# Supplementary material for: A collection of forcefield precursors for metal–organic frameworks
Source: RSC Adv. 2019 Nov 13;9(63):36492–507. doi: 10.1039/c9ra07327b (PMC9075174; doi:10.1039/c9ra07327b)
Supplement: RA-009-C9RA07327B-s001 [file RA-009-C9RA07327B-s001.txt]

atom type                                             130k avg    130k std     MOF avg     MOF std    ABS diff
15[6-(6,6),6-(6,6),6-(6,6),8-(0)]                    0.8720022  0.02080723  0.80303304  0.01925872  0.06896916
16[1-(0),6-(6,6)]                                  -0.19302912  0.03478443   -0.053393   0.0236204  0.13963612
16[6-(1,1,6),6-(7,7)]                              -0.05017218   0.0419827  0.04923686  0.02668787  0.09940904
16[6-(1,6),6-(6,7)]                                   0.062723  0.03239201  0.15451379  0.01364869  0.09179079
16[6-(6,16),6-(6,6)]                                0.10280613  0.06714856  0.08508079  0.03387089  0.01772534
16[6-(6,6),6-(6,6),8-(0),8-(0)]                     1.07320796  0.01984783  0.97979345  0.01408982  0.09341451
16[6-(6,6),6-(6,6)]                                  0.0159091  0.06547316  0.11104613  0.07729559  0.09513704
16[6-(6,6),6-(6,7)]                                 0.01225501  0.05016478  0.13336575  0.02308175  0.12111074
16[6-(6,7),16-(6)]                                 -0.00212683  0.05407233 -0.00216783  0.01842106     4.1e-05
16[6-(6,7),6-(6,7)]                                 0.01451494  0.06743687   0.0845235    2.12e-06  0.07000856
16[6-(7)]                                          -0.26149248  0.03414408 -0.39412206  0.06906288  0.13262958
16[6-(7,7)]                                        -0.54037916  0.06821852 -0.08340125  0.01907809  0.45697791
16[7-(6),7-(6)]                                     0.31252319  0.05982094  0.42434275  0.00862994  0.11181956
17[6-(6,6)]                                         -0.1044353  0.03134404 -0.05725865  0.03376865  0.04717665
1[15-(8,8,8)]                                        -0.050988   0.0006135 -0.11446907  0.02976728  0.06348107
1[16-(6)]                                           0.16292297  0.01996698    0.160539  0.01959031  0.00238397
1[6-(1,1,15)]                                       0.18618658  0.01178742  0.21479479  0.00697366  0.02860821
1[6-(1,1,16)]                                       0.16982621  0.02416705  0.16959546  0.01039774  0.00023075
1[6-(1,1,6)]                                         0.1201056  0.01395397  0.16156209  0.01838863   0.0414565
1[6-(1,1,7)]                                        0.10883024  0.01754147  0.15225833  0.01646404  0.04342809
1[6-(1,1,8)]                                        0.10075134  0.00943556  0.12282185  0.02275482  0.02207051
1[6-(1,15,15)]                                       0.2130825  0.01160115  0.23264525  0.00020526  0.01956275
1[6-(1,6)]                                          0.13985922  0.00901243  0.14493159  0.01327525  0.00507238
1[6-(1,6,15)]                                       0.15962341  0.01868177  0.16021861   0.0169053   0.0005952
1[6-(1,6,16)]                                       0.13680195  0.02445496  0.15141584  0.01345257  0.01461389
1[6-(1,6,6)]                                        0.09095136  0.02088338   0.1205988   0.0230568  0.02964744
1[6-(1,6,7)]                                        0.07787399   0.0208233  0.11842859  0.02084448  0.04055459
1[6-(1,6,8)]                                        0.06887223  0.01740777  0.09732288  0.01729855  0.02845065
1[6-(1,7,15)]                                       0.13995842  0.01675451   0.1584021  0.01498608  0.01844368
1[6-(1,7,7)]                                         0.0804299  0.02051829  0.11086055  0.01094814  0.03043065
1[6-(1,8,8)]                                        0.07442525   0.0091166  0.07558078  0.00967669  0.00115553
1[6-(6,16)]                                         0.16233744  0.01086307  0.16631071  0.00452015  0.00397327
1[6-(6,6)]                                          0.11933486  0.01544909  0.12117022  0.01245345  0.00183536
1[6-(6,6,6)]                                        0.07891562  0.02738936  0.09715246  0.02366778  0.01823684
1[6-(6,6,7)]                                        0.06585699  0.02373357  0.07908605  0.01670676  0.01322906
1[6-(6,6,8)]                                        0.05708041   0.0202205  0.08961122  0.02413738  0.03253081
1[6-(6,7)]                                          0.11405784  0.02104959  0.10042551  0.01559907  0.01363234
1[6-(6,7,7)]                                        0.06667749  0.02517983  0.06096393  0.02530967  0.00571356
1[6-(6,8)]                                          0.11508993  0.02407188  0.09898315  0.03214564  0.01610678
1[6-(6,8,15)]                                       0.10078261  0.01675811  0.13894497  0.01172377  0.03816236
1[6-(7,15,15)]                                      0.16136473  0.01004396   0.1688725  0.01520383  0.00750777
1[6-(7,7)]                                          0.11381959  0.02162105  0.09435157  0.01963504  0.01946801
1[6-(7,8)]                                           0.1071926  0.03302394  0.05751783  0.00975483  0.04967477
1[6-(8,8)]                                          0.07136606  0.00492364  0.03050141  0.00676874  0.04086464
1[7-(1,1,6)]                                        0.35896542  0.00852713  0.35177661  0.02204778   0.0071888
1[7-(1,6)]                                          0.31968139  0.02938163  0.33925674  0.02078171  0.01957535
1[7-(1,6,6)]                                           0.32069  0.00738078  0.30091818  0.02726788  0.01977182
1[7-(1,7)]                                          0.29030711  0.01213382  0.32871477  0.02263182  0.03840766
1[7-(6,6)]                                          0.29922428  0.03493817  0.29921412  0.01981867   1.016e-05
1[7-(6,6,6)]                                          0.264982  0.00308524  0.26827838  0.01860428  0.00329638
1[7-(6,7)]                                          0.30098982   0.0262309  0.28950731  0.01652202  0.01148251
1[8-(15)]                                           0.45634116  0.01649138   0.4439333  0.01359915  0.01240786
1[8-(6)]                                            0.39519076  0.02494896  0.39468956  0.02715827   0.0005012
35[6-(6,6)]                                        -0.10290697  0.03404942  -0.0701311  0.04308194  0.03277587
53[6-(6,6)]                                        -0.05926852  0.03199296  0.00821595  0.03541566  0.06748448
6[1-(0),1-(0),1-(0),15-(6,6,6)]                    -0.59657267  0.00310625   -0.656809         0.0  0.06023633
6[1-(0),1-(0),1-(0),15-(8,8,8)]                    -0.65693433  0.01110068 -0.81399292  0.00655846  0.15705858
6[1-(0),1-(0),1-(0),6-(1,1,6)]                     -0.32257762  0.00621751 -0.42493848  0.02209572  0.10236086
6[1-(0),1-(0),1-(0),6-(1,1,7)]                     -0.35620966  0.00459948 -0.46278811  0.02091406  0.10657845
6[1-(0),1-(0),1-(0),6-(1,1,8)]                     -0.36648868  0.00496328 -0.46554415  0.04026895  0.09905547
6[1-(0),1-(0),1-(0),6-(1,6,6)]                     -0.35992361  0.00822137 -0.48112793  0.03325658  0.12120432
6[1-(0),1-(0),1-(0),6-(1,6,7)]                     -0.38854154  0.00844832 -0.49518386   0.0152422  0.10664232
6[1-(0),1-(0),1-(0),6-(1,6,8)]                      -0.4031885  0.01000302 -0.51259428  0.00989461  0.10940578
6[1-(0),1-(0),1-(0),6-(1,7,7)]                     -0.41079158  0.01051617 -0.42274512  0.00617399  0.01195355
6[1-(0),1-(0),1-(0),6-(6,6)]                       -0.36794126  0.01368482 -0.49643192  0.04884476  0.12849066
6[1-(0),1-(0),1-(0),6-(6,6,6)]                     -0.38170701  0.00800391 -0.52422661  0.01318124   0.1425196
6[1-(0),1-(0),1-(0),6-(6,6,7)]                     -0.41111806  0.00891561 -0.54499544  0.01583646  0.13387738
6[1-(0),1-(0),1-(0),6-(6,7)]                       -0.39431132  0.01481409 -0.52544866  0.01721985  0.13113734
6[1-(0),1-(0),1-(0),6-(6,8)]                       -0.43796884  0.03206739 -0.57860738   0.0155667  0.14063854
6[1-(0),1-(0),1-(0),6-(7,7)]                       -0.42561326  0.01240405 -0.55223724  0.03774297  0.12662398
6[1-(0),1-(0),1-(0),6-(7,8)]                       -0.47590816  0.01366342 -0.59404479  0.02810726  0.11813664
6[1-(0),1-(0),1-(0),6-(8,15,15)]                     -0.367251  0.01005678 -0.46290564  0.01242184  0.09565464
6[1-(0),1-(0),1-(0),6-(8,8)]                       -0.50011299  0.00390144 -0.62561618  0.01028895  0.12550318
6[1-(0),1-(0),1-(0),7-(1,6)]                       -0.16979999  0.00950963   -0.222493  0.00628194  0.05269301
6[1-(0),1-(0),1-(0),7-(1,6,6)]                      -0.2344768  0.00259911 -0.32966481  0.00222186  0.09518801
6[1-(0),1-(0),1-(0),7-(6)]                         -0.15966119   0.0099962 -0.39616244  0.04946405  0.23650125
6[1-(0),1-(0),1-(0),7-(6,6)]                       -0.22102687  0.01081524  -0.3524807  0.02467475  0.13145383
6[1-(0),1-(0),1-(0),7-(6,6,6)]                     -0.26915749  0.00561768 -0.37257169  0.00710784   0.1034142
6[1-(0),1-(0),1-(0),8-(6)]                         -0.12974313  0.00522393 -0.24439743  0.02959694   0.1146543
6[1-(0),1-(0),6-(1,1,1),6-(1,1,6)]                 -0.06943884   0.0062539 -0.10812933  0.00981878  0.03869049
6[1-(0),1-(0),6-(1,1,1),6-(1,1,8)]                 -0.10969415  0.00586068   -0.159726  0.00900662  0.05003185
6[1-(0),1-(0),6-(1,1,1),6-(6,6)]                   -0.10442418  0.01792593 -0.17622268  0.00263114   0.0717985
6[1-(0),1-(0),6-(1,1,1),6-(6,6,6)]                   -0.119317   0.0115667   -0.172871  0.00062302    0.053554
6[1-(0),1-(0),6-(1,1,1),6-(7,7)]                   -0.16164897  0.01207091 -0.24601195  0.01892781  0.08436297
6[1-(0),1-(0),6-(1,1,1),6-(7,8)]                   -0.20917892  0.01657142 -0.24293809  0.01315962  0.03375918
6[1-(0),1-(0),6-(1,1,1),6-(8,8)]                   -0.23244676   0.0031029 -0.28389637  0.00201067  0.05144961
6[1-(0),1-(0),6-(1,1,1),7-(6,6)]                    0.02786562   0.0111948 -0.07526744  0.02056275  0.10313306
6[1-(0),1-(0),6-(1,1,1),8-(6)]                      0.12251785  0.00520157  0.07041686  0.01474651  0.05210099
6[1-(0),1-(0),6-(1,1,15),15-(8,8,8)]                -0.3893635   0.0001393 -0.43468593   0.0113028  0.04532243
6[1-(0),1-(0),6-(1,1,15),6-(1,1,6)]                -0.07407618  0.01474524  -0.2989695    4.95e-06  0.22489332
6[1-(0),1-(0),6-(1,1,15),6-(8,8)]                  -0.24332475   0.0116827 -0.30009827  0.00339371  0.05677352
6[1-(0),1-(0),6-(1,1,6),15-(8,8,8)]                 -0.4365946  0.00975668  -0.5591275     7.1e-07   0.1225329
6[1-(0),1-(0),6-(1,1,6),6-(1,1,6)]                 -0.11815729  0.00695741 -0.15733352   0.0179449  0.03917623
6[1-(0),1-(0),6-(1,1,6),6-(1,1,7)]                 -0.14363388  0.00808023 -0.19649681  0.01147475  0.05286293
6[1-(0),1-(0),6-(1,1,6),6-(1,1,8)]                 -0.15761198  0.00847515 -0.22428438     2.2e-06   0.0666724
6[1-(0),1-(0),6-(1,1,6),6-(1,6,6)]                   -0.171067   0.0359361 -0.19814148  0.02279522  0.02707447
6[1-(0),1-(0),6-(1,1,6),6-(1,6,7)]                 -0.19456476  0.03259779 -0.23021258  0.01968828  0.03564782
6[1-(0),1-(0),6-(1,1,6),6-(1,6,8)]                   -0.216387  0.03638103  -0.2394906  0.00732626   0.0231036
6[1-(0),1-(0),6-(1,1,6),6-(6,6)]                   -0.15351385  0.01624877 -0.23633834  0.01442786   0.0828245
6[1-(0),1-(0),6-(1,1,6),6-(6,6,6)]                 -0.18572304  0.03079193 -0.23820745  0.00206622  0.05248442
6[1-(0),1-(0),6-(1,1,6),6-(6,7)]                   -0.18379572  0.01726925 -0.27840306  0.00594734  0.09460734
6[1-(0),1-(0),6-(1,1,6),6-(7,7)]                   -0.20884069  0.01411647 -0.26952864  0.02481095  0.06068796
6[1-(0),1-(0),6-(1,1,6),6-(7,8)]                    -0.2575886  0.01285019 -0.30273604  0.01645811  0.04514744
6[1-(0),1-(0),6-(1,1,6),6-(8,8)]                   -0.28489236  0.01260526 -0.32953501  0.01634879  0.04464265
6[1-(0),1-(0),6-(1,1,6),7-(1,6)]                    0.02480138  0.00949051 -0.02658312  0.00400473  0.05138451
6[1-(0),1-(0),6-(1,1,6),7-(1,6,6)]                 -0.02935375   0.0075342 -0.06651141  0.02000526  0.03715766
6[1-(0),1-(0),6-(1,1,6),7-(6,6)]                   -0.01961569  0.00981561 -0.07962732  0.02775505  0.06001163
6[1-(0),1-(0),6-(1,1,6),7-(6,7)]                   -0.04268436   0.0112981 -0.11305864  0.01109183  0.07037428
6[1-(0),1-(0),6-(1,1,6),8-(6)]                      0.07306635  0.00605998  0.00738861  0.01050404  0.06567773
6[1-(0),1-(0),6-(1,1,7),6-(1,1,7)]                 -0.17880929  0.00991659 -0.22005283  0.02329323  0.04124354
6[1-(0),1-(0),6-(1,1,7),6-(1,6,6)]                 -0.17791077  0.00969759 -0.22447639  0.00830734  0.04656562
6[1-(0),1-(0),6-(1,1,7),6-(7,8)]                    -0.2912857  0.01368973  -0.3623205  0.00247204   0.0710348
6[1-(0),1-(0),6-(1,1,7),6-(8,8)]                   -0.32025863  0.01176678 -0.36046031  0.01564972  0.04020168
6[1-(0),1-(0),6-(1,1,7),7-(1,6)]                   -0.00479644  0.00884451 -0.03610405  0.00850122  0.03130761
6[1-(0),1-(0),6-(1,1,7),7-(6,6)]                   -0.05095309  0.01346321 -0.12371455  0.00990063  0.07276145
6[1-(0),1-(0),6-(1,1,7),7-(6,7)]                   -0.07834736  0.01146061  -0.1322181  0.00405341  0.05387074
6[1-(0),1-(0),6-(1,1,7),8-(1)]                      0.09831193  0.00644665    0.037315  0.00035023  0.06099693
6[1-(0),1-(0),6-(1,1,7),8-(15)]                     0.07492792  0.00909975    0.011245         0.0  0.06368292
6[1-(0),1-(0),6-(1,1,7),8-(6)]                      0.04228915  0.00657948 -0.02885793   0.0050851  0.07114707
6[1-(0),1-(0),6-(1,1,8),6-(1,1,8)]                 -0.21304254  0.00725382  -0.2411271  0.00084784  0.02808456
6[1-(0),1-(0),6-(1,1,8),6-(7,7)]                   -0.25162228  0.01602146 -0.30930654   0.0039592  0.05768425
6[1-(0),1-(0),6-(1,1,8),7-(6,6)]                   -0.07019415  0.00970151 -0.14462621  0.01441082  0.07443206
6[1-(0),1-(0),6-(1,1,8),8-(1)]                      0.08617183  0.00761414  0.02828725  0.01330876  0.05788458
6[1-(0),1-(0),6-(1,1,8),8-(6)]                      0.02709103   0.0128717 -0.02304272  0.01776155  0.05013376
6[1-(0),1-(0),6-(1,6),6-(8,8)]                     -0.27992252    0.007751   -0.345434  0.00481638  0.06551148
6[1-(0),1-(0),6-(1,6),8-(6)]                         0.0740119   0.0144566  0.00249975  0.00516393  0.07151215
6[1-(0),1-(0),6-(1,6)]                             -0.33044575  0.02621077 -0.37214783  0.00436663  0.04170208
6[1-(0),1-(0),6-(1,6,6),6-(1,6,6)]                 -0.19567537  0.02094124 -0.22635836  0.01594123    0.030683
6[1-(0),1-(0),6-(1,6,6),6-(1,6,7)]                 -0.21648406  0.02399546   -0.289555  0.00058008  0.07307094
6[1-(0),1-(0),6-(1,6,6),6-(6,6)]                   -0.18613542  0.02022397 -0.31295125  0.02068491  0.12681583
6[1-(0),1-(0),6-(1,6,6),6-(6,6,6)]                 -0.21803605  0.02693983  -0.2984955  0.00814421  0.08045945
6[1-(0),1-(0),6-(1,6,6),6-(6,6,7)]                 -0.23900815   0.0173164  -0.3231105  0.00401706  0.08410235
6[1-(0),1-(0),6-(1,6,6),6-(6,6,8)]                 -0.25204117   0.0153339   -0.335637  0.01572959  0.08359583
6[1-(0),1-(0),6-(1,6,6),6-(8,8)]                   -0.31745819  0.01345217 -0.35947256  0.01220718  0.04201437
6[1-(0),1-(0),6-(1,6,7),6-(6,6,7)]                 -0.25743738  0.01181022 -0.34273362  0.00375986  0.08529624
6[1-(0),1-(0),6-(1,6,7),6-(6,7)]                   -0.24291754   0.0197392   -0.294044  0.00764188  0.05112646
6[1-(0),1-(0),6-(1,6,7),6-(8,8)]                   -0.34400593  0.01487559 -0.38723845  0.01448999  0.04323252
6[1-(0),1-(0),6-(1,6,8),6-(8,8)]                   -0.35624996  0.01346753  -0.4030279  0.01046615  0.04677794
6[1-(0),1-(0),6-(1,6,8),8-(6)]                     -0.00509216  0.01805847 -0.07791144  0.02742454  0.07281928
6[1-(0),1-(0),6-(6,6),15-(8,8,8)]                  -0.46821483  0.01449704 -0.55559745  0.02007906  0.08738262
6[1-(0),1-(0),6-(6,6),6-(6,6)]                     -0.18321468  0.03009826 -0.27697304   0.0260637  0.09375836
6[1-(0),1-(0),6-(6,6),6-(6,6,6)]                   -0.21494492  0.01852151 -0.32760355  0.00764723  0.11265863
6[1-(0),1-(0),6-(6,6),6-(6,7)]                     -0.22494997  0.02082487 -0.30568546  0.00708868  0.08073549
6[1-(0),1-(0),6-(6,6),6-(8,15,15)]                  -0.2108436  0.00866064   -0.292527  0.00599521   0.0816834
6[1-(0),1-(0),6-(6,6),6-(8,8)]                     -0.31167993  0.01904507 -0.40538423  0.02681432   0.0937043
6[1-(0),1-(0),6-(6,6),7-(1,6)]                      -0.0067591   0.0161562 -0.09776015  0.02893487  0.09100105
6[1-(0),1-(0),6-(6,6),7-(1,6,6)]                    -0.0274605  0.00467327 -0.15990259  0.00761556  0.13244209
6[1-(0),1-(0),6-(6,6),7-(6,6)]                     -0.05933012  0.01785065 -0.16093108  0.01459553  0.10160097
6[1-(0),1-(0),6-(6,6),7-(6,7)]                     -0.08102989  0.01725542 -0.17863403  0.00895039  0.09760414
6[1-(0),1-(0),6-(6,6),8-(6)]                        0.03447098   0.0160267 -0.05398992   0.0166355   0.0884609
6[1-(0),1-(0),6-(6,6)]                             -0.35354123  0.06444723  -0.3116895    2.89e-06  0.04185173
6[1-(0),1-(0),6-(6,6,6),6-(6,6,6)]                 -0.24394849  0.03205526 -0.29291973   0.0151979  0.04897124
6[1-(0),1-(0),6-(6,6,6),6-(6,6,8)]                 -0.27451055  0.01327168   -0.356832  0.00177304  0.08232145
6[1-(0),1-(0),6-(6,6,6),6-(6,7)]                   -0.25678604  0.01721849 -0.36031496  0.00242657  0.10352892
6[1-(0),1-(0),6-(6,6,6),6-(6,8)]                   -0.31212617  0.02012758 -0.40577425       5e-07  0.09364808
6[1-(0),1-(0),6-(6,6,6),6-(8,8)]                   -0.34391413  0.01344263 -0.42337525  0.00794171  0.07946112
6[1-(0),1-(0),6-(6,6,6),7-(6,6)]                    -0.0780088  0.01193348 -0.18392316  0.00926467  0.10591436
6[1-(0),1-(0),6-(6,6,6),8-(6)]                      0.01574912    0.011199 -0.07268244  0.01107782  0.08843156
6[1-(0),1-(0),6-(6,6,7),6-(6,6,7)]                  -0.2758055  0.01398128 -0.32980861  0.01775192  0.05400311
6[1-(0),1-(0),6-(6,6,8),6-(8,8)]                   -0.38700865  0.01784052 -0.45523725  0.00802716   0.0682286
6[1-(0),1-(0),6-(6,7),8-(6)]                        0.00840405  0.01793594 -0.08145413  0.00053354  0.08985818
6[1-(0),1-(0),6-(6,7)]                             -0.41407102  0.06036463 -0.37777275  0.00076015  0.03629827
6[1-(0),1-(0),6-(6,8),7-(1,6)]                     -0.06557331  0.03237124 -0.12651975   5.156e-05  0.06094644
6[1-(0),1-(0),6-(7,7),6-(7,7)]                     -0.29860429  0.02897949 -0.36920315  0.00631352  0.07059886
6[1-(0),1-(0),6-(7,7),7-(6,7)]                     -0.12399364  0.01844003 -0.23084921  0.00546775  0.10685557
6[1-(0),1-(0),6-(7,7),8-(1)]                        0.04118609  0.00908576 -0.03948963    9.65e-06  0.08067572
6[1-(0),1-(0),6-(7,8),7-(6,6)]                     -0.16095234  0.01719175 -0.23520417  0.00205201  0.07425183
6[1-(0),1-(0),6-(8,15,15),7-(6,6)]                  -0.0728792  0.01501471  -0.1328545    2.12e-06   0.0599753
6[1-(0),1-(0),6-(8,8),16-(6)]                      -0.30905629  0.01207519 -0.37172875  0.00833439  0.06267246
6[1-(0),1-(0),6-(8,8),6-(8,8)]                      -0.4460695  0.01140179 -0.52066446  0.02663398  0.07459496
6[1-(0),1-(0),6-(8,8),7-(1,6)]                     -0.13175754  0.01224215 -0.19638264  0.02222404  0.06462511
6[1-(0),1-(0),6-(8,8),7-(6,6)]                     -0.17810865  0.01283838 -0.27272086  0.01989905  0.09461221
6[1-(0),1-(0),6-(8,8),7-(6,7)]                     -0.19811866  0.00990584  -0.2844945  0.00689497  0.08637584
6[1-(0),1-(0),6-(8,8),8-(6)]                       -0.09658613  0.01112607 -0.16830598  0.01029249  0.07171985
6[1-(0),1-(0),7-(1,6),15-(8,8,8)]                  -0.28533862  0.01534904  -0.4120175  0.00746045  0.12667888
6[1-(0),1-(0),7-(6,6),15-(8,8,8)]                  -0.34376933  0.01485463 -0.42751429  0.01644933  0.08374496
6[1-(0),1-(0),7-(6,6),7-(6,6)]                      0.07423186  0.01714058 -0.02142938  0.03109052  0.09566124
6[1-(0),1-(0),7-(6,7),7-(6,7)]                      0.02335861  0.01127338   -0.048616         0.0  0.07197461
6[1-(0),1-(0),8-(6),8-(6)]                          0.22361599  0.00572317  0.15950033  0.00644764  0.06411566
6[1-(0),6-(1,1),6-(1,1,7)]                         -0.05174421  0.00899967 -0.01126183  0.00389011  0.04048238
6[1-(0),6-(1,1,1),6-(1,1,1),6-(1,1,6)]              0.13362271  0.00704127  0.16405483  0.00094802  0.03043212
6[1-(0),6-(1,1,1),6-(1,1,1),6-(1,6,7)]              0.08238767  0.01146702  0.09820243  0.02008335  0.01581476
6[1-(0),6-(1,1,1),6-(1,1,1),6-(6,6)]                0.10225429  0.01798127  0.09367893  0.01478789  0.00857536
6[1-(0),6-(1,1,1),6-(1,1,1),6-(6,6,7)]              0.05873103  0.01223156  0.05004133  0.00055151  0.00868969
6[1-(0),6-(1,1,1),6-(1,1,6),6-(8,8)]               -0.06609675  0.01270173 -0.04673008  0.00466793  0.01936667
6[1-(0),6-(1,1,1),6-(1,1,8),8-(1)]                    0.275932   0.0051039  0.26599519  0.01951748  0.00993681
6[1-(0),6-(1,1,1),6-(7,7),8-(1)]                     0.2346087  0.01000759   0.1661345   0.0018735   0.0684742
6[1-(0),6-(1,1,1),6-(8,8),7-(1,6)]                  0.07477958  0.01089846  0.08484209   0.0080383  0.01006251
6[1-(0),6-(1,1,6),6-(1,1,6),6-(1,1,6)]              0.04562236  0.01155984  0.06296194  0.01041404  0.01733958
6[1-(0),6-(1,1,6),6-(1,1,6),6-(6,6)]                0.00543179  0.02905575 -0.01027194  0.00294037  0.01570373
6[1-(0),6-(1,1,6),6-(1,1,6),6-(8,8)]               -0.11040251  0.01643086 -0.10754902   0.0155207  0.00285348
6[1-(0),6-(1,1,6),6-(1,6,6),6-(6,6)]               -0.01977026  0.02438735 -0.02982233  0.01753955  0.01005207
6[1-(0),6-(1,1,6),6-(1,6,6),6-(8,8)]               -0.14595006  0.02614729 -0.12205488  0.01655651  0.02389518
6[1-(0),6-(1,1,6),6-(1,6,7),7-(1,6)]                0.12795281  0.01761502    0.103313  0.00157743  0.02463981
6[1-(0),6-(1,1,6),6-(1,6,8),8-(1)]                  0.20587621   0.0136569  0.17320975  0.00341301  0.03266646
6[1-(0),6-(1,1,6),6-(6,6),6-(8,8)]                 -0.13489075  0.01861942   -0.177449         0.0  0.04255825
6[1-(0),6-(1,1,6),6-(6,6,6),6-(6,6,6)]             -0.06000012  0.01413209 -0.09634867  0.00182126  0.03634854
6[1-(0),6-(1,1,6),6-(6,6,6),6-(8,8)]               -0.17558662  0.02344376  -0.1835902   4.188e-05  0.00800358
6[1-(0),6-(1,1,6),6-(6,7)]                         -0.18296192  0.06161002 -0.04523625  0.00091795  0.13772567
6[1-(0),6-(1,1,6),6-(7,8),7-(1,6)]                  0.05595862  0.01366903  0.02959117  0.00090412  0.02636745
6[1-(0),6-(1,1,6),6-(8,8),7-(1,6)]                   0.0329725  0.01319443    0.038982  0.00388553   0.0060095
6[1-(0),6-(1,1,8),6-(1,6)]                         -0.12814757  0.03736774   -0.115238  0.01428935  0.01290957
6[1-(0),6-(1,6),6-(1,6)]                            -0.0909785  0.02286686 -0.07773792  0.02749257  0.01324057
6[1-(0),6-(1,6),6-(1,6,6),6-(1,6,6)]               -0.00760767   0.0242774   0.0100885  0.00258443  0.01769617
6[1-(0),6-(1,6),6-(1,6,6)]                         -0.12806563  0.03444853 -0.13313975  0.00460689  0.00507412
6[1-(0),6-(1,6),6-(1,7)]                           -0.16017252  0.02916423 -0.12850261  0.02948787   0.0316699
6[1-(0),6-(1,6),6-(1,8)]                           -0.20016546  0.00516653 -0.16642596  0.00015456   0.0337395
6[1-(0),6-(1,6),6-(6,15)]                          -0.06949205  0.01807166 -0.08795334  0.01496334  0.01846129
6[1-(0),6-(1,6),6-(6,16)]                          -0.09860107   0.0429835 -0.11650661  0.02132619  0.01790555
6[1-(0),6-(1,6),6-(6,17)]                          -0.15322298   0.0205068 -0.16306606  0.01123248  0.00984309
6[1-(0),6-(1,6),6-(6,35)]                          -0.13397219  0.02393492 -0.14542509  0.01886012  0.01145291
6[1-(0),6-(1,6),6-(6,6)]                           -0.12350399  0.03204682 -0.11395361  0.02942729  0.00955038
6[1-(0),6-(1,6),6-(6,7)]                           -0.17487103  0.03445644 -0.17320425  0.02615247  0.00166678
6[1-(0),6-(1,6),6-(6,8)]                           -0.22022493  0.03147183 -0.21943345  0.02531762  0.00079148
6[1-(0),6-(1,6),6-(6,9)]                           -0.22527551  0.02102781 -0.23689925  0.01337287  0.01162374
6[1-(0),6-(1,6),6-(7,15)]                          -0.14030889  0.01655198  -0.1781755     7.1e-07  0.03786661
6[1-(0),6-(1,6),6-(7,16)]                          -0.16213686  0.06014151 -0.18023214  0.01333824  0.01809529
6[1-(0),6-(1,6),6-(7,7)]                           -0.20220256  0.04446392 -0.21248754  0.01838705  0.01028497
6[1-(0),6-(1,6),6-(7,8)]                           -0.24202975  0.05112737  -0.2858435     7.1e-07  0.04381375
6[1-(0),6-(1,6),6-(8,8)]                           -0.29074062  0.03367797 -0.21139793   0.0384087  0.07934269
6[1-(0),6-(1,6),7-(1,6)]                            0.05983283  0.06138944  0.14166908  0.01497576  0.08183625
6[1-(0),6-(1,6),7-(6)]                              0.10569904   0.0263634  0.08828181  0.01699369  0.01741723
6[1-(0),6-(1,6),7-(6,6)]                           -0.00483717  0.07112076  0.03205324  0.02231693  0.03689041
6[1-(0),6-(1,6),7-(6,8)]                           -0.04334662  0.04832877 -0.03176413  0.02645814   0.0115825
6[1-(0),6-(1,6),7-(7)]                               0.0031677  0.02528786  0.10275558  0.00359385  0.09958788
6[1-(0),6-(1,6),8-(6)]                              0.03529183  0.02639653  0.04704533  0.00035359   0.0117535
6[1-(0),6-(1,6,6),6-(1,6,6),6-(6,6)]               -0.04316553  0.03125627 -0.09149042  0.00476121  0.04832489
6[1-(0),6-(1,6,6),6-(1,6,6),6-(7,8)]               -0.15562964   0.0196376 -0.16525163  0.00540242  0.00962198
6[1-(0),6-(1,6,6),6-(1,6,6),6-(8,8)]               -0.17129958  0.02925496 -0.15457834  0.01352681  0.01672123
6[1-(0),6-(1,6,6),6-(1,6,8),6-(8,8)]               -0.20133647  0.02013486 -0.17935998  0.00613452  0.02197649
6[1-(0),6-(1,6,6),6-(8,8),8-(6)]                    0.04186144  0.01351203  0.03769981  0.00382236  0.00416163
6[1-(0),6-(1,6,8),6-(6,6),8-(1)]                    0.16275089  0.01980543    0.131833  0.01245328  0.03091789
6[1-(0),6-(1,6,8),6-(6,6),8-(6)]                    0.10507689  0.02338391  0.04392986  0.02585082  0.06114704
6[1-(0),6-(1,6,8),6-(8,8),8-(1)]                    0.05793675  0.01505904   0.0387954  0.01867617  0.01914135
6[1-(0),6-(1,7),6-(1,7)]                           -0.23409541  0.02318513 -0.20937635  0.04144949  0.02471905
6[1-(0),6-(1,7),6-(6,15)]                          -0.14877775  0.02890755 -0.12727588  0.00368644  0.02150188
6[1-(0),6-(1,7),6-(6,16)]                          -0.18091152  0.03365295  -0.1915299  0.00913652  0.01061838
6[1-(0),6-(1,7),6-(6,6)]                           -0.19421242  0.03699958 -0.17317011  0.02735015  0.02104231
6[1-(0),6-(1,7),6-(6,7)]                           -0.26554645  0.03746538 -0.23355745  0.02841738    0.031989
6[1-(0),6-(1,7),6-(6,8)]                           -0.29977704   0.0415605 -0.27402205  0.02205193  0.02575498
6[1-(0),6-(1,7),6-(7,7)]                           -0.34245033  0.03056662 -0.34093167  0.00127594  0.00151866
6[1-(0),6-(1,7),7-(1,6)]                           -0.05597185   0.0320953 -0.03312872  0.01797837  0.02284313
6[1-(0),6-(1,7),7-(6)]                             -0.00789151  0.04526496  0.02656216  0.03884904  0.03445367
6[1-(0),6-(1,7),7-(6,6)]                            -0.1182997  0.03181217 -0.11220024  0.02419116  0.00609947
6[1-(0),6-(1,7),7-(6,8)]                            -0.0939262  0.06600934 -0.03645275  0.00249944  0.05747345
6[1-(0),6-(1,7),7-(7)]                             -0.05021744  0.03236032   -0.089021  0.00609566  0.03880356
6[1-(0),6-(1,7,7),7-(6,6),7-(6,6)]                  0.14906984  0.01860728  0.13009333  0.00593402  0.01897651
6[1-(0),6-(1,8),8-(6)]                               -0.048042  0.01105915 -0.05998375   1.711e-05  0.01194175
6[1-(0),6-(6),6-(6,6)]                             -0.13419486  0.06718359 -0.16282912  0.01880575  0.02863427
6[1-(0),6-(6,15),6-(6,6)]                          -0.06486113  0.06353865 -0.08403548  0.03005677  0.01917436
6[1-(0),6-(6,15),6-(6,8)]                            -0.139302  0.05889136 -0.17982025     9.6e-07  0.04051825
6[1-(0),6-(6,16),6-(6,16)]                         -0.09916718  0.05629276 -0.18277555  0.00971405  0.08360837
6[1-(0),6-(6,16),6-(6,6)]                            -0.141101  0.06088072 -0.12308814  0.03793862  0.01801286
6[1-(0),6-(6,17),6-(6,6)]                          -0.17866103  0.03689098 -0.19260657  0.03693622  0.01394554
6[1-(0),6-(6,35),6-(6,6)]                          -0.16828499   0.0373878  -0.1685961  0.01236614  0.00031111
6[1-(0),6-(6,35),6-(6,7)]                           -0.2350923  0.04233182 -0.21561008  0.00953873  0.01948221
6[1-(0),6-(6,53),6-(6,6)]                          -0.14413019  0.03933277 -0.20186931  0.00861164  0.05773913
6[1-(0),6-(6,6),6-(6,6),6-(6,6)]                    0.00484474  0.03341441 -0.12955619  0.03964569  0.13440093
6[1-(0),6-(6,6),6-(6,6),7-(6,7)]                     0.0860837  0.02885084 -0.04151362     5.2e-07  0.12759732
6[1-(0),6-(6,6),6-(6,6)]                           -0.16824879  0.06316281 -0.14908223   0.0405192  0.01916657
6[1-(0),6-(6,6),6-(6,7)]                           -0.22518381  0.06379831 -0.18382569  0.04238312  0.04135812
6[1-(0),6-(6,6),6-(6,8)]                           -0.26747034  0.03984799 -0.24061657  0.03412171  0.02685377
6[1-(0),6-(6,6),6-(6,9)]                           -0.25631549  0.03232255 -0.24876275  0.00771657  0.00755274
6[1-(0),6-(6,6),6-(7)]                             -0.21863275  0.06716717  -0.1681075  0.00120801  0.05052525
6[1-(0),6-(6,6),6-(8,8)]                           -0.34733564  0.04310309 -0.25907438  0.02646072  0.08826126
6[1-(0),6-(6,6),7-(1,6)]                            0.03227575  0.08913138  0.00902483  0.04632948  0.02325092
6[1-(0),6-(6,6),7-(1,7)]                           -0.02266638  0.07850291 -0.07247719  0.00697727  0.04981081
6[1-(0),6-(6,6),7-(6)]                               0.0856903   0.0424653  0.06267169  0.02103013  0.02301861
6[1-(0),6-(6,6),7-(6,6)]                           -0.01888468  0.08294445  0.01123363  0.02872093   0.0301183
6[1-(0),6-(6,6),7-(6,8)]                           -0.07559008  0.06627542 -0.05458888  0.01313442  0.02100121
6[1-(0),6-(6,6),7-(7)]                             -0.01659015  0.04173863  0.02389324  0.03232041  0.04048339
6[1-(0),6-(6,6),8-(0)]                              0.32892784  0.01975532  0.25787658  0.04714434  0.07105126
6[1-(0),6-(6,6),8-(6)]                              0.02052362  0.06867906  0.07573675  0.00613712  0.05521313
6[1-(0),6-(6,7),16-(6)]                            -0.27794937   0.0354555 -0.23102875  0.01397248  0.04692062
6[1-(0),6-(6,7),6-(6,7)]                           -0.30598098  0.06426516 -0.23865052  0.05606165  0.06733046
6[1-(0),6-(6,7),6-(6,8)]                           -0.32510883  0.04513832 -0.38527035  0.12743692  0.06016152
6[1-(0),6-(6,7),7-(6)]                             -0.00378238  0.05943434  0.03794192  0.03168314  0.04172429
6[1-(0),6-(6,7),7-(6,7)]                           -0.16690598  0.04881815 -0.16806942   0.0180166  0.00116344
6[1-(0),6-(6,7),7-(7)]                             -0.08659757  0.04395993 -0.03967867  0.03248593  0.04691889
6[1-(0),6-(6,8),6-(6,8)]                           -0.38313735  0.03745317 -0.42989097  0.08706742  0.04675362
6[1-(0),6-(6,8),7-(6,6)]                           -0.13216392  0.08021397    -0.10673         0.0  0.02543392
6[1-(0),6-(7,8),6-(7,8)]                           -0.50278724  0.03589916   -0.355912  0.00260208  0.14687524
6[1-(0),7-(1,6),7-(6)]                              0.19960958  0.06019688    0.167653  0.00683759  0.03195658
6[1-(0),7-(1,6),7-(7)]                              0.15255534  0.02055681  0.17991362  0.00983699  0.02735829
6[1-(0),7-(6),7-(6)]                                0.26948275  0.02119167  0.28030486  0.01529623   0.0108221
6[1-(0),7-(6),7-(6,6)]                              0.13060176  0.04853762  0.08909958  0.03474869  0.04150218
6[1-(0),7-(6),7-(6,7)]                              0.12006935  0.03968745    0.080726         0.0  0.03934335
6[1-(0),7-(6),7-(7)]                                0.16027615  0.02169699  0.14720817    1.83e-06  0.01306798
6[1-(0),7-(6,6),7-(6,6)]                            0.09250221  0.05601924   -0.131633  0.00191042  0.22413521
6[1-(0),7-(6,6),7-(7)]                               0.0712754  0.02526496  0.05749161  0.01179096  0.01378379
6[1-(0),7-(6,7),7-(7)]                              0.05832363  0.02296008  0.02651275  0.01844248  0.03181088
6[6-(1,1),6-(6,6),7-(7)]                             0.2399475  0.00042497   0.2077025  0.00040068    0.032245
6[6-(1,1,1),6-(1,1,1),6-(1,1,1),6-(6,6)]            0.24174612  0.01250806   0.2882756  0.01073487  0.04652949
6[6-(1,1,1),6-(1,1,1),6-(1,1,1),6-(8,8)]            0.14487447  0.00220935   0.1885882  0.00987374  0.04371373
6[6-(1,1,1),6-(1,1,1),6-(1,1,6),6-(1,1,6)]          0.24804148  0.01069025  0.31465817   0.0050063  0.06661669
6[6-(1,1,1),6-(1,1,1),6-(1,6,6),6-(6,6,6)]          0.17066839  0.01575986   0.2400541  0.01096118  0.06938571
6[6-(1,1,1),6-(1,1,1),6-(6,6),6-(6,6)]              0.19160667   0.0382734    0.192052  0.00295923  0.00044533
6[6-(1,1,1),6-(1,1,6),6-(1,6,6),6-(6,6)]            0.13282977  0.01519391    0.154691  0.00064884  0.02186123
6[6-(1,1,1),6-(1,1,6),6-(1,6,6),6-(8,8)]            0.03515015  0.00932577  0.06773017  0.00131561  0.03258002
6[6-(1,1,1),6-(1,1,6),6-(6,6,6),6-(8,8)]             0.0068399  0.00997003   0.0291177   0.0033268   0.0222778
6[6-(1,1,1),6-(1,1,6),8-(0)]                        0.57726262  0.00992896    0.577326         0.0   6.338e-05
6[6-(1,1,1),6-(1,1,8),6-(1,1,8),6-(1,1,8)]          0.07510013  0.00810305    0.146471  0.00116163  0.07137088
6[6-(1,1,1),6-(1,6),6-(1,6)]                        0.17251551  0.02335045  0.21886286   0.0342904  0.04634735
6[6-(1,1,1),6-(1,6),6-(1,7)]                        0.10876626  0.01867133  0.15346525    0.007582  0.04469899
6[6-(1,1,1),6-(1,6),6-(6,6)]                        0.13885233  0.04290535  0.13959923  0.02283488   0.0007469
6[6-(1,1,1),6-(1,6),6-(6,7)]                        0.09397359  0.02851257  0.12759708  0.01218207  0.03362349
6[6-(1,1,1),6-(1,6),7-(1,6)]                        0.33363665  0.04317526  0.42199133  0.00141555  0.08835468
6[6-(1,1,1),6-(1,6,6),6-(7,8),7-(1,6)]              0.17001124  0.02408716  0.17511417  0.00080476  0.00510293
6[6-(1,1,1),6-(1,7),6-(6,6)]                        0.06857463  0.02905123    0.103158  0.00623307  0.03458337
6[6-(1,1,1),6-(6,16),6-(6,6)]                       0.11330294  0.05299227  0.18393833  0.01061353  0.07063539
6[6-(1,1,1),6-(6,16),7-(6)]                         0.25641132  0.04805402  0.30596625  0.00394317  0.04955493
6[6-(1,1,1),6-(6,6),6-(6,6)]                        0.09864062  0.06263713  0.08944714  0.01988268  0.00919348
6[6-(1,1,1),6-(6,6),7-(1,7)]                        0.24874013   0.0564742  0.23546068  0.01194179  0.01327945
6[6-(1,1,1),6-(6,6),7-(6,7)]                        0.16588379  0.04601678  0.16773763  0.00636443  0.00185383
6[6-(1,1,1),6-(6,6),7-(7)]                          0.23214121  0.03092119  0.25139197  0.02950944  0.01925076
6[6-(1,1,1),6-(6,7),7-(7)]                          0.18037457  0.03973488  0.26444387   0.0297864   0.0840693
6[6-(1,1,1),7-(1,6),7-(6)]                          0.48236748  0.03571699   0.4711895  0.00537997  0.01117798
6[6-(1,1,1),7-(6,6),7-(7)]                          0.32892319  0.01971703  0.36318614  0.00917484  0.03426295
6[6-(1,1,15),6-(1,6),6-(1,6)]                       0.14961857   0.0082609  0.21313785  0.00197594  0.06351928
6[6-(1,1,16),6-(1,6),6-(1,6)]                       0.11032732  0.01726559  0.15023363  0.02798147  0.03990631
6[6-(1,1,16),6-(1,6),6-(6,6)]                       0.08358025  0.03954617    0.071614  0.00355992  0.01196625
6[6-(1,1,6),6-(1,1,6),6-(1,1,6),6-(1,1,6)]          0.16898637  0.01564137  0.23234805  0.00870324  0.06336168
6[6-(1,1,6),6-(1,1,6),6-(1,1,6),6-(6,6)]            0.13651399  0.01897504  0.15348838  0.00313755  0.01697439
6[6-(1,1,6),6-(1,1,6),6-(1,1,6),6-(8,8)]            0.02546908  0.01433249  0.07626205  0.01118142  0.05079297
6[6-(1,1,6),6-(1,1,6),6-(1,1,6),7-(6,6)]            0.24436819  0.01596908  0.28048892  0.00573928  0.03612072
6[6-(1,1,6),6-(1,1,6),6-(1,1,6),8-(1)]              0.36564229  0.00913059    0.399436   6.582e-05  0.03379371
6[6-(1,1,6),6-(1,1,6),6-(6,6),6-(6,6)]              0.12878375  0.04328899    0.070939  0.00126671  0.05784475
6[6-(1,1,6),6-(1,6),6-(1,6)]                        0.11074773  0.02043792  0.17628346  0.01887101  0.06553573
6[6-(1,1,6),6-(1,6),6-(1,7)]                        0.06575865  0.01975443   0.1153955  0.00857056  0.04963685
6[6-(1,1,6),6-(1,6),6-(6,6)]                        0.07883371  0.03023517  0.09235218   0.0279464  0.01351847
6[6-(1,1,6),6-(1,6),6-(6,8)]                        0.00615973  0.02874366  0.04633656  0.00548482  0.04017683
6[6-(1,1,6),6-(1,6),6-(8,8)]                       -0.06224496   0.0226983  0.07318075  0.00395324  0.13542571
6[6-(1,1,6),6-(6,6),6-(6,6)]                        0.06759048  0.06237685  0.00118172  0.00572498  0.06640876
6[6-(1,1,6),6-(6,6),6-(6,8)]                       -0.04212607  0.03867957 -0.04028954  0.01124495  0.00183653
6[6-(1,1,6),6-(6,7),6-(6,7)]                       -0.07691401  0.05640419 -0.12734786  0.00510518  0.05043385
6[6-(1,1,6),6-(6,9),6-(6,9)]                       -0.11156533  0.01906627  -0.0588068  0.00732924  0.05275853
6[6-(1,1,6),7-(1,6),8-(0)]                          0.59164363  0.01388663  0.54830075  0.00334987  0.04334288
6[6-(1,1,6),7-(6,7),7-(7)]                          0.25546198  0.01886874  0.23635811  0.01167458  0.01910386
6[6-(1,1,6),8-(1),15-(8,8,8),15-(8,8,8)]             -0.145975  0.00973749 -0.16256575  0.00414047  0.01659075
6[6-(1,1,7),6-(1,6),6-(1,6)]                        0.07740932  0.01838591  0.12646195  0.03341301  0.04905263
6[6-(1,1,7),6-(1,6),6-(1,7)]                        0.02736603   0.0163852    0.072195  0.01003887  0.04482897
6[6-(1,1,7),6-(1,6),6-(6,8)]                       -0.02606856  0.03130938  0.01419209  0.01519908  0.04026066
6[6-(1,1,7),6-(1,6),8-(6)]                          0.19494117  0.02050866  0.21265908  0.00010096  0.01771791
6[6-(1,1,7),6-(6,6),6-(6,6)]                       -0.00533287  0.05064766 -0.04649672  0.02206365  0.04116384
6[6-(1,1,7),7-(6,6),8-(0)]                          0.49906193  0.02131798    0.448962  0.00460841  0.05009993
6[6-(1,1,7),8-(0),8-(1)]                            0.67601507  0.00810757  0.64799971   0.0017912  0.02801536
6[6-(1,1,7),8-(1),15-(8,8,8),15-(8,8,8)]           -0.18215615  0.00516807   -0.190641    1.41e-06  0.00848485
6[6-(1,1,8),6-(1,1,8),6-(1,1,8),6-(1,1,8)]          0.01052856  0.01298174  0.08196255  0.01093052  0.07143399
6[6-(1,1,8),6-(1,1,8),6-(1,1,8),7-(1,6)]            0.15142769  0.01609766    0.185251  0.00278567  0.03382331
6[6-(1,1,8),6-(1,6),6-(1,6)]                        0.06641666  0.01398786  0.12060994   0.0170935  0.05419328
6[6-(1,1,8),6-(1,6),6-(6,6)]                         0.0600362  0.04885474  0.05402358  0.01470264  0.00601261
6[6-(1,1,8),6-(6,6),6-(6,6)]                       -0.00852495  0.05748286 -0.04972789  0.02662185  0.04120294
6[6-(1,16),6-(8,8),7-(6)]                           0.05100399  0.01286772  0.06689035  0.00260161  0.01588636
6[6-(1,6),6-(1,6),15-(6,6,6)]                      -0.13651833  0.01535911 -0.13508583  0.00218552   0.0014325
6[6-(1,6),6-(1,6),15-(6,6,8)]                      -0.16285123  0.01522841  -0.1359206  0.01060716  0.02693063
6[6-(1,6),6-(1,6),15-(8,8,8)]                      -0.23415448  0.02369208 -0.15343523  0.02872026  0.08071925
6[6-(1,6),6-(1,6),16-(6)]                           0.06274265    0.021315  0.10445721  0.02394976  0.04171456
6[6-(1,6),6-(1,6),16-(6,8,8)]                      -0.11317238  0.01702096 -0.06395512  0.01038305  0.04921726
6[6-(1,6),6-(1,6),17-(0)]                           0.16087561  0.01730969  0.16962624  0.01144725  0.00875063
6[6-(1,6),6-(1,6),35-(0)]                           0.11589888  0.01722569  0.12989237  0.00953577  0.01399349
6[6-(1,6),6-(1,6),6-(1,6)]                          0.09735331  0.02580198  0.14403683  0.02366958  0.04668351
6[6-(1,6),6-(1,6),6-(1,6,6)]                        0.08026736  0.01985862  0.12905823  0.01782705  0.04879087
6[6-(1,6),6-(1,6),6-(1,6,7)]                        0.05148266  0.02086005  0.08232494  0.00584249  0.03084228
6[6-(1,6),6-(1,6),6-(1,6,8)]                        0.03414118   0.0221548  0.08446113  0.01932651  0.05031995
6[6-(1,6),6-(1,6),6-(1,7)]                          0.05993063  0.03384478  0.09470926   0.0223237  0.03477863
6[6-(1,6),6-(1,6),6-(1,8)]                         -0.00019177  0.02791006    0.087237         0.0  0.08742877
6[6-(1,6),6-(1,6),6-(6)]                            0.12782586  0.02173586  0.15510294  0.01082491  0.02727708
6[6-(1,6),6-(1,6),6-(6,16)]                         0.07412073  0.02281825  0.10533853  0.01736744   0.0312178
6[6-(1,6),6-(1,6),6-(6,6)]                          0.07604531  0.02865492  0.09125803  0.02317809  0.01521272
6[6-(1,6),6-(1,6),6-(6,6,6)]                        0.06170274  0.02020921  0.08877379  0.01774018  0.02707104
6[6-(1,6),6-(1,6),6-(6,7)]                          0.03474627  0.02439584  0.06660582  0.02041786  0.03185955
6[6-(1,6),6-(1,6),6-(6,8)]                         -0.01936203  0.03607479  0.02592917  0.02474108   0.0452912
6[6-(1,6),6-(1,6),6-(7)]                            0.04555638  0.02478446   0.0516295  0.02336105  0.00607312
6[6-(1,6),6-(1,6),6-(7,16)]                         0.03434573  0.02757462  0.09621025  0.00969881  0.06186452
6[6-(1,6),6-(1,6),6-(7,7)]                          0.01250352  0.02732463  0.05488471  0.02111779   0.0423812
6[6-(1,6),6-(1,6),6-(7,8)]                         -0.03057665   0.0291314   0.0105144  0.02807886  0.04109105
6[6-(1,6),6-(1,6),6-(8,8)]                         -0.07204116  0.02682041 -0.01802892   0.0214451  0.05401224
6[6-(1,6),6-(1,6),7-(1,1)]                          0.31657834  0.02332742  0.33758025  0.02308311  0.02100191
6[6-(1,6),6-(1,6),7-(1,6)]                          0.24337699  0.02668437  0.28531161  0.02480085  0.04193462
6[6-(1,6),6-(1,6),7-(1,7)]                          0.20019524  0.02315327  0.27225137  0.01660506  0.07205613
6[6-(1,6),6-(1,6),7-(6)]                            0.25291027  0.03247449   0.2309508  0.01361761  0.02195947
6[6-(1,6),6-(1,6),7-(6,6)]                          0.18401548  0.02678622  0.19574263    0.024959  0.01172714
6[6-(1,6),6-(1,6),7-(6,7)]                          0.15095384  0.02160472  0.16540084  0.01458179  0.01444699
6[6-(1,6),6-(1,6),7-(7)]                            0.16844351   0.0277689  0.17934464  0.02426351  0.01090113
6[6-(1,6),6-(1,6),7-(7,7)]                          0.12864512  0.02159666    0.199588  0.00092145  0.07094288
6[6-(1,6),6-(1,6),7-(7,8)]                            0.095507   0.0002291    0.099116         0.0    0.003609
6[6-(1,6),6-(1,6),7-(8,8)]                          0.04892293  0.02023118  0.07792222   0.0112928  0.02899929
6[6-(1,6),6-(1,6),8-(0)]                            0.47831899  0.01616371  0.36373981  0.04185563  0.11457918
6[6-(1,6),6-(1,6),8-(1)]                            0.33877662   0.0227513  0.33023962  0.01574739    0.008537
6[6-(1,6),6-(1,6),8-(15)]                           0.31237744  0.02922737  0.34155325  0.01450383  0.02917581
6[6-(1,6),6-(1,6),8-(6)]                            0.26886342  0.02490826  0.28039761  0.01780497  0.01153419
6[6-(1,6),6-(1,6),9-(0)]                            0.30831282  0.02152904  0.28777775  0.02905544  0.02053507
6[6-(1,6),6-(1,6,6),6-(6,6)]                        0.04767898  0.03925633  0.08571112  0.00914161  0.03803215
6[6-(1,6),6-(1,6,6),6-(6,7)]                       -0.00890211  0.02895436  0.03585894  0.00760845  0.04476105
6[6-(1,6),6-(1,6,7),6-(1,7)]                        0.00316393  0.01678714    0.032471         0.0  0.02930707
6[6-(1,6),6-(1,7),6-(1,7)]                          0.01391259  0.03395308  0.04575322  0.00562478  0.03184062
6[6-(1,6),6-(1,7),6-(1,8)]                         -0.05280425  0.03687948 -0.02581175  0.02162032   0.0269925
6[6-(1,6),6-(1,7),6-(6)]                            0.08268077   0.0304059  0.13506942   6.046e-05  0.05238865
6[6-(1,6),6-(1,7),6-(6,6)]                          0.00998556  0.03408924  0.05407729  0.02061268  0.04409173
6[6-(1,6),6-(1,7),6-(6,7)]                         -0.01890972  0.02723442 -0.01423494  0.01643752  0.00467478
6[6-(1,6),6-(1,7),6-(6,8)]                         -0.07104272  0.03831705 -0.04414157  0.01724694  0.02690114
6[6-(1,6),6-(1,7),6-(7,7)]                         -0.04768947  0.02874027 -0.00913744  0.01921148  0.03855203
6[6-(1,6),6-(1,7),6-(7,8)]                         -0.09360919  0.03487602 -0.06237995  0.01950647  0.03122924
6[6-(1,6),6-(1,7),6-(8,8)]                         -0.12641932  0.02775548 -0.06637974   0.0175175  0.06003958
6[6-(1,6),6-(1,7),7-(1,6)]                          0.18935944  0.02945098  0.18740954  0.02573558   0.0019499
6[6-(1,6),6-(1,7),7-(6,6)]                          0.14720147  0.04053496  0.16032831   0.0125783  0.01312684
6[6-(1,6),6-(1,7),8-(6)]                            0.21559113  0.02607182  0.23666468  0.00918262  0.02107355
6[6-(1,6),6-(6),6-(6,35)]                              0.08007  0.02101097  0.08822467  0.00762444  0.00815467
6[6-(1,6),6-(6),6-(6,6)]                            0.10673249  0.03026005   0.0656425  0.00538171  0.04108999
6[6-(1,6),6-(6,15),8-(1)]                             0.360316  0.01579677    0.341803     8.2e-07    0.018513
6[6-(1,6),6-(6,16),16-(6)]                          0.04657416  0.03733297  -5.603e-05  0.00724588  0.04663019
6[6-(1,6),6-(6,16),6-(6,6)]                         0.04861484  0.03719134  0.05759233  0.00984149  0.00897749
6[6-(1,6),6-(6,16),6-(8,8)]                        -0.07952741  0.04321679 -0.04614867  0.00484357  0.03337875
6[6-(1,6),6-(6,17),6-(8,8)]                        -0.10889581  0.02800332 -0.05786081  0.01152859    0.051035
6[6-(1,6),6-(6,6),16-(1)]                           0.07791169  0.02633151   0.1073695  0.00299845  0.02945781
6[6-(1,6),6-(6,6),16-(6)]                           0.02582238  0.02821954  0.00164498  0.02404724   0.0241774
6[6-(1,6),6-(6,6),16-(6,8,8)]                      -0.13631499  0.02667529  -0.1074603  0.00974279  0.02885469
6[6-(1,6),6-(6,6),16-(8,8,8)]                      -0.15277023  0.03971024 -0.10902337  0.00642189  0.04374685
6[6-(1,6),6-(6,6),17-(0)]                           0.12335528  0.02249586  0.14100677  0.00756167  0.01765149
6[6-(1,6),6-(6,6),35-(0)]                           0.07744731  0.02465195   0.0736865   0.0122398  0.00376081
6[6-(1,6),6-(6,6),6-(6,6)]                          0.04062537  0.03831452  0.04086862  0.01807951  0.00024325
6[6-(1,6),6-(6,6),6-(6,6,6)]                        0.02773744  0.03166417  0.02243723   0.0182038  0.00530021
6[6-(1,6),6-(6,6),6-(6,7)]                         -0.01780132  0.03029626   0.0016003  0.01026385  0.01940161
6[6-(1,6),6-(6,6),6-(6,8)]                         -0.04878975  0.03616904 -0.01821603  0.02143762  0.03057373
6[6-(1,6),6-(6,6),6-(6,9)]                         -0.05556508  0.02572144 -0.02738483  0.00881426  0.02818025
6[6-(1,6),6-(6,6),6-(7)]                            0.01897267  0.03089857  0.01955753  0.02924411  0.00058485
6[6-(1,6),6-(6,6),6-(7,8)]                         -0.07406999  0.03150656 -0.05966966  0.01589655  0.01440034
6[6-(1,6),6-(6,6),6-(8,8)]                         -0.09284207  0.03822521 -0.03592356  0.03091208  0.05691851
6[6-(1,6),6-(6,6),7-(1,1)]                          0.28460301  0.03679927  0.32652366   0.0279573  0.04192065
6[6-(1,6),6-(6,6),7-(1,6)]                          0.20458985  0.03645769  0.20178244  0.02235755  0.00280741
6[6-(1,6),6-(6,6),7-(6)]                            0.23207507  0.03290963  0.18250051  0.02022079  0.04957456
6[6-(1,6),6-(6,6),7-(6,6)]                          0.14145923  0.03447645  0.14613712  0.01512734  0.00467789
6[6-(1,6),6-(6,6),7-(8,8)]                          0.02674946  0.02797543   0.0429469  0.01180525  0.01619744
6[6-(1,6),6-(6,6),8-(0)]                            0.45018799  0.02061452   0.2817422  0.01496245  0.16844579
6[6-(1,6),6-(6,6),8-(1)]                            0.31793449  0.03787526  0.30033178  0.01618695  0.01760272
6[6-(1,6),6-(6,6),8-(15)]                           0.26173578  0.02377501  0.27307487  0.00090092  0.01133909
6[6-(1,6),6-(6,6),8-(6)]                            0.23605164   0.0351433  0.21709707  0.02497575  0.01895457
6[6-(1,6),6-(6,6),9-(0)]                            0.27439805  0.02643889  0.28087725  0.00093098   0.0064792
6[6-(1,6),6-(6,6)]                                 -0.10632225   0.0149888  0.05486063  0.00757669  0.16118288
6[6-(1,6),6-(6,6,6),6-(6,8)]                       -0.04761396  0.03070681 -0.04382267  0.00923015  0.00379129
6[6-(1,6),6-(6,7),6-(6,7)]                          -0.0601677  0.03272667 -0.00046467  0.00574017  0.05970303
6[6-(1,6),6-(6,7),6-(6,8)]                         -0.10328935  0.03456378  -0.0679584  0.00873836  0.03533095
6[6-(1,6),6-(6,7),6-(8,8)]                         -0.15987215  0.03928099 -0.08966119  0.03810864  0.07021096
6[6-(1,6),6-(6,7),7-(1,6)]                          0.15707125  0.02763635  0.15751445   0.0117288   0.0004432
6[6-(1,6),6-(6,7),7-(6)]                            0.16603755   0.0268507  0.18240504  0.00703467  0.01636749
6[6-(1,6),6-(6,7),7-(6,6)]                          0.09333995  0.02776384  0.09575557  0.01118395  0.00241562
6[6-(1,6),6-(6,7),8-(6)]                            0.17899319  0.02727221  0.16164783  0.00511536  0.01734536
6[6-(1,6),6-(6,7),9-(0)]                            0.22484436  0.02744433  0.12900675  0.00584769  0.09583761
6[6-(1,6),6-(6,8),15-(8,8,8)]                       -0.3575155  0.00879353   -0.338424         0.0   0.0190915
6[6-(1,6),6-(6,8),16-(6)]                          -0.08422929  0.04243076 -0.00988449  0.00962032   0.0743448
6[6-(1,6),6-(6,8),53-(0)]                          -0.04005513  0.03202069 -0.03147631  0.00179839  0.00857882
6[6-(1,6),6-(6,8),6-(6,8)]                         -0.14516004  0.03312812  -0.1314705  0.00080659  0.01368954
6[6-(1,6),6-(6,8),6-(7,8)]                         -0.17559052  0.04172816 -0.16342867  0.01391953  0.01216185
6[6-(1,6),6-(6,8),6-(8,8)]                         -0.19200993  0.03813302 -0.15885387  0.03195503  0.03315605
6[6-(1,6),6-(6,8),7-(1,1)]                          0.21283873  0.02657283  0.21232267  0.01411888  0.00051607
6[6-(1,6),6-(6,8),8-(6)]                            0.15471791  0.02359976  0.16474114  0.01610717  0.01002323
6[6-(1,6),6-(6,9),7-(6,6)]                          0.07618874  0.02792048  0.08912875  0.00709708  0.01294001
6[6-(1,6),6-(7,7),7-(6)]                            0.14448458   0.0349561   0.1647355  0.01439352  0.02025092
6[6-(1,6),6-(7,8),16-(6)]                          -0.11103252  0.03100421 -0.11178633  0.00775254  0.00075382
6[6-(1,6),6-(7,8),6-(8,8)]                         -0.23672062  0.03774973    -0.17331  0.03218677  0.06341062
6[6-(1,6),6-(8,8),16-(6)]                          -0.14911837  0.03820116   -0.116658  0.01398395  0.03246036
6[6-(1,6),6-(8,8),7-(1,7)]                          0.00925029  0.01077955  0.05353581  0.01780041  0.04428553
6[6-(1,6),6-(8,8),7-(6)]                            0.11021476  0.04442811  0.16564435   0.0276877  0.05542959
6[6-(1,6),6-(8,8),7-(6,7)]                           -0.035331  0.04086398  -0.0519825  0.00317809   0.0166515
6[6-(1,6),6-(8,8),7-(7)]                            0.02042261   0.0186014  0.03668619  0.00846882  0.01626358
6[6-(1,6),6-(8,8),8-(6)]                            0.05722904  0.04672547  0.09252595  0.02830559  0.03529691
6[6-(1,6),7-(6),16-(16)]                            0.22518917  0.01571359  0.20616239  0.00982196  0.01902678
6[6-(1,6,6),6-(6,17),6-(6,17)]                     -0.04656695  0.01243632 -0.01528528  0.01856402  0.03128167
6[6-(1,6,6),6-(6,6),6-(6,6)]                        0.00893932  0.06482856  0.04164813  0.00679865   0.0327088
6[6-(1,6,6),8-(0),8-(1)]                            0.67163852  0.01035124  0.64103627  0.01536446  0.03060225
6[6-(1,6,7),7-(1,6),8-(0)]                          0.52095033  0.01566215  0.49254683  0.00073191   0.0284035
6[6-(1,6,8),6-(6,6),6-(6,7)]                       -0.14633935   0.0556031  -0.0876514   0.0132839  0.05868795
6[6-(1,7),6-(1,7),17-(0)]                           0.03642818  0.00530351    0.048044  0.01459405  0.01161582
6[6-(1,7),6-(1,7),6-(6)]                             0.0379076   0.0152808  0.06744796  0.00384762  0.02954036
6[6-(1,7),6-(1,7),6-(6,6)]                         -0.04959856   0.0353387 -0.01836232  0.01298934  0.03123624
6[6-(1,7),6-(1,7),6-(7,8)]                         -0.15836551   0.0286386 -0.09818683  0.00018294  0.06017867
6[6-(1,7),6-(1,7),6-(8,8)]                         -0.19468406  0.01855922 -0.10386383   0.0125111  0.09082022
6[6-(1,7),6-(1,7),9-(0)]                            0.16537979  0.02070408  0.17097144  0.01122645  0.00559165
6[6-(1,7),6-(6,6),6-(8,8)]                          -0.1770788  0.04053468 -0.07556819  0.01724834  0.10151061
6[6-(1,7),6-(6,6),7-(1,1)]                          0.19336982  0.03635634  0.29784387   3.874e-05  0.10447405
6[6-(1,7),6-(6,6),7-(1,6)]                          0.14713477  0.03358029    0.119086  0.00853632  0.02804877
6[6-(1,7),6-(6,6),7-(6)]                            0.15001975   0.0395276  0.11557471  0.00209104  0.03444504
6[6-(1,7),6-(6,6),7-(7)]                            0.10204436  0.02096811  0.11777512  0.02281933  0.01573075
6[6-(1,7),6-(6,7),6-(8,8)]                         -0.23213763  0.03865152  -0.2005645  0.00095205  0.03157313
6[6-(1,7),6-(6,8),6-(7,7)]                         -0.22292481  0.04864966   -0.201128  0.00058312  0.02179681
6[6-(1,7),6-(6,8),6-(8,8)]                         -0.28076404  0.02551913 -0.22501963  0.00087975  0.05574442
6[6-(1,7),6-(7,7),7-(6)]                            0.10737694  0.03322623  0.14364917   0.0075323  0.03627222
6[6-(1,7),6-(8,8),7-(6)]                            0.00036783  0.04505798  0.08492146  0.01191264  0.08455363
6[6-(1,7),7-(6),7-(6,6)]                            0.27639744  0.03219981  0.29281233  0.00898976  0.01641489
6[6-(1,8),6-(6,6),6-(6,8)]                         -0.17126979  0.03630099 -0.13692488  0.00044486  0.03434492
6[6-(16,16),16-(6),16-(6)]                         -0.06517112  0.01948148 -0.08821342  0.00316615  0.02304229
6[6-(16,16),6-(6,6),6-(6,6)]                       -0.07518733  0.00415373   -0.081489  0.00044269  0.00630167
6[6-(6),6-(6)]                                     -0.07375003  0.03639419  -0.0315524  0.01154793  0.04219763
6[6-(6),6-(6,6),6-(6,6)]                             0.0771426  0.06139004    0.053004  0.00598571   0.0241386
6[6-(6),6-(6,6)]                                   -0.11063044  0.04943169 -0.10242915  0.02102411  0.00820129
6[6-(6),6-(6,7),6-(6,7)]                           -0.03731586   0.0648348 -0.17186092    6.85e-06  0.13454506
6[6-(6),6-(8,8)]                                   -0.25333368  0.03953246 -0.11011131  0.03478033  0.14322236
6[6-(6,16),6-(6,16),16-(6)]                          0.0051666  0.04701805 -0.06425194   0.0024562  0.06941854
6[6-(6,16),6-(6,16),6-(8,8)]                       -0.14115057  0.03599905   -0.067998         0.0  0.07315257
6[6-(6,16),6-(6,16),8-(6)]                             0.24407  0.02892088  0.16308648    0.003951  0.08098353
6[6-(6,16),6-(6,6),16-(6)]                         -0.02691821  0.04896797 -0.05667617  0.00322483  0.02975796
6[6-(6,16),6-(6,6),6-(8,8)]                        -0.14097759  0.04842942  -0.0698868  0.00787138  0.07109079
6[6-(6,16),6-(6,6),8-(6)]                           0.20673052  0.04607965     0.15376   0.0001796  0.05297052
6[6-(6,16),6-(6,8),16-(6)]                         -0.08359782  0.03407579   -0.071473  0.00398433  0.01212482
6[6-(6,16),6-(6,8),8-(6)]                           0.14956811  0.03701367   0.1233095  0.00996795  0.02625861
6[6-(6,16),7-(1,6),8-(0)]                           0.55475555   0.0153927  0.49395338  0.00440791  0.06080218
6[6-(6,17),6-(6,17),6-(6,6)]                        -0.0069125  0.02839847 -0.06174608  0.01681455  0.05483358
6[6-(6,17),6-(6,17),6-(8,8)]                       -0.16609287  0.03953766 -0.11723837  0.01850107   0.0488545
6[6-(6,17),6-(6,6),17-(0)]                          0.06243287  0.02868225  0.05936841   0.0178936  0.00306446
6[6-(6,35),6-(6,35),6-(8,8)]                       -0.11521685   0.0367479 -0.08455225  0.01103668   0.0306646
6[6-(6,35),6-(6,6),35-(0)]                          0.02024448  0.02657601  0.02841444  0.00628585  0.00816995
6[6-(6,35),6-(6,6),6-(6,6)]                          0.0139482  0.04850186   -0.010202  0.00499733   0.0241502
6[6-(6,6),16-(6),16-(6)]                           -0.03646894  0.04053019 -0.08573667  0.00547159  0.04926773
6[6-(6,6),6-(6,6),17-(0)]                           0.04778568  0.05290204  0.11555636  0.01829544  0.06777068
6[6-(6,6),6-(6,6),35-(0)]                           0.02137027  0.04833443    0.031345  0.01766586  0.00997473
6[6-(6,6),6-(6,6),53-(0)]                          -0.02942295  0.04493588  0.02119892   0.0136031  0.05062187
6[6-(6,6),6-(6,6),6-(6,6),6-(7)]                    0.04915533  0.01820761   -0.009903         0.0  0.05905833
6[6-(6,6),6-(6,6),6-(6,6),6-(8,8)]                   -0.024575  0.06434664 -0.06593987  0.00175854  0.04136487
6[6-(6,6),6-(6,6),6-(6,6)]                          0.03373206   0.0638145 -0.02125576  0.05759983  0.05498782
6[6-(6,6),6-(6,6),6-(6,7)]                         -0.07024881  0.04344602 -0.05173081  0.00246744    0.018518
6[6-(6,6),6-(6,6),6-(6,8)]                         -0.08748993  0.05929743 -0.08012843   0.0437205   0.0073615
6[6-(6,6),6-(6,6),6-(7)]                            0.02013173  0.04379015   0.0718045  0.00105433  0.05167277
6[6-(6,6),6-(6,6),6-(7,8)]                         -0.11293672  0.05830704 -0.00657248   1.091e-05  0.10636424
6[6-(6,6),6-(6,6),6-(8,8)]                         -0.11175114  0.06714974 -0.08679141  0.04783555  0.02495972
6[6-(6,6),6-(6,6),7-(1,1)]                          0.27398531  0.06302406  0.30621383    1.27e-06  0.03222852
6[6-(6,6),6-(6,6),7-(1,7)]                          0.15569393  0.05165217   0.1378765  0.00013857  0.01781743
6[6-(6,6),6-(6,6),7-(6)]                            0.20966977   0.0483101  0.18538067  0.00710538   0.0242891
6[6-(6,6),6-(6,6),7-(6,6)]                          0.09830259  0.05199952  0.05476175  0.01721873  0.04354084
6[6-(6,6),6-(6,6),8-(0)]                             0.4100738  0.01983808  0.35351338  0.02071716  0.05656043
6[6-(6,6),6-(6,6),8-(1)]                            0.27082262  0.05985439  0.23859667  0.00741658  0.03222595
6[6-(6,6),6-(6,6),8-(15)]                             0.181166  0.04066363  0.22587814   0.0078347  0.04471214
6[6-(6,6),6-(6,6),8-(6)]                            0.19099609  0.05145548   0.1417599  0.01368918  0.04923619
6[6-(6,6),6-(6,6,6),6-(7),6-(7)]                     0.0636175  0.00794061    0.024543         0.0   0.0390745
6[6-(6,6),6-(6,7),53-(0)]                          -0.12922712  0.03451499 -0.04962933  0.01517037  0.07959778
6[6-(6,6),6-(6,7),6-(6,7)]                         -0.11825397  0.04478432 -0.07883593  0.06233563  0.03941804
6[6-(6,6),6-(6,7),6-(7)]                           -0.13399867  0.04001013 -0.07765013  0.00145309  0.05634854
6[6-(6,6),6-(6,7),6-(8,8)]                         -0.23244349  0.05245003  -0.1240892  0.03189686  0.10835429
6[6-(6,6),6-(6,7),7-(16)]                           0.16823496  0.03551532  0.11352487  0.00289104  0.05471008
6[6-(6,6),6-(6,7),7-(6)]                            0.12790262  0.04403363  0.14915566  0.02944194  0.02125304
6[6-(6,6),6-(6,7),7-(6,6)]                          0.04774108  0.05679224  0.04990214  0.01220664  0.00216106
6[6-(6,6),6-(6,7),7-(7)]                            0.07243403  0.03402538  0.12136756  0.01723413  0.04893353
6[6-(6,6),6-(6,8),6-(6,8)]                         -0.19431642  0.04202003  -0.3158195  0.07096853  0.12150308
6[6-(6,6),6-(6,8),6-(8,8)]                         -0.24928407  0.04775449   -0.137202  0.02918736  0.11208207
6[6-(6,6),6-(6,8),8-(0)]                            0.34368205  0.03140942    0.291162  0.01352756  0.05252005
6[6-(6,6),6-(6,8),8-(6)]                            0.11076473   0.0405345  0.12633363  0.00622621  0.01556889
6[6-(6,6),6-(6,9),6-(6,9)]                         -0.17476318  0.03722356   -0.101758  0.00288202  0.07300518
6[6-(6,6),6-(6,9),9-(0)]                            0.16058185  0.02732326  0.13939809  0.02716832  0.02118376
6[6-(6,6),6-(7),6-(7)]                             -0.08302836  0.07273172 -0.15553166  0.04450965   0.0725033
6[6-(6,6),6-(8,8),16-(6)]                          -0.20735582  0.03465797 -0.22227746   0.0144309  0.01492163
6[6-(6,6),6-(8,8),7-(6)]                            0.07363772  0.06904127    0.062851  0.00069628  0.01078672
6[6-(6,6),6-(8,8),7-(6,8)]                         -0.06225037   0.0484249  0.00114587  0.01274539  0.06339624
6[6-(6,6),7-(0)]                                    0.29167051  0.01475185  0.24507728  0.01733601  0.04659324
6[6-(6,6),7-(1,6),7-(1,6)]                          0.39287321  0.05261686  0.31451458  0.00080071  0.07835863
6[6-(6,6),7-(1,6),7-(6)]                            0.37483384  0.03693076   0.2867579  0.00750159  0.08807594
6[6-(6,6),7-(1,6),8-(0)]                            0.54679459  0.01770879  0.48848279   0.0160808   0.0583118
6[6-(6,6),7-(1,7),7-(6)]                            0.34122341  0.02928967  0.27785725  0.00396175  0.06336616
6[6-(6,6),7-(6),16-(6)]                             0.18806684  0.02700574  0.10335846  0.01220784  0.08470838
6[6-(6,6),7-(6),7-(6)]                              0.38789404  0.03072419  0.37494505  0.00915343    0.012949
6[6-(6,6),7-(6),7-(6,6)]                            0.30633116  0.03726225   0.3193655   0.0002754  0.01303434
6[6-(6,6),7-(6),7-(7)]                              0.30707542  0.02650078   0.2409597  0.00763393  0.06611572
6[6-(6,6),7-(6),8-(0)]                              0.55975932  0.01720778  0.41091264  0.01254953  0.14884668
6[6-(6,6),7-(6,6),7-(7)]                            0.23975052  0.02649694  0.20829367  0.00614453  0.03145685
6[6-(6,6),7-(6,6),8-(0)]                            0.49111023  0.01971482  0.43748092  0.02147578  0.05362932
6[6-(6,6),7-(6,7),7-(7)]                            0.20988995  0.03198697   0.1677367  0.01969134  0.04215325
6[6-(6,6),7-(7),16-(6)]                               0.137943  0.02506875   0.1012145  0.00014145   0.0367285
6[6-(6,6),7-(7),7-(7)]                              0.25280455  0.01516659  0.23661016  0.01657049  0.01619439
6[6-(6,6),7-(7),8-(6)]                              0.33535289  0.02412598  0.28364137  0.00924401  0.05171152
6[6-(6,6),8-(0),8-(1)]                              0.66118786  0.01521979  0.59469947  0.02120667  0.06648839
6[6-(6,6),8-(0),8-(6)]                              0.58346393  0.01764724  0.51701578   0.0157441  0.06644815
6[6-(6,6,6),7-(0)]                                  0.27405861  0.01312263  0.24846213  0.00041686  0.02559649
6[6-(6,6,6),9-(0),9-(0),9-(0)]                       0.7528978  0.01379884  0.69756347   0.0046976  0.05533433
6[6-(6,7),6-(6,7),6-(8,8)]                         -0.28295339  0.06318272  -0.3074005  0.00244179  0.02444711
6[6-(6,7),6-(6,7),7-(6)]                            0.08854373  0.04044003   0.1116145  0.01984885  0.02307077
6[6-(6,7),6-(6,7),7-(6,7)]                         -0.02016169  0.08188112 -0.01023925  0.00078144  0.00992244
6[6-(6,7),6-(6,7),7-(8,8)]                         -0.11611664  0.05680224 -0.03635525   0.0080204  0.07976139
6[6-(6,7),6-(6,7),8-(0)]                            0.35342127  0.02260981    0.241918  0.00013856  0.11150327
6[6-(6,7),6-(6,8),7-(6,7)]                         -0.02891998  0.05472275 -0.02258987   0.0152036   0.0063301
6[6-(6,7),6-(7,7),7-(6)]                            0.00475376  0.04543146    0.108919  0.01229726  0.10416524
6[6-(6,7),6-(8,8),16-(6)]                          -0.27509859   0.0384672 -0.22673975  0.01830446  0.04835884
6[6-(6,7),6-(8,8),7-(1,6)]                          -0.0703233  0.05382981  0.01038727  0.02122807  0.08071057
6[6-(6,7),6-(8,8),7-(6)]                           -0.04812926  0.06016402  0.04921889   0.0459493  0.09734815
6[6-(6,7),6-(8,8),7-(7)]                           -0.07879704  0.03547187    0.015272     8.2e-07  0.09406904
6[6-(6,7),7-(1,1),7-(6)]                            0.42832576   0.0262858  0.43359143  0.01261341  0.00526567
6[6-(6,7),7-(7),7-(7)]                              0.23188212   0.0254441   0.2449705    4.04e-06  0.01308837
6[6-(6,7),8-(0),8-(1)]                              0.63610818  0.01422299  0.56775517  0.02204111  0.06835301
6[6-(6,8),6-(6,8),17-(0)]                          -0.08920094   0.0285532 -0.12626838  0.00134954  0.03706744
6[6-(6,8),6-(6,8),6-(7)]                             -0.178692  0.02839258 -0.35033388  0.00327496  0.17164188
6[6-(6,8),6-(6,8),8-(0)]                            0.26122032  0.04082344  0.17647883  0.02142137  0.08474148
6[6-(6,8),6-(6,8),8-(6)]                            0.01666418  0.02859552    0.056849         0.0  0.04018482
6[6-(6,8),6-(6,9),9-(0)]                            0.07174764  0.02426809  0.06684225  0.00496716  0.00490539
6[6-(6,8),6-(8,8),16-(6)]                          -0.28441106  0.02295308   -0.237236  0.01947749  0.04717506
6[6-(6,9),6-(6,9),6-(8,8)]                         -0.28250915  0.03233354 -0.22763698  0.02022622  0.05487217
6[6-(6,9),6-(6,9),9-(0)]                            0.07819664  0.02039749    0.095037  0.02077398  0.01684036
6[6-(6,9,9),6-(8,8),9-(0),9-(0)]                    0.29414125  0.02093573  0.26350267  0.00024462  0.03063858
6[6-(6,9,9),6-(9,9,9),9-(0),9-(0)]                  0.23136823  0.00991692  0.20102222  0.00021451  0.03034601
6[6-(6,9,9),9-(0),9-(0),9-(0)]                      0.64509877  0.00952364   0.6213125  0.00022626  0.02378627
6[6-(7,7),7-(6),7-(6)]                              0.31133969  0.05520567  0.30364207  0.01117458  0.00769762
6[6-(7,7),7-(6),7-(7)]                              0.22963523  0.03538146    0.212134         0.0  0.01750123
6[6-(7,8),7-(1,6),8-(0)]                            0.44786666  0.01242796  0.40491433  0.00527955  0.04295232
6[6-(8,8),7-(7),7-(7)]                              0.13392575  0.02006725   0.0757825     7.1e-07  0.05814325
6[6-(8,8),9-(0),9-(0),9-(0)]                         0.6606375  0.00508056  0.59502398  0.00852063  0.06561352
6[7-(1,6),7-(1,6),8-(0)]                            0.68865364   0.0147404  0.67143925       5e-07  0.01721439
6[7-(1,6),7-(6),7-(6)]                              0.55345445  0.02525328  0.56104164  0.02373497   0.0075872
6[7-(1,6),7-(6,6),8-(0)]                            0.63687578  0.01509994  0.58535613  0.00416425  0.05151966
6[7-(1,7),7-(6,7),8-(0)]                            0.56841921  0.01226179   0.5313985  0.00218491  0.03702071
6[7-(15),7-(6),7-(6,6)]                             0.54897775  0.00551811  0.49870675  0.01974244    0.050271
6[7-(6),7-(6),16-(0)]                                 0.417473  0.03767606  0.30782425  0.00378253  0.10964875
6[7-(6),7-(6),7-(6)]                                0.56206489  0.01850449    0.588523  0.01475046  0.02645811
6[7-(6),7-(6),7-(6,6)]                              0.48641173  0.03177402  0.47421672  0.01778996    0.012195
6[7-(6,6),7-(6,6),8-(0)]                            0.57582409  0.01573909  0.54914224  0.01886365  0.02668185
6[7-(6,7),7-(7),16-(6)]                             0.16583144  0.02035442  0.13054547  0.01803423  0.03528596
7[1-(0),1-(0),1-(0),6-(6,6)]                        -0.4570785  0.00020435 -0.55194825     4.6e-07  0.09486975
7[1-(0),1-(0),6-(6,6)]                             -0.64101879  0.02777555 -0.67416024  0.04779546  0.03314146
7[1-(0),1-(0),6-(6,7)]                             -0.64901723   0.0259775 -0.66833395  0.02443968  0.01931672
7[1-(0),1-(0),6-(6,8)]                             -0.68865459  0.02018431 -0.73220262  0.00386638  0.04354804
7[1-(0),1-(0),6-(7,7)]                             -0.68736535  0.02311106 -0.72429642  0.02491502  0.03693108
7[1-(0),1-(0),7-(6,6)]                             -0.53028338  0.02170042 -0.62103063   0.0363143  0.09074726
7[1-(0),6-(1,1,6),6-(1,1,6),6-(1,1,6)]              -0.0503355  0.00508339 -0.02528523  0.07168521  0.02505027
7[1-(0),6-(1,1,6),6-(1,1,6)]                       -0.43640538  0.01512216   -0.293362  0.00139524  0.14304338
7[1-(0),6-(1,1,6),6-(6,6)]                         -0.36455523  0.04143916 -0.36432111  0.01406133  0.00023412
7[1-(0),6-(1,1,6),6-(6,6,6)]                       -0.45956018  0.02016036 -0.47600669  0.01257721  0.01644651
7[1-(0),6-(1,1,6),6-(6,8)]                         -0.41135165  0.01646607 -0.36883992  0.01767321  0.04251173
7[1-(0),6-(1,1,6),6-(7,7)]                         -0.42220286  0.03107592 -0.36573517   0.0108459  0.05646769
7[1-(0),6-(1,1,6),6-(7,8)]                         -0.46083203   0.0194086 -0.41615332  0.02797839  0.04467871
7[1-(0),6-(1,6),6-(1,6)]                           -0.21329872  0.02295237 -0.12042475    0.010364  0.09287397
7[1-(0),6-(1,6),6-(1,7)]                           -0.24343849  0.01139276 -0.20796581  0.01081324  0.03547267
7[1-(0),6-(1,6),6-(6,7)]                           -0.28409497  0.01925606 -0.25737534  0.01461841  0.02671963
7[1-(0),6-(1,6),7-(6)]                             -0.08990027  0.01607783 -0.08774838  0.00481431  0.00215189
7[1-(0),6-(1,6,6),6-(6,6)]                          -0.3983092  0.03936788 -0.33762075  0.00240417  0.06068845
7[1-(0),6-(1,6,6),6-(6,8)]                         -0.43973814  0.01681955 -0.38920756  0.02231622  0.05053058
7[1-(0),6-(1,7),6-(6,6)]                           -0.29933793  0.02337599  -0.2568604  0.02458667  0.04247752
7[1-(0),6-(1,7),7-(6,6)]                             -0.277119  0.00487904  -0.2493605    7.14e-06   0.0277585
7[1-(0),6-(6,6),6-(6,6)]                           -0.32550431  0.03201223 -0.34261785  0.04701801  0.01711354
7[1-(0),6-(6,6),6-(6,7)]                           -0.35575616  0.03205581 -0.31490114  0.01520665  0.04085502
7[1-(0),6-(6,6),6-(6,8)]                            -0.4058167  0.02881419 -0.41066738  0.01676142  0.00485068
7[1-(0),6-(6,6),6-(7,7)]                           -0.39514529  0.03694843 -0.42228967  0.04674447  0.02714438
7[1-(0),6-(6,6),6-(7,8)]                            -0.4406292  0.02316505 -0.47056392  0.01165667  0.02993472
7[1-(0),6-(6,6),7-(1,6)]                           -0.24660713  0.03225039 -0.23623989  0.01853702  0.01036724
7[1-(0),6-(6,6),7-(6)]                             -0.14911525    0.034882 -0.17177024  0.03082673  0.02265499
7[1-(0),6-(6,6),7-(6,6)]                           -0.27953991  0.03158873   -0.319135         0.0  0.03959509
7[1-(0),6-(6,6,6),6-(6,7)]                         -0.44534495  0.03503925  -0.3823705   0.0011211  0.06297445
7[1-(0),6-(6,7),7-(6)]                             -0.18705439  0.03199975 -0.15785195  0.01434862  0.02920244
7[1-(0),6-(7,7),6-(7,7)]                           -0.46546094  0.02720684 -0.45281637  0.00265578  0.01264457
7[15-(7,8,8),15-(7,8,8)]                           -1.02234275  0.03038617 -0.96029133  0.00704093  0.06205142
7[6-(1,1,1),6-(1,1,1),6-(6,8)]                     -0.08381157  0.02063566   0.0077055  0.02312249  0.09151707
7[6-(1,1,1),6-(1,1,1),6-(7,7)]                     -0.11023052  0.04176036  0.00694113  0.01105616  0.11717164
7[6-(1,1,1),6-(1,1,6),6-(6,8)]                      -0.1240758  0.02136672   -0.021678         0.0   0.1023978
7[6-(1,1,1),6-(1,6),6-(1,6)]                        0.10232275  0.04685127   0.2136395  0.02098217  0.11131675
7[6-(1,1,1),6-(1,7),6-(6,6)]                         0.0363058  0.03426613 -0.05015717  0.00409186  0.08646297
7[6-(1,1,1),6-(6,7),6-(6,7)]                       -0.05586994  0.05840946 -0.11662358  0.00952796  0.06075364
7[6-(1,1,15),6-(1,1,6),6-(1,1,6)]                   -0.1476354   0.0144174  -0.0188504  0.10568619    0.128785
7[6-(1,1,6),6-(1,1,6),6-(1,1,6)]                   -0.20215818  0.01898182 -0.04711011  0.11969573  0.15504807
7[6-(1,1,6),6-(1,1,6),6-(6,6)]                     -0.15503174  0.05476483 -0.08558488  0.02173015  0.06944686
7[6-(1,1,6),6-(1,1,6),6-(6,8)]                     -0.17010534  0.01981015 -0.06839933  0.01578306    0.101706
7[6-(1,1,6),6-(1,1,6),6-(7,7)]                     -0.19262932  0.04328107  -0.0744092  0.04416541  0.11822011
7[6-(1,1,6),6-(1,1,6),6-(7,8)]                      -0.2307506  0.03898704 -0.16033863  0.00191202  0.07041198
7[6-(1,1,6),6-(1,1,7),6-(1,1,7)]                   -0.25059711  0.02047173 -0.17259831  0.00687277  0.07799879
7[6-(1,1,6),6-(1,6),6-(1,6)]                        0.06129864  0.05349266  0.09165307  0.03873686  0.03035442
7[6-(1,1,6),6-(1,6),6-(1,7)]                        0.02553429    0.018273  0.07805376  0.01096251  0.05251946
7[6-(1,1,6),6-(1,6),6-(6,7)]                       -0.01211523  0.02697832  0.02426911  0.02129763  0.03638434
7[6-(1,1,6),6-(1,6),7-(7)]                          0.15399272  0.01011736    0.226324  0.00301121  0.07233128
7[6-(1,1,6),6-(1,7),6-(1,7)]                        0.00859959  0.01221435  0.06802646  0.02503998  0.05942687
7[6-(1,1,6),6-(1,7),7-(6)]                          0.15373163  0.01302735  0.17760061  0.02766575  0.02386898
7[6-(1,1,6),6-(6,6),6-(6,7)]                       -0.09430498  0.05295265   -0.043437         0.0  0.05086798
7[6-(1,1,6),6-(6,8),6-(6,8)]                       -0.22874279  0.02635181 -0.17798797  0.00758878  0.05075482
7[6-(1,1,6),6-(7,8),6-(7,8)]                       -0.27018786  0.02201544 -0.23676638   0.0202534  0.03342149
7[6-(1,1,7),6-(1,1,7),6-(1,1,7)]                   -0.24760828  0.00822908 -0.15926347  0.02425338  0.08834481
7[6-(1,1,7),6-(1,6,7),6-(7,8)]                     -0.29964565   0.0111508 -0.22859258  0.00712939  0.07105306
7[6-(1,1,7),6-(6,6),7-(6)]                          0.06549918  0.04343221   0.0938215  0.02519686  0.02832232
7[6-(1,6),6-(1,6),6-(6,6)]                          0.04183079  0.04742521  0.01890645  0.00465408  0.02292433
7[6-(1,6),6-(1,6)]                                 -0.33324334  0.02883418 -0.23175984  0.04630428  0.10148349
7[6-(1,6),6-(1,7),6-(6,6)]                          0.01124852  0.03582059  0.02458886  0.01857455  0.01334034
7[6-(1,6),6-(1,7),6-(7,7)]                         -0.04778725   0.0219889  -0.0139149  0.00533547  0.03387235
7[6-(1,6),6-(1,7)]                                 -0.39326087  0.02574392 -0.31690689  0.07438859  0.07635398
7[6-(1,6),6-(6,16)]                                -0.33461827  0.03353458 -0.30246466  0.02002694  0.03215361
7[6-(1,6),6-(6,6),6-(6,6)]                           0.0028242  0.04609902 -0.03843625  0.00173696  0.04126045
7[6-(1,6),6-(6,6),7-(7)]                            0.12871399  0.02420774  0.13186961  0.01347129  0.00315563
7[6-(1,6),6-(6,6)]                                 -0.34443104  0.03770083 -0.26567993  0.03624259  0.07875111
7[6-(1,6),6-(6,7)]                                  -0.4003734  0.03852415 -0.28751169  0.01978158  0.11286171
7[6-(1,6),6-(6,8)]                                 -0.40594543  0.02828402  -0.3359844  0.10999019  0.06996103
7[6-(1,6),6-(7,7)]                                 -0.44607945  0.04049449 -0.38438875  0.00106088   0.0616907
7[6-(1,6),7-(1,6)]                                 -0.16649922  0.04850564 -0.15829488  0.01846682  0.00820435
7[6-(1,6),7-(6)]                                   -0.16624333  0.03554923 -0.13306336  0.03448519  0.03317997
7[6-(1,6),7-(6,7)]                                 -0.27910684  0.03519263   -0.213964  0.00072746  0.06514284
7[6-(1,7),6-(1,7),6-(6,6)]                         -0.02979539  0.01775636   0.0023954  0.01238944  0.03219079
7[6-(1,7),6-(1,7),7-(6,6)]                          0.06871177   0.0156461  0.07792345   0.0067191  0.00921169
7[6-(1,7),6-(1,7)]                                 -0.42768107  0.01230189  -0.3337505  0.02429631  0.09393057
7[6-(1,7),6-(6,6),6-(6,6)]                         -0.03946107  0.03050168  -0.0001066  0.09373257  0.03935447
7[6-(1,7),6-(6,6),6-(6,7)]                         -0.07275971  0.03825444 -0.07374123  0.00782887  0.00098152
7[6-(1,7),6-(6,6),7-(6)]                            0.12569153  0.02029894  0.13943481  0.01354225  0.01374329
7[6-(1,7),6-(6,6),7-(7)]                            0.10084783  0.01360525  0.12444775    5.12e-06  0.02359992
7[6-(1,7),6-(6,6)]                                 -0.41514711   0.0333558 -0.35696904  0.06256893  0.05817807
7[6-(1,7),6-(6,7)]                                 -0.46738197   0.0372013 -0.40378805  0.03725396  0.06359392
7[6-(1,7),6-(7,7)]                                 -0.49741863  0.02894153  -0.4610555     7.1e-07  0.03636313
7[6-(1,7),7-(6)]                                   -0.25771743   0.0203603   -0.223128  0.00111086  0.03458943
7[6-(1,7),7-(6,6)]                                 -0.32803582  0.02418233 -0.26863109  0.02231937  0.05940473
7[6-(6)]                                           -0.43984078  0.03418564 -0.35554727  0.02709846  0.08429351
7[6-(6,16),6-(6,6)]                                -0.38214135  0.03149829 -0.31432811  0.03093994  0.06781324
7[6-(6,16),7-(6)]                                  -0.21338905  0.03462658   -0.184068  0.00018475  0.02932105
7[6-(6,6),16-(7)]                                  -0.37185653  0.02526091   -0.345421  0.00574165  0.02643553
7[6-(6,6),6-(6,6),6-(6,6)]                         -0.08920424  0.03335914 -0.17503382  0.02940614  0.08582958
7[6-(6,6),6-(6,6),7-(1,6)]                          0.03160431  0.05305684     0.04259         0.0  0.01098569
7[6-(6,6),6-(6,6),7-(6)]                            0.10066634  0.03538924   0.0751495  0.01544932  0.02551684
7[6-(6,6),6-(6,6)]                                 -0.37880639  0.05555826 -0.32317696   0.0795362  0.05562943
7[6-(6,6),6-(6,7),6-(6,7)]                         -0.12094106  0.03989858 -0.14101033  0.01638508  0.02006927
7[6-(6,6),6-(6,7)]                                 -0.45435709  0.04409988 -0.40473053  0.05474458  0.04962656
7[6-(6,6),6-(6,8),6-(6,8)]                         -0.25766646   0.0251345 -0.20548956  0.04344388   0.0521769
7[6-(6,6),6-(6,8)]                                  -0.4493175  0.04095427 -0.35558393  0.04763927  0.09373357
7[6-(6,6),7-(1,6)]                                 -0.24534493  0.07024002 -0.22124083  0.03185879  0.02410411
7[6-(6,6),7-(6),7-(6)]                              0.26560469  0.01755997   0.2297665  0.00046708  0.03583819
7[6-(6,6),7-(6),8-(0)]                              0.47813537  0.01500246    0.366526         0.0  0.11160937
7[6-(6,6),7-(6)]                                   -0.17226765  0.05940505 -0.12991002  0.05803867  0.04235762
7[6-(6,6),7-(6,6)]                                 -0.33498249  0.06012641 -0.27135783  0.05140301  0.06362466
7[6-(6,6),7-(6,7)]                                 -0.30848217  0.04492463  -0.2386355  0.00017378  0.06984667
7[6-(6,6),7-(6,8)]                                   -0.340416  0.09073706   -0.195141         0.0    0.145275
7[6-(6,6),7-(7)]                                   -0.24365638  0.03144429  -0.2259665  0.01495911  0.01768988
7[6-(6,6),8-(0),8-(0)]                              0.58889566  0.01173167  0.54620893  0.02383056  0.04268673
7[6-(6,7),6-(6,7),7-(1,1)]                          0.03845124  0.03986582   0.1195221  0.03660214  0.08107086
7[6-(6,7),6-(6,7)]                                 -0.48806918  0.04085987 -0.38992936   0.0150564  0.09813981
7[6-(6,7),6-(7,16),7-(1,1)]                         0.08681274  0.01923584  0.12402597  0.04021793  0.03721323
7[6-(6,7),6-(7,7)]                                  -0.5610218  0.04035477 -0.40938862  0.01501734  0.15163319
7[6-(6,7),7-(1,6)]                                 -0.32305131  0.04523319 -0.23301085  0.01499514  0.09004046
7[6-(6,7),7-(6)]                                   -0.28854562  0.04266214 -0.17628296  0.05475896  0.11226266
7[6-(6,7),7-(7)]                                   -0.29881415  0.03095262 -0.27736559  0.02214847  0.02144856
7[6-(6,8),6-(7,16)]                                -0.52181147  0.03972485 -0.30281125  0.00147071  0.21900022
7[6-(6,8),7-(6)]                                   -0.29766713  0.02682838 -0.25509308  0.01511364  0.04257405
7[6-(7),6-(7,7)]                                   -0.49529865  0.02888058 -0.46153718   0.0154101  0.03376147
7[6-(7,16),7-(6)]                                  -0.28939256  0.03008019 -0.28376561  0.02372117  0.00562695
7[6-(7,7),6-(7,7)]                                 -0.61337932  0.04211066 -0.52732521  0.05645768  0.08605411
7[6-(7,7),7-(6)]                                   -0.32844896  0.05095308 -0.16504702  0.02060578  0.16340194
7[6-(7,7),8-(0),8-(0)]                              0.54981633  0.01060623  0.48704538  0.01823581  0.06277095
7[7-(6),7-(6,6)]                                   -0.11466409   0.0403825 -0.12691178  0.01558318  0.01224769
7[7-(6),7-(7)]                                     -0.07719178   0.0164092 -0.10517921  0.03036205  0.02798743
7[7-(6,6),7-(7)]                                   -0.14526512  0.02356349 -0.13783475   1.945e-05  0.00743037
7[7-(7)]                                           -0.24033321  0.03382263 -0.32454244  0.05850955  0.08420923
8[1-(0),15-(6,8,8)]                                -0.68160539  0.01658501 -0.68292118  0.02079588   0.0013158
8[1-(0),15-(8,8,8)]                                -0.69731239  0.01468517 -0.73095544   0.0276533  0.03364305
8[1-(0),6-(1,1,6)]                                 -0.54400749  0.01466958 -0.48739289  0.06081508   0.0566146
8[1-(0),6-(1,6,6)]                                 -0.55667649  0.01875816 -0.53113285  0.03207017  0.02554364
8[1-(0),6-(6,15,15)]                               -0.49097131  0.01864711 -0.48912138  0.02403545  0.00184993
8[1-(0),6-(6,6)]                                   -0.47605932   0.0256145 -0.50325337  0.02531533  0.02719405
8[1-(0),6-(6,6,6)]                                 -0.56221864  0.02652012 -0.61134125  0.00421321  0.04912261
8[1-(0),6-(6,7)]                                   -0.46815905  0.02054637  -0.5331475     7.1e-07  0.06498845
8[1-(0),6-(6,8)]                                   -0.54037319  0.01880844 -0.49103342  0.03474068  0.04933978
8[15-(6,6,6)]                                      -0.71973648  0.03074354 -0.65567442   0.0211778  0.06406207
8[15-(6,8,8)]                                      -0.80231989   0.0316185  -0.6871821  0.12636445  0.11513779
8[15-(8,8,8)]                                      -0.83044948  0.02445415 -0.63275149  0.20509962  0.19769798
8[16-(6,6,8)]                                      -0.58127718  0.02233316 -0.51535698  0.01219362   0.0659202
8[16-(6,8,8)]                                      -0.56988027  0.03067919 -0.60941969  0.00434884  0.03953942
8[16-(8,8,16)]                                     -0.55027431  0.01206283  -0.5768355  0.03587281  0.02656119
8[6-(1,1,1),6-(1,1,6)]                             -0.24889038  0.01311982   -0.188513  0.00052055  0.06037738
8[6-(1,1,1),6-(1,6,6)]                              -0.2633905  0.01802936 -0.20961963  0.03088445  0.05377088
8[6-(1,1,1),6-(6,6)]                               -0.20188424  0.01915308 -0.19078393  0.02887863  0.01110032
8[6-(1,1,6),15-(6,8,8)]                            -0.43298985  0.01430031   -0.388377         0.0  0.04461285
8[6-(1,1,6),6-(1,1,6)]                             -0.29826126  0.01475947 -0.22195179  0.02167526  0.07630947
8[6-(1,1,6),6-(6,6)]                               -0.23677607  0.02001981 -0.20101559  0.01899627  0.03576048
8[6-(1,1,6),6-(6,8)]                               -0.28381002  0.01491591 -0.22866108  0.01185904  0.05514894
8[6-(1,1,8),6-(6,6)]                               -0.25222585  0.00983438 -0.22078692  0.01484029  0.03143893
8[6-(1,6),6-(6,6)]                                 -0.14868669  0.01695208 -0.13530287  0.02906898  0.01338383
8[6-(1,6)]                                         -0.42457648  0.02625167 -0.35342725   0.0358679  0.07114923
8[6-(1,6,6),6-(1,6,6)]                             -0.32221097   0.0228457 -0.26724863  0.00038473  0.05496235
8[6-(1,8)]                                         -0.47388867  0.02172224  -0.5384642   0.0024493  0.06457553
8[6-(6,6),15-(7,7,8)]                               -0.4347584  0.01300075 -0.39787319  0.01179123  0.03688521
8[6-(6,6),15-(8,8,8)]                              -0.44906684  0.02294032 -0.40247259  0.02295698  0.04659425
8[6-(6,6),6-(6,6)]                                 -0.18967742  0.02735974 -0.19142179  0.06413711  0.00174437
8[6-(6,6),6-(6,8)]                                 -0.25964997  0.02710192 -0.25248121   0.0119103  0.00716876
8[6-(6,6)]                                         -0.46594899  0.04109155 -0.39929312  0.04049872  0.06665587
8[6-(6,7),6-(6,7)]                                 -0.22436753  0.01752679 -0.17416245  0.01560995  0.05020508
8[6-(6,7),6-(7,16)]                                 -0.2103702  0.01644583  -0.1814555  0.00062699   0.0289147
8[6-(6,7)]                                         -0.53779888  0.03939639 -0.46166975  0.03925576  0.07612912
8[6-(6,8)]                                         -0.53425062  0.02620552 -0.52276787  0.08999962  0.01148275
8[6-(7,7)]                                         -0.57269601  0.03347743 -0.50868513  0.06648467  0.06401088
8[6-(8,8)]                                         -0.56797987  0.02285331 -0.71266933  0.00065944  0.14468946
8[7-(6,7)]                                         -0.43217749  0.05825363   -0.453712         0.0  0.02153451
8[7-(6,8)]                                         -0.39068203  0.02898834 -0.33252655  0.02698811  0.05815548
8[7-(8)]                                            -0.1915625  0.01983222   -0.362257   7.531e-05   0.1706945
8[7-(8,8)]                                         -0.36115496  0.01701447 -0.46378304  0.05096739  0.10262808
9[6-(6,6)]                                         -0.14193307   0.0213397 -0.10953383  0.02787427  0.03239923
9[6-(6,6,9)]                                       -0.20116907  0.03400791 -0.15465422  0.01527113  0.04651484
9[6-(6,9,9)]                                       -0.24291355  0.01252361 -0.20446278  0.01331604  0.03845077
