# Supplementary material for: A collection of forcefield precursors for metal–organic frameworks
Source: RSC Adv. 2019 Nov 13;9(63):36492–507. doi: 10.1039/c9ra07327b (PMC9075174; doi:10.1039/c9ra07327b)
Supplement: RA-009-C9RA07327B-s002 [file RA-009-C9RA07327B-s002.txt]

63[8-(6),8-(6),8-(6),8-(6)]    2
48[8-(6),8-(6),8-(6),8-(6)]    39
1[6-(6,6)]    2323
6[6-(6,6),8-(48),8-(63)]    1
6[6-(1,6),6-(1,6),6-(8,8)]    1358
6[1-(0),6-(6,6),6-(6,6)]    810
6[6-(6,6),8-(0),8-(48)]    89
8[6-(6,8)]    952
8[6-(6,8),48-(8,8,8)]    57
8[6-(6,8),63-(8,8,8)]    2
29[7-(6,6),7-(6,6),7-(6,6),15-(6,6,6)]    1
15[6-(6),6-(6,6),6-(6,6),29-(7,7,7)]    1
1[6-(6,7)]    1186
6[1-(0),6-(1,6),7-(6,29)]    170
6[1-(0),6-(1,7),6-(6,6)]    691
6[6-(1,6),6-(1,6),6-(6,6)]    623
6[6-(15),15-(6,6,29)]    1
6[6-(1,6),6-(1,6),15-(6,6,29)]    2
6[1-(0),6-(1,6),6-(6,15)]    33
6[1-(0),6-(1,6),6-(1,6)]    271
7[6-(1,6),6-(1,6),29-(7,7,15)]    1
5[9-(0),9-(0),9-(0),9-(0)]    16
9[5-(9,9,9)]    16
59[8-(6),8-(6),8-(6),8-(7),8-(7),8-(7),8-(7),8-(7)]    1
59[8-(6),8-(6),8-(6),8-(7),8-(7),8-(7),8-(7),8-(7),8-(7)]    1
1[7-(6,6)]    142
1[6-(1,6,8)]    196
1[6-(1,6,7)]    296
6[6-(1,1,8),6-(1,1,8),6-(1,1,8),6-(1,1,8)]    72
6[1-(0),1-(0),6-(6,6,6),8-(6)]    75
6[6-(6,6),7-(1,6),8-(59)]    1
6[6-(1,6),6-(6,8),6-(7,8)]    12
6[6-(1,6),6-(6,6),8-(6)]    25
6[1-(0),6-(1,6),6-(6,8)]    161
6[1-(0),6-(1,6),6-(6,6)]    1255
6[1-(0),1-(0),6-(6,6),7-(1,6)]    19
6[6-(1,1,7),6-(1,6),6-(1,6)]    70
7[1-(0),6-(1,1,6),6-(6,8)]    8
7[8-(0),8-(59),8-(59)]    1
7[8-(0),8-(0),8-(59)]    2
8[6-(1,1,6),6-(6,6)]    149
8[6-(6,7),59-(8,8,8,8,8,8,8)]    1
8[6-(6,7),59-(8,8,8,8,8,8,8,8)]    1
8[7-(8,8),59-(8,8,8,8,8,8,8)]    1
8[7-(8,8)]    29
8[7-(8,8),59-(8,8,8,8,8,8,8,8)]    1
39[8-(6),8-(6),8-(6,39),8-(6,39),8-(6,39),8-(6,39),8-(6,39),8-(6,39)]    3
6[6-(8,8),8-(39),8-(39)]    5
6[8-(39,39),8-(39,39),8-(39,39)]    3
8[6-(6,8),39-(8,8,8,8,8,8,8)]    6
8[6-(8,8),39-(8,8,8,8,8,8,8),39-(8,8,8,8,8,8,8)]    3
70[8-(15),8-(6),8-(6),8-(6),8-(6),8-(6),8-(6),8-(6)]    1
15[6-(6,6),6-(6,6),6-(6,6),8-(70)]    1
1[6-(8,8)]    96
6[6-(1,6),6-(1,6),15-(6,6,8)]    23
6[6-(6,6),8-(70),8-(70)]    19
6[1-(0),8-(70),8-(70)]    1
8[6-(6,8),70-(8,8,8,8,8,8,8)]    4
8[15-(6,6,6),70-(8,8,8,8,8,8,8)]    1
8[6-(1,8),70-(8,8,8,8,8,8,8)]    1
48[7-(6,6),8-(6),8-(6),8-(6,48),8-(6,48)]    4
48[7-(6,6),7-(6,6),8-(6),8-(6),8-(6),8-(6,48)]    2
6[6-(6,6),8-(48),8-(48)]    136
6[6-(6,6),8-(48),8-(48,48)]    34
6[1-(0),6-(1,6),7-(6,48)]    105
7[6-(1,6),6-(1,6),48-(7,8,8,8,8)]    19
7[6-(1,6),6-(1,6),48-(8,8,8,8)]    8
8[6-(6,8),48-(7,7,8,8,8)]    28
8[6-(6,8),48-(7,7,8,8,8),48-(7,8,8,8)]    1
8[6-(6,8),48-(7,8,8,8)]    15
30[7-(6,6),7-(6,6),53-(0),53-(0)]    44
6[1-(0),6-(1,6),7-(6,30)]    252
6[6-(1,6),6-(1,6),6-(7,7)]    118
6[6-(6,6),7-(6),7-(6)]    63
53[30-(7,7,53)]    44
7[6-(1,6),6-(1,6),30-(7,53,53)]    44
7[6-(6,7),6-(6,7)]    73
30[8-(15),8-(15),8-(15),8-(15)]    9
30[8-(15),8-(15)]    3
31[8-(15),8-(15),8-(15),8-(15),9-(31),9-(31)]    5
15[1-(0),8-(30),8-(31),8-(31)]    3
15[1-(0),8-(30),8-(30),8-(30)]    9
1[15-(8,8,8)]    13
8[15-(1,8,8),31-(8,8,8,9,9)]    3
8[15-(1,8,8),30-(8,8,8)]    4
8[15-(1,8,8),30-(8)]    3
9[31-(8,8,8,8,9),31-(8,8,8,8,9)]    3
68[8-(15),8-(6),8-(6),8-(6),8-(6),8-(6),8-(6),8-(6)]    1
15[6-(6,6),6-(6,6),6-(6,6),8-(68)]    1
6[6-(6,6),8-(68),8-(68)]    33
6[1-(0),8-(68),8-(68)]    2
8[6-(6,8),68-(8,8,8,8,8,8,8)]    9
8[15-(6,6,6),68-(8,8,8,8,8,8,8)]    1
8[6-(1,8),68-(8,8,8,8,8,8,8)]    1
30[8-(15),8-(15),8-(6),8-(6)]    7
15[6-(6,6),8-(30),8-(30),8-(30)]    8
6[6-(1,6),6-(1,6),15-(8,8,8)]    16
6[1-(0),6-(6,15),6-(6,6)]    9
6[6-(6,6),8-(0),8-(30)]    211
6[6-(6,6),8-(30),8-(30)]    363
8[15-(6,8,8),30-(8,8,8)]    13
8[6-(6,8),30-(8,8,8)]    238
64[7-(6,6),8-(6),8-(6),8-(6),8-(6),8-(6),8-(6)]    2
1[6-(1,1,6)]    295
6[1-(0),6-(1,6),7-(6,64)]    4
6[1-(0),6-(1,6),6-(1,7)]    138
6[6-(6,6),6-(6,6),6-(6,8)]    17
6[1-(0),6-(6,6),6-(6,8)]    170
6[6-(1,6),6-(6,6),6-(8,8)]    163
6[6-(1,6),6-(6,6),6-(6,6)]    84
6[1-(0),6-(6,17),6-(6,6)]    6
6[6-(1,6),6-(1,6),17-(0)]    4
6[1-(0),6-(1,6),6-(6,17)]    4
6[6-(6,6),8-(64),8-(64)]    53
6[1-(0),1-(0),6-(1,1,1),8-(6)]    8
6[1-(0),1-(0),1-(0),6-(1,1,8)]    10
7[6-(1,6),6-(1,6),64-(8,8,8,8,8,8)]    2
17[6-(6,6)]    13
8[6-(6,8),64-(7,8,8,8,8,8)]    2
29[7-(6,6),7-(6,6),8-(6),8-(6)]    47
29[7-(6,6),8-(6),8-(6)]    9
6[1-(0),6-(6,6),7-(6,29)]    29
6[6-(1,6),6-(1,7),6-(7,7)]    5
6[6-(6,6),8-(0),8-(29)]    64
7[6-(1,6),6-(1,6),29-(7,8,8)]    37
7[6-(1,6),6-(1,6),29-(8,8)]    7
8[6-(6,8),29-(7,7,8)]    95
8[6-(6,8),29-(7,8)]    15
12[8-(6),8-(6),8-(6),8-(6),8-(6,12)]    3
12[8-(6),8-(6),8-(6),8-(6),8-(6),8-(6,12)]    1
12[8-(6),8-(6),8-(6),8-(6),8-(6)]    3
1[6-(1,6,6)]    417
1[6-(7,8)]    6
1[6-(1,1,7)]    65
1[8-(6)]    111
6[6-(1,1,6),6-(1,6),6-(1,6)]    105
6[1-(0),1-(0),6-(6,6),6-(6,6)]    23
6[6-(6,6),8-(12),8-(12,12)]    13
6[6-(6,6),8-(12),8-(12)]    26
6[6-(6,6),8-(0),8-(12)]    10
6[6-(6,6),8-(1),8-(12)]    3
6[1-(0),7-(6,6),8-(12)]    1
6[1-(0),1-(0),1-(0),7-(6,6)]    21
6[1-(0),1-(0),1-(0),7-(6)]    5
7[6-(1,1,1),6-(1,1,1),6-(1,8)]    6
7[6-(1,1,1),6-(1,1,1)]    4
8[6-(6,8),12-(8,8,8,8),12-(8,8,8,8,8)]    4
8[6-(6,8),12-(8,8,8,8)]    21
8[6-(6,8),12-(8,8,8,8,8)]    18
8[1-(0),6-(6,8)]    57
8[6-(1,7),12-(8,8,8,8)]    1
30[7-(6,6),8-(6),8-(6),8-(6),8-(6)]    89
6[6-(1,6),6-(1,6),7-(7)]    34
6[1-(0),6-(1,7),6-(6,7)]    45
7[6-(1,6),6-(1,6),30-(8,8,8,8)]    83
7[6-(6,6),7-(6)]    38
8[6-(6,8),30-(7,8,8,8)]    112
26[8-(6),8-(6),8-(6),8-(6)]    11
6[6-(6,6),8-(26),8-(26)]    7
6[6-(6,6),6-(6,6),6-(6,6)]    38
8[6-(6,8),26-(8,8,8)]    12
66[8-(6),8-(6),8-(6),8-(6),8-(6),8-(6),8-(6),8-(6)]    6
29[7-(6,6),7-(6,6),7-(6,6),7-(6,6)]    33
6[6-(1,6),6-(6,6),7-(6,29)]    5
6[1-(0),6-(1,6),6-(6,7)]    255
6[6-(6,6),6-(6,7),6-(6,7)]    65
6[6-(6,6),8-(66),8-(66)]    34
6[6-(6,6),8-(0),8-(1)]    19
6[6-(8,8),8-(66),8-(66)]    10
7[6-(6,6),6-(6,6),29-(7,7,7)]    4
8[6-(6,8),66-(8,8,8,8,8,8,8)]    14
27[7-(6,6),7-(6,6),8-(6),8-(6)]    38
1[6-(6,6,6)]    91
6[6-(6,6),8-(0),8-(27)]    73
6[1-(0),6-(1,1,6),6-(1,6,6),6-(6,6)]    2
6[1-(0),1-(0),6-(1,6,6),6-(6,6)]    2
6[1-(0),6-(1,6),7-(6,27)]    108
6[6-(1,6),6-(1,6),6-(1,6,6)]    14
7[6-(1,6),6-(1,6),27-(7,8,8)]    28
8[6-(6,8),27-(7,7,8)]    39
25[8-(6),8-(6),8-(6),8-(6,25),8-(6,25),8-(6,25)]    1
25[8-(6),8-(6),8-(6),8-(6,25)]    21
25[8-(6),8-(6),8-(6),8-(6,25),8-(6,25)]    6
6[6-(1,6),6-(1,6),8-(6)]    176
6[6-(6,6),8-(25),8-(25,25)]    31
6[6-(6,6),8-(25),8-(25)]    97
8[6-(1,1,6),6-(1,1,6)]    17
8[6-(6,8),25-(8,8,8),25-(8,8,8,8,8)]    17
8[6-(6,8),25-(8,8,8)]    45
8[6-(6,8),25-(8,8,8,8)]    35
8[6-(6,8),25-(8,8,8,8),25-(8,8,8,8,8)]    22
8[6-(6,8),25-(8,8,8,8,8)]    62
25[8-(6),8-(6),8-(6),8-(6),8-(6,27),8-(6,27)]    1
27[8-(6),8-(6),8-(6),8-(6,25)]    1
27[8-(6),8-(6)]    9
6[6-(6,6),8-(25),8-(27)]    1
6[6-(6,6),8-(27),8-(27)]    110
6[6-(6,6),8-(0),8-(25,27)]    1
8[6-(6,8),25-(8,8,8,8,8),27-(8,8,8)]    1
8[6-(6,8),27-(8)]    9
8[6-(6,8),27-(8,8,8)]    53
13[8-(15),8-(15),8-(15),8-(15)]    5
15[8-(0),8-(13),8-(13),8-(13)]    1
8[13-(8,8,8),15-(8,8,8)]    4
8[15-(8,8,8)]    13
27[8-(1,6),8-(27,27),8-(6),8-(6),8-(6)]    1
27[7-(6,6),8-(1),8-(27,27),8-(6),8-(6)]    1
1[8-(6,27)]    4
1[8-(27)]    3
6[1-(0),6-(1,6),7-(6)]    110
6[1-(0),1-(0),6-(1,1,6),8-(1,27)]    1
6[1-(0),1-(0),6-(1,1,6),6-(1,1,8)]    1
6[1-(0),1-(0),6-(1,1,1),6-(1,1,6)]    9
6[1-(0),1-(0),1-(0),6-(1,1,6)]    28
7[6-(1,6),6-(1,6)]    116
7[6-(1,6),6-(1,6),27-(8,8,8,8)]    8
8[6-(6,8),27-(7,8,8,8)]    13
8[6-(6,8),27-(8,8,8,8)]    29
8[1-(0),6-(1,1,6),27-(8,8,8,8)]    1
8[27-(7,8,8,8),27-(8,8,8,8),27-(8,8,8,8)]    1
8[1-(0),27-(7,8,8,8)]    1
48[7-(6,6),7-(6,7),7-(6,7),8-(6),8-(6)]    1
48[7-(6,6),7-(6,7),7-(6,7)]    1
1[6-(7,7)]    282
6[1-(0),7-(6,48),7-(7,48)]    9
6[6-(1,1,6),8-(0),8-(48)]    14
6[1-(0),1-(0),6-(1,1,6),6-(8,8)]    71
6[1-(0),1-(0),6-(1,1,6),6-(1,1,6)]    97
7[6-(1,7),7-(6,48),48-(7,7)]    1
7[6-(1,7),7-(6,48),48-(7,7,8,8)]    2
7[6-(1,7),6-(1,7),48-(7,7)]    2
7[6-(1,7),6-(1,7),48-(7,7,8,8)]    3
8[6-(6,8),48-(7,7,7,8)]    14
29[8-(6),8-(6),8-(6),8-(6)]    112
6[6-(6,6),8-(29),8-(29)]    131
6[1-(0),6-(1,7),7-(6)]    34
8[6-(6,8),29-(8,8,8)]    116
48[8-(6),8-(6),8-(6),8-(6,48),8-(6,48),8-(6,48)]    1
48[8-(6),8-(6),8-(6,48),8-(6,48)]    14
6[7-(6,6),7-(6,6),8-(0)]    12
6[1-(0),1-(0),6-(1,1,6),7-(6,6)]    46
6[1-(0),1-(0),6-(1,1,7),6-(8,8)]    16
6[6-(1,1,6),8-(48),8-(48,48)]    4
6[6-(1,1,6),8-(48),8-(48)]    15
7[6-(1,1,6),6-(7,8),6-(7,8)]    11
8[6-(7,7)]    20
8[6-(6,8),48-(8,8,8,8,8)]    45
8[6-(6,8),48-(8,8,8,8,8),48-(8,8,8,8,8)]    3
8[6-(6,8),48-(8,8,8),48-(8,8,8,8,8)]    3
58[8-(6),8-(6),8-(6),8-(6),8-(6,58),8-(6,58),8-(6,58),8-(6,58)]    4
6[6-(1,1,6),8-(58),8-(58,58)]    6
6[6-(1,1,6),8-(58),8-(58)]    4
8[6-(6,8),58-(8,8,8,8,8,8,8)]    7
8[6-(6,8),58-(8,8,8,8,8,8,8),58-(8,8,8,8,8,8,8)]    5
26[8-(6,26),8-(6,26),8-(6,26),8-(6,26),8-(6,26),8-(6,26)]    20
26[8-(6),8-(6),8-(6,26),8-(6,26),8-(6,26),8-(6,26)]    21
26[8-(6),8-(6),8-(6),8-(6),8-(6,26),8-(6,26)]    24
6[1-(0),8-(26),8-(26,26)]    20
8[6-(1,8),26-(8,8,8,8,8),26-(8,8,8,8,8)]    20
8[6-(1,8),26-(8,8,8,8,8)]    20
64[7-(6,6),7-(6,6),7-(6,6),8-(6),8-(6),8-(6),8-(6),8-(6),8-(6)]    3
6[6-(1,6),6-(8,8),7-(6,64)]    6
6[6-(6,7),8-(26),8-(64)]    1
7[6-(6,6),6-(6,6),64-(7,7,8,8,8,8,8,8)]    3
8[6-(6,8),64-(7,7,7,8,8,8,8,8)]    3
12[8-(6),8-(6),8-(6,12),8-(6,12),8-(6,12)]    2
12[8-(6),8-(6),8-(6),8-(6),8-(6,12),8-(6,12)]    17
8[6-(6,8),12-(8,8,8,8),12-(8,8,8,8)]    10
48[8-(6),8-(6),8-(6),8-(6),8-(6),8-(6)]    13
48[8-(6),8-(6),8-(6),8-(6),8-(6)]    16
6[1-(0),1-(0),6-(1,1,1),7-(6,6)]    4
6[1-(0),1-(0),1-(0),6-(1,1,7)]    16
8[6-(6,8),48-(8,8,8,8)]    40
7[6-(1,1,6),6-(1,1,6),6-(1,1,6)]    19
48[8-(6),8-(6),8-(6),8-(6),8-(6,48)]    12
8[6-(6,8),48-(8,8,8),48-(8,8,8,8)]    8
30[7-(6,6),7-(6,6),8-(6),8-(6),8-(6),8-(6)]    6
6[6-(1,6),6-(6,6),8-(30)]    6
6[6-(1,6),6-(1,6),6-(6,8)]    18
6[1-(0),6-(6,8),6-(6,8)]    15
6[6-(1,1,1),6-(1,6),8-(30)]    2
6[1-(0),1-(0),1-(0),6-(6,8)]    9
7[6-(1,6),6-(1,6),30-(7,8,8,8,8)]    6
8[6-(6,6),30-(7,7,8,8,8)]    2
48[7-(6),7-(6),7-(6),7-(6)]    5
80[16-(6),16-(6),16-(6),16-(6)]    6
6[7-(48),16-(80)]    3
16[6-(7),80-(16,16,16)]    6
7[6-(16),48-(7,7,7)]    3
26[8-(6),8-(6,26),8-(6,26),8-(6,26),8-(6,26)]    7
6[6-(6,6),8-(26),8-(26,26)]    9
6[6-(1,6),6-(6,8),6-(8,8)]    54
6[6-(1,6),6-(6,6),8-(26,26)]    8
8[6-(6,8),26-(8,8,8,8),26-(8,8,8,8)]    7
8[6-(6,8),26-(8,8,8,8)]    9
8[6-(6,6),26-(8,8,8,8),26-(8,8,8,8)]    7
25[7-(6,6),7-(6,6),7-(6,6),7-(6,6),8-(6),8-(6)]    1
6[6-(6,6),8-(0),8-(25)]    9
6[6-(6,6),6-(7,7),7-(6,25)]    1
6[6-(1,6),6-(6,7),6-(8,8)]    42
6[6-(1,1,6),6-(1,6),6-(1,7)]    6
6[1-(0),6-(6,6),7-(6,25)]    5
6[1-(0),1-(0),6-(1,1,1),6-(6,6)]    5
6[6-(6,7),7-(1,6),7-(6,25)]    1
6[6-(1,1,1),6-(1,6,6),6-(7,8),7-(1,6)]    1
6[6-(6,6,7),7-(6,25),8-(0)]    1
6[1-(0),1-(0),1-(0),6-(6,6,7)]    4
6[1-(0),6-(1,1,1),6-(1,1,1),6-(6,6,7)]    1
6[1-(0),1-(0),1-(0),6-(1,6,6)]    17
7[6-(1,6),6-(6,6),25-(7,7,7,8,8)]    1
7[6-(6,7),6-(6,8),25-(7,7,7,8,8)]    1
7[1-(0),6-(6,6,6),6-(6,7)]    1
8[6-(6,8),25-(7,7,7,7,8)]    2
8[6-(6,7)]    71
27[8-(1,1,27),8-(1,1,27),8-(6),8-(6)]    3
27[8-(6),8-(6),8-(6)]    12
27[8-(6),8-(6),8-(6),8-(6)]    34
1[8-(1,27,27)]    8
6[6-(1,6,6),8-(27),8-(27)]    1
6[6-(1,6,6),8-(0),8-(27)]    1
6[1-(0),6-(1,6,6),6-(1,6,6),6-(8,8)]    8
8[6-(6,8),27-(8,8)]    20
8[1-(0),1-(0),27-(8,8,8),27-(8,8,8)]    3
28[8-(1,28,28),8-(1,28,28),8-(6),8-(6)]    2
28[8-(1,28,28),8-(6),8-(6),8-(6,28)]    1
28[8-(1,28,28),8-(1,28,28),8-(6),8-(6),8-(6,28),8-(6,28)]    2
28[8-(1,28,28),8-(1,28,28),8-(1,28,28),8-(1,28,28)]    1
1[8-(28,28,28)]    5
6[6-(6,6),8-(0),8-(28,28)]    2
6[6-(1,6),6-(1,6),6-(6,6,6)]    39
6[6-(6,6),6-(6,6),6-(9,9,9),6-(9,9,9)]    21
6[6-(6,6,6),9-(0),9-(0),9-(0)]    21
6[6-(6,6),8-(28),8-(28)]    53
6[6-(6,6),8-(0),8-(28)]    38
8[6-(6,8),28-(8,8,8),28-(8,8,8,8,8)]    2
8[6-(6,8),28-(8,8,8)]    10
8[6-(6,8),28-(8,8,8,8,8)]    13
8[1-(0),28-(8,8,8),28-(8,8,8),28-(8,8,8)]    1
8[1-(0),28-(8,8,8),28-(8,8,8),28-(8,8,8,8,8)]    2
9[6-(6,9,9)]    25
63[7-(6,6),7-(6,6),8-(6),8-(6),8-(6),8-(6),8-(6)]    1
6[6-(1,6),6-(8,8),7-(6,63)]    8
6[6-(6,7),8-(63),8-(63)]    16
6[1-(0),6-(6,7),6-(6,7)]    33
6[6-(6,7),8-(0),8-(63)]    6
6[1-(0),7-(6,63),7-(6,63)]    5
6[6-(8,8),8-(63),8-(63)]    20
7[6-(1,7),6-(6,6),63-(7,8,8,8,8,8)]    1
8[6-(6,8),63-(7,7,8,8,8,8)]    1
48[7-(6),7-(6),7-(6),7-(6),7-(6),7-(6)]    12
48[6-(7),6-(7),6-(7),7-(6)]    5
48[6-(7),6-(7),6-(7),6-(7)]    9
6[7-(48),48-(6,6,7)]    6
6[7-(48),48-(6,6,6)]    13
7[6-(48),48-(7,7,7,7,7)]    12
7[6-(48),48-(6,6,6)]    5
6[6-(1,6),6-(1,6),7-(6,6)]    119
6[6-(6,6),7-(6,6),8-(0)]    21
6[6-(1,6),6-(6,6),6-(7,8)]    21
7[6-(6,6),6-(6,8),6-(6,8)]    17
57[8-(15),8-(15,57),8-(15,57),8-(15,57),8-(6),8-(6),8-(6),8-(6),8-(6)]    1
57[8-(15),8-(15),8-(15),8-(15,57),8-(15,57),8-(6),8-(6)]    1
15[6-(1,1,7),8-(57),8-(57),8-(57,57)]    3
15[6-(1,1,7),8-(57),8-(57,57),8-(57,57)]    1
1[7-(6,6,6)]    22
1[6-(1,7,15)]    38
6[1-(0),1-(0),7-(1,6,6),15-(8,8,8)]    14
6[1-(0),1-(0),6-(1,1,6),7-(1,6,6)]    9
6[1-(0),1-(0),6-(1,1,7),6-(1,6,6)]    13
6[1-(0),6-(1,1,6),6-(1,1,6),6-(8,8)]    36
6[6-(1,6,6),8-(57),8-(57)]    4
6[6-(1,6,6),8-(0),8-(1)]    7
6[6-(6,6),8-(57),8-(57)]    32
7[1-(0),6-(1,1,15),6-(1,1,6),6-(1,1,6)]    8
8[15-(6,8,8),57-(8,8,8,8,8,8,8,8)]    2
8[15-(6,8,8),57-(8,8,8,8,8,8,8,8),57-(8,8,8,8,8,8,8,8)]    2
8[15-(6,8,8),57-(8,8,8,8,8,8)]    5
8[6-(6,8),57-(8,8,8,8,8,8)]    21
8[6-(6,8),57-(8,8,8,8,8,8,8,8)]    21
8[15-(6,8,8),57-(8,8,8,8,8,8),57-(8,8,8,8,8,8,8,8)]    1
48[7-(6,6),7-(6,6),8-(6),8-(6)]    17
6[6-(7,7),7-(6,48),7-(6,6)]    2
6[1-(0),6-(1,7),7-(6,48)]    32
6[1-(0),6-(1,7),7-(6,6)]    87
7[6-(1,6),6-(6,7),48-(7,8,8)]    1
7[6-(1,1,6),6-(1,6),6-(6,7)]    11
8[6-(6,8),48-(7,7,8)]    21
64[8-(6),8-(6),8-(6),8-(6),8-(6),8-(6),8-(6,6),8-(6,6),8-(6,6)]    4
6[6-(1,1,8),8-(29),8-(64)]    1
6[1-(0),1-(0),6-(8,8),8-(6,64)]    4
8[6-(6,8),64-(8,8,8,8,8,8,8,8)]    4
8[6-(1,1,6),6-(1,1,6),64-(8,8,8,8,8,8,8,8)]    4
48[7-(6,6),7-(6,6),8-(6),8-(6),8-(6)]    22
6[6-(1,6),6-(6,8),8-(6)]    5
6[1-(0),1-(0),6-(6,6),8-(6)]    32
6[6-(1,1,8),6-(1,6),6-(1,6)]    21
7[6-(1,6),6-(1,6),48-(7,8,8,8)]    19
8[6-(6,8),48-(7,7,8,8)]    34
30[8-(30,30,30),8-(6),8-(6),8-(6)]    60
7[6-(6,6),6-(6,6),6-(6,6)]    45
8[30-(8,8,8),30-(8,8,8),30-(8,8,8),30-(8,8,8)]    53
58[8-(6),8-(6),8-(6),8-(6),8-(6),8-(6,58),8-(6,58)]    7
8[6-(6,8),58-(8,8,8,8,8,8)]    7
8[6-(6,8),58-(8,8,8,8,8,8),58-(8,8,8,8,8,8)]    6
60[7-(1,6,6),8-(6),8-(6),8-(6),8-(6,60),8-(6,60),8-(6,60),8-(6,60),8-(6,60)]    1
60[7-(1,6,6),7-(1,6,6),8-(6),8-(6),8-(6,60),8-(6,60),8-(6,60),8-(6,60),8-(6,60)]    1
1[7-(6,6,60)]    1
6[6-(1,1,7),8-(60),8-(60,60)]    1
6[1-(0),1-(0),6-(8,8),7-(1,6,60)]    1
6[6-(1,1,7),8-(0),8-(60)]    1
6[6-(1,1,7),8-(0),8-(60,60)]    1
7[1-(0),6-(1,1,6),6-(1,1,6),60-(8,8,8,8,8,8,8,8)]    1
7[1-(0),6-(1,1,6),6-(1,1,6),60-(7,8,8,8,8,8,8,8)]    1
8[6-(6,8),60-(7,7,8,8,8,8,8,8),60-(7,8,8,8,8,8,8,8)]    1
8[6-(6,8),60-(7,7,8,8,8,8,8,8)]    3
8[6-(6,8),60-(7,8,8,8,8,8,8,8),60-(7,8,8,8,8,8,8,8)]    1
8[6-(6,8),60-(7,8,8,8,8,8,8,8)]    1
8[6-(6,8),60-(7,7,8,8,8,8,8,8),60-(7,7,8,8,8,8,8,8)]    2
27[7-(6,6),7-(6,6),8-(6),8-(6),8-(6)]    18
6[1-(0),6-(1,6),6-(6,16)]    40
6[6-(1,6),6-(1,6),16-(6,8,8)]    7
16[6-(6,6),6-(6,6),8-(0),8-(0)]    17
7[6-(1,6),6-(1,6),27-(7,8,8,8)]    22
8[6-(6,8),27-(7,7,8,8)]    25
8[16-(6,6,8)]    17
6[6-(1,6),6-(6,16),16-(6)]    7
6[6-(1,6),6-(8,8),16-(6)]    29
6[6-(6,16),8-(30),8-(30)]    9
16[6-(6,6),6-(6,6)]    42
1[7-(1,6,6)]    47
6[1-(0),1-(0),1-(0),7-(1,1,6)]    30
7[1-(0),1-(0),6-(1,1,1),6-(1,1,1)]    30
48[7-(6,6),8-(6),8-(6),8-(6,48)]    8
48[8-(6),8-(6),8-(6),8-(6),8-(6,48),8-(6,48)]    20
6[6-(1,6,6),8-(48),8-(48)]    8
6[1-(0),1-(0),6-(1,6,6),6-(1,6,6)]    16
6[6-(1,6,6),8-(0),8-(48,48)]    4
7[6-(1,6),6-(1,6),48-(8,8,8)]    14
8[6-(6,8),48-(7,8,8)]    27
8[6-(6,8),48-(7,8,8),48-(8,8,8,8,8)]    5
30[8-(6),8-(6),8-(6),8-(6,30)]    25
6[6-(6,9),6-(6,9),6-(8,8)]    8
6[6-(6,6),6-(6,9),9-(0)]    19
6[6-(6,6),8-(0),8-(30,30)]    27
8[6-(6,8),30-(8,8,8),30-(8,8,8)]    4
9[6-(6,6)]    22
30[7-(6,6),7-(6,6),7-(6,6),8-(6),8-(6)]    4
1[8-(6),8-(6)]    3
6[6-(6,6),7-(6,30),7-(6,30)]    1
6[6-(6,7),6-(8,8),7-(6,30)]    13
6[6-(6,7),8-(1),8-(30)]    1
6[6-(6,7),8-(0),8-(30)]    5
7[6-(6,6),6-(6,7),30-(7,7,8,8)]    1
7[6-(1,6),6-(1,6),30-(7,7,8,8)]    2
8[6-(6,8),30-(7,7,7,8)]    16
8[1-(8),6-(6,8)]    3
27[7-(6,6),7-(6,6),8-(1,27,27),8-(1,27,27),8-(6,27),8-(6,27)]    1
27[8-(1,27,27),8-(1,27,27),8-(6),8-(6),8-(6,27),8-(6,27)]    8
27[8-(1,27,27),8-(1,27,27),8-(6),8-(6),8-(6)]    3
1[8-(27,27,27)]    21
6[6-(6,7),8-(27),8-(27,27)]    6
6[6-(1,6),6-(8,8),7-(6,27)]    8
6[1-(0),6-(6,6),6-(6,7)]    207
6[6-(6,7),8-(0),8-(27,27)]    3
7[6-(1,6),6-(6,6),27-(7,8,8,8,8)]    5
8[6-(6,8),27-(7,7,8,8,8),27-(8,8,8,8,8)]    3
8[6-(6,8),27-(8,8,8,8,8)]    27
8[1-(0),27-(8,8,8,8),27-(8,8,8,8),27-(8,8,8,8,8)]    3
8[1-(0),27-(7,7,8,8,8),27-(7,7,8,8,8),27-(8,8,8,8,8)]    1
48[7-(6,6),7-(6,7),8-(6)]    1
6[6-(1,6),6-(1,6),6-(6,7)]    40
6[6-(6,6),7-(7),7-(7,48)]    4
6[6-(1,7),6-(6,6),7-(1,6)]    2
6[1-(0),6-(6,7),7-(6,48)]    7
6[1-(0),7-(1,6),7-(6,48)]    3
7[6-(6,7),7-(7),48-(7,8)]    1
7[7-(6,48),7-(7)]    4
7[7-(6),7-(7)]    3
7[6-(6,7),7-(7)]    10
7[1-(0),6-(1,7),6-(6,6)]    11
7[6-(1,6),6-(1,7),48-(7,8)]    1
8[6-(6,8),48-(7,7)]    4
30[7-(6,6),8-(6),8-(6),8-(6)]    28
6[1-(0),7-(6,30),7-(6,6)]    28
6[1-(0),6-(1,7),7-(6,30)]    52
6[1-(0),1-(0),6-(6,6),7-(6,6)]    33
6[6-(1,1,7),6-(6,6),6-(6,6)]    11
6[6-(1,1,1),6-(6,6),6-(6,6)]    27
6[1-(0),1-(0),1-(0),6-(6,6)]    62
7[6-(1,6),6-(1,7),30-(8,8,8)]    6
7[6-(1,1,6),6-(1,6),6-(1,7)]    31
8[6-(6,8),30-(7,8,8)]    50
59[8-(6),8-(6),8-(6),8-(6),8-(6,59),8-(6,59)]    5
59[8-(6),8-(6),8-(6),8-(6),8-(6),8-(6,59),8-(6,59)]    5
6[1-(0),1-(0),6-(6,6),6-(8,8)]    31
6[6-(1,1,6),8-(0),8-(59,59)]    1
6[6-(1,1,6),8-(59),8-(59,59)]    6
6[6-(1,1,6),8-(59),8-(59)]    11
8[6-(6,8),59-(8,8,8,8,8),59-(8,8,8,8,8,8)]    1
8[6-(6,8),59-(8,8,8,8,8,8)]    12
8[6-(6,8),59-(8,8,8,8,8)]    22
48[6-(6),6-(7),6-(7),6-(7)]    4
6[6-(48),48-(6,6,6)]    7
67[8-(6),8-(6),8-(6),8-(6),8-(6),8-(6)]    12
6[6-(6,6),8-(67),8-(67)]    16
8[6-(6,8),67-(8,8,8,8,8)]    14
63[8-(6),8-(6),8-(6),8-(6),8-(6)]    9
6[6-(6,6),8-(63),8-(63)]    51
6[6-(6),6-(6,6),6-(6,6)]    1
6[6-(6),6-(6,6)]    41
6[6-(6,6),8-(0),8-(63)]    7
6[6-(1,6),6-(1,6),6-(6)]    38
8[6-(6,8),63-(8,8,8,8)]    10
49[8-(1,49),8-(1,49),8-(6),8-(6),8-(6),8-(6)]    3
1[8-(49,49)]    4
6[6-(6,6),8-(0),8-(49)]    14
6[6-(6,6),8-(49),8-(49)]    29
8[6-(6,8),49-(8,8,8,8,8)]    7
8[1-(0),49-(8,8,8,8,8),49-(8,8,8,8,8)]    3
30[7-(1,1,6),8-(15),8-(15),8-(15)]    1
30[7-(1,1,6),7-(1,1,6),8-(15),8-(15)]    1
15[8-(30),8-(30),8-(30),8-(30)]    3
1[7-(1,6,30)]    7
6[1-(0),1-(0),6-(1,1,6),7-(1,1,30)]    4
6[1-(0),1-(0),6-(1,1,6),6-(1,1,7)]    39
7[1-(0),1-(0),6-(1,1,6),30-(8,8,8)]    1
7[1-(0),1-(0),6-(1,1,6),30-(7,8,8)]    1
8[15-(8,8,8),30-(7,8,8)]    2
8[15-(8,8,8),30-(7,7,8)]    1
28[7-(6,6),8-(28,28),8-(6),8-(6),8-(6),8-(6)]    8
6[1-(0),6-(1,6),7-(6,28)]    68
7[6-(1,6),6-(1,6),28-(8,8,8,8,8)]    14
8[6-(6,8),28-(7,8,8,8,8)]    15
8[28-(7,8,8,8,8),28-(7,8,8,8,8),28-(7,8,8,8,8)]    8
6[6-(1,6),6-(6,6),6-(6,6,6)]    6
6[6-(6,6),6-(6,6),6-(6,6),6-(8,8)]    1
6[6-(6,6,6),8-(30),8-(30)]    4
12[8-(6),8-(6),8-(6),8-(6)]    14
6[6-(1,1,1),8-(12),8-(12)]    1
6[1-(0),1-(0),1-(0),6-(8,8)]    11
8[6-(6,8),12-(8,8,8)]    19
12[8-(6,12),8-(6,12),8-(6,12),8-(6,12),8-(6,12),8-(6,12)]    12
12[8-(6),8-(6),8-(6,12),8-(6,12),8-(6,12),8-(6,12)]    12
6[1-(0),8-(12),8-(12,12)]    12
8[6-(1,8),12-(8,8,8,8,8),12-(8,8,8,8,8)]    12
8[6-(1,8),12-(8,8,8,8,8)]    12
48[7-(6,6),7-(6,6),7-(6,7),7-(6,7)]    1
6[6-(7,7),7-(6,48),7-(7)]    1
6[6-(7,7),7-(6),7-(7)]    1
6[6-(7,7),7-(6,48),7-(7,48)]    1
6[6-(6,7),7-(6,48),7-(7)]    1
6[6-(1,6),6-(7,7),7-(6)]    3
6[6-(1,6),6-(7,7),7-(6,48)]    2
6[1-(0),7-(6),7-(7,48)]    3
7[6-(1,7),6-(6,7),48-(7,7,7)]    2
7[6-(6,7),7-(6,48)]    1
7[6-(6,7),7-(6),48-(7,7,7)]    1
7[6-(6,7),6-(6,7),48-(7,7,7)]    1
7[6-(1,6),6-(6,6)]    71
7[6-(1,7),7-(6),48-(7,7,7)]    1
7[6-(1,6),6-(6,6),48-(7,7,7)]    1
7[6-(1,7),6-(6,7)]    7
25[8-(6),8-(6),8-(6),8-(6)]    22
6[6-(1,6),8-(25),8-(25)]    3
6[1-(0),6-(1,6),6-(8,8)]    46
30[7-(6,6),7-(6,6),8-(6),8-(6),8-(6)]    16
6[6-(1,6),6-(1,6),6-(1,6)]    59
7[6-(1,6),6-(1,6),30-(7,8,8,8)]    14
8[6-(6,8),30-(7,7,8,8)]    26
25[7-(6),7-(6),7-(6,6),7-(6,6),7-(6,6),7-(6,6)]    2
6[7-(25),7-(6,25)]    2
6[6-(1,6),6-(1,6),7-(6,25)]    2
6[1-(0),6-(1,6),7-(6,25)]    54
7[6-(7),25-(7,7,7,7,7)]    2
7[6-(6,6),6-(7),25-(7,7,7,7,7)]    2
7[6-(1,6),6-(1,6),25-(7,7,7,7,7)]    6
29[8-(1,29),8-(1,29,29),8-(6),8-(6)]    3
29[8-(1,29,29),8-(1,29,29),8-(6)]    2
29[8-(1,29),8-(1,29),8-(6),8-(6)]    3
1[6-(6,6,8)]    56
1[8-(29,29,29)]    10
1[8-(29,29)]    10
6[1-(0),6-(1,6,6),6-(8,8),8-(6)]    2
6[1-(0),6-(1,6,6),6-(1,6,8),6-(8,8)]    6
6[6-(1,6,8),8-(29),8-(29)]    2
6[6-(1,6,6),8-(29),8-(29)]    9
8[6-(1,6,6),6-(1,6,6)]    2
8[6-(6,8),29-(8,8)]    12
8[1-(0),29-(8,8),29-(8,8),29-(8,8,8)]    2
8[1-(0),29-(8,8,8),29-(8,8,8)]    3
25[7-(6,6),7-(6,6),8-(6),8-(6),8-(6),8-(6)]    10
7[6-(1,6),6-(1,6),25-(7,8,8,8,8)]    7
8[6-(6,8),25-(7,7,8,8,8)]    14
8[6-(6,6),6-(6,6)]    75
64[8-(6),8-(6),8-(6),8-(6),8-(6),8-(6)]    33
8[6-(6,8),64-(8,8,8,8,8)]    46
57[8-(1,6),8-(1,6),8-(6),8-(6),8-(6),8-(6),8-(6),8-(6)]    1
1[8-(6,57)]    4
6[6-(1,6,8),8-(57),8-(57)]    3
6[1-(0),6-(1,6,8),6-(8,8),8-(1,57)]    2
6[6-(8,8),8-(57),8-(57)]    16
8[6-(6,8),57-(8,8,8,8,8,8,8)]    20
8[1-(0),6-(1,6,6),57-(8,8,8,8,8,8,8)]    1
64[7-(6,6),7-(6,6),8-(6),8-(6),8-(6),8-(6),8-(6)]    1
6[6-(6,7),8-(64),8-(64)]    8
6[6-(6,7),8-(0),8-(64)]    3
6[1-(0),7-(6,64),7-(6,64)]    4
6[6-(8,8),8-(64),8-(64)]    18
7[6-(1,7),6-(6,6),64-(7,8,8,8,8,8)]    4
8[6-(6,8),64-(7,7,8,8,8,8)]    4
21[8-(6),8-(6),8-(6),8-(6),8-(6),8-(6)]    9
6[6-(6,6),8-(21),8-(21)]    13
8[6-(6,8),21-(8,8,8,8,8)]    11
28[7-(6,6),7-(7,28),7-(7,28,28),7-(7,28,28),8-(6),8-(6)]    1
28[7-(6,6),7-(7,28),7-(7,28,28),8-(1,1),8-(6),8-(6)]    1
1[8-(1,28)]    3
6[1-(0),6-(6,6),7-(6,28)]    9
6[6-(1,6),6-(1,7),6-(8,8)]    72
7[7-(0),7-(28,28,28)]    1
7[6-(1,6),6-(1,6),28-(7,7,8,8,8)]    4
7[6-(1,6),6-(1,6),28-(7,7,7,8,8)]    5
7[7-(0),7-(28,28)]    3
7[7-(7)]    8
7[7-(7),28-(7,7,7,8,8),28-(7,7,8,8,8)]    1
7[7-(7),28-(7,7,7,8,8),28-(7,7,7,8,8),28-(7,7,8,8,8)]    1
8[6-(6,8),28-(7,7,7,7,8)]    6
8[6-(6,8),28-(7,7,7,8,8)]    8
8[1-(0),1-(0),28-(7,7,7,8,8)]    1
29[7-(1,6,6),7-(1,6,6),8-(6),8-(6)]    27
1[7-(6,6,29)]    28
6[6-(1,1,7),8-(0),8-(67)]    2
6[1-(0),1-(0),6-(8,8),7-(1,6,29)]    27
6[6-(1,1,7),8-(29),8-(67)]    2
7[1-(0),6-(1,1,6),6-(1,1,6),29-(7,8,8)]    27
28[7-(1,6,6),7-(1,6,6),7-(1,6,6),7-(1,6,6),7-(6),7-(6)]    4
42[6-(7),6-(7),6-(7),6-(7),6-(7),6-(7),6-(7),6-(7)]    8
1[6-(1,7,7)]    21
1[7-(6,6,28)]    14
6[7-(28),42-(6,6,6,6,6,6,6)]    3
6[7-(0),42-(6,6,6,6,6,6,6)]    4
6[1-(0),1-(0),6-(1,1,7),7-(1,6,28)]    5
6[1-(0),1-(0),7-(1,6,28),7-(6,6)]    2
6[1-(0),1-(0),6-(1,1,8),7-(6,6)]    2
6[1-(0),1-(0),6-(1,1,7),8-(1)]    1
7[6-(42),28-(7,7,7,7,7)]    3
7[6-(42)]    6
7[1-(0),6-(1,1,6),6-(1,1,7),28-(7,7,7,7,7)]    2
7[6-(1,1,6),6-(1,1,7),6-(1,1,7)]    2
8[1-(0),6-(1,1,6)]    4
25[8-(6),8-(6),8-(6),8-(6),8-(6,25)]    8
8[6-(6,8),25-(8,8,8),25-(8,8,8,8)]    6
47[7-(6,6),7-(6,6),8-(6)]    2
47[7-(6,6),7-(6,6)]    17
6[6-(6,7),8-(0),8-(47)]    1
6[6-(6,7),6-(8,8),7-(6,47)]    1
6[6-(6,7),8-(0),8-(0)]    8
6[1-(0),6-(1,6),7-(6,47)]    26
7[6-(6,6),6-(6,6),47-(7,8)]    1
7[6-(1,6),6-(1,6),47-(7)]    15
7[6-(1,6),6-(1,6),47-(7,8)]    2
8[6-(6,8),47-(7,7)]    2
66[8-(6),8-(6),8-(6),8-(6),8-(6),8-(6,66)]    2
6[6-(1,6),6-(6,6),7-(6,17)]    1
6[6-(6,6),8-(66),8-(66,66)]    7
6[6-(1,6),6-(6,6),7-(6)]    18
6[6-(6,6),8-(0),8-(66)]    6
7[6-(6,6),6-(6,6),17-(7,7,7)]    1
7[6-(6,6),6-(6,6),17-(7)]    1
7[6-(6,6),6-(6,6)]    18
17[7-(6,6),7-(6,6),7-(6,6),7-(6,6)]    1
17[7-(6,6),7-(6,6)]    1
8[6-(6,8),66-(8,8,8,8,8)]    23
8[6-(6,8),66-(8,8,8,8,8),66-(8,8,8,8,8)]    3
48[6-(7),6-(7),6-(7)]    2
7[6-(48)]    4
7[6-(1,1,1),6-(1,6),6-(1,6)]    7
6[7-(48),48-(6,6)]    2
6[7-(0),48-(6,6,6)]    2
6[1-(0),6-(1,6),7-(6,6)]    12
63[8-(6),8-(6),8-(6),8-(6,48),8-(6,63),8-(6,63)]    1
48[7-(6,6),7-(6,6),7-(6,6),8-(6),8-(6),8-(6,48)]    1
48[7-(6,6),8-(6,48),8-(6,63)]    1
6[6-(6,7),6-(8,8),7-(6,48)]    9
6[6-(6,7),8-(48),8-(63)]    1
6[6-(6,7),8-(48,48),8-(63)]    1
6[1-(0),7-(6,48),7-(6,48)]    8
6[6-(6,7),8-(48,63),8-(63,63)]    1
7[6-(1,7),6-(6,6),48-(7,7,8,8,8)]    1
7[6-(1,7),6-(6,6),48-(8,8)]    3
8[6-(6,8),48-(7,7,7,8,8)]    2
8[6-(6,8),63-(8,8,8,8,8)]    39
8[6-(6,8),48-(7,7,7,8,8),48-(7,8)]    1
8[6-(6,8),63-(8,8,8,8,8),63-(8,8,8,8,8)]    4
8[6-(6,8),48-(7,8),63-(8,8,8,8,8)]    1
39[8-(6),8-(6),8-(6),8-(6),8-(6),8-(6),8-(6,6),8-(6,6),8-(6,6)]    2
6[6-(1,1,8),8-(29),8-(39)]    1
6[1-(0),1-(0),6-(8,8),8-(6,39)]    2
8[6-(6,8),39-(8,8,8,8,8,8,8,8)]    2
8[6-(1,1,6),6-(1,1,6),39-(8,8,8,8,8,8,8,8)]    2
27[7-(6),7-(6),8-(6),8-(6),8-(6),8-(6)]    1
74[6-(7),6-(7),6-(7),6-(7),6-(7),6-(7),6-(7),6-(7)]    9
6[7-(0),74-(6,6,6,6,6,6,6)]    9
6[7-(27),74-(6,6,6,6,6,6,6)]    1
6[1-(0),7-(6,6),8-(27)]    1
7[6-(74),27-(7,8,8,8,8)]    1
7[6-(74)]    10
8[6-(1,7),27-(7,7,8,8,8)]    1
23[8-(23),8-(23),8-(27),8-(27)]    2
23[8-(23),8-(23),8-(23)]    2
27[7-(6,6),7-(6,6),8-(23),8-(23),8-(6),8-(6)]    1
6[1-(0),6-(1,7),7-(6,27)]    22
6[1-(0),6-(6,7),7-(6,27)]    4
6[6-(1,7),6-(8,8),7-(6,27)]    1
6[6-(6,7),8-(27),8-(27)]    5
7[6-(1,6),6-(1,6),27-(7,8,8,8,8)]    11
8[6-(6,8),27-(7,7,8,8,8)]    17
8[23-(8,8,8),27-(7,7,8,8,8)]    2
8[23-(8,8),23-(8,8,8)]    4
8[23-(8,8,8),23-(8,8,8)]    2
8[23-(8,8),23-(8,8)]    2
1[6-(6,16)]    2
6[6-(6,7),8-(0),8-(29)]    13
6[6-(1,16),6-(8,8),7-(6)]    2
6[1-(0),6-(6,7),16-(6)]    2
6[6-(6,6),7-(6),16-(6)]    3
6[6-(1,6),6-(1,6),6-(7,16)]    4
6[6-(1,16),6-(8,8),7-(6,29)]    1
6[6-(6,6),7-(6,29),16-(6)]    1
16[6-(1,6),6-(6,7)]    2
7[6-(6,16),6-(6,6)]    3
7[6-(6,16),6-(6,6),29-(7,8,8)]    1
29[7-(6,6),7-(6,6),8-(1,29),8-(6)]    1
6[1-(0),6-(1,7),6-(1,7)]    12
6[6-(7,7),7-(6,29),7-(6,29)]    1
6[6-(1,1,6),8-(29),8-(29)]    23
7[6-(1,6),6-(6,7),29-(7,8,8)]    1
8[1-(0),29-(7,7,8),29-(7,7,8)]    2
63[7-(6,6),7-(6,6),8-(6),8-(6),8-(6),8-(6),8-(6),8-(6),8-(6)]    3
6[6-(6,7),6-(8,8),7-(6,63)]    6
6[6-(6,7),6-(8,8),7-(1,6)]    18
6[6-(1,1,1),7-(1,6),7-(6,63)]    3
6[1-(0),1-(0),1-(0),6-(7,7)]    46
7[6-(6,6),6-(6,7),63-(7,8,8,8,8,8,8,8)]    3
7[1-(0),6-(6,6),6-(6,7)]    15
8[6-(6,8),63-(7,7,8,8,8,8,8,8)]    4
28[7-(6,6),8-(1,6),8-(6),8-(6),8-(6),8-(6)]    2
1[8-(6,28)]    8
6[6-(1,1,6),8-(28),8-(28)]    7
6[1-(0),1-(0),6-(1,6,8),6-(8,8)]    19
6[1-(0),6-(1,1,6),6-(8,8),8-(1,28)]    3
6[6-(1,6,8),8-(28),8-(28)]    4
8[1-(0),6-(1,6,6),28-(7,8,8,8,8)]    2
30[8-(6),8-(6,30),8-(6,30),8-(6,30),8-(6,30)]    7
6[6-(1,6),6-(6,6),8-(30,30)]    11
6[6-(6,6),8-(30),8-(30,30)]    15
8[6-(6,6),30-(8,8,8,8),30-(8,8,8,8)]    7
8[6-(6,8),30-(8,8,8,8)]    36
8[6-(6,8),30-(8,8,8,8),30-(8,8,8,8)]    7
30[8-(30,30),8-(30,30),8-(6),8-(6),8-(6),8-(6)]    2
30[8-(30,30),8-(30,30),8-(6),8-(6)]    10
6[6-(1,1,1),6-(1,6),6-(6,6)]    22
8[6-(6,8),30-(8,8,8,8,8)]    52
8[30-(8,8,8),30-(8,8,8),30-(8,8,8,8,8)]    4
1[6-(1,1,50)]    2
6[6-(1,6,6),8-(50),8-(50)]    1
6[1-(0),6-(1,1,6),6-(6,6),6-(8,8)]    1
6[1-(0),1-(0),6-(1,6,6),6-(8,8)]    4
6[6-(1,1,6),8-(50),8-(50)]    1
6[1-(0),1-(0),1-(0),50-(6,6,8,8)]    1
8[6-(6,8),50-(6,6,6,8)]    1
50[6-(1,1,1),6-(1,1,1),6-(1,1,1),8-(6),8-(6)]    1
29[8-(29,29),8-(29,29),8-(6),8-(6),8-(6)]    1
29[8-(29,29),8-(6),8-(6)]    1
29[8-(29,29),8-(29,29),8-(6),8-(6)]    2
29[8-(29,29),8-(6),8-(6),8-(6)]    1
6[6-(1,6),6-(1,6),7-(1,6)]    54
6[7-(1,6),7-(6),7-(6)]    12
7[6-(7,7),6-(7,7)]    22
7[1-(0),6-(6,6),6-(7,7)]    6
8[6-(6,8),29-(8,8,8,8)]    6
8[29-(8,8,8),29-(8,8,8),29-(8,8,8,8)]    1
8[29-(8,8),29-(8,8,8),29-(8,8,8,8)]    1
30[7-(6),7-(6),7-(6),7-(6)]    2
28[6-(7),6-(7),6-(7),6-(7)]    11
6[7-(30),28-(6,6,6)]    3
7[6-(28),30-(7,7,7)]    2
29[7-(6),7-(6),7-(6)]    1
6[7-(6),7-(6),7-(6)]    3
6[7-(29),7-(6)]    1
7[1-(0),6-(7,7),6-(7,7)]    4
7[6-(7),6-(7,7)]    4
7[6-(7),29-(7,7)]    1
63[8-(6),8-(6),8-(6),8-(6),8-(6),8-(6,63),8-(6,63)]    8
1[6-(1,6,16)]    9
1[7-(1,7)]    9
6[6-(1,1,16),8-(63),8-(63)]    1
6[7-(6,7),7-(7),16-(6)]    6
6[6-(1,1,16),8-(63),8-(63,63)]    1
6[1-(0),1-(0),6-(8,8),16-(6)]    6
6[1-(0),1-(0),6-(1,1,6),6-(7,7)]    8
6[6-(1,1,6),7-(6,7),7-(7)]    6
16[6-(1,1,6),6-(7,7)]    6
7[6-(6,7),6-(7,16),7-(1,1)]    6
7[6-(6,7),7-(6)]    19
7[6-(7,16),7-(6)]    6
7[1-(0),1-(0),7-(6,6)]    9
8[6-(6,8),63-(8,8,8,8,8,8)]    20
8[6-(6,8),63-(8,8,8,8,8,8),63-(8,8,8,8,8,8)]    7
60[8-(1,6),8-(6),8-(6),8-(6),8-(6),8-(6,60),8-(6,60),8-(6,60),8-(6,60)]    1
1[8-(6,60)]    4
6[6-(1,1,6),8-(60),8-(60,60)]    10
6[6-(1,1,6),8-(1,60),8-(60)]    1
6[6-(1,1,6),8-(0),8-(60)]    2
8[6-(6,8),60-(8,8,8,8,8,8,8,8),60-(8,8,8,8,8,8,8,8)]    3
8[1-(0),6-(6,8),60-(8,8,8,8,8,8,8,8)]    1
8[6-(6,8),60-(8,8,8,8,8,8,8,8)]    11
66[7-(6,6),7-(6,6),8-(6),8-(6),8-(6),8-(6),8-(6)]    1
6[6-(1,6),6-(8,8),7-(6,66)]    6
6[6-(6,7),8-(66),8-(66)]    7
6[6-(6,7),8-(0),8-(66)]    6
6[1-(0),7-(6,66),7-(6,66)]    3
7[6-(1,7),6-(6,6),66-(7,8,8,8,8,8)]    3
8[6-(6,8),66-(7,7,8,8,8,8)]    3
70[7-(6,6),7-(6,6),7-(6,6),8-(6),8-(6),8-(6),8-(6),8-(6),8-(6)]    3
6[6-(1,6),6-(8,8),7-(6,70)]    2
6[6-(6,7),8-(25),8-(70)]    1
7[6-(6,6),6-(6,6),70-(7,7,8,8,8,8,8,8)]    3
8[6-(6,8),70-(7,7,7,8,8,8,8,8)]    3
1[6-(6,8)]    8
6[6-(1,1,8),8-(59),8-(59)]    3
6[1-(0),1-(0),6-(8,8),8-(6)]    18
6[6-(6,6),6-(6,6),8-(0)]    15
6[6-(1,8),6-(6,6),6-(6,8)]    2
6[1-(0),6-(6,6),8-(6)]    2
6[6-(6,6),6-(6,8),8-(6)]    3
6[6-(6,8),6-(6,8),8-(6)]    1
6[6-(1,6),6-(6,8),6-(6,8)]    2
6[6-(1,1,8),8-(0),8-(59,59)]    1
8[6-(6,6)]    28
8[6-(1,6),6-(6,6)]    5
8[6-(6,8),59-(8,8,8,8,8),59-(8,8,8,8,8)]    3
48[7-(6,6),7-(6,6),7-(6,6),7-(6,6),8-(6),8-(6),8-(6),8-(6)]    2
6[6-(7,7),8-(48),8-(48)]    2
6[6-(8,8),7-(6,48),7-(6,48)]    2
7[6-(1,6),6-(6,7),48-(7,7,7,8,8,8,8)]    2
8[6-(6,8),48-(7,7,7,7,8,8,8)]    2
68[8-(6),8-(6),8-(6),8-(6),8-(6),8-(6),8-(6)]    2
6[6-(6,6),8-(27),8-(68)]    1
6[6-(6,6),7-(1,6),8-(0)]    39
6[6-(1,6),6-(1,6),6-(7,8)]    40
7[1-(0),6-(6,6),6-(6,8)]    36
8[6-(6,8),68-(8,8,8,8,8,8)]    10
48[7-(6,6),8-(6),8-(6)]    5
48[7-(6,6),8-(6),8-(6),8-(6)]    9
6[1-(0),7-(6,48),7-(6,6)]    18
6[6-(1,1,8),8-(48),8-(48)]    4
6[6-(1,1,8),8-(0),8-(48,48)]    2
7[6-(1,6),6-(1,7),48-(8,8)]    1
7[6-(1,6),6-(1,7),6-(6,6)]    42
7[6-(1,6),6-(1,7),48-(8,8,8)]    2
8[6-(6,8),48-(7,8)]    6
8[6-(6,8),48-(8,8,8),48-(8,8,8)]    7
66[8-(6),8-(6),8-(6),8-(6)]    1
66[8-(6),8-(6),8-(6),8-(6),8-(6)]    5
27[7-(6,6),7-(6,6),7-(6,6),7-(6,6),7-(6,6)]    5
6[6-(6,6),8-(0),8-(0)]    39
6[6-(6,6),6-(6,7),7-(6,27)]    6
6[6-(6,6),6-(6,7),7-(6)]    9
7[6-(1,6),6-(6,6),27-(7,7,7,7)]    5
8[6-(6,8),66-(8,8,8)]    1
8[6-(6,8),66-(8,8,8,8)]    5
60[7-(6,6),7-(6,6),7-(6,6),8-(6),8-(6),8-(6),8-(6),8-(6),8-(6)]    2
6[6-(6,7),8-(27),8-(60)]    1
6[6-(1,6),6-(8,8),7-(6,60)]    4
7[6-(6,6),6-(6,6),60-(7,7,8,8,8,8,8,8)]    2
8[6-(6,8),60-(7,7,7,8,8,8,8,8)]    2
48[7-(6,6),7-(6,6),8-(6)]    2
6[6-(1,6,6),8-(0),8-(48)]    3
7[6-(1,6),6-(1,6),48-(7,8,8)]    10
7[6-(1,6),6-(1,6),48-(7,8)]    2
62[8-(6),8-(6),8-(6),8-(6),8-(6),8-(6),8-(6),8-(6)]    3
6[6-(8,8),8-(62),8-(62)]    13
8[6-(6,8),62-(8,8,8,8,8,8,8)]    7
27[7-(6,6),7-(6,6),7-(6,6),7-(6,6)]    9
6[1-(0),7-(6,27),7-(6,27)]    10
7[6-(1,6),6-(1,7),27-(7,7,7)]    6
63[8-(6),8-(6),8-(6),8-(6),8-(6),8-(6)]    28
1[7-(6,7)]    41
6[6-(1,6),6-(8,8),7-(1,7)]    3
6[6-(1,6),6-(8,8),7-(7)]    5
7[1-(0),6-(6,6),7-(6)]    8
7[6-(6,6),7-(1,6)]    8
57[8-(6),8-(6),8-(6),8-(6),8-(6),8-(6)]    18
8[6-(6,8),57-(8,8,8,8,8)]    21
12[8-(6),8-(6),8-(6),8-(6,12),8-(6,12),8-(6,12)]    1
6[6-(1,1,6),8-(12),8-(12)]    2
6[6-(1,1,6),8-(12),8-(12,12)]    1
6[6-(1,6),6-(8,8),7-(6,30)]    3
6[6-(6,7),8-(30),8-(30)]    10
7[6-(6,6),6-(6,6),30-(8,8,8,8)]    3
6[6-(6,6),6-(6,6),6-(8,8)]    28
66[8-(15),8-(15),8-(15,66),8-(15,66),8-(6),8-(6)]    1
15[6-(1,1,7),8-(66),8-(66),8-(66,66)]    1
6[1-(0),1-(0),7-(6,6),15-(8,8,8)]    5
6[6-(1,6,6),8-(66),8-(66)]    2
7[6-(1,1,15),6-(1,1,6),6-(1,1,6)]    9
8[15-(6,8,8),66-(8,8,8,8,8)]    1
8[15-(6,8,8),66-(8,8,8,8,8),66-(8,8,8,8,8)]    1
27[6-(7),6-(7),6-(7),6-(7),6-(7),6-(7)]    2
28[7-(1,1,6),7-(1,1,6),7-(1,6,6),7-(6),7-(6),7-(6)]    4
28[7-(1,1,6),7-(1,1,6),7-(6),7-(6),7-(6,6)]    3
1[7-(1,6,28)]    10
6[7-(28),27-(6,6,6,6,6)]    2
6[7-(0),27-(6,6,6,6,6)]    2
6[1-(0),1-(0),6-(1,1,6),7-(1,1,28)]    4
6[1-(0),1-(0),6-(1,1,7),6-(1,1,7)]    12
6[1-(0),1-(0),6-(1,1,6),7-(1,6,28)]    5
6[1-(0),1-(0),6-(1,1,6),7-(6,28)]    4
7[6-(27),28-(7,7,7,7,7)]    2
7[6-(27),28-(7,7,7,7)]    2
7[6-(27)]    2
7[1-(0),1-(0),6-(1,1,6),28-(7,7,7,7,7)]    4
7[1-(0),6-(1,1,6),6-(1,1,6),28-(7,7,7,7,7)]    5
7[1-(0),1-(0),6-(1,1,6),28-(7,7,7,7)]    4
7[6-(1,1,6),6-(1,1,6),28-(7,7,7,7)]    3
6[1-(0),7-(6,27),7-(6,6)]    12
6[1-(0),7-(6),7-(6,6)]    4
7[6-(1,6),6-(1,7),27-(7,8,8)]    7
7[6-(1,6),6-(1,7)]    10
30[8-(6),8-(6),8-(6),8-(6),8-(6,30)]    2
30[7-(6,6),8-(6),8-(6),8-(6),8-(6,30)]    5
6[6-(6,8),8-(30),8-(30)]    3
6[6-(1,6),6-(8,8),8-(6)]    17
6[6-(6,8),8-(0),8-(30)]    3
6[6-(6,8),8-(30),8-(30,30)]    1
6[1-(0),1-(0),6-(1,1,6),6-(6,6)]    67
7[6-(1,6),6-(1,6),30-(8,8,8)]    32
8[6-(6,8),30-(7,8,8,8),30-(8,8,8,8)]    2
47[7-(6),7-(6),7-(6),7-(6)]    3
1[6-(1,8)]    1
6[6-(1,1,1),6-(6,6),8-(26)]    1
6[6-(6,8),6-(6,8),6-(7)]    2
6[6-(6,6),7-(47)]    12
6[1-(0),1-(0),8-(26,26)]    1
7[6-(6),47-(7,7,7)]    4
8[6-(6,6),26-(8,8,8,8,8)]    2
8[6-(1,1),26-(8,8,8,8,8),26-(8,8,8,8,8)]    1
12[8-(6),8-(6),8-(6)]    11
12[8-(6),8-(6),8-(6),8-(6),8-(6),8-(6)]    7
8[6-(6,8),12-(8,8)]    14
30[7-(6),7-(6),7-(6),7-(6),7-(6,6),7-(6,6)]    3
6[6-(6,6),7-(6),8-(0)]    2
6[6-(1,6),6-(1,6),7-(6)]    19
7[6-(28),30-(7,7,7,7,7)]    1
7[6-(1,6),6-(1,6),30-(7,7,7,7,7)]    3
7[6-(6,6),6-(6,8)]    2
30[8-(6),8-(6),8-(6),8-(6),8-(6),8-(6)]    16
47[7-(6),7-(6)]    5
6[6-(1,6),6-(1,6),6-(7)]    14
7[6-(6),47-(7)]    5
8[6-(6,6),30-(8,8,8,8,8)]    3
30[7-(6,6),7-(6,7),7-(6,7)]    1
30[7-(6,6),7-(6,7),7-(6,7),8-(6)]    14
6[1-(0),7-(6,30),7-(7,30)]    26
6[6-(1,6),6-(1,6),7-(8,8)]    13
7[6-(1,7),7-(6,30),30-(7,7)]    3
7[6-(1,7),6-(1,7),30-(7,7,8)]    7
7[6-(1,7),7-(6,30),30-(7,7,8)]    16
7[6-(1,7),6-(1,7),30-(7,7)]    3
7[6-(6,6),8-(0),8-(0)]    27
8[6-(6,8),30-(7,7,7)]    24
8[7-(6,8)]    33
28[7-(6,6),7-(6,6),8-(6),8-(6)]    19
6[1-(0),8-(28),8-(28)]    3
7[6-(1,6),6-(1,6),28-(7,8,8)]    15
8[6-(1,8),28-(7,7,8)]    3
28[7-(6,6),7-(6,6),7-(6,6),7-(6,6),8-(74),8-(74)]    1
51[8-(0),8-(0),8-(0),51-(8,8,8)]    1
74[8-(28),8-(74),8-(74),8-(74),8-(74)]    1
74[8-(0),8-(74),8-(74),8-(74),8-(74)]    2
6[1-(0),6-(1,6),7-(1,6)]    6
7[1-(0),6-(1,6),6-(1,6)]    6
8[74-(8,8,8,8),74-(8,8,8,8)]    2
8[51-(8,8,51)]    1
8[28-(7,7,7,7,8),74-(8,8,8,8)]    1
8[74-(8,8,8,8)]    2
6[1-(0),1-(0),6-(8,8),6-(8,8)]    20
65[7-(6,6),7-(6,6),7-(6,6),8-(6),8-(6),8-(6),8-(6),8-(6),8-(6)]    4
6[6-(6,7),8-(25),8-(65)]    1
6[6-(1,6),6-(8,8),7-(6,65)]    6
7[6-(6,6),6-(6,6),65-(7,7,8,8,8,8,8,8)]    4
8[6-(6,8),65-(7,7,7,8,8,8,8,8)]    4
48[8-(6),8-(6),8-(6),8-(6),8-(6),8-(6,48)]    3
6[1-(0),6-(1,7),6-(6,8)]    22
6[6-(1,6),6-(1,6),8-(48)]    2
7[6-(1,1,6),6-(1,6),6-(1,6)]    3
8[6-(6,6),48-(8,8,8,8,8)]    3
8[6-(6,8),48-(8,8,8,8),48-(8,8,8,8,8)]    10
6[6-(6,6),6-(6,6),6-(6,6),6-(6,6)]    9
59[8-(6),8-(6),8-(6),8-(6),8-(6),8-(6)]    17
6[6-(1,6),6-(6,6),7-(1,6)]    7
6[6-(6,6),8-(1),8-(59)]    1
6[6-(6,6),8-(59),8-(59)]    24
6[6-(6,6),8-(0),8-(59)]    5
7[1-(0),6-(6,6),6-(6,6)]    10
29[7-(6,7),7-(6,7),8-(29,29),8-(6)]    2
6[6-(1,7),6-(1,7),6-(8,8)]    3
6[1-(0),6-(6,6),7-(7,29)]    7
7[6-(1,6),7-(6,29),29-(7,8,8)]    3
8[29-(7,7,8),29-(7,7,8),29-(7,7,8)]    2
27[7-(7,7),7-(7,7),8-(27,27),8-(27,27)]    1
27[7-(7,7),7-(7,7),7-(7,7),7-(7,7),8-(27,27),8-(27,27)]    1
1[7-(1,6)]    54
6[6-(1,6),6-(1,6),7-(1,1)]    12
6[6-(6,6),7-(7),7-(7)]    32
7[1-(0),1-(0),6-(6,6)]    31
7[7-(6),7-(7,27),27-(7,7,7,8,8)]    1
7[7-(6),7-(7,27),27-(7,8,8)]    1
7[6-(6,7),7-(7,27)]    2
8[27-(7,7,7,7,8),27-(7,7,8),27-(7,7,8)]    1
29[6-(7),7-(6),7-(6,6)]    7
29[6-(7),7-(6),7-(6,7)]    7
6[1-(0),1-(0),1-(0),6-(6,7)]    43
6[6-(1,1,1),6-(6,6),7-(1,7)]    21
6[6-(1,1,6),6-(6,7),6-(6,7)]    10
6[6-(1,1,1),6-(6,6),7-(7,29)]    14
6[1-(0),1-(0),6-(6,6),6-(6,7)]    7
6[6-(1,1,6),6-(1,6),7-(6,29)]    7
6[7-(29),29-(7,7)]    10
7[6-(6,6),7-(1,6),29-(6,7)]    7
7[1-(0),6-(6,6),7-(6,29)]    11
7[6-(6,6),6-(6,6),29-(6,7)]    7
7[6-(29),29-(6,7)]    11
30[8-(6),8-(6),8-(6),8-(6)]    92
57[8-(15),8-(15),8-(15),8-(15),8-(15),8-(15,57),8-(6),8-(6),8-(6,57)]    1
57[8-(15),8-(15),8-(15),8-(15),8-(15,57),8-(15,57),8-(15,57),8-(6),8-(6,57)]    1
15[6-(1,1,7),8-(0),8-(57),8-(57)]    1
15[6-(1,1,7),8-(1),8-(57),8-(57)]    1
15[6-(1,1,7),8-(0),8-(0),8-(57)]    1
1[8-(15)]    22
6[6-(6,6),8-(57),8-(57,57)]    13
6[1-(0),1-(0),6-(1,1,7),7-(1,6,6)]    8
8[6-(6,8),57-(8,8,8,8,8,8,8,8),57-(8,8,8,8,8,8,8,8)]    5
8[15-(6,8,8)]    16
8[1-(0),15-(6,8,8)]    19
6[6-(1,6),6-(1,6),7-(1,7)]    4
7[1-(0),6-(6,6),7-(1,6)]    3
27[7-(6,6),7-(6,6),7-(6,6),8-(7),8-(7)]    1
27[7-(6,6),7-(6,6),7-(6,6)]    3
7[6-(1,6),6-(1,6),27-(7,7,8,8)]    1
7[6-(1,6),6-(1,6),27-(7,7)]    2
7[8-(0),8-(27),8-(27)]    1
7[8-(0),8-(0),8-(0)]    15
8[7-(8,8),27-(7,7,7,8)]    1
30[7-(6,7),7-(6,7),8-(30,30,30),8-(6)]    2
6[6-(1,1,1),6-(6,6),7-(7,30)]    5
7[6-(6,6),7-(6,30),30-(7,8,8)]    2
8[6-(6,8),30-(7,7,8)]    90
8[30-(7,7,8),30-(7,7,8),30-(7,7,8),30-(7,7,8)]    3
71[8-(6),8-(6),8-(6),8-(6),8-(6),8-(6)]    4
6[6-(1,1,6),8-(71),8-(71)]    1
8[6-(6,8),71-(8,8,8,8,8)]    4
6[6-(1,6),6-(1,7),6-(6,6)]    16
6[1-(0),6-(6,6),7-(6,30)]    17
25[8-(6),8-(6),8-(6,25),8-(6,25),8-(6,25)]    16
25[8-(6),8-(6),8-(6),8-(6),8-(6,25),8-(6,25)]    57
6[6-(6,6),8-(25,25),8-(25,25)]    17
8[6-(6,8),25-(8,8,8,8),25-(8,8,8,8)]    19
6[6-(6,6),8-(12),8-(30)]    1
6[6-(1,1,1),6-(1,6),6-(1,6)]    9
27[7-(6,6),8-(6),8-(6,27),8-(6,27),8-(6,27),8-(6,27)]    8
27[8-(6),8-(6),8-(6),8-(6,27),8-(6,27)]    8
6[6-(1,6,8),8-(27),8-(27,27)]    8
6[1-(0),6-(1,1,6),6-(8,8),8-(27,27)]    8
6[6-(1,1,6),8-(27),8-(27,27)]    9
7[6-(1,6),6-(1,6),27-(8,8,8,8,8)]    16
8[6-(6,8),27-(7,8,8,8,8)]    19
8[6-(6,8),27-(7,8,8,8,8),27-(8,8,8,8)]    8
8[6-(1,6,6),27-(7,8,8,8,8),27-(8,8,8,8)]    8
8[6-(6,8),27-(7,8,8,8,8),27-(7,8,8,8,8)]    8
28[7-(6,6),7-(6,6),7-(6,6),8-(6),8-(6),8-(6)]    3
30[7-(6,7),7-(6,7),7-(6,7),8-(6)]    6
30[7-(6,6),7-(6,6),7-(6,6),8-(6)]    3
30[7-(6,7),7-(6,7),7-(6,7),7-(6,7),7-(6,7),7-(6,7)]    4
7[6-(1,7),7-(6,30),30-(7,7,7,7,7)]    4
47[7-(6,6),8-(6),8-(6),47-(7,8,8)]    2
6[6-(6,6),8-(47),8-(47)]    5
7[6-(1,6),6-(1,6),47-(8,8,47)]    2
8[6-(6,8),47-(7,8,47)]    3
48[7-(1,1,1),7-(1,1,1),7-(6),7-(6),7-(6),7-(6)]    1
1[7-(1,1,48)]    1
7[1-(0),1-(0),1-(0),48-(7,7,7,7,7)]    1
66[8-(6),8-(6),8-(6),8-(6),8-(6),8-(6)]    18
6[1-(0),8-(66),8-(66)]    3
8[6-(1,8),66-(8,8,8,8,8)]    1
29[7-(6,6),7-(7),16-(29,42),16-(29,42),42-(16,16,16,16,29,29,29)]    3
29[6-(6),7-(6,6),16-(29,42),16-(29,42),42-(16,16,16,16,29,29,29)]    3
42[16-(29,29),16-(29,29),16-(29,29),16-(29,29),29-(6,7,16,16),29-(6,7,16,16),29-(7,7,16,16),29-(7,7,16,16)]    3
6[6-(29),29-(7,16,16,42)]    4
16[29-(6,7,16,42),29-(7,7,16,42),42-(16,16,16,29,29,29,29)]    3
7[7-(29),29-(7,16,16,42)]    3
7[6-(1,6),6-(1,6),29-(6,16,16,42)]    4
7[6-(1,6),6-(1,6),29-(7,16,16,42)]    8
30[8-(6),8-(6),8-(6),8-(6),8-(6,30),8-(6,30)]    29
6[1-(0),1-(0),6-(1,1,1),7-(1,1,6)]    10
8[6-(6,8),30-(8,8,8),30-(8,8,8,8,8)]    14
7[1-(0),1-(0),6-(1,1,6),6-(1,1,6)]    13
29[7-(6),7-(6),7-(6),7-(6)]    10
6[6-(6,6),7-(29)]    7
6[6-(1,6),6-(6,6),6-(7)]    4
7[6-(6),29-(7,7,7)]    8
12[8-(6),8-(6,12),8-(6,12),8-(6,12),8-(6,12)]    8
6[6-(1,6),6-(6,6),8-(12,12)]    8
8[6-(6,6),12-(8,8,8,8),12-(8,8,8,8)]    8
14[6-(6,6),6-(6,6),6-(6,6),6-(6,6)]    17
6[6-(1,6),6-(1,6),14-(6,6,6)]    18
6[1-(0),6-(1,6),6-(6,14)]    16
25[8-(6),8-(6),8-(6),8-(6),8-(6),8-(6,25)]    4
8[6-(6,8),25-(8,8,8,8,8),25-(8,8,8,8,8)]    3
57[8-(6),8-(6),8-(6),8-(6),8-(6),8-(6),8-(6),8-(6),8-(6)]    9
6[6-(1,1,7),8-(57),8-(57)]    11
6[6-(1,1,7),8-(29),8-(57)]    12
60[8-(6),8-(6),8-(6),8-(6),8-(6),8-(6)]    19
6[6-(6,16),8-(60),8-(60)]    4
8[6-(6,8),60-(8,8,8,8,8)]    21
30[7-(1,6,6),7-(6,6),8-(6),8-(6),17-(0)]    6
1[6-(6,6,7)]    63
1[7-(6,6,30)]    12
6[1-(0),1-(0),6-(6,6),7-(1,6,30)]    11
6[1-(0),6-(1,1,1),6-(8,8),7-(1,6,30)]    4
6[6-(1,6,7),8-(30),8-(30)]    17
6[1-(0),1-(0),1-(0),6-(1,6,7)]    17
7[1-(0),6-(1,1,6),6-(1,6,6),30-(7,8,8,17)]    6
7[6-(1,6),6-(1,6),30-(7,8,8,17)]    6
17[30-(7,7,8,8)]    6
8[6-(6,8),30-(7,7,8,17)]    6
30[7-(6,6),7-(6,6),7-(6,7),7-(6,7),7-(7,7)]    1
30[7-(6,6),7-(6,6),7-(6,7),7-(6,7),7-(6,7)]    1
6[6-(6,7),7-(7),7-(7,30)]    1
6[6-(6,7),6-(7,7),7-(6,30)]    1
6[6-(6,7),6-(7,7),7-(6)]    1
6[6-(6,7),6-(6,7),7-(6)]    2
6[6-(6,7),6-(6,7),7-(6,30)]    1
6[6-(1,6),6-(6,7),7-(6,30)]    13
6[6-(1,6),6-(6,7),7-(6)]    14
6[6-(6,7),7-(7,30),7-(7,30)]    1
7[6-(6,7),7-(7),30-(7,7,7,7)]    1
7[7-(6,30),7-(7)]    3
7[7-(6,30),7-(7,30)]    1
7[7-(6),7-(7),30-(7,7,7,7)]    1
7[6-(6,7),7-(7,30)]    3
7[6-(6,6),6-(6,6),30-(7,7,7,7)]    2
7[6-(1,6),6-(6,6),30-(7,7,7,7)]    1
28[7-(6,6),7-(6,6),8-(1,6),8-(1,6),8-(6),8-(6)]    3
6[6-(1,1,1),6-(1,6),6-(1,7)]    3
6[1-(0),6-(1,1,1),6-(1,6,8),8-(1,28)]    2
6[1-(0),1-(0),1-(0),6-(1,6,8)]    9
7[6-(1,6),6-(1,6),28-(7,8,8,8,8)]    25
8[6-(6,8),28-(7,7,8,8,8)]    30
8[1-(0),6-(1,6,6),28-(7,7,8,8,8)]    3
21[8-(21,21),8-(6),8-(6),8-(6),8-(6)]    2
8[6-(6,8),21-(8,8,8,8)]    2
8[21-(8,8,8,8),21-(8,8,8,8),21-(8,8,8,8)]    2
30[7-(6,6),7-(6,6),8-(6),8-(6),8-(6,30)]    4
6[1-(0),8-(0),8-(30,30)]    1
7[6-(1,6),6-(6,6),30-(7,8,8,8)]    7
8[6-(1,8),30-(7,7,8,8),30-(8,8,8,8,8)]    1
8[6-(1,8)]    2
60[8-(6),8-(6),8-(6),8-(6),8-(6),8-(6,60),8-(6,60)]    19
6[6-(6,6),8-(60),8-(60)]    45
6[6-(6,53),6-(6,53),6-(8,8)]    3
6[6-(6,6),6-(6,6),53-(0)]    3
6[6-(6,6),6-(6,7),53-(0)]    2
6[6-(6,53),6-(6,53),7-(1,1)]    2
6[8-(60),8-(60,60)]    2
53[6-(6,6)]    4
8[6-(6,8),60-(8,8,8,8,8,8)]    30
8[6-(8),60-(8,8,8,8,8,8)]    2
8[6-(8),60-(8,8,8,8,8,8),60-(8,8,8,8,8,8)]    2
60[8-(6),8-(6),8-(6),8-(6),8-(6,60),8-(6,60),8-(6,60),8-(6,60)]    7
6[6-(1,1,6),8-(60),8-(60)]    8
8[6-(6,8),60-(8,8,8,8,8,8,8)]    20
8[6-(6,8),60-(8,8,8,8,8,8,8),60-(8,8,8,8,8,8,8)]    12
6[6-(1,6),7-(6),8-(25)]    1
6[7-(6),7-(6),16-(0)]    2
6[1-(0),6-(7,8),6-(7,8)]    2
16[6-(7,7)]    2
7[6-(6,8),6-(7,16)]    2
8[6-(6,7),25-(8,8,8)]    1
25[7-(6),7-(6),7-(6),7-(6)]    10
6[7-(25),42-(6,6,6,6,6,6,6)]    4
7[6-(42),25-(7,7,7)]    4
28[7-(6,7),7-(6,7),7-(6,7)]    1
6[6-(6),6-(6)]    7
6[6-(1,7),6-(1,7),6-(6)]    2
6[1-(0),6-(6,6),7-(7,28)]    6
7[6-(1,6),7-(6,28),28-(7,7)]    1
30[8-(30,30),8-(6),8-(6),8-(6)]    20
30[7-(6,6),8-(30,30),8-(30,30),8-(6),8-(6)]    1
30[8-(30,30),8-(6),8-(6)]    7
8[30-(7,8,8,8),30-(7,8,8,8),30-(8,8,8)]    1
8[6-(6,8),30-(8,8)]    52
8[30-(7,8,8,8),30-(7,8,8,8),30-(8,8)]    1
6[7-(6),7-(6),7-(6,6)]    10
6[1-(0),1-(0),6-(8,8),7-(6,6)]    15
6[6-(1,1,7),8-(63),8-(63)]    3
6[6-(1,1,7),8-(63),8-(63,63)]    2
7[6-(1,1,6),6-(1,1,6),6-(7,7)]    7
62[8-(6),8-(6),8-(6),8-(6),8-(6),8-(6)]    15
6[6-(6,6),8-(62),8-(62)]    29
6[6-(6,6),8-(0),8-(62)]    3
8[6-(6,8),62-(8,8,8,8,8)]    17
6[6-(6,6),6-(8,8),7-(6,27)]    4
6[1-(0),6-(6,6),7-(6,27)]    11
6[6-(6,7),8-(0),8-(27)]    6
7[6-(1,6),6-(6,6),27-(7,8,8,8)]    5
6[6-(6,6),7-(1,7),7-(6)]    5
6[6-(6,6),7-(6),7-(7)]    8
7[1-(0),6-(6,7),7-(6)]    6
7[6-(6,7),7-(1,6)]    6
48[7-(6,6,6),7-(6,6,6),7-(6,6,6),8-(6)]    1
6[1-(0),1-(0),6-(1,1,7),7-(6,6,48)]    1
6[1-(0),1-(0),6-(1,1,7),7-(6,6)]    24
6[1-(0),1-(0),6-(6,6),7-(6,6,48)]    2
7[6-(1,1,6),6-(1,1,6),6-(1,1,6),48-(7,7,8)]    1
8[6-(6,8),48-(7,7,7)]    5
25[7-(6,6),8-(6),8-(6),8-(6)]    1
6[6-(6,7),8-(25),8-(25)]    8
6[6-(6,7),6-(8,8),7-(6)]    19
6[6-(6,7),8-(0),8-(25)]    2
6[6-(6,6),7-(1,6),7-(6)]    3
7[6-(6,6),6-(6,7)]    6
7[6-(1,6),6-(1,6),25-(8,8,8)]    1
8[6-(6,8),25-(7,8,8)]    2
62[8-(6),8-(6),8-(6),8-(6),8-(6,62),8-(6,62),8-(6,62),8-(6,62)]    1
27[7-(6,6),8-(6),8-(6),8-(6),8-(6)]    8
27[7-(6,6),7-(6,6),8-(6),8-(6),8-(6),8-(6)]    8
6[6-(8,8),8-(27),8-(27)]    2
6[6-(6,6),8-(27),8-(62)]    2
6[6-(1,6),6-(6,7),7-(6,27)]    2
6[6-(1,6),6-(6,7),7-(1,6)]    3
6[1-(0),7-(1,6),7-(6,27)]    3
6[6-(6,6),8-(27),8-(62,62)]    1
6[6-(6,6),8-(62),8-(62,62)]    4
7[6-(1,7),6-(6,6),27-(7,8,8,8,8)]    2
7[6-(1,7),6-(6,6),27-(8,8,8,8)]    2
8[6-(6,8),62-(8,8,8,8,8,8,8),62-(8,8,8,8,8,8,8)]    1
30[8-(15),8-(15,30),8-(15,30),8-(15,30),8-(15,30)]    1
30[8-(15),8-(15),8-(15,30),8-(15,30)]    2
30[8-(15),8-(15,30),8-(15,30),8-(6),8-(6)]    1
15[8-(30),8-(30),8-(30,30),8-(30,30)]    1
6[6-(8,8),8-(30),8-(30)]    8
8[15-(8,8,8),30-(8,8,8,8)]    1
8[15-(8,8,8),30-(8,8,8,8),30-(8,8,8,8)]    1
8[15-(8,8,8),30-(8,8,8),30-(8,8,8,8)]    1
8[15-(8,8,8),30-(8,8,8)]    6
64[8-(6),8-(6),8-(6),8-(6)]    3
6[6-(1,1,6),8-(0),8-(64)]    3
7[1-(0),6-(1,1,6),6-(1,1,6),6-(1,1,6)]    7
8[6-(6,8),64-(8,8,8)]    5
83[8-(6,83),8-(83,83),8-(83,83),8-(83,83,83)]    1
83[8-(6),8-(83,83),8-(83,83),8-(83,83,83)]    1
83[8-(83,83),8-(83,83),8-(83,83),8-(83,83,83)]    1
83[8-(6),8-(6,83),8-(83,83),8-(83,83)]    1
83[8-(6),8-(6),8-(6),8-(83,83),8-(83,83,83)]    1
83[8-(6),8-(6),8-(83,83),8-(83,83)]    1
6[6-(6,6),8-(83),8-(83)]    1
6[6-(6,6),8-(0),8-(83)]    1
6[6-(6,6),8-(0),8-(83,83)]    1
8[83-(8,8,8),83-(8,8,8),83-(8,8,8)]    1
8[83-(8,8,8),83-(8,8,8),83-(8,8,8),83-(8,8,8,8)]    1
8[6-(6,8),83-(8,8,8)]    1
8[6-(6,8),83-(8,8,8,8)]    1
8[6-(6,8),83-(8,8,8),83-(8,8,8)]    1
8[83-(8,8,8),83-(8,8,8),83-(8,8,8,8)]    1
60[7-(6,6),8-(6),8-(6),8-(6),8-(6),8-(6),8-(6,60),8-(6,60)]    3
6[6-(6,7),6-(8,8),7-(6,60)]    3
6[6-(1,1,6),7-(1,6),7-(6,60)]    1
6[6-(6,7),8-(60),8-(60)]    8
6[6-(6,7),8-(60),8-(60,60)]    2
6[6-(8,8),8-(60),8-(60)]    20
6[1-(0),8-(60),8-(60)]    1
7[6-(6,6),6-(6,7),60-(8,8,8,8,8,8,8)]    1
8[6-(6,8),60-(7,8,8,8,8,8,8)]    3
8[6-(6,8),60-(7,8,8,8,8,8,8),60-(7,8,8,8,8,8,8)]    3
8[6-(1,8),60-(8,8,8,8,8)]    1
29[7-(6,6),7-(6,6)]    15
7[6-(1,6),6-(1,6),29-(7)]    14
30[8-(6),8-(6),8-(6)]    31
8[30-(8,8),30-(8,8,8),30-(8,8,8)]    4
6[1-(0),7-(6,29),7-(6,6)]    12
6[1-(0),6-(1,7),7-(6,29)]    25
6[1-(0),6-(1,6),6-(6,35)]    3
6[6-(1,6),6-(1,6),35-(0)]    5
35[6-(6,6)]    10
7[6-(1,6),6-(1,7),29-(7,7,7)]    6
6[6-(1,1,8),6-(6,6),6-(6,6)]    8
6[6-(1,1,1),8-(25),8-(25)]    1
6[6-(1,1,1),8-(25),8-(25,25)]    1
48[7-(6,7),7-(6,7),7-(6,7),7-(6,7),7-(6,7),7-(6,7)]    4
48[7-(6,6),7-(6,6),7-(6,6),7-(6,6)]    14
48[7-(6,6),7-(6,6),7-(6,6)]    1
6[1-(0),7-(0),7-(6,48)]    1
7[6-(1,7),7-(6,48),48-(7,7,7,7,7)]    3
7[6-(1,7),6-(1,7),48-(7,7,7)]    2
7[6-(1,7)]    1
15[6-(6,6),8-(1),8-(30),8-(30)]    1
6[6-(1,6),6-(6,15),8-(1)]    1
6[6-(1,6),6-(6,8),15-(8,8,8)]    1
6[1-(0),6-(6,15),6-(6,8)]    1
8[1-(0),6-(6,6)]    23
26[7-(6,6),7-(6,6),8-(6),8-(6)]    1
6[1-(0),8-(26),8-(26)]    1
6[1-(0),6-(1,6),7-(6,26)]    11
7[6-(1,6),6-(1,6),26-(7,8,8)]    1
8[6-(1,8),26-(7,7,8)]    1
29[8-(6),8-(6),8-(6),8-(6),29-(8,8,8,8)]    14
8[6-(6,8),29-(8,8,8,29)]    14
60[8-(6),8-(6),8-(6),8-(6),8-(6),8-(6),8-(6,60),8-(6,60)]    3
6[6-(6,6),8-(60),8-(60,60)]    24
6[6-(6,6),8-(0),8-(60)]    2
30[8-(1,30,30),8-(6),8-(6),8-(6)]    12
30[8-(1,30,30),8-(6),8-(6)]    3
30[8-(1,30,30),8-(1,30,30),8-(6),8-(6),8-(6),8-(6)]    4
1[8-(30,30,30)]    21
8[1-(0),30-(8,8),30-(8,8,8),30-(8,8,8,8,8)]    1
29[7-(1,6,6),7-(6,6),8-(15),8-(15)]    1
29[8-(15),8-(15),8-(15)]    2
15[6-(1,1,7),8-(0),8-(29),8-(29)]    2
15[6-(1,1,7),8-(29),8-(29),8-(29)]    1
6[1-(0),1-(0),7-(1,6,29),15-(8,8,8)]    1
7[1-(0),6-(1,1,15),6-(1,1,15),29-(7,8,8)]    1
8[15-(6,8,8),29-(7,7,8)]    2
8[15-(6,8,8),29-(8,8)]    3
48[7-(7,7),7-(7,7),8-(6),8-(6),8-(6),8-(6,48)]    1
48[7-(6,7),7-(6,7),8-(6),8-(6),8-(6,48)]    2
6[6-(6,6),8-(1),8-(48)]    2
7[6-(6,7),7-(7,48)]    6
7[7-(6),7-(7),48-(7,8,8,8,8)]    1
7[7-(6,48),7-(7,48)]    10
7[6-(6,7),7-(7),48-(7,8,8,8)]    1
8[6-(6,8),48-(7,7,8,8),48-(7,7,8,8,8)]    1
62[7-(6,7),7-(6,7),8-(6),8-(6),8-(6),8-(6)]    1
6[6-(6,7),6-(8,8),7-(7,62)]    1
6[6-(6,7),8-(62),8-(62)]    12
7[6-(6,6),7-(7),62-(7,8,8,8,8)]    1
7[7-(6,62),7-(6,62)]    1
8[6-(6,8),62-(7,7,8,8,8)]    3
6[1-(0),6-(6,16),6-(6,6)]    18
6[6-(1,6),6-(1,6),6-(6,16)]    6
6[6-(1,6),6-(6,6),16-(6)]    7
6[1-(0),6-(6,16),6-(6,16)]    2
6[6-(1,1,7),8-(0),8-(64)]    3
6[6-(1,1,7),8-(29),8-(64)]    3
25[7-(6,6),7-(6,6),7-(6,6),7-(6,6),16-(1),16-(1)]    1
1[16-(25)]    1
16[1-(0),25-(7,7,7,7,16)]    1
7[6-(1,6),6-(1,6),25-(7,7,7,16,16)]    1
30[7-(6,6),7-(6,6),7-(6,6),7-(6,6)]    27
6[6-(1,1,6),7-(6,30),7-(6,30)]    2
6[1-(0),1-(0),6-(1,1,1),6-(7,7)]    5
7[6-(1,6),6-(6,7),30-(7,7,7)]    4
6[6-(1,1,6),8-(30),8-(30)]    7
30[7-(1,1,6),8-(6),8-(6),8-(6)]    2
6[6-(1,1,6),8-(0),8-(30)]    13
6[1-(0),1-(0),6-(1,1,6),6-(1,6,7)]    19
6[1-(0),6-(1,1,6),6-(8,8),7-(1,1,30)]    2
7[1-(0),1-(0),6-(1,6,6),30-(8,8,8)]    2
65[7-(6,6),7-(6,6),8-(6),8-(6),8-(6),8-(6),8-(6),8-(6)]    2
6[1-(0),6-(1,6),7-(6,65)]    2
6[6-(6,6),6-(6,7),7-(6,65)]    1
6[6-(6,6),8-(65),8-(65)]    43
7[6-(1,6),6-(6,6),65-(7,8,8,8,8,8,8)]    2
8[6-(6,8),65-(7,7,8,8,8,8,8)]    4
70[8-(6),8-(6),8-(6),8-(6),8-(6),8-(6)]    13
8[6-(6,8),70-(8,8,8,8,8)]    14
30[7-(6,6),7-(6,6),8-(6),8-(6)]    66
7[6-(1,6),6-(1,6),30-(7,8,8)]    45
59[8-(6),8-(6),8-(6),8-(6),8-(6)]    5
59[8-(6),8-(6),8-(6),8-(6)]    3
29[8-(6),8-(6),8-(6)]    7
6[6-(6,6),8-(29),8-(59)]    4
8[6-(6,8),59-(8,8,8,8)]    5
8[6-(6,8),59-(8,8,8)]    3
25[7-(6),7-(6),7-(6)]    4
75[6-(7),16-(75,75),16-(75,75),16-(75,75),16-(75,75)]    2
6[7-(25),75-(16,16,16,16)]    2
16[75-(6,16,16,16),75-(6,16,16,16),75-(6,16,16,16)]    2
7[6-(75),25-(7,7)]    2
23[8-(23),8-(23,23),8-(23,23),8-(23,23,23,23,23),8-(23,30)]    1
23[8-(23),8-(23),8-(23,23),8-(23,23),8-(23,23,23,23,23)]    1
23[8-(23),8-(23),8-(23),8-(23),8-(23,23,23,23,23)]    1
23[8-(23),8-(23),8-(23),8-(23,23,23,23,23),8-(23,30)]    1
23[8-(23),8-(23),8-(23,23),8-(23,23),8-(23,23,23,23,23),8-(23,23,23,23,23)]    1
30[7-(6,6),7-(6,6),7-(6,6)]    2
30[7-(6,7),7-(6,7),7-(6,7),8-(23,23)]    1
30[7-(6,7),7-(6,7),7-(6,7)]    2
8[23-(8,8,8,8),23-(8,8,8,8,8)]    1
8[23-(8,8,8,8),23-(8,8,8,8),23-(8,8,8,8,8)]    1
8[23-(8,8,8,8),23-(8,8,8,8)]    1
8[23-(8,8,8,8),23-(8,8,8,8),23-(8,8,8,8),23-(8,8,8,8),23-(8,8,8,8,8),23-(8,8,8,8,8)]    1
8[23-(8,8,8,8),23-(8,8,8,8),30-(7,7,7)]    1
68[7-(6,6),7-(6,6),7-(6,6),8-(6),8-(6),8-(6),8-(6),8-(6),8-(6)]    3
68[8-(6),8-(6)]    1
6[6-(6,7),6-(8,8),7-(6,68)]    2
6[6-(6,7),8-(68),8-(68)]    5
6[6-(6,7),8-(0),8-(68)]    3
7[6-(6,6),6-(6,6),68-(7,7,8,8,8,8,8,8)]    3
8[6-(6,8),68-(7,7,7,8,8,8,8,8)]    3
8[6-(6,8),68-(8)]    1
64[8-(6),8-(6),8-(6),8-(6),8-(6),8-(6,64),8-(6,64)]    2
64[8-(6),8-(6),8-(6),8-(6),8-(6),8-(6),8-(6,64),8-(6,64)]    2
6[6-(6,6),8-(64),8-(64,64)]    11
6[6-(6,6),8-(0),8-(64)]    8
8[6-(6,8),64-(8,8,8,8,8,8)]    18
8[6-(6,8),64-(8,8,8,8,8,8,8)]    18
8[6-(6,8),64-(8,8,8,8,8,8),64-(8,8,8,8,8,8,8)]    2
25[7-(6,6),8-(6),8-(6),8-(6),8-(6)]    12
7[6-(1,6),6-(1,6),25-(8,8,8,8)]    12
7[1-(0),6-(1,1,6),6-(6,6)]    11
8[6-(6,8),25-(7,8,8,8)]    17
26[7-(6),7-(6),7-(6),7-(6),7-(6,6),7-(6,6)]    3
6[7-(26),28-(6,6,6)]    1
6[1-(0),6-(1,7),7-(6,26)]    1
7[6-(28),26-(7,7,7,7,7)]    1
7[6-(1,6),6-(1,6),26-(7,7,7,7,7)]    6
48[7-(7,7),8-(6),8-(6),8-(6,48)]    2
48[7-(6,7),7-(7,7),8-(6),17-(48)]    1
48[7-(6,7),7-(6,7),8-(6),8-(6,48),17-(48)]    1
6[6-(6,7),6-(8,8),7-(7)]    1
6[6-(6,7),6-(8,8),7-(7,48)]    1
6[6-(6,7),8-(48),8-(48)]    9
6[6-(6,7),8-(48),8-(48,48)]    3
6[6-(6,7),8-(0),8-(48)]    13
7[6-(6,6),7-(7,48),48-(7,8,8,17)]    1
7[7-(6),7-(6,48),48-(8,8,8)]    1
7[6-(6,6),7-(7,48)]    1
7[7-(6,48),7-(6,48),48-(7,8,17)]    1
7[6-(6,6),7-(7,48),48-(7,8,17)]    1
17[48-(7,7,8),48-(7,7,8,8)]    1
8[6-(6,8),48-(7,7,8,17),48-(7,8,8)]    1
8[6-(6,8),48-(7,7,8,17)]    1
8[6-(6,8),48-(7,7,17)]    1
6[1-(0),1-(0),6-(1,1,1),7-(1,6,6)]    2
28[7-(6,6),7-(6,6),8-(6),8-(6),8-(6)]    6
28[7-(6,6),7-(6,6),8-(6),8-(6),8-(6),8-(6)]    11
6[6-(6,6),6-(6,8),6-(8,8)]    4
7[6-(1,6),6-(1,6),28-(7,8,8,8)]    6
8[6-(6,8),28-(7,7,8,8)]    8
29[7-(6,6),8-(6),8-(6),8-(6),8-(6)]    26
6[1-(0),1-(0),6-(1,1,6),6-(1,6,6)]    18
7[6-(1,6),6-(1,6),29-(8,8,8,8)]    27
8[6-(6,8),29-(7,8,8,8)]    29
59[8-(15),8-(15,59),8-(15,59),8-(15,59),8-(6),8-(6),8-(6),8-(6),8-(6)]    1
59[8-(15),8-(15),8-(15),8-(15,59),8-(15,59),8-(6),8-(6)]    1
15[6-(1,1,7),8-(59),8-(59,59),8-(59,59)]    1
15[6-(1,1,7),8-(59),8-(59),8-(59,59)]    1
6[6-(1,6,6),8-(59),8-(59)]    2
8[15-(6,8,8),59-(8,8,8,8,8,8),59-(8,8,8,8,8,8,8,8)]    1
8[15-(6,8,8),59-(8,8,8,8,8,8)]    2
8[15-(6,8,8),59-(8,8,8,8,8,8,8,8)]    1
8[15-(6,8,8),59-(8,8,8,8,8,8,8,8),59-(8,8,8,8,8,8,8,8)]    1
8[6-(6,8),59-(8,8,8,8,8,8,8,8)]    3
48[8-(6),8-(6),8-(6),8-(6),17-(0)]    1
17[48-(8,8,8,8)]    1
8[6-(6,8),48-(8,8,8,17)]    2
48[7-(1,6,6),7-(6,6),8-(6),8-(6),8-(6)]    1
1[7-(6,6,48)]    2
6[6-(1,6,7),8-(48),8-(48)]    5
6[1-(0),6-(1,1,6),6-(8,8),7-(1,6,48)]    1
6[1-(0),1-(0),6-(1,6,7),6-(8,8)]    10
6[1-(0),1-(0),6-(6,6),7-(1,6,48)]    1
6[6-(1,6,7),8-(0),8-(48)]    2
7[1-(0),6-(1,1,6),6-(1,6,6),48-(7,8,8,8)]    1
30[8-(1,30,30),8-(1,30,30),8-(6),8-(6)]    8
14[6-(1,1,1),6-(6,6),6-(6,6),6-(6,6)]    1
1[6-(1,1,14)]    2
6[1-(0),1-(0),1-(0),14-(6,6,6)]    2
8[1-(0),30-(8,8,8),30-(8,8,8),30-(8,8,8)]    7
6[1-(0),7-(6,30),7-(6,30)]    31
7[6-(1,6),6-(1,7),30-(7,7,7)]    11
49[7-(6,6),8-(49,49),8-(6),8-(6),8-(6),8-(6)]    2
49[8-(49,49),8-(6),8-(6),8-(6),8-(6)]    6
6[1-(0),6-(1,6),7-(6,49)]    4
7[6-(1,6),6-(1,6),49-(8,8,8,8,8)]    2
8[6-(6,8),49-(8,8,8,8)]    6
8[6-(6,8),49-(7,8,8,8,8)]    4
8[49-(7,8,8,8,8),49-(7,8,8,8,8),49-(8,8,8,8)]    2
6[1-(0),1-(0),6-(1,1,8),8-(6)]    11
7[6-(1,6),6-(1,7),30-(7,8,8)]    15
49[8-(49,49),8-(6),8-(6),8-(6),8-(6),8-(6)]    2
6[8-(49),8-(49)]    2
8[6-(8),49-(8,8,8,8,8)]    2
8[49-(8,8,8,8),49-(8,8,8,8,8),49-(8,8,8,8,8)]    1
30[8-(6),8-(6),8-(6),8-(6,30),8-(6,30)]    5
30[8-(6),8-(6),8-(6,30),8-(6,30)]    11
6[6-(1,6,8),8-(30),8-(30,30)]    6
6[1-(0),6-(1,1,1),6-(8,8),8-(30,30)]    5
8[6-(6,8),30-(8,8,8),30-(8,8,8,8)]    5
8[6-(1,6,6),30-(8,8,8),30-(8,8,8,8)]    5
8[30-(8,8,8),30-(8,8,8),30-(8,8,8)]    7
27[8-(27,27),8-(6),8-(6),8-(6)]    1
27[8-(27,27),8-(6),8-(6),8-(6),8-(6)]    2
27[8-(27,27),8-(6),8-(6)]    1
8[27-(8,8),27-(8,8,8),27-(8,8,8,8)]    1
59[8-(6),8-(6),8-(6),8-(6),8-(6),8-(6),8-(7)]    1
1[7-(1,1,6)]    8
6[6-(1,6),6-(1,6),7-(1,1,1)]    1
7[1-(0),1-(0),1-(0),6-(6,6)]    1
8[7-(8,8),59-(8,8,8,8,8,8)]    1
64[7-(6,6),7-(6,6),8-(6),8-(6),8-(6),8-(6)]    3
64[7-(6,6),7-(6,6),8-(6),8-(6),8-(6),8-(6,64),8-(6,64)]    3
6[6-(6,7),6-(8,8),7-(6,64)]    5
6[6-(6,7),8-(64),8-(64,64)]    3
7[6-(1,7),6-(6,6),64-(7,8,8,8,8)]    3
8[6-(6,8),64-(7,7,8,8,8)]    3
8[6-(6,8),64-(7,7,8,8,8,8),64-(7,7,8,8,8,8)]    3
59[8-(6),8-(6),8-(6),8-(6),8-(6,59),8-(6,59),8-(6,59),8-(6,59)]    4
6[6-(6,6),8-(59),8-(59,59)]    2
6[6-(6,6),8-(0),8-(59,59)]    1
8[6-(6,8),59-(8,8,8,8,8,8,8),59-(8,8,8,8,8,8,8)]    4
8[6-(6,8),59-(8,8,8,8,8,8,8)]    8
28[7-(1,6,6),7-(1,6,6),17-(0),17-(0)]    1
7[1-(0),6-(1,1,6),6-(1,1,6),28-(7,17,17)]    1
17[28-(7,7,17)]    1
6[6-(6,8),8-(0),8-(48)]    1
6[6-(6,8),8-(48),8-(48)]    1
8[6-(6,6),48-(8,8,8)]    1
30[8-(30,30,30),8-(6),8-(6),8-(6,30),8-(6,30),8-(6,6)]    1
30[8-(30,30,30),8-(6),8-(6),8-(6),8-(6)]    6
30[8-(30,30,30),8-(30,30,30),8-(6,30),8-(6,30)]    1
6[1-(0),6-(1,6,6),6-(8,8),8-(6,30)]    4
6[6-(1,6,6),8-(30),8-(30)]    4
8[6-(1,6,6),6-(1,6,6),30-(8,8,8,8,8)]    1
8[30-(8,8,8),30-(8,8,8),30-(8,8,8,8),30-(8,8,8,8,8)]    1
6[6-(6,8),8-(63),8-(63)]    1
29[7-(6,6),16-(29,74),16-(29,74),53-(0)]    4
29[7-(6,6),7-(6,6),16-(29,74),16-(29,74)]    9
74[16-(29,29),16-(29,29),16-(29,29),16-(29,29)]    5
16[29-(7,16,53),29-(7,16,53),74-(16,16,16)]    1
16[29-(7,7,16),29-(7,7,16),74-(16,16,16)]    1
53[29-(7,16,16)]    6
7[6-(1,6),6-(1,6),29-(16,16,53)]    5
7[6-(1,6),6-(1,6),29-(7,16,16)]    8
64[7-(6,6),8-(6),8-(6),8-(6),8-(6),8-(6),8-(6,64),8-(6,64)]    1
6[6-(1,6),6-(6,6),7-(8,8)]    13
6[6-(1,6),6-(1,7),6-(1,8)]    1
6[1-(0),6-(6,6),7-(6,64)]    2
6[1-(0),6-(6,6),8-(0)]    3
7[6-(1,6),6-(1,6),64-(8,8,8,8,8,8,8)]    1
8[6-(6,8),64-(7,8,8,8,8,8,8)]    2
8[6-(6,8),64-(7,8,8,8,8,8,8),64-(7,8,8,8,8,8,8)]    1
8[6-(1,6)]    3
30[7-(6,6),8-(15),8-(15),8-(15)]    6
8[15-(1,8,8),30-(7,8,8)]    5
48[7-(6,6),8-(6),8-(6),8-(6),8-(6,48)]    1
6[1-(0),6-(1,1,6),6-(1,6,6),6-(8,8)]    3
6[6-(1,6,6),8-(48),8-(48,48)]    3
8[6-(6,8),48-(7,8,8),48-(7,8,8,8)]    1
57[8-(6),8-(6),8-(6),8-(6),8-(6,57),8-(6,57)]    1
6[6-(6),8-(57),8-(57,57)]    1
6[6-(6),6-(8,8)]    3
6[6-(6),8-(0),8-(57)]    1
6[6-(6),8-(57),8-(57)]    1
8[6-(6,8),57-(8,8,8,8,8),57-(8,8,8,8,8)]    1
29[7-(6,6),7-(6,6),8-(1),8-(1)]    1
1[8-(29)]    1
6[1-(0),7-(6,29),7-(6,7)]    8
6[1-(0),7-(6,29),7-(7)]    7
6[1-(0),1-(0),6-(6,6),7-(6,7)]    11
7[6-(1,7),6-(1,7),29-(7,8,8)]    2
7[6-(1,1,6),6-(1,7),7-(6)]    20
7[6-(1,7),7-(6,6)]    22
8[1-(0),29-(7,7,8)]    1
29[7-(6,6),7-(6,6),16-(29,42),16-(29,42),42-(16,16,16,29,29)]    4
29[7-(6),7-(6,6),16-(29,42),16-(29,42),42-(16,16,16,29,29)]    2
29[7-(6,6),16-(29,42),16-(29,42),16-(6),42-(16,16,16,29,29)]    1
42[16-(29,29),16-(29,29),16-(29,29),29-(7,7,16,16),29-(7,7,16,16),29-(7,7,16,16)]    2
42[16-(29,29),16-(29,29),16-(29,29),29-(7,16,16,16),29-(7,7,16,16),29-(7,7,16,16)]    1
6[7-(29),16-(29)]    2
6[7-(29),16-(0)]    4
16[29-(7,7,16,42),29-(7,7,16,42),42-(16,16,29,29,29)]    4
16[29-(7,16,16,42),29-(7,7,16,42),42-(16,16,29,29,29)]    1
16[6-(7),29-(7,16,16,42)]    1
16[6-(7)]    16
7[6-(1,6),6-(1,6),29-(16,16,16,42)]    1
7[6-(16),29-(7,16,16,42)]    2
6[1-(0),6-(6,6),6-(8,8),8-(30,30)]    2
6[6-(1,6),6-(1,6),6-(1,6,8)]    5
6[6-(6,17),6-(6,17),6-(8,8)]    5
6[6-(6,6),6-(6,6),17-(0)]    2
6[6-(6,17),6-(6,17),6-(6,6)]    3
25[7-(6,6),7-(6,7),7-(6,7),8-(6),8-(6),8-(6)]    9
25[7-(6,7),7-(6,7),8-(6),8-(6),8-(6)]    9
6[6-(1,6),6-(6,6),8-(25)]    9
6[6-(6,6),7-(7,25),8-(25)]    9
6[6-(1,1,6),7-(7,25),8-(25)]    7
6[1-(0),1-(0),6-(1,1,1),6-(7,8)]    6
7[6-(6,8),7-(6,25),25-(7,7,8,8,8)]    9
7[6-(6,8),7-(6,25),25-(7,8,8,8)]    9
7[6-(1,6),6-(1,6),25-(7,7,8,8,8)]    10
8[6-(6,6),25-(7,7,7,8,8)]    9
8[6-(6,7),25-(7,7,8,8)]    9
8[6-(6,7),25-(7,7,7,8,8)]    9
8[6-(6,6),25-(7,7,8,8)]    10
48[8-(6),8-(6),8-(6),8-(6,48),8-(6,48)]    5
48[8-(6),8-(6)]    9
6[6-(6,6),8-(0),8-(48,48)]    21
8[6-(6,8),48-(8,8,8,8),48-(8,8,8,8)]    5
8[6-(6,8),48-(8)]    9
6[6-(1,6),6-(1,7),7-(1,6)]    8
6[6-(1,6),8-(0),8-(48)]    3
7[6-(1,6),6-(1,7),48-(7,8,8)]    7
15[6-(1,1,6),6-(6,6),6-(6,6),8-(82)]    1
1[6-(1,6,15)]    10
82[8-(15),8-(15),53-(0),53-(0)]    1
6[1-(0),1-(0),6-(1,1,15),15-(6,6,8)]    1
53[82-(8,8,53)]    1
8[15-(6,6,6),82-(8,53,53)]    1
65[8-(6),8-(6),8-(6),8-(6),8-(6),8-(6,65),8-(6,65)]    5
6[6-(1,6),6-(1,6),6-(1,7)]    26
6[1-(0),6-(6,6),7-(6)]    59
6[6-(6,6),8-(65),8-(65,65)]    9
8[6-(6,8),65-(8,8,8,8,8,8)]    10
8[6-(6,8),65-(8,8,8,8,8,8),65-(8,8,8,8,8,8)]    5
48[7-(1,1,6),7-(1,1,6),7-(6),7-(6),7-(6),7-(6)]    3
1[7-(1,6,48)]    11
6[7-(48),28-(6,6,6)]    7
6[1-(0),1-(0),6-(1,1,6),7-(1,1,48)]    6
7[6-(28),48-(7,7,7,7,7)]    5
7[1-(0),1-(0),6-(1,1,6),48-(7,7,7,7,7)]    4
57[8-(6),8-(6),8-(6),8-(6),8-(6),8-(6,57),8-(6,57)]    10
6[6-(1,1,6),8-(57),8-(57)]    5
6[6-(1,1,6),8-(57),8-(57,57)]    6
8[6-(6,8),57-(8,8,8,8,8,8),57-(8,8,8,8,8,8)]    11
6[6-(6,6),8-(58),8-(58)]    10
6[6-(6,6),8-(58),8-(58,58)]    7
7[6-(1,6),6-(1,6),29-(7,7,7)]    23
25[7-(6),7-(6),7-(6),7-(6,6),7-(6,6)]    2
25[7-(6),7-(6),7-(6,6),7-(6,6)]    6
24[6-(7),6-(7),6-(7),6-(7),6-(7),6-(7)]    3
6[7-(0),24-(6,6,6,6,6)]    1
6[7-(25),24-(6,6,6,6,6)]    2
7[6-(24)]    1
7[6-(1,6),6-(1,6),25-(7,7,7,7)]    3
7[6-(24),25-(7,7,7,7)]    1
7[6-(24),25-(7,7,7)]    1
7[6-(1,6),6-(1,6),25-(7,7,7)]    5
27[8-(6),8-(6),8-(6),8-(6),8-(6),8-(6)]    8
30[8-(6,30),8-(6,30),8-(6,30),8-(6,30),8-(6,30),8-(6,30)]    9
30[8-(6),8-(6),8-(6,30),8-(6,30),8-(6,30),8-(6,30)]    9
6[1-(0),8-(30),8-(30,30)]    9
8[6-(1,8),30-(8,8,8,8,8),30-(8,8,8,8,8)]    9
8[6-(1,8),30-(8,8,8,8,8)]    9
27[8-(6),8-(6),8-(6),8-(6),8-(6,27),8-(6,27)]    14
6[7-(1,6),7-(1,6),8-(27,27)]    1
6[1-(0),1-(0),6-(1,1,7),7-(1,6)]    5
7[1-(0),6-(1,1,6),6-(7,8)]    5
8[6-(7,7),27-(8,8,8,8,8),27-(8,8,8,8,8)]    1
29[8-(1,6),8-(6),8-(6),8-(6),8-(6)]    1
1[8-(6,29)]    1
6[1-(0),1-(0),6-(1,1,8),8-(1,29)]    1
6[1-(0),1-(0),6-(1,1,8),8-(1)]    2
8[1-(0),6-(1,1,6),29-(8,8,8,8)]    1
48[7-(6,6),7-(6,6),7-(6,6),8-(6),8-(6,48)]    2
48[7-(6,6),7-(6,6),8-(6),8-(6,48)]    1
48[7-(6,6),7-(6,6),8-(6),8-(6),8-(6,48)]    1
6[6-(6,7),8-(0),8-(48,48)]    4
7[6-(1,7),6-(6,6),48-(7,8,8)]    4
7[6-(1,7),6-(6,6),48-(7,7,8,8)]    1
7[6-(1,7),6-(6,6),48-(7,8,8,8)]    2
7[6-(1,6),6-(1,6),48-(7,7,8,8)]    7
8[6-(6,8),48-(7,7,7,8),48-(7,7,8)]    1
8[6-(6,8),48-(7,7,8),48-(7,7,8,8)]    1
27[8-(1,27,27),8-(1,27,27),8-(6,27),8-(6,27),8-(6,27),8-(6,27)]    4
6[6-(6,8),6-(6,8),8-(27)]    4
6[6-(6,8),6-(6,8),8-(27,27)]    4
8[6-(6,6),27-(8,8,8,8,8)]    4
8[6-(6,6),27-(8,8,8,8,8),27-(8,8,8,8,8)]    4
8[1-(0),27-(8,8,8,8,8),27-(8,8,8,8,8),27-(8,8,8,8,8)]    5
13[8-(13),8-(13),8-(6),8-(6),8-(6),8-(6)]    3
6[6-(6,6),8-(13),8-(13)]    16
8[6-(6,8),13-(8,8,8,8,8)]    15
8[13-(8,8,8,8,8),13-(8,8,8,8,8)]    4
64[8-(6),8-(6),8-(6),8-(6),8-(6,64),8-(6,64),8-(6,64),8-(6,64)]    5
6[6-(1,1,6),8-(64),8-(64)]    7
6[6-(1,1,6),8-(64),8-(64,64)]    6
8[6-(6,8),64-(8,8,8,8,8,8,8),64-(8,8,8,8,8,8,8)]    7
27[7-(6,6),8-(6),8-(6),8-(6),8-(6),27-(7,8,8,8,8)]    1
7[6-(1,6),6-(1,6),27-(8,8,8,8,27)]    1
8[6-(6,8),27-(7,8,8,8,27)]    1
6[1-(0),6-(1,1,6),6-(1,1,6),7-(1,1,1)]    1
7[1-(0),1-(0),1-(0),6-(1,6,6)]    2
30[1-(8),8-(1,6),8-(6),8-(6),8-(6),8-(6,30)]    1
1[8-(6,30),30-(8,8,8,8,8)]    1
6[1-(0),1-(0),6-(1,1,1),8-(1,30)]    1
8[6-(6,8),30-(1,8,8,8,8)]    1
8[6-(6,8),30-(1,8,8,8,8),30-(8,8,8)]    1
8[1-(30),6-(1,1,6),30-(1,8,8,8,8)]    1
27[8-(1,1,27),8-(6),8-(6),8-(6),8-(6)]    1
27[8-(1,1,27),8-(6),8-(6)]    3
8[1-(0),1-(0),27-(8,8),27-(8,8,8,8)]    1
48[8-(6),8-(6),8-(6,48)]    7
48[8-(6),8-(6,48),8-(6,48),8-(6,48),8-(6,48),8-(6,48)]    1
48[7-(6,6),8-(6),8-(6),8-(6,48),8-(6,48),8-(6,48)]    1
48[7-(6,6),7-(6,6),8-(6,48),8-(6,48)]    4
7[6-(1,6),6-(1,6),48-(8,8,8,8,8)]    5
8[6-(6,8),48-(7,8,8,8,8)]    6
8[6-(6,8),48-(7,8,8,8,8),48-(8,8,8,8,8)]    2
8[6-(6,8),48-(7,7,8),48-(7,8,8,8,8)]    1
8[6-(6,8),48-(8,8)]    23
8[6-(6,8),48-(8,8),48-(8,8,8,8,8)]    6
6[6-(1,6),6-(6,6),8-(1)]    16
8[6-(6,6),30-(7,8,8,8),30-(8,8,8)]    1
6[6-(1,7),6-(6,8),6-(8,8)]    2
6[6-(6,6),6-(6,6),8-(48)]    2
6[6-(1,7),6-(6,8),6-(7,7)]    1
6[6-(6,6),7-(6),7-(6,6)]    1
6[1-(0),6-(6,6),7-(6,6)]    2
6[1-(0),1-(0),6-(1,1,7),7-(6,48)]    2
7[6-(1,1,6),6-(1,1,6),48-(8,8,8,8)]    1
7[6-(1,6),6-(7,7)]    1
7[6-(6,7),6-(7,7)]    2
8[6-(6,8),48-(7,8,8,8),48-(7,8,8,8)]    2
8[6-(6,6),48-(7,8,8,8)]    1
68[8-(6),8-(6),8-(6),8-(6),8-(6),8-(6)]    25
8[6-(6,8),68-(8,8,8,8,8)]    26
42[7-(6,7),7-(6,7),8-(42),8-(42)]    1
6[1-(0),7-(6,6),7-(7,42)]    1
6[1-(0),1-(0),6-(1,6,6),6-(6,6,7)]    1
6[1-(0),6-(1,1,6),6-(1,1,6),6-(1,1,6)]    3
6[6-(1,1,6),6-(1,1,6),6-(1,1,6),7-(6,6)]    2
6[1-(0),1-(0),6-(6,6,7),6-(6,6,7)]    2
7[6-(1,7),7-(6,42),42-(7,8,8)]    1
7[6-(1,7),6-(1,7),6-(6,6,6)]    2
8[42-(7,7,8),42-(7,7,8)]    1
12[8-(6,12),8-(6,12)]    1
12[7-(6,6),8-(6),8-(6),8-(6),8-(6)]    1
6[1-(0),7-(6),7-(6)]    6
6[6-(6,7),8-(12),8-(12,12)]    2
6[6-(6,7),8-(12),8-(12)]    2
6[1-(0),7-(6),7-(6,12)]    1
6[6-(6,7),6-(8,8),7-(6,12)]    1
7[6-(1,7),6-(6,6)]    10
7[6-(1,7),6-(6,6),12-(8,8,8,8)]    1
8[6-(6,8),12-(8),12-(8)]    1
8[6-(6,8),12-(7,8,8,8)]    1
27[7-(1,1,6),8-(6),8-(6),8-(6)]    1
1[7-(1,6,27)]    6
6[6-(1,6,7),8-(27),8-(27)]    4
6[6-(1,1,6),8-(0),8-(27)]    5
6[1-(0),6-(1,1,6),6-(8,8),7-(1,1,27)]    4
7[1-(0),1-(0),6-(1,6,6),27-(8,8,8)]    1
8[6-(6,8),27-(7,8,8)]    17
62[8-(6),8-(6),8-(6),8-(6),8-(6),8-(6,62),8-(6,62)]    4
8[6-(6,8),62-(8,8,8,8,8,8)]    10
8[6-(6,8),62-(8,8,8,8,8,8),62-(8,8,8,8,8,8)]    4
6[6-(1,1,6),8-(0),8-(29)]    11
7[6-(1,6),6-(1,7),29-(7,8,8)]    8
64[8-(6),8-(6),8-(6),8-(6),8-(6)]    8
27[7-(6,6),7-(6,6),7-(6,6),7-(6,6),7-(6,6),7-(6,6)]    4
7[6-(1,6),6-(6,6),27-(7,7,7,7,7)]    4
8[6-(6,8),64-(8,8,8,8)]    8
6[6-(1,6),6-(6,7),8-(6)]    3
6[6-(1,6),6-(6,8),7-(1,1)]    3
57[1-(8),8-(1,1),8-(1,1,57),8-(6),8-(6),8-(6),8-(6,57),8-(6,57),8-(6,57),8-(6,57)]    1
57[8-(1,1,57),8-(6),8-(6),8-(6),8-(6,57),8-(6,57),8-(6,57),8-(6,57)]    1
1[8-(1,57)]    6
1[8-(1,57),57-(8,8,8,8,8,8,8,8,8)]    1
1[8-(1,57,57)]    1
6[6-(6,6),8-(0),8-(57,57)]    2
6[6-(6,6),8-(0),8-(57)]    5
8[6-(6,8),57-(1,8,8,8,8,8,8,8,8)]    1
8[6-(6,8),57-(1,8,8,8,8,8,8,8,8),57-(8,8,8,8,8,8,8)]    1
8[1-(0),1-(57),57-(1,8,8,8,8,8,8,8,8)]    1
8[1-(0),1-(0),57-(1,8,8,8,8,8,8,8,8),57-(8,8,8,8,8,8,8)]    1
68[8-(6),8-(6),8-(6),8-(6),8-(6),8-(6),8-(6),8-(6)]    3
6[6-(8,8),8-(68),8-(68)]    10
30[8-(1,30),8-(6),8-(6),8-(6)]    3
1[8-(30,30)]    9
8[1-(0),30-(8,8,8),30-(8,8,8)]    3
30[7-(6,6),7-(6,6),7-(6,7),8-(6)]    5
30[7-(6,7),7-(6,7),8-(6),8-(6)]    13
7[6-(1,7),7-(6,30),30-(7,8,8)]    7
29[7-(6,6),7-(6,7),8-(6),8-(6)]    2
6[6-(7,8),7-(6,29),8-(29)]    3
6[6-(1,6,7),8-(0),8-(29)]    10
6[1-(0),6-(1,1,1),6-(8,8),7-(6,29)]    2
7[6-(6,6),7-(1,6),29-(7,8,8)]    2
7[6-(1,6,6),6-(6,8),29-(7,8,8)]    2
8[6-(6,7),29-(7,7,8)]    3
24[8-(24,24),8-(6),8-(6),8-(6),8-(6)]    3
6[6-(6,6),8-(24),8-(24)]    8
8[6-(6,8),24-(8,8,8,8)]    3
8[24-(8,8,8,8),24-(8,8,8,8),24-(8,8,8,8)]    3
67[8-(6),8-(6),8-(6),8-(6),8-(6),8-(6),8-(6)]    3
6[6-(6,6),8-(27),8-(67)]    1
8[6-(6,8),67-(8,8,8,8,8,8)]    6
30[7-(6,6),7-(6,6),7-(6,7),7-(6,7)]    6
6[6-(1,1,1),7-(6,30),7-(7,30)]    12
6[6-(1,1,6),7-(6,30),7-(7)]    6
6[1-(0),1-(0),6-(7,7),6-(7,7)]    6
6[6-(1,1,1),7-(6,30),7-(7)]    6
6[6-(1,1,6),7-(6,30),7-(7,30)]    6
7[6-(6,7),6-(6,7),30-(7,7,7)]    6
7[6-(6,7),7-(6,30)]    8
7[6-(6,7),7-(6),30-(7,7,7)]    6
6[1-(0),1-(0),6-(1,1,7),7-(6,7)]    2
7[6-(1,7),6-(1,7),29-(7)]    1
7[6-(1,7),6-(1,7),29-(7,7,7)]    4
48[7-(6,6),7-(6,6),8-(6),8-(6),8-(6),8-(6)]    19
7[6-(1,6),6-(1,7),48-(7,8,8,8,8)]    5
72[8-(6),8-(6),8-(6),8-(6),8-(72,72),8-(72,72),8-(72,72),8-(72,72)]    4
72[8-(6),8-(6),8-(72,72),8-(72,72),8-(72,72),8-(72,72)]    3
6[6-(6,6),8-(72),8-(72)]    3
8[6-(6,8),72-(8,8,8,8,8,8,8)]    4
8[6-(6,8),72-(8,8,8,8,8)]    3
8[72-(8,8,8,8,8),72-(8,8,8,8,8),72-(8,8,8,8,8,8,8)]    3
29[16-(29,74),16-(29,74),16-(74),16-(74)]    1
74[16-(29),16-(29),16-(29,29),16-(29,29)]    1
16[29-(16,16,16),74-(16,16,16)]    1
16[29-(16,16,16),29-(7,7,16),74-(16,16,16)]    1
7[6-(1,6),6-(1,7),29-(7,16,16)]    5
48[8-(6),8-(6),8-(6)]    11
39[8-(6),8-(6),8-(6),8-(6),8-(6),8-(6)]    17
6[6-(6,6),8-(39),8-(39)]    20
8[6-(6,8),39-(8,8,8,8,8)]    19
27[16-(1),16-(1)]    1
1[16-(27)]    1
16[1-(0),27-(16)]    1
7[6-(1,7),6-(1,7),30-(8,8,8)]    1
7[6-(1,7),6-(1,7),30-(7,8,8)]    5
24[8-(24),8-(24),8-(6),8-(6),8-(6),8-(6)]    4
8[6-(6,8),24-(8,8,8,8,8)]    8
8[24-(8,8,8,8,8),24-(8,8,8,8,8)]    4
6[6-(6,6),7-(0)]    9
7[6-(6)]    11
70[8-(6),8-(6),8-(6),8-(6),8-(70,70)]    1
8[6-(6,8),70-(8,8,8,8)]    3
8[70-(8,8,8,8),70-(8,8,8,8),70-(8,8,8,8)]    1
30[8-(6),8-(6),8-(6),8-(6),8-(6,6)]    1
6[6-(1,6,8),8-(30),8-(30)]    5
8[6-(1,6,6),6-(1,6,6),30-(8,8,8,8)]    1
6[1-(0),6-(6,14),6-(6,6)]    2
6[1-(0),6-(6,6),7-(1,6)]    5
6[6-(6,6),7-(1,6),7-(1,6)]    1
7[1-(0),6-(1,6),6-(6,7)]    2
15[8-(0),8-(0),8-(6),8-(6)]    3
6[6-(1,6),6-(6,6),8-(15)]    1
8[6-(6,6),15-(8,8,8)]    3
30[7-(1,6,6),7-(6,6),8-(6),8-(6),35-(0)]    4
6[1-(0),6-(1,6,6),6-(8,8),7-(1,6,30)]    7
6[1-(0),6-(1,1,1),6-(1,1,1),6-(1,6,7)]    9
35[30-(7,7,8,8)]    4
7[1-(0),6-(1,1,6),6-(1,6,6),30-(7,8,8,35)]    4
7[6-(1,6),6-(1,6),30-(7,8,8,35)]    4
8[6-(6,8),30-(7,7,8,35)]    4
48[6-(7),6-(7),7-(6),7-(6)]    2
6[7-(48),48-(6,7,7)]    2
7[6-(48),48-(6,6,7)]    2
62[8-(6),8-(6),8-(6),8-(6),8-(6),8-(6),8-(6),8-(6),8-(6)]    3
6[6-(1,1,7),8-(62),8-(62)]    3
6[6-(1,1,7),8-(29),8-(62)]    3
8[6-(6,8),62-(8,8,8,8,8,8,8,8)]    6
26[7-(7,7),7-(7,7),7-(7,7),7-(7,7),7-(7,7),7-(7,7)]    4
26[7-(7,7),7-(7,7),7-(7,7),8-(6),8-(6)]    4
6[6-(8,8),8-(26),8-(26)]    4
7[6-(6,7),7-(7,26)]    4
7[7-(6),7-(7,26),26-(7,7,7,7,7)]    4
7[7-(6),7-(7,26),26-(7,7,8,8)]    4
8[6-(6,8),26-(7,7,7,8)]    4
65[8-(6),8-(6),8-(6),8-(6),8-(6),8-(6),8-(6)]    4
6[6-(6,6),8-(27),8-(65)]    1
7[6-(1,7),6-(6,6),30-(7,7,7)]    6
6[6-(6,6),8-(40),8-(40)]    6
8[6-(6,8),40-(8,8,8,8,8,8,8)]    11
8[40-(8,8,8,8,8,8,8),40-(8,8,8,8,8,8,8),40-(8,8,8,8,8,8,8)]    4
40[8-(40,40),8-(40,40),8-(40,40),8-(40,40),8-(6),8-(6),8-(6),8-(6)]    7
57[8-(6),8-(6),8-(6),8-(6),8-(6),8-(6),8-(6),8-(6)]    5
6[1-(0),6-(6,7),7-(6,30)]    9
6[1-(0),7-(1,6),7-(6,30)]    2
64[8-(6),8-(6),8-(6),8-(6),8-(6),8-(6),8-(6),8-(6)]    5
64[8-(15),8-(6),8-(6),8-(6),8-(6),8-(6),8-(6)]    2
64[8-(15),8-(15),8-(6),8-(6)]    2
15[6-(1,1,7),8-(64),8-(64),8-(64)]    1
6[1-(0),1-(0),1-(0),7-(1,6,6)]    2
7[1-(0),6-(1,1,1),6-(1,1,1),6-(1,1,15)]    2
8[15-(6,8,8),64-(8,8,8)]    3
8[15-(6,8,8),64-(8,8,8,8,8,8)]    2
6[1-(0),6-(1,6,6),6-(1,6,6),6-(6,6)]    6
29[7-(6),7-(6,6),7-(6,6),7-(6,6)]    1
6[6-(1,1,1),7-(29)]    1
6[1-(0),1-(0),1-(0),6-(7)]    2
15[8-(0),8-(0),8-(0),8-(0)]    2
30[7-(6,7),7-(6,7),7-(6,7),7-(6,7)]    4
6[1-(0),6-(6,6),7-(7,30)]    1
6[6-(1,7),6-(1,7),6-(6,6)]    14
7[6-(1,6),7-(6,30),30-(7,7,7)]    1
27[8-(6,27),8-(6,27),8-(6,27),8-(6,27),8-(6,27),8-(6,27)]    7
27[8-(6),8-(6),8-(6,27),8-(6,27),8-(6,27),8-(6,27)]    10
6[1-(0),8-(27),8-(27,27)]    7
8[6-(1,8),27-(8,8,8,8,8),27-(8,8,8,8,8)]    7
8[6-(1,8),27-(8,8,8,8,8)]    8
6[6-(8,8),8-(59),8-(59)]    11
64[8-(1,64,64),8-(6),8-(6,64),8-(6,64),8-(6,64),8-(6,64),8-(6,64),8-(6,64)]    1
64[7-(6,6),7-(6,6),8-(6),8-(6),8-(6,64),8-(6,64),8-(6,64),8-(6,64)]    1
1[8-(64,64,64),8-(64,64,64)]    1
6[6-(6,6),7-(6),8-(64,64)]    1
6[6-(1,6),6-(7,8),6-(8,8)]    4
6[6-(6,6),7-(6,64),8-(64,64)]    1
7[6-(1,6),6-(6,8)]    3
7[6-(1,6),6-(6,8),64-(7,8,8,8,8,8,8)]    1
8[6-(6,7),64-(7,7,8,8,8,8,8),64-(8,8,8,8,8,8,8)]    1
8[6-(6,8),64-(7,7,8,8,8,8,8)]    1
8[1-(8),64-(8,8,8,8,8,8,8),64-(8,8,8,8,8,8,8),64-(8,8,8,8,8,8,8)]    1
8[1-(0),13-(8,8,8,8,8),13-(8,8,8,8,8)]    11
1[8-(13,13)]    12
13[8-(1,13),8-(1,13),8-(6),8-(6),8-(6),8-(6)]    11
30[7-(6,6),7-(6,7),7-(6,7),8-(6),8-(6)]    6
7[6-(1,7),6-(1,7),30-(7,7,8,8)]    1
7[6-(1,7),7-(6,30),30-(7,7,8,8)]    6
60[8-(15),8-(15,60),8-(15,60),8-(15,60),8-(15,60),8-(6),8-(6),15-(1,8,8,8)]    1
15[1-(0),8-(60),8-(60,60),8-(60,60),60-(8,8,8,8,8,8,8)]    1
1[15-(8,8,8,60)]    1
8[15-(1,8,8,60),60-(8,8,8,8,8,8,15),60-(8,8,8,8,8,8,15)]    1
8[15-(1,8,8,60),60-(8,8,8,8,8,8,15)]    1
8[6-(6,8),60-(8,8,8,8,8,8,15)]    1
29[7-(6,6),8-(6),8-(6,29),8-(6,29)]    2
6[6-(1,1,7),8-(0),8-(29)]    5
6[1-(0),1-(0),6-(8,8),7-(6,29)]    1
6[6-(1,6),6-(1,7),6-(6,8)]    8
6[6-(1,6),6-(6,6),8-(29,29)]    3
7[6-(1,1,6),6-(1,6),29-(8,8,8)]    1
8[6-(6,8),29-(7,8,8)]    22
8[6-(6,6),29-(7,8,8),29-(7,8,8)]    1
8[6-(6,8),49-(6,6,8,8,8,8,8)]    1
8[6-(6,8,49),49-(6,6,8,8,8,8,8)]    1
6[6-(1,6),6-(8,8,49),16-(6)]    1
6[6-(6,16),8-(0),8-(49)]    1
6[6-(6,16),8-(49),8-(49),49-(6,8,8,8,8,8,8)]    1
49[6-(6,8,8),6-(6,8,8),8-(6),8-(6),8-(6),8-(6),8-(6),8-(6)]    1
6[6-(6,7),8-(1),8-(48,48)]    2
6[6-(6,6),7-(6,48),7-(6,48)]    2
7[6-(6,6),6-(6,7),48-(7,8,8)]    2
8[6-(6,8),48-(7,7,8),48-(7,7,8)]    2
63[8-(15),8-(15),8-(15,63),8-(15,63),8-(6),8-(6),15-(6,8,8,8)]    2
15[6-(1,1,7),8-(63),8-(63),8-(63,63),63-(8,8,8,8,8,8)]    2
6[1-(0),1-(0),7-(6,6),15-(8,8,8,63)]    2
6[6-(1,6,6),8-(63),8-(63)]    4
8[15-(6,8,8,63),63-(8,8,8,8,8,15),63-(8,8,8,8,8,15)]    2
8[15-(6,8,8,63),63-(8,8,8,8,8,15)]    2
8[6-(6,8),63-(8,8,8,8,8,15)]    2
25[8-(6),8-(6),8-(6),8-(6),8-(7,25),8-(7,25)]    7
6[1-(0),6-(1,6),7-(6,8)]    22
7[6-(1,6),6-(1,6),8-(25,25)]    6
8[7-(6,6),25-(8,8,8,8,8),25-(8,8,8,8,8)]    6
70[8-(6),8-(6),8-(6),8-(6),8-(6,70)]    1
70[8-(6),8-(6),8-(6),8-(6),8-(6),8-(6,70),8-(6,70),8-(6,70)]    1
70[8-(6),8-(6),8-(6),8-(6),8-(6),8-(6,70)]    1
6[6-(6,6),8-(70),8-(70,70)]    2
6[6-(6,6),8-(0),8-(70)]    1
8[6-(6,8),70-(8,8,8,8),70-(8,8,8,8,8,8,8)]    1
8[6-(6,8),70-(8,8,8,8,8,8,8),70-(8,8,8,8,8,8,8)]    1
8[6-(6,8),70-(8,8,8,8),70-(8,8,8,8,8)]    1
48[7-(7,7),7-(7,7),7-(7,7)]    1
48[7-(7,7),7-(7,7),7-(7,7),7-(7,7),7-(7,7),7-(7,7)]    3
7[7-(6),7-(7,48),48-(7,7,7,7,7)]    2
7[7-(6),7-(7,48),48-(7,7)]    1
30[7-(6,6),8-(6),8-(6)]    13
7[6-(1,6),6-(1,6),30-(8,8)]    8
8[6-(6,8),30-(7,8)]    14
7[6-(1,6),6-(6,7),48-(7,8,8,8)]    2
48[7-(6,7),7-(6,7),7-(6,7),8-(6),8-(6)]    1
48[7-(6,6),7-(6,7),7-(6,7),7-(6,7)]    1
7[6-(1,7),7-(6,48),48-(7,7,7)]    1
7[6-(1,7),6-(1,7),48-(7,8)]    1
66[8-(6),8-(6),8-(6),8-(6),8-(6),8-(6),8-(6,6)]    1
6[6-(1,1,8),8-(66),8-(66)]    1
6[6-(1,6),6-(1,6),8-(6,66)]    1
6[1-(0),1-(0),6-(8,8),8-(6,66)]    2
8[6-(6,8),66-(8,8,8,8,8,8)]    8
8[6-(1,1,6),6-(6,6),66-(8,8,8,8,8,8)]    1
6[7-(25),16-(80)]    2
7[6-(16),25-(7,7,7)]    2
28[1-(8),8-(1,1),8-(28,28),8-(28,28),8-(6),8-(6),8-(6)]    1
28[8-(28,28),8-(6),8-(6),8-(6),8-(6),8-(6)]    1
1[8-(1,28),28-(8,8,8,8,8,8)]    1
8[6-(6,8),28-(1,8,8,8,8,8)]    1
8[28-(1,8,8,8,8,8),28-(1,8,8,8,8,8),28-(8,8,8,8,8)]    1
8[1-(0),1-(28),28-(1,8,8,8,8,8)]    1
68[8-(1,6),8-(1,6),8-(6),8-(6),8-(6),8-(6),8-(6),8-(6)]    1
1[8-(6,68)]    1
6[6-(1,6,8),8-(68),8-(68)]    1
6[1-(0),6-(1,6,8),6-(8,8),8-(1)]    9
6[1-(0),6-(1,6,8),6-(8,8),8-(1,68)]    1
8[1-(0),6-(1,6,6)]    13
8[1-(0),6-(1,6,6),68-(8,8,8,8,8,8,8)]    1
48[7-(6,7),7-(6,7),7-(7,7),7-(7,7)]    1
6[7-(7),7-(7),7-(7,48)]    1
7[7-(6),7-(7),48-(7,7,7)]    1
7[6-(7,7),7-(7,48)]    1
7[6-(7,7),7-(7),48-(7,7,7)]    1
7[6-(7,7),7-(6)]    2
30[7-(6,6),7-(6,6),7-(7,7),7-(7,7)]    1
7[6-(1,6),6-(1,6),30-(7,7,7)]    3
7[7-(6),7-(7),30-(7,7,7)]    1
7[7-(6),7-(7,30)]    1
6[6-(1,6),6-(6,6),7-(6,27)]    4
7[6-(6,6),6-(6,6),27-(7,7,7)]    1
48[7-(6,7),7-(6,7),8-(27,27),8-(6),8-(6),8-(6)]    1
27[7-(6),7-(7,7),7-(7,7),8-(27,48),8-(27,48)]    1
6[6-(6,6),7-(7,48),7-(7,48)]    1
6[6-(6,6),7-(27)]    2
7[6-(6,7),7-(7,27),48-(7,8,8,8,8)]    1
7[7-(6,48),7-(7,27),27-(7,7,8,8)]    1
7[6-(6),27-(7,7,8,8)]    1
8[27-(7,7,7,8),27-(7,7,7,8),48-(7,7,8,8,8)]    1
6[7-(6),8-(25,25)]    1
7[6-(1,1,1),6-(8)]    1
8[6-(7),25-(8,8,8,8),25-(8,8,8,8,8)]    1
6[6-(6,6),8-(71),8-(71)]    3
6[6-(8,8),8-(71),8-(71)]    2
71[8-(15),8-(6),8-(6),8-(6),8-(6),8-(6),8-(6),8-(6)]    1
15[6-(6,6),6-(6,6),6-(6,6),8-(71)]    1
6[1-(0),8-(71),8-(71)]    1
8[15-(6,6,6),71-(8,8,8,8,8,8,8)]    1
8[6-(6,8),71-(8,8,8,8,8,8,8)]    2
8[6-(1,8),71-(8,8,8,8,8,8,8)]    1
48[7-(6,6),7-(6,6),7-(6,6),8-(6),8-(6)]    9
6[1-(0),7-(6,48),7-(7)]    4
6[1-(0),7-(6,48),7-(6,7)]    3
6[6-(1,1,16),8-(62),8-(62)]    1
6[6-(1,1,16),8-(62),8-(62,62)]    1
6[6-(1,1,6),8-(0),8-(59)]    3
26[7-(6,6),7-(6,6),7-(6,6),7-(6,6),7-(6,7),7-(6,7)]    2
6[6-(6,7),7-(6),7-(7,26)]    2
6[6-(1,6),6-(7,7),7-(6,26)]    2
7[6-(6,7),7-(6),26-(7,7,7,7,7)]    2
7[6-(6,7),7-(6,26)]    2
7[6-(1,6),6-(6,6),26-(7,7,7,7,7)]    5
63[8-(6),8-(6),8-(6),8-(6),8-(6,63),8-(6,63)]    4
6[6-(1,1,6),8-(0),8-(63)]    5
6[6-(1,1,6),8-(63),8-(63)]    5
6[6-(1,1,6),8-(63),8-(63,63)]    5
49[8-(6),8-(6),8-(6),8-(6),8-(6),8-(6),8-(6),8-(6)]    15
8[6-(6,8),49-(8,8,8,8,8,8,8)]    15
6[1-(0),6-(1,1,1),6-(8,8),7-(1,6)]    5
7[1-(0),6-(1,6,6),6-(6,8)]    9
12[8-(1,12,12),8-(15),8-(6),8-(6),8-(6)]    1
12[8-(1,12,12),8-(1,12,12),8-(6),8-(6),8-(6)]    1
15[6-(6,6),6-(6,6),6-(6,6),8-(12)]    1
1[8-(12,12,12)]    2
8[12-(8,8,8,8),15-(6,6,6)]    1
8[1-(0),12-(8,8,8,8),12-(8,8,8,8),12-(8,8,8,8)]    1
6[6-(1,6),6-(6,7),7-(6,25)]    6
7[6-(1,6),6-(6,6),25-(7,8,8,8,8)]    4
64[7-(6,6),7-(6,6),8-(6),8-(6),8-(6),8-(6),8-(6),8-(6),8-(6)]    2
6[6-(1,1,1),7-(1,6),7-(6,64)]    2
7[6-(6,6),6-(6,7),64-(7,8,8,8,8,8,8,8)]    2
8[6-(6,8),64-(7,7,8,8,8,8,8,8)]    2
29[6-(7),7-(6),7-(6),29-(6,7,7)]    4
29[7-(6),7-(6)]    4
29[6-(7),6-(7)]    6
6[7-(29),29-(6)]    6
6[7-(29),29-(7,7,29)]    3
7[6-(29),29-(6,7,29)]    4
7[6-(29),29-(7)]    4
25[8-(1,6),8-(6),8-(6),8-(6)]    1
1[8-(6,25)]    4
6[6-(1,6,8),8-(0),8-(25)]    1
6[1-(0),6-(1,1,6),6-(8,8),8-(1,25)]    1
6[6-(1,1,6),8-(25),8-(25)]    5
8[1-(0),6-(1,6,6),25-(8,8,8)]    1
29[16-(29,42),16-(29,42),17-(0),42-(16,16,16,29,29)]    1
42[16-(29,29),16-(29,29),16-(29,29),29-(16,16,17),29-(7,7,16,16),29-(7,7,16,16)]    1
16[29-(16,17,42),29-(7,7,16,42),42-(16,16,29,29,29)]    1
17[29-(16,16,42)]    1
62[8-(6),8-(6),8-(6),8-(6)]    1
6[6-(6,6),8-(48),8-(62)]    1
8[6-(6,8),62-(8,8,8)]    1
65[8-(6),8-(6),8-(6),8-(6),8-(6),8-(6),8-(6,6),8-(6,6),8-(6,6)]    1
6[6-(1,1,8),8-(29),8-(65)]    1
6[1-(0),1-(0),6-(8,8),8-(6,65)]    1
8[6-(6,8),65-(8,8,8,8,8,8,8,8)]    3
8[6-(1,1,6),6-(1,1,6),65-(8,8,8,8,8,8,8,8)]    1
29[7-(6,6),53-(29,29),53-(29,29)]    5
29[7-(6,6),53-(29,29),53-(29,29),53-(29,29,29)]    6
29[7-(6,6),29-(7,53,53,53),53-(29,29),53-(29,29),53-(29,29,29)]    5
29[7-(6,6),53-(29,29),53-(29,29),53-(29,29)]    7
53[29-(7,53),29-(7,53,53),29-(7,53,53)]    5
53[29-(7,29,53,53),29-(7,29,53,53),29-(7,53,53)]    5
53[29-(7,53),29-(7,53),29-(7,53,53)]    5
53[29-(7,29,53,53),29-(7,29,53,53),29-(7,53,53),29-(7,53,53)]    5
7[6-(1,6),6-(1,6),29-(53,53)]    5
7[6-(1,6),6-(1,6),29-(53,53,53)]    7
7[6-(1,6),6-(1,6),29-(29,53,53,53)]    6
48[8-(1,48,48),8-(6),8-(6),8-(6,48)]    1
48[7-(6,6),7-(6,6),8-(1,48,48),8-(6),8-(6),8-(6)]    1
48[8-(1,48,48),8-(1,48,48),8-(6),8-(6),8-(6,48),8-(6,48)]    2
1[8-(48,48,48)]    4
8[1-(0),48-(7,7,8,8,8),48-(8,8,8),48-(8,8,8,8,8)]    1
6[6-(1,1,1),6-(1,7),6-(6,6)]    1
47[7-(6),7-(6),7-(6,7),7-(6,7)]    1
6[6-(6,6),7-(7,47),8-(6)]    2
7[6-(6,8),7-(6,47),47-(7,7,7)]    1
8[6-(6,7),6-(6,7)]    4
27[7-(6,7),8-(6),8-(6),8-(6,27)]    2
27[7-(6,6),8-(6),8-(6),8-(6,27)]    3
27[7-(6,7),7-(6,7),8-(6),8-(6)]    5
6[6-(6,6),8-(0),8-(27,27)]    10
6[1-(0),7-(6,27),7-(7,27)]    4
7[6-(1,7),7-(6,27),27-(8,8,8)]    2
7[6-(1,7),7-(6,27),27-(7,8,8)]    1
7[6-(1,7),6-(1,7),27-(8,8,8)]    2
8[6-(6,8),27-(7,8,8),27-(7,8,8)]    2
27[7-(1,1,6),7-(6,6),8-(6),8-(6),8-(6),8-(6)]    3
6[6-(1,1,6),8-(27),8-(27)]    9
7[1-(0),1-(0),6-(1,6,6),27-(7,8,8,8,8)]    3
42[8-(6),8-(6),8-(6),8-(6),42-(8,8,8,8)]    1
6[6-(6,6),8-(42),8-(42)]    1
6[6-(1,6),6-(1,6,6),6-(6,6)]    1
6[1-(0),6-(1,1,1),6-(1,1,1),6-(6,6)]    3
8[6-(6,8),42-(8,8,8,42)]    1
70[8-(15),8-(15,70),8-(15,70),8-(15,70),8-(15,70),8-(6),8-(6),15-(1,8,8,8)]    1
15[1-(0),8-(70),8-(70,70),8-(70,70),70-(8,8,8,8,8,8,8)]    1
1[15-(8,8,8,70)]    1
6[6-(8,8),8-(70),8-(70)]    5
8[15-(1,8,8,70),70-(8,8,8,8,8,8,15),70-(8,8,8,8,8,8,15)]    1
8[15-(1,8,8,70),70-(8,8,8,8,8,8,15)]    1
8[6-(6,8),70-(8,8,8,8,8,8,15)]    1
6[6-(1,1,1),7-(6,30),7-(6,6)]    3
7[6-(1,6),6-(6,7),30-(8,8,8,8)]    1
63[8-(15),8-(15),8-(15),8-(15),8-(15),8-(6)]    1
63[8-(15),8-(15),8-(15),8-(15),8-(6),8-(6),8-(6)]    1
15[6-(1,1,7),8-(63),8-(63),8-(63)]    1
6[1-(0),1-(0),7-(1,6),15-(8,8,8)]    3
6[1-(0),1-(0),7-(1,1,6),15-(8,8,8)]    3
6[1-(0),1-(0),6-(6,6),7-(1,1,6)]    3
6[6-(6,6),8-(1),8-(63)]    1
7[1-(0),6-(1,1,15),6-(1,1,6)]    3
7[1-(0),1-(0),6-(1,1,15),6-(1,1,6)]    3
8[15-(6,8,8),63-(8,8,8,8,8)]    1
8[15-(6,8,8),63-(8,8,8,8,8,8)]    2
6[1-(0),1-(0),6-(6,6),7-(6,30)]    3
6[1-(0),6-(1,1,1),6-(8,8),7-(6,30)]    2
7[6-(1,1,6),6-(1,6,6),30-(7,8,8)]    3
26[8-(15),8-(15),8-(15),8-(15)]    1
15[6-(1,1,7),8-(0),8-(26),8-(26)]    1
8[15-(6,8,8),26-(8,8,8)]    1
49[8-(6),8-(6),8-(6),8-(6),8-(6),8-(6),8-(6)]    9
6[6-(1,1,6),6-(1,6),6-(6,6)]    10
8[6-(6,8),49-(8,8,8,8,8,8)]    9
6[6-(1,1,8),8-(57),8-(64)]    1
6[6-(1,6),6-(1,6),8-(0)]    4
6[6-(8,8),8-(48),8-(48)]    2
6[6-(8,8),8-(0),8-(0)]    2
6[6-(8,8),8-(0),8-(48)]    1
8[1-(0),1-(0),1-(0)]    2
1[8-(1,1)]    2
6[6-(1,1,1),8-(29),8-(29)]    2
8[6-(6,8),26-(8,8,8,8,8),26-(8,8,8,8,8)]    1
8[6-(6,8),26-(8,8,8,8,8)]    4
57[7-(6,6),7-(6,6),8-(6),8-(6),8-(6),8-(6),8-(6,57),8-(6,57)]    1
6[6-(6,7),8-(57),8-(57)]    4
6[6-(6,7),8-(0),8-(57,57)]    2
6[6-(6,7),8-(0),8-(57)]    2
6[6-(6,7),8-(1),8-(57)]    1
6[6-(1,6),6-(8,8),7-(6,57)]    4
7[6-(6,6),6-(6,6),57-(7,8,8,8,8,8,8)]    1
8[6-(6,8),57-(7,7,8,8,8,8,8)]    1
8[6-(6,8),57-(7,7,8,8,8,8,8),57-(7,7,8,8,8,8,8)]    1
25[8-(6),8-(6)]    4
44[8-(6),8-(6),8-(6),8-(6),44-(8,8,8,8)]    1
44[8-(6),8-(6),8-(6),8-(6),8-(6),44-(8,8,8,8,8)]    1
6[8-(44),8-(44),8-(44)]    1
6[8-(25),8-(44),8-(44)]    1
8[6-(8,8),44-(8,8,8,44)]    1
8[6-(8,8),44-(8,8,8,8,44)]    1
8[6-(8,8),25-(8)]    1
48[7-(6,7),7-(6,7),8-(6)]    1
6[6-(1,7),6-(7,7),7-(6)]    3
6[6-(6,7),7-(6),7-(7,48)]    1
7[6-(6,7),7-(6,48),48-(7,8)]    1
60[8-(6),8-(6),8-(6),8-(6),8-(6),8-(6),8-(6,6),8-(6,6),8-(6,6)]    2
6[6-(1,1,8),8-(29),8-(60)]    1
6[1-(0),1-(0),6-(8,8),8-(6,60)]    4
8[6-(1,1,6),6-(1,1,6),60-(8,8,8,8,8,8,8,8)]    2
48[8-(15),8-(15,48),8-(15,48),8-(6),17-(0),17-(48,48)]    1
48[8-(15),8-(15),8-(15,48),8-(15,48),17-(48,48),17-(48,48)]    1
48[8-(15,48),8-(15,48),8-(6),8-(6)]    1
15[6-(1,1,7),8-(48),8-(48,48),8-(48,48)]    1
15[6-(1,1,7),8-(48),8-(48),8-(48,48)]    1
17[48-(8,8,8,8,17)]    1
17[48-(8,8,8,8,17),48-(8,8,8,8,17),48-(8,8,8,8,17)]    1
8[15-(6,8,8),48-(8,8,8,17,17)]    1
8[15-(6,8,8),48-(8,8,8,17,17),48-(8,8,8,17,17)]    1
8[15-(6,8,8),48-(8,8,8),48-(8,8,8,17,17)]    1
8[6-(6,8),48-(8,8,8,17,17)]    3
58[8-(6),8-(6),8-(6),8-(6),8-(6,58),8-(6,58)]    1
6[6-(6),8-(58),8-(58,58)]    1
6[6-(6),8-(0),8-(58)]    1
6[6-(6),8-(58),8-(58)]    1
8[6-(6,8),58-(8,8,8,8,8),58-(8,8,8,8,8)]    2
8[6-(6,8),58-(8,8,8,8,8)]    4
6[1-(0),1-(0),6-(6,6),6-(6,6,6)]    2
6[6-(1,1,6),6-(1,1,6),6-(1,1,6),6-(1,1,6)]    3
68[8-(6),8-(6),8-(6),8-(6),8-(6),8-(6,68),8-(6,68)]    4
6[6-(6,6),8-(68),8-(68,68)]    5
8[6-(6,8),68-(8,8,8,8,8,8),68-(8,8,8,8,8,8)]    6
63[8-(6),8-(6),8-(6),8-(6),8-(6),8-(6),8-(6,6),8-(6,6),8-(6,6)]    3
6[6-(1,1,8),8-(63),8-(63)]    3
6[1-(0),1-(0),6-(8,8),8-(6,63)]    4
8[6-(6,8),63-(8,8,8,8,8,8,8,8)]    9
8[6-(1,1,6),6-(1,1,6),63-(8,8,8,8,8,8,8,8)]    3
6[6-(1,6),6-(1,7),6-(6)]    1
6[1-(0),6-(1,6),6-(7,16)]    5
6[6-(1,6),7-(6,30),16-(16)]    1
6[6-(1,6),7-(6),16-(16)]    3
16[6-(6,7),16-(6)]    3
7[6-(1,6),6-(6,16)]    3
7[6-(1,6),6-(6,16),30-(8,8,8,8)]    1
63[8-(6),8-(6),8-(6),8-(6,63),8-(6,63),8-(6,63),8-(6,63)]    2
6[8-(63),8-(63,63),8-(63,63)]    1
6[6-(6),8-(63),8-(63)]    1
8[6-(8,8),63-(8,8,8,8,8,8),63-(8,8,8,8,8,8)]    1
8[6-(8,8),63-(8,8,8,8,8,8)]    1
62[8-(6),8-(6),8-(6),8-(6),8-(6),8-(6),8-(6)]    3
6[1-(0),6-(6,35),6-(6,6)]    4
6[6-(6,6),8-(30),8-(62)]    1
27[8-(6),8-(6,27),8-(6,27),8-(6,27),8-(6,27)]    5
6[6-(6,6),8-(27),8-(27,27)]    9
6[6-(1,6),6-(6,6),8-(27,27)]    6
8[6-(6,8),27-(8,8,8,8),27-(8,8,8,8)]    5
8[6-(6,6),27-(8,8,8,8),27-(8,8,8,8)]    5
48[7-(6,6),7-(6,6),7-(6,6),7-(6,6),16-(1),16-(1)]    1
1[16-(48)]    1
16[1-(0),48-(7,7,7,7,16)]    1
7[6-(1,6),6-(1,6),48-(7,7,7,16,16)]    5
28[7-(1,1,6),8-(1,28,28),8-(6),8-(6,28),8-(6,28),8-(6,28)]    1
28[7-(1,1,6),7-(1,1,6),8-(6),8-(6),8-(6,28),8-(6,28)]    1
6[6-(1,6,7),8-(28),8-(28,28)]    2
6[1-(0),6-(1,1,6),6-(8,8),7-(1,1,28)]    3
6[6-(1,1,6),8-(28),8-(28,28)]    1
6[6-(1,1,6),8-(0),8-(28)]    2
7[1-(0),1-(0),6-(1,6,6),28-(8,8,8,8,8)]    1
7[1-(0),1-(0),6-(1,6,6),28-(7,8,8,8,8)]    3
8[6-(6,8),28-(7,8,8,8,8),28-(8,8,8,8,8)]    1
8[6-(6,8),28-(7,7,8,8,8),28-(7,8,8,8,8)]    1
8[1-(0),28-(7,8,8,8,8),28-(8,8,8,8,8),28-(8,8,8,8,8)]    1
26[8-(6),8-(6),8-(6),8-(6),8-(6,26)]    1
6[6-(1,1,1),8-(26),8-(26,26)]    1
8[6-(6,8),26-(8,8,8,8),26-(8,8,8,8,8)]    1
7[6-(1,1,6),6-(6,8),6-(6,8)]    4
48[7-(6,6),7-(6,6),8-(6),8-(6,48),8-(6,48)]    4
8[6-(6,8),48-(7,7,8,8),48-(7,7,8,8)]    4
65[8-(6),8-(6),8-(6),8-(6),8-(6),8-(6),8-(6,65),8-(6,65)]    2
29[7-(6,6),7-(6,6),7-(6,7),7-(6,7)]    4
6[6-(6,7),6-(8,8),7-(7,29)]    4
6[6-(6,7),8-(0),8-(65)]    8
6[6-(6,7),8-(65),8-(65,65)]    1
7[6-(6,6),7-(7),29-(7,7,7)]    4
7[7-(6,29),7-(6,29)]    5
8[6-(6,8),65-(8,8,8,8,8,8,8)]    15
8[6-(6,8),65-(8,8,8,8,8,8,8),65-(8,8,8,8,8,8,8)]    7
29[7-(1,1,6),8-(6),8-(6),17-(0)]    1
1[7-(1,6,29)]    9
6[6-(6,6,7),7-(1,6),8-(29)]    1
6[6-(1,1,1),6-(1,1,1),6-(7,8),7-(1,1,29)]    1
7[1-(0),1-(0),6-(6,6,6),29-(8,8,17)]    1
17[29-(7,8,8)]    1
8[6-(6,8),29-(7,8,17)]    1
8[6-(6,7),29-(7,8,17)]    1
70[8-(6),8-(6),8-(6),8-(6),8-(6),8-(6,70),8-(6,70)]    2
70[8-(6),8-(6),8-(6),8-(6),8-(6),8-(6),8-(6)]    3
70[8-(6),8-(6),8-(6),8-(6),8-(6)]    1
8[6-(6,8),70-(8,8,8,8,8,8),70-(8,8,8,8,8,8)]    3
8[6-(6,8),70-(8,8,8,8,8,8)]    5
6[6-(1,1,8),8-(30),8-(64)]    1
70[7-(6,6),8-(6),8-(6),8-(6),8-(6),8-(6)]    1
6[6-(6,7),8-(0),8-(70)]    2
6[6-(6,7),6-(8,8),7-(6,70)]    2
6[6-(6,7),8-(70),8-(70)]    2
6[1-(0),6-(6,7),7-(6)]    18
6[6-(1,7),6-(8,8),7-(6,70)]    1
7[6-(6,6),6-(6,6),70-(8,8,8,8,8)]    1
8[6-(6,8),70-(7,8,8,8,8)]    1
48[7-(6,6),7-(6,6),17-(48),17-(48),17-(48),17-(48)]    3
48[7-(6,6),17-(48),17-(48),17-(48),17-(48)]    1
6[6-(1,6),6-(6,6),8-(0)]    4
7[6-(1,6),6-(1,6),48-(7,17,17,17,17)]    3
7[6-(1,6),6-(1,6),48-(17,17,17,17)]    1
17[48-(7,17,17,17),48-(7,7,17,17,17)]    1
17[48-(7,7,17,17,17),48-(7,7,17,17,17)]    3
28[7-(6,6),7-(6,6),8-(1,1,28),8-(6),8-(6),8-(6)]    5
1[8-(1,28,28)]    9
6[1-(0),6-(1,7),6-(6,16)]    3
6[6-(1,6),6-(1,6),16-(6)]    4
8[1-(0),1-(0),28-(7,7,8,8,8),28-(7,7,8,8,8)]    5
59[7-(6,6),7-(6,6),7-(6,6),7-(6,6),7-(6,6),7-(6,6)]    1
59[7-(6,6),7-(6,6),7-(6,6),7-(6,6)]    1
6[1-(0),7-(6,59),7-(6,59)]    2
6[1-(0),6-(1,7),7-(6,59)]    1
6[1-(0),7-(1,6),7-(6)]    1
6[1-(0),6-(1,7),7-(1,6)]    5
6[1-(0),7-(6),7-(6,59)]    1
7[6-(1,6),6-(1,7),59-(7,7,7,7,7)]    1
7[6-(1,6),6-(1,7),59-(7,7,7)]    1
7[1-(0),6-(1,6),6-(1,7)]    4
6[6-(6,6),6-(6,9),6-(6,9)]    2
6[6-(6,6),6-(7),6-(7)]    12
6[6-(1,6),6-(1,6),15-(6,6,6)]    1
6[1-(0),1-(0),1-(0),15-(6,6,6)]    1
15[6-(1,1,1),6-(6,6),6-(6,6),6-(6,6)]    1
1[6-(1,1,15)]    2
67[8-(15),8-(6),8-(6),8-(6),8-(6),8-(6),8-(6),8-(6)]    1
15[6-(6,6),6-(6,6),6-(6,6),8-(67)]    1
6[1-(0),8-(67),8-(67)]    1
8[6-(6,8),67-(8,8,8,8,8,8,8)]    4
8[15-(6,6,6),67-(8,8,8,8,8,8,8)]    1
8[6-(1,8),67-(8,8,8,8,8,8,8)]    1
29[7-(6),7-(6),7-(6,6),7-(6,6)]    6
6[7-(29),74-(6,6,6,6,6,6,6)]    5
6[1-(0),7-(6,29),7-(6,29)]    8
7[6-(74),29-(7,7,7)]    5
30[6-(6),6-(6),7-(6,6),7-(6,6)]    1
6[6-(30),30-(6,7,7)]    1
7[6-(1,6),6-(1,6),30-(6,6,7)]    1
47[7-(6),7-(6),7-(6)]    1
7[6-(6),47-(7,7)]    2
8[6-(1,6,6),30-(7,8,8,8),30-(8,8,8)]    2
39[8-(6),8-(6),8-(6),8-(6),8-(6),8-(6,39),8-(6,39)]    2
6[6-(6,6),8-(39),8-(39,39)]    3
8[6-(6,8),39-(8,8,8,8,8,8),39-(8,8,8,8,8,8)]    2
8[6-(6,8),39-(8,8,8,8,8,8)]    3
30[8-(15),8-(15),8-(15),8-(6)]    4
30[8-(15),8-(15),8-(15,30),8-(6)]    2
30[8-(15),8-(15,30),8-(6),8-(6)]    1
15[6-(6,6),8-(30),8-(30),8-(30,30)]    2
8[15-(6,8,8),30-(8,8,8),30-(8,8,8)]    3
6[1-(0),1-(0),6-(1,1,6),8-(6)]    6
6[1-(0),1-(0),6-(1,1,8),6-(1,1,8)]    2
30[7-(6,6),7-(6,6),7-(6,7),7-(6,7),8-(6),8-(6)]    1
6[6-(6,7),6-(8,8),7-(7,30)]    1
7[6-(6,6),7-(7),30-(7,7,7,8,8)]    1
7[6-(1,6),6-(1,6),30-(7,7,7,8,8)]    1
7[7-(6,30),7-(6,30)]    4
8[6-(6,8),30-(7,7,8,8,8)]    9
8[6-(6,8),30-(7,7,7,7,8)]    5
6[6-(6,6),8-(27),8-(30)]    3
6[6-(1,7),7-(6,30)]    1
6[1-(0),6-(7),7-(6,30)]    1
6[6-(1,1,1),7-(6,30),7-(6,30)]    2
6[1-(0),1-(0),1-(0),6-(1,7,7)]    3
6[1-(0),6-(1,1,1),7-(6,30),7-(6,30)]    2
7[6-(6),6-(6,7),30-(7,7,7)]    1
7[6-(1,6),6-(1,6,7),30-(7,7,7)]    2
1[6-(6,7,7)]    4
12[8-(6),8-(6),8-(6,12)]    3
6[6-(6,6),8-(0),8-(12,12)]    4
8[6-(6,8),12-(8,8),12-(8,8,8,8,8)]    3
6[6-(1,1,7),8-(0),8-(63)]    4
6[6-(1,1,7),8-(29),8-(63)]    2
25[8-(6),8-(6),8-(6),8-(6),8-(6),8-(6)]    7
6[6-(6,6),8-(25),8-(30)]    1
6[6-(6,6),8-(25),8-(30,30)]    1
25[8-(6,25),8-(6,25),8-(6,25),8-(6,25),8-(6,25),8-(6,25)]    18
25[8-(6),8-(6),8-(6,25),8-(6,25),8-(6,25),8-(6,25)]    19
6[1-(0),8-(25),8-(25,25)]    20
8[6-(1,8),25-(8,8,8,8,8),25-(8,8,8,8,8)]    19
8[6-(1,8),25-(8,8,8,8,8)]    19
29[16-(6,6),16-(6,6),35-(29),35-(29)]    1
6[6-(1,1,16),6-(1,6),6-(1,6)]    2
6[1-(0),1-(0),6-(6,6),16-(6,29)]    1
16[6-(1,1,6),6-(1,1,6),29-(16,35,35)]    1
35[29-(16,16,35),29-(16,16,35)]    1
39[8-(15),8-(15),8-(15,39),8-(15,39),8-(6),8-(6),15-(6,8,8,8)]    1
15[6-(1,1,7),8-(39),8-(39),8-(39,39),39-(8,8,8,8,8,8)]    1
6[1-(0),1-(0),7-(6,6),15-(8,8,8,39)]    1
6[6-(1,6,6),8-(39),8-(39)]    1
8[15-(6,8,8,39),39-(8,8,8,8,8,15),39-(8,8,8,8,8,15)]    1
8[15-(6,8,8,39),39-(8,8,8,8,8,15)]    1
8[6-(6,8),39-(8,8,8,8,8,15)]    1
63[7-(6,6),8-(6),8-(6),8-(6),8-(6),8-(6)]    3
63[7-(6,6),8-(6),8-(6),8-(6),8-(6),8-(6),8-(6)]    2
6[6-(1,6),6-(8,8),7-(6)]    8
7[6-(1,7),6-(6,6),63-(8,8,8,8,8)]    1
7[6-(1,7),6-(6,6),63-(8,8,8,8,8,8)]    1
8[6-(6,8),63-(7,8,8,8,8)]    3
8[6-(6,8),63-(7,8,8,8,8,8)]    5
6[6-(1,1,16),8-(65),8-(65)]    1
6[6-(1,1,16),8-(65),8-(65,65)]    1
65[8-(6),8-(6),8-(6),8-(6),8-(7),8-(7)]    3
7[6-(1,6),6-(1,6),8-(65)]    4
8[6-(6,8),65-(8,8,8,8,8)]    26
8[7-(6,6),65-(8,8,8,8,8)]    1
29[7-(6,6),7-(6,6),7-(6,6),7-(6,6),17-(0)]    1
6[6-(1,6),6-(6,7),7-(6,29)]    6
7[6-(1,6),6-(6,6),29-(7,7,7,17)]    1
17[29-(7,7,7,7)]    1
1[6-(1,1,8)]    18
6[1-(0),1-(0),1-(0),8-(6)]    11
8[6-(1,1,1),6-(6,6)]    8
30[7-(7,7),7-(7,7),7-(7,7),7-(7,7),7-(7,7)]    1
30[7-(6,7),7-(6,7),7-(6,7),8-(6),8-(6)]    4
6[6-(1,6),6-(6,6),7-(1,1)]    12
6[6-(1,6),6-(6,7),7-(7,30)]    9
7[6-(6,6),7-(7,30),30-(7,7,8,8)]    4
7[7-(6,30),7-(6,30),30-(7,7,7,7)]    1
7[6-(6,6),7-(7,30),30-(7,7,8)]    4
7[6-(6,6),7-(7),30-(7,7,8,8)]    1
63[8-(1,6),8-(1,6),8-(6),8-(6),8-(6),8-(6)]    1
1[8-(6,63)]    2
6[6-(1,6,8),8-(63),8-(63)]    1
6[1-(0),6-(1,6,8),6-(8,8),8-(1,63)]    1
8[1-(0),6-(1,6,6),63-(8,8,8,8,8)]    1
28[8-(6),8-(6),8-(6),8-(6)]    4
6[6-(1,6),6-(6,6),6-(6,8)]    17
6[6-(1,6),6-(6,6),8-(28)]    1
8[6-(6,6),28-(8,8,8)]    1
5[7-(6,6),7-(6,6),7-(6,6),7-(6,6)]    4
6[1-(0),7-(5,6),7-(6,29)]    1
6[6-(1,1,1),6-(1,7),7-(6,29)]    1
6[1-(0),6-(6,7),7-(5,6)]    1
7[5-(7,7,7),6-(1,6),6-(1,7)]    4
7[6-(1,7),6-(6,6),29-(7,7,7)]    1
60[8-(6),8-(6),8-(6),8-(6),8-(6),8-(6),8-(6,30)]    1
30[7-(6,6),7-(6,6),8-(6),8-(6,60)]    1
6[6-(6,7),8-(30,60),8-(60)]    1
6[6-(6,7),8-(30),8-(60)]    2
7[6-(1,7),6-(6,6),30-(7,8,8)]    6
8[6-(6,8),30-(7,7,8),60-(8,8,8,8,8,8)]    1
6[6-(1,1,6),7-(7,30),7-(7,30)]    1
6[1-(0),1-(0),6-(1,1,8),6-(7,7)]    3
7[6-(6,7),7-(7),30-(7,7,7)]    2
6[6-(1,6),8-(39),8-(39)]    2
60[7-(6,6),7-(6,6),8-(6),8-(6),8-(6),8-(6,60)]    1
60[7-(6,6),7-(6,6),8-(6),8-(6),8-(6),8-(6,60),8-(6,60),8-(6,60)]    1
6[1-(0),7-(6,60),7-(6,60)]    2
6[6-(6,7),8-(60,60),8-(60,60)]    1
7[6-(1,7),6-(6,6),60-(7,8,8,8,8,8,8)]    2
7[6-(1,7),6-(6,6),60-(7,8,8,8,8)]    1
8[6-(6,8),60-(7,7,8,8,8,8,8)]    3
8[6-(6,8),60-(7,7,8,8,8)]    1
8[6-(6,8),60-(7,7,8,8,8,8,8),60-(7,7,8,8,8,8,8)]    1
8[6-(6,8),60-(7,7,8,8,8),60-(7,7,8,8,8,8,8)]    1
27[8-(1,27,27),8-(1,27,27),8-(6),8-(6)]    2
27[8-(1,27,27),8-(6),8-(6,27),8-(6,27),8-(6,27),8-(6,27)]    2
6[6-(1,1,6),8-(0),8-(27,27)]    1
8[1-(0),27-(8,8,8),27-(8,8,8),27-(8,8,8,8,8)]    1
8[6-(6,8),27-(8,8,8,8,8),27-(8,8,8,8,8)]    3
13[8-(15),8-(15),8-(15),8-(15),8-(15),8-(15)]    1
15[6-(1,1,1),8-(13),8-(13),8-(13)]    1
6[1-(0),1-(0),1-(0),15-(8,8,8)]    1
8[13-(8,8,8,8,8),15-(6,8,8)]    1
8[13-(8,8,8),15-(6,8,8)]    1
6[1-(0),1-(0),6-(1,1,6),6-(7,8)]    4
66[7-(6,6),8-(6),8-(6),8-(6),8-(6),8-(6)]    1
7[6-(6,6),6-(6,6),66-(8,8,8,8,8)]    1
8[6-(6,8),66-(7,8,8,8,8)]    1
30[8-(6),8-(6),8-(6,30)]    7
6[1-(0),1-(0),6-(1,6),8-(6)]    1
6[1-(0),6-(1,1,8),6-(1,6)]    1
8[6-(6,8),30-(8,8),30-(8,8,8)]    4
29[8-(6,29),8-(6,29)]    1
29[8-(6),8-(6),8-(6),8-(6),8-(6,29)]    1
6[6-(1,1,6),8-(0),8-(29,29)]    1
8[6-(6,8),29-(8),29-(8,8,8,8)]    1
8[49-(8,8,8,8),49-(8,8,8,8),49-(8,8,8,8)]    3
65[8-(6),8-(6),8-(6),8-(6),8-(6),8-(6)]    21
6[6-(6,16),8-(25),8-(25)]    4
6[6-(6,16),6-(6,16),16-(6)]    1
48[7-(6,6),8-(6),8-(6),8-(6),8-(6)]    3
31[8-(15),8-(15),9-(31),9-(31)]    1
15[6-(1,1,6),8-(31),8-(31),8-(31)]    1
6[1-(0),1-(0),6-(1,1,15),15-(8,8,8)]    4
8[15-(6,8,8),31-(8,8,8,9,9)]    1
8[15-(6,8,8),31-(8,9,9)]    1
9[31-(8,8,8,8,9),31-(8,8,9)]    1
48[7-(1,6),7-(1,6),7-(6),7-(6),7-(6),7-(6)]    1
1[7-(6,48)]    1
6[1-(0),1-(0),6-(6,6),7-(1,48)]    1
7[1-(0),6-(1,1,6),48-(7,7,7,7,7)]    1
29[7-(6,6),8-(1,29),8-(1,29),8-(6)]    2
7[6-(1,6),6-(1,6),29-(8,8,8)]    17
8[1-(0),29-(7,8,8),29-(7,8,8)]    2
68[8-(6),8-(6),8-(6),8-(6),8-(6),8-(6,68)]    2
68[8-(6),8-(6),8-(6),8-(6),8-(6,68),8-(6,68),8-(6,68)]    2
6[6-(6,6),8-(0),8-(68)]    7
8[6-(6,8),68-(8,8,8,8,8),68-(8,8,8,8,8,8)]    2
6[6-(1,6),6-(6,6)]    2
6[1-(0),6-(6),6-(6,6)]    2
6[6-(6),6-(6),6-(8,8)]    2
6[1-(0),8-(30),8-(30)]    1
8[6-(6,6),30-(8,8,8),30-(8,8,8)]    4
8[6-(1,8),30-(8,8,8)]    1
48[8-(1,6),8-(1,6),8-(6),8-(6),8-(6),8-(6)]    1
1[8-(6,48)]    2
6[6-(6,6),8-(1,48),8-(48)]    1
6[6-(6,6),8-(0),8-(1,48)]    1
8[1-(0),6-(6,8),48-(8,8,8,8,8)]    1
47[7-(6,7),7-(6,7),7-(6,7)]    3
47[7-(6,7),7-(6,7)]    3
47[7-(6,7),7-(7,7),7-(7,7)]    1
47[7-(7,7),7-(7,7)]    1
47[7-(6,6),7-(7,7)]    1
47[7-(7,7),7-(7,7),7-(7,7)]    1
6[6-(6,6),7-(7,47),7-(7,47)]    1
6[6-(6,6),7-(7),7-(7,47)]    1
7[7-(6),7-(7,47),47-(7)]    1
7[6-(6,7),7-(7,47)]    1
7[7-(6,47),7-(7,47)]    1
7[7-(6,47),7-(7),47-(7,7)]    1
7[7-(6),7-(7),47-(7)]    1
7[6-(6,7),7-(7,47),47-(7,7)]    1
7[6-(6,7),7-(7),47-(7,7)]    1
7[7-(6),7-(7,47),47-(7,7)]    1
7[7-(6,47),7-(7,47),47-(7,7)]    1
7[6-(6,7),7-(7),47-(7)]    1
7[7-(6,47),7-(7,47),47-(7)]    1
7[6-(6,7),7-(7,47),47-(7)]    1
30[8-(15),8-(15),8-(15),17-(30)]    1
15[8-(30),8-(30),8-(30),8-(30,30)]    3
17[30-(8,8,8),30-(8,8,8)]    1
8[15-(8,8,8),30-(8,8,8),30-(8,8,8)]    2
8[15-(8,8,8),30-(8,8,17)]    1
25[7-(6,6),7-(6,6),8-(6),8-(6),8-(6),8-(6,25)]    1
6[6-(6,6),6-(6,7),7-(6,25)]    1
8[6-(6,8),25-(7,7,8,8,8),25-(8,8,8,8,8)]    1
6[6-(1,6),8-(27),8-(27)]    4
30[7-(6,7),7-(6,7),8-(1,30,30),8-(6),8-(6)]    1
30[7-(6,6),7-(6,7),7-(6,7),8-(1,30,30)]    2
7[6-(6,7),7-(6,30),30-(7,8,8,8)]    1
7[6-(6,7),7-(6,30),30-(7,7,8)]    2
7[6-(6,7),6-(6,7),30-(8,8,8,8)]    4
7[6-(6,7),6-(6,7),30-(7,7,8)]    2
8[1-(0),30-(7,7,7),30-(7,7,8,8),30-(7,7,8,8)]    1
6[6-(1,6),6-(1,6),6-(1,8)]    1
30[7-(6,6),7-(6,6),8-(42),8-(42)]    1
42[8-(30),8-(42),8-(42,42),8-(42,42)]    1
42[8-(30),8-(42),8-(42),8-(42),8-(42),8-(42,42)]    1
42[8-(42),8-(42,42),8-(42,42),8-(42,42)]    1
6[1-(0),7-(6,30),7-(7)]    5
6[1-(0),7-(6,30),7-(6,7)]    6
8[42-(8,8,8,8,8),42-(8,8,8,8,8)]    1
8[42-(8,8,8),42-(8,8,8,8,8)]    2
8[42-(8,8,8),42-(8,8,8),42-(8,8,8,8,8)]    1
8[30-(7,7,8),42-(8,8,8)]    1
8[42-(8,8,8),42-(8,8,8),42-(8,8,8)]    1
8[30-(7,7,8),42-(8,8,8,8,8)]    1
28[8-(28,28),8-(28,28),8-(6),8-(6)]    1
28[8-(28,28),8-(28,28),8-(6),8-(6),8-(6),8-(6)]    1
6[6-(1,6,6),8-(28),8-(28)]    3
8[28-(8,8,8),28-(8,8,8),28-(8,8,8,8,8)]    1
28[7-(6,6),8-(6),8-(6),8-(6),8-(6),8-(6)]    2
6[1-(0),6-(1,1,6),6-(8,8),8-(28)]    2
8[6-(1,6,6),28-(7,8,8,8,8)]    2
40[8-(6),8-(6),8-(6),8-(6),8-(6),8-(6),8-(6),8-(6)]    4
6[6-(8,8),8-(40),8-(48)]    3
6[6-(8,8),8-(0),8-(40)]    3
1[7-(1,1,1)]    11
7[1-(0),1-(0),1-(0),1-(0)]    11
26[7-(6,6),7-(6,6),7-(6,6),7-(6,6),7-(6,6),7-(6,6)]    3
6[6-(1,6),6-(6,7),7-(6,26)]    1
6[6-(1,6),6-(1,7),6-(7,8)]    7
6[1-(0),6-(6,6),7-(6,26)]    1
68[8-(15),8-(15),8-(15),8-(15)]    1
15[6-(6,8,15),8-(44),8-(44),8-(68)]    1
44[8-(15),8-(15),8-(15),8-(15),44-(8,8,8,8)]    8
6[6-(1,1,1),8-(1),15-(8,8,8),15-(8,8,8)]    9
6[1-(0),1-(0),1-(0),6-(8,15,15)]    9
8[15-(6,8,8),44-(8,8,8,44)]    8
8[15-(6,8,8),68-(8,8,8)]    2
8[1-(0),6-(6,15,15)]    11
58[8-(6),8-(6),8-(6),8-(6),8-(6),8-(6),8-(6),8-(6)]    1
6[6-(8,8),8-(40),8-(58)]    1
28[8-(28,28),8-(6),8-(6),8-(6),8-(6)]    1
8[6-(6,8),28-(8,8,8,8)]    6
8[28-(8,8,8,8),28-(8,8,8,8),28-(8,8,8,8)]    1
15[9-(0),9-(0),9-(0),9-(0),9-(15),9-(15)]    1
9[15-(9,9,9,9,9)]    7
9[15-(9,9,9,9,9),15-(9,9,9,9,9)]    1
6[6-(6,7),7-(6,48),7-(6,6)]    1
7[6-(1,6),6-(6,6),48-(7,8,8,8)]    3
7[6-(1,6),6-(6,7),48-(8,8,8)]    1
60[8-(6),8-(6),8-(6),8-(6),8-(6),8-(6),8-(6),8-(6),8-(6)]    3
6[6-(1,1,7),8-(29),8-(60)]    4
6[6-(1,1,7),8-(60),8-(60)]    3
27[8-(6),8-(6),8-(6),8-(6,27)]    7
27[8-(6),8-(6),8-(6,27)]    4
8[6-(6,8),27-(8,8),27-(8,8,8)]    2
68[7-(6,6),7-(6,6),8-(6),8-(6),8-(6),8-(6),8-(6),8-(6)]    4
6[1-(0),6-(1,6),7-(6,68)]    5
6[6-(6,6),6-(6,7),7-(6,68)]    4
7[6-(1,6),6-(6,6),68-(7,8,8,8,8,8,8)]    4
8[6-(6,8),68-(7,7,8,8,8,8,8)]    5
30[1-(8),7-(6,6),8-(1,1),8-(6),8-(6),8-(6),8-(6,6)]    1
1[8-(1,30)]    1
1[8-(1,30),30-(7,8,8,8,8,8)]    1
6[6-(1,6,6),8-(0),8-(30)]    7
7[6-(1,6),6-(1,6),30-(1,8,8,8,8,8)]    1
8[6-(1,6,6),6-(1,6,6),30-(1,7,8,8,8,8)]    1
8[1-(0),1-(30),30-(1,7,8,8,8,8)]    1
8[6-(6,8),30-(1,7,8,8,8,8)]    1
57[8-(1,1),8-(6),8-(6),8-(6),8-(6),8-(6),8-(6)]    3
8[1-(0),1-(0),57-(8,8,8,8,8,8)]    3
30[8-(6),8-(6,30),8-(6,30),8-(6,30)]    1
6[1-(0),1-(0),6-(1,1,8),8-(30,30)]    1
8[6-(1,1,6),30-(8,8,8),30-(8,8,8)]    1
6[6-(8,8),8-(49),8-(49)]    5
39[8-(1,1),8-(6),8-(6),8-(6),8-(6),8-(6)]    1
1[8-(1,39)]    2
6[6-(1,6),8-(0),8-(39)]    1
8[1-(0),1-(0),39-(8,8,8,8,8)]    1
59[8-(1,6),8-(1,6),8-(6),8-(6),8-(6),8-(6),8-(6)]    1
1[8-(6,59)]    3
6[6-(1,6),6-(6,6),8-(1,59)]    1
8[1-(0),6-(6,6),59-(8,8,8,8,8,8)]    1
63[8-(6),8-(6),8-(6),8-(6),8-(6,63),8-(6,63),8-(6,63),8-(6,63)]    3
8[6-(6,8),63-(8,8,8,8,8,8,8)]    16
8[6-(6,8),63-(8,8,8,8,8,8,8),63-(8,8,8,8,8,8,8)]    6
6[6-(1,1,1),6-(1,1,8),6-(1,1,8),6-(1,1,8)]    2
6[1-(0),1-(0),1-(0),6-(6,6,6)]    20
7[6-(1,6),6-(1,7),30-(8,8,8,8)]    2
8[6-(6,8),30-(7,8,8,8),30-(8,8,8,8,8)]    1
27[7-(6,6),8-(6),8-(6),8-(6),8-(6),8-(6)]    2
6[6-(1,6,8),8-(27),8-(27)]    5
6[1-(0),6-(1,1,6),6-(8,8),8-(27)]    2
8[6-(1,6,6),27-(7,8,8,8,8)]    2
6[6-(1,1,6),6-(6,9),6-(6,9)]    7
7[6-(1,6),6-(1,6),48-(7,7,7)]    11
30[8-(1,30,30),8-(1,30,30),8-(6),8-(6),8-(6),8-(6,30)]    1
30[8-(1,30,30),8-(6),8-(6),8-(6,30)]    1
8[1-(0),30-(8,8,8),30-(8,8,8),30-(8,8,8,8,8)]    3
29[7-(6,7),29-(7,53,53,53),53-(29,29),53-(29,29),53-(29,29)]    1
29[7-(6,6),7-(6,7)]    1
6[6-(1,1,1),7-(6,29),7-(7,29)]    2
53[29-(7,29,53,53),29-(7,29,53,53),29-(7,29,53,53)]    1
7[6-(6,7),7-(6,29),29-(29,53,53,53)]    1
7[6-(6,7),6-(6,7),29-(7)]    1
7[6-(6,7),7-(6,29),29-(7)]    1
25[7-(1,1,6),7-(1,1,6),7-(6),7-(6),8-(6),8-(6)]    1
1[7-(1,6,25)]    1
6[1-(0),6-(1,1,7),6-(8,8),7-(1,1,25)]    1
6[1-(0),1-(0),6-(1,6,7),7-(1,1,25)]    1
6[6-(1,6,7),8-(25),8-(25)]    1
7[1-(0),1-(0),6-(1,6,6),25-(7,7,7,8,8)]    1
7[6-(24),25-(7,7,7,8,8)]    1
7[1-(0),1-(0),6-(1,1,6),25-(7,7,7,8,8)]    1
25[7-(7,7),7-(7,7),7-(7,7)]    2
25[7-(7,7),7-(7,7),7-(7,7),7-(7,7),7-(7,7),7-(7,7)]    2
7[6-(6,7),7-(7,25)]    5
7[7-(6),7-(7,25),25-(7,7)]    2
7[7-(6),7-(7,25),25-(7,7,7,7,7)]    2
30[7-(7,7),7-(7,7),7-(7,7),7-(7,7),7-(7,7),7-(7,7)]    5
7[7-(6,30),7-(6,30),30-(7,7,7,7,7)]    4
6[6-(1,7),6-(8,8),7-(6)]    8
29[7-(6,7),7-(6,7),8-(6),8-(6)]    7
6[6-(6,7),6-(6,7),6-(8,8)]    2
7[6-(6,6),7-(6,29),29-(7,8,8)]    2
6[6-(1,6),6-(6,7),7-(6,28)]    3
6[1-(0),7-(1,6),7-(6,28)]    3
7[6-(1,7),6-(6,6),28-(7,8,8)]    1
8[6-(6,8),28-(7,7,8)]    15
30[7-(6,6,6),8-(6),8-(6),8-(6),8-(6)]    8
30[7-(6,6,6),8-(6),8-(6),8-(6)]    5
6[1-(0),1-(0),7-(6,6,30),7-(6,6,30)]    6
6[1-(0),1-(0),7-(6,6),7-(6,6,30)]    6
6[1-(0),1-(0),7-(6,6),7-(6,6)]    13
7[6-(1,1,7),6-(1,1,7),6-(1,1,7),30-(8,8,8,8)]    5
7[6-(1,1,7),6-(1,1,7),6-(1,1,7),30-(8,8,8)]    5
7[6-(1,1,7),6-(1,1,7),6-(1,1,7)]    14
59[8-(15),8-(15,59),8-(15,59),8-(15,59),8-(15,59),8-(6),8-(6)]    1
15[1-(0),8-(59),8-(59,59),8-(59,59)]    1
8[15-(1,8,8),59-(8,8,8,8,8,8),59-(8,8,8,8,8,8)]    1
8[15-(1,8,8),59-(8,8,8,8,8,8)]    1
7[6-(1,6),6-(1,6),47-(7,7,7)]    4
47[7-(6,6),7-(6,6),7-(6,6),7-(6,6)]    5
7[6-(1,7),7-(6,30),30-(7,7,7)]    1
47[8-(15,47),8-(15,47),16-(6,6)]    1
47[8-(15),8-(15,47),16-(6,6)]    1
15[8-(47),8-(47,47),9-(0),9-(0)]    1
6[1-(0),1-(0),1-(0),6-(16,16,16)]    1
6[6-(1,1,1),16-(6),16-(6,47),16-(6,47)]    1
6[6-(1,1,1),16-(6),16-(6),16-(6,47)]    1
16[6-(6,16,16),6-(6,16,16)]    1
16[6-(6,16,16),6-(6,16,16),47-(8,8)]    1
8[15-(8,9,9),47-(8,16),47-(8,16)]    1
8[15-(8,9,9),47-(8,16)]    1
9[15-(8,8,9)]    1
8[6-(6,8),60-(8,8,8,8,8,8),60-(8,8,8,8,8,8)]    18
21[8-(1,21),8-(1,21),8-(6),8-(6),8-(6),8-(6)]    2
1[8-(21,21)]    2
8[1-(0),21-(8,8,8,8,8),21-(8,8,8,8,8)]    2
62[8-(15),8-(15),8-(15,62),8-(15,62),8-(6),8-(6),15-(6,8,8,8)]    1
15[6-(1,1,7),8-(62),8-(62),8-(62,62),62-(8,8,8,8,8,8)]    1
6[1-(0),1-(0),7-(6,6),15-(8,8,8,62)]    1
6[6-(1,6,6),8-(62),8-(62)]    2
8[15-(6,8,8,62),62-(8,8,8,8,8,15),62-(8,8,8,8,8,15)]    1
8[15-(6,8,8,62),62-(8,8,8,8,8,15)]    1
8[6-(6,8),62-(8,8,8,8,8,15)]    1
60[8-(6),8-(6),8-(6),8-(6),8-(6),8-(6),8-(6),8-(6)]    3
6[1-(0),6-(6,6),7-(6,47)]    11
6[6-(1,6),8-(0),8-(30)]    8
6[6-(1,6),8-(30),8-(30)]    8
48[7-(6,6),8-(1,1,48),8-(6),8-(6),8-(6),8-(6)]    2
48[7-(6,6),8-(1,1,48),8-(6),8-(6)]    2
1[8-(1,48,48)]    4
8[1-(0),1-(0),48-(7,8,8),48-(7,8,8,8,8)]    2
28[7-(6),7-(6),8-(6,28,28),8-(6,28,28),8-(6,28,28)]    1
6[7-(28),7-(6)]    5
6[1-(0),1-(0),1-(0),8-(28,28,28)]    1
7[6-(7),28-(7,8,8,8)]    1
7[6-(7),6-(7)]    5
8[6-(1,1,1),28-(7,7,8,8),28-(7,7,8,8),28-(7,7,8,8)]    1
6[6-(1,6,6),8-(68),8-(68)]    2
6[6-(1,6,6),8-(68),8-(68,68)]    2
69[8-(6),8-(6),8-(6),8-(6),8-(6),8-(6)]    8
6[6-(6,6),8-(69),8-(69)]    14
6[6-(8,8),8-(69),8-(69)]    2
8[6-(6,8),69-(8,8,8,8,8)]    10
25[8-(6),8-(6),8-(6),8-(6),8-(6,6)]    2
6[6-(1,1,8),8-(25),8-(25)]    4
6[1-(0),1-(0),6-(8,8),8-(6,25)]    2
8[6-(1,1,6),6-(1,1,6),25-(8,8,8,8)]    2
6[6-(1,6),6-(1,6),7-(6,7)]    10
6[6-(1,7),6-(6,6),7-(7)]    8
6[1-(0),6-(6,7),7-(6,7)]    7
7[6-(6,6),7-(7)]    7
7[7-(6),7-(6,6)]    7
7[6-(1,6),6-(6,6),7-(7)]    6
6[6-(1,7),6-(6,7),7-(6,27)]    1
6[1-(0),6-(6,7),7-(7)]    6
6[6-(7,7),7-(6),7-(6,27)]    1
7[6-(1,6),7-(6)]    10
7[6-(1,6),6-(6,7)]    7
7[6-(1,7),6-(6,6),27-(7,7,7)]    3
7[6-(1,7),6-(6,7),27-(7,7,7)]    1
7[6-(1,6),6-(1,7),30-(7,8,8,8,8)]    2
68[8-(15),8-(6),8-(6),8-(6),8-(6),8-(6),8-(6)]    2
68[8-(15),8-(15),8-(6),8-(6),8-(6),8-(6),8-(6),8-(6)]    1
15[6-(1,1,7),8-(0),8-(1),8-(68)]    1
15[6-(1,1,7),8-(1),8-(68),8-(68)]    2
6[1-(0),1-(0),6-(6,6),7-(1,6,6)]    5
6[6-(1,1,7),6-(1,6),6-(1,7)]    7
7[1-(0),6-(1,1,15),6-(1,1,15),6-(1,1,6)]    5
8[15-(6,8,8),68-(8,8,8,8,8,8,8)]    1
8[15-(6,8,8),68-(8,8,8,8,8,8)]    2
28[7-(6,6),7-(6,6),8-(1,1,28),8-(6),8-(6)]    1
6[1-(0),6-(1,1,6),6-(6,6,6),6-(6,6,6)]    1
6[6-(1,1,1),6-(1,1,6),6-(1,6,6),6-(8,8)]    1
6[6-(6,6,6),8-(28),8-(28)]    2
6[6-(1,1,1),6-(1,1,6),6-(1,6,6),6-(6,6)]    1
6[1-(0),1-(0),6-(1,1,6),6-(6,6,6)]    3
8[1-(0),1-(0),28-(7,7,8,8),28-(7,7,8,8)]    1
63[8-(6),8-(6),8-(6),8-(6),8-(6,6),8-(6,6),8-(6,63),8-(6,63)]    1
6[6-(6,8),6-(6,8),8-(6,63)]    1
6[6-(1,6),6-(6,8),8-(6,63)]    1
6[6-(1,1,8),8-(0),8-(63,63)]    1
8[6-(1,1,6),6-(6,6),63-(8,8,8,8,8,8,8)]    1
29[7-(7,7),7-(7,7),8-(29,29)]    2
7[6-(6,7),7-(7,29)]    4
7[7-(6),7-(7,29),29-(7,8)]    2
8[29-(7,7),29-(7,7),29-(7,7)]    3
48[8-(1,1),8-(1,1),8-(6),8-(6),8-(6,48)]    1
1[8-(1,48)]    3
8[1-(0),1-(0),48-(8,8,8,8)]    1
40[8-(40,40),8-(40,40),8-(40,40),8-(40,40),8-(6),8-(6)]    2
8[6-(6,8),40-(8,8,8,8,8)]    2
8[40-(8,8,8,8,8),40-(8,8,8,8,8),40-(8,8,8,8,8,8,8)]    2
29[7-(6,7),7-(6,7),8-(6),8-(6,29)]    1
29[7-(6,7),7-(6,7),8-(6,29)]    1
6[6-(1,6),6-(6,6),8-(29)]    3
6[6-(1,6),6-(1,6),8-(1)]    4
6[7-(7,29),7-(7,29),7-(7,29)]    1
7[6-(7,7),7-(6,29),29-(7,8,8)]    1
7[6-(7,7),7-(6,29),29-(7,8)]    1
7[6-(1,6),7-(6,29),29-(7,8)]    2
8[6-(6,6),29-(7,7,8)]    1
8[6-(6,6),29-(7,7),29-(7,7,8)]    1
27[7-(1,1,6),7-(6,6),8-(6),8-(6),8-(6)]    1
6[6-(1,6,7),8-(0),8-(27)]    1
7[1-(0),1-(0),6-(1,6,6),27-(7,8,8,8)]    1
8[6-(6,8),27-(8,8,8),27-(8,8,8,8,8)]    3
6[1-(0),6-(6,6),6-(6,6),6-(6,6)]    5
30[7-(6,6),7-(6,6),7-(6,6),7-(6,6),7-(6,6),7-(6,6)]    3
6[6-(1,6),6-(6,7),6-(6,7)]    1
6[6-(6,6),6-(6,7),7-(6,30)]    5
6[1-(0),7-(6),7-(6,30)]    4
7[6-(1,6),6-(6,6),30-(7,7,7,7,7)]    2
68[8-(6),8-(6),8-(6),8-(6),8-(6)]    6
8[6-(6,8),68-(8,8,8,8)]    6
6[6-(6,6),8-(1),8-(30)]    5
7[6-(6,7),7-(6,30),30-(7,8,8)]    5
6[7-(1,1),7-(6,30),7-(7,30)]    10
6[8-(0),8-(30),8-(30)]    2
7[6-(7,7),7-(6,30),30-(7,7,8)]    9
7[6-(1,7),6-(7,7),30-(7,7,8)]    9
7[1-(0),1-(0),6-(7,7)]    15
8[6-(8,8),30-(7,7,7)]    2
8[6-(8,8)]    2
57[8-(6),8-(6),8-(6),8-(6),8-(6),8-(6),8-(6),8-(6,57),8-(6,57)]    1
28[8-(6),8-(6,28),8-(6,28),8-(6,28),8-(6,28)]    2
6[6-(6,6),8-(28),8-(28,28)]    5
6[6-(1,6),6-(6,6),8-(28,28)]    2
8[6-(6,8),28-(8,8,8,8),28-(8,8,8,8)]    2
8[6-(6,6),28-(8,8,8,8),28-(8,8,8,8)]    2
29[7-(1,1,6),7-(6,6),8-(6),8-(6)]    2
6[1-(0),6-(1,1,6),6-(8,8),7-(1,1,29)]    6
7[1-(0),1-(0),6-(1,6,6),29-(7,8,8)]    2
27[7-(6,6),8-(1,6),8-(6),8-(6),8-(6),8-(6)]    1
6[1-(0),6-(1,1,6),6-(8,8),8-(1,27)]    1
8[1-(0),6-(1,6,6),27-(7,8,8,8,8)]    1
30[7-(6,6),8-(6),8-(6),8-(6),8-(6),8-(6,30)]    1
30[7-(6,6),8-(6),8-(6),8-(6,30)]    3
7[6-(1,6),6-(1,6),30-(8,8,8,8,8)]    4
8[6-(6,8),30-(7,8,8,8,8)]    4
8[6-(6,8),30-(7,8,8),30-(7,8,8,8,8)]    1
57[8-(1),8-(6),8-(6),8-(6),8-(6),8-(6),8-(6)]    1
1[8-(57)]    1
6[6-(6,16),8-(57),8-(57)]    1
8[1-(0),57-(8,8,8,8,8,8)]    1
60[8-(15),8-(15),8-(15),8-(15)]    1
15[6-(6,8,15),8-(44),8-(44),8-(60)]    1
8[15-(6,8,8),60-(8,8,8)]    1
6[6-(1,7),6-(6,7),7-(6,47)]    4
6[1-(0),6-(6,7),7-(6,47)]    5
6[1-(0),6-(1,7),7-(6,47)]    8
7[6-(1,6),6-(6,6),47-(7,7,7)]    5
15[9-(0),9-(0),9-(0),9-(0),9-(0),9-(0)]    6
24[7-(6),7-(6),7-(6),7-(6),7-(6),7-(6)]    1
6[6-(6,6),7-(24)]    1
6[6-(6,6),6-(6,6),6-(7)]    2
7[6-(6),24-(7,7,7,7,7)]    1
25[7-(6,7),7-(6,7),8-(6),8-(6),8-(6),8-(6)]    1
6[6-(6,7),6-(8,8),7-(7,25)]    3
7[6-(6,6),7-(7),25-(7,8,8,8,8)]    1
7[7-(6,25),7-(6,25)]    1
48[7-(6,6),7-(6,6),7-(6,6),53-(0)]    1
53[48-(7,7,7)]    1
7[6-(1,7),6-(1,7),48-(7,7,53)]    1
30[8-(6),8-(6),8-(6),8-(6),8-(6)]    4
30[7-(6,7),7-(6,7),8-(6),8-(6),8-(6)]    1
7[6-(7,7),7-(6,30),30-(7,8,8,8)]    1
7[6-(1,7),6-(7,7),30-(7,8,8)]    1
7[6-(1,7),7-(6,30),30-(7,8,8,8)]    1
28[7-(6,6),7-(6,7),7-(7,7),8-(6)]    1
6[6-(6,7),7-(7),7-(7,28)]    1
6[6-(1,7),6-(7,7),7-(6,28)]    1
6[1-(0),6-(1,7),7-(6,28)]    11
6[1-(0),6-(6,7),7-(6,28)]    4
7[6-(6,7),7-(7,28),28-(7,7,8)]    1
7[7-(6,28),7-(7),28-(7,7,8)]    1
7[7-(6),7-(7,28)]    1
7[6-(1,6),6-(6,6),28-(7,7,8)]    1
8[6-(6,8),28-(7,7,7)]    1
6[1-(0),7-(1,6),7-(6,29)]    1
57[8-(6),8-(6),8-(6),8-(6,57),8-(6,57),8-(6,57),8-(6,57),8-(6,57),8-(6,57)]    3
64[8-(6),8-(6),8-(6),8-(6),8-(6,64),8-(6,64)]    5
8[6-(6,8),64-(8,8,8,8,8),64-(8,8,8,8,8,8,8)]    2
65[7-(1,6,6),8-(6),8-(6),8-(6),8-(6,65),8-(6,65),8-(6,65),8-(6,65),8-(6,65)]    1
65[7-(1,6,6),7-(1,6,6),8-(6),8-(6),8-(6,65),8-(6,65),8-(6,65),8-(6,65),8-(6,65)]    1
1[7-(6,6,65)]    1
6[6-(1,1,7),8-(65),8-(65,65)]    1
6[1-(0),1-(0),6-(8,8),7-(1,6,65)]    1
6[6-(1,1,7),8-(0),8-(65)]    3
6[6-(1,1,7),8-(0),8-(65,65)]    1
7[1-(0),6-(1,1,6),6-(1,1,6),65-(8,8,8,8,8,8,8,8)]    1
7[1-(0),6-(1,1,6),6-(1,1,6),65-(7,8,8,8,8,8,8,8)]    1
8[6-(6,8),65-(7,7,8,8,8,8,8,8),65-(7,8,8,8,8,8,8,8)]    1
8[6-(6,8),65-(7,7,8,8,8,8,8,8)]    1
8[6-(6,8),65-(7,8,8,8,8,8,8,8),65-(7,8,8,8,8,8,8,8)]    1
8[6-(6,8),65-(7,8,8,8,8,8,8,8)]    1
8[6-(6,8),65-(7,7,8,8,8,8,8,8),65-(7,7,8,8,8,8,8,8)]    1
30[8-(27,30),8-(6),8-(6),8-(6)]    1
27[7-(6,6),8-(30,30),8-(6),8-(6),8-(6),8-(6)]    1
8[27-(7,8,8,8,8),30-(8,8,8),30-(8,8,8)]    1
1[8-(1)]    2
8[1-(0),1-(0)]    2
6[6-(6,6),6-(6,8),6-(6,8)]    2
66[7-(6,6),8-(6),8-(6),8-(6),8-(6),8-(6),8-(6)]    2
66[7-(6,6),7-(6,6),7-(6,6),8-(6),8-(6),8-(6),8-(6),8-(6),8-(6)]    4
66[7-(6,6),8-(6),8-(6),8-(6),8-(6)]    2
7[6-(6,6),6-(6,6),66-(7,7,8,8,8,8,8,8)]    4
7[6-(6,6),6-(6,6),66-(8,8,8,8,8,8)]    2
7[6-(6,6),6-(6,6),66-(8,8,8,8)]    2
8[6-(6,8),66-(7,7,7,8,8,8,8,8)]    4
8[6-(6,8),66-(7,8,8,8,8,8)]    2
8[6-(6,8),66-(7,8,8,8)]    2
6[6-(1,1,1),6-(6,6),7-(7,47)]    1
7[6-(6,6),7-(6,47),47-(7)]    1
12[8-(12,15),8-(12,15),8-(12,15),8-(12,15)]    1
15[6-(1,1,7),8-(0),8-(12,12),8-(12,12)]    1
8[12-(8,8,8),12-(8,8,8),15-(6,8,8)]    1
27[7-(6,6),8-(6),8-(6)]    4
7[6-(1,6),6-(1,6),27-(8,8)]    4
8[6-(6,8),27-(7,8)]    4
6[6-(1,1,1),6-(1,6),8-(29)]    2
8[6-(6,6),29-(8,8,8)]    4
28[7-(6,6),8-(6),8-(6)]    2
28[7-(6,6),7-(6,6),7-(7,28),7-(7,28),8-(6),8-(6)]    2
7[6-(1,6),6-(1,6),28-(8,8)]    2
7[7-(7),28-(7,7,7,8,8),28-(7,7,7,8,8)]    2
8[6-(6,8),28-(7,8)]    2
65[8-(6),8-(6),8-(6),8-(6),8-(6),8-(6,65)]    1
65[8-(6),8-(6),8-(6),8-(6),8-(6,65)]    1
65[8-(6),8-(6),8-(6),8-(6),8-(6),8-(6,65),8-(6,65),8-(6,65)]    1
6[6-(6,6),8-(0),8-(65)]    8
8[6-(6,8),65-(8,8,8,8),65-(8,8,8,8,8)]    1
8[6-(6,8),65-(8,8,8,8)]    10
8[6-(6,8),65-(8,8,8,8),65-(8,8,8,8,8,8,8)]    1
62[7-(6,6),7-(6,6),8-(6),8-(6),8-(6),8-(6),8-(6)]    3
6[6-(1,7),6-(8,8),7-(6,62)]    1
6[1-(0),6-(6,7),7-(6,62)]    1
6[6-(6,7),8-(0),8-(62)]    5
7[6-(1,6),6-(6,6),62-(7,8,8,8,8,8)]    1
8[6-(6,8),62-(7,7,8,8,8,8)]    3
29[7-(6),7-(6),7-(6,6),7-(6,7)]    1
6[1-(0),7-(6,29),7-(7,29)]    2
6[1-(0),6-(6,6),6-(6,6),7-(6,7)]    1
6[6-(1,6),6-(1,6),6-(1,6,7)]    2
7[6-(1,7),7-(6,6),29-(7,7,7)]    1
7[6-(1,6,6),6-(1,7),7-(6,29)]    1
6[6-(1,6),6-(1,7),8-(6)]    7
6[1-(0),6-(6,8),7-(6,29)]    2
25[7-(6,6),8-(6),8-(6),8-(6),8-(6,25),8-(6,25)]    2
6[1-(0),6-(1,7),7-(6,25)]    9
6[1-(0),7-(6,25),7-(6,6)]    6
7[6-(1,6),6-(1,7),25-(8,8,8,8,8)]    1
8[6-(6,8),25-(7,8,8,8,8)]    2
8[6-(6,8),25-(7,8,8,8,8),25-(8,8,8,8,8)]    1
14[6-(1,1,1),6-(1,1,1),6-(1,1,1),6-(6)]    1
6[6-(1,7),6-(6),6-(6,6)]    1
6[6-(6),14-(6,6,6)]    1
6[6-(14),6-(6,6)]    1
64[8-(6),8-(6),8-(6),8-(6),8-(6),8-(6,64)]    4
64[8-(6),8-(6),8-(6),8-(6),8-(6),8-(6),8-(6,64)]    3
8[6-(6,8),64-(8,8,8,8,8),64-(8,8,8,8,8,8)]    4
25[8-(1,1,25),8-(6),8-(6),8-(6),8-(6,25)]    1
25[8-(1,1,25),8-(6),8-(6),8-(6,25),8-(6,25)]    1
1[8-(1,25,25)]    1
6[6-(1,1,6),8-(0),8-(25,25)]    1
6[6-(1,1,6),8-(25),8-(25,25)]    2
8[1-(0),1-(0),25-(8,8,8,8),25-(8,8,8,8)]    1
30[7-(6,6),8-(1,30),8-(1,30),8-(6)]    1
6[6-(1,6),6-(6,7),7-(6,6)]    8
7[6-(1,7),6-(6,6),30-(8,8,8)]    5
7[6-(1,7),6-(6,6),6-(6,6)]    7
8[1-(0),30-(7,8,8),30-(7,8,8)]    1
58[6-(6,8,8),8-(6),8-(6),8-(6),8-(6),8-(6),8-(6),8-(6)]    1
6[6-(1,6),6-(1,6),6-(8,8,58)]    1
6[6-(6,6),8-(1),8-(58)]    2
6[6-(6,6),8-(58),8-(58),58-(8,8,8,8,8,8,8)]    1
8[6-(6,8,58),58-(6,8,8,8,8,8,8)]    1
8[6-(6,8),58-(6,8,8,8,8,8,8)]    1
57[8-(1,1),8-(1,1),8-(1,1),8-(1,1),8-(6),8-(6),8-(6),8-(6),8-(6,28),8-(6,28)]    1
28[7-(6),7-(6,6,6),7-(6,6,6),8-(6),8-(6),8-(6,57)]    1
6[6-(1,1,7),8-(28,57),8-(57)]    2
6[1-(0),1-(0),6-(8,8),7-(6,6,28)]    5
6[6-(1,1,7),8-(28),8-(57)]    2
6[1-(0),1-(0),6-(1,1,7),7-(6,6,28)]    3
6[6-(1,1,7),8-(0),8-(28)]    7
6[7-(28),16-(0)]    4
7[6-(1,1,6),6-(1,1,6),6-(1,1,6),28-(7,7,8,8,8)]    3
7[6-(16),28-(7,7,8,8,8)]    3
8[6-(6,8),28-(7,7,7,8,8),57-(8,8,8,8,8,8,8,8,8)]    1
8[6-(6,8),57-(8,8,8,8,8,8,8,8,8)]    1
8[1-(0),1-(0),57-(8,8,8,8,8,8,8,8,8)]    1
25[7-(6,6),7-(6,6),7-(7),7-(7),7-(7,25),7-(7,25)]    1
6[6-(1,6),6-(1,7),6-(1,7)]    2
6[1-(0),6-(6,6),7-(7)]    11
7[7-(7),25-(7,7,7,7,7),25-(7,7,7,7,7)]    1
7[7-(0),7-(25,25)]    1
7[7-(7),25-(7,7,7,7,7)]    1
7[7-(25),7-(25)]    1
48[7-(6,7),7-(6,7),7-(6,7),17-(0),17-(0),17-(48)]    1
48[7-(6,7),7-(6,7),7-(6,7),7-(6,7),17-(48),17-(48)]    4
6[1-(0),7-(6,6),7-(7,48)]    1
6[1-(0),7-(6,6),7-(7)]    5
7[6-(1,7),7-(6,48),48-(7,7,17,17,17)]    1
7[6-(1,7),7-(6,48),48-(7,7,7,17,17)]    2
7[6-(1,7),7-(6)]    1
7[6-(1,7),7-(6),48-(7,7,17,17,17)]    1
7[6-(1,7),7-(6,48)]    2
17[48-(7,7,7,17,17)]    1
17[48-(7,7,7,17,17),48-(7,7,7,7,17)]    1
30[1-(8),7-(6,7),7-(6,7),8-(1,30,30),8-(1,30,30),8-(6)]    3
30[7-(7,7),7-(7,7),8-(1,30,30),8-(1,30,30),8-(6),8-(6)]    2
1[8-(30,30,30),30-(7,7,8,8,8)]    3
7[6-(6,6),7-(7,30),30-(1,7,8,8,8)]    2
7[7-(6,30),7-(6,30),30-(7,8,8,8,8)]    2
8[6-(6,8),30-(1,7,7,8,8)]    3
8[1-(30),30-(1,7,7,8,8),30-(1,7,7,8,8),30-(7,7,8,8,8)]    2
70[8-(6),8-(6),8-(6),8-(6),8-(7),8-(7),8-(7),8-(7)]    1
28[7-(6),7-(6),7-(6,6),7-(6,6),7-(6,6),7-(6,6)]    4
6[6-(1,6),6-(1,6),8-(70)]    1
7[6-(1,6),6-(1,6),28-(7,7,7,7,7)]    4
7[6-(1,6),6-(1,6),6-(6,6)]    2
7[6-(16),28-(7,7,7,7,7)]    1
7[8-(0),8-(70),8-(70)]    1
8[6-(6,6),70-(8,8,8,8,8,8,8)]    1
8[7-(8,8),70-(8,8,8,8,8,8,8)]    1
65[8-(15),8-(6),8-(6),8-(6),8-(6),8-(6),8-(6),8-(6)]    2
15[6-(6,6),6-(6,6),6-(6,6),8-(65)]    3
6[1-(0),8-(65),8-(65)]    2
8[15-(6,6,6),65-(8,8,8,8,8,8,8)]    2
8[6-(1,8),65-(8,8,8,8,8,8,8)]    2
39[8-(15),8-(6),8-(6),8-(6),8-(6),8-(6),8-(6),8-(6)]    1
15[6-(6,6),6-(6,6),6-(6,6),8-(39)]    1
6[1-(0),8-(39),8-(39)]    1
8[15-(6,6,6),39-(8,8,8,8,8,8,8)]    1
8[6-(1,8),39-(8,8,8,8,8,8,8)]    1
67[8-(6),8-(6),8-(6),8-(6),8-(6),8-(6,67),8-(6,67)]    2
67[8-(6),8-(6),8-(6),8-(6),8-(6)]    4
6[6-(6,6),8-(67),8-(67,67)]    3
8[6-(6,8),67-(8,8,8,8,8,8),67-(8,8,8,8,8,8)]    2
8[6-(6,8),67-(8,8,8,8)]    4
6[6-(6,6),6-(6,6),8-(15)]    2
63[8-(6),8-(6),8-(6),8-(6),8-(6),8-(6),8-(6),8-(6)]    6
49[7-(6,6),7-(6,6),7-(6,6),7-(6,6)]    3
6[6-(6,7),6-(8,8),7-(6,49)]    5
6[1-(0),7-(6,49),7-(6,49)]    3
7[6-(1,7),6-(6,6),49-(7,7,7)]    2
93[8-(6),8-(6),8-(93),8-(93)]    1
6[6-(6,6),8-(93),8-(93)]    1
8[6-(6,8),93-(8,8,8)]    1
8[93-(8,8,8),93-(8,8,8)]    1
6[6-(6,8),8-(64),8-(64)]    2
27[7-(6,7),7-(6,7),7-(6,7),8-(6),8-(6)]    1
27[7-(6,7),7-(6,7),7-(6,7),7-(6,7),7-(6,7),7-(6,7)]    2
6[7-(1,1),7-(6),7-(7,27)]    1
6[1-(0),7-(6),7-(7,27)]    1
6[7-(1,1),7-(6,27),7-(7,27)]    1
7[6-(1,7),7-(6,27),27-(7,7,8,8)]    1
7[6-(7,7),7-(6,27),27-(7,7,7,7,7)]    1
7[6-(1,7),6-(7,7),27-(7,8,8)]    1
7[6-(1,7),7-(6,27),27-(7,7,7,7,7)]    2
7[6-(7,7),7-(6,27),27-(7,7,8,8)]    1
7[6-(1,7),6-(7,7)]    1
8[6-(6,8),27-(7,7,7,8)]    2
22[8-(6),8-(6),8-(6),8-(6),8-(6),8-(6),8-(6),8-(6)]    4
6[6-(8,8),8-(22),8-(22)]    4
8[6-(6,8),22-(8,8,8,8,8,8,8)]    4
65[1-(8),8-(1,1),8-(6),8-(6),8-(6),8-(6),8-(6),8-(6,65),8-(6,65)]    1
65[1-(8),8-(1,1),8-(6),8-(6),8-(6),8-(6),8-(6),8-(6)]    1
1[8-(1,65)]    2
1[8-(1,65),65-(8,8,8,8,8,8,8,8)]    1
1[8-(1,65),65-(8,8,8,8,8,8,8)]    1
8[6-(6,8),65-(1,8,8,8,8,8,8,8)]    1
8[6-(6,8),65-(1,8,8,8,8,8,8)]    1
8[6-(6,8),65-(1,8,8,8,8,8,8,8),65-(1,8,8,8,8,8,8,8)]    1
8[1-(0),1-(65),65-(1,8,8,8,8,8,8,8)]    1
8[1-(0),1-(65),65-(1,8,8,8,8,8,8)]    1
30[8-(6),8-(6),8-(6),8-(6),8-(6),8-(6,30)]    2
8[6-(6,8),30-(8,8),30-(8,8,8,8,8)]    3
24[8-(6),8-(6),8-(6),8-(6),8-(6),8-(6)]    3
6[6-(8,8),8-(24),8-(25)]    2
57[8-(15),8-(15),8-(15),8-(15,57),8-(15,57),8-(15,57),8-(15,57)]    1
15[6-(1,1,7),8-(0),8-(57),8-(57,57)]    1
8[15-(6,8,8),57-(8,8,8,8,8,8),57-(8,8,8,8,8,8)]    1
57[8-(6),8-(6),8-(6),8-(6),8-(6,57),8-(6,57),8-(6,57),8-(6,57)]    7
8[6-(6,8),57-(8,8,8,8,8,8,8),57-(8,8,8,8,8,8,8)]    10
30[8-(30,30,30),8-(6),8-(6)]    7
8[30-(8,8),30-(8,8,8),30-(8,8,8),30-(8,8,8)]    3
70[8-(6),8-(6),8-(6),8-(6),8-(6),8-(6),8-(6),8-(6)]    2
70[8-(1,1),8-(1,1),8-(6),8-(6),8-(6),8-(6),8-(6),8-(6)]    1
1[8-(1,70)]    1
6[6-(6,6),7-(6),8-(70)]    1
8[6-(6,7),70-(8,8,8,8,8,8,8)]    1
8[1-(0),1-(0),70-(8,8,8,8,8,8,8)]    1
30[7-(6,6),7-(6,6),7-(6,6),7-(6,6),9-(14),9-(14)]    6
14[9-(0),9-(0),9-(0),9-(0),9-(30),9-(30)]    6
7[6-(1,6),6-(1,6),30-(7,7,7,9,9)]    6
9[14-(9,9,9,9,9)]    8
9[14-(9,9,9,9,9),30-(7,7,7,7,9)]    6
25[7-(6),7-(6),7-(6),7-(6),7-(6,6),7-(6,6)]    1
47[6-(7),6-(7)]    4
6[7-(25),47-(6)]    1
7[6-(47),25-(7,7,7)]    1
7[6-(47),25-(7,7,7,7,7)]    1
6[6-(1,6),7-(6),8-(30)]    1
8[6-(6,7),30-(8,8,8)]    1
26[6-(7),6-(7),6-(7),6-(7),6-(7),6-(7)]    4
6[7-(25),26-(6,6,6,6,6)]    2
6[7-(0),26-(6,6,6,6,6)]    4
7[6-(26),25-(7,7,7)]    2
7[6-(26)]    4
69[8-(6),8-(6),8-(6),8-(6),8-(6),8-(6,69),8-(6,69)]    3
6[6-(6,6),8-(69),8-(69,69)]    4
8[6-(6,8),69-(8,8,8,8,8,8)]    3
8[6-(6,8),69-(8,8,8,8,8,8),69-(8,8,8,8,8,8)]    3
6[6-(6,7),7-(6,30),7-(6,6)]    2
6[6-(1,6),6-(7,7),7-(6,30)]    2
7[6-(1,6),6-(6,6),30-(7,8,8)]    1
7[6-(1,6),6-(6,7),30-(7,8,8)]    2
7[6-(1,6),6-(6,7),30-(7,8,8,8)]    2
72[8-(6),8-(6),8-(6),8-(72,72),8-(72,72),8-(72,72),8-(72,72)]    1
6[6-(6,16),8-(72),8-(72)]    1
8[72-(8,8,8,8,8,8),72-(8,8,8,8,8,8),72-(8,8,8,8,8,8,8)]    1
8[6-(6,8),72-(8,8,8,8,8,8)]    1
64[8-(6),8-(6),8-(6),8-(6),8-(6),8-(6,27),8-(6,27)]    1
27[8-(6),8-(6),8-(6,64),8-(6,64),8-(6,64),8-(6,64)]    1
6[6-(6,8),8-(27,64),8-(64)]    1
6[6-(6,8),8-(27),8-(64)]    1
8[6-(6,8),27-(8,8,8,8,8),64-(8,8,8,8,8,8)]    1
6[6-(1,6,6),8-(65),8-(65)]    2
6[6-(1,6,6),8-(65),8-(65,65)]    1
6[6-(1,6),6-(1,6),8-(30)]    1
6[6-(1,6),6-(1,6),8-(30,30)]    1
8[6-(6,6),30-(8,8,8)]    1
66[7-(6,6),7-(6,6),8-(6),8-(6),8-(6),8-(6)]    2
66[7-(6,6),7-(6,6),8-(6),8-(6),8-(6),8-(6,66),8-(6,66)]    2
6[6-(6,7),6-(8,8),7-(6,66)]    2
6[6-(6,7),8-(66),8-(66,66)]    3
7[6-(1,7),6-(6,6),66-(7,8,8,8,8)]    2
8[6-(6,8),66-(7,7,8,8,8)]    2
8[6-(6,8),66-(7,7,8,8,8,8),66-(7,7,8,8,8,8)]    2
7[6-(6,6),7-(1,6),30-(7,8,8)]    2
7[1-(0),6-(6,6),7-(6,30)]    3
29[7-(6,6),7-(6,7),7-(6,7),8-(6)]    2
6[6-(7,7),8-(0),8-(29)]    2
6[6-(8,8),7-(7,29),7-(7,29)]    2
7[6-(6,7),7-(7),29-(7,7,8)]    2
7[7-(6,29),7-(7)]    5
7[6-(1,6),6-(1,6),29-(7,7,8)]    8
8[6-(6,8),29-(7,7,7)]    6
6[6-(6,7),6-(8,8),7-(6,29)]    5
7[6-(1,6),6-(6,6),29-(7,8,8)]    9
1[16-(6)]    1
6[6-(1,6),6-(6,16),6-(8,8)]    1
6[6-(1,6),6-(6,6),16-(1)]    1
6[6-(6,6),8-(63),8-(63,63)]    12
16[1-(0),6-(6,6)]    1
49[7-(6,6),7-(6,6),8-(6),8-(6),8-(6),8-(6)]    4
6[1-(0),6-(1,7),7-(6,49)]    2
6[6-(6,7),8-(0),8-(49)]    5
7[6-(1,6),6-(6,6),49-(7,8,8,8,8)]    4
8[6-(6,8),49-(7,7,8,8,8)]    4
63[7-(6,6),8-(1,1),8-(6),8-(6),8-(6),8-(6),8-(6)]    1
1[8-(1,63)]    2
6[6-(1,7),6-(8,8),7-(6,63)]    3
6[1-(0),6-(6,7),7-(6,63)]    2
7[6-(1,6),6-(6,6),63-(8,8,8,8,8,8)]    1
8[1-(0),1-(0),63-(7,8,8,8,8,8)]    1
7[7-(8,8,8),8-(0),8-(7),8-(7)]    1
8[7-(7,8,8),7-(7,8,8)]    1
8[7-(7,8,8)]    1
65[8-(6),8-(6),8-(6),8-(6),8-(6)]    9
6[6-(1,6,6),6-(6,17),6-(6,17)]    2
6[6-(6,17),6-(6,6),17-(0)]    3
8[6-(6,8),30-(7,8,8),30-(8,8,8,8,8)]    2
48[7-(6,6),7-(6,6),8-(6),17-(0)]    1
6[1-(0),6-(1,6),6-(7,7)]    2
6[6-(1,6),7-(6),7-(6,27)]    1
6[6-(6,7),7-(6,27),8-(0)]    1
6[6-(1,6),6-(7,8),7-(6,27)]    1
6[6-(1,6),6-(1,7),7-(6,27)]    1
6[6-(1,6),7-(6,27),7-(6,48)]    1
6[6-(6,7),7-(6,27),8-(48)]    1
7[6-(6,7),6-(6,8),27-(7,7,7,7,7)]    1
7[6-(6,6),6-(6,6),27-(7,7,7,7,7)]    1
7[6-(6,6),6-(6,8),27-(7,7,7,7,7)]    1
7[6-(1,6),6-(6,7),48-(7,8,17)]    1
7[6-(1,6),6-(1,6),48-(7,8,17)]    1
17[48-(7,7,8)]    1
8[6-(6,7),48-(7,7,17)]    1
48[7-(1,1,6),8-(6),8-(6),8-(6),8-(6,48)]    1
6[6-(6,16),6-(6,16),8-(6)]    3
6[6-(1,6),6-(6,8),16-(6)]    3
6[6-(1,1,8),8-(0),8-(48)]    3
6[6-(1,1,8),8-(48),8-(48,48)]    1
6[6-(1,1,1),6-(1,1,1),6-(1,1,1),6-(6,6)]    10
7[1-(0),1-(0),6-(1,1,6),48-(8,8,8,8)]    1
8[6-(6,8),48-(7,8,8,8),48-(8,8)]    2
6[6-(1,1,6),8-(29),8-(48)]    1
8[30-(8,8),30-(8,8),30-(8,8,8,8),30-(8,8,8,8)]    2
6[6-(6,7),8-(26),8-(60)]    1
6[6-(1,6),6-(7,7),7-(6,29)]    1
6[6-(6,7),7-(6),7-(6,29)]    1
7[6-(1,6),6-(6,6),29-(7,7,7)]    2
7[6-(1,6),6-(6,7),29-(7,7,7)]    1
46[7-(6,6),7-(6,6),7-(6,6),7-(6,6)]    5
6[6-(1,6),6-(6,6),7-(6,46)]    3
7[6-(6,6),6-(6,6),46-(7,7,7)]    3
25[7-(6,7),7-(7,7),8-(6),8-(6),8-(7)]    1
25[7-(6,7),8-(6),8-(6),8-(6),8-(6)]    3
6[1-(0),6-(6,6),7-(6,8)]    2
7[6-(6,6),7-(7,25),25-(8,8,8,8)]    1
7[7-(6,25),7-(6,25),25-(7,8,8,8)]    1
7[6-(6,6),7-(7,25),25-(7,8,8,8)]    1
7[6-(1,6),6-(1,6),8-(25)]    3
8[6-(6,8),25-(7,7,8,8)]    8
8[7-(6,6),25-(7,7,8,8)]    1
25[7-(6),7-(6),7-(6,6),7-(6,6),7-(6,6),7-(6,6),7-(6,6)]    2
42[6-(7),6-(7),6-(7),6-(7),6-(7),6-(7),6-(7)]    2
6[1-(0),1-(0),6-(1,1,7),7-(6,25)]    2
6[6-(1,1,1),6-(6,7),7-(6,25)]    2
6[7-(25),42-(6,6,6,6,6,6)]    2
6[7-(0),42-(6,6,6,6,6,6)]    2
7[6-(1,1,6),6-(1,1,6),25-(7,7,7,7,7,7)]    2
7[6-(6,6),6-(6,6),25-(7,7,7,7,7,7)]    2
7[6-(1,1,6),6-(6,6),25-(7,7,7,7,7,7)]    2
7[6-(42),25-(7,7,7,7,7,7)]    2
27[7-(6),7-(6),7-(6)]    1
6[7-(27),7-(6)]    1
7[6-(7),27-(7,7)]    1
27[8-(6),8-(6),8-(6),8-(6),8-(7,27),8-(7,27)]    1
7[6-(1,6),6-(1,6),8-(27,27)]    1
8[7-(6,6),27-(8,8,8,8,8),27-(8,8,8,8,8)]    1
63[7-(6,6),8-(6),8-(6),8-(6),8-(6),8-(6),8-(6,63)]    2
63[8-(6),8-(6),8-(6),8-(6),8-(6),8-(6),8-(6,63)]    1
6[6-(6,7),8-(63),8-(63,63)]    3
7[6-(6,6),6-(6,6),63-(8,8,8,8,8,8)]    3
8[6-(6,8),63-(7,8,8,8,8,8),63-(8,8,8,8,8,8)]    1
13[8-(15),8-(15),8-(15),8-(15),9-(13),9-(13)]    2
13[8-(15),8-(15),9-(13),9-(13)]    2
15[6-(1,1,6),8-(13),8-(13),8-(13)]    2
8[13-(8,9,9),15-(6,8,8)]    2
8[13-(8,8,8,9,9),15-(6,8,8)]    2
9[13-(8,8,8,8,9),13-(8,8,9)]    2
7[6-(26),25-(7,7,7,7)]    1
60[8-(15),8-(15),8-(15),8-(15),8-(15),8-(15)]    1
15[6-(1,1,7),8-(60),8-(60),8-(60)]    2
8[15-(6,8,8),60-(8,8,8,8,8)]    1
30[1-(7),7-(1,1,6),7-(6,6),8-(6),8-(6)]    1
1[7-(1,6,30),30-(7,7,8,8)]    1
6[1-(0),6-(1,1,6),6-(6,6),7-(1,1,30)]    1
6[6-(1,6),6-(1,6,7),6-(1,7)]    1
7[6-(1,6),6-(1,6),30-(1,7,8,8)]    1
7[1-(0),1-(30),6-(1,6,6),30-(1,7,8,8)]    1
8[6-(6,8),30-(1,7,7,8)]    1
31[8-(1,31),8-(1,31),8-(6),8-(6),8-(6),8-(6)]    2
1[8-(31,31)]    3
6[6-(6,6),8-(31),8-(31)]    3
8[6-(6,8),31-(8,8,8,8,8)]    3
8[1-(0),31-(8,8,8,8,8),31-(8,8,8,8,8)]    3
57[8-(6),8-(6),8-(6),8-(6),8-(6)]    3
6[6-(6,8),6-(6,8),8-(57)]    1
6[6-(6,8),6-(6,8),8-(0)]    2
8[6-(6,6),57-(8,8,8,8)]    1
8[6-(6,8),57-(8,8,8,8)]    4
48[8-(6),8-(6),8-(6),8-(6,48)]    3
15[6-(6,6),8-(0),8-(30),8-(30)]    1
26[7-(6),7-(6),7-(6,7),7-(6,7)]    5
6[7-(26),16-(0)]    6
6[6-(1,1,1),6-(6,6),7-(7,26)]    5
6[6-(1,1,1),6-(6,6),7-(7)]    10
7[6-(16),26-(7,7,7)]    5
7[6-(6,6),7-(1,6),26-(7,7,7)]    4
7[1-(0),6-(6,6),7-(6,26)]    4
69[8-(15),8-(6),8-(6),8-(6),8-(6),8-(6),8-(6),8-(6)]    1
15[6-(6,6),6-(6,6),6-(6,6),8-(69)]    1
6[1-(0),8-(69),8-(69)]    1
8[6-(6,8),69-(8,8,8,8,8,8,8)]    1
8[15-(6,6,6),69-(8,8,8,8,8,8,8)]    1
8[6-(1,8),69-(8,8,8,8,8,8,8)]    1
6[6-(1,6),6-(6,16),6-(6,6)]    12
6[6-(1,6),6-(6,6),16-(6,8,8)]    10
48[7-(6),7-(6),7-(6),7-(6,6)]    1
6[7-(6),7-(6),7-(6,48)]    1
6[7-(48),7-(6)]    1
6[7-(48),7-(6,48)]    1
7[6-(7),48-(7,7,7)]    1
7[6-(7),6-(7,7),48-(7,7,7)]    1
25[8-(15),8-(15),8-(15),8-(15)]    1
15[6-(6,6),8-(1),8-(25),8-(25)]    1
8[15-(6,8,8),25-(8,8,8)]    1
6[6-(6,7),8-(67),8-(67)]    4
6[6-(6,7),8-(0),8-(67)]    4
6[6-(8,8),8-(67),8-(67)]    7
6[1-(0),1-(0),1-(0),7-(1,6)]    1
7[1-(0),6-(1,1,1),6-(1,1,1)]    1
6[6-(6,8),8-(59),8-(59)]    1
63[8-(6),8-(6),8-(6),8-(7),8-(7),8-(7),8-(7),8-(7),8-(7)]    1
6[6-(6,6),7-(1,6),8-(63)]    1
6[1-(0),1-(0),6-(6,8),7-(1,6)]    1
6[6-(1,1,7),6-(1,6),8-(6)]    1
6[1-(0),6-(1,6),6-(1,8)]    1
6[1-(0),6-(1,6),8-(6)]    1
7[8-(0),8-(63),8-(63)]    3
8[6-(6,7),63-(8,8,8,8,8,8,8,8)]    1
8[7-(8,8),63-(8,8,8,8,8,8,8,8)]    1
6[6-(6,7),8-(30),8-(57)]    1
6[6-(6,7),8-(30),8-(57,57)]    1
7[6-(1,7),6-(6,6),30-(7,7,8,8)]    3
7[6-(1,7),6-(6,6),30-(8,8)]    3
30[7-(6,6),7-(6,6),7-(6,6,6),8-(6),8-(6)]    1
6[6-(1,1,7),8-(0),8-(30)]    5
6[1-(0),1-(0),6-(8,8),7-(6,6,30)]    3
6[1-(0),1-(0),6-(6,6),7-(6,6,30)]    2
7[6-(1,1,6),6-(1,1,6),6-(1,1,6),30-(7,7,8,8)]    1
7[6-(1,6),6-(1,7),30-(7,7,8,8)]    2
6[6-(8,8),8-(0),8-(30)]    4
7[6-(7,7),7-(6,30),30-(7,7,8,8)]    4
7[6-(1,7),6-(7,7),30-(7,7,8,8)]    5
29[7-(6,6),35-(29),35-(29,29)]    4
29[7-(6,6),35-(29),35-(29)]    3
29[7-(6,6),35-(29),35-(29),35-(29,29)]    2
35[29-(7,35),29-(7,35)]    4
35[29-(7,35),29-(7,35),29-(7,35,35)]    3
35[29-(7,35),29-(7,35,35)]    2
7[6-(1,6),6-(1,6),29-(35,35)]    4
7[6-(1,6),6-(1,6),29-(35,35,35)]    3
64[8-(6),8-(6),8-(6),8-(6),8-(7),8-(7)]    2
7[8-(0),8-(64),8-(64)]    1
8[7-(8,8),64-(8,8,8,8,8)]    1
29[7-(6,7),7-(6,7),7-(6,7),7-(7,7)]    1
29[7-(6,6),7-(6,6),7-(7,7),7-(7,7),7-(7,7)]    1
29[7-(6,7),7-(6,7)]    2
29[6-(1,6,7),7-(6,6),7-(7,7)]    1
1[6-(6,7,29)]    1
6[6-(6,6),7-(7),7-(7,29)]    1
6[6-(6,6),7-(7,29),7-(7,29)]    1
6[1-(0),6-(1,7),7-(6,29),29-(7,7)]    1
6[1-(0),6-(1,7,29),7-(6,6)]    1
7[6-(6,7),7-(7),29-(7)]    1
7[7-(6,29),7-(7,29)]    1
7[7-(6,29),7-(7),29-(7,7,7,7)]    1
7[6-(6,7),7-(7,29),29-(7,7,7)]    1
7[7-(6,29),7-(7,29),29-(7,7,7)]    1
7[7-(6),7-(7,29),29-(7,7,7,7)]    1
7[6-(1,6),6-(1,7),29-(7,7,7,7)]    1
7[6-(6,7),7-(7,29),29-(7)]    1
7[7-(6,29),7-(7,29),29-(6,7)]    1
7[7-(6,29),7-(7,29),29-(7,7,7,7)]    1
7[6-(1,6,29),6-(1,7),29-(6,7)]    1
30[8-(1,30,30),8-(15,30),8-(6),8-(6)]    1
30[8-(1,30,30),8-(15),8-(15),8-(6)]    1
30[8-(1,30,30),8-(1,30,30),8-(15,30),8-(15,30)]    1
6[6-(1,7),6-(6,6),6-(8,8)]    8
47[8-(6),8-(6),16-(6,6),16-(6,6),47-(8,8,16,16)]    1
1[6-(1,1,16)]    1
6[6-(6,16),6-(6,16),6-(8,8)]    1
6[6-(6,16),6-(6,6),16-(6,47)]    1
6[1-(0),1-(0),1-(0),16-(6,47)]    1
16[6-(1,1,1),6-(6,6),47-(8,8,16,47)]    1
8[6-(6,8),47-(8,16,16,47)]    1
8[30-(8,8),30-(8,8),30-(8,8,8)]    1
90[8-(6),8-(6),8-(6),8-(6),8-(6),8-(6),8-(6),8-(6)]    2
6[6-(6,17),6-(6,8),8-(90)]    1
6[6-(6,8),6-(6,8),17-(0)]    1
8[6-(6,6),90-(8,8,8,8,8,8,8)]    1
6[6-(1,1,1),7-(6,6),7-(7,30)]    2
7[6-(1,7),7-(6,30)]    2
7[6-(6,7),7-(6),30-(7,8,8)]    2
7[6-(1,7),6-(6,6),6-(6,7)]    3
6[6-(6,16),8-(60),8-(60,60)]    3
15[7-(15),7-(15),8-(6),8-(6)]    1
6[6-(1,6),6-(1,6),8-(15)]    3
7[15-(7,8,8),15-(7,8,8)]    1
8[6-(6,6),15-(7,7,8)]    3
29[7-(6,6),8-(6),8-(6),8-(6),8-(6),29-(7,8,8,8,8)]    4
7[6-(1,6),6-(1,6),29-(8,8,8,8,29)]    4
8[6-(6,8),29-(7,8,8,8,29)]    4
23[8-(23),8-(23),8-(28),8-(28)]    2
28[7-(6,6),7-(6,6),8-(23),8-(23),8-(6),8-(6)]    1
6[6-(1,7),6-(8,8),7-(6,28)]    3
6[6-(6,7),8-(28),8-(28)]    3
7[6-(1,6),6-(6,6),28-(7,8,8,8,8)]    1
8[23-(8,8,8),28-(7,7,8,8,8)]    2
6[6-(6,16),8-(65),8-(65)]    2
29[7-(6,6,6),8-(6),8-(6)]    1
6[1-(0),1-(0),7-(6,6),7-(6,6,29)]    2
6[1-(0),1-(0),7-(6,6,29),7-(6,6,29)]    2
7[6-(1,1,7),6-(1,1,7),6-(1,1,7),29-(8,8)]    1
60[8-(6),8-(6),8-(6),8-(6,60),8-(6,60),8-(6,60),8-(6,60)]    1
23[8-(23),8-(23),8-(27)]    1
27[7-(6,6),7-(6,6),8-(23),8-(23),8-(23),8-(23)]    1
27[7-(6,6),7-(6,6),8-(23),8-(23)]    1
8[23-(8,8),27-(7,7,8,8,8)]    1
8[23-(8,8,8),27-(7,7,8)]    1
6[7-(6,30),7-(6,30),7-(8,8)]    5
7[6-(1,6),6-(7,7),30-(7,7,7)]    6
7[6-(7,7),8-(0),8-(0)]    6
6[6-(1,6),6-(6,17),6-(8,8)]    2
6[1-(0),1-(0),6-(1,1,7),7-(6,6,30)]    5
6[6-(1,6),6-(6,6),17-(0)]    2
7[6-(1,1,6),6-(1,1,6),6-(1,1,6),30-(8,8,8,8)]    4
6[1-(0),6-(6,6),7-(6,48)]    8
28[7-(6,6),8-(6),8-(6),8-(6)]    2
6[6-(1,1,7),8-(28),8-(28)]    2
7[6-(1,6),6-(1,6),28-(8,8,8)]    3
7[6-(1,1,6),6-(1,1,6),6-(6,6)]    7
8[6-(6,8),28-(7,8,8)]    3
6[6-(1,7),7-(6),7-(6,6)]    1
6[1-(0),6-(7,7),7-(6,30)]    1
7[6-(1,1,1),6-(6,7),6-(6,7)]    1
29[7-(6,6),17-(29),17-(29)]    2
29[7-(6,6),17-(29)]    1
29[17-(29),17-(29),17-(29)]    1
6[1-(0),6-(1,6,6),6-(1,6,6),7-(6,29)]    1
7[6-(1,6),6-(1,6,6),29-(17,17)]    1
7[6-(1,6),6-(1,6,6),29-(17)]    1
17[29-(17,17),29-(7)]    1
17[29-(7,17),29-(7,17)]    2
17[29-(17,17),29-(7,17)]    1
28[7-(6,7),7-(6,7),7-(6,7),8-(1,28,28,28),8-(1,28,28,28),8-(1,28,28,28)]    2
1[8-(28,28,28,28)]    2
7[6-(1,6),7-(6,28),28-(7,7,8,8,8)]    2
8[1-(0),28-(7,7,7,8,8),28-(7,7,7,8,8),28-(7,7,7,8,8),28-(7,7,7,8,8)]    2
6[6-(1,6),6-(6,6),8-(48)]    2
6[6-(6,7),8-(0),8-(1)]    3
8[6-(6,6),30-(7,8,8,8)]    1
23[7-(6,6,6),8-(15),8-(15),8-(6),8-(6)]    2
48[7-(6,6),7-(6,6),8-(15),8-(6)]    1
15[6-(1,1,7),8-(23),8-(23),8-(48)]    1
6[1-(0),1-(0),7-(6,6,23),15-(8,8,8)]    2
6[1-(0),1-(0),6-(8,8),7-(6,6,23)]    2
6[6-(1,1,7),8-(23),8-(48)]    1
6[6-(1,1,7),8-(0),8-(23)]    2
7[6-(1,1,15),6-(1,1,6),6-(1,1,6),23-(8,8,8,8)]    2
8[15-(6,8,8),48-(7,7,8)]    1
8[15-(6,8,8),23-(7,8,8,8)]    2
8[6-(6,8),23-(7,8,8,8)]    2
28[7-(1,6,6),7-(6),7-(6),7-(6),7-(6,6),7-(6,6)]    1
28[7-(1,6,6),7-(6),7-(6),7-(6,6),7-(6,6),7-(6,6)]    1
1[6-(1,6)]    6
74[6-(7),6-(7),6-(7),6-(7),6-(7),6-(7),6-(7)]    1
6[7-(28),74-(6,6,6,6,6,6)]    1
6[7-(0)]    1
6[7-(0),74-(6,6,6,6,6,6)]    1
6[6-(1,1,1),6-(6,7),7-(6,28)]    1
6[6-(1,1,1),6-(6,7),7-(28)]    1
6[1-(0),1-(0),6-(1,1,6)]    1
6[1-(0),1-(0),6-(1,1),6-(1,1,7)]    1
7[6-(74),28-(7,7,7,7,7)]    3
7[6-(0)]    1
7[6-(6,6),6-(6,6),28-(7,7,7,7,7)]    1
7[6-(6,6),28-(7,7,7,7,7)]    1
7[6-(1,1,6),6-(6,6),28-(7,7,7,7,7)]    1
1[6-(1,8,8)]    4
6[1-(0),1-(0),8-(6),8-(6)]    4
8[6-(1,1,8),6-(6,6)]    4
27[7-(6,6),7-(6,6),7-(6,7),7-(6,7)]    1
27[7-(6,6),7-(6,6),7-(6,6),7-(6,6),7-(6,7),7-(6,7)]    1
6[6-(6,7),7-(6),7-(7,27)]    1
6[6-(1,6),6-(7,7),7-(6,27)]    1
7[6-(6,7),7-(6),27-(7,7,7)]    1
7[6-(6,7),7-(6,27)]    2
7[6-(1,6),6-(6,6),27-(7,7,7)]    1
7[6-(1,6),6-(1,6),27-(7,7,7,7,7)]    1
7[6-(6,7),7-(6),27-(7,7,7,7,7)]    1
6[6-(1,1,7),8-(0),8-(68)]    3
6[6-(1,1,7),8-(29),8-(68)]    2
6[7-(1,6),7-(1,6),8-(27)]    2
8[6-(7,7),27-(8,8,8,8,8)]    2
29[8-(6),8-(6)]    7
6[6-(1,6,6),8-(0),8-(29)]    2
8[6-(6,8),29-(8)]    7
29[7-(6,7),7-(6,7),7-(6,7),7-(6,7)]    6
7[6-(1,6),7-(6,29),29-(7,7,7)]    2
65[7-(6,6),7-(6,6),8-(6),8-(6),8-(6),8-(6,65)]    2
65[7-(6,6),7-(6,6),8-(6),8-(6),8-(6),8-(6,65),8-(6,65),8-(6,65)]    2
6[1-(0),7-(6,65),7-(6,65)]    3
6[6-(6,7),6-(8,8),7-(6,65)]    3
6[6-(6,7),8-(65),8-(65)]    8
6[6-(6,7),8-(65,65),8-(65,65)]    2
7[6-(1,7),6-(6,6),65-(7,8,8,8,8,8,8)]    2
7[6-(1,7),6-(6,6),65-(7,8,8,8,8)]    2
8[6-(6,8),65-(7,7,8,8,8)]    2
8[6-(6,8),65-(7,7,8,8,8,8,8),65-(7,7,8,8,8,8,8)]    2
8[6-(6,8),65-(7,7,8,8,8),65-(7,7,8,8,8,8,8)]    2
69[8-(6),8-(6),8-(6),8-(6),8-(6)]    2
6[6-(6,6),8-(0),8-(69)]    4
8[6-(6,8),69-(8,8,8,8)]    2
6[6-(6,6),7-(6),7-(7,30)]    1
7[6-(1,6),6-(1,6),30-(7,7,8)]    1
7[6-(6,7),7-(6),30-(7,7,8)]    1
63[7-(6,6),8-(6),8-(6),8-(6),8-(6),8-(6),8-(6),8-(6,63)]    1
63[8-(6),8-(6),8-(6),8-(6),8-(6),8-(6,63)]    2
6[6-(1,6,7),8-(63),8-(63)]    1
6[6-(1,6),6-(7,8),16-(6)]    1
6[6-(1,6,7),8-(63),8-(63,63)]    1
6[1-(0),6-(1,6),7-(6,63)]    4
6[6-(6,16),7-(1,6),8-(0)]    1
7[6-(1,6),6-(1,6),63-(8,8,8,8,8,8,8)]    1
8[6-(6,8),63-(7,8,8,8,8,8,8),63-(8,8,8,8,8)]    1
8[6-(6,8),63-(7,8,8,8,8,8,8)]    1
6[6-(1,1,6),8-(0),8-(0)]    2
6[1-(0),6-(6,6),6-(8,8)]    2
6[6-(1,1,6),6-(1,6),6-(8,8)]    2
67[8-(1,67,67),8-(1,67,67),8-(1,67,67),8-(6),8-(6),8-(6)]    1
1[8-(67,67,67)]    1
8[1-(0),67-(8,8,8,8,8),67-(8,8,8,8,8),67-(8,8,8,8,8)]    1
6[6-(6,6),6-(6,6),6-(6,6),6-(7)]    1
6[6-(6,6,6),7-(47)]    1
48[8-(6),8-(6),8-(6),8-(6),17-(29),17-(29)]    1
29[8-(6),8-(6),8-(6),17-(48)]    1
6[6-(6,6),8-(29),8-(48)]    1
17[29-(8,8,8),48-(8,8,8,8,17)]    1
8[6-(6,8),29-(8,8,17)]    1
6[6-(1,6),6-(8,8),7-(6,68)]    3
6[6-(6,7),8-(26),8-(68)]    1
62[8-(15),8-(6),8-(6),8-(6),8-(6),8-(6),8-(6)]    1
15[6-(6,6),6-(6,6),6-(6,6),8-(62)]    2
8[15-(6,6,6),62-(8,8,8,8,8,8)]    1
6[1-(0),1-(0),6-(1,1,6),7-(6,7)]    6
7[6-(1,7),6-(1,7),30-(8,8)]    2
28[7-(6,7),7-(6,7),8-(1,1,28),8-(6),8-(6),8-(6)]    1
28[7-(6,7),7-(6,7),7-(6,7),7-(6,7),8-(1,1,28),8-(1,1,28)]    1
6[1-(0),7-(6,6),7-(7,28)]    1
7[6-(1,7),7-(6,28),28-(7,8,8,8,8)]    1
7[6-(1,7),7-(6,28),28-(7,7,7,8,8)]    1
7[6-(1,1,6),6-(1,7),6-(1,7)]    3
8[1-(0),1-(0),28-(7,7,7,7,8),28-(7,7,8,8,8)]    1
6[6-(6,7),8-(0),8-(12)]    1
27[8-(1,1),8-(1,1),8-(6),8-(6)]    1
1[8-(1,27)]    2
8[1-(0),1-(0),27-(8,8,8)]    2
60[8-(6),8-(6),8-(6),8-(6),8-(6),8-(6,60)]    2
60[8-(1,6),8-(6),8-(6),8-(6),8-(6),8-(6),8-(6,60)]    1
78[7-(6,6),7-(6,6),7-(6,6),7-(6,6)]    1
6[6-(1,6),6-(6,6),7-(6,78)]    1
6[6-(6,6),8-(1,60),8-(60)]    1
7[6-(6,6),6-(6,6),78-(7,7,7)]    1
8[6-(6,8),60-(8,8,8,8,8),60-(8,8,8,8,8,8)]    2
8[1-(0),6-(6,8),60-(8,8,8,8,8,8)]    1
6[6-(1,1,7),8-(0),8-(57)]    1
48[8-(6),8-(6),8-(6,48),8-(6,48),8-(6,48)]    4
6[6-(6,6),7-(6,6),8-(48)]    1
7[6-(1,1,1),6-(1,1,1),6-(6,8)]    3
8[6-(6,7),48-(8,8,8)]    1
6[1-(0),6-(6,8),7-(6,27)]    1
29[7-(6,7),7-(6,7),53-(29),53-(29)]    3
6[6-(1,1,6),6-(6,6),7-(7,29)]    5
6[1-(0),1-(0),6-(1,1,6),6-(6,7)]    6
53[29-(7,7,53),29-(7,7,53)]    5
7[6-(6,6),7-(6,29),29-(7,53,53)]    3
48[7-(6,7),7-(6,7),7-(6,7),7-(6,7)]    3
6[1-(0),6-(6,6),7-(7,48)]    1
7[6-(1,6),7-(6,48),48-(7,7,7)]    1
48[7-(6,6),17-(48),17-(48),17-(48),17-(48),17-(48)]    1
48[7-(6,6),17-(48),17-(48),17-(48)]    1
15[7-(6),7-(6),8-(6),8-(6)]    2
6[7-(15),7-(6),7-(6,6)]    2
7[6-(7,7),15-(7,8,8)]    2
7[6-(1,1,1),6-(1,1,1),6-(7,7)]    2
7[6-(1,6),6-(1,6),48-(17,17,17,17,17)]    1
7[6-(1,6),6-(1,6),48-(17,17,17)]    1
17[48-(7,17,17),48-(7,17,17,17,17)]    1
17[48-(7,17,17,17,17),48-(7,7,17,17,17)]    1
28[7-(6,7),7-(6,7),8-(16),8-(16)]    2
6[6-(1,6),6-(6,6),16-(8,8,8)]    2
6[1-(0),6-(6,6),7-(1,7)]    2
16[6-(6,6),8-(0),8-(0),8-(28)]    2
7[1-(0),6-(1,6),7-(6)]    2
7[6-(1,6),7-(1,6)]    2
7[6-(1,6),7-(1,6),28-(7,8,8)]    2
7[1-(0),6-(1,6),7-(6,28)]    2
8[16-(6,8,8)]    2
8[16-(6,8,8),28-(7,7,8)]    2
48[7-(6,6),7-(6,6),17-(48),17-(48)]    1
6[1-(0),7-(6),7-(7)]    1
6[1-(0),7-(6),7-(6,7)]    1
6[1-(0),1-(0),6-(7,7),7-(6,7)]    2
6[6-(1,1,7),7-(6,48),7-(6,48)]    1
6[6-(1,6),6-(6,7),7-(6,48)]    3
7[6-(1,7),6-(1,7)]    3
7[6-(6,6),6-(6,7),48-(7,17,17)]    1
17[48-(7,7,17),48-(7,7,17)]    3
30[7-(6,6),7-(6,6),8-(30,30,30),8-(6)]    1
6[6-(6,7),7-(6,30),7-(6,30)]    1
6[6-(6,7),7-(1,1),7-(6,30)]    1
6[6-(7,7),6-(7,7),7-(6,30)]    1
7[6-(1,7),6-(6,7),30-(7,8,8)]    1
7[1-(0),1-(0),6-(6,7)]    5
6[7-(1,6),7-(1,6),8-(0)]    1
7[1-(0),6-(6,6),6-(7,8)]    3
64[8-(15),8-(15),8-(15),8-(15)]    1
15[6-(6,8,15),8-(44),8-(44),8-(64)]    1
6[6-(1,6),8-(65),8-(65)]    3
6[6-(8,8),8-(65),8-(65)]    8
47[7-(6,6),7-(6,6),47-(7,7)]    5
7[6-(1,6),6-(1,6),47-(7,47)]    3
6[6-(9,9,9),8-(0),8-(0)]    3
6[6-(8,8),9-(0),9-(0),9-(0)]    3
25[7-(6),7-(6),7-(6),7-(6,6)]    2
41[6-(7),6-(7),6-(7),6-(7),6-(7),6-(7),6-(7),6-(7)]    8
6[1-(0),7-(1,6),7-(6,25)]    1
6[7-(25),41-(6,6,6,6,6,6,6)]    7
6[7-(0),41-(6,6,6,6,6,6,6)]    6
7[6-(1,6),6-(1,7),25-(7,7,7)]    2
7[6-(41),25-(7,7,7)]    4
7[6-(41)]    6
59[8-(1,6),8-(15),8-(15),8-(6),8-(6),8-(6),8-(6)]    1
15[6-(1,6,8),8-(1),8-(59),8-(59)]    1
1[6-(6,8,15)]    6
6[1-(0),6-(8,8),8-(1,59),15-(8,8,8)]    1
6[6-(1,8,15),8-(59),8-(59)]    1
8[1-(0),6-(1,6,15),59-(8,8,8,8,8,8)]    1
48[8-(6,48),8-(6,48),8-(6,48),8-(6,48)]    1
92[8-(6),8-(6),8-(6),8-(6),8-(6),8-(6)]    2
30[8-(6),8-(6)]    4
6[6-(6,6),8-(30),8-(92)]    1
6[6-(6,6),8-(92),8-(92)]    4
8[6-(6,8),30-(8)]    4
8[6-(6,8),92-(8,8,8,8,8)]    2
64[8-(1,6),8-(1,6),8-(15),8-(15),8-(6),8-(6),8-(6)]    1
15[6-(1,6,8),8-(0),8-(64),8-(64)]    1
15[6-(1,6,8),8-(0),8-(0),8-(64)]    1
1[8-(6,64)]    2
6[1-(0),6-(8,8),8-(1,64),15-(8,8,8)]    1
6[6-(1,8,15),8-(64),8-(64)]    1
8[1-(0),6-(1,6,15),64-(8,8,8,8,8,8)]    1
62[8-(6),8-(6),8-(6),8-(6,62),8-(6,62),8-(6,62),8-(6,62),8-(6,62)]    1
62[8-(6),8-(6),8-(6),8-(6),8-(6,62),8-(6,62),8-(6,62),8-(6,62),8-(6,62)]    1
6[6-(1,1,6),8-(62),8-(62,62)]    2
6[6-(1,1,6),8-(62),8-(62)]    2
8[6-(6,8),62-(8,8,8,8,8,8,8),62-(8,8,8,8,8,8,8,8)]    1
7[6-(1,6),6-(6,7),30-(8,8,8)]    1
29[7-(6,6),16-(29,74),16-(29,74),35-(0)]    1
16[29-(7,16,35),29-(7,7,16),74-(16,16,16)]    1
35[29-(7,16,16)]    3
7[6-(1,6),6-(1,6),29-(16,16,35)]    1
29[6-(7),6-(7),7-(6)]    3
29[6-(7),7-(6),7-(6)]    3
6[7-(29),29-(6,7)]    3
7[6-(29),29-(6,6)]    3
6[6-(1,1,6),8-(67),8-(67)]    1
6[6-(1,1,6),8-(67),8-(67,67)]    1
6[6-(6,53),6-(6,53),8-(6)]    1
6[6-(1,6),6-(6,8),53-(0)]    1
6[1-(0),6-(6,53),6-(6,6)]    1
64[6-(6,8,8),8-(6),8-(6),8-(6),8-(6),8-(6),8-(6)]    1
64[6-(6,8,8),8-(6),8-(6),8-(6),8-(6),8-(6,8),8-(6,8)]    1
6[6-(6,6),8-(64),8-(64),64-(8,8,8,8,8,8)]    1
6[6-(6,6),8-(64),8-(8,64)]    1
6[6-(1,6),6-(6,8),6-(8,8,64)]    1
8[6-(6,8),64-(6,8,8,8,8,8)]    1
8[6-(6,8),8-(6,64),64-(6,8,8,8,8,8)]    1
8[6-(6,8,64),64-(6,8,8,8,8,8)]    1
6[6-(6,6),6-(6,6),6-(7,8)]    1
49[7-(6,6),8-(6),8-(6),8-(6),8-(6),8-(6)]    1
6[6-(6,7),8-(49),8-(49)]    1
6[6-(1,6),6-(8,8),7-(6,49)]    1
6[1-(0),6-(6,6),7-(6,49)]    1
7[6-(1,6),6-(6,6),49-(8,8,8,8,8)]    1
6[1-(0),7-(6,6),7-(7,27)]    1
6[6-(6,6),7-(6,6),7-(7)]    2
7[6-(1,7),7-(6),27-(7,8,8)]    1
60[8-(6),8-(6),8-(6),8-(6),8-(6),8-(6,30),8-(6,60),8-(6,60)]    1
30[7-(6,6),7-(6,6),7-(6,6),8-(6),8-(6,60)]    1
6[6-(6,7),8-(30,60),8-(60,60)]    1
8[6-(6,8),30-(7,7,7,8),60-(8,8,8,8,8,8,8)]    1
6[6-(1,6),8-(63),8-(63)]    2
48[7-(6),7-(6),7-(6),7-(6),7-(6),17-(0)]    1
48[6-(7),6-(7),7-(6)]    1
48[6-(7),6-(7),6-(7),17-(0)]    1
6[7-(48),48-(6,6,17)]    1
6[7-(48),48-(6,7)]    1
6[7-(0),48-(6,6,7)]    2
7[6-(48),48-(7,7,7,7,17)]    1
7[6-(48),48-(6,6)]    1
17[48-(7,7,7,7,7)]    1
17[48-(6,6,6)]    1
6[6-(6,6),6-(8,8),7-(6,48)]    2
7[6-(1,6),6-(6,6),48-(7,7,8,8)]    1
48[7-(6,7),7-(7,7),17-(48),17-(48)]    2
48[7-(6,7),7-(7,7),7-(7,7),17-(48),17-(48)]    2
6[6-(1,1,1),7-(7,48),7-(7,48)]    2
7[6-(6,7),7-(7),48-(7,7,7,17,17)]    2
7[7-(6,48),7-(7),48-(7,7,17,17)]    2
7[6-(6,7),7-(7,48),48-(7,7,7,17,17)]    2
7[7-(6,48),7-(7,48),48-(7,17,17)]    2
7[6-(6,7),7-(7),48-(7,17,17)]    2
7[6-(6,7),7-(7),48-(7,7,17,17)]    2
17[48-(7,7,17),48-(7,7,7,7,17)]    2
17[48-(7,7,7,17),48-(7,7,7,7,17)]    2
17[48-(7,7,7,17),48-(7,7,7,17)]    2
65[8-(15),8-(6),8-(6),8-(6),8-(6),8-(6),8-(6)]    1
8[15-(6,6,6),65-(8,8,8,8,8,8)]    1
48[7-(6,6,6),8-(6),8-(6),8-(6,48)]    1
6[1-(0),1-(0),7-(6,6),7-(6,6,48)]    3
7[6-(1,1,7),6-(1,1,7),6-(1,1,7),48-(8,8,8)]    1
29[7-(6,6,6),53-(29,29),53-(29,29),53-(29,29)]    1
6[1-(0),1-(0),6-(1,1,7),7-(6,6,29)]    5
6[1-(0),1-(0),6-(1,1,7),7-(6,29)]    1
53[29-(7,53,53),29-(7,53,53),29-(7,53,53)]    2
7[6-(1,1,6),6-(1,1,6),6-(1,1,6),29-(53,53,53)]    1
7[6-(1,1,6),6-(1,1,6),29-(53,53,53)]    1
66[8-(15),8-(6),8-(6),8-(6),8-(6),8-(6),8-(6),8-(6)]    2
15[6-(6,6),6-(6,6),6-(6,6),8-(66)]    2
8[15-(6,6,6),66-(8,8,8,8,8,8,8)]    2
8[6-(1,8),66-(8,8,8,8,8,8,8)]    2
6[6-(6,6),6-(6,6),6-(6,7)]    2
6[6-(1,6,6),6-(6,6),6-(6,6)]    2
6[1-(0),6-(1,1,6),6-(1,1,6),6-(6,6)]    2
6[6-(6,8),8-(70),8-(70)]    1
28[7-(6,6),7-(6,6),8-(6),8-(6),8-(6),8-(6,6)]    1
6[6-(1,6),6-(6,6),8-(6,28)]    1
8[6-(6,6),6-(6,6),28-(7,7,8,8,8)]    1
6[6-(1,1,6),6-(1,6),6-(6,8)]    1
6[6-(6,6),6-(6,6),8-(6)]    2
6[1-(0),1-(0),6-(1,1,1),6-(1,1,8)]    1
6[6-(6,6,6),8-(29),8-(29)]    2
6[6-(1,1,6),6-(1,1,6),6-(1,1,6),6-(8,8)]    7
6[1-(0),1-(0),6-(6,6,6),6-(6,6,6)]    8
15[6-(6,8,15),8-(44),8-(44),8-(44)]    1
15[6-(6,8,15),8-(0),8-(44),8-(44)]    1
44[8-(15),8-(15),8-(15),8-(15),8-(15),44-(8,8,8,8,8)]    1
6[1-(0),1-(0),6-(1,1,6),7-(1,1,1)]    1
8[15-(6,8,8),44-(8,8,8,8,44)]    1
7[1-(0),1-(0),1-(0),6-(1,1,6)]    3
29[7-(6,6),8-(29,29),8-(6),8-(6)]    1
8[29-(7,8,8),29-(8,8,8),29-(8,8,8)]    1
82[8-(6),8-(6),8-(6),8-(6)]    1
6[6-(6,6),8-(82),8-(82)]    1
8[6-(6,8),82-(8,8,8)]    1
57[8-(6),8-(6),8-(6),8-(6),8-(6),8-(6),8-(6,6),8-(6,6),8-(6,6)]    4
6[6-(1,1,8),8-(57),8-(57)]    3
6[1-(0),1-(0),6-(8,8),8-(6,57)]    6
8[6-(1,1,6),6-(1,1,6),57-(8,8,8,8,8,8,8,8)]    4
28[8-(6),8-(6),8-(6),8-(6),8-(6),8-(6,28)]    1
28[8-(6),8-(6),8-(6,28)]    1
8[6-(6,8),28-(8,8)]    2
8[6-(6,8),28-(8,8),28-(8,8,8,8,8)]    1
29[8-(6),8-(6),29-(8,8)]    1
8[6-(6,8),29-(8,29)]    1
64[8-(6),8-(6),8-(6),8-(6),8-(6),8-(6),8-(6)]    3
25[7-(6,6),7-(6,6),8-(6),8-(6)]    6
6[6-(6,6),8-(25),8-(64)]    1
7[6-(1,6),6-(1,6),25-(7,8,8)]    4
8[6-(6,8),25-(7,7,8)]    7
6[6-(6,8),8-(65),8-(65)]    3
29[7-(6,6),7-(6,6),17-(0),17-(0)]    1
7[6-(6,6),6-(6,8),29-(7,17,17)]    1
7[6-(6,6),6-(6,8),29-(8,8)]    1
17[29-(7,7,17)]    1
8[6-(6,7),29-(7,8)]    1
28[7-(6,6),7-(6,6),7-(6,6),8-(42),8-(42)]    2
28[7-(6,6),7-(6,6),7-(6,6),7-(6,6),8-(42),8-(42)]    2
42[8-(15,42),8-(28),8-(42),8-(42)]    2
42[8-(15),8-(15,42),8-(42),8-(42)]    2
42[8-(15,42),8-(15,42),8-(28),8-(42),8-(42)]    2
42[8-(15),8-(15,42),8-(28),8-(42),8-(42)]    2
15[8-(0),8-(42),8-(42,42),8-(42,42)]    2
15[8-(0),8-(42),8-(42),8-(42,42)]    2
6[1-(0),7-(6,28),7-(7)]    2
6[1-(0),7-(6,28),7-(6,7)]    2
6[1-(0),7-(1,6),7-(7)]    2
6[1-(0),7-(1,6),7-(6,7)]    2
7[6-(1,7),6-(1,7),28-(7,7,8,8)]    2
7[6-(1,7),6-(1,7),28-(7,7,7,8,8)]    2
7[1-(0),6-(1,7),6-(1,7)]    2
8[28-(7,7,7,8),42-(8,8,8)]    2
8[42-(8,8,8),42-(8,8,8,8)]    3
8[42-(8,8,8),42-(8,8,8)]    3
8[15-(8,8,8),42-(8,8,8)]    2
8[15-(8,8,8),42-(8,8,8),42-(8,8,8,8)]    2
8[28-(7,7,7,7,8),42-(8,8,8,8)]    2
8[42-(8,8,8,8),42-(8,8,8,8)]    2
8[28-(7,7,7,8),42-(8,8,8,8)]    2
8[15-(8,8,8),42-(8,8,8,8),42-(8,8,8,8)]    2
8[15-(8,8,8),42-(8,8,8,8)]    2
22[7-(6,6),7-(6,6),8-(22),8-(6),8-(6)]    2
30[7-(6,6),8-(30,30,30),8-(6),8-(6)]    1
30[7-(6,6),8-(30,30,30),8-(6,30),8-(6,30),30-(7,8,8,8)]    1
6[6-(1,6),6-(6,6,6),6-(6,8)]    4
6[6-(6,6),6-(6,6),8-(22)]    2
6[6-(1,1,7),6-(1,6),6-(6,8)]    2
6[1-(0),1-(0),6-(6,6),7-(6,22)]    2
6[1-(0),6-(1,1,6),6-(1,6,7),7-(6,22)]    2
7[6-(1,1,6),6-(1,6,6),22-(7,8,8,8)]    2
7[6-(1,6),6-(1,6),30-(8,8,8,30)]    1
8[6-(6,8),30-(7,8,8,30),30-(7,8,8,30)]    1
8[6-(6,6),22-(7,7,8,8)]    2
8[22-(7,7,8,8),22-(7,7,8,8)]    2
8[30-(7,8,8),30-(7,8,8),30-(7,8,8,30),30-(7,8,8,30)]    1
63[8-(1,63,63),8-(6),8-(6,63),8-(6,63),8-(6,63),8-(6,63),8-(6,63),8-(6,63)]    1
63[7-(6,6),7-(6,6),7-(6,6),7-(6,6),8-(6),8-(6),8-(6,63),8-(6,63),8-(6,63),8-(6,63)]    1
1[8-(63,63,63),8-(63,63,63)]    1
6[6-(6,6),7-(6,63),8-(63,63)]    1
7[6-(1,6),6-(6,8),63-(7,7,7,8,8,8,8,8,8)]    1
8[6-(6,7),63-(7,7,7,7,8,8,8,8,8),63-(8,8,8,8,8,8,8)]    1
8[6-(6,8),63-(7,7,7,7,8,8,8,8,8)]    1
8[1-(8),63-(8,8,8,8,8,8,8),63-(8,8,8,8,8,8,8),63-(8,8,8,8,8,8,8)]    1
30[8-(30,30),8-(30,30),8-(30,30),8-(6),8-(6)]    1
30[8-(30,30),8-(30,30),8-(30,30),8-(30,30),8-(6),8-(6)]    2
8[30-(8,8,8,8),30-(8,8,8,8),30-(8,8,8,8,8)]    1
8[30-(8,8),30-(8,8,8,8),30-(8,8,8,8,8)]    2
6[7-(1,1),7-(6,29),7-(6,29)]    1
7[6-(7,7),6-(7,7),29-(17,17)]    1
26[7-(6,6),8-(6),8-(6),8-(6)]    1
6[6-(6,7),8-(0),8-(26)]    1
6[6-(6,7),8-(26),8-(26)]    1
7[6-(1,6),6-(1,6),26-(8,8,8)]    1
8[6-(6,8),26-(7,8,8)]    1
28[7-(1,6,6),8-(6),8-(6),8-(6),8-(6,28)]    2
28[8-(6),8-(6),8-(6),8-(6),8-(6,28),8-(6,28)]    4
6[1-(0),1-(0),1-(0),7-(1,6,28)]    3
7[1-(0),6-(1,1,1),6-(1,1,1),28-(8,8,8,8)]    3
8[6-(6,8),28-(7,8,8,8)]    8
8[6-(6,8),28-(7,8,8,8),28-(8,8,8,8,8)]    2
60[8-(6),8-(6),8-(6),8-(6),8-(6),8-(6),8-(6),8-(6,60),8-(6,60)]    1
64[8-(15),8-(15,64),8-(15,64),8-(15,64),8-(15,64),8-(6),8-(6)]    1
15[1-(0),8-(64),8-(64,64),8-(64,64)]    1
8[15-(1,8,8),64-(8,8,8,8,8,8),64-(8,8,8,8,8,8)]    1
8[15-(1,8,8),64-(8,8,8,8,8,8)]    1
25[8-(6),8-(6),8-(6,25),8-(6,25)]    2
6[6-(1,1,8),8-(25),8-(25,25)]    1
28[7-(1,1,6),7-(6,6),8-(6),8-(6),8-(6),8-(6)]    2
6[6-(1,6,7),8-(28),8-(28)]    3
29[7-(6,6),8-(42),8-(42),8-(42)]    1
42[8-(29),8-(29),8-(29)]    1
8[29-(7,8,8),42-(8,8)]    1
30[7-(6,6),7-(6,6),8-(6)]    4
30[7-(6,7),7-(6,7),7-(6,7),7-(6,7),8-(6),8-(6)]    3
7[6-(1,7),7-(6,30),30-(7,7,7,8,8)]    3
7[6-(1,7),6-(1,7),30-(7,8)]    3
8[6-(6,8),30-(7,7)]    4
30[8-(1,6),8-(6),8-(6),8-(6)]    1
1[8-(6,30)]    1
6[6-(1,6),6-(6,6),7-(6,30)]    4
6[6-(6,6),8-(0),8-(1,30)]    1
7[6-(6,6),6-(6,6),30-(7,7,7)]    2
8[1-(0),6-(6,8),30-(8,8,8)]    1
27[7-(6,6),8-(1,27,27),8-(1,27,27),8-(6),8-(6),8-(6,27)]    2
7[6-(1,6),6-(6,6),27-(8,8,8,8,8)]    3
8[6-(6,8),27-(7,8,8,8,8),27-(8,8,8,8,8)]    3
8[1-(0),27-(7,8,8,8,8),27-(7,8,8,8,8),27-(8,8,8,8,8)]    2
6[6-(1,1,1),7-(6,47),7-(6,47)]    2
7[6-(1,6),6-(6,7),47-(7,47)]    2
27[7-(6,7),7-(6,7),7-(6,7),7-(6,7)]    4
6[1-(0),6-(6,6),7-(7,27)]    4
7[6-(1,6),7-(6,27),27-(7,7,7)]    3
6[6-(6,6),6-(6,7),6-(8,8)]    2
6[6-(1,6),6-(6,6),7-(6,6)]    4
6[6-(1,6),6-(6,6),6-(6,7)]    5
6[6-(1,6,6),8-(63),8-(63,63)]    1
27[7-(6),7-(6),7-(6),7-(6)]    1
6[7-(27),16-(80)]    1
7[6-(16),27-(7,7,7)]    1
29[53-(29,29),53-(29,29),53-(29,29),53-(29,29,29)]    1
29[7-(6,6),29-(7,29,53,53,53),53-(29,29),53-(29,29),53-(29,29,29)]    1
29[7-(6,6),29-(7,53,53,53),29-(7,53,53,53),53-(29,29),53-(29,29),53-(29,29)]    1
53[29-(53,53,53),29-(7,29,53,53),29-(7,29,53,53),29-(7,53,53)]    1
53[29-(53,53,53),29-(7,53,53),29-(7,53,53)]    1
53[29-(53,53,53),29-(7,29,29,53,53),29-(7,29,53,53)]    1
53[29-(7,29,29,53,53),29-(7,29,53,53),29-(7,29,53,53)]    1
7[6-(1,6),6-(1,6),29-(29,29,53,53,53)]    1
27[7-(6,6),8-(6),8-(6),8-(6)]    6
7[6-(1,6),6-(1,6),27-(8,8,8)]    9
6[1-(0),6-(1,1,1),6-(1,1,6),6-(8,8)]    3
6[6-(1,1,8),8-(12),8-(12)]    2
6[1-(0),1-(0),6-(8,8),7-(1,6)]    3
6[6-(1,1,7),8-(0),8-(27)]    1
6[6-(1,1,7),8-(0),8-(1)]    2
7[1-(0),6-(1,1,6),6-(7,7)]    2
27[8-(6),8-(6),8-(6),8-(6),8-(6)]    3
7[6-(1,6),6-(1,7),27-(8,8,8)]    3
30[7-(6,6,6),7-(6,6,6),7-(6,6,6),8-(6),8-(6),8-(6)]    1
7[6-(1,1,6),6-(1,1,6),6-(1,1,6),30-(7,7,8,8,8)]    1
8[6-(6,8),30-(7,7,7,8,8)]    3
6[6-(6,6),8-(27),8-(70)]    1
6[6-(6,35),6-(6,6),6-(6,6)]    3
6[6-(6,6),6-(6,6),35-(0)]    3
29[7-(6,6),7-(6,6),7-(6,6),8-(6)]    3
7[6-(1,6),6-(1,7),29-(7,7,8)]    1
28[7-(1,1,6),7-(1,1,6),7-(1,1,6,6),7-(6),7-(6)]    1
1[7-(1,6,6,28)]    1
6[7-(28),26-(6,6,6,6,6)]    2
6[1-(0),1-(0),6-(1,1,6),7-(1,1,6,28)]    1
7[6-(26),28-(7,7,7,7,7)]    2
7[6-(26),28-(7,7,7,7)]    2
7[1-(0),1-(0),6-(1,1,6),6-(1,1,6),28-(7,7,7,7)]    1
30[7-(6,6),7-(6,6),17-(0),17-(0)]    1
7[6-(1,6),6-(1,6),30-(7,17,17)]    1
17[30-(7,7,17)]    1
29[7-(6,6),7-(6,8),8-(29,29),8-(7),9-(0)]    1
29[7-(6,6),7-(6,6),7-(6,8),8-(7)]    1
6[6-(1,7),6-(6,7),7-(6,29)]    1
6[6-(1,1,1),6-(6,7),7-(8,29)]    1
6[1-(0),6-(6,7),7-(6,29)]    7
7[6-(1,6),6-(6,6),29-(7,8,8,9)]    1
7[6-(6,6),8-(29),29-(7,8,8,9)]    1
7[6-(1,6),6-(6,6),29-(7,7,8)]    2
7[6-(6,6),8-(29),29-(7,7,8)]    1
8[7-(6,29),29-(7,7,8,9)]    1
8[7-(6,29),29-(7,7,7)]    1
8[29-(7,7,8,9),29-(7,7,8,9),29-(7,7,8,9)]    1
9[29-(7,7,8,8)]    1
6[6-(1,6),6-(1,7),6-(6,7)]    2
6[6-(1,1),6-(6,6),7-(7)]    1
6[1-(0),1-(0),6-(6,7)]    1
47[7-(6,6),7-(6,7),7-(6,7)]    3
6[6-(1,1,6),7-(6,47),7-(7,47)]    3
6[1-(0),7-(6,47),7-(7,47)]    5
7[6-(6,7),7-(6,47),47-(7,7)]    3
7[6-(1,7),7-(6,47),47-(7,7)]    3
7[6-(1,7),6-(6,7),47-(7,7)]    3
25[7-(6),7-(6),7-(6),8-(7)]    1
6[1-(0),6-(1,7),7-(6,8)]    1
7[6-(41),25-(7,7,8)]    1
8[7-(6,6),25-(7,7,7)]    1
29[7-(1,1,6),8-(6),8-(6)]    4
7[1-(0),1-(0),6-(1,6,6),29-(8,8)]    4
7[6-(48),48-(7,7,7)]    2
30[8-(30,30),8-(6),8-(6),8-(6),8-(6)]    6
8[30-(8,8,8),30-(8,8,8),30-(8,8,8,8)]    5
27[8-(1,27,27),8-(6),8-(6),8-(6),8-(6)]    2
27[8-(1,27,27),8-(6),8-(6),8-(6)]    3
8[1-(0),27-(8,8,8),27-(8,8,8),27-(8,8,8,8)]    2
62[7-(6,6),7-(6,6),7-(6,6),8-(6),8-(6),8-(6),8-(6),8-(6),8-(6)]    1
6[6-(6,7),8-(26),8-(62)]    1
6[6-(1,6),6-(8,8),7-(6,62)]    6
7[6-(6,6),6-(6,6),62-(7,7,8,8,8,8,8,8)]    1
8[6-(6,8),62-(7,7,7,8,8,8,8,8)]    1
29[7-(6,6),16-(29,29,74),16-(29,29,74),35-(0)]    2
29[7-(6,6),7-(6,6),16-(29,29,74),16-(29,29,74)]    3
74[16-(29,29,29),16-(29,29,29),16-(29,29,29),16-(29,29,29)]    3
16[29-(7,16,35),29-(7,16,35),29-(7,7,16),74-(16,16,16)]    2
7[6-(1,6),6-(1,7),29-(16,16,35)]    2
25[7-(6,6),8-(6),8-(6),8-(6),8-(6,25)]    2
8[6-(6,8),25-(7,8,8,8),25-(8,8,8,8,8)]    2
31[8-(15),8-(15),8-(15),8-(15),9-(31)]    1
31[8-(15),8-(15),8-(15),8-(15)]    3
31[8-(15),8-(15),8-(15),8-(15),8-(31)]    1
15[8-(31),8-(31),8-(31),8-(31)]    3
8[15-(8,8,8),31-(8,8,8,9)]    1
8[15-(8,8,8),31-(8,8,8,9,9)]    1
8[15-(8,8,8),31-(8,8,8,8)]    1
8[31-(8,8,8,8),31-(8,8,8,8)]    1
8[15-(8,8,8),31-(8,8,8)]    4
9[31-(8,8,8,8),31-(8,8,8,8,9)]    1
64[8-(6),8-(6),8-(6),8-(6),8-(6,64),8-(6,64),8-(6,64)]    1
64[8-(6),8-(6),8-(6),8-(6),8-(6),8-(6,64),8-(6,64),8-(6,64)]    2
47[7-(6,6),7-(6,6),7-(6,7),7-(6,7)]    2
47[8-(7),8-(7)]    1
6[6-(1,1,1),6-(6,7),7-(7,47)]    2
7[6-(6,6),7-(6,47),47-(7,7,7)]    1
7[8-(0),8-(0),8-(47)]    1
8[7-(8,8),47-(8)]    1
6[6-(1,1,1),8-(57),8-(57,57)]    1
30[7-(6),7-(6)]    1
6[7-(30),29-(7,7,29)]    1
7[6-(29),30-(7)]    1
6[6-(1,1,1),7-(1,6),8-(25)]    2
6[1-(0),1-(0),1-(0),6-(7,8)]    6
6[1-(0),1-(0),6-(1,1,6),7-(1,6)]    4
8[6-(6,7),25-(8,8,8,8,8)]    2
80[35-(0),35-(0),35-(0),35-(0)]    1
35[80-(35,35,35)]    1
62[7-(6,6),7-(6,6),8-(6),8-(6),8-(6),8-(6),8-(6),8-(6),8-(6)]    3
62[8-(6),8-(6),8-(6),8-(6),8-(6)]    5
6[6-(1,1,1),7-(1,6),7-(6,62)]    3
6[6-(6,7),6-(8,8),7-(6,62)]    5
7[6-(6,6),6-(6,7),62-(7,8,8,8,8,8,8,8)]    3
8[6-(6,8),62-(7,7,8,8,8,8,8,8)]    3
8[6-(6,8),62-(8,8,8,8)]    5
28[7-(7,7),7-(7,7),7-(7,7),7-(7,7),7-(7,7),7-(7,7)]    2
6[6-(6,6),7-(1,7),7-(1,7)]    1
7[7-(1,6),7-(7,28),28-(7,7,7,7,7)]    1
7[1-(0),6-(6,7),7-(7,28)]    1
7[7-(6),7-(7,28),28-(7,7,7,7,7)]    1
7[6-(6,7),7-(7,28)]    1
12[8-(49,49),8-(6),8-(6),8-(6)]    1
49[8-(12,49),8-(12,49),8-(6),8-(6),8-(6),8-(6)]    1
6[6-(6,6),8-(12),8-(49)]    1
8[12-(8,8,8),49-(8,8,8,8,8),49-(8,8,8,8,8)]    1
6[1-(0),1-(0),1-(0),8-(29,29)]    3
7[6-(6,6),6-(6,6),29-(8,8,8)]    2
8[6-(1,1,1),29-(7,8,8),29-(7,8,8)]    1
29[7-(6,6),7-(6,6),7-(6,6)]    2
7[6-(1,6),6-(1,6),29-(7,7)]    2
6[1-(0),8-(27),8-(27)]    3
29[7-(6,6),7-(6,6),7-(6,6),17-(0),17-(0)]    1
7[6-(1,6),6-(1,6),29-(7,7,17,17)]    1
17[29-(7,7,7,17)]    1
27[7-(6),7-(6),7-(6),7-(6),8-(1)]    1
6[7-(27),42-(6,6,6,6,6,6,6)]    1
7[6-(42),27-(7,7,7,8)]    1
8[1-(0),27-(7,7,7,7)]    1
6[6-(6,7),6-(8,8),7-(6,27)]    2
7[6-(1,7),6-(6,6),27-(7,8,8)]    2
63[7-(6,6),7-(6,6),7-(6,6),8-(6),8-(6),8-(6),8-(6),8-(6),8-(6)]    3
6[6-(6,7),8-(26),8-(63)]    1
7[6-(6,6),6-(6,6),63-(7,7,8,8,8,8,8,8)]    3
8[6-(6,8),63-(7,7,7,8,8,8,8,8)]    3
92[8-(6),8-(6),8-(6),8-(6),8-(92,92),8-(92,92),8-(92,92),8-(92,92)]    1
8[6-(6,8),92-(8,8,8,8,8,8,8)]    1
8[92-(8,8,8,8,8,8,8),92-(8,8,8,8,8,8,8),92-(8,8,8,8,8,8,8)]    1
63[7-(6,6),7-(6,6),8-(6),8-(6),8-(6),8-(6),8-(6),8-(6)]    3
63[7-(6,6),7-(6,6),8-(6),8-(6),8-(6),8-(6)]    2
6[6-(6,6),6-(6,7),7-(6,63)]    1
7[6-(1,6),6-(6,6),63-(7,8,8,8,8,8,8)]    1
7[6-(1,6),6-(6,6),63-(7,8,8,8,8)]    1
8[6-(6,8),63-(7,7,8,8,8)]    6
8[6-(6,8),63-(7,7,8,8,8,8,8)]    6
30[7-(6,6),7-(6,6),8-(1,30),8-(6),8-(6)]    1
30[7-(6,6),8-(1,30),8-(6),8-(6),8-(6)]    1
30[7-(1,6,6),7-(6,6),8-(6),8-(6),8-(6)]    1
6[1-(0),1-(0),6-(1,1,7),7-(1,6,30)]    1
6[1-(0),1-(0),6-(1,1,7),7-(1,1,6)]    1
7[6-(1,7),6-(6,6),30-(7,8,8,8)]    2
7[6-(1,7),6-(6,6),30-(8,8,8,8)]    2
7[1-(0),6-(1,1,6),6-(1,1,6),30-(7,8,8,8)]    1
8[1-(0),30-(7,7,8,8),30-(7,8,8,8)]    1
63[8-(6),8-(6),8-(6),8-(6),8-(6),8-(6),8-(6),8-(6),8-(6)]    1
92[8-(6),8-(6),8-(6),8-(6),8-(6),8-(6),8-(92,92)]    1
8[6-(6,8),92-(8,8,8,8,8,8)]    2
8[92-(8,8,8,8,8,8),92-(8,8,8,8,8,8),92-(8,8,8,8,8,8)]    2
65[8-(6),8-(6),8-(6),8-(6),8-(6,65),8-(6,65),8-(6,65),8-(6,65)]    5
25[7-(7,7),7-(7,7),8-(25,25)]    1
25[7-(6,7),7-(6,7),7-(7,7),7-(7,7),8-(25,25)]    1
25[7-(7,7),7-(7,7),7-(7,7),7-(7,7),8-(25,25),8-(25,25)]    1
6[6-(6,6),7-(7),7-(7,25)]    3
7[6-(6,7),7-(7,25),25-(7,7,7,8)]    1
7[7-(6,25),7-(7),25-(7,7,7,8,8)]    1
7[7-(6),7-(7,25)]    2
7[7-(6,25),7-(7,25),25-(7,7,7,8,8)]    1
7[7-(6),7-(7,25),25-(7,8)]    1
7[7-(6),7-(7,25),25-(7,7,7,8)]    1
7[7-(6),7-(7),25-(7,7,7,8)]    1
8[25-(7,7),25-(7,7,7,7),25-(7,7,7,7,8)]    1
62[7-(6,6),7-(6,6),8-(6),8-(6),8-(6),8-(6),8-(6),8-(6)]    1
6[1-(0),7-(6,62),7-(6,62)]    4
7[6-(1,7),6-(6,6),62-(7,8,8,8,8,8)]    2
7[6-(1,7),6-(6,6),62-(7,8,8,8,8,8,8)]    3
8[6-(6,8),62-(7,7,8,8,8,8,8)]    4
27[7-(6,6),7-(6,6),7-(6,6),17-(0)]    1
7[6-(1,7),6-(1,7),27-(7,7,17)]    1
17[27-(7,7,7)]    1
63[8-(6),8-(6),8-(6),8-(6),8-(6),8-(6),8-(6,63),8-(6,63)]    2
8[6-(6,8),63-(8,8,8,8,8),63-(8,8,8,8,8,8,8)]    1
48[7-(1,1,6),7-(1,1,6),7-(6),7-(6)]    1
6[7-(0),28-(6,6,6)]    3
6[1-(0),1-(0),6-(6,6),7-(1,1,48)]    1
7[6-(28),48-(7,7,7)]    1
7[6-(28)]    3
7[1-(0),1-(0),6-(1,1,6),48-(7,7,7)]    1
49[7-(1,1,6),8-(1,49),8-(1,49),8-(6),8-(6),8-(6)]    1
1[7-(1,6,49)]    1
6[6-(1,6),6-(1,6),7-(1,1,49)]    1
7[1-(0),1-(0),6-(6,6),49-(8,8,8,8,8)]    1
8[1-(0),49-(7,8,8,8,8),49-(7,8,8,8,8)]    1
29[7-(6,6),16-(29,29,74),16-(29,29,74),53-(0)]    1
16[29-(7,16,53),29-(7,16,53),29-(7,7,16),74-(16,16,16)]    1
7[6-(1,6),6-(1,7),29-(16,16,53)]    1
7[6-(1,6),6-(1,7),6-(7,7)]    2
6[1-(0),1-(0),6-(1,1,7),7-(1,1,1)]    2
25[8-(1,6),8-(1,6),8-(6),8-(6),8-(6,25),8-(6,25)]    3
6[6-(1,6),6-(6,8),8-(1,25)]    3
6[6-(6,8),6-(6,8),8-(25,25)]    3
8[1-(0),6-(6,6),25-(8,8,8,8,8)]    3
8[6-(6,6),25-(8,8,8,8,8),25-(8,8,8,8,8)]    3
65[8-(1,1),8-(6),8-(6),8-(6),8-(6),8-(6),8-(6),8-(6),8-(6)]    1
6[6-(1,6,8),8-(65),8-(65)]    1
6[1-(0),6-(1,6,8),6-(8,8),8-(65)]    1
8[6-(1,6,6),65-(8,8,8,8,8,8,8,8)]    1
8[1-(0),1-(0),65-(8,8,8,8,8,8,8,8)]    1
29[8-(6),8-(6),8-(6),8-(6),8-(6)]    2
1[6-(1,1,6,6)]    1
6[6-(1,1,1,6),7-(6,6),8-(29)]    1
6[1-(0),1-(0),1-(0),6-(1,1,1,6),6-(7,8)]    1
8[6-(6,7),29-(8,8,8,8)]    1
58[8-(6),8-(6),8-(6),8-(6),8-(6),8-(6),8-(6,58),8-(6,58),8-(6,58)]    1
58[8-(6),8-(6),8-(6),8-(6),8-(6),8-(6),8-(6,58),8-(6,58),8-(6,58),8-(6,58),8-(6,58),8-(6,58)]    1
8[6-(6,8),58-(8,8,8,8,8,8,8,8,8,8,8)]    1
8[6-(6,8),58-(8,8,8,8,8,8,8,8),58-(8,8,8,8,8,8,8,8,8,8,8)]    1
8[6-(6,8),58-(8,8,8,8,8,8,8,8)]    3
62[7-(6,6),7-(6,6),8-(6),8-(6),8-(6),8-(6,62)]    2
62[7-(6,6),7-(6,6),8-(6),8-(6),8-(6),8-(6,62),8-(6,62),8-(6,62)]    2
6[6-(6,7),8-(62,62),8-(62,62)]    2
7[6-(1,7),6-(6,6),62-(7,8,8,8,8)]    2
8[6-(6,8),62-(7,7,8,8,8),62-(7,7,8,8,8,8,8)]    2
8[6-(6,8),62-(7,7,8,8,8,8,8),62-(7,7,8,8,8,8,8)]    3
48[6-(6,8,8),8-(6),8-(6),8-(6),8-(6),8-(6),8-(6,48)]    1
7[1-(0),1-(0),1-(0),6-(1,1,1)]    2
6[6-(1,1,8),6-(1,1,8),6-(1,1,8),6-(1,8)]    1
6[1-(0),6-(6,6,6),8-(6)]    1
6[6-(1,6),6-(1,6),6-(8,8,48)]    1
6[6-(6,6),8-(48),8-(48),48-(8,8,8,8,8,8)]    1
6[1-(0),1-(0),1-(0),7-(1,1,1)]    2
8[6-(6,8),48-(6,8,8,8,8,8)]    1
8[6-(6,8,48),48-(6,8,8,8,8,8)]    1
8[6-(6,8),48-(6,8,8,8,8,8),48-(8,8,8,8,8)]    1
27[7-(6,7),7-(6,7),8-(1,27,27),8-(1,27,27),8-(6)]    2
27[7-(7,7),7-(7,7),8-(1,27,27),8-(1,27,27),8-(6),8-(6)]    2
6[6-(1,6),6-(6,7),7-(7,27)]    3
7[6-(6,6),7-(7,27),27-(7,8,8,8)]    2
7[7-(6,27),7-(6,27),27-(7,8,8,8,8)]    2
8[1-(0),27-(7,7,8,8),27-(7,7,8,8),27-(7,7,8,8,8)]    2
29[7-(6,6),8-(15),8-(15),8-(15)]    3
15[6-(6,6),8-(29),8-(29),8-(29)]    3
6[1-(0),6-(1,7),6-(6,15)]    2
8[15-(6,8,8),29-(7,8,8)]    5
6[6-(6,6),8-(29),8-(92)]    1
47[7-(6,6),7-(6,6),7-(6,6)]    7
6[6-(1,6),6-(6,6),7-(6,26)]    4
7[6-(1,6),6-(1,6),47-(7,7)]    6
29[7-(6,6),8-(15),8-(15),8-(15,29)]    1
29[8-(15),8-(15),8-(15),8-(15,29)]    1
29[8-(15),8-(15)]    2
15[6-(6,8,15),8-(0),8-(29),8-(29,29)]    1
15[6-(6,8,15),8-(29),8-(29),8-(29)]    1
6[6-(1,1,6),8-(1),15-(8,8,8),15-(8,8,8)]    1
6[1-(0),1-(0),6-(6,6),6-(8,15,15)]    1
8[15-(6,8,8),29-(7,8,8),29-(8,8,8)]    1
8[15-(6,8,8),29-(8,8,8)]    4
8[15-(6,8,8),29-(8)]    2
71[7-(6,6,6),8-(15),8-(15),8-(6),8-(6),8-(6)]    1
15[6-(1,1,7),8-(1),8-(71),8-(71)]    2
6[1-(0),1-(0),7-(6,6,71),15-(8,8,8)]    1
6[1-(0),1-(0),6-(8,8),7-(6,6,71)]    1
6[6-(1,1,7),8-(71),8-(71)]    1
6[6-(1,1,7),8-(0),8-(71)]    1
7[6-(1,1,15),6-(1,1,6),6-(1,1,6),71-(8,8,8,8,8)]    1
8[6-(6,8),71-(7,8,8,8,8)]    1
8[15-(6,8,8),71-(7,8,8,8,8)]    1
6[6-(6,6,6),8-(0),8-(30)]    1
60[7-(6,6),8-(6),8-(6),8-(6),8-(6),8-(6),8-(6)]    3
7[6-(6,6),6-(6,6),60-(8,8,8,8,8,8)]    2
8[6-(6,8),60-(7,8,8,8,8,8)]    3
62[8-(6),8-(6),8-(6,62),8-(6,62),8-(6,62),8-(6,62),8-(6,62),8-(6,62)]    1
6[6-(1,6),6-(8,8),7-(6,29)]    2
6[8-(62,62),8-(62,62),8-(62,62)]    1
8[6-(8,8),62-(8,8,8,8,8,8,8),62-(8,8,8,8,8,8,8)]    1
67[8-(6),8-(6),8-(6),8-(6),8-(6),8-(6),8-(6),8-(6)]    2
6[6-(1,7),6-(6,6),7-(6)]    2
6[1-(0),7-(6),7-(6,27)]    3
6[6-(1,7),6-(6,6),7-(6,27)]    2
65[8-(6),8-(6),8-(6),8-(6),8-(7),8-(7),8-(7),8-(7)]    3
7[8-(0),8-(65),8-(65)]    4
8[7-(6,6),65-(8,8,8,8,8,8,8)]    3
8[7-(8,8),65-(8,8,8,8,8,8,8)]    1
6[6-(1,1,1),7-(6),7-(6,63)]    1
8[7-(8,8),65-(8,8,8,8,8)]    2
6[6-(1,6,6),8-(67),8-(67)]    1
57[8-(6),8-(6),8-(6),8-(6),8-(6),8-(6),8-(6,28),8-(6,28),8-(6,28)]    1
28[7-(1,6,6),7-(1,6,6),8-(6),8-(6),8-(6,57),8-(6,57)]    1
6[1-(0),1-(0),6-(8,8),7-(1,6,28)]    1
7[1-(0),6-(1,1,6),6-(1,1,6),28-(7,8,8,8,8)]    1
8[6-(6,8),28-(7,7,8,8,8),57-(8,8,8,8,8,8,8,8)]    1
66[8-(6),8-(6),8-(6),8-(6),8-(6),8-(6),8-(6,66),8-(6,66)]    2
66[8-(6),8-(6),8-(6),8-(6),8-(6,66),8-(6,66)]    3
8[6-(6,8),66-(8,8,8,8,8),66-(8,8,8,8,8,8,8)]    1
60[8-(6),8-(6),8-(6),8-(6),8-(6),8-(6,6),8-(6,60),8-(6,60)]    1
6[6-(1,1,8),8-(60),8-(60)]    2
6[6-(1,6),6-(1,6),8-(6,60)]    1
6[6-(1,1,8),8-(60),8-(60,60)]    1
8[6-(1,1,6),6-(6,6),60-(8,8,8,8,8,8,8)]    1
48[8-(6),8-(6,48),8-(6,48)]    5
6[6-(1,1,7),8-(48),8-(48,48)]    1
6[6-(1,1,7),8-(0),8-(48,48)]    1
6[6-(1,1,7),8-(48),8-(48)]    3
6[6-(1,1,7),8-(0),8-(48)]    3
7[6-(1,6),6-(1,6),48-(8,8)]    3
8[6-(6,8),48-(8,8),48-(8,8,8)]    1
8[6-(6,8),48-(7,8,8,8),48-(8,8,8)]    1
27[17-(0),17-(0)]    2
6[6-(6,6),8-(0),8-(6)]    3
17[27-(17)]    2
8[6-(1,1,6),6-(6,8)]    2
48[8-(6),8-(6),8-(6),8-(6),8-(6,48),8-(6,48),8-(6,48),8-(6,48)]    1
6[6-(8,8),8-(48),8-(48,48)]    1
8[6-(6,8),48-(8,8,8,8,8),48-(8,8,8,8,8,8,8)]    1
8[6-(6,8),48-(8,8,8,8,8,8,8)]    2
93[8-(6),8-(6),8-(6),8-(6),8-(93),8-(93)]    1
6[6-(8,8),8-(93),8-(93)]    1
8[6-(6,8),93-(8,8,8,8,8)]    1
8[93-(8,8,8,8,8),93-(8,8,8,8,8)]    1
62[8-(6),8-(6),8-(6),8-(6),8-(6,62),8-(6,62)]    1
6[6-(1,1,6),8-(0),8-(62)]    1
8[6-(6,8),62-(8,8,8,8,8),62-(8,8,8,8,8)]    2
28[7-(6,6),8-(6),8-(6),8-(6),8-(6)]    1
7[6-(1,6),6-(1,6),28-(8,8,8,8)]    3
30[8-(1,30,30),8-(1,30,30),8-(6),8-(6),8-(6,30),8-(6,30)]    4
30[8-(1,30,30),8-(1,30,30),8-(1,30,30),8-(1,30,30),8-(6),8-(6)]    1
8[6-(6,8),30-(8,8,8,8,8),30-(8,8,8,8,8)]    1
8[1-(0),30-(8,8,8),30-(8,8,8,8,8),30-(8,8,8,8,8)]    1
23[8-(23),8-(23),8-(6),8-(6),8-(6),8-(6)]    5
6[6-(6,6),8-(23),8-(23)]    6
8[23-(8,8,8,8,8),23-(8,8,8,8,8)]    5
8[6-(6,8),23-(8,8,8,8,8)]    6
30[8-(30,30),8-(30,30),8-(6),8-(6),8-(6),8-(6,30)]    1
30[8-(30,30),8-(6),8-(6),8-(6,30)]    1
29[7-(6,7),7-(6,7),8-(1,29,29),8-(6)]    2
6[1-(0),6-(1,6),7-(7,29)]    2
8[1-(0),29-(7,7,8),29-(7,7,8),29-(7,7,8)]    2
40[8-(40,40),8-(40,40),8-(40,40),8-(40,40),8-(6),8-(6),8-(6)]    1
6[6-(6,16),8-(40),8-(40)]    1
8[40-(8,8,8,8,8,8),40-(8,8,8,8,8,8),40-(8,8,8,8,8,8,8)]    1
8[6-(6,8),40-(8,8,8,8,8,8)]    1
50[6-(1,1,1),6-(1,1,1),8-(50,50),8-(50,50),8-(6)]    1
50[6-(1,1,1),6-(1,1,1),8-(50,50),8-(6),8-(6)]    1
6[6-(1,1,6),8-(0),8-(50)]    1
6[6-(6,6),8-(50),8-(50)]    2
6[1-(0),1-(0),1-(0),50-(6,8,8,8)]    1
8[6-(6,8),50-(6,6,8,8)]    1
8[50-(6,6,8,8),50-(6,6,8,8),50-(6,6,8,8)]    1
48[7-(6,6),7-(6,6),7-(6,6),7-(7,7),7-(7,7),7-(7,7)]    1
48[7-(6,6),7-(6,6),7-(7,7),7-(7,7),7-(7,7)]    1
48[7-(7,7),7-(7,7),7-(7,7),7-(7,7),7-(7,7)]    1
48[7-(6,6),7-(6,6),7-(7,7),7-(7,7)]    1
7[6-(1,6),6-(1,6),48-(7,7,7,7)]    1
7[7-(6),7-(7,48),48-(7,7,7,7)]    1
7[6-(1,6),6-(1,6),48-(7,7,7,7,7)]    3
7[7-(6),7-(7,48),48-(7,7,7)]    1
7[7-(6),7-(7,48)]    2
7[7-(6),7-(7),48-(7,7,7,7,7)]    1
6[6-(1,6),8-(48),8-(48)]    3
6[6-(1,6),8-(0),8-(48,48)]    1
8[6-(6,8),48-(7,8,8),48-(7,8,8)]    1
8[6-(6,8),48-(8,8),48-(8,8,8,8)]    3
47[7-(6,6,6),7-(6,6,6)]    3
47[7-(6,6,6),7-(6,6,6),7-(6,6,6)]    1
6[1-(0),1-(0),7-(6,6,47),7-(6,6,47)]    3
6[1-(0),1-(0),7-(6,6),7-(6,6,47)]    3
7[6-(1,1,7),6-(1,1,7),6-(1,1,7),47-(7)]    3
7[6-(1,1,7),6-(1,1,7),6-(1,1,7),47-(7,7)]    1
13[8-(15),8-(15),8-(15),8-(15),9-(0)]    1
15[8-(13),8-(13),8-(13),8-(13)]    3
8[13-(8,8,8,9),15-(8,8,8)]    2
9[13-(8,8,8,8)]    1
6[6-(1,1,1),6-(1,1,1),6-(6,6),6-(6,6)]    3
30[7-(6,6),7-(6,6),8-(6),8-(6),8-(6),8-(6,30)]    1
6[6-(8,8),8-(30,30),8-(30,30)]    1
8[6-(6,8),30-(7,7,8,8,8),30-(8,8,8,8,8)]    1
27[7-(6),7-(6),7-(6,7),7-(6,7),7-(6,7)]    1
27[7-(7,7),7-(7,7),7-(7,7),7-(7,7)]    1
7[6-(6,6),7-(7,27),27-(7,7,7,7)]    1
7[7-(6,27),7-(6,27),27-(7,7,7)]    1
7[6-(6,6),7-(7),27-(7,7,7,7)]    1
7[6-(6),27-(7,7,7,7)]    1
7[7-(6,27),7-(6,27)]    1
60[8-(6),8-(6),8-(6),8-(6),8-(6),8-(6),8-(6,60),8-(6,60),8-(6,60)]    1
60[8-(6),8-(6),8-(6),8-(6),8-(6,60),8-(6,60),8-(6,60)]    2
6[6-(6,6),8-(1),8-(60)]    2
8[6-(6,8),60-(8,8,8,8,8,8),60-(8,8,8,8,8,8,8,8)]    1
66[8-(15),8-(6),8-(6),8-(6),8-(6),8-(6),8-(6)]    1
66[8-(15),8-(15),8-(6),8-(6),8-(6),8-(6),8-(6),8-(6)]    1
15[6-(1,1,7),8-(0),8-(1),8-(66)]    1
15[6-(1,1,7),8-(1),8-(66),8-(66)]    1
8[15-(6,8,8),66-(8,8,8,8,8,8,8)]    1
8[15-(6,8,8),66-(8,8,8,8,8,8)]    1
58[8-(6),8-(6),8-(6),8-(6),8-(6),8-(6)]    2
6[1-(0),7-(6,6),7-(7,29)]    4
7[6-(1,7),7-(6,29),29-(7,8,8)]    3
30[7-(6,6),8-(30,30),8-(6),8-(6),8-(6),8-(6)]    1
30[8-(30,30),8-(6),8-(6),8-(6),8-(6),8-(6)]    1
6[1-(0),7-(6,6),8-(30)]    1
8[30-(7,8,8,8,8),30-(7,8,8,8,8),30-(8,8,8,8,8)]    1
8[6-(1,7),30-(8,8,8,8,8)]    1
30[7-(6,6,6),8-(15),8-(15),8-(15,30),8-(6)]    2
30[8-(15,30),8-(15,30),8-(15,30),8-(15,30),8-(15,30),8-(15,30)]    3
15[6-(1,1,7),8-(30),8-(30),8-(30,30)]    2
6[1-(0),1-(0),6-(1,1,6),7-(6,6,30)]    2
6[1-(0),1-(0),7-(6,6,30),15-(8,8,8)]    2
6[1-(0),6-(1,1,6),6-(8,8),7-(6,6,30)]    1
6[6-(1,6,7),8-(30),8-(48)]    1
7[6-(1,1,15),6-(1,1,6),6-(1,6,6),30-(8,8,8,8)]    1
8[15-(6,8,8),30-(7,8,8,8)]    2
8[15-(6,8,8),30-(7,8,8,8),30-(8,8,8,8,8)]    2
48[7-(6,6),7-(6,6),7-(6,6),8-(6),8-(6),8-(6)]    1
6[6-(1,6),6-(8,8),7-(6,48)]    1
7[6-(1,6),6-(6,6),48-(7,7,8,8,8)]    1
7[6-(1,6),6-(1,6),48-(7,7,8,8,8)]    1
23[8-(23),8-(23),8-(28)]    1
28[7-(6,6),7-(6,6),8-(23),8-(23),8-(23),8-(23)]    1
28[7-(6,6),7-(6,6),8-(23),8-(23)]    1
8[23-(8,8),28-(7,7,8,8,8)]    1
8[23-(8,8,8),28-(7,7,8)]    1
6[6-(6,7),8-(27),8-(66)]    1
48[8-(6),8-(6),8-(6),15-(6,6,6)]    1
15[6-(1,1,6),6-(1,1,6),6-(1,1,6),48-(8,8,8)]    1
6[1-(0),1-(0),6-(1,1,6),15-(6,6,48)]    1
6[1-(0),1-(0),6-(1,1,15),6-(8,8)]    2
8[6-(6,8),48-(8,8,15)]    1
6[1-(0),7-(6,28),7-(6,6)]    6
7[6-(1,7),6-(6,6),28-(7,7,8,8,8)]    1
57[7-(6,6),8-(6),8-(6),8-(6),8-(6)]    1
7[6-(6,6),6-(6,6),57-(8,8,8,8)]    1
8[6-(6,8),57-(7,8,8,8)]    1
30[7-(6,6),7-(6,7),8-(6),8-(6)]    2
6[1-(0),7-(6,6),7-(7,30)]    1
7[6-(1,7),7-(6),30-(7,8,8)]    1
6[6-(6,16),8-(0),8-(30)]    4
30[7-(6,6),8-(1,30),8-(6),8-(6)]    3
30[8-(1,30),8-(1,30),8-(6),8-(6)]    2
8[1-(0),30-(7,8,8),30-(8,8,8)]    1
30[7-(6,6),7-(6,6),8-(30,30,30),8-(6),8-(6)]    1
8[30-(7,7,8,8),30-(7,7,8,8),30-(8,8,8),30-(8,8,8)]    1
28[8-(6),8-(6),8-(6),8-(6,28)]    2
28[8-(6),8-(6),8-(6),8-(6),8-(6,28)]    1
6[1-(0),7-(6,6),8-(28)]    1
6[1-(0),1-(0),1-(0),7-(6,6,6)]    2
7[6-(1,1,1),6-(1,1,1),6-(1,1,1),6-(1,1,1)]    2
8[6-(6,8),28-(8,8,8,8),28-(8,8,8,8,8)]    1
8[6-(1,7),28-(8,8,8,8)]    1
29[7-(6,6),7-(6,7),7-(6,7),8-(29,29)]    1
7[6-(1,7),7-(6,29),29-(7,7,8)]    2
7[6-(1,7),6-(1,7),29-(7,7,8)]    1
8[29-(7,7,7),29-(7,7,7),29-(7,7,7)]    2
28[7-(6,6),7-(6,6),8-(6),8-(6),17-(0)]    2
7[6-(1,6),6-(6,6),28-(7,8,8,17)]    2
7[6-(1,6),6-(1,6),28-(7,8,8,17)]    2
17[28-(7,7,8,8)]    2
8[6-(6,8),28-(7,7,8,17)]    2
8[6-(1,8),27-(7,7,8)]    2
7[6-(1,6),6-(1,7),48-(7,7,8,8)]    2
12[8-(1,1,12),8-(6),8-(6),8-(6),8-(6)]    3
12[8-(1,1,12),8-(1,1,12),8-(6),8-(6),8-(6),8-(6)]    3
1[8-(1,12,12)]    3
8[1-(0),1-(0),12-(8,8,8,8),12-(8,8,8,8,8)]    3
6[6-(1,6,6),8-(59),8-(59,59)]    1
6[6-(1,6),6-(6,6),35-(0)]    1
6[6-(1,6),6-(6),6-(6,35)]    1
29[7-(6,7),7-(6,7),17-(29),17-(29)]    1
7[6-(6,6),7-(6,29),29-(7,17,17)]    1
17[29-(7,7,17),29-(7,7,17)]    1
25[35-(0),35-(0),35-(0),35-(0)]    1
35[25-(35,35,35)]    1
6[6-(1,1,6),6-(1,1,6),6-(6,6),6-(6,6)]    1
6[1-(0),1-(0),6-(1,1,1),6-(6,6,6)]    1
28[8-(1,28),8-(6),8-(6),8-(6)]    1
1[8-(28,28)]    1
6[6-(6,6),8-(1),8-(28)]    2
8[1-(0),28-(8,8,8),28-(8,8,8)]    1
8[6-(6,8),59-(8,8,8,8,8,8),59-(8,8,8,8,8,8)]    4
6[6-(6,6),6-(6,7),7-(6,6)]    2
6[1-(0),7-(6,6),7-(6,6)]    1
7[6-(1,1,1),6-(1,7),6-(6,6)]    1
47[7-(6,6),7-(6,6),47-(47),47-(47)]    1
47[47-(7,7,47),47-(7,7,47)]    1
6[6-(1,6,6),7-(6,47),8-(0)]    1
6[1-(0),6-(1,6,6),6-(1,6,6),6-(7,8)]    1
6[1-(0),6-(1,6),6-(1,6,6),6-(1,6,6)]    1
6[1-(0),6-(1,6),6-(1,6,6)]    1
7[6-(6,8),6-(6,8),47-(7,47)]    1
7[6-(6,8),6-(6,8),47-(7,47,47)]    1
47[7-(6,6),7-(6,7)]    1
6[1-(0),7-(6,47),7-(6,7)]    2
6[1-(0),7-(6,47),7-(7)]    2
6[6-(6,6),8-(0),8-(47)]    2
7[6-(1,7),7-(6,6),47-(7)]    1
7[6-(1,7),6-(1,7),47-(7)]    1
7[6-(1,1,6),6-(1,7),7-(6,47)]    1
7[6-(1,7),6-(1,7),47-(7,8)]    1
48[7-(6,6),7-(6,6),7-(6,6),8-(6)]    4
7[6-(1,6),6-(1,6),48-(7,7,8)]    4
5[1-(0),5-(1,5,5,5,6),5-(1,5,5,5,6),5-(1,5,5,5,6),5-(1,5,5,5,6),6-(5,5,5,5,6)]    1
1[5-(5,5,5,5,6)]    1
6[5-(1,5,5,5,5),5-(1,5,5,5,5),5-(1,5,5,5,5),5-(1,5,5,5,5),5-(1,5,5,5,5),6-(8,8)]    1
6[6-(5,5,5,5,5),8-(57),8-(57)]    1
6[6-(5,5,5,5,5),8-(0),8-(57)]    1
29[7-(6,6),8-(6),8-(6),8-(6)]    7
27[7-(6,6),7-(6,6),7-(6,6),8-(6),8-(6)]    1
6[6-(7,7),6-(7,7),7-(6,27)]    1
6[6-(6,7),7-(1,1),7-(6)]    3
6[1-(0),1-(0),6-(1,1,1),6-(8,8)]    1
6[6-(6,7),7-(6,27),7-(6,27)]    1
7[6-(1,7),6-(6,6),27-(7,7,8,8)]    1
7[6-(1,7),6-(6,7),27-(7,7,8,8)]    1
60[7-(6),7-(6),7-(6),7-(6),7-(6),7-(6)]    1
6[7-(6),7-(60)]    1
7[6-(7),60-(7,7,7,7,7)]    1
25[7-(6,6),8-(6),8-(6),8-(6,25)]    1
6[6-(6,6),8-(0),8-(25,25)]    2
7[6-(1,6),6-(1,7),25-(8,8,8)]    1
7[6-(1,6),6-(1,7),25-(8,8,8,8)]    1
8[6-(6,8),25-(7,8,8),25-(8,8,8,8,8)]    1
6[1-(0),1-(0),6-(6,6,6),7-(6,6)]    3
6[6-(1,1,7),6-(1,1,7),6-(1,1,7),6-(1,1,7)]    3
29[6-(6),7-(6,6),16-(29,42),16-(29,42),42-(8,16,16,16,29,29)]    1
29[6-(7),7-(6,6),16-(29,42),16-(29,42),42-(8,16,16,16,29,29)]    1
29[7-(6),7-(6,6),16-(29,42),16-(29,42),42-(8,16,16,16,29,29)]    1
42[8-(0),16-(29,29),16-(29,29),16-(29,29),29-(6,7,16,16),29-(6,7,16,16),29-(7,7,16,16)]    1
6[7-(29),29-(7,16,16,42)]    1
16[29-(6,7,16,42),29-(7,7,16,42),42-(8,16,16,29,29,29)]    1
16[29-(6,7,16,42),29-(6,7,16,42),42-(8,16,16,29,29,29)]    1
7[6-(29),29-(7,16,16,42)]    1
8[42-(16,16,16,29,29,29)]    1
29[7-(6,6,6),7-(6,6,6),7-(6,6,6),7-(6,6,6)]    1
29[7-(6,6,6),7-(6,6,6),8-(6),8-(6)]    1
29[7-(6,6,6),7-(6,6,6)]    1
6[1-(0),1-(0),6-(8,8),7-(6,6,29)]    5
6[1-(0),1-(0),6-(1,1,6),7-(6,6,29)]    2
6[6-(1,1,7),8-(64),8-(64)]    1
6[6-(1,1,7),8-(0),8-(0)]    3
7[6-(1,1,6),6-(1,1,6),6-(1,1,6),29-(7,7,7)]    1
7[6-(1,1,6),6-(1,1,6),6-(1,1,6),29-(7,8,8)]    1
7[6-(1,1,6),6-(1,1,6),6-(1,1,6),29-(7)]    1
66[8-(15),8-(15),8-(15),8-(15)]    1
15[6-(6,8,15),8-(44),8-(44),8-(66)]    1
8[15-(6,8,8),66-(8,8,8)]    1
27[8-(1,6),8-(1,6),8-(6),8-(6),8-(6,27),8-(6,27)]    1
6[6-(6,6),8-(1,27),8-(27)]    1
8[1-(0),6-(6,8),27-(8,8,8,8,8)]    1
63[7-(1,6,6),8-(6),8-(6),8-(6),8-(6,63),8-(6,63),8-(6,63),8-(6,63),8-(6,63)]    1
63[7-(1,6,6),7-(1,6,6),8-(6),8-(6),8-(6,63),8-(6,63),8-(6,63),8-(6,63),8-(6,63)]    1
1[7-(6,6,63)]    1
6[1-(0),1-(0),6-(8,8),7-(1,6,63)]    1
6[6-(1,1,7),8-(0),8-(63,63)]    1
7[1-(0),6-(1,1,6),6-(1,1,6),63-(8,8,8,8,8,8,8,8)]    1
7[1-(0),6-(1,1,6),6-(1,1,6),63-(7,8,8,8,8,8,8,8)]    1
8[6-(6,8),63-(7,7,8,8,8,8,8,8),63-(7,8,8,8,8,8,8,8)]    1
8[6-(6,8),63-(7,8,8,8,8,8,8,8),63-(7,8,8,8,8,8,8,8)]    1
8[6-(6,8),63-(7,8,8,8,8,8,8,8)]    1
8[6-(6,8),63-(7,7,8,8,8,8,8,8),63-(7,7,8,8,8,8,8,8)]    1
8[30-(8,8),30-(8,8,8),30-(8,8,8),30-(8,8,8,8)]    1
28[8-(1,6),8-(1,6),8-(6),8-(6),8-(6,28),8-(6,28)]    2
6[6-(1,6),6-(6,8),8-(1,28)]    2
6[6-(6,8),6-(6,8),8-(28,28)]    2
8[1-(0),6-(6,6),28-(8,8,8,8,8)]    2
8[6-(6,6),28-(8,8,8,8,8),28-(8,8,8,8,8)]    2
30[7-(6,6),7-(6,6),7-(6,6),8-(6),8-(6),8-(6,30)]    2
30[7-(6,6),7-(6,6),8-(6),8-(6),8-(6,30),8-(6,30)]    1
6[6-(1,6,7),8-(30),8-(30,30)]    1
6[6-(1,6,7),8-(0),8-(0)]    3
7[6-(1,6),6-(1,6),30-(7,7,8,8,8)]    1
8[6-(6,8),30-(7,7,7,8,8),30-(7,7,8,8,8)]    1
5[6-(6,6),6-(6,6),6-(6,6)]    1
6[6-(1,1,1),6-(5,6),6-(6,6)]    1
6[5-(6,6),6-(6,6),6-(6,6)]    1
60[8-(6),8-(6),8-(6),8-(6),8-(6),8-(6),8-(6,60)]    1
27[7-(6,6),8-(27,27),8-(27,27),8-(6),8-(6),8-(6)]    1
27[7-(6,6),8-(27,27),8-(6),8-(6)]    1
6[6-(7,8),7-(1,6),8-(0)]    1
8[27-(7,8,8),27-(7,8,8,8,8),27-(7,8,8,8,8)]    1
48[8-(6),8-(6),8-(7,48),8-(7,48),8-(7,48),8-(7,48)]    1
7[6-(1,6),6-(1,6),8-(48,48)]    1
8[7-(6,6),48-(8,8,8,8,8),48-(8,8,8,8,8)]    1
6[1-(0),7-(6,6),7-(7,25)]    2
7[6-(1,7),6-(1,7),6-(6,6)]    4
7[6-(1,7),7-(6),25-(8,8,8,8)]    2
7[6-(1,7),7-(6,25)]    2
29[7-(6,6),7-(7,29),8-(6),8-(6)]    1
29[7-(6,6),7-(7,29),8-(6),8-(6),8-(6)]    1
7[7-(7),29-(7,8,8),29-(7,8,8,8)]    1
7[7-(0),7-(29,29)]    1
7[6-(1,6),6-(1,6),29-(7,8,8,8)]    2
8[6-(6,8),29-(7,7,8,8)]    3
15[6-(6,6),6-(6,6),6-(6,6),8-(64)]    2
8[15-(6,6,6),64-(8,8,8,8,8,8)]    1
6[6-(6,7),8-(25),8-(68)]    1
6[6-(16,16),16-(6),16-(6)]    1
6[6-(6,16),6-(6,6),16-(6)]    1
16[6-(6,16),6-(6,6)]    2
30[7-(1,1,6),7-(6,6),7-(6,6),8-(6)]    3
6[1-(0),1-(0),6-(1,6,7),6-(6,7)]    3
6[1-(0),6-(1,1,6),6-(8,8),7-(1,6)]    3
6[6-(1,6,7),8-(0),8-(30)]    3
6[6-(1,1,6),7-(1,6),8-(0)]    3
6[6-(1,1,6),6-(1,7),7-(6,30)]    3
6[1-(0),1-(0),6-(1,1,7),6-(7,8)]    3
7[1-(0),1-(0),6-(1,1,6),30-(7,7,8)]    3
7[6-(1,7),6-(6,6),30-(7,7,8)]    3
7[6-(1,6),6-(1,7),30-(7,7,8)]    5
6[6-(1,1,7),8-(0),8-(66)]    2
6[6-(1,1,7),8-(29),8-(66)]    1
25[8-(1,25,25),8-(1,25,25),8-(6),8-(6),8-(6,25),8-(7)]    1
25[8-(1,25,25),8-(1,25,25),8-(6),8-(6),8-(6,25),8-(6,25)]    1
1[8-(25,25,25)]    3
8[7-(6,6),25-(8,8,8,8,8)]    2
8[1-(0),25-(8,8,8,8,8),25-(8,8,8,8,8),25-(8,8,8,8,8)]    2
6[1-(0),1-(0),6-(1,1,8),8-(1,28)]    1
8[1-(0),6-(1,1,6),28-(7,7,8,8,8)]    1
48[7-(6,6),8-(6),8-(6),8-(6),8-(6,48),8-(6,48)]    1
8[6-(6,8),48-(7,8,8,8,8),48-(7,8,8,8,8)]    1
63[8-(6),8-(6),8-(6),8-(6,63),8-(6,63),8-(6,63),8-(6,63),8-(6,63),8-(6,63)]    1
8[6-(6,8),63-(8,8,8,8,8,8,8,8),63-(8,8,8,8,8,8,8,8)]    1
30[8-(15,30),8-(15,30),8-(6),8-(6)]    1
15[6-(1,1,6),8-(30),8-(30),8-(30,30)]    1
6[1-(0),1-(0),6-(6,6),15-(8,8,8)]    2
6[6-(1,1,15),6-(1,6),6-(1,6)]    2
6[1-(0),1-(0),6-(8,8),7-(1,6,6)]    2
25[7-(6,6),7-(6,6),7-(6,6),8-(6),8-(6)]    1
7[6-(1,6),6-(1,6),25-(7,7,8,8)]    1
8[6-(6,8),25-(7,7,7,8)]    1
6[1-(0),7-(6),7-(6,60)]    2
6[1-(0),6-(1,7),7-(6,60)]    2
7[6-(1,6),6-(1,7),60-(8,8,8,8,8,8,8)]    1
6[6-(1,1,8),6-(1,6),6-(6,6)]    3
6[6-(1,1,6),7-(7,29),7-(7,29)]    2
7[6-(6,7),7-(7),29-(7,7,7)]    2
25[7-(6,6),7-(6,6),7-(6,6),7-(6,6),7-(6,6),7-(6,6)]    2
6[6-(1,6),6-(6,6),7-(6,25)]    4
7[6-(6,6),6-(6,6),25-(7,7,7,7,7)]    2
6[6-(6,6),7-(30)]    3
6[6-(6,6),6-(6,6,6),6-(7),6-(7)]    1
6[6-(6,6,6),7-(0)]    1
7[6-(6),30-(7,7,7,7,7)]    2
29[7-(6,7),7-(6,7),7-(6,7),8-(1,29,29)]    1
29[7-(6,7),7-(6,7),7-(7,7),8-(1,29,29)]    1
29[7-(6,7),7-(6,7),7-(7,7),7-(7,7)]    1
29[7-(7,7),7-(7,7),8-(1,29,29),8-(1,29,29)]    1
6[1-(0),6-(1,7),7-(7,29)]    1
6[1-(0),6-(1,7),7-(7)]    1
7[6-(1,6),7-(7),29-(7,7,8)]    1
7[6-(1,6),7-(7,29),29-(7,7,8)]    1
7[7-(6,29),7-(6,29),29-(7,8,8)]    1
7[7-(6,29),7-(6,29),29-(7,7,8)]    1
7[6-(1,6),7-(7,29),29-(7,7,7)]    1
7[6-(1,6),7-(7,29)]    1
7[7-(6),7-(6,29),29-(7,7,7)]    1
8[1-(0),29-(7,7,7),29-(7,7,7),29-(7,7,8)]    1
8[30-(8,8,8,8),30-(8,8,8,8),30-(8,8,8,8)]    1
71[8-(15),8-(6),8-(6),8-(6),8-(6),8-(6),8-(6)]    1
71[8-(15),8-(15),8-(6),8-(6),8-(6),8-(6),8-(6),8-(6)]    1
15[6-(1,1,7),8-(0),8-(1),8-(71)]    1
8[15-(6,8,8),71-(8,8,8,8,8,8,8)]    1
8[15-(6,8,8),71-(8,8,8,8,8,8)]    1
8[6-(6,8),71-(8,8,8,8,8,8)]    1
6[6-(6,6),8-(1),8-(27)]    1
6[6-(6,16),6-(6,6),8-(6)]    1
6[6-(6,16),6-(6,8),16-(6)]    1
67[8-(6),8-(6),8-(6),8-(6),8-(6),8-(6),8-(6,67),8-(6,67)]    1
67[8-(6),8-(6),8-(6),8-(6),8-(6,67),8-(6,67)]    1
8[6-(6,8),67-(8,8,8,8,8),67-(8,8,8,8,8,8,8)]    1
6[6-(1,1,1),6-(6,6),8-(29)]    1
30[7-(7,7),7-(7,7),7-(7,7)]    1
7[7-(6),7-(7,30),30-(7,7)]    1
7[7-(6),7-(7,30),30-(7,7,7,7,7)]    1
66[8-(6),8-(6),8-(6),8-(6),8-(6),8-(6,66),8-(6,66)]    5
8[6-(6,8),66-(8,8,8,8,8,8),66-(8,8,8,8,8,8)]    4
68[8-(6),8-(6),8-(6),8-(6),8-(6,68),8-(6,68),8-(6,68),8-(6,68)]    3
8[6-(6,8),68-(8,8,8,8,8,8,8),68-(8,8,8,8,8,8,8)]    3
7[6-(1,6),6-(1,7),48-(7,8,8,8)]    5
29[7-(6,6),8-(1,29,29),8-(6),8-(6)]    1
29[8-(1,29,29),8-(1,29,29),8-(1,29,29),8-(1,29,29)]    1
6[6-(1,6),6-(6,7),8-(29)]    1
6[6-(6,7),6-(6,8),7-(6,29)]    1
8[1-(0),29-(7,8,8),29-(8,8,8),29-(8,8,8)]    1
8[6-(6,6),29-(7,8,8)]    1
66[8-(6),8-(6),8-(6),8-(6),8-(6,66),8-(6,66),8-(6,66),8-(6,66)]    3
6[6-(1,1,6),8-(66),8-(66)]    3
6[6-(1,1,6),8-(66),8-(66,66)]    3
8[6-(6,8),66-(8,8,8,8,8,8,8),66-(8,8,8,8,8,8,8)]    4
6[6-(1,6),8-(29),8-(29)]    2
27[7-(6,6),8-(27,27),8-(27,27),8-(6),8-(6),8-(6,27)]    1
27[8-(27,27),8-(27,27),8-(6),8-(6),8-(6,27),8-(6,27)]    2
8[27-(7,8,8,8,8),27-(7,8,8,8,8),27-(8,8,8,8,8)]    1
27[7-(6,7),7-(7,7),8-(6)]    1
6[6-(6,7),7-(7),7-(7,27)]    1
7[6-(6,7),7-(7,27),27-(7,8)]    1
7[7-(6,27),7-(7),27-(7,8)]    1
7[7-(6),7-(7,27)]    1
8[6-(6,8),27-(7,7)]    1
6[6-(1,6),8-(59),8-(59)]    2
7[6-(7),28-(7,7,7,7,7)]    3
60[8-(6),8-(6),8-(6),8-(6,60),8-(6,60),8-(6,60),8-(6,60),8-(6,60)]    1
60[8-(6),8-(6),8-(6),8-(6),8-(6,60),8-(6,60),8-(6,60),8-(6,60),8-(6,60)]    1
8[6-(6,8),60-(8,8,8,8,8,8,8),60-(8,8,8,8,8,8,8,8)]    2
28[7-(6,6),7-(6,6),7-(6,6),8-(7),8-(7)]    1
7[6-(1,6),6-(1,6),28-(7,7,8,8)]    2
7[8-(0),8-(28),8-(28)]    1
8[7-(8,8),28-(7,7,7,8)]    1
48[8-(6,6),17-(48),17-(48),17-(48),17-(48)]    1
48[17-(48),17-(48),17-(48),17-(48)]    1
6[1-(0),1-(0),6-(1,1,8),8-(6,48)]    1
17[48-(17,17,17),48-(8,17,17,17)]    1
17[48-(8,17,17,17),48-(8,17,17,17)]    1
8[6-(1,1,6),6-(1,1,6),48-(17,17,17,17)]    1
6[6-(1,6,6),8-(70),8-(70,70)]    1
6[6-(1,6,6),8-(70),8-(70)]    1
30[7-(6,6),8-(1,1,30),8-(6),8-(6),8-(6)]    1
30[7-(6,6),7-(6,6),8-(1,1,30),8-(6),8-(6)]    1
1[8-(1,30,30)]    2
8[1-(0),1-(0),30-(7,7,8,8),30-(7,8,8,8)]    1
8[6-(1,1,1),6-(1,1,6)]    1
1[6-(1,1)]    2
6[6-(1,1,1),6-(1,1,6),6-(6,6,6),6-(8,8)]    2
6[6-(1,1,1),6-(1,1,1),6-(1,6,6),6-(6,6,6)]    2
6[1-(0),6-(1,1,6),6-(6,6,6),6-(8,8)]    2
6[6-(6,6,6),8-(49),8-(49)]    1
6[6-(1,6,6),8-(49),8-(49)]    1
6[1-(0),1-(0),1-(0)]    2
27[7-(1,1,6),8-(1,27,27),8-(6),8-(6),8-(6)]    1
6[6-(1,6),6-(1,6),7-(1,1,27)]    1
7[1-(0),1-(0),6-(6,6),27-(8,8,8,8)]    1
8[1-(0),27-(7,8,8,8),27-(8,8,8),27-(8,8,8,8)]    1
48[8-(6),8-(6),8-(6),8-(6),8-(6),8-(6),8-(6),8-(6)]    1
6[6-(8,8),8-(48),8-(49)]    1
6[1-(0),1-(0),6-(1,6,8),8-(6)]    1
6[1-(0),6-(1,1,1),6-(1,1,8),8-(1)]    1
63[8-(6),8-(6),8-(6),8-(6),8-(6),8-(6),8-(6)]    4
6[6-(6,6),8-(25),8-(63)]    1
90[7-(6,6),7-(6,6),8-(6),8-(6),8-(6),8-(6),8-(6)]    1
6[6-(6,6),6-(8,8),7-(6,90)]    1
6[6-(6,7),8-(0),8-(90)]    2
6[6-(6,6),8-(90),8-(90)]    1
6[1-(0),6-(1,6),7-(6,90)]    1
6[6-(6,6),8-(0),8-(90)]    1
7[6-(1,6),6-(6,6),90-(7,8,8,8,8,8)]    1
8[6-(6,8),90-(7,7,8,8,8,8)]    1
63[7-(6,6),7-(6,6),8-(6),8-(6),8-(6),8-(6,63)]    3
63[7-(6,6),7-(6,6),8-(6),8-(6),8-(6),8-(6,63),8-(6,63),8-(6,63)]    3
6[6-(6,7),8-(63,63),8-(63,63)]    3
7[6-(1,7),6-(6,6),63-(7,8,8,8,8,8,8)]    3
7[6-(1,7),6-(6,6),63-(7,8,8,8,8)]    3
8[6-(6,8),63-(7,7,8,8,8,8,8),63-(7,7,8,8,8,8,8)]    3
8[6-(6,8),63-(7,7,8,8,8),63-(7,7,8,8,8,8,8)]    3
29[7-(6,6),16-(29,74),16-(29,74),17-(0)]    1
16[29-(7,16,17),29-(7,7,16),74-(16,16,16)]    1
7[6-(1,6),6-(1,6),29-(16,16,17)]    1
17[29-(7,16,16)]    1
57[8-(15),8-(15),8-(6),8-(6),8-(6),8-(6),8-(6,29)]    1
29[7-(6,6,6),8-(15),8-(6),8-(6,57)]    1
15[6-(1,1,7),8-(29),8-(57),8-(57)]    1
6[6-(1,1,7),8-(29,57),8-(57)]    1
6[1-(0),1-(0),7-(6,6,29),15-(8,8,8)]    3
7[6-(1,1,15),6-(1,1,6),6-(1,1,6),29-(8,8,8)]    2
8[6-(6,8),29-(7,8,8),57-(8,8,8,8,8,8)]    1
15[8-(1),8-(30),8-(30),8-(30)]    2
8[1-(0),15-(8,8,8)]    3
7[6-(6),47-(7,8)]    1
8[47-(7,7),75-(8,8,8)]    1
8[75-(8,8,8)]    1
47[7-(6),7-(6),8-(75)]    1
75[8-(0),8-(0),8-(0),8-(47)]    1
6[6-(1,1,6),8-(68),8-(68,68)]    2
6[6-(1,1,6),8-(68),8-(68)]    2
48[7-(6,6),8-(48,48),8-(6),8-(6),8-(6)]    1
48[7-(6,6),7-(6,6),8-(48,48),8-(6),8-(6),35-(0)]    1
35[48-(7,7,8,8,8)]    1
7[6-(1,6),6-(1,6),48-(7,8,8,8,35)]    1
8[6-(6,8),48-(7,7,8,8,35)]    1
8[48-(7,7,8,8,35),48-(7,8,8,8),48-(7,8,8,8)]    1
48[7-(6,6),7-(6,6),35-(48),35-(48),35-(48),35-(48)]    1
35[48-(7,7,35,35,35),48-(7,7,35,35,35)]    2
7[6-(1,1,6),6-(1,1,6),48-(7,35,35,35,35)]    1
25[7-(6,6),7-(6,6),7-(6,6),7-(6,6)]    2
7[6-(6,6),6-(6,6),25-(7,7,7)]    2
29[16-(29,42),16-(29,42),42-(16,16,16,29,29),53-(0)]    1
42[16-(29,29),16-(29,29),16-(29,29),29-(16,16,53),29-(7,7,16,16),29-(7,7,16,16)]    1
16[29-(16,42,53),29-(7,7,16,42),42-(16,16,29,29,29)]    1
53[29-(16,16,42)]    1
34[8-(0),8-(0),8-(0),8-(0)]    1
8[34-(8,8,8)]    1
7[6-(6,6),6-(6,6),30-(7,8,8,8)]    1
6[6-(1,1),6-(1,6),6-(6,6)]    1
6[1-(0),1-(0),6-(6,6)]    1
60[7-(6,6),7-(6,6),8-(6),8-(6),8-(6),8-(6),8-(6),8-(6)]    2
6[6-(1,7),6-(8,8),7-(6,60)]    2
7[6-(6,6),6-(6,6),60-(7,8,8,8,8,8,8)]    1
29[7-(6,6),8-(1,29,29)]    1
29[7-(6,6),8-(1,29,29),8-(1,29,29),8-(6)]    1
6[6-(1,1,1),8-(0),8-(29)]    1
7[6-(1,6),6-(1,6),29-(8)]    3
8[1-(0),29-(7),29-(7,8,8),29-(7,8,8)]    1
6[6-(1,7),6-(8,8),7-(6,29)]    3
48[8-(1,48,48),8-(6),8-(6),8-(6),8-(7),8-(7,48)]    1
48[8-(1,48,48),8-(6),8-(6),8-(7,48)]    1
48[8-(1,48,48),8-(1,48,48),8-(6),8-(6),8-(6),8-(6)]    2
6[6-(6,6),6-(8,8),7-(6,8)]    2
7[6-(1,6),6-(6,6),8-(48)]    1
7[6-(1,6),6-(6,6),8-(48,48)]    1
8[7-(6,6),48-(8,8,8,8,8)]    1
8[7-(6,6),48-(8,8,8),48-(8,8,8,8,8)]    1
8[1-(0),48-(8,8,8),48-(8,8,8,8,8),48-(8,8,8,8,8)]    1
48[7-(1,1,6),7-(1,1,6),7-(1,1,6),7-(1,1,6),7-(6),7-(6)]    1
26[7-(6,6),7-(6,6),7-(6,6),7-(6,6),17-(0)]    1
7[6-(6,6),6-(6,6),26-(7,7,7,17)]    1
17[26-(7,7,7,7)]    1
27[7-(6,6),8-(1,27,27),8-(6),8-(6)]    3
27[8-(1,27,27),8-(1,27,27),8-(6),8-(6),8-(6),8-(6)]    1
8[1-(0),27-(7,8,8),27-(7,8,8),27-(8,8,8,8,8)]    1
27[7-(6,7),8-(6),8-(6),8-(6)]    1
6[6-(1,1,1),6-(6,6),7-(7,27)]    3
7[6-(6,6),7-(6,27),27-(8,8,8)]    1
7[6-(6,6),7-(6,27),27-(7,8,8)]    1
7[6-(6,6),7-(1,6),27-(7,8,8)]    2
7[1-(0),6-(6,6),7-(6,27)]    3
30[8-(30),8-(6),8-(6),8-(6)]    1
8[30-(8,8,8),30-(8,8,8)]    1
6[6-(1,1,6),8-(65),8-(65)]    3
6[6-(1,1,6),8-(65),8-(65,65)]    3
6[1-(0),6-(6,8),7-(6,30)]    1
6[1-(0),6-(6,8),7-(6,6)]    1
6[6-(1,6),6-(1,7),8-(30,30)]    1
8[6-(6,6),30-(8,8,8),30-(8,8,8,8,8)]    1
7[6-(1,7),6-(1,7),48-(7,8,8,8)]    2
29[7-(6,7),8-(29),8-(29),8-(6)]    1
29[7-(6,7),7-(6,7),8-(29),8-(6)]    1
6[6-(1,1,1),7-(6,6),7-(7)]    2
6[6-(1,1,1),7-(6,6),7-(7,29)]    2
7[6-(1,7),7-(6),29-(7,8,8)]    2
7[6-(6,7),7-(6,29)]    2
7[6-(6,7),7-(6,29),29-(8,8,8)]    1
8[29-(7,7,8),29-(7,8,8)]    1
8[29-(7,8,8),29-(7,8,8)]    2
70[7-(6),7-(6),7-(6),7-(6)]    1
44[6-(7),6-(7),6-(7),6-(7),7-(6,6),7-(6,6)]    2
6[6-(6,7),6-(6,7),7-(6,44)]    2
6[1-(0),6-(1,7),7-(6,44)]    2
6[7-(70),44-(6,6,6,7,7)]    1
6[7-(0),44-(6,6,6,7,7)]    2
7[6-(1,6),6-(6,6),44-(6,6,6,6,7)]    2
7[6-(44),70-(7,7,7)]    1
7[6-(44)]    2
6[6-(6,8),8-(66),8-(66)]    1
48[7-(6),7-(6),7-(6,6),7-(6,6),16-(6)]    2
48[7-(6),7-(6),7-(6,6),7-(6,6),16-(6),16-(6)]    3
6[7-(48),16-(0)]    2
6[7-(48),16-(48)]    4
16[6-(7),48-(7,7,7,7)]    2
16[6-(7),48-(7,7,7,7,16)]    3
7[6-(1,6),6-(1,6),48-(7,7,7,16)]    2
7[6-(16),48-(7,7,7,16)]    2
7[6-(16),48-(7,7,7,16,16)]    3
30[7-(6,6),7-(6,6),35-(0),35-(0)]    1
35[30-(7,7,35)]    1
7[6-(1,6),6-(1,6),30-(7,35,35)]    1
57[8-(6),8-(6),8-(6),8-(7),8-(7),8-(7),8-(7),8-(7),8-(7)]    1
6[6-(1,1,1),6-(1,6),8-(57)]    1
6[1-(0),6-(6,7),6-(6,8)]    2
6[6-(1,1,1),6-(1,6),7-(1,6)]    1
6[1-(0),6-(1,1,6),6-(1,6,7),7-(1,6)]    1
7[1-(0),6-(1,6,6),6-(6,6)]    1
7[8-(0),8-(57),8-(57)]    1
8[6-(6,6),57-(8,8,8,8,8,8,8,8)]    1
8[7-(8,8),57-(8,8,8,8,8,8,8,8)]    1
7[6-(6,6),6-(6,7),6-(6,7)]    2
64[8-(15),8-(6),8-(6),8-(6),8-(6),8-(6),8-(6),8-(6)]    1
6[1-(0),8-(64),8-(64)]    1
8[15-(6,6,6),64-(8,8,8,8,8,8,8)]    1
8[6-(1,8),64-(8,8,8,8,8,8,8)]    1
48[7-(6,6),7-(6,6),7-(6,7),7-(6,7),7-(6,7)]    1
48[7-(6,7),7-(6,7),7-(6,7),7-(6,7),7-(6,7),17-(48)]    1
48[7-(6,6),7-(6,6),7-(6,7),7-(6,7),17-(48)]    1
48[7-(6,6),7-(6,6),7-(6,6),7-(6,7),7-(6,7)]    1
7[6-(1,7),7-(6,48),48-(7,7,7,7)]    1
7[6-(1,7),7-(6,48),48-(7,7,7,7,17)]    1
7[6-(1,7),6-(1,7),48-(7,7,7,7)]    1
7[6-(1,7),6-(1,7),48-(7,7,7,17)]    1
7[6-(1,7),7-(6,48),48-(7,7,7,17)]    1
7[6-(1,7),7-(6),48-(7,7,7,7)]    1
17[48-(7,7,7,7,17),48-(7,7,7,7,7)]    1
17[48-(7,7,7,7),48-(7,7,7,7,17)]    1
62[8-(6),8-(6),8-(6),8-(6),8-(6),8-(6,62)]    1
6[6-(1,1,6),7-(6,48),7-(6,48)]    1
7[6-(6,6),6-(6,7),48-(7,7,8,8)]    1
7[6-(6,6),6-(6,7),48-(7,7,8)]    1
57[7-(6,6),8-(6),8-(6),8-(6),8-(6),8-(6)]    1
57[7-(6,6),8-(6),8-(6),8-(6),8-(6),8-(6),8-(6)]    1
6[1-(0),7-(6,57),7-(6,57)]    1
7[6-(1,7),6-(6,6),57-(8,8,8,8,8)]    1
7[6-(1,7),6-(6,6),57-(8,8,8,8,8,8)]    1
8[6-(6,8),57-(7,8,8,8,8)]    1
8[6-(6,8),57-(7,8,8,8,8,8)]    1
6[6-(1,6),6-(6),7-(1,7)]    1
6[6-(1,7),6-(6,7)]    1
6[1-(0),6-(6),7-(6,30)]    1
6[6-(6,8),8-(0),8-(30,30)]    1
8[6-(6,8),30-(8,8,8,8),30-(8,8,8,8,8)]    4
48[7-(6,6),7-(6,6),8-(1,1,48),8-(6),8-(6),8-(6)]    1
6[1-(0),6-(6,8),7-(6,48)]    1
8[1-(0),1-(0),48-(7,7,8,8,8),48-(7,7,8,8,8)]    1
29[7-(6,7),7-(6,7),7-(6,7),8-(1,29)]    2
29[7-(6,7),7-(6,7),8-(1,29),8-(1,29)]    1
6[1-(0),7-(6,7),7-(7,29)]    3
6[1-(0),7-(6,7),7-(7)]    1
7[6-(1,7),7-(6),29-(7,7,8)]    1
7[6-(1,7),7-(6,29)]    1
7[6-(1,7),6-(1,7),7-(6,6)]    1
8[1-(0),29-(7,7,7),29-(7,7,8)]    1
8[6-(6,8),64-(8,8,8,8,8),64-(8,8,8,8,8)]    3
6[6-(1,1),7-(7,25),8-(25)]    2
6[1-(0),1-(0),6-(7,8)]    2
6[6-(6,6),8-(28),8-(65)]    1
62[8-(1,6),8-(15),8-(15),8-(6),8-(6),8-(6),8-(6)]    1
15[6-(1,6,8),8-(1),8-(62),8-(62)]    1
1[8-(6,62)]    1
6[1-(0),6-(8,8),8-(1,62),15-(8,8,8)]    1
6[6-(1,8,15),8-(62),8-(62)]    1
8[15-(6,8,8),62-(8,8,8,8,8,8)]    2
8[1-(0),6-(1,6,15),62-(8,8,8,8,8,8)]    1
27[7-(1,6,6),8-(6),8-(6),8-(6,27)]    1
1[7-(6,6,27)]    1
6[1-(0),1-(0),1-(0),7-(1,6,27)]    1
7[1-(0),6-(1,1,1),6-(1,1,1),27-(8,8,8)]    1
8[6-(6,8),27-(7,8,8),27-(8,8,8,8,8)]    2
6[1-(0),6-(6,35),6-(6,7)]    1
6[6-(1,6),6-(6,35),35-(35)]    1
35[6-(6,6),35-(6)]    1
30[7-(6,7),7-(6,7),8-(1,30,30),8-(6)]    1
8[1-(0),30-(7,7,7),30-(7,7,8),30-(7,7,8)]    1
57[7-(6,6),7-(6,6),17-(0),17-(0),17-(57),17-(57)]    1
6[1-(0),6-(1,6),7-(6,57)]    1
7[6-(1,6),6-(1,6),57-(7,17,17,17,17)]    1
17[57-(7,7,17,17,17),57-(7,7,17,17,17)]    1
17[57-(7,7,17,17,17)]    1
6[7-(6,29),7-(6,29),8-(0)]    2
7[6-(1,6),6-(7,8),29-(7,7,7)]    2
57[7-(6,6),7-(6,6),7-(6,6),8-(6),8-(6),8-(6),8-(6),8-(6),8-(6)]    1
6[6-(6,7),8-(12),8-(57)]    1
7[6-(6,6),6-(6,6),57-(7,7,8,8,8,8,8,8)]    1
8[6-(6,8),57-(7,7,7,8,8,8,8,8)]    1
30[7-(6,6),8-(6),8-(6,30)]    1
6[6-(6,7),8-(30,30),8-(62)]    1
6[6-(6,7),8-(30),8-(62,62)]    1
6[6-(6,7),8-(30),8-(62)]    1
7[6-(1,7),6-(6,6),30-(7,7,8,8,8)]    1
8[6-(6,8),30-(7,7,7,8,8),30-(7,8)]    1
26[8-(6),8-(6),8-(6),8-(6,26)]    1
8[6-(6,8),26-(8,8,8),26-(8,8,8,8,8)]    1
57[8-(6),8-(6),8-(6),8-(6),8-(6),8-(6,57),8-(6,57),8-(6,57)]    1
6[7-(1,6),7-(1,6),8-(57,57)]    1
8[6-(7,7),57-(8,8,8,8,8,8,8),57-(8,8,8,8,8,8,8)]    1
6[6-(1,1,16),8-(66),8-(66)]    1
6[6-(1,1,16),8-(66),8-(66,66)]    1
25[7-(6,7),7-(7,7),8-(6),8-(6)]    1
25[7-(6,6),7-(6,7),8-(6),8-(6),8-(6),8-(6)]    2
6[6-(1,1,7),8-(25),8-(25)]    1
7[6-(6,6),7-(7,25),25-(7,8,8,8,8)]    1
7[7-(6,25),7-(6,25),25-(7,8,8)]    1
7[6-(6,6),7-(7,25),25-(7,8,8)]    1
7[6-(1,6),6-(1,7),25-(7,8,8,8,8)]    2
6[6-(1,1,8),8-(30),8-(57)]    1
25[7-(6),7-(6),7-(6),7-(6),7-(6,6)]    2
42[6-(7),6-(7),6-(7),6-(7)]    1
6[7-(25),42-(6,6,6)]    1
7[6-(42),25-(7,7,7,7)]    1
68[8-(6),8-(6),8-(6),8-(6),8-(6),8-(6),8-(6),8-(6),8-(6)]    1
6[6-(1,1,7),8-(68),8-(68)]    2
8[6-(6,8),68-(8,8,8,8,8,8,8,8)]    1
59[8-(6),8-(6),8-(6),8-(6),8-(6),8-(6),8-(6),8-(6)]    2
29[7-(6,6),7-(6,6),53-(29),53-(29)]    2
7[6-(1,6),6-(1,6),29-(7,53,53)]    2
6[6-(6,7),8-(25),8-(63)]    1
29[8-(15),8-(15),8-(15,29),8-(15,29)]    1
15[6-(1,1,6),8-(29),8-(29),8-(29,29)]    1
6[1-(0),1-(0),6-(1,1,6),15-(8,8,8)]    1
6[1-(0),1-(0),6-(1,1,15),6-(1,1,6)]    1
8[15-(6,8,8),29-(8,8,8),29-(8,8,8)]    1
6[6-(1,6),6-(1,6),7-(7,8)]    1
7[6-(6,6),7-(6,8)]    1
7[6-(6,6),7-(6),8-(0)]    1
8[6-(6,8),30-(7,7,8,8),30-(8,8,8)]    2
8[7-(6,7)]    1
70[8-(6),8-(6)]    1
8[6-(6,8),70-(8)]    1
6[6-(1,1,8),8-(57),8-(63)]    1
24[8-(6),8-(6),8-(6),8-(6),8-(6),8-(6,47)]    2
47[8-(6),8-(6),8-(6,24)]    2
47[8-(6),8-(6)]    3
6[6-(8,8),8-(24),8-(47)]    2
6[6-(8,8),8-(0),8-(24)]    2
6[6-(8,8),8-(0),8-(24,47)]    2
8[6-(6,8),47-(8,8)]    3
8[6-(6,8),24-(8,8,8,8,8),47-(8,8)]    2
8[6-(6,8),47-(8)]    4
57[8-(15),8-(15),8-(15),8-(15)]    1
15[6-(6,8,15),8-(44),8-(44),8-(57)]    1
8[15-(6,8,8),57-(8,8,8)]    1
48[7-(1,6,6),7-(1,6,6),35-(48),35-(48),35-(48),35-(48)]    1
6[1-(0),1-(0),6-(1,1,7),7-(1,6,48)]    2
7[1-(0),6-(1,1,6),6-(1,1,6),48-(7,35,35,35,35)]    1
60[7-(6,6),7-(6,6),8-(6),8-(6),8-(6),8-(6),8-(6)]    2
6[1-(0),6-(6,7),7-(6,60)]    1
6[6-(6,7),8-(0),8-(60)]    2
7[6-(1,6),6-(6,6),60-(7,8,8,8,8,8)]    1
8[6-(6,8),60-(7,7,8,8,8,8)]    2
6[6-(6,6),7-(48)]    4
7[6-(6),48-(7,7,7,7,7)]    2
68[8-(6),8-(6),8-(6),8-(6)]    2
8[6-(6,8),68-(8,8,8)]    3
30[8-(28,30),8-(6),8-(6),8-(6)]    1
28[7-(6,6),8-(30,30),8-(6),8-(6),8-(6),8-(6)]    1
6[6-(6,6),8-(28),8-(30)]    1
8[28-(7,8,8,8,8),30-(8,8,8),30-(8,8,8)]    1
30[7-(6,6),7-(6,6),7-(6,6),17-(0)]    1
7[6-(1,7),6-(1,7),30-(7,7,17)]    1
17[30-(7,7,7)]    2
6[1-(0),7-(5,6),7-(6,30)]    2
6[1-(0),6-(1,7),7-(5,6)]    4
6[6-(1,6,6),8-(57),8-(57,57)]    3
48[8-(33),8-(33),8-(33),8-(33),8-(6),8-(6)]    1
33[6-(6,6),8-(1),8-(48),8-(48)]    1
1[8-(33)]    1
6[6-(1,6),6-(1,6),33-(8,8,8)]    1
6[1-(0),6-(1,6),6-(6,33)]    1
6[6-(1,1,7),8-(1),8-(48)]    1
8[33-(6,8,8),48-(8,8,8,8,8)]    1
8[1-(0),33-(6,8,8)]    1
6[6-(1,1,8),8-(27),8-(57)]    1
63[8-(6),8-(6),8-(6),8-(6),8-(6),8-(6,63),8-(6,63),8-(6,63),8-(6,63)]    1
8[6-(6,8),63-(8,8,8,8,8,8),63-(8,8,8,8,8,8,8,8)]    2
6[6-(1,1,7),8-(30),8-(30)]    1
49[8-(6),8-(6),8-(6),8-(6),8-(6),8-(6)]    1
48[7-(6,6),7-(6,6),7-(6,6),7-(6,6),53-(0),53-(0)]    1
6[7-(1,6),7-(6,6),8-(0)]    2
53[48-(7,7,7,7,53)]    1
7[6-(1,1,6),6-(1,1,6),6-(7,8)]    2
7[6-(1,6),6-(1,6),48-(7,7,7,53,53)]    1
6[6-(1,1,1),6-(6,6),7-(6,7)]    1
6[1-(0),1-(0),7-(6,7),7-(6,7)]    1
7[6-(1,1,7),6-(6,6),7-(6)]    1
7[6-(6,6),7-(6,6)]    2
28[7-(1,1,6),7-(1,1,6),7-(1,1,6),7-(1,1,6),7-(6),7-(6)]    1
6[1-(0),6-(1,1,6),6-(1,6,7),7-(1,1,28)]    1
7[1-(0),1-(0),6-(1,6,6),28-(7,7,7,7,7)]    1
27[8-(6),8-(6),16-(6),16-(6)]    2
6[6-(1,6),7-(6,27),16-(27)]    2
16[6-(6,7),27-(8,8,16)]    2
7[6-(1,6),6-(6,16),27-(7,8,8)]    2
8[6-(6,8),27-(8,16,16)]    2
27[7-(6,6),7-(6,6),8-(1,1,27),8-(6),8-(6)]    2
27[7-(6,6),8-(1,1,27),8-(6),8-(6)]    2
6[1-(0),1-(0),6-(6,6,6),6-(6,6,8)]    1
6[1-(0),1-(0),6-(1,6,6),6-(6,6,6)]    2
6[6-(1,1,6),6-(1,1,6),6-(1,1,6),8-(1)]    1
6[1-(0),1-(0),6-(1,6,6),6-(6,6,8)]    1
6[6-(6,6,6),8-(27),8-(27)]    2
8[1-(0),1-(0),27-(7,7,8,8),27-(7,8,8)]    1
8[1-(0),6-(6,6,6)]    1
48[7-(7,7),7-(7,7),8-(6),8-(6)]    2
6[6-(8,8),7-(7,48),7-(7,48)]    2
6[6-(7,7),8-(0),8-(48)]    2
7[6-(6,7),7-(7,48),48-(7,7,7)]    2
7[7-(6,48),7-(7),48-(7,8,8)]    2
7[6-(6,7),7-(7),48-(7,7,7)]    2
25[8-(25,25),8-(6),8-(6),8-(6),8-(6)]    1
8[25-(8,8,8,8),25-(8,8,8,8),25-(8,8,8,8)]    1
66[7-(1,6,6),8-(6),8-(6),8-(6),8-(6,66),8-(6,66),8-(6,66),8-(6,66),8-(6,66)]    1
66[7-(1,6,6),7-(1,6,6),8-(6),8-(6),8-(6,66),8-(6,66),8-(6,66),8-(6,66),8-(6,66)]    1
1[7-(6,6,66)]    1
6[6-(1,1,7),8-(66),8-(66,66)]    1
6[1-(0),1-(0),6-(8,8),7-(1,6,66)]    1
6[6-(1,1,7),8-(0),8-(66,66)]    1
7[1-(0),6-(1,1,6),6-(1,1,6),66-(8,8,8,8,8,8,8,8)]    1
7[1-(0),6-(1,1,6),6-(1,1,6),66-(7,8,8,8,8,8,8,8)]    1
8[6-(6,8),66-(7,7,8,8,8,8,8,8),66-(7,8,8,8,8,8,8,8)]    1
8[6-(6,8),66-(7,7,8,8,8,8,8,8)]    1
8[6-(6,8),66-(7,8,8,8,8,8,8,8),66-(7,8,8,8,8,8,8,8)]    1
8[6-(6,8),66-(7,8,8,8,8,8,8,8)]    1
8[6-(6,8),66-(7,7,8,8,8,8,8,8),66-(7,7,8,8,8,8,8,8)]    1
62[8-(15),8-(15),8-(15),8-(15),8-(15),8-(6),8-(6)]    1
62[8-(15),8-(15),8-(15),8-(15),8-(6),8-(6),8-(6)]    1
15[6-(1,1,7),8-(62),8-(62),8-(62)]    1
6[6-(6,6),8-(1),8-(62)]    1
12[8-(6),8-(6),8-(6),8-(6),8-(6,6)]    1
6[1-(0),1-(0),6-(8,8),8-(6,12)]    1
8[6-(1,1,6),6-(1,1,6),12-(8,8,8,8)]    1
6[6-(1,6,7),7-(1,6),8-(0)]    1
6[1-(0),6-(1,1,6),6-(7,8),7-(1,6)]    1
6[1-(0),1-(0),6-(1,6,6),6-(1,6,7)]    1
6[1-(0),6-(1,1,1),6-(1,1,1),6-(1,1,6)]    1
65[7-(6,6),8-(6),8-(6),8-(6),8-(6),8-(6)]    4
65[7-(6,6),8-(6),8-(6),8-(6),8-(6)]    2
7[6-(6,6),6-(6,6),65-(8,8,8,8,8)]    3
7[6-(6,6),6-(6,6),65-(8,8,8,8)]    2
8[6-(6,8),65-(7,8,8,8,8)]    4
8[6-(6,8),65-(7,8,8,8)]    2
29[7-(1,6),7-(6,6),7-(6,6),8-(6)]    1
1[7-(6,29)]    1
6[1-(0),6-(1,1,1),6-(8,8),7-(1,29)]    1
7[1-(0),6-(1,6,6),29-(7,7,8)]    1
48[7-(6,7),7-(6,7),7-(6,7),7-(7,7),8-(6)]    1
6[1-(0),7-(7,48),7-(7,48)]    1
7[6-(1,7),7-(7,48),48-(7,7,7,8)]    1
7[7-(6,48),7-(7),48-(7,7,7,8)]    1
7[6-(1,7),7-(7),48-(7,7,7,8)]    1
8[6-(6,8),48-(7,7,7,7)]    1
6[6-(1,1,8),8-(27),8-(60)]    1
82[7-(6,6),8-(6),8-(6)]    1
6[6-(6,7),8-(0),8-(82)]    1
6[6-(6,7),6-(8,8),7-(6,82)]    1
6[6-(6,7),7-(6),7-(6,82)]    1
7[6-(6,6),6-(6,7),82-(8,8)]    1
8[6-(6,8),82-(7,8)]    1
48[7-(6),7-(6),7-(6,6),7-(6,6)]    1
6[7-(48),47-(6)]    1
6[7-(0),47-(6)]    1
7[6-(47),48-(7,7,7)]    1
7[6-(47)]    1
6[6-(1,1,6),8-(28),8-(48)]    1
57[8-(6),8-(6),8-(6),8-(6),8-(6),8-(6),8-(6,57),8-(6,57)]    1
28[7-(1,1,6),7-(1,1,6),7-(6,6),7-(6,6),8-(6),8-(6)]    2
6[6-(6,7),6-(8,8),7-(6,28)]    2
6[6-(6,7),8-(28),8-(57)]    1
6[6-(6,7),8-(57),8-(57,57)]    1
6[6-(1,6),6-(1,6),7-(1,1,28)]    2
7[1-(0),1-(0),6-(6,6),28-(7,7,7,8,8)]    2
7[6-(1,7),6-(6,6),28-(7,7,7,8,8)]    2
60[8-(1,6),8-(1,6),8-(6),8-(6),8-(6),8-(6),8-(6),8-(6)]    1
6[6-(1,6,8),8-(60),8-(60)]    1
6[1-(0),6-(1,6,8),6-(8,8),8-(1,60)]    1
8[1-(0),6-(1,6,6),60-(8,8,8,8,8,8,8)]    1
62[7-(6,6),8-(6),8-(6),8-(6),8-(6)]    1
62[1-(8),7-(6,6),8-(1,1),8-(6),8-(6),8-(6),8-(6)]    1
1[8-(1,62)]    1
1[8-(1,62),62-(7,8,8,8,8,8)]    1
7[6-(6,6),6-(6,6),62-(8,8,8,8)]    1
7[6-(6,6),6-(6,6),62-(1,8,8,8,8,8)]    1
8[6-(6,8),62-(1,7,8,8,8,8)]    1
8[6-(6,8),62-(7,8,8,8)]    1
8[1-(0),1-(62),62-(1,7,8,8,8,8)]    1
6[1-(0),7-(6,28),7-(6,28)]    1
7[6-(1,6),6-(1,7),28-(7,8,8)]    3
7[6-(6,6),7-(6),26-(7,7,7)]    1
7[6-(6,6),7-(6,26)]    1
27[8-(15),8-(15),8-(6),8-(6)]    1
15[6-(6,6),8-(27),8-(27),8-(30)]    1
8[15-(6,8,8),27-(8,8,8)]    1
27[8-(1,1),8-(1,1,27),8-(6),8-(6)]    1
8[1-(0),1-(0),27-(8,8),27-(8,8,8)]    1
57[8-(6),8-(6),8-(6),8-(6),8-(7),8-(7)]    1
7[6-(1,6),6-(1,6),8-(57)]    1
8[7-(6,6),57-(8,8,8,8,8)]    1
6[1-(0),6-(6,9),7-(6,29)]    1
6[6-(1,7),6-(1,7),9-(0)]    1
26[7-(6,6),7-(6,6),7-(6,6),7-(6,6),8-(26)]    1
7[6-(6,6),6-(6,6),26-(7,7,7,8)]    1
8[26-(7,7,7,7),26-(7,7,7,7)]    1
47[8-(6),8-(6,47),8-(6,47),47-(8,8,8)]    1
47[8-(6),8-(6),8-(6),47-(8,8,8)]    1
6[6-(1,1,6),8-(47),8-(47,47)]    1
6[6-(1,1,6),8-(47),8-(47)]    1
6[6-(1,1,6),8-(0),8-(47)]    1
8[6-(6,8),47-(8,8,47),47-(8,8,47)]    1
8[6-(6,8),47-(8,8,47)]    1
26[8-(15),8-(15),8-(15),8-(15),8-(15),9-(26)]    1
26[8-(15),8-(15),8-(15),8-(15),9-(26),9-(26)]    1
15[8-(0),8-(26),8-(26),8-(26)]    1
15[8-(26),8-(26),8-(26),8-(26)]    1
8[15-(8,8,8),26-(8,8,8,8,9)]    1
8[15-(8,8,8),26-(8,8,8,9,9)]    1
9[26-(8,8,8,8,8),26-(8,8,8,8,9)]    1
9[26-(8,8,8,8,9),26-(8,8,8,8,9)]    1
48[7-(6,6),7-(6,6),8-(6),8-(6),8-(6),8-(6,48),8-(6,48)]    2
7[6-(1,6),6-(1,6),48-(7,8,8,8,8,8)]    2
8[6-(6,8),48-(7,7,8,8,8,8)]    2
8[6-(6,8),48-(7,7,8,8,8,8),48-(7,7,8,8,8,8)]    2
25[7-(6),7-(6)]    1
74[6-(7),16-(74,74),16-(74,74),16-(74,74),16-(74,74)]    2
6[7-(25),74-(16,16,16,16)]    1
16[74-(6,16,16,16),74-(6,16,16,16),74-(6,16,16,16)]    2
7[6-(74),25-(7)]    1
27[7-(6,6),8-(6)]    1
7[6-(1,6),6-(1,6),27-(8)]    1
8[6-(6,8),27-(7)]    1
29[7-(6,6),7-(6,7),7-(6,7),8-(1,29,29)]    1
6[1-(0),6-(6,17),7-(7,29)]    1
6[6-(1,7),6-(1,7),17-(0)]    1
7[6-(1,6),7-(6,29),29-(7,7,8)]    1
8[1-(0),29-(7,7,7),29-(7,7,7),29-(7,7,7)]    1
6[1-(0),6-(1,6),7-(6,46)]    3
6[7-(6,46),7-(6,46),8-(0)]    1
7[6-(1,6),6-(7,8),46-(7,7,7)]    1
6[6-(6,7),8-(59),8-(59)]    6
6[6-(6,7),8-(0),8-(59)]    1
62[8-(15),8-(6),8-(6),8-(6),8-(6),8-(6),8-(6),8-(6)]    1
6[1-(0),8-(62),8-(62)]    1
8[15-(6,6,6),62-(8,8,8,8,8,8,8)]    1
8[6-(1,8),62-(8,8,8,8,8,8,8)]    1
68[7-(6,6),7-(6,6),8-(6),8-(6),8-(6),8-(6),8-(6)]    1
6[1-(0),7-(6,68),7-(6,68)]    2
7[6-(1,7),6-(6,6),68-(7,8,8,8,8,8)]    1
8[6-(6,8),68-(7,7,8,8,8,8)]    2
6[6-(6,6),6-(8,8),7-(6,65)]    1
30[7-(6,7),8-(6),8-(6),8-(6),8-(6)]    1
7[6-(6,6),7-(1,6),30-(8,8,8,8)]    1
6[6-(6,6),8-(29),8-(57)]    1
68[7-(6,6),7-(6,6),8-(6),8-(6),8-(6),8-(6,68)]    1
68[7-(6,6),7-(6,6),8-(6),8-(6),8-(6),8-(6,68),8-(6,68),8-(6,68)]    1
6[6-(6,7),8-(68,68),8-(68,68)]    1
7[6-(1,7),6-(6,6),68-(7,8,8,8,8,8,8)]    1
7[6-(1,7),6-(6,6),68-(7,8,8,8,8)]    1
8[6-(6,8),68-(7,7,8,8,8)]    1
8[6-(6,8),68-(7,7,8,8,8,8,8),68-(7,7,8,8,8,8,8)]    1
8[6-(6,8),68-(7,7,8,8,8),68-(7,7,8,8,8,8,8)]    1
28[8-(7),8-(7),8-(7),8-(7),8-(7),8-(7)]    1
7[6-(1,6),6-(1,6),8-(28)]    1
8[7-(6,6),28-(8,8,8,8,8)]    1
8[16-(8,8,16)]    1
16[8-(0),8-(0),8-(0),16-(8,8,8)]    1
6[6-(1,1,8),8-(39),8-(57)]    1
7[6-(1,6),6-(1,7),30-(8,8)]    1
29[7-(6,7),7-(6,7),35-(29),35-(29)]    1
35[29-(7,7,35),29-(7,7,35)]    1
7[6-(6,6),7-(6,29),29-(7,35,35)]    1
29[7-(6,6),7-(6,6),8-(6),8-(6),8-(6)]    1
6[6-(6,7),8-(29),8-(29)]    3
7[6-(1,6),6-(6,6),29-(7,8,8,8)]    1
25[7-(6,6),7-(6,6),17-(0),17-(0),17-(0)]    1
25[7-(6,6),7-(6,6),7-(6,6),7-(6,6),17-(0),17-(0)]    1
7[6-(1,6),6-(1,6),25-(7,17,17,17)]    1
7[6-(1,6),6-(1,6),25-(7,7,7,17,17)]    1
7[6-(6,6),6-(6,6),25-(7,7,7,17,17)]    1
17[25-(7,7,7,7,17)]    1
17[25-(7,7,17,17)]    1
6[7-(26),47-(6)]    2
7[6-(47),26-(7,7,7,7,7)]    2
25[7-(6),7-(6,6),7-(6,6),7-(6,6),7-(6,6),7-(6,6),8-(1)]    1
1[8-(25)]    1
7[6-(42),25-(7,7,7,7,7,8)]    1
7[6-(1,1,6),6-(1,1,6),25-(7,7,7,7,7,8)]    1
7[6-(1,1,6),6-(6,6),25-(7,7,7,7,7,8)]    1
7[6-(6,6),6-(6,6),25-(7,7,7,7,7,8)]    1
8[1-(0),25-(7,7,7,7,7,7)]    1
28[7-(6,6),8-(1,28,28),8-(6),8-(6),8-(6),8-(6)]    1
8[1-(0),28-(7,8,8,8,8),28-(7,8,8,8,8),28-(7,8,8,8,8)]    1
25[8-(6),8-(6),8-(6),8-(6),8-(6)]    1
6[6-(1,1,6),7-(1,6),8-(25,25)]    1
8[6-(6,7),25-(8,8,8),25-(8,8,8,8)]    1
69[7-(6,6),7-(6,6),8-(6),8-(6),8-(6),8-(6)]    1
6[6-(6,7),8-(0),8-(69)]    1
6[6-(1,7),6-(8,8),7-(6,69)]    1
6[1-(0),6-(6,7),7-(6,69)]    1
6[6-(6,7),8-(69),8-(69)]    1
7[6-(1,6),6-(6,6),69-(7,8,8,8,8)]    1
8[6-(6,8),69-(7,7,8,8,8)]    1
6[6-(1,6),8-(68),8-(68)]    3
6[6-(1,6),8-(0),8-(68)]    1
69[8-(6),8-(6),8-(6),8-(6),8-(6,69),8-(6,69)]    2
8[6-(6,8),69-(8,8,8,8,8),69-(8,8,8,8,8)]    2
29[7-(6,6),16-(29,74),16-(29,74),53-(29)]    1
74[8-(0),16-(29,29),16-(29,29),16-(29,29)]    1
16[29-(7,16,53),29-(7,16,53),74-(8,16,16)]    1
16[29-(7,16,53),29-(7,7,16),74-(8,16,16)]    1
53[29-(7,16,16),29-(7,16,16)]    1
8[74-(16,16,16)]    1
60[8-(6),8-(6),8-(6),8-(6),8-(6,60),8-(6,60)]    1
8[6-(6,8),60-(8,8,8,8,8),60-(8,8,8,8,8,8,8)]    1
6[6-(6,7),7-(6,48),7-(6,48)]    1
6[6-(7,7),6-(7,7),7-(6,48)]    1
6[1-(0),7-(6),7-(6,48)]    1
7[6-(1,7),6-(6,6),48-(7,7,8)]    2
24[7-(6,6),8-(24,24),8-(6),8-(6),8-(6),8-(6)]    1
6[1-(0),6-(1,6),7-(6,24)]    1
7[6-(1,6),6-(1,6),24-(8,8,8,8,8)]    1
8[6-(6,8),24-(7,8,8,8,8)]    1
8[24-(7,8,8,8,8),24-(7,8,8,8,8),24-(7,8,8,8,8)]    1
47[7-(6,6),7-(6,6),7-(6,6),7-(6,7)]    1
6[6-(6,7),6-(6,7),8-(0)]    1
6[6-(6,7),6-(6,8),7-(6,7)]    1
6[6-(6,7),6-(6,7),7-(8,8)]    1
6[6-(6,7),6-(6,7),7-(6,7)]    1
7[6-(1,7),6-(6,6),7-(6)]    2
7[6-(1,7),6-(1,7),47-(7,7,7)]    1
7[6-(1,7),6-(6,6),7-(6,47)]    1
7[6-(1,7),7-(6,6),47-(7,7,7)]    1
64[8-(1,64,64),8-(1,64,64),8-(1,64,64),8-(6),8-(6),8-(6),8-(6),8-(6,27)]    1
64[8-(1,64,64),8-(1,64,64),8-(1,64,64),8-(6),8-(6),8-(6)]    1
64[8-(1,1),8-(1,64,64),8-(1,64,64),8-(1,64,64),8-(6),8-(6),8-(6)]    1
64[7-(6,6),8-(1,64,64),8-(1,64,64),8-(1,64,64),8-(6),8-(6),8-(6),8-(6)]    1
27[7-(6,6),7-(6,6),8-(6),8-(6),8-(6),8-(6,64)]    1
27[7-(6,6),7-(6,6),7-(6,6),8-(6),8-(6),8-(6)]    1
1[8-(64,64,64)]    1
1[8-(1,64)]    1
6[6-(6,7),8-(27),8-(64)]    2
6[6-(6,7),8-(27,64),8-(64)]    1
7[6-(1,6),6-(6,6),64-(8,8,8,8,8,8,8)]    1
7[6-(1,6),6-(6,6),27-(7,7,8,8,8)]    1
8[1-(0),64-(7,8,8,8,8,8,8),64-(8,8,8,8,8,8),64-(8,8,8,8,8,8,8)]    1
8[1-(0),64-(7,8,8,8,8,8,8),64-(8,8,8,8,8),64-(8,8,8,8,8,8)]    1
8[1-(0),64-(8,8,8,8,8),64-(8,8,8,8,8,8),64-(8,8,8,8,8,8,8)]    1
8[1-(0),64-(7,8,8,8,8,8,8),64-(8,8,8,8,8),64-(8,8,8,8,8,8,8)]    1
8[6-(6,8),27-(7,7,7,8,8)]    1
8[6-(6,8),27-(7,7,8,8,8),64-(8,8,8,8,8,8,8)]    1
8[1-(0),1-(0),64-(8,8,8,8,8,8)]    1
30[8-(15),8-(15),8-(15),8-(15,30)]    2
8[15-(8,8,8),30-(8,8,8),30-(8,8,8,8,8)]    1
67[8-(6),8-(6),8-(6),8-(6)]    2
67[7-(6,6),7-(6,6),7-(6,6),8-(6),8-(6),8-(6),8-(6),8-(6),8-(6)]    3
6[6-(1,6),6-(8,8),7-(6,67)]    3
7[6-(6,6),6-(6,6),67-(7,7,8,8,8,8,8,8)]    3
8[6-(6,8),67-(7,7,7,8,8,8,8,8)]    3
8[6-(6,8),67-(8,8,8)]    2
48[7-(1,1,6),8-(6),8-(6),8-(6)]    4
6[1-(0),6-(1,1,6),6-(8,8),7-(1,1,48)]    4
7[1-(0),1-(0),6-(1,6,6),48-(8,8,8)]    4
28[7-(6,6,6),8-(6),8-(6),8-(6),8-(6)]    1
6[1-(0),1-(0),6-(6,6),7-(6,6,28)]    1
7[6-(1,1,6),6-(1,1,6),6-(1,1,6),28-(8,8,8,8)]    1
25[8-(1,25,25),8-(6),8-(6),8-(6),8-(7),8-(7,25)]    1
25[8-(1,25,25),8-(6),8-(6),8-(7,25)]    1
25[8-(1,25,25),8-(1,25,25),8-(6),8-(6),8-(6),8-(6)]    1
7[6-(1,6),6-(6,6),8-(25)]    1
7[6-(1,6),6-(6,6),8-(25,25)]    1
8[7-(6,6),25-(8,8,8),25-(8,8,8,8,8)]    1
8[1-(0),25-(8,8,8),25-(8,8,8,8,8),25-(8,8,8,8,8)]    1
6[6-(6,6),8-(48),8-(64)]    1
59[8-(1,1),8-(1,1),8-(15),8-(15),8-(15),8-(15)]    1
15[6-(6,8,15),8-(44),8-(44),8-(59)]    1
1[8-(1,59)]    2
8[15-(6,8,8),59-(8,8,8,8,8)]    1
8[1-(0),1-(0),59-(8,8,8,8,8)]    1
6[6-(1,1,1),7-(6,48),7-(6,6)]    2
7[6-(1,6),6-(6,7),48-(7,8,8,8,8)]    1
30[7-(6,6,6),8-(1,1,30),8-(6),8-(6),8-(6)]    1
8[1-(0),1-(0),30-(7,8,8,8),30-(7,8,8,8)]    1
6[1-(0),7-(1,7),7-(6,30)]    1
7[6-(1,7),6-(1,7),30-(8,8,8,8)]    1
7[1-(0),6-(1,7),7-(6,6)]    1
7[6-(1,1,6),6-(1,7),7-(1,6)]    1
6[1-(0),1-(0),6-(1,1,7),8-(30)]    1
6[1-(0),1-(0),6-(1,1,8),7-(6,6,30)]    1
6[1-(0),1-(0),6-(1,1,7),8-(6)]    2
8[6-(1,1,6),30-(7,8,8,8)]    1
68[7-(6,6),8-(6),8-(6),8-(6),8-(6),8-(6),8-(6)]    1
7[6-(1,6),6-(1,6),68-(8,8,8,8,8,8)]    1
8[6-(6,8),68-(7,8,8,8,8,8)]    1
28[7-(6,6),7-(6,6),8-(6)]    1
7[6-(1,6),6-(1,6),28-(7,8)]    1
8[6-(6,8),28-(7,7)]    1
59[8-(6),8-(6),8-(6),8-(6),8-(6),8-(6),8-(6,6)]    1
6[6-(1,6),6-(6,6),8-(6,59)]    1
6[1-(0),1-(0),6-(8,8),8-(6,59)]    3
8[6-(1,1,6),6-(6,6),59-(8,8,8,8,8,8)]    1
48[6-(6),6-(6),6-(6),6-(6)]    3
26[6-(1,6,6),6-(1,6,6),6-(1,6,6),6-(1,6,6),6-(1,6,6),6-(1,6,6),6-(1,6,6),6-(1,6,6),6-(1,6,6),6-(6,6,6),6-(6,6,6)]    1
28[8-(1,1,28),8-(1,1,28),8-(6),8-(6),8-(6),8-(6)]    1
28[8-(1,1),8-(1,1,28),8-(6),8-(6),8-(6),8-(6)]    1
1[6-(6,6,26)]    1
6[6-(1,6,26),6-(1,6,26),6-(8,8),26-(6,6,6,6,6,6,6,6,6,6)]    1
6[1-(0),6-(1,6,26),6-(6,6,26),26-(6,6,6,6,6,6,6,6,6,6)]    1
6[6-(6,6,26),8-(0),8-(28)]    1
6[6-(6,6,26),8-(28),8-(28)]    1
6[1-(0),6-(1,6,26),6-(1,6,26),26-(6,6,6,6,6,6,6,6,6,6)]    1
8[1-(0),1-(0),28-(8,8,8,8,8)]    1
8[1-(0),1-(0),28-(8,8,8,8,8),28-(8,8,8,8,8)]    1
6[6-(6,6),8-(27),8-(60)]    1
6[6-(6,6),8-(27),8-(60,60)]    1
7[6-(6,6),7-(6,27),27-(7,7,7)]    1
31[7-(6,6),7-(6,6),7-(6,6),7-(6,6),7-(6,6),7-(6,6)]    1
6[1-(0),7-(6,31),7-(6,31)]    1
6[1-(0),6-(1,7),7-(6,31)]    1
6[1-(0),7-(6),7-(6,31)]    1
7[6-(1,6),6-(1,7),31-(7,7,7,7,7)]    1
6[6-(1,1,1),7-(6,27),7-(6,27)]    1
7[6-(1,6),6-(6,7),27-(7,7,7)]    1
59[7-(6,6),7-(6,6),7-(6,6),8-(6),8-(6),8-(6),8-(6),8-(6),8-(6)]    3
6[6-(6,7),8-(27),8-(59)]    1
6[6-(1,6),6-(8,8),7-(6,59)]    5
7[6-(6,6),6-(6,6),59-(7,7,8,8,8,8,8,8)]    3
8[6-(6,8),59-(7,7,7,8,8,8,8,8)]    3
6[1-(0),6-(1,1,6),6-(6,7)]    2
6[6-(1,6),6-(8,8),7-(6,7)]    2
6[1-(0),1-(0),6-(1,6),6-(8,8)]    2
7[1-(0),6-(6,6),7-(6,6)]    1
7[6-(6,6),6-(6,6),7-(1,6)]    1
30[7-(6,6),8-(6),8-(6),8-(6,30),8-(6,30)]    1
6[6-(6,8),6-(6,9),9-(0)]    2
6[6-(6,9),6-(6,9),8-(30,30)]    1
8[6-(6,6),30-(7,8,8,8),30-(7,8,8,8)]    1
30[7-(6,7),8-(6),8-(6),8-(6)]    3
7[6-(6,7),6-(6,7),30-(8,8,8)]    1
7[6-(6,7),7-(6,30),30-(8,8,8)]    2
7[6-(6,7),6-(6,7),30-(7,8,8)]    1
64[7-(6,6),8-(6),8-(6),8-(6),8-(6),8-(6)]    1
6[1-(0),7-(6),7-(6,64)]    1
7[6-(1,7),6-(6,6),64-(8,8,8,8,8)]    1
8[6-(6,8),64-(7,8,8,8,8)]    1
30[8-(30,30),8-(30,30),8-(6),8-(6),8-(6)]    1
57[8-(1,6),8-(1,6),8-(6),8-(6),8-(6),8-(6),8-(6)]    2
6[6-(1,6,8),8-(0),8-(57)]    1
8[1-(0),6-(1,6,6),57-(8,8,8,8,8,8)]    1
7[6-(6,6),7-(7),30-(8,8,8)]    1
6[1-(0),1-(0),6-(6,7),8-(6)]    1
6[6-(1,1,8),6-(1,6),7-(6,47)]    1
7[6-(1,6),6-(6,6),47-(7)]    1
51[9-(0),9-(0),9-(0),9-(0),9-(0),9-(0)]    2
9[51-(9,9,9,9,9)]    2
25[7-(6),7-(6),7-(6),7-(6),8-(6),8-(6)]    1
6[6-(6,6),7-(1,1),8-(25)]    1
6[6-(7),6-(7),6-(7,8)]    2
6[6-(6,6),7-(25)]    2
7[1-(0),1-(0),6-(6,8)]    2
7[6-(6),25-(7,7,7,8,8)]    1
8[6-(6,7),25-(7,7,7,7,8)]    1
27[7-(6,6),8-(1,27,27),8-(1,27,27),8-(6),8-(6),8-(6)]    1
6[6-(1,1,8),8-(27),8-(27)]    2
8[1-(0),27-(7,8,8),27-(7,8,8,8,8),27-(7,8,8,8,8)]    1
6[6-(6,7),7-(6),7-(7,30)]    1
32[6-(1,1,6),16-(32),16-(32),16-(32)]    1
1[6-(1,6,32)]    1
6[1-(0),1-(0),6-(1,1,6),32-(16,16,16)]    1
6[1-(0),1-(0),6-(1,1,32),6-(8,8)]    1
6[6-(1,1,6),8-(0),8-(25)]    3
16[32-(6,16,16),32-(6,16,16)]    1
8[6-(6,8),25-(8)]    3
6[6-(6,7),8-(25),8-(66)]    1
29[16-(29,74),16-(29,74),17-(0)]    1
74[16-(29,29),16-(29,29),16-(29,29)]    2
16[29-(16,17),29-(7,7,16),74-(16,16)]    1
16[29-(7,7,16),29-(7,7,16),74-(16,16)]    1
17[29-(16,16)]    1
58[8-(1,1),8-(1,1),8-(1,1),8-(1,1),8-(6),8-(6),8-(6),8-(6),8-(6,28),8-(6,28)]    1
28[7-(6),7-(6,6,6),7-(6,6,6),8-(6),8-(6),8-(6,58)]    1
1[8-(1,58)]    1
6[6-(1,1,7),8-(28,58),8-(58)]    1
6[6-(1,1,7),8-(28),8-(58)]    1
8[6-(6,8),28-(7,7,7,8,8),58-(8,8,8,8,8,8,8,8,8)]    1
8[6-(6,8),58-(8,8,8,8,8,8,8,8,8)]    1
8[1-(0),1-(0),58-(8,8,8,8,8,8,8,8,8)]    1
6[6-(1,1,8),8-(12),8-(57)]    1
7[6-(16),29-(7,7,7)]    1
27[7-(6,6),7-(6,6),8-(6),8-(6),9-(27),9-(27)]    1
7[6-(1,6),6-(1,6),27-(7,8,8,9,9)]    1
8[6-(6,8),27-(7,7,8,9,9)]    1
9[27-(7,7,8,8,9),27-(7,7,8,8,9)]    1
27[8-(27,27),8-(27,27),8-(6),8-(6),8-(6)]    2
8[27-(8,8,8,8),27-(8,8,8,8),27-(8,8,8,8)]    1
47[7-(6,6,6),7-(6,6,6),8-(6),8-(6),47-(7,7,8,8)]    1
6[6-(1,1,1),8-(47),8-(47)]    1
6[6-(1,1,1),8-(0),8-(0)]    1
7[6-(1,1,7),6-(1,1,7),6-(1,1,7),47-(7,8,8,47)]    1
8[6-(6,8),47-(7,7,8,47)]    1
30[7-(6,6),7-(6,6),8-(30,30),8-(6),8-(6)]    1
7[6-(6,6),6-(6,7),30-(7,8,8,8)]    1
8[30-(7,7,8,8),30-(7,7,8,8),30-(7,7,8,8)]    1
6[6-(1,6),8-(28),8-(28)]    2
48[7-(6,6,6),8-(1,1,48),8-(6),8-(6),8-(6)]    1
6[6-(6,16),8-(0),8-(48)]    2
6[6-(6,16),8-(48),8-(48)]    2
6[1-(0),1-(0),7-(6,6,48),7-(6,6,48)]    2
7[6-(1,1,7),6-(1,1,7),6-(1,1,7),48-(8,8,8,8)]    1
8[1-(0),1-(0),48-(7,8,8,8),48-(7,8,8,8)]    1
6[6-(6,6,6),6-(7),6-(7)]    1
6[6-(1,1,6),6-(6,6),6-(7),6-(7)]    1
6[6-(6,6,6),7-(29)]    1
6[1-(0),1-(0),6-(6,6,6),6-(6,8)]    1
6[6-(1,1,1),6-(1,1,6),8-(0)]    1
28[7-(6,6),7-(6,6),7-(6,6),8-(6),8-(6)]    2
6[6-(1,6,6),8-(0),8-(28)]    1
8[6-(6,8),28-(7,7,7,8)]    2
6[1-(0),6-(6,8),7-(6,25)]    1
48[7-(6,6),7-(6,6),8-(6),8-(6),8-(6,48),8-(6,48)]    3
6[6-(1,1,6),8-(0),8-(48,48)]    3
8[6-(6,8),48-(7,7,8,8,8),48-(7,7,8,8,8)]    3
60[8-(1,6),8-(15),8-(15),8-(6),8-(6),8-(6),8-(6)]    1
15[6-(1,6,8),8-(1),8-(60),8-(60)]    1
6[1-(0),6-(8,8),8-(1,60),15-(8,8,8)]    1
6[6-(1,8,15),8-(60),8-(60)]    1
8[15-(6,8,8),60-(8,8,8,8,8,8)]    3
8[1-(0),6-(1,6,15),60-(8,8,8,8,8,8)]    1
57[8-(6),8-(6),8-(6),8-(6),8-(6),8-(6),8-(6,6),8-(6,6)]    1
6[6-(1,1,8),8-(0),8-(57)]    1
8[6-(1,1,6),6-(1,1,6),57-(8,8,8,8,8,8,8)]    1
6[6-(1,6),8-(57),8-(57)]    1
27[7-(7,7),7-(7,7),7-(7,7)]    1
7[7-(6),7-(7,27),27-(7,7)]    1
6[6-(6,16),8-(0),8-(70)]    1
6[6-(6,16),8-(70),8-(70)]    1
6[7-(1,6),7-(1,6),8-(70)]    1
8[6-(7,7),70-(8,8,8,8,8,8)]    1
6[1-(0),6-(1,8),8-(6)]    1
57[8-(15),8-(15),8-(15),8-(15),8-(15),8-(15),8-(15)]    1
15[6-(1,7,15),8-(1),8-(57),8-(57)]    1
15[6-(1,7,15),8-(0),8-(1),8-(57)]    1
15[6-(1,7,15),8-(0),8-(57),8-(57)]    1
1[6-(7,15,15)]    1
6[1-(0),7-(1,1,6),15-(8,8,8),15-(8,8,8)]    1
6[6-(1,6),7-(1,1,6),7-(6)]    1
7[1-(0),1-(0),6-(1,15,15),6-(6,7)]    1
6[6-(1,1,1),6-(1,6),6-(6,7)]    1
6[6-(6,6),6-(6,6),7-(6,6)]    2
65[7-(6,6),8-(6),8-(6),8-(6),8-(6),8-(6),8-(6)]    1
65[7-(6,6),7-(6,6),8-(6),8-(6),8-(6),8-(6),8-(6)]    2
6[1-(0),7-(1,6),7-(6,65)]    1
7[6-(1,7),6-(6,6),65-(7,8,8,8,8,8)]    2
7[6-(1,7),6-(6,6),65-(8,8,8,8,8,8)]    1
8[6-(6,8),65-(7,8,8,8,8,8)]    1
8[6-(6,8),65-(7,7,8,8,8,8)]    2
29[7-(1,1,6),7-(1,1,6),8-(6),8-(6)]    2
6[6-(1,6),6-(1,6),7-(1,1,29)]    1
7[1-(0),1-(0),6-(6,6),29-(7,8,8)]    1
57[8-(6),8-(6),8-(6),8-(6),8-(6),8-(6),8-(6,57)]    1
57[8-(6),8-(6),8-(6),8-(6),8-(6),8-(6,57)]    1
8[6-(6,8),57-(8,8,8,8,8),57-(8,8,8,8,8,8)]    1
62[8-(6),8-(6),8-(6),8-(6),8-(6),8-(6),8-(6,6),8-(6,6),8-(6,6)]    2
6[6-(1,1,8),8-(30),8-(62)]    1
6[1-(0),1-(0),6-(8,8),8-(6,62)]    2
8[6-(1,1,6),6-(1,1,6),62-(8,8,8,8,8,8,8,8)]    2
63[8-(15),8-(6),8-(6),8-(6),8-(6),8-(6),8-(6)]    1
15[6-(6,6),6-(6,6),6-(6,6),8-(63)]    2
8[15-(6,6,6),63-(8,8,8,8,8,8)]    1
30[7-(6,6),8-(6),8-(6),53-(0)]    1
30[7-(6,6),7-(6,6),8-(6),53-(0)]    1
53[30-(7,8,8)]    1
53[30-(7,7,8)]    1
7[6-(1,6),6-(1,7),30-(8,8,53)]    1
7[6-(1,6),6-(1,7),30-(7,8,53)]    1
8[6-(6,8),30-(7,7,53)]    1
8[6-(6,8),30-(7,8,53)]    1
6[6-(1,6,6),8-(60),8-(60,60)]    1
6[6-(1,6,6),8-(60),8-(60)]    1
6[6-(1,1,1),7-(7,25),8-(25)]    2
26[7-(6),7-(6),7-(6),7-(6)]    1
6[7-(26),41-(6,6,6,6,6,6,6)]    1
7[6-(41),26-(7,7,7)]    1
28[7-(6,6),7-(6,7),7-(6,7),8-(28,28)]    1
6[1-(0),7-(6,28),7-(7,28)]    1
7[6-(1,7),7-(6,28),28-(7,7,8)]    1
7[6-(1,7),6-(1,7),28-(7,7,8)]    1
8[28-(7,7,7),28-(7,7,7),28-(7,7,7)]    1
7[6-(41),25-(7,7)]    2
27[7-(6,6),7-(6,6),8-(27,27),8-(27,27),8-(6,27),8-(6,27)]    2
8[27-(7,7,8,8,8),27-(7,7,8,8,8),27-(8,8,8,8,8)]    2
8[27-(8,8,8,8),27-(8,8,8,8),27-(8,8,8,8,8)]    1
71[7-(6,6),7-(6,6),7-(6,6),8-(6),8-(6),8-(6),8-(6),8-(6),8-(6)]    1
71[8-(6),8-(6)]    1
6[6-(6,7),8-(0),8-(71)]    1
6[6-(6,7),6-(8,8),7-(6,71)]    1
6[6-(6,7),8-(71),8-(71)]    1
7[6-(6,6),6-(6,6),71-(7,7,8,8,8,8,8,8)]    1
8[6-(6,8),71-(7,7,7,8,8,8,8,8)]    1
8[6-(6,8),71-(8)]    1
12[8-(6),8-(6)]    1
8[6-(6,8),12-(8)]    1
27[8-(6),8-(6),8-(6,27),8-(6,27)]    1
8[6-(6,6),27-(8,8,8),27-(8,8,8)]    1
6[1-(0),1-(0),6-(6,6,6),6-(6,7)]    1
6[6-(1,1,1),6-(1,1,1),6-(1,1,6),6-(1,1,6)]    1
58[8-(1,6),8-(1,6),8-(6),8-(6),8-(6),8-(6),8-(6),8-(6)]    1
1[8-(6,58)]    1
6[6-(1,6,8),8-(58),8-(58)]    1
6[1-(0),6-(1,6,8),6-(8,8),8-(1,58)]    1
6[6-(8,8),8-(58),8-(58)]    3
8[1-(0),6-(1,6,6),58-(8,8,8,8,8,8,8)]    1
78[7-(6,6),7-(6,6),17-(0),17-(0)]    1
6[1-(0),6-(6,6),7-(6,78)]    1
7[6-(1,6),6-(1,6),78-(7,17,17)]    1
17[78-(7,7,17)]    1
7[6-(6,6),6-(6,6),7-(6)]    1
90[7-(6,6),7-(6,6),8-(6),8-(6),8-(6),8-(6)]    1
6[1-(0),6-(6,7),7-(6,90)]    1
6[6-(1,7),6-(8,8),7-(6,90)]    1
7[6-(1,6),6-(6,6),90-(7,8,8,8,8)]    1
8[6-(6,8),90-(7,7,8,8,8)]    1
6[6-(1,6,8),8-(0),8-(29)]    2
6[6-(8,8),8-(90),8-(90)]    1
8[6-(6,8),90-(8,8,8,8,8,8,8)]    1
63[7-(6,7),7-(6,7),8-(6),8-(6),8-(6),8-(6)]    1
6[6-(6,7),6-(8,8),7-(7,63)]    1
7[6-(6,6),7-(7),63-(7,8,8,8,8)]    1
7[7-(6,63),7-(6,63)]    1
68[8-(15),8-(15),8-(6),8-(6)]    1
15[6-(1,1,7),8-(68),8-(68),8-(68)]    1
6[6-(1,1,16),8-(39),8-(39)]    1
6[6-(1,1,16),8-(39),8-(39,39)]    1
26[7-(6,6),7-(6,6),7-(6,6),7-(6,6),16-(1),16-(1)]    1
1[16-(26)]    1
16[1-(0),26-(7,7,7,7,16)]    1
7[6-(1,6),6-(1,6),26-(7,7,7,16,16)]    1
62[8-(15),8-(15,62),8-(15,62),8-(15,62),8-(6),8-(6),8-(6),8-(6),8-(6),15-(6,8,8,8)]    1
62[8-(15),8-(15),8-(15),8-(15,62),8-(15,62),8-(6),8-(6),15-(6,8,8,8)]    1
15[6-(1,1,7),8-(62),8-(62,62),8-(62,62),62-(8,8,8,8,8,8,8)]    1
15[6-(1,1,7),8-(62),8-(62),8-(62,62),62-(8,8,8,8,8,8,8,8,8)]    1
6[1-(0),1-(0),7-(1,6,6),15-(8,8,8,62)]    1
8[15-(6,8,8,62),62-(8,8,8,8,8,8,15),62-(8,8,8,8,8,8,8,8,15)]    1
8[15-(6,8,8,62),62-(8,8,8,8,8,8,15)]    1
8[15-(6,8,8,62),62-(8,8,8,8,8,8,8,8,15)]    1
8[15-(6,8,8,62),62-(8,8,8,8,8,8,8,8,15),62-(8,8,8,8,8,8,8,8,15)]    1
8[6-(6,8),62-(8,8,8,8,8,8,8,8,15)]    1
8[6-(6,8),62-(8,8,8,8,8,8,15)]    1
6[6-(1,8),6-(1,8),6-(6,6)]    1
6[1-(0),6-(6,6),8-(27)]    1
8[6-(1,6),27-(7,7,8)]    1
63[8-(6),8-(6),8-(6),8-(6),8-(6),8-(6),8-(6,63),8-(6,63),8-(6,63)]    1
63[8-(6),8-(6),8-(6),8-(6),8-(6,63)]    1
8[6-(6,8),63-(8,8,8,8),63-(8,8,8,8,8,8,8,8)]    1
6[7-(28),74-(6,6,6,6,6,6,6)]    2
6[6-(1,1,1),6-(1,1,1),6-(1,1,6),7-(1,6,28)]    2
6[1-(0),1-(0),6-(1,6,7),6-(6,6,7)]    2
6[1-(0),6-(1,1,1),6-(1,1,6),7-(1,6,28)]    2
7[1-(0),6-(1,1,6),6-(6,6,6),28-(7,7,7,7,7)]    2
7[1-(0),6-(1,1,6),6-(1,6,6),28-(7,7,7,7,7)]    2
6[6-(6,8),8-(67),8-(67)]    1
29[8-(1,29),8-(6),8-(6)]    1
8[1-(0),29-(8,8),29-(8,8,8)]    1
6[7-(6,30),7-(6,6),7-(7)]    1
7[6-(1,1,7),6-(1,6),6-(7,7)]    1
29[8-(15),8-(15),8-(15),8-(15)]    2
15[6-(1,1,6),8-(29),8-(29),8-(29)]    1
6[6-(8,8),8-(25),8-(25)]    1
15[6-(6,6),6-(6,6),6-(6,6),8-(0)]    2
8[15-(6,6,6)]    2
63[8-(6),8-(6),8-(6),8-(6),8-(6,63),8-(6,63),8-(6,63),8-(6,63),8-(6,63)]    2
63[8-(6),8-(6),8-(6),8-(6,63),8-(6,63),8-(6,63),8-(6,63),8-(6,63)]    2
8[6-(6,8),63-(8,8,8,8,8,8,8),63-(8,8,8,8,8,8,8,8)]    2
48[7-(6,7),7-(6,7),7-(6,7),17-(0)]    1
48[7-(6,6),7-(6,6),7-(6,6),17-(48)]    1
48[7-(6,7),7-(6,7),7-(6,7),17-(0),17-(48)]    1
7[6-(1,7),7-(6,48),48-(7,7,17)]    1
7[6-(1,7),7-(6,48),48-(7,7,17,17)]    1
7[6-(1,7),6-(1,7),48-(7,7,17)]    1
17[48-(7,7,7)]    1
17[48-(7,7,7,17)]    1
17[48-(7,7,7),48-(7,7,7,17)]    1
6[6-(6,6),8-(1),8-(25)]    1
30[7-(6,6),8-(30),8-(30),8-(6)]    3
8[30-(7,8,8),30-(7,8,8)]    3
90[8-(15),8-(15),8-(15),8-(15),8-(15),8-(15),9-(90)]    1
15[6-(6,6),8-(90),8-(90),8-(90)]    1
8[15-(6,8,8),90-(8,8,8,8,8,9)]    1
9[90-(8,8,8,8,8,8),90-(8,8,8,8,8,8)]    1
48[1-(7),7-(1,6,6),8-(6),8-(6,48),8-(6,48),17-(0)]    1
1[7-(6,6,48),48-(7,8,8,8,17)]    1
6[6-(1,6),6-(6,7),6-(6,8)]    2
6[1-(0),6-(6,6),6-(6,9)]    2
6[6-(1,6),6-(6,7),9-(0)]    1
6[6-(1,6),6-(6,9),7-(6,6)]    1
6[6-(1,6),6-(1,6),9-(0)]    1
6[1-(0),6-(1,6),6-(6,9)]    1
7[1-(48),6-(1,1,6),6-(1,1,6),48-(1,8,8,8,17)]    1
7[6-(1,6),6-(6,6),6-(6,6)]    1
17[48-(1,7,8,8,8)]    1
8[6-(6,8),48-(1,7,8,8,17),48-(1,7,8,8,17)]    1
8[6-(6,6),48-(1,7,8,8,17)]    1
48[7-(6,6),7-(6,6),7-(6,7),7-(6,7),35-(48)]    1
35[48-(7,7,7,7),48-(7,7,7,7)]    1
7[6-(1,7),6-(1,7),48-(7,7,7,35)]    1
7[6-(1,7),7-(6,48),48-(7,7,7,35)]    1
6[6-(1,1,16),8-(58),8-(58)]    1
6[6-(1,1,16),8-(58),8-(58,58)]    1
29[7-(6,6),8-(6),8-(6),8-(6,29)]    1
29[7-(6,6),8-(6),8-(6),8-(6),8-(6,29)]    1
6[6-(6,6),8-(0),8-(29,29)]    1
8[6-(6,8),29-(7,8,8),29-(7,8,8,8)]    1
29[6-(7),6-(7),7-(6),29-(6,6,7)]    1
6[7-(29),29-(6,7,29)]    1
7[6-(29),29-(6,6,29)]    1
29[7-(6),7-(6,6),16-(6)]    1
16[6-(7),29-(7,7)]    1
7[6-(16),29-(7,16)]    1
7[6-(1,6),6-(1,6),29-(7,16)]    1
7[6-(7,7),6-(7,7),6-(7,7)]    1
6[6-(6,16),8-(12),8-(12)]    1
30[8-(6),8-(6),8-(6),8-(6,6)]    1
8[6-(1,6,6),6-(1,6,6),30-(8,8,8)]    1
5[1-(0),7-(6,6),7-(6,6),7-(6,6)]    1
1[5-(7,7,7)]    1
6[6-(1,1,1),7-(5,6),7-(6,30)]    1
7[5-(1,7,7),6-(1,6),6-(6,7)]    1
6[6-(1,1,6),6-(6,6),7-(6,30)]    2
6[1-(0),1-(0),6-(1,1,6),6-(1,6,8)]    2
6[1-(0),6-(1,1,6),6-(1,6,8),8-(1)]    1
6[1-(0),6-(1,6,8),6-(6,6),8-(1)]    2
6[6-(1,6,8),6-(6,6),6-(6,7)]    2
7[6-(1,6),6-(6,6),30-(8,8,8,8)]    4
66[7-(6,6),7-(6,6),8-(6),8-(6),8-(6),8-(6),8-(6),8-(6)]    1
66[7-(6,6),7-(6,6),8-(6),8-(6),8-(6),8-(6),8-(7),8-(7)]    1
6[1-(0),6-(1,6),7-(6,66)]    1
6[6-(6,6),6-(6,7),7-(6,66)]    1
7[6-(1,6),6-(6,6),66-(7,8,8,8,8,8,8)]    1
7[8-(0),8-(66),8-(66)]    1
8[6-(6,8),66-(7,7,8,8,8,8,8)]    1
8[7-(8,8),66-(7,7,8,8,8,8,8)]    1
27[7-(6,6),7-(6,6),7-(6,6),8-(6)]    1
7[6-(1,6),6-(1,7),27-(7,7,8)]    1
8[6-(6,8),27-(7,7,7)]    1
8[6-(6,8),48-(7,7,7,8),48-(7,8,8)]    2
65[8-(6),8-(6),8-(6),8-(6,65),8-(6,65),8-(6,65),8-(6,65),8-(6,65),8-(6,65)]    1
8[6-(6,8),65-(8,8,8,8,8,8,8,8),65-(8,8,8,8,8,8,8,8)]    1
57[8-(1,1),8-(1,1),8-(1,1),8-(1,1),8-(6),8-(6),8-(6,29),8-(6,29)]    1
29[7-(6),7-(6,6,6),8-(6),8-(6),8-(6,57)]    1
6[6-(1,1,7),8-(0),8-(29,57)]    1
7[6-(1,1,6),6-(1,1,6),6-(1,1,6),29-(7,8,8,8)]    1
7[6-(16),29-(7,8,8,8)]    1
8[6-(6,8),29-(7,7,8,8),57-(8,8,8,8,8,8,8)]    1
8[1-(0),1-(0),57-(8,8,8,8,8,8,8)]    1
13[8-(6),8-(6),8-(6),8-(6)]    1
6[6-(1,6),6-(1,6),8-(13)]    1
8[6-(6,6),13-(8,8,8)]    1
6[7-(1,1),7-(6,25),7-(7,25)]    1
6[1-(0),7-(1,7),7-(6,25)]    1
7[1-(0),6-(1,7),7-(6,25)]    1
7[6-(7,7),7-(1,6),25-(7,8,8,8,8)]    1
7[6-(1,7),6-(7,7),25-(7,8,8,8,8)]    1
29[7-(6,6),7-(6,6),8-(6)]    3
29[7-(6,6),8-(6)]    2
7[6-(1,6),6-(1,6),29-(7,8)]    3
7[6-(1,6),6-(6,6),29-(8,8)]    2
8[6-(6,8),29-(7,7)]    3
8[6-(6,8),29-(7)]    2
60[8-(6),8-(6),8-(6),8-(6),8-(6),8-(6),8-(6,6)]    1
6[6-(1,6),6-(6,6),8-(6,60)]    1
8[6-(1,1,6),6-(6,6),60-(8,8,8,8,8,8)]    1
6[6-(1,1,7),8-(29),8-(65)]    2
26[7-(6),7-(6),7-(6,6),7-(6,6),7-(6,6),7-(6,6)]    1
7[6-(16),26-(7,7,7,7,7)]    1
6[6-(6,7),8-(25),8-(64)]    1
13[8-(1,13),8-(13),8-(6),8-(6),8-(6),8-(6)]    1
1[7-(1)]    1
7[1-(0),1-(0)]    1
12[8-(1,12,12),8-(1,12,12),8-(6),8-(6,12),8-(6,12)]    1
12[8-(1,12,12),8-(1,12,12),8-(6),8-(6),8-(6,12),8-(6,12)]    1
12[7-(6,7),7-(6,7),8-(6,12),8-(6,12)]    1
6[6-(1,6),6-(8,8),7-(7,12)]    1
7[6-(6,6),7-(6,12)]    1
7[6-(6,6),7-(6),12-(7,8,8)]    1
8[1-(0),12-(8,8,8,8),12-(8,8,8,8),12-(8,8,8,8,8)]    1
8[6-(6,8),12-(7,7,8),12-(8,8,8,8,8)]    1
6[1-(0),6-(1,6),7-(7,47)]    2
6[1-(0),6-(6,6),7-(7,47)]    2
7[6-(1,6),7-(6,47),47-(7)]    1
7[6-(1,6),7-(6,47),47-(7,7)]    2
7[6-(1,6),7-(6),47-(7,7)]    1
7[6-(1,6),7-(6,47)]    1
64[8-(6),8-(6),8-(6),8-(6,64),8-(6,64),8-(6,64),8-(6,64)]    1
6[8-(64),8-(64,64),8-(64,64)]    1
8[6-(8,8),64-(8,8,8,8,8,8),64-(8,8,8,8,8,8)]    1
8[6-(8,8),64-(8,8,8,8,8,8)]    1
30[8-(30,30),8-(30,30),8-(30,30),8-(6),8-(6),8-(6)]    1
64[8-(15),8-(15),8-(6),8-(6),8-(6),8-(6),8-(6),8-(6)]    1
64[8-(15),8-(15),8-(6),8-(6),8-(6),8-(6)]    1
15[6-(1,1,7),8-(6),8-(64),8-(64)]    1
15[6-(1,1,7),8-(1),8-(64),8-(64)]    1
6[1-(0),1-(0),6-(1,1,8),7-(1,6,6)]    1
6[1-(0),1-(0),6-(1,1,7),8-(15)]    1
8[15-(6,8,8),64-(8,8,8,8,8,8,8)]    1
8[6-(1,1,6),15-(6,8,8)]    1
8[15-(6,8,8),64-(8,8,8,8,8)]    1
29[8-(6),8-(6),8-(6,29),8-(6,29)]    1
8[6-(6,6),29-(8,8,8),29-(8,8,8)]    1
48[7-(6,6),7-(6,6),7-(6,6),7-(6,6),7-(6,7)]    1
6[6-(1,1,1),7-(6,48),7-(6,48)]    3
6[6-(1,7),6-(1,7),7-(6,48)]    1
6[1-(0),6-(6,7),7-(7,48)]    1
7[6-(6,6),6-(6,7),48-(7,7,7,7)]    1
7[6-(1,6),6-(6,7),48-(7,7,7,7)]    1
7[6-(1,6),7-(6,48)]    1
7[6-(1,6),7-(6),48-(7,7,7,7)]    1
13[8-(6),8-(6),8-(6),8-(6),8-(6,13),8-(6,13),13-(8,8,8,8,8,8)]    1
6[6-(1,1,1),6-(6,6),8-(13)]    1
6[1-(0),1-(0),1-(0),8-(13,13)]    1
8[6-(6,6),13-(8,8,8,8,8,13)]    1
8[6-(1,1,1),13-(8,8,8,8,8,13),13-(8,8,8,8,8,13)]    1
6[1-(0),6-(1,6),7-(7)]    1
7[6-(1,6),7-(6),29-(7,7,7)]    1
7[6-(1,6),7-(6,29)]    1
6[1-(0),1-(0),1-(0),7-(1,1)]    1
7[1-(0),1-(0),6-(1,1,1)]    1
6[6-(1,1,1),6-(1,6),7-(6,30)]    1
6[6-(1,6),6-(6),6-(6,6)]    1
30[7-(6,6),8-(6)]    1
7[6-(1,7),6-(6,6),30-(8)]    1
8[6-(6,8),30-(7)]    1
29[7-(6,6),15-(6,6,6),15-(6,6,6),17-(0)]    1
15[6-(6,6),6-(6,6),6-(6,6),29-(7,15,17)]    1
6[1-(0),6-(6,15),6-(6,15)]    2
7[6-(1,6),6-(1,6),29-(15,15,17)]    1
17[29-(7,15,15)]    1
58[8-(6),8-(6),8-(6),8-(6,58),8-(6,58),8-(6,58),8-(6,58),8-(6,58),8-(6,58)]    1
6[6-(6,16),8-(58),8-(58,58)]    1
8[6-(6,8),58-(8,8,8,8,8,8,8,8),58-(8,8,8,8,8,8,8,8)]    2
6[6-(6,7),8-(25),8-(59)]    1
23[8-(23),8-(23),8-(23,23,23,23,23),8-(6,23),8-(6,23),23-(8,8,8,8,8,23)]    2
23[8-(23),8-(23),8-(23,23,23,23,23),8-(6,23),8-(6,23),23-(8,8,8,8,8),23-(8,8,8,8,8,23)]    2
23[8-(23),8-(23),8-(23,23,23,23,23),8-(6,23),8-(6,23),23-(8,8,8,8,8,23),23-(8,8,8,8,8,23)]    2
6[1-(0),1-(0),6-(6,6,7),8-(23,23)]    2
6[6-(1,1,8),6-(1,1,8),6-(1,1,8),7-(1,6)]    2
7[1-(0),6-(1,1,6),6-(6,6,6)]    2
8[6-(1,1,6),23-(8,8,8,8,23),23-(8,8,8,8,23,23)]    2
8[6-(1,1,6),23-(8,8,8,8,23,23),23-(8,8,8,8,23,23)]    2
8[23-(8,8,8,8,23),23-(8,8,8,8,23)]    2
8[23-(8,8,8,8,23),23-(8,8,8,8,23,23)]    2
8[23-(8,8,8,8,23),23-(8,8,8,8,23),23-(8,8,8,8,23,23),23-(8,8,8,8,23,23),23-(8,8,8,8,23,23),23-(8,8,8,8,23,23)]    2
8[23-(8,8,8,8,23,23),23-(8,8,8,8,23,23)]    2
6[6-(1,6),8-(71),8-(71)]    1
28[7-(6),7-(6),7-(6,7),7-(6,7),7-(6,7)]    1
6[6-(1,6),6-(6,7),7-(7,28)]    1
6[6-(6,6),7-(28)]    1
7[7-(6,28),7-(6,28),28-(7,7,7,7,7)]    1
7[6-(6,6),7-(7,28),28-(7,7,7,7)]    1
7[6-(6),28-(7,7,7,7)]    1
59[8-(1,6),8-(1,6),8-(6),8-(6),8-(6),8-(6),8-(6),8-(6)]    1
6[6-(1,6,8),8-(59),8-(59)]    1
6[1-(0),6-(1,6,8),6-(8,8),8-(1,59)]    1
8[1-(0),6-(1,6,6),59-(8,8,8,8,8,8,8)]    1
57[8-(1,6),8-(15),8-(15),8-(6),8-(6),8-(6),8-(6)]    1
15[6-(1,6,8),8-(1),8-(57),8-(57)]    1
6[1-(0),6-(8,8),8-(1,57),15-(8,8,8)]    1
6[6-(1,8,15),8-(57),8-(57)]    1
8[1-(0),6-(1,6,15),57-(8,8,8,8,8,8)]    1
47[7-(6,6),7-(6,6),16-(6,6),16-(6,6)]    1
6[1-(0),1-(0),6-(6,6),16-(6,47)]    1
6[6-(1,1,16),6-(1,6),6-(6,6)]    1
16[6-(1,1,6),6-(1,1,6),47-(7,7,16)]    1
7[6-(1,6),6-(1,6),47-(7,16,16)]    1
6[6-(6,8),6-(8,8),16-(6)]    1
6[6-(6,16),6-(6,8),8-(6)]    1
27[7-(6,6),8-(1,6),8-(6),8-(6),8-(6)]    1
6[1-(0),1-(0),6-(6,6,8),6-(8,8)]    2
6[6-(1,1,6),6-(1,1,6),6-(8,8),8-(1,27)]    1
6[6-(6,6,8),8-(27),8-(27)]    1
8[1-(0),6-(6,6,6),27-(7,8,8,8)]    1
57[8-(42,42),8-(42,42),8-(42,42),8-(6),8-(6),8-(6)]    1
57[8-(42,42),8-(42,42),8-(42,42),8-(6),8-(6)]    1
42[8-(42),8-(42),8-(42,57),8-(42,57),42-(8,8,8,8)]    1
8[42-(8,8,8,42),42-(8,8,8,42),57-(8,8,8,8,8)]    1
8[42-(8,8,8,42),42-(8,8,8,42)]    1
8[42-(8,8,8,42),42-(8,8,8,42),57-(8,8,8,8)]    1
27[7-(6,6),8-(6),8-(6),8-(6,27),8-(6,27)]    1
6[6-(6,9),6-(6,9),8-(27,27)]    1
8[6-(6,6),27-(7,8,8,8),27-(7,8,8,8)]    1
29[7-(6,6),7-(6,6),7-(6,7),8-(1,29)]    1
6[6-(1,6),6-(1,7),7-(6,6)]    1
8[1-(0),29-(7,7,7),29-(7,7,7)]    1
14[9-(0),9-(0),9-(0),9-(0),9-(0),9-(0)]    2
28[7-(6,6),7-(6,6),8-(1,6),8-(6),8-(6),8-(6)]    1
28[7-(6,6),7-(6,6),7-(6,6),7-(6,6)]    2
6[6-(1,6),8-(0),8-(28)]    1
6[6-(1,6,8),8-(0),8-(28)]    1
7[6-(1,6),6-(1,7),28-(7,8,8,8,8)]    2
7[6-(1,6),6-(1,7),28-(7,7,7)]    1
39[8-(6),8-(6),8-(6),8-(6),8-(6,39)]    1
39[8-(6),8-(6),8-(6),8-(6),8-(6),8-(6,39),8-(6,39),8-(6,39)]    1
39[8-(6),8-(6),8-(6),8-(6),8-(6),8-(6,39)]    1
6[6-(6,6),8-(0),8-(39)]    1
8[6-(6,8),39-(8,8,8,8)]    1
8[6-(6,8),39-(8,8,8,8),39-(8,8,8,8,8,8,8)]    1
8[6-(6,8),39-(8,8,8,8,8,8,8),39-(8,8,8,8,8,8,8)]    1
8[6-(6,8),39-(8,8,8,8),39-(8,8,8,8,8)]    1
8[1-(0),30-(8,8),30-(8,8,8),30-(8,8,8)]    1
6[6-(6,6),8-(64,64),8-(64,64)]    1
48[7-(6,6),8-(1,48,48),8-(6),8-(6),8-(6),8-(6,48)]    2
48[7-(6,6),8-(1,48,48),8-(6),8-(6),8-(6,48)]    1
6[6-(1,1,6),6-(6,6),6-(6,8)]    2
6[6-(6,6),6-(6,6),8-(1)]    2
6[6-(1,1,1),8-(48),8-(48)]    1
6[6-(1,1,1),8-(48),8-(48,48)]    1
8[6-(6,8),48-(7,8,8,8),48-(7,8,8,8,8)]    1
8[1-(0),48-(7,8,8,8),48-(7,8,8,8,8),48-(8,8,8,8,8)]    2
49[8-(1),8-(49,49),8-(6),8-(6),8-(6),8-(6)]    1
8[6-(8)]    1
8[49-(8,8,8,8,8),49-(8,8,8,8,8),49-(8,8,8,8,8)]    1
8[1-(0),49-(8,8,8,8,8)]    1
6[8-(0),8-(49)]    1
1[8-(49)]    1
30[7-(6,6),8-(30,30),8-(6),8-(6)]    2
30[7-(6,6),8-(30,30),8-(30,30),8-(6),8-(6),8-(6)]    2
6[6-(1,1,8),8-(30),8-(30)]    2
8[30-(7,8,8),30-(7,8,8,8,8),30-(7,8,8,8,8)]    2
25[7-(6,6),7-(6,7),8-(6),8-(6),8-(6,25),8-(6,25)]    1
6[6-(6,6),6-(6,8),8-(25)]    1
6[1-(0),6-(6,6),7-(7,25)]    1
6[6-(6,6),7-(7),8-(25)]    1
6[1-(0),1-(0),1-(0),8-(25,25)]    1
7[6-(1,6),7-(6),25-(7,8,8,8,8)]    1
7[6-(6,8),7-(6,25)]    1
8[6-(6,6),25-(7,7,8,8,8)]    1
8[6-(6,7),25-(7,7,8,8,8)]    1
8[6-(1,1,1),25-(7,7,8,8,8),25-(7,7,8,8,8)]    1
7[6-(6,7),6-(6,7),30-(7,8)]    1
24[8-(6),8-(6),8-(6),8-(6),8-(6,47),8-(6,47)]    1
47[8-(6),8-(6,24)]    1
6[6-(8,8),8-(24,47),8-(47)]    1
8[6-(6,8),24-(8,8,8,8,8),47-(8)]    1
25[7-(6,6),7-(6,6),7-(6,6),8-(6),8-(6),8-(6)]    2
6[6-(1,6),6-(7,7),7-(6,25)]    3
6[6-(6,7),7-(6,25),7-(7)]    3
6[6-(6,6),7-(1,7),7-(6,25)]    1
7[6-(6,7),6-(6,7),25-(7,7,8,8,8)]    1
7[6-(1,6),6-(6,6),25-(7,7,8,8,8)]    1
8[6-(6,8),25-(7,7,7,8,8)]    2
27[7-(6,6),7-(6,7),7-(6,7)]    1
6[6-(1,1,8),7-(6,27),7-(7,27)]    1
6[1-(0),1-(0),6-(7,7),8-(1)]    1
6[1-(0),1-(0),6-(7,7),8-(0)]    1
7[6-(6,7),6-(6,7),27-(7,7)]    1
7[6-(6,7),7-(6,27),27-(7,7)]    1
8[6-(1,1,6)]    1
92[8-(6),8-(6),8-(6),8-(6)]    1
6[6-(1,1,7),8-(0),8-(92)]    1
8[6-(6,8),92-(8,8,8)]    1
30[7-(6,6),8-(1,30,30)]    1
30[7-(6,7),7-(6,7),8-(1,30,30),8-(1,30,30)]    1
7[6-(1,7),6-(1,7),30-(8)]    1
8[1-(0),30-(7),30-(7,7,8),30-(7,7,8)]    1
27[8-(1,27,27),8-(27,27),8-(6),8-(6),8-(6,27),8-(6,27)]    1
29[7-(6,6),8-(29,29),8-(6),8-(6,29)]    1
29[7-(6,6),8-(29,29),8-(6)]    2
29[7-(6,6),8-(29,29),8-(6,29)]    1
8[6-(1,1,1),29-(7,8),29-(7,8,8)]    1
8[29-(7,8),29-(7,8),29-(7,8,8)]    1
64[8-(6),8-(6),8-(6),8-(6),8-(6),8-(6),8-(6,28)]    1
28[7-(6,6),7-(6,6),8-(6),8-(6),8-(6,64)]    1
6[6-(6,6),6-(8,8),7-(6,28)]    1
6[6-(6,7),8-(0),8-(28)]    1
6[6-(6,6),8-(28),8-(64)]    1
6[6-(6,7),8-(28,64),8-(64)]    1
7[6-(1,6),6-(6,6),28-(7,8,8,8)]    1
8[6-(6,8),28-(7,7,8,8),64-(8,8,8,8,8,8)]    1
48[7-(6,6),8-(1,48,48),8-(6),8-(6),8-(6)]    1
7[6-(1,6),6-(1,7),48-(8,8,8,8)]    1
7[6-(1,6),6-(1,7),48-(8,8,8,8,8)]    1
63[8-(1,6),8-(15),8-(15),8-(6),8-(6),8-(6),8-(6)]    1
15[6-(1,6,8),8-(1),8-(63),8-(63)]    1
6[1-(0),6-(8,8),8-(1,63),15-(8,8,8)]    1
6[6-(1,8,15),8-(63),8-(63)]    1
8[1-(0),6-(1,6,15),63-(8,8,8,8,8,8)]    1
27[7-(6,6),7-(6,6),17-(0),17-(0)]    1
6[6-(1,7),6-(7,7),7-(6,27)]    1
6[6-(6,7),7-(7),7-(7)]    1
7[6-(1,6),6-(6,6),27-(7,17,17)]    1
17[27-(7,7,17)]    1
25[8-(6),8-(6),8-(6)]    2
8[6-(6,8),25-(8,8)]    4
50[6-(1,1,6),6-(1,1,6),7-(6,6),8-(6),8-(6),8-(6),8-(6)]    1
1[6-(1,6,50)]    1
6[1-(0),6-(6,6),7-(6,50)]    1
6[6-(1,6),6-(8,8),7-(6,50)]    1
6[6-(6,7),8-(50),8-(50)]    1
6[1-(0),1-(0),6-(1,1,6),50-(6,7,8,8,8,8)]    1
6[1-(0),1-(0),6-(1,1,50),6-(1,1,6)]    1
7[6-(1,6),6-(6,6),50-(6,6,8,8,8,8)]    1
8[6-(6,8),50-(6,6,7,8,8,8)]    1
30[7-(6,6),7-(6,6),8-(1,30),8-(6)]    3
8[1-(0),30-(7,7,8),30-(7,8,8)]    2
48[7-(7,7),8-(6),8-(6),8-(6),8-(6,48)]    1
6[7-(1,1),7-(7,48),7-(7,48)]    1
7[6-(7,7),7-(7,48),48-(7,8,8,8)]    1
7[7-(6,48),7-(7),48-(8,8,8,8)]    1
7[6-(7,7),7-(7),48-(7,8,8,8)]    1
8[6-(6,8),48-(7,7,8,8),48-(7,8,8,8)]    1
67[8-(15),8-(15,67),8-(15,67),8-(15,67),8-(15,67),8-(6),8-(6)]    1
15[1-(0),8-(67),8-(67,67),8-(67,67)]    1
8[15-(1,8,8),67-(8,8,8,8,8,8),67-(8,8,8,8,8,8)]    1
8[15-(1,8,8),67-(8,8,8,8,8,8)]    1
12[8-(6),8-(6),8-(6),8-(6,12)]    3
8[6-(6,8),12-(8,8,8),12-(8,8,8)]    1
6[1-(0),1-(0),6-(1,1,8),8-(27)]    1
8[6-(1,1,6),27-(8,8,8,8)]    1
25[7-(6,6),7-(6,6),7-(6,6),7-(6,6),17-(0)]    1
48[8-(6),8-(6),8-(6),8-(6),17-(48),17-(48)]    1
48[8-(6),8-(6),17-(48)]    1
7[6-(6,6),6-(6,6),25-(7,7,7,17)]    1
17[48-(8,8),48-(8,8,8,8,17)]    1
17[25-(7,7,7,7)]    1
8[6-(6,8),48-(8,17)]    1
60[8-(6),8-(6),8-(6),8-(6),8-(6),8-(6),8-(6)]    2
6[6-(6,6),6-(6,7),7-(6,29)]    1
6[6-(8,8),8-(29),8-(60)]    1
6[6-(1,6),6-(6,6),8-(64,64)]    1
8[6-(6,6),64-(8,8,8,8,8),64-(8,8,8,8,8,8)]    1
6[6-(6,6),7-(7),8-(6)]    3
7[6-(6,8),7-(6)]    2
57[8-(6),8-(6),8-(6),8-(6,57),8-(6,57),8-(6,57),8-(6,57)]    1
6[6-(1,1,6),8-(0),8-(57)]    1
7[6-(1,6),6-(6,7),47-(7)]    1
30[7-(6,6),7-(6,6),7-(6,6),35-(0)]    1
6[6-(6,7),7-(6),7-(6,30)]    1
6[6-(1,7),6-(7,7),7-(6,30)]    1
35[30-(7,7,7)]    1
7[6-(1,6),6-(1,7),30-(7,7,35)]    1
7[6-(1,7),6-(6,7),30-(7,7,35)]    1
7[6-(1,7),6-(6,6),30-(7,7,35)]    1
29[6-(7,7),17-(0)]    1
6[7-(6,6),7-(6,6),29-(17)]    1
6[6-(1,6),6-(1,6,6),6-(6,7)]    1
7[6-(1,6),6-(6,6),6-(7,29)]    1
17[29-(6)]    1
6[6-(8,8),8-(59),8-(59,59)]    2
28[8-(6,28),8-(6,28),8-(6,28),8-(6,28),8-(6,28),8-(6,28)]    1
28[8-(6),8-(6),8-(6,28),8-(6,28),8-(6,28),8-(6,28)]    1
6[1-(0),8-(28),8-(28,28)]    1
8[6-(1,8),28-(8,8,8,8,8),28-(8,8,8,8,8)]    1
8[6-(1,8),28-(8,8,8,8,8)]    1
8[1-(0),1-(0),27-(7,7,8,8),27-(7,7,8,8)]    1
23[8-(1,1,23),8-(15),8-(15),8-(15,23),8-(15,23)]    1
15[6-(1,1,6),8-(23),8-(23),8-(23,23)]    1
1[8-(1,23,23)]    1
8[15-(6,8,8),23-(8,8,8,8)]    1
8[15-(6,8,8),23-(8,8,8,8),23-(8,8,8,8)]    1
8[1-(0),1-(0),23-(8,8,8,8),23-(8,8,8,8)]    1
30[8-(1,30,30),8-(6),8-(6),8-(6,30),8-(6,30)]    1
30[7-(6,6),8-(1,30,30),8-(6),8-(6),8-(6,30)]    1
8[1-(0),30-(7,8,8,8),30-(8,8,8,8),30-(8,8,8,8,8)]    1
8[6-(1,8),68-(8,8,8,8,8)]    1
6[1-(0),7-(5,6),7-(6,27)]    1
6[1-(0),7-(5,6),7-(6)]    1
7[6-(1,6),6-(1,7),27-(7,7)]    1
6[1-(0),1-(0),6-(8,8),7-(1,1,6)]    1
6[6-(1,6,8),7-(6,30),7-(6,30)]    1
6[1-(0),6-(1,1,1),6-(7,7),8-(1)]    1
7[6-(6,6),6-(6,7),30-(7,8,8)]    1
8[1-(0),30-(7,7,8),30-(8,8,8)]    1
58[8-(6),8-(6),8-(6),8-(6),8-(6),8-(6),8-(6,58),8-(6,58)]    1
29[7-(6,6),7-(7,7),7-(7,7),8-(29,29)]    1
7[7-(6),7-(7,29),29-(7,7,8)]    1
6[6-(1,1,7),8-(27),8-(27)]    1
7[6-(6,6),7-(6,29),29-(7)]    1
67[1-(8),8-(1,1),8-(6),8-(6),8-(6),8-(6),8-(6),8-(6,67),8-(6,67)]    1
67[8-(1,1),8-(6),8-(6),8-(6),8-(6),8-(6),8-(6)]    1
1[8-(1,67)]    1
1[8-(1,67),67-(8,8,8,8,8,8,8,8)]    1
8[6-(6,8),67-(1,8,8,8,8,8,8,8)]    1
8[6-(6,8),67-(1,8,8,8,8,8,8,8),67-(1,8,8,8,8,8,8,8)]    1
8[1-(0),1-(67),67-(1,8,8,8,8,8,8,8)]    1
8[1-(0),1-(0),67-(8,8,8,8,8,8)]    1
42[8-(45),8-(45),8-(45),8-(45)]    1
1[7-(6,45)]    1
45[7-(1,6),7-(1,6),8-(42),8-(6),8-(6),45-(7,7,8,8,8)]    1
6[6-(1,1,6),7-(1,45),8-(45)]    1
7[1-(0),6-(6,8),45-(7,8,8,8,45)]    1
8[6-(6,7),45-(7,7,8,8,45)]    1
8[42-(8,8,8),45-(7,7,8,8,45)]    1
6[6-(6,6),8-(48,48),8-(48,48)]    1
25[8-(6),8-(6),8-(6),17-(0)]    1
17[25-(8,8,8)]    1
8[6-(6,8),25-(8,8,17)]    1
25[7-(6,6),7-(6,6),8-(6),8-(6),8-(6)]    6
7[6-(1,6),6-(1,6),25-(7,8,8,8)]    3
6[1-(0),6-(6,7),7-(6,49)]    2
6[6-(1,7),6-(8,8),7-(6,49)]    1
6[6-(1,6),8-(60),8-(60)]    1
60[8-(15),8-(15),8-(15),8-(15),8-(15),8-(15,60),8-(6),8-(6),8-(6,60),15-(6,8,8,8)]    1
60[8-(15),8-(15),8-(15),8-(15),8-(15,60),8-(15,60),8-(15,60),8-(6),8-(6,60)]    1
15[6-(1,1,7),8-(1),8-(60),8-(60)]    1
15[6-(1,1,7),8-(0),8-(0),8-(60)]    1
15[6-(1,1,7),8-(60),8-(60),8-(60,60),60-(8,8,8,8,8,8,8,8,8)]    1
15[6-(1,1,7),8-(60),8-(60),8-(60,60)]    1
15[6-(1,1,7),8-(0),8-(60),8-(60)]    1
6[1-(0),1-(0),7-(1,6,6),15-(8,8,8,60)]    1
8[6-(6,8),60-(8,8,8,8,8,8,8,8,15)]    1
8[6-(6,8),60-(8,8,8,8,8,8,8,8),60-(8,8,8,8,8,8,8,8,15)]    1
8[15-(6,8,8),60-(8,8,8,8,8,8,8,8,15)]    1
8[15-(6,8,8),60-(8,8,8,8,8,8,8,8)]    1
8[15-(6,8,8,60),60-(8,8,8,8,8,8,8,8),60-(8,8,8,8,8,8,8,8,15)]    1
8[15-(6,8,8,60),60-(8,8,8,8,8,8,8,8,15)]    1
8[15-(6,8,8,60),60-(8,8,8,8,8,8,8,8)]    1
8[15-(6,8,8),60-(8,8,8,8,8,8,8,8),60-(8,8,8,8,8,8,8,8)]    1
68[7-(6,6),7-(6,6),8-(1,68),8-(1,68),8-(6),8-(6,68),8-(6,68)]    1
1[8-(68,68)]    1
6[6-(6,7),8-(0),8-(68,68)]    1
6[6-(1,7),6-(8,8),7-(6,68)]    1
6[1-(0),6-(6,7),7-(6,68)]    1
7[6-(1,6),6-(6,6),68-(7,8,8,8,8,8)]    1
8[6-(6,8),68-(7,7,8,8,8,8),68-(7,7,8,8,8,8)]    1
8[1-(0),68-(7,7,8,8,8,8),68-(7,7,8,8,8,8)]    1
60[8-(6),8-(6),8-(6),8-(6),8-(6),8-(6,60),8-(6,60),8-(6,60)]    1
8[6-(6,8),60-(8,8,8,8,8,8),60-(8,8,8,8,8,8,8)]    1
6[6-(1,1,1),7-(0)]    1
6[6-(6,35),6-(6,35),6-(8,8)]    1
6[6-(6,35),6-(6,6),35-(0)]    1
6[6-(1,1,8),8-(64),8-(64)]    1
39[1-(8),8-(1,1),8-(6),8-(6),8-(6),8-(6),8-(6),8-(6,39),8-(6,39)]    1
39[1-(8),1-(8),8-(1,1),8-(1,1),8-(6),8-(6),8-(6),8-(6),8-(6),8-(6)]    1
1[8-(1,39),39-(8,8,8,8,8,8,8,8)]    1
1[8-(1,39),39-(1,8,8,8,8,8,8,8,8)]    1
8[6-(6,8),39-(1,8,8,8,8,8,8,8)]    1
8[6-(6,8),39-(1,1,8,8,8,8,8,8,8)]    1
8[6-(6,8),39-(1,8,8,8,8,8,8,8),39-(1,8,8,8,8,8,8,8)]    1
8[1-(0),1-(39),39-(1,8,8,8,8,8,8,8)]    1
8[1-(0),1-(39),39-(1,1,8,8,8,8,8,8,8)]    1
63[8-(15),8-(6),8-(6),8-(6),8-(6),8-(6),8-(6),8-(6)]    1
6[1-(0),8-(63),8-(63)]    1
8[15-(6,6,6),63-(8,8,8,8,8,8,8)]    1
8[6-(1,8),63-(8,8,8,8,8,8,8)]    1
49[7-(6,6),7-(6,6),17-(0),17-(0),17-(0)]    1
7[6-(1,6),6-(1,6),49-(7,17,17,17)]    1
17[49-(7,7,17,17)]    1
7[6-(6,6),7-(7),30-(1,7,8,8,8)]    1
8[1-(30),30-(1,7,7,8,8),30-(1,7,7,8,8),30-(8,8,8)]    1
29[7-(6,6),35-(29,29),35-(29,29),35-(29,29,29)]    1
29[7-(6,6),35-(29,29),35-(29,29)]    1
35[29-(7,35,35),29-(7,35,35),29-(7,35,35),29-(7,35,35)]    1
35[29-(7,35,35),29-(7,35,35),29-(7,35,35)]    1
7[1-(0),6-(1,1,6),6-(1,1,6)]    1
6[6-(1,6),6-(6,6),6-(6,9)]    3
48[7-(6,6),7-(6,6),7-(6,6),7-(6,6),35-(0),35-(0)]    1
35[48-(7,7,7,7,35)]    1
7[6-(1,6),6-(1,6),48-(7,7,7,35,35)]    1
48[7-(1,1,6),7-(1,1,6),7-(6),7-(6),7-(6)]    1
7[6-(28),48-(7,7,7,7)]    1
7[1-(0),1-(0),6-(1,1,6),48-(7,7,7,7)]    1
25[8-(1,25,25),8-(1,25,25),8-(6),8-(6),8-(6),8-(6,25)]    1
25[8-(1,25,25),8-(6),8-(6,25),8-(6,25),8-(6,25)]    1
25[8-(1,25,25),8-(1,25,25),8-(6,25),8-(6,25),8-(6,25),8-(6,25)]    1
25[8-(1,25,25),8-(1,25,25),8-(1,25,25),8-(1,25,25),8-(6),8-(6)]    1
8[1-(0),25-(8,8,8,8),25-(8,8,8,8,8),25-(8,8,8,8,8)]    1
6[6-(6,8),8-(60),8-(60)]    1
6[6-(6,7),8-(26),8-(59)]    1
7[6-(6,7),7-(6),29-(7,8,8)]    1
6[6-(1,6),6-(1,6),7-(6,29)]    1
6[6-(8,8),8-(0),8-(29)]    1
6[1-(0),7-(6),7-(6,29)]    1
6[6-(6,7),7-(6,29),7-(6,29)]    1
6[6-(7,7),6-(7,7),7-(6,29)]    1
7[6-(1,7),6-(6,7),29-(7,7,7)]    1
7[6-(1,7),6-(6,6),29-(7,8,8)]    1
48[8-(6),8-(6),8-(6,48),8-(6,48),8-(6,48),8-(6,48)]    1
48[7-(6,7),7-(7,7),7-(7,7),17-(48),17-(48),17-(48)]    1
48[7-(6,6),7-(7,7),17-(48),17-(48),17-(48)]    1
48[7-(6,6),7-(6,6)]    1
7[6-(6,7),7-(7),48-(7,7,17,17,17)]    1
7[7-(6),7-(7),48-(7,7,17,17,17)]    1
7[6-(1,6),6-(1,6),48-(7,17,17,17)]    1
7[7-(6),7-(7,48),48-(7,17,17,17)]    1
7[7-(6),7-(7,48),48-(7,7,17,17,17)]    1
7[6-(1,6),6-(1,6),48-(7)]    1
17[48-(7,7,17,17),48-(7,7,7,17,17)]    1
7[6-(1,7),6-(6,6),48-(7,8,8,8,8)]    1
8[6-(6,8),48-(7,7,8),48-(7,7,8,8,8)]    1
67[8-(6),8-(6),8-(6),8-(6),9-(67),9-(67)]    1
8[6-(6,8),67-(8,8,8,9,9)]    1
9[67-(8,8,8,8,9),67-(8,8,8,8,9)]    1
27[8-(1,27,27),8-(1,27,27),8-(1,27,27),8-(1,27,27),8-(1,27,27)]    1
27[7-(6,6,6),8-(1,27,27),8-(1,27,27),8-(1,27,27)]    1
6[1-(0),1-(0),6-(1,1,7),7-(6,6,27)]    1
7[6-(1,1,6),6-(1,1,6),6-(1,1,6),27-(8,8,8)]    1
8[1-(0),27-(7,8,8),27-(8,8,8,8),27-(8,8,8,8)]    1
8[1-(0),27-(8,8,8,8),27-(8,8,8,8),27-(8,8,8,8)]    1
6[1-(0),6-(1,6,6),6-(8,8),7-(6,30)]    1
6[1-(0),8-(12),8-(12)]    1
8[6-(1,8),12-(8,8,8)]    1
8[6-(6,8),12-(8,8,8),12-(8,8,8,8)]    1
8[6-(1,8),12-(8,8,8,8)]    1
7[6-(1,6),6-(1,7),30-(7,7,7,7,7)]    1
6[6-(6,16),6-(6,6),6-(8,8)]    2
67[8-(15),8-(15),8-(15),8-(15)]    1
15[6-(6,8,15),8-(44),8-(44),8-(67)]    1
8[15-(6,8,8),67-(8,8,8)]    1
58[8-(6),8-(6),8-(6,58),8-(6,58),8-(6,58),8-(6,58)]    1
47[8-(6),8-(6),47-(7,8,8)]    1
47[7-(6,6,6),8-(6),8-(6),47-(8,8)]    1
7[6-(1,1,7),6-(1,1,7),6-(1,1,7),47-(8,8,47)]    1
8[6-(6,8),47-(8,47)]    2
6[6-(6,16),8-(57),8-(57,57)]    1
28[7-(6,6),7-(6,6),7-(6,6),7-(6,6),7-(6,6)]    1
6[6-(1,6),6-(6,6),7-(6,28)]    2
7[6-(1,6),6-(6,6),28-(7,7,7,7)]    1
7[6-(1,6),6-(1,7),28-(7,7,7,7)]    1
65[8-(6),8-(6),8-(6),8-(6),8-(6),8-(6),8-(6),8-(6)]    2
29[7-(6,6),7-(6,6,6),7-(6,6,6),8-(6)]    1
7[6-(1,1,6),6-(1,1,6),6-(1,1,6),29-(7,7,8)]    1
48[7-(6,6),7-(6,6),8-(7)]    1
48[7-(6,6),7-(6,6),7-(6,6),7-(6,6),8-(7),8-(7)]    1
6[6-(1,6),7-(6,48)]    1
6[1-(0),6-(6,6),6-(7)]    1
7[6-(1,6),6-(1,6),48-(7,7,7,8,8)]    1
7[6-(1,6),6-(6),48-(7,8)]    1
7[8-(0),8-(48),8-(48)]    1
8[7-(8,8),48-(7,7)]    1
8[7-(8,8),48-(7,7,7,7,8)]    1
6[6-(1,1,8),8-(29),8-(63)]    1
6[6-(1,7),6-(6,6),7-(1,1)]    1
29[7-(6,6,6),8-(6),8-(6,29),8-(6,29)]    1
6[1-(0),6-(6,6),6-(8,8),8-(29,29)]    1
7[6-(1,1,7),6-(1,1,7),6-(1,1,7),29-(8,8,8)]    1
8[6-(1,6,6),29-(7,8,8),29-(7,8,8)]    1
29[7-(6,6),7-(6,6),7-(6,6),7-(6,6),7-(6,6),7-(6,6)]    1
7[6-(1,6),6-(6,6),29-(7,7,7,7,7)]    1
29[7-(6,7),8-(29),8-(6),8-(6)]    1
7[6-(1,7),7-(6,29),29-(8,8,8)]    1
7[6-(1,7),6-(1,7),7-(1,1)]    1
6[1-(0),6-(1,1,6),6-(1,6,7),7-(1,1,1)]    1
59[7-(6,6),8-(6),8-(6),8-(6),8-(6),8-(6),8-(6)]    2
7[6-(6,6),6-(6,6),59-(8,8,8,8,8,8)]    2
8[6-(6,8),59-(7,8,8,8,8,8)]    2
30[8-(1,30,30),8-(6),8-(6),8-(6),8-(6,30)]    2
6[6-(1,6),8-(30),8-(30,30)]    1
8[1-(0),30-(8,8,8),30-(8,8,8,8),30-(8,8,8,8,8)]    2
30[7-(1,6,6),7-(6,6),8-(6),8-(6)]    1
7[1-(0),6-(1,1,6),6-(1,6,6),30-(7,8,8)]    1
8[6-(6,8),27-(8,8,8),27-(8,8,8)]    2
6[1-(0),6-(1,6,8),6-(8,8),8-(57)]    1
8[6-(1,6,6),57-(8,8,8,8,8,8,8)]    1
27[7-(6,6),7-(6,6),7-(6,6),7-(6,6),8-(6),8-(6)]    1
7[6-(1,7),6-(6,6),27-(7,7,7,8,8)]    1
7[6-(1,6),6-(1,6),27-(7,7,7,8,8)]    2
8[6-(6,8),27-(7,7,7,7,8)]    2
44[7-(6),8-(6),8-(6),8-(6),8-(6),44-(7,8,8,8,8)]    1
6[6-(6,6),8-(44),8-(44)]    1
6[6-(6,6),7-(44)]    1
6[6-(6,6),6-(6,7),7-(16)]    1
16[7-(6),7-(6)]    1
7[6-(6),44-(8,8,8,8,44)]    1
7[6-(6,6),16-(7)]    1
8[6-(6,8),44-(7,8,8,8,44)]    1
15[8-(0),8-(31),8-(31),8-(31)]    2
6[7-(25),74-(6,6,6,6,6,6,6)]    1
6[1-(0),7-(6,25),7-(6,25)]    2
7[6-(74),25-(7,7,7,7)]    1
7[6-(74),25-(7,7,7)]    1
7[6-(1,6),6-(1,7),25-(7,7,7,7)]    2
8[6-(6,8),57-(8,8,8,8,8,8),57-(8,8,8,8,8,8,8)]    1
60[7-(6,6),7-(6,6),8-(6),8-(6),8-(6),8-(6),8-(6),8-(6,60),8-(6,60)]    1
7[6-(1,6),6-(1,7),60-(7,8,8,8,8,8,8,8)]    1
57[8-(6),8-(6),8-(6),8-(6),8-(6),8-(6,57),8-(6,57),8-(6,6)]    1
6[6-(1,6),6-(1,6),8-(6,57)]    1
6[6-(1,1,8),8-(57),8-(57,57)]    1
8[6-(1,1,6),6-(6,6),57-(8,8,8,8,8,8,8)]    1
30[7-(6,6,6,6),8-(6),8-(6),8-(6),8-(6)]    1
6[1-(0),1-(0),6-(1,1,7),7-(6,6,6,30)]    1
7[6-(1,1,6),6-(1,1,6),6-(1,1,6),6-(1,1,6),30-(8,8,8,8)]    1
27[8-(6),8-(6),8-(6),17-(0)]    1
17[27-(8,8,8)]    1
8[6-(6,8),27-(8,8,17)]    1
48[7-(6,7),8-(6),8-(6),8-(6),8-(6)]    1
48[7-(7,7),8-(6),8-(6),8-(6),8-(6)]    1
48[7-(6,7),8-(6),8-(6),8-(6)]    1
6[6-(1,6),6-(6,7),7-(7,48)]    2
7[6-(6,6),7-(7,48),48-(8,8,8,8)]    1
7[7-(6,48),7-(6,48),48-(8,8,8,8)]    1
7[6-(6,6),7-(7,48),48-(8,8,8)]    1
6[6-(6,7),6-(8,8),16-(6)]    1
6[6-(1,1,1),6-(6,16),7-(6)]    1
16[6-(6,6),6-(6,7)]    1
29[8-(1,29),8-(1,29,29),8-(1,29,29),8-(6)]    1
8[1-(0),29-(8,8,8),29-(8,8,8),29-(8,8,8)]    2
27[7-(6,6),7-(6,6),8-(27,27),8-(6),8-(6)]    1
27[8-(27,27),8-(27,27),8-(6),8-(6),8-(6),8-(6)]    1
8[27-(7,7,8,8),27-(7,7,8,8),27-(8,8,8,8,8)]    1
63[1-(8),8-(1,1),8-(6),8-(6),8-(6),8-(6),8-(6),8-(6)]    1
1[8-(1,63),63-(8,8,8,8,8,8,8)]    1
6[6-(1,6),6-(6,6),9-(0)]    1
8[6-(6,8),63-(1,8,8,8,8,8,8)]    1
8[1-(0),1-(63),63-(1,8,8,8,8,8,8)]    1
49[7-(6,6),7-(6,6),7-(6,6),7-(6,6),8-(6),8-(6)]    1
7[6-(1,7),6-(6,6),49-(7,7,7,8,8)]    1
8[6-(6,8),49-(7,7,7,7,8)]    1
28[7-(6,6),8-(6),8-(6),8-(6,28)]    1
28[7-(6,6),8-(6),8-(6),8-(6),8-(6,28)]    1
6[6-(1,1,7),8-(0),8-(28,28)]    2
8[6-(6,8),28-(7,8,8),28-(7,8,8,8)]    1
25[1-(8),8-(1,6),8-(6),8-(6),8-(6),8-(6,25)]    1
1[8-(6,25),25-(8,8,8,8,8)]    1
6[1-(0),1-(0),6-(1,1,1),8-(1,25)]    1
8[6-(6,8),25-(1,8,8,8,8),25-(8,8,8)]    1
8[6-(6,8),25-(1,8,8,8,8)]    1
8[1-(25),6-(1,1,6),25-(1,8,8,8,8)]    1
29[7-(6,6,6),35-(29,29),35-(29,29),35-(29,29,29)]    1
29[7-(6,6,6),35-(29),35-(29,29,29)]    1
29[35-(29,29),35-(29,29),35-(29,29),35-(29,29,29)]    1
29[35-(29),35-(29),35-(29),35-(29,29,29)]    1
6[1-(0),1-(0),6-(1,6,7),7-(6,6,29)]    1
6[1-(0),6-(1,1,1),6-(1,1,7),7-(6,6,29)]    1
6[1-(0),1-(0),6-(1,6),7-(6,6,29)]    1
6[1-(0),6-(1,1),6-(1,1,7)]    1
6[1-(0),1-(0),6-(1,6)]    1
35[29-(35,35,35),29-(7,35,35),29-(7,35,35)]    1
35[29-(35,35,35),29-(7,35)]    1
35[29-(35,35,35),29-(7,35,35),29-(7,35,35),29-(7,35,35)]    1
35[29-(35,35,35),29-(7,35),29-(7,35),29-(7,35)]    1
7[6-(1,1,6),6-(1,1,6),6-(1,1,6),29-(35,35,35)]    1
7[6-(1,1,6),6-(1,1,6),6-(1,6,6),29-(35,35)]    1
25[7-(6,6),7-(6,6),7-(6,7),7-(6,7),7-(6,7)]    2
6[1-(0),7-(6),7-(7,25)]    2
6[6-(7,7),7-(6),7-(7,25)]    2
6[6-(7,7),7-(6,25),7-(7,25)]    2
7[6-(6,7),7-(6,25),25-(7,7,7,7)]    2
7[6-(1,7),7-(6,25),25-(7,7,7,7)]    2
7[6-(6,7),6-(6,7),25-(7,7,7,7)]    2
7[6-(6,7),7-(6,25)]    2
7[6-(6,7),7-(6),25-(7,7,7,7)]    2
7[6-(1,6),6-(6,6),25-(7,7,7,7)]    2
32[8-(15),8-(15),8-(15),8-(15)]    1
15[8-(0),8-(1),8-(30),8-(32)]    1
15[8-(1),8-(30),8-(30),8-(32)]    1
15[8-(1),8-(30),8-(32),8-(32)]    1
8[15-(8,8,8),32-(8,8,8)]    1
16[29-(7,16,53),29-(7,7,16),74-(16,16,16)]    2
27[17-(0),17-(0),17-(0),17-(0)]    1
17[27-(17,17,17)]    1
6[6-(1,1,1),7-(1,6),8-(27)]    1
8[6-(6,7),27-(8,8,8,8,8)]    1
48[7-(6,6),8-(6),8-(6),8-(6),8-(6),48-(7,8,8,8,8)]    1
7[6-(1,6),6-(1,6),48-(8,8,8,8,48)]    1
8[6-(6,8),48-(7,8,8,8,48)]    1
6[6-(6,6),7-(6),8-(60)]    1
8[6-(6,7),60-(8,8,8,8,8,8)]    1
6[6-(1,1,1),6-(1,1,1),6-(1,1,1),6-(8,8)]    1
8[1-(0),1-(0),27-(7,8,8),27-(8,8)]    1
8[1-(0),27-(7,8,8),27-(7,8,8),27-(7,8,8)]    1
22[8-(6),8-(6),8-(6),8-(6,22),8-(6,22),22-(8,8,8,8,8)]    1
6[6-(1,6),6-(1,6),8-(22,22)]    2
6[6-(1,6),6-(1,6),8-(22)]    2
8[6-(6,6),22-(8,8,8,8,22)]    1
8[6-(6,6),22-(8,8,8,8,22),22-(8,8,8,8,22)]    1
7[6-(1,6),6-(1,6),8-(64)]    1
8[7-(6,6),64-(8,8,8,8,8)]    1
6[6-(1,6,6),8-(0),8-(63)]    1
25[8-(15),8-(6),8-(6),8-(6),8-(6),17-(25)]    1
25[8-(6),8-(6),8-(6),8-(6),8-(6,25),17-(25)]    1
25[8-(1,1),8-(15),8-(6),8-(6),8-(6),8-(6,25)]    1
15[6-(6,6),6-(6,6),6-(6,6),8-(25)]    1
1[8-(1,25)]    1
17[25-(8,8,8,8,8),25-(8,8,8,8,8)]    1
8[6-(6,8),25-(8,8,8,8,17)]    1
8[15-(6,6,6),25-(8,8,8,8,17)]    1
8[15-(6,6,6),25-(8,8,8,8,8)]    1
8[6-(1,8),25-(8,8,8,8,17)]    1
8[6-(1,8),25-(8,8,8,8,17),25-(8,8,8,8,8)]    1
8[1-(0),1-(0),25-(8,8,8,8,8)]    1
27[7-(6,6),7-(6,6),7-(6,6),8-(42),8-(42)]    1
42[8-(42),8-(42,42),8-(42,42),8-(42,42,42,42),8-(42,42,42,42)]    1
42[8-(42),8-(42),8-(42),8-(42,42,42,42)]    1
42[8-(42),8-(42,42),8-(42,42),8-(42,42,42,42)]    1
42[8-(27),8-(27),8-(42),8-(42,42),8-(42,42),8-(42,42,42,42)]    1
6[1-(0),7-(6,27),7-(6,7)]    1
6[7-(6,27),7-(7)]    1
6[1-(0),7-(6,27),7-(7)]    1
7[6-(1,7),6-(1,7),27-(7,7,8,8)]    1
7[6-(1,7),6-(7),27-(7,7,8,8)]    1
7[6-(7),7-(6,6)]    1
8[42-(8,8,8),42-(8,8,8,8),42-(8,8,8,8,8)]    1
8[42-(8,8,8),42-(8,8,8),42-(8,8,8,8),42-(8,8,8,8),42-(8,8,8,8,8)]    1
8[27-(7,7,7,8),42-(8,8,8,8,8)]    1
94[8-(15),8-(15),8-(15),8-(15),8-(15),8-(15)]    1
15[6-(1,1,15),8-(94),8-(94),8-(94)]    1
1[6-(1,15,15)]    1
6[1-(0),1-(0),15-(8,8,8),15-(8,8,8)]    1
8[15-(6,8,8),94-(8,8,8,8,8)]    1
25[7-(6),7-(6),7-(6),7-(6),7-(6),7-(6)]    1
7[6-(6),25-(7,7,7,7,7)]    1
7[6-(6,6),6-(6,6),48-(8,8,8)]    1
8[6-(6,8),48-(8,8),48-(8,8)]    1
6[6-(6,6),6-(6,6),7-(6)]    2
6[6-(6,6),6-(8,8),7-(6)]    1
6[6-(6,7),6-(8,8),7-(6,25)]    3
6[6-(6,6),7-(6,25),7-(6,25)]    1
7[6-(6,6),6-(6,7),25-(7,8,8)]    2
6[1-(0),1-(0),1-(0),8-(1)]    1
8[1-(0),6-(1,1,1)]    1
6[6-(1,6),8-(64),8-(64)]    1
6[6-(1,1,6),6-(6,6),6-(6,6)]    1
7[6-(1,6),6-(6,6),63-(8,8,8,8,8)]    1
63[8-(6),8-(6),8-(6),8-(6),8-(7),8-(7)]    2
8[7-(8,8),63-(8,8,8,8,8)]    1
6[7-(6,63),7-(6,63),8-(0)]    1
7[6-(6,6),6-(7,8),63-(7,8,8,8,8)]    1
68[7-(6,6,6),8-(15),8-(15),8-(6),8-(6),8-(6)]    1
6[1-(0),1-(0),7-(6,6,68),15-(8,8,8)]    1
6[1-(0),1-(0),6-(8,8),7-(6,6,68)]    1
7[6-(1,1,15),6-(1,1,6),6-(1,1,6),68-(8,8,8,8,8)]    1
8[6-(6,8),68-(7,8,8,8,8)]    1
8[15-(6,8,8),68-(7,8,8,8,8)]    1
27[8-(15),8-(6),8-(6),8-(6),8-(6,27)]    1
15[6-(6,6),6-(6,6),6-(6,6),8-(27)]    1
8[6-(6,8),27-(8,8,8,8),27-(8,8,8,8,8)]    2
8[6-(6,8),27-(8,8),27-(8,8,8,8,8)]    2
8[15-(6,6,6),27-(8,8,8,8)]    1
12[8-(1,6),8-(6),8-(6),8-(6)]    1
1[8-(6,12)]    1
6[6-(1,6,8),8-(0),8-(12)]    1
6[1-(0),6-(1,1,6),6-(8,8),8-(1,12)]    1
8[1-(0),6-(1,6,6),12-(8,8,8)]    1
57[7-(6),7-(6),7-(6),7-(6),7-(6),7-(6)]    1
6[7-(57),24-(6,6,6,6,6)]    1
7[6-(24),57-(7,7,7,7,7)]    1
27[7-(6,6),7-(7,27),8-(1),8-(6),8-(6)]    1
27[7-(7,27),7-(7,27),8-(6),8-(6),8-(6),8-(6)]    1
7[7-(7),27-(7,8,8,8),27-(7,8,8,8,8)]    1
7[7-(0),7-(27,27)]    1
8[1-(0),27-(7,7,8,8)]    1
6[1-(0),1-(0),6-(6,6,6),6-(8,8)]    1
92[8-(6),8-(6),8-(6),8-(6,92),8-(92,92)]    1
92[8-(6,92),8-(6,92),8-(6,92),8-(92),8-(92,92),8-(92,92)]    1
92[8-(6),8-(92),8-(92),8-(92,92),8-(92,92)]    1
92[8-(6),8-(92),8-(92,92)]    1
6[6-(1,1,6),8-(92),8-(92)]    2
6[6-(1,1,6),6-(1,1,6),6-(8,8),8-(92,92)]    1
6[6-(6,6,8),8-(92),8-(92,92)]    1
8[6-(6,6,6),92-(8,8,8,8),92-(8,8,8,8,8)]    1
8[6-(6,8),92-(8,8,8,8)]    1
8[92-(8,8,8,8),92-(8,8,8,8,8)]    1
8[92-(8,8,8,8),92-(8,8,8,8,8),92-(8,8,8,8,8)]    1
8[92-(8,8),92-(8,8,8,8)]    1
8[6-(6,8),92-(8,8,8,8,8),92-(8,8,8,8,8)]    1
8[92-(8,8),92-(8,8,8,8),92-(8,8,8,8)]    1
8[6-(6,8),92-(8,8)]    1
29[7-(6,6),7-(6,6),7-(6,6),35-(0)]    1
35[29-(7,7,7)]    1
7[6-(1,6),6-(1,6),29-(7,7,35)]    1
8[6-(6,6),6-(6,8)]    1
57[7-(6,7),7-(6,7),8-(6),8-(6)]    1
6[6-(7,7),7-(7,57),7-(7,57)]    1
6[6-(7,7),7-(6),7-(6)]    2
6[6-(8,8),7-(7),7-(7)]    1
6[6-(7,7),8-(57),8-(57)]    1
7[6-(6,7),7-(7),57-(7,8,8)]    1
7[7-(6,57),7-(7)]    1
8[6-(6,8),57-(7,7,8)]    1
6[6-(6,6),7-(7),16-(6)]    1
16[6-(6,7),6-(6,7)]    1
7[6-(6,16),7-(6)]    1
6[6-(6,9,9),8-(0),8-(0)]    1
6[6-(6,9,9),6-(8,8),9-(0),9-(0)]    1
6[6-(6,9,9),6-(9,9,9),9-(0),9-(0)]    1
6[6-(6,9,9),9-(0),9-(0),9-(0)]    1
9[6-(6,6,9)]    1
30[7-(6,7),7-(6,7),7-(6,7),17-(0)]    1
7[6-(6,6),7-(7,30),30-(7,7,17)]    1
27[7-(6,6),8-(15),8-(15),8-(15),8-(15,27),8-(15,27)]    1
27[8-(15),8-(15)]    1
15[6-(6,8,15),8-(1),8-(27),8-(27,27)]    1
15[6-(6,8,15),8-(27),8-(27),8-(27)]    1
6[1-(0),1-(0),6-(8,15,15),7-(6,6)]    1
6[6-(1,1,7),8-(1),15-(8,8,8),15-(8,8,8)]    1
7[6-(1,6),6-(1,7),27-(8,8,8,8,8)]    1
8[15-(6,8,8),27-(7,8,8,8,8),27-(7,8,8,8,8)]    1
8[15-(6,8,8),27-(7,8,8,8,8)]    1
8[15-(6,8,8),27-(8)]    1
47[7-(6,6),8-(6),47-(7,8)]    1
6[6-(1,7),6-(8,8),7-(6,47)]    1
6[6-(6,7),8-(47),8-(47)]    1
7[6-(1,6),6-(6,6),47-(8,47)]    1
7[6-(1,6),6-(1,6),47-(8,47)]    1
8[6-(6,8),47-(7,47)]    1
70[8-(6),8-(6),8-(6),8-(6)]    1
27[7-(1,1,6),7-(1,1,6),7-(1,1,6),16-(6,27),16-(6,27),16-(6,27)]    1
27[16-(6,27),16-(6,27),16-(6,27),16-(6,27),16-(6,27),16-(6,27)]    1
6[1-(0),1-(0),6-(1,6,7),16-(27,27)]    1
6[1-(0),6-(1,1,16),6-(8,8),7-(1,1,27)]    1
6[6-(1,6,7),8-(0),8-(70)]    1
16[6-(1,1,6),27-(16,16,16,16,16),27-(7,7,7,16,16)]    1
7[1-(0),1-(0),6-(1,6,6),27-(7,7,16,16,16)]    1
8[6-(6,8),70-(8,8,8)]    1
31[7-(1,1,6),7-(1,1,6),7-(1,6,6),8-(15),8-(15),8-(15)]    1
1[7-(1,6,31)]    1
1[7-(6,6,31)]    1
6[1-(0),1-(0),6-(1,1,7),7-(1,1,31)]    1
6[1-(0),1-(0),6-(1,1,7),7-(1,6,31)]    1
7[1-(0),1-(0),6-(1,1,6),31-(7,7,8,8,8)]    1
7[1-(0),6-(1,1,6),6-(1,1,6),31-(7,7,8,8,8)]    1
8[15-(8,8,8),31-(7,7,7,8,8)]    1
59[8-(6),8-(6),8-(6),8-(6),8-(6),8-(6),8-(6,6),8-(6,6),8-(6,6)]    2
6[6-(1,1,8),8-(29),8-(59)]    1
8[6-(1,1,6),6-(1,1,6),59-(8,8,8,8,8,8,8,8)]    2
6[6-(1,6),6-(6,8),8-(26)]    1
6[6-(6,8),6-(6,8),8-(26,26)]    1
8[6-(6,6),26-(8,8,8,8,8),26-(8,8,8,8,8)]    1
63[8-(6),8-(6),8-(6),8-(6),8-(7),8-(7),8-(7),8-(7)]    1
7[6-(1,6),6-(1,6),8-(63)]    2
8[7-(8,8),63-(8,8,8,8,8,8,8)]    1
8[7-(6,6),63-(8,8,8,8,8,8,8)]    1
27[7-(6,6),8-(1,27,27),8-(6),8-(6),8-(6)]    1
8[1-(0),27-(7,8,8,8),27-(8,8,8),27-(8,8,8)]    1
28[8-(6),8-(6)]    1
6[1-(0),6-(6,8),7-(6,28)]    1
8[6-(6,8),28-(8)]    1
60[7-(6),7-(6),7-(6),7-(6)]    1
6[7-(60),44-(6,6,6,7,7)]    1
7[6-(44),60-(7,7,7)]    1
48[8-(6),8-(6),8-(6),8-(6,48),8-(6,48,48),8-(6,48,48)]    1
48[8-(6),8-(6),8-(6,48),8-(6,48),8-(6,48,48),8-(6,48,48)]    1
6[1-(0),6-(1,1,6),6-(8,8),8-(48,48,48)]    1
6[6-(1,6,8),8-(0),8-(48)]    2
8[6-(1,6,6),48-(8,8,8,8,8),48-(8,8,8,8,8),48-(8,8,8,8,8)]    1
28[7-(6,6),7-(6,7),8-(6,28)]    1
28[7-(6,7),7-(6,7),8-(6),8-(6),8-(6,28),8-(6,28)]    1
6[6-(8,8),7-(6,28),7-(7,28)]    1
6[6-(7,7),8-(0),8-(28,28)]    1
6[6-(7,7),8-(0),8-(28)]    1
7[6-(6,7),7-(6,28),28-(7,8,8,8,8)]    1
7[6-(6,7),6-(6,7),28-(7,8)]    1
7[6-(6,7),7-(6,28),28-(7,8)]    1
8[6-(6,8),28-(7,7),28-(7,7,8,8,8)]    1
48[6-(7),6-(7),6-(7),7-(6,6)]    1
6[6-(1,1,1),7-(1,6),7-(6,48)]    1
7[6-(1,6),6-(6,7),48-(6,6,6)]    1
6[6-(1,1,8),8-(29),8-(62)]    1
6[6-(1,7),6-(8,8),7-(6,65)]    1
6[1-(0),6-(6,7),7-(6,65)]    1
7[6-(1,6),6-(6,6),65-(8,8,8,8,8)]    1
48[7-(6,6),8-(6),8-(6,48)]    1
7[6-(1,7),6-(6,6),48-(8,8,8)]    1
8[6-(6,8),48-(7,8),48-(7,8,8)]    1
7[6-(1,6),6-(1,7),27-(8,8,8,8)]    1
66[8-(6),8-(6),8-(6),8-(6),8-(6),8-(6),8-(6,6),8-(6,6),8-(6,6)]    1
6[6-(1,1,8),8-(29),8-(66)]    1
8[6-(6,8),66-(8,8,8,8,8,8,8,8)]    1
8[6-(1,1,6),6-(1,1,6),66-(8,8,8,8,8,8,8,8)]    1
29[7-(6,7),7-(6,7),35-(0)]    1
35[29-(7,7)]    1
7[6-(6,6),7-(1,6),29-(7,35)]    1
6[6-(1,1,6),8-(0),8-(66)]    1
6[6-(6,7),8-(27),8-(70)]    1
27[7-(6,7),7-(6,7),8-(6),8-(6),8-(6),8-(6)]    1
7[6-(1,7),7-(6,27),27-(7,8,8,8,8)]    1
48[8-(1,1),8-(1,1),8-(6),8-(6),8-(6),8-(6)]    1
6[6-(1,1,1),7-(6,6),8-(48)]    1
6[6-(1,1,6),7-(6,6),8-(48)]    1
8[1-(0),1-(0),48-(8,8,8,8,8)]    1
8[6-(6,7),48-(8,8,8,8,8)]    1
7[6-(1,1,1),6-(1,1,6),6-(6,8)]    1
6[6-(6,6),7-(6,7),7-(7)]    2
7[6-(6,7),6-(6,7),7-(1,1)]    2
48[8-(6),8-(6),8-(6),8-(6),17-(48)]    1
48[8-(6),8-(6),8-(6),17-(48)]    1
6[6-(6,6),6-(6,6),8-(28)]    1
6[1-(0),6-(1,6,7),6-(6,6),7-(6,28)]    1
6[6-(1,6),8-(1),8-(48)]    1
7[6-(1,6),6-(1,6,6),28-(7,8,8)]    1
17[48-(8,8,8),48-(8,8,8,8)]    1
8[6-(6,6),28-(7,7,8)]    1
8[6-(6,8),48-(8,8,17)]    1
29[7-(6,6),7-(6,6),8-(6),8-(6),8-(6),8-(6)]    1
6[6-(8,8),8-(29),8-(29)]    1
7[6-(6,7),7-(6,29),29-(7,8,8)]    1
7[6-(6,7),6-(6,7),29-(7,8,8,8,8)]    1
8[6-(6,8),29-(7,7,8,8,8)]    1
30[7-(6,6),7-(6,6),8-(1,30,30),8-(1,30,30),8-(6),8-(6)]    1
6[6-(6,6),6-(6,8),8-(0)]    1
7[6-(1,6),6-(6,6),30-(7,8,8,8,8)]    1
8[1-(0),30-(7,7,8,8,8),30-(7,7,8,8,8),30-(8,8,8)]    1
65[8-(6),8-(6),8-(6),8-(7),8-(7),8-(7),8-(7),8-(7),8-(7)]    1
6[6-(6,6),7-(1,6),8-(65)]    1
8[6-(6,7),65-(8,8,8,8,8,8,8,8)]    1
8[7-(8,8),65-(8,8,8,8,8,8,8,8)]    1
29[7-(7,28),7-(7,28),8-(6),8-(6)]    1
28[7-(6,6),7-(6,6),7-(7,29),7-(7,29),8-(6),8-(6)]    1
6[6-(6,6),8-(28),8-(29)]    1
7[7-(7),28-(7,7,7,8,8),29-(7,8,8)]    1
7[7-(0),7-(28,29)]    1
25[7-(6,6),7-(6,6),7-(6,6),7-(6,6),7-(6,7)]    1
6[1-(0),6-(6,7),7-(6,25)]    1
6[6-(1,7),6-(1,7),7-(6,25)]    1
6[1-(0),6-(6,7),7-(7,25)]    1
7[6-(1,7),6-(6,6),25-(7,7,7,7)]    1
7[6-(1,6),7-(6,25)]    1
7[6-(1,6),7-(6),25-(7,7,7,7)]    1
8[6-(6,8),12-(8,8,8),12-(8,8,8,8,8)]    1
6[6-(6),6-(6,7),6-(6,7)]    1
6[6-(6,6),6-(6,6),7-(1,1)]    1
6[6-(6,7),8-(26),8-(65)]    1
39[8-(15),8-(6),8-(6),8-(6),8-(6),8-(6),8-(6)]    1
39[8-(15),8-(15),8-(6),8-(6),8-(6),8-(6),8-(6),8-(6)]    1
15[6-(1,1,7),8-(0),8-(1),8-(39)]    1
15[6-(1,1,7),8-(1),8-(39),8-(39)]    2
8[15-(6,8,8),39-(8,8,8,8,8,8,8)]    1
8[15-(6,8,8),39-(8,8,8,8,8,8)]    1
48[7-(6,7),7-(7,7),8-(6),8-(6),8-(6)]    1
48[7-(6,6),7-(6,7),8-(6),8-(6),8-(6)]    1
48[7-(6,7),7-(6,7),7-(6,7),7-(6,7),8-(6),8-(6)]    1
7[6-(1,7),7-(6,48),48-(7,7,7,8,8)]    1
7[6-(1,7),7-(6,48),48-(7,8,8,8)]    1
7[6-(6,6),7-(7,48),48-(7,7,7,8,8)]    1
7[7-(6,48),7-(6,48),48-(7,8,8,8)]    1
7[6-(6,6),7-(7,48),48-(7,8,8,8)]    1
8[6-(6,8),48-(7,7,7,7,8)]    1
65[8-(15),8-(15,65),8-(15,65),8-(15,65),8-(6),8-(6),8-(6),8-(6),8-(6),15-(6,8,8,8)]    1
65[8-(15),8-(15),8-(15),8-(15,65),8-(15,65),8-(6),8-(6)]    1
15[6-(1,1,7),8-(65),8-(65,65),8-(65,65)]    1
15[6-(1,1,7),8-(65),8-(65),8-(65,65),65-(8,8,8,8,8,8,8,8,8)]    1
6[1-(0),1-(0),7-(1,6,6),15-(8,8,8,65)]    1
8[15-(6,8,8),65-(8,8,8,8,8,8),65-(8,8,8,8,8,8,8,8,15)]    1
8[15-(6,8,8),65-(8,8,8,8,8,8)]    1
8[15-(6,8,8,65),65-(8,8,8,8,8,8,8,8,15)]    1
8[15-(6,8,8,65),65-(8,8,8,8,8,8,8,8,15),65-(8,8,8,8,8,8,8,8,15)]    1
8[15-(6,8,8,65),65-(8,8,8,8,8,8)]    1
8[6-(6,8),65-(8,8,8,8,8,8,8,8,15)]    1
6[6-(6,7),8-(28),8-(60)]    1
6[6-(6,6),6-(6,7),7-(6,48)]    1
6[1-(0),8-(0),8-(59,59)]    1
8[6-(1,8),59-(8,8,8,8,8),59-(8,8,8,8,8)]    1
23[8-(1,23),8-(1,23),8-(6),8-(6),8-(6),8-(6)]    2
1[8-(23,23)]    2
6[6-(6,8),6-(6,8),8-(23)]    1
8[6-(6,6),23-(8,8,8,8,8)]    1
8[1-(0),23-(8,8,8,8,8),23-(8,8,8,8,8)]    2
27[7-(6,6),8-(27,27),8-(6),8-(6),8-(6),8-(6)]    2
8[27-(7,8,8,8,8),27-(7,8,8,8,8),27-(7,8,8,8,8)]    2
60[8-(15),8-(15),8-(6),8-(6),8-(6),8-(6),8-(6,29)]    1
29[7-(6,6,6),8-(15),8-(6),8-(6,60)]    1
15[6-(1,1,7),8-(29),8-(60),8-(60)]    1
6[6-(1,1,7),8-(29,60),8-(60)]    1
8[6-(6,8),29-(7,8,8),60-(8,8,8,8,8,8)]    1
26[7-(6,6),7-(6,6),8-(6),8-(6),8-(6)]    1
6[6-(6,6),8-(0),8-(26)]    2
7[6-(1,6),6-(1,6),26-(7,8,8,8)]    1
8[6-(6,8),26-(7,7,8,8)]    1
29[7-(6,6),16-(29),16-(29,74),53-(0)]    1
29[7-(6,6),7-(6,6),16-(29),16-(29,74)]    1
16[29-(7,7,16),29-(7,7,16)]    1
16[29-(7,16,53),29-(7,16,53),74-(16)]    1
16[29-(7,16,53),29-(7,16,53)]    1
16[29-(7,7,16),29-(7,7,16),74-(16)]    1
74[16-(29,29),16-(29,29)]    1
25[7-(6,6),7-(6,6),7-(6,6),7-(6,7),7-(6,7)]    1
6[1-(0),7-(6,25),7-(7,25)]    1
6[6-(7,7),7-(6,25),7-(7)]    1
7[6-(1,7),6-(6,7),25-(7,7,7,7)]    1
7[6-(1,7),7-(6),25-(7,7,7,7)]    1
47[7-(6,6,6),7-(6,6,6),8-(6),15-(6,6,6)]    1
47[7-(6,6,6),8-(6),15-(6,6,6)]    1
47[8-(6),15-(6,6,6)]    1
15[6-(1,1,7),6-(1,1,7),6-(1,1,7),47-(8)]    1
15[6-(1,1,7),6-(1,1,7),6-(1,1,7),47-(7,8)]    1
15[6-(1,1,7),6-(1,1,7),6-(1,1,7),47-(7,7,8)]    1
6[1-(0),1-(0),7-(6,6,47),15-(6,6,47)]    1
6[1-(0),1-(0),7-(6,6),15-(6,6,47)]    1
7[6-(1,1,15),6-(1,1,7),6-(1,1,7),47-(7,8,15)]    1
7[6-(1,1,15),6-(1,1,7),6-(1,1,7)]    1
7[6-(1,1,15),6-(1,1,7),6-(1,1,7),47-(8,15)]    1
8[6-(6,8),47-(7,7,15)]    1
8[6-(6,8),47-(15)]    1
8[6-(6,8),47-(7,15)]    1
47[8-(6),8-(6),47-(8,8)]    1
6[6-(1,6,6),8-(47),8-(47)]    1
60[8-(15),8-(6),8-(6),8-(6),8-(6),8-(6),8-(6,60),8-(6,60)]    1
15[6-(6,6),6-(6,6),6-(6,6),8-(60)]    1
8[15-(6,6,6),60-(8,8,8,8,8,8,8)]    1
70[7-(6,6),7-(6,6),8-(6),8-(6),8-(6),8-(6),8-(6),8-(6)]    1
6[1-(0),6-(1,6),7-(6,70)]    1
6[6-(6,6),6-(6,7),7-(6,70)]    1
7[6-(1,6),6-(6,6),70-(7,8,8,8,8,8,8)]    1
8[6-(6,8),70-(7,7,8,8,8,8,8)]    1
6[1-(0),1-(0),6-(1,1,6),7-(1,1,6)]    1
30[7-(6,6),8-(6),9-(30),9-(30),9-(30,30),9-(30,30)]    1
30[8-(6),8-(6),9-(30,30),9-(30,30)]    1
7[6-(1,6),6-(1,6),30-(8,9,9,9,9)]    1
8[6-(6,8),30-(8,9,9)]    1
8[6-(6,8),30-(7,9,9,9,9)]    1
9[30-(7,8,9,9,9),30-(7,8,9,9,9),30-(8,8,9)]    1
9[30-(7,8,9,9,9),30-(7,8,9,9,9)]    1
13[8-(15),8-(15),8-(15),8-(15),9-(13)]    1
9[13-(8,8,8,8),13-(8,8,8,8)]    1
7[6-(1,6),6-(1,6),25-(8,8,8,8,8)]    1
8[6-(6,8),25-(7,8,8,8,8),25-(7,8,8,8,8)]    1
29[7-(6,6),7-(6,6),8-(6,29),8-(6,29)]    1
6[1-(0),6-(1,7),6-(7,7)]    1
6[6-(1,6),7-(1,1),7-(6,29)]    1
7[6-(1,7),6-(6,7),29-(7,8,8)]    1
8[6-(1,1,1),29-(7,7,8),29-(7,7,8)]    1
59[7-(6,6),7-(6,6),8-(6),8-(6),8-(6),8-(6)]    1
59[7-(6,6),7-(6,6),8-(6),8-(6),8-(6),8-(6,59),8-(6,59)]    1
6[6-(6,7),6-(8,8),7-(6,59)]    1
6[6-(6,7),8-(59),8-(59,59)]    1
7[6-(1,7),6-(6,6),59-(7,8,8,8,8,8)]    1
7[6-(1,7),6-(6,6),59-(7,8,8,8,8)]    1
8[6-(6,8),59-(7,7,8,8,8,8)]    1
8[6-(6,8),59-(7,7,8,8,8)]    1
8[6-(6,8),59-(7,7,8,8,8,8),59-(7,7,8,8,8,8)]    1
8[30-(8,8,8),30-(8,8,8),30-(8,8,8,8),30-(8,8,8,8)]    1
48[1-(8),7-(6,6),8-(1,1),8-(6),8-(6),8-(6)]    1
1[8-(1,48),48-(7,8,8,8,8)]    1
7[6-(1,6),6-(1,6),48-(1,8,8,8,8)]    1
8[6-(6,8),48-(1,7,8,8,8)]    1
8[1-(0),1-(48),48-(1,7,8,8,8)]    1
47[7-(6,6),7-(6,6),7-(6,7),7-(6,7),47-(7,7)]    1
47[7-(6,6),7-(6,6),47-(7,7,7,7)]    1
6[6-(6,6),6-(6,7),7-(7)]    1
6[6-(1,1,1),6-(6,7),7-(7)]    1
7[6-(6,6),7-(6),47-(7,7,7)]    1
7[6-(6,6),7-(6,47)]    1
7[6-(1,6),6-(6,6),47-(7,47)]    1
7[6-(6,6),7-(6),47-(7,7,7,47)]    1
7[6-(1,6),6-(6,6),47-(7,7,7,47)]    1
28[8-(1,28,28),8-(1,28,28),8-(6),8-(6),8-(6),8-(6)]    1
6[6-(1,6),6-(1,6),7-(7,7)]    1
7[6-(6,6),7-(6),7-(6)]    1
7[6-(6,6),7-(6,7)]    1
7[6-(1,6),7-(6,7)]    1
68[8-(6),8-(6),8-(6),8-(6,68),8-(6,68),8-(6,68),8-(6,68)]    1
6[8-(68),8-(68,68),8-(68,68)]    1
8[6-(8,8),68-(8,8,8,8,8,8)]    1
8[6-(8,8),68-(8,8,8,8,8,8),68-(8,8,8,8,8,8)]    1
48[8-(1,6),8-(6),8-(6),8-(6,48,48),8-(6,48,48),8-(6,48,48)]    1
48[8-(6),8-(6),8-(6,48,48),8-(6,48,48),8-(6,48,48)]    1
6[6-(1,6,8),8-(48),8-(48)]    2
6[1-(0),6-(1,6,8),6-(8,8),8-(1,48)]    1
6[1-(0),6-(1,6,8),6-(8,8),8-(48,48,48)]    1
8[1-(0),6-(1,6,6),48-(8,8,8,8,8)]    1
8[6-(1,6,6),48-(8,8,8,8),48-(8,8,8,8),48-(8,8,8,8,8)]    1
8[6-(1,6,6),48-(8,8,8,8),48-(8,8,8,8,8),48-(8,8,8,8,8)]    1
28[7-(6),7-(6),7-(6)]    1
7[6-(7),28-(7,7)]    1
6[1-(0),6-(1,6),7-(6,60)]    1
7[6-(1,6),6-(1,6),60-(8,8,8,8,8,8)]    1
7[6-(1,6),6-(1,6),60-(8,8,8,8,8,8,8)]    1
13[8-(1,13),8-(1,13),8-(1,13),8-(1,13),8-(6),8-(6),13-(8,8,8,8,8,8,13),13-(8,8,8,8,8,8,13)]    1
8[1-(0),13-(8,8,8,8,8,13,13),13-(8,8,8,8,8,13,13)]    1
8[6-(6,8),13-(8,8,8,8,8,13,13)]    1
6[6-(1,1,8),8-(0),8-(27)]    1
49[7-(6,6),8-(15),8-(15),8-(15),8-(15)]    1
49[7-(6,6),7-(6,6),8-(15),8-(15),8-(15),8-(15)]    1
15[8-(0),8-(49),8-(49),8-(49)]    1
15[8-(0),8-(0),8-(49),8-(49)]    1
7[6-(1,6),6-(1,6),49-(8,8,8,8)]    1
7[6-(1,6),6-(1,6),49-(7,8,8,8,8)]    1
8[15-(8,8,8),49-(7,8,8,8)]    1
8[15-(8,8,8),49-(7,7,8,8,8)]    1
29[6-(6),7-(6),7-(6,6)]    1
6[6-(29),29-(7,7)]    1
6[6-(6,6),7-(7),8-(29)]    1
7[6-(1,6),6-(1,6),29-(6,7)]    1
7[6-(6,8),7-(6,29)]    1
7[6-(1,6),7-(6),29-(7,8,8)]    1
7[6-(6,6),6-(6,6),63-(7,8,8,8,8,8,8)]    2
8[6-(6,8),63-(7,8,8,8,8,8),63-(8,8,8,8,8)]    1
8[6-(6,8),63-(7,8,8,8,8,8),63-(7,8,8,8,8,8)]    1
29[7-(7,7),7-(7,7),8-(1,29),8-(1,29)]    1
6[7-(1,1),7-(7,29),7-(7,29)]    1
7[6-(7,7),7-(7,29),29-(7,8,8)]    1
7[7-(6,29),7-(7,29),29-(7,8,8)]    1
27[9-(0),9-(0)]    1
9[27-(9)]    1
6[1-(0),6-(1,6,8),6-(6,6),8-(6)]    2
6[1-(0),6-(1,1,6),6-(1,6,8),8-(6)]    1
8[6-(1,1,1),6-(1,6,6)]    2
66[8-(6),8-(6),8-(6),8-(6),8-(6),8-(6),8-(6)]    2
6[6-(6,6),8-(27),8-(66)]    1
25[8-(25,25),8-(6),8-(6),8-(6),8-(6,25)]    1
25[8-(25,25),8-(6),8-(6)]    1
25[8-(25,25),8-(6),8-(6),8-(6)]    1
8[25-(8,8),25-(8,8,8),25-(8,8,8,8)]    1
6[6-(1,6),6-(6,6),8-(1,57)]    1
8[1-(0),6-(6,6),57-(8,8,8,8,8,8)]    1
28[7-(1,6,6),8-(6),8-(6),8-(6),8-(6)]    1
29[7-(6,7),8-(6),8-(6),8-(6),8-(6)]    2
7[6-(6,6),7-(1,6),29-(8,8,8,8)]    1
25[7-(6,7),7-(7,7),17-(25)]    1
25[7-(7,7),7-(7,7),7-(7,7),7-(7,7),17-(25)]    1
25[7-(7,7),7-(7,7),7-(7,7),7-(7,7)]    1
6[6-(1,1,6),6-(1,1,6),6-(1,1,6),6-(6,6)]    1
7[7-(6),7-(7,25),25-(7,7,7,17)]    1
7[7-(6),7-(7,25),25-(7,17)]    1
7[6-(6,7),7-(7,25),25-(7,17)]    1
7[7-(6,25),7-(7),25-(7,7,7,17)]    1
7[7-(6),7-(7,25),25-(7,7,7)]    1
17[25-(7,7),25-(7,7,7,7)]    1
6[6-(7,7),7-(6),7-(6,30)]    1
6[6-(1,7),6-(6,7),7-(6,30)]    1
7[6-(1,7),6-(6,7),30-(7,7,7)]    1
28[7-(6,6),7-(6,6),7-(6,6),8-(6),8-(6),8-(6,28)]    1
28[7-(6,6),7-(6,6),8-(6),8-(6),8-(6,28),8-(6,28)]    1
8[6-(6,8),28-(7,7,7,8,8),28-(7,7,8,8,8)]    1
7[6-(1,6),6-(1,7),28-(7,7,8,8)]    1
65[8-(6),8-(6),8-(6),8-(6),8-(6,65),8-(6,65)]    1
8[6-(6,8),65-(8,8,8,8,8),65-(8,8,8,8,8,8,8)]    1
6[6-(6,16),8-(66),8-(66)]    1
6[6-(6,7),8-(26),8-(67)]    1
63[8-(15),8-(15,63),8-(15,63),8-(15,63),8-(15,63),8-(6),8-(6)]    1
15[1-(0),8-(63),8-(63,63),8-(63,63)]    1
8[15-(1,8,8),63-(8,8,8,8,8,8),63-(8,8,8,8,8,8)]    1
8[15-(1,8,8),63-(8,8,8,8,8,8)]    1
59[8-(6),8-(6),8-(6),8-(6),8-(6),8-(6),8-(6)]    1
6[6-(1,1,1),7-(1,6),7-(6)]    1
6[6-(6,6),7-(1,6),7-(6,25)]    1
7[6-(6,6),6-(6,7),25-(8,8,8,8)]    1
57[8-(6),8-(6),8-(6),8-(6,57),8-(6,57),8-(6,57),8-(6,57),8-(6,57)]    1
57[8-(6),8-(6),8-(6),8-(6),8-(6,57),8-(6,57),8-(6,57),8-(6,57),8-(6,57)]    1
8[6-(6,8),57-(8,8,8,8,8,8,8),57-(8,8,8,8,8,8,8,8)]    1
8[6-(6,8),58-(8,8,8,8,8,8),58-(8,8,8,8,8,8,8)]    1
28[8-(6),8-(6),8-(6,28),8-(6,28),8-(6,28)]    1
28[7-(6,6,6),8-(6),8-(6),8-(6,28),8-(6,28)]    1
6[6-(1,1,7),8-(28),8-(28,28)]    1
6[6-(1,6),6-(1,6),7-(6,6,28)]    1
7[6-(1,1,6),6-(1,1,6),6-(6,6),28-(8,8,8,8)]    1
8[6-(6,8),28-(7,8,8,8),28-(8,8,8,8)]    2
8[6-(6,8),28-(8,8,8),28-(8,8,8,8)]    1
13[8-(1,6),8-(13),8-(13),8-(6),8-(6),8-(6)]    1
13[1-(8),8-(1,6),8-(13),8-(13),8-(6),8-(6),8-(6)]    1
6[6-(6,6),8-(1,13),8-(13)]    1
8[1-(0),6-(6,8),13-(8,8,8,8,8)]    1
8[6-(6,8),13-(1,8,8,8,8,8)]    1
8[13-(1,8,8,8,8,8),13-(8,8,8,8,8)]    1
8[1-(13),6-(6,8),13-(1,8,8,8,8,8)]    1
1[8-(6,13)]    1
1[8-(6,13),13-(8,8,8,8,8,8)]    1
7[6-(1,6),6-(1,7),28-(7,8,8,8)]    1
6[7-(6,48),7-(6,48),7-(8,8)]    1
7[6-(1,6),6-(7,7),48-(7,7,7)]    1
48[7-(6,6),7-(6,6),7-(6,6),7-(6,6),7-(6,6),7-(6,6)]    1
6[1-(0),1-(0),6-(8,8),7-(6,7)]    1
6[6-(1,1,7),8-(57),8-(57,57)]    1
7[6-(1,1,6),6-(1,6),7-(7)]    1
6[6-(6,7),8-(30),8-(59)]    1
6[6-(6,7),6-(6,7),7-(6,47)]    1
6[6-(1,6),6-(6,7),7-(6,47)]    1
7[6-(1,6),6-(6,6),47-(7,7)]    1
25[8-(6),8-(6),8-(6,25)]    1
6[6-(6,16),8-(25),8-(25,25)]    1
8[6-(6,8),25-(8,8),25-(8,8,8,8,8)]    1
25[7-(6,7),7-(7,7),7-(7,7),17-(25),17-(25)]    1
7[6-(6,7),7-(7,25),25-(7,7,17,17)]    1
7[7-(6,25),7-(7,25),25-(7,7,17,17)]    1
7[7-(6),7-(7,25),25-(7,7,17,17)]    1
17[25-(7,7,7,17),25-(7,7,7,17)]    1
7[6-(1,6),6-(1,6),46-(7,7,7)]    1
48[7-(6),7-(6),7-(6),7-(6),8-(6),8-(6)]    1
6[6-(6,6),7-(1,1),8-(48)]    1
7[6-(6),48-(7,7,7,8,8)]    1
8[6-(6,7),48-(7,7,7,7,8)]    1
27[7-(6,6),7-(6,6),7-(7,29),7-(7,29),8-(6),8-(6)]    1
29[7-(7,27),7-(7,27),8-(6),8-(6)]    1
6[6-(6,6),8-(27),8-(29)]    1
7[7-(7),27-(7,7,7,8,8),29-(7,8,8)]    1
7[7-(0),7-(27,29)]    1
46[6-(7,7),7-(6,6),53-(0),53-(0)]    1
6[7-(6,6),7-(6,6),46-(7,53,53)]    1
53[46-(6,7,53)]    1
7[6-(1,1,1),6-(6,6),6-(7,46)]    1
7[6-(1,6),6-(1,6),46-(6,53,53)]    1
6[6-(1,6,6),8-(69),8-(69)]    1
6[6-(1,6,6),8-(69),8-(69,69)]    1
48[7-(6),7-(6),7-(6),8-(5,6),8-(5,6),8-(5,6),8-(5,6)]    1
5[8-(6,48),8-(6,48),8-(6,48),8-(6,48)]    1
6[1-(0),1-(0),1-(0),8-(5,48)]    1
6[6-(7),6-(7),6-(7)]    1
7[6-(6),48-(7,7,8,8,8,8)]    1
8[5-(8,8,8),6-(1,1,1),48-(7,7,7,8,8,8)]    1
30[8-(6),8-(6),8-(6),8-(6),30-(8,8,8,8)]    2
8[6-(6,8),30-(8,8,8,30)]    2
27[7-(6,6),8-(6),8-(6),9-(27),9-(27)]    1
7[6-(1,6),6-(1,6),27-(8,8,9,9)]    1
8[6-(6,8),27-(7,8,9,9)]    1
9[27-(7,8,8,9),27-(7,8,8,9)]    1
48[7-(6,6),7-(6,6),7-(6,7),7-(6,7),16-(6),16-(6)]    1
6[7-(7,48),8-(6),16-(48)]    1
16[6-(7,8),48-(7,7,7,7,16)]    1
7[6-(6,8),7-(6,48)]    1
7[6-(8,16),7-(6),48-(7,7,7,16,16)]    1
8[6-(6,7),6-(7,16)]    1
8[1-(0),30-(8,8),30-(8,8),30-(8,8,8,8,8)]    1
8[30-(8,8),30-(8,8),30-(8,8),30-(8,8,8,8)]    1
7[6-(6,6),6-(6,6),29-(7,7,8)]    1
7[6-(1,7),6-(1,7),29-(8,8,8)]    1
27[7-(6,6),7-(6,6),8-(15),8-(15)]    1
27[7-(6,6),7-(6,6),8-(15),8-(15),8-(15),8-(15)]    1
15[6-(6,7),8-(27),8-(27),8-(27)]    1
6[6-(1,6),7-(6,27),15-(8,8,8)]    1
6[1-(0),6-(1,6),6-(7,15)]    1
6[1-(0),6-(1,6),6-(7,8)]    1
6[6-(1,6),7-(6,27),8-(1)]    1
7[6-(6,15),6-(6,8),27-(7,8,8,8,8)]    1
8[15-(6,8,8),27-(7,7,8)]    1
8[15-(6,8,8),27-(7,7,8,8,8)]    1
8[1-(0),6-(6,7)]    1
6[1-(0),1-(0),1-(0),7-(6,6,30)]    1
7[6-(1,1,1),6-(1,1,15),6-(1,1,6),30-(8,8,8,8)]    1
26[8-(6,26),8-(6,26),8-(6,26),8-(6,26)]    1
6[6-(6,6),8-(0),8-(26,26)]    1
8[6-(6,8),26-(8,8,8),26-(8,8,8)]    1
8[6-(6,6),26-(8,8,8),26-(8,8,8)]    1
6[1-(0),7-(6,6),8-(63)]    1
8[6-(1,7),63-(8,8,8,8,8,8,8)]    1
57[8-(6),8-(6),8-(6),8-(6),8-(6),8-(6),8-(6)]    1
6[1-(0),1-(0),6-(7,8),7-(6,6)]    1
6[6-(1,1,7),7-(6,6),8-(0)]    1
6[6-(1,1,7),7-(6,6),8-(57)]    1
7[6-(1,1,6),6-(1,1,6),6-(6,8)]    1
8[6-(6,7),57-(8,8,8,8,8,8)]    1
64[8-(1,6),8-(1,6),8-(6),8-(6),8-(6),8-(6),8-(6),8-(6)]    1
6[6-(1,6,8),8-(64),8-(64)]    1
6[1-(0),6-(1,6,8),6-(8,8),8-(1,64)]    1
8[1-(0),6-(1,6,6),64-(8,8,8,8,8,8,8)]    1
7[6-(1,6),6-(6,6),27-(8,8,8,8)]    1
6[6-(1,7),6-(1,7),7-(6,30)]    1
48[7-(7,7),7-(7,7),7-(7,7),7-(7,7),17-(48),17-(48)]    1
7[7-(6),7-(7,48),48-(7,7,7,17,17)]    1
17[48-(7,7,7,7,17),48-(7,7,7,7,17)]    1
60[8-(6),8-(6),8-(6,60),8-(6,60),8-(6,60),8-(7,60),8-(7,60),8-(7,60),8-(7,60)]    1
60[8-(1),8-(6),8-(6),8-(6),8-(6),8-(6,60),8-(7,60),8-(7,60)]    1
1[8-(60)]    1
6[6-(8,8),8-(60),8-(60,60)]    1
7[8-(60,60),8-(60,60),8-(60,60)]    1
8[7-(8,8),60-(8,8,8,8,8,8,8),60-(8,8,8,8,8,8,8,8)]    1
8[7-(8,8),60-(8,8,8,8,8,8,8,8),60-(8,8,8,8,8,8,8,8)]    1
8[1-(0),60-(8,8,8,8,8,8,8)]    1
31[8-(1,31),8-(1,31),8-(1,31),8-(1,31),8-(6),8-(6)]    1
7[6-(1,6),6-(6,7),48-(7,7,7)]    2
63[8-(6),8-(6),8-(6),8-(6),8-(6),8-(6),8-(6,30)]    1
30[7-(6,6),7-(6,6),8-(6),8-(6,63)]    1
6[6-(6,7),8-(30,63),8-(63)]    1
6[6-(6,7),8-(30),8-(63)]    1
8[6-(6,8),30-(7,7,8),63-(8,8,8,8,8,8)]    1
60[8-(15),8-(15),8-(15),8-(15),8-(15),8-(6),8-(6)]    1
60[8-(15),8-(15),8-(15),8-(15),8-(6),8-(6),8-(6)]    1
48[7-(6,7),7-(7,7),8-(6),8-(6),8-(6,48)]    1
48[7-(6,7),7-(7,7),7-(7,7),8-(6,48),8-(6,48)]    1
48[7-(6,7),7-(7,7),7-(7,7),8-(6),8-(6)]    1
7[6-(6,7),7-(7,48),48-(7,7,8,8)]    1
7[7-(6,48),7-(7,48),48-(7,8,8,8)]    1
7[7-(6),7-(7,48),48-(7,7,8,8)]    1
7[7-(6),7-(7,48),48-(8,8,8)]    1
7[6-(6,7),7-(7),48-(7,7,8,8)]    1
7[7-(6),7-(7),48-(7,7,8,8)]    1
7[6-(6,7),7-(7,48),48-(7,8,8,8)]    1
7[7-(6,48),7-(7),48-(7,7,8,8)]    1
8[6-(6,8),48-(7,7,7,8),48-(7,7,8,8)]    1
29[8-(15),8-(15),8-(15,29)]    1
15[6-(6,6),8-(29),8-(29),8-(29,29)]    1
8[15-(6,8,8),29-(8,8),29-(8,8)]    1
6[6-(6,6),7-(6,30),7-(6,6)]    1
7[6-(6,6),6-(6,7),30-(8,8,8)]    1
7[6-(1,1,6),6-(6,6),6-(6,7)]    1
26[8-(26,26),8-(6),8-(6),8-(6),8-(6)]    1
26[8-(26,26),8-(26,26),8-(6),8-(6),8-(6)]    1
8[26-(8,8,8,8),26-(8,8,8,8),26-(8,8,8,8)]    1
6[6-(6,6),6-(6,6),7-(1,7)]    1
6[6-(1,7),6-(6,7),6-(8,8)]    1
7[6-(1,6),7-(1,6),27-(7,8,8)]    1
27[8-(6),8-(6),8-(6),15-(6,6,6)]    1
15[6-(1,1,6),6-(1,1,6),6-(1,1,6),27-(8,8,8)]    1
6[1-(0),1-(0),6-(1,1,6),15-(6,6,27)]    1
8[6-(6,8),27-(8,8,15)]    1
48[7-(6),7-(6),7-(6),7-(6),7-(6,6),7-(6,6)]    1
28[7-(6,6),7-(6,6),8-(28),8-(6),8-(6),8-(6)]    1
8[28-(7,7,8,8,8),28-(7,7,8,8,8)]    1
28[8-(1,28,28),8-(1,28,28),8-(6),8-(6),8-(6,28)]    1
28[7-(6,6),8-(1,28,28),8-(6),8-(6),8-(6,28)]    1
6[6-(1,6,6),8-(0),8-(28,28)]    1
8[1-(0),28-(7,8,8,8),28-(8,8,8,8),28-(8,8,8,8)]    1
6[6-(6,9),6-(6,9),9-(0)]    1
48[8-(48,48,48),8-(6),8-(6),8-(6),8-(6)]    1
6[6-(6,6,6),8-(48),8-(48)]    1
8[48-(8,8,8,8),48-(8,8,8,8),48-(8,8,8,8),48-(8,8,8,8)]    1
67[8-(6),8-(6),8-(6),8-(6),8-(6),8-(6),8-(6,6),8-(6,6),8-(6,6)]    1
6[6-(1,1,8),8-(29),8-(67)]    1
6[1-(0),1-(0),6-(8,8),8-(6,67)]    1
8[6-(6,8),67-(8,8,8,8,8,8,8,8)]    1
8[6-(1,1,6),6-(1,1,6),67-(8,8,8,8,8,8,8,8)]    1
68[7-(6,7),7-(6,7),8-(6),8-(6),8-(6)]    1
6[6-(1,6),6-(8,8),7-(7,29)]    1
6[6-(1,6),6-(8,8),7-(7,68)]    1
7[6-(6,6),7-(6,68),29-(7,8,8)]    1
7[6-(6,6),7-(6,29),68-(7,8,8,8)]    1
8[6-(6,8),68-(7,7,8,8)]    1
22[8-(6),8-(6),8-(6),8-(6,22),8-(6,22)]    1
8[6-(6,6),22-(8,8,8,8)]    1
8[6-(6,6),22-(8,8,8,8),22-(8,8,8,8)]    1
6[1-(0),1-(0),6-(1,1,7),7-(1,1,29)]    1
7[1-(0),1-(0),6-(1,1,6),29-(7,8,8)]    1
47[8-(6),8-(6),8-(6,47)]    1
47[8-(6),8-(6,47)]    1
6[6-(6,6),8-(47),8-(47,47)]    1
8[6-(6,8),47-(8),47-(8,8)]    1
6[6-(1,1,1),8-(27),8-(27,27)]    2
6[6-(1,1,1),8-(27,27),8-(27,27)]    1
6[6-(1,1,1),8-(27),8-(27)]    2
29[7-(1,1,7),7-(6,7),7-(6,7),8-(6)]    1
29[7-(1,1,7),7-(1,1,7),8-(6),8-(6)]    1
1[7-(1,7,29)]    1
6[7-(6,7),7-(7,29),8-(29)]    1
6[7-(1,7),7-(6,7),8-(0)]    1
7[1-(0),6-(7,8),7-(6,29)]    1
7[6-(7,8),7-(1,6),29-(7,7,8)]    1
7[6-(7,8),6-(7,8),7-(1,1,29)]    1
7[1-(0),1-(0),7-(6,6),29-(7,8,8)]    1
7[1-(0),1-(0),7-(6,6),29-(7,7,8)]    1
8[6-(7,7),29-(7,7,8)]    1
8[6-(7,7),29-(7,7,7)]    1
29[8-(29),8-(6),8-(6),8-(6)]    1
29[8-(29),8-(6),8-(6)]    1
8[29-(8,8),29-(8,8,8)]    1
8[7-(6,6),63-(8,8,8,8,8)]    1
30[7-(6),7-(6),7-(6)]    1
6[7-(30),74-(16,16,16,16)]    1
7[6-(74),30-(7,7)]    1
62[7-(6,6),8-(6),8-(6),8-(6),8-(6),8-(6)]    1
7[6-(6,6),6-(6,6),62-(8,8,8,8,8)]    1
8[6-(6,8),62-(7,8,8,8,8)]    1
25[7-(6,6),7-(6,6),8-(6),8-(6),8-(7,25)]    1
7[6-(1,6),6-(1,7),25-(7,8,8,8)]    2
7[8-(0),8-(25,25)]    1
8[7-(8),25-(7,7,8,8),25-(8,8,8,8,8)]    1
8[7-(8)]    1
47[7-(6),7-(6,7),7-(6,7)]    1
7[6-(6,8),7-(6,47),47-(7,7)]    1
70[8-(6),8-(6),8-(6),8-(6,70),8-(6,70),8-(6,70),8-(6,70)]    1
6[6-(1,1,6),8-(70),8-(70,70)]    1
6[6-(1,1,6),8-(0),8-(70)]    1
62[7-(6,6),7-(6,6),8-(6),8-(6),8-(6),8-(6),8-(6,62),8-(6,62)]    1
6[6-(6,7),8-(0),8-(62,62)]    1
6[6-(6,7),8-(1),8-(62)]    1
7[6-(6,6),6-(6,6),62-(7,8,8,8,8,8,8)]    1
30[8-(30,30,30),8-(30,30,30),8-(6),8-(6),8-(6),8-(6)]    1
8[30-(8,8,8),30-(8,8,8),30-(8,8,8),30-(8,8,8,8,8)]    1
27[7-(6,6),7-(6,6),8-(15)]    1
15[6-(1,1,7),8-(23),8-(23),8-(27)]    1
7[6-(1,6),6-(1,6),27-(7,8)]    1
8[15-(6,8,8),27-(7,7)]    1
27[8-(6),8-(6),8-(6),8-(6),8-(6,6)]    1
6[1-(0),1-(0),6-(8,8),8-(6,27)]    1
8[6-(1,1,6),6-(1,1,6),27-(8,8,8,8)]    1
48[7-(6,6),7-(6,6,6),8-(6),8-(6),8-(6)]    1
6[1-(0),1-(0),6-(8,8),7-(6,6,48)]    1
7[6-(1,1,6),6-(1,1,6),6-(1,1,6),48-(7,8,8,8)]    1
6[1-(0),7-(6,25),7-(7)]    1
6[1-(0),7-(6,25),7-(6,7)]    1
6[6-(1,1,7),7-(6,25),7-(6,25)]    1
7[6-(1,7),6-(1,7),25-(7,8,8,8)]    1
7[6-(6,6),6-(6,7),25-(7,8,8,8)]    1
48[7-(6,6),7-(6,6),7-(6,6),7-(6,6),17-(0),17-(0)]    1
7[6-(1,6),6-(1,6),48-(7,7,7,17,17)]    1
17[48-(7,7,7,7,17)]    1
6[6-(6,6),8-(27),8-(64)]    1
6[6-(6,6),6-(8,8),16-(6)]    1
6[6-(1,1,1),6-(6,16),6-(6,6)]    1
6[6-(16,16),6-(6,6),6-(6,6)]    1
6[6-(6,6),16-(6),16-(6)]    1
29[16-(29,74),16-(29,74),35-(0)]    1
29[7-(6,6),16-(29,74),16-(29,74)]    1
16[29-(16,35),29-(7,7,16),74-(16,16)]    1
16[29-(7,16),29-(7,7,16),74-(16,16)]    1
16[29-(16,35),29-(7,16),74-(16,16)]    1
35[29-(16,16)]    1
7[6-(1,6),6-(1,7),29-(16,16)]    1
6[6-(1,6,6),8-(66),8-(66,66)]    1
6[6-(1,6),8-(0),8-(30,30)]    1
8[6-(6,8),30-(7,7,8,8),30-(8,8,8,8,8)]    1
30[7-(6),7-(6),7-(6),7-(6),8-(7)]    1
7[6-(6),30-(7,7,7,8)]    1
7[6-(1,6),6-(1,6),8-(30)]    1
8[7-(6,6),30-(7,7,7,7)]    1
7[6-(1,6),6-(1,7),27-(7,8,8,8)]    1
6[6-(1,7),6-(1,7),6-(7,8)]    1
6[6-(1,6),6-(6,6),7-(6,49)]    1
7[6-(6,6),6-(6,6),49-(7,7,7)]    1
6[1-(0),6-(1,7),7-(7,48)]    1
7[6-(1,6),7-(7,48),48-(7,7,7,7,7)]    1
7[7-(6,48),7-(6,48),48-(7,7,7,7,7)]    1
6[6-(6,8),8-(0),8-(27)]    1
6[6-(6,8),8-(27),8-(27)]    1
7[6-(1,7),6-(6,6),60-(7,8,8,8,8,8)]    1
30[7-(6,6),7-(6,6),7-(6,6),7-(6,6),7-(6,6)]    1
7[6-(1,6),6-(1,6),30-(7,7,7,7)]    1
39[7-(6,6,6),8-(15),8-(15),8-(6),8-(6),8-(6)]    1
6[1-(0),1-(0),7-(6,6,39),15-(8,8,8)]    1
6[1-(0),1-(0),6-(8,8),7-(6,6,39)]    1
6[6-(1,1,7),8-(39),8-(39)]    1
6[6-(1,1,7),8-(0),8-(39)]    1
7[6-(1,1,15),6-(1,1,6),6-(1,1,6),39-(8,8,8,8,8)]    1
8[6-(6,8),39-(7,8,8,8,8)]    1
8[15-(6,8,8),39-(7,8,8,8,8)]    1
30[7-(6,6,6),7-(6,6,6),7-(6,6,6),7-(6,6,6),8-(6),8-(6)]    1
6[6-(1,1,7),8-(30),8-(63)]    1
7[6-(1,1,6),6-(1,1,6),6-(1,1,6),30-(7,7,7,8,8)]    1
57[8-(6),8-(6),8-(6,57),8-(6,57),8-(6,57),8-(6,57),8-(6,57)]    1
6[8-(57,57),8-(57,57),8-(57,57)]    1
8[6-(8,8),57-(8,8,8,8,8,8),57-(8,8,8,8,8,8)]    1
60[7-(6,6),7-(6,6),8-(6),8-(6),8-(6),8-(6),8-(6),8-(6),8-(6)]    1
60[8-(6),8-(6),8-(6),8-(6),8-(6)]    1
6[6-(1,1,1),7-(1,6),7-(6,60)]    1
7[6-(6,6),6-(6,7),60-(7,8,8,8,8,8,8,8)]    1
8[6-(6,8),60-(8,8,8,8)]    1
68[8-(15),8-(15,68),8-(15,68),8-(15,68),8-(15,68),8-(6),8-(6),15-(1,8,8,8)]    1
15[1-(0),8-(68),8-(68,68),8-(68,68),68-(8,8,8,8,8,8,8)]    1
1[15-(8,8,8,68)]    1
8[15-(1,8,8,68),68-(8,8,8,8,8,8,15),68-(8,8,8,8,8,8,15)]    1
8[15-(1,8,8,68),68-(8,8,8,8,8,8,15)]    1
8[6-(6,8),68-(8,8,8,8,8,8,15)]    1
6[6-(1,6),8-(0),8-(25)]    1
7[6-(6,6),6-(6,6),28-(7,7,7)]    1
59[1-(8),8-(1,1,59),8-(1,1,59),8-(6),8-(6),8-(6),8-(6)]    1
1[8-(1,59,59)]    1
1[8-(1,59,59),59-(8,8,8,8,8,8)]    1
8[6-(6,8),59-(1,8,8,8,8,8)]    1
8[1-(0),1-(59),59-(1,8,8,8,8,8),59-(1,8,8,8,8,8)]    1
28[7-(6,7),7-(6,7),7-(6,7),7-(6,7)]    1
7[6-(1,6),7-(6,28),28-(7,7,7)]    1
6[6-(6,6),6-(6,6),8-(25)]    1
6[1-(0),6-(1,1,6),6-(1,6,7),7-(6,25)]    1
7[6-(1,6),6-(1,6,6),25-(7,8,8,8)]    1
48[7-(6,6),7-(6,6),7-(6,6),8-(6),8-(6),17-(0)]    1
7[6-(1,7),6-(1,7),48-(7,7,8,8,17)]    1
17[48-(7,7,7,8,8)]    1
8[6-(6,8),48-(7,7,7,8,17)]    1
6[6-(1,6),6-(6,6),8-(66,66)]    1
8[6-(6,8),66-(8,8,8,8,8),66-(8,8,8,8,8,8)]    1
8[6-(6,6),66-(8,8,8,8,8),66-(8,8,8,8,8,8)]    1
65[8-(15),8-(15),8-(15),8-(15)]    1
15[6-(6,8,15),8-(44),8-(44),8-(65)]    1
8[15-(6,8,8),65-(8,8,8)]    1
6[6-(6,6),6-(6,7),6-(7)]    1
6[6-(6,6),6-(8,8),7-(6,29)]    1
7[6-(6,6),6-(6,6),29-(7,8,8)]    1
7[6-(1,6),6-(6,7),48-(8,8,8,8)]    1
29[8-(29),8-(6),8-(6),8-(6),8-(6)]    1
29[8-(29),8-(29),8-(6),8-(6)]    1
45[7-(6,6),7-(6,6),7-(6,6),7-(6,6),17-(0),17-(0)]    1
6[1-(0),6-(1,6),7-(6,45)]    1
7[6-(1,6),6-(1,6),45-(7,7,7,17,17)]    1
17[45-(7,7,7,7,17)]    1
8[29-(8,8,8),29-(8,8,8,8)]    1
29[7-(6,6),8-(29,29),8-(29,29),8-(6)]    1
8[29-(7,8),29-(7,8,8),29-(7,8,8)]    1
7[6-(1,7),6-(6,6),7-(7)]    1
7[7-(6,6),7-(7)]    1
7[6-(1,7),7-(7),29-(8,8,8,8)]    1
26[7-(6,7),7-(6,7),7-(6,7),7-(6,7),7-(6,7),7-(6,7)]    1
6[1-(0),6-(6,6),7-(7,26)]    1
7[6-(1,6),7-(6,26),26-(7,7,7,7,7)]    1
29[7-(6,7),7-(6,7),8-(29,29)]    1
7[6-(1,7),6-(1,7),29-(8,8)]    1
7[6-(1,7),6-(6,6),25-(7,7,8,8,8)]    1
64[8-(6),8-(6),8-(6),8-(6),8-(6),8-(6),8-(6,30)]    1
30[7-(6,6),7-(6,6),8-(6),8-(6,64)]    1
6[6-(6,7),8-(30,64),8-(64)]    1
6[6-(6,7),8-(30),8-(64)]    1
8[6-(6,8),30-(7,7,8),64-(8,8,8,8,8,8)]    1
26[7-(6),7-(6),7-(6),7-(6),7-(6),7-(6)]    1
6[6-(6,6),7-(26)]    1
7[6-(6),26-(7,7,7,7,7)]    1
48[7-(6,6,6),7-(6,6,6),8-(6),8-(6),8-(6)]    1
7[6-(1,1,7),6-(1,1,7),6-(1,1,7),48-(7,8,8,8)]    1
6[6-(1,1,1),7-(7,30),7-(7,30)]    1
29[8-(1,29,29),8-(1,29,29),8-(6),8-(6)]    1
6[6-(6,8),6-(6,8),8-(29)]    1
58[8-(6),8-(6),8-(6),8-(6),8-(6),8-(6),8-(6),8-(6,58),8-(6,58)]    1
6[6-(6,7),8-(27),8-(63)]    1
28[8-(1,1,28),8-(6),8-(6)]    1
28[8-(1,1,28),8-(6),8-(6),8-(6),8-(6),8-(6)]    1
6[6-(6,6,6),8-(0),8-(28)]    1
8[1-(0),1-(0),28-(8,8),28-(8,8,8,8,8)]    1
27[8-(1,27,27),8-(1,27,27),8-(6),8-(6),8-(6,27)]    1
27[8-(1,27,27),8-(6),8-(6),8-(6,27),8-(6,27),8-(6,27)]    1
59[8-(1,1),8-(1,1),8-(1,1),8-(1,1),8-(6),8-(6),8-(6,28),8-(6,28)]    1
28[7-(6),7-(6,6,6),7-(6,6,6),8-(6),8-(6),8-(6,59)]    1
6[6-(1,1,7),8-(0),8-(28,59)]    1
6[6-(1,1,7),8-(28),8-(59)]    1
8[6-(6,8),28-(7,7,7,8,8),59-(8,8,8,8,8,8,8)]    1
8[1-(0),1-(0),59-(8,8,8,8,8,8,8)]    1
31[8-(15),8-(15),8-(15),8-(15),8-(31,31),8-(31,31)]    1
31[8-(15),8-(15),8-(15),8-(31,31)]    1
8[31-(8,8,8),31-(8,8,8),31-(8,8,8,8,8)]    1
8[15-(8,8,8),31-(8,8,8,8,8)]    1
6[6-(6,8),8-(62),8-(62)]    1
48[6-(6),6-(7),6-(7),7-(6)]    1
6[6-(48),48-(6,6,7)]    1
29[7-(6,6),7-(6,6),8-(15),8-(15)]    1
29[7-(6,6),7-(6,6,6),8-(15),8-(15)]    1
15[6-(1,1,7),8-(0),8-(0),8-(29)]    1
7[6-(1,1,15),6-(1,1,15),6-(1,1,6),29-(7,8,8)]    1
6[6-(1,6),8-(0),8-(27)]    1
29[7-(6,6),29-(7,35,35,35),35-(29),35-(29,29)]    1
29[7-(6,6),29-(7,35,35),35-(29),35-(29),35-(29,29)]    1
35[29-(7,29,35,35),29-(7,35)]    1
35[29-(7,29,35),29-(7,29,35,35)]    1
35[29-(7,29,35),29-(7,29,35,35),29-(7,35)]    1
7[6-(1,6),6-(1,6),29-(29,35,35)]    1
7[6-(1,6),6-(1,6),29-(29,35,35,35)]    1
6[6-(6,6),6-(8,8),7-(6,30)]    1
7[6-(1,6),6-(1,6),63-(8,8,8,8,8)]    1
92[8-(0),8-(0),8-(1,92),8-(6),8-(6),8-(92,92),8-(92,92)]    1
92[8-(0),8-(0),8-(1,92),8-(6),8-(6),8-(6),8-(92,92)]    1
1[8-(92,92)]    1
6[7-(6,6),7-(6,6),8-(92)]    1
6[1-(0),6-(1,7,7),7-(6,6),7-(6,6)]    1
7[6-(1,1,7),6-(1,6,7),6-(7,8)]    1
8[92-(8,8,8,8,8,8)]    1
8[1-(0),92-(8,8,8,8,8,8),92-(8,8,8,8,8,8)]    1
8[6-(7,7),92-(8,8,8,8,8,8)]    1
6[1-(0),7-(6,6),8-(64)]    1
8[6-(1,7),64-(8,8,8,8,8,8,8)]    1
6[1-(0),6-(1,1,1),7-(6,48),7-(6,48)]    1
7[6-(1,6),6-(1,6,7),48-(7,7,7)]    1
