# Supplementary material for: A collection of forcefield precursors for metal–organic frameworks
Source: RSC Adv. 2019 Nov 13;9(63):36492–507. doi: 10.1039/c9ra07327b (PMC9075174; doi:10.1039/c9ra07327b)
Supplement: RA-009-C9RA07327B-s003 [file RA-009-C9RA07327B-s003.txt]

49[8-(6),8-(6),8-(6),8-(6),8-(6),8-(6),8-(6),8-(6)]    5
8[6-(6,8),49-(8,8,8,8,8,8,8)]    5
6[6-(6,6),8-(49),8-(49)]    5
6[6-(1,6),6-(6,7),6-(8,8)]    2
6[6-(1,6),6-(6,6),7-(1,1)]    2
6[1-(0),6-(1,6),6-(6,6)]    132
6[1-(0),6-(6,6),6-(6,7)]    15
6[6-(1,6),6-(1,6),6-(8,8)]    161
1[6-(6,6)]    220
1[7-(1,6)]    22
7[1-(0),1-(0),6-(6,6)]    4
13[8-(13),8-(13),8-(6),8-(6),8-(6),8-(6)]    2
6[6-(6,6),8-(13),8-(13)]    2
6[6-(6),6-(6),6-(8,8)]    2
6[6-(6,6),6-(6,6)]    2
6[6-(6),6-(6,6)]    7
6[6-(6),6-(6)]    3
8[6-(6,8),13-(8,8,8,8,8)]    2
8[13-(8,8,8,8,8),13-(8,8,8,8,8)]    2
30[8-(30,30,30),8-(6),8-(6),8-(6)]    30
8[30-(8,8,8),30-(8,8,8),30-(8,8,8),30-(8,8,8)]    28
8[6-(6,8),30-(8,8,8)]    37
6[6-(6,6),8-(30),8-(30)]    45
7[6-(1,6),6-(1,6),29-(7,7,8)]    3
7[6-(6,6),8-(29),29-(7,7,8)]    1
7[6-(1,6),6-(6,6),29-(7,7,8)]    1
6[1-(0),6-(6,7),7-(6,29)]    2
6[6-(1,1,1),6-(6,7),7-(8,29)]    1
6[1-(0),1-(0),1-(0),6-(6,7)]    9
6[1-(0),6-(1,7),7-(6,29)]    4
6[6-(1,7),6-(6,7),7-(6,29)]    1
1[6-(6,7)]    112
1[6-(1,1,6)]    54
29[7-(6,6),7-(6,6),7-(6,8),8-(7)]    1
8[7-(6,29),29-(7,7,7)]    1
7[6-(1,7),6-(1,7),29-(7)]    2
7[6-(1,7),7-(6,29),29-(7)]    3
29[7-(6,6),7-(6,6)]    5
29[7-(6,7),7-(6,7)]    7
6[1-(0),7-(6,29),7-(7,29)]    3
1[6-(7,7)]    46
31[8-(31),8-(31),8-(6),8-(6),8-(6),8-(6)]    2
8[6-(6,8),31-(8,8,8,8,8)]    2
8[31-(8,8,8,8,8),31-(8,8,8,8,8)]    2
6[6-(6,6),8-(31),8-(31)]    2
29[8-(6),8-(6),8-(6),8-(6),29-(8,8,8,8)]    45
8[6-(6,8),29-(8,8,8,29)]    45
6[6-(6,6),8-(29),8-(29)]    56
6[1-(0),6-(6,6),6-(6,6)]    80
48[7-(6),7-(6),7-(6),7-(6),7-(6),7-(6)]    1
48[6-(6),6-(7),6-(7),6-(7)]    1
7[6-(48),48-(7,7,7,7,7)]    1
6[6-(48),48-(6,6,6)]    1
6[7-(48),48-(6,6,6)]    1
27[7-(6,6),7-(6,6),8-(6),8-(6)]    4
6[6-(6,6),8-(0),8-(27)]    5
6[1-(0),6-(1,6),7-(6,27)]    6
6[1-(0),6-(1,7),6-(6,6)]    39
6[6-(1,6),6-(1,6),6-(6,6)]    37
8[6-(6,8),27-(7,7,8)]    4
8[6-(6,8)]    69
7[6-(1,6),6-(1,6),27-(7,8,8)]    2
29[8-(6),8-(6),8-(6),8-(6)]    4
8[6-(6,8),29-(8,8,8)]    4
6[6-(1,6),6-(1,6),6-(6)]    5
8[6-(6,8),25-(7,8,8,8,8)]    1
8[6-(1,8),25-(7,8,8,8,8)]    1
8[25-(7,8,8,8,8),25-(7,8,8,8,8)]    1
8[6-(1,8),25-(7,7,7,8,8),25-(7,8,8,8,8)]    1
8[1-(0),25-(7,7,7,8,8)]    1
7[6-(6,7),7-(7,25),25-(8,8,8,8,8)]    1
7[7-(6,25),7-(7,25),25-(7,7,8,8,8)]    1
7[7-(6),7-(7,25),25-(7,7,8,8,8)]    1
7[6-(6,7),7-(7,25)]    1
6[6-(6,6),8-(25),8-(25)]    2
6[6-(6,6),7-(7),7-(7,25)]    1
6[6-(1,6),6-(1,6),6-(7,7)]    20
6[1-(0),8-(25),8-(25,25)]    1
1[6-(8,8)]    2
1[8-(25)]    1
25[7-(6,7),8-(25),8-(6),8-(6),8-(6),8-(6,25)]    1
25[7-(7,7),7-(7,7),7-(7,7),8-(6,25),8-(6,25),8-(6,25)]    1
25[7-(7,7),7-(7,7),7-(7,7),8-(1),8-(1),8-(1)]    1
48[7-(6,6),7-(6,6),7-(6,6),7-(6,6)]    3
7[6-(1,6),6-(6,7),48-(7,7,7)]    2
6[1-(0),6-(1,7),7-(6,48)]    8
6[6-(1,1,6),7-(6,48),7-(6,48)]    2
6[1-(0),1-(0),6-(1,1,1),6-(7,7)]    2
6[1-(0),1-(0),1-(0),6-(1,1,6)]    4
1[6-(1,6,6)]    27
6[6-(1,1,1),6-(1,1,1),6-(1,1,1),7-(6,6,47)]    1
6[1-(0),1-(0),1-(0),6-(6,6,7)]    1
6[7-(6,6),7-(6,6),8-(0)]    1
6[1-(0),1-(0),7-(6,6),7-(6,6,47)]    2
6[1-(0),1-(0),6-(6,6),7-(6,6)]    6
6[6-(1,1,7),6-(1,6),6-(1,7)]    1
6[1-(0),6-(6,6),7-(6,47)]    1
6[6-(1,6),6-(6,7),7-(6,47)]    1
6[1-(0),6-(1,6),6-(6,7)]    36
1[6-(1,7,7)]    5
1[6-(1,6,7)]    26
47[7-(6,6),7-(6,6),7-(6,6,6)]    1
7[6-(1,1,6),6-(1,1,7),6-(7,8)]    1
7[6-(1,1,7),6-(1,1,7),6-(6,6,6),47-(7,7)]    1
7[6-(1,6),6-(6,6),47-(7,7)]    1
8[6-(7,7)]    2
8[6-(6,8),48-(7,7,8)]    1
1[7-(6,6)]    16
6[6-(1,6),8-(0),8-(48)]    1
6[6-(1,6),6-(1,7),7-(1,6)]    1
6[1-(0),6-(6,7),7-(6,48)]    1
6[1-(0),7-(1,6),7-(6,48)]    1
6[1-(0),6-(1,6),6-(8,8)]    2
48[7-(6,6),7-(6,6),8-(6),8-(6)]    1
7[1-(0),6-(1,7),6-(6,6)]    3
7[6-(1,6),6-(1,7),48-(7,8,8)]    1
1[7-(6,7)]    4
6[6-(1,1,1),6-(6,6),7-(7,30)]    2
6[6-(6,6),6-(6,7),6-(6,7)]    9
6[6-(1,1,1),6-(6,6),7-(1,7)]    1
6[6-(6,6),8-(0),8-(30)]    32
8[6-(6,8),30-(7,7,8)]    24
8[6-(6,8),30-(7,8,8)]    3
30[7-(6,7),8-(6),8-(6),8-(6)]    1
30[7-(6,7),7-(6,7),8-(6),8-(6)]    4
7[6-(6,6),7-(6,30),30-(8,8,8)]    1
7[6-(6,6),7-(6,30),30-(7,8,8)]    2
7[1-(0),6-(6,6),7-(6,30)]    1
7[6-(6,6),7-(1,6),30-(7,8,8)]    1
8[6-(6,8),29-(8,8,8,8)]    1
8[15-(6,6,6),29-(8,8,8,8)]    1
8[1-(0),6-(6,8)]    4
6[6-(1,6),6-(1,6),15-(6,6,8)]    1
6[1-(0),6-(1,6),6-(6,15)]    1
6[6-(6,6),8-(0),8-(1)]    1
1[8-(6)]    10
29[8-(15),8-(6),8-(6),8-(6),8-(6)]    1
15[6-(6,6),6-(6,6),6-(6,6),8-(29)]    1
48[7-(6,6),7-(6,6),7-(6,6),7-(6,6),7-(6,6)]    2
6[1-(0),7-(6),7-(6,6)]    2
6[1-(0),6-(1,6),7-(6,48)]    10
6[1-(0),6-(1,6),6-(1,7)]    17
6[6-(1,6),6-(6,6),7-(6,48)]    3
6[6-(1,6),6-(1,6),7-(6,6)]    16
6[1-(0),7-(6,48),7-(6,6)]    3
6[1-(0),6-(1,7),7-(6,6)]    14
6[1-(0),6-(1,7),7-(6)]    6
7[6-(1,6),6-(1,7)]    3
7[6-(1,6),6-(6,6),48-(7,7,7,7)]    2
7[6-(1,6),6-(1,7),6-(6,6)]    6
7[6-(1,6),6-(1,7),48-(7,7,7,7)]    2
8[30-(7,8,8),30-(7,8,8),30-(7,8,8),30-(8,8,8)]    2
6[1-(0),1-(0),1-(0),6-(7,7)]    21
6[6-(1,1,1),7-(6,6),7-(7,30)]    2
6[6-(6,6),7-(6,6),7-(7)]    2
6[6-(1,1,1),7-(6,6),7-(7)]    2
6[1-(0),6-(1,6),6-(1,6)]    28
7[6-(6,7),7-(6),30-(8,8,8)]    2
7[6-(6,7),7-(6,30)]    4
7[6-(6,6),6-(6,7),6-(6,7)]    2
7[6-(6,7),7-(6)]    5
30[7-(6,7),8-(30,30,30),8-(6),8-(6)]    2
6[1-(0),1-(0),6-(1,1,7),7-(1,6,28)]    3
6[1-(0),1-(0),6-(1,1,7),7-(6,6)]    1
6[1-(0),1-(0),6-(1,1,6),7-(1,6,28)]    3
6[1-(0),1-(0),6-(1,1,7),6-(1,1,7)]    3
6[1-(0),1-(0),7-(1,6,28),7-(6,6)]    2
6[6-(6,6),8-(0),8-(28)]    4
1[7-(6,6,28)]    3
7[1-(0),6-(1,1,6),6-(1,1,7),28-(7,7,7,8,8)]    2
7[1-(0),6-(1,1,6),6-(1,1,6),28-(7,7,7,8,8)]    3
7[6-(1,1,6),6-(1,1,7),6-(1,1,7)]    2
8[6-(6,8),28-(7,7,7,7,8)]    3
28[7-(1,6,6),7-(1,6,6),7-(1,6,6),7-(1,6,6),8-(6),8-(6)]    3
7[6-(6,6),6-(6,6),6-(6,6)]    4
48[7-(6,6),7-(6,6,6),8-(6),8-(6),8-(6),8-(6)]    1
7[6-(1,1,6),6-(1,1,6),6-(1,6,6),48-(7,8,8,8,8)]    1
7[6-(1,6),6-(6,6),48-(7,8,8,8,8)]    1
7[6-(1,1,6),6-(1,1,6),6-(1,6,6)]    1
7[6-(1,6),6-(6,6)]    8
8[6-(6,8),48-(7,7,8,8,8)]    5
8[1-(0),6-(1,6,6)]    2
8[6-(1,1,1),6-(6,6)]    2
1[6-(6,6,6)]    6
1[6-(6,6,8)]    4
1[6-(6,6,7)]    3
1[6-(1,1,8)]    2
6[6-(1,6),6-(1,6,8),6-(6,6)]    1
6[1-(0),6-(1,1,7),6-(1,6,6),6-(8,8)]    1
6[6-(1,6),6-(6,6),6-(6,7)]    1
6[6-(1,6,6),8-(48),8-(48)]    1
6[1-(0),6-(1,6),6-(6,8)]    14
6[1-(0),1-(0),6-(1,6,6),7-(6,6,48)]    1
6[1-(0),1-(0),6-(1,1,7),6-(1,6,6)]    1
6[1-(0),6-(6,6),6-(6,8)]    4
6[1-(0),6-(1,6,7),6-(6,6),8-(1)]    1
6[6-(1,6),6-(1,6),8-(6)]    9
6[1-(0),1-(0),6-(1,1,6),7-(6,6,48)]    1
6[1-(0),6-(1,1,6),6-(1,6,8),7-(6,6)]    1
6[1-(0),1-(0),6-(1,6,6),6-(1,6,7)]    1
6[1-(0),6-(1,1,6),6-(1,1,6),6-(1,6,6)]    1
6[1-(0),1-(0),6-(1,6,6),7-(6,6)]    1
6[1-(0),1-(0),6-(1,1,6),7-(6,6)]    3
6[1-(0),6-(1,1,6),6-(1,6,8),7-(6,6,48)]    1
6[6-(1,6),6-(6,6),7-(6)]    3
6[1-(0),6-(1,6),7-(6)]    11
6[1-(0),1-(0),1-(0),8-(6)]    2
26[7-(6,6),7-(6,6),7-(6,6),7-(6,6),7-(6,7),7-(6,7)]    4
7[6-(6,7),7-(6),26-(7,7,7,7,7)]    4
7[6-(6,7),7-(6,26)]    4
7[6-(6,7),6-(6,7)]    10
7[6-(1,6),6-(6,6),26-(7,7,7,7,7)]    4
7[6-(1,6),6-(1,6),26-(7,7,7,7,7)]    4
6[6-(6,7),7-(6),7-(7,26)]    4
6[6-(6,6),7-(6),7-(7)]    9
6[6-(1,6),6-(7,7),7-(6,26)]    4
6[1-(0),6-(1,6),7-(6,26)]    4
6[6-(1,1,1),7-(6,30),7-(6,30)]    11
6[1-(0),6-(1,7),7-(6,30)]    24
30[7-(6,6),7-(6,6),7-(6,6),7-(6,6)]    18
7[6-(1,6),6-(6,7),30-(7,7,7)]    11
6[1-(0),1-(0),1-(0),6-(7,16)]    1
6[6-(6,6),7-(6),8-(29)]    1
6[6-(1,6),6-(1,6),6-(7,8)]    11
6[1-(0),6-(1,6),7-(6,29)]    13
6[7-(6),7-(7,29),16-(6)]    1
6[6-(1,1,1),7-(7),16-(6)]    1
29[7-(6,6),7-(6,7),8-(29),8-(6)]    1
8[6-(6,7),29-(7,7,8)]    1
8[29-(7,7,8),29-(7,7,8)]    1
7[6-(6,8),6-(7,16)]    1
7[6-(1,6),6-(1,6),29-(7,8,8)]    2
7[6-(7,16),7-(6),29-(7,8,8)]    1
7[6-(6,16),7-(6,29)]    1
16[6-(6,7),6-(7,7)]    1
9[5-(9,9,9)]    1
5[9-(0),9-(0),9-(0),9-(0)]    1
48[8-(6),8-(6),8-(6),8-(6)]    1
48[8-(6),8-(6),8-(6),8-(6),8-(6),8-(6)]    1
8[6-(6,8),48-(8,8,8)]    1
8[6-(6,8),48-(8,8,8,8,8)]    2
6[6-(6,6),8-(0),8-(48)]    2
6[6-(6,6),8-(48),8-(48)]    7
7[6-(6,6),7-(6,29),29-(7)]    3
6[6-(1,1,1),6-(6,6),7-(7,29)]    2
29[7-(6,7),7-(6,7),7-(6,7),7-(6,7)]    8
6[6-(1,1,6),7-(7,29),7-(7,29)]    8
6[1-(0),1-(0),6-(1,1,8),6-(7,7)]    8
6[1-(0),1-(0),6-(1,1,6),8-(6)]    8
1[6-(1,6,8)]    16
7[6-(6,7),7-(7),29-(7,7,7)]    8
7[7-(6,29),7-(7)]    9
8[6-(1,1,6),6-(1,1,6)]    9
7[6-(1,6),6-(1,7),30-(7,7,7,8,8)]    1
7[6-(1,6),6-(1,7),6-(7,7)]    1
7[6-(7,7),6-(7,7)]    1
7[6-(7,7),6-(7,8)]    1
6[1-(0),7-(6,30),7-(6,6)]    6
6[7-(6),7-(6),7-(6,6)]    1
6[7-(6),7-(6),8-(30)]    1
30[7-(6,6),7-(6,6),7-(6,6),7-(6,6),8-(6),8-(6)]    1
8[6-(7,7),30-(7,7,7,7,8)]    1
8[6-(6,8),48-(8,8,8,8)]    1
8[6-(1,8),48-(8,8,8,8),48-(8,8,8,8,8)]    1
6[1-(0),8-(48,48),8-(48,48)]    1
48[8-(6),8-(6),8-(6),8-(6,48),8-(6,48),8-(6,48)]    1
48[8-(6),8-(6),8-(6),8-(6,48),8-(6,48)]    1
48[8-(6),8-(6),8-(6),8-(6),8-(6,48),8-(6,48)]    1
6[1-(0),7-(6,30),7-(6,30)]    8
6[6-(7,17),7-(6,30),17-(0)]    2
7[6-(1,7),6-(6,17),30-(7,7,7)]    2
17[6-(6,7)]    2
6[6-(1,6),6-(6,6),6-(6,6)]    5
6[6-(1,6),6-(6,6),6-(8,8)]    5
29[7-(6,6),8-(6),8-(6),8-(6),8-(6)]    2
8[6-(6,8),29-(7,8,8,8)]    4
6[1-(0),6-(6,6),7-(6,29)]    5
6[6-(1,6),6-(1,7),6-(6)]    2
7[6-(1,6),6-(1,6),29-(8,8,8,8)]    1
29[7-(6,6),7-(6,6),7-(6,6),8-(6)]    1
8[6-(6,8),29-(7,7,7)]    2
7[6-(6,6),6-(6,7),29-(7,7,8)]    1
7[6-(6,6),6-(6,7),29-(7)]    1
7[6-(1,6),6-(1,6)]    11
6[6-(6,6),7-(6,29),7-(6,29)]    2
6[6-(6,7),6-(8,8),7-(6,29)]    2
6[6-(6,7),8-(0),8-(0)]    1
6[6-(6,7),8-(0),8-(1)]    2
6[6-(6,7),8-(1),8-(29)]    2
6[6-(1,6),7-(1,1),7-(6,27)]    1
6[1-(0),6-(6,6),6-(7,7)]    6
7[1-(0),1-(0),6-(6,7)]    8
7[6-(1,6),6-(6,7),27-(7,8,8)]    2
30[8-(30,30),8-(6),8-(6),8-(6)]    1
30[8-(30,30),8-(30,30),8-(30,30),8-(6),8-(6),8-(6)]    1
8[30-(8,8,8),30-(8,8,8,8,8),30-(8,8,8,8,8)]    1
8[6-(6,8),30-(8,8,8,8,8)]    1
8[30-(8,8,8),30-(8,8,8),30-(8,8,8,8,8)]    1
6[1-(0),6-(1,7),6-(1,7)]    1
6[7-(6,29),7-(6,29),8-(0)]    1
7[6-(1,6),6-(7,8),29-(7)]    1
30[7-(6,6),7-(6,7),7-(6,7),8-(6)]    6
8[6-(6,8),30-(7,7,7)]    10
8[16-(6,6,8)]    2
7[6-(7,7),7-(6,30),30-(7,7,8)]    6
7[6-(1,7),7-(6,30),30-(7,7,8)]    5
7[6-(1,7),6-(7,7),30-(7,7,8)]    5
7[1-(0),1-(0),6-(7,7)]    7
6[1-(0),7-(6,30),7-(7,30)]    5
6[7-(1,1),7-(6,30),7-(7,30)]    6
6[1-(0),6-(1,6),6-(6,16)]    2
6[6-(1,6),6-(1,6),16-(6,8,8)]    1
16[6-(6,6),6-(6,6),8-(0),8-(0)]    2
47[7-(6),7-(6),7-(6),7-(6)]    4
6[1-(0),6-(6,17),6-(6,7)]    3
6[7-(47),7-(6)]    3
6[6-(1,6),6-(6,17),7-(6)]    3
6[6-(1,6),6-(6,7),17-(0)]    3
7[6-(7),47-(7,7,7)]    3
7[6-(6,6),6-(7)]    4
17[6-(6,6)]    4
6[1-(0),7-(5,6),7-(6,27)]    1
6[1-(0),6-(1,7),7-(6,27)]    4
6[1-(0),6-(1,7),7-(5,6)]    4
6[1-(0),1-(0),1-(0),6-(8,8)]    4
6[6-(1,1,1),8-(27),8-(27)]    2
7[6-(1,6),6-(1,7),27-(7,7,7,8,8)]    1
7[5-(7,7,7),6-(1,6),6-(1,7)]    1
27[7-(6,6),7-(6,6),7-(6,6),7-(6,6),8-(6),8-(6)]    1
5[7-(6,6),7-(6,6),7-(6,6),7-(6,6)]    2
8[6-(6,8),27-(7,7,7,7,8)]    1
7[1-(0),6-(6,8),30-(7,7,8,8)]    3
7[6-(6,6),6-(6,7),30-(7,7,8,8)]    1
7[1-(0),1-(0),6-(6,8)]    3
1[7-(6,30)]    3
30[7-(1,6),7-(6,6),7-(6,6),8-(6),8-(6)]    3
8[6-(6,7),30-(7,7,7,8)]    3
6[6-(6,7),7-(1,1),8-(30)]    3
6[6-(6,7),6-(7,8),7-(6,30)]    3
6[6-(6,7),7-(1,30),8-(30)]    3
7[6-(1,7),7-(6),29-(8,8,8,8)]    1
7[6-(1,7),6-(1,7),6-(6,6)]    1
7[6-(1,7),7-(6,29)]    1
6[1-(0),7-(6,6),7-(7)]    1
6[1-(0),7-(6,6),7-(7,29)]    1
29[7-(6,7),8-(6),8-(6),8-(6),8-(6)]    1
6[7-(6,30),7-(6,30),17-(0)]    1
17[6-(7,7)]    1
7[6-(6,6),6-(7,17),30-(7,7,8,8)]    1
28[8-(6),8-(6),8-(6),8-(6),8-(6),8-(6)]    1
8[6-(6,6),28-(8,8,8,8,8)]    1
6[6-(1,6),6-(6,8),8-(28)]    1
6[1-(0),6-(6,8),6-(6,8)]    7
6[6-(1,6),7-(1,1),7-(6,48)]    1
48[7-(6,6),7-(6,6),8-(6),8-(6),8-(6),8-(6)]    4
7[6-(1,6),6-(6,7),48-(7,8,8,8,8)]    2
7[6-(6,7),7-(7),29-(7,7,8)]    1
6[6-(7,7),8-(0),8-(29)]    1
6[6-(8,8),7-(7,29),7-(7,29)]    1
6[6-(1,1,6),6-(1,6),6-(1,6)]    1
6[1-(0),1-(0),6-(1,1,6),6-(6,6)]    1
6[1-(0),1-(0),6-(1,1,6),6-(1,1,6)]    3
29[7-(6,6),7-(6,7),7-(6,7),8-(6)]    1
6[1-(0),6-(6,6),7-(6)]    4
6[1-(0),1-(0),6-(1,1,7),7-(6,6,29)]    5
7[6-(1,1,6),6-(1,1,6),6-(1,1,6),29-(53,53,53)]    3
7[6-(1,1,6),6-(1,1,6),6-(1,1,6),29-(29,53,53,53)]    4
29[7-(6,6,6),29-(7,53,53,53),53-(29,29),53-(29,29),53-(29,29)]    3
29[7-(6,6,6),53-(29,29),53-(29,29),53-(29,29)]    3
53[29-(7,29,53,53),29-(7,53,53),29-(7,53,53)]    3
53[29-(7,29,53,53),29-(7,29,53,53),29-(7,53,53)]    3
6[1-(0),6-(1,6),7-(6,30)]    20
6[1-(0),6-(1,7),6-(6,7)]    11
6[6-(1,6),6-(1,6),7-(1,6)]    12
6[6-(6,6),7-(1,6),8-(0)]    10
6[6-(1,6),6-(1,6),7-(8,8)]    2
7[6-(1,6),6-(1,6),30-(7,8,8)]    11
7[1-(0),6-(6,6),6-(6,8)]    10
7[6-(6,6),8-(0),8-(0)]    3
30[7-(6,6),7-(6,6),8-(6),8-(6)]    19
8[6-(6,7)]    11
8[7-(6,8)]    7
48[16-(48,48,48),16-(49,49),16-(49,49),16-(49,49)]    1
16[48-(16,16,16),49-(16,16,16),49-(16,16,16)]    1
16[49-(16,16,16),49-(7,16,16)]    2
16[49-(16,16,16),49-(16,16,16)]    1
16[48-(16,16,16),48-(16,16,16),48-(16,16,16),48-(16,16,16)]    1
49[16-(48,49),16-(48,49),16-(49),16-(49)]    1
49[7-(6,6),16-(49),16-(49),16-(49)]    2
7[6-(1,7),6-(6,6),49-(16,16,16)]    2
6[1-(0),7-(6,49),7-(6,49)]    2
6[6-(1,1,1),6-(1,6),6-(6,6)]    3
6[6-(1,6),6-(6,7),7-(6,49)]    2
6[1-(0),1-(0),1-(0),6-(6,6)]    10
6[6-(1,6),6-(1,6),6-(7)]    1
6[6-(6,6),7-(29)]    1
6[1-(0),6-(1,1,6),6-(1,6,7),7-(1,6)]    1
6[1-(0),1-(0),6-(1,1,6),6-(1,6,7)]    2
7[1-(0),6-(1,6,6),6-(6,6)]    1
7[6-(6),29-(7,7,7)]    1
29[7-(6),7-(6),7-(6),7-(6)]    2
9[15-(9,9,9,9,9)]    1
15[9-(0),9-(0),9-(0),9-(0),9-(0),9-(0)]    1
30[7-(7,7),7-(7,7),7-(7,7),8-(6),8-(6),8-(6)]    1
30[7-(6,7),7-(6,7),8-(6),8-(6),8-(6)]    1
6[6-(1,1,8),6-(1,1,8),6-(1,1,8),6-(1,1,8)]    4
6[6-(1,6),6-(6,7),7-(7,30)]    2
6[1-(0),1-(0),6-(6,6,6),8-(6)]    4
7[7-(6,30),7-(6,30),30-(7,7,8,8,8)]    1
7[6-(6,6),7-(7,30),30-(7,8,8)]    1
7[6-(6,6),7-(7,30),30-(7,8,8,8)]    1
8[6-(6,8),30-(7,7,8,8)]    2
8[6-(1,1,6),6-(6,6)]    6
8[6-(6,8),30-(7,7,7,8,8)]    1
7[6-(1,7),6-(1,7),48-(7,7,17,17)]    1
7[6-(1,7),7-(6,48),48-(7,7,17,17)]    1
48[7-(6,6),7-(6,7),7-(6,7),17-(48),17-(48)]    1
17[48-(7,7,7,17),48-(7,7,7,17)]    1
6[1-(0),7-(6,48),7-(7,48)]    1
6[1-(0),1-(0),6-(7,7),8-(1)]    1
6[6-(1,1,8),7-(6,29),7-(7,29)]    1
8[1-(0),6-(1,1,6)]    1
7[6-(6,7),6-(6,7),29-(7)]    1
7[6-(6,7),7-(6,29),29-(53,53,53)]    1
7[6-(6,7),7-(6,29),29-(7)]    1
29[7-(6,6),7-(6,7)]    1
29[7-(6,7),53-(29,29),53-(29,29),53-(29,29)]    1
53[29-(7,53,53),29-(7,53,53),29-(7,53,53)]    3
6[6-(6,6),8-(0),8-(0)]    3
7[6-(1,6),6-(1,7),30-(7,7,7)]    5
30[8-(6),8-(6),8-(6),8-(6),8-(6),8-(6)]    2
8[6-(6,6),30-(8,8,8,8,8)]    2
6[6-(1,6),6-(6,8),8-(30)]    2
48[7-(6,6),7-(6,6),8-(6),8-(6),8-(6)]    2
8[6-(6,8),48-(7,7,8,8)]    3
7[6-(1,6),6-(6,7),48-(7,8,8,8)]    1
7[6-(1,6),6-(6,6),6-(6,7)]    3
6[6-(1,1,1),7-(6,48),7-(6,6)]    2
30[7-(7,7),7-(7,7),7-(7,7),7-(7,7),7-(7,7),7-(7,7)]    1
30[7-(6,7),7-(6,7),7-(6,7),8-(6)]    1
6[6-(1,6),6-(6,8),8-(6)]    1
7[7-(6,30),7-(6,30),30-(7,7,7,7,7)]    1
7[6-(6,6),7-(7,30),30-(7,7,8)]    1
29[7-(6,6),7-(6,6),8-(6),8-(6)]    4
8[6-(6,8),29-(7,7,8)]    6
7[6-(1,6),6-(1,7),29-(7,8,8)]    3
6[6-(1,7),6-(1,7),6-(8,8)]    1
6[6-(6,6),8-(0),8-(29)]    8
6[1-(0),7-(6),7-(6,29)]    1
30[7-(6,6),7-(6,6),7-(6,6),8-(6)]    3
8[6-(6,6),6-(6,6)]    5
7[5-(7,7),6-(1,6),6-(6,7)]    1
7[6-(1,6),6-(6,7),30-(7,7,8)]    3
6[6-(1,1,1),7-(5,6),7-(6,30)]    2
5[7-(6,6),7-(6,6),7-(6,6)]    1
30[7-(6,6),7-(6,6),7-(6,7),7-(6,7)]    2
7[6-(1,6),6-(6,6),30-(7,7,7)]    1
7[6-(6,7),7-(6),30-(7,7,7)]    2
6[6-(1,1,1),6-(1,6),6-(6,7)]    4
6[6-(6,6),6-(7,7),7-(6,30)]    1
6[6-(6,7),7-(6),7-(7,30)]    1
7[6-(6,7),7-(6),26-(7,7,7,7,7,26),26-(7,7,7,7,7,26)]    2
7[6-(6,7),7-(6,26,26)]    2
7[6-(1,6),6-(1,6),26-(7,7,7,7,7,26),26-(7,7,7,7,7,26)]    2
7[6-(1,6),6-(6,6),26-(7,7,7,7,7,26),26-(7,7,7,7,7,26)]    2
6[6-(6,7),7-(6),7-(7,26,26)]    2
6[1-(0),6-(1,6),7-(6,26,26)]    2
6[6-(1,6),6-(7,7),7-(6,26,26)]    2
26[7-(6,6,26),7-(6,6,26),7-(6,6,26),7-(6,6,26),7-(6,7,26),7-(6,7,26),26-(7,7,7,7,7,7)]    2
27[8-(27),8-(6),8-(6),8-(6),8-(6),8-(6,6)]    1
27[8-(27),8-(6),8-(6),8-(6),8-(6)]    1
8[6-(1,6,6),6-(1,6,6),27-(8,8,8,8,8)]    2
8[6-(6,8),27-(8,8,8,8,8)]    2
8[6-(6,8),27-(8,8,8,8)]    2
8[27-(8,8,8,8),27-(8,8,8,8,8)]    1
6[1-(0),6-(1,6,6),6-(8,8),8-(6,27)]    2
6[6-(1,6,8),8-(27),8-(27)]    2
6[1-(0),6-(1,6,6),6-(1,6,8),6-(8,8)]    2
6[6-(1,6,6),8-(27),8-(27)]    2
27[8-(1,1,27),8-(6),8-(6),8-(6),8-(6),8-(6,6)]    1
27[8-(1,1,27),8-(6),8-(6),8-(6),8-(6)]    1
8[1-(0),1-(0),27-(8,8,8,8),27-(8,8,8,8,8)]    1
1[8-(1,27,27)]    1
23[8-(23),8-(23),8-(6),8-(6),8-(6),8-(6)]    2
8[6-(6,8),23-(8,8,8,8,8)]    2
8[23-(8,8,8,8,8),23-(8,8,8,8,8)]    2
6[6-(6,6),8-(23),8-(23)]    2
7[6-(7,7),8-(0),8-(0)]    4
7[6-(1,6),6-(7,7),48-(7,7,7)]    1
6[7-(6,48),7-(6,48),7-(8,8)]    1
7[6-(7),29-(7,7,7)]    1
6[7-(29),7-(6)]    1
6[6-(1,6),6-(1,6),6-(6,6,6)]    3
6[6-(6,6),6-(6,6),6-(6,6),6-(6,6)]    1
29[7-(6,6),8-(6),8-(6,29),8-(6,29)]    2
7[6-(1,1,6),6-(1,6),29-(8,8,8)]    2
8[6-(6,6),29-(7,8,8),29-(7,8,8)]    2
8[6-(6,8),29-(7,8,8)]    4
6[6-(1,6),6-(1,7),6-(6,8)]    2
6[6-(1,6),6-(6,6),8-(29,29)]    2
6[1-(0),1-(0),6-(8,8),7-(6,29)]    2
6[6-(1,1,7),8-(0),8-(29)]    2
6[6-(1,1,1),7-(6,27),7-(6,6)]    1
6[6-(6,6),6-(6,6),7-(7,29)]    1
6[6-(1,6),6-(1,6),6-(6,7)]    4
6[6-(6,6),6-(7,7),7-(6)]    1
6[6-(6,7),7-(6),7-(7,12)]    1
7[6-(6,7),7-(6),12-(7)]    1
7[6-(6,7),7-(6,12)]    1
12[7-(6,7),7-(6,7)]    1
6[6-(6,6),7-(6),7-(6)]    1
6[6-(6,6),6-(6,6),6-(6,6)]    1
7[6-(1,6),6-(1,6),48-(7,8,8,8,8)]    1
48[7-(6),7-(6),7-(6,6),7-(6,7),16-(6),16-(6)]    1
6[6-(1,6),6-(7,7),7-(6,48)]    1
6[6-(6,7),7-(1,1),7-(7,48)]    1
6[7-(48),16-(48)]    1
7[6-(1,6),6-(6,6),48-(7,7,7,16,16)]    1
7[6-(6,7),7-(6,48),48-(7,7,7,16,16)]    1
7[6-(16),48-(7,7,7,16,16)]    1
16[6-(7),48-(7,7,7,7,16)]    1
6[1-(0),6-(1,6),7-(6,28)]    3
6[6-(6,6),8-(28),8-(28)]    5
28[7-(6,6),8-(28,28),8-(6),8-(6),8-(6),8-(6)]    2
8[28-(7,8,8,8,8),28-(7,8,8,8,8),28-(7,8,8,8,8)]    2
8[6-(6,8),28-(7,8,8,8,8)]    2
7[6-(1,6),6-(1,6),28-(8,8,8,8,8)]    2
6[6-(1,1,1),6-(1,6),8-(29)]    1
6[1-(0),1-(0),1-(0),6-(6,8)]    1
6[6-(1,6),6-(6,6),8-(29)]    2
6[6-(1,6),6-(1,6),6-(6,8)]    4
8[6-(6,6),29-(8,8,8)]    1
7[6-(1,6),6-(1,7),30-(7,8,8)]    4
7[6-(1,1,6),6-(1,6),6-(1,7)]    3
6[1-(0),6-(6,16),6-(6,6)]    1
6[6-(1,6),6-(6,6),16-(6,8,8)]    1
6[6-(1,6),6-(6,16),6-(6,6)]    1
6[1-(0),1-(0),6-(1,1,6),6-(1,1,7)]    2
28[7-(6,6),7-(6,6),8-(6),8-(6),8-(6),8-(6)]    2
8[6-(6,8),28-(7,7,8,8,8)]    3
7[6-(1,7),6-(6,6),28-(7,8,8,8,8)]    1
6[6-(1,6),6-(6,7),7-(6,28)]    1
6[6-(1,6),6-(6,7),7-(1,6)]    1
6[1-(0),7-(1,6),7-(6,28)]    1
30[7-(6,6),7-(6,6),8-(1,30),8-(6)]    1
30[8-(1,30),8-(1,30),8-(6),8-(6)]    1
6[1-(0),6-(1,1,1),6-(7,7),8-(1)]    1
6[6-(1,6,8),7-(6,30),7-(6,30)]    1
6[6-(1,6),6-(6,7),7-(6,30)]    2
6[1-(0),1-(0),1-(0),6-(1,6,8)]    1
1[8-(30,30)]    1
8[1-(0),30-(7,7,8),30-(8,8,8)]    1
7[6-(6,6),6-(6,7),30-(7,8,8)]    1
47[7-(6,7),7-(6,7)]    2
7[6-(6,6),7-(6,47),47-(7)]    2
6[6-(1,1,1),6-(6,6),7-(7,47)]    2
7[6-(7,7),7-(6,27),27-(7,7,8)]    1
7[6-(1,7),7-(6,27),27-(7,7,8)]    1
7[6-(1,7),6-(7,7),27-(7,7,8)]    1
6[7-(1,1),7-(6,27),7-(7,27)]    1
6[1-(0),7-(6,27),7-(7,27)]    1
27[7-(6,6),7-(6,7),7-(6,7),8-(6)]    1
8[6-(6,8),27-(7,7,7)]    1
6[6-(1,1,1),6-(1,1,1),6-(1,6,6),6-(6,6,6)]    2
6[6-(1,1,1),6-(1,1,6),6-(6,6,6),6-(8,8)]    2
6[1-(0),1-(0),6-(1,1,6),6-(6,6,6)]    2
6[1-(0),1-(0),6-(1,1,6),6-(1,6,6)]    2
6[1-(0),6-(1,1,6),6-(6,6,6),6-(8,8)]    2
6[6-(6,6,6),8-(49),8-(49)]    2
6[1-(0),1-(0),1-(0),6-(6,6,6)]    2
6[6-(1,6,6),8-(49),8-(49)]    2
6[6-(1,6),7-(1,1),7-(6,30)]    4
7[6-(1,6),6-(6,7),30-(7,8,8)]    3
27[7-(6,6),8-(6),8-(6),8-(6),8-(6,27)]    1
7[6-(1,6),6-(1,6),27-(8,8,8,8)]    1
7[6-(1,1,6),6-(1,1,6),6-(1,1,6)]    1
8[6-(6,8),27-(7,8,8,8),27-(7,8,8,8)]    1
8[6-(6,8),27-(7,8,8,8)]    1
6[6-(1,1,7),8-(0),8-(27,27)]    1
6[6-(1,1,7),6-(1,6),6-(1,6)]    5
6[1-(0),1-(0),6-(8,8),7-(6,6)]    1
6[6-(6,6),8-(27),8-(27)]    1
6[6-(1,1,7),8-(27),8-(27)]    1
6[6-(1,6),6-(1,6),6-(1,6)]    3
6[6-(6,17),6-(6,8),8-(25)]    1
6[6-(6,8),6-(6,8),17-(0)]    1
25[8-(6),8-(6),8-(6),8-(6),8-(6),8-(6)]    2
8[6-(6,6),25-(8,8,8,8,8)]    2
53[29-(7,29,29,53,53),29-(7,29,29,53,53),29-(7,29,53,53)]    1
53[29-(7,29,29,53,53),29-(7,29,53,53),29-(7,29,53,53)]    1
53[29-(7,29,53,53),29-(7,29,53,53)]    1
53[29-(29,53),29-(7,29,53,53),29-(7,29,53,53)]    1
29[7-(6,6,6),29-(7,29,53,53,53),53-(29,29),53-(29,29),53-(29,29)]    1
29[7-(6,6,6),29-(7,29,53,53,53),29-(7,53,53,53),53-(29,29),53-(29,29),53-(29,29)]    1
29[29-(53,53),53-(29,29),53-(29,29)]    1
29[7-(6,6,6),29-(7,53,53,53),53-(29),53-(29,29),53-(29,29)]    1
7[6-(1,1,6),6-(1,1,6),6-(1,1,6),29-(29,29,53,53,53)]    1
29[7-(6,6),7-(6,6),7-(6,7),7-(6,7)]    1
7[6-(6,7),7-(6),29-(7,7,7)]    1
7[6-(6,7),7-(6,29)]    1
7[6-(1,6),6-(1,6),29-(7,7,7)]    2
6[1-(0),6-(6,7),7-(6)]    1
6[6-(1,7),6-(7,7),7-(6)]    1
6[6-(6,7),7-(6),7-(7,29)]    1
30[8-(15),8-(15),8-(15),8-(15)]    1
15[1-(0),8-(30),8-(30),8-(30)]    1
1[15-(8,8,8)]    1
1[7-(1,1,6)]    1
8[15-(1,8,8),30-(8,8,8)]    1
6[1-(0),6-(1,1,6),6-(1,1,6),7-(1,1,1)]    1
7[1-(0),1-(0),1-(0),6-(1,6,6)]    1
6[1-(0),1-(0),6-(1,1,1),6-(1,1,6)]    2
6[1-(0),1-(0),6-(1,1,6),6-(7,7)]    2
6[6-(1,1,6),7-(6,30),7-(6,30)]    1
8[6-(6,8),25-(8,8,8,8)]    1
8[6-(6,8),25-(8,8,8,8),25-(8,8,8,8)]    1
25[8-(6),8-(6),8-(6),8-(6,25),8-(6,25)]    1
6[6-(1,6),6-(6,7),7-(8,8)]    1
6[6-(6,7),6-(6,7),7-(1,6)]    1
6[6-(6,6),8-(25),8-(25,25)]    2
7[1-(0),6-(6,6),6-(6,6)]    1
49[8-(6),8-(6),8-(6),8-(6),8-(6),8-(6),8-(6)]    1
8[6-(6,8),49-(8,8,8,8,8,8)]    1
6[6-(6,6),8-(0),8-(49)]    1
6[6-(8,8),8-(49),8-(49)]    1
6[6-(1,6),8-(0),8-(30)]    1
30[7-(6,6),7-(6,6),8-(16),8-(16),8-(6),8-(6)]    1
8[6-(6,8),30-(7,7,8,8,8)]    1
8[16-(6,8,8)]    1
8[16-(6,8,8),30-(7,7,8,8,8)]    1
7[6-(1,6),6-(1,6),30-(7,8,8,8,8)]    1
6[6-(1,6),6-(6,16),6-(8,8)]    1
6[6-(1,6),6-(6,6),16-(8,8,8)]    1
16[6-(6,6),8-(0),8-(0),8-(30)]    1
24[8-(6),8-(6),8-(6),8-(6),24-(8,8,8,8)]    1
8[6-(6,8),24-(8,8,8,24)]    1
6[6-(6,6),8-(24),8-(24)]    1
6[7-(6,30),7-(6,30),35-(0)]    1
35[6-(7,7)]    1
7[6-(6,6),6-(7,35),30-(7,7,8,8)]    1
49[8-(49),8-(49),8-(6),8-(6),8-(6),8-(6)]    1
8[49-(8,8,8,8,8),49-(8,8,8,8,8)]    1
8[6-(6,8),49-(8,8,8,8,8)]    1
6[1-(0),1-(0),6-(8,8),8-(6)]    1
6[6-(1,1,8),8-(29),8-(29)]    1
6[6-(1,1,1),6-(1,6),6-(1,6)]    3
6[1-(0),1-(0),7-(6,6),15-(6,6,16)]    1
6[1-(0),1-(0),7-(6,6,47),15-(6,6,16)]    1
6[1-(0),1-(0),7-(6,6,47),7-(6,6,47)]    1
1[6-(1,7,15)]    1
7[6-(1,1,15),6-(1,1,7),6-(1,1,7),47-(7,16)]    1
7[6-(1,1,15),6-(1,1,7),6-(1,1,7)]    1
15[6-(1,1,7),6-(1,1,7),6-(1,1,7),16-(47)]    1
47[7-(6,6,6),7-(6,6,6),16-(15)]    1
16[15-(6,6,6),47-(7,7)]    1
6[6-(6,6,6),9-(0),9-(0),9-(0)]    2
6[6-(6,6),6-(6,6),6-(9,9,9),6-(9,9,9)]    2
6[6-(1,6),6-(6,7),7-(6,6)]    1
9[6-(6,9,9)]    2
7[6-(1,7),6-(6,6),30-(7,8,8)]    1
7[6-(1,1,6),6-(1,7),6-(6,6)]    1
30[7-(6,6),7-(6,7),7-(6,7),8-(6),8-(6)]    1
6[6-(8,8),8-(0),8-(30)]    1
6[6-(8,8),8-(30),8-(30)]    1
7[6-(7,7),7-(6,30),30-(7,7,8,8)]    1
7[6-(1,7),6-(7,7),30-(7,7,8,8)]    1
7[6-(1,7),7-(6,30),30-(7,7,8,8)]    1
8[6-(6,8),30-(7,7,7,8)]    2
29[7-(6,6),7-(6,6),7-(6,6),7-(6,6)]    3
6[6-(1,7),6-(6,6),7-(6,29)]    1
6[1-(0),7-(6,29),7-(6,29)]    1
7[6-(1,7),6-(6,6),29-(7,7,7)]    1
7[6-(1,6),6-(1,7),29-(7,7,7)]    1
7[6-(1,6),6-(1,7),48-(7,8,8,8,8)]    1
29[7-(6,7),7-(6,7),8-(6),8-(6)]    2
29[7-(6,7,29),7-(6,7,29),8-(6,29),8-(6,29),29-(7,7,8,8)]    1
8[6-(6,8),29-(7,7,8,29),29-(7,7,8,29)]    1
6[1-(0),6-(6,6),7-(7,29)]    2
6[6-(1,6),6-(1,7),6-(6,7)]    2
6[6-(1,6),6-(6,6),7-(1,7)]    2
6[6-(6,6),8-(0),8-(29,29)]    1
6[1-(0),6-(6,6),7-(7,29,29)]    1
7[6-(1,6),7-(1,6),29-(7,8,8)]    2
7[1-(0),6-(6,6),7-(6,29)]    2
7[6-(1,6),7-(1,6),29-(7,8,8,29),29-(7,8,8,29)]    1
7[1-(0),6-(6,6),7-(6,29,29)]    1
8[6-(6,8),30-(7,8,8,8)]    6
6[6-(6,6),7-(7),7-(7)]    3
7[6-(1,6),6-(1,6),30-(8,8,8,8)]    3
30[7-(6,6),8-(6),8-(6),8-(6),8-(6)]    3
60[8-(6),8-(6),8-(6),8-(7),8-(7),8-(7),8-(7),8-(7),8-(7)]    1
7[1-(0),6-(1,1,6),6-(6,8)]    1
7[8-(0),8-(60),8-(60)]    1
1[6-(6,8)]    1
8[6-(6,7),60-(8,8,8,8,8,8,8,8)]    1
8[6-(1,6),6-(6,6)]    1
8[7-(8,8),60-(8,8,8,8,8,8,8,8)]    1
8[7-(8,8)]    1
6[6-(1,6),6-(6,6),8-(6)]    2
6[6-(1,6),6-(6,8),6-(7,8)]    1
6[6-(6,6),7-(1,6),8-(60)]    1
6[1-(0),1-(0),6-(6,8),7-(1,6)]    1
6[6-(1,1,7),6-(1,6),8-(6)]    1
6[1-(0),6-(1,6),6-(1,8)]    1
6[1-(0),6-(1,6),8-(6)]    1
1[8-(6,60)]    1
60[7-(6,6),8-(1,6),8-(6),8-(6),8-(6),8-(6),8-(6),8-(6,60),8-(6,60)]    1
8[6-(6,8),60-(7,8,8,8,8,8,8,8)]    1
8[1-(0),6-(6),60-(7,8,8,8,8,8,8,8)]    1
8[6-(6,8),60-(7,8,8,8,8,8,8,8),60-(7,8,8,8,8,8,8,8)]    1
7[6-(1,7),6-(6,6),60-(8,8,8,8,8,8,8,8)]    1
6[6-(6,6),8-(60),8-(60)]    1
6[6-(1,6),6-(1,6),6-(1,7)]    1
6[6-(1,6),6-(1,6),7-(6)]    1
6[6-(6,7),6-(8),7-(6,60)]    1
6[6-(1,1,1),6-(6,7),7-(1,6)]    1
6[1-(0),7-(1,6),7-(6,60)]    1
6[6-(6,7),8-(1,60)]    1
6[6-(6,6),8-(60),8-(60,60)]    1
6[7-(6,30),7-(6,30),7-(8,8)]    1
7[6-(1,6),6-(7,7),30-(7,7,7)]    1
7[6-(1,6),6-(1,6),48-(7,16,16)]    1
8[16-(8,8,16)]    1
48[7-(6,6),7-(6,6),16-(16,48),16-(16,48)]    1
16[16-(8,8,8),48-(7,7,16),48-(7,7,16)]    1
16[8-(0),8-(0),8-(0),16-(48,48)]    1
7[6-(1,1,7),6-(1,6),6-(1,7)]    1
6[1-(0),7-(6,29),7-(6,6)]    2
6[1-(0),1-(0),7-(6,6),7-(6,6)]    1
27[7-(6,6),7-(6,6),7-(6,7),7-(6,7)]    2
7[6-(1,6),6-(6,6),27-(7,7,7)]    2
7[6-(6,7),7-(6),27-(7,7,7)]    2
7[6-(6,7),7-(6,27)]    2
6[6-(1,6),6-(7,7),7-(6,27)]    1
6[6-(6,7),7-(6),7-(7,27)]    2
29[7-(7,7),7-(7,7),7-(7,7),7-(7,7)]    1
6[1-(0),6-(1,7),7-(7)]    1
6[1-(0),6-(1,7),7-(7,29)]    1
7[7-(6,29),7-(6,29)]    1
7[7-(6),7-(6),29-(7,7,7)]    1
7[6-(1,6),7-(7),29-(7)]    1
7[6-(1,6),7-(7,29)]    1
8[6-(6,8),48-(7,7,7,8),48-(7,7,7,8)]    1
7[6-(6,6),6-(6,7),48-(7,7,8,8)]    1
7[6-(1,6),6-(1,6),48-(7,7,8,8)]    1
6[6-(6,7),8-(0),8-(48,48)]    2
6[6-(6,7),6-(8,8),7-(6,48)]    1
6[6-(6,6),7-(6,48),7-(6,48)]    1
48[7-(6,6),7-(6,6),7-(6,6),8-(6,48),8-(6,48)]    1
47[7-(6,6),7-(6,6)]    1
8[6-(6,7),6-(6,7)]    1
7[6-(6,8),7-(6)]    1
7[6-(1,6),6-(1,6),47-(7)]    1
6[6-(6,7),7-(7),8-(6)]    1
6[6-(1,7),6-(7,8),7-(6)]    1
6[1-(0),6-(6,7),7-(6,47)]    1
6[1-(0),6-(1,7),7-(6,47)]    1
29[7-(6,6),7-(6,6),7-(6,6)]    2
15[7-(1,6),7-(1,6),7-(15),7-(15)]    1
7[1-(0),6-(6,6),15-(7,7,7)]    1
7[6-(1,6),6-(1,6),29-(7,7)]    1
7[15-(7,7,7),15-(7,7,7)]    1
7[6-(1,6),6-(1,6),29-(7)]    1
1[7-(6,15)]    1
6[6-(1,6),6-(1,6),7-(1,15)]    1
30[8-(6),8-(6),8-(6),8-(6)]    4
6[6-(1,6),6-(6,8),8-(25)]    1
6[6-(1,6),6-(1,6),8-(0)]    1
8[6-(6,6)]    3
27[7-(6,6),7-(6,6),7-(6,6),7-(6,6)]    2
7[6-(1,6),6-(7,7),27-(7,7,7)]    2
6[7-(6,27),7-(6,27),7-(8,8)]    2
29[7-(6,6,6),8-(29,29,29),17-(29),17-(29),17-(29)]    1
17[29-(7,8,17,17),29-(7,8,17,17)]    1
8[29-(7,17,17,17),29-(7,17,17,17),29-(7,17,17,17),29-(7,17,17,17)]    1
7[6-(1,1,6),6-(1,1,6),6-(1,1,6),29-(8,17,17,17)]    1
6[1-(0),1-(0),6-(1,1,7),7-(6,6,30)]    2
6[6-(6,6),6-(6,6),8-(0)]    2
7[6-(1,1,6),6-(1,1,6),6-(1,1,6),30-(8,8,8,8)]    2
30[7-(6,6,6),8-(6),8-(6),8-(6),8-(6)]    2
29[7-(6,6),7-(6,6),8-(6),8-(6),8-(6)]    2
7[6-(1,6),6-(1,6),29-(7,8,8,8)]    1
8[6-(6,8),29-(7,7,8,8)]    2
7[6-(6,7),6-(6,7),30-(7,7,9,9)]    1
7[6-(6,7),7-(6,30),30-(7,7,9,9)]    1
6[6-(1,1,1),7-(6,30),7-(7,30)]    2
30[7-(6,6),7-(6,7),7-(6,7),9-(30),9-(30)]    1
9[30-(7,7,7,9),30-(7,7,7,9)]    1
6[6-(1,6),6-(1,6),7-(1,1)]    2
82[8-(6),8-(6),8-(82,82,82)]    1
82[8-(6),8-(6),8-(6,82),8-(82,82,82)]    1
82[8-(6),8-(6,82),8-(82,82,82),8-(82,82,82)]    1
6[6-(6,6),8-(82),8-(82,82)]    1
6[6-(6,6),8-(82),8-(82)]    1
6[6-(6,6),8-(0),8-(82)]    1
8[6-(6,8),82-(8,8)]    1
8[6-(6,8),82-(8,8,8),82-(8,8,8)]    1
8[6-(6,8),82-(8,8,8)]    1
8[82-(8,8),82-(8,8,8),82-(8,8,8),82-(8,8,8)]    1
7[6-(7,7),6-(7,7),30-(7,7,8)]    1
7[6-(1,1,6),6-(1,1,6),29-(53,53,53)]    1
6[1-(0),1-(0),6-(6),7-(6,29)]    1
6[6-(1,1,7),6-(1,1,7)]    1
6[1-(0),1-(0),6-(1,1,7),7-(6,29)]    1
29[7-(6,6),53-(29,29),53-(29,29),53-(29,29)]    2
6[6-(6,6),6-(7,7),7-(6,27)]    1
6[6-(6,7),7-(6),7-(6,30)]    1
6[6-(7,7),6-(7,7),7-(6,30)]    1
6[6-(6,7),7-(1,1),7-(6)]    2
6[1-(0),7-(6),7-(6)]    1
7[6-(1,7),6-(6,7),30-(7,7,8)]    1
7[6-(1,7),6-(6,6),30-(7,7,8)]    1
7[6-(1,7),6-(6,7)]    2
13[8-(15),8-(15),8-(15),8-(15),8-(15),8-(15)]    1
13[8-(15),8-(15),8-(15),8-(15)]    1
15[6-(1,1,1),8-(13),8-(13),8-(13)]    1
8[13-(8,8,8,8,8),15-(6,8,8)]    1
8[13-(8,8,8),15-(6,8,8)]    1
6[1-(0),1-(0),1-(0),15-(8,8,8)]    1
1[6-(1,1,15)]    1
6[6-(1,6),6-(1,7),6-(8,8)]    1
7[6-(1,6),6-(1,6),28-(7,8,8,8,8)]    1
29[7-(6,6),8-(6),8-(6),8-(6)]    2
9[6-(6,6)]    2
8[1-(0),6-(6,6,6)]    2
6[6-(1,6),6-(6,6,8),6-(6,9)]    2
6[6-(1,6),6-(6,6),9-(0)]    2
6[1-(0),6-(6,9),6-(6,9)]    2
6[6-(1,6),6-(1,6),9-(0)]    2
6[1-(0),6-(1,6),6-(6,9)]    2
6[6-(1,1,6),8-(0),8-(29)]    1
6[1-(0),1-(0),6-(8,8),6-(8,8)]    2
6[6-(1,1,6),8-(29),8-(29)]    1
6[1-(0),7-(6,29),7-(7)]    1
6[1-(0),7-(6),7-(7)]    1
6[1-(0),7-(6),7-(6,7)]    1
6[1-(0),1-(0),6-(6,6,8),7-(6,7)]    2
6[6-(1,1,7),6-(1,1,7),6-(6,6),8-(1)]    2
6[1-(0),7-(6,29),7-(6,7)]    1
7[6-(1,7),6-(1,7),29-(8,8,8)]    1
7[6-(1,7),6-(1,7)]    1
7[6-(1,7),7-(6,6)]    2
7[6-(1,1,6),6-(1,7),7-(6)]    2
7[6-(6,7),7-(7),30-(7,8,8)]    1
7[7-(6,30),7-(7)]    3
6[6-(6,6),7-(7,30),7-(7,30)]    1
7[6-(1,6),6-(6,6),25-(7,8,8,8)]    1
6[6-(1,6),6-(6,7),7-(6,25)]    1
6[1-(0),6-(1,6),7-(6,25)]    1
8[6-(6,8),25-(7,7,8,8)]    1
8[6-(6,8),25-(8,8,8,8,8,25),25-(8,8,8,8,8,25)]    1
25[7-(6,6),7-(6,6),8-(6),8-(6),8-(6)]    1
25[8-(6,25),8-(6,25),8-(6,25),8-(6,25),8-(6,25),8-(6,25),25-(8,8,8,8,8,8)]    1
45[7-(6,6),8-(6),8-(6),8-(6),8-(6),45-(7,8,8,8,8)]    1
26[7-(6,7),7-(6,7),7-(6,7),7-(6,7),7-(6,7),7-(6,7)]    1
8[6-(6,8),45-(7,8,8,8,45)]    1
7[6-(1,7),7-(5,6),26-(7,7,7,7,7)]    1
7[5-(1,7,7),6-(1,7),7-(6,26)]    1
7[6-(1,7),6-(1,7),45-(8,8,8,8,45)]    1
6[1-(0),7-(6,45),7-(7,26)]    1
6[1-(0),7-(5,7),7-(6,45)]    1
6[6-(1,1,1),8-(45),8-(45)]    1
1[5-(7,7,7)]    3
5[1-(0),7-(6,7),7-(6,7),7-(6,7)]    2
29[7-(6,6),7-(6,6),7-(6,6),8-(6),8-(6)]    1
8[6-(6,8),29-(7,7,7,8)]    1
7[6-(6,6),6-(6,7),29-(7,7,8,8)]    1
7[6-(1,6),6-(1,6),29-(7,7,8,8)]    1
6[6-(6,7),8-(0),8-(29)]    1
30[7-(1,6,6),7-(6,7),7-(6,7),8-(6),8-(6)]    1
6[6-(1,1,7),8-(30),8-(30)]    1
6[6-(1,1,6),7-(7,30),7-(7,30)]    1
6[1-(0),1-(0),6-(8,8),7-(1,6,30)]    1
6[1-(0),1-(0),6-(1,1,7),6-(7,7)]    1
6[1-(0),1-(0),6-(1,1,6),7-(1,6,30)]    1
7[6-(6,7),7-(7),30-(7,7,8,8)]    1
7[1-(0),6-(1,1,6),6-(1,1,6),30-(7,7,8,8)]    1
1[7-(6,6,30)]    1
47[7-(6,7),7-(6,7),47-(7,7)]    1
7[6-(6,6),7-(6,47),47-(7,47)]    1
7[6-(6),47-(7,7,7)]    1
6[6-(1,6),6-(7),6-(7)]    1
6[6-(6,6),7-(47)]    1
6[1-(0),1-(0),6-(1,1,8),8-(6)]    1
9[51-(9,9,9,9,9)]    1
51[9-(0),9-(0),9-(0),9-(0),9-(0),9-(0)]    1
7[6-(1,7),6-(1,7),29-(7,7)]    1
30[7-(6,6),7-(6,6),8-(6),8-(6),8-(6)]    1
6[6-(1,1,6),8-(0),8-(30)]    1
6[6-(1,1,6),8-(30),8-(30)]    1
6[1-(0),7-(6,30),7-(7)]    1
6[1-(0),7-(6,30),7-(6,7)]    1
7[6-(1,7),6-(1,7),30-(7,8,8,8)]    1
26[8-(6),8-(6),8-(6),8-(6),8-(6),8-(6)]    1
8[6-(6,6),26-(8,8,8,8,8)]    1
6[6-(1,6),6-(6,8),8-(26)]    1
16[6-(6,6),6-(6,7)]    1
7[6-(1,6),6-(1,6),48-(7,8,8,8)]    2
7[6-(6,16),6-(6,6)]    1
6[6-(1,6),6-(1,6),6-(7,16)]    1
6[6-(6,6),7-(6),16-(6)]    1
6[6-(6,7),6-(8,8),16-(6)]    1
6[6-(1,1,1),6-(6,16),7-(6)]    1
6[6-(6,16),8-(0),8-(48)]    1
6[6-(6,16),8-(48),8-(48)]    1
7[6-(6,6),7-(6)]    1
6[6-(6,7),6-(8,8),7-(6)]    1
6[6-(6,7),8-(0),8-(48)]    1
6[6-(1,6),6-(1,6),7-(7)]    1
48[7-(6,6),7-(6,6),8-(6),8-(6,48),8-(6,48)]    1
8[6-(6,8),48-(7,7,8,8),48-(7,7,8,8)]    1
7[6-(6,7),7-(6,47),47-(7,7)]    1
7[6-(1,7),7-(6,47),47-(7,7)]    2
7[6-(1,7),6-(6,7),47-(7,7)]    1
6[6-(1,1,6),7-(6,47),7-(7,47)]    1
6[1-(0),7-(6,47),7-(7,47)]    1
47[7-(6,6),7-(6,7),7-(6,7)]    1
7[6-(1,6),6-(6,7),29-(7,7,7)]    1
7[5-(7,7,7),6-(1,6),6-(6,7)]    1
6[6-(1,1,1),7-(5,6),7-(6,29)]    1
7[6-(6,7),6-(6,7),30-(7,7,7)]    1
6[6-(1,1,6),7-(6,30),7-(7)]    1
6[1-(0),1-(0),6-(7,7),6-(7,7)]    1
6[6-(1,1,1),7-(6,30),7-(7)]    1
6[6-(1,1,6),7-(6,30),7-(7,30)]    1
6[1-(0),1-(0),6-(1,1,8),7-(6,6,29)]    1
6[1-(0),1-(0),6-(1,1,7),8-(29,29)]    1
6[1-(0),1-(0),1-(0),7-(6,6,29)]    1
1[6-(1,1,7)]    2
7[6-(1,1,1),6-(1,1,6),6-(1,1,6),29-(8,8,8,8)]    1
8[6-(1,1,6),29-(7,8,8,8),29-(8,8,8)]    1
29[8-(6),8-(6),8-(6,29),8-(6,29)]    1
29[7-(6,6,6),8-(6),8-(6),8-(6,29),8-(6,29)]    1
24[8-(0),8-(0),8-(0),8-(24)]    1
8[24-(8,8,8)]    1
8[24-(8,8,8),24-(8,8,8)]    1
47[7-(6,7),7-(6,7),7-(6,7)]    1
47[7-(6,7),7-(6,7),7-(6,7),7-(6,7)]    1
7[6-(1,7),7-(6),47-(7,7,7)]    1
7[6-(1,7),7-(6,47)]    1
7[6-(1,7),7-(6,47),47-(7,7,7)]    1
7[6-(1,7),6-(1,7),7-(6,6)]    1
6[1-(0),7-(6,7),7-(7,47)]    1
6[1-(0),7-(6,7),7-(7)]    1
6[6-(1,6),6-(6,8),6-(8,8)]    2
6[6-(6,6),6-(6,6),8-(1)]    1
6[6-(1,1,6),6-(6,6),6-(6,8)]    1
6[1-(0),1-(0),6-(6,6),6-(6,6)]    1
8[1-(0),6-(6,6)]    1
6[1-(0),6-(6,6),7-(7,28)]    1
6[6-(1,7),6-(1,7),6-(6,6)]    1
7[6-(1,6),7-(6,28),28-(7,7,7)]    1
28[7-(6,7),7-(6,7),7-(6,7),7-(6,7)]    1
7[6-(6),6-(6,6)]    1
6[6-(6),7-(6)]    1
6[6-(6),6-(7)]    1
6[6-(6),6-(6),6-(6,7)]    1
6[6-(6),6-(6,7)]    1
6[6-(6),6-(6,6),7-(6)]    1
49[16-(49),16-(49),16-(49,49),16-(49,49)]    1
16[49-(16,16,16),49-(16,16,16),49-(16,16,16)]    1
29[7-(6,6),16-(6,29),16-(6,29)]    1
16[6-(7,7),29-(7,16),29-(7,16)]    1
6[6-(1,6),6-(1,7),6-(7,7)]    1
6[6-(6,6),7-(1,7),7-(6,29)]    1
6[7-(6,29),7-(7),16-(29,29)]    1
7[6-(1,6),6-(1,6),29-(53,53,53)]    1
7[6-(6,7),6-(7,16),29-(16,16)]    1
7[1-(0),6-(6,7),7-(6)]    1
7[6-(7,16),7-(1,6)]    1
27[7-(6,6),7-(6,6),7-(6,6),8-(6),8-(6)]    1
8[6-(6,8),27-(7,7,7,8)]    1
7[6-(1,7),6-(6,7),27-(7,7,8,8)]    1
7[6-(1,7),6-(6,6),27-(7,7,8,8)]    1
6[1-(0),7-(6,27),7-(6,27)]    1
6[6-(6,7),7-(6,27),7-(6,27)]    1
6[6-(7,7),6-(7,7),7-(6,27)]    1
6[1-(0),7-(6),7-(6,27)]    1
6[6-(6,6)]    1
6[6-(0),6-(6),6-(6)]    1
30[8-(6),8-(6),8-(6),8-(6,6)]    1
6[1-(0),6-(6,6),6-(6,6,6),6-(6,6,6)]    1
6[6-(1,6),6-(1,6,6),6-(8,8)]    1
6[6-(6,6,6),6-(6,6,6),8-(6,30),8-(6,30)]    1
6[6-(1,6,6),6-(1,6,6),6-(6,8,8),6-(6,8,8)]    1
8[6-(6,6,8),6-(6,6,8),30-(8,8,8)]    1
27[7-(6,7),7-(6,7),7-(6,7),7-(6,7),7-(6,7),7-(6,7)]    1
7[6-(1,7),7-(5,6),27-(7,7,7,7,7)]    1
7[5-(1,7,7),6-(1,7),7-(6,27)]    1
7[6-(1,7),6-(1,7),29-(8,8,8,8)]    1
6[1-(0),7-(6,29),7-(7,27)]    1
6[1-(0),7-(5,7),7-(6,29)]    1
7[5-(1,7,7),6-(1,6),6-(6,7)]    1
5[1-(0),7-(6,6),7-(6,6),7-(6,6)]    1
27[8-(6),8-(6),8-(6),8-(6),8-(6),8-(6)]    1
8[6-(6,6),27-(8,8,8,8,8)]    1
6[6-(1,6),6-(6,8),8-(27)]    1
6[6-(6,6),6-(6,7),7-(6,29)]    1
7[6-(1,6),6-(6,6),29-(7,8,8,8)]    1
6[6-(1,1,1),8-(30),8-(30)]    1
6[6-(1,6),6-(6,8,8),7-(6,30)]    1
6[6-(6,7),6-(6,7),8-(30,30),8-(30,30)]    1
8[6-(6,6,8),30-(7,8,8,8),30-(8,8,8)]    1
30[7-(6,6),8-(6),8-(6),8-(6),8-(6,30)]    1
30[8-(6),8-(6),8-(6,30),8-(6,30)]    1
7[6-(1,6),6-(6,6),30-(8,8,8,8)]    1
28[7-(6,6),7-(6,6),8-(28),8-(6),8-(6),8-(6)]    1
8[28-(7,7,8,8,8),28-(7,7,8,8,8)]    1
6[1-(0),7-(6,28),7-(6,6)]    1
6[1-(0),6-(1,7),7-(6,28)]    1
7[6-(1,6),6-(1,7),28-(7,8,8,8,8)]    1
6[6-(6,6),7-(6,6),8-(0)]    1
6[6-(1,6),6-(6,6),6-(7,8)]    1
7[6-(1,1,6),6-(6,8),6-(6,8)]    1
7[6-(1,6),6-(1,6),29-(8,8,8)]    1
8[6-(6,6),29-(7,8,8)]    1
6[1-(0),1-(0),1-(0),7-(6,6,6)]    1
7[6-(1,1,1),6-(1,1,1),6-(1,1,1),6-(1,1,1)]    1
7[6-(6,7),7-(7),30-(7,7,7)]    1
6[6-(6,7),6-(7,7),7-(6)]    1
6[6-(6,7),7-(7,30),7-(7,30)]    1
30[7-(6,7),7-(6,7),7-(6,7),7-(6,7)]    1
