# Supplementary material for: A collection of forcefield precursors for metal–organic frameworks
Source: RSC Adv. 2019 Nov 13;9(63):36492–507. doi: 10.1039/c9ra07327b (PMC9075174; doi:10.1039/c9ra07327b)
Supplement: RA-009-C9RA07327B-s004 [file RA-009-C9RA07327B-s004.txt]

92[8-(15),8-(15),8-(15,25),8-(15,92),8-(15,92)]    1
92[8-(15),8-(15),8-(15),8-(6),8-(6,92)]    1
92[8-(15),8-(15),8-(15),8-(6,92),8-(6,92)]    1
25[8-(15,25),8-(15,92),8-(6),8-(6),8-(6),8-(6)]    1
25[8-(15,25),8-(15,92),8-(6),8-(6,25),8-(6,25)]    1
25[8-(15,25),8-(15,92),8-(6),8-(6),8-(6)]    1
15[6-(1,1,6),8-(25,92),8-(92),8-(92,92)]    1
15[6-(1,1,6),8-(25,25),8-(92),8-(92)]    1
15[6-(1,1,6),8-(92),8-(92),8-(92)]    2
1[6-(1,6,15)]    6
6[1-(0),1-(0),6-(8,8),15-(8,8,8)]    5
6[6-(1,1,15),8-(0),8-(25)]    1
6[6-(1,1,15),8-(92),8-(92,92)]    1
6[6-(1,1,15),8-(25),8-(25)]    1
6[6-(1,1,15),8-(25),8-(25,25)]    1
6[1-(0),1-(0),6-(8),15-(8,8,8)]    1
6[6-(1,1,15),8-(25,25)]    1
8[15-(6,8,8),92-(8,8,8,8)]    7
8[15-(6,8,8),92-(8,8,8,8),92-(8,8,8,8)]    2
8[15-(6,8,8),25-(8,8,8,8,8),92-(8,8,8,8)]    1
8[6-(6,8),25-(8,8,8,8,8)]    3
8[6-(6,8)]    121
8[15-(6,8,8),25-(8,8,8,8),25-(8,8,8,8,8)]    1
8[6-(6,8),92-(8,8,8,8)]    10
8[6-(6,8),92-(8,8,8,8),92-(8,8,8,8)]    1
8[6-(6,8),25-(8,8,8,8)]    1
8[15-(6,8,8),25-(8,8,8,8),92-(8,8,8,8)]    1
8[6-(6,8),25-(8,8,8,8),25-(8,8,8,8)]    1
8[15-(6,8,8),25-(8,8,8,8),25-(8,8,8,8)]    1
8[6-(6),25-(8,8,8,8),25-(8,8,8,8)]    1
48[8-(6),8-(6),8-(6)]    1
48[8-(6),8-(6),8-(6),8-(6),8-(6),8-(6)]    1
48[8-(6),8-(6),8-(6),8-(6),8-(6)]    1
1[6-(6,6)]    192
1[6-(1,6,8)]    20
1[6-(1,1,6)]    24
6[6-(6,6),8-(48),8-(48)]    1
6[6-(1,6),6-(1,6),6-(8,8)]    114
6[1-(0),6-(6,6),6-(6,8)]    10
6[6-(1,6),6-(1,6),8-(6)]    14
6[1-(0),6-(1,6),6-(6,8)]    17
6[1-(0),6-(1,6),6-(1,6)]    38
6[1-(0),6-(1,6),6-(6,6)]    102
6[1-(0),1-(0),6-(6,6),8-(6)]    3
6[6-(1,1,8),6-(6,6),6-(6,6)]    1
6[6-(1,1,1),6-(6,6),6-(6,6)]    1
6[1-(0),1-(0),1-(0),6-(6,6)]    2
6[6-(1,6),6-(1,6),6-(8)]    64
6[6-(6,6),8-(48)]    1
8[6-(6,8),48-(8,8)]    1
8[6-(6,8),48-(8,8,8,8,8)]    1
8[6-(1,1,6),6-(6,6)]    14
8[6-(6,8),48-(8,8,8,8)]    1
8[6-(6),48-(8,8)]    1
27[8-(27),8-(6),8-(6),8-(6),8-(6)]    2
27[8-(27),8-(6),8-(6)]    1
27[7-(6,6),7-(6,6),7-(6,6),7-(6,6)]    2
27[8-(6),8-(6)]    7
27[8-(6),8-(6),8-(6),8-(6)]    20
6[6-(6,6),8-(27),8-(27)]    57
6[6-(6,6),8-(0),8-(27)]    46
6[1-(0),6-(6,6),6-(6,6)]    69
6[6-(1,6),6-(1,6),6-(6,6)]    53
6[6-(6,6),6-(6,7),6-(6,7)]    9
6[6-(1,6),6-(6,6),7-(6,27)]    2
6[1-(0),6-(1,6),6-(6,7)]    34
6[6-(6,35),6-(6,35),6-(6,6)]    1
6[6-(1,6),6-(6,6),35-(0)]    1
6[1-(0),6-(1,6),6-(6,35)]    1
35[6-(6,6)]    1
7[6-(6,6),6-(6,6),27-(7,7,7)]    2
8[6-(6,8),27-(8,8)]    16
8[6-(6,8),27-(8,8,8,8)]    20
8[27-(8,8),27-(8,8,8,8)]    1
8[6-(6,8),27-(8,8,8)]    30
8[6-(6,8),27-(8)]    7
27[8-(6),8-(6),8-(6),8-(6),8-(6),8-(6)]    2
6[6-(6,6),8-(27)]    28
8[6-(6,8),27-(8,8,8,8,8)]    17
8[6-(6),27-(8,8,8)]    6
27[7-(6,6),7-(6,6),8-(6),8-(6)]    19
1[6-(6,7)]    115
1[6-(7,7)]    20
6[1-(0),6-(1,7),7-(6,27)]    6
6[1-(0),6-(1,7),7-(6,6)]    7
6[1-(0),7-(6,27),7-(6,6)]    4
6[6-(1,6),6-(1,6),7-(6,6)]    9
6[6-(1,6),6-(1,6),7-(7)]    5
6[1-(0),6-(6),6-(6,6)]    10
6[6-(1,6),6-(6,6)]    3
6[6-(6),6-(6,6),6-(6,7)]    2
6[6-(1,6),6-(6,6),7-(8,8)]    2
6[1-(0),6-(6,6),6-(6,7)]    17
6[6-(1,6),6-(6,6),7-(8)]    1
7[6-(1,6),6-(1,7),27-(7,8,8)]    3
7[6-(1,6),6-(1,7),6-(6,6)]    6
7[6-(6,6),7-(6)]    5
7[6-(6,6),8-(0),8-(0)]    3
7[6-(6,6),8-(0)]    1
8[6-(6,8),27-(7,7,8)]    20
8[7-(6,8)]    3
8[7-(6)]    1
6[1-(0),6-(1,6),7-(6)]    36
6[1-(0),6-(1,6),6-(1,7)]    24
6[6-(1,6),6-(1,7),6-(7,7)]    11
6[1-(0),6-(6,6),7-(6)]    14
6[7-(27),16-(0)]    13
6[6-(6,6),7-(6),7-(6)]    16
7[6-(16),27-(7)]    9
7[6-(1,6),6-(1,6)]    34
7[6-(6,7),6-(6,7)]    17
16[6-(7)]    14
27[7-(6),7-(6)]    11
64[8-(1,1),8-(1,1),8-(6),8-(6),8-(6),8-(6),8-(6),8-(6)]    1
64[8-(1,1),8-(6),8-(6),8-(6),8-(6),8-(6),8-(6)]    1
64[8-(1,1),8-(1,1),8-(6),8-(6),8-(6),8-(6),8-(6),8-(6),8-(6)]    1
27[7-(6,6),7-(6,6),7-(6,6),7-(6,6),7-(6,6),7-(6,6)]    9
1[8-(6)]    11
1[8-(1,64)]    1
6[6-(6,6),8-(64),8-(64)]    2
6[1-(0),6-(6,6),7-(6,27)]    13
6[6-(1,6),6-(1,7),6-(8,8)]    7
6[6-(1,6),6-(6,7),7-(6,27)]    10
6[6-(6,6),8-(0),8-(64)]    2
6[6-(6,6),8-(1),8-(64)]    1
7[6-(1,6),6-(6,6),27-(7,7,7,7,7)]    9
8[6-(6,8),64-(8,8,8,8,8,8,8)]    1
8[6-(6,8),64-(8,8,8,8,8,8)]    1
8[1-(0),6-(6,8)]    9
8[6-(6,8),64-(8,8,8,8,8,8,8,8)]    1
8[1-(0),1-(0),64-(8,8,8,8,8,8,8)]    1
8[1-(0),1-(0),64-(8,8,8,8,8,8)]    1
8[1-(0),1-(0),64-(8,8,8,8,8,8,8,8)]    1
8[17-(8,8,8)]    5
8[17-(8,8)]    5
17[8-(0),8-(0),8-(0),8-(0)]    5
17[8-(0),8-(0),8-(0)]    5
57[8-(6),8-(6),8-(6),8-(6),8-(6),8-(6,57),8-(6,57)]    1
57[8-(6),8-(6),8-(6),8-(6),8-(6),8-(6)]    2
57[8-(6),8-(6),8-(6),8-(6),8-(6,57),8-(6,57)]    1
6[6-(6,6),8-(57),8-(57)]    5
6[6-(1,6),6-(6,16),6-(6,6)]    2
6[6-(1,6),6-(6,6),16-(6,8,8)]    2
6[1-(0),6-(6,16),6-(6,6)]    2
6[6-(6,6),8-(57),8-(57,57)]    1
6[6-(6,6),8-(57)]    4
16[6-(6,6),6-(6,6),8-(0),8-(0)]    2
8[6-(6,8),57-(8,8,8,8,8,8)]    1
8[6-(6,8),57-(8,8,8,8,8)]    2
8[16-(6,6,8)]    2
8[6-(6,8),57-(8,8,8,8,8),57-(8,8,8,8,8,8)]    1
8[6-(6,8),57-(8,8,8,8,8,8),57-(8,8,8,8,8,8)]    1
8[6-(6),57-(8,8,8,8,8,8)]    1
92[8-(15),8-(15),8-(15),8-(15)]    2
92[8-(15),8-(15),8-(15),8-(15),8-(15),8-(15)]    1
92[8-(15),8-(15),8-(15)]    1
15[6-(1,1,15),8-(92),8-(92),8-(92)]    2
15[6-(1,1,15),8-(92),8-(92)]    2
1[6-(1,15,15)]    2
6[1-(0),1-(0),15-(8,8,8),15-(8,8,8)]    2
6[1-(0),1-(0),15-(8,8),15-(8,8,8)]    2
8[15-(6,8,8),92-(8,8,8)]    4
8[15-(6,8,8),92-(8,8,8,8,8)]    2
8[15-(6,8,8),92-(8,8)]    1
8[15-(6,8),92-(8,8,8)]    1
8[15-(6,8),92-(8,8,8,8,8)]    1
29[8-(6),8-(6),8-(6),8-(6)]    9
1[6-(1,8,8)]    2
1[6-(1,8)]    2
6[6-(6,6),8-(29),8-(29)]    9
6[6-(6,6),8-(0),8-(0)]    13
6[1-(0),1-(0),8-(6),8-(6)]    2
6[6-(6,6),8-(0),8-(29)]    5
6[6-(1,6),6-(1,6)]    9
6[1-(0),1-(0),8-(6)]    2
8[6-(6,8),29-(8,8,8)]    9
8[6-(1,1,8),6-(6,6)]    2
8[6-(1,1),6-(6,6)]    2
58[8-(15),8-(15),8-(15,58),8-(15,58),8-(6),15-(6,8,8,8)]    1
58[8-(15),8-(15),8-(15,58),8-(15,58),8-(6),8-(6),15-(6,8,8,8)]    1
15[6-(1,1,7),8-(58),8-(58),8-(58,58),58-(8,8,8,8,8)]    1
15[6-(1,1,7),8-(58),8-(58),8-(58,58),58-(8,8,8,8,8,8)]    1
1[6-(1,7,15)]    4
1[6-(1,6,7)]    23
1[6-(1,6,6)]    24
1[6-(6,6,6)]    7
6[1-(0),1-(0),7-(6,6),15-(8,8,8,58)]    1
6[1-(0),1-(0),6-(1,1,6),7-(6,6)]    2
6[1-(0),1-(0),6-(1,1,7),6-(1,6,6)]    3
6[1-(0),6-(1,1,6),6-(1,1,6),6-(8,8)]    3
6[6-(1,6,6),8-(58),8-(58)]    2
6[1-(0),6-(1,1,6),6-(1,1,6),6-(8)]    2
6[6-(1,6,6),8-(58)]    1
7[6-(1,1,15),6-(1,1,6),6-(1,1,6)]    2
8[15-(6,8,8,58),58-(8,8,8,8,15),58-(8,8,8,8,8,15)]    1
8[15-(6,8,8,58),58-(8,8,8,8,15)]    1
8[15-(6,8,8,58),58-(8,8,8,8,8,15)]    1
8[6-(6,8),58-(8,8,8,8,8,15)]    1
8[15-(6,8,8,58),58-(8,8,8,8,8,15),58-(8,8,8,8,8,15)]    1
8[6-(6),58-(8,8,8,8,15)]    1
92[8-(15),8-(15),8-(15),8-(15,92),8-(15,92)]    1
29[8-(6),8-(6),8-(6)]    5
15[6-(6,6),8-(92),8-(92),8-(92)]    1
15[6-(6,6),8-(92),8-(92),8-(92,92)]    1
6[6-(1,6),6-(1,6),15-(8,8,8)]    2
6[1-(0),6-(6,15),6-(6,6)]    2
6[1-(0),6-(1,6),6-(6,15)]    2
6[6-(6,6),8-(29)]    6
8[6-(6,8),29-(8,8)]    5
8[6-(6),29-(8,8,8)]    4
27[8-(15),8-(15,27),8-(15,27),8-(6)]    1
27[8-(15,27),8-(15,27),8-(15,27),8-(15,27),8-(15,27),8-(15,27)]    1
15[6-(1,1,7),8-(27),8-(27,27),8-(27,27)]    1
1[6-(6,6,7)]    4
6[1-(0),1-(0),7-(6,6),15-(8,8,8)]    2
6[1-(0),6-(1,1,1),6-(1,6,7),7-(6,6)]    1
6[1-(0),1-(0),6-(1,1,7),7-(6,6)]    3
6[1-(0),1-(0),1-(0),6-(1,6,7)]    4
6[6-(1,1,1),8-(0),8-(27)]    2
6[1-(0),1-(0),1-(0),6-(8,8)]    4
6[6-(1,1,1),8-(27)]    2
6[1-(0),1-(0),1-(0),6-(8)]    2
7[6-(1,1,15),6-(1,1,6),6-(1,6,6)]    1
8[15-(6,8,8),27-(8,8,8)]    2
8[15-(6,8,8),27-(8,8,8),27-(8,8,8,8,8)]    1
6[1-(0),6-(1,7),6-(6,6)]    62
6[1-(0),6-(1,6),7-(6,27)]    63
7[6-(1,6),6-(1,6),27-(7,8,8)]    14
8[6-(6),27-(7,7,8)]    5
27[7-(6,6),8-(6),8-(6),8-(6,27)]    4
27[8-(6),8-(6),8-(6),8-(6),8-(6,27),8-(6,27)]    13
6[6-(1,6,6),8-(27),8-(27)]    1
6[6-(1,6,6),8-(0),8-(27,27)]    1
6[1-(0),6-(1,6,6),6-(1,6,6),6-(8,8)]    2
6[1-(0),6-(1,1,6),6-(1,6,6),6-(8,8)]    1
6[1-(0),1-(0),6-(1,6,6),6-(1,6,6)]    1
6[6-(1,6,6),8-(0),8-(27)]    1
6[6-(1,6),6-(1,6),6-(1,6)]    10
6[1-(0),6-(1,1,6),6-(1,6,6),6-(8)]    1
6[6-(1,6,6),8-(27)]    1
7[6-(1,6),6-(1,6),27-(8,8,8)]    11
8[6-(6,8),27-(7,8,8),27-(8,8,8,8,8)]    1
8[6-(6,8),27-(7,8,8)]    13
8[6-(6),27-(7,8,8)]    2
25[7-(6),7-(6),7-(6),7-(6),7-(6,6),7-(6,6)]    1
25[7-(6),7-(6),7-(6),7-(6),7-(6,6)]    1
47[6-(7),6-(7)]    2
1[6-(6)]    13
6[1-(0),6-(1,6),7-(6,25)]    3
6[1-(0),6-(1,6)]    8
6[1-(0),6-(1),6-(6,6)]    6
6[7-(25),47-(6)]    1
7[6-(47),25-(7,7,7,7,7)]    1
7[6-(47),25-(7,7,7,7)]    1
7[6-(1,6),6-(1,6),25-(7,7,7,7,7)]    1
7[6-(1,6),6-(1,6),25-(7,7,7,7)]    1
82[8-(0),8-(6),8-(6),8-(6),8-(6)]    2
82[8-(6),8-(6),8-(6),8-(6)]    2
6[6-(6,6),8-(82),8-(82)]    2
6[6-(1,6),6-(6,6),6-(6,6,6)]    2
6[6-(1,6),6-(6,6),6-(6,6)]    3
6[6-(1,1,6),6-(1,1,6),6-(6,6),6-(6,6)]    2
6[6-(6,6),6-(6,6),6-(6,6,6)]    2
6[6-(6,6),6-(6,6),6-(6,6)]    3
6[1-(0),1-(0),6-(1,1,1),6-(6,6,6)]    2
6[1-(0),1-(0),1-(0),6-(1,1,6)]    5
8[6-(6,8),82-(8,8,8,8)]    2
8[82-(8,8,8,8)]    2
8[6-(6,8),82-(8,8,8)]    2
58[8-(6),8-(6),8-(6),8-(6),8-(6),8-(6)]    5
58[8-(6),8-(6),8-(6),8-(6),8-(6)]    5
6[6-(6,6),8-(58),8-(58)]    19
6[6-(8,8),8-(58),8-(58)]    6
6[6-(8),8-(58),8-(58)]    4
6[6-(8,8),8-(58)]    4
8[6-(6,8),58-(8,8,8,8,8)]    10
8[6-(6,8),58-(8,8,8,8)]    6
8[6-(6),58-(8,8,8,8,8)]    4
30[8-(15),8-(15),8-(15),8-(15)]    2
30[8-(1),8-(1),8-(1),8-(1),8-(15),8-(15)]    1
15[8-(30),8-(31),8-(31)]    2
15[8-(30),8-(30),8-(30)]    2
15[1-(0),8-(30),8-(30),8-(30)]    2
8[15-(8,8),31-(8,8,8,9,9)]    2
8[15-(8,8),30-(8,8,8)]    2
8[15-(8,8),30-(8,8,8,8,8)]    1
8[15-(1,8,8),30-(8,8,8)]    2
8[1-(0),30-(8,8,8,8,8)]    1
8[15-(1,8,8),30-(8,8,8,8,8)]    1
9[31-(8,8,8,8,9),31-(8,8,8,8,9)]    2
7[1-(0),1-(0),1-(0),6-(1,1,6)]    1
6[1-(0),1-(0),6-(1,1,6),7-(1,1,1)]    1
6[1-(0),1-(0),6-(1,1,6),6-(1,1,7)]    1
6[1-(0),1-(0),6-(1,1,1),6-(1,1,6)]    3
1[8-(30)]    1
1[7-(1,1,6)]    1
1[15-(8,8,8)]    2
31[8-(15),8-(15),8-(15),8-(15),9-(31),9-(31)]    2
27[7-(6,6),7-(6,6),7-(6,6),8-(0),8-(42),8-(42)]    1
27[7-(6,6),7-(6,6),7-(6,6),8-(0),8-(0),8-(42)]    1
27[7-(6,6),7-(6,6),7-(6,6),8-(42),8-(42)]    1
42[8-(0),8-(0),8-(15),8-(15,42),8-(42),8-(42)]    1
42[8-(0),8-(0),8-(15,42),8-(42),8-(42)]    1
42[8-(0),8-(0),8-(15,42),8-(15,42),8-(42),8-(42)]    1
42[8-(0),8-(15),8-(15,42),8-(27),8-(42),8-(42)]    1
15[6-(1,1,6),8-(42),8-(42,42),8-(42,42)]    1
15[6-(1,1,6),8-(42),8-(42),8-(42,42)]    1
6[6-(6,7),6-(6,7),7-(6,27)]    1
6[1-(0),1-(0),6-(1,1,6),15-(8,8,8)]    1
6[1-(0),1-(0),6-(1,1,15),6-(1,1,15)]    1
7[6-(1,6),6-(6,6),27-(7,7,8,8,8)]    2
7[6-(6,6),6-(6,6),27-(7,7,8,8,8)]    1
7[6-(6,6),6-(6,6),27-(7,7,7,7,7)]    1
7[6-(1,6),6-(6,6),27-(7,7,8,8)]    1
7[6-(6,6),6-(6,6),27-(7,7,8,8)]    1
8[27-(7,7,7,8,8),42-(8,8,8,8,8)]    1
8[42-(8,8,8,8,8)]    1
8[42-(8,8,8,8,8),42-(8,8,8,8,8)]    1
8[42-(8,8,8,8),42-(8,8,8,8,8)]    1
8[15-(6,8,8),42-(8,8,8,8),42-(8,8,8,8,8)]    1
8[15-(6,8,8),42-(8,8,8,8,8),42-(8,8,8,8,8)]    1
8[42-(8,8,8,8)]    1
8[15-(6,8,8),42-(8,8,8,8,8)]    1
8[27-(7,7,7,8,8)]    1
8[27-(7,7,7,8),42-(8,8,8,8,8)]    1
29[8-(6),8-(6),8-(6),8-(6),29-(8,8,8,8)]    2
29[8-(6),8-(6),8-(6),8-(6),29-(8,8,8)]    1
29[8-(6),8-(6),8-(6),29-(8,8,8,8)]    1
8[6-(6,8),29-(8,8,8,29)]    2
8[6-(6),29-(8,8,8,29)]    1
8[6-(6,8),29-(8,8,29)]    1
30[7-(6,6),7-(6,6),8-(30),8-(6)]    1
30[7-(6,6),7-(6,6),8-(6),8-(6)]    1
30[7-(6,6),7-(6,6),8-(6)]    1
1[7-(1,6)]    3
6[1-(0),7-(6,30),7-(6,30)]    1
6[6-(6,7),7-(6,30),7-(6,30)]    1
6[6-(7,7),6-(7,7),7-(6,30)]    1
6[6-(6,7),7-(1,1),7-(6,30)]    1
6[6-(6,6),8-(0),8-(30)]    9
7[6-(1,7),6-(6,7),30-(7,8,8)]    1
7[6-(1,7),6-(6,6),30-(7,8,8)]    1
7[1-(0),1-(0),6-(6,7)]    1
7[6-(1,7),6-(6,7),30-(7,8)]    1
8[6-(6,8),30-(7,7,8)]    1
8[6-(6,8),30-(7,7)]    1
8[30-(7,7,8),30-(7,7,8)]    1
27[7-(6,6),7-(6,6),8-(6),8-(6),8-(6)]    9
1[7-(6,6)]    17
6[6-(6,6),7-(1,6),8-(0)]    6
6[6-(1,6),6-(1,6),6-(7,8)]    5
6[1-(0),6-(1,7),6-(6,7)]    3
6[6-(1,6),6-(1,6),7-(1,6)]    6
6[6-(6,6),7-(1,6)]    5
6[6-(1,6),6-(1,6),6-(7)]    5
7[6-(1,6),6-(1,6),27-(7,8,8,8)]    13
7[1-(0),6-(6,6),6-(6,8)]    4
7[1-(0),6-(6),6-(6,6)]    3
8[6-(6,8),27-(7,7,8,8)]    13
8[6-(6,7)]    6
1[6-(1,6)]    14
6[6-(1,6),6-(1,6),8-(1)]    1
6[1-(0),6-(1,7),6-(6,8)]    1
6[1-(0),1-(0),6-(6,6,6),8-(6)]    8
6[1-(0),1-(0),6-(6,6,6)]    2
6[1-(0),6-(1,7),6-(6)]    1
6[6-(1,1,8),6-(1,1,8),6-(1,1,8),6-(1,1,8)]    8
6[6-(1,1),6-(1,1,8),6-(1,1,8),6-(1,1,8)]    2
8[1-(0),6-(6,6)]    1
92[8-(6),8-(6),8-(6)]    1
92[8-(6),8-(6),8-(6),8-(6),8-(6)]    2
92[8-(6),8-(6),8-(6),8-(6)]    2
6[6-(1,6,6),8-(92),8-(92)]    1
6[1-(0),6-(1,6,6),6-(1,6,6),6-(8)]    1
6[6-(1,6,6),8-(92)]    1
8[6-(6,8),92-(8,8)]    1
8[6-(6,8),92-(8,8,8)]    6
8[6-(6),92-(8,8,8)]    2
58[7-(6,6),7-(6,6),8-(6),8-(6),8-(6),8-(6),8-(6,58),8-(6,58)]    1
6[6-(6,7),8-(0),8-(58,58)]    1
6[6-(6,7),8-(58),8-(58)]    6
6[6-(6,7),8-(1),8-(58)]    1
6[6-(6,7),8-(0),8-(58)]    5
6[6-(1,6),6-(8,8),7-(6,58)]    4
6[6-(6,7),8-(58)]    3
6[6-(1,6),6-(8),7-(6,58)]    2
7[6-(6,6),6-(6,6),58-(7,8,8,8,8,8,8)]    2
8[6-(6,8),58-(7,7,8,8,8,8,8),58-(7,7,8,8,8,8,8)]    1
8[6-(6,8),58-(7,7,8,8,8,8,8)]    4
8[6-(6),58-(7,7,8,8,8,8,8)]    1
27[7-(6,6),8-(6),8-(6),8-(6),8-(6)]    8
27[7-(6,6),8-(6),8-(6),8-(6)]    5
7[6-(1,6),6-(1,6),27-(8,8,8,8)]    20
8[6-(6,8),27-(7,8,8,8)]    23
8[6-(6),27-(7,8,8,8)]    10
58[7-(6,6),7-(6,6),8-(6),8-(6),8-(6),8-(6),8-(6)]    1
58[7-(6,6),7-(6,6),8-(6),8-(6),8-(6),8-(6),8-(6),8-(6)]    2
6[1-(0),7-(6,58),7-(6,58)]    1
6[1-(0),6-(6,7),6-(6,7)]    1
7[6-(1,7),6-(6,6),58-(7,8,8,8,8,8)]    1
7[6-(1,7),6-(6,6),58-(7,8,8,8,8,8,8)]    1
8[6-(6,8),58-(7,7,8,8,8,8)]    1
8[6-(6),58-(7,7,8,8,8,8)]    1
27[7-(6,6),7-(6,6),7-(6,6),7-(6,6),8-(6)]    2
6[6-(1,6),6-(6,7),7-(1,6)]    3
6[6-(7,7),7-(1,6),7-(6,27)]    1
6[6-(7,7),7-(6,27),7-(6,27)]    1
7[6-(6,6),6-(6,7),27-(7,7,7,8)]    1
7[1-(0),6-(6,6),6-(6,7)]    2
7[6-(6,6),6-(6,7),27-(7,8,8)]    1
8[6-(6,8),27-(7,7,7,7)]    2
27[7-(6,6),7-(6,6),8-(6),8-(6),8-(6),8-(6)]    6
1[7-(6,7)]    2
6[6-(1,6),6-(6,6),6-(8,8)]    12
6[1-(0),7-(1,6),7-(6,27)]    2
6[6-(1,6),6-(1,6),6-(7,7)]    9
6[6-(6,6),7-(6),7-(7)]    1
6[6-(6,6),7-(1,7),7-(6)]    1
6[6-(1,6),6-(6,6),6-(8)]    9
7[6-(6,7),7-(1,6)]    1
7[1-(0),6-(6,7),7-(6)]    1
7[6-(1,6),6-(1,6),27-(7,8,8,8,8)]    13
7[1-(0),6-(1,7),6-(6,6)]    2
7[6-(1,7),6-(6,6),27-(7,8,8)]    2
8[6-(6,8),27-(7,7,8,8,8)]    16
8[6-(6),27-(7,7,8,8,8)]    7
30[8-(6),8-(6),8-(6),8-(6)]    4
6[7-(1,6),7-(6),7-(6)]    2
6[6-(6,6),8-(30)]    4
7[6-(7,7),6-(7,7)]    2
7[1-(0),6-(6,6),6-(7,7)]    2
8[6-(6,8),30-(8,8,8)]    4
8[6-(6),30-(8,8,8)]    2
27[8-(6,27),8-(6,27),8-(6,27),8-(6,27),8-(6,27),8-(6,27)]    8
27[8-(6),8-(6),8-(6,27),8-(6,27),8-(6,27),8-(6,27)]    7
27[8-(6),8-(6,27),8-(6,27),8-(6,27),8-(6,27)]    2
1[6-(8,8)]    12
1[6-(8)]    11
6[1-(0),8-(27),8-(27,27)]    9
6[1-(0),8-(27,27)]    5
8[6-(1,8),27-(8,8,8,8,8),27-(8,8,8,8,8)]    8
8[6-(1,8),27-(8,8,8,8,8)]    9
8[6-(1,8),27-(8,8,8,8),27-(8,8,8,8,8)]    9
8[6-(1,8),27-(8,8,8,8)]    9
8[6-(1),27-(8,8,8,8,8),27-(8,8,8,8,8)]    5
25[7-(6),7-(6),7-(6)]    2
25[7-(6),7-(6)]    2
75[6-(7),34-(75,75),34-(75,75),34-(75,75),34-(75,75)]    1
75[6-(0),34-(75,75),34-(75,75),34-(75,75),34-(75,75)]    1
6[7-(25),75-(34,34,34,34)]    1
6[75-(34,34,34,34)]    1
34[75-(6,34,34,34),75-(6,34,34,34),75-(6,34,34,34)]    1
7[6-(75),25-(7,7)]    2
7[6-(75),25-(7)]    2
25[7-(6,6,6),8-(15,25),8-(15,25),8-(15,25),8-(15,25)]    1
15[6-(7),8-(0),8-(25,25),8-(25,25)]    1
6[7-(6,6,25),15-(8,8,8)]    2
6[1-(0),1-(0),6-(1,1,7),7-(6,6,25)]    1
6[1-(0),1-(0),6-(1,7),7-(6,6,25)]    1
6[1-(0),6-(1,1,7),7-(6,6,25)]    1
7[6-(1,1,6),6-(1,1,6),6-(15),25-(8,8,8,8)]    1
7[6-(1,1,6),6-(1,6),6-(15),25-(8,8,8,8)]    1
8[15-(6,8,8)]    8
8[15-(6,8,8),25-(7,8,8,8),25-(7,8,8,8)]    2
29[7-(6,6),7-(6,6),8-(6),8-(6)]    3
29[7-(6,6),7-(6,6),8-(6),8-(6),8-(6)]    2
6[6-(6,7),8-(0),8-(29)]    2
6[6-(6,7),6-(8,8),7-(6,29)]    2
6[1-(0),6-(1,7),7-(6,29)]    2
6[1-(0),6-(1,7),7-(6)]    3
6[6-(6,7),6-(8,8),7-(6)]    3
6[6-(6,7),8-(29),8-(29)]    2
6[1-(0),6-(6,6),7-(6,29)]    1
6[6-(1,6),6-(1,7),6-(6,6)]    3
6[6-(6,7),6-(8),7-(6)]    2
6[6-(6,7),8-(29)]    2
7[6-(1,6),6-(6,6),29-(7,8,8)]    2
7[6-(1,6),6-(6,6)]    6
7[6-(1,6),6-(1,6),29-(7,8,8)]    3
7[6-(1,6),6-(6,6),29-(7,8,8,8)]    2
7[6-(1,6),6-(1,6),29-(7,8,8,8)]    2
8[6-(6,8),29-(7,7,8)]    4
8[6-(6,8),29-(7,7,8,8)]    2
8[6-(6),29-(7,7,8)]    2
27[6-(7),6-(7),6-(7),6-(7),6-(7),6-(7)]    1
27[6-(0),6-(7),6-(7),6-(7),6-(7),6-(7)]    1
82[6-(0),6-(0),6-(0),7-(6),7-(6)]    1
6[7-(82),27-(6,6,6,6,6)]    1
6[7-(0),27-(6,6,6,6,6)]    1
6[82-(6,6,7,7)]    1
6[27-(6,6,6,6,6)]    1
7[6-(27),82-(6,6,6,7)]    1
7[6-(27)]    1
60[8-(6),8-(6),8-(6),8-(6),8-(6),8-(6),8-(6,60),8-(6,60),8-(6,60)]    1
60[8-(0),8-(6),8-(6),8-(6,60),8-(6,60),8-(6,60),8-(6,60),8-(6,60),8-(6,60)]    1
60[8-(0),8-(0),8-(6),8-(6),8-(6),8-(6,60),8-(6,60),8-(6,60),8-(7),8-(7)]    1
60[8-(0),8-(0),8-(6),8-(6),8-(6),8-(6),8-(6,60),8-(6,60),8-(6,60),8-(6,60)]    1
6[6-(1,1,1),6-(1,1,6),6-(8,8),8-(60)]    1
6[6-(6,6,8),8-(60),8-(60,60)]    1
6[1-(0),1-(0),6-(6,6,8),6-(8,8)]    2
6[6-(1,1,6),8-(60),8-(60)]    1
6[1-(0),1-(0),1-(0),6-(6,6,8)]    1
6[6-(1,1,6),8-(60),8-(60,60)]    1
6[8-(0),8-(0),8-(0)]    1
6[8-(0),8-(0)]    1
7[8-(0),8-(60),8-(60)]    1
8[6-(6,6,6),60-(8,8,8,8,8,8,8,8)]    1
8[6-(6,8),60-(8,8,8,8,8,8,8,8),60-(8,8,8,8,8,8,8,8)]    1
8[6-(6,8),60-(8,8,8,8,8,8,8,8,8)]    1
8[6-(6,8),60-(8,8,8,8,8,8,8,8)]    1
8[6-(6,6,6),60-(8,8,8,8,8,8,8,8,8)]    1
8[6-(6,8),60-(8,8,8,8,8,8,8,8),60-(8,8,8,8,8,8,8,8,8)]    1
8[60-(8,8,8,8,8,8,8,8,8)]    1
8[60-(8,8,8,8,8,8,8,8)]    1
8[7-(8,8),60-(8,8,8,8,8,8,8,8,8)]    1
8[7-(8,8)]    7
8[6-(8,8)]    1
8[6-(8)]    1
58[8-(1,6),8-(6),8-(6),8-(6),8-(6),8-(6),8-(6,58),8-(6,58)]    1
58[8-(6),8-(6),8-(6),8-(6),8-(6),8-(6,58),8-(6,58)]    5
58[8-(1,6),8-(6),8-(6),8-(6),8-(6),8-(6,58),8-(6,58)]    1
1[8-(6,58)]    2
6[6-(8,8),8-(58),8-(58,58)]    1
6[1-(0),1-(0),6-(8,8),8-(1,58)]    1
6[6-(1,1,8),8-(58),8-(58)]    2
6[1-(0),1-(0),6-(8),8-(1,58)]    1
6[6-(1,1,8),8-(58)]    2
8[6-(6,8),58-(8,8,8,8,8,8,8)]    7
8[6-(6,8),58-(8,8,8,8,8,8,8),58-(8,8,8,8,8,8,8)]    4
8[6-(6,8),58-(8,8,8,8,8,8)]    13
8[6-(6,8),58-(8,8,8,8,8,8),58-(8,8,8,8,8,8)]    6
8[1-(0),6-(1,1,6),58-(8,8,8,8,8,8,8)]    1
8[6-(6,8),58-(8,8,8,8,8,8),58-(8,8,8,8,8,8,8)]    5
8[6-(6),58-(8,8,8,8,8,8,8)]    5
8[1-(0),6-(1,1,6),58-(8,8,8,8,8,8)]    1
6[1-(0),6-(1,6),7-(6,29)]    5
27[7-(6,6),8-(1,1),8-(6),8-(6),8-(6)]    2
1[8-(1,27)]    3
6[6-(6,6),8-(0)]    17
8[1-(0),1-(0),27-(7,8,8,8)]    2
8[6-(6)]    19
27[7-(6,6),8-(6),8-(6),8-(6),8-(6,27)]    3
6[6-(1,1,7),6-(1,6),6-(1,6)]    9
6[1-(0),1-(0),6-(6,6),7-(6,6)]    7
6[1-(0),1-(0),6-(8,8),7-(6,6)]    3
6[6-(1,1,7),8-(0),8-(27,27)]    3
6[6-(1,1,7),8-(27),8-(27)]    3
7[6-(1,1,6),6-(1,1,6),6-(1,1,6)]    4
8[6-(6,8),27-(7,8,8,8),27-(7,8,8,8)]    3
8[6-(6,8),27-(7,8,8),27-(7,8,8,8)]    3
27[7-(6,6),8-(27,27),8-(6),8-(6),8-(6,27)]    1
27[8-(27,27),8-(6),8-(6),8-(6),8-(6,27),8-(6,27)]    1
27[8-(27,27),8-(6),8-(6),8-(6),8-(6,27)]    2
27[8-(27,27),8-(6),8-(6),8-(6,27)]    1
6[1-(0),8-(27),8-(27)]    1
8[27-(7,8,8,8),27-(8,8,8,8),27-(8,8,8,8,8)]    1
8[6-(1,8),27-(7,8,8,8),27-(8,8,8,8,8)]    1
8[6-(1,8),27-(8,8,8)]    1
8[27-(7,8,8,8),27-(8,8,8),27-(8,8,8,8,8)]    1
8[6-(1,8),27-(8,8,8),27-(8,8,8,8,8)]    1
58[8-(6),8-(6),8-(6),8-(6),8-(6,58),8-(6,58)]    2
6[6-(6,6),8-(58),8-(58,58)]    12
6[6-(6,6),8-(58)]    10
8[6-(6,8),58-(8,8,8,8,8),58-(8,8,8,8,8,8)]    2
8[6-(6),58-(8,8,8,8,8,8)]    2
6[6-(6,6),8-(27),8-(27,27)]    4
6[6-(1,6),6-(6,8),6-(8,8)]    1
6[6-(1,6),6-(6,6),8-(27,27)]    1
6[6-(6),6-(6,6),8-(27,27)]    1
6[6-(6),6-(6,8),6-(8,8)]    1
6[6-(6,6),6-(6,8)]    1
6[1-(0),6-(6,6),8-(27),8-(27,27)]    1
6[6-(1,8,8),6-(6),6-(6,8)]    1
7[8-(0)]    2
8[6-(6,8),27-(8,8,8,8),27-(8,8,8,8)]    2
8[6-(6,6),27-(8,8,8,8),27-(8,8,8,8)]    1
8[7-(0)]    2
8[6-(1,6,8),27-(8,8,8,8),27-(8,8,8,8)]    1
8[6-(1,6,8),27-(8,8,8,8)]    1
1[6-(6,8,8)]    1
58[8-(6),8-(6),8-(6),8-(6),8-(6),8-(6),8-(6,58),8-(6,58),8-(6,58),8-(6,58),8-(6,58),8-(6,58)]    1
58[8-(6),8-(6),8-(6),8-(6),8-(6),8-(6),8-(6),8-(6),8-(6),8-(6,58),8-(6,58),8-(6,58)]    1
58[8-(6),8-(6),8-(6),8-(6),8-(6),8-(6),8-(6,58),8-(6,58),8-(6,58)]    2
58[8-(6),8-(6),8-(6),8-(6),8-(6),8-(6),8-(6),8-(6),8-(6)]    2
58[8-(6),8-(6),8-(6),8-(6),8-(6),8-(6),8-(6),8-(6)]    1
6[6-(6,6),8-(0),8-(58)]    3
8[6-(6,8),58-(8,8,8,8,8,8,8,8,8,8,8)]    1
8[6-(6,8),58-(8,8,8,8,8,8,8,8),58-(8,8,8,8,8,8,8,8,8,8,8)]    1
8[6-(6,8),58-(8,8,8,8,8,8,8,8)]    7
92[8-(15),8-(15,92),8-(6),8-(92),8-(92,92)]    3
92[8-(15),8-(15,92),8-(6),8-(92,92)]    2
92[8-(15,92),8-(15,92),8-(92,92),8-(92,92)]    3
92[8-(15,92),8-(15,92),8-(15,92),8-(15,92),8-(27),8-(92,92),8-(92,92)]    1
27[8-(92),8-(92)]    2
27[8-(6,27),8-(6,27),8-(6,27)]    1
27[8-(6),8-(6),8-(6),8-(6,27),8-(6,27),8-(6,27)]    1
15[6-(1,1,6),8-(92),8-(92,92),8-(92,92)]    3
6[6-(1,1,15),8-(27,27),8-(92)]    1
6[6-(1,1,15),8-(27),8-(92)]    1
8[15-(6,8,8),92-(8,8,8,8),92-(8,8,8,8,8,8)]    3
8[15-(6,8,8),92-(8,8,8),92-(8,8,8,8,8,8)]    3
8[6-(6,8),27-(8,8),27-(8,8,8,8,8)]    2
8[27-(8),92-(8,8,8,8,8,8)]    1
8[92-(8,8,8),92-(8,8,8),92-(8,8,8,8,8,8)]    3
8[92-(8,8,8,8),92-(8,8,8,8),92-(8,8,8,8,8,8)]    3
8[92-(8,8,8,8),92-(8,8,8,8)]    4
26[7-(6,6),7-(6,6),7-(6,6),7-(6,6),8-(6),8-(6)]    1
26[7-(6,6),7-(6,6),7-(6,6),7-(6,6),8-(6)]    1
26[7-(6,6),7-(6,6),8-(6),8-(6)]    1
6[6-(1,6),6-(6,7),8-(26)]    1
6[6-(1,6),6-(6,8),7-(6)]    1
6[6-(1,6),6-(1,6),6-(1,7)]    1
6[1-(0),6-(1,6),7-(6,26)]    6
6[6-(1,6),6-(6,8),7-(6,26)]    1
6[1-(0),6-(6,6),7-(6,26)]    4
6[6-(1,6),6-(6,7)]    3
6[1-(0),6-(1,6),6-(6)]    5
6[6-(1,6),6-(6),7-(6,26)]    1
7[6-(1,6),6-(1,6),26-(7,7,7,8,8)]    1
7[6-(1,6),6-(6,6),26-(7,7,7,8,8)]    1
7[6-(1,6),6-(1,6),26-(7,8,8)]    1
7[6-(1,6),6-(1,6),26-(7,7,7,8)]    1
7[6-(1,6),6-(6,6),26-(7,7,7,8)]    1
8[6-(6,6),26-(7,7,8)]    1
8[6-(6,6),26-(7,7,7,7,8)]    1
8[6-(6,6),26-(7,7,7,7)]    1
59[8-(15),8-(15),8-(15,59),8-(15,59),8-(6)]    1
59[8-(15),8-(15),8-(15,59),8-(15,59),8-(6),8-(6)]    1
15[6-(1,1,7),8-(59),8-(59),8-(59,59)]    1
6[6-(1,6,6),8-(59),8-(59)]    1
6[6-(1,6,6),8-(59)]    1
8[15-(6,8,8),59-(8,8,8,8),59-(8,8,8,8,8)]    1
8[15-(6,8,8),59-(8,8,8,8)]    1
8[15-(6,8,8),59-(8,8,8,8,8)]    1
8[6-(6,8),59-(8,8,8,8,8)]    2
8[15-(6,8,8),59-(8,8,8,8,8),59-(8,8,8,8,8)]    1
8[6-(6),59-(8,8,8,8)]    1
28[7-(6,6),7-(6,6),7-(6,6),7-(6,6),7-(6,7)]    1
28[7-(6),7-(6,6),7-(6,6),7-(6,6),7-(6,6)]    1
6[1-(0),7-(6,28),7-(6,28)]    1
6[6-(1,7),6-(1,7),7-(6,28)]    1
6[1-(0),6-(6,7),7-(6,28)]    1
6[1-(0),6-(6,7),7-(7)]    2
6[1-(0),6-(6,7),7-(7,28)]    1
6[6-(1),6-(1,7),7-(6,28)]    1
6[1-(0),6-(6,7)]    2
6[1-(0),6-(6,7),7-(28)]    1
7[6-(1,7),6-(6,6),28-(7,7,7,7)]    1
7[6-(1,6),6-(1,7),28-(7,7,7,7)]    1
7[6-(1,6),7-(6),28-(7,7,7,7)]    1
7[6-(1,6),7-(6,28)]    1
7[6-(1,6),28-(7,7,7,7)]    1
92[8-(15),8-(15),8-(15),8-(27),8-(6),8-(6)]    1
92[8-(15),8-(15),8-(15),8-(6),8-(6)]    1
27[8-(92)]    1
6[6-(1,1,15),8-(92),8-(92)]    1
8[6-(6,8),92-(8,8,8,8,8)]    3
8[27-(8),92-(8,8,8,8,8)]    1
8[27-(0),92-(8,8,8,8,8)]    1
27[8-(6),8-(6),8-(6)]    10
6[6-(1,6),6-(1,6),6-(6,6,6)]    6
6[6-(6,6),6-(6,6),6-(6,6),6-(6,6)]    1
6[6-(1,6),6-(6),6-(6,6)]    2
59[8-(6),8-(6),8-(6),8-(6)]    1
59[8-(6),8-(6),8-(6),8-(6),8-(6)]    1
6[6-(6,6),8-(59),8-(59)]    2
6[6-(1,6),6-(6,7),6-(8,8)]    3
6[6-(6,6),6-(6,7),7-(6,27)]    2
6[6-(6,6),8-(0),8-(59)]    1
6[6-(6,6),6-(6,7),7-(6)]    2
6[6-(1,6),6-(6,7),6-(8)]    3
6[6-(6,6),8-(59)]    2
8[6-(6,8),59-(8,8,8,8)]    2
8[6-(6,8),59-(8,8,8)]    2
8[6-(6),59-(8,8,8)]    1
27[7-(6,6),8-(6),8-(6)]    7
6[6-(6),6-(6,7)]    1
6[6-(6),6-(6),7-(6,6)]    2
7[6-(1,6),6-(1,7),27-(8,8,8)]    1
7[6-(1,6),6-(1,7),27-(8,8)]    1
8[6-(6,8),27-(7,8)]    7
27[7-(6,6),7-(6,6),8-(1,27,27),8-(6),8-(6),8-(6,27)]    1
27[8-(1,27,27),8-(6),8-(6),8-(6,27),8-(6,27),8-(6,27)]    2
27[8-(1,27,27),8-(6),8-(6),8-(6),8-(6),8-(6,27)]    1
27[8-(1,27,27),8-(6),8-(6),8-(6,27),8-(6,27)]    2
1[8-(27,27,27)]    7
6[1-(0),8-(27)]    3
8[1-(0),27-(7,7,8,8,8),27-(8,8,8,8,8),27-(8,8,8,8,8)]    1
8[6-(1,8),27-(7,7,8,8,8),27-(8,8,8,8,8)]    1
8[6-(1,8),27-(7,7,8,8,8)]    1
8[1-(0),27-(7,7,8,8,8),27-(8,8,8,8),27-(8,8,8,8)]    1
8[6-(1,8),27-(7,7,8,8,8),27-(8,8,8,8)]    1
8[6-(1),27-(8,8,8,8,8)]    3
27[7-(6,6),7-(6,6),8-(1,27,27),8-(6),8-(6)]    1
27[7-(6,6),8-(27,27),8-(6),8-(6),8-(6),8-(6)]    2
27[8-(0),8-(0),8-(1,27,27),8-(6),8-(6)]    1
1[8-(0)]    1
7[6-(1,6),6-(1,6),27-(8,8,8,8,8)]    4
8[6-(6,8),27-(7,8,8,8,8)]    4
8[27-(8,8,8,8)]    2
8[1-(0),27-(7,7,8,8),27-(7,7,8,8),27-(8,8,8,8)]    1
8[1-(0)]    1
8[27-(7,8,8,8,8),27-(7,8,8,8,8),27-(7,8,8,8,8)]    2
24[8-(24,24),8-(6),8-(6),8-(6),8-(6)]    2
8[6-(6,8),24-(8,8,8,8)]    2
8[24-(8,8,8,8),24-(8,8,8,8),24-(8,8,8,8)]    2
6[6-(1,6),6-(6),6-(8,8)]    2
6[6-(6,6),8-(24),8-(24)]    2
6[6-(6,6),6-(6,6)]    4
6[6-(6),6-(6),6-(8,8)]    1
6[6-(6),6-(8,8)]    1
6[6-(6),8-(24),8-(24)]    1
6[6-(6),6-(6,6)]    4
58[6-(6,8,8),8-(6),8-(6),8-(6),8-(6),8-(6),8-(6),8-(6),8-(6,58),8-(6,58)]    1
58[6-(6,8),8-(6),8-(6),8-(6),8-(6),8-(6),8-(6),8-(6,58),8-(6,58)]    1
29[6-(7,7),17-(0)]    1
6[6-(1,6),6-(1,6,6),6-(6,7)]    2
6[6-(6,6),6-(6,6),7-(6,6)]    2
6[1-(0),7-(6,6),7-(6,6)]    2
6[1-(0),6-(1,1,1),6-(1,1,1),6-(6,6)]    2
6[1-(0),1-(0),1-(0),6-(1,6,6)]    2
6[7-(6,6),7-(6,6),29-(17)]    1
6[6-(1,6),6-(1,6),6-(8,8,58)]    2
6[6-(6,6),8-(58),8-(58),58-(8,8,8,8,8,8,8,8,8)]    1
6[6-(1,6),6-(1,6),6-(8,58)]    1
6[6-(6,6),8-(58),58-(8,8,8,8,8,8,8,8)]    1
7[6-(1,6),6-(6,6),6-(7,29)]    1
17[29-(6)]    1
8[6-(6,8),58-(6,8,8,8,8,8,8,8,8)]    1
8[6-(6,8),58-(6,8,8,8,8,8,8,8,8),58-(6,8,8,8,8,8,8,8,8)]    1
8[6-(6,8),58-(6,8,8,8,8,8,8,8)]    1
8[6-(6,8,58),58-(6,8,8,8,8,8,8,8,8)]    1
8[6-(6,8),58-(6,8,8,8,8,8,8,8),58-(6,8,8,8,8,8,8,8,8)]    1
8[6-(6,58),58-(6,8,8,8,8,8,8,8)]    1
7[6-(6,6),7-(6,47),47-(7)]    3
7[6-(6,6),7-(6,47),47-(7,47)]    3
6[1-(0),1-(0),1-(0),6-(6,7)]    4
6[6-(1,1,1),6-(6,6),7-(7,47)]    3
6[6-(1,1),6-(6,6),7-(7,47)]    3
6[1-(0),1-(0),6-(6,7)]    3
47[7-(6,7),7-(6,7)]    3
47[7-(6,7),7-(6,7),47-(7,7)]    3
27[8-(27,27),8-(6),8-(6),8-(6)]    4
27[8-(27,27),8-(6),8-(6),8-(6),8-(6)]    5
8[27-(8,8,8),27-(8,8,8),27-(8,8,8,8)]    3
27[7-(6),7-(6),7-(6,6),7-(6,6),7-(6,6),7-(6,6)]    4
6[6-(1,6),6-(1,7),6-(7)]    3
6[6-(6,6),7-(6)]    3
7[6-(16),27-(7,7,7,7,7)]    4
7[6-(1,6),6-(1,6),27-(7,7,7,7,7)]    4
7[6-(6),6-(6,7)]    3
58[8-(6),8-(6),8-(6),8-(6),8-(92),8-(92)]    1
58[8-(6),8-(6),8-(6),8-(6),8-(92)]    1
92[8-(58),8-(58),8-(6),8-(6),8-(6),8-(6)]    1
92[8-(58),8-(6),8-(6),8-(6),8-(6)]    1
6[6-(6,6),6-(6,6),6-(8,8)]    6
6[6-(6,6),8-(58),8-(92)]    3
6[6-(6,6),8-(92),8-(92)]    3
6[6-(6,6),8-(0),8-(92)]    3
8[58-(8,8,8,8,8),92-(8,8,8,8,8)]    1
8[58-(8,8,8,8),92-(8,8,8,8)]    1
66[8-(1,1),8-(1,1),8-(6),8-(6),8-(6),8-(6),8-(6),8-(6)]    1
66[8-(1,1),8-(6),8-(6),8-(6),8-(6),8-(6),8-(6)]    1
66[8-(1,1),8-(1,1),8-(6),8-(6),8-(6),8-(6),8-(6),8-(6),8-(6)]    1
1[8-(1,66)]    1
6[6-(6,6),8-(0),8-(66)]    1
6[6-(6,6),8-(66),8-(66)]    1
8[6-(6,8),66-(8,8,8,8,8,8,8)]    1
8[1-(0),1-(0),66-(8,8,8,8,8,8,8)]    1
8[6-(6,8),66-(8,8,8,8,8,8)]    1
8[6-(6,8),66-(8,8,8,8,8,8,8,8)]    1
8[1-(0),1-(0),66-(8,8,8,8,8,8,8,8)]    1
8[1-(0),1-(0),66-(8,8,8,8,8,8)]    1
29[7-(6,6),7-(6,6),7-(6,6),7-(7)]    1
29[7-(0),7-(6,6),7-(6,6),7-(6,6)]    1
6[1-(0),7-(6),7-(6,29)]    1
6[6-(1),6-(1,7),7-(6,29)]    1
6[1-(0),6-(6,7),7-(6)]    1
6[6-(1,7),6-(1,7),7-(6,29)]    1
6[1-(0),7-(6,29),7-(6,29)]    1
6[1-(0),6-(6,7),7-(6,29)]    1
7[6-(1,7),6-(6,6),29-(7,7,7)]    1
7[6-(1,6),6-(1,7)]    3
7[6-(1,6),6-(1,7),29-(7,7,7)]    1
7[7-(6),29-(7,7,7)]    1
7[6-(1,6),7-(29)]    1
7[29-(7,7,7)]    1
27[8-(6),8-(6),8-(6),8-(6,27),8-(6,27)]    4
8[6-(6,6),6-(6,6)]    3
27[8-(15,27),8-(15,27),8-(15,27),8-(15,27)]    1
27[8-(15,27),8-(15,27),8-(15,27)]    1
15[6-(7),8-(0),8-(27,27),8-(27,27)]    1
15[6-(7),8-(0),8-(27,27)]    1
6[7-(6,6),15-(8,8,8)]    1
6[6-(7),7-(6,6)]    1
6[7-(6,6),15-(8,8)]    1
7[6-(15),6-(6),6-(6)]    1
8[15-(6,8,8),27-(8,8,8),27-(8,8,8)]    1
8[15-(6,8,8),27-(8,8),27-(8,8,8)]    1
8[15-(6,8,8),27-(8,8),27-(8,8)]    1
8[15-(6,8)]    4
8[15-(6,8),27-(8,8),27-(8,8,8)]    1
59[7-(6,6),7-(6,6),7-(6,6),8-(6),8-(6),8-(6),8-(6),8-(6),8-(6)]    1
6[6-(1,6),6-(8,8),7-(6,59)]    2
6[6-(6,7),8-(27),8-(59)]    1
6[6-(1,6),6-(8),7-(6,59)]    1
6[6-(6,7),8-(59)]    2
7[6-(6,6),6-(6,6),59-(7,7,8,8,8,8,8,8)]    1
8[6-(6,8),59-(7,7,7,8,8,8,8,8)]    1
8[6-(6),59-(7,7,7,8,8,8,8,8)]    1
26[8-(6,26),8-(6,26),8-(6,26),8-(6,26),8-(6,26),8-(6,26)]    2
26[8-(6),8-(6),8-(6,26),8-(6,26),8-(6,26),8-(6,26)]    2
26[8-(6),8-(6),8-(6),8-(6),8-(6,26),8-(6,26)]    2
26[8-(6),8-(6),8-(6),8-(6,26),8-(6,26)]    1
6[1-(0),8-(26),8-(26,26)]    2
6[1-(0),8-(26,26)]    2
8[6-(1,8),26-(8,8,8,8,8),26-(8,8,8,8,8)]    2
8[6-(1,8),26-(8,8,8,8,8)]    2
8[6-(1,8),26-(8,8,8,8),26-(8,8,8,8,8)]    2
8[6-(1,8),26-(8,8,8,8)]    2
8[6-(1),26-(8,8,8,8,8),26-(8,8,8,8,8)]    2
6[6-(1,1,6),6-(1,6),6-(1,6)]    12
6[6-(1),6-(1,6),6-(6,6)]    1
6[1-(0),6-(6,6)]    4
6[1-(0),1-(0),6-(6,6),6-(6,6)]    5
6[1-(0),1-(0),6-(6,6)]    7
6[6-(1,1),6-(1,6),6-(1,6)]    6
6[6-(1,1,1),6-(1,1,1),6-(1,1,1),6-(6,6)]    1
6[1-(0),1-(0),1-(0),6-(6,6,6)]    1
7[6-(1,6),6-(1,6),27-(8,8)]    5
57[8-(6),8-(6),8-(6),8-(6),8-(6)]    1
8[6-(6,8),57-(8,8,8,8)]    2
8[6-(6),57-(8,8,8,8)]    1
49[8-(0),8-(49,49),8-(6),8-(6),8-(6),8-(6)]    1
6[6-(6,6),8-(49),8-(49)]    1
7[8-(0),8-(0),8-(0)]    5
7[8-(0),8-(0)]    6
8[6-(6,8),49-(8,8,8,8,8)]    1
8[49-(8,8,8,8,8)]    1
8[49-(8,8,8,8,8),49-(8,8,8,8,8),49-(8,8,8,8,8)]    1
8[7-(8)]    6
26[8-(26,26),8-(6),8-(6),8-(6),8-(6)]    2
8[6-(6,8),26-(8,8,8,8)]    2
8[26-(8,8,8,8),26-(8,8,8,8),26-(8,8,8,8)]    2
6[6-(6,6),8-(26),8-(26)]    4
6[7-(0),16-(0)]    6
7[6-(16),27-(7,7,7)]    5
7[6-(1,6),6-(1,6),27-(7,7,7)]    6
7[6-(16)]    6
27[7-(6),7-(6),7-(6,6),7-(6,6)]    5
28[7-(6,6),7-(6,6),7-(6,6),7-(6,6),8-(6),8-(6)]    1
6[6-(6,6),8-(0),8-(28)]    5
6[1-(0),1-(0),6-(1,1,6),7-(6,28)]    1
6[1-(0),1-(0),6-(1,1,7),6-(1,1,7)]    1
6[1-(0),1-(0),6-(1,1,7),7-(6,28)]    1
6[1-(0),1-(0),6-(1,6),7-(6,28)]    1
6[1-(0),6-(1,1,7),6-(1,1,7)]    1
6[6-(6,6),8-(28)]    1
7[6-(1,1,6),6-(1,1,6),28-(7,7,7,8,8)]    1
8[6-(6,8),28-(7,7,7,7,8)]    1
8[6-(6),28-(7,7,7,7,8)]    1
92[8-(15,92),8-(15,92),8-(15,92),8-(15,92),8-(25),8-(92,92),8-(92,92)]    2
25[8-(6,25),8-(6,25),8-(6,25)]    2
25[8-(6,25),8-(6,25),8-(6,25),8-(6,25),8-(6,25),8-(6,25)]    2
25[8-(8),8-(8),8-(8),8-(8),8-(92),8-(92)]    1
25[8-(0),8-(8),8-(8),8-(92),8-(92)]    1
6[6-(1,1,15),8-(25,25),8-(92)]    2
6[6-(1,1,15),8-(0),8-(92)]    2
8[6-(6,8),25-(8,8),25-(8,8,8,8,8)]    2
8[25-(8,8,8,8,8),92-(8,8,8,8,8,8)]    1
8[25-(8,8,8,8),92-(8,8,8,8,8,8)]    1
8[8-(25),25-(8,8,8,8,8)]    1
8[8-(25),25-(8,8,8,8)]    1
8[25-(8,8,8,8)]    1
57[8-(6),8-(6),8-(6),8-(6),8-(6),8-(6),8-(6),8-(6),8-(6),8-(6)]    1
57[8-(6),8-(6),8-(6),8-(6),8-(6),8-(6),8-(6),8-(6),8-(6)]    1
6[6-(6,6),8-(0),8-(57)]    3
8[6-(6,8),57-(8,8,8,8,8,8,8,8,8)]    1
8[6-(6,8),57-(8,8,8,8,8,8,8,8)]    1
8[6-(6),57-(8,8,8,8,8,8,8,8)]    1
58[6-(6,8,8),8-(6),8-(6),8-(6),8-(6),8-(6),8-(6),8-(6)]    1
58[6-(6,8,8),8-(6),8-(6),8-(6),8-(6),8-(6),8-(6)]    1
6[6-(6,6),8-(58),8-(58),58-(8,8,8,8,8,8)]    1
6[6-(6,6),8-(1),8-(58)]    3
6[6-(6,6),8-(58),8-(58),58-(8,8,8,8,8,8,8)]    1
8[6-(6,8),58-(6,8,8,8,8,8,8)]    1
8[6-(6,8),58-(6,8,8,8,8,8)]    1
8[6-(6,8,58),58-(6,8,8,8,8,8)]    1
8[6-(6,8,58),58-(6,8,8,8,8,8,8)]    1
8[6-(6),58-(6,8,8,8,8,8)]    1
48[7-(6,6),7-(7,7),7-(7,7),7-(7,7)]    1
48[7-(6,6),7-(6,6),7-(7,7),7-(7,7),7-(7,7)]    1
6[6-(6,6),7-(7),7-(7)]    3
6[1-(0),6-(1,6),7-(6,48)]    1
7[7-(6),7-(7,48),48-(7,7,7)]    1
7[6-(6,7),7-(7,48)]    1
7[7-(6),7-(7,48),48-(7,7,7,7)]    1
7[6-(1,6),6-(1,6),48-(7,7,7)]    1
7[6-(1,6),6-(1,6),48-(7,7,7,7)]    1
27[8-(6),8-(6),8-(6),8-(6,27)]    9
8[27-(8,8,8),27-(8,8,8,8),27-(8,8,8,8)]    1
8[6-(6,8),27-(8,8,8),27-(8,8,8)]    1
58[8-(6),8-(6),8-(6),8-(6)]    2
6[6-(6,6),6-(6,6),6-(8)]    3
8[6-(6,8),58-(8,8,8)]    3
8[6-(6),58-(8,8,8)]    1
27[7-(6,6),7-(6,6),7-(6,6),7-(6,6),8-(6),8-(6)]    1
6[6-(6,7),8-(27),8-(27)]    4
6[6-(6,7),6-(8,8),7-(6,27)]    4
6[1-(0),7-(6,27),7-(6,27)]    2
6[6-(6,7),6-(8),7-(6,27)]    3
6[6-(6,7),8-(27)]    4
7[6-(1,7),6-(6,6),27-(7,7,7,8,8)]    1
7[6-(1,6),6-(1,6),27-(7,7,7,8,8)]    1
7[6-(1,7),6-(6,6),27-(8,8,8)]    1
7[6-(1,7),6-(6,6),27-(8,8)]    1
8[6-(6,8),27-(7,7,7,7,8)]    1
27[7-(6,6),7-(7,7),7-(7,7),8-(15)]    1
15[8-(27),8-(27),8-(27)]    1
7[6-(1,6),6-(1,6),27-(7,7,8)]    1
7[7-(6),7-(7,27),27-(7,7,8)]    1
7[6-(6,7),7-(7,27)]    2
8[15-(8,8),27-(7,7,7)]    1
27[7-(6,6),7-(6,6),7-(6,6),8-(6),8-(6)]    3
6[6-(1,6,7),8-(27),8-(27)]    2
6[1-(0),6-(1,1,1),6-(8,8),7-(1,6)]    2
6[6-(1,6,7),8-(0),8-(0)]    2
7[1-(0),6-(1,6,6),6-(6,8)]    2
7[6-(1,6),6-(1,6),27-(7,7,8,8)]    2
7[1-(0),6-(1,6,6),6-(6)]    2
8[6-(6,8),27-(7,7,7,8)]    3
27[7-(6),7-(6),7-(6),7-(6)]    1
1[6-(7)]    1
74[6-(7),6-(7),6-(7),6-(7),6-(7),6-(7),6-(7),6-(7)]    2
6[7-(27),74-(6,6,6,6,6,6,6)]    1
6[7-(0),74-(6,6,6,6,6,6,6)]    2
6[1-(0),7-(6),7-(6)]    1
6[1-(0),6-(1,7),6-(1,7)]    2
6[1-(0),7-(6)]    1
6[1-(0),6-(1),6-(1,7)]    1
7[6-(74),27-(7,7,7)]    1
7[6-(74),27-(7)]    2
7[6-(74)]    2
7[6-(1),6-(1,6)]    1
26[7-(6),7-(6)]    1
26[7-(6)]    1
74[6-(7),16-(74,74),16-(74,74),16-(74,74),16-(74,74)]    2
74[6-(0),16-(74,74),16-(74,74),16-(74,74),16-(74,74)]    2
6[7-(26),74-(16,16,16,16)]    1
6[74-(16,16,16,16)]    2
16[74-(6,16,16,16),74-(6,16,16,16),74-(6,16,16,16)]    2
7[6-(74),26-(7)]    1
7[6-(74),26-(0)]    1
58[8-(15),8-(15),8-(6),8-(6),8-(6),8-(6),8-(6)]    1
58[8-(15),8-(15),8-(6),8-(6)]    1
15[6-(6,8),8-(0),8-(0),8-(0)]    1
15[6-(6,8),8-(0),8-(58),8-(58)]    1
15[6-(6,8),8-(0),8-(0),8-(58)]    1
15[6-(6,8),8-(58),8-(58)]    1
6[6-(8,15),8-(0),8-(58)]    1
6[6-(8,8),8-(58),15-(8,8,8)]    1
6[6-(8,15),8-(58),8-(58)]    1
6[6-(8,8),8-(58),15-(8,8)]    1
8[6-(6,15),58-(8,8,8,8,8,8)]    1
8[15-(6,8,8),58-(8,8,8,8,8,8)]    2
8[15-(6,8,8),58-(8,8,8)]    1
8[15-(6,8),58-(8,8,8,8,8,8)]    1
24[8-(6),8-(6),8-(6),8-(6)]    1
8[6-(6,8),24-(8,8,8)]    1
27[7-(6,6),8-(1,1,27),8-(6),8-(6),8-(6)]    4
27[7-(6,6),7-(6,6),8-(1,1,27),8-(6),8-(6),8-(6)]    6
1[8-(1,27,27)]    7
6[6-(1,6),6-(1,7),8-(6)]    1
6[1-(0),6-(6,8),7-(6,27)]    1
6[1-(0),6-(6,8),7-(6)]    1
6[1-(0),6-(6),7-(6,27)]    2
6[6-(1,6),6-(1,7)]    1
8[1-(0),1-(0),27-(7,7,8,8,8),27-(7,8,8,8)]    4
8[1-(0),1-(0),27-(7,7,8,8,8),27-(7,7,8,8,8)]    3
27[7-(6,6),7-(6,6)]    1
6[6-(1,6),6-(1,7),6-(1,7)]    1
6[1-(0),6-(6,6),7-(7)]    1
6[1-(0),6-(6,6),7-(0)]    1
6[6-(1),6-(1,6),6-(1,7)]    1
7[6-(1,6),7-(6)]    1
7[6-(1,6),6-(1,6),27-(7)]    1
7[6-(1,6)]    1
27[8-(6),8-(6),8-(6,27)]    3
6[6-(6,6),8-(0),8-(27,27)]    9
8[6-(6,8),27-(8,8,8),27-(8,8,8,8,8)]    5
8[6-(6,8),27-(8,8),27-(8,8,8)]    2
8[6-(6,8),27-(8,8),27-(8,8)]    2
29[6-(6,6),6-(6,6),8-(6),8-(6)]    2
6[6-(1,6),6-(6,6),8-(6)]    4
6[6-(1,6),6-(6,29),6-(6,8)]    2
6[6-(1,6),6-(6),6-(6,8)]    2
6[1-(0),1-(0),6-(1,1,8),8-(6)]    2
6[6-(1,6),6-(6,6),6-(6,8)]    2
6[6-(1,6),6-(1,6),6-(6)]    4
6[6-(6,29),6-(6,6),29-(6,8,8)]    2
6[6-(1,6),6-(1,6),6-(6,29)]    2
6[1-(0),6-(1,6),7-(6,6)]    2
8[6-(1,1,6),6-(1,1,6)]    2
8[6-(6,8),29-(6,6,8)]    2
7[6-(1,1,6),6-(1,6),6-(1,6)]    2
65[7-(6,6),7-(6,6),7-(6,6),8-(6),8-(6),8-(6),8-(6),8-(6),8-(6)]    1
6[6-(6,7),8-(27),8-(65)]    1
6[6-(1,6),6-(8,8),7-(6,65)]    1
6[6-(6,7),8-(0),8-(65)]    1
6[6-(6,7),8-(65)]    1
6[6-(1,6),6-(8),7-(6,65)]    1
7[6-(6,6),6-(6,6),65-(7,7,8,8,8,8,8,8)]    1
8[6-(6,8),65-(7,7,7,8,8,8,8,8)]    1
8[6-(6),65-(7,7,7,8,8,8,8,8)]    1
28[7-(1,6),7-(6,6),7-(6,6),8-(6)]    1
1[7-(6,28)]    1
6[6-(1,6,7),8-(0),8-(28)]    1
6[1-(0),6-(1,1,1),6-(8,8),7-(1,28)]    1
6[1-(0),6-(1,6),7-(6,28)]    5
6[6-(1,6,7),8-(28)]    1
6[1-(0),6-(1,1,1),6-(8),7-(1,28)]    1
7[1-(0),6-(1,6,6),28-(7,7,8)]    1
7[6-(1,6),6-(1,6),28-(7,7,8)]    1
8[6-(6,8),28-(7,7,7)]    1
8[6-(6),28-(7,7,7)]    1
26[7-(6,6,6),8-(15,26),8-(15,26),8-(15,26),8-(15,26)]    1
26[7-(6,6,6),8-(15,26),8-(15,26),8-(15,26)]    1
15[6-(7),8-(0),8-(26,26),8-(26,26)]    1
15[6-(7),8-(0),8-(26,26)]    1
6[7-(6,6,26),15-(8,8,8)]    1
6[6-(7),7-(6,6,26)]    1
6[7-(6,6,26),15-(8,8)]    1
7[6-(15),6-(6),6-(6),26-(8,8,8,8)]    1
7[6-(15),6-(6),6-(6),26-(8,8,8)]    1
8[15-(6,8,8),26-(7,8,8,8),26-(7,8,8,8)]    1
8[15-(6,8,8),26-(7,8,8),26-(7,8,8,8)]    1
8[15-(6,8,8),26-(7,8,8),26-(7,8,8)]    1
8[15-(6,8),26-(7,8,8),26-(7,8,8,8)]    1
58[8-(15),8-(15,58),8-(15,58),8-(15,58),8-(6),8-(6),8-(6),8-(6),8-(6),15-(6,8,8,8)]    1
58[8-(15),8-(15),8-(15),8-(15,58),8-(15,58),8-(6),8-(6),15-(6,8,8,8)]    1
58[8-(15),8-(15,58),8-(15,58),8-(15,58),8-(6),8-(6),8-(6),8-(6),15-(6,8,8,8)]    1
15[6-(1,1,7),8-(58),8-(58),8-(58,58),58-(8,8,8,8,8,8,8,8,8)]    1
15[6-(1,1,7),8-(58),8-(58,58),8-(58,58),58-(8,8,8,8,8,8,8)]    1
15[6-(1,1,7),8-(58),8-(58),8-(58,58),58-(8,8,8,8,8,8,8,8)]    1
1[7-(6,6,6)]    1
6[1-(0),1-(0),7-(1,6,6),15-(8,8,8,58)]    1
6[1-(0),1-(0),6-(1,1,6),7-(1,6,6)]    1
6[6-(1,6,6),8-(0),8-(1)]    1
7[1-(0),6-(1,1,15),6-(1,1,6),6-(1,1,6)]    1
8[15-(6,8,8,58),58-(8,8,8,8,8,8,8,8,15)]    1
8[15-(6,8,8,58),58-(8,8,8,8,8,8,8,8,15),58-(8,8,8,8,8,8,8,8,15)]    1
8[15-(6,8,8,58),58-(8,8,8,8,8,8,15)]    1
8[6-(6,8),58-(8,8,8,8,8,8,15)]    1
8[6-(6,8),58-(8,8,8,8,8,8,8,8,15)]    1
8[6-(6,8),58-(8,8,8,8,8,8,8,15)]    1
8[15-(6,8,8,58),58-(8,8,8,8,8,8,15),58-(8,8,8,8,8,8,8,8,15)]    1
8[15-(6,8,8,58),58-(8,8,8,8,8,8,8,15)]    1
8[15-(6,8,8,58),58-(8,8,8,8,8,8,8,15),58-(8,8,8,8,8,8,8,8,15)]    1
8[15-(6,8,8,58),58-(8,8,8,8,8,8,15),58-(8,8,8,8,8,8,8,15)]    1
8[6-(6),58-(8,8,8,8,8,8,8,15)]    1
6[7-(26),41-(6,6,6,6,6,6,6)]    1
6[7-(0),41-(6,6,6,6,6,6,6)]    1
6[6-(1,1),6-(1,6),6-(1,7)]    1
7[6-(41),26-(7,7,7)]    1
7[6-(41)]    1
7[6-(1,6),6-(1,6),26-(7,7,7)]    1
41[6-(7),6-(7),6-(7),6-(7),6-(7),6-(7),6-(7),6-(7)]    1
26[7-(6),7-(6),7-(6,6),7-(6,6)]    1
60[7-(6,6),7-(6,6),8-(6),8-(6),8-(6),8-(6),8-(74),8-(74,74)]    1
60[7-(6,6),8-(6),8-(6),8-(6),8-(74),8-(74)]    1
60[8-(6),8-(6),8-(74)]    1
74[8-(0),8-(60),8-(74),8-(74),8-(74),8-(74)]    1
74[8-(74),8-(74),8-(74),8-(74)]    4
74[8-(60),8-(74),8-(74),8-(74),8-(74),8-(74)]    1
74[8-(60,74),8-(74),8-(74),8-(74),8-(74)]    1
6[6-(1,6),6-(8,8),7-(6,60)]    1
6[6-(6,7),8-(0),8-(60)]    1
6[6-(6,7),8-(60),8-(60)]    1
6[6-(1,6),6-(8),7-(6,60)]    1
6[6-(6,7),8-(60)]    1
7[6-(6,6),6-(6,6),60-(7,8,8,8,8,8,8)]    1
7[6-(6,6),6-(6,6),60-(8,8,8,8,8)]    1
8[74-(8,8,8,8,8),74-(8,8,8,8,8)]    4
8[74-(8,8,8,8,8)]    4
8[74-(8,8,8,8),74-(8,8,8,8)]    2
8[74-(8,8,8),74-(8,8,8)]    4
8[6-(6,8),60-(7,7,8,8,8,8,8)]    1
8[6-(6,8),60-(8,8)]    1
8[60-(8,8),74-(8,8,8,8,8)]    1
8[60-(7,8,8,8,8),74-(8,8,8,8,8)]    1
8[74-(8,8,8),74-(8,8,8,8,8)]    4
8[74-(8,8,8),74-(8,8,8,8)]    4
8[6-(6,8),60-(7,8,8,8,8)]    1
8[74-(8,8,8,8),74-(8,8,8,8,8)]    4
8[60-(7,7,8,8,8,8,8),74-(8,8,8,8,8)]    1
8[60-(7,7,8,8,8,8,8),74-(8,8,8,8),74-(8,8,8,8)]    1
8[6-(6),60-(7,8,8,8,8)]    1
6[1-(0),1-(0),6-(1,1,6),6-(1,6)]    1
6[1-(0),6-(1,1,6),6-(6,6)]    1
6[1-(0),1-(0),6-(1,1,6),6-(6,6)]    6
6[1-(0),1-(0),6-(1,1,6),6-(1,1,6)]    7
58[8-(6),8-(6),8-(6),8-(6),8-(6,58),8-(6,58),8-(6,58),8-(6,58)]    4
58[8-(6),8-(6),8-(6),8-(6,58),8-(6,58),8-(6,58),8-(6,58)]    3
6[6-(6,6),8-(0),8-(58,58)]    1
6[6-(6,6),8-(29),8-(58)]    1
92[8-(1,6),8-(6),8-(6),8-(6),8-(6)]    1
92[8-(6),8-(6)]    1
92[8-(1,6),8-(6),8-(6),8-(6)]    1
1[8-(6,92)]    1
6[6-(1,1,6),6-(1,1,6),6-(8,8),8-(1,92)]    1
6[6-(6,6,8),8-(92),8-(92)]    1
6[6-(1,1,6),8-(0),8-(92)]    1
6[6-(1,1,6),8-(92),8-(92)]    1
6[1-(0),1-(0),6-(6,6,8),6-(8)]    1
6[6-(1,1,6),8-(92)]    1
8[1-(0),6-(6,6,6),92-(8,8,8,8)]    1
8[6-(6,8),92-(8)]    1
8[1-(0),6-(6,6,6),92-(8,8,8)]    1
8[6-(6),92-(8,8,8,8)]    2
27[7-(6)]    1
6[7-(27),74-(16,16,16,16)]    1
7[6-(74),27-(0)]    1
58[7-(6,6),7-(6,6),8-(6),8-(6),8-(6),8-(6),8-(74),8-(74,74)]    1
58[7-(6,6),8-(6),8-(6),8-(6),8-(74),8-(74)]    1
58[8-(6),8-(6),8-(74)]    1
58[7-(6,6),8-(6),8-(6),8-(74),8-(74)]    1
74[8-(0),8-(58),8-(74),8-(74),8-(74),8-(74)]    1
74[8-(58),8-(74),8-(74),8-(74),8-(74),8-(74)]    1
74[8-(58,74),8-(74),8-(74),8-(74),8-(74)]    1
74[8-(0),8-(58,74),8-(74),8-(74),8-(74),8-(74)]    1
7[6-(6,6),6-(6,6),58-(8,8,8,8,8)]    1
7[6-(6,6),6-(6,6),58-(8,8,8,8)]    1
8[58-(7,7,8,8,8,8,8),74-(8,8,8,8),74-(8,8,8,8,8)]    1
8[6-(6,8),58-(8,8)]    3
8[58-(7,8,8,8,8),74-(8,8,8,8,8)]    1
8[58-(7,7,8,8,8,8,8),74-(8,8,8,8,8)]    1
8[58-(8,8),74-(8,8,8,8,8)]    1
8[6-(6,8),58-(7,8,8,8,8)]    1
8[6-(6,8),58-(7,8,8,8)]    1
8[6-(6),58-(8,8)]    1
8[58-(7,8,8,8),74-(8,8,8,8,8)]    1
57[8-(42,42),8-(42,42),8-(42,42),8-(6),8-(6)]    1
57[8-(42,42),8-(42,42),8-(42,42),8-(6)]    1
42[8-(42),8-(42),8-(42,57),8-(42,57),42-(8,8,8,8)]    1
42[8-(42),8-(42),8-(42,57),8-(42,57)]    1
42[8-(15),8-(42),8-(42),8-(42,57),8-(42,57),42-(8,8,8,8)]    1
42[8-(42),8-(42),8-(42,57),8-(42,57),42-(8,8,8,8,8)]    1
15[8-(0),8-(0),8-(42),8-(42)]    1
8[42-(8,8,8,42),42-(8,8,8,42),57-(8,8,8)]    1
8[42-(8,8,8,42),42-(8,8,8,42),57-(8,8,8,8)]    1
8[42-(8,8,8,42),42-(8,8,8,42)]    1
8[42-(8,8,8),42-(8,8,8,42)]    1
8[15-(8,8,8)]    2
8[42-(8,8,8),42-(8,8,8),57-(8,8,8,8)]    1
8[42-(8,8,8),42-(8,8,8),57-(8,8,8)]    1
8[42-(8,8,8,42),42-(8,8,8,8,42)]    1
8[15-(8,8,8),42-(8,8,8,8,42)]    1
8[42-(8,8,8,42),42-(8,8,8,8,42),57-(8,8,8,8)]    1
8[42-(8,8,8),42-(8,8,8,8,42)]    1
8[42-(8,8,8,42),42-(8,8,8,8,42),57-(8,8,8)]    1
8[6-(6,8),57-(8,8,8)]    1
8[6-(6),57-(8,8,8)]    1
26[7-(6,6),8-(26,26),8-(6),8-(6),8-(6),8-(6)]    2
26[7-(6,6),8-(26,26),8-(6),8-(6),8-(6)]    1
6[8-(26),8-(26)]    1
6[6-(6,6),8-(26)]    1
7[6-(1,6),6-(1,6),26-(8,8,8,8,8)]    2
7[6-(1,6),6-(1,6),26-(8,8,8,8)]    2
8[6-(6,8),26-(7,8,8,8,8)]    2
8[26-(7,8,8,8,8),26-(7,8,8,8,8),26-(7,8,8,8,8)]    2
8[6-(8),26-(7,8,8,8,8)]    1
8[26-(7,8,8,8),26-(7,8,8,8,8),26-(7,8,8,8,8)]    1
8[6-(6,8),26-(7,8,8,8)]    2
8[6-(6),26-(7,8,8,8,8)]    1
30[7-(6,6),7-(6,6),7-(6,6),7-(6,6)]    1
30[7-(6,6),7-(6,6),7-(6,6),7-(6,6),8-(0),8-(0)]    1
1[6-(1,7,7)]    2
6[1-(0),6-(1,6),7-(6,30)]    1
6[1-(0),1-(0),7-(6,6),7-(6,6)]    1
7[6-(1,6),6-(1,6),30-(7,7,7)]    1
7[6-(1,1,7),6-(6,6),6-(6,6)]    1
7[6-(1,6),6-(1,6),30-(7,7,7,8,8)]    1
8[30-(7,7,7,7,8)]    1
25[8-(6),8-(6),8-(6),8-(6),8-(6,28),8-(6,28)]    1
28[8-(6),8-(6),8-(6),8-(6,25)]    1
28[8-(6)]    1
6[6-(6,6),8-(25),8-(28)]    1
6[6-(6,6),8-(25,28),8-(28)]    1
8[6-(6,8),28-(8,8,8)]    1
8[6-(6,8),25-(8,8,8,8,8),28-(8,8,8)]    1
8[6-(6,8),28-(0)]    1
58[8-(6),8-(6),8-(6),8-(6),8-(6),8-(6),8-(6,6),8-(6,6),8-(6,6)]    2
6[1-(0),1-(0),6-(8,8),8-(6,58)]    2
6[6-(1,1,8),8-(29),8-(58)]    1
6[1-(0),1-(0),6-(8),8-(6,58)]    1
8[6-(1,1,6),6-(1,1,6),58-(8,8,8,8,8,8,8,8)]    2
8[6-(6),58-(8,8,8,8,8,8,8,8)]    2
27[8-(1,27),8-(6),8-(6)]    1
27[8-(1,27,27),8-(6),8-(6)]    1
27[8-(1,27,27),8-(1,27,27),8-(6),8-(6),8-(6),8-(6)]    1
1[8-(27,27)]    2
8[1-(0),27-(8,8),27-(8,8)]    1
8[1-(0),27-(8,8),27-(8,8),27-(8,8,8,8,8)]    1
8[6-(6),27-(8,8)]    2
27[7-(6,6),8-(1,27,27),8-(6),8-(6),8-(6,27)]    1
27[8-(1,27,27),8-(6),8-(6),8-(6),8-(6,27),8-(6,27)]    1
6[6-(1,1,1),8-(27),8-(27,27)]    1
6[6-(1,6),6-(1,6),6-(6,7)]    1
6[6-(1,6),6-(6,6),7-(6)]    4
7[6-(6,6),6-(6,6)]    4
8[1-(0),27-(7,8,8,8),27-(8,8,8,8),27-(8,8,8,8,8)]    1
8[6-(6,8),27-(8,8,8,8,8),27-(8,8,8,8,8)]    1
8[6-(6,8),27-(7,8,8,8),27-(8,8,8,8,8)]    1
8[1-(0),27-(7,8,8,8),27-(8,8,8,8,8),27-(8,8,8,8,8)]    1
8[6-(6,8),27-(8,8,8,8),27-(8,8,8,8,8)]    3
25[7-(6,7),7-(6,7),8-(6),8-(6),8-(6)]    2
25[7-(6,6),7-(6,7),7-(6,7),8-(6),8-(6),8-(6)]    2
25[7-(6,6),7-(6,7),7-(6,7),8-(6),8-(6)]    2
6[6-(1,6),6-(6,6),8-(25)]    2
6[6-(1,6),6-(6,8),6-(7,8)]    3
6[6-(6,6),7-(7,25),8-(25)]    2
6[6-(1,1,6),7-(7,25),8-(25)]    2
6[1-(0),1-(0),6-(1,1,6),6-(7,8)]    2
6[6-(1,1,6),7-(7,25)]    2
6[1-(0),1-(0),6-(1,1,6),6-(7)]    2
7[6-(6,8),7-(6,25),25-(7,8,8,8)]    2
7[6-(6,8),7-(6,25),25-(7,7,8,8,8)]    2
7[6-(1,6),6-(1,6),25-(7,7,8,8,8)]    2
7[6-(1,6),6-(1,6),25-(7,7,8,8)]    2
7[6-(6,8),7-(6,25),25-(7,7,8,8)]    2
7[6-(6),7-(6,25),25-(7,8,8,8)]    2
8[6-(6,6),25-(7,7,8,8)]    2
8[6-(6,7),25-(7,7,7,8,8)]    2
8[6-(6,7),25-(7,7,8,8)]    2
8[6-(6,6),25-(7,7,7,8,8)]    2
8[6-(6,7),25-(7,7,7,8)]    2
8[6-(6,6),25-(7,7,7,8)]    2
6[6-(1,6),6-(1,6),6-(7,16)]    1
6[6-(6,6),7-(7),16-(6)]    1
16[6-(6,7),6-(6,7)]    1
7[6-(1,7),6-(6,6),27-(7,7,7,8)]    1
7[6-(6,16),7-(6)]    1
7[6-(1,6),6-(1,6),27-(7,7,7,8)]    1
57[7-(6,6),7-(6,6),8-(6),8-(6),8-(6),8-(6),8-(74),8-(74,74)]    1
57[7-(6,6),8-(6),8-(6),8-(6),8-(74),8-(74)]    1
57[8-(6),8-(6),8-(74)]    1
74[8-(0),8-(57),8-(74),8-(74),8-(74),8-(74)]    1
74[8-(57,74),8-(74),8-(74),8-(74),8-(74)]    1
74[8-(57),8-(74),8-(74),8-(74),8-(74),8-(74)]    1
74[8-(0),8-(57,74),8-(74),8-(74),8-(74),8-(74)]    1
74[8-(57,74),8-(74),8-(74),8-(74)]    1
74[8-(0),8-(57),8-(74),8-(74),8-(74)]    1
6[6-(6,7),8-(0),8-(57)]    1
6[6-(1,6),6-(8,8),7-(6,57)]    1
6[6-(6,7),8-(57),8-(57)]    1
7[6-(6,6),6-(6,6),57-(7,8,8,8,8,8,8)]    1
7[6-(6,6),6-(6,6),57-(8,8,8,8,8)]    1
8[57-(7,7,8,8,8,8,8),74-(8,8,8,8),74-(8,8,8,8,8)]    1
8[6-(6,8),57-(7,7,8,8,8,8,8)]    1
8[57-(7,7,8,8,8,8,8),74-(8,8,8,8,8)]    1
8[57-(7,8,8,8,8),74-(8,8,8,8,8)]    1
8[57-(8,8),74-(8,8,8,8,8)]    1
8[6-(6,8),57-(8,8)]    1
8[6-(6,8),57-(7,8,8,8,8)]    1
8[74-(8,8,8,8)]    1
8[57-(7,7,8,8,8,8,8),74-(8,8,8),74-(8,8,8,8,8)]    1
8[57-(7,8,8,8,8),74-(8,8,8,8)]    1
68[8-(6),8-(6),8-(6),8-(7),8-(7),8-(7),8-(7),8-(7),8-(7)]    1
6[6-(6,6),7-(1,6),8-(68)]    1
6[1-(0),1-(0),6-(6,6),7-(1,6)]    2
7[1-(0),6-(1,1,6),6-(6,8)]    1
7[8-(0),8-(68),8-(68)]    1
7[8-(68),8-(68)]    1
8[6-(6,7),68-(8,8,8,8,8,8,8,8)]    1
8[7-(8,8),68-(8,8,8,8,8,8,8,8)]    1
8[7-(8),68-(8,8,8,8,8,8,8,8)]    1
58[8-(1,6),8-(15),8-(15),8-(6),8-(6),8-(6),8-(6)]    1
58[8-(1,6),8-(15),8-(15),8-(6),8-(6),8-(6)]    1
15[6-(1,6,8),8-(1),8-(58),8-(58)]    1
1[8-(15)]    1
1[6-(6,8,15)]    1
6[1-(0),6-(8,8),8-(1,58),15-(8,8,8)]    1
6[6-(1,8,15),8-(58),8-(58)]    1
8[1-(0),15-(6,8,8)]    1
8[1-(0),6-(1,6,15),58-(8,8,8,8,8)]    1
8[15-(6,8,8),58-(8,8,8,8,8)]    1
8[1-(0),6-(1,6,15),58-(8,8,8,8,8,8)]    1
30[8-(6),8-(6),8-(6)]    2
14[6-(6,6),6-(6,6),6-(6,6),6-(6,6)]    3
6[6-(1,6),6-(1,6),14-(6,6,6)]    3
6[1-(0),6-(1,6),6-(6,14)]    3
6[6-(6,6),8-(30),8-(30)]    3
8[6-(6,8),30-(8,8)]    2
58[8-(6),8-(6),8-(6),8-(6),8-(6,58),8-(6,58),8-(6,58)]    2
6[6-(6,6),6-(6,6),6-(9,9,9),6-(9,9,9)]    3
6[6-(6,6),8-(0),8-(1)]    4
6[6-(6,6,6),9-(0),9-(0),9-(0)]    3
6[6-(6,6),6-(6,6),6-(9,9),6-(9,9,9)]    3
6[6-(6,6,6),9-(0),9-(0)]    3
8[6-(6,8),58-(8,8,8,8,8,8),58-(8,8,8,8,8,8,8,8)]    2
9[6-(6,9,9)]    3
9[6-(6,9)]    3
27[8-(6),8-(6),8-(6),8-(6),8-(6,27)]    5
58[8-(6),8-(6),8-(6),8-(6,58),8-(6,58),8-(6,58)]    1
6[1-(0),1-(0),6-(6,6),6-(8,8)]    1
6[6-(1,1,6),8-(58),8-(58,58)]    1
6[6-(1,1,6),8-(0),8-(58)]    1
6[1-(0),1-(0),6-(6,6),6-(8)]    1
6[6-(1,1,6),8-(58)]    1
8[6-(6,8),58-(8,8,8,8,8),58-(8,8,8,8,8)]    2
30[7-(6,6),8-(30),8-(30),8-(6)]    2
6[1-(0),7-(6,30),7-(6,6)]    3
6[6-(1,6),6-(6,7),7-(6,30)]    2
6[6-(1,6),6-(6,7),7-(6,6)]    2
7[6-(1,7),6-(6,6),30-(8,8,8)]    2
7[6-(1,7),6-(6,6),6-(6,6)]    2
8[30-(7,8,8),30-(7,8,8)]    2
8[6-(6,8),30-(7,8,8)]    3
8[6-(6),30-(7,8,8)]    2
30[8-(30,30,30),8-(6),8-(6),8-(6),8-(6)]    1
30[8-(30,30,30),8-(6),8-(6),8-(6)]    1
30[8-(30,30),8-(6),8-(6),8-(6)]    1
30[8-(30,30,30),8-(6),8-(6)]    1
6[6-(6,6),8-(1),8-(30)]    1
6[6-(6,6),8-(1)]    1
8[30-(8,8,8),30-(8,8,8),30-(8,8,8),30-(8,8,8,8)]    1
8[6-(6,8),30-(8,8,8,8)]    1
8[30-(8,8,8),30-(8,8,8),30-(8,8,8)]    1
8[30-(8,8),30-(8,8,8),30-(8,8,8),30-(8,8,8,8)]    1
8[1-(0),6-(6)]    2
28[7-(6,6),7-(6,6),8-(1,6),8-(1,6),8-(6),8-(6)]    1
1[8-(6,28)]    1
6[6-(6,8),6-(8),8-(1,28)]    1
6[6-(6,8),8-(0)]    1
6[6-(0),6-(6,8),8-(1,28)]    1
6[6-(6,8)]    1
7[6-(1,6),6-(1,6),28-(7,8,8,8,8)]    2
8[6-(6,8),28-(7,7,8,8,8)]    1
8[1-(0),6-(6,6),28-(7,7,8,8,8)]    1
75[6-(7),16-(75,75),16-(75,75),16-(75,75),16-(75,75)]    1
75[6-(0),16-(75,75),16-(75,75),16-(75,75),16-(75,75)]    1
6[7-(25),75-(16,16,16,16)]    1
6[75-(16,16,16,16)]    1
16[75-(6,16,16,16),75-(6,16,16,16),75-(6,16,16,16)]    1
27[8-(27,27,27,27,27),8-(6,27),8-(6,27,27),8-(6,27,27),8-(6,27,27)]    1
27[8-(27,27,27,27,27),8-(6),8-(6,27),8-(6,27,27),8-(6,27,27),8-(6,27,27)]    1
27[7-(6,6),8-(6),8-(6,27,27),8-(6,27,27)]    1
27[8-(6,27),8-(6,27,27),8-(6,27,27),8-(6,27,27)]    1
27[8-(6),8-(6,27),8-(6,27,27),8-(6,27,27),8-(6,27,27)]    1
27[8-(6,27,27),8-(6,27,27),8-(6,27,27)]    1
1[6-(6,6,6,6,6,6)]    1
1[6-(6,6,6,7)]    1
1[6-(6,6,6,6,6,7)]    1
1[6-(6,6,6,6)]    1
6[6-(1,1,8),6-(1,1,8),6-(1,1,8),6-(6,6)]    1
6[1-(0),1-(0),6-(6,6,6),8-(27,27,27)]    1
6[1-(0),1-(0),6-(6,6,6),8-(27,27)]    1
6[1-(0),6-(1,6,6,6),6-(1,6,6,6),6-(1,6,6,6,6,7),6-(1,6,6,6,6,7),6-(1,6,6,7),6-(6,6,6,6,6,6)]    1
6[1-(0),6-(1,6,6,6,6,6),6-(1,6,6,6,6,7),6-(1,6,6,6,6,7),7-(6,6,6,6,6)]    1
6[1-(0),6-(1,6,6,6),6-(1,6,6,6,6,6),6-(1,6,6,6,6,6),6-(1,6,6,7),6-(1,6,6,7),7-(6,6,6,6,6)]    1
6[1-(0),6-(1,6,6,6,6,6),6-(1,6,6,6,6,6),6-(1,6,6,6,6,7),6-(6,6,6,6,6,6)]    1
6[6-(1,1,1),8-(27),8-(27)]    1
6[6-(1,1,8),6-(1,1,8),6-(1,1,8),6-(6,6,6,6,6,6)]    1
6[6-(1,6,6,6),6-(1,6,6,6),6-(1,6,6,6),6-(1,6,6,6,6,6),6-(1,6,6,6,6,6),6-(1,6,6,6,6,6),6-(6,6,6)]    1
7[6-(1,6,6,6),6-(1,6,6,6),6-(1,6,6,6),6-(1,6,6,6,6,6),6-(1,6,6,6,6,6),6-(1,6,6,6,6,6)]    1
8[6-(1,1,6),27-(7,8,8),27-(8,8,8,8),27-(8,8,8,8,8)]    1
8[6-(1,1,6),27-(8,8,8,8),27-(8,8,8,8,8)]    1
8[6-(1,1,6),27-(8,8),27-(8,8,8,8),27-(8,8,8,8)]    1
8[6-(1,1,6),27-(7,8,8),27-(8,8,8,8,8),27-(8,8,8,8,8)]    1
8[6-(1,1,6),27-(7,8,8),27-(8,8,8),27-(8,8,8,8)]    1
8[6-(1,1,6),27-(8,8,8),27-(8,8,8,8)]    1
8[6-(1,1,6),27-(8,8),27-(8,8,8),27-(8,8,8)]    1
8[6-(1,1,6),27-(7,8,8),27-(8,8,8,8),27-(8,8,8,8)]    1
8[27-(8,8,8,8),27-(8,8,8,8),27-(8,8,8,8),27-(8,8,8,8,8),27-(8,8,8,8,8),27-(8,8,8,8,8)]    1
27[8-(6,27),8-(6,27),8-(6,27),8-(6,27),8-(6,27)]    2
27[8-(6),8-(6),8-(6,27),8-(6,27),8-(6,27)]    1
8[6-(1,8),27-(8,8,8,8),27-(8,8,8,8)]    1
27[7-(6,6),8-(1,27,27),8-(1,27,27),8-(6),8-(6),8-(6)]    1
27[7-(6,6),8-(0),8-(1,27,27),8-(6),8-(6)]    1
27[7-(6,6),8-(1,27,27),8-(1,27,27),8-(6),8-(6)]    1
27[7-(6,6),8-(1,27,27),8-(6),8-(6),8-(6)]    1
6[6-(0),8-(27)]    1
6[6-(8)]    1
8[1-(0),27-(7,8,8,8),27-(7,8,8,8),27-(7,8,8,8,8)]    1
8[27-(7,8,8,8)]    1
27[8-(15),8-(15),8-(15)]    1
27[8-(15),8-(15),8-(15),8-(15)]    1
15[6-(6,6),8-(0),8-(27),8-(27)]    1
15[6-(6,6),8-(0),8-(0),8-(27)]    1
15[6-(6,6),8-(0),8-(0)]    1
6[6-(6,6),6-(6,6),6-(6,8)]    1
6[1-(0),1-(0),6-(1,1,1),8-(6)]    1
6[1-(0),1-(0),1-(0),6-(1,1,8)]    1
6[6-(1,6),6-(1,6),15-(8,8)]    1
8[15-(6,8,8),27-(8,8)]    1
28[7-(6,6),7-(6,6),8-(6),8-(6)]    1
28[7-(6,6),7-(6,6),8-(6)]    2
7[6-(1,6),6-(1,6),28-(7,8,8)]    1
7[6-(1,6),6-(1,6),28-(7,8)]    2
8[6-(6,8),28-(7,7,8)]    1
8[6-(6,8),28-(7,7)]    2
26[6-(1,6,6),6-(1,6,6),6-(1,6,6),6-(1,6,6),6-(1,6,6),6-(1,6,6),6-(1,6,6),6-(1,6,6),6-(1,6,6),6-(6,6,6),6-(6,6,6)]    1
27[8-(1,1,27),8-(1,1,27),8-(6),8-(6),8-(6),8-(6)]    1
27[8-(1,1),8-(1,1,27),8-(6),8-(6),8-(6),8-(6)]    1
1[6-(6,6,26)]    1
6[6-(6,6,26),8-(0),8-(27)]    1
6[6-(1,6,26),6-(1,6,26),6-(8,8),26-(6,6,6,6,6,6,6,6,6,6)]    1
6[1-(0),6-(1,6,26),6-(6,6,26),26-(6,6,6,6,6,6,6,6,6,6)]    1
6[6-(6,6,26),8-(27),8-(27)]    1
6[1-(0),6-(1,6,26),6-(1,6,26),26-(6,6,6,6,6,6,6,6,6,6)]    1
8[1-(0),1-(0),27-(8,8,8,8,8),27-(8,8,8,8,8)]    1
8[1-(0),1-(0),27-(8,8,8,8,8)]    1
30[7-(6,6),8-(6),8-(6),8-(6)]    1
30[7-(6,6),8-(6),8-(6)]    2
6[6-(1,6),6-(1,6),6-(6,8)]    1
6[6-(6,6),6-(6,6),8-(0)]    1
6[1-(0),6-(1,7),7-(6,30)]    1
7[6-(1,6),6-(1,7),30-(8,8,8)]    1
7[6-(1,1,6),6-(1,6),6-(1,7)]    1
7[6-(1,6),6-(1,7),30-(8,8)]    1
8[6-(6,6)]    2
8[6-(6,8),30-(7,8)]    2
8[27-(8,8,8,8),27-(8,8,8,8),27-(8,8,8,8)]    2
27[7-(6,6),7-(6,6),8-(27),8-(6),8-(6),8-(6)]    1
27[7-(6,6),8-(27),8-(6),8-(6),8-(6)]    2
27[7-(6,6),8-(27),8-(6),8-(6)]    2
8[27-(7,7,8,8,8),27-(7,8,8,8)]    1
8[27-(7,8,8,8),27-(7,8,8,8)]    1
8[27-(7,7,8,8,8),27-(7,8,8)]    1
26[7-(6,6),7-(6,6),8-(6),8-(6),8-(6),8-(6)]    1
26[7-(6,6),7-(6,6),8-(1,6),8-(6),8-(6),8-(6)]    1
47[7-(6,6),7-(6,6),7-(6,6),8-(6)]    1
1[6-(1,1,8)]    1
1[8-(6,26)]    1
6[6-(1,7),6-(8,8),7-(6,47)]    1
6[1-(0),6-(6,7),7-(6,47)]    1
6[1-(0),6-(1,7),7-(6,47)]    1
6[6-(6,7),8-(0),8-(0)]    1
6[6-(1,7),6-(8,8),7-(6,26)]    1
6[1-(0),6-(1,7),7-(6,26)]    1
6[6-(6,7),8-(26),8-(26)]    1
6[6-(6,7),8-(26),8-(47)]    1
6[1-(0),1-(0),1-(0),8-(1,26)]    1
6[1-(0),1-(0),1-(0),8-(26)]    1
7[6-(1,6),6-(6,6),47-(7,7,8)]    1
7[6-(1,6),6-(1,6),47-(7,7,8)]    1
7[6-(1,6),6-(6,6),26-(7,8,8,8,8)]    1
8[6-(6,8),26-(7,7,8,8,8)]    1
8[6-(6,8),47-(7,7,7)]    1
8[1-(0),6-(1,1,1),26-(7,7,8,8,8)]    1
8[6-(1,1,1),26-(7,7,8,8,8)]    1
58[7-(6,6),7-(6,6),8-(6),8-(6),8-(6),8-(6)]    1
6[1-(0),6-(1,7),7-(6,58)]    1
6[6-(6,7),6-(8,8),7-(6,58)]    2
6[6-(6,7),8-(0),8-(27)]    2
6[6-(6,7),8-(27),8-(58)]    1
6[6-(6,7),6-(8),7-(6,58)]    1
7[6-(1,6),6-(6,6),58-(7,8,8,8,8)]    1
7[6-(1,6),6-(6,6),27-(7,8,8,8,8)]    2
8[6-(6,8),58-(7,7,8,8,8)]    1
8[6-(6),58-(7,7,8,8,8)]    1
26[7-(6,6),8-(6),8-(6),8-(6),8-(6)]    1
59[7-(6,6),8-(6),8-(6),8-(6),8-(6),8-(74),8-(74,74)]    1
59[8-(6),8-(6),8-(6),8-(74),8-(74)]    1
59[8-(6),8-(6),8-(74)]    1
59[8-(6),8-(6),8-(74),8-(74)]    1
74[8-(0),8-(59),8-(74),8-(74),8-(74),8-(74)]    1
74[8-(59),8-(74),8-(74),8-(74),8-(74),8-(74)]    1
74[8-(59,74),8-(74),8-(74),8-(74),8-(74)]    1
6[6-(1,6),6-(8,8),7-(6)]    1
6[6-(6,7),8-(0),8-(59)]    1
6[6-(6,7),8-(59),8-(59)]    1
6[6-(1,6),6-(8),7-(6)]    1
7[6-(6,6),6-(6,6),59-(8,8,8,8,8,8)]    1
8[6-(6,8),59-(8,8)]    1
8[6-(6,8),59-(7,8,8,8,8,8)]    1
8[59-(8,8),74-(8,8,8,8,8)]    1
8[59-(8,8,8,8),74-(8,8,8,8,8)]    1
8[59-(7,8,8,8,8,8),74-(8,8,8,8,8)]    1
8[59-(7,8,8,8,8,8),74-(8,8,8,8),74-(8,8,8,8)]    1
8[59-(8,8,8),74-(8,8,8,8,8)]    1
8[6-(6),59-(8,8)]    1
27[7-(6),7-(6,7),7-(6,7),8-(16)]    1
6[6-(1,1,1),6-(6,6),7-(7)]    1
6[6-(1,1,1),6-(6,6),7-(1,7)]    1
6[6-(1,1,1),6-(6,6),7-(7,27)]    1
16[8-(0),8-(0),8-(27),8-(27)]    2
16[8-(0),8-(27),8-(27)]    2
7[6-(6,6),7-(1,6)]    1
7[1-(0),6-(6,6),7-(6)]    1
7[6-(6,6),7-(1,6),27-(7,7,8)]    1
7[1-(0),6-(6,6),7-(6,27)]    1
7[6-(16),27-(7,7,8)]    1
8[16-(8,8,8),27-(7,7,7)]    1
8[16-(8,8,8)]    3
8[16-(8,8),27-(7,7,7)]    1
8[16-(8,8)]    3
6[6-(6,6),8-(1),8-(27)]    1
26[8-(6),8-(6),8-(6),8-(6)]    1
8[6-(6,8),26-(8,8,8)]    1
69[8-(1,1),8-(1,1),8-(6),8-(6),8-(6),8-(6),8-(6),8-(6)]    1
69[8-(1,1),8-(1,1),8-(6),8-(6),8-(6),8-(6),8-(6),8-(6),8-(6)]    1
69[8-(1,1),8-(6),8-(6),8-(6),8-(6),8-(6),8-(6)]    1
1[8-(1,69)]    1
6[6-(6,6),8-(0),8-(69)]    1
6[6-(6,6),8-(69),8-(69)]    1
8[6-(6,8),69-(8,8,8,8,8,8)]    1
8[6-(6,8),69-(8,8,8,8,8,8,8)]    1
8[6-(6,8),69-(8,8,8,8,8,8,8,8)]    1
8[1-(0),1-(0),69-(8,8,8,8,8,8,8)]    1
8[1-(0),1-(0),69-(8,8,8,8,8,8,8,8)]    1
8[1-(0),1-(0),69-(8,8,8,8,8,8)]    1
6[6-(6,6),8-(58,58)]    1
8[6-(6),58-(8,8,8,8,8),58-(8,8,8,8,8,8)]    1
27[7-(6,6),7-(6,6),8-(1,1,27),8-(6),8-(6)]    1
8[1-(0),1-(0),27-(7,7,8,8),27-(7,8,8,8)]    1
27[7-(6,6),7-(6,6),8-(6)]    2
7[6-(1,6),6-(1,6),27-(7,8)]    2
8[6-(6,8),27-(7,7)]    2
66[7-(6,6),7-(6,6),7-(6,6),8-(6),8-(6),8-(6),8-(6),8-(6),8-(6)]    1
66[7-(6,6),7-(6,6),7-(6,6),8-(6),8-(6),8-(6),8-(6),8-(6)]    1
6[6-(6,7),8-(27),8-(66)]    1
6[6-(1,6),6-(8,8),7-(6,66)]    1
6[6-(1,6),6-(8),7-(6,66)]    1
7[6-(6,6),6-(6,6),66-(7,7,8,8,8,8,8,8)]    1
7[6-(6,6),6-(6,6),66-(7,7,8,8,8,8,8)]    1
8[6-(6,8),66-(7,7,7,8,8,8,8,8)]    1
8[6-(6,8),66-(7,7,7,8,8,8,8)]    1
92[8-(15),8-(15),8-(15),8-(15),8-(15)]    1
15[6-(1,1,15),8-(0),8-(92),8-(92)]    1
8[15-(6,8),92-(8,8,8,8)]    1
27[7-(6,6),8-(16),8-(16),8-(6),8-(6)]    1
6[1-(0),6-(1,6),6-(6,16)]    2
6[6-(1,6),6-(6,16),6-(8,8)]    1
6[6-(1,6),6-(6,6),16-(8,8,8)]    1
6[6-(1,6),6-(6,6),16-(8,8)]    1
16[6-(6,6),8-(0),8-(0),8-(27)]    1
16[6-(6,6),8-(0),8-(27)]    1
8[16-(6,8,8),27-(7,8,8,8)]    1
8[16-(6,8,8)]    1
8[16-(6,8),27-(7,8,8,8)]    1
8[16-(6,8)]    1
28[7-(6,6),7-(6,6),8-(0),8-(0),8-(0),8-(16)]    1
16[8-(0),8-(0),8-(28),8-(28)]    1
16[8-(0),8-(0),8-(0),8-(28)]    1
16[8-(0),8-(0),8-(0),8-(0)]    1
16[8-(0),8-(0),8-(0)]    1
8[16-(8,8,8),28-(7,7,8,8,8)]    1
8[28-(7,7,8,8,8)]    1
48[8-(15),8-(15),8-(15)]    1
48[7-(6,6),8-(15),8-(15,48),8-(15,48)]    1
15[8-(0),8-(48),8-(48,48),8-(6)]    1
15[8-(48),8-(48),8-(48),8-(6)]    1
6[7-(6),7-(6,6),8-(0)]    1
6[7-(6,48),7-(6,6),8-(0)]    1
6[6-(6),7-(0),7-(6)]    1
6[6-(6),7-(0),7-(6,48)]    1
6[6-(7),6-(7,7)]    1
6[6-(6),7-(6,6)]    1
6[6-(6),7-(6,6),8-(6)]    1
6[6-(6,8),6-(7,8)]    1
6[6-(6),6-(6,8),8-(0)]    1
6[6-(6,8),6-(8),8-(6)]    1
6[6-(6,8),8-(15)]    1
6[6-(6),6-(7,8)]    1
6[6-(6),6-(6,8)]    1
6[6-(6),6-(8),8-(6)]    1
7[6-(6),6-(6,8),6-(7,8)]    1
7[6-(6,7),6-(7,8)]    1
7[6-(6,7),6-(7,8),48-(8,8,8)]    1
7[6-(6,7)]    1
8[6-(6),15-(8,8,8)]    1
8[15-(8,8,8),48-(7,8,8),48-(7,8,8)]    1
8[15-(8,8,8),48-(8,8)]    1
8[15-(8,8,8),48-(7,8,8)]    1
8[6-(7,7)]    1
8[6-(6,6),6-(6,7)]    1
58[8-(6),8-(6),8-(6),8-(6),8-(6),8-(6),8-(6)]    1
6[6-(6,6),7-(1,6),8-(58)]    1
8[6-(6,7),58-(8,8,8,8,8,8)]    1
25[7-(6,6),7-(6,6),7-(6,6),7-(6,6),17-(0)]    1
25[8-(6),8-(6),8-(6),8-(6)]    1
25[8-(6),8-(6)]    2
25[8-(6),8-(6),8-(6),8-(6),17-(0)]    2
25[7-(6,6),7-(6,6),7-(6,6),7-(6,6),17-(0),17-(0)]    1
6[6-(1,6),6-(6,6),7-(6,25)]    1
6[6-(6,6),8-(25),8-(25)]    2
7[6-(6,6),6-(6,6),25-(7,7,7,17)]    1
7[6-(6,6),6-(6,6),25-(7,7,7,17,17)]    1
17[25-(8,8,8,8)]    2
17[25-(7,7,7,7)]    1
17[25-(7,7,7,7,17)]    1
8[6-(6,8),25-(8,8,8)]    1
8[6-(6,8),25-(8)]    2
8[6-(6,8),25-(8,8,8,17)]    2
6[6-(1,1,7),7-(6,27),7-(6,27)]    1
6[1-(0),7-(6,27),7-(7)]    1
6[1-(0),1-(0),6-(7,7),7-(6,7)]    1
6[1-(0),7-(6,27),7-(6,7)]    1
7[6-(6,6),6-(6,7),27-(7,7,8,8)]    1
7[6-(1,7),6-(1,7),27-(7,7,8,8)]    1
7[6-(1,1,6),6-(1,7),7-(6)]    1
7[6-(1,7),7-(6,6)]    1
8[6-(6),27-(7,7,7,8)]    1
71[8-(1,1),8-(6),8-(6),8-(6),8-(6),8-(6),8-(6)]    1
71[1-(8),8-(1,1),8-(1,1),8-(6),8-(6),8-(6),8-(6),8-(6),8-(6),8-(6)]    1
1[8-(1)]    1
1[8-(1,71)]    1
1[8-(1,71),71-(8,8,8,8,8,8,8,8,8)]    1
6[6-(6,6),8-(0),8-(71)]    1
6[6-(6,6),8-(71),8-(71)]    1
8[6-(6,8),71-(8,8,8,8,8,8)]    1
8[6-(6,8),71-(1,8,8,8,8,8,8,8,8)]    1
8[1-(0),1-(0)]    1
8[1-(0),1-(0),71-(8,8,8,8,8,8)]    1
8[1-(0),1-(0),71-(1,8,8,8,8,8,8,8,8)]    1
8[1-(0),1-(71),71-(1,8,8,8,8,8,8,8,8)]    1
8[8-(17),17-(8,8,8)]    1
17[8-(0),8-(0),8-(8),8-(8)]    1
59[8-(6),8-(6),8-(6),8-(6),8-(6),8-(6,59),8-(6,59)]    1
59[8-(6),8-(6),8-(6),8-(6),8-(6,59),8-(6,59)]    1
6[6-(8,8),8-(27),8-(27)]    1
6[6-(6,6),8-(27),8-(59)]    1
6[6-(6,6),8-(27),8-(59,59)]    1
7[6-(1,7),6-(6,6),27-(7,8,8,8,8)]    1
7[6-(1,7),6-(6,6),27-(8,8,8,8)]    1
8[6-(6,8),59-(8,8,8,8,8,8)]    1
8[6-(6,8),59-(8,8,8,8,8,8),59-(8,8,8,8,8,8)]    1
8[6-(6,8),59-(8,8,8,8,8),59-(8,8,8,8,8,8)]    1
8[6-(6),59-(8,8,8,8,8,8)]    1
6[6-(1,6),6-(6,7),8-(6)]    1
6[6-(1,6),6-(6,8),7-(8,8)]    1
6[6-(1,6),6-(6),7-(8,8)]    1
58[7-(6,6),7-(6,6),8-(6),8-(6),8-(6),8-(6),8-(6),8-(6),8-(6),8-(6)]    1
58[8-(6),8-(6),8-(6)]    2
6[6-(1,1,7),8-(1),8-(58)]    1
6[1-(0),1-(0),6-(8,8),7-(1,1)]    1
6[6-(1,1,7),8-(1)]    1
6[1-(0),1-(0),6-(8),7-(1,1)]    1
7[6-(6,6),6-(6,6),58-(7,8,8,8,8,8,8,8,8)]    1
7[1-(0),1-(0),6-(1,1,6)]    2
8[6-(6,8),58-(7,7,8,8,8,8,8,8,8)]    1
25[8-(92),8-(92)]    1
8[25-(8),92-(8,8,8,8,8,8)]    1
29[7-(6,6),8-(6),8-(6),8-(6),8-(6)]    2
7[6-(1,6),6-(1,6),29-(8,8,8,8)]    2
8[6-(6,8),29-(7,8,8,8)]    2
6[6-(1,1,8),6-(1,6),6-(1,6)]    3
28[7-(6,6),7-(6,6),8-(6),8-(6),8-(6)]    1
28[7-(6,6),7-(6,6)]    1
6[6-(6,6),8-(28),8-(28)]    1
7[6-(1,6),6-(1,6),28-(7)]    1
7[6-(1,6),6-(1,6),28-(7,8,8,8)]    1
8[6-(6,8),28-(7,7,8,8)]    1
58[8-(6),8-(6)]    2
92[8-(6),8-(6),8-(6),8-(6),8-(92)]    1
92[8-(6),8-(6),8-(6),8-(92)]    1
6[6-(6,6),8-(92)]    2
8[6-(6,8),58-(8)]    2
8[92-(8,8,8),92-(8,8,8,8)]    1
29[7-(6,6),53-(29,29),53-(29,29)]    1
29[7-(6,6),53-(29,29),53-(29,29),53-(29,29,29)]    1
29[7-(6,6),29-(7,53,53,53),53-(29,29),53-(29,29),53-(29,29,29)]    1
29[7-(6,6),53-(29,29),53-(29,29),53-(29,29)]    1
53[29-(7,53),29-(7,53,53),29-(7,53,53)]    1
53[29-(7,29,53,53),29-(7,29,53,53),29-(7,53,53)]    1
53[29-(7,53),29-(7,53),29-(7,53,53)]    1
53[29-(7,29,53,53),29-(7,29,53,53),29-(7,53,53),29-(7,53,53)]    1
7[6-(1,6),6-(1,6),29-(53,53)]    1
7[6-(1,6),6-(1,6),29-(53,53,53)]    1
7[6-(1,6),6-(1,6),29-(29,53,53,53)]    1
27[7-(6,6),7-(7),7-(7,27),7-(7,7)]    1
27[7-(0),7-(6,6),7-(7,27),7-(7,7)]    1
7[7-(6),7-(7,27)]    1
7[6-(6,7),7-(7)]    1
7[7-(6),7-(7),27-(7,7,7)]    1
7[7-(7),27-(7,7,7)]    1
7[27-(7,7,7)]    1
7[7-(7)]    1
7[7-(0),7-(27,27)]    1
7[7-(7),27-(7,7,7),27-(7,7,7)]    1
7[7-(27),7-(27)]    1
58[7-(6,6),7-(6,6),8-(6),8-(6),8-(6),8-(6),8-(6),8-(6),8-(6)]    1
6[6-(6,7),6-(8,8),7-(1,6)]    1
6[6-(1,1,1),7-(1,6),7-(6,58)]    1
6[1-(0),1-(0),1-(0),6-(7,7)]    1
7[6-(6,6),6-(6,7),58-(7,8,8,8,8,8,8,8)]    1
7[6-(6,6),6-(6,7),58-(7,8,8,8,8,8,8)]    1
8[6-(6,8),58-(7,7,8,8,8,8,8,8)]    1
8[6-(6),58-(7,7,8,8,8,8,8,8)]    1
27[7-(6,6),7-(6,6),8-(6),8-(6),8-(6,27)]    2
27[7-(6,6),7-(6,6),8-(6),8-(6,27)]    1
8[6-(6,8),27-(7,7,8,8),27-(8,8,8,8)]    1
8[6-(6,8),27-(7,7,8),27-(8,8,8,8)]    1
8[6-(6),27-(8,8,8,8)]    3
27[7-(6,6),8-(1,1,27),8-(6),8-(6)]    1
8[1-(0),1-(0),27-(7,7,8,8,8),27-(7,8,8)]    1
93[8-(6),8-(6),8-(93),8-(93),8-(93)]    1
93[8-(6),8-(93),8-(93),8-(93)]    1
6[6-(6),8-(93),8-(93)]    1
6[6-(8,8),6-(8,8)]    1
6[6-(6),8-(93)]    1
6[6-(8),6-(8,8)]    1
8[93-(8,8,8,8),93-(8,8,8,8)]    1
8[6-(6,8),93-(8,8,8,8)]    1
8[93-(8,8,8),93-(8,8,8,8)]    1
8[6-(6,8),93-(8,8,8)]    1
8[6-(6),93-(8,8,8,8)]    1
6[6-(1,6),8-(0),8-(27)]    1
6[1-(0),6-(1,6),6-(8,8)]    1
6[6-(1,6),8-(27),8-(27)]    1
6[6-(1,6),8-(27)]    1
6[1-(0),6-(1,6),6-(8)]    1
8[6-(6),27-(7,7,8,8)]    1
27[8-(1,27),8-(1,27,27),8-(6),8-(6)]    1
27[8-(1,27),8-(6),8-(6),8-(6)]    1
27[8-(1,27,27),8-(1,27,27)]    1
8[1-(0),27-(8,8,8),27-(8,8,8)]    1
8[1-(0),27-(8),27-(8),27-(8,8,8)]    1
29[7-(1,6,6),7-(1,6,6),8-(6),8-(6)]    1
29[7-(1,6,6),7-(1,6,6),8-(6)]    1
1[7-(6,6,29)]    1
6[6-(1,1,7),8-(58),8-(58)]    1
6[1-(0),1-(0),6-(8,8),7-(1,6,29)]    1
6[6-(1,1,7),8-(29),8-(58)]    1
6[1-(0),1-(0),6-(8,8),7-(1,6)]    1
6[6-(1,1,7),8-(0),8-(58)]    1
6[1-(0),1-(0),6-(8),7-(1,6,29)]    1
6[6-(1,1,7),8-(58)]    1
7[1-(0),6-(1,1,6),6-(1,1,6),29-(7,8,8)]    1
7[1-(0),6-(1,1,6),6-(1,1,6)]    2
7[1-(0),6-(1,1,6),6-(1,1,6),29-(7,8)]    1
8[6-(6,8),29-(7,7)]    1
62[7-(6,6),7-(6,6),7-(6,6),8-(6),8-(6),8-(6),8-(6),8-(6),8-(6)]    1
6[6-(6,7),8-(27),8-(62)]    1
6[6-(1,6),6-(8,8),7-(6,62)]    1
6[6-(6,7),8-(0),8-(62)]    1
6[6-(6,7),8-(62)]    1
6[6-(1,6),6-(8),7-(6,62)]    1
7[6-(6,6),6-(6,6),62-(7,7,8,8,8,8,8,8)]    1
8[6-(6,8),62-(7,7,7,8,8,8,8,8)]    1
8[6-(6),62-(7,7,7,8,8,8,8,8)]    1
27[7-(6,6),7-(6,6),8-(16),8-(16)]    1
8[16-(8,8,8),27-(7,7,8)]    1
8[16-(8,8),27-(7,7,8)]    1
27[8-(1,27,27),8-(6),8-(6),8-(6),8-(6)]    1
27[8-(1,27,27),8-(1,27,27),8-(6),8-(6)]    1
1[7-(1,6,6)]    1
6[1-(0),1-(0),6-(1,1,7),7-(1,6)]    1
6[1-(0),1-(0),6-(1,1,7),7-(1,1,6)]    1
7[1-(0),1-(0),6-(1,1,6),6-(1,1,6)]    1
8[1-(0),27-(8,8,8),27-(8,8,8),27-(8,8,8,8)]    1
12[8-(12,15),8-(12,15),8-(15)]    1
15[6-(1,7),8-(0),8-(12),8-(12,12)]    1
6[1-(0),7-(6,6),15-(8,8,8)]    1
6[1-(0),1-(0),6-(1,7),7-(6,6)]    1
6[1-(0),6-(1,1,7),7-(6,6)]    1
7[6-(1,1,6),6-(1,1,6),6-(1,15)]    1
7[6-(1,1,6),6-(1,15),6-(1,6)]    1
8[12-(8,8),12-(8,8),15-(6,8,8)]    1
8[12-(8,8),15-(6,8,8)]    1
1[6-(7,15)]    1
6[6-(1,6),6-(1,7),6-(8)]    1
6[6-(6,16),8-(27),8-(27)]    1
6[6-(1,6),6-(8,8),16-(6)]    1
6[6-(6,16),8-(0),8-(27,27)]    1
6[6-(1,6),6-(8),16-(6)]    1
6[6-(6,16),8-(27,27)]    1
16[6-(6,6),6-(6,6)]    1
8[6-(6,8),27-(7,7,8,8),27-(8,8,8,8,8)]    1
8[6-(6),27-(7,7,8,8),27-(8,8,8,8,8)]    1
58[8-(6),8-(6),8-(6),8-(6),8-(6),8-(6,58)]    1
7[6-(6,6),6-(6,6),6-(6,6)]    3
8[6-(6,8),27-(8,8,8),27-(8,8,8,8)]    2
26[8-(6),8-(6,26),8-(6,26),8-(6,26),8-(6,26)]    1
26[8-(6),8-(6,26),8-(6,26),8-(6,26),8-(6,26),8-(6,26)]    1
6[1-(0),8-(0),8-(26,26)]    1
6[1-(0),8-(26),8-(26)]    1
8[6-(1,8)]    1
27[8-(6),8-(6),8-(6),8-(6),8-(6),8-(6,27)]    1
27[8-(0),8-(6),8-(6),8-(6),8-(6,27)]    1
1[6-(7,8)]    1
1[6-(1,1,7)]    1
6[1-(0),7-(6,6),8-(27)]    1
6[1-(0),1-(0),1-(0),7-(6,6)]    1
6[7-(6,6)]    1
6[7-(6,6),8-(27)]    1
6[8-(27)]    1
7[6-(1,1,1),6-(1,1,1),6-(1,8)]    1
7[6-(0),6-(0),6-(8)]    1
8[6-(7),27-(8,8,8,8)]    1
8[6-(1,7),27-(8,8,8,8,8)]    1
8[6-(0),27-(8,8,8,8,8)]    1
27[8-(27,27),8-(6),8-(6)]    1
8[27-(8,8),27-(8,8,8),27-(8,8,8,8)]    1
26[7-(6),7-(6),7-(6),7-(6),7-(6,6),7-(6,6)]    3
26[7-(6),7-(6),7-(6)]    1
26[7-(6),7-(6),7-(6),7-(6)]    1
79[6-(7),6-(7),79-(6,6,79),79-(6,6,79)]    1
79[6-(0),6-(7),79-(6,6,79),79-(6,6,79)]    1
6[7-(26),79-(6,79,79)]    1
6[1-(0),7-(6),7-(6,26)]    1
6[79-(6,79,79)]    1
7[6-(79),26-(7,7,7,7,7)]    1
7[6-(1,6),6-(1,7),26-(7,7,7,7,7)]    1
7[6-(79),26-(7,7)]    1
7[6-(79),26-(7,7,7)]    1
7[6-(1,6),6-(1,7),27-(8,8,8,8)]    1
48[7-(6,7),7-(6,7),7-(7,7),7-(7,7),17-(48)]    1
48[7-(6,7),7-(6,7),7-(6,7),7-(6,7)]    1
6[6-(1,1,6),7-(7,48),7-(7,48)]    1
6[1-(0),1-(0),6-(1,1,6),6-(7,7)]    1
7[7-(6,48),7-(7),48-(7,7,7,17)]    1
7[7-(6,48),7-(7,48)]    1
7[6-(6,7),7-(7),48-(7,7,7)]    1
7[6-(6,7),7-(7,48),48-(7,7,7,17)]    1
17[48-(7,7,7,7),48-(7,7,7,7)]    1
23[8-(23,23),8-(23,23),8-(23,32),8-(23,32)]    1
23[8-(23,23),8-(23,23),8-(23,23),8-(23,32),23-(8,8,8,8,23,23),23-(8,8,8,8,8,23)]    1
23[8-(23,23),8-(23,23),8-(23,23),8-(23,23),23-(8,8,8,8),23-(8,8,8,8,23),23-(8,8,8,8,23,23)]    1
23[8-(23,23),8-(23,23),8-(23,23),8-(23,23),23-(8,8,8,8,23),23-(8,8,8,8,23),23-(8,8,8,8,23,23)]    1
23[8-(23,23),8-(23,23),8-(23,23),8-(23,32),23-(8,8,8,8,23),23-(8,8,8,8,23,23)]    1
23[8-(23,23),8-(23,23),8-(23,23),8-(23,32),23-(8,8,8,8,23),23-(8,8,8,8,8)]    1
23[8-(23,23),8-(23,23),8-(23,23),8-(23,32),23-(8,8,8,8),23-(8,8,8,8,23)]    1
23[8-(0),8-(23,23),8-(23,23),8-(23,23),8-(23,23),23-(8,8,8,8,23),23-(8,8,8,8,23)]    1
23[8-(23,23),8-(23,23),8-(23,32),8-(23,32),23-(8,8,8,8,23),23-(8,8,8,8,8,23)]    1
23[8-(23,23),8-(23,23),8-(23,23),8-(23,32),23-(8,8,8,8,23)]    1
23[8-(23,23),8-(23,23),8-(23,23),8-(23,32),23-(8,8,8,8,23,23)]    1
23[8-(23,23),8-(23,23),8-(23,32),8-(23,32),23-(8,8,8,8,23)]    1
23[8-(23,23),8-(23,23),8-(23,23),8-(23,32),8-(27),23-(8,8,8,8,23)]    1
23[8-(23,23),8-(23,23),8-(23,23),8-(23,23),23-(8,8,8,8),23-(8,8,8,8,23)]    1
27[7-(1,1,6),7-(1,1,6),7-(1,1,6),8-(27,32),8-(32)]    1
27[7-(1,1,6),7-(1,1,6),8-(27,32)]    1
27[7-(1,1,6),7-(1,1,6),7-(1,1,6),7-(1,1,6),8-(23)]    1
27[7-(1,1,6),7-(1,1,6),7-(1,1,6),8-(27,32)]    1
32[8-(23,23),8-(23,23),8-(27,27),8-(32)]    1
32[8-(23,23),8-(23,23),8-(32)]    1
32[8-(23,23),8-(23,23),8-(27),8-(32)]    1
1[7-(1,6,27)]    1
6[1-(0),1-(0),6-(1,1,7),7-(1,1,27)]    1
6[1-(0),1-(0),6-(1,1,7),7-(1,1)]    1
7[1-(0),1-(0),6-(1,1,6),27-(7,7,8,8)]    1
7[1-(0),1-(0),6-(1,1,6),27-(7,8)]    1
7[1-(0),1-(0),6-(1,1,6),27-(7,7,7,8)]    1
7[1-(0),1-(0),6-(1,1,6),27-(7,7,8)]    1
8[23-(8,8,8),23-(8,8,8,23,23),32-(8,8,8)]    1
8[23-(8,8,8),23-(8,8,8,23,23),23-(8,8,8,8,23,23)]    1
8[23-(8,8,8),23-(8,8,8,23,23),32-(8,8)]    1
8[23-(8,8,8),23-(8,8,8,23),23-(8,8,8,23,23)]    1
8[23-(8,8,8,23),23-(8,8,8,23,23),23-(8,8,8,23,23,23)]    1
8[23-(8,8,8,23,23),23-(8,8,8,23,23,23),23-(8,8,8,8,23,23)]    1
8[23-(8,8,8,23),23-(8,8,8,23,23,23),23-(8,8,8,23,23,23)]    1
8[23-(8,8,8,23,23),23-(8,8,8,23,23,23),23-(8,8,8,23,23,23)]    1
8[23-(8,8,8,23,23),23-(8,8,8,23,23),23-(8,8,8,23,23,23)]    1
8[23-(8,8,8),23-(8,8,8,23,23),23-(8,8,8,23,23)]    1
8[23-(8,8,8),23-(8,8,8,23,23),23-(8,8,8,8,23)]    1
8[23-(8,8,8,23,23),23-(8,8,8,23,23),23-(8,8,8,8,23)]    1
8[23-(8,8,8,23),23-(8,8,8,23,23),23-(8,8,8,23,23)]    1
8[23-(8,8,8,23),23-(8,8,8,23,23),23-(8,8,8,8,23,23)]    1
8[23-(8,8,8,23,23),23-(8,8,8,23,23),23-(8,8,8,8,23,23)]    1
8[23-(8,8,8,8,23,23)]    1
8[23-(8,8,8,23),23-(8,8,8,23,23),32-(8,8)]    1
8[23-(8,8,8,23,23),23-(8,8,8,23,23),32-(8,8,8)]    1
8[23-(8,8,8,23),23-(8,8,8,23),32-(8,8,8)]    1
8[23-(8,8,8,23),23-(8,8,8,23),23-(8,8,8,23,23)]    1
8[23-(8,8,8,23),23-(8,8,8,8,23),32-(8,8)]    1
8[23-(8,8,8,23),23-(8,8,8,23,23),23-(8,8,8,8,23)]    1
8[23-(8,8,8,8,23),27-(7,7,7,7)]    1
8[32-(8,8),32-(8,8,8)]    1
8[27-(7,7),27-(7,7,7,8),32-(8,8,8)]    1
8[27-(7,7,7,8),32-(8,8,8)]    1
8[27-(7,7),27-(7,7,7),32-(8,8,8)]    1
8[23-(8,8,8,23,23),23-(8,8,8,23,23),32-(8,8)]    1
8[32-(8,8),32-(8,8)]    1
6[6-(1,6),6-(6,6),7-(6,6)]    1
6[6-(1,6),6-(6,6),6-(6,7)]    2
58[8-(6),8-(6),8-(6),8-(6),8-(6),8-(6),8-(6,6),8-(6,6)]    1
6[6-(1,1),8-(58),8-(58)]    1
6[1-(0),1-(0),6-(8,8)]    1
8[6-(1,1,6),6-(1,1,6),58-(8,8,8,8,8,8,8)]    1
29[7-(6,6),8-(6),8-(6),8-(6)]    1
7[6-(1,6),6-(1,6),29-(8,8,8)]    1
8[6-(6),29-(7,8,8,8)]    1
8[6-(6,8),29-(7,8,8)]    1
29[7-(6),7-(6),7-(6),7-(6)]    1
6[7-(29),7-(6)]    1
6[6-(1,1,1),6-(1,6),6-(6,7)]    1
6[7-(29)]    1
6[6-(1,1,1),6-(1,6),6-(6)]    1
7[6-(7),29-(7,7,7)]    1
7[6-(6,6),6-(7)]    1
7[6-(0),29-(7,7,7)]    1
27[7-(6,6),8-(0),8-(6),8-(6),8-(6,27),8-(6,27)]    1
27[7-(6,6),8-(27),8-(6),8-(6),8-(6,27),8-(6,27)]    1
27[7-(6,6),8-(6),8-(6),8-(6,27),8-(6,27)]    1
8[6-(6,8),27-(7,8,8,8,8),27-(7,8,8,8,8)]    1
8[6-(6,8),27-(7,8,8,8),27-(7,8,8,8,8)]    1
8[27-(7,8,8,8,8)]    1
8[27-(7,8,8,8),27-(7,8,8,8,8)]    1
92[8-(6),8-(6),8-(6),8-(6),8-(6),8-(6)]    1
64[8-(6),8-(6),8-(6),8-(6),8-(6),8-(6)]    1
64[8-(6),8-(6),8-(6),8-(6),8-(6)]    1
27[7-(6,6),7-(6,6),7-(6,6),8-(6),8-(6),8-(6)]    1
6[6-(6,6),6-(8,8),7-(6,27)]    1
6[6-(6,7),8-(27),8-(64)]    1
6[6-(6,6),8-(64)]    1
7[6-(1,6),6-(6,6),27-(7,8,8)]    1
8[6-(6,8),64-(8,8,8,8,8)]    1
8[6-(6,8),27-(7,7,7,8,8)]    1
8[6-(6,8),64-(8,8,8,8)]    1
8[6-(6),64-(8,8,8,8)]    1
58[8-(6),8-(6),8-(6),8-(6),8-(6),8-(6),8-(6),8-(6,58),8-(6,58)]    1
8[6-(6,8),58-(8,8,8,8,8,8,8,8),58-(8,8,8,8,8,8,8,8)]    1
28[7-(6,6,6),8-(15,28),8-(15,28),8-(15,28),8-(15,28)]    1
28[7-(6,6,6),8-(15,28),8-(15,28),8-(15,28)]    1
15[6-(7),8-(0),8-(28,28),8-(28,28)]    1
15[6-(7),8-(0),8-(28,28)]    1
6[6-(7),7-(6,6,28)]    1
6[7-(6,6,28),15-(8,8,8)]    1
6[7-(6,6,28),15-(8,8)]    1
7[6-(15),6-(6),6-(6),28-(8,8,8,8)]    1
7[6-(15),6-(6),6-(6),28-(8,8,8)]    1
8[15-(6,8,8),28-(7,8,8,8),28-(7,8,8,8)]    1
8[15-(6,8,8),28-(7,8,8),28-(7,8,8,8)]    1
8[15-(6,8,8),28-(7,8,8),28-(7,8,8)]    1
8[15-(6,8),28-(7,8,8),28-(7,8,8,8)]    1
25[7-(6,6,6),8-(15),8-(15,25),8-(15,25),8-(15,25),8-(15,25)]    1
25[7-(6,6,6),8-(15),8-(15,25),8-(15,25),8-(15,25)]    1
15[6-(7),8-(25),8-(25,25),8-(25,25)]    1
15[6-(7),8-(25),8-(25,25)]    1
6[6-(7),7-(6,6,25)]    1
6[7-(6,6,25),15-(8,8)]    1
7[6-(15),6-(6),6-(6),25-(8,8,8,8,8)]    1
7[6-(15),6-(6),6-(6),25-(8,8,8,8)]    1
8[15-(6,8,8),25-(7,8,8,8,8)]    1
8[15-(6,8,8),25-(7,8,8,8,8),25-(7,8,8,8,8)]    1
8[15-(6,8,8),25-(7,8,8,8),25-(7,8,8,8,8)]    1
8[15-(6,8,8),25-(7,8,8,8)]    1
8[15-(6,8),25-(7,8,8,8)]    1
8[15-(6,8),25-(7,8,8,8),25-(7,8,8,8,8)]    1
27[7-(6),7-(6,6),7-(6,6),7-(6,6),7-(6,6)]    1
6[16-(0)]    1
16[6-(0)]    1
7[6-(1,6),6-(1,6),27-(7,7,7,7)]    1
7[6-(16),27-(7,7,7,7)]    1
26[7-(6),7-(6),7-(6),7-(6),7-(6,6)]    1
6[6-(6,6),7-(26)]    1
6[6-(6,6),6-(7),6-(7)]    1
7[6-(6),26-(7,7,7,7,7)]    1
7[6-(6),26-(7,7,7,7)]    1
7[6-(1,6),6-(1,6),26-(7,7,7,7,7)]    2
7[6-(1,6),6-(1,6),26-(7,7,7,7)]    1
63[7-(6,6),7-(6,6),7-(6,6),8-(6),8-(6),8-(6),8-(6),8-(6),8-(6)]    1
6[6-(6,7),8-(27),8-(63)]    2
6[6-(1,6),6-(8,8),7-(6,63)]    2
6[6-(6,7),8-(63)]    1
6[6-(1,6),6-(8),7-(6,63)]    2
7[6-(6,6),6-(6,6),63-(7,7,8,8,8,8,8,8)]    1
8[6-(6,8),63-(7,7,7,8,8,8,8,8)]    1
8[6-(6),63-(7,7,7,8,8,8,8,8)]    1
47[7-(6,6,6),7-(6,6,6)]    1
47[7-(6,6,6)]    1
1[6-(1,7)]    1
6[1-(0),1-(0),7-(6,6,47),7-(6,6,47)]    1
6[1-(0),1-(0),7-(6,6,47)]    1
7[6-(1,1,7),6-(1,1,7),6-(1,1,7),47-(7)]    1
7[6-(1,1,7),6-(1,1,7),6-(1,1,7),47-(0)]    1
7[6-(1,1),6-(1,1,7),6-(1,1,7),47-(7)]    1
26[7-(6),7-(6),7-(6,6),7-(6,6),7-(6,6),7-(6,6)]    1
1[8-(6,16),16-(6,8)]    1
1[16-(6)]    1
6[7-(26),16-(0)]    1
6[7-(26),16-(1,8)]    1
6[1-(0),1-(0),6-(6,6),8-(1,16)]    1
6[7-(26),16-(1)]    1
16[1-(8),6-(7),8-(1,6)]    1
16[1-(0),6-(7)]    1
7[6-(16),26-(7,7,7,7,7)]    1
8[1-(16),6-(1,1,6),16-(1,6)]    1
27[8-(6),8-(6),8-(6),8-(6),8-(8),8-(8)]    1
8[8-(27),27-(8,8,8,8,8)]    1
29[7-(6),7-(6,6,6),8-(6,29),8-(6,29)]    1
29[7-(6),7-(6,6,6),8-(6,29)]    1
6[7-(29),74-(6,6,6,6,6,6,6)]    1
6[1-(0),1-(0),6-(1,1,8),7-(6,6,29)]    1
6[1-(0),1-(0),6-(1,1,7),8-(1)]    1
6[1-(0),1-(0),6-(1,1,7),8-(29,29)]    1
6[1-(0),1-(0),6-(1,1),7-(6,6,29)]    1
6[1-(0),1-(0),6-(1,1,7)]    1
7[6-(74),29-(7,8,8)]    1
7[6-(1,1,6),6-(1,1,6),6-(1,1,6),29-(7,8,8)]    1
7[6-(74),29-(7,8)]    1
7[6-(1,1,6),6-(1,1,6),6-(1,1,6),29-(7,8)]    1
8[6-(1,1,6),29-(7,7,8),29-(7,7,8)]    1
8[1-(0),6-(1,1,6)]    1
8[6-(1,1,6),29-(7,7),29-(7,7)]    1
6[6-(6,6),8-(27,27)]    1
8[6-(6),27-(8,8,8),27-(8,8,8,8,8)]    1
27[7-(6),7-(6),7-(6,6)]    1
6[6-(1),6-(1,6),6-(7,7)]    1
6[1-(0),6-(1),6-(1,6)]    1
7[6-(16),27-(7,7)]    1
7[6-(1,6),6-(1,6),27-(7,7)]    1
6[6-(1,1,1),8-(0),8-(27,27)]    1
58[8-(6),8-(6),8-(6),8-(6),8-(6),8-(6,58),8-(6,58),8-(6,58),8-(6,58)]    1
6[6-(1,6),6-(6,6),7-(1,6)]    1
6[1-(0),8-(58),8-(58,58)]    1
6[1-(0),8-(58,58)]    1
7[1-(0),6-(6,6),6-(6,6)]    1
8[6-(1,8),58-(8,8,8,8,8,8),58-(8,8,8,8,8,8,8,8)]    1
8[6-(1,8),58-(8,8,8,8,8,8,8,8)]    1
8[6-(1),58-(8,8,8,8,8,8),58-(8,8,8,8,8,8,8)]    1
6[6-(1,7),6-(6,6)]    1
30[8-(15),8-(15)]    1
31[8-(15),8-(15),8-(15),8-(15),9-(31)]    1
15[1-(0),8-(30),8-(31),8-(31)]    1
8[15-(1,8,8),31-(8,8,8,9,9)]    1
8[15-(1,8,8),30-(8)]    1
8[15-(8,8),30-(8)]    1
8[15-(1,8,8),31-(8,8,8,9)]    1
8[15-(8,8),31-(8,8,8,9)]    1
9[31-(8,8,8,8),31-(8,8,8,8,9)]    1
25[8-(25),8-(6),8-(6)]    1
25[8-(0),8-(6),8-(6)]    1
25[8-(25),8-(25),8-(6),8-(6),8-(6),8-(6)]    1
28[7-(6,6),7-(6,6),7-(6,6),7-(6,6)]    1
6[6-(1,6),6-(6,6),7-(6,28)]    1
6[6-(6,6),8-(0),8-(25)]    1
7[6-(6,6),6-(6,6),28-(7,7,7)]    1
8[6-(6,8),25-(8,8)]    1
8[25-(8,8),25-(8,8,8,8,8)]    1
8[25-(8,8)]    1
57[8-(1,1),8-(1,1),8-(1,1),8-(6),8-(6),8-(6),8-(6),8-(6)]    1
1[8-(1,57)]    1
8[6-(6,8),57-(8,8,8,8,8,8,8)]    1
8[1-(0),1-(0),57-(8,8,8,8,8,8,8)]    1
6[7-(26),47-(6)]    1
6[6-(6),7-(6,26)]    1
6[6-(6,6),6-(7)]    1
6[6-(6,6),6-(6,7),6-(7)]    1
6[6-(6,6),7-(6,26)]    1
6[6-(6,6),6-(6,6),7-(0)]    1
6[6-(6),6-(6),6-(6,6)]    1
6[6-(6),6-(6,6),6-(7)]    1
7[6-(47),26-(7,7,7,7,7)]    1
7[6-(6),6-(6),26-(7,7,7,7,7)]    1
7[6-(6,6)]    1
27[7-(6,6),8-(0),8-(6)]    1
6[6-(1),6-(1,6),6-(8,8)]    1
6[8-(27),8-(27)]    1
8[27-(7,8)]    1
8[6-(8),27-(7,8)]    1
8[27-(7,8,8),27-(8,8,8,8)]    1
63[7-(6,6),8-(6),8-(6),8-(6),8-(6),8-(6),8-(6),8-(6,27)]    1
63[7-(6,6),8-(6),8-(6),8-(6),8-(6),8-(6),8-(6,27)]    1
63[8-(6),8-(6),8-(6),8-(6),8-(6),8-(6),8-(6,27),8-(6,27)]    1
63[8-(6),8-(6),8-(6),8-(6),8-(6,27),8-(6,27)]    1
27[7-(6,6),7-(6,6),8-(6),8-(6,63),8-(6,63),8-(6,63)]    1
6[6-(1,6),6-(8,8),7-(6,27)]    1
6[6-(6,7),8-(27,63),8-(63)]    1
6[6-(6,6),8-(63),8-(63)]    1
6[6-(6,7),8-(0),8-(63)]    1
6[6-(6,7),8-(0)]    1
7[6-(6,6),6-(6,6),27-(7,8,8,8,8)]    1
7[6-(6,6),6-(6,6),63-(8,8,8,8,8,8,8)]    1
7[6-(6,6),6-(6,6),63-(8,8,8,8,8,8)]    1
8[6-(6,8),27-(7,7,8,8,8),63-(7,8,8,8,8,8,8)]    1
8[6-(6,8),63-(7,8,8,8,8,8,8)]    1
8[6-(6,8),63-(8,8,8,8,8)]    1
8[6-(6,8),63-(8,8,8,8,8,8,8)]    1
8[6-(6,8),27-(7,7,8,8,8),63-(8,8,8,8,8,8,8)]    1
8[6-(6,8),27-(7,7,8,8,8),63-(8,8,8,8,8)]    1
8[6-(6,8),63-(7,8,8,8,8,8)]    1
8[6-(6,8),27-(7,7,8,8,8),63-(7,8,8,8,8,8)]    1
23[8-(0),8-(23),8-(23),8-(27)]    1
23[8-(23),8-(23),8-(27),8-(27)]    1
23[8-(0),8-(0),8-(23),8-(23)]    1
23[8-(23),8-(23),8-(27)]    1
27[7-(6,6),7-(6,6),8-(23),8-(23),8-(6),8-(6)]    1
27[7-(6,6),7-(6,6),8-(0),8-(23),8-(6),8-(6)]    1
6[1-(0),6-(6,7),7-(6,27)]    1
6[6-(1,7),6-(8,8),7-(6,27)]    1
8[27-(7,7,8,8,8)]    1
8[23-(8,8,8),27-(7,7,8,8,8)]    1
8[23-(8,8,8)]    1
8[23-(8,8,8),23-(8,8,8)]    1
8[23-(8,8),23-(8,8,8)]    1
8[23-(8,8),27-(7,7,8,8,8)]    1
30[7-(6,6),8-(6)]    1
6[1-(0),6-(6,6),7-(6,30)]    1
6[6-(1,6),6-(1,7),6-(7,8)]    1
7[6-(1,6),6-(1,6),30-(8,8)]    1
7[6-(1,6),6-(1,6),30-(8)]    1
8[6-(6,8),30-(7)]    1
5[1-(0),5-(1,5,5,5,6),5-(1,5,5,5,6),5-(1,5,5,5,6),5-(1,5,5,5,6),6-(5,5,5,5,6)]    1
1[5-(5,5,5,5,6)]    1
6[5-(1,5,5,5,5),5-(1,5,5,5,5),5-(1,5,5,5,5),5-(1,5,5,5,5),5-(1,5,5,5,5),6-(8,8)]    1
6[6-(5,5,5,5,5),8-(58),8-(58)]    1
6[6-(5,5,5,5,5),8-(0),8-(58)]    1
6[5-(1,5,5,5,5),5-(1,5,5,5,5),5-(1,5,5,5,5),5-(1,5,5,5,5),5-(1,5,5,5,5),6-(8)]    1
6[6-(5,5,5,5,5),8-(58)]    1
8[6-(6),58-(8,8,8,8)]    1
6[1-(0),6-(1,6),6-(7,7)]    1
6[6-(1,6),7-(1,6),7-(6,27)]    1
7[6-(1,6),6-(6,7),27-(8,8,8,8)]    1
7[1-(0),6-(1,1,6),6-(6,7)]    1
