# Supplementary material for: A collection of forcefield precursors for metal–organic frameworks
Source: RSC Adv. 2019 Nov 13;9(63):36492–507. doi: 10.1039/c9ra07327b (PMC9075174; doi:10.1039/c9ra07327b)
Supplement: RA-009-C9RA07327B-s005 [file RA-009-C9RA07327B-s005.txt]

TAZLOX_clean
63[8-(6),8-(6),8-(6),8-(6)]
48[8-(6),8-(6),8-(6),8-(6)]
1[6-(6,6)]
6[6-(6,6),8-(48),8-(63)]
6[6-(1,6),6-(1,6),6-(8,8)]
6[1-(0),6-(6,6),6-(6,6)]
6[6-(6,6),8-(0),8-(48)]
8[6-(6,8)]
8[6-(6,8),48-(8,8,8)]
8[6-(6,8),63-(8,8,8)]
KUBQAA_charged
29[7-(6,6),7-(6,6),7-(6,6),15-(6,6,6)]
15[6-(6),6-(6,6),6-(6,6),29-(7,7,7)]
1[6-(6,7)]
1[6-(6,6)]
6[1-(0),6-(1,6),7-(6,29)]
6[1-(0),6-(1,7),6-(6,6)]
6[6-(1,6),6-(1,6),6-(6,6)]
6[6-(15),15-(6,6,29)]
6[6-(1,6),6-(1,6),15-(6,6,29)]
6[1-(0),6-(1,6),6-(6,15)]
6[1-(0),6-(1,6),6-(1,6)]
7[6-(1,6),6-(1,6),29-(7,7,15)]
5[9-(0),9-(0),9-(0),9-(0)]
9[5-(9,9,9)]
LOQSEQ_clean
59[8-(6),8-(6),8-(6),8-(7),8-(7),8-(7),8-(7),8-(7)]
59[8-(6),8-(6),8-(6),8-(7),8-(7),8-(7),8-(7),8-(7),8-(7)]
1[7-(6,6)]
1[6-(1,6,8)]
1[6-(6,6)]
1[6-(1,6,7)]
6[6-(1,1,8),6-(1,1,8),6-(1,1,8),6-(1,1,8)]
6[1-(0),1-(0),6-(6,6,6),8-(6)]
6[6-(6,6),7-(1,6),8-(59)]
6[6-(1,6),6-(6,8),6-(7,8)]
6[6-(1,6),6-(6,6),8-(6)]
6[1-(0),6-(1,6),6-(6,8)]
6[1-(0),6-(1,6),6-(1,6)]
6[1-(0),6-(1,6),6-(6,6)]
6[1-(0),1-(0),6-(6,6),7-(1,6)]
6[6-(1,1,7),6-(1,6),6-(1,6)]
7[1-(0),6-(1,1,6),6-(6,8)]
7[8-(0),8-(59),8-(59)]
7[8-(0),8-(0),8-(59)]
8[6-(1,1,6),6-(6,6)]
8[6-(6,7),59-(8,8,8,8,8,8,8)]
8[6-(6,7),59-(8,8,8,8,8,8,8,8)]
8[7-(8,8),59-(8,8,8,8,8,8,8)]
8[7-(8,8)]
8[7-(8,8),59-(8,8,8,8,8,8,8,8)]
XEHFUL02_clean
39[8-(6),8-(6),8-(6,39),8-(6,39),8-(6,39),8-(6,39),8-(6,39),8-(6,39)]
6[6-(8,8),8-(39),8-(39)]
6[8-(39,39),8-(39,39),8-(39,39)]
8[6-(6,8),39-(8,8,8,8,8,8,8)]
8[6-(8,8),39-(8,8,8,8,8,8,8),39-(8,8,8,8,8,8,8)]
DARCUW_clean
70[8-(15),8-(6),8-(6),8-(6),8-(6),8-(6),8-(6),8-(6)]
15[6-(6,6),6-(6,6),6-(6,6),8-(70)]
1[6-(6,6)]
1[6-(8,8)]
6[6-(1,6),6-(1,6),15-(6,6,8)]
6[1-(0),6-(1,6),6-(6,15)]
6[1-(0),6-(1,6),6-(6,6)]
6[6-(1,6),6-(1,6),6-(8,8)]
6[6-(6,6),8-(70),8-(70)]
6[1-(0),8-(70),8-(70)]
8[6-(6,8),70-(8,8,8,8,8,8,8)]
8[15-(6,6,6),70-(8,8,8,8,8,8,8)]
8[6-(1,8),70-(8,8,8,8,8,8,8)]
WEBKOD_clean
48[7-(6,6),8-(6),8-(6),8-(6,48),8-(6,48)]
48[7-(6,6),7-(6,6),8-(6),8-(6),8-(6),8-(6,48)]
1[6-(6,6)]
1[6-(6,7)]
6[6-(1,6),6-(1,6),6-(8,8)]
6[6-(6,6),8-(48),8-(48)]
6[1-(0),6-(1,7),6-(6,6)]
6[6-(6,6),8-(48),8-(48,48)]
6[1-(0),6-(1,6),7-(6,48)]
7[6-(1,6),6-(1,6),48-(7,8,8,8,8)]
7[6-(1,6),6-(1,6),48-(8,8,8,8)]
8[6-(6,8),48-(7,7,8,8,8)]
8[6-(6,8),48-(7,7,8,8,8),48-(7,8,8,8)]
8[6-(6,8),48-(7,8,8,8)]
FARFOU_clean
30[7-(6,6),7-(6,6),53-(0),53-(0)]
1[6-(6,7)]
1[6-(6,6)]
6[1-(0),6-(1,6),7-(6,30)]
6[1-(0),6-(1,7),6-(6,6)]
6[6-(1,6),6-(1,6),6-(7,7)]
6[6-(6,6),7-(6),7-(6)]
53[30-(7,7,53)]
7[6-(1,6),6-(1,6),30-(7,53,53)]
7[6-(6,7),6-(6,7)]
LETPUX_clean
30[8-(15),8-(15),8-(15),8-(15)]
30[8-(15),8-(15)]
31[8-(15),8-(15),8-(15),8-(15),9-(31),9-(31)]
15[1-(0),8-(30),8-(31),8-(31)]
15[1-(0),8-(30),8-(30),8-(30)]
1[15-(8,8,8)]
8[15-(1,8,8),31-(8,8,8,9,9)]
8[15-(1,8,8),30-(8,8,8)]
8[15-(1,8,8),30-(8)]
9[31-(8,8,8,8,9),31-(8,8,8,8,9)]
DARFIN_clean
68[8-(15),8-(6),8-(6),8-(6),8-(6),8-(6),8-(6),8-(6)]
15[6-(6,6),6-(6,6),6-(6,6),8-(68)]
1[6-(6,6)]
1[6-(8,8)]
6[6-(1,6),6-(1,6),15-(6,6,8)]
6[1-(0),6-(1,6),6-(6,15)]
6[1-(0),6-(1,6),6-(6,6)]
6[6-(1,6),6-(1,6),6-(8,8)]
6[6-(6,6),8-(68),8-(68)]
6[1-(0),8-(68),8-(68)]
8[6-(6,8),68-(8,8,8,8,8,8,8)]
8[15-(6,6,6),68-(8,8,8,8,8,8,8)]
8[6-(1,8),68-(8,8,8,8,8,8,8)]
PUSXIL_charged
30[8-(15),8-(15),8-(6),8-(6)]
15[6-(6,6),8-(30),8-(30),8-(30)]
1[6-(6,6)]
6[6-(1,6),6-(1,6),15-(8,8,8)]
6[1-(0),6-(6,15),6-(6,6)]
6[6-(1,6),6-(1,6),6-(8,8)]
6[1-(0),6-(6,6),6-(6,6)]
6[6-(6,6),8-(0),8-(30)]
6[6-(6,6),8-(30),8-(30)]
8[15-(6,8,8),30-(8,8,8)]
8[6-(6,8),30-(8,8,8)]
8[6-(6,8)]
XOMJOY_clean
64[7-(6,6),8-(6),8-(6),8-(6),8-(6),8-(6),8-(6)]
1[6-(6,7)]
1[6-(6,6)]
1[6-(1,6,8)]
1[6-(1,1,6)]
6[1-(0),6-(1,6),7-(6,64)]
6[1-(0),6-(1,6),6-(1,7)]
6[1-(0),6-(1,6),6-(1,6)]
6[6-(6,6),6-(6,6),6-(6,8)]
6[6-(1,6),6-(6,6),8-(6)]
6[1-(0),6-(6,6),6-(6,8)]
6[6-(1,6),6-(6,6),6-(8,8)]
6[6-(1,6),6-(6,6),6-(6,6)]
6[1-(0),6-(6,17),6-(6,6)]
6[6-(1,6),6-(1,6),17-(0)]
6[1-(0),6-(1,6),6-(6,17)]
6[1-(0),6-(1,6),6-(6,6)]
6[6-(6,6),8-(64),8-(64)]
6[1-(0),1-(0),6-(1,1,1),8-(6)]
6[1-(0),1-(0),1-(0),6-(1,1,8)]
7[6-(1,6),6-(1,6),64-(8,8,8,8,8,8)]
17[6-(6,6)]
8[6-(6,8),64-(7,8,8,8,8,8)]
8[6-(1,1,6),6-(6,6)]
REXDIJ_clean
30[7-(6,6),7-(6,6),53-(0),53-(0)]
1[6-(6,7)]
1[6-(6,6)]
6[1-(0),6-(1,6),7-(6,30)]
6[1-(0),6-(1,7),6-(6,6)]
6[6-(1,6),6-(1,6),6-(7,7)]
6[6-(6,6),7-(6),7-(6)]
53[30-(7,7,53)]
7[6-(1,6),6-(1,6),30-(7,53,53)]
7[6-(6,7),6-(6,7)]
EKARUE_clean
29[7-(6,6),7-(6,6),8-(6),8-(6)]
29[7-(6,6),8-(6),8-(6)]
1[6-(6,7)]
1[6-(6,6)]
6[1-(0),6-(6,6),7-(6,29)]
6[6-(1,6),6-(1,7),6-(7,7)]
6[1-(0),6-(1,6),6-(6,6)]
6[1-(0),6-(1,6),6-(1,7)]
6[1-(0),6-(1,6),7-(6,29)]
6[6-(6,6),7-(6),7-(6)]
6[6-(6,6),8-(0),8-(29)]
6[6-(1,6),6-(6,6),6-(8,8)]
6[1-(0),6-(6,6),6-(6,6)]
7[6-(1,6),6-(1,6),29-(7,8,8)]
7[6-(6,7),6-(6,7)]
7[6-(1,6),6-(1,6),29-(8,8)]
8[6-(6,8),29-(7,7,8)]
8[6-(6,8)]
8[6-(6,8),29-(7,8)]
EBIMOT_charged
12[8-(6),8-(6),8-(6),8-(6),8-(6,12)]
12[8-(6),8-(6),8-(6),8-(6),8-(6),8-(6,12)]
12[8-(6),8-(6),8-(6),8-(6),8-(6)]
1[6-(6,6)]
1[6-(1,6,6)]
1[6-(7,8)]
1[6-(1,1,7)]
1[8-(6)]
6[6-(1,6),6-(1,6),6-(8,8)]
6[1-(0),6-(6,6),6-(6,6)]
6[6-(1,1,6),6-(1,6),6-(1,6)]
6[1-(0),1-(0),6-(6,6),6-(6,6)]
6[6-(6,6),8-(12),8-(12,12)]
6[6-(6,6),8-(12),8-(12)]
6[6-(6,6),8-(0),8-(12)]
6[6-(6,6),8-(1),8-(12)]
6[1-(0),7-(6,6),8-(12)]
6[1-(0),1-(0),1-(0),7-(6,6)]
6[1-(0),1-(0),1-(0),7-(6)]
7[6-(1,1,1),6-(1,1,1),6-(1,8)]
7[6-(1,1,1),6-(1,1,1)]
8[6-(6,8),12-(8,8,8,8),12-(8,8,8,8,8)]
8[6-(6,8),12-(8,8,8,8)]
8[6-(6,8),12-(8,8,8,8,8)]
8[6-(6,8)]
8[1-(0),6-(6,8)]
8[6-(1,7),12-(8,8,8,8)]
FUNBIA_clean
30[7-(6,6),8-(6),8-(6),8-(6),8-(6)]
1[6-(6,6)]
1[6-(6,7)]
6[6-(1,6),6-(1,6),6-(8,8)]
6[6-(6,6),8-(30),8-(30)]
6[6-(1,6),6-(1,6),6-(6,6)]
6[6-(1,6),6-(6,6),6-(6,6)]
6[1-(0),6-(1,6),6-(6,6)]
6[6-(1,6),6-(1,6),7-(7)]
6[1-(0),6-(1,7),6-(6,7)]
6[1-(0),6-(1,6),7-(6,30)]
6[1-(0),6-(6,6),6-(6,6)]
7[6-(1,6),6-(1,6),30-(8,8,8,8)]
7[6-(6,6),7-(6)]
8[6-(6,8),30-(7,8,8,8)]
FUTDII_clean
26[8-(6),8-(6),8-(6),8-(6)]
1[6-(6,6)]
6[6-(6,6),8-(26),8-(26)]
6[6-(1,6),6-(1,6),6-(8,8)]
6[1-(0),6-(6,6),6-(6,6)]
6[6-(1,6),6-(6,6),6-(6,6)]
6[1-(0),6-(1,6),6-(6,6)]
6[1-(0),6-(1,6),6-(1,6)]
6[6-(1,6),6-(1,6),6-(6,6)]
6[6-(6,6),6-(6,6),6-(6,6)]
8[6-(6,8),26-(8,8,8)]
MIHMAS_clean
66[8-(6),8-(6),8-(6),8-(6),8-(6),8-(6),8-(6),8-(6)]
29[7-(6,6),7-(6,6),7-(6,6),7-(6,6)]
1[6-(6,6)]
1[8-(6)]
6[6-(1,6),6-(6,6),7-(6,29)]
6[1-(0),6-(1,6),6-(6,7)]
6[6-(6,6),6-(6,7),6-(6,7)]
6[6-(1,6),6-(1,6),6-(6,6)]
6[1-(0),6-(1,6),6-(6,6)]
6[6-(1,6),6-(1,6),6-(8,8)]
6[6-(6,6),8-(66),8-(66)]
6[6-(6,6),8-(0),8-(1)]
6[6-(8,8),8-(66),8-(66)]
7[6-(6,6),6-(6,6),29-(7,7,7)]
8[6-(6,8),66-(8,8,8,8,8,8,8)]
8[1-(0),6-(6,8)]
8[6-(6,8)]
VIPXUO_clean
27[7-(6,6),7-(6,6),8-(6),8-(6)]
1[6-(6,6)]
1[6-(6,6,6)]
1[6-(1,6,6)]
1[6-(6,7)]
6[6-(6,6),8-(0),8-(27)]
6[6-(1,6),6-(6,6),6-(8,8)]
6[1-(0),6-(6,6),6-(6,6)]
6[1-(0),6-(1,1,6),6-(1,6,6),6-(6,6)]
6[1-(0),1-(0),6-(1,6,6),6-(6,6)]
6[1-(0),6-(1,6),7-(6,27)]
6[1-(0),6-(1,7),6-(6,6)]
6[6-(1,6),6-(1,6),6-(1,6,6)]
6[6-(1,1,6),6-(1,6),6-(1,6)]
7[6-(1,6),6-(1,6),27-(7,8,8)]
8[6-(6,8),27-(7,7,8)]
8[6-(6,8)]
PEKCUF_clean
25[8-(6),8-(6),8-(6),8-(6,25),8-(6,25),8-(6,25)]
25[8-(6),8-(6),8-(6),8-(6,25)]
25[8-(6),8-(6),8-(6),8-(6,25),8-(6,25)]
1[6-(1,6,8)]
1[6-(6,6)]
6[6-(1,1,8),6-(1,1,8),6-(1,1,8),6-(1,1,8)]
6[1-(0),1-(0),6-(6,6,6),8-(6)]
6[6-(1,6),6-(1,6),8-(6)]
6[1-(0),6-(1,6),6-(6,8)]
6[1-(0),6-(1,6),6-(6,6)]
6[6-(1,6),6-(1,6),6-(8,8)]
6[6-(6,6),8-(25),8-(25,25)]
6[6-(6,6),8-(25),8-(25)]
8[6-(1,1,6),6-(1,1,6)]
8[6-(1,1,6),6-(6,6)]
8[6-(6,8),25-(8,8,8),25-(8,8,8,8,8)]
8[6-(6,8),25-(8,8,8)]
8[6-(6,8),25-(8,8,8,8)]
8[6-(6,8),25-(8,8,8,8),25-(8,8,8,8,8)]
8[6-(6,8),25-(8,8,8,8,8)]
NEDWEA_clean
25[8-(6),8-(6),8-(6),8-(6),8-(6,27),8-(6,27)]
27[8-(6),8-(6),8-(6),8-(6,25)]
27[8-(6),8-(6)]
1[6-(6,6)]
1[6-(1,6,8)]
6[6-(1,6),6-(1,6),6-(8,8)]
6[1-(0),6-(1,6),6-(6,6)]
6[1-(0),6-(1,6),6-(6,8)]
6[6-(1,1,8),6-(1,1,8),6-(1,1,8),6-(1,1,8)]
6[6-(1,6),6-(1,6),8-(6)]
6[1-(0),1-(0),6-(6,6,6),8-(6)]
6[6-(6,6),8-(25),8-(27)]
6[6-(6,6),8-(27),8-(27)]
6[6-(6,6),8-(0),8-(25,27)]
8[6-(6,8),25-(8,8,8,8,8),27-(8,8,8)]
8[6-(6,8),25-(8,8,8,8,8)]
8[6-(6,8),27-(8)]
8[6-(1,1,6),6-(6,6)]
8[6-(6,8),27-(8,8,8)]
8[6-(6,8)]
KEJQAR01_clean
13[8-(15),8-(15),8-(15),8-(15)]
15[8-(0),8-(13),8-(13),8-(13)]
8[13-(8,8,8),15-(8,8,8)]
8[15-(8,8,8)]
OXAPEJ_charged
27[8-(1,6),8-(27,27),8-(6),8-(6),8-(6)]
27[7-(6,6),8-(1),8-(27,27),8-(6),8-(6)]
1[6-(6,6)]
1[6-(6,7)]
1[6-(1,6,8)]
1[6-(1,6,6)]
1[6-(1,1,6)]
1[8-(6,27)]
1[8-(27)]
6[6-(1,6),6-(1,6),6-(8,8)]
6[1-(0),6-(1,7),6-(6,6)]
6[1-(0),6-(1,6),7-(6)]
6[6-(6,6),8-(27),8-(27)]
6[1-(0),6-(1,6),7-(6,27)]
6[1-(0),1-(0),6-(1,1,6),8-(1,27)]
6[1-(0),1-(0),6-(1,1,6),6-(1,1,8)]
6[1-(0),1-(0),6-(1,1,1),6-(1,1,6)]
6[1-(0),1-(0),1-(0),6-(1,1,6)]
7[6-(1,6),6-(1,6)]
7[6-(1,6),6-(1,6),27-(8,8,8,8)]
8[6-(6,8),27-(7,8,8,8)]
8[6-(6,8),27-(8,8,8,8)]
8[1-(0),6-(1,1,6),27-(8,8,8,8)]
8[27-(7,8,8,8),27-(8,8,8,8),27-(8,8,8,8)]
8[1-(0),27-(7,8,8,8)]
NOKPEJ_clean
48[7-(6,6),7-(6,7),7-(6,7),8-(6),8-(6)]
48[7-(6,6),7-(6,7),7-(6,7)]
1[6-(7,7)]
1[6-(1,6,6)]
6[1-(0),7-(6,48),7-(7,48)]
6[6-(1,1,6),8-(0),8-(48)]
6[1-(0),1-(0),6-(1,1,6),6-(8,8)]
6[1-(0),1-(0),6-(1,1,6),6-(1,1,6)]
7[6-(1,7),7-(6,48),48-(7,7)]
7[6-(1,7),7-(6,48),48-(7,7,8,8)]
7[6-(1,7),6-(1,7),48-(7,7)]
7[6-(1,7),6-(1,7),48-(7,7,8,8)]
8[6-(6,8)]
8[6-(6,8),48-(7,7,7,8)]
NIGDEO_clean
29[8-(6),8-(6),8-(6),8-(6)]
1[6-(6,6)]
1[6-(6,7)]
6[6-(6,6),8-(29),8-(29)]
6[6-(1,6),6-(1,6),6-(8,8)]
6[1-(0),6-(6,6),6-(6,6)]
6[6-(1,6),6-(1,6),6-(6,6)]
6[1-(0),6-(1,6),6-(6,6)]
6[1-(0),6-(1,7),7-(6)]
7[6-(1,6),6-(1,6)]
8[6-(6,8),29-(8,8,8)]
TOHZAS_clean
48[8-(6),8-(6),8-(6),8-(6,48),8-(6,48),8-(6,48)]
48[8-(6),8-(6),8-(6,48),8-(6,48)]
1[6-(1,6,7)]
1[6-(1,6,6)]
6[7-(6,6),7-(6,6),8-(0)]
6[1-(0),1-(0),6-(1,1,6),7-(6,6)]
6[1-(0),1-(0),6-(1,1,7),6-(8,8)]
6[6-(1,1,6),8-(48),8-(48,48)]
6[6-(1,1,6),8-(48),8-(48)]
7[6-(1,1,6),6-(7,8),6-(7,8)]
8[6-(7,7)]
8[6-(6,8),48-(8,8,8,8,8)]
8[6-(6,8),48-(8,8,8,8,8),48-(8,8,8,8,8)]
8[6-(6,8),48-(8,8,8)]
8[6-(6,8),48-(8,8,8),48-(8,8,8,8,8)]
KOBPIB_clean
58[8-(6),8-(6),8-(6),8-(6),8-(6,58),8-(6,58),8-(6,58),8-(6,58)]
1[6-(1,6,7)]
1[6-(1,6,6)]
6[7-(6,6),7-(6,6),8-(0)]
6[1-(0),1-(0),6-(1,1,6),7-(6,6)]
6[1-(0),1-(0),6-(1,1,7),6-(8,8)]
6[6-(1,1,6),8-(58),8-(58,58)]
6[6-(1,1,6),8-(58),8-(58)]
7[6-(1,1,6),6-(7,8),6-(7,8)]
8[6-(7,7)]
8[6-(6,8),58-(8,8,8,8,8,8,8)]
8[6-(6,8),58-(8,8,8,8,8,8,8),58-(8,8,8,8,8,8,8)]
NIHBIQ_clean
26[8-(6,26),8-(6,26),8-(6,26),8-(6,26),8-(6,26),8-(6,26)]
26[8-(6),8-(6),8-(6,26),8-(6,26),8-(6,26),8-(6,26)]
26[8-(6),8-(6),8-(6),8-(6),8-(6,26),8-(6,26)]
1[6-(8,8)]
6[1-(0),8-(26),8-(26,26)]
8[6-(1,8),26-(8,8,8,8,8),26-(8,8,8,8,8)]
8[6-(1,8),26-(8,8,8,8,8)]
DUFZUA_clean
64[7-(6,6),7-(6,6),7-(6,6),8-(6),8-(6),8-(6),8-(6),8-(6),8-(6)]
26[8-(6),8-(6),8-(6),8-(6)]
1[6-(6,6)]
6[1-(0),6-(1,6),6-(6,7)]
6[6-(1,6),6-(8,8),7-(6,64)]
6[6-(6,7),8-(26),8-(64)]
6[1-(0),6-(1,6),6-(1,6)]
7[6-(6,6),6-(6,6),64-(7,7,8,8,8,8,8,8)]
8[6-(6,8),64-(7,7,7,8,8,8,8,8)]
8[6-(6,8),26-(8,8,8)]
KIFKAM_clean
12[8-(6),8-(6),8-(6,12),8-(6,12),8-(6,12)]
12[8-(6),8-(6),8-(6),8-(6),8-(6,12),8-(6,12)]
1[6-(6,6)]
6[6-(6,6),8-(12),8-(12)]
6[6-(1,6),6-(1,6),6-(8,8)]
6[1-(0),6-(1,6),6-(6,6)]
6[6-(6,6),8-(12),8-(12,12)]
8[6-(6,8),12-(8,8,8,8)]
8[6-(6,8),12-(8,8,8,8,8)]
8[6-(6,8),12-(8,8,8,8),12-(8,8,8,8)]
8[6-(6,8),12-(8,8,8,8),12-(8,8,8,8,8)]
MITSIS_charged
48[8-(6),8-(6),8-(6),8-(6),8-(6),8-(6)]
48[8-(6),8-(6),8-(6),8-(6)]
48[8-(6),8-(6),8-(6),8-(6),8-(6)]
1[6-(6,6)]
1[6-(1,6,7)]
1[6-(1,1,6)]
6[6-(6,6),8-(48),8-(48)]
6[6-(1,6),6-(1,6),6-(8,8)]
6[1-(0),6-(6,6),6-(6,6)]
6[6-(6,6),8-(0),8-(48)]
6[1-(0),1-(0),6-(1,1,1),7-(6,6)]
6[1-(0),1-(0),1-(0),6-(1,1,7)]
8[6-(6,8),48-(8,8,8,8,8)]
8[6-(6,8),48-(8,8,8)]
8[6-(6,8),48-(8,8,8,8)]
8[6-(6,8)]
7[6-(1,1,6),6-(1,1,6),6-(1,1,6)]
EBETOW_clean
48[8-(6),8-(6),8-(6),8-(6),8-(6,48)]
48[8-(6),8-(6),8-(6,48),8-(6,48)]
1[6-(6,6)]
6[6-(6,6),8-(48),8-(48)]
6[6-(1,6),6-(1,6),6-(8,8)]
6[1-(0),6-(1,6),6-(6,6)]
6[6-(1,6),6-(1,6),6-(6,6)]
6[6-(6,6),8-(48),8-(48,48)]
6[1-(0),6-(6,6),6-(6,6)]
8[6-(6,8),48-(8,8,8,8)]
8[6-(6,8),48-(8,8,8)]
8[6-(6,8),48-(8,8,8),48-(8,8,8,8)]
ECAHUN_clean
30[7-(6,6),7-(6,6),8-(6),8-(6),8-(6),8-(6)]
1[6-(6,6)]
1[6-(6,7)]
1[6-(1,1,6)]
6[1-(0),6-(1,7),6-(6,6)]
6[6-(1,6),6-(6,6),8-(30)]
6[6-(1,6),6-(1,6),6-(6,8)]
6[6-(1,6),6-(1,6),6-(6,6)]
6[1-(0),6-(1,6),7-(6,30)]
6[1-(0),6-(6,8),6-(6,8)]
6[6-(1,1,1),6-(1,6),8-(30)]
6[1-(0),6-(1,6),6-(6,6)]
6[1-(0),1-(0),1-(0),6-(6,8)]
7[6-(1,6),6-(1,6),30-(7,8,8,8,8)]
8[6-(6,6),30-(7,7,8,8,8)]
IFEYIB_clean
48[7-(6),7-(6),7-(6),7-(6)]
80[16-(6),16-(6),16-(6),16-(6)]
6[7-(48),16-(80)]
16[6-(7),80-(16,16,16)]
7[6-(16),48-(7,7,7)]
CAXVII_clean
26[8-(6),8-(6,26),8-(6,26),8-(6,26),8-(6,26)]
1[6-(6,6)]
6[6-(6,6),8-(26),8-(26,26)]
6[6-(1,6),6-(6,8),6-(8,8)]
6[6-(1,6),6-(6,6),8-(26,26)]
6[1-(0),6-(6,6),6-(6,8)]
8[6-(6,8),26-(8,8,8,8),26-(8,8,8,8)]
8[6-(6,8),26-(8,8,8,8)]
8[6-(6,6),26-(8,8,8,8),26-(8,8,8,8)]
BAKLIK_clean
25[7-(6,6),7-(6,6),7-(6,6),7-(6,6),8-(6),8-(6)]
1[7-(6,6)]
1[6-(6,6)]
1[6-(6,7)]
1[6-(1,6,6)]
1[6-(1,1,6)]
1[6-(6,6,6)]
6[6-(6,6),8-(0),8-(25)]
6[6-(6,6),6-(7,7),7-(6,25)]
6[6-(1,6),6-(6,7),6-(8,8)]
6[1-(0),6-(6,6),6-(6,6)]
6[6-(1,1,6),6-(1,6),6-(1,7)]
6[1-(0),6-(6,6),7-(6,25)]
6[1-(0),1-(0),6-(1,1,1),6-(6,6)]
6[1-(0),1-(0),1-(0),6-(1,1,6)]
6[6-(6,7),7-(1,6),7-(6,25)]
6[6-(1,1,1),6-(1,6,6),6-(7,8),7-(1,6)]
6[6-(6,6,7),7-(6,25),8-(0)]
6[1-(0),1-(0),1-(0),6-(6,6,7)]
6[1-(0),6-(1,1,1),6-(1,1,1),6-(6,6,7)]
6[1-(0),1-(0),1-(0),6-(1,6,6)]
7[6-(1,6),6-(6,6),25-(7,7,7,8,8)]
7[6-(6,7),6-(6,8),25-(7,7,7,8,8)]
7[1-(0),6-(6,6,6),6-(6,7)]
8[6-(6,8),25-(7,7,7,7,8)]
8[6-(6,8)]
8[6-(6,7)]
PASNAA_clean
27[8-(1,1,27),8-(1,1,27),8-(6),8-(6)]
27[8-(6),8-(6),8-(6)]
27[8-(6),8-(6),8-(6),8-(6)]
1[6-(6,6,6)]
1[8-(1,27,27)]
6[6-(1,6,6),8-(27),8-(27)]
6[6-(1,6,6),8-(0),8-(27)]
6[1-(0),6-(1,6,6),6-(1,6,6),6-(8,8)]
8[6-(6,8),27-(8,8,8)]
8[6-(6,8)]
8[6-(6,8),27-(8,8)]
8[1-(0),1-(0),27-(8,8,8),27-(8,8,8)]
VEGXUC_clean
28[8-(1,28,28),8-(1,28,28),8-(6),8-(6)]
28[8-(1,28,28),8-(6),8-(6),8-(6,28)]
28[8-(1,28,28),8-(1,28,28),8-(6),8-(6),8-(6,28),8-(6,28)]
28[8-(1,28,28),8-(1,28,28),8-(1,28,28),8-(1,28,28)]
1[6-(6,6)]
1[8-(28,28,28)]
6[6-(6,6),8-(0),8-(28,28)]
6[6-(1,6),6-(1,6),6-(8,8)]
6[1-(0),6-(1,6),6-(6,6)]
6[6-(1,6),6-(1,6),6-(6,6,6)]
6[6-(6,6),6-(6,6),6-(9,9,9),6-(9,9,9)]
6[6-(6,6,6),9-(0),9-(0),9-(0)]
6[6-(6,6),8-(28),8-(28)]
6[6-(6,6),8-(0),8-(28)]
8[6-(6,8)]
8[6-(6,8),28-(8,8,8),28-(8,8,8,8,8)]
8[6-(6,8),28-(8,8,8)]
8[6-(6,8),28-(8,8,8,8,8)]
8[1-(0),28-(8,8,8),28-(8,8,8),28-(8,8,8)]
8[1-(0),28-(8,8,8),28-(8,8,8),28-(8,8,8,8,8)]
9[6-(6,9,9)]
BAZFUF_clean
29[8-(6),8-(6),8-(6),8-(6)]
1[6-(6,6)]
6[1-(0),6-(1,6),6-(6,6)]
6[6-(6,6),8-(29),8-(29)]
6[6-(1,6),6-(1,6),6-(8,8)]
6[6-(1,6),6-(1,6),6-(6,6)]
6[1-(0),6-(6,6),6-(6,6)]
8[6-(6,8),29-(8,8,8)]
CAKXIX_clean
63[7-(6,6),7-(6,6),8-(6),8-(6),8-(6),8-(6),8-(6)]
1[6-(6,6)]
1[6-(7,7)]
6[6-(1,6),6-(8,8),7-(6,63)]
6[6-(6,7),8-(63),8-(63)]
6[1-(0),6-(6,7),6-(6,7)]
6[6-(6,7),8-(0),8-(63)]
6[1-(0),7-(6,63),7-(6,63)]
6[6-(8,8),8-(63),8-(63)]
7[6-(1,7),6-(6,6),63-(7,8,8,8,8,8)]
8[6-(6,8),63-(7,7,8,8,8,8)]
8[6-(6,8)]
MODNIC_clean
48[7-(6),7-(6),7-(6),7-(6),7-(6),7-(6)]
48[6-(7),6-(7),6-(7),7-(6)]
48[6-(7),6-(7),6-(7),6-(7)]
6[7-(48),48-(6,6,7)]
6[7-(48),48-(6,6,6)]
7[6-(48),48-(7,7,7,7,7)]
7[6-(48),48-(6,6,6)]
XEXMEU_clean
30[7-(6,6),8-(6),8-(6),8-(6),8-(6)]
1[6-(6,7)]
1[6-(6,6)]
6[1-(0),6-(1,6),7-(6,30)]
6[1-(0),6-(1,7),6-(6,7)]
6[6-(1,6),6-(1,6),7-(6,6)]
6[6-(6,6),7-(6,6),8-(0)]
6[6-(1,6),6-(6,6),6-(7,8)]
6[6-(6,6),6-(6,6),6-(6,6)]
6[1-(0),6-(1,6),6-(6,6)]
6[6-(1,6),6-(6,6),6-(8,8)]
6[6-(6,6),8-(30),8-(30)]
7[6-(1,6),6-(1,6),30-(8,8,8,8)]
7[6-(6,6),6-(6,8),6-(6,8)]
8[6-(6,8),30-(7,8,8,8)]
8[6-(6,7)]
MEJZEI_clean
57[8-(15),8-(15,57),8-(15,57),8-(15,57),8-(6),8-(6),8-(6),8-(6),8-(6)]
57[8-(15),8-(15),8-(15),8-(15,57),8-(15,57),8-(6),8-(6)]
15[6-(1,1,7),8-(57),8-(57),8-(57,57)]
15[6-(1,1,7),8-(57),8-(57,57),8-(57,57)]
1[8-(6)]
1[7-(6,6,6)]
1[6-(1,7,15)]
1[6-(1,6,7)]
1[6-(1,6,6)]
1[6-(6,6,6)]
1[6-(6,6)]
6[1-(0),1-(0),7-(1,6,6),15-(8,8,8)]
6[1-(0),1-(0),6-(1,1,6),7-(1,6,6)]
6[1-(0),1-(0),6-(1,1,7),6-(1,6,6)]
6[1-(0),6-(1,1,6),6-(1,1,6),6-(8,8)]
6[6-(1,6,6),8-(57),8-(57)]
6[6-(1,6,6),8-(0),8-(1)]
6[6-(6,6),8-(57),8-(57)]
6[6-(1,6),6-(1,6),6-(8,8)]
6[1-(0),6-(1,6),6-(6,6)]
7[1-(0),6-(1,1,15),6-(1,1,6),6-(1,1,6)]
8[15-(6,8,8),57-(8,8,8,8,8,8,8,8)]
8[15-(6,8,8),57-(8,8,8,8,8,8,8,8),57-(8,8,8,8,8,8,8,8)]
8[15-(6,8,8),57-(8,8,8,8,8,8)]
8[6-(6,8),57-(8,8,8,8,8,8)]
8[6-(6,8),57-(8,8,8,8,8,8,8,8)]
8[15-(6,8,8),57-(8,8,8,8,8,8),57-(8,8,8,8,8,8,8,8)]
8[1-(0),6-(6,8)]
8[6-(6,8)]
TONLOY_clean
48[7-(6,6),7-(6,6),8-(6),8-(6)]
1[6-(6,7)]
1[6-(1,6,6)]
1[6-(1,6,7)]
6[6-(7,7),7-(6,48),7-(6,6)]
6[1-(0),6-(1,7),7-(6,48)]
6[1-(0),6-(1,7),7-(6,6)]
6[1-(0),1-(0),6-(1,1,7),6-(8,8)]
6[6-(1,1,6),8-(0),8-(48)]
6[1-(0),1-(0),6-(1,1,6),7-(6,6)]
7[6-(1,6),6-(6,7),48-(7,8,8)]
7[6-(1,1,6),6-(1,6),6-(6,7)]
8[6-(6,8)]
8[6-(6,8),48-(7,7,8)]
WEVQOD_clean
64[8-(6),8-(6),8-(6),8-(6),8-(6),8-(6),8-(6,6),8-(6,6),8-(6,6)]
29[8-(6),8-(6),8-(6),8-(6)]
1[6-(1,6,8)]
6[6-(1,1,8),8-(29),8-(64)]
6[1-(0),1-(0),6-(8,8),8-(6,64)]
8[6-(6,8),64-(8,8,8,8,8,8,8,8)]
8[6-(6,8),29-(8,8,8)]
8[6-(1,1,6),6-(1,1,6),64-(8,8,8,8,8,8,8,8)]
MAKSUO_clean
48[8-(6),8-(6),8-(6),8-(6),8-(6)]
48[7-(6,6),7-(6,6),8-(6),8-(6),8-(6)]
1[6-(6,6)]
1[6-(1,6,8)]
1[6-(6,7)]
6[6-(6,6),8-(48),8-(48)]
6[6-(1,6),6-(1,6),6-(8,8)]
6[1-(0),6-(6,6),6-(6,8)]
6[6-(1,6),6-(6,8),8-(6)]
6[1-(0),6-(1,6),6-(6,8)]
6[1-(0),6-(1,6),6-(6,6)]
6[1-(0),1-(0),6-(6,6),8-(6)]
6[6-(1,1,8),6-(1,6),6-(1,6)]
6[1-(0),6-(1,7),6-(6,6)]
6[1-(0),6-(1,6),7-(6,48)]
6[1-(0),6-(6,6),6-(6,6)]
7[6-(1,6),6-(1,6),48-(7,8,8,8)]
8[6-(6,8),48-(8,8,8,8)]
8[6-(6,8),48-(7,7,8,8)]
8[6-(1,1,6),6-(6,6)]
UWAGAB04_clean
30[8-(30,30,30),8-(6),8-(6),8-(6)]
1[6-(6,6)]
6[1-(0),6-(1,6),6-(6,6)]
6[1-(0),6-(1,6),6-(6,7)]
6[6-(6,6),8-(30),8-(30)]
6[6-(1,6),6-(1,6),6-(8,8)]
6[6-(1,6),6-(1,6),6-(6,6)]
6[6-(1,6),6-(1,6),7-(6,6)]
7[6-(6,6),6-(6,6),6-(6,6)]
8[6-(6,8),30-(8,8,8)]
8[30-(8,8,8),30-(8,8,8),30-(8,8,8),30-(8,8,8)]
XOVPIH_clean
58[8-(6),8-(6),8-(6),8-(6),8-(6),8-(6,58),8-(6,58)]
1[6-(1,6,6)]
6[6-(1,1,6),8-(58),8-(58)]
6[1-(0),1-(0),6-(1,1,6),6-(8,8)]
6[1-(0),1-(0),6-(1,1,6),6-(1,1,6)]
6[6-(1,1,6),8-(58),8-(58,58)]
8[6-(6,8),58-(8,8,8,8,8,8)]
8[6-(6,8),58-(8,8,8,8,8,8),58-(8,8,8,8,8,8)]
ZETQIA_clean
60[7-(1,6,6),8-(6),8-(6),8-(6),8-(6,60),8-(6,60),8-(6,60),8-(6,60),8-(6,60)]
60[7-(1,6,6),7-(1,6,6),8-(6),8-(6),8-(6,60),8-(6,60),8-(6,60),8-(6,60),8-(6,60)]
1[6-(1,6,7)]
1[7-(6,6,60)]
6[6-(1,1,7),8-(60),8-(60,60)]
6[1-(0),1-(0),6-(8,8),7-(1,6,60)]
6[6-(1,1,7),8-(0),8-(60)]
6[6-(1,1,7),8-(0),8-(60,60)]
7[1-(0),6-(1,1,6),6-(1,1,6),60-(8,8,8,8,8,8,8,8)]
7[1-(0),6-(1,1,6),6-(1,1,6),60-(7,8,8,8,8,8,8,8)]
8[6-(6,8),60-(7,7,8,8,8,8,8,8),60-(7,8,8,8,8,8,8,8)]
8[6-(6,8),60-(7,7,8,8,8,8,8,8)]
8[6-(6,8),60-(7,8,8,8,8,8,8,8),60-(7,8,8,8,8,8,8,8)]
8[6-(6,8),60-(7,8,8,8,8,8,8,8)]
8[6-(6,8)]
8[6-(6,8),60-(7,7,8,8,8,8,8,8),60-(7,7,8,8,8,8,8,8)]
YASNAJ_clean
27[7-(6,6),7-(6,6),8-(6),8-(6),8-(6)]
1[6-(6,7)]
1[6-(6,6)]
6[1-(0),6-(1,6),7-(6,27)]
6[1-(0),6-(1,7),6-(6,6)]
6[6-(1,6),6-(1,6),6-(6,6)]
6[1-(0),6-(1,6),6-(6,6)]
6[6-(6,6),8-(27),8-(27)]
6[6-(1,6),6-(1,6),6-(8,8)]
6[1-(0),6-(1,6),6-(6,16)]
6[6-(1,6),6-(1,6),16-(6,8,8)]
6[6-(6,6),8-(0),8-(27)]
16[6-(6,6),6-(6,6),8-(0),8-(0)]
7[6-(1,6),6-(1,6),27-(7,8,8,8)]
8[6-(6,8),27-(7,7,8,8)]
8[16-(6,6,8)]
8[6-(6,8)]
GUYLUI01_clean
30[7-(6,6),8-(6),8-(6),8-(6),8-(6)]
1[6-(6,6)]
1[6-(6,7)]
6[6-(1,6),6-(6,16),16-(6)]
6[6-(1,6),6-(8,8),16-(6)]
6[6-(6,16),8-(30),8-(30)]
6[1-(0),6-(1,6),6-(6,16)]
6[6-(1,6),6-(1,6),6-(6,6)]
6[1-(0),6-(1,7),6-(6,6)]
6[1-(0),6-(1,6),7-(6,30)]
16[6-(6,6),6-(6,6)]
7[6-(1,6),6-(1,6),30-(8,8,8,8)]
8[6-(6,8),30-(7,8,8,8)]
VAKREG_charged
27[8-(6),8-(6),8-(6),8-(6)]
1[6-(6,6)]
1[7-(1,6,6)]
1[6-(1,1,7)]
6[6-(1,6),6-(1,6),6-(8,8)]
6[1-(0),6-(1,6),6-(6,6)]
6[6-(6,6),8-(27),8-(27)]
6[6-(6,6),8-(0),8-(27)]
6[1-(0),1-(0),1-(0),7-(1,1,6)]
8[6-(6,8),27-(8,8,8)]
8[6-(6,8)]
7[1-(0),1-(0),6-(1,1,1),6-(1,1,1)]
UFUMUD_clean
29[7-(6,6),7-(6,6),8-(6),8-(6)]
1[6-(6,7)]
1[6-(6,6)]
6[1-(0),6-(1,6),7-(6,29)]
6[1-(0),6-(1,7),6-(6,6)]
6[6-(1,6),6-(1,6),6-(8,8)]
6[6-(6,6),8-(0),8-(29)]
7[6-(1,6),6-(1,6),29-(7,8,8)]
8[6-(6,8),29-(7,7,8)]
8[6-(6,8)]
GIYSUD_clean
48[7-(6,6),8-(6),8-(6),8-(6,48)]
48[8-(6),8-(6),8-(6),8-(6),8-(6,48),8-(6,48)]
1[6-(6,6,6)]
1[6-(1,6,6)]
1[6-(6,7)]
1[6-(6,6)]
6[6-(1,6,6),8-(48),8-(48)]
6[1-(0),6-(1,1,6),6-(1,1,6),6-(8,8)]
6[1-(0),1-(0),6-(1,6,6),6-(1,6,6)]
6[6-(1,6,6),8-(0),8-(48,48)]
6[1-(0),6-(1,6),7-(6,48)]
6[1-(0),6-(1,7),6-(6,6)]
6[6-(1,6),6-(1,6),6-(6,6)]
7[6-(1,6),6-(1,6),48-(8,8,8)]
8[6-(6,8),48-(7,8,8)]
8[6-(6,8),48-(8,8,8,8,8)]
8[6-(6,8)]
8[6-(6,8),48-(7,8,8),48-(8,8,8,8,8)]
CUYWUP_clean
29[8-(6),8-(6),8-(6),8-(6)]
1[6-(6,6)]
1[6-(1,6,8)]
6[6-(6,6),8-(29),8-(29)]
6[6-(1,6),6-(1,6),6-(8,8)]
6[1-(0),6-(1,6),6-(6,6)]
6[1-(0),6-(1,6),6-(6,8)]
6[6-(1,6),6-(1,6),8-(6)]
6[1-(0),1-(0),6-(6,6,6),8-(6)]
6[6-(1,1,8),6-(1,1,8),6-(1,1,8),6-(1,1,8)]
8[6-(6,8),29-(8,8,8)]
8[6-(1,1,6),6-(6,6)]
RIPNIP_clean
30[8-(6),8-(6),8-(6),8-(6,30)]
6[6-(6,9),6-(6,9),6-(8,8)]
6[6-(6,6),6-(6,9),9-(0)]
6[6-(6,6),8-(30),8-(30)]
6[6-(6,6),8-(0),8-(30,30)]
8[6-(6,8),30-(8,8,8)]
8[6-(6,8)]
8[6-(6,8),30-(8,8,8),30-(8,8,8)]
9[6-(6,6)]
YICGOI_clean
27[7-(6,6),7-(6,6),8-(6),8-(6)]
1[6-(6,6)]
1[6-(6,7)]
6[6-(6,6),8-(0),8-(27)]
6[6-(1,6),6-(1,6),6-(8,8)]
6[1-(0),6-(1,6),6-(6,6)]
6[1-(0),6-(1,6),7-(6,27)]
6[1-(0),6-(1,7),6-(6,6)]
6[6-(1,6),6-(1,6),6-(6,6)]
6[1-(0),6-(1,6),6-(6,7)]
6[6-(1,6),6-(1,6),7-(6,6)]
6[1-(0),6-(1,6),7-(6)]
7[6-(1,6),6-(1,6),27-(7,8,8)]
7[6-(1,6),6-(1,6)]
7[6-(6,6),6-(6,6),6-(6,6)]
8[6-(6,8)]
8[6-(6,8),27-(7,7,8)]
RUVMAX_clean
30[7-(6,6),7-(6,6),7-(6,6),8-(6),8-(6)]
1[8-(6)]
1[6-(6,7)]
1[6-(6,6)]
1[8-(6),8-(6)]
6[6-(6,6),7-(6,30),7-(6,30)]
6[6-(6,7),6-(8,8),7-(6,30)]
6[6-(6,7),8-(1),8-(30)]
6[6-(6,7),8-(0),8-(30)]
6[1-(0),6-(1,6),7-(6,30)]
6[1-(0),6-(1,7),6-(6,6)]
6[6-(1,6),6-(1,6),6-(7,7)]
7[6-(6,6),6-(6,7),30-(7,7,8,8)]
7[6-(1,6),6-(1,6),30-(7,7,8,8)]
8[6-(6,8),30-(7,7,7,8)]
8[1-(0),6-(6,8)]
8[6-(6,8)]
8[1-(8),6-(6,8)]
DIXKOL_clean
27[7-(6,6),7-(6,6),8-(1,27,27),8-(1,27,27),8-(6,27),8-(6,27)]
27[8-(1,27,27),8-(1,27,27),8-(6),8-(6),8-(6,27),8-(6,27)]
27[8-(1,27,27),8-(1,27,27),8-(6),8-(6),8-(6)]
1[8-(27,27,27)]
1[6-(6,6)]
1[6-(6,7)]
6[6-(6,7),8-(27),8-(27,27)]
6[6-(1,6),6-(8,8),7-(6,27)]
6[1-(0),6-(6,6),6-(6,7)]
6[6-(1,6),6-(1,6),6-(8,8)]
6[1-(0),6-(1,7),6-(6,6)]
6[1-(0),6-(1,6),7-(6,27)]
6[6-(6,6),8-(27),8-(27)]
6[6-(6,7),8-(0),8-(27,27)]
7[6-(1,6),6-(6,6),27-(7,8,8,8,8)]
8[6-(6,8),27-(7,7,8,8,8),27-(8,8,8,8,8)]
8[6-(6,8),27-(8,8,8,8)]
8[6-(6,8),27-(8,8,8,8,8)]
8[6-(6,8)]
8[1-(0),27-(8,8,8,8),27-(8,8,8,8),27-(8,8,8,8,8)]
8[1-(0),27-(7,7,8,8,8),27-(7,7,8,8,8),27-(8,8,8,8,8)]
HIDBON_clean
48[7-(6,6),7-(6,7),8-(6)]
1[6-(6,6)]
1[6-(6,7)]
1[6-(7,7)]
1[7-(6,6)]
6[6-(1,6),6-(1,6),6-(7,7)]
6[1-(0),6-(1,6),6-(6,6)]
6[1-(0),6-(1,6),6-(1,6)]
6[6-(1,6),6-(1,6),6-(6,7)]
6[1-(0),6-(6,6),6-(6,6)]
6[6-(6,6),7-(7),7-(7,48)]
6[6-(1,7),6-(6,6),7-(1,6)]
6[1-(0),6-(6,7),7-(6,48)]
6[1-(0),7-(1,6),7-(6,48)]
6[6-(1,6),6-(1,6),6-(8,8)]
6[6-(6,6),8-(0),8-(48)]
7[6-(6,7),7-(7),48-(7,8)]
7[7-(6,48),7-(7)]
7[7-(6),7-(7)]
7[6-(6,7),7-(7)]
7[1-(0),6-(1,7),6-(6,6)]
7[6-(1,6),6-(1,7),48-(7,8)]
8[6-(6,8),48-(7,7)]
8[6-(6,8)]
DOGZIJ_clean
30[7-(6,6),8-(6),8-(6),8-(6)]
1[6-(7,7)]
1[6-(6,7)]
1[6-(1,6,7)]
1[6-(1,1,6)]
1[6-(6,6)]
6[1-(0),7-(6,30),7-(6,6)]
6[1-(0),6-(1,7),7-(6,6)]
6[1-(0),6-(1,7),7-(6,30)]
6[1-(0),1-(0),6-(6,6),7-(6,6)]
6[6-(1,1,7),6-(6,6),6-(6,6)]
6[6-(1,1,1),6-(6,6),6-(6,6)]
6[1-(0),1-(0),1-(0),6-(6,6)]
6[6-(6,6),8-(30),8-(30)]
6[6-(1,6),6-(1,6),6-(8,8)]
6[1-(0),6-(1,6),6-(6,6)]
6[6-(6,6),8-(0),8-(30)]
7[6-(1,6),6-(1,7),30-(8,8,8)]
7[6-(1,1,6),6-(1,6),6-(1,7)]
8[6-(6,8),30-(7,8,8)]
8[6-(6,8)]
GAMVAS_clean
59[8-(6),8-(6),8-(6),8-(6),8-(6,59),8-(6,59)]
59[8-(6),8-(6),8-(6),8-(6),8-(6),8-(6,59),8-(6,59)]
1[6-(6,6)]
1[6-(1,6,6)]
6[6-(1,1,6),6-(1,6),6-(1,6)]
6[1-(0),6-(6,6),6-(6,6)]
6[1-(0),1-(0),6-(6,6),6-(8,8)]
6[6-(1,1,6),8-(0),8-(59,59)]
6[6-(1,1,6),8-(59),8-(59,59)]
6[6-(1,1,6),8-(59),8-(59)]
8[6-(6,8)]
8[6-(6,8),59-(8,8,8,8,8),59-(8,8,8,8,8,8)]
8[6-(6,8),59-(8,8,8,8,8,8)]
8[6-(6,8),59-(8,8,8,8,8)]
GAXDIS10_clean
48[7-(6),7-(6),7-(6),7-(6),7-(6),7-(6)]
48[6-(6),6-(7),6-(7),6-(7)]
6[7-(48),48-(6,6,6)]
6[6-(48),48-(6,6,6)]
7[6-(48),48-(7,7,7,7,7)]
NIGGAM_clean
67[8-(6),8-(6),8-(6),8-(6),8-(6),8-(6)]
1[6-(6,6)]
6[6-(6,6),8-(67),8-(67)]
6[6-(1,6),6-(1,6),6-(8,8)]
6[1-(0),6-(6,6),6-(6,6)]
8[6-(6,8),67-(8,8,8,8,8)]
KIKFIV_clean
63[8-(6),8-(6),8-(6),8-(6),8-(6)]
1[6-(6,6)]
6[6-(6,6),8-(63),8-(63)]
6[6-(1,6),6-(6,6),6-(6,6)]
6[1-(0),6-(1,6),6-(6,6)]
6[6-(1,6),6-(1,6),6-(8,8)]
6[6-(6),6-(6,6),6-(6,6)]
6[6-(6),6-(6,6)]
6[6-(6,6),8-(0),8-(63)]
6[6-(1,6),6-(1,6),6-(6)]
6[1-(0),6-(1,6),6-(1,6)]
8[6-(6,8),63-(8,8,8,8)]
8[6-(6,8)]
GURTIX_charged
49[8-(1,49),8-(1,49),8-(6),8-(6),8-(6),8-(6)]
1[6-(6,6)]
1[8-(49,49)]
6[6-(1,6),6-(6,6),6-(8,8)]
6[1-(0),6-(6,6),6-(6,6)]
6[6-(1,6),6-(1,6),6-(8,8)]
6[1-(0),6-(1,6),6-(6,6)]
6[6-(6,6),8-(0),8-(49)]
6[6-(6,6),8-(49),8-(49)]
8[6-(6,8),49-(8,8,8,8,8)]
8[6-(6,8)]
8[1-(0),49-(8,8,8,8,8),49-(8,8,8,8,8)]
TAXHUX_clean
30[7-(1,1,6),8-(15),8-(15),8-(15)]
30[7-(1,1,6),7-(1,1,6),8-(15),8-(15)]
15[8-(30),8-(30),8-(30),8-(30)]
1[7-(1,6,30)]
1[6-(1,6,7)]
1[6-(1,6,6)]
6[1-(0),1-(0),6-(1,1,6),7-(1,1,30)]
6[1-(0),1-(0),6-(1,1,6),6-(1,1,7)]
6[1-(0),1-(0),6-(1,1,6),6-(1,1,6)]
7[1-(0),1-(0),6-(1,1,6),30-(8,8,8)]
7[1-(0),1-(0),6-(1,1,6),30-(7,8,8)]
8[15-(8,8,8),30-(7,8,8)]
8[15-(8,8,8),30-(7,7,8)]
OYUJUO_clean
28[7-(6,6),8-(28,28),8-(6),8-(6),8-(6),8-(6)]
1[6-(6,6)]
1[6-(6,7)]
6[1-(0),6-(1,7),6-(6,6)]
6[1-(0),6-(1,6),7-(6,28)]
6[1-(0),6-(1,6),6-(6,6)]
6[6-(1,6),6-(1,6),6-(8,8)]
6[6-(6,6),8-(28),8-(28)]
7[6-(1,6),6-(1,6),28-(8,8,8,8,8)]
8[6-(6,8),28-(7,8,8,8,8)]
8[28-(7,8,8,8,8),28-(7,8,8,8,8),28-(7,8,8,8,8)]
XIGHIF_clean
30[7-(6,6),7-(6,6),53-(0),53-(0)]
1[6-(6,7)]
1[6-(6,6)]
6[1-(0),6-(1,6),7-(6,30)]
6[1-(0),6-(1,7),6-(6,6)]
6[6-(1,6),6-(1,6),6-(7,7)]
6[6-(6,6),7-(6),7-(6)]
53[30-(7,7,53)]
7[6-(1,6),6-(1,6),30-(7,53,53)]
7[6-(6,7),6-(6,7)]
FUTKEL_clean5b
30[7-(6,6),8-(6),8-(6),8-(6),8-(6)]
1[6-(6,6)]
1[6-(6,7)]
6[6-(1,6),6-(6,6),6-(6,6,6)]
6[1-(0),6-(1,6),6-(6,6)]
6[1-(0),6-(1,6),6-(1,6)]
6[1-(0),6-(1,6),7-(6,30)]
6[1-(0),6-(1,7),6-(6,6)]
6[6-(1,6),6-(1,6),6-(6,6)]
6[6-(6,6),6-(6,6),6-(6,6),6-(8,8)]
6[6-(6,6,6),8-(30),8-(30)]
7[6-(1,6),6-(1,6),30-(8,8,8,8)]
8[6-(6,8),30-(7,8,8,8)]
BELYIC_clean
12[8-(6),8-(6),8-(6),8-(6)]
1[6-(1,1,6)]
6[6-(1,1,1),8-(12),8-(12)]
6[1-(0),1-(0),1-(0),6-(8,8)]
8[6-(6,8),12-(8,8,8)]
NAXVOY01_clean
12[8-(6,12),8-(6,12),8-(6,12),8-(6,12),8-(6,12),8-(6,12)]
12[8-(6),8-(6),8-(6,12),8-(6,12),8-(6,12),8-(6,12)]
12[8-(6),8-(6),8-(6),8-(6),8-(6,12),8-(6,12)]
1[6-(8,8)]
6[1-(0),8-(12),8-(12,12)]
8[6-(1,8),12-(8,8,8,8,8),12-(8,8,8,8,8)]
8[6-(1,8),12-(8,8,8,8,8)]
LEDCAA_clean
48[7-(6,6),7-(6,6),7-(6,7),7-(6,7)]
1[6-(6,7)]
1[6-(7,7)]
1[6-(6,6)]
6[1-(0),6-(1,6),7-(6)]
6[6-(7,7),7-(6,48),7-(7)]
6[6-(7,7),7-(6),7-(7)]
6[6-(7,7),7-(6,48),7-(7,48)]
6[6-(6,7),7-(6,48),7-(7)]
6[6-(1,6),6-(7,7),7-(6)]
6[1-(0),7-(6,48),7-(7,48)]
6[6-(1,6),6-(7,7),7-(6,48)]
6[1-(0),6-(1,6),7-(6,48)]
6[1-(0),7-(6),7-(7,48)]
6[1-(0),6-(1,6),6-(1,7)]
6[1-(0),6-(1,6),6-(6,7)]
6[1-(0),6-(1,6),6-(1,6)]
7[6-(1,7),6-(6,7),48-(7,7,7)]
7[6-(6,7),7-(6,48)]
7[6-(6,7),7-(6),48-(7,7,7)]
7[6-(6,7),6-(6,7),48-(7,7,7)]
7[6-(1,6),6-(6,6)]
7[6-(1,7),7-(6),48-(7,7,7)]
7[6-(1,6),6-(6,6),48-(7,7,7)]
7[6-(1,7),6-(6,7)]
BOHGOU_clean
25[8-(6),8-(6),8-(6),8-(6)]
1[6-(6,6)]
6[6-(1,6),8-(25),8-(25)]
6[1-(0),6-(1,6),6-(8,8)]
8[6-(6,8),25-(8,8,8)]
UVARUF_clean
30[7-(6,6),7-(6,6),8-(6),8-(6),8-(6)]
1[6-(6,6)]
1[6-(6,7)]
6[6-(6,6),8-(0),8-(30)]
6[6-(1,6),6-(1,6),6-(8,8)]
6[1-(0),6-(1,6),6-(6,6)]
6[6-(1,6),6-(1,6),6-(1,6)]
6[1-(0),6-(1,7),6-(6,6)]
6[1-(0),6-(1,6),7-(6,30)]
6[6-(6,6),8-(30),8-(30)]
7[6-(1,6),6-(1,6),30-(7,8,8,8)]
8[6-(6,8),30-(7,7,8,8)]
8[6-(6,8)]
CUVGOQ_clean
25[7-(6),7-(6),7-(6,6),7-(6,6),7-(6,6),7-(6,6)]
1[6-(6,6)]
1[6-(6,7)]
6[7-(25),7-(6,25)]
6[6-(1,6),6-(1,6),7-(6,25)]
6[1-(0),6-(1,6),6-(6,7)]
6[1-(0),6-(1,6),7-(6,25)]
6[1-(0),6-(1,7),6-(6,6)]
6[6-(1,6),6-(1,6),6-(1,6)]
6[1-(0),6-(1,6),6-(6,6)]
7[6-(7),25-(7,7,7,7,7)]
7[6-(6,6),6-(7),25-(7,7,7,7,7)]
7[6-(1,6),6-(1,6),25-(7,7,7,7,7)]
TIQGEG_clean
29[8-(1,29),8-(1,29,29),8-(6),8-(6)]
29[8-(1,29,29),8-(1,29,29),8-(6)]
29[8-(6),8-(6),8-(6),8-(6)]
29[8-(1,29),8-(1,29),8-(6),8-(6)]
1[6-(6,6,8)]
1[6-(6,6,6)]
1[8-(29,29,29)]
1[8-(29,29)]
6[1-(0),6-(1,6,6),6-(8,8),8-(6)]
6[1-(0),6-(1,6,6),6-(1,6,8),6-(8,8)]
6[6-(1,6,8),8-(29),8-(29)]
6[6-(1,6,6),8-(29),8-(29)]
8[6-(1,6,6),6-(1,6,6)]
8[6-(6,8),29-(8,8,8)]
8[6-(6,8),29-(8,8)]
8[1-(0),29-(8,8),29-(8,8),29-(8,8,8)]
8[1-(0),29-(8,8,8),29-(8,8,8)]
DEKHEH_clean
25[7-(6,6),7-(6,6),8-(6),8-(6),8-(6),8-(6)]
1[6-(6,6)]
1[6-(6,7)]
6[6-(6,6),8-(25),8-(25)]
6[6-(1,6),6-(1,6),6-(8,8)]
6[1-(0),6-(1,6),6-(6,6)]
6[1-(0),6-(1,6),6-(6,8)]
6[6-(1,6),6-(1,6),8-(6)]
6[1-(0),6-(1,6),7-(6,25)]
6[1-(0),6-(1,7),6-(6,6)]
6[6-(1,6),6-(1,6),6-(6,6)]
7[6-(1,6),6-(1,6),25-(7,8,8,8,8)]
8[6-(6,8),25-(7,7,8,8,8)]
8[6-(6,6),6-(6,6)]
EBEXAM_clean
64[8-(6),8-(6),8-(6),8-(6),8-(6),8-(6)]
1[6-(6,6)]
6[6-(6,6),8-(64),8-(64)]
6[1-(0),6-(6,6),6-(6,6)]
6[6-(1,6),6-(1,6),6-(8,8)]
8[6-(6,8),64-(8,8,8,8,8)]
AHUTIH01_clean
57[8-(1,6),8-(1,6),8-(6),8-(6),8-(6),8-(6),8-(6),8-(6)]
1[8-(6,57)]
1[6-(6,6,8)]
6[6-(1,6,8),8-(57),8-(57)]
6[1-(0),6-(1,6,8),6-(8,8),8-(1,57)]
6[6-(8,8),8-(57),8-(57)]
8[6-(6,8),57-(8,8,8,8,8,8,8)]
8[1-(0),6-(1,6,6),57-(8,8,8,8,8,8,8)]
CAKXOD_clean
64[7-(6,6),7-(6,6),8-(6),8-(6),8-(6),8-(6),8-(6)]
1[6-(6,6)]
1[6-(7,7)]
6[6-(1,6),6-(8,8),7-(6,64)]
6[6-(6,7),8-(64),8-(64)]
6[1-(0),6-(6,7),6-(6,7)]
6[6-(6,7),8-(0),8-(64)]
6[1-(0),7-(6,64),7-(6,64)]
6[6-(8,8),8-(64),8-(64)]
7[6-(1,7),6-(6,6),64-(7,8,8,8,8,8)]
8[6-(6,8),64-(7,7,8,8,8,8)]
8[6-(6,8)]
HAZGOF06_clean_h
21[8-(6),8-(6),8-(6),8-(6),8-(6),8-(6)]
6[1-(0),6-(1,6),6-(6,6)]
6[6-(6,6),8-(21),8-(21)]
6[6-(1,6),6-(1,6),6-(8,8)]
8[6-(6,8),21-(8,8,8,8,8)]
1[6-(6,6)]
QUQGEP_neutral
28[7-(6,6),7-(7,28),7-(7,28,28),7-(7,28,28),8-(6),8-(6)]
28[7-(6,6),7-(7,28),7-(7,28,28),8-(1,1),8-(6),8-(6)]
1[6-(6,6)]
1[6-(6,7)]
1[8-(1,28)]
6[1-(0),6-(1,6),6-(1,7)]
6[1-(0),6-(6,6),7-(6,28)]
6[6-(1,6),6-(1,7),6-(8,8)]
6[1-(0),6-(1,6),7-(6,28)]
6[1-(0),6-(1,6),6-(6,6)]
6[6-(6,6),8-(28),8-(28)]
7[7-(0),7-(28,28,28)]
7[6-(1,6),6-(1,6),28-(7,7,8,8,8)]
7[6-(1,6),6-(1,6),28-(7,7,7,8,8)]
7[7-(0),7-(28,28)]
7[7-(7)]
7[7-(7),28-(7,7,7,8,8),28-(7,7,8,8,8)]
7[7-(7),28-(7,7,7,8,8),28-(7,7,7,8,8),28-(7,7,8,8,8)]
8[6-(6,8),28-(7,7,7,7,8)]
8[6-(6,8),28-(7,7,7,8,8)]
8[1-(0),1-(0),28-(7,7,7,8,8)]
MUDLON_clean
12[8-(6),8-(6),8-(6),8-(6)]
1[6-(6,6)]
6[6-(1,6),6-(1,6),7-(6,6)]
6[1-(0),6-(1,6),6-(6,7)]
6[1-(0),6-(1,6),6-(6,6)]
6[6-(1,6),6-(1,6),6-(8,8)]
6[6-(6,6),8-(0),8-(12)]
6[6-(1,6),6-(1,6),6-(6,6)]
7[6-(6,6),6-(6,6),6-(6,6)]
8[6-(6,8),12-(8,8,8)]
8[6-(6,8)]
MIFGEP_clean
48[8-(6),8-(6),8-(6),8-(6)]
1[6-(6,6)]
6[1-(0),6-(1,6),6-(6,6)]
6[6-(1,6),6-(1,6),6-(8,8)]
6[6-(6,6),8-(48),8-(48)]
6[6-(6,6),8-(0),8-(48)]
6[6-(1,6),6-(1,6),6-(6,6)]
6[1-(0),6-(6,6),6-(6,6)]
8[6-(6,8)]
8[6-(6,8),48-(8,8,8)]
HAMRIY_clean
67[8-(6),8-(6),8-(6),8-(6),8-(6),8-(6)]
29[7-(1,6,6),7-(1,6,6),8-(6),8-(6)]
1[7-(6,6,29)]
1[6-(1,6,7)]
6[6-(1,1,7),8-(0),8-(67)]
6[1-(0),1-(0),6-(8,8),7-(1,6,29)]
6[6-(1,1,7),8-(29),8-(67)]
7[1-(0),6-(1,1,6),6-(1,1,6),29-(7,8,8)]
8[6-(6,8),67-(8,8,8,8,8)]
8[6-(6,8)]
8[6-(6,8),29-(7,7,8)]
XAVQIU01_clean
27[8-(6),8-(6),8-(6)]
27[8-(6),8-(6),8-(6),8-(6)]
1[6-(6,6)]
6[6-(6,6),8-(27),8-(27)]
6[6-(1,6),6-(1,6),6-(8,8)]
6[1-(0),6-(6,6),6-(6,6)]
6[6-(6,6),8-(0),8-(27)]
8[6-(6,8),27-(8,8)]
8[6-(6,8),27-(8,8,8)]
8[6-(6,8)]
TADYEE_clean
28[7-(1,6,6),7-(1,6,6),7-(1,6,6),7-(1,6,6),7-(6),7-(6)]
42[6-(7),6-(7),6-(7),6-(7),6-(7),6-(7),6-(7),6-(7)]
1[6-(1,6,7)]
1[6-(1,7,7)]
1[6-(1,6,8)]
1[7-(6,6,28)]
1[8-(6)]
6[7-(28),42-(6,6,6,6,6,6,6)]
6[7-(0),42-(6,6,6,6,6,6,6)]
6[1-(0),1-(0),6-(1,1,7),7-(1,6,28)]
6[1-(0),1-(0),7-(1,6,28),7-(6,6)]
6[1-(0),1-(0),6-(1,1,8),7-(6,6)]
6[1-(0),1-(0),6-(1,1,7),8-(1)]
7[6-(42),28-(7,7,7,7,7)]
7[6-(42)]
7[1-(0),6-(1,1,6),6-(1,1,7),28-(7,7,7,7,7)]
7[6-(1,1,6),6-(1,1,7),6-(1,1,7)]
8[1-(0),6-(1,1,6)]
LUSHOX_clean
25[8-(6),8-(6),8-(6),8-(6),8-(6,25)]
25[8-(6),8-(6),8-(6),8-(6,25)]
1[6-(6,6)]
6[6-(6,6),8-(25),8-(25)]
6[6-(1,6),6-(1,6),6-(8,8)]
6[1-(0),6-(1,6),6-(6,6)]
6[6-(6,6),8-(25),8-(25,25)]
8[6-(6,8),25-(8,8,8,8)]
8[6-(6,8),25-(8,8,8)]
8[6-(6,8),25-(8,8,8),25-(8,8,8,8)]
YEGYIU_clean
47[7-(6,6),7-(6,6),8-(6)]
47[7-(6,6),7-(6,6)]
1[6-(6,7)]
1[6-(6,6)]
6[6-(6,7),8-(0),8-(47)]
6[6-(6,7),6-(8,8),7-(6,47)]
6[6-(6,7),8-(0),8-(0)]
6[1-(0),6-(1,6),7-(6,47)]
6[1-(0),6-(1,7),6-(6,6)]
6[6-(1,6),6-(1,6),6-(6,6)]
7[6-(6,6),6-(6,6),47-(7,8)]
7[6-(1,6),6-(1,6),47-(7)]
7[6-(1,6),6-(1,6),47-(7,8)]
8[6-(6,8)]
8[6-(6,8),47-(7,7)]
VETTUK_clean
66[8-(6),8-(6),8-(6),8-(6),8-(6),8-(6,66)]
1[6-(6,6)]
6[6-(1,6),6-(6,6),7-(6,17)]
6[1-(0),6-(1,6),6-(6,7)]
6[6-(6,6),6-(6,7),6-(6,7)]
6[6-(1,6),6-(1,6),6-(6,6)]
6[1-(0),6-(1,6),6-(6,6)]
6[6-(1,6),6-(1,6),6-(8,8)]
6[6-(6,6),8-(66),8-(66)]
6[6-(6,6),8-(66),8-(66,66)]
6[6-(1,6),6-(6,6),7-(6)]
6[6-(6,6),8-(0),8-(66)]
7[6-(6,6),6-(6,6),17-(7,7,7)]
7[6-(6,6),6-(6,6),17-(7)]
7[6-(6,6),6-(6,6)]
17[7-(6,6),7-(6,6),7-(6,6),7-(6,6)]
17[7-(6,6),7-(6,6)]
8[6-(6,8),66-(8,8,8,8,8)]
8[6-(6,8),66-(8,8,8,8,8),66-(8,8,8,8,8)]
8[6-(6,8)]
MODNOI_ion_b
48[7-(6),7-(6),7-(6),7-(6),7-(6),7-(6)]
48[6-(7),6-(7),6-(7)]
48[6-(7),6-(7),6-(7),6-(7)]
7[6-(48),48-(7,7,7,7,7)]
7[6-(48)]
7[6-(1,1,1),6-(1,6),6-(1,6)]
6[7-(48),48-(6,6)]
6[7-(48),48-(6,6,6)]
6[7-(0),48-(6,6,6)]
6[1-(0),6-(1,6),7-(6,6)]
6[1-(0),6-(1,7),6-(6,6)]
6[6-(1,6),6-(1,6),6-(6,6)]
6[1-(0),1-(0),1-(0),7-(6,6)]
1[6-(6,7)]
1[6-(6,6)]
1[6-(1,1,7)]
ZETMOC_clean
63[8-(6),8-(6),8-(6),8-(6,48),8-(6,63),8-(6,63)]
48[7-(6,6),7-(6,6),7-(6,6),8-(6),8-(6),8-(6,48)]
48[7-(6,6),8-(6,48),8-(6,63)]
1[6-(7,7)]
6[6-(6,7),6-(8,8),7-(6,48)]
6[6-(6,7),8-(48),8-(63)]
6[6-(6,7),8-(48,48),8-(63)]
6[1-(0),7-(6,48),7-(6,48)]
6[6-(6,7),8-(48,63),8-(63,63)]
7[6-(1,7),6-(6,6),48-(7,7,8,8,8)]
7[6-(1,7),6-(6,6),48-(8,8)]
8[6-(6,8),48-(7,7,7,8,8)]
8[6-(6,8),63-(8,8,8,8,8)]
8[6-(6,8),48-(7,7,7,8,8),48-(7,8)]
8[6-(6,8),63-(8,8,8,8,8),63-(8,8,8,8,8)]
8[6-(6,8),48-(7,8),63-(8,8,8,8,8)]
WEVQIX_clean
39[8-(6),8-(6),8-(6),8-(6),8-(6),8-(6),8-(6,6),8-(6,6),8-(6,6)]
29[8-(6),8-(6),8-(6),8-(6)]
1[6-(1,6,8)]
6[6-(1,1,8),8-(29),8-(39)]
6[1-(0),1-(0),6-(8,8),8-(6,39)]
8[6-(6,8),39-(8,8,8,8,8,8,8,8)]
8[6-(6,8),29-(8,8,8)]
8[6-(1,1,6),6-(1,1,6),39-(8,8,8,8,8,8,8,8)]
UJOWIA_charged
27[7-(6),7-(6),8-(6),8-(6),8-(6),8-(6)]
1[6-(7,8)]
1[6-(1,1,7)]
74[6-(7),6-(7),6-(7),6-(7),6-(7),6-(7),6-(7),6-(7)]
6[7-(0),74-(6,6,6,6,6,6,6)]
6[7-(27),74-(6,6,6,6,6,6,6)]
6[1-(0),7-(6,6),8-(27)]
6[1-(0),1-(0),1-(0),7-(6,6)]
7[6-(1,1,1),6-(1,1,1),6-(1,8)]
7[6-(74),27-(7,8,8,8,8)]
7[6-(74)]
8[6-(1,7),27-(7,7,8,8,8)]
WOWHAR_clean
23[8-(23),8-(23),8-(27),8-(27)]
23[8-(23),8-(23),8-(23)]
27[7-(6,6),7-(6,6),8-(23),8-(23),8-(6),8-(6)]
1[6-(6,7)]
6[1-(0),6-(1,7),7-(6,27)]
6[1-(0),6-(6,7),7-(6,27)]
6[6-(1,7),6-(8,8),7-(6,27)]
6[6-(6,7),8-(27),8-(27)]
7[6-(1,6),6-(6,6),27-(7,8,8,8,8)]
7[6-(1,6),6-(1,6),27-(7,8,8,8,8)]
8[6-(6,8),27-(7,7,8,8,8)]
8[23-(8,8,8),27-(7,7,8,8,8)]
8[23-(8,8),23-(8,8,8)]
8[23-(8,8,8),23-(8,8,8)]
8[23-(8,8),23-(8,8)]
HAKCIG_clean
29[7-(6,6),7-(6,6),8-(6),8-(6)]
1[6-(6,16)]
1[6-(6,6)]
1[6-(6,7)]
6[6-(6,7),8-(0),8-(29)]
6[6-(1,16),6-(8,8),7-(6)]
6[1-(0),6-(6,7),16-(6)]
6[6-(6,6),7-(6),16-(6)]
6[6-(1,6),6-(1,6),6-(7,16)]
6[1-(0),6-(1,7),6-(6,6)]
6[1-(0),6-(1,6),7-(6,29)]
6[6-(1,16),6-(8,8),7-(6,29)]
6[6-(6,6),7-(6,29),16-(6)]
6[1-(0),6-(1,6),7-(6)]
16[6-(1,6),6-(6,7)]
7[6-(6,16),6-(6,6)]
7[6-(1,6),6-(1,6),29-(7,8,8)]
7[6-(6,16),6-(6,6),29-(7,8,8)]
7[6-(1,6),6-(1,6)]
8[6-(6,8),29-(7,7,8)]
8[6-(6,8)]
DEQFOU_clean
29[7-(6,6),7-(6,6),8-(1,29),8-(6)]
1[6-(6,7)]
1[6-(6,6)]
1[6-(1,6,6)]
1[8-(29,29)]
6[1-(0),6-(1,6),7-(6,29)]
6[1-(0),6-(1,7),6-(1,7)]
6[6-(7,7),7-(6,29),7-(6,29)]
6[6-(1,1,6),8-(29),8-(29)]
6[1-(0),1-(0),6-(1,1,6),6-(8,8)]
7[6-(1,6),6-(6,7),29-(7,8,8)]
8[6-(6,8),29-(7,7,8)]
8[1-(0),29-(7,7,8),29-(7,7,8)]
OJIWIO_clean
30[7-(6,6),8-(6),8-(6),8-(6),8-(6)]
1[6-(6,6)]
1[6-(6,7)]
6[6-(6,6),8-(30),8-(30)]
6[6-(1,6),6-(1,6),6-(8,8)]
6[1-(0),6-(1,6),6-(6,6)]
6[1-(0),6-(1,6),7-(6,30)]
6[1-(0),6-(1,7),6-(6,7)]
6[6-(1,6),6-(1,6),7-(6,6)]
6[6-(6,6),7-(6,6),8-(0)]
6[6-(1,6),6-(6,6),6-(7,8)]
6[6-(6,6),6-(6,6),6-(6,6)]
7[6-(1,6),6-(1,6),30-(8,8,8,8)]
7[6-(6,6),6-(6,8),6-(6,8)]
8[6-(6,8),30-(7,8,8,8)]
8[6-(6,7)]
XEKMIL_clean
63[7-(6,6),7-(6,6),8-(6),8-(6),8-(6),8-(6),8-(6),8-(6),8-(6)]
63[8-(6),8-(6),8-(6),8-(6),8-(6)]
1[7-(6,6)]
1[6-(1,1,6)]
6[6-(6,7),6-(8,8),7-(6,63)]
6[6-(6,7),6-(8,8),7-(1,6)]
6[6-(1,1,1),7-(1,6),7-(6,63)]
6[6-(6,7),8-(63),8-(63)]
6[1-(0),1-(0),1-(0),6-(7,7)]
6[6-(8,8),8-(63),8-(63)]
7[6-(6,6),6-(6,7),63-(7,8,8,8,8,8,8,8)]
7[1-(0),6-(6,6),6-(6,7)]
8[6-(6,8),63-(7,7,8,8,8,8,8,8)]
8[6-(6,8),63-(8,8,8,8)]
XEJXAN_clean
28[7-(6,6),8-(1,6),8-(6),8-(6),8-(6),8-(6)]
1[6-(1,6,6)]
1[6-(6,6,8)]
1[8-(6,28)]
1[6-(6,7)]
1[6-(6,6)]
6[6-(1,1,6),8-(28),8-(28)]
6[1-(0),1-(0),6-(1,6,8),6-(8,8)]
6[1-(0),6-(1,1,6),6-(8,8),8-(1,28)]
6[6-(1,6,8),8-(28),8-(28)]
6[1-(0),6-(1,6),7-(6,28)]
6[1-(0),6-(1,7),6-(6,6)]
6[6-(1,6),6-(1,6),6-(6,6)]
7[6-(1,6),6-(1,6),28-(8,8,8,8,8)]
8[6-(6,8),28-(7,8,8,8,8)]
8[1-(0),6-(1,6,6),28-(7,8,8,8,8)]
WOBHIF_clean
30[8-(6),8-(6,30),8-(6,30),8-(6,30),8-(6,30)]
1[6-(6,6)]
6[1-(0),6-(6,6),6-(6,8)]
6[6-(1,6),6-(6,8),6-(8,8)]
6[6-(1,6),6-(6,6),8-(30,30)]
6[6-(6,6),8-(30),8-(30,30)]
8[6-(6,6),30-(8,8,8,8),30-(8,8,8,8)]
8[6-(6,8),30-(8,8,8,8)]
8[6-(6,8),30-(8,8,8,8),30-(8,8,8,8)]
HIFGIO_clean
30[8-(30,30),8-(30,30),8-(6),8-(6),8-(6),8-(6)]
30[8-(30,30),8-(30,30),8-(6),8-(6)]
1[6-(6,6)]
1[6-(1,1,6)]
6[6-(6,6),8-(30),8-(30)]
6[6-(1,6),6-(1,6),6-(8,8)]
6[1-(0),6-(1,6),6-(6,6)]
6[6-(1,6),6-(1,6),6-(6,6)]
6[6-(1,6),6-(6,6),6-(6,6)]
6[6-(1,1,1),6-(1,6),6-(6,6)]
6[1-(0),6-(6,6),6-(6,6)]
6[1-(0),1-(0),1-(0),6-(6,6)]
8[6-(6,8),30-(8,8,8,8,8)]
8[6-(6,8),30-(8,8,8)]
8[30-(8,8,8),30-(8,8,8),30-(8,8,8,8,8)]
QADBII_clean
1[6-(6,6,6)]
1[6-(1,6,6)]
1[6-(6,6)]
1[6-(1,1,50)]
6[6-(1,6,6),8-(50),8-(50)]
6[1-(0),6-(1,1,6),6-(6,6),6-(8,8)]
6[1-(0),1-(0),6-(1,6,6),6-(8,8)]
6[6-(1,1,6),8-(50),8-(50)]
6[6-(1,6),6-(1,6),6-(1,6,6)]
6[1-(0),6-(1,6),6-(6,6)]
6[1-(0),6-(1,6),6-(1,6)]
6[1-(0),1-(0),1-(0),50-(6,6,8,8)]
8[6-(6,8),50-(6,6,6,8)]
50[6-(1,1,1),6-(1,1,1),6-(1,1,1),8-(6),8-(6)]
RIBTAZ_clean
29[8-(29,29),8-(29,29),8-(6),8-(6),8-(6)]
29[8-(29,29),8-(6),8-(6)]
29[8-(29,29),8-(29,29),8-(6),8-(6)]
29[8-(29,29),8-(6),8-(6),8-(6)]
1[7-(6,6)]
1[6-(6,6)]
6[6-(1,6),6-(1,6),7-(1,6)]
6[1-(0),6-(6,6),6-(6,7)]
6[7-(1,6),7-(6),7-(6)]
6[6-(1,6),6-(1,6),6-(8,8)]
6[1-(0),6-(6,6),6-(6,6)]
6[1-(0),6-(1,6),6-(6,7)]
6[6-(6,6),8-(29),8-(29)]
6[1-(0),6-(1,6),6-(6,6)]
7[6-(7,7),6-(7,7)]
7[1-(0),6-(6,6),6-(7,7)]
8[6-(6,8),29-(8,8,8,8)]
8[6-(6,8),29-(8,8,8)]
8[6-(6,8),29-(8,8)]
8[29-(8,8,8),29-(8,8,8),29-(8,8,8,8)]
8[29-(8,8),29-(8,8,8),29-(8,8,8,8)]
EBEMEF_clean
30[7-(6),7-(6),7-(6),7-(6)]
28[6-(7),6-(7),6-(7),6-(7)]
6[7-(30),28-(6,6,6)]
7[6-(28),30-(7,7,7)]
FUBDEM_clean
30[7-(6,6),7-(6,6),53-(0),53-(0)]
1[6-(6,7)]
1[6-(6,6)]
6[1-(0),6-(1,6),7-(6,30)]
6[1-(0),6-(1,7),6-(6,6)]
6[6-(1,6),6-(1,6),6-(7,7)]
6[6-(6,6),7-(6),7-(6)]
53[30-(7,7,53)]
7[6-(1,6),6-(1,6),30-(7,53,53)]
7[6-(6,7),6-(6,7)]
TARWAK_clean
29[7-(6),7-(6),7-(6)]
1[7-(6,6)]
6[7-(1,6),7-(6),7-(6)]
6[7-(6),7-(6),7-(6)]
6[7-(29),7-(6)]
7[1-(0),6-(7,7),6-(7,7)]
7[6-(7,7),6-(7,7)]
7[6-(7),6-(7,7)]
7[6-(7),29-(7,7)]
OPAPIF_clean
63[8-(6),8-(6),8-(6),8-(6),8-(6),8-(6,63),8-(6,63)]
1[6-(1,6,16)]
1[7-(1,7)]
1[6-(1,6,6)]
6[6-(1,1,16),8-(63),8-(63)]
6[7-(6,7),7-(7),16-(6)]
6[6-(1,1,16),8-(63),8-(63,63)]
6[1-(0),1-(0),6-(8,8),16-(6)]
6[1-(0),1-(0),6-(1,1,6),6-(7,7)]
6[6-(1,1,6),7-(6,7),7-(7)]
16[6-(1,1,6),6-(7,7)]
7[6-(6,7),6-(7,16),7-(1,1)]
7[6-(6,7),7-(6)]
7[6-(7,16),7-(6)]
7[1-(0),1-(0),7-(6,6)]
8[6-(6,8),63-(8,8,8,8,8,8)]
8[6-(6,8),63-(8,8,8,8,8,8),63-(8,8,8,8,8,8)]
JEMQEY_clean
60[8-(1,6),8-(6),8-(6),8-(6),8-(6),8-(6,60),8-(6,60),8-(6,60),8-(6,60)]
1[6-(1,6,6)]
1[8-(6,60)]
6[6-(1,1,6),8-(60),8-(60,60)]
6[1-(0),1-(0),6-(1,1,6),6-(1,1,6)]
6[1-(0),1-(0),6-(1,1,6),6-(8,8)]
6[6-(1,1,6),8-(1,60),8-(60)]
6[6-(1,1,6),8-(0),8-(60)]
8[6-(6,8),60-(8,8,8,8,8,8,8,8),60-(8,8,8,8,8,8,8,8)]
8[1-(0),6-(6,8),60-(8,8,8,8,8,8,8,8)]
8[6-(6,8),60-(8,8,8,8,8,8,8,8)]
8[6-(6,8)]
CAKYAQ_clean
66[7-(6,6),7-(6,6),8-(6),8-(6),8-(6),8-(6),8-(6)]
1[6-(6,6)]
1[6-(7,7)]
6[6-(1,6),6-(8,8),7-(6,66)]
6[6-(6,7),8-(66),8-(66)]
6[1-(0),6-(6,7),6-(6,7)]
6[6-(6,7),8-(0),8-(66)]
6[1-(0),7-(6,66),7-(6,66)]
6[6-(8,8),8-(66),8-(66)]
7[6-(1,7),6-(6,6),66-(7,8,8,8,8,8)]
8[6-(6,8),66-(7,7,8,8,8,8)]
8[6-(6,8)]
KEJBOQ_clean_h
48[7-(6,6),7-(6,6),8-(6),8-(6),8-(6)]
6[6-(6,6),8-(0),8-(48)]
6[6-(1,6),6-(1,6),6-(8,8)]
6[1-(0),6-(1,7),6-(6,6)]
6[1-(0),6-(1,6),7-(6,48)]
6[6-(6,6),8-(48),8-(48)]
7[6-(1,6),6-(1,6),48-(7,8,8,8)]
8[6-(6,8)]
8[6-(6,8),48-(7,7,8,8)]
1[6-(6,6)]
1[6-(6,7)]
EVEGER_clean
70[7-(6,6),7-(6,6),7-(6,6),8-(6),8-(6),8-(6),8-(6),8-(6),8-(6)]
25[8-(6),8-(6),8-(6),8-(6)]
1[6-(6,6)]
6[1-(0),6-(1,6),6-(6,7)]
6[6-(1,6),6-(8,8),7-(6,70)]
6[6-(6,7),8-(25),8-(70)]
6[1-(0),6-(1,6),6-(1,6)]
7[6-(6,6),6-(6,6),70-(7,7,8,8,8,8,8,8)]
8[6-(6,8),70-(7,7,7,8,8,8,8,8)]
8[6-(6,8),25-(8,8,8)]
OJAKOA_clean
59[8-(6),8-(6),8-(6),8-(6),8-(6,59),8-(6,59)]
1[6-(1,6,8)]
1[6-(6,6)]
1[6-(6,8)]
6[6-(1,1,8),8-(59),8-(59)]
6[1-(0),1-(0),6-(8,8),8-(6)]
6[6-(1,6),6-(1,6),8-(6)]
6[1-(0),6-(1,6),6-(6,8)]
6[1-(0),6-(1,6),6-(6,6)]
6[6-(1,6),6-(1,6),6-(6,6)]
6[6-(6,6),6-(6,6),8-(0)]
6[6-(1,8),6-(6,6),6-(6,8)]
6[1-(0),6-(6,6),8-(6)]
6[6-(6,6),6-(6,8),8-(6)]
6[6-(6,8),6-(6,8),8-(6)]
6[6-(1,6),6-(6,8),8-(6)]
6[6-(1,6),6-(6,8),6-(6,8)]
6[6-(1,1,8),8-(0),8-(59,59)]
8[6-(6,8),59-(8,8,8,8,8)]
8[6-(1,1,6),6-(6,6)]
8[6-(6,6)]
8[6-(1,6),6-(6,6)]
8[6-(6,8)]
8[6-(6,8),59-(8,8,8,8,8),59-(8,8,8,8,8)]
GIXGOK_clean
48[7-(6,6),7-(6,6),7-(6,6),7-(6,6),8-(6),8-(6),8-(6),8-(6)]
1[6-(6,7)]
1[6-(6,6)]
6[1-(0),6-(1,6),7-(6,48)]
6[6-(7,7),8-(48),8-(48)]
6[6-(8,8),7-(6,48),7-(6,48)]
6[1-(0),6-(1,7),6-(1,7)]
7[6-(1,6),6-(6,7),48-(7,7,7,8,8,8,8)]
8[6-(6,8),48-(7,7,7,7,8,8,8)]
YADMIB_clean
68[8-(6),8-(6),8-(6),8-(6),8-(6),8-(6),8-(6)]
27[7-(6,6),7-(6,6),8-(6),8-(6)]
1[6-(6,6)]
1[6-(6,7)]
1[7-(6,6)]
6[6-(1,6),6-(1,6),6-(8,8)]
6[1-(0),6-(6,6),6-(6,7)]
6[6-(1,6),6-(1,6),7-(1,6)]
6[1-(0),6-(6,6),6-(6,6)]
6[6-(6,6),8-(68),8-(68)]
6[6-(6,6),8-(27),8-(68)]
6[6-(6,6),7-(1,6),8-(0)]
6[6-(1,6),6-(1,6),6-(7,8)]
6[1-(0),6-(1,7),6-(6,6)]
6[1-(0),6-(1,6),7-(6)]
6[1-(0),6-(1,6),7-(6,27)]
7[1-(0),6-(6,6),6-(6,8)]
7[6-(1,6),6-(1,6)]
7[6-(1,6),6-(1,6),27-(7,8,8)]
8[6-(6,8),27-(7,7,8)]
8[6-(6,8),68-(8,8,8,8,8,8)]
8[6-(6,7)]
FIKTOK_clean
48[7-(6,6),8-(6),8-(6)]
48[8-(6),8-(6),8-(6,48),8-(6,48)]
48[7-(6,6),8-(6),8-(6),8-(6)]
1[6-(6,7)]
1[6-(7,7)]
1[6-(6,6)]
1[6-(1,6,8)]
6[1-(0),6-(1,7),7-(6,48)]
6[1-(0),6-(1,7),7-(6,6)]
6[1-(0),7-(6,48),7-(6,6)]
6[6-(1,6),6-(1,6),7-(6,6)]
6[1-(0),6-(1,6),6-(6,7)]
6[1-(0),6-(1,6),6-(6,6)]
6[6-(1,6),6-(1,6),6-(6,6)]
6[6-(6,6),8-(0),8-(48)]
6[6-(1,6),6-(1,6),6-(8,8)]
6[1-(0),6-(6,6),6-(6,6)]
6[1-(0),6-(6,6),6-(6,8)]
6[6-(1,6),6-(1,6),8-(6)]
6[1-(0),1-(0),6-(8,8),8-(6)]
6[6-(1,1,8),8-(48),8-(48)]
6[6-(6,6),8-(48),8-(48)]
6[6-(1,1,8),8-(0),8-(48,48)]
7[6-(1,6),6-(1,7),48-(8,8)]
7[6-(1,6),6-(1,7),6-(6,6)]
7[6-(1,6),6-(1,7),48-(8,8,8)]
8[6-(6,8)]
8[6-(6,8),48-(7,8)]
8[6-(6,8),48-(7,8,8)]
8[6-(1,1,6),6-(6,6)]
8[6-(6,8),48-(8,8,8)]
8[6-(6,8),48-(8,8,8),48-(8,8,8)]
MIFNUM_clean
66[8-(6),8-(6),8-(6),8-(6)]
66[8-(6),8-(6),8-(6),8-(6),8-(6)]
27[7-(6,6),7-(6,6),7-(6,6),7-(6,6),7-(6,6)]
1[6-(6,6)]
1[6-(6,7)]
6[6-(6,6),8-(0),8-(0)]
6[6-(1,6),6-(6,7),6-(8,8)]
6[1-(0),6-(1,6),6-(6,6)]
6[1-(0),6-(1,6),6-(1,7)]
6[1-(0),6-(1,6),7-(6,27)]
6[6-(6,6),6-(6,7),7-(6,27)]
6[6-(6,6),8-(66),8-(66)]
6[6-(6,6),8-(0),8-(66)]
6[6-(6,6),6-(6,7),7-(6)]
6[1-(0),6-(1,6),7-(6)]
7[6-(1,6),6-(6,6),27-(7,7,7,7)]
7[6-(1,6),6-(6,6)]
8[6-(6,8)]
8[6-(6,8),66-(8,8,8)]
8[6-(6,8),66-(8,8,8,8)]
XIPBII_clean
60[7-(6,6),7-(6,6),7-(6,6),8-(6),8-(6),8-(6),8-(6),8-(6),8-(6)]
27[8-(6),8-(6),8-(6),8-(6)]
1[6-(6,6)]
6[6-(6,7),8-(27),8-(60)]
6[6-(1,6),6-(8,8),7-(6,60)]
6[1-(0),6-(1,6),6-(6,7)]
6[1-(0),6-(1,6),6-(1,6)]
7[6-(6,6),6-(6,6),60-(7,7,8,8,8,8,8,8)]
8[6-(6,8),60-(7,7,7,8,8,8,8,8)]
8[6-(6,8),27-(8,8,8)]
SODZIV_clean
48[7-(6,6),7-(6,6),8-(6),8-(6)]
48[7-(6,6),7-(6,6),8-(6)]
1[6-(6,6,6)]
1[6-(1,6,6)]
1[6-(6,7)]
1[6-(6,6)]
6[1-(0),6-(1,1,6),6-(1,1,6),6-(8,8)]
6[1-(0),1-(0),6-(1,6,6),6-(1,6,6)]
6[6-(1,6,6),8-(0),8-(48)]
6[1-(0),6-(1,6),7-(6,48)]
6[1-(0),6-(1,7),6-(6,6)]
6[6-(1,6),6-(1,6),6-(6,6)]
7[6-(1,6),6-(1,6),48-(7,8,8)]
7[6-(1,6),6-(1,6),48-(7,8)]
8[6-(6,8),48-(7,7,8)]
8[6-(6,8)]
8[6-(6,8),48-(7,7)]
WEMDOJ_clean
62[8-(6),8-(6),8-(6),8-(6),8-(6),8-(6),8-(6),8-(6)]
6[6-(8,8),8-(62),8-(62)]
8[6-(6,8),62-(8,8,8,8,8,8,8)]
DAYYIN_clean
27[7-(6,6),7-(6,6),7-(6,6),7-(6,6)]
1[6-(7,7)]
1[6-(6,7)]
6[1-(0),7-(6,27),7-(6,27)]
6[1-(0),6-(1,7),7-(6,27)]
7[6-(1,6),6-(1,7),27-(7,7,7)]
MUFJAZ01_clean
63[8-(6),8-(6),8-(6),8-(6),8-(6),8-(6)]
1[6-(6,6)]
1[7-(6,7)]
6[6-(6,7),8-(63),8-(63)]
6[6-(1,6),6-(8,8),7-(1,7)]
6[1-(0),6-(6,7),6-(6,7)]
6[6-(1,6),6-(8,8),7-(7)]
6[6-(8,8),8-(63),8-(63)]
7[1-(0),6-(6,6),7-(6)]
7[6-(6,6),7-(1,6)]
8[6-(6,8),63-(8,8,8,8,8)]
KUGQIN_clean
57[8-(6),8-(6),8-(6),8-(6),8-(6),8-(6)]
1[6-(6,6)]
6[6-(1,6),6-(1,6),6-(8,8)]
6[6-(6,6),8-(57),8-(57)]
6[1-(0),6-(1,6),6-(6,6)]
6[1-(0),6-(6,6),6-(6,6)]
6[6-(8,8),8-(57),8-(57)]
6[1-(0),6-(1,6),6-(1,6)]
8[6-(6,8),57-(8,8,8,8,8)]
LIHFAK_clean
30[8-(30,30,30),8-(6),8-(6),8-(6)]
1[6-(6,6)]
6[6-(6,6),8-(30),8-(30)]
6[6-(1,6),6-(1,6),6-(8,8)]
6[1-(0),6-(1,6),6-(6,6)]
6[6-(1,6),6-(1,6),6-(1,6)]
8[6-(6,8),30-(8,8,8)]
8[30-(8,8,8),30-(8,8,8),30-(8,8,8),30-(8,8,8)]
MIFLIY_clean
12[8-(6),8-(6),8-(6),8-(6)]
1[6-(6,6)]
6[6-(1,6),6-(1,6),6-(6,6)]
6[1-(0),6-(1,6),6-(6,6)]
6[6-(1,6),6-(1,6),6-(8,8)]
6[6-(1,6),6-(6,6),6-(6,6)]
6[1-(0),6-(6,6),6-(6,6)]
6[6-(6,6),8-(0),8-(12)]
8[6-(6,8),12-(8,8,8)]
8[6-(6,8)]
IFASOZ_clean
12[8-(6),8-(6),8-(6,12),8-(6,12),8-(6,12)]
12[8-(6),8-(6),8-(6),8-(6,12),8-(6,12),8-(6,12)]
1[6-(1,6,6)]
6[6-(1,1,6),8-(12),8-(12)]
6[1-(0),1-(0),6-(1,1,6),6-(8,8)]
6[1-(0),1-(0),6-(1,1,6),6-(1,1,6)]
6[6-(1,1,6),8-(12),8-(12,12)]
8[6-(6,8),12-(8,8,8,8)]
8[6-(6,8),12-(8,8,8,8,8)]
8[6-(6,8),12-(8,8,8,8),12-(8,8,8,8,8)]
HESVOR_clean
30[7-(6,6),8-(6),8-(6),8-(6),8-(6)]
1[6-(6,6)]
6[6-(1,6),6-(1,6),6-(6,6)]
6[1-(0),6-(6,6),6-(6,7)]
6[6-(1,6),6-(8,8),7-(6,30)]
6[6-(6,7),8-(30),8-(30)]
7[6-(6,6),6-(6,6),30-(8,8,8,8)]
8[6-(6,8),30-(7,8,8,8)]
AXUBAW_clean5b
30[8-(30,30,30),8-(6),8-(6),8-(6)]
6[6-(6,6),8-(30),8-(30)]
6[6-(6,6),6-(6,6),6-(8,8)]
6[6-(1,1,1),6-(6,6),6-(6,6)]
6[1-(0),1-(0),1-(0),6-(6,6)]
8[30-(8,8,8),30-(8,8,8),30-(8,8,8),30-(8,8,8)]
8[6-(6,8),30-(8,8,8)]
1[6-(1,1,6)]
BUGSAY_clean
66[8-(15),8-(15),8-(15,66),8-(15,66),8-(6),8-(6)]
15[6-(1,1,7),8-(66),8-(66),8-(66,66)]
1[6-(1,7,15)]
1[6-(1,6,7)]
1[6-(1,6,6)]
1[6-(6,6,6)]
6[1-(0),1-(0),7-(6,6),15-(8,8,8)]
6[1-(0),1-(0),6-(1,1,6),7-(6,6)]
6[1-(0),1-(0),6-(1,1,7),6-(1,6,6)]
6[1-(0),6-(1,1,6),6-(1,1,6),6-(8,8)]
6[6-(1,6,6),8-(66),8-(66)]
7[6-(1,1,15),6-(1,1,6),6-(1,1,6)]
8[15-(6,8,8),66-(8,8,8,8,8)]
8[15-(6,8,8),66-(8,8,8,8,8),66-(8,8,8,8,8)]
8[6-(6,8),66-(8,8,8,8,8)]
INIRAY01_clean
27[6-(7),6-(7),6-(7),6-(7),6-(7),6-(7)]
28[7-(1,1,6),7-(1,1,6),7-(1,6,6),7-(6),7-(6),7-(6)]
28[7-(1,1,6),7-(1,1,6),7-(6),7-(6),7-(6,6)]
1[7-(1,6,28)]
1[6-(1,6,7)]
1[6-(1,6,6)]
1[7-(6,6,28)]
6[7-(28),27-(6,6,6,6,6)]
6[7-(0),27-(6,6,6,6,6)]
6[1-(0),1-(0),6-(1,1,6),7-(1,1,28)]
6[1-(0),1-(0),6-(1,1,7),6-(1,1,7)]
6[1-(0),1-(0),6-(1,1,6),7-(1,6,28)]
6[1-(0),1-(0),6-(1,1,6),7-(6,28)]
7[6-(27),28-(7,7,7,7,7)]
7[6-(27),28-(7,7,7,7)]
7[6-(27)]
7[1-(0),1-(0),6-(1,1,6),28-(7,7,7,7,7)]
7[1-(0),6-(1,1,6),6-(1,1,6),28-(7,7,7,7,7)]
7[1-(0),1-(0),6-(1,1,6),28-(7,7,7,7)]
7[6-(1,1,6),6-(1,1,6),28-(7,7,7,7)]
ZIJVAR_clean
27[7-(6,6),7-(6,6),8-(6),8-(6)]
1[6-(6,6)]
1[6-(6,7)]
1[6-(7,7)]
6[6-(6,6),8-(0),8-(27)]
6[6-(1,6),6-(1,6),6-(8,8)]
6[1-(0),6-(6,6),6-(6,6)]
6[1-(0),6-(1,7),7-(6,27)]
6[1-(0),6-(1,7),7-(6,6)]
6[1-(0),7-(6,27),7-(6,6)]
6[6-(1,6),6-(1,6),7-(6,6)]
6[1-(0),6-(6,6),6-(6,7)]
6[6-(1,6),6-(1,6),6-(6,6)]
6[1-(0),6-(6,7),6-(6,7)]
6[1-(0),6-(1,7),7-(6)]
6[1-(0),7-(6),7-(6,6)]
7[6-(1,6),6-(1,7),27-(7,8,8)]
7[6-(1,6),6-(1,7),6-(6,6)]
7[6-(1,6),6-(1,7)]
8[6-(6,8),27-(7,7,8)]
8[6-(6,8)]
PEVQOY_clean_h
30[8-(30,30,30),8-(6),8-(6),8-(6)]
8[6-(6,8),30-(8,8,8)]
8[30-(8,8,8),30-(8,8,8),30-(8,8,8),30-(8,8,8)]
6[1-(0),6-(1,6),6-(6,6)]
6[6-(6,6),8-(30),8-(30)]
6[6-(1,6),6-(1,6),6-(8,8)]
1[6-(6,6)]
PENNUT_clean
30[8-(6),8-(6),8-(6),8-(6),8-(6,30)]
30[7-(6,6),8-(6),8-(6),8-(6)]
30[7-(6,6),8-(6),8-(6),8-(6),8-(6,30)]
1[6-(6,6)]
1[6-(6,7)]
1[6-(1,6,6)]
6[6-(6,8),8-(30),8-(30)]
6[6-(1,6),6-(8,8),8-(6)]
6[1-(0),6-(1,6),6-(6,8)]
6[6-(6,8),8-(0),8-(30)]
6[6-(6,8),8-(30),8-(30,30)]
6[1-(0),6-(1,6),7-(6,30)]
6[1-(0),6-(1,7),6-(6,6)]
6[6-(1,1,6),6-(1,6),6-(1,6)]
6[1-(0),1-(0),6-(1,1,6),6-(6,6)]
6[1-(0),1-(0),6-(1,1,6),6-(1,1,6)]
7[6-(1,6),6-(1,6),30-(8,8,8,8)]
7[6-(1,6),6-(1,6),30-(8,8,8)]
8[6-(6,8),30-(8,8,8,8)]
8[6-(6,8),30-(7,8,8,8)]
8[6-(6,6),6-(6,6)]
8[6-(6,8),30-(7,8,8)]
8[6-(6,8)]
8[6-(6,8),30-(7,8,8,8),30-(8,8,8,8)]
KIFJIT_charged
26[8-(6),8-(6),8-(6),8-(6),8-(6,26),8-(6,26)]
47[7-(6),7-(6),7-(6),7-(6)]
1[6-(1,1,6)]
1[6-(1,8)]
6[1-(0),1-(0),1-(0),6-(6,8)]
6[6-(1,1,1),6-(6,6),8-(26)]
6[6-(6,8),6-(6,8),6-(7)]
6[6-(6,6),7-(47)]
6[1-(0),1-(0),8-(26,26)]
7[6-(6),47-(7,7,7)]
8[6-(6,6),26-(8,8,8,8,8)]
8[6-(1,1),26-(8,8,8,8,8),26-(8,8,8,8,8)]
LEVNOQ01_clean
12[8-(6),8-(6),8-(6)]
12[8-(6),8-(6),8-(6),8-(6),8-(6),8-(6)]
1[6-(6,6)]
6[6-(6,6),8-(12),8-(12)]
6[6-(1,6),6-(1,6),6-(8,8)]
6[1-(0),6-(1,6),6-(6,6)]
6[1-(0),6-(6,6),6-(6,6)]
6[6-(1,6),6-(1,6),6-(6,6)]
8[6-(6,8),12-(8,8)]
8[6-(6,8),12-(8,8,8,8,8)]
EBELUU_clean
30[7-(6),7-(6),7-(6),7-(6),7-(6,6),7-(6,6)]
28[6-(7),6-(7),6-(7),6-(7)]
1[6-(6,7)]
1[6-(6,6)]
6[7-(30),28-(6,6,6)]
6[1-(0),6-(1,6),7-(6,30)]
6[1-(0),6-(1,7),6-(6,6)]
6[1-(0),6-(1,7),6-(6,7)]
6[6-(1,6),6-(1,6),6-(7,8)]
6[6-(6,6),7-(6),8-(0)]
6[6-(1,6),6-(1,6),7-(6)]
7[6-(28),30-(7,7,7,7,7)]
7[6-(1,6),6-(1,6),30-(7,7,7,7,7)]
7[6-(6,6),6-(6,8)]
8[6-(6,7)]
LAGCED_clean
30[8-(6),8-(6),8-(6),8-(6),8-(6),8-(6)]
47[7-(6),7-(6)]
1[6-(6,6)]
6[6-(1,6),6-(6,6),8-(30)]
6[1-(0),6-(6,8),6-(6,8)]
6[6-(1,6),6-(1,6),6-(6,8)]
6[1-(0),6-(1,6),6-(6,6)]
6[6-(1,6),6-(1,6),6-(7)]
6[6-(6,6),7-(47)]
7[6-(6),47-(7)]
8[6-(6,6),30-(8,8,8,8,8)]
XOVVOU_clean
30[7-(6,6),7-(6,7),7-(6,7)]
30[7-(6,6),7-(6,7),7-(6,7),8-(6)]
1[6-(7,7)]
1[6-(6,6)]
6[1-(0),7-(6,30),7-(7,30)]
6[6-(1,6),6-(1,6),6-(8,8)]
6[1-(0),6-(6,6),6-(6,7)]
6[6-(6,6),8-(0),8-(30)]
6[1-(0),6-(6,6),6-(6,6)]
6[6-(1,6),6-(1,6),7-(8,8)]
7[6-(1,7),7-(6,30),30-(7,7)]
7[6-(1,7),6-(1,7),30-(7,7,8)]
7[6-(1,7),7-(6,30),30-(7,7,8)]
7[6-(1,7),6-(1,7),30-(7,7)]
7[6-(6,6),8-(0),8-(0)]
8[6-(6,8),30-(7,7,7)]
8[6-(6,8)]
8[7-(6,8)]
FIFPAM01_clean
28[7-(6,6),7-(6,6),8-(6),8-(6)]
1[6-(6,7)]
1[6-(8,8)]
1[6-(6,6)]
6[6-(1,6),6-(1,6),6-(6,6)]
6[1-(0),6-(1,6),7-(6,28)]
6[1-(0),6-(1,7),6-(6,6)]
6[1-(0),8-(28),8-(28)]
7[6-(1,6),6-(1,6),28-(7,8,8)]
8[6-(1,8),28-(7,7,8)]
VUSQIK_charged
28[7-(6,6),7-(6,6),7-(6,6),7-(6,6),8-(74),8-(74)]
51[8-(0),8-(0),8-(0),51-(8,8,8)]
1[7-(6,6)]
1[6-(6,6)]
1[6-(6,7)]
74[8-(28),8-(74),8-(74),8-(74),8-(74)]
74[8-(0),8-(74),8-(74),8-(74),8-(74)]
6[6-(1,6),6-(1,6),6-(6,6)]
6[1-(0),6-(1,7),6-(6,6)]
6[1-(0),6-(1,6),7-(6,28)]
6[1-(0),6-(1,6),7-(1,6)]
7[6-(1,6),6-(1,6),28-(7,7,7,8,8)]
7[1-(0),6-(1,6),6-(1,6)]
8[74-(8,8,8,8),74-(8,8,8,8)]
8[51-(8,8,51)]
8[28-(7,7,7,7,8),74-(8,8,8,8)]
8[74-(8,8,8,8)]
QQQGTA03_clean
48[8-(6),8-(6),8-(6),8-(6)]
1[6-(1,6,6)]
6[6-(1,1,6),8-(48),8-(48)]
6[1-(0),1-(0),6-(8,8),6-(8,8)]
8[6-(6,8),48-(8,8,8)]
FAHVAM_clean
65[7-(6,6),7-(6,6),7-(6,6),8-(6),8-(6),8-(6),8-(6),8-(6),8-(6)]
25[8-(6),8-(6),8-(6),8-(6)]
1[6-(6,6)]
6[6-(6,7),8-(25),8-(65)]
6[6-(1,6),6-(8,8),7-(6,65)]
6[1-(0),6-(1,6),6-(6,7)]
6[1-(0),6-(1,6),6-(1,6)]
7[6-(6,6),6-(6,6),65-(7,7,8,8,8,8,8,8)]
8[6-(6,8),25-(8,8,8)]
8[6-(6,8),65-(7,7,7,8,8,8,8,8)]
EBIJAC_clean
48[8-(6),8-(6),8-(6),8-(6),8-(6,48)]
48[8-(6),8-(6),8-(6),8-(6),8-(6),8-(6,48)]
1[6-(6,7)]
1[6-(6,6)]
1[6-(1,6,7)]
1[6-(1,1,6)]
6[1-(0),6-(1,6),7-(6,6)]
6[1-(0),6-(1,7),6-(6,8)]
6[6-(1,6),6-(1,6),8-(48)]
6[1-(0),1-(0),6-(6,6),7-(6,6)]
6[6-(1,1,7),6-(6,6),6-(6,6)]
6[6-(1,1,1),6-(6,6),6-(6,6)]
6[1-(0),1-(0),1-(0),6-(6,6)]
6[6-(6,6),8-(48),8-(48,48)]
6[6-(1,6),6-(1,6),6-(8,8)]
6[1-(0),6-(1,6),6-(6,6)]
6[6-(6,6),8-(0),8-(48)]
6[6-(6,6),8-(48),8-(48)]
7[6-(1,1,6),6-(1,6),6-(1,6)]
8[6-(6,6),48-(8,8,8,8,8)]
8[6-(6,8),48-(8,8,8,8),48-(8,8,8,8,8)]
8[6-(6,8),48-(8,8,8,8)]
8[6-(6,8)]
8[6-(6,8),48-(8,8,8,8,8)]
OWIZAW_clean
29[8-(6),8-(6),8-(6),8-(6)]
1[6-(6,6)]
6[6-(1,6),6-(1,6),6-(8,8)]
6[1-(0),6-(1,6),6-(6,6)]
6[6-(1,6),6-(1,6),6-(6)]
6[6-(1,6),6-(1,6),6-(6,6,6)]
6[6-(6,6),6-(6,6),6-(6,6),6-(6,6)]
6[6-(6,6),8-(29),8-(29)]
6[6-(6),6-(6,6)]
8[6-(6,8),29-(8,8,8)]
MIHLIZ_clean
59[8-(6),8-(6),8-(6),8-(6),8-(6),8-(6)]
1[6-(6,6)]
1[7-(6,6)]
1[8-(6)]
6[6-(1,6),6-(6,6),7-(6)]
6[1-(0),6-(1,6),6-(6,7)]
6[6-(6,6),6-(6,7),6-(6,7)]
6[6-(1,6),6-(6,6),7-(1,6)]
6[6-(1,6),6-(1,6),6-(6,6)]
6[1-(0),6-(1,6),6-(6,6)]
6[1-(0),6-(1,6),6-(1,6)]
6[6-(1,6),6-(1,6),6-(8,8)]
6[1-(0),6-(6,6),6-(6,6)]
6[6-(6,6),8-(1),8-(59)]
6[6-(6,6),8-(59),8-(59)]
6[6-(6,6),8-(0),8-(59)]
7[6-(6,6),6-(6,6)]
7[1-(0),6-(6,6),6-(6,6)]
8[1-(0),6-(6,8)]
8[6-(6,8),59-(8,8,8,8,8)]
8[6-(6,8)]
SACDOR_clean
30[7-(6,6),7-(6,6),53-(0),53-(0)]
1[6-(6,7)]
1[6-(6,6)]
6[1-(0),6-(1,6),7-(6,30)]
6[1-(0),6-(1,7),6-(6,6)]
6[6-(1,6),6-(1,6),6-(7,7)]
6[6-(6,6),7-(6),7-(6)]
53[30-(7,7,53)]
7[6-(1,6),6-(1,6),30-(7,53,53)]
7[6-(6,7),6-(6,7)]
ADODAA_charged
29[7-(6,7),7-(6,7),8-(29,29),8-(6)]
1[6-(6,7)]
6[6-(6,6),8-(0),8-(29)]
6[6-(1,7),6-(1,7),6-(8,8)]
6[1-(0),6-(6,6),7-(7,29)]
7[6-(1,6),7-(6,29),29-(7,8,8)]
8[6-(6,8),29-(7,7,8)]
8[6-(6,8)]
8[29-(7,7,8),29-(7,7,8),29-(7,7,8)]
GETXAG_clean
27[7-(7,7),7-(7,7),8-(27,27),8-(27,27)]
27[7-(7,7),7-(7,7),7-(7,7),7-(7,7),8-(27,27),8-(27,27)]
1[7-(1,6)]
1[6-(6,6)]
6[6-(1,6),6-(1,6),7-(1,1)]
6[1-(0),6-(1,6),6-(6,7)]
6[1-(0),6-(1,6),6-(6,6)]
6[6-(6,6),7-(7),7-(7)]
6[6-(1,6),6-(1,6),6-(7,7)]
7[1-(0),1-(0),6-(6,6)]
7[7-(6),7-(7,27),27-(7,7,7,8,8)]
7[7-(6),7-(7,27),27-(7,8,8)]
7[6-(6,7),7-(7,27)]
8[27-(7,7,7,7,8),27-(7,7,8),27-(7,7,8)]
BEPVAV_clean
29[6-(7),7-(6),7-(6,6)]
29[6-(7),7-(6),7-(6,7)]
1[6-(1,1,6)]
1[7-(6,7)]
1[6-(1,6,6)]
1[6-(6,6)]
6[1-(0),1-(0),1-(0),6-(6,7)]
6[6-(1,1,1),6-(6,6),7-(1,7)]
6[6-(1,1,6),6-(6,7),6-(6,7)]
6[6-(1,1,1),6-(6,6),7-(7,29)]
6[1-(0),1-(0),6-(6,6),6-(6,7)]
6[6-(1,1,6),6-(1,6),7-(6,29)]
6[1-(0),6-(1,6),6-(6,7)]
6[1-(0),6-(1,6),6-(1,6)]
6[7-(29),29-(7,7)]
7[6-(6,6),7-(1,6),29-(6,7)]
7[1-(0),6-(6,6),7-(6,29)]
7[6-(6,6),6-(6,6),29-(6,7)]
7[6-(29),29-(6,7)]
ANUGUM_clean
30[8-(6),8-(6),8-(6),8-(6)]
1[6-(6,6)]
6[6-(1,6),6-(1,6),6-(6,6)]
6[6-(1,6),6-(1,6),6-(8,8)]
6[1-(0),6-(6,6),6-(6,6)]
6[6-(6,6),8-(30),8-(30)]
6[6-(6,6),8-(0),8-(30)]
6[1-(0),6-(1,6),6-(6,6)]
8[6-(6,8),30-(8,8,8)]
8[6-(6,8)]
GUJGAU_clean
57[8-(15),8-(15),8-(15),8-(15),8-(15),8-(15,57),8-(6),8-(6),8-(6,57)]
57[8-(15),8-(15),8-(15),8-(15),8-(15,57),8-(15,57),8-(15,57),8-(6),8-(6,57)]
15[6-(1,1,7),8-(57),8-(57),8-(57,57)]
15[6-(1,1,7),8-(0),8-(57),8-(57)]
15[6-(1,1,7),8-(1),8-(57),8-(57)]
15[6-(1,1,7),8-(0),8-(0),8-(57)]
1[7-(6,6,6)]
1[6-(6,6)]
1[6-(1,7,15)]
1[6-(1,6,7)]
1[8-(15)]
6[6-(6,6),8-(57),8-(57)]
6[6-(6,6),8-(57),8-(57,57)]
6[6-(1,6),6-(6,6),6-(8,8)]
6[1-(0),6-(1,6),6-(6,6)]
6[1-(0),6-(1,6),6-(1,6)]
6[1-(0),1-(0),7-(1,6,6),15-(8,8,8)]
6[1-(0),1-(0),6-(1,1,7),7-(1,6,6)]
7[1-(0),6-(1,1,15),6-(1,1,6),6-(1,1,6)]
8[6-(6,8),57-(8,8,8,8,8,8,8,8)]
8[6-(6,8),57-(8,8,8,8,8,8,8,8),57-(8,8,8,8,8,8,8,8)]
8[15-(6,8,8),57-(8,8,8,8,8,8,8,8),57-(8,8,8,8,8,8,8,8)]
8[15-(6,8,8),57-(8,8,8,8,8,8,8,8)]
8[15-(6,8,8)]
8[1-(0),15-(6,8,8)]
IXUREZ_clean
30[7-(6,6),8-(6),8-(6),8-(6),8-(6)]
1[6-(6,6)]
1[6-(6,7)]
1[7-(6,7)]
6[6-(6,6),8-(30),8-(30)]
6[6-(1,6),6-(1,6),6-(8,8)]
6[1-(0),6-(1,6),6-(6,6)]
6[1-(0),6-(1,6),7-(6,30)]
6[1-(0),6-(1,7),6-(6,7)]
6[6-(1,6),6-(1,6),7-(1,7)]
7[6-(1,6),6-(1,6),30-(8,8,8,8)]
7[1-(0),6-(6,6),7-(1,6)]
8[6-(6,8),30-(7,8,8,8)]
GUBVUU_clean
27[7-(6,6),7-(6,6),7-(6,6),8-(7),8-(7)]
27[7-(6,6),7-(6,6),7-(6,6)]
1[6-(6,7)]
1[6-(6,6)]
6[1-(0),6-(1,6),7-(6,27)]
6[1-(0),6-(1,7),6-(6,6)]
6[6-(1,6),6-(1,6),6-(6,6)]
7[6-(1,6),6-(1,6),27-(7,7,8,8)]
7[6-(1,6),6-(1,6),27-(7,7)]
7[8-(0),8-(27),8-(27)]
7[8-(0),8-(0),8-(0)]
8[7-(8,8),27-(7,7,7,8)]
8[7-(8,8)]
YILJAG_clean
30[7-(6,7),7-(6,7),8-(30,30,30),8-(6)]
1[6-(1,1,6)]
1[6-(6,6)]
6[6-(1,1,1),6-(6,6),7-(7,30)]
6[1-(0),1-(0),1-(0),6-(6,7)]
6[1-(0),6-(1,6),6-(6,6)]
6[6-(6,6),8-(30),8-(30)]
6[6-(1,6),6-(1,6),6-(8,8)]
6[6-(6,6),6-(6,7),6-(6,7)]
7[6-(6,6),7-(6,30),30-(7,8,8)]
8[6-(6,8),30-(7,7,8)]
8[30-(7,7,8),30-(7,7,8),30-(7,7,8),30-(7,7,8)]
MATTOR_clean
30[7-(6,6),8-(6),8-(6),8-(6),8-(6)]
1[6-(6,6)]
1[6-(6,7)]
6[6-(6,6),8-(30),8-(30)]
6[6-(1,6),6-(1,6),6-(8,8)]
6[1-(0),6-(1,6),6-(6,6)]
6[1-(0),6-(1,6),7-(6,30)]
6[1-(0),6-(1,7),6-(6,6)]
6[6-(1,6),6-(1,6),6-(6,6)]
7[6-(1,6),6-(1,6),30-(8,8,8,8)]
8[6-(6,8),30-(7,8,8,8)]
MURTUO_clean
71[8-(6),8-(6),8-(6),8-(6),8-(6),8-(6)]
1[6-(1,6,6)]
6[6-(1,1,6),8-(71),8-(71)]
6[1-(0),1-(0),6-(1,1,6),6-(8,8)]
8[6-(6,8),71-(8,8,8,8,8)]
NIZZIG_clean
30[7-(6,6),7-(6,6),53-(0),53-(0)]
1[6-(6,7)]
1[6-(6,6)]
6[1-(0),6-(1,6),7-(6,30)]
6[1-(0),6-(1,7),6-(6,6)]
6[6-(1,6),6-(1,6),6-(7,7)]
6[6-(6,6),7-(6),7-(6)]
53[30-(7,7,53)]
7[6-(1,6),6-(1,6),30-(7,53,53)]
7[6-(6,7),6-(6,7)]
NAQLAT_clean
30[8-(6),8-(6),8-(6),8-(6)]
30[7-(6,6),8-(6),8-(6),8-(6)]
30[7-(6,6),8-(6),8-(6),8-(6),8-(6)]
1[6-(6,6)]
1[6-(6,7)]
6[6-(1,6),6-(1,7),6-(6,6)]
6[1-(0),6-(1,7),6-(6,6)]
6[6-(6,6),8-(30),8-(30)]
6[1-(0),6-(1,6),6-(1,6)]
6[6-(1,6),6-(1,6),6-(8,8)]
6[1-(0),6-(6,6),6-(6,6)]
6[6-(1,6),6-(1,6),6-(6,6)]
6[1-(0),6-(6,6),7-(6,30)]
6[1-(0),6-(1,6),7-(6,30)]
6[1-(0),6-(1,6),6-(6,6)]
6[6-(6,6),8-(0),8-(30)]
7[6-(1,6),6-(1,6),30-(8,8,8)]
7[6-(1,6),6-(1,6),30-(8,8,8,8)]
8[6-(6,8),30-(7,8,8)]
8[6-(6,8),30-(8,8,8)]
8[6-(6,8),30-(7,8,8,8)]
8[6-(6,8)]
FIJDIM08_clean
25[8-(6),8-(6),8-(6,25),8-(6,25),8-(6,25)]
25[8-(6),8-(6),8-(6),8-(6),8-(6,25),8-(6,25)]
1[6-(6,6)]
6[6-(6,6),8-(25,25),8-(25,25)]
6[6-(1,6),6-(1,6),6-(8,8)]
6[1-(0),6-(1,6),6-(6,6)]
6[6-(6,6),8-(25),8-(25)]
8[6-(6,8),25-(8,8,8,8),25-(8,8,8,8)]
8[6-(6,8),25-(8,8,8,8),25-(8,8,8,8,8)]
8[6-(6,8),25-(8,8,8,8,8)]
8[6-(6,8),25-(8,8,8,8)]
TEQVAO_clean5b
12[8-(6),8-(6),8-(6),8-(6)]
30[8-(6),8-(6),8-(6),8-(6)]
1[6-(6,6)]
1[6-(1,1,6)]
6[6-(6,6),8-(12),8-(30)]
6[6-(1,6),6-(1,6),6-(8,8)]
6[1-(0),6-(6,6),6-(6,6)]
6[6-(1,1,1),6-(1,6),6-(1,6)]
6[1-(0),1-(0),1-(0),6-(6,6)]
8[6-(6,8),30-(8,8,8)]
8[6-(6,8),12-(8,8,8)]
YOPMAS_clean
27[7-(6,6),7-(6,6),8-(6),8-(6),8-(6)]
27[8-(6),8-(6),8-(6),8-(6)]
1[6-(6,6)]
1[6-(6,7)]
6[6-(6,6),6-(6,6),6-(8,8)]
6[6-(1,6),6-(6,6),6-(8,8)]
6[1-(0),6-(1,6),6-(6,6)]
6[1-(0),6-(1,6),6-(1,6)]
6[6-(6,6),8-(27),8-(27)]
6[6-(6,6),8-(0),8-(27)]
6[1-(0),6-(1,6),7-(6,27)]
6[1-(0),6-(1,7),6-(6,6)]
6[6-(1,6),6-(1,6),6-(6,6)]
7[6-(1,6),6-(1,6),27-(7,8,8,8)]
8[6-(6,8),27-(8,8,8)]
8[6-(6,8),27-(7,7,8,8)]
8[6-(6,8)]
LERNAY02_clean
27[7-(6,6),8-(6),8-(6,27),8-(6,27),8-(6,27),8-(6,27)]
27[8-(6),8-(6),8-(6),8-(6,27),8-(6,27)]
1[6-(6,6)]
1[6-(6,7)]
1[6-(6,6,8)]
1[6-(1,6,6)]
6[6-(6,6),8-(27),8-(27)]
6[6-(1,6),6-(1,6),6-(8,8)]
6[1-(0),6-(1,7),6-(6,6)]
6[1-(0),6-(1,6),7-(6,27)]
6[6-(1,6,8),8-(27),8-(27,27)]
6[1-(0),6-(1,1,6),6-(8,8),8-(27,27)]
6[1-(0),1-(0),6-(1,6,8),6-(8,8)]
6[6-(1,1,6),8-(27),8-(27,27)]
7[6-(1,6),6-(1,6),27-(8,8,8,8,8)]
8[6-(6,8),27-(7,8,8,8,8)]
8[6-(6,8),27-(8,8,8,8)]
8[6-(6,8),27-(7,8,8,8,8),27-(8,8,8,8)]
8[6-(1,6,6),27-(7,8,8,8,8),27-(8,8,8,8)]
8[6-(6,8),27-(7,8,8,8,8),27-(7,8,8,8,8)]
FEVDIV_clean
28[7-(6,6),7-(6,6),7-(6,6),8-(6),8-(6),8-(6)]
1[6-(6,6)]
1[6-(6,7)]
6[6-(6,6),8-(28),8-(28)]
6[6-(1,6),6-(1,6),6-(8,8)]
6[1-(0),6-(6,6),6-(6,6)]
6[6-(1,6),6-(1,6),6-(6,6)]
6[1-(0),6-(1,7),6-(6,6)]
6[1-(0),6-(1,6),7-(6,28)]
6[6-(6,6),8-(0),8-(28)]
6[1-(0),6-(1,6),7-(6)]
7[6-(1,6),6-(1,6),28-(7,7,8,8,8)]
7[6-(1,6),6-(1,6)]
8[6-(6,8),28-(7,7,7,8,8)]
8[6-(6,8)]
RURQEB_clean
30[7-(6,7),7-(6,7),7-(6,7),8-(6)]
30[7-(6,6),7-(6,6),7-(6,6),8-(6)]
30[7-(6,7),7-(6,7),7-(6,7),7-(6,7),7-(6,7),7-(6,7)]
1[6-(7,7)]
6[1-(0),7-(6,30),7-(7,30)]
6[6-(6,6),8-(0),8-(30)]
6[6-(6,9),6-(6,9),6-(8,8)]
6[6-(6,6),6-(6,9),9-(0)]
7[6-(1,7),7-(6,30),30-(7,7,8)]
7[6-(1,7),7-(6,30),30-(7,7,7,7,7)]
7[6-(1,7),6-(1,7),30-(7,7,8)]
8[6-(6,8),30-(7,7,7)]
8[6-(6,8)]
9[6-(6,6)]
CESYEF_clean
47[7-(6,6),8-(6),8-(6),47-(7,8,8)]
1[6-(6,7)]
1[6-(6,6)]
6[1-(0),6-(1,6),7-(6,47)]
6[1-(0),6-(1,7),6-(6,6)]
6[6-(1,6),6-(1,6),6-(8,8)]
6[6-(6,6),8-(47),8-(47)]
7[6-(1,6),6-(1,6),47-(8,8,47)]
8[6-(6,8),47-(7,8,47)]
YARYEV_clean
48[6-(7),6-(7),6-(7),6-(7)]
48[7-(1,1,1),7-(1,1,1),7-(6),7-(6),7-(6),7-(6)]
1[7-(1,1,48)]
6[7-(48),48-(6,6,6)]
7[6-(48),48-(7,7,7,7,7)]
7[1-(0),1-(0),1-(0),48-(7,7,7,7,7)]
FIGXEY_clean
66[8-(6),8-(6),8-(6),8-(6),8-(6),8-(6)]
1[6-(8,8)]
6[1-(0),8-(66),8-(66)]
8[6-(1,8),66-(8,8,8,8,8)]
GIYSEN_clean
29[7-(6,6),7-(7),16-(29,42),16-(29,42),42-(16,16,16,16,29,29,29)]
29[6-(6),7-(6,6),16-(29,42),16-(29,42),42-(16,16,16,16,29,29,29)]
42[16-(29,29),16-(29,29),16-(29,29),16-(29,29),29-(6,7,16,16),29-(6,7,16,16),29-(7,7,16,16),29-(7,7,16,16)]
1[6-(6,7)]
1[6-(6,6)]
1[6-(1,6,6)]
6[6-(29),29-(7,16,16,42)]
6[1-(0),6-(1,6),7-(6,29)]
6[1-(0),6-(1,7),6-(6,6)]
6[6-(1,1,6),6-(1,6),6-(1,6)]
6[1-(0),1-(0),6-(1,1,6),6-(6,6)]
6[1-(0),1-(0),6-(1,1,6),6-(1,1,6)]
16[29-(6,7,16,42),29-(7,7,16,42),42-(16,16,16,29,29,29,29)]
7[7-(29),29-(7,16,16,42)]
7[6-(1,6),6-(1,6),29-(6,16,16,42)]
7[6-(1,6),6-(1,6),29-(7,16,16,42)]
GATBUZ_charged
30[8-(6),8-(6),8-(6),8-(6,30)]
30[8-(6),8-(6),8-(6),8-(6),8-(6,30),8-(6,30)]
1[6-(6,6)]
1[7-(1,6,6)]
1[6-(1,6,7)]
1[6-(1,1,6)]
6[6-(6,6),8-(30),8-(30)]
6[6-(1,6),6-(1,6),6-(8,8)]
6[1-(0),6-(1,6),6-(6,6)]
6[6-(6,6),8-(0),8-(30,30)]
6[6-(6,6),8-(0),8-(30)]
6[1-(0),1-(0),6-(1,1,1),7-(1,1,6)]
6[1-(0),1-(0),1-(0),6-(1,1,7)]
8[6-(6,8),30-(8,8,8,8,8)]
8[6-(6,8),30-(8,8,8)]
8[6-(6,8),30-(8,8,8),30-(8,8,8,8,8)]
8[6-(6,8)]
7[1-(0),1-(0),6-(1,1,6),6-(1,1,6)]
TIZVED_charged
29[7-(6),7-(6),7-(6),7-(6)]
1[6-(6,6)]
1[6-(1,1,6)]
6[6-(6,6),7-(29)]
6[6-(1,6),6-(6,6),6-(7)]
6[1-(0),6-(6,6),6-(6,6)]
6[6-(1,1,1),6-(1,6),6-(6,6)]
6[1-(0),1-(0),1-(0),6-(6,6)]
7[6-(6),29-(7,7,7)]
5[9-(0),9-(0),9-(0),9-(0)]
9[5-(9,9,9)]
RAVWES_clean
12[8-(6),8-(6,12),8-(6,12),8-(6,12),8-(6,12)]
1[6-(6,6)]
1[6-(1,1,6)]
6[6-(1,1,1),6-(1,6),6-(6,6)]
6[1-(0),6-(6,6),6-(6,6)]
6[6-(1,6),6-(6,6),6-(6,6)]
6[1-(0),6-(1,6),6-(6,6)]
6[6-(1,6),6-(1,6),6-(6,6)]
6[1-(0),6-(6,6),6-(6,8)]
6[6-(1,6),6-(6,6),8-(12,12)]
6[6-(1,6),6-(6,8),6-(8,8)]
6[6-(6,6),8-(12),8-(12,12)]
6[1-(0),1-(0),1-(0),6-(6,6)]
8[6-(6,6),12-(8,8,8,8),12-(8,8,8,8)]
8[6-(6,8),12-(8,8,8,8),12-(8,8,8,8)]
8[6-(6,8),12-(8,8,8,8)]
HIHGAI_clean
63[8-(6),8-(6),8-(6),8-(6),8-(6),8-(6)]
14[6-(6,6),6-(6,6),6-(6,6),6-(6,6)]
1[6-(6,6)]
6[6-(6,6),8-(63),8-(63)]
6[6-(1,6),6-(1,6),6-(8,8)]
6[6-(1,6),6-(1,6),14-(6,6,6)]
6[1-(0),6-(1,6),6-(6,6)]
6[1-(0),6-(1,6),6-(6,14)]
8[6-(6,8),63-(8,8,8,8,8)]
NEDVOJ_charged
25[8-(6),8-(6),8-(6),8-(6),8-(6),8-(6,25)]
25[8-(6),8-(6),8-(6),8-(6),8-(6,25),8-(6,25)]
1[6-(6,6)]
1[6-(1,6,8)]
1[6-(1,1,7)]
6[6-(6,6),8-(25),8-(25)]
6[6-(1,6),6-(1,6),6-(8,8)]
6[1-(0),6-(1,6),6-(6,6)]
6[1-(0),6-(1,6),6-(6,8)]
6[6-(1,6),6-(1,6),8-(6)]
6[1-(0),1-(0),6-(6,6,6),8-(6)]
6[6-(6,6),8-(25),8-(25,25)]
6[6-(1,1,8),6-(1,1,8),6-(1,1,8),6-(1,1,8)]
6[1-(0),1-(0),1-(0),7-(6)]
8[6-(6,8),25-(8,8,8,8,8)]
8[6-(1,1,6),6-(6,6)]
8[6-(6,8),25-(8,8,8,8,8),25-(8,8,8,8,8)]
7[6-(1,1,1),6-(1,1,1)]
KOFPEB03_clean
57[8-(6),8-(6),8-(6),8-(6),8-(6),8-(6),8-(6),8-(6),8-(6)]
29[7-(1,6,6),7-(1,6,6),8-(6),8-(6)]
1[6-(1,6,7)]
1[7-(6,6,29)]
6[6-(1,1,7),8-(57),8-(57)]
6[1-(0),1-(0),6-(8,8),7-(1,6,29)]
6[6-(1,1,7),8-(29),8-(57)]
7[1-(0),6-(1,1,6),6-(1,1,6),29-(7,8,8)]
8[6-(6,8),57-(8,8,8,8,8,8,8,8)]
8[6-(6,8),29-(7,7,8)]
CIGFEF_clean
60[8-(6),8-(6),8-(6),8-(6),8-(6),8-(6)]
1[6-(6,6)]
6[6-(1,6),6-(8,8),16-(6)]
6[6-(6,16),8-(60),8-(60)]
6[1-(0),6-(1,6),6-(6,16)]
16[6-(6,6),6-(6,6)]
8[6-(6,8),60-(8,8,8,8,8)]
BEPMIU_clean
30[7-(1,6,6),7-(6,6),8-(6),8-(6),17-(0)]
1[6-(6,7)]
1[6-(6,6)]
1[6-(1,6,7)]
1[6-(6,6,7)]
1[6-(1,1,6)]
1[7-(6,6,30)]
6[1-(0),6-(1,6),7-(6,30)]
6[1-(0),6-(1,7),6-(6,6)]
6[6-(1,1,7),6-(1,6),6-(1,6)]
6[1-(0),1-(0),6-(6,6),7-(1,6,30)]
6[1-(0),6-(1,1,1),6-(8,8),7-(1,6,30)]
6[6-(1,6,7),8-(30),8-(30)]
6[1-(0),1-(0),1-(0),6-(1,6,7)]
7[1-(0),6-(1,1,6),6-(1,6,6),30-(7,8,8,17)]
7[6-(1,6),6-(1,6),30-(7,8,8,17)]
17[30-(7,7,8,8)]
8[6-(6,8),30-(7,7,8,17)]
QARCET_clean
30[7-(6,6),7-(6,6),7-(6,7),7-(6,7),7-(7,7)]
30[7-(6,6),7-(6,6),7-(6,7),7-(6,7),7-(6,7)]
1[6-(6,6)]
1[6-(6,7)]
6[6-(6,7),7-(7),7-(7,30)]
6[6-(6,7),6-(7,7),7-(6,30)]
6[6-(6,7),6-(7,7),7-(6)]
6[6-(6,7),6-(6,7),7-(6)]
6[6-(6,7),6-(6,7),7-(6,30)]
6[6-(1,6),6-(6,7),7-(6,30)]
6[1-(0),6-(1,6),6-(6,7)]
6[1-(0),6-(1,6),6-(1,6)]
6[1-(0),6-(1,6),6-(1,7)]
6[1-(0),6-(1,6),7-(6,30)]
6[6-(1,6),6-(6,7),7-(6)]
6[1-(0),6-(1,6),7-(6)]
6[6-(6,7),7-(7,30),7-(7,30)]
7[6-(6,7),7-(7),30-(7,7,7,7)]
7[7-(6,30),7-(7)]
7[7-(6),7-(7)]
7[6-(6,7),7-(7)]
7[7-(6,30),7-(7,30)]
7[7-(6),7-(7),30-(7,7,7,7)]
7[6-(6,7),7-(7,30)]
7[6-(6,6),6-(6,6),30-(7,7,7,7)]
7[6-(6,6),6-(6,6)]
7[6-(1,6),6-(6,6),30-(7,7,7,7)]
7[6-(1,6),6-(6,6)]
BEWRUR_clean
28[7-(6,6),7-(6,6),8-(1,6),8-(1,6),8-(6),8-(6)]
1[8-(6,28)]
1[6-(6,6)]
1[6-(6,7)]
1[6-(1,1,6)]
1[6-(6,6,8)]
6[6-(6,6),8-(0),8-(28)]
6[1-(0),6-(6,6),6-(6,6)]
6[6-(1,6),6-(1,6),6-(8,8)]
6[1-(0),6-(6,6),7-(6,28)]
6[6-(1,1,1),6-(1,6),6-(1,7)]
6[1-(0),6-(1,6),6-(6,6)]
6[1-(0),6-(1,6),7-(6,28)]
6[1-(0),6-(1,6),6-(1,7)]
6[1-(0),1-(0),1-(0),6-(6,6)]
6[1-(0),6-(1,1,1),6-(1,6,8),8-(1,28)]
6[1-(0),1-(0),1-(0),6-(1,6,8)]
7[6-(1,6),6-(1,6),28-(7,8,8,8,8)]
8[6-(6,8),28-(7,7,8,8,8)]
8[1-(0),6-(1,6,6),28-(7,7,8,8,8)]
8[6-(6,8)]
GAJVIY_charged
30[8-(6),8-(6),8-(6),8-(6)]
30[8-(6),8-(6),8-(6),8-(6),8-(6),8-(6)]
1[6-(6,6)]
1[7-(1,6,6)]
1[6-(1,1,7)]
6[6-(6,6),8-(0),8-(30)]
6[6-(1,6),6-(1,6),6-(8,8)]
6[1-(0),6-(1,6),6-(6,6)]
6[6-(1,6),6-(1,6),6-(6,6)]
6[6-(6,6),8-(30),8-(30)]
6[1-(0),1-(0),1-(0),7-(1,1,6)]
8[6-(6,8),30-(8,8,8)]
8[6-(6,8)]
8[6-(6,8),30-(8,8,8,8,8)]
7[1-(0),1-(0),6-(1,1,1),6-(1,1,1)]
OJICUG_clean
21[8-(21,21),8-(6),8-(6),8-(6),8-(6)]
1[6-(6,6)]
6[1-(0),6-(1,6),6-(6,6)]
6[6-(6,6),8-(21),8-(21)]
6[6-(1,6),6-(1,6),6-(8,8)]
8[6-(6,8),21-(8,8,8,8)]
8[21-(8,8,8,8),21-(8,8,8,8),21-(8,8,8,8)]
YEKXET_clean
30[7-(6,6),7-(6,6),8-(6),8-(6),8-(6,30)]
30[8-(6),8-(6),8-(6),8-(6),8-(6,30),8-(6,30)]
1[6-(6,7)]
1[6-(6,6)]
1[6-(8,8)]
6[1-(0),6-(6,6),7-(6,30)]
6[6-(1,6),6-(1,7),6-(8,8)]
6[1-(0),6-(1,6),6-(6,6)]
6[1-(0),6-(1,6),6-(6,7)]
6[6-(1,6),6-(6,7),7-(6,30)]
6[6-(6,6),8-(30),8-(30)]
6[1-(0),8-(0),8-(30,30)]
7[6-(1,6),6-(6,6),30-(7,8,8,8)]
8[6-(6,8),30-(8,8,8,8,8)]
8[6-(6,8),30-(7,7,8,8)]
8[6-(1,8),30-(7,7,8,8),30-(8,8,8,8,8)]
8[6-(1,8)]
HABQUY_clean
29[8-(6),8-(6),8-(6),8-(6)]
1[6-(6,6)]
6[6-(6,6),8-(29),8-(29)]
6[6-(1,6),6-(1,6),6-(8,8)]
6[1-(0),6-(6,6),6-(6,6)]
6[1-(0),6-(1,6),6-(6,6)]
6[6-(1,6),6-(1,6),6-(6)]
6[6-(6),6-(6,6)]
8[6-(6,8),29-(8,8,8)]
CUVHIL02_clean_h
60[8-(6),8-(6),8-(6),8-(6),8-(6),8-(6,60),8-(6,60)]
6[6-(6,6),8-(60),8-(60)]
6[6-(6,53),6-(6,53),6-(8,8)]
6[6-(6,6),6-(6,6),53-(0)]
6[6-(6,6),6-(6,7),53-(0)]
6[6-(6,53),6-(6,53),7-(1,1)]
6[8-(60),8-(60,60)]
53[6-(6,6)]
7[1-(0),1-(0),6-(6,6)]
8[6-(6,8),60-(8,8,8,8,8,8)]
8[6-(8),60-(8,8,8,8,8,8)]
8[6-(8),60-(8,8,8,8,8,8),60-(8,8,8,8,8,8)]
1[7-(1,6)]
OCUGEZ01_clean
60[8-(6),8-(6),8-(6),8-(6),8-(6,60),8-(6,60),8-(6,60),8-(6,60)]
1[6-(1,6,6)]
6[6-(1,1,6),8-(60),8-(60,60)]
6[1-(0),1-(0),6-(1,1,6),6-(8,8)]
6[1-(0),1-(0),6-(1,1,6),6-(1,1,6)]
6[6-(1,1,6),8-(60),8-(60)]
8[6-(6,8),60-(8,8,8,8,8,8,8)]
8[6-(6,8),60-(8,8,8,8,8,8,8),60-(8,8,8,8,8,8,8)]
GOGWEF_clean
25[8-(6),8-(6),8-(6),8-(6)]
1[6-(6,6)]
6[6-(1,6),7-(6),8-(25)]
6[7-(6),7-(6),16-(0)]
6[1-(0),6-(7,8),6-(7,8)]
16[6-(7,7)]
7[6-(6,8),6-(7,16)]
8[6-(6,7),25-(8,8,8)]
EHIJAH_clean
30[8-(30,30,30),8-(6),8-(6),8-(6)]
1[6-(6,6)]
6[6-(6,6),8-(30),8-(30)]
6[6-(1,6),6-(1,6),6-(8,8)]
6[1-(0),6-(1,6),6-(6,6)]
6[1-(0),6-(1,6),6-(6,7)]
6[6-(1,6),6-(1,6),7-(6,6)]
6[6-(1,6),6-(1,6),6-(6,6)]
7[6-(6,6),6-(6,6),6-(6,6)]
8[6-(6,8),30-(8,8,8)]
8[30-(8,8,8),30-(8,8,8),30-(8,8,8),30-(8,8,8)]
COXXIX_clean
25[7-(6),7-(6),7-(6),7-(6)]
42[6-(7),6-(7),6-(7),6-(7),6-(7),6-(7),6-(7),6-(7)]
6[7-(25),42-(6,6,6,6,6,6,6)]
7[6-(42),25-(7,7,7)]
HAFTOZ_clean
28[7-(6,7),7-(6,7),7-(6,7)]
1[6-(6,7)]
6[6-(6),6-(6)]
6[6-(6),6-(6,6)]
6[6-(1,7),6-(1,7),6-(6)]
6[1-(0),6-(6,6),7-(7,28)]
7[6-(1,6),7-(6,28),28-(7,7)]
JENKET_clean
30[8-(30,30),8-(6),8-(6),8-(6)]
30[7-(6,6),8-(30,30),8-(30,30),8-(6),8-(6)]
30[8-(30,30),8-(6),8-(6)]
1[6-(6,6)]
1[6-(6,7)]
6[6-(1,6),6-(1,6),6-(6,6)]
6[1-(0),6-(6,6),6-(6,6)]
6[1-(0),6-(1,6),6-(6,6)]
6[6-(1,6),6-(1,6),6-(8,8)]
6[6-(6,6),8-(30),8-(30)]
6[1-(0),6-(1,6),7-(6,30)]
6[1-(0),6-(1,6),6-(1,7)]
6[1-(0),6-(1,6),6-(1,6)]
6[6-(6,6),8-(0),8-(30)]
7[6-(1,6),6-(1,6),30-(8,8,8,8)]
8[6-(6,8),30-(7,8,8,8)]
8[30-(7,8,8,8),30-(7,8,8,8),30-(8,8,8)]
8[6-(6,8)]
8[6-(6,8),30-(8,8)]
8[30-(7,8,8,8),30-(7,8,8,8),30-(8,8)]
8[6-(6,8),30-(8,8,8)]
CUKXUC_clean
63[8-(6),8-(6),8-(6),8-(6),8-(6),8-(6,63),8-(6,63)]
1[6-(1,6,7)]
6[7-(6),7-(6),7-(6,6)]
6[1-(0),1-(0),6-(8,8),7-(6,6)]
6[6-(1,1,7),8-(63),8-(63)]
6[6-(1,1,7),8-(63),8-(63,63)]
7[6-(7,7),6-(7,7)]
7[6-(1,1,6),6-(1,1,6),6-(7,7)]
8[6-(6,8),63-(8,8,8,8,8,8)]
8[6-(6,8),63-(8,8,8,8,8,8),63-(8,8,8,8,8,8)]
VAGTUU_clean
30[8-(30,30,30),8-(6),8-(6),8-(6)]
1[6-(6,6)]
6[6-(6,6),8-(30),8-(30)]
6[6-(1,6),6-(6,6),6-(8,8)]
6[1-(0),6-(6,6),6-(6,6)]
6[6-(1,6),6-(6,6),6-(6,6)]
6[1-(0),6-(1,6),6-(6,6)]
6[1-(0),6-(1,6),6-(1,6)]
8[30-(8,8,8),30-(8,8,8),30-(8,8,8),30-(8,8,8)]
8[6-(6,8),30-(8,8,8)]
HEKTUO_clean
48[8-(6),8-(6),8-(6),8-(6),8-(6,48)]
48[8-(6),8-(6),8-(6,48),8-(6,48)]
1[6-(6,6)]
6[1-(0),6-(1,6),6-(6,6)]
6[6-(6,6),8-(48),8-(48)]
6[1-(0),6-(6,6),6-(6,6)]
6[6-(1,6),6-(1,6),6-(8,8)]
6[6-(1,6),6-(1,6),6-(6,6)]
6[6-(6,6),8-(48),8-(48,48)]
8[6-(6,8),48-(8,8,8),48-(8,8,8,8)]
8[6-(6,8),48-(8,8,8,8)]
8[6-(6,8),48-(8,8,8)]
HAZGOF05_clean_h
21[8-(6),8-(6),8-(6),8-(6),8-(6),8-(6)]
6[1-(0),6-(1,6),6-(6,6)]
6[6-(6,6),8-(21),8-(21)]
6[6-(1,6),6-(1,6),6-(8,8)]
8[6-(6,8),21-(8,8,8,8,8)]
1[6-(6,6)]
XOPLOE_clean
29[8-(6),8-(6),8-(6),8-(6)]
1[6-(6,6)]
6[6-(6,6),8-(29),8-(29)]
6[6-(1,6),6-(1,6),6-(8,8)]
6[1-(0),6-(1,6),6-(6,6)]
6[1-(0),6-(1,6),6-(6,8)]
6[6-(1,6),6-(1,6),8-(6)]
8[6-(6,8),29-(8,8,8)]
8[6-(6,6),6-(6,6)]
MIHLOF_clean
62[8-(6),8-(6),8-(6),8-(6),8-(6),8-(6)]
1[6-(6,6)]
6[6-(1,6),6-(6,6),7-(6)]
6[1-(0),6-(1,6),6-(6,7)]
6[6-(6,6),6-(6,7),6-(6,7)]
6[6-(1,6),6-(1,6),6-(6,6)]
6[1-(0),6-(1,6),6-(6,6)]
6[1-(0),6-(1,6),6-(1,6)]
6[6-(1,6),6-(1,6),6-(8,8)]
6[1-(0),6-(6,6),6-(6,6)]
6[6-(6,6),8-(62),8-(62)]
6[6-(6,6),8-(0),8-(62)]
7[6-(6,6),6-(6,6)]
8[6-(6,8),62-(8,8,8,8,8)]
8[6-(6,8)]
WECFAN01_clean
27[7-(6,6),7-(6,6),8-(6),8-(6),8-(6)]
1[6-(6,6)]
1[6-(6,7)]
1[6-(1,6,6)]
1[6-(1,1,6)]
6[6-(6,6),6-(8,8),7-(6,27)]
6[6-(1,6),6-(6,7),6-(8,8)]
6[1-(0),6-(6,6),6-(6,6)]
6[6-(1,1,6),6-(1,6),6-(1,7)]
6[1-(0),6-(6,6),7-(6,27)]
6[6-(6,7),8-(0),8-(27)]
6[6-(6,6),8-(27),8-(27)]
6[1-(0),1-(0),6-(1,1,1),6-(6,6)]
6[1-(0),1-(0),1-(0),6-(1,1,6)]
6[1-(0),6-(1,6),7-(6,27)]
6[1-(0),6-(1,7),6-(6,6)]
6[6-(1,1,6),6-(1,6),6-(1,6)]
6[1-(0),1-(0),6-(1,1,6),6-(6,6)]
7[6-(1,6),6-(6,6),27-(7,8,8,8)]
7[6-(1,6),6-(1,6),27-(7,8,8,8)]
8[6-(6,8),27-(7,7,8,8)]
8[6-(6,8)]
CAZFOA_clean
27[8-(6),8-(6),8-(6),8-(6)]
27[8-(6),8-(6)]
1[7-(6,7)]
1[6-(6,7)]
1[6-(6,6)]
6[1-(0),6-(1,6),7-(6)]
6[1-(0),6-(1,7),6-(6,6)]
6[6-(1,6),6-(1,6),6-(7,7)]
6[6-(6,6),7-(1,7),7-(6)]
6[6-(6,6),7-(6),7-(7)]
6[6-(6,6),8-(0),8-(27)]
6[6-(1,6),6-(6,6),6-(8,8)]
6[1-(0),6-(1,6),6-(6,6)]
6[6-(1,6),6-(1,6),6-(6,6)]
6[1-(0),6-(6,6),6-(6,6)]
6[6-(6,6),8-(27),8-(27)]
7[1-(0),6-(6,7),7-(6)]
7[6-(6,7),7-(1,6)]
7[6-(6,7),6-(6,7)]
7[6-(1,6),6-(1,6)]
8[6-(6,8),27-(8)]
8[6-(6,8),27-(8,8,8)]
8[6-(6,8)]
PEMREG_clean
48[8-(6),8-(6),8-(6),8-(6),8-(6)]
48[7-(6,6,6),7-(6,6,6),7-(6,6,6),8-(6)]
1[6-(1,6,7)]
1[6-(6,6)]
6[1-(0),1-(0),6-(1,1,7),7-(6,6,48)]
6[1-(0),1-(0),6-(1,1,7),7-(6,6)]
6[6-(6,6),8-(48),8-(48)]
6[6-(1,6),6-(1,6),6-(8,8)]
6[1-(0),6-(1,6),6-(6,6)]
6[6-(1,1,7),6-(1,6),6-(1,6)]
6[1-(0),1-(0),6-(6,6),7-(6,6,48)]
6[6-(6,6),8-(0),8-(48)]
6[1-(0),1-(0),6-(6,6),7-(6,6)]
7[6-(1,1,6),6-(1,1,6),6-(1,1,6)]
7[6-(1,1,6),6-(1,1,6),6-(1,1,6),48-(7,7,8)]
8[6-(6,8),48-(8,8,8,8)]
8[6-(6,8)]
8[6-(6,8),48-(7,7,7)]
PUPXII_clean
25[7-(6,6),8-(6),8-(6),8-(6)]
1[6-(6,6)]
1[6-(6,7)]
1[7-(6,6)]
6[6-(6,7),8-(25),8-(25)]
6[6-(6,7),6-(8,8),7-(6)]
6[6-(6,7),8-(0),8-(25)]
6[6-(6,7),6-(8,8),7-(1,6)]
6[1-(0),6-(1,7),6-(6,6)]
6[1-(0),6-(1,6),7-(6,25)]
6[6-(1,6),6-(1,6),6-(7,7)]
6[6-(6,6),7-(1,6),7-(6)]
7[6-(6,6),6-(6,7)]
7[1-(0),6-(6,6),6-(6,7)]
7[6-(1,6),6-(1,6),25-(8,8,8)]
8[6-(6,8),25-(7,8,8)]
8[6-(6,8)]
ZEFVEN_clean
62[8-(6),8-(6),8-(6),8-(6),8-(6,62),8-(6,62),8-(6,62),8-(6,62)]
27[7-(6,6),8-(6),8-(6),8-(6),8-(6)]
27[7-(6,6),7-(6,6),8-(6),8-(6),8-(6),8-(6)]
1[6-(6,6)]
1[6-(7,7)]
1[7-(6,6)]
6[6-(8,8),8-(27),8-(27)]
6[6-(6,6),8-(27),8-(62)]
6[6-(1,6),6-(6,6),6-(8,8)]
6[1-(0),6-(6,6),6-(6,7)]
6[6-(1,6),6-(6,7),7-(6,27)]
6[6-(1,6),6-(6,7),7-(1,6)]
6[6-(6,6),8-(62),8-(62)]
6[1-(0),7-(1,6),7-(6,27)]
6[6-(6,6),8-(27),8-(62,62)]
6[6-(6,6),8-(62),8-(62,62)]
7[6-(1,7),6-(6,6),27-(7,8,8,8,8)]
7[1-(0),6-(1,7),6-(6,6)]
7[6-(1,7),6-(6,6),27-(8,8,8,8)]
8[6-(6,8),27-(7,7,8,8,8)]
8[6-(6,8),27-(7,8,8,8)]
8[6-(6,8),62-(8,8,8,8,8,8,8)]
8[6-(6,8),62-(8,8,8,8,8,8,8),62-(8,8,8,8,8,8,8)]
GUQTOB_clean
30[8-(15),8-(15,30),8-(15,30),8-(15,30),8-(15,30)]
30[8-(15),8-(15),8-(15,30),8-(15,30)]
30[8-(15),8-(15,30),8-(15,30),8-(6),8-(6)]
15[8-(30),8-(30),8-(30,30),8-(30,30)]
6[6-(8,8),8-(30),8-(30)]
8[15-(8,8,8),30-(8,8,8,8)]
8[15-(8,8,8),30-(8,8,8,8),30-(8,8,8,8)]
8[15-(8,8,8),30-(8,8,8),30-(8,8,8,8)]
8[15-(8,8,8),30-(8,8,8)]
8[6-(6,8),30-(8,8,8,8)]
NIKDEQ_clean
64[8-(6),8-(6),8-(6),8-(6)]
1[7-(6,6,6)]
1[6-(1,6,7)]
1[6-(1,6,6)]
6[1-(0),1-(0),6-(1,1,7),7-(1,6,6)]
6[1-(0),1-(0),6-(1,1,7),7-(6,6)]
6[1-(0),1-(0),6-(1,1,6),7-(6,6)]
6[1-(0),1-(0),6-(1,1,7),6-(1,1,7)]
6[1-(0),1-(0),6-(1,1,6),7-(1,6,6)]
6[1-(0),1-(0),6-(1,1,7),6-(8,8)]
6[6-(1,1,6),8-(0),8-(64)]
7[1-(0),6-(1,1,6),6-(1,1,6),6-(1,1,6)]
7[6-(1,1,6),6-(1,1,6),6-(1,1,6)]
8[6-(6,8)]
8[6-(6,8),64-(8,8,8)]
LERNAY_clean
27[7-(6,6),8-(6),8-(6,27),8-(6,27),8-(6,27),8-(6,27)]
27[8-(6),8-(6),8-(6),8-(6,27),8-(6,27)]
1[6-(6,6)]
1[6-(6,7)]
1[6-(6,6,8)]
1[6-(1,6,6)]
6[6-(6,6),8-(27),8-(27)]
6[6-(1,6),6-(1,6),6-(8,8)]
6[1-(0),6-(1,7),6-(6,6)]
6[1-(0),6-(1,6),7-(6,27)]
6[6-(1,6,8),8-(27),8-(27,27)]
6[1-(0),6-(1,1,6),6-(8,8),8-(27,27)]
6[1-(0),1-(0),6-(1,6,8),6-(8,8)]
6[6-(1,1,6),8-(27),8-(27,27)]
7[6-(1,6),6-(1,6),27-(8,8,8,8,8)]
8[6-(6,8),27-(7,8,8,8,8)]
8[6-(6,8),27-(8,8,8,8)]
8[6-(6,8),27-(7,8,8,8,8),27-(8,8,8,8)]
8[6-(1,6,6),27-(7,8,8,8,8),27-(8,8,8,8)]
8[6-(6,8),27-(7,8,8,8,8),27-(7,8,8,8,8)]
UDICAN_clean
83[8-(6,83),8-(83,83),8-(83,83),8-(83,83,83)]
83[8-(6),8-(83,83),8-(83,83),8-(83,83,83)]
83[8-(83,83),8-(83,83),8-(83,83),8-(83,83,83)]
83[8-(6),8-(6,83),8-(83,83),8-(83,83)]
83[8-(6),8-(6),8-(6),8-(83,83),8-(83,83,83)]
83[8-(6),8-(6),8-(83,83),8-(83,83)]
1[6-(6,6)]
6[6-(6,6),8-(83),8-(83)]
6[6-(1,6),6-(1,6),6-(8,8)]
6[1-(0),6-(6,6),6-(6,6)]
6[6-(6,6),8-(0),8-(83)]
6[6-(6,6),8-(0),8-(83,83)]
8[83-(8,8,8),83-(8,8,8),83-(8,8,8)]
8[83-(8,8,8),83-(8,8,8),83-(8,8,8),83-(8,8,8,8)]
8[6-(6,8),83-(8,8,8)]
8[6-(6,8),83-(8,8,8,8)]
8[6-(6,8)]
8[6-(6,8),83-(8,8,8),83-(8,8,8)]
8[83-(8,8,8),83-(8,8,8),83-(8,8,8,8)]
ZINDAD_clean
30[8-(6),8-(6),8-(6),8-(6)]
1[7-(6,6)]
1[6-(6,6)]
6[7-(1,6),7-(6),7-(6)]
6[6-(1,6),6-(1,6),7-(1,6)]
6[1-(0),6-(6,6),6-(6,7)]
6[6-(1,6),6-(1,6),6-(8,8)]
6[1-(0),6-(6,6),6-(6,6)]
6[6-(6,6),8-(30),8-(30)]
7[6-(7,7),6-(7,7)]
7[1-(0),6-(6,6),6-(7,7)]
8[6-(6,8),30-(8,8,8)]
DATHAJ_clean
60[7-(6,6),8-(6),8-(6),8-(6),8-(6),8-(6),8-(6,60),8-(6,60)]
60[8-(6),8-(6),8-(6),8-(6),8-(6),8-(6)]
1[7-(6,6)]
1[6-(1,6,6)]
1[6-(1,1,6)]
1[6-(8,8)]
6[6-(6,7),6-(8,8),7-(6,60)]
6[6-(6,7),6-(8,8),7-(1,6)]
6[6-(1,1,6),7-(1,6),7-(6,60)]
6[6-(6,7),8-(60),8-(60)]
6[6-(6,7),8-(60),8-(60,60)]
6[1-(0),1-(0),6-(1,1,6),6-(7,7)]
6[1-(0),1-(0),6-(1,1,1),6-(1,1,6)]
6[1-(0),1-(0),1-(0),6-(1,1,6)]
6[6-(8,8),8-(60),8-(60)]
6[1-(0),8-(60),8-(60)]
7[6-(6,6),6-(6,7),60-(8,8,8,8,8,8,8)]
7[1-(0),6-(6,6),6-(6,7)]
8[6-(6,8),60-(7,8,8,8,8,8,8)]
8[6-(6,8),60-(7,8,8,8,8,8,8),60-(7,8,8,8,8,8,8)]
8[6-(6,8),60-(8,8,8,8,8)]
8[6-(1,8),60-(8,8,8,8,8)]
BUSGIG_clean
66[8-(6),8-(6),8-(6),8-(6),8-(6),8-(6),8-(6),8-(6)]
29[7-(6,6),7-(6,6)]
1[6-(6,7)]
1[6-(6,6)]
6[6-(8,8),8-(66),8-(66)]
6[6-(6,6),8-(66),8-(66)]
6[6-(1,6),6-(1,7),6-(8,8)]
6[1-(0),6-(6,6),7-(6,29)]
6[1-(0),6-(1,6),6-(6,6)]
6[1-(0),6-(1,6),6-(1,7)]
6[1-(0),6-(1,6),7-(6,29)]
7[6-(1,6),6-(1,6),29-(7)]
8[6-(6,8),66-(8,8,8,8,8,8,8)]
WEHJIE_clean
30[8-(6),8-(6),8-(6),8-(6)]
30[8-(30,30),8-(6),8-(6),8-(6)]
30[8-(6),8-(6),8-(6)]
30[8-(30,30),8-(6),8-(6)]
1[6-(6,6)]
1[6-(1,6,8)]
6[6-(6,6),8-(30),8-(30)]
6[6-(1,6),6-(1,6),6-(8,8)]
6[1-(0),6-(6,6),6-(6,8)]
6[6-(1,6),6-(1,6),8-(6)]
6[1-(0),6-(6,6),6-(6,6)]
6[1-(0),1-(0),6-(6,6,6),8-(6)]
6[6-(1,1,8),6-(1,1,8),6-(1,1,8),6-(1,1,8)]
6[6-(6,6),8-(0),8-(30)]
8[6-(6,8),30-(8,8,8)]
8[6-(6,8),30-(8,8)]
8[6-(6,8)]
8[6-(1,1,6),6-(6,6)]
8[30-(8,8),30-(8,8,8),30-(8,8,8)]
OYEJOS_clean
29[7-(6,6),7-(6,6),7-(6,6),7-(6,6)]
1[6-(7,7)]
1[6-(6,7)]
1[6-(6,6)]
6[1-(0),7-(6,29),7-(6,6)]
6[1-(0),6-(1,7),7-(6,29)]
6[1-(0),6-(1,7),7-(6,6)]
6[6-(1,6),6-(1,6),7-(6,6)]
6[1-(0),6-(1,6),6-(6,7)]
6[1-(0),6-(1,6),6-(6,35)]
6[6-(1,6),6-(1,6),35-(0)]
35[6-(6,6)]
7[6-(1,6),6-(1,7),29-(7,7,7)]
7[6-(1,6),6-(1,7),6-(6,6)]
VEGMIE01_charged
27[8-(6),8-(6),8-(6),8-(6)]
1[6-(6,6)]
1[7-(1,6,6)]
1[6-(1,6,7)]
1[6-(1,1,6)]
6[6-(6,6),8-(0),8-(27)]
6[6-(1,6),6-(1,6),6-(8,8)]
6[1-(0),6-(1,6),6-(6,6)]
6[6-(6,6),8-(27),8-(27)]
6[1-(0),1-(0),6-(1,1,1),7-(1,1,6)]
6[1-(0),1-(0),1-(0),6-(1,1,7)]
8[6-(6,8),27-(8,8,8)]
8[6-(6,8)]
7[1-(0),1-(0),6-(1,1,6),6-(1,1,6)]
SEQTEP_clean
25[8-(6),8-(6),8-(6),8-(6,25)]
25[8-(6),8-(6),8-(6),8-(6),8-(6,25)]
25[8-(6),8-(6),8-(6),8-(6)]
1[6-(6,6)]
1[6-(1,1,6)]
1[6-(1,6,8)]
6[6-(6,6),8-(25),8-(25)]
6[1-(0),6-(1,6),6-(6,6)]
6[1-(0),6-(1,6),6-(6,8)]
6[6-(1,6),6-(1,6),8-(6)]
6[1-(0),1-(0),1-(0),6-(6,6)]
6[1-(0),1-(0),6-(6,6),8-(6)]
6[6-(1,6),6-(1,6),6-(8,8)]
6[6-(1,1,1),6-(6,6),6-(6,6)]
6[6-(1,1,8),6-(6,6),6-(6,6)]
6[6-(1,1,1),8-(25),8-(25)]
6[1-(0),1-(0),1-(0),6-(8,8)]
6[6-(1,1,1),8-(25),8-(25,25)]
8[6-(6,8),25-(8,8,8)]
8[6-(6,8),25-(8,8,8,8)]
8[6-(1,1,6),6-(6,6)]
8[6-(6,8),25-(8,8,8),25-(8,8,8,8)]
LIHSIF_clean
48[7-(6,7),7-(6,7),7-(6,7),7-(6,7),7-(6,7),7-(6,7)]
48[7-(6,6),7-(6,6),7-(6,6),7-(6,6)]
48[7-(6,6),7-(6,6),7-(6,6)]
1[6-(7,7)]
6[1-(0),7-(6,48),7-(7,48)]
6[1-(0),7-(0),7-(6,48)]
6[1-(0),7-(6,48),7-(6,48)]
7[6-(1,7),7-(6,48),48-(7,7,7,7,7)]
7[6-(1,7),6-(1,7),48-(7,7,7)]
7[6-(1,7),6-(1,7),48-(7,7)]
7[6-(1,7)]
JIVFUQ_clean
30[8-(15),8-(15),8-(15),8-(15)]
15[6-(6,6),8-(1),8-(30),8-(30)]
1[8-(15)]
1[8-(6)]
1[6-(6,6)]
6[6-(1,6),6-(6,15),8-(1)]
6[6-(1,6),6-(6,8),15-(8,8,8)]
6[1-(0),6-(6,15),6-(6,8)]
8[1-(0),15-(6,8,8)]
8[15-(6,8,8),30-(8,8,8)]
8[1-(0),6-(6,6)]
YUCZOM_clean
26[7-(6,6),7-(6,6),8-(6),8-(6)]
1[6-(8,8)]
1[6-(6,7)]
1[6-(6,6)]
6[1-(0),8-(26),8-(26)]
6[1-(0),6-(1,6),7-(6,26)]
6[1-(0),6-(1,7),6-(6,6)]
6[6-(1,6),6-(1,6),6-(6,6)]
7[6-(1,6),6-(1,6),26-(7,8,8)]
8[6-(1,8),26-(7,7,8)]
ANUGIA_clean
29[8-(6),8-(6),8-(6),8-(6),29-(8,8,8,8)]
1[6-(6,6)]
6[6-(1,6),6-(1,6),6-(8,8)]
6[1-(0),6-(1,6),6-(6,6)]
6[6-(1,6),6-(1,6),6-(6,6)]
6[6-(6,6),8-(29),8-(29)]
6[1-(0),6-(6,6),6-(6,6)]
8[6-(6,8),29-(8,8,8,29)]
SUNHUF_clean
60[8-(6),8-(6),8-(6),8-(6),8-(6),8-(6),8-(6,60),8-(6,60)]
1[6-(6,6)]
6[6-(1,6),6-(1,6),6-(8,8)]
6[1-(0),6-(1,6),6-(6,6)]
6[6-(6,6),8-(60),8-(60,60)]
6[6-(6,6),8-(60),8-(60)]
6[6-(6,6),8-(0),8-(60)]
8[6-(6,8),60-(8,8,8,8,8,8,8)]
8[6-(6,8),60-(8,8,8,8,8,8,8),60-(8,8,8,8,8,8,8)]
8[6-(6,8)]
ODODIW_clean
30[8-(1,30,30),8-(6),8-(6),8-(6)]
30[8-(1,30,30),8-(6),8-(6)]
30[8-(1,30,30),8-(1,30,30),8-(6),8-(6),8-(6),8-(6)]
14[6-(6,6),6-(6,6),6-(6,6),6-(6,6)]
1[6-(6,6)]
1[8-(30,30,30)]
6[6-(6,6),8-(30),8-(30)]
6[6-(1,6),6-(1,6),6-(8,8)]
6[1-(0),6-(1,6),6-(6,6)]
6[1-(0),6-(1,6),6-(6,14)]
6[6-(1,6),6-(1,6),14-(6,6,6)]
6[6-(6,6),8-(0),8-(30)]
8[6-(6,8),30-(8,8,8)]
8[6-(6,8),30-(8,8,8,8,8)]
8[6-(6,8),30-(8,8)]
8[6-(6,8)]
8[1-(0),30-(8,8),30-(8,8,8),30-(8,8,8,8,8)]
HAZSIL_clean
29[7-(1,6,6),7-(6,6),8-(15),8-(15)]
29[8-(15),8-(15),8-(15)]
15[6-(1,1,7),8-(0),8-(29),8-(29)]
15[6-(1,1,7),8-(29),8-(29),8-(29)]
1[7-(6,6,29)]
1[6-(1,7,15)]
1[6-(6,7)]
1[6-(6,6)]
6[1-(0),1-(0),7-(1,6,29),15-(8,8,8)]
6[1-(0),6-(1,6),7-(6,29)]
6[1-(0),6-(1,7),6-(6,6)]
6[6-(1,6),6-(1,6),6-(6,6)]
7[1-(0),6-(1,1,15),6-(1,1,15),29-(7,8,8)]
7[6-(1,6),6-(1,6),29-(7,8,8)]
8[15-(6,8,8)]
8[15-(6,8,8),29-(7,7,8)]
8[15-(6,8,8),29-(8,8)]
VUQJUN01_clean
25[8-(6),8-(6),8-(6),8-(6,25)]
25[8-(6),8-(6),8-(6),8-(6),8-(6,25),8-(6,25)]
25[8-(6),8-(6),8-(6),8-(6,25),8-(6,25)]
1[6-(6,6)]
6[6-(1,6),6-(1,6),6-(8,8)]
6[1-(0),6-(1,6),6-(6,6)]
6[6-(1,6),6-(1,6),6-(6,6)]
6[6-(6,6),8-(25),8-(25)]
6[6-(6,6),8-(25,25),8-(25,25)]
6[6-(6,6),8-(25),8-(25,25)]
8[6-(6,8),25-(8,8,8,8,8)]
8[6-(6,8),25-(8,8,8)]
8[6-(6,8),25-(8,8,8),25-(8,8,8,8,8)]
8[6-(6,8),25-(8,8,8,8),25-(8,8,8,8,8)]
8[6-(6,8),25-(8,8,8),25-(8,8,8,8)]
8[6-(6,8),25-(8,8,8,8)]
NOFHOG_clean
63[8-(6),8-(6),8-(6),8-(6),8-(6),8-(6)]
1[6-(6,6)]
6[6-(6,6),8-(63),8-(63)]
6[6-(1,6),6-(1,6),6-(8,8)]
6[1-(0),6-(1,6),6-(6,6)]
6[6-(1,6),6-(1,6),6-(6)]
6[6-(6),6-(6,6)]
8[6-(6,8),63-(8,8,8,8,8)]
PEPHOJ_clean
48[7-(7,7),7-(7,7),8-(6),8-(6),8-(6),8-(6,48)]
48[7-(6,7),7-(6,7),8-(6),8-(6),8-(6,48)]
1[8-(6)]
1[6-(6,6)]
6[6-(6,6),8-(1),8-(48)]
6[6-(6,6),7-(7),7-(7,48)]
6[6-(1,6),6-(1,6),6-(8,8)]
6[1-(0),6-(6,6),6-(6,8)]
6[1-(0),6-(6,6),6-(6,6)]
6[6-(6,6),8-(48),8-(48,48)]
6[6-(6,6),8-(48),8-(48)]
6[6-(1,6),6-(1,6),8-(6)]
6[1-(0),6-(1,6),6-(6,6)]
6[1-(0),6-(1,6),6-(6,8)]
6[6-(1,6),6-(1,6),6-(7,7)]
7[6-(6,7),7-(7,48)]
7[7-(6),7-(7),48-(7,8,8,8,8)]
7[7-(6,48),7-(7,48)]
7[6-(6,7),7-(7),48-(7,8,8,8)]
8[6-(6,8),48-(7,7,8,8,8)]
8[6-(6,8),48-(7,7,8,8)]
8[6-(6,8),48-(7,7,8,8),48-(7,7,8,8,8)]
8[1-(0),6-(6,8)]
8[6-(6,6),6-(6,6)]
GIFFAE_clean
62[7-(6,7),7-(6,7),8-(6),8-(6),8-(6),8-(6)]
6[6-(6,7),6-(8,8),7-(7,62)]
6[6-(6,7),8-(62),8-(62)]
7[6-(6,6),7-(7),62-(7,8,8,8,8)]
7[7-(6,62),7-(6,62)]
8[6-(6,8),62-(7,7,8,8,8)]
XEHSEJ_clean
12[8-(6,12),8-(6,12),8-(6,12),8-(6,12),8-(6,12),8-(6,12)]
12[8-(6),8-(6),8-(6,12),8-(6,12),8-(6,12),8-(6,12)]
12[8-(6),8-(6),8-(6),8-(6),8-(6,12),8-(6,12)]
1[6-(8,8)]
6[1-(0),8-(12),8-(12,12)]
8[6-(1,8),12-(8,8,8,8,8),12-(8,8,8,8,8)]
8[6-(1,8),12-(8,8,8,8,8)]
EXEWAG_clean
30[7-(6,6),8-(6),8-(6),8-(6),8-(6)]
1[6-(6,6)]
1[6-(6,7)]
6[6-(1,6),6-(8,8),16-(6)]
6[1-(0),6-(6,16),6-(6,6)]
6[1-(0),6-(1,6),7-(6,30)]
6[6-(1,6),6-(1,6),6-(6,6)]
6[6-(1,6),6-(1,6),6-(6,16)]
6[6-(1,6),6-(6,6),16-(6)]
6[6-(6,16),8-(30),8-(30)]
6[1-(0),6-(1,7),6-(6,6)]
6[1-(0),6-(6,6),6-(6,6)]
6[1-(0),6-(6,16),6-(6,16)]
16[6-(6,6),6-(6,6)]
7[6-(1,6),6-(1,6),30-(8,8,8,8)]
8[6-(6,8),30-(7,8,8,8)]
IBATEM_clean
64[8-(6),8-(6),8-(6),8-(6),8-(6),8-(6)]
29[7-(1,6,6),7-(1,6,6),8-(6),8-(6)]
1[6-(1,6,7)]
1[7-(6,6,29)]
6[6-(1,1,7),8-(0),8-(64)]
6[1-(0),1-(0),6-(8,8),7-(1,6,29)]
6[6-(1,1,7),8-(29),8-(64)]
7[1-(0),6-(1,1,6),6-(1,1,6),29-(7,8,8)]
8[6-(6,8),64-(8,8,8,8,8)]
8[6-(6,8)]
8[6-(6,8),29-(7,7,8)]
UKUBOS_clean
25[7-(6,6),7-(6,6),7-(6,6),7-(6,6),16-(1),16-(1)]
1[6-(6,7)]
1[6-(6,6)]
1[6-(1,6,8)]
1[16-(25)]
6[1-(0),6-(1,6),7-(6,25)]
6[1-(0),6-(1,7),6-(6,8)]
6[6-(1,6),6-(1,6),8-(6)]
6[1-(0),1-(0),6-(6,6,6),8-(6)]
6[6-(1,1,8),6-(1,1,8),6-(1,1,8),6-(1,1,8)]
16[1-(0),25-(7,7,7,7,16)]
7[6-(1,6),6-(1,6),25-(7,7,7,16,16)]
8[6-(1,1,6),6-(6,6)]
MECWIB_clean
30[7-(6,6),7-(6,6),7-(6,6),7-(6,6)]
1[6-(6,7)]
1[6-(1,6,6)]
1[6-(1,1,6)]
6[1-(0),6-(1,7),7-(6,30)]
6[6-(1,1,6),7-(6,30),7-(6,30)]
6[1-(0),1-(0),6-(1,1,1),6-(7,7)]
6[1-(0),1-(0),1-(0),6-(1,1,6)]
7[6-(1,6),6-(6,7),30-(7,7,7)]
KEXKAB_clean
30[7-(6,6),8-(6),8-(6),8-(6),8-(6)]
1[6-(1,6,6)]
1[6-(6,7)]
1[6-(6,6)]
6[6-(1,1,6),8-(30),8-(30)]
6[1-(0),1-(0),6-(8,8),6-(8,8)]
6[1-(0),6-(1,6),7-(6,30)]
6[1-(0),6-(1,7),6-(6,6)]
6[6-(1,6),6-(1,6),6-(6,6)]
7[6-(1,6),6-(1,6),30-(8,8,8,8)]
8[6-(6,8),30-(7,8,8,8)]
ZNGLUD01_clean
30[7-(1,1,6),8-(6),8-(6),8-(6)]
1[6-(1,6,6)]
1[6-(6,6,7)]
1[7-(1,6,30)]
6[6-(1,1,6),8-(0),8-(30)]
6[1-(0),1-(0),6-(1,1,6),6-(8,8)]
6[1-(0),1-(0),6-(1,1,6),6-(1,6,7)]
6[6-(1,6,7),8-(30),8-(30)]
6[1-(0),6-(1,1,6),6-(8,8),7-(1,1,30)]
7[1-(0),1-(0),6-(1,6,6),30-(8,8,8)]
8[6-(6,8),30-(7,8,8)]
8[6-(6,8)]
DACXOV_clean
65[7-(6,6),7-(6,6),8-(6),8-(6),8-(6),8-(6),8-(6),8-(6)]
1[6-(6,7)]
1[6-(6,6)]
6[1-(0),6-(1,6),7-(6,65)]
6[1-(0),6-(1,6),6-(1,7)]
6[1-(0),6-(1,6),6-(6,6)]
6[6-(1,6),6-(1,6),6-(6,7)]
6[6-(6,6),6-(6,7),7-(6,65)]
6[6-(6,6),8-(65),8-(65)]
6[6-(1,6),6-(1,6),6-(8,8)]
6[1-(0),6-(6,6),6-(6,6)]
6[6-(1,6),6-(1,6),6-(6,6)]
7[6-(1,6),6-(6,6),65-(7,8,8,8,8,8,8)]
8[6-(6,8),65-(7,7,8,8,8,8,8)]
SADLIU_clean
70[8-(6),8-(6),8-(6),8-(6),8-(6),8-(6)]
1[6-(6,6)]
6[1-(0),6-(6,6),6-(6,6)]
6[6-(1,6),6-(1,6),6-(8,8)]
6[6-(6,6),8-(70),8-(70)]
8[6-(6,8),70-(8,8,8,8,8)]
KOFPEB02_clean
57[8-(6),8-(6),8-(6),8-(6),8-(6),8-(6),8-(6),8-(6),8-(6)]
29[7-(1,6,6),7-(1,6,6),8-(6),8-(6)]
1[6-(1,6,7)]
1[7-(6,6,29)]
6[6-(1,1,7),8-(57),8-(57)]
6[1-(0),1-(0),6-(8,8),7-(1,6,29)]
6[6-(1,1,7),8-(29),8-(57)]
7[1-(0),6-(1,1,6),6-(1,1,6),29-(7,8,8)]
8[6-(6,8),57-(8,8,8,8,8,8,8,8)]
8[6-(6,8),29-(7,7,8)]
REYBAA_clean
30[7-(6,6),7-(6,6),8-(6),8-(6)]
1[6-(6,6)]
1[6-(1,6,8)]
1[6-(6,7)]
6[6-(6,6),8-(0),8-(30)]
6[6-(1,6),6-(1,6),6-(8,8)]
6[1-(0),6-(6,6),6-(6,6)]
6[1-(0),6-(6,6),6-(6,8)]
6[6-(1,6),6-(1,6),8-(6)]
6[1-(0),1-(0),6-(6,6),8-(6)]
6[6-(1,1,8),6-(1,6),6-(1,6)]
6[1-(0),6-(1,6),6-(6,6)]
6[1-(0),6-(1,6),7-(6,30)]
6[1-(0),6-(1,7),6-(6,7)]
6[6-(1,6),6-(1,6),7-(7)]
7[6-(1,6),6-(1,6),30-(7,8,8)]
7[6-(6,6),7-(6)]
8[6-(6,8),30-(7,7,8)]
8[6-(6,8)]
8[6-(1,1,6),6-(6,6)]
NEDWAW_clean
25[8-(6),8-(6),8-(6),8-(6),8-(6),8-(6,25)]
25[8-(6),8-(6),8-(6),8-(6),8-(6,25),8-(6,25)]
1[6-(1,6,8)]
1[6-(6,6)]
6[6-(6,6),8-(25),8-(25)]
6[1-(0),1-(0),6-(6,6,6),8-(6)]
6[1-(0),6-(1,6),6-(6,6)]
6[1-(0),6-(1,6),6-(6,8)]
6[6-(1,6),6-(1,6),8-(6)]
6[6-(1,6),6-(1,6),6-(8,8)]
6[6-(1,1,8),6-(1,1,8),6-(1,1,8),6-(1,1,8)]
6[6-(6,6),8-(25),8-(25,25)]
8[6-(6,8),25-(8,8,8,8,8)]
8[6-(1,1,6),6-(6,6)]
8[6-(6,8),25-(8,8,8,8,8),25-(8,8,8,8,8)]
FALVOF_clean
59[8-(6),8-(6),8-(6),8-(6),8-(6)]
59[8-(6),8-(6),8-(6),8-(6)]
29[8-(6),8-(6),8-(6)]
1[6-(6,6)]
6[6-(1,6),6-(6,6),6-(8,8)]
6[1-(0),6-(6,6),6-(6,6)]
6[6-(6,6),8-(29),8-(59)]
6[6-(6,6),8-(59),8-(59)]
6[6-(6,6),8-(0),8-(29)]
6[6-(6,6),8-(0),8-(0)]
6[6-(6,6),8-(0),8-(59)]
8[6-(6,8),59-(8,8,8,8)]
8[6-(6,8),29-(8,8)]
8[6-(6,8),59-(8,8,8)]
8[6-(6,8)]
EFOSUO_clean
25[7-(6),7-(6),7-(6)]
75[6-(7),16-(75,75),16-(75,75),16-(75,75),16-(75,75)]
6[7-(25),75-(16,16,16,16)]
16[75-(6,16,16,16),75-(6,16,16,16),75-(6,16,16,16)]
7[6-(75),25-(7,7)]
NEGZUW_clean
23[8-(23),8-(23,23),8-(23,23),8-(23,23,23,23,23),8-(23,30)]
23[8-(23),8-(23),8-(23,23),8-(23,23),8-(23,23,23,23,23)]
23[8-(23),8-(23),8-(23),8-(23),8-(23,23,23,23,23)]
23[8-(23),8-(23),8-(23),8-(23,23,23,23,23),8-(23,30)]
23[8-(23),8-(23),8-(23,23),8-(23,23),8-(23,23,23,23,23),8-(23,23,23,23,23)]
30[7-(6,6),7-(6,6),7-(6,6)]
30[7-(6,7),7-(6,7),7-(6,7),8-(23,23)]
30[7-(6,7),7-(6,7),7-(6,7)]
1[6-(7,7)]
6[1-(0),7-(6,30),7-(7,30)]
7[6-(1,7),6-(1,7),30-(7,7)]
7[6-(1,7),7-(6,30),30-(7,7,8)]
7[6-(1,7),7-(6,30),30-(7,7)]
8[23-(8,8,8,8),23-(8,8,8,8,8)]
8[23-(8,8,8,8),23-(8,8,8,8),23-(8,8,8,8,8)]
8[23-(8,8,8,8),23-(8,8,8,8)]
8[23-(8,8,8,8),23-(8,8,8,8),23-(8,8,8,8),23-(8,8,8,8),23-(8,8,8,8,8),23-(8,8,8,8,8)]
8[23-(8,8,8,8),23-(8,8,8,8),30-(7,7,7)]
UGUHEK_clean
68[7-(6,6),7-(6,6),7-(6,6),8-(6),8-(6),8-(6),8-(6),8-(6),8-(6)]
68[8-(6),8-(6)]
6[6-(6,7),6-(8,8),7-(6,68)]
6[6-(6,7),8-(68),8-(68)]
6[6-(6,7),8-(0),8-(68)]
7[6-(6,6),6-(6,6),68-(7,7,8,8,8,8,8,8)]
8[6-(6,8),68-(7,7,7,8,8,8,8,8)]
8[6-(6,8),68-(8)]
8[6-(6,8)]
JAHXUM_clean
64[8-(6),8-(6),8-(6),8-(6),8-(6),8-(6,64),8-(6,64)]
64[8-(6),8-(6),8-(6),8-(6),8-(6),8-(6),8-(6,64),8-(6,64)]
1[6-(6,6)]
6[6-(6,6),8-(64),8-(64)]
6[6-(1,6),6-(1,6),6-(8,8)]
6[1-(0),6-(1,6),6-(6,6)]
6[1-(0),6-(1,6),6-(1,6)]
6[1-(0),6-(6,6),6-(6,6)]
6[6-(6,6),8-(64),8-(64,64)]
6[6-(6,6),8-(0),8-(64)]
8[6-(6,8),64-(8,8,8,8,8,8)]
8[6-(6,8),64-(8,8,8,8,8,8,8)]
8[6-(6,8),64-(8,8,8,8,8,8),64-(8,8,8,8,8,8,8)]
8[6-(6,8)]
LUFNEG_clean
25[7-(6,6),8-(6),8-(6),8-(6),8-(6)]
1[6-(6,6)]
1[7-(6,6)]
1[6-(1,6,7)]
1[6-(6,7)]
6[6-(1,6),6-(1,6),6-(8,8)]
6[6-(6,6),8-(25),8-(25)]
6[1-(0),6-(6,6),6-(6,6)]
6[1-(0),1-(0),6-(6,6),7-(1,6)]
6[6-(1,6),6-(1,6),7-(1,6)]
6[1-(0),6-(6,6),6-(6,7)]
6[1-(0),6-(1,7),6-(6,6)]
6[6-(1,1,7),6-(1,6),6-(1,6)]
6[1-(0),6-(1,6),7-(6,25)]
7[6-(1,6),6-(1,6),25-(8,8,8,8)]
7[1-(0),6-(1,1,6),6-(6,6)]
8[6-(6,8),25-(7,8,8,8)]
KOFPEB_clean
57[8-(6),8-(6),8-(6),8-(6),8-(6),8-(6),8-(6),8-(6),8-(6)]
29[7-(1,6,6),7-(1,6,6),8-(6),8-(6)]
1[6-(1,6,7)]
1[7-(6,6,29)]
6[6-(1,1,7),8-(57),8-(57)]
6[1-(0),1-(0),6-(8,8),7-(1,6,29)]
6[6-(1,1,7),8-(29),8-(57)]
7[1-(0),6-(1,1,6),6-(1,1,6),29-(7,8,8)]
8[6-(6,8),57-(8,8,8,8,8,8,8,8)]
8[6-(6,8),29-(7,7,8)]
LUFQUZ02_clean
26[7-(6),7-(6),7-(6),7-(6),7-(6,6),7-(6,6)]
28[6-(7),6-(7),6-(7),6-(7)]
1[6-(6,7)]
6[7-(26),28-(6,6,6)]
6[1-(0),6-(1,7),7-(6,26)]
7[6-(28),26-(7,7,7,7,7)]
7[6-(1,6),6-(1,6),26-(7,7,7,7,7)]
ITIBET_clean
48[7-(7,7),8-(6),8-(6),8-(6,48)]
48[7-(6,7),7-(7,7),8-(6),17-(48)]
48[7-(6,7),7-(6,7),8-(6),8-(6,48),17-(48)]
6[6-(6,7),6-(8,8),7-(7)]
6[6-(6,7),6-(8,8),7-(7,48)]
6[6-(6,7),8-(48),8-(48)]
6[6-(6,7),8-(0),8-(0)]
6[6-(6,7),8-(48),8-(48,48)]
6[6-(6,7),8-(0),8-(48)]
7[6-(6,6),7-(7,48),48-(7,8,8,17)]
7[7-(6),7-(6,48),48-(8,8,8)]
7[6-(6,6),7-(7,48)]
7[7-(6,48),7-(6,48),48-(7,8,17)]
7[6-(6,6),7-(7,48),48-(7,8,17)]
17[48-(7,7,8),48-(7,7,8,8)]
8[6-(6,8),48-(7,7,8,17),48-(7,8,8)]
8[6-(6,8),48-(7,7,8,17)]
8[6-(6,8)]
8[6-(6,8),48-(7,8,8)]
8[6-(6,8),48-(7,7,17)]
PUWDEQ_charged
30[8-(6),8-(6),8-(6),8-(6)]
1[6-(6,6)]
1[7-(6,6,6)]
1[6-(1,1,6)]
1[6-(1,6,7)]
6[6-(6,6),8-(0),8-(30)]
6[6-(1,6),6-(1,6),6-(8,8)]
6[1-(0),6-(6,6),6-(6,6)]
6[6-(1,6),6-(1,6),6-(6,6)]
6[1-(0),6-(1,6),6-(6,6)]
6[6-(6,6),8-(30),8-(30)]
6[1-(0),1-(0),1-(0),6-(1,1,7)]
6[1-(0),1-(0),6-(1,1,1),7-(1,6,6)]
8[6-(6,8),30-(8,8,8)]
8[6-(6,8)]
7[1-(0),6-(1,1,6),6-(1,1,6),6-(1,1,6)]
FIJDIM09_clean
25[8-(6),8-(6),8-(6,25),8-(6,25),8-(6,25)]
25[8-(6),8-(6),8-(6),8-(6),8-(6,25),8-(6,25)]
1[6-(6,6)]
6[6-(6,6),8-(25,25),8-(25,25)]
6[6-(1,6),6-(1,6),6-(8,8)]
6[1-(0),6-(1,6),6-(6,6)]
6[6-(6,6),8-(25),8-(25)]
8[6-(6,8),25-(8,8,8,8),25-(8,8,8,8)]
8[6-(6,8),25-(8,8,8,8),25-(8,8,8,8,8)]
8[6-(6,8),25-(8,8,8,8,8)]
8[6-(6,8),25-(8,8,8,8)]
NUVYIN_clean
28[7-(6,6),7-(6,6),8-(6),8-(6),8-(6)]
28[7-(6,6),7-(6,6),8-(6),8-(6),8-(6),8-(6)]
1[6-(6,6)]
1[6-(6,7)]
6[6-(6,6),8-(28),8-(28)]
6[6-(6,6),8-(0),8-(28)]
6[6-(1,6),6-(6,6),6-(8,8)]
6[1-(0),6-(1,6),6-(6,6)]
6[1-(0),6-(1,6),6-(1,6)]
6[1-(0),6-(1,6),6-(6,8)]
6[6-(1,6),6-(6,6),8-(6)]
6[6-(6,6),6-(6,8),6-(8,8)]
6[6-(1,6),6-(1,6),8-(6)]
6[6-(1,6),6-(1,6),6-(8,8)]
6[1-(0),6-(1,6),7-(6,28)]
6[1-(0),6-(1,7),6-(6,6)]
6[6-(1,6),6-(1,6),6-(6,6)]
7[6-(1,6),6-(1,6),28-(7,8,8,8,8)]
7[6-(1,6),6-(1,6),28-(7,8,8,8)]
8[6-(6,8),28-(7,7,8,8)]
8[6-(6,8)]
8[6-(6,6),6-(6,6)]
8[6-(6,8),28-(7,7,8,8,8)]
ELIKIU_clean
62[8-(6),8-(6),8-(6),8-(6),8-(6),8-(6)]
1[6-(6,6)]
6[6-(6,6),8-(62),8-(62)]
6[6-(1,6),6-(1,6),6-(8,8)]
6[1-(0),6-(1,6),6-(6,6)]
6[1-(0),6-(1,6),6-(6,8)]
6[6-(1,6),6-(1,6),8-(6)]
6[1-(0),6-(6,6),6-(6,8)]
6[1-(0),6-(6,6),6-(6,6)]
8[6-(6,8),62-(8,8,8,8,8)]
8[6-(6,6),6-(6,6)]
HAWZEM_clean
29[7-(6,6),7-(6,6),8-(6),8-(6)]
1[6-(6,6)]
1[6-(6,7)]
6[6-(6,6),8-(0),8-(29)]
6[1-(0),6-(1,7),6-(6,6)]
6[1-(0),6-(1,6),7-(6,29)]
6[6-(1,6),6-(1,6),6-(8,8)]
7[6-(1,6),6-(1,6),29-(7,8,8)]
8[6-(6,8),29-(7,7,8)]
8[6-(6,8)]
CEHPIP_clean
29[7-(6,6),8-(6),8-(6),8-(6),8-(6)]
1[6-(6,7)]
1[6-(6,6)]
1[6-(6,6,6)]
1[6-(1,6,6)]
6[1-(0),6-(1,6),7-(6,29)]
6[1-(0),6-(1,7),6-(6,6)]
6[6-(1,6,6),8-(29),8-(29)]
6[1-(0),6-(1,1,6),6-(1,1,6),6-(8,8)]
6[1-(0),1-(0),6-(1,1,6),6-(1,6,6)]
6[6-(1,6),6-(1,6),6-(6,6)]
7[6-(1,6),6-(1,6),29-(8,8,8,8)]
8[6-(6,8),29-(7,8,8,8)]
MEJZOS_clean
59[8-(15),8-(15,59),8-(15,59),8-(15,59),8-(6),8-(6),8-(6),8-(6),8-(6)]
59[8-(15),8-(15),8-(15),8-(15,59),8-(15,59),8-(6),8-(6)]
15[6-(1,1,7),8-(59),8-(59,59),8-(59,59)]
15[6-(1,1,7),8-(59),8-(59),8-(59,59)]
1[8-(6)]
1[7-(6,6,6)]
1[6-(1,7,15)]
1[6-(1,6,7)]
1[6-(1,6,6)]
1[6-(6,6,6)]
1[6-(6,6)]
6[1-(0),1-(0),7-(1,6,6),15-(8,8,8)]
6[1-(0),1-(0),6-(1,1,6),7-(1,6,6)]
6[1-(0),1-(0),6-(1,1,7),6-(1,6,6)]
6[1-(0),6-(1,1,6),6-(1,1,6),6-(8,8)]
6[6-(1,6,6),8-(0),8-(1)]
6[6-(1,6,6),8-(59),8-(59)]
6[6-(6,6),8-(59),8-(59)]
6[6-(1,6),6-(1,6),6-(8,8)]
6[1-(0),6-(1,6),6-(6,6)]
7[1-(0),6-(1,1,15),6-(1,1,6),6-(1,1,6)]
8[15-(6,8,8),59-(8,8,8,8,8,8),59-(8,8,8,8,8,8,8,8)]
8[15-(6,8,8),59-(8,8,8,8,8,8)]
8[6-(6,8)]
8[1-(0),6-(6,8)]
8[15-(6,8,8),59-(8,8,8,8,8,8,8,8)]
8[15-(6,8,8),59-(8,8,8,8,8,8,8,8),59-(8,8,8,8,8,8,8,8)]
8[6-(6,8),59-(8,8,8,8,8,8,8,8)]
8[6-(6,8),59-(8,8,8,8,8,8)]
MITSEO_charged
48[8-(6),8-(6),8-(6),8-(6),17-(0)]
48[8-(6),8-(6),8-(6),8-(6)]
1[6-(6,6)]
1[6-(1,6,7)]
1[6-(1,1,6)]
6[6-(6,6),8-(48),8-(48)]
6[6-(1,6),6-(1,6),6-(8,8)]
6[1-(0),6-(6,6),6-(6,6)]
6[6-(6,6),8-(0),8-(48)]
6[1-(0),1-(0),6-(1,1,1),7-(6,6)]
6[1-(0),1-(0),1-(0),6-(1,1,7)]
17[48-(8,8,8,8)]
8[6-(6,8),48-(8,8,8,17)]
8[6-(6,8),48-(8,8,8)]
8[6-(6,8)]
7[6-(1,1,6),6-(1,1,6),6-(1,1,6)]
EMOSOP_clean
48[7-(1,6,6),7-(6,6),8-(6),8-(6),8-(6)]
1[7-(6,6,48)]
1[6-(6,6,7)]
1[6-(1,6,6)]
1[6-(1,6,7)]
1[6-(6,7)]
1[6-(6,6)]
6[6-(1,6,7),8-(48),8-(48)]
6[1-(0),6-(1,1,6),6-(8,8),7-(1,6,48)]
6[1-(0),1-(0),6-(1,6,7),6-(8,8)]
6[6-(1,1,6),8-(0),8-(48)]
6[1-(0),1-(0),6-(6,6),7-(1,6,48)]
6[1-(0),6-(1,6),7-(6,48)]
6[1-(0),6-(1,7),6-(6,6)]
6[6-(1,1,7),6-(1,6),6-(1,6)]
6[6-(1,6,7),8-(0),8-(48)]
6[6-(1,1,6),8-(48),8-(48)]
7[1-(0),6-(1,1,6),6-(1,6,6),48-(7,8,8,8)]
7[6-(1,6),6-(1,6),48-(7,8,8,8)]
8[6-(6,8),48-(7,7,8,8)]
8[6-(6,8)]
NIKYUC01_clean
26[8-(6,26),8-(6,26),8-(6,26),8-(6,26),8-(6,26),8-(6,26)]
26[8-(6),8-(6),8-(6,26),8-(6,26),8-(6,26),8-(6,26)]
26[8-(6),8-(6),8-(6),8-(6),8-(6,26),8-(6,26)]
1[6-(8,8)]
6[1-(0),8-(26),8-(26,26)]
8[6-(1,8),26-(8,8,8,8,8),26-(8,8,8,8,8)]
8[6-(1,8),26-(8,8,8,8,8)]
BOLPEY_clean
30[8-(1,30,30),8-(1,30,30),8-(6),8-(6)]
30[8-(1,30,30),8-(6),8-(6),8-(6)]
14[6-(1,1,1),6-(6,6),6-(6,6),6-(6,6)]
1[8-(30,30,30)]
1[6-(6,6)]
1[6-(1,1,14)]
6[6-(1,6),6-(1,6),14-(6,6,6)]
6[1-(0),6-(1,6),6-(6,14)]
6[1-(0),6-(1,6),6-(6,6)]
6[6-(1,6),6-(1,6),6-(8,8)]
6[6-(6,6),8-(30),8-(30)]
6[6-(6,6),8-(0),8-(30)]
6[1-(0),1-(0),1-(0),14-(6,6,6)]
8[1-(0),30-(8,8,8),30-(8,8,8),30-(8,8,8)]
8[6-(6,8),30-(8,8,8)]
8[6-(6,8)]
HAMJOW_clean
30[7-(6,6),8-(6),8-(6),8-(6),8-(6)]
1[7-(6,6)]
1[6-(6,6)]
1[6-(6,7)]
6[6-(1,6),6-(1,6),7-(1,6)]
6[1-(0),6-(6,6),6-(6,7)]
6[6-(1,6),6-(1,6),6-(8,8)]
6[1-(0),6-(6,6),6-(6,6)]
6[6-(6,6),7-(1,6),8-(0)]
6[1-(0),6-(1,6),7-(6,30)]
6[1-(0),6-(1,7),6-(6,6)]
6[6-(1,6),6-(1,6),6-(7,8)]
6[6-(6,6),8-(30),8-(30)]
7[1-(0),6-(6,6),6-(6,8)]
7[6-(1,6),6-(1,6),30-(8,8,8,8)]
8[6-(6,7)]
8[6-(6,8),30-(7,8,8,8)]
HIFWAV_clean
30[7-(6,6),7-(6,6),7-(6,6),7-(6,6)]
1[6-(7,7)]
1[6-(6,7)]
6[1-(0),7-(6,30),7-(6,30)]
6[1-(0),6-(1,7),7-(6,30)]
7[6-(1,6),6-(1,7),30-(7,7,7)]
KACZEV_clean
49[7-(6,6),8-(49,49),8-(6),8-(6),8-(6),8-(6)]
49[8-(49,49),8-(6),8-(6),8-(6),8-(6)]
1[6-(6,6)]
1[6-(6,7)]
6[1-(0),6-(1,7),6-(6,6)]
6[6-(6,6),8-(49),8-(49)]
6[6-(1,6),6-(1,6),6-(8,8)]
6[1-(0),6-(1,6),7-(6,49)]
6[6-(1,6),6-(1,6),7-(7)]
6[1-(0),6-(1,6),6-(6,6)]
6[1-(0),6-(1,6),6-(6,7)]
7[6-(1,6),6-(1,6),49-(8,8,8,8,8)]
7[6-(6,6),7-(6)]
8[6-(6,8),49-(8,8,8,8)]
8[6-(6,8),49-(7,8,8,8,8)]
8[49-(7,8,8,8,8),49-(7,8,8,8,8),49-(8,8,8,8)]
MATVAF_clean
30[7-(6,6),8-(6),8-(6),8-(6),8-(6)]
1[6-(6,7)]
1[6-(6,6)]
6[1-(0),6-(1,6),7-(6,30)]
6[1-(0),6-(1,7),6-(6,7)]
6[6-(1,6),6-(1,6),7-(6,6)]
6[6-(6,6),7-(6,6),8-(0)]
6[6-(1,6),6-(6,6),6-(7,8)]
6[6-(6,6),6-(6,6),6-(6,6)]
6[1-(0),6-(1,6),6-(6,6)]
6[6-(6,6),8-(30),8-(30)]
6[6-(1,6),6-(1,6),6-(8,8)]
6[6-(1,6),6-(1,6),6-(6,6)]
6[1-(0),6-(6,6),6-(6,6)]
7[6-(1,6),6-(1,6),30-(8,8,8,8)]
7[6-(6,6),6-(6,8),6-(6,8)]
8[6-(6,7)]
8[6-(6,8),30-(7,8,8,8)]
GAGZEV_clean
29[8-(6),8-(6),8-(6),8-(6)]
1[6-(6,6)]
6[6-(6,6),8-(29),8-(29)]
6[6-(1,6),6-(1,6),6-(8,8)]
6[1-(0),6-(6,6),6-(6,6)]
6[1-(0),6-(1,6),6-(6,6)]
6[6-(1,6),6-(1,6),6-(6)]
6[6-(6),6-(6,6)]
8[6-(6,8),29-(8,8,8)]
ISIMAZ_clean
30[7-(6,6),7-(6,6),8-(6),8-(6)]
1[6-(6,6)]
1[6-(1,6,8)]
1[6-(1,6,7)]
1[6-(6,7)]
1[6-(1,6,6)]
1[6-(7,7)]
6[1-(0),6-(6,6),6-(6,8)]
6[6-(1,6),6-(1,6),8-(6)]
6[1-(0),1-(0),6-(1,1,8),8-(6)]
6[1-(0),1-(0),6-(1,1,6),7-(6,6)]
6[1-(0),6-(6,6),6-(6,6)]
6[6-(1,6),6-(1,6),6-(8,8)]
6[6-(6,6),8-(0),8-(30)]
6[1-(0),6-(1,7),7-(6,30)]
6[1-(0),1-(0),6-(1,1,6),6-(1,1,7)]
6[1-(0),6-(1,7),7-(6,6)]
6[1-(0),7-(6,30),7-(6,6)]
7[6-(1,1,6),6-(1,6),6-(1,7)]
7[6-(1,6),6-(1,7),30-(7,8,8)]
8[6-(6,8),30-(7,7,8)]
8[6-(1,1,6),6-(6,6)]
8[6-(6,8)]
IYUJAO_clean
49[8-(49,49),8-(6),8-(6),8-(6),8-(6),8-(6)]
49[8-(49,49),8-(6),8-(6),8-(6),8-(6)]
1[6-(6,6)]
6[6-(6,6),8-(49),8-(49)]
6[6-(1,6),6-(1,6),6-(8,8)]
6[1-(0),6-(1,6),6-(6,6)]
6[1-(0),6-(1,6),6-(6,8)]
6[6-(1,6),6-(1,6),8-(6)]
6[8-(49),8-(49)]
8[6-(6,8),49-(8,8,8,8)]
8[6-(6,8),49-(8,8,8,8,8)]
8[6-(6,6),6-(6,6)]
8[6-(8),49-(8,8,8,8,8)]
8[49-(8,8,8,8),49-(8,8,8,8,8),49-(8,8,8,8,8)]
SAKRAZ_clean
30[8-(6),8-(6),8-(6),8-(6,30),8-(6,30)]
30[8-(6),8-(6),8-(6,30),8-(6,30)]
1[6-(6,6)]
1[6-(6,6,8)]
1[6-(1,1,6)]
6[6-(6,6),8-(30),8-(30)]
6[6-(1,6),6-(1,6),6-(8,8)]
6[1-(0),6-(1,6),6-(6,6)]
6[6-(1,6,8),8-(30),8-(30,30)]
6[1-(0),6-(1,1,1),6-(8,8),8-(30,30)]
6[1-(0),1-(0),1-(0),6-(1,6,8)]
8[6-(6,8),30-(8,8,8,8)]
8[6-(6,8),30-(8,8,8)]
8[6-(6,8),30-(8,8,8),30-(8,8,8,8)]
8[6-(1,6,6),30-(8,8,8),30-(8,8,8,8)]
XISVUR_clean
30[8-(30,30),8-(6),8-(6),8-(6)]
30[8-(30,30),8-(30,30),8-(6),8-(6)]
1[6-(6,6)]
6[6-(6,6),8-(30),8-(30)]
6[6-(1,6),6-(1,6),6-(8,8)]
6[1-(0),6-(1,6),6-(6,6)]
6[6-(6,6),8-(0),8-(30)]
8[30-(8,8,8),30-(8,8,8),30-(8,8,8)]
8[6-(6,8),30-(8,8,8)]
8[6-(6,8)]
HIYZEV01_clean
25[8-(6),8-(6),8-(6),8-(6,25)]
25[8-(6),8-(6),8-(6),8-(6),8-(6,25),8-(6,25)]
25[8-(6),8-(6),8-(6),8-(6)]
1[6-(6,6)]
6[6-(6,6),8-(25),8-(25)]
6[6-(1,6),6-(1,6),6-(8,8)]
6[1-(0),6-(6,6),6-(6,6)]
6[1-(0),6-(1,6),6-(6,6)]
6[1-(0),6-(1,6),6-(1,6)]
6[6-(6,6),8-(25),8-(25,25)]
8[6-(6,8),25-(8,8,8)]
8[6-(6,8),25-(8,8,8,8,8)]
8[6-(6,8),25-(8,8,8),25-(8,8,8,8,8)]
FAJYAS_clean
27[8-(27,27),8-(6),8-(6),8-(6)]
27[8-(27,27),8-(6),8-(6),8-(6),8-(6)]
27[8-(27,27),8-(6),8-(6)]
1[7-(6,6)]
1[6-(6,6)]
6[6-(1,6),6-(1,6),6-(7,8)]
6[1-(0),6-(6,6),6-(6,6)]
6[6-(6,6),7-(1,6),8-(0)]
6[1-(0),6-(1,6),6-(6,7)]
6[6-(1,6),6-(1,6),7-(1,6)]
6[6-(6,6),8-(27),8-(27)]
6[6-(1,6),6-(1,6),6-(8,8)]
6[6-(6,6),8-(0),8-(27)]
6[1-(0),6-(1,6),6-(6,6)]
7[1-(0),6-(6,6),6-(6,8)]
8[6-(6,7)]
8[27-(8,8),27-(8,8,8),27-(8,8,8,8)]
8[6-(6,8),27-(8,8)]
8[6-(6,8),27-(8,8,8)]
8[6-(6,8),27-(8,8,8,8)]
8[6-(6,8)]
YUPSIM_clean
59[8-(6),8-(6),8-(6),8-(6),8-(6),8-(6),8-(7)]
1[6-(6,6)]
1[7-(1,6)]
1[7-(1,1,6)]
6[6-(6,6),8-(59),8-(59)]
6[6-(1,6),6-(1,6),6-(8,8)]
6[1-(0),6-(6,6),6-(6,7)]
6[6-(1,6),6-(1,6),7-(1,1,1)]
6[1-(0),6-(6,6),6-(6,6)]
6[6-(1,6),6-(1,6),7-(1,1)]
7[8-(0),8-(0),8-(59)]
7[1-(0),1-(0),1-(0),6-(6,6)]
7[1-(0),1-(0),6-(6,6)]
8[6-(6,8),59-(8,8,8,8,8,8)]
8[7-(8,8),59-(8,8,8,8,8,8)]
8[7-(8,8)]
PEGQID_clean
64[7-(6,6),7-(6,6),8-(6),8-(6),8-(6),8-(6)]
64[7-(6,6),7-(6,6),8-(6),8-(6),8-(6),8-(6,64),8-(6,64)]
1[6-(7,7)]
6[1-(0),7-(6,64),7-(6,64)]
6[6-(6,7),6-(8,8),7-(6,64)]
6[6-(6,7),8-(64),8-(64)]
6[6-(6,7),8-(64),8-(64,64)]
7[6-(1,7),6-(6,6),64-(7,8,8,8,8,8)]
7[6-(1,7),6-(6,6),64-(7,8,8,8,8)]
8[6-(6,8),64-(7,7,8,8,8,8)]
8[6-(6,8),64-(7,7,8,8,8)]
8[6-(6,8),64-(7,7,8,8,8,8),64-(7,7,8,8,8,8)]
LAZPUZ_clean
59[8-(6),8-(6),8-(6),8-(6),8-(6,59),8-(6,59),8-(6,59),8-(6,59)]
29[7-(6,6),7-(6,6),8-(6),8-(6)]
1[6-(6,6)]
1[6-(6,7)]
6[6-(6,6),8-(59),8-(59,59)]
6[6-(6,6),8-(0),8-(59,59)]
6[6-(6,6),8-(29),8-(59)]
6[6-(1,6),6-(6,6),6-(8,8)]
6[6-(6,6),6-(6,6),6-(8,8)]
6[1-(0),6-(1,6),6-(6,6)]
6[1-(0),6-(1,6),6-(1,6)]
6[6-(6,6),8-(59),8-(59)]
6[6-(1,6),6-(1,6),6-(8,8)]
6[1-(0),6-(1,7),6-(6,6)]
6[1-(0),6-(1,6),7-(6,29)]
7[6-(1,6),6-(1,6),29-(7,8,8)]
8[6-(6,8),59-(8,8,8,8,8,8,8),59-(8,8,8,8,8,8,8)]
8[6-(6,8),59-(8,8,8,8,8,8,8)]
8[6-(6,8)]
8[6-(6,8),29-(7,7,8)]
XUJCUB_clean
28[7-(1,6,6),7-(1,6,6),17-(0),17-(0)]
1[7-(6,6,28)]
1[6-(1,6,7)]
6[1-(0),1-(0),6-(1,1,7),7-(1,6,28)]
7[1-(0),6-(1,1,6),6-(1,1,6),28-(7,17,17)]
17[28-(7,7,17)]
CICYIX_clean
48[8-(6),8-(6),8-(6),8-(6)]
1[6-(6,6)]
6[6-(1,6),6-(8,8),8-(6)]
6[6-(6,8),8-(0),8-(48)]
6[1-(0),6-(6,8),6-(6,8)]
6[6-(1,6),6-(1,6),8-(48)]
6[6-(6,8),8-(48),8-(48)]
8[6-(6,6),6-(6,6)]
8[6-(6,8),48-(8,8,8)]
8[6-(6,8)]
8[6-(6,6),48-(8,8,8)]
XAGCUE_clean
30[8-(30,30,30),8-(6),8-(6),8-(6,30),8-(6,30),8-(6,6)]
30[8-(30,30,30),8-(6),8-(6),8-(6),8-(6)]
30[8-(30,30,30),8-(30,30,30),8-(6,30),8-(6,30)]
1[6-(6,6,8)]
1[6-(6,6,6)]
6[1-(0),6-(1,6,6),6-(8,8),8-(6,30)]
6[6-(1,6,8),8-(30),8-(30,30)]
6[1-(0),6-(1,6,6),6-(1,6,8),6-(8,8)]
6[6-(1,6,6),8-(30),8-(30)]
8[6-(1,6,6),6-(1,6,6),30-(8,8,8,8,8)]
8[6-(6,8),30-(8,8,8),30-(8,8,8,8,8)]
8[6-(6,8),30-(8,8,8,8)]
8[6-(6,8),30-(8,8,8,8,8)]
8[30-(8,8,8),30-(8,8,8),30-(8,8,8,8),30-(8,8,8,8,8)]
LUCDAO_clean
63[8-(6),8-(6),8-(6),8-(6),8-(6),8-(6)]
1[6-(6,6)]
6[6-(6,6),8-(63),8-(63)]
6[6-(1,6),6-(1,6),6-(6,6)]
6[1-(0),6-(6,6),6-(6,6)]
6[6-(1,6),6-(1,6),6-(8,8)]
6[1-(0),6-(1,6),6-(6,6)]
8[6-(6,8),63-(8,8,8,8,8)]
VAZLEP_clean
63[8-(6),8-(6),8-(6),8-(6),8-(6),8-(6)]
1[6-(6,6)]
6[6-(6,8),8-(63),8-(63)]
6[6-(1,6),6-(8,8),8-(6)]
6[1-(0),6-(1,6),6-(6,8)]
6[6-(8,8),8-(63),8-(63)]
8[6-(6,8),63-(8,8,8,8,8)]
8[6-(6,6),6-(6,6)]
FASYUU_charged
29[7-(6,6),16-(29,74),16-(29,74),53-(0)]
29[7-(6,6),7-(6,6),16-(29,74),16-(29,74)]
1[6-(6,7)]
1[6-(6,6)]
74[16-(29,29),16-(29,29),16-(29,29),16-(29,29)]
6[1-(0),6-(1,6),7-(6,29)]
6[1-(0),6-(1,7),6-(6,6)]
6[6-(1,6),6-(1,6),6-(6,6)]
16[29-(7,16,53),29-(7,16,53),74-(16,16,16)]
16[29-(7,7,16),29-(7,7,16),74-(16,16,16)]
53[29-(7,16,16)]
7[6-(1,6),6-(1,6),29-(16,16,53)]
7[6-(1,6),6-(1,6),29-(7,16,16)]
XEGKIF_clean
64[7-(6,6),8-(6),8-(6),8-(6),8-(6),8-(6),8-(6,64),8-(6,64)]
1[6-(6,6)]
1[6-(6,7)]
1[6-(6,8)]
6[6-(6,6),8-(64),8-(64)]
6[6-(1,6),6-(1,6),6-(8,8)]
6[1-(0),6-(6,6),6-(6,7)]
6[6-(1,6),6-(6,6),7-(8,8)]
6[6-(6,6),6-(6,7),6-(6,7)]
6[6-(6,6),8-(64),8-(64,64)]
6[1-(0),6-(1,6),7-(6,64)]
6[1-(0),6-(1,6),6-(1,7)]
6[1-(0),6-(1,6),6-(6,6)]
6[6-(1,6),6-(1,7),6-(1,8)]
6[1-(0),6-(6,6),7-(6,64)]
6[1-(0),6-(6,6),8-(0)]
7[6-(6,6),8-(0),8-(0)]
7[6-(1,6),6-(1,6),64-(8,8,8,8,8,8,8)]
8[6-(6,8),64-(7,8,8,8,8,8,8)]
8[7-(6,8)]
8[6-(6,8),64-(7,8,8,8,8,8,8),64-(7,8,8,8,8,8,8)]
8[6-(1,6)]
OGAGIN_clean
30[7-(6,6),8-(15),8-(15),8-(15)]
15[1-(0),8-(30),8-(30),8-(30)]
1[6-(6,7)]
1[6-(6,6)]
1[6-(1,6,6)]
1[15-(8,8,8)]
6[1-(0),6-(1,6),7-(6,30)]
6[1-(0),6-(1,7),6-(6,6)]
6[6-(1,1,6),6-(1,6),6-(1,6)]
6[1-(0),1-(0),6-(1,1,6),6-(6,6)]
6[1-(0),1-(0),6-(1,1,6),6-(1,1,6)]
7[6-(1,6),6-(1,6),30-(8,8,8)]
8[15-(1,8,8),30-(7,8,8)]
TETWUM_clean
48[7-(6,6),8-(6),8-(6),8-(6),8-(6,48)]
48[7-(6,6),8-(6),8-(6),8-(6,48)]
1[6-(6,6,6)]
1[6-(1,6,6)]
1[6-(6,7)]
1[6-(6,6)]
6[1-(0),6-(1,1,6),6-(1,6,6),6-(8,8)]
6[1-(0),6-(1,6,6),6-(1,6,6),6-(8,8)]
6[1-(0),1-(0),6-(1,6,6),6-(1,6,6)]
6[6-(1,6,6),8-(0),8-(48)]
6[6-(1,6,6),8-(48),8-(48)]
6[6-(1,6,6),8-(48),8-(48,48)]
6[1-(0),6-(1,6),7-(6,48)]
6[1-(0),6-(1,7),6-(6,6)]
6[6-(1,1,6),6-(1,6),6-(1,6)]
6[1-(0),1-(0),6-(1,1,6),6-(6,6)]
7[6-(1,6),6-(1,6),48-(8,8,8,8)]
7[6-(1,6),6-(1,6),48-(8,8,8)]
8[6-(6,8),48-(7,8,8,8)]
8[6-(6,8)]
8[6-(6,8),48-(7,8,8)]
8[6-(6,8),48-(7,8,8),48-(7,8,8,8)]
QQQGTA02_clean
48[8-(6),8-(6),8-(6),8-(6)]
1[6-(1,6,6)]
6[6-(1,1,6),8-(48),8-(48)]
6[1-(0),1-(0),6-(8,8),6-(8,8)]
8[6-(6,8),48-(8,8,8)]
XALXUF01_clean
29[8-(6),8-(6),8-(6),8-(6)]
1[7-(6,6)]
1[6-(6,6)]
6[7-(1,6),7-(6),7-(6)]
6[6-(1,6),6-(1,6),7-(1,6)]
6[1-(0),6-(6,6),6-(6,7)]
6[6-(1,6),6-(1,6),6-(8,8)]
6[1-(0),6-(6,6),6-(6,6)]
6[6-(6,6),8-(29),8-(29)]
7[6-(7,7),6-(7,7)]
7[1-(0),6-(6,6),6-(7,7)]
8[6-(6,8),29-(8,8,8)]
DEYVUA_clean
30[7-(6,6),8-(6),8-(6),8-(6),8-(6)]
1[6-(6,6)]
1[6-(6,7)]
6[6-(6,6),8-(30),8-(30)]
6[6-(1,6),6-(1,7),6-(8,8)]
6[1-(0),6-(6,6),6-(6,6)]
6[6-(1,6),6-(1,7),6-(6,6)]
6[1-(0),6-(6,6),7-(6,30)]
6[6-(1,6),6-(1,6),6-(6,6)]
6[6-(1,6),6-(1,6),6-(8,8)]
6[1-(0),6-(1,6),6-(6,6)]
6[1-(0),6-(1,6),6-(1,6)]
7[6-(1,6),6-(1,6),30-(8,8,8,8)]
8[6-(6,8),30-(7,8,8,8)]
KAPGUE_clean
57[8-(6),8-(6),8-(6),8-(6),8-(6,57),8-(6,57)]
6[6-(6),8-(57),8-(57,57)]
6[6-(6),6-(8,8)]
6[6-(6),8-(0),8-(57)]
6[6-(6),8-(57),8-(57)]
8[6-(6,8),57-(8,8,8,8,8),57-(8,8,8,8,8)]
8[6-(6,8),57-(8,8,8,8,8)]
8[6-(6,8)]
IBITUK_clean
29[7-(6,6),7-(6,6),8-(6),8-(6)]
29[7-(6,6),7-(6,6),8-(1),8-(1)]
1[8-(29)]
1[6-(7,7)]
1[8-(6)]
1[6-(6,6)]
1[6-(1,6,7)]
1[6-(1,1,6)]
6[1-(0),7-(6,29),7-(6,7)]
6[6-(6,6),8-(0),8-(0)]
6[6-(1,6),6-(6,6),6-(8,8)]
6[1-(0),6-(6,6),6-(6,6)]
6[6-(6,6),8-(0),8-(1)]
6[1-(0),7-(6,29),7-(7)]
6[6-(6,6),8-(0),8-(29)]
6[1-(0),1-(0),6-(6,6),7-(6,7)]
6[6-(1,1,7),6-(6,6),6-(6,6)]
6[6-(1,1,1),6-(6,6),6-(6,6)]
6[1-(0),1-(0),1-(0),6-(6,6)]
7[6-(1,7),6-(1,7),29-(7,8,8)]
7[6-(1,1,6),6-(1,7),7-(6)]
7[6-(1,7),7-(6,6)]
8[6-(6,8),29-(7,7,8)]
8[1-(0),29-(7,7,8)]
8[6-(6,8)]
8[1-(0),6-(6,8)]
COYCID_clean
29[7-(6,6),7-(6,6),16-(29,42),16-(29,42),42-(16,16,16,29,29)]
29[7-(6),7-(6,6),16-(29,42),16-(29,42),42-(16,16,16,29,29)]
29[7-(6,6),16-(29,42),16-(29,42),16-(6),42-(16,16,16,29,29)]
42[16-(29,29),16-(29,29),16-(29,29),29-(7,7,16,16),29-(7,7,16,16),29-(7,7,16,16)]
42[16-(29,29),16-(29,29),16-(29,29),29-(7,16,16,16),29-(7,7,16,16),29-(7,7,16,16)]
1[6-(6,7)]
1[6-(6,6)]
6[1-(0),6-(1,6),7-(6,29)]
6[1-(0),6-(1,7),6-(6,6)]
6[6-(1,6),6-(1,6),6-(6,6)]
6[7-(29),16-(29)]
6[7-(29),16-(0)]
16[29-(7,7,16,42),29-(7,7,16,42),42-(16,16,29,29,29)]
16[29-(7,16,16,42),29-(7,7,16,42),42-(16,16,29,29,29)]
16[6-(7),29-(7,16,16,42)]
16[6-(7)]
7[6-(1,6),6-(1,6),29-(7,16,16,42)]
7[6-(1,6),6-(1,6),29-(16,16,16,42)]
7[6-(16),29-(7,16,16,42)]
XUYXAR_clean
30[8-(6),8-(6),8-(6),8-(6)]
30[7-(6,6),7-(6,6),8-(6),8-(6),8-(6)]
1[6-(6,6)]
1[6-(6,7)]
6[6-(6,6),8-(30),8-(30)]
6[6-(1,6),6-(1,6),6-(8,8)]
6[1-(0),6-(6,6),6-(6,6)]
6[6-(1,6),6-(6,6),6-(8,8)]
6[6-(1,6),6-(6,6),6-(6,6)]
6[1-(0),6-(1,6),6-(6,6)]
6[6-(6,6),8-(0),8-(30)]
6[1-(0),6-(1,6),7-(6,30)]
6[1-(0),6-(1,6),6-(1,7)]
6[1-(0),6-(1,6),6-(1,6)]
6[1-(0),6-(1,6),6-(6,7)]
6[6-(1,6),6-(6,7),7-(6,30)]
7[6-(1,6),6-(6,6),30-(7,8,8,8)]
8[6-(6,8),30-(7,7,8,8)]
8[6-(6,8),30-(8,8,8)]
8[6-(6,8)]
GACPUX_clean
30[8-(6),8-(6),8-(6),8-(6,30),8-(6,30)]
30[8-(6),8-(6),8-(6,30),8-(6,30)]
1[6-(6,6,8)]
1[6-(6,6)]
6[6-(1,6,8),8-(30),8-(30,30)]
6[1-(0),6-(6,6),6-(8,8),8-(30,30)]
6[6-(1,6),6-(1,6),6-(1,6,8)]
6[1-(0),6-(1,6),6-(6,6)]
6[1-(0),6-(1,6),6-(1,6)]
6[6-(6,6),8-(30),8-(30)]
6[6-(1,6),6-(1,6),6-(8,8)]
6[6-(1,6),6-(1,6),6-(6,6)]
8[6-(6,8),30-(8,8,8),30-(8,8,8,8)]
8[6-(6,8),30-(8,8,8,8)]
8[6-(1,6,6),30-(8,8,8),30-(8,8,8,8)]
8[6-(6,8),30-(8,8,8)]
QISVAQ_clean
29[7-(6,6),8-(6),8-(6)]
1[6-(6,7)]
1[6-(6,6)]
6[6-(6,6),8-(0),8-(29)]
6[6-(6,17),6-(6,17),6-(8,8)]
6[6-(6,6),6-(6,6),17-(0)]
6[6-(6,17),6-(6,17),6-(6,6)]
6[1-(0),6-(1,6),7-(6,29)]
6[1-(0),6-(1,7),6-(6,6)]
6[6-(1,6),6-(1,6),6-(6,6)]
6[6-(6,6),6-(6,6),6-(6,6)]
7[6-(1,6),6-(1,6),29-(8,8)]
17[6-(6,6)]
8[6-(6,8),29-(7,8)]
8[6-(6,8)]
XAKYUE_clean
25[7-(6,6),7-(6,7),7-(6,7),8-(6),8-(6),8-(6)]
25[7-(6,7),7-(6,7),8-(6),8-(6),8-(6)]
1[6-(6,6)]
1[6-(1,6,6)]
1[6-(1,1,6)]
1[6-(6,7)]
6[6-(1,6),6-(6,6),8-(25)]
6[6-(1,6),6-(6,8),6-(7,8)]
6[1-(0),6-(1,6),6-(6,6)]
6[1-(0),6-(1,6),6-(1,6)]
6[1-(0),6-(1,6),6-(6,8)]
6[6-(6,6),7-(7,25),8-(25)]
6[6-(1,1,6),7-(7,25),8-(25)]
6[1-(0),1-(0),6-(1,1,1),6-(7,8)]
6[1-(0),1-(0),1-(0),6-(1,1,6)]
6[1-(0),6-(1,6),7-(6,25)]
6[1-(0),6-(1,7),6-(6,6)]
6[6-(1,1,6),6-(1,6),6-(1,6)]
6[1-(0),1-(0),6-(1,1,6),6-(6,6)]
7[6-(6,8),7-(6,25),25-(7,7,8,8,8)]
7[6-(6,8),7-(6,25),25-(7,8,8,8)]
7[6-(1,6),6-(1,6),25-(7,7,8,8,8)]
8[6-(6,6),25-(7,7,7,8,8)]
8[6-(6,7),25-(7,7,8,8)]
8[6-(6,7),25-(7,7,7,8,8)]
8[6-(6,6),25-(7,7,8,8)]
XIGFOJ_clean5b
48[8-(6),8-(6),8-(6),8-(6,48),8-(6,48)]
48[8-(6),8-(6)]
1[6-(6,6)]
6[6-(6,6),8-(0),8-(48,48)]
6[6-(1,6),6-(1,6),6-(8,8)]
6[1-(0),6-(1,6),6-(6,6)]
6[6-(1,6),6-(1,6),6-(6,6)]
6[6-(6,6),8-(48),8-(48)]
8[6-(6,8)]
8[6-(6,8),48-(8,8,8,8),48-(8,8,8,8)]
8[6-(6,8),48-(8,8,8,8)]
8[6-(6,8),48-(8)]
METYIU_clean
48[7-(6,6),7-(6,6),8-(6),8-(6)]
1[6-(6,7)]
1[6-(7,7)]
1[6-(6,6)]
1[7-(6,6)]
6[6-(1,6),6-(1,7),7-(1,6)]
6[1-(0),6-(6,7),7-(6,48)]
6[1-(0),7-(1,6),7-(6,48)]
6[1-(0),6-(1,6),6-(6,7)]
6[1-(0),6-(1,6),6-(8,8)]
6[6-(1,6),8-(0),8-(48)]
7[6-(1,6),6-(1,7),48-(7,8,8)]
7[1-(0),6-(1,7),6-(6,6)]
8[6-(6,8)]
8[6-(6,8),48-(7,7,8)]
FIKQIB_clean
15[6-(1,1,6),6-(6,6),6-(6,6),8-(82)]
1[6-(6,6)]
1[6-(1,6,15)]
82[8-(15),8-(15),53-(0),53-(0)]
6[6-(1,6),6-(1,6),15-(6,6,8)]
6[1-(0),6-(1,6),6-(6,15)]
6[1-(0),6-(1,6),6-(1,6)]
6[1-(0),1-(0),6-(1,1,15),15-(6,6,8)]
53[82-(8,8,53)]
8[15-(6,6,6),82-(8,53,53)]
BETDIP_clean
65[8-(6),8-(6),8-(6),8-(6),8-(6),8-(6,65),8-(6,65)]
1[6-(6,6)]
1[6-(6,7)]
6[6-(6,6),8-(65),8-(65)]
6[6-(1,6),6-(1,6),6-(8,8)]
6[1-(0),6-(1,6),6-(6,6)]
6[6-(1,6),6-(1,6),6-(1,7)]
6[1-(0),6-(6,6),7-(6)]
6[6-(6,6),8-(65),8-(65,65)]
6[1-(0),6-(6,6),6-(6,7)]
6[6-(1,6),6-(1,6),7-(6)]
6[1-(0),6-(6,6),6-(6,6)]
7[6-(1,6),6-(6,6)]
8[6-(6,8),65-(8,8,8,8,8,8)]
8[6-(6,8),65-(8,8,8,8,8,8),65-(8,8,8,8,8,8)]
DEYDOA_clean
48[7-(1,1,6),7-(1,1,6),7-(6),7-(6),7-(6),7-(6)]
28[6-(7),6-(7),6-(7),6-(7)]
1[7-(1,6,48)]
1[6-(1,6,7)]
1[6-(1,6,6)]
6[7-(48),28-(6,6,6)]
6[1-(0),1-(0),6-(1,1,6),7-(1,1,48)]
6[1-(0),1-(0),6-(1,1,6),6-(1,1,7)]
6[1-(0),1-(0),6-(1,1,6),6-(1,1,6)]
7[6-(28),48-(7,7,7,7,7)]
7[1-(0),1-(0),6-(1,1,6),48-(7,7,7,7,7)]
JOSNAG01_clean
57[8-(6),8-(6),8-(6),8-(6),8-(6),8-(6,57),8-(6,57)]
1[6-(1,6,6)]
6[6-(1,1,6),8-(57),8-(57)]
6[1-(0),1-(0),6-(1,1,6),6-(8,8)]
6[1-(0),1-(0),6-(1,1,6),6-(1,1,6)]
6[6-(1,1,6),8-(57),8-(57,57)]
8[6-(6,8),57-(8,8,8,8,8,8)]
8[6-(6,8),57-(8,8,8,8,8,8),57-(8,8,8,8,8,8)]
BETFUD_clean
58[8-(6),8-(6),8-(6),8-(6),8-(6),8-(6,58),8-(6,58)]
1[6-(6,6)]
1[6-(6,7)]
6[6-(6,6),8-(58),8-(58)]
6[6-(1,6),6-(1,6),6-(8,8)]
6[1-(0),6-(1,6),6-(6,6)]
6[6-(1,6),6-(1,6),6-(1,7)]
6[1-(0),6-(6,6),7-(6)]
6[1-(0),6-(6,6),6-(6,7)]
6[6-(1,6),6-(1,6),7-(6)]
6[1-(0),6-(6,6),6-(6,6)]
6[6-(6,6),8-(58),8-(58,58)]
7[6-(1,6),6-(6,6)]
8[6-(6,8),58-(8,8,8,8,8,8)]
8[6-(6,8),58-(8,8,8,8,8,8),58-(8,8,8,8,8,8)]
BAHGUN_clean
29[7-(6,6),7-(6,6),8-(6),8-(6)]
1[6-(6,7)]
1[6-(6,6)]
6[1-(0),6-(1,6),7-(6,29)]
6[1-(0),6-(1,7),6-(6,6)]
6[6-(1,6),6-(1,6),6-(8,8)]
6[6-(6,6),8-(0),8-(29)]
7[6-(1,6),6-(1,6),29-(7,8,8)]
8[6-(6,8),29-(7,7,8)]
8[6-(6,8)]
PUJQEQ_clean
29[7-(6,6),7-(6,6),7-(6,6),7-(6,6)]
1[6-(6,7)]
1[6-(6,6)]
1[6-(1,6,6)]
6[1-(0),6-(1,6),7-(6,29)]
6[1-(0),6-(1,7),6-(6,6)]
6[6-(1,1,6),6-(1,6),6-(1,6)]
6[1-(0),1-(0),6-(1,1,6),6-(6,6)]
7[6-(1,6),6-(1,6),29-(7,7,7)]
EHUCOA_clean
25[7-(6),7-(6),7-(6),7-(6,6),7-(6,6)]
25[7-(6),7-(6),7-(6,6),7-(6,6)]
24[6-(7),6-(7),6-(7),6-(7),6-(7),6-(7)]
1[6-(6,7)]
1[6-(6,6)]
6[7-(0),24-(6,6,6,6,6)]
6[1-(0),6-(1,6),7-(6,25)]
6[1-(0),6-(1,7),6-(6,6)]
6[6-(1,6),6-(1,6),6-(6,6)]
6[7-(25),24-(6,6,6,6,6)]
7[6-(24)]
7[6-(1,6),6-(1,6),25-(7,7,7,7)]
7[6-(24),25-(7,7,7,7)]
7[6-(24),25-(7,7,7)]
7[6-(1,6),6-(1,6),25-(7,7,7)]
VIZQEC_clean
27[8-(6),8-(6),8-(6),8-(6),8-(6),8-(6)]
27[8-(6),8-(6),8-(6)]
1[6-(6,6)]
6[6-(6,6),8-(27),8-(27)]
6[6-(1,6),6-(1,6),6-(8,8)]
6[1-(0),6-(1,6),6-(6,6)]
6[1-(0),6-(1,6),6-(6,16)]
6[6-(1,6),6-(1,6),16-(6,8,8)]
16[6-(6,6),6-(6,6),8-(0),8-(0)]
8[6-(6,8),27-(8,8)]
8[6-(6,8),27-(8,8,8,8,8)]
8[16-(6,6,8)]
UYAPOA_clean
30[8-(30,30,30),8-(6),8-(6),8-(6)]
1[6-(6,6)]
6[6-(6,6),8-(30),8-(30)]
6[6-(1,6),6-(1,6),6-(8,8)]
6[1-(0),6-(1,6),6-(6,6)]
6[6-(1,6),6-(1,6),6-(6,6)]
6[1-(0),6-(6,6),6-(6,6)]
8[6-(6,8),30-(8,8,8)]
8[30-(8,8,8),30-(8,8,8),30-(8,8,8),30-(8,8,8)]
RATDAS02_clean
30[8-(6,30),8-(6,30),8-(6,30),8-(6,30),8-(6,30),8-(6,30)]
30[8-(6),8-(6),8-(6,30),8-(6,30),8-(6,30),8-(6,30)]
30[8-(6),8-(6),8-(6),8-(6),8-(6,30),8-(6,30)]
1[6-(8,8)]
6[1-(0),8-(30),8-(30,30)]
8[6-(1,8),30-(8,8,8,8,8),30-(8,8,8,8,8)]
8[6-(1,8),30-(8,8,8,8,8)]
SUNLET_clean
29[8-(6),8-(6),8-(6),8-(6)]
1[6-(6,6)]
1[6-(1,6,8)]
1[6-(1,1,6)]
6[6-(6,6),8-(29),8-(29)]
6[6-(1,6),6-(1,6),6-(8,8)]
6[6-(1,6),6-(6,6),6-(6,6)]
6[1-(0),6-(1,6),6-(6,6)]
6[1-(0),6-(6,6),6-(6,8)]
6[6-(1,6),6-(6,6),8-(6)]
6[1-(0),6-(6,6),6-(6,6)]
6[6-(1,6),6-(1,6),6-(6,6)]
6[6-(6,6),6-(6,6),6-(6,8)]
6[1-(0),1-(0),6-(1,1,1),8-(6)]
6[1-(0),1-(0),1-(0),6-(1,1,8)]
8[6-(6,8),29-(8,8,8)]
8[6-(1,1,6),6-(6,6)]
EPEWAY01_clean
27[8-(6),8-(6),8-(6),8-(6),8-(6,27),8-(6,27)]
1[7-(6,6)]
1[6-(6,6)]
1[6-(1,6,7)]
6[6-(1,6),6-(1,6),6-(8,8)]
6[1-(0),6-(1,6),6-(6,6)]
6[6-(6,6),8-(27),8-(27)]
6[7-(1,6),7-(1,6),8-(27,27)]
6[1-(0),1-(0),6-(1,1,7),7-(1,6)]
7[1-(0),6-(1,1,6),6-(7,8)]
8[6-(6,8),27-(8,8,8,8,8)]
8[6-(7,7),27-(8,8,8,8,8),27-(8,8,8,8,8)]
OQANIE_clean
29[8-(1,6),8-(6),8-(6),8-(6),8-(6)]
29[8-(6),8-(6),8-(6),8-(6)]
1[6-(6,6)]
1[6-(1,6,8)]
1[8-(6,29)]
1[8-(6)]
6[6-(1,6),6-(1,6),6-(8,8)]
6[1-(0),6-(6,6),6-(6,6)]
6[1-(0),6-(6,6),6-(6,8)]
6[6-(1,6),6-(1,6),8-(6)]
6[6-(6,6),8-(29),8-(29)]
6[1-(0),1-(0),6-(1,1,8),8-(6)]
6[1-(0),1-(0),6-(1,1,8),8-(1,29)]
6[1-(0),1-(0),6-(1,1,8),8-(1)]
8[6-(6,8),29-(8,8,8)]
8[6-(6,8),29-(8,8,8,8)]
8[6-(1,1,6),6-(6,6)]
8[6-(1,1,6),6-(1,1,6)]
8[1-(0),6-(1,1,6),29-(8,8,8,8)]
8[1-(0),6-(1,1,6)]
VOLQOD_clean
30[8-(30,30,30),8-(6),8-(6),8-(6)]
1[6-(6,6)]
6[6-(6,6),8-(30),8-(30)]
6[6-(1,6),6-(1,6),6-(8,8)]
6[1-(0),6-(1,6),6-(6,6)]
6[6-(1,6),6-(1,6),6-(6,6)]
6[1-(0),6-(6,6),6-(6,6)]
8[30-(8,8,8),30-(8,8,8),30-(8,8,8),30-(8,8,8)]
8[6-(6,8),30-(8,8,8)]
UFASEA_ion_b
48[7-(6,6),7-(6,6),7-(6,6),8-(6),8-(6,48)]
48[7-(6,6),7-(6,6),8-(6),8-(6,48)]
48[7-(6,6),7-(6,6),8-(6),8-(6),8-(6,48)]
6[6-(6,7),8-(48),8-(48)]
6[6-(6,7),6-(8,8),7-(6,48)]
6[6-(6,7),8-(0),8-(48,48)]
6[1-(0),7-(6,48),7-(6,48)]
6[6-(6,7),8-(0),8-(48)]
6[1-(0),6-(1,6),7-(6,48)]
6[1-(0),6-(1,7),6-(6,6)]
6[6-(1,6),6-(1,6),6-(6,6)]
1[6-(7,7)]
1[6-(6,7)]
1[6-(6,6)]
7[6-(1,7),6-(6,6),48-(7,8,8)]
7[6-(1,7),6-(6,6),48-(7,7,8,8)]
7[6-(1,7),6-(6,6),48-(7,8,8,8)]
7[6-(1,6),6-(1,6),48-(7,8,8)]
7[6-(1,6),6-(1,6),48-(7,8,8,8)]
7[6-(1,6),6-(1,6),48-(7,7,8,8)]
8[6-(6,8),48-(7,7,7,8)]
8[6-(6,8),48-(7,7,8)]
8[6-(6,8)]
8[6-(6,8),48-(7,7,7,8),48-(7,7,8)]
8[6-(6,8),48-(7,7,8,8)]
8[6-(6,8),48-(7,7,8),48-(7,7,8,8)]
NEJSAY_clean
29[7-(6,6),8-(6),8-(6),8-(6),8-(6)]
1[6-(6,6)]
1[6-(6,7)]
6[6-(6,6),8-(29),8-(29)]
6[6-(1,6),6-(1,6),6-(8,8)]
6[1-(0),6-(1,6),6-(6,6)]
6[1-(0),6-(1,6),7-(6,29)]
6[1-(0),6-(1,7),6-(6,6)]
6[6-(1,6),6-(1,6),6-(6,6)]
7[6-(1,6),6-(1,6),29-(8,8,8,8)]
8[6-(6,8),29-(7,8,8,8)]
PENZUE_clean
30[7-(6,6),8-(15),8-(15),8-(15)]
15[1-(0),8-(30),8-(30),8-(30)]
1[15-(8,8,8)]
1[6-(6,6)]
1[6-(6,7)]
1[6-(1,6,6)]
6[1-(0),6-(1,7),6-(6,6)]
6[1-(0),6-(1,6),7-(6,30)]
6[6-(1,1,6),6-(1,6),6-(1,6)]
6[1-(0),1-(0),6-(1,1,6),6-(6,6)]
6[1-(0),1-(0),6-(1,1,6),6-(1,1,6)]
7[6-(1,6),6-(1,6),30-(8,8,8)]
8[15-(1,8,8),30-(7,8,8)]
QATPUX_clean
27[8-(1,27,27),8-(1,27,27),8-(6,27),8-(6,27),8-(6,27),8-(6,27)]
27[8-(1,27,27),8-(1,27,27),8-(6),8-(6),8-(6,27),8-(6,27)]
1[8-(27,27,27)]
6[6-(6,8),6-(6,8),8-(27)]
6[6-(6,8),6-(6,8),8-(27,27)]
8[6-(6,6),27-(8,8,8,8,8)]
8[6-(6,6),27-(8,8,8,8,8),27-(8,8,8,8,8)]
8[1-(0),27-(8,8,8,8,8),27-(8,8,8,8,8),27-(8,8,8,8,8)]
WAYMEQ_clean_h
13[8-(13),8-(13),8-(6),8-(6),8-(6),8-(6)]
6[1-(0),6-(1,6),6-(6,6)]
6[6-(1,6),6-(1,6),6-(8,8)]
6[6-(6,6),8-(13),8-(13)]
8[6-(6,8),13-(8,8,8,8,8)]
8[13-(8,8,8,8,8),13-(8,8,8,8,8)]
1[6-(6,6)]
KOBPUN_clean
64[8-(6),8-(6),8-(6),8-(6),8-(6,64),8-(6,64),8-(6,64),8-(6,64)]
1[6-(1,6,7)]
1[6-(1,6,6)]
6[7-(6,6),7-(6,6),8-(0)]
6[1-(0),1-(0),6-(1,1,6),7-(6,6)]
6[1-(0),1-(0),6-(1,1,7),6-(8,8)]
6[6-(1,1,6),8-(64),8-(64)]
6[6-(1,1,6),8-(64),8-(64,64)]
7[6-(1,1,6),6-(7,8),6-(7,8)]
8[6-(7,7)]
8[6-(6,8),64-(8,8,8,8,8,8,8)]
8[6-(6,8),64-(8,8,8,8,8,8,8),64-(8,8,8,8,8,8,8)]
CAVPEW_clean5b
27[7-(6,6),8-(6),8-(6),8-(6),8-(6),27-(7,8,8,8,8)]
1[6-(6,6)]
1[6-(6,7)]
6[1-(0),6-(1,6),6-(6,6)]
6[1-(0),6-(1,6),7-(6,27)]
6[1-(0),6-(1,7),6-(6,6)]
6[6-(1,6),6-(1,6),6-(6,6)]
6[6-(6,6),8-(27),8-(27)]
6[6-(1,6),6-(1,6),6-(8,8)]
6[1-(0),6-(6,6),6-(6,6)]
7[6-(1,6),6-(1,6),27-(8,8,8,8,27)]
8[6-(6,8),27-(7,8,8,8,27)]
GEGDED_clean
29[8-(6),8-(6),8-(6),8-(6)]
1[6-(6,6)]
1[6-(1,6,8)]
6[6-(6,6),8-(29),8-(29)]
6[6-(1,6),6-(1,6),6-(8,8)]
6[1-(0),6-(6,6),6-(6,6)]
6[1-(0),6-(6,6),6-(6,8)]
6[6-(1,6),6-(1,6),8-(6)]
6[1-(0),1-(0),6-(6,6,6),8-(6)]
6[6-(1,1,8),6-(1,1,8),6-(1,1,8),6-(1,1,8)]
8[6-(6,8),29-(8,8,8)]
8[6-(1,1,6),6-(6,6)]
OKIPOO_clean
27[7-(6,6),7-(6,6),8-(6),8-(6)]
1[6-(6,6)]
1[6-(7,7)]
1[6-(6,7)]
6[6-(6,6),8-(0),8-(27)]
6[6-(1,6),6-(1,6),6-(8,8)]
6[1-(0),6-(1,6),6-(6,6)]
6[1-(0),7-(6,27),7-(6,6)]
6[6-(1,6),6-(1,6),7-(6,6)]
6[1-(0),6-(1,6),6-(6,7)]
6[1-(0),6-(1,6),6-(6,8)]
6[6-(1,6),6-(1,6),8-(6)]
6[1-(0),6-(1,7),7-(6,27)]
6[1-(0),6-(1,7),7-(6,6)]
7[6-(1,6),6-(1,7),27-(7,8,8)]
7[6-(1,6),6-(1,7),6-(6,6)]
8[6-(6,8),27-(7,7,8)]
8[6-(6,8)]
8[6-(6,6),6-(6,6)]
UFUQIV_clean
29[7-(6,6),7-(6,6),7-(6,6),7-(6,6)]
1[6-(6,7)]
1[6-(6,6)]
6[1-(0),6-(1,6),7-(6,29)]
6[6-(1,6),6-(1,6),6-(6,6)]
6[1-(0),6-(1,7),6-(6,6)]
7[6-(1,6),6-(1,6),29-(7,7,7)]
OFIWOQ_charged
30[8-(15),8-(15),8-(15),8-(15)]
15[1-(0),8-(30),8-(30),8-(30)]
1[15-(8,8,8)]
1[7-(1,1,6)]
1[6-(1,6,6)]
1[6-(6,6,7)]
8[15-(1,8,8),30-(8,8,8)]
6[1-(0),1-(0),6-(1,1,6),6-(1,6,7)]
6[1-(0),1-(0),6-(1,1,6),6-(1,1,6)]
6[1-(0),6-(1,1,6),6-(1,1,6),7-(1,1,1)]
7[1-(0),1-(0),1-(0),6-(1,6,6)]
PAMHES01_clean
30[1-(8),8-(1,6),8-(6),8-(6),8-(6),8-(6,30)]
30[8-(6),8-(6),8-(6),8-(6,30)]
1[6-(1,6,8)]
1[6-(1,1,6)]
1[8-(6,30),30-(8,8,8,8,8)]
6[1-(0),1-(0),6-(1,1,1),8-(1,30)]
6[1-(0),1-(0),1-(0),6-(1,1,8)]
6[6-(6,6),8-(30),8-(30)]
6[6-(6,9),6-(6,9),6-(8,8)]
6[6-(6,6),6-(6,9),9-(0)]
6[6-(6,6),8-(0),8-(30,30)]
8[6-(6,8),30-(8,8,8)]
8[6-(6,8),30-(1,8,8,8,8)]
8[6-(6,8)]
8[6-(6,8),30-(1,8,8,8,8),30-(8,8,8)]
8[1-(30),6-(1,1,6),30-(1,8,8,8,8)]
9[6-(6,6)]
UXUNUX_clean
29[7-(6,6),7-(6,6),7-(6,6),7-(6,6)]
1[6-(6,7)]
1[6-(6,6)]
6[1-(0),6-(1,6),7-(6,29)]
6[1-(0),6-(1,7),6-(6,6)]
6[6-(1,6),6-(1,6),6-(6,6)]
7[6-(1,6),6-(1,6),29-(7,7,7)]
EPISOM_clean
29[8-(6),8-(6),8-(6),8-(6)]
1[6-(6,6)]
6[6-(1,6),6-(1,6),6-(6,6,6)]
6[1-(0),6-(1,6),6-(6,6)]
6[6-(1,6),6-(1,6),6-(6,6)]
6[1-(0),6-(6,6),6-(6,6)]
6[6-(1,6),6-(1,6),6-(8,8)]
6[6-(6,6),8-(29),8-(29)]
6[6-(6,6),6-(6,6),6-(6,6),6-(6,6)]
8[6-(6,8),29-(8,8,8)]
FEQSIF_clean
27[8-(1,1,27),8-(6),8-(6),8-(6),8-(6)]
27[8-(1,1,27),8-(6),8-(6)]
1[8-(1,27,27)]
1[6-(6,6)]
1[6-(1,6,8)]
6[6-(6,6),8-(27),8-(27)]
6[6-(1,6),6-(1,6),6-(8,8)]
6[1-(0),6-(6,6),6-(6,8)]
6[6-(1,6),6-(1,6),8-(6)]
6[1-(0),6-(6,6),6-(6,6)]
6[6-(6,6),8-(0),8-(27)]
6[1-(0),1-(0),6-(6,6,6),8-(6)]
6[6-(1,1,8),6-(1,1,8),6-(1,1,8),6-(1,1,8)]
8[6-(6,8),27-(8,8,8,8)]
8[6-(6,8),27-(8,8)]
8[6-(6,8)]
8[6-(1,1,6),6-(6,6)]
8[1-(0),1-(0),27-(8,8),27-(8,8,8,8)]
UWUTIQ_clean
30[7-(6,6),8-(6),8-(6),8-(6),8-(6)]
1[6-(6,6)]
1[6-(6,7)]
6[6-(1,6),6-(1,6),6-(8,8)]
6[6-(1,6),6-(1,6),6-(6,6)]
6[1-(0),6-(1,6),6-(6,6)]
6[6-(6,6),8-(30),8-(30)]
6[1-(0),6-(1,6),7-(6,30)]
6[1-(0),6-(1,7),6-(6,6)]
7[6-(1,6),6-(1,6),30-(8,8,8,8)]
8[6-(6,8),30-(7,8,8,8)]
BETFEN_clean
59[8-(6),8-(6),8-(6),8-(6),8-(6),8-(6)]
1[6-(6,6)]
1[6-(6,7)]
6[6-(6,6),8-(59),8-(59)]
6[6-(1,6),6-(1,6),6-(8,8)]
6[1-(0),6-(1,6),6-(6,6)]
6[6-(1,6),6-(1,6),6-(1,7)]
6[1-(0),6-(6,6),7-(6)]
6[1-(0),6-(6,6),6-(6,6)]
6[1-(0),6-(6,6),6-(6,7)]
6[6-(1,6),6-(1,6),7-(6)]
7[6-(1,6),6-(6,6)]
8[6-(6,8),59-(8,8,8,8,8)]
SIBMIB_clean
48[8-(6),8-(6),8-(6,48)]
48[8-(6),8-(6,48),8-(6,48),8-(6,48),8-(6,48),8-(6,48)]
48[7-(6,6),8-(6),8-(6),8-(6,48),8-(6,48),8-(6,48)]
48[7-(6,6),7-(6,6),8-(6,48),8-(6,48)]
1[6-(6,6)]
1[6-(6,7)]
6[6-(1,6),6-(6,6),6-(8,8)]
6[6-(6,6),6-(6,6),6-(8,8)]
6[1-(0),6-(6,6),6-(6,6)]
6[6-(6,6),8-(48),8-(48,48)]
6[6-(6,6),8-(0),8-(48)]
6[6-(6,6),8-(0),8-(48,48)]
6[6-(6,6),8-(48),8-(48)]
6[1-(0),6-(1,6),7-(6,48)]
6[1-(0),6-(1,7),6-(6,6)]
6[6-(1,6),6-(1,6),6-(6,6)]
7[6-(1,6),6-(1,6),48-(8,8,8,8,8)]
7[6-(1,6),6-(1,6),48-(7,8,8)]
8[6-(6,8),48-(7,8,8,8,8)]
8[6-(6,8),48-(7,8,8,8,8),48-(8,8,8,8,8)]
8[6-(6,8)]
8[6-(6,8),48-(7,7,8),48-(7,8,8,8,8)]
8[6-(6,8),48-(8,8,8,8,8)]
8[6-(6,8),48-(8,8)]
8[6-(6,8),48-(8,8),48-(8,8,8,8,8)]
UFUMUD02_clean
29[7-(6,6),7-(6,6),8-(6),8-(6)]
1[6-(6,6)]
1[6-(6,7)]
6[6-(6,6),8-(0),8-(29)]
6[6-(1,6),6-(1,6),6-(8,8)]
6[1-(0),6-(1,7),6-(6,6)]
6[1-(0),6-(1,6),7-(6,29)]
7[6-(1,6),6-(1,6),29-(7,8,8)]
8[6-(6,8)]
8[6-(6,8),29-(7,7,8)]
MAJHOW_clean
29[7-(6,6),7-(6,6),8-(6),8-(6)]
1[6-(6,7)]
1[6-(6,6)]
1[6-(1,6,6)]
6[1-(0),6-(1,6),7-(6,29)]
6[1-(0),6-(1,7),6-(6,6)]
6[6-(1,1,6),6-(1,6),6-(1,6)]
6[1-(0),1-(0),6-(1,1,6),6-(6,6)]
6[1-(0),1-(0),6-(1,1,6),6-(1,1,6)]
6[6-(6,6),8-(0),8-(29)]
6[6-(1,6),6-(6,6),6-(8,8)]
6[1-(0),6-(6,6),6-(6,6)]
7[6-(1,6),6-(1,6),29-(7,8,8)]
8[6-(6,8),29-(7,7,8)]
8[6-(6,8)]
SUKYON_clean
29[8-(6),8-(6),8-(6),8-(6)]
1[6-(6,6)]
6[6-(1,6),6-(1,6),6-(6,6)]
6[1-(0),6-(1,6),6-(6,6)]
6[6-(1,6),6-(1,6),6-(6,6,6)]
6[6-(6,6),8-(29),8-(29)]
6[6-(1,6),6-(1,6),6-(8,8)]
6[6-(6,6),6-(6,6),6-(6,6),6-(6,6)]
8[6-(6,8),29-(8,8,8)]
TASXIW_clean
30[7-(6,6),8-(6),8-(6),8-(6),8-(6,30)]
30[8-(6),8-(6),8-(6),8-(6,30)]
1[6-(6,6)]
1[6-(6,7)]
1[8-(6)]
6[6-(6,6),8-(30),8-(30)]
6[6-(1,6),6-(6,8),6-(8,8)]
6[1-(0),6-(6,6),6-(6,8)]
6[6-(1,6),6-(6,6),8-(1)]
6[6-(1,6),6-(6,6),8-(30,30)]
6[1-(0),6-(1,6),7-(6,30)]
6[1-(0),6-(1,7),6-(6,7)]
6[6-(1,6),6-(1,6),7-(7)]
7[6-(1,6),6-(1,6),30-(8,8,8,8)]
7[6-(6,6),7-(6)]
8[6-(6,8),30-(7,8,8,8)]
8[6-(6,8),30-(8,8,8)]
8[1-(0),6-(6,6)]
8[6-(6,6),30-(7,8,8,8),30-(8,8,8)]
QARTAG_clean
48[7-(6,6),8-(6),8-(6),8-(6,48),8-(6,48)]
48[8-(6),8-(6)]
1[6-(6,7)]
1[6-(1,6,7)]
1[6-(1,1,6)]
1[6-(6,6)]
6[6-(6,6),8-(0),8-(48,48)]
6[6-(1,7),6-(6,8),6-(8,8)]
6[6-(6,6),6-(6,6),8-(48)]
6[6-(1,7),6-(6,8),6-(7,7)]
6[1-(0),6-(6,6),7-(6)]
6[7-(6),7-(6),7-(6,6)]
6[6-(6,6),7-(6),7-(6,6)]
6[1-(0),6-(6,6),7-(6,6)]
6[1-(0),1-(0),6-(1,1,1),7-(6,6)]
6[1-(0),1-(0),1-(0),6-(1,1,7)]
6[1-(0),1-(0),6-(1,1,7),7-(6,6)]
6[1-(0),1-(0),6-(1,1,7),7-(6,48)]
6[1-(0),6-(1,6),6-(6,6)]
6[6-(1,6),6-(1,6),6-(8,8)]
6[6-(1,6),6-(1,6),6-(6,6)]
6[6-(6,6),8-(0),8-(48)]
7[6-(1,1,6),6-(1,1,6),48-(8,8,8,8)]
7[6-(1,1,6),6-(1,1,6),6-(7,7)]
7[6-(1,6),6-(7,7)]
7[6-(6,7),6-(7,7)]
7[6-(1,1,6),6-(1,6),6-(6,7)]
8[6-(6,8)]
8[6-(6,8),48-(7,8,8,8),48-(7,8,8,8)]
8[6-(6,6),48-(7,8,8,8)]
8[6-(6,8),48-(7,8,8,8)]
8[6-(6,8),48-(8)]
VOYWUB_clean_h
68[8-(6),8-(6),8-(6),8-(6),8-(6),8-(6)]
6[6-(1,6),6-(6,6),6-(8,8)]
6[1-(0),6-(6,6),6-(6,6)]
6[6-(1,6),6-(1,6),6-(8,8)]
6[1-(0),6-(1,6),6-(6,6)]
6[6-(6,6),8-(68),8-(68)]
8[6-(6,8),68-(8,8,8,8,8)]
1[6-(6,6)]
HUSQES_clean
42[7-(6,7),7-(6,7),8-(42),8-(42)]
1[6-(7,7)]
1[6-(1,6,6)]
1[6-(6,6,6)]
6[1-(0),7-(6,6),7-(7,42)]
6[1-(0),1-(0),6-(1,6,6),6-(6,6,7)]
6[1-(0),6-(1,1,6),6-(1,1,6),6-(1,1,6)]
6[6-(1,1,6),6-(1,1,6),6-(1,1,6),7-(6,6)]
6[1-(0),1-(0),6-(6,6,7),6-(6,6,7)]
6[1-(0),1-(0),6-(1,6,6),6-(1,6,6)]
7[6-(1,7),7-(6,42),42-(7,8,8)]
7[6-(1,7),6-(1,7),6-(6,6,6)]
8[42-(7,7,8),42-(7,7,8)]
LAGHIL_clean
29[7-(6,6),7-(6,6),8-(6),8-(6)]
1[6-(6,6)]
1[6-(6,7)]
6[6-(6,6),8-(0),8-(29)]
6[6-(1,6),6-(1,7),6-(8,8)]
6[1-(0),6-(1,6),6-(6,6)]
6[1-(0),6-(1,6),6-(1,7)]
6[1-(0),6-(1,6),7-(6,29)]
6[1-(0),6-(6,6),7-(6,29)]
7[6-(1,6),6-(1,6),29-(7,8,8)]
8[6-(6,8)]
8[6-(6,8),29-(7,7,8)]
WOGLAG_clean
12[8-(6,12),8-(6,12)]
12[7-(6,6),8-(6),8-(6),8-(6),8-(6)]
12[8-(6),8-(6),8-(6)]
1[6-(7,7)]
6[1-(0),7-(6),7-(6)]
6[6-(6,7),6-(8,8),7-(6)]
6[6-(6,7),8-(12),8-(12,12)]
6[6-(6,7),8-(12),8-(12)]
6[1-(0),7-(6),7-(6,12)]
6[6-(6,7),6-(8,8),7-(6,12)]
7[6-(1,7),6-(6,6)]
7[6-(1,7),6-(6,6),12-(8,8,8,8)]
8[6-(6,8),12-(8),12-(8)]
8[6-(6,8),12-(7,8,8,8)]
8[6-(6,8),12-(8,8)]
HURNOX_clean
27[7-(1,1,6),8-(6),8-(6),8-(6)]
1[7-(1,6,27)]
1[6-(6,6,7)]
1[6-(1,6,6)]
6[6-(1,6,7),8-(27),8-(27)]
6[6-(1,1,6),8-(0),8-(27)]
6[1-(0),6-(1,1,6),6-(8,8),7-(1,1,27)]
6[1-(0),1-(0),6-(1,1,6),6-(1,6,7)]
6[1-(0),1-(0),6-(1,1,6),6-(8,8)]
7[1-(0),1-(0),6-(1,6,6),27-(8,8,8)]
8[6-(6,8),27-(7,8,8)]
8[6-(6,8)]
PEXTUI_clean
48[8-(6),8-(6),8-(6),8-(6),8-(6)]
48[8-(6),8-(6)]
1[6-(6,6)]
6[6-(6,6),8-(48),8-(48)]
6[6-(1,6),6-(1,6),6-(8,8)]
6[1-(0),6-(6,6),6-(6,6)]
6[6-(6,6),8-(0),8-(48)]
8[6-(6,8),48-(8,8,8,8)]
8[6-(6,8),48-(8)]
8[6-(6,8)]
AFOTUL_clean
62[8-(6),8-(6),8-(6),8-(6),8-(6),8-(6,62),8-(6,62)]
1[6-(6,6)]
6[6-(6,6),8-(62),8-(62)]
6[6-(1,6),6-(1,6),6-(8,8)]
6[1-(0),6-(1,6),6-(6,6)]
6[6-(1,6),6-(1,6),6-(6,6)]
6[6-(6,6),8-(62),8-(62,62)]
8[6-(6,8),62-(8,8,8,8,8,8)]
8[6-(6,8),62-(8,8,8,8,8,8),62-(8,8,8,8,8,8)]
WASNIO_clean
29[7-(6,6),7-(6,6),8-(6),8-(6)]
1[6-(7,7)]
1[6-(6,7)]
1[6-(1,6,7)]
1[6-(1,6,6)]
6[1-(0),7-(6,29),7-(6,6)]
6[1-(0),6-(1,7),7-(6,29)]
6[1-(0),6-(1,7),7-(6,6)]
6[1-(0),1-(0),6-(1,1,6),7-(6,6)]
6[1-(0),1-(0),6-(1,1,6),6-(1,1,7)]
6[6-(1,1,6),8-(0),8-(29)]
6[1-(0),1-(0),6-(1,1,6),6-(8,8)]
7[6-(1,6),6-(1,7),29-(7,8,8)]
7[6-(1,1,6),6-(1,6),6-(1,7)]
8[6-(6,8)]
8[6-(6,8),29-(7,7,8)]
MIFTUS_clean
64[8-(6),8-(6),8-(6),8-(6),8-(6),8-(6)]
64[8-(6),8-(6),8-(6),8-(6),8-(6)]
27[7-(6,6),7-(6,6),7-(6,6),7-(6,6),7-(6,6),7-(6,6)]
1[6-(6,7)]
1[6-(6,6)]
6[1-(0),6-(1,6),7-(6,27)]
6[6-(6,6),8-(64),8-(64)]
6[1-(0),6-(1,6),6-(1,7)]
6[1-(0),6-(1,6),6-(6,6)]
6[6-(1,6),6-(6,7),6-(8,8)]
6[6-(6,6),8-(0),8-(0)]
6[6-(6,6),6-(6,7),7-(6,27)]
6[6-(6,6),8-(0),8-(64)]
6[1-(0),6-(1,6),7-(6)]
6[6-(6,6),6-(6,7),7-(6)]
7[6-(1,6),6-(6,6),27-(7,7,7,7,7)]
7[6-(1,6),6-(6,6)]
8[6-(6,8)]
8[6-(6,8),64-(8,8,8,8,8)]
8[6-(6,8),64-(8,8,8,8)]
EVUQUI_clean
60[8-(6),8-(6),8-(6),8-(6),8-(6),8-(6)]
1[6-(6,6)]
1[7-(1,6)]
6[6-(6,6),8-(60),8-(60)]
6[6-(1,6),6-(1,6),6-(8,8)]
6[1-(0),6-(6,6),6-(6,6)]
6[1-(0),6-(6,6),6-(6,8)]
6[6-(1,6),6-(1,6),8-(6)]
6[6-(1,6),6-(6,7),8-(6)]
6[1-(0),6-(1,6),6-(6,8)]
6[1-(0),6-(1,6),6-(6,6)]
6[1-(0),6-(6,6),6-(6,7)]
6[6-(1,6),6-(6,8),7-(1,1)]
7[1-(0),1-(0),6-(6,6)]
8[6-(6,8),60-(8,8,8,8,8)]
8[6-(6,6),6-(6,6)]
FIMXUW_clean
57[1-(8),8-(1,1),8-(1,1,57),8-(6),8-(6),8-(6),8-(6,57),8-(6,57),8-(6,57),8-(6,57)]
57[8-(1,1,57),8-(6),8-(6),8-(6),8-(6,57),8-(6,57),8-(6,57),8-(6,57)]
1[8-(1,57)]
1[8-(1,57),57-(8,8,8,8,8,8,8,8,8)]
1[8-(1,57,57)]
1[6-(6,6)]
6[6-(1,6),6-(6,6),6-(8,8)]
6[1-(0),6-(1,6),6-(6,6)]
6[6-(6,6),6-(6,6),6-(8,8)]
6[6-(6,6),8-(57),8-(57)]
6[6-(6,6),8-(0),8-(57,57)]
6[6-(6,6),8-(57),8-(57,57)]
6[6-(6,6),8-(0),8-(57)]
8[6-(6,8),57-(8,8,8,8,8,8,8)]
8[6-(6,8),57-(1,8,8,8,8,8,8,8,8)]
8[6-(6,8),57-(1,8,8,8,8,8,8,8,8),57-(8,8,8,8,8,8,8)]
8[6-(6,8)]
8[1-(0),1-(57),57-(1,8,8,8,8,8,8,8,8)]
8[1-(0),1-(0),57-(1,8,8,8,8,8,8,8,8),57-(8,8,8,8,8,8,8)]
WEMBUN_clean
68[8-(6),8-(6),8-(6),8-(6),8-(6),8-(6),8-(6),8-(6)]
6[6-(8,8),8-(68),8-(68)]
8[6-(6,8),68-(8,8,8,8,8,8,8)]
REXCOO_clean
30[7-(6,6),7-(6,6),53-(0),53-(0)]
1[6-(6,7)]
1[6-(6,6)]
6[1-(0),6-(1,6),7-(6,30)]
6[1-(0),6-(1,7),6-(6,6)]
6[6-(1,6),6-(1,6),6-(7,7)]
6[6-(6,6),7-(6),7-(6)]
53[30-(7,7,53)]
7[6-(1,6),6-(1,6),30-(7,53,53)]
7[6-(6,7),6-(6,7)]
KEDQAN_clean
30[8-(1,30),8-(6),8-(6),8-(6)]
1[6-(6,6)]
1[8-(30,30)]
6[1-(0),6-(1,6),6-(6,7)]
6[1-(0),6-(1,6),6-(6,6)]
6[6-(1,6),6-(1,6),7-(6,6)]
6[6-(1,6),6-(1,6),6-(6,6)]
6[6-(1,6),6-(1,6),6-(8,8)]
6[6-(6,6),8-(30),8-(30)]
7[6-(6,6),6-(6,6),6-(6,6)]
8[6-(6,8),30-(8,8,8)]
8[1-(0),30-(8,8,8),30-(8,8,8)]
LACJAC_clean
30[7-(6,6),7-(6,6),7-(6,7),8-(6)]
30[7-(6,7),7-(6,7),8-(6),8-(6)]
30[7-(6,6),7-(6,7),7-(6,7),8-(6)]
1[6-(6,6)]
1[6-(7,7)]
6[6-(1,6),6-(1,6),6-(8,8)]
6[1-(0),6-(6,6),6-(6,6)]
6[1-(0),6-(1,6),6-(6,6)]
6[1-(0),6-(1,6),6-(1,6)]
6[6-(6,6),8-(0),8-(30)]
6[6-(6,6),8-(30),8-(30)]
6[1-(0),7-(6,30),7-(7,30)]
7[6-(1,7),7-(6,30),30-(7,8,8)]
7[6-(1,7),7-(6,30),30-(7,7,8)]
7[6-(1,7),6-(1,7),30-(7,7,8)]
8[6-(6,8)]
8[6-(6,8),30-(7,7,8)]
8[6-(6,8),30-(7,7,7)]
BEPVOJ01_clean
29[6-(7),7-(6),7-(6,7)]
29[6-(7),7-(6),7-(6,6)]
1[7-(6,7)]
1[6-(1,6,6)]
1[6-(1,1,6)]
1[6-(6,6)]
6[6-(1,1,1),6-(6,6),7-(7,29)]
6[7-(29),29-(7,7)]
6[6-(1,1,6),6-(6,7),6-(6,7)]
6[6-(1,1,1),6-(6,6),7-(1,7)]
6[1-(0),1-(0),6-(6,6),6-(6,7)]
6[6-(1,1,6),6-(1,6),7-(6,29)]
6[1-(0),1-(0),1-(0),6-(6,7)]
6[1-(0),6-(1,6),6-(6,7)]
6[1-(0),6-(1,6),6-(1,6)]
7[6-(6,6),7-(1,6),29-(6,7)]
7[6-(6,6),6-(6,6),29-(6,7)]
7[1-(0),6-(6,6),7-(6,29)]
7[6-(29),29-(6,7)]
PEFSEA_clean
29[7-(6,6),7-(6,7),8-(6),8-(6)]
1[6-(6,6,7)]
1[7-(6,7)]
1[6-(1,1,6)]
6[6-(7,8),7-(6,29),8-(29)]
6[6-(6,6),6-(6,7),6-(6,7)]
6[6-(1,1,1),6-(6,6),7-(1,7)]
6[6-(1,6,7),8-(0),8-(29)]
6[1-(0),6-(1,1,1),6-(8,8),7-(6,29)]
6[6-(1,1,1),6-(6,6),7-(7,29)]
6[1-(0),1-(0),1-(0),6-(6,7)]
6[1-(0),1-(0),1-(0),6-(1,6,7)]
7[6-(6,6),7-(1,6),29-(7,8,8)]
7[6-(1,6,6),6-(6,8),29-(7,8,8)]
7[1-(0),6-(6,6),7-(6,29)]
8[6-(6,7),29-(7,7,8)]
8[6-(6,8),29-(7,7,8)]
8[6-(6,8)]
IZEPAF_clean
24[8-(24,24),8-(6),8-(6),8-(6),8-(6)]
1[6-(6,6)]
6[1-(0),6-(1,6),6-(6,6)]
6[6-(6,6),8-(24),8-(24)]
6[6-(1,6),6-(1,6),6-(8,8)]
8[6-(6,8),24-(8,8,8,8)]
8[24-(8,8,8,8),24-(8,8,8,8),24-(8,8,8,8)]
YAFDAM_clean
67[8-(6),8-(6),8-(6),8-(6),8-(6),8-(6),8-(6)]
27[7-(6,6),7-(6,6),8-(6),8-(6)]
1[6-(6,6)]
1[6-(6,7)]
1[7-(6,6)]
6[6-(1,6),6-(1,6),6-(8,8)]
6[1-(0),6-(6,6),6-(6,6)]
6[1-(0),6-(6,6),6-(6,7)]
6[6-(1,6),6-(1,6),7-(1,6)]
6[6-(6,6),8-(67),8-(67)]
6[6-(6,6),8-(27),8-(67)]
6[6-(6,6),7-(1,6),8-(0)]
6[6-(1,6),6-(1,6),6-(7,8)]
6[1-(0),6-(1,7),6-(6,6)]
6[1-(0),6-(1,6),7-(6)]
6[1-(0),6-(1,6),7-(6,27)]
7[1-(0),6-(6,6),6-(6,8)]
7[6-(1,6),6-(1,6)]
7[6-(1,6),6-(1,6),27-(7,8,8)]
8[6-(6,8),27-(7,7,8)]
8[6-(6,8),67-(8,8,8,8,8,8)]
8[6-(6,7)]
PIBNUK_clean
30[8-(6),8-(6),8-(6),8-(6),8-(6),8-(6)]
30[8-(6),8-(6),8-(6)]
1[6-(6,6)]
6[6-(1,6),6-(1,6),6-(7,7)]
6[1-(0),6-(1,6),6-(6,6)]
6[6-(1,6),6-(1,6),6-(8,8)]
6[6-(6,6),7-(6),7-(6)]
6[6-(6,6),8-(30),8-(30)]
7[6-(6,7),6-(6,7)]
8[6-(6,8),30-(8,8,8,8,8)]
8[6-(6,8),30-(8,8)]
PEGBUA_clean
30[7-(6,6),7-(6,6),7-(6,7),7-(6,7)]
1[6-(1,1,6)]
1[6-(1,6,6)]
6[1-(0),1-(0),1-(0),6-(7,7)]
6[6-(1,1,1),7-(6,30),7-(7,30)]
6[6-(1,1,6),7-(6,30),7-(7)]
6[1-(0),1-(0),6-(7,7),6-(7,7)]
6[6-(1,1,1),7-(6,30),7-(7)]
6[6-(1,1,6),7-(6,30),7-(7,30)]
7[6-(6,7),6-(6,7),30-(7,7,7)]
7[6-(6,7),7-(6,30)]
7[6-(6,7),7-(6),30-(7,7,7)]
RESWUI02_clean
68[8-(6),8-(6),8-(6),8-(6),8-(6),8-(6)]
1[6-(6,6)]
6[6-(6,6),8-(68),8-(68)]
6[6-(1,6),6-(1,6),6-(8,8)]
6[1-(0),6-(1,6),6-(6,6)]
8[6-(6,8),68-(8,8,8,8,8)]
WAHMUP_clean
29[7-(6,6),7-(6,6),7-(6,6),7-(6,6)]
29[7-(6,6),7-(6,6)]
1[6-(1,6,7)]
1[6-(7,7)]
6[1-(0),1-(0),6-(1,1,7),7-(6,7)]
6[1-(0),7-(6,29),7-(6,7)]
6[1-(0),7-(6,29),7-(7)]
7[6-(1,7),7-(6,6)]
7[6-(1,7),6-(1,7),29-(7)]
7[6-(1,1,6),6-(1,7),7-(6)]
7[6-(1,7),6-(1,7),29-(7,7,7)]
NUYWEK_clean
48[7-(6,6),7-(6,6),8-(6),8-(6),8-(6),8-(6)]
1[6-(6,7)]
1[6-(7,7)]
1[6-(6,6)]
6[1-(0),6-(1,7),7-(6,48)]
6[1-(0),6-(1,7),7-(6,6)]
6[1-(0),7-(6,48),7-(6,6)]
6[6-(1,6),6-(1,6),7-(6,6)]
6[1-(0),6-(1,6),6-(6,7)]
6[1-(0),6-(1,6),6-(6,6)]
6[6-(1,6),6-(1,6),6-(8,8)]
6[6-(6,6),8-(48),8-(48)]
7[6-(1,6),6-(1,7),48-(7,8,8,8,8)]
7[6-(1,6),6-(1,7),6-(6,6)]
8[6-(6,8),48-(7,7,8,8,8)]
DITJIB_clean
72[8-(6),8-(6),8-(6),8-(6),8-(72,72),8-(72,72),8-(72,72),8-(72,72)]
72[8-(6),8-(6),8-(72,72),8-(72,72),8-(72,72),8-(72,72)]
1[6-(6,6)]
6[6-(1,6),6-(1,6),6-(6,6,6)]
6[6-(1,6),6-(1,6),6-(6,6)]
6[1-(0),6-(1,6),6-(6,6)]
6[6-(1,6),6-(1,6),6-(8,8)]
6[6-(6,6),8-(72),8-(72)]
6[6-(6,6),6-(6,6),6-(6,6),6-(6,6)]
8[6-(6,8),72-(8,8,8,8,8,8,8)]
8[6-(6,8),72-(8,8,8,8,8)]
8[72-(8,8,8,8,8),72-(8,8,8,8,8),72-(8,8,8,8,8,8,8)]
QEVKOS_clean
29[7-(6,6),7-(6,6),16-(29,74),16-(29,74)]
29[16-(29,74),16-(29,74),16-(74),16-(74)]
1[6-(7,7)]
1[6-(6,7)]
1[6-(1,6,7)]
1[6-(6,6)]
74[16-(29),16-(29),16-(29,29),16-(29,29)]
6[1-(0),7-(6,29),7-(6,6)]
6[1-(0),6-(1,7),7-(6,29)]
6[1-(0),6-(1,7),7-(6,6)]
6[1-(0),1-(0),6-(6,6),7-(6,6)]
6[6-(1,1,7),6-(1,6),6-(1,6)]
6[1-(0),6-(1,6),6-(6,6)]
16[29-(16,16,16),74-(16,16,16)]
16[29-(16,16,16),29-(7,7,16),74-(16,16,16)]
7[6-(1,6),6-(1,7),29-(7,16,16)]
7[6-(1,1,6),6-(1,6),6-(1,7)]
PIBPIA_clean
48[8-(6),8-(6),8-(6),8-(6),8-(6),8-(6)]
48[8-(6),8-(6),8-(6)]
1[6-(6,6)]
6[6-(6,6),7-(6),7-(6)]
6[1-(0),6-(1,6),6-(6,6)]
6[6-(1,6),6-(1,6),6-(7,7)]
6[6-(1,6),6-(1,6),6-(8,8)]
6[6-(6,6),8-(48),8-(48)]
7[6-(6,7),6-(6,7)]
8[6-(6,8),48-(8,8)]
8[6-(6,8),48-(8,8,8,8,8)]
XIBZUF_clean
39[8-(6),8-(6),8-(6),8-(6),8-(6),8-(6)]
1[7-(6,6)]
1[6-(6,6)]
6[6-(6,6),8-(39),8-(39)]
6[6-(1,6),6-(1,6),6-(8,8)]
6[1-(0),6-(6,6),6-(6,6)]
6[1-(0),6-(6,6),6-(6,7)]
6[6-(1,6),6-(1,6),7-(1,6)]
6[6-(6,6),7-(1,6),8-(0)]
6[6-(1,6),6-(1,6),6-(7,8)]
7[1-(0),6-(6,6),6-(6,8)]
8[6-(6,8),39-(8,8,8,8,8)]
8[6-(6,7)]
UKUCAF_clean
27[16-(1),16-(1)]
1[6-(6,7)]
1[6-(6,6)]
1[6-(1,6,8)]
1[16-(27)]
6[1-(0),6-(1,6),7-(6)]
6[1-(0),6-(1,7),6-(6,8)]
6[6-(1,6),6-(1,6),8-(6)]
6[1-(0),1-(0),6-(6,6,6),8-(6)]
6[6-(1,1,8),6-(1,1,8),6-(1,1,8),6-(1,1,8)]
16[1-(0),27-(16)]
7[6-(1,6),6-(1,6)]
8[6-(1,1,6),6-(6,6)]
TISKOW_clean
30[7-(6,6),7-(6,6),8-(6),8-(6)]
30[7-(6,6),8-(6),8-(6),8-(6)]
30[7-(6,7),7-(6,7),7-(6,7)]
30[7-(6,7),7-(6,7),7-(6,7),7-(6,7),7-(6,7),7-(6,7)]
1[6-(7,7)]
1[6-(6,6)]
6[1-(0),7-(6,30),7-(7,30)]
6[6-(6,6),8-(0),8-(30)]
6[6-(1,6),6-(6,6),6-(8,8)]
6[6-(6,6),8-(30),8-(30)]
6[1-(0),6-(6,6),6-(6,6)]
7[6-(1,7),7-(6,30),30-(7,7,7,7,7)]
7[6-(1,7),7-(6,30),30-(7,7)]
7[6-(1,7),6-(1,7),30-(8,8,8)]
7[6-(1,7),6-(1,7),30-(7,8,8)]
8[6-(6,8),30-(7,8,8)]
8[6-(6,8)]
8[6-(6,8),30-(7,7,8)]
QALGUH_clean
24[8-(24),8-(24),8-(6),8-(6),8-(6),8-(6)]
1[6-(6,6)]
6[1-(0),6-(1,6),6-(6,6)]
6[6-(1,6),6-(1,6),6-(8,8)]
6[6-(6,6),8-(24),8-(24)]
8[6-(6,8),24-(8,8,8,8,8)]
8[24-(8,8,8,8,8),24-(8,8,8,8,8)]
TAGBUZ_clean
47[7-(6),7-(6)]
1[6-(6,6)]
6[6-(6,6),7-(0)]
6[6-(1,6),6-(1,6),6-(7)]
6[1-(0),6-(1,6),6-(6,6)]
6[6-(1,6),6-(1,6),6-(6,8)]
6[6-(6,6),6-(6,6),8-(0)]
6[1-(0),6-(6,6),6-(6,6)]
6[6-(6,6),7-(47)]
7[6-(6)]
7[6-(6),47-(7)]
8[6-(6,6)]
BICPUA_clean
70[8-(6),8-(6),8-(6),8-(6),8-(70,70)]
1[6-(6,6)]
6[6-(6,6),8-(70),8-(70)]
6[6-(1,6),6-(1,6),6-(8,8)]
6[1-(0),6-(1,6),6-(6,6)]
6[6-(1,6),6-(1,6),6-(6,6)]
6[1-(0),6-(6,6),6-(6,6)]
8[6-(6,8),70-(8,8,8,8)]
8[70-(8,8,8,8),70-(8,8,8,8),70-(8,8,8,8)]
VUNYUZ_clean
30[8-(6),8-(6),8-(6),8-(6),8-(6,6)]
30[8-(6),8-(6),8-(6),8-(6)]
1[6-(6,6,6)]
1[6-(6,6,8)]
6[1-(0),6-(1,6,6),6-(1,6,8),6-(8,8)]
6[1-(0),6-(1,6,6),6-(8,8),8-(6,30)]
6[6-(1,6,6),8-(30),8-(30)]
6[6-(1,6,8),8-(30),8-(30)]
8[6-(6,8),30-(8,8,8,8)]
8[6-(6,8),30-(8,8,8)]
8[6-(1,6,6),6-(1,6,6),30-(8,8,8,8)]
GERWEH_clean
29[8-(6),8-(6),8-(6),8-(6)]
14[6-(6,6),6-(6,6),6-(6,6),6-(6,6)]
1[6-(6,6)]
6[1-(0),6-(6,14),6-(6,6)]
6[6-(1,6),6-(1,6),6-(8,8)]
6[6-(6,6),8-(29),8-(29)]
6[6-(1,6),6-(1,6),14-(6,6,6)]
6[1-(0),6-(6,6),6-(6,6)]
8[6-(6,8),29-(8,8,8)]
EYACOX_clean
63[8-(6),8-(6),8-(6),8-(6),8-(6),8-(6)]
1[6-(6,6)]
6[6-(6,6),8-(63),8-(63)]
6[6-(1,6),6-(1,6),6-(8,8)]
6[1-(0),6-(6,6),6-(6,6)]
6[6-(1,6),6-(1,6),6-(6)]
6[6-(6),6-(6,6)]
6[6-(6),6-(6)]
8[6-(6,8),63-(8,8,8,8,8)]
OKABEI_clean
29[8-(6),8-(6),8-(6),8-(6),29-(8,8,8,8)]
29[8-(6),8-(6),8-(6),8-(6)]
1[6-(6,6)]
1[7-(6,6)]
1[6-(6,7)]
6[6-(6,6),8-(29),8-(29)]
6[6-(1,6),6-(1,6),6-(8,8)]
6[1-(0),6-(6,6),6-(6,6)]
6[1-(0),6-(6,6),7-(1,6)]
6[6-(1,6),6-(1,6),6-(7,7)]
6[6-(6,6),7-(1,6),7-(1,6)]
6[6-(1,7),6-(1,7),6-(8,8)]
7[1-(0),6-(1,6),6-(6,7)]
8[6-(6,8),29-(8,8,8,29)]
8[6-(6,8),29-(8,8,8)]
FEBXIV_clean
29[8-(6),8-(6),8-(6),8-(6)]
15[8-(0),8-(0),8-(6),8-(6)]
1[6-(6,6)]
6[6-(6,6),8-(29),8-(29)]
6[6-(1,6),6-(1,6),6-(8,8)]
6[1-(0),6-(1,6),6-(6,6)]
6[6-(6,6),6-(6,6),6-(6,8)]
6[6-(1,6),6-(1,6),6-(6,6)]
6[6-(1,6),6-(6,6),6-(6,6)]
6[1-(0),6-(6,6),6-(6,8)]
6[1-(0),6-(6,6),6-(6,6)]
6[6-(1,6),6-(6,6),8-(15)]
8[6-(6,8),29-(8,8,8)]
8[6-(6,6),15-(8,8,8)]
8[15-(8,8,8)]
IBICED_clean
30[7-(1,6,6),7-(6,6),8-(6),8-(6),35-(0)]
1[7-(6,6,30)]
1[6-(6,6,7)]
1[6-(6,6,6)]
1[6-(1,1,6)]
1[6-(6,7)]
1[6-(6,6)]
1[6-(1,6,7)]
6[6-(1,6,7),8-(30),8-(30)]
6[1-(0),6-(1,6,6),6-(8,8),7-(1,6,30)]
6[1-(0),6-(1,1,1),6-(1,1,1),6-(1,6,7)]
6[1-(0),1-(0),1-(0),6-(1,6,6)]
6[1-(0),6-(1,6),7-(6,30)]
6[1-(0),6-(1,7),6-(6,6)]
6[6-(1,1,7),6-(1,6),6-(1,6)]
6[1-(0),1-(0),6-(6,6),7-(1,6,30)]
35[30-(7,7,8,8)]
7[1-(0),6-(1,1,6),6-(1,6,6),30-(7,8,8,35)]
7[6-(1,6),6-(1,6),30-(7,8,8,35)]
8[6-(6,8),30-(7,7,8,35)]
RONZID_clean
48[6-(7),6-(7),7-(6),7-(6)]
6[7-(48),48-(6,7,7)]
7[6-(48),48-(6,6,7)]
JEBCOJ_clean
62[8-(6),8-(6),8-(6),8-(6),8-(6),8-(6),8-(6),8-(6),8-(6)]
29[7-(1,6,6),7-(1,6,6),8-(6),8-(6)]
1[6-(1,6,7)]
1[7-(6,6,29)]
6[6-(1,1,7),8-(62),8-(62)]
6[1-(0),1-(0),6-(8,8),7-(1,6,29)]
6[6-(1,1,7),8-(29),8-(62)]
7[1-(0),6-(1,1,6),6-(1,1,6),29-(7,8,8)]
8[6-(6,8),62-(8,8,8,8,8,8,8,8)]
8[6-(6,8),29-(7,7,8)]
BUSQUC_clean
29[7-(6,6),8-(6),8-(6),8-(6),8-(6)]
1[6-(6,6)]
1[6-(6,7)]
1[6-(1,6,6)]
6[6-(6,6),8-(29),8-(29)]
6[6-(1,6),6-(1,6),6-(8,8)]
6[1-(0),6-(6,6),6-(6,6)]
6[1-(0),6-(1,6),6-(6,6)]
6[6-(1,6),6-(1,6),6-(6,6)]
6[1-(0),6-(1,6),7-(6,29)]
6[1-(0),6-(1,7),6-(6,6)]
6[6-(1,1,6),6-(1,6),6-(1,6)]
6[1-(0),1-(0),6-(1,1,6),6-(6,6)]
7[6-(1,6),6-(1,6),29-(8,8,8,8)]
8[6-(6,8),29-(7,8,8,8)]
DAXHUH_clean
26[7-(7,7),7-(7,7),7-(7,7),7-(7,7),7-(7,7),7-(7,7)]
26[7-(7,7),7-(7,7),7-(7,7),8-(6),8-(6)]
1[6-(6,6)]
6[1-(0),6-(1,6),6-(6,6)]
6[6-(1,6),6-(1,6),6-(7,7)]
6[6-(6,6),7-(7),7-(7)]
6[6-(8,8),8-(26),8-(26)]
7[6-(6,7),7-(7,26)]
7[7-(6),7-(7,26),26-(7,7,7,7,7)]
7[7-(6),7-(7,26),26-(7,7,8,8)]
8[6-(6,8),26-(7,7,7,8)]
LUYHAP_clean
29[8-(6),8-(6),8-(6),8-(6)]
1[6-(6,6)]
6[6-(6,6),8-(29),8-(29)]
6[6-(1,6),6-(1,6),6-(8,8)]
6[1-(0),6-(6,6),6-(6,6)]
6[6-(1,6),6-(1,6),6-(6)]
6[6-(6),6-(6,6)]
6[6-(6),6-(6)]
8[6-(6,8),29-(8,8,8)]
AROFET_clean
48[8-(6),8-(6),8-(6,48),8-(6,48)]
48[8-(6),8-(6),8-(6),8-(6),8-(6)]
1[6-(6,6)]
1[6-(1,6,8)]
6[1-(0),6-(1,6),6-(6,8)]
6[1-(0),1-(0),6-(6,6,6),8-(6)]
6[1-(0),6-(1,6),6-(6,6)]
6[6-(1,1,8),6-(1,1,8),6-(1,1,8),6-(1,1,8)]
6[6-(1,6),6-(1,6),8-(6)]
6[6-(1,6),6-(1,6),6-(8,8)]
6[6-(6,6),8-(48),8-(48)]
6[6-(6,6),8-(48),8-(48,48)]
8[6-(1,1,6),6-(6,6)]
8[6-(6,8),48-(8,8,8,8)]
8[6-(6,8),48-(8,8,8),48-(8,8,8)]
8[6-(6,8),48-(8,8,8)]
YACHIV_clean
65[8-(6),8-(6),8-(6),8-(6),8-(6),8-(6),8-(6)]
27[7-(6,6),7-(6,6),8-(6),8-(6)]
1[6-(6,6)]
1[6-(6,7)]
1[7-(6,6)]
6[6-(1,6),6-(1,6),6-(8,8)]
6[1-(0),6-(6,6),6-(6,7)]
6[6-(1,6),6-(1,6),7-(1,6)]
6[1-(0),6-(6,6),6-(6,6)]
6[6-(6,6),8-(65),8-(65)]
6[6-(6,6),8-(27),8-(65)]
6[6-(6,6),7-(1,6),8-(0)]
6[6-(1,6),6-(1,6),6-(7,8)]
6[1-(0),6-(1,7),6-(6,6)]
6[1-(0),6-(1,6),7-(6)]
6[1-(0),6-(1,6),7-(6,27)]
7[1-(0),6-(6,6),6-(6,8)]
7[6-(1,6),6-(1,6)]
7[6-(1,6),6-(1,6),27-(7,8,8)]
8[6-(6,8),27-(7,7,8)]
8[6-(6,8),65-(8,8,8,8,8,8)]
8[6-(6,7)]
MIHHIV_clean
30[7-(6,6),7-(6,6),7-(6,6),7-(6,6)]
1[6-(6,6)]
1[6-(7,7)]
6[6-(1,6),6-(6,7),7-(6,30)]
6[1-(0),6-(1,6),6-(6,7)]
6[1-(0),6-(1,6),6-(1,6)]
6[1-(0),7-(6,30),7-(6,30)]
7[6-(1,7),6-(6,6),30-(7,7,7)]
OXOLAP_clean5b
1[6-(6,6)]
6[1-(0),6-(1,6),6-(6,6)]
6[6-(6,6),8-(40),8-(40)]
6[6-(1,6),6-(1,6),6-(8,8)]
6[6-(1,6),6-(1,6),6-(6)]
6[6-(6),6-(6,6)]
8[6-(6,8),40-(8,8,8,8,8,8,8)]
8[40-(8,8,8,8,8,8,8),40-(8,8,8,8,8,8,8),40-(8,8,8,8,8,8,8)]
40[8-(40,40),8-(40,40),8-(40,40),8-(40,40),8-(6),8-(6),8-(6),8-(6)]
FASQUN_clean
30[8-(30,30),8-(30,30),8-(6),8-(6)]
30[8-(30,30),8-(6),8-(6),8-(6)]
1[6-(6,6)]
6[6-(6,6),8-(30),8-(30)]
6[6-(6,6),8-(0),8-(30)]
6[6-(1,6),6-(1,6),6-(8,8)]
6[1-(0),6-(1,6),6-(6,6)]
6[6-(1,6),6-(1,6),6-(6,6,6)]
6[6-(6,6,6),9-(0),9-(0),9-(0)]
6[6-(6,6),6-(6,6),6-(9,9,9),6-(9,9,9)]
8[6-(6,8),30-(8,8,8)]
8[6-(6,8)]
8[30-(8,8,8),30-(8,8,8),30-(8,8,8)]
9[6-(6,9,9)]
HAZGOF03_clean_h
21[8-(6),8-(6),8-(6),8-(6),8-(6),8-(6)]
6[1-(0),6-(1,6),6-(6,6)]
6[6-(6,6),8-(21),8-(21)]
6[6-(1,6),6-(1,6),6-(8,8)]
8[6-(6,8),21-(8,8,8,8,8)]
1[6-(6,6)]
XOHJUA_clean
57[8-(6),8-(6),8-(6),8-(6),8-(6),8-(6),8-(6),8-(6)]
29[7-(6,6),7-(6,6)]
1[6-(6,7)]
1[6-(6,6)]
6[6-(6,6),8-(57),8-(57)]
6[6-(1,6),6-(1,7),6-(8,8)]
6[1-(0),6-(6,6),7-(6,29)]
6[1-(0),6-(1,6),7-(6,29)]
6[1-(0),6-(1,6),6-(1,7)]
6[1-(0),6-(1,6),6-(6,6)]
6[6-(8,8),8-(57),8-(57)]
7[6-(1,6),6-(1,6),29-(7)]
8[6-(6,8),57-(8,8,8,8,8,8,8)]
FIBHIJ_clean
29[6-(7),7-(6),7-(6,7)]
29[6-(7),7-(6),7-(6,6)]
1[6-(1,1,6)]
1[7-(6,7)]
1[6-(1,6,6)]
1[6-(6,6)]
6[1-(0),1-(0),1-(0),6-(6,7)]
6[6-(1,1,1),6-(6,6),7-(1,7)]
6[6-(1,1,6),6-(6,7),6-(6,7)]
6[6-(1,1,1),6-(6,6),7-(7,29)]
6[1-(0),1-(0),6-(6,6),6-(6,7)]
6[6-(1,1,6),6-(1,6),7-(6,29)]
6[1-(0),6-(1,6),6-(6,7)]
6[1-(0),6-(1,6),6-(1,6)]
6[7-(29),29-(7,7)]
7[6-(6,6),7-(1,6),29-(6,7)]
7[1-(0),6-(6,6),7-(6,29)]
7[6-(6,6),6-(6,6),29-(6,7)]
7[6-(29),29-(6,7)]
PUPNAQ_clean
30[7-(6,6),8-(6),8-(6),8-(6)]
1[7-(6,6)]
1[6-(6,6)]
1[6-(6,7)]
1[6-(7,7)]
6[6-(1,6),6-(1,6),6-(6,7)]
6[1-(0),6-(1,6),6-(6,6)]
6[6-(1,7),6-(6,6),7-(1,6)]
6[1-(0),6-(6,7),7-(6,30)]
6[1-(0),7-(1,6),7-(6,30)]
6[6-(1,6),6-(1,6),6-(6,6)]
6[6-(1,6),6-(1,6),6-(8,8)]
6[6-(6,6),8-(30),8-(30)]
6[6-(6,6),8-(0),8-(30)]
7[1-(0),6-(1,7),6-(6,6)]
7[6-(1,6),6-(1,7),30-(8,8,8)]
8[6-(6,8),30-(7,8,8)]
8[6-(6,8)]
FITJAU_clean
64[8-(6),8-(6),8-(6),8-(6),8-(6),8-(6),8-(6),8-(6)]
64[8-(15),8-(6),8-(6),8-(6),8-(6),8-(6),8-(6)]
64[8-(15),8-(15),8-(6),8-(6)]
15[6-(1,1,7),8-(64),8-(64),8-(64)]
1[7-(6,6,6)]
1[6-(1,7,15)]
1[6-(1,1,7)]
6[6-(8,8),8-(64),8-(64)]
6[1-(0),1-(0),7-(1,6,6),15-(8,8,8)]
6[1-(0),1-(0),1-(0),7-(1,6,6)]
7[1-(0),6-(1,1,1),6-(1,1,1),6-(1,1,15)]
8[6-(6,8),64-(8,8,8,8,8,8)]
8[6-(6,8),64-(8,8,8,8,8,8,8)]
8[6-(6,8),64-(8,8,8)]
8[15-(6,8,8),64-(8,8,8)]
8[15-(6,8,8),64-(8,8,8,8,8,8)]
PUSDOX_clean
30[7-(6,6),8-(6),8-(6),8-(6),8-(6)]
30[7-(6,6),8-(6),8-(6),8-(6)]
1[6-(6,6)]
1[6-(6,7)]
6[6-(6,6),8-(30),8-(30)]
6[6-(1,6),6-(1,6),6-(8,8)]
6[1-(0),6-(1,6),6-(6,6)]
6[6-(1,6),6-(1,6),6-(6,8)]
6[6-(6,6),8-(0),8-(30)]
6[6-(6,6),6-(6,6),8-(0)]
6[1-(0),6-(1,6),7-(6,30)]
6[1-(0),6-(1,7),6-(6,6)]
6[6-(1,6),6-(1,6),6-(6,6)]
7[6-(1,6),6-(1,6),30-(8,8,8,8)]
7[6-(1,6),6-(1,6),30-(8,8,8)]
8[6-(6,8),30-(7,8,8,8)]
8[6-(6,8),30-(7,8,8)]
8[6-(6,8)]
8[6-(6,6)]
UBIPAY_clean
25[7-(6,6),8-(6),8-(6),8-(6),8-(6)]
1[6-(6,6)]
1[6-(6,6,6)]
1[6-(6,7)]
6[6-(6,6),8-(25),8-(25)]
6[6-(1,6),6-(1,6),6-(8,8)]
6[1-(0),6-(6,6),6-(6,6)]
6[6-(1,6),6-(1,6),6-(1,6,6)]
6[1-(0),6-(1,6,6),6-(1,6,6),6-(6,6)]
6[1-(0),6-(1,6),7-(6,25)]
6[1-(0),6-(1,7),6-(6,6)]
7[6-(1,6),6-(1,6),25-(8,8,8,8)]
8[6-(6,8),25-(7,8,8,8)]
UVUQAE_clean
30[8-(6),8-(6),8-(6),8-(6)]
30[7-(6,6),8-(6),8-(6),8-(6),8-(6)]
1[6-(6,6)]
1[6-(6,7)]
6[6-(1,6),6-(1,6),6-(8,8)]
6[1-(0),6-(1,6),6-(6,6)]
6[1-(0),6-(1,6),6-(6,8)]
6[6-(1,6),6-(1,6),8-(6)]
6[6-(6,6),8-(30),8-(30)]
6[6-(6,6),7-(7),7-(7)]
6[1-(0),6-(1,6),7-(6,30)]
6[1-(0),6-(1,6),6-(1,7)]
6[6-(1,6),6-(1,7),6-(7,7)]
6[1-(0),6-(6,6),7-(6,30)]
7[6-(6,7),7-(6)]
7[6-(1,6),6-(1,6),30-(8,8,8,8)]
8[6-(6,6),6-(6,6)]
8[6-(6,8),30-(8,8,8)]
8[6-(6,8),30-(7,8,8,8)]
EDORIY_charged
29[7-(6),7-(6,6),7-(6,6),7-(6,6)]
29[7-(6,6),7-(6,6),7-(6,6),7-(6,6)]
1[6-(1,1,6)]
1[6-(6,7)]
1[6-(6,6)]
6[6-(1,1,1),7-(29)]
6[1-(0),1-(0),1-(0),6-(7)]
6[1-(0),6-(1,6),7-(6,29)]
6[1-(0),6-(1,7),6-(6,6)]
6[6-(1,6),6-(1,6),6-(6,6)]
7[6-(6),29-(7,7,7)]
7[6-(1,6),6-(1,6),29-(7,7,7)]
15[8-(0),8-(0),8-(0),8-(0)]
74[8-(0),8-(74),8-(74),8-(74),8-(74)]
8[74-(8,8,8,8)]
8[74-(8,8,8,8),74-(8,8,8,8)]
8[15-(8,8,8)]
NADZEZ_clean
39[8-(6),8-(6),8-(6),8-(6),8-(6),8-(6)]
1[6-(6,6)]
6[6-(1,6),6-(1,6),6-(8,8)]
6[1-(0),6-(6,6),6-(6,6)]
6[6-(6,6),8-(39),8-(39)]
8[6-(6,8),39-(8,8,8,8,8)]
UTEXAT_clean
30[7-(6,7),7-(6,7),7-(6,7),7-(6,7)]
1[6-(6,6)]
1[6-(6,7)]
6[1-(0),6-(6,6),6-(6,6)]
6[6-(1,6),6-(1,6),6-(6,6)]
6[1-(0),6-(6,6),7-(7,30)]
6[6-(1,7),6-(1,7),6-(6,6)]
7[6-(1,6),7-(6,30),30-(7,7,7)]
RAVVIU01_clean
27[8-(6,27),8-(6,27),8-(6,27),8-(6,27),8-(6,27),8-(6,27)]
27[8-(6),8-(6),8-(6,27),8-(6,27),8-(6,27),8-(6,27)]
27[8-(6),8-(6),8-(6),8-(6),8-(6,27),8-(6,27)]
1[6-(8,8)]
6[1-(0),8-(27),8-(27,27)]
8[6-(1,8),27-(8,8,8,8,8),27-(8,8,8,8,8)]
8[6-(1,8),27-(8,8,8,8,8)]
XIPTIA_clean
66[8-(6),8-(6),8-(6),8-(6),8-(6),8-(6)]
1[6-(6,7)]
1[6-(6,6)]
6[1-(0),6-(6,6),7-(6)]
6[6-(1,6),6-(1,7),6-(8,8)]
6[1-(0),6-(6,6),6-(6,6)]
6[6-(6,6),8-(66),8-(66)]
6[6-(8,8),8-(66),8-(66)]
7[6-(1,6),6-(1,6)]
8[6-(6,8),66-(8,8,8,8,8)]
KONCIA_clean
59[8-(6),8-(6),8-(6),8-(6),8-(6),8-(6)]
1[6-(1,6,6)]
6[6-(1,1,6),8-(59),8-(59)]
6[1-(0),1-(0),6-(1,1,6),6-(8,8)]
6[6-(8,8),8-(59),8-(59)]
8[6-(6,8),59-(8,8,8,8,8)]
ISUGIN_clean
64[8-(1,64,64),8-(6),8-(6,64),8-(6,64),8-(6,64),8-(6,64),8-(6,64),8-(6,64)]
64[7-(6,6),7-(6,6),8-(6),8-(6),8-(6,64),8-(6,64),8-(6,64),8-(6,64)]
1[6-(6,6)]
1[6-(6,7)]
1[8-(64,64,64),8-(64,64,64)]
6[6-(6,6),7-(6),8-(64,64)]
6[6-(1,6),6-(7,8),6-(8,8)]
6[1-(0),6-(1,6),6-(6,6)]
6[1-(0),6-(1,6),6-(1,7)]
6[1-(0),6-(1,6),7-(6)]
6[6-(6,6),8-(64),8-(64,64)]
6[6-(6,6),7-(6,64),8-(64,64)]
6[1-(0),6-(1,6),7-(6,64)]
7[6-(1,6),6-(6,8)]
7[6-(1,6),6-(6,8),64-(7,8,8,8,8,8,8)]
8[6-(6,8),64-(8,8,8,8,8,8,8),64-(8,8,8,8,8,8,8)]
8[6-(6,8),64-(8,8,8,8,8,8,8)]
8[6-(6,7),64-(7,7,8,8,8,8,8),64-(8,8,8,8,8,8,8)]
8[6-(6,8),64-(7,7,8,8,8,8,8)]
8[1-(8),64-(8,8,8,8,8,8,8),64-(8,8,8,8,8,8,8),64-(8,8,8,8,8,8,8)]
WAYMOA_manual
8[6-(6,8),13-(8,8,8,8,8)]
8[1-(0),13-(8,8,8,8,8),13-(8,8,8,8,8)]
6[1-(0),6-(1,6),6-(6,6)]
6[6-(1,6),6-(1,6),6-(8,8)]
6[6-(6,6),8-(13),8-(13)]
1[6-(6,6)]
1[8-(13,13)]
13[8-(1,13),8-(1,13),8-(6),8-(6),8-(6),8-(6)]
LEGGIO_clean
30[7-(6,6),7-(6,7),7-(6,7),8-(6)]
30[7-(6,6),7-(6,7),7-(6,7),8-(6),8-(6)]
1[6-(7,7)]
1[6-(6,6)]
6[6-(1,6),6-(1,6),6-(8,8)]
6[1-(0),7-(6,30),7-(7,30)]
6[6-(6,6),8-(30),8-(30)]
6[6-(6,6),8-(0),8-(30)]
6[1-(0),6-(1,6),6-(6,6)]
7[6-(1,7),6-(1,7),30-(7,7,8)]
7[6-(1,7),6-(1,7),30-(7,7,8,8)]
7[6-(1,7),7-(6,30),30-(7,7,8,8)]
7[6-(1,7),7-(6,30),30-(7,7,8)]
8[6-(6,8),30-(7,7,7)]
8[6-(6,8),30-(7,7,7,8)]
8[6-(6,8)]
MOCHIW_clean
60[8-(15),8-(15,60),8-(15,60),8-(15,60),8-(15,60),8-(6),8-(6),15-(1,8,8,8)]
15[1-(0),8-(60),8-(60,60),8-(60,60),60-(8,8,8,8,8,8,8)]
1[15-(8,8,8,60)]
6[6-(8,8),8-(60),8-(60)]
8[15-(1,8,8,60),60-(8,8,8,8,8,8,15),60-(8,8,8,8,8,8,15)]
8[15-(1,8,8,60),60-(8,8,8,8,8,8,15)]
8[6-(6,8),60-(8,8,8,8,8,8,15)]
EDAVOV_clean
29[7-(6,6),8-(6),8-(6,29),8-(6,29)]
1[6-(1,6,7)]
1[6-(6,7)]
1[6-(6,6)]
6[6-(1,1,7),8-(0),8-(29)]
6[1-(0),1-(0),6-(8,8),7-(6,29)]
6[1-(0),6-(6,6),7-(6,29)]
6[6-(1,6),6-(1,7),6-(6,8)]
6[1-(0),6-(1,6),6-(6,6)]
6[1-(0),6-(1,6),6-(1,6)]
6[1-(0),6-(1,6),6-(6,8)]
6[6-(1,6),6-(6,6),8-(29,29)]
7[6-(1,1,6),6-(1,6),29-(8,8,8)]
8[6-(6,8),29-(7,8,8)]
8[6-(6,8)]
8[6-(6,6),29-(7,8,8),29-(7,8,8)]
SOKKOT_ion_b
16[6-(6,6),6-(6,6)]
8[6-(6,8)]
8[6-(6,8),49-(6,6,8,8,8,8,8)]
8[6-(6,8,49),49-(6,6,8,8,8,8,8)]
6[6-(1,6),6-(8,8,49),16-(6)]
6[6-(1,6),6-(8,8),16-(6)]
6[6-(6,16),8-(0),8-(49)]
6[6-(6,16),8-(49),8-(49),49-(6,8,8,8,8,8,8)]
6[1-(0),6-(1,6),6-(6,16)]
6[1-(0),1-(0),6-(1,1,1),7-(1,1,6)]
6[1-(0),1-(0),1-(0),6-(1,1,7)]
1[6-(6,6)]
1[6-(1,6,7)]
1[6-(1,1,6)]
1[7-(1,6,6)]
49[6-(6,8,8),6-(6,8,8),8-(6),8-(6),8-(6),8-(6),8-(6),8-(6)]
7[1-(0),1-(0),6-(1,1,6),6-(1,1,6)]
OFEHAK_clean
48[7-(6,6),7-(6,6),8-(6,48),8-(6,48)]
1[8-(6)]
1[6-(6,6)]
1[6-(1,1,6)]
6[6-(6,7),8-(1),8-(48,48)]
6[6-(6,7),6-(8,8),7-(6,48)]
6[6-(6,7),8-(0),8-(0)]
6[6-(6,6),7-(6,48),7-(6,48)]
6[6-(1,6),6-(1,6),6-(7,7)]
6[1-(0),6-(1,6),6-(6,6)]
6[6-(1,1,1),6-(1,6),6-(1,6)]
6[1-(0),1-(0),1-(0),6-(6,6)]
7[6-(6,6),6-(6,7),48-(7,8,8)]
8[6-(6,8),48-(7,7,8),48-(7,7,8)]
8[1-(0),6-(6,8)]
8[6-(6,8)]
GAKBAX_clean
63[8-(15),8-(15),8-(15,63),8-(15,63),8-(6),8-(6),15-(6,8,8,8)]
15[6-(1,1,7),8-(63),8-(63),8-(63,63),63-(8,8,8,8,8,8)]
1[6-(1,7,15)]
1[6-(1,6,7)]
1[6-(1,6,6)]
1[6-(6,6,6)]
6[1-(0),1-(0),7-(6,6),15-(8,8,8,63)]
6[1-(0),1-(0),6-(1,1,6),7-(6,6)]
6[1-(0),1-(0),6-(1,1,7),6-(1,6,6)]
6[1-(0),6-(1,1,6),6-(1,1,6),6-(8,8)]
6[6-(1,6,6),8-(63),8-(63)]
7[6-(1,1,15),6-(1,1,6),6-(1,1,6)]
8[15-(6,8,8,63),63-(8,8,8,8,8,15),63-(8,8,8,8,8,15)]
8[15-(6,8,8,63),63-(8,8,8,8,8,15)]
8[6-(6,8),63-(8,8,8,8,8,15)]
LUSJAL_clean
25[8-(6),8-(6),8-(6),8-(6),8-(7,25),8-(7,25)]
1[6-(6,6)]
1[6-(6,7)]
6[6-(6,6),8-(25),8-(25)]
6[6-(1,6),6-(1,6),6-(8,8)]
6[1-(0),6-(1,6),6-(6,6)]
6[1-(0),6-(1,6),7-(6,8)]
6[1-(0),6-(1,7),6-(6,6)]
6[6-(1,6),6-(1,6),6-(6,6)]
7[6-(1,6),6-(1,6),8-(25,25)]
8[6-(6,8),25-(8,8,8,8,8)]
8[7-(6,6),25-(8,8,8,8,8),25-(8,8,8,8,8)]
GULPIN_clean
30[7-(6,6),7-(6,6),8-(6),8-(6)]
1[6-(6,7)]
1[6-(6,6)]
6[1-(0),6-(1,6),7-(6,30)]
6[1-(0),6-(1,7),6-(6,6)]
6[6-(1,6),6-(1,6),6-(6,6)]
6[6-(6,6),8-(0),8-(30)]
6[6-(1,6),6-(6,6),6-(8,8)]
6[1-(0),6-(1,6),6-(6,6)]
6[6-(1,6),6-(1,6),6-(6,6,6)]
6[1-(0),6-(6,6),6-(6,6)]
6[6-(6,6,6),9-(0),9-(0),9-(0)]
6[6-(6,6),6-(6,6),6-(9,9,9),6-(9,9,9)]
7[6-(1,6),6-(1,6),30-(7,8,8)]
8[6-(6,8)]
8[6-(6,8),30-(7,7,8)]
9[6-(6,9,9)]
TEVZEA_clean
30[8-(6,30),8-(6,30),8-(6,30),8-(6,30),8-(6,30),8-(6,30)]
30[8-(6),8-(6),8-(6,30),8-(6,30),8-(6,30),8-(6,30)]
30[8-(6),8-(6),8-(6),8-(6),8-(6,30),8-(6,30)]
1[6-(8,8)]
6[1-(0),8-(30),8-(30,30)]
8[6-(1,8),30-(8,8,8,8,8),30-(8,8,8,8,8)]
8[6-(1,8),30-(8,8,8,8,8)]
KIPKAX_clean
70[8-(6),8-(6),8-(6),8-(6),8-(6,70)]
70[8-(6),8-(6),8-(6),8-(6),8-(6),8-(6,70),8-(6,70),8-(6,70)]
70[8-(6),8-(6),8-(6),8-(6),8-(6),8-(6,70)]
1[6-(6,6)]
6[6-(6,6),6-(6,6),6-(9,9,9),6-(9,9,9)]
6[6-(1,6),6-(1,6),6-(6,6,6)]
6[1-(0),6-(6,6),6-(6,6)]
6[6-(1,6),6-(6,6),6-(8,8)]
6[1-(0),6-(1,6),6-(6,6)]
6[6-(6,6),8-(70),8-(70,70)]
6[6-(6,6),8-(0),8-(70)]
6[6-(6,6,6),9-(0),9-(0),9-(0)]
6[6-(6,6),8-(70),8-(70)]
8[6-(6,8),70-(8,8,8,8)]
8[6-(6,8),70-(8,8,8,8),70-(8,8,8,8,8,8,8)]
8[6-(6,8),70-(8,8,8,8,8,8,8),70-(8,8,8,8,8,8,8)]
8[6-(6,8),70-(8,8,8,8,8,8,8)]
8[6-(6,8),70-(8,8,8,8),70-(8,8,8,8,8)]
8[6-(6,8),70-(8,8,8,8,8)]
8[6-(6,8)]
9[6-(6,9,9)]
WEHHEY_clean
30[8-(6),8-(6),8-(6),8-(6)]
1[6-(1,6,8)]
1[6-(6,6)]
6[1-(0),1-(0),6-(6,6,6),8-(6)]
6[6-(1,6),6-(1,6),8-(6)]
6[1-(0),6-(6,6),6-(6,8)]
6[6-(1,6),6-(1,6),6-(8,8)]
6[1-(0),6-(6,6),6-(6,6)]
6[6-(6,6),8-(30),8-(30)]
6[6-(1,1,8),6-(1,1,8),6-(1,1,8),6-(1,1,8)]
8[6-(1,1,6),6-(6,6)]
8[6-(6,8),30-(8,8,8)]
ICEGED_clean
48[7-(7,7),7-(7,7),7-(7,7)]
48[7-(7,7),7-(7,7),7-(7,7),7-(7,7),7-(7,7),7-(7,7)]
1[6-(6,6)]
6[6-(6,6),7-(7),7-(7)]
6[6-(1,6),6-(1,6),6-(7,7)]
6[1-(0),6-(1,6),6-(6,6)]
7[6-(6,7),7-(7,48)]
7[7-(6),7-(7,48),48-(7,7,7,7,7)]
7[7-(6),7-(7,48),48-(7,7)]
PEFRUP_clean
64[8-(6),8-(6),8-(6),8-(6),8-(6),8-(6)]
1[6-(6,7)]
1[6-(6,6)]
6[6-(1,6),6-(6,7),7-(6)]
6[1-(0),6-(6,6),7-(6)]
6[6-(1,6),6-(1,7),6-(8,8)]
6[1-(0),6-(1,6),6-(6,6)]
6[1-(0),6-(1,6),6-(6,7)]
6[6-(6,6),8-(64),8-(64)]
7[6-(1,6),6-(6,6)]
8[6-(6,8),64-(8,8,8,8,8)]
YARKAF_clean
30[7-(6,6),7-(6,6),8-(6),8-(6)]
30[7-(6,6),8-(6),8-(6)]
1[6-(6,6)]
1[6-(6,7)]
1[6-(1,6,6)]
6[6-(1,6),6-(6,6),6-(8,8)]
6[1-(0),6-(6,6),6-(6,8)]
6[6-(1,6),6-(1,6),8-(6)]
6[1-(0),6-(1,6),6-(6,8)]
6[1-(0),6-(1,6),6-(6,6)]
6[6-(6,6),8-(0),8-(30)]
6[1-(0),6-(1,6),7-(6,30)]
6[1-(0),6-(1,7),6-(6,6)]
6[6-(1,1,6),6-(1,6),6-(1,6)]
6[1-(0),1-(0),6-(1,1,6),6-(6,6)]
7[6-(1,6),6-(1,6),30-(7,8,8)]
7[6-(1,6),6-(1,6),30-(8,8)]
8[6-(6,8),30-(7,8)]
8[6-(6,8)]
8[6-(6,8),30-(7,7,8)]
8[6-(6,6),6-(6,6)]
TAFBIN_clean
48[7-(6,6),7-(6,6),8-(6),8-(6),8-(6)]
1[6-(6,7)]
1[6-(1,6,7)]
1[6-(1,6,6)]
6[6-(7,7),7-(6,48),7-(6,6)]
6[1-(0),6-(1,7),7-(6,48)]
6[1-(0),6-(1,7),7-(6,6)]
6[1-(0),1-(0),6-(1,1,6),7-(6,6)]
6[1-(0),1-(0),6-(1,1,7),6-(8,8)]
6[6-(1,1,6),8-(48),8-(48)]
6[6-(1,1,6),8-(0),8-(48)]
7[6-(1,6),6-(6,7),48-(7,8,8,8)]
7[6-(1,1,6),6-(1,6),6-(6,7)]
8[6-(6,8),48-(7,7,8,8)]
8[6-(6,8)]
PETVER_clean
48[7-(6,7),7-(6,7),7-(6,7),8-(6),8-(6)]
48[7-(6,6),7-(6,7),7-(6,7),7-(6,7)]
48[7-(6,6),7-(6,6),8-(6)]
1[6-(6,6)]
1[6-(7,7)]
1[6-(1,6,6)]
6[6-(1,6),6-(1,6),6-(8,8)]
6[1-(0),6-(1,6),6-(6,6)]
6[6-(1,1,6),6-(1,6),6-(1,6)]
6[6-(6,6),8-(48),8-(48)]
6[6-(1,1,6),8-(0),8-(48)]
6[1-(0),7-(6,48),7-(7,48)]
6[1-(0),1-(0),6-(6,6),6-(8,8)]
7[6-(1,7),7-(6,48),48-(7,7,7)]
7[6-(1,7),7-(6,48),48-(7,7,8,8)]
7[6-(1,7),6-(1,7),48-(7,7,7)]
7[6-(1,7),6-(1,7),48-(7,8)]
8[6-(6,8),48-(7,7,7,8)]
8[6-(6,8)]
8[6-(6,8),48-(7,7)]
MODDEP_clean
66[8-(6),8-(6),8-(6),8-(6),8-(6),8-(6),8-(6,6)]
1[6-(1,6,8)]
1[6-(6,6)]
6[6-(1,1,8),8-(66),8-(66)]
6[1-(0),1-(0),6-(8,8),8-(6)]
6[6-(1,6),6-(1,6),8-(6)]
6[1-(0),6-(1,6),6-(6,8)]
6[6-(1,6),6-(1,6),8-(6,66)]
6[1-(0),1-(0),6-(8,8),8-(6,66)]
8[6-(6,8),66-(8,8,8,8,8,8)]
8[6-(1,1,6),6-(6,6)]
8[6-(1,1,6),6-(6,6),66-(8,8,8,8,8,8)]
PUMNOB_clean
25[7-(6),7-(6),7-(6),7-(6)]
80[16-(6),16-(6),16-(6),16-(6)]
6[7-(25),16-(80)]
16[6-(7),80-(16,16,16)]
7[6-(16),25-(7,7,7)]
UJARAZ_clean
28[1-(8),8-(1,1),8-(28,28),8-(28,28),8-(6),8-(6),8-(6)]
28[8-(28,28),8-(6),8-(6),8-(6),8-(6),8-(6)]
1[6-(6,6)]
1[6-(1,6,8)]
1[8-(1,28)]
1[8-(1,28),28-(8,8,8,8,8,8)]
6[6-(6,6),8-(28),8-(28)]
6[6-(1,6),6-(1,6),6-(8,8)]
6[1-(0),6-(6,6),6-(6,6)]
6[1-(0),6-(6,6),6-(6,8)]
6[6-(1,6),6-(1,6),8-(6)]
6[1-(0),1-(0),6-(1,1,8),8-(6)]
8[6-(6,8),28-(8,8,8,8,8)]
8[6-(6,8),28-(1,8,8,8,8,8)]
8[6-(1,1,6),6-(6,6)]
8[28-(1,8,8,8,8,8),28-(1,8,8,8,8,8),28-(8,8,8,8,8)]
8[1-(0),1-(28),28-(1,8,8,8,8,8)]
XEHFUL01_clean
39[8-(6),8-(6),8-(6,39),8-(6,39),8-(6,39),8-(6,39),8-(6,39),8-(6,39)]
6[6-(8,8),8-(39),8-(39)]
6[8-(39,39),8-(39,39),8-(39,39)]
8[6-(6,8),39-(8,8,8,8,8,8,8)]
8[6-(8,8),39-(8,8,8,8,8,8,8),39-(8,8,8,8,8,8,8)]
MAYXUG_clean
68[8-(1,6),8-(1,6),8-(6),8-(6),8-(6),8-(6),8-(6),8-(6)]
1[6-(6,6,8)]
1[8-(6)]
1[8-(6,68)]
6[6-(1,6,8),8-(68),8-(68)]
6[1-(0),6-(1,6,8),6-(8,8),8-(1)]
6[1-(0),6-(1,6,8),6-(8,8),8-(1,68)]
8[6-(6,8),68-(8,8,8,8,8,8,8)]
8[1-(0),6-(1,6,6)]
8[1-(0),6-(1,6,6),68-(8,8,8,8,8,8,8)]
XEWRUO_clean
48[7-(6,7),7-(6,7),7-(7,7),7-(7,7)]
6[7-(7),7-(7),7-(7,48)]
7[7-(6,48),7-(7,48)]
7[7-(6),7-(7),48-(7,7,7)]
7[6-(7,7),7-(7,48)]
7[6-(7,7),7-(7),48-(7,7,7)]
7[6-(7,7),7-(6)]
BOWQAG_clean
30[7-(6,6),7-(6,6),7-(7,7),7-(7,7)]
1[6-(6,7)]
1[6-(6,6)]
6[1-(0),6-(1,6),7-(6,30)]
6[1-(0),6-(1,7),6-(6,6)]
6[6-(1,6),6-(1,6),6-(6,6)]
6[6-(6,6),7-(7),7-(7)]
6[6-(1,6),6-(1,6),6-(7,7)]
6[1-(0),6-(1,6),6-(6,6)]
7[6-(1,6),6-(1,6),30-(7,7,7)]
7[7-(6),7-(7),30-(7,7,7)]
7[7-(6),7-(7,30)]
7[6-(6,7),7-(7)]
7[6-(6,7),7-(7,30)]
CAYSIE_clean
27[7-(6,6),7-(6,6),7-(6,6),7-(6,6)]
1[6-(6,6)]
1[6-(6,7)]
6[6-(1,6),6-(6,6),7-(6,27)]
6[1-(0),6-(1,6),6-(6,7)]
6[6-(6,6),6-(6,7),6-(6,7)]
6[6-(1,6),6-(1,6),6-(6,6)]
6[1-(0),6-(1,7),6-(6,6)]
6[1-(0),6-(1,6),7-(6)]
7[6-(6,6),6-(6,6),27-(7,7,7)]
7[6-(1,6),6-(1,6)]
FATKOC_clean
63[8-(6),8-(6),8-(6),8-(6),8-(6)]
63[7-(6,6),7-(6,6),8-(6),8-(6),8-(6),8-(6),8-(6),8-(6),8-(6)]
1[7-(6,6)]
1[6-(1,1,6)]
6[6-(6,7),8-(63),8-(63)]
6[6-(6,7),6-(8,8),7-(1,6)]
6[6-(6,7),6-(8,8),7-(6,63)]
6[6-(1,1,1),7-(1,6),7-(6,63)]
6[1-(0),1-(0),1-(0),6-(7,7)]
6[6-(8,8),8-(63),8-(63)]
7[6-(6,6),6-(6,7),63-(7,8,8,8,8,8,8,8)]
7[1-(0),6-(6,6),6-(6,7)]
8[6-(6,8),63-(8,8,8,8)]
8[6-(6,8),63-(7,7,8,8,8,8,8,8)]
ECIWUJ_clean
30[7-(6,6),8-(6),8-(6),8-(6),8-(6)]
1[6-(6,6)]
1[6-(6,7)]
6[6-(6,6),8-(30),8-(30)]
6[6-(1,6),6-(1,6),6-(8,8)]
6[1-(0),6-(1,6),6-(6,6)]
6[1-(0),6-(1,6),7-(6,30)]
6[1-(0),6-(1,7),6-(6,6)]
6[6-(1,6),6-(1,6),6-(6,6)]
7[6-(1,6),6-(1,6),30-(8,8,8,8)]
8[6-(6,8),30-(7,8,8,8)]
LEWTUD_clean
27[7-(6,6),8-(6),8-(6,27),8-(6,27),8-(6,27),8-(6,27)]
27[8-(6),8-(6),8-(6),8-(6,27),8-(6,27)]
1[6-(6,6)]
1[6-(6,7)]
1[6-(6,6,8)]
1[6-(1,6,6)]
6[6-(6,6),8-(27),8-(27)]
6[6-(1,6),6-(1,6),6-(8,8)]
6[1-(0),6-(1,7),6-(6,6)]
6[1-(0),6-(1,6),7-(6,27)]
6[6-(1,6,8),8-(27),8-(27,27)]
6[1-(0),6-(1,1,6),6-(8,8),8-(27,27)]
6[1-(0),1-(0),6-(1,6,8),6-(8,8)]
6[6-(1,1,6),8-(27),8-(27,27)]
7[6-(1,6),6-(1,6),27-(8,8,8,8,8)]
8[6-(6,8),27-(7,8,8,8,8)]
8[6-(6,8),27-(8,8,8,8)]
8[6-(6,8),27-(7,8,8,8,8),27-(8,8,8,8)]
8[6-(1,6,6),27-(7,8,8,8,8),27-(8,8,8,8)]
8[6-(6,8),27-(7,8,8,8,8),27-(7,8,8,8,8)]
RUSSAA_clean
48[7-(6,7),7-(6,7),8-(27,27),8-(6),8-(6),8-(6)]
27[7-(6),7-(7,7),7-(7,7),8-(27,48),8-(27,48)]
1[6-(6,6)]
6[6-(6,6),7-(7,48),7-(7,48)]
6[1-(0),6-(6,6),6-(6,6)]
6[6-(1,6),6-(1,6),6-(8,8)]
6[6-(1,6),6-(1,6),6-(7,7)]
6[6-(6,6),8-(48),8-(48)]
6[1-(0),6-(1,6),6-(6,6)]
6[6-(1,6),6-(1,6),6-(7)]
6[1-(0),6-(1,6),6-(1,6)]
6[6-(6,6),7-(27)]
6[6-(6,6),8-(0),8-(48)]
7[6-(6,7),7-(7,27),48-(7,8,8,8,8)]
7[7-(6,48),7-(7,27),27-(7,7,8,8)]
7[6-(6),27-(7,7,8,8)]
8[6-(6,8),48-(7,7,8,8,8)]
8[6-(6,8)]
8[27-(7,7,7,8),27-(7,7,7,8),48-(7,7,8,8,8)]
XIHXAP_clean
25[8-(6),8-(6),8-(6),8-(6),8-(6,25)]
25[8-(6),8-(6),8-(6),8-(6),8-(6,25),8-(6,25)]
25[8-(6),8-(6),8-(6),8-(6)]
1[6-(6,6)]
1[6-(1,1,7)]
6[6-(6,6),8-(25),8-(25)]
6[6-(1,6),6-(1,6),6-(8,8)]
6[1-(0),6-(1,6),6-(6,6)]
6[6-(1,6),6-(1,6),6-(6,6)]
6[6-(1,6),6-(6,6),6-(6,6)]
6[6-(1,6),6-(6,6),6-(8,8)]
6[1-(0),6-(6,6),6-(6,6)]
6[7-(6),8-(25,25)]
6[1-(0),1-(0),1-(0),7-(6)]
7[6-(1,1,1),6-(8)]
8[6-(6,8),25-(8,8,8,8)]
8[6-(6,8),25-(8,8,8,8,8)]
8[6-(6,8),25-(8,8,8)]
8[6-(7),25-(8,8,8,8),25-(8,8,8,8,8)]
WOBHEB_clean
30[8-(6),8-(6,30),8-(6,30),8-(6,30),8-(6,30)]
1[6-(6,6)]
6[6-(6,6),8-(30),8-(30,30)]
6[6-(1,6),6-(6,8),6-(8,8)]
6[1-(0),6-(6,6),6-(6,8)]
6[6-(1,6),6-(6,6),8-(30,30)]
8[6-(6,8),30-(8,8,8,8)]
8[6-(6,8),30-(8,8,8,8),30-(8,8,8,8)]
8[6-(6,6),30-(8,8,8,8),30-(8,8,8,8)]
QOVGOY_clean
25[7-(6),7-(6),7-(6),7-(6)]
42[6-(7),6-(7),6-(7),6-(7),6-(7),6-(7),6-(7),6-(7)]
6[7-(25),42-(6,6,6,6,6,6,6)]
7[6-(42),25-(7,7,7)]
MIVNUB_clean
71[8-(6),8-(6),8-(6),8-(6),8-(6),8-(6)]
1[6-(6,7)]
1[6-(6,6)]
6[1-(0),6-(6,6),7-(6)]
6[6-(1,6),6-(1,7),6-(8,8)]
6[1-(0),6-(6,6),6-(6,6)]
6[6-(6,6),8-(71),8-(71)]
6[6-(8,8),8-(71),8-(71)]
7[6-(1,6),6-(1,6)]
8[6-(6,8),71-(8,8,8,8,8)]
DARDAD_clean
71[8-(15),8-(6),8-(6),8-(6),8-(6),8-(6),8-(6),8-(6)]
15[6-(6,6),6-(6,6),6-(6,6),8-(71)]
1[6-(6,6)]
1[6-(8,8)]
6[1-(0),6-(1,6),6-(6,6)]
6[6-(1,6),6-(1,6),15-(6,6,8)]
6[6-(6,6),8-(71),8-(71)]
6[6-(1,6),6-(1,6),6-(8,8)]
6[1-(0),6-(1,6),6-(6,15)]
6[1-(0),8-(71),8-(71)]
8[15-(6,6,6),71-(8,8,8,8,8,8,8)]
8[6-(6,8),71-(8,8,8,8,8,8,8)]
8[6-(1,8),71-(8,8,8,8,8,8,8)]
WEMHED_clean
48[7-(6,6),7-(6,6),7-(6,6),8-(6),8-(6)]
1[6-(6,6)]
1[6-(7,7)]
1[6-(1,6,7)]
1[6-(1,1,6)]
6[6-(6,6),8-(0),8-(48)]
6[6-(1,6),6-(6,6),6-(8,8)]
6[1-(0),6-(1,6),6-(6,6)]
6[1-(0),6-(1,6),6-(1,6)]
6[1-(0),7-(6,48),7-(7)]
6[1-(0),7-(6,48),7-(6,7)]
6[1-(0),1-(0),6-(6,6),7-(6,7)]
6[6-(1,1,7),6-(6,6),6-(6,6)]
6[6-(1,1,1),6-(6,6),6-(6,6)]
6[1-(0),1-(0),1-(0),6-(6,6)]
7[6-(1,7),6-(1,7),48-(7,7,8,8)]
7[6-(1,7),7-(6,6)]
7[6-(1,1,6),6-(1,7),7-(6)]
8[6-(6,8),48-(7,7,7,8)]
8[6-(6,8)]
XEQLEM_clean
12[8-(6),8-(6),8-(6),8-(6)]
1[6-(6,6)]
1[6-(6,7)]
6[6-(6,6),8-(12),8-(12)]
6[6-(1,6),6-(1,6),6-(8,8)]
6[1-(0),6-(1,7),6-(6,6)]
6[1-(0),6-(1,6),7-(6)]
7[6-(1,6),6-(1,6)]
8[6-(6,8),12-(8,8,8)]
OPAPEB_clean
62[8-(6),8-(6),8-(6),8-(6),8-(6),8-(6,62),8-(6,62)]
1[6-(1,6,16)]
1[7-(1,7)]
1[6-(1,6,6)]
6[6-(1,1,16),8-(62),8-(62)]
6[7-(6,7),7-(7),16-(6)]
6[6-(1,1,16),8-(62),8-(62,62)]
6[1-(0),1-(0),6-(8,8),16-(6)]
6[1-(0),1-(0),6-(1,1,6),6-(7,7)]
6[6-(1,1,6),7-(6,7),7-(7)]
16[6-(1,1,6),6-(7,7)]
7[6-(6,7),6-(7,16),7-(1,1)]
7[6-(6,7),7-(6)]
7[6-(7,16),7-(6)]
7[1-(0),1-(0),7-(6,6)]
8[6-(6,8),62-(8,8,8,8,8,8)]
8[6-(6,8),62-(8,8,8,8,8,8),62-(8,8,8,8,8,8)]
SETFUT_clean
48[8-(6),8-(6),8-(6)]
1[6-(6,6)]
6[6-(6,6),8-(48),8-(48)]
6[6-(1,6),6-(6,6),6-(8,8)]
6[6-(1,6),6-(6,6),6-(6,6)]
6[1-(0),6-(1,6),6-(6,6)]
6[1-(0),6-(1,6),6-(1,6)]
6[6-(6,6),8-(0),8-(48)]
8[6-(6,8),48-(8,8)]
8[6-(6,8)]
EPUJIJ_clean
59[8-(6),8-(6),8-(6),8-(6),8-(6)]
1[6-(1,6,6)]
6[6-(1,1,6),8-(0),8-(59)]
6[1-(0),1-(0),6-(8,8),6-(8,8)]
6[6-(1,1,6),8-(59),8-(59)]
8[6-(6,8),59-(8,8,8,8)]
8[6-(6,8)]
BUVYEX_clean
26[7-(6,6),7-(6,6),7-(6,6),7-(6,6),7-(6,7),7-(6,7)]
1[6-(6,6)]
1[6-(6,7)]
6[6-(6,7),7-(6),7-(7,26)]
6[6-(6,6),7-(6),7-(7)]
6[6-(1,6),6-(7,7),7-(6,26)]
6[1-(0),6-(1,6),6-(6,7)]
6[1-(0),6-(1,6),6-(1,6)]
6[1-(0),6-(1,6),6-(1,7)]
6[1-(0),6-(1,6),7-(6,26)]
6[6-(1,6),6-(1,6),6-(7,7)]
6[1-(0),6-(1,7),6-(6,6)]
7[6-(6,7),7-(6),26-(7,7,7,7,7)]
7[6-(6,7),7-(6,26)]
7[6-(6,7),6-(6,7)]
7[6-(1,6),6-(6,6),26-(7,7,7,7,7)]
7[6-(1,6),6-(1,6),26-(7,7,7,7,7)]
LAWGIA_clean
30[8-(30,30,30),8-(6),8-(6),8-(6)]
1[6-(6,6)]
6[1-(0),6-(1,6),6-(6,6)]
6[6-(6,6),8-(30),8-(30)]
6[6-(1,6),6-(1,6),6-(8,8)]
8[30-(8,8,8),30-(8,8,8),30-(8,8,8),30-(8,8,8)]
8[6-(6,8),30-(8,8,8)]
XUBJAF_clean
63[8-(6),8-(6),8-(6),8-(6),8-(6,63),8-(6,63)]
1[6-(1,6,6)]
6[6-(1,1,6),8-(0),8-(63)]
6[1-(0),1-(0),6-(8,8),6-(8,8)]
6[6-(1,1,6),8-(63),8-(63)]
6[6-(1,1,6),8-(63),8-(63,63)]
8[6-(6,8),63-(8,8,8,8,8)]
8[6-(6,8)]
8[6-(6,8),63-(8,8,8,8,8),63-(8,8,8,8,8)]
BEFGEA_clean5b
49[8-(6),8-(6),8-(6),8-(6),8-(6),8-(6),8-(6),8-(6)]
1[6-(6,6)]
6[1-(0),6-(1,6),6-(6,6)]
6[1-(0),6-(6,6),6-(6,6)]
6[6-(1,6),6-(1,6),6-(6,6)]
6[6-(1,6),6-(1,6),6-(8,8)]
6[6-(6,6),8-(49),8-(49)]
8[6-(6,8),49-(8,8,8,8,8,8,8)]
RIWSUM_clean
48[8-(6),8-(6),8-(6),8-(6)]
48[8-(6),8-(6),8-(6)]
1[7-(6,6)]
1[6-(6,6)]
1[6-(6,6,7)]
1[6-(1,1,6)]
6[6-(6,6),8-(0),8-(48)]
6[6-(1,6),6-(1,6),6-(8,8)]
6[1-(0),6-(1,6),6-(6,6)]
6[6-(1,6),6-(1,6),6-(7,8)]
6[6-(6,6),7-(1,6),8-(0)]
6[1-(0),6-(1,1,1),6-(8,8),7-(1,6)]
6[1-(0),1-(0),1-(0),6-(1,6,7)]
6[6-(1,6,7),8-(0),8-(48)]
7[1-(0),6-(1,6,6),6-(6,8)]
8[6-(6,8),48-(8,8,8)]
8[6-(6,8)]
8[6-(6,7)]
8[6-(6,8),48-(8,8)]
LUSHIR_clean
25[8-(6),8-(6),8-(6),8-(6),8-(7,25),8-(7,25)]
1[6-(6,6)]
1[6-(6,7)]
6[6-(6,6),8-(25),8-(25)]
6[6-(1,6),6-(1,6),6-(8,8)]
6[1-(0),6-(1,6),6-(6,6)]
6[1-(0),6-(1,6),7-(6,8)]
6[1-(0),6-(1,7),6-(6,6)]
6[6-(1,6),6-(1,6),6-(6,6)]
7[6-(1,6),6-(1,6),8-(25,25)]
8[6-(6,8),25-(8,8,8,8,8)]
8[7-(6,6),25-(8,8,8,8,8),25-(8,8,8,8,8)]
EQERAU_clean
12[8-(1,12,12),8-(15),8-(6),8-(6),8-(6)]
12[8-(1,12,12),8-(1,12,12),8-(6),8-(6),8-(6)]
15[6-(6,6),6-(6,6),6-(6,6),8-(12)]
1[8-(12,12,12)]
1[6-(6,6)]
6[6-(1,6),6-(1,6),15-(6,6,8)]
6[1-(0),6-(1,6),6-(6,15)]
6[1-(0),6-(1,6),6-(6,6)]
6[6-(1,6),6-(1,6),6-(8,8)]
6[6-(6,6),8-(12),8-(12)]
8[12-(8,8,8,8),15-(6,6,6)]
8[6-(6,8),12-(8,8,8,8)]
8[1-(0),12-(8,8,8,8),12-(8,8,8,8),12-(8,8,8,8)]
GAXKUN_clean
48[7-(6,6),7-(6,6),8-(6),8-(6),8-(6),8-(6)]
1[6-(6,7)]
1[6-(6,6)]
6[1-(0),6-(1,6),7-(6,48)]
6[1-(0),6-(1,7),6-(6,6)]
6[6-(1,6),6-(1,6),6-(6,6)]
6[1-(0),6-(1,6),6-(6,6)]
6[6-(1,6),6-(1,6),6-(8,8)]
6[6-(6,6),8-(48),8-(48)]
7[6-(1,6),6-(1,6),48-(7,8,8,8,8)]
8[6-(6,8),48-(7,7,8,8,8)]
GUPJEG_clean
25[7-(6,6),7-(6,6),8-(6),8-(6),8-(6),8-(6)]
1[6-(6,6)]
1[6-(6,7)]
6[6-(6,6),8-(25),8-(25)]
6[6-(1,6),6-(1,6),6-(8,8)]
6[1-(0),6-(6,6),6-(6,7)]
6[1-(0),6-(1,6),7-(6,25)]
6[6-(1,6),6-(6,7),7-(6,25)]
6[1-(0),6-(1,7),6-(6,6)]
7[6-(1,6),6-(6,6),25-(7,8,8,8,8)]
8[6-(6,8),25-(7,7,8,8,8)]
FATKAO_clean
64[7-(6,6),7-(6,6),8-(6),8-(6),8-(6),8-(6),8-(6),8-(6),8-(6)]
64[8-(6),8-(6),8-(6),8-(6),8-(6)]
1[6-(1,1,6)]
1[7-(6,6)]
6[6-(6,7),8-(64),8-(64)]
6[6-(6,7),6-(8,8),7-(6,64)]
6[6-(6,7),6-(8,8),7-(1,6)]
6[6-(1,1,1),7-(1,6),7-(6,64)]
6[1-(0),1-(0),1-(0),6-(7,7)]
6[6-(8,8),8-(64),8-(64)]
7[6-(6,6),6-(6,7),64-(7,8,8,8,8,8,8,8)]
7[1-(0),6-(6,6),6-(6,7)]
8[6-(6,8),64-(8,8,8,8)]
8[6-(6,8),64-(7,7,8,8,8,8,8,8)]
DOLXOR_clean
29[6-(7),7-(6),7-(6),29-(6,7,7)]
29[7-(6),7-(6)]
29[6-(7),6-(7)]
6[7-(29),29-(6)]
6[7-(29),29-(7,7,29)]
7[6-(29),29-(6,7,29)]
7[6-(29),29-(7)]
FAHPOV_clean
30[8-(30,30,30),8-(6),8-(6),8-(6)]
1[6-(6,6)]
6[6-(6,6),8-(30),8-(30)]
6[6-(1,6),6-(1,6),6-(8,8)]
6[1-(0),6-(1,6),6-(6,6)]
6[6-(1,6),6-(1,6),6-(6)]
6[6-(6),6-(6,6)]
8[6-(6,8),30-(8,8,8)]
8[30-(8,8,8),30-(8,8,8),30-(8,8,8),30-(8,8,8)]
CODFEH_clean
25[8-(1,6),8-(6),8-(6),8-(6)]
1[8-(6,25)]
1[6-(6,6,8)]
1[6-(1,6,6)]
6[6-(1,6,8),8-(0),8-(25)]
6[1-(0),6-(1,1,6),6-(8,8),8-(1,25)]
6[1-(0),1-(0),6-(1,6,8),6-(8,8)]
6[6-(1,1,6),8-(25),8-(25)]
8[6-(6,8)]
8[6-(6,8),25-(8,8,8)]
8[1-(0),6-(1,6,6),25-(8,8,8)]
NAXVOY02_clean
12[8-(6,12),8-(6,12),8-(6,12),8-(6,12),8-(6,12),8-(6,12)]
12[8-(6),8-(6),8-(6,12),8-(6,12),8-(6,12),8-(6,12)]
12[8-(6),8-(6),8-(6),8-(6),8-(6,12),8-(6,12)]
1[6-(8,8)]
6[1-(0),8-(12),8-(12,12)]
8[6-(1,8),12-(8,8,8,8,8),12-(8,8,8,8,8)]
8[6-(1,8),12-(8,8,8,8,8)]
HELDOT_clean
27[8-(6),8-(6),8-(6)]
27[8-(6),8-(6),8-(6),8-(6),8-(6),8-(6)]
1[6-(6,6)]
6[6-(6,6),8-(27),8-(27)]
6[6-(1,6),6-(1,6),6-(8,8)]
6[1-(0),6-(1,6),6-(6,6)]
6[6-(1,6),6-(1,6),6-(6,6)]
6[1-(0),6-(6,6),6-(6,6)]
8[6-(6,8),27-(8,8)]
8[6-(6,8),27-(8,8,8,8,8)]
EWUSOF_clean
29[7-(6,6),7-(6,6),16-(29,42),16-(29,42),42-(16,16,16,29,29)]
29[16-(29,42),16-(29,42),17-(0),42-(16,16,16,29,29)]
42[16-(29,29),16-(29,29),16-(29,29),29-(16,16,17),29-(7,7,16,16),29-(7,7,16,16)]
1[6-(6,6)]
1[6-(6,7)]
6[1-(0),6-(1,7),6-(6,6)]
6[6-(1,6),6-(1,6),6-(6,6)]
6[1-(0),6-(1,6),7-(6,29)]
16[29-(16,17,42),29-(7,7,16,42),42-(16,16,29,29,29)]
16[29-(7,7,16,42),29-(7,7,16,42),42-(16,16,29,29,29)]
7[6-(1,6),6-(1,6),29-(7,16,16,42)]
17[29-(16,16,42)]
TAZLIR_clean
62[8-(6),8-(6),8-(6),8-(6)]
48[8-(6),8-(6),8-(6),8-(6)]
1[6-(6,6)]
6[6-(6,6),8-(48),8-(62)]
6[6-(1,6),6-(1,6),6-(8,8)]
6[6-(6,6),8-(0),8-(48)]
6[1-(0),6-(6,6),6-(6,6)]
8[6-(6,8),62-(8,8,8)]
8[6-(6,8),48-(8,8,8)]
8[6-(6,8)]
XUVHEB_clean
30[7-(6,6),8-(6),8-(6),8-(6)]
30[8-(6),8-(6),8-(6),8-(6),8-(6),8-(6)]
1[6-(6,7)]
1[6-(6,6)]
6[1-(0),6-(1,6),7-(6,30)]
6[1-(0),6-(1,7),6-(6,6)]
6[6-(1,6),6-(1,6),6-(6,6)]
6[6-(1,6),6-(1,6),6-(8,8)]
6[1-(0),6-(1,6),6-(6,6)]
6[6-(6,6),8-(30),8-(30)]
7[6-(1,6),6-(1,6),30-(8,8,8)]
8[6-(6,8),30-(7,8,8)]
8[6-(6,8),30-(8,8,8,8,8)]
HUXWAY_clean
65[8-(6),8-(6),8-(6),8-(6),8-(6),8-(6),8-(6,6),8-(6,6),8-(6,6)]
29[8-(6),8-(6),8-(6),8-(6)]
1[6-(1,6,8)]
6[6-(1,1,8),8-(29),8-(65)]
6[1-(0),1-(0),6-(8,8),8-(6,65)]
8[6-(6,8),65-(8,8,8,8,8,8,8,8)]
8[6-(6,8),29-(8,8,8)]
8[6-(1,1,6),6-(1,1,6),65-(8,8,8,8,8,8,8,8)]
XOFTOC_clean
62[8-(6),8-(6),8-(6),8-(6),8-(6),8-(6)]
29[7-(6,6),53-(29,29),53-(29,29)]
29[7-(6,6),53-(29,29),53-(29,29),53-(29,29,29)]
29[7-(6,6),29-(7,53,53,53),53-(29,29),53-(29,29),53-(29,29,29)]
29[7-(6,6),53-(29,29),53-(29,29),53-(29,29)]
1[6-(6,6)]
1[6-(6,7)]
6[6-(6,6),8-(62),8-(62)]
6[6-(1,6),6-(1,6),6-(8,8)]
6[1-(0),6-(1,7),6-(6,6)]
6[1-(0),6-(1,6),7-(6,29)]
6[6-(6,6),8-(0),8-(0)]
53[29-(7,53),29-(7,53,53),29-(7,53,53)]
53[29-(7,29,53,53),29-(7,29,53,53),29-(7,53,53)]
53[29-(7,53),29-(7,53),29-(7,53,53)]
53[29-(7,29,53,53),29-(7,29,53,53),29-(7,53,53),29-(7,53,53)]
7[6-(1,6),6-(1,6),29-(53,53)]
7[6-(1,6),6-(1,6),29-(53,53,53)]
7[6-(1,6),6-(1,6),29-(29,53,53,53)]
8[6-(6,8),62-(8,8,8,8,8)]
8[6-(6,8)]
ELAZEX_clean
48[8-(1,48,48),8-(6),8-(6),8-(6,48)]
48[7-(6,6),7-(6,6),8-(1,48,48),8-(6),8-(6),8-(6)]
48[8-(1,48,48),8-(1,48,48),8-(6),8-(6),8-(6,48),8-(6,48)]
1[6-(6,6)]
1[6-(6,7)]
1[8-(48,48,48)]
6[6-(1,6),6-(1,6),16-(6,8,8)]
6[1-(0),6-(6,16),6-(6,6)]
6[6-(1,6),6-(6,6),6-(8,8)]
6[1-(0),6-(1,6),6-(6,6)]
6[1-(0),6-(1,6),6-(6,16)]
6[6-(6,6),8-(48),8-(48)]
6[6-(6,6),8-(0),8-(48)]
6[6-(6,6),8-(48),8-(48,48)]
6[1-(0),6-(1,6),7-(6,48)]
6[1-(0),6-(1,7),6-(6,6)]
6[6-(1,6),6-(1,6),6-(6,6)]
16[6-(6,6),6-(6,6),8-(0),8-(0)]
7[6-(1,6),6-(1,6),48-(7,8,8,8,8)]
8[6-(6,8),48-(7,7,8,8,8)]
8[6-(6,8),48-(8,8,8)]
8[6-(6,8)]
8[6-(6,8),48-(8,8,8),48-(8,8,8,8,8)]
8[6-(6,8),48-(8,8,8,8,8)]
8[16-(6,6,8)]
8[1-(0),48-(7,7,8,8,8),48-(8,8,8),48-(8,8,8,8,8)]
ATOXEN_clean
30[7-(6,6),8-(6),8-(6),8-(6),8-(6)]
1[6-(6,6)]
1[6-(6,7)]
1[6-(1,1,6)]
6[6-(6,6),8-(30),8-(30)]
6[6-(1,6),6-(1,6),6-(8,8)]
6[1-(0),6-(1,6),6-(6,6)]
6[1-(0),6-(6,6),7-(6,30)]
6[6-(1,1,1),6-(1,7),6-(6,6)]
6[6-(1,6),6-(6,6),6-(6,6)]
6[1-(0),6-(1,7),6-(6,6)]
6[1-(0),6-(1,6),7-(6,30)]
6[1-(0),1-(0),1-(0),6-(6,6)]
7[6-(1,6),6-(1,6),30-(8,8,8,8)]
8[6-(6,8),30-(7,8,8,8)]
GOBGAG_clean
48[7-(6,6),7-(6,6),7-(6,6),7-(6,6),8-(6),8-(6),8-(6),8-(6)]
1[6-(6,7)]
1[6-(6,6)]
6[1-(0),6-(1,6),7-(6,48)]
6[6-(7,7),8-(48),8-(48)]
6[6-(8,8),7-(6,48),7-(6,48)]
6[1-(0),6-(1,7),6-(1,7)]
7[6-(1,6),6-(6,7),48-(7,7,7,8,8,8,8)]
8[6-(6,8),48-(7,7,7,7,8,8,8)]
WEHQAC_charged
47[7-(6),7-(6),7-(6,7),7-(6,7)]
1[6-(6,6)]
6[6-(6,6),7-(7,47),8-(6)]
6[6-(1,6),6-(1,6),6-(7,8)]
6[1-(0),6-(1,6),6-(6,6)]
6[1-(0),6-(1,6),6-(1,6)]
6[6-(1,6),6-(1,6),6-(6)]
6[1-(0),6-(6,6),6-(6,6)]
6[6-(6),6-(6,6)]
6[6-(1,6),6-(1,6),6-(7)]
6[6-(6,6),7-(47)]
7[6-(6,8),7-(6,47),47-(7,7,7)]
7[6-(6),47-(7,7,7)]
8[6-(6,7),6-(6,7)]
5[9-(0),9-(0),9-(0),9-(0)]
9[5-(9,9,9)]
CAXPEY_clean
27[7-(6,7),8-(6),8-(6),8-(6,27)]
27[7-(6,6),8-(6),8-(6),8-(6,27)]
27[7-(6,7),7-(6,7),8-(6),8-(6)]
1[6-(6,6)]
1[6-(7,7)]
6[6-(6,6),8-(27),8-(27)]
6[6-(1,6),6-(1,6),6-(8,8)]
6[1-(0),6-(6,6),6-(6,6)]
6[1-(0),6-(6,6),6-(6,7)]
6[6-(1,6),6-(1,6),7-(8,8)]
6[6-(6,6),8-(0),8-(27,27)]
6[6-(6,6),8-(0),8-(27)]
6[1-(0),7-(6,27),7-(7,27)]
7[6-(1,7),7-(6,27),27-(8,8,8)]
7[6-(1,7),7-(6,27),27-(7,8,8)]
7[6-(1,7),6-(1,7),27-(8,8,8)]
7[6-(6,6),8-(0),8-(0)]
8[6-(6,8),27-(7,8,8)]
8[6-(6,8)]
8[6-(6,8),27-(7,8,8),27-(7,8,8)]
8[6-(6,8),27-(7,7,8)]
8[7-(6,8)]
WODFOL_clean
27[7-(1,1,6),7-(6,6),8-(6),8-(6),8-(6),8-(6)]
1[7-(1,6,27)]
1[6-(6,6,7)]
1[6-(1,6,6)]
1[6-(6,7)]
1[6-(6,6)]
6[6-(1,6,7),8-(27),8-(27)]
6[1-(0),6-(1,1,6),6-(8,8),7-(1,1,27)]
6[1-(0),1-(0),6-(1,6,7),6-(8,8)]
6[6-(1,1,6),8-(27),8-(27)]
6[1-(0),6-(1,6),7-(6,27)]
6[1-(0),6-(1,7),6-(6,6)]
6[6-(1,6),6-(1,6),6-(6,6)]
7[1-(0),1-(0),6-(1,6,6),27-(7,8,8,8,8)]
7[6-(1,6),6-(1,6),27-(7,8,8,8,8)]
8[6-(6,8),27-(7,7,8,8,8)]
BOJCIN_clean
42[8-(6),8-(6),8-(6),8-(6),42-(8,8,8,8)]
1[6-(6,6)]
1[6-(1,1,6)]
1[6-(6,6,6)]
1[6-(6,7)]
6[6-(6,6),8-(42),8-(42)]
6[6-(6,6),6-(6,6),6-(8,8)]
6[6-(1,6),6-(1,6,6),6-(6,6)]
6[1-(0),6-(6,6),6-(6,6)]
6[6-(1,6),6-(1,6),6-(1,6,6)]
6[1-(0),6-(1,1,1),6-(1,1,1),6-(6,6)]
6[1-(0),1-(0),1-(0),6-(1,6,6)]
6[6-(1,6),6-(1,6),6-(8,8)]
6[1-(0),6-(1,7),6-(6,6)]
6[1-(0),6-(1,6),7-(6)]
7[6-(1,6),6-(1,6)]
8[6-(6,8),42-(8,8,8,42)]
MOCJIY_clean
70[8-(15),8-(15,70),8-(15,70),8-(15,70),8-(15,70),8-(6),8-(6),15-(1,8,8,8)]
15[1-(0),8-(70),8-(70,70),8-(70,70),70-(8,8,8,8,8,8,8)]
1[15-(8,8,8,70)]
6[6-(8,8),8-(70),8-(70)]
8[15-(1,8,8,70),70-(8,8,8,8,8,8,15),70-(8,8,8,8,8,8,15)]
8[15-(1,8,8,70),70-(8,8,8,8,8,8,15)]
8[6-(6,8),70-(8,8,8,8,8,8,15)]
ZEDROR_clean
30[7-(6,6),8-(6),8-(6),8-(6),8-(6)]
1[6-(6,7)]
1[6-(1,1,6)]
1[6-(1,6,7)]
1[6-(1,6,6)]
1[6-(6,6)]
6[1-(0),6-(1,7),7-(6,30)]
6[1-(0),6-(1,7),7-(6,6)]
6[6-(1,1,1),7-(6,30),7-(6,6)]
6[1-(0),1-(0),1-(0),6-(7,7)]
6[1-(0),1-(0),6-(1,1,6),7-(6,6)]
6[1-(0),1-(0),6-(1,1,7),6-(1,1,7)]
6[6-(6,6),8-(30),8-(30)]
6[6-(1,6),6-(1,6),6-(8,8)]
6[1-(0),6-(1,6),6-(6,6)]
7[6-(1,6),6-(6,7),30-(8,8,8,8)]
7[6-(1,1,6),6-(1,6),6-(6,7)]
8[6-(6,8),30-(7,8,8,8)]
KIDVIE_clean
57[8-(6),8-(6),8-(6),8-(6),8-(6),8-(6),8-(6),8-(6)]
6[6-(8,8),8-(57),8-(57)]
8[6-(6,8),57-(8,8,8,8,8,8,8)]
LABQAI_clean
63[8-(15),8-(15),8-(15),8-(15),8-(15),8-(6)]
63[8-(15),8-(15),8-(15),8-(15),8-(6),8-(6),8-(6)]
15[6-(1,1,7),8-(63),8-(63),8-(63)]
1[7-(6,6)]
1[7-(1,6,6)]
1[6-(1,7,15)]
1[6-(1,6,7)]
1[6-(6,6)]
1[8-(6)]
6[1-(0),1-(0),7-(1,6),15-(8,8,8)]
6[1-(0),1-(0),6-(6,6),7-(1,6)]
6[6-(1,1,7),6-(1,6),6-(1,6)]
6[1-(0),6-(1,6),6-(6,6)]
6[6-(1,6),6-(1,6),6-(8,8)]
6[6-(6,6),8-(0),8-(63)]
6[1-(0),1-(0),7-(1,1,6),15-(8,8,8)]
6[1-(0),1-(0),6-(6,6),7-(1,1,6)]
6[6-(6,6),8-(63),8-(63)]
6[6-(6,6),8-(1),8-(63)]
7[1-(0),6-(1,1,15),6-(1,1,6)]
7[1-(0),1-(0),6-(1,1,15),6-(1,1,6)]
8[6-(6,8),63-(8,8,8,8,8)]
8[6-(6,8)]
8[15-(6,8,8),63-(8,8,8,8,8)]
8[15-(6,8,8),63-(8,8,8,8,8,8)]
8[6-(6,8),63-(8,8,8,8,8,8)]
8[1-(0),6-(6,8)]
BEPNIV_clean
30[7-(6,6),7-(6,6),8-(6),8-(6)]
1[6-(6,7)]
1[6-(6,6)]
1[6-(1,1,6)]
1[6-(1,6,7)]
1[6-(6,6,7)]
6[1-(0),6-(1,6),7-(6,30)]
6[1-(0),6-(1,7),6-(6,6)]
6[6-(1,1,7),6-(1,6),6-(1,6)]
6[1-(0),1-(0),1-(0),6-(1,6,7)]
6[6-(1,6,7),8-(30),8-(30)]
6[1-(0),1-(0),6-(6,6),7-(6,30)]
6[1-(0),6-(1,1,1),6-(8,8),7-(6,30)]
7[6-(1,1,6),6-(1,6,6),30-(7,8,8)]
7[6-(1,6),6-(1,6),30-(7,8,8)]
8[6-(6,8),30-(7,7,8)]
YEGTEK_clean
48[8-(6),8-(6)]
48[8-(6),8-(6),8-(6),8-(6),8-(6)]
1[6-(6,6)]
1[6-(1,6,6)]
6[6-(1,1,6),6-(1,6),6-(1,6)]
6[1-(0),6-(6,6),6-(6,6)]
6[1-(0),1-(0),6-(6,6),6-(8,8)]
6[6-(1,1,6),8-(0),8-(48)]
6[6-(1,1,6),8-(48),8-(48)]
8[6-(6,8)]
8[6-(6,8),48-(8)]
8[6-(6,8),48-(8,8,8,8)]
EDAFUM_clean
27[8-(6,27),8-(6,27),8-(6,27),8-(6,27),8-(6,27),8-(6,27)]
27[8-(6),8-(6),8-(6,27),8-(6,27),8-(6,27),8-(6,27)]
27[8-(6),8-(6),8-(6),8-(6),8-(6,27),8-(6,27)]
1[6-(8,8)]
6[1-(0),8-(27),8-(27,27)]
8[6-(1,8),27-(8,8,8,8,8),27-(8,8,8,8,8)]
8[6-(1,8),27-(8,8,8,8,8)]
YEMLOS_clean
26[8-(15),8-(15),8-(15),8-(15)]
15[6-(1,1,7),8-(0),8-(26),8-(26)]
1[6-(1,7,15)]
1[6-(1,6,7)]
6[1-(0),1-(0),7-(6,6),15-(8,8,8)]
6[1-(0),1-(0),6-(1,1,7),7-(6,6)]
7[6-(1,1,15),6-(1,1,6),6-(1,1,6)]
8[15-(6,8,8),26-(8,8,8)]
8[15-(6,8,8)]
CAJVUG_charged
49[8-(6),8-(6),8-(6),8-(6),8-(6),8-(6),8-(6)]
1[6-(6,6)]
1[6-(1,6,6)]
1[7-(1,6,6)]
1[6-(1,1,7)]
6[6-(1,6),6-(1,6),6-(8,8)]
6[1-(0),6-(6,6),6-(6,6)]
6[6-(1,6),6-(1,6),6-(6,6)]
6[6-(1,1,6),6-(1,6),6-(6,6)]
6[6-(1,6),6-(6,6),6-(6,6)]
6[1-(0),6-(1,6),6-(6,6)]
6[6-(6,6),8-(49),8-(49)]
6[6-(6,6),8-(0),8-(49)]
6[1-(0),1-(0),6-(1,1,6),6-(6,6)]
6[1-(0),1-(0),1-(0),7-(1,1,6)]
8[6-(6,8),49-(8,8,8,8,8,8)]
8[6-(6,8)]
7[1-(0),1-(0),6-(1,1,1),6-(1,1,1)]
VARREL_clean
57[8-(6),8-(6),8-(6),8-(6),8-(6),8-(6)]
64[8-(6),8-(6),8-(6),8-(6),8-(6),8-(6),8-(6,6),8-(6,6),8-(6,6)]
1[6-(1,6,8)]
6[6-(1,1,8),8-(57),8-(64)]
6[1-(0),1-(0),6-(8,8),8-(6,64)]
8[6-(6,8),64-(8,8,8,8,8,8,8,8)]
8[6-(6,8),57-(8,8,8,8,8)]
8[6-(1,1,6),6-(1,1,6),64-(8,8,8,8,8,8,8,8)]
LAZJAZ_clean
30[7-(6,6),7-(6,6),8-(6),8-(6)]
1[6-(6,7)]
1[6-(6,6)]
1[6-(1,6,8)]
6[1-(0),6-(1,6),7-(6,30)]
6[1-(0),6-(1,7),6-(6,8)]
6[6-(1,6),6-(1,6),8-(6)]
6[1-(0),1-(0),6-(6,6,6),8-(6)]
6[6-(6,6),8-(0),8-(30)]
6[6-(1,6),6-(1,6),6-(8,8)]
6[1-(0),6-(6,6),6-(6,6)]
6[1-(0),6-(6,6),6-(6,8)]
6[6-(1,6),6-(1,6),8-(0)]
6[6-(1,1,8),6-(1,1,8),6-(1,1,8),6-(1,1,8)]
7[6-(1,6),6-(1,6),30-(7,8,8)]
8[6-(6,8)]
8[6-(6,8),30-(7,7,8)]
8[6-(1,1,6),6-(6,6)]
8[6-(6,6)]
NIZZEC_clean
30[7-(6,6),7-(6,6),53-(0),53-(0)]
1[6-(6,7)]
1[6-(6,6)]
6[1-(0),6-(1,6),7-(6,30)]
6[1-(0),6-(1,7),6-(6,6)]
6[6-(1,6),6-(1,6),6-(7,7)]
6[6-(6,6),7-(6),7-(6)]
53[30-(7,7,53)]
7[6-(1,6),6-(1,6),30-(7,53,53)]
7[6-(6,7),6-(6,7)]
GIRDUI_clean
27[7-(6,6),7-(6,6),8-(6),8-(6),8-(6)]
1[6-(6,6)]
1[6-(6,7)]
1[6-(1,6,6)]
1[6-(1,1,6)]
6[6-(6,7),8-(0),8-(27)]
6[6-(6,6),6-(8,8),7-(6,27)]
6[6-(1,6),6-(6,7),6-(8,8)]
6[1-(0),6-(6,6),6-(6,6)]
6[6-(1,1,6),6-(1,6),6-(1,7)]
6[1-(0),6-(6,6),7-(6,27)]
6[1-(0),1-(0),6-(1,1,1),6-(6,6)]
6[1-(0),1-(0),1-(0),6-(1,1,6)]
6[6-(6,6),8-(27),8-(27)]
6[1-(0),6-(1,6),7-(6,27)]
6[1-(0),6-(1,7),6-(6,6)]
6[6-(1,6),6-(1,6),6-(1,6)]
6[1-(0),6-(1,6),6-(6,6)]
7[6-(1,6),6-(6,6),27-(7,8,8,8)]
7[6-(1,6),6-(1,6),27-(7,8,8,8)]
8[6-(6,8),27-(7,7,8,8)]
8[6-(6,8)]
IBUYAH_clean
30[7-(6,6),8-(6),8-(6),8-(6)]
30[7-(6,6),7-(6,6),8-(6),8-(6)]
1[6-(6,6)]
1[6-(7,7)]
1[6-(6,7)]
6[6-(1,6),6-(6,6),6-(8,8)]
6[1-(0),6-(6,6),6-(6,6)]
6[6-(6,6),8-(30),8-(30)]
6[6-(6,6),8-(0),8-(30)]
6[1-(0),7-(6,30),7-(6,6)]
6[1-(0),6-(1,7),7-(6,30)]
6[1-(0),6-(1,7),7-(6,6)]
6[6-(1,6),6-(1,6),7-(6,6)]
6[1-(0),6-(1,6),6-(6,7)]
7[6-(6,6),6-(6,6),6-(6,6)]
7[6-(1,6),6-(1,7),30-(7,8,8)]
7[6-(1,6),6-(1,7),6-(6,6)]
7[6-(1,6),6-(1,7),30-(8,8,8)]
8[6-(6,8),30-(7,8,8)]
8[6-(6,8),30-(7,7,8)]
8[6-(6,8)]
VEGMOK02_charged
30[8-(6),8-(6),8-(6),8-(6,30)]
30[8-(6),8-(6),8-(6),8-(6),8-(6,30),8-(6,30)]
1[6-(6,6)]
1[7-(1,6,6)]
1[6-(1,6,7)]
1[6-(1,1,6)]
6[6-(6,6),8-(0),8-(30)]
6[6-(1,6),6-(1,6),6-(8,8)]
6[1-(0),6-(1,6),6-(6,6)]
6[6-(6,6),8-(0),8-(30,30)]
6[6-(6,6),8-(30),8-(30)]
6[1-(0),1-(0),6-(1,1,1),7-(1,1,6)]
6[1-(0),1-(0),1-(0),6-(1,1,7)]
8[6-(6,8),30-(8,8,8)]
8[6-(6,8)]
8[6-(6,8),30-(8,8,8),30-(8,8,8,8,8)]
8[6-(6,8),30-(8,8,8,8,8)]
7[1-(0),1-(0),6-(1,1,6),6-(1,1,6)]
GAMTIY_clean
59[8-(6),8-(6),8-(6),8-(6),8-(6,59),8-(6,59)]
1[6-(6,6)]
1[6-(1,6,6)]
6[6-(1,1,6),6-(1,6),6-(1,6)]
6[1-(0),6-(6,6),6-(6,6)]
6[1-(0),1-(0),6-(6,6),6-(8,8)]
6[6-(1,1,6),8-(59),8-(59)]
6[6-(1,1,6),8-(59),8-(59,59)]
6[6-(1,1,6),8-(0),8-(59)]
8[6-(6,8),59-(8,8,8,8,8)]
8[6-(6,8),59-(8,8,8,8,8),59-(8,8,8,8,8)]
8[6-(6,8)]
XIPTAS_clean
62[8-(6),8-(6),8-(6),8-(6),8-(6),8-(6)]
1[6-(6,7)]
1[6-(6,6)]
6[1-(0),6-(6,6),7-(6)]
6[6-(1,6),6-(1,7),6-(8,8)]
6[1-(0),6-(6,6),6-(6,6)]
6[6-(6,6),8-(62),8-(62)]
6[6-(8,8),8-(62),8-(62)]
7[6-(1,6),6-(1,6)]
8[6-(6,8),62-(8,8,8,8,8)]
FEVDER_clean
27[7-(6,6),7-(6,6),8-(6),8-(6),8-(6)]
1[6-(6,6)]
1[6-(6,7)]
6[6-(6,6),8-(0),8-(27)]
6[6-(1,6),6-(1,6),6-(8,8)]
6[1-(0),6-(6,6),6-(6,6)]
6[6-(1,6),6-(1,6),6-(6,6)]
6[1-(0),6-(1,7),6-(6,6)]
6[1-(0),6-(1,6),7-(6)]
6[6-(6,6),8-(27),8-(27)]
6[1-(0),6-(1,6),7-(6,27)]
7[6-(1,6),6-(1,6)]
7[6-(1,6),6-(1,6),27-(7,8,8,8)]
8[6-(6,8),27-(7,7,8,8)]
8[6-(6,8)]
SOGWIV_charged
48[8-(6),8-(6),8-(6)]
6[6-(8,8),8-(48),8-(48)]
6[6-(8,8),8-(0),8-(0)]
6[6-(8,8),8-(0),8-(48)]
8[6-(6,8)]
8[6-(6,8),48-(8,8)]
8[1-(0),1-(0),1-(0)]
1[8-(1,1)]
MOXPUL_clean
29[8-(6),8-(6),8-(6),8-(6)]
1[6-(6,7)]
1[6-(6,6)]
1[6-(1,1,6)]
1[6-(1,6,8)]
6[6-(1,6),6-(1,6),6-(6,6)]
6[1-(0),6-(1,6),7-(6)]
6[1-(0),6-(1,7),6-(6,6)]
6[6-(1,6),6-(6,6),6-(6,6)]
6[6-(1,6),6-(1,6),8-(6)]
6[6-(1,1,1),6-(1,6),6-(6,6)]
6[1-(0),1-(0),1-(0),6-(6,6)]
6[1-(0),6-(6,6),6-(6,8)]
6[1-(0),6-(1,6),6-(6,8)]
6[1-(0),6-(1,6),6-(6,6)]
6[1-(0),1-(0),6-(6,6,6),8-(6)]
6[1-(0),1-(0),1-(0),6-(8,8)]
6[6-(1,1,1),8-(29),8-(29)]
6[6-(1,1,8),6-(1,1,8),6-(1,1,8),6-(1,1,8)]
7[6-(1,6),6-(1,6)]
8[6-(6,8),29-(8,8,8)]
8[6-(1,1,6),6-(6,6)]
TONBII_clean
26[8-(6),8-(6),8-(6,26),8-(6,26),8-(6,26),8-(6,26)]
1[6-(6,6)]
6[6-(6,6),8-(26),8-(26,26)]
6[6-(1,6),6-(1,6),6-(8,8)]
6[1-(0),6-(1,6),6-(6,6)]
6[6-(1,6),6-(1,6),6-(6,6)]
6[1-(0),6-(6,6),6-(6,6)]
8[6-(6,8),26-(8,8,8,8,8),26-(8,8,8,8,8)]
8[6-(6,8),26-(8,8,8,8,8)]
GATHAL_clean
21[8-(6),8-(6),8-(6),8-(6),8-(6),8-(6)]
1[6-(6,6)]
6[6-(6,6),8-(21),8-(21)]
6[6-(1,6),6-(1,6),6-(8,8)]
6[1-(0),6-(1,6),6-(6,6)]
8[6-(6,8),21-(8,8,8,8,8)]
COYTEQ_clean
57[7-(6,6),7-(6,6),8-(6),8-(6),8-(6),8-(6),8-(6,57),8-(6,57)]
1[8-(6)]
1[6-(6,6)]
6[6-(6,7),8-(57),8-(57)]
6[6-(6,7),8-(0),8-(57,57)]
6[6-(6,7),8-(0),8-(57)]
6[6-(6,7),8-(1),8-(57)]
6[6-(1,6),6-(8,8),7-(6,57)]
6[1-(0),6-(6,6),6-(6,7)]
6[6-(1,6),6-(1,6),6-(6,6)]
7[6-(6,6),6-(6,6),57-(7,8,8,8,8,8,8)]
8[6-(6,8),57-(7,7,8,8,8,8,8)]
8[6-(6,8),57-(7,7,8,8,8,8,8),57-(7,7,8,8,8,8,8)]
8[6-(6,8)]
8[1-(0),6-(6,8)]
ZAVMIU_clean
25[8-(6),8-(6)]
44[8-(6),8-(6),8-(6),8-(6),44-(8,8,8,8)]
44[8-(6),8-(6),8-(6),8-(6),8-(6),44-(8,8,8,8,8)]
6[8-(44),8-(44),8-(44)]
6[8-(25),8-(44),8-(44)]
8[6-(8,8),44-(8,8,8,44)]
8[6-(8,8),44-(8,8,8,8,44)]
8[6-(8,8),25-(8)]
HICVUM_clean
48[7-(6,6),7-(6,6),8-(6),8-(6),8-(6),8-(6)]
48[7-(6,7),7-(6,7),8-(6)]
1[6-(6,7)]
1[6-(6,6)]
6[1-(0),6-(6,7),7-(6,48)]
6[1-(0),6-(1,7),7-(6)]
6[1-(0),6-(1,7),7-(6,48)]
6[6-(1,7),6-(7,7),7-(6)]
6[6-(6,7),7-(6),7-(7,48)]
6[1-(0),6-(6,6),6-(6,6)]
6[6-(6,6),8-(48),8-(48)]
6[6-(1,6),6-(1,6),6-(8,8)]
6[6-(6,6),8-(0),8-(48)]
7[6-(1,6),6-(1,6),48-(7,8,8,8,8)]
7[6-(1,6),6-(6,6)]
7[6-(6,7),7-(6,48),48-(7,8)]
7[6-(6,7),6-(6,7)]
8[6-(6,8),48-(7,7,8,8,8)]
8[6-(6,8)]
8[6-(6,8),48-(7,7)]
PIFPIE_clean
30[8-(6),8-(6),8-(6),8-(6)]
1[6-(6,6)]
6[6-(6,6),8-(30),8-(30)]
6[6-(1,6),6-(1,6),6-(8,8)]
6[1-(0),6-(1,6),6-(6,6)]
6[1-(0),6-(1,6),6-(6,7)]
6[6-(1,6),6-(1,6),7-(6,6)]
7[6-(6,6),6-(6,6),6-(6,6)]
8[6-(6,8),30-(8,8,8)]
NIJZIP01_clean
60[8-(6),8-(6),8-(6),8-(6),8-(6),8-(6),8-(6,6),8-(6,6),8-(6,6)]
29[8-(6),8-(6),8-(6),8-(6)]
1[6-(1,6,8)]
6[6-(1,1,8),8-(29),8-(60)]
6[1-(0),1-(0),6-(8,8),8-(6,60)]
8[6-(6,8),60-(8,8,8,8,8,8,8,8)]
8[6-(6,8),29-(8,8,8)]
8[6-(1,1,6),6-(1,1,6),60-(8,8,8,8,8,8,8,8)]
XOVYUD_clean
48[8-(15),8-(15,48),8-(15,48),8-(6),17-(0),17-(48,48)]
48[8-(15),8-(15),8-(15,48),8-(15,48),17-(48,48),17-(48,48)]
48[8-(15,48),8-(15,48),8-(6),8-(6)]
15[6-(1,1,7),8-(48),8-(48,48),8-(48,48)]
15[6-(1,1,7),8-(48),8-(48),8-(48,48)]
1[7-(6,6,6)]
1[6-(1,7,15)]
1[6-(1,6,7)]
1[6-(1,6,6)]
1[6-(6,6,6)]
6[1-(0),1-(0),7-(1,6,6),15-(8,8,8)]
6[1-(0),1-(0),6-(1,1,6),7-(1,6,6)]
6[1-(0),1-(0),6-(1,1,7),6-(1,6,6)]
6[1-(0),6-(1,1,6),6-(1,1,6),6-(8,8)]
6[6-(1,6,6),8-(48),8-(48)]
6[6-(1,6,6),8-(0),8-(48)]
7[1-(0),6-(1,1,15),6-(1,1,6),6-(1,1,6)]
17[48-(8,8,8,8,17)]
17[48-(8,8,8,8,17),48-(8,8,8,8,17),48-(8,8,8,8,17)]
8[15-(6,8,8),48-(8,8,8,17,17)]
8[15-(6,8,8),48-(8,8,8,17,17),48-(8,8,8,17,17)]
8[15-(6,8,8),48-(8,8,8),48-(8,8,8,17,17)]
8[6-(6,8),48-(8,8,8)]
8[6-(6,8),48-(8,8,8,17,17)]
8[6-(6,8)]
MOQSIV_clean
48[7-(6,6),7-(6,6),8-(6),8-(6)]
1[6-(6,6)]
1[6-(7,7)]
1[6-(6,7)]
1[6-(1,6,7)]
6[6-(6,6),8-(0),8-(48)]
6[6-(1,6),6-(6,6),6-(8,8)]
6[1-(0),6-(6,6),6-(6,6)]
6[6-(1,6),6-(1,6),6-(6,6)]
6[1-(0),6-(1,6),6-(6,6)]
6[1-(0),7-(6,48),7-(6,6)]
6[1-(0),6-(1,7),7-(6,48)]
6[1-(0),6-(1,7),7-(6,6)]
6[1-(0),1-(0),6-(6,6),7-(6,6)]
6[6-(1,1,7),6-(1,6),6-(1,6)]
7[6-(1,6),6-(1,7),48-(7,8,8)]
7[6-(1,1,6),6-(1,6),6-(1,7)]
8[6-(6,8),48-(7,7,8)]
8[6-(6,8)]
KAPHAL_clean
58[8-(6),8-(6),8-(6),8-(6),8-(6,58),8-(6,58)]
6[6-(6),8-(58),8-(58,58)]
6[6-(6),6-(8,8)]
6[6-(6),8-(0),8-(58)]
6[6-(6),8-(58),8-(58)]
8[6-(6,8),58-(8,8,8,8,8),58-(8,8,8,8,8)]
8[6-(6,8),58-(8,8,8,8,8)]
8[6-(6,8)]
BEPMEQ_clean
30[7-(1,6,6),7-(6,6),8-(6),8-(6),17-(0)]
1[6-(6,7)]
1[6-(6,6)]
1[6-(1,6,7)]
1[6-(6,6,7)]
1[6-(1,1,6)]
1[7-(6,6,30)]
6[1-(0),6-(1,6),7-(6,30)]
6[1-(0),6-(1,7),6-(6,6)]
6[6-(1,1,7),6-(1,6),6-(1,6)]
6[1-(0),1-(0),6-(6,6),7-(1,6,30)]
6[1-(0),6-(1,1,1),6-(8,8),7-(1,6,30)]
6[6-(1,6,7),8-(30),8-(30)]
6[1-(0),1-(0),1-(0),6-(1,6,7)]
7[1-(0),6-(1,1,6),6-(1,6,6),30-(7,8,8,17)]
7[6-(1,6),6-(1,6),30-(7,8,8,17)]
17[30-(7,7,8,8)]
8[6-(6,8),30-(7,7,8,17)]
RACHUA01_clean
30[8-(30,30,30),8-(6),8-(6),8-(6)]
1[6-(6,6)]
1[6-(1,6,6)]
6[6-(1,6),6-(1,6),6-(8,8)]
6[1-(0),6-(6,6),6-(6,6)]
6[6-(1,1,6),6-(1,6),6-(6,6)]
6[1-(0),6-(1,6),6-(6,6)]
6[1-(0),1-(0),6-(6,6),6-(6,6,6)]
6[6-(1,1,6),6-(1,1,6),6-(1,1,6),6-(1,1,6)]
6[6-(6,6),8-(30),8-(30)]
8[6-(6,8),30-(8,8,8)]
8[30-(8,8,8),30-(8,8,8),30-(8,8,8),30-(8,8,8)]
RAVWIW_clean
12[8-(6),8-(6,12),8-(6,12),8-(6,12),8-(6,12)]
1[6-(1,1,6)]
1[6-(6,6)]
6[1-(0),1-(0),1-(0),6-(6,6)]
6[6-(1,1,1),6-(1,6),6-(6,6)]
6[1-(0),6-(6,6),6-(6,6)]
6[6-(1,6),6-(6,6),6-(6,6)]
6[1-(0),6-(1,6),6-(6,6)]
6[6-(1,6),6-(1,6),6-(6,6)]
6[1-(0),6-(6,6),6-(6,8)]
6[6-(1,6),6-(6,6),8-(12,12)]
6[6-(1,6),6-(6,8),6-(8,8)]
6[6-(6,6),8-(12),8-(12,12)]
8[6-(6,6),12-(8,8,8,8),12-(8,8,8,8)]
8[6-(6,8),12-(8,8,8,8),12-(8,8,8,8)]
8[6-(6,8),12-(8,8,8,8)]
RESWOC_clean
68[8-(6),8-(6),8-(6),8-(6),8-(6),8-(6,68),8-(6,68)]
6[6-(6,6),8-(68),8-(68)]
6[6-(6,9),6-(6,9),6-(8,8)]
6[6-(6,6),6-(6,9),9-(0)]
6[6-(6,6),8-(68),8-(68,68)]
8[6-(6,8),68-(8,8,8,8,8,8)]
8[6-(6,8),68-(8,8,8,8,8,8),68-(8,8,8,8,8,8)]
9[6-(6,6)]
NIZZOM_clean
30[7-(6,6),7-(6,6),53-(0),53-(0)]
1[6-(6,7)]
1[6-(6,6)]
6[1-(0),6-(1,6),7-(6,30)]
6[1-(0),6-(1,7),6-(6,6)]
6[6-(1,6),6-(1,6),6-(7,7)]
6[6-(6,6),7-(6),7-(6)]
53[30-(7,7,53)]
7[6-(1,6),6-(1,6),30-(7,53,53)]
7[6-(6,7),6-(6,7)]
MAZJAY_clean
63[8-(6),8-(6),8-(6),8-(6),8-(6),8-(6),8-(6,6),8-(6,6),8-(6,6)]
63[8-(6),8-(6),8-(6),8-(6),8-(6),8-(6)]
1[6-(1,6,8)]
6[6-(1,1,8),8-(63),8-(63)]
6[1-(0),1-(0),6-(8,8),8-(6,63)]
8[6-(6,8),63-(8,8,8,8,8,8,8,8)]
8[6-(6,8),63-(8,8,8,8,8)]
8[6-(1,1,6),6-(1,1,6),63-(8,8,8,8,8,8,8,8)]
UVEVUN_clean
29[8-(6),8-(6),8-(6),8-(6)]
29[7-(6,6),8-(6),8-(6),8-(6),8-(6)]
1[6-(6,6)]
1[6-(6,7)]
6[6-(1,6),6-(1,6),6-(8,8)]
6[1-(0),6-(6,6),6-(6,6)]
6[6-(6,6),8-(29),8-(29)]
6[6-(1,6),6-(1,6),6-(6)]
6[6-(1,6),6-(1,7),6-(6)]
6[6-(6),6-(6,6)]
6[1-(0),6-(6,6),7-(6,29)]
7[6-(1,6),6-(1,6),29-(8,8,8,8)]
8[6-(6,8),29-(8,8,8)]
8[6-(6,8),29-(7,8,8,8)]
WEHJAW_clean
30[8-(6),8-(6),8-(6),8-(6)]
1[6-(6,6)]
1[6-(1,6,8)]
6[6-(1,6),6-(1,6),8-(6)]
6[6-(1,6),6-(1,6),6-(8,8)]
6[1-(0),6-(6,6),6-(6,8)]
6[1-(0),1-(0),6-(6,6,6),8-(6)]
6[1-(0),6-(6,6),6-(6,6)]
6[6-(6,6),8-(30),8-(30)]
6[6-(1,1,8),6-(1,1,8),6-(1,1,8),6-(1,1,8)]
8[6-(1,1,6),6-(6,6)]
8[6-(6,8),30-(8,8,8)]
OVICUS_clean
30[7-(6,6),8-(6),8-(6),8-(6),8-(6)]
1[6-(6,7)]
1[6-(6,6)]
6[6-(6,6),8-(30),8-(30)]
6[6-(1,6),6-(1,7),6-(8,8)]
6[1-(0),6-(6,6),7-(6,30)]
6[1-(0),6-(1,6),6-(6,6)]
6[1-(0),6-(1,6),6-(7,16)]
6[6-(1,6),7-(6,30),16-(16)]
6[6-(1,6),7-(6),16-(16)]
6[1-(0),6-(6,6),7-(6)]
16[6-(6,7),16-(6)]
7[6-(1,6),6-(6,16)]
7[6-(1,6),6-(6,16),30-(8,8,8,8)]
8[6-(6,8),30-(7,8,8,8)]
FIFPOA_clean
63[8-(6),8-(6),8-(6),8-(6,63),8-(6,63),8-(6,63),8-(6,63)]
6[8-(63),8-(63,63),8-(63,63)]
6[6-(6),6-(8,8)]
6[6-(6),8-(63),8-(63)]
8[6-(8,8),63-(8,8,8,8,8,8),63-(8,8,8,8,8,8)]
8[6-(8,8),63-(8,8,8,8,8,8)]
8[6-(6,8),63-(8,8,8,8,8,8)]
XOKHIP_clean
62[8-(6),8-(6),8-(6),8-(6),8-(6),8-(6),8-(6)]
30[8-(6),8-(6),8-(6)]
1[6-(6,6)]
6[6-(1,6),6-(1,6),6-(8,8)]
6[1-(0),6-(6,6),6-(6,6)]
6[1-(0),6-(6,35),6-(6,6)]
6[6-(1,6),6-(1,6),35-(0)]
6[6-(6,6),8-(30),8-(62)]
6[6-(6,6),8-(62),8-(62)]
35[6-(6,6)]
8[6-(6,8),62-(8,8,8,8,8,8)]
8[6-(6,8),30-(8,8)]
SATNOR01_clean
27[8-(6),8-(6,27),8-(6,27),8-(6,27),8-(6,27)]
1[6-(6,6)]
6[6-(6,6),8-(27),8-(27,27)]
6[6-(1,6),6-(6,8),6-(8,8)]
6[6-(1,6),6-(6,6),8-(27,27)]
6[1-(0),6-(6,6),6-(6,8)]
8[6-(6,8),27-(8,8,8,8)]
8[6-(6,8),27-(8,8,8,8),27-(8,8,8,8)]
8[6-(6,6),27-(8,8,8,8),27-(8,8,8,8)]
UKUBIM_clean
48[7-(6,6),7-(6,6),7-(6,6),7-(6,6),16-(1),16-(1)]
1[6-(6,7)]
1[6-(6,6)]
1[6-(1,6,8)]
1[16-(48)]
6[1-(0),6-(1,6),7-(6,48)]
6[1-(0),6-(1,7),6-(6,8)]
6[6-(1,6),6-(1,6),8-(6)]
6[1-(0),1-(0),6-(6,6,6),8-(6)]
6[6-(1,1,8),6-(1,1,8),6-(1,1,8),6-(1,1,8)]
16[1-(0),48-(7,7,7,7,16)]
7[6-(1,6),6-(1,6),48-(7,7,7,16,16)]
8[6-(1,1,6),6-(6,6)]
RAGREY_charged
29[7-(6,6),7-(6,6),7-(6,6),7-(6,6)]
1[6-(6,7)]
1[6-(6,6)]
6[1-(0),6-(1,6),7-(6,29)]
6[1-(0),6-(1,7),6-(6,6)]
6[6-(1,6),6-(1,6),6-(6,6)]
7[6-(1,6),6-(1,6),29-(7,7,7)]
VEQBID_clean
28[8-(1,28,28),8-(1,28,28),8-(6),8-(6),8-(6,28),8-(6,28)]
28[7-(1,1,6),8-(1,28,28),8-(6),8-(6,28),8-(6,28),8-(6,28)]
28[7-(1,1,6),7-(1,1,6),8-(6),8-(6),8-(6,28),8-(6,28)]
1[7-(1,6,28)]
1[6-(6,6,7)]
1[6-(1,6,6)]
1[8-(28,28,28)]
6[6-(1,6,7),8-(28),8-(28,28)]
6[1-(0),6-(1,1,6),6-(8,8),7-(1,1,28)]
6[1-(0),1-(0),6-(1,6,7),6-(8,8)]
6[6-(1,1,6),8-(28),8-(28,28)]
6[6-(1,1,6),8-(0),8-(28)]
7[1-(0),1-(0),6-(1,6,6),28-(8,8,8,8,8)]
7[1-(0),1-(0),6-(1,6,6),28-(7,8,8,8,8)]
8[6-(6,8),28-(7,8,8,8,8),28-(8,8,8,8,8)]
8[6-(6,8),28-(7,8,8,8,8)]
8[6-(6,8),28-(8,8,8,8,8)]
8[6-(6,8),28-(7,7,8,8,8),28-(7,8,8,8,8)]
8[6-(6,8),28-(7,7,8,8,8)]
8[6-(6,8)]
8[1-(0),28-(7,8,8,8,8),28-(8,8,8,8,8),28-(8,8,8,8,8)]
LEVNOQ_clean
12[8-(6),8-(6),8-(6)]
12[8-(6),8-(6),8-(6),8-(6),8-(6),8-(6)]
1[6-(6,6)]
6[6-(1,6),6-(1,6),6-(6,6)]
6[1-(0),6-(6,6),6-(6,6)]
6[6-(1,6),6-(1,6),6-(8,8)]
6[1-(0),6-(1,6),6-(6,6)]
6[6-(6,6),8-(12),8-(12)]
8[6-(6,8),12-(8,8)]
8[6-(6,8),12-(8,8,8,8,8)]
EBIHII_clean
26[8-(6),8-(6),8-(6),8-(6),8-(6,26)]
26[8-(6),8-(6),8-(6),8-(6)]
26[8-(6),8-(6),8-(6),8-(6),8-(6,26),8-(6,26)]
1[6-(6,6)]
1[6-(1,1,6)]
6[6-(1,6),6-(1,6),6-(8,8)]
6[1-(0),6-(6,6),6-(6,6)]
6[6-(6,6),8-(26),8-(26)]
6[6-(1,1,1),8-(26),8-(26,26)]
6[1-(0),1-(0),1-(0),6-(8,8)]
8[6-(6,8),26-(8,8,8,8,8)]
8[6-(6,8),26-(8,8,8,8)]
8[6-(6,8),26-(8,8,8)]
8[6-(6,8),26-(8,8,8,8),26-(8,8,8,8,8)]
XAFFUH_clean
29[8-(6),8-(6),8-(6),8-(6)]
1[6-(6,6)]
6[1-(0),6-(1,6),6-(6,6)]
6[6-(1,6),6-(1,6),6-(8,8)]
6[6-(1,6),6-(1,6),7-(6,6)]
6[1-(0),6-(1,6),6-(6,7)]
6[6-(6,6),8-(29),8-(29)]
6[6-(1,6),6-(1,6),6-(6,6)]
7[6-(6,6),6-(6,6),6-(6,6)]
8[6-(6,8),29-(8,8,8)]
TEWFUY_clean
29[7-(6,6),7-(6,6),8-(6),8-(6)]
1[6-(6,7)]
1[6-(6,6)]
1[6-(1,6,7)]
6[1-(0),6-(1,6),7-(6,29)]
6[1-(0),6-(1,7),6-(6,6)]
6[6-(1,1,7),6-(1,6),6-(1,6)]
6[1-(0),1-(0),6-(6,6),7-(6,6)]
6[6-(6,6),7-(6,6),8-(0)]
6[6-(1,6),6-(6,6),6-(7,8)]
6[1-(0),6-(6,6),6-(6,6)]
6[6-(6,6),8-(0),8-(29)]
6[6-(1,6),6-(6,6),6-(8,8)]
6[1-(0),6-(1,6),6-(6,6)]
6[1-(0),6-(1,6),6-(1,6)]
7[6-(1,6),6-(1,6),29-(7,8,8)]
7[6-(1,1,6),6-(6,8),6-(6,8)]
8[6-(6,8),29-(7,7,8)]
8[6-(6,8)]
8[6-(6,7)]
EBEMEE_clean
48[7-(6,6),7-(6,6),8-(6),8-(6,48),8-(6,48)]
1[6-(6,7)]
1[6-(6,6)]
6[6-(6,7),6-(8,8),7-(6)]
6[1-(0),6-(1,7),7-(6)]
6[6-(6,7),8-(0),8-(48)]
6[6-(6,7),8-(0),8-(48,48)]
6[1-(0),6-(1,6),7-(6,48)]
6[1-(0),6-(1,7),6-(6,7)]
6[6-(1,6),6-(1,6),7-(7)]
7[6-(1,6),6-(6,6)]
7[6-(1,6),6-(1,6),48-(7,8,8,8)]
7[6-(6,6),7-(6)]
8[6-(6,8),48-(7,7,8,8)]
8[6-(6,8)]
8[6-(6,8),48-(7,7,8,8),48-(7,7,8,8)]
EXUMOZ_clean
25[7-(6,6),7-(6,6),8-(6),8-(6),8-(6),8-(6)]
1[6-(6,6)]
1[6-(6,7)]
6[6-(1,6),6-(6,7),7-(6,25)]
6[1-(0),6-(6,6),6-(6,7)]
6[6-(1,6),6-(1,6),6-(8,8)]
6[1-(0),6-(1,7),6-(6,6)]
6[1-(0),6-(1,6),7-(6,25)]
6[6-(6,6),8-(25),8-(25)]
7[6-(1,6),6-(6,6),25-(7,8,8,8,8)]
8[6-(6,8),25-(7,7,8,8,8)]
DIBWUI_clean
65[8-(6),8-(6),8-(6),8-(6),8-(6),8-(6),8-(6,65),8-(6,65)]
29[7-(6,6),7-(6,6),7-(6,7),7-(6,7)]
1[6-(6,7)]
1[6-(6,6)]
6[6-(6,7),6-(8,8),7-(7,29)]
6[6-(6,7),8-(0),8-(65)]
6[6-(6,7),8-(65),8-(65,65)]
6[1-(0),6-(1,6),7-(6,29)]
6[1-(0),6-(1,7),6-(6,6)]
6[6-(1,6),6-(1,6),6-(8,8)]
6[6-(6,6),8-(65),8-(65)]
7[6-(6,6),7-(7),29-(7,7,7)]
7[7-(6,29),7-(6,29)]
7[6-(1,6),6-(1,6),29-(7,7,7)]
8[6-(6,8)]
8[6-(6,8),65-(8,8,8,8,8,8,8)]
8[6-(6,8),65-(8,8,8,8,8,8,8),65-(8,8,8,8,8,8,8)]
VAGMAT_clean
30[8-(6),8-(6),8-(6),8-(6)]
1[6-(6,6)]
6[6-(6,6),8-(30),8-(30)]
6[1-(0),6-(1,6),6-(6,7)]
6[6-(1,6),6-(1,6),7-(6,6)]
6[1-(0),6-(1,6),6-(6,6)]
6[6-(1,6),6-(1,6),6-(8,8)]
6[6-(1,6),6-(1,6),6-(6,6)]
7[6-(6,6),6-(6,6),6-(6,6)]
8[6-(6,8),30-(8,8,8)]
YAZWOM_clean
29[7-(1,1,6),8-(6),8-(6),17-(0)]
1[6-(1,1,6)]
1[7-(6,6)]
1[6-(6,6,7)]
1[7-(1,6,29)]
6[6-(1,6,7),8-(0),8-(29)]
6[1-(0),6-(1,1,1),6-(8,8),7-(1,6)]
6[1-(0),1-(0),1-(0),6-(1,6,7)]
6[6-(6,6,7),7-(1,6),8-(29)]
6[6-(1,1,1),6-(1,1,1),6-(7,8),7-(1,1,29)]
6[1-(0),1-(0),1-(0),6-(6,6,7)]
7[1-(0),1-(0),6-(6,6,6),29-(8,8,17)]
7[1-(0),6-(1,6,6),6-(6,8)]
17[29-(7,8,8)]
8[6-(6,8),29-(7,8,17)]
8[6-(6,7),29-(7,8,17)]
8[6-(6,8)]
TEJGEW_clean
64[7-(6,6),7-(6,6),8-(6),8-(6),8-(6),8-(6),8-(6),8-(6),8-(6)]
64[8-(6),8-(6),8-(6),8-(6),8-(6)]
1[7-(6,6)]
1[6-(1,1,6)]
6[6-(1,1,1),7-(1,6),7-(6,64)]
6[6-(6,7),6-(8,8),7-(6,64)]
6[6-(6,7),6-(8,8),7-(1,6)]
6[1-(0),1-(0),1-(0),6-(7,7)]
6[6-(6,7),8-(64),8-(64)]
6[6-(8,8),8-(64),8-(64)]
7[6-(6,6),6-(6,7),64-(7,8,8,8,8,8,8,8)]
7[1-(0),6-(6,6),6-(6,7)]
8[6-(6,8),64-(7,7,8,8,8,8,8,8)]
8[6-(6,8),64-(8,8,8,8)]
NANZOS_clean
64[7-(6,6),7-(6,6),8-(6),8-(6),8-(6),8-(6)]
64[7-(6,6),7-(6,6),8-(6),8-(6),8-(6),8-(6,64),8-(6,64)]
1[6-(7,7)]
6[6-(6,7),8-(64),8-(64,64)]
6[6-(6,7),6-(8,8),7-(6,64)]
6[6-(6,7),8-(64),8-(64)]
6[1-(0),7-(6,64),7-(6,64)]
7[6-(1,7),6-(6,6),64-(7,8,8,8,8)]
7[6-(1,7),6-(6,6),64-(7,8,8,8,8,8)]
8[6-(6,8),64-(7,7,8,8,8)]
8[6-(6,8),64-(7,7,8,8,8,8),64-(7,7,8,8,8,8)]
8[6-(6,8),64-(7,7,8,8,8,8)]
VUDQOB_clean
70[8-(6),8-(6),8-(6),8-(6),8-(6),8-(6,70),8-(6,70)]
70[8-(6),8-(6),8-(6),8-(6),8-(6),8-(6),8-(6)]
70[8-(6),8-(6),8-(6),8-(6),8-(6)]
1[6-(6,6)]
6[6-(6,6),8-(70),8-(70,70)]
6[6-(1,6),6-(1,6),6-(8,8)]
6[1-(0),6-(1,6),6-(6,6)]
6[6-(6,6),8-(70),8-(70)]
8[6-(6,8),70-(8,8,8,8,8,8),70-(8,8,8,8,8,8)]
8[6-(6,8),70-(8,8,8,8,8,8)]
8[6-(6,8),70-(8,8,8,8)]
GADMAA_clean
64[8-(6),8-(6),8-(6),8-(6),8-(6),8-(6),8-(6,6),8-(6,6),8-(6,6)]
30[8-(6),8-(6),8-(6),8-(6)]
1[6-(1,6,8)]
6[6-(1,1,8),8-(30),8-(64)]
6[1-(0),1-(0),6-(8,8),8-(6,64)]
8[6-(6,8),64-(8,8,8,8,8,8,8,8)]
8[6-(6,8),30-(8,8,8)]
8[6-(1,1,6),6-(1,1,6),64-(8,8,8,8,8,8,8,8)]
HORCOH_clean
70[7-(6,6),8-(6),8-(6),8-(6),8-(6),8-(6)]
1[6-(6,7)]
6[6-(6,7),8-(0),8-(70)]
6[6-(6,7),6-(8,8),7-(6,70)]
6[6-(6,7),6-(8,8),7-(6)]
6[6-(6,7),8-(70),8-(70)]
6[1-(0),6-(6,7),7-(6)]
6[6-(1,7),6-(8,8),7-(6,70)]
7[6-(6,6),6-(6,6),70-(8,8,8,8,8)]
7[6-(1,6),6-(6,6)]
8[6-(6,8),70-(7,8,8,8,8)]
8[6-(6,8)]
WEBREC_clean
30[7-(6,6),8-(6),8-(6),8-(6),8-(6)]
1[6-(6,7)]
1[6-(6,6)]
6[1-(0),6-(1,6),7-(6,30)]
6[1-(0),6-(1,7),6-(6,6)]
6[6-(1,6),6-(1,6),6-(6,6)]
6[6-(6,6),8-(30),8-(30)]
6[6-(1,6),6-(1,6),6-(8,8)]
6[1-(0),6-(1,6),6-(6,6)]
6[1-(0),6-(1,6),6-(1,6)]
6[1-(0),6-(1,6),6-(6,8)]
6[6-(1,6),6-(1,6),8-(6)]
6[1-(0),6-(6,6),6-(6,8)]
7[6-(1,6),6-(1,6),30-(8,8,8,8)]
8[6-(6,8),30-(7,8,8,8)]
8[6-(6,6),6-(6,6)]
DARSEV_clean
48[7-(6,6),7-(6,6),17-(48),17-(48),17-(48),17-(48)]
48[7-(6,6),17-(48),17-(48),17-(48),17-(48)]
1[6-(6,7)]
1[6-(6,6)]
6[1-(0),6-(1,6),7-(6,48)]
6[1-(0),6-(1,7),6-(6,6)]
6[6-(1,6),6-(1,6),6-(6,6)]
6[6-(1,6),6-(6,6),6-(6,6)]
6[1-(0),6-(6,17),6-(6,6)]
6[6-(1,6),6-(1,6),17-(0)]
6[1-(0),6-(1,6),6-(6,17)]
6[1-(0),6-(1,6),6-(6,6)]
6[6-(6,6),6-(6,6),6-(6,8)]
6[6-(1,6),6-(6,6),8-(0)]
6[1-(0),6-(6,6),6-(6,8)]
6[1-(0),6-(1,6),7-(6)]
7[6-(1,6),6-(1,6),48-(7,17,17,17,17)]
7[6-(1,6),6-(1,6)]
7[6-(1,6),6-(1,6),48-(17,17,17,17)]
17[48-(7,17,17,17),48-(7,7,17,17,17)]
17[6-(6,6)]
17[48-(7,7,17,17,17),48-(7,7,17,17,17)]
8[6-(6,6)]
KIJRUS_clean
29[8-(6),8-(6),8-(6),8-(6)]
1[6-(6,6)]
6[6-(6,6),8-(29),8-(29)]
6[6-(1,6),6-(1,6),6-(8,8)]
6[1-(0),6-(1,6),6-(6,6)]
6[6-(1,6),6-(1,6),6-(6,6)]
6[1-(0),6-(6,6),6-(6,6)]
8[6-(6,8),29-(8,8,8)]
FIFPAM_clean
28[7-(6,6),7-(6,6),8-(6),8-(6)]
1[6-(6,7)]
1[6-(6,6)]
1[6-(8,8)]
6[1-(0),6-(1,6),7-(6,28)]
6[1-(0),6-(1,7),6-(6,6)]
6[6-(1,6),6-(1,6),6-(6,6)]
6[1-(0),8-(28),8-(28)]
7[6-(1,6),6-(1,6),28-(7,8,8)]
8[6-(1,8),28-(7,7,8)]
KEYDEZ_clean
28[7-(6,6),7-(6,6),8-(1,1,28),8-(6),8-(6),8-(6)]
1[8-(1,28,28)]
1[6-(6,6)]
1[6-(6,7)]
6[6-(6,6),8-(0),8-(28)]
6[6-(1,6),6-(1,6),6-(8,8)]
6[1-(0),6-(6,6),6-(6,6)]
6[1-(0),6-(6,35),6-(6,6)]
6[6-(1,6),6-(1,6),35-(0)]
6[6-(6,6),8-(28),8-(28)]
6[1-(0),6-(1,6),7-(6,28)]
6[1-(0),6-(1,7),6-(6,16)]
6[6-(1,6),6-(1,6),16-(6)]
16[6-(6,6),6-(6,6)]
35[6-(6,6)]
7[6-(1,6),6-(1,6),28-(7,8,8,8,8)]
8[6-(6,8),28-(7,7,8,8,8)]
8[6-(6,8)]
8[1-(0),1-(0),28-(7,7,8,8,8),28-(7,7,8,8,8)]
LEMVOP_clean
59[7-(6,6),7-(6,6),7-(6,6),7-(6,6),7-(6,6),7-(6,6)]
59[7-(6,6),7-(6,6),7-(6,6),7-(6,6)]
1[6-(7,7)]
1[6-(6,7)]
1[7-(6,6)]
6[1-(0),7-(6,59),7-(6,59)]
6[1-(0),6-(1,7),7-(6,59)]
6[1-(0),7-(1,6),7-(6)]
6[1-(0),6-(1,7),7-(6)]
6[1-(0),6-(1,7),7-(1,6)]
6[1-(0),7-(6),7-(6,59)]
7[6-(1,6),6-(1,7),59-(7,7,7,7,7)]
7[6-(1,6),6-(1,7),59-(7,7,7)]
7[6-(1,6),6-(1,7)]
7[1-(0),6-(1,6),6-(1,7)]
PECMOB_clean
62[8-(6),8-(6),8-(6),8-(6),8-(6),8-(6),8-(6)]
27[7-(6,6),7-(6,6),8-(6),8-(6)]
1[6-(6,6)]
1[6-(6,7)]
1[7-(6,6)]
6[6-(1,6),6-(1,6),6-(8,8)]
6[1-(0),6-(6,6),6-(6,7)]
6[6-(1,6),6-(1,6),7-(1,6)]
6[1-(0),6-(6,6),6-(6,6)]
6[6-(6,6),8-(62),8-(62)]
6[6-(6,6),8-(27),8-(62)]
6[6-(6,6),7-(1,6),8-(0)]
6[6-(1,6),6-(1,6),6-(7,8)]
6[1-(0),6-(1,7),6-(6,6)]
6[1-(0),6-(1,6),7-(6)]
6[1-(0),6-(1,6),7-(6,27)]
7[1-(0),6-(6,6),6-(6,8)]
7[6-(1,6),6-(1,6)]
7[6-(1,6),6-(1,6),27-(7,8,8)]
8[6-(6,8),27-(7,7,8)]
8[6-(6,8),62-(8,8,8,8,8,8)]
8[6-(6,7)]
KINNUS_charged
29[7-(6),7-(6),7-(6),7-(6)]
6[6-(6,6),6-(6,9),9-(0)]
6[6-(6,6),6-(6,9),6-(6,9)]
6[6-(6,6),6-(7),6-(7)]
6[6-(6,6),7-(29)]
6[1-(0),6-(1,6),6-(6,15)]
6[6-(1,6),6-(1,6),15-(6,6,6)]
6[1-(0),6-(1,6),6-(1,6)]
6[1-(0),1-(0),1-(0),15-(6,6,6)]
7[6-(6),29-(7,7,7)]
9[6-(6,6)]
15[6-(1,1,1),6-(6,6),6-(6,6),6-(6,6)]
1[6-(6,6)]
1[6-(1,1,15)]
DARFEJ_clean
67[8-(15),8-(6),8-(6),8-(6),8-(6),8-(6),8-(6),8-(6)]
15[6-(6,6),6-(6,6),6-(6,6),8-(67)]
1[6-(6,6)]
1[6-(8,8)]
6[6-(1,6),6-(1,6),15-(6,6,8)]
6[1-(0),6-(1,6),6-(6,15)]
6[1-(0),6-(1,6),6-(6,6)]
6[6-(1,6),6-(1,6),6-(8,8)]
6[6-(6,6),8-(67),8-(67)]
6[1-(0),8-(67),8-(67)]
8[6-(6,8),67-(8,8,8,8,8,8,8)]
8[15-(6,6,6),67-(8,8,8,8,8,8,8)]
8[6-(1,8),67-(8,8,8,8,8,8,8)]
NIVNOW_clean
29[7-(6),7-(6),7-(6,6),7-(6,6)]
29[7-(6),7-(6),7-(6),7-(6)]
1[6-(6,7)]
1[6-(6,6)]
1[6-(7,7)]
74[6-(7),6-(7),6-(7),6-(7),6-(7),6-(7),6-(7),6-(7)]
6[7-(29),74-(6,6,6,6,6,6,6)]
6[7-(0),74-(6,6,6,6,6,6,6)]
6[1-(0),6-(1,6),7-(6,29)]
6[1-(0),6-(1,7),6-(1,7)]
6[1-(0),7-(6,29),7-(6,29)]
7[6-(74),29-(7,7,7)]
7[6-(74)]
7[6-(1,6),6-(1,7),29-(7,7,7)]
YUVGOL_clean
30[6-(6),6-(6),7-(6,6),7-(6,6)]
1[6-(6,7)]
1[6-(6,6)]
6[1-(0),6-(1,6),7-(6,30)]
6[1-(0),6-(1,7),6-(6,6)]
6[6-(1,6),6-(1,6),6-(7,7)]
6[6-(6,6),7-(6),7-(6)]
6[6-(30),30-(6,7,7)]
7[6-(1,6),6-(1,6),30-(6,6,7)]
7[6-(6,7),6-(6,7)]
OKIJUO_charged
47[7-(6),7-(6),7-(6)]
1[6-(6,6)]
6[6-(6,6),7-(47)]
6[6-(1,6),6-(1,6),6-(7)]
6[1-(0),6-(1,6),6-(6,6)]
6[1-(0),6-(1,6),6-(6,7)]
6[6-(1,6),6-(1,6),7-(6,6)]
7[6-(6),47-(7,7)]
7[6-(6,6),6-(6,6),6-(6,6)]
5[9-(0),9-(0),9-(0),9-(0)]
9[5-(9,9,9)]
TEWGEJ_clean
29[7-(6,6),7-(6,6),8-(6),8-(6)]
1[6-(6,7)]
1[6-(6,6)]
1[6-(1,6,7)]
6[1-(0),6-(1,6),7-(6,29)]
6[1-(0),6-(1,7),6-(6,6)]
6[6-(1,1,7),6-(1,6),6-(1,6)]
6[1-(0),1-(0),6-(6,6),7-(6,6)]
6[6-(6,6),7-(6,6),8-(0)]
6[6-(1,6),6-(6,6),6-(7,8)]
6[1-(0),6-(6,6),6-(6,6)]
6[6-(6,6),8-(0),8-(29)]
6[6-(1,6),6-(6,6),6-(8,8)]
6[1-(0),6-(1,6),6-(6,6)]
6[1-(0),6-(1,6),6-(1,6)]
7[6-(1,6),6-(1,6),29-(7,8,8)]
7[6-(1,1,6),6-(6,8),6-(6,8)]
8[6-(6,7)]
8[6-(6,8),29-(7,7,8)]
8[6-(6,8)]
LUVTEC_clean
30[7-(6,6),8-(6),8-(6),8-(6),8-(6,30)]
30[8-(6),8-(6),8-(6,30),8-(6,30)]
1[6-(6,6)]
1[6-(6,7)]
1[6-(6,6,8)]
1[6-(1,1,6)]
6[6-(1,6),6-(1,6),6-(8,8)]
6[1-(0),6-(1,6),6-(6,6)]
6[6-(1,6),6-(1,6),6-(6,6)]
6[1-(0),6-(1,7),6-(6,6)]
6[1-(0),6-(1,6),7-(6,30)]
6[6-(6,6),8-(30),8-(30)]
6[1-(0),6-(1,1,1),6-(8,8),8-(30,30)]
6[6-(1,6,8),8-(30),8-(30)]
6[1-(0),1-(0),1-(0),6-(1,6,8)]
7[6-(1,6),6-(1,6),30-(8,8,8,8)]
8[6-(6,8),30-(7,8,8,8)]
8[6-(6,8),30-(8,8,8)]
8[6-(1,6,6),30-(7,8,8,8),30-(8,8,8)]
LAGPAM_clean
39[8-(6),8-(6),8-(6),8-(6),8-(6),8-(6,39),8-(6,39)]
1[6-(6,6)]
6[6-(1,6),6-(1,6),6-(8,8)]
6[1-(0),6-(1,6),6-(6,6)]
6[6-(6,6),8-(39),8-(39,39)]
6[6-(6,6),8-(39),8-(39)]
8[6-(6,8),39-(8,8,8,8,8,8),39-(8,8,8,8,8,8)]
8[6-(6,8),39-(8,8,8,8,8,8)]
XOJXAW_charged
30[8-(15),8-(15),8-(15),8-(6)]
30[8-(15),8-(15),8-(15,30),8-(6)]
30[8-(15),8-(15,30),8-(6),8-(6)]
30[8-(15),8-(15),8-(6),8-(6)]
15[6-(6,6),8-(30),8-(30),8-(30)]
15[6-(6,6),8-(30),8-(30),8-(30,30)]
1[6-(6,6)]
1[7-(6,6,6)]
1[6-(1,6,7)]
1[6-(1,1,6)]
6[6-(1,6),6-(1,6),15-(8,8,8)]
6[1-(0),6-(1,6),6-(6,15)]
6[1-(0),6-(1,6),6-(6,6)]
6[6-(1,6),6-(1,6),6-(8,8)]
6[6-(6,6),8-(30),8-(30)]
6[1-(0),1-(0),6-(1,1,1),7-(1,6,6)]
6[1-(0),1-(0),1-(0),6-(1,1,7)]
8[15-(6,8,8),30-(8,8,8)]
8[6-(6,8),30-(8,8,8)]
8[15-(6,8,8),30-(8,8,8),30-(8,8,8)]
7[1-(0),6-(1,1,6),6-(1,1,6),6-(1,1,6)]
ABAVOP_clean
27[7-(6,6),7-(6,6),8-(6),8-(6),8-(6),8-(6)]
27[8-(6),8-(6),8-(6),8-(6)]
1[6-(6,7)]
1[6-(6,6)]
6[1-(0),6-(1,6),7-(6)]
6[1-(0),6-(1,7),6-(6,6)]
6[6-(1,6),6-(1,6),6-(8,8)]
6[6-(6,6),8-(27),8-(27)]
6[1-(0),6-(1,6),7-(6,27)]
7[6-(1,6),6-(1,6)]
7[6-(1,6),6-(1,6),27-(7,8,8,8,8)]
8[6-(6,8),27-(8,8,8)]
8[6-(6,8),27-(7,7,8,8,8)]
ECODEG_clean
48[7-(6,6),7-(6,6),8-(6),8-(6),8-(6)]
1[6-(6,7)]
1[6-(6,6)]
6[1-(0),6-(1,6),7-(6,48)]
6[1-(0),6-(1,7),6-(6,6)]
6[6-(1,6),6-(1,6),6-(8,8)]
6[6-(6,6),8-(0),8-(48)]
6[6-(6,6),8-(48),8-(48)]
7[6-(1,6),6-(1,6),48-(7,8,8,8)]
8[6-(6,8)]
8[6-(6,8),48-(7,7,8,8)]
MAFJIO_clean
29[8-(6),8-(6),8-(6),8-(6)]
1[6-(6,6)]
1[6-(1,6,8)]
1[6-(1,6,6)]
6[6-(6,6),8-(29),8-(29)]
6[1-(0),6-(6,6),6-(6,8)]
6[6-(1,6),6-(1,6),6-(8,8)]
6[1-(0),6-(6,6),6-(6,6)]
6[6-(1,6),6-(1,6),8-(6)]
6[1-(0),1-(0),6-(1,1,6),8-(6)]
6[1-(0),1-(0),6-(1,1,8),6-(1,1,8)]
8[6-(6,8),29-(8,8,8)]
8[6-(1,1,6),6-(6,6)]
REYPIW_clean
30[7-(6,6),7-(6,6),8-(6),8-(6),8-(6),8-(6)]
30[7-(6,6),7-(6,6),7-(6,7),7-(6,7),8-(6),8-(6)]
1[6-(6,7)]
1[6-(6,6)]
6[1-(0),6-(1,6),7-(6,30)]
6[6-(6,7),6-(8,8),7-(7,30)]
6[6-(6,7),8-(30),8-(30)]
6[6-(1,6),6-(1,6),6-(6,6)]
6[1-(0),6-(1,7),6-(6,6)]
7[6-(6,6),7-(7),30-(7,7,7,8,8)]
7[6-(1,6),6-(1,6),30-(7,8,8,8,8)]
7[6-(1,6),6-(1,6),30-(7,7,7,8,8)]
7[7-(6,30),7-(6,30)]
8[6-(6,8),30-(7,7,8,8,8)]
8[6-(6,8),30-(7,7,7,7,8)]
EGATOW_clean
30[8-(6),8-(6),8-(6),8-(6)]
27[8-(6),8-(6),8-(6)]
1[6-(6,6)]
6[6-(6,6),8-(27),8-(30)]
6[6-(1,6),6-(6,6),6-(8,8)]
6[1-(0),6-(6,6),6-(6,6)]
6[6-(6,6),8-(0),8-(30)]
8[6-(6,8),27-(8,8)]
8[6-(6,8),30-(8,8,8)]
8[6-(6,8)]
EWIDUK_clean5b
30[7-(6,6),7-(6,6),7-(6,6),7-(6,6)]
6[1-(0),6-(1,7),7-(6,30)]
6[6-(1,7),7-(6,30)]
6[1-(0),6-(7),7-(6,30)]
6[1-(0),1-(0),1-(0),6-(7,7)]
6[6-(1,1,1),7-(6,30),7-(6,30)]
6[1-(0),1-(0),1-(0),6-(1,7,7)]
6[1-(0),6-(1,1,1),7-(6,30),7-(6,30)]
7[6-(1,6),6-(6,7),30-(7,7,7)]
7[6-(6),6-(6,7),30-(7,7,7)]
7[6-(1,6),6-(1,6,7),30-(7,7,7)]
1[6-(6,7)]
1[6-(1,1,6)]
1[6-(6,7,7)]
GIQZIQ_clean
12[8-(6),8-(6),8-(6),8-(6),8-(6,12),8-(6,12)]
12[8-(6),8-(6),8-(6,12)]
1[6-(6,6)]
6[1-(0),6-(6,6),6-(6,6)]
6[6-(1,6),6-(1,6),6-(8,8)]
6[1-(0),6-(1,6),6-(6,6)]
6[6-(1,6),6-(1,6),6-(6,6)]
6[6-(6,6),8-(12),8-(12)]
6[6-(6,6),8-(0),8-(12,12)]
8[6-(6,8),12-(8,8,8,8,8)]
8[6-(6,8),12-(8,8)]
8[6-(6,8)]
8[6-(6,8),12-(8,8),12-(8,8,8,8,8)]
WOBHOL_clean
30[8-(6),8-(6,30),8-(6,30),8-(6,30),8-(6,30)]
1[6-(6,6)]
6[6-(6,6),8-(30),8-(30,30)]
6[6-(1,6),6-(6,8),6-(8,8)]
6[6-(1,6),6-(6,6),8-(30,30)]
6[1-(0),6-(6,6),6-(6,8)]
8[6-(6,8),30-(8,8,8,8)]
8[6-(6,8),30-(8,8,8,8),30-(8,8,8,8)]
8[6-(6,6),30-(8,8,8,8),30-(8,8,8,8)]
WUTCAP_clean
63[8-(6),8-(6),8-(6),8-(6),8-(6),8-(6)]
29[7-(1,6,6),7-(1,6,6),8-(6),8-(6)]
1[6-(1,6,7)]
1[7-(6,6,29)]
6[6-(1,1,7),8-(0),8-(63)]
6[1-(0),1-(0),6-(8,8),7-(1,6,29)]
6[6-(1,1,7),8-(29),8-(63)]
7[1-(0),6-(1,1,6),6-(1,1,6),29-(7,8,8)]
8[6-(6,8),63-(8,8,8,8,8)]
8[6-(6,8)]
8[6-(6,8),29-(7,7,8)]
DOCKOW_clean
25[8-(6),8-(6),8-(6),8-(6),8-(6),8-(6)]
30[7-(6,6),8-(6),8-(6),8-(6)]
30[8-(6),8-(6),8-(6,30),8-(6,30)]
1[6-(6,6)]
1[8-(6)]
1[6-(6,7)]
1[6-(1,6,6)]
6[6-(1,6),6-(1,6),6-(8,8)]
6[6-(6,6),8-(25),8-(30)]
6[1-(0),6-(6,6),6-(6,6)]
6[6-(6,6),8-(25),8-(30,30)]
6[1-(0),6-(1,6),6-(6,6)]
6[1-(0),6-(1,6),6-(1,6)]
6[1-(0),6-(1,6),7-(6,30)]
6[6-(1,1,6),6-(1,6),6-(1,6)]
6[6-(6,6),8-(0),8-(1)]
6[1-(0),1-(0),6-(1,1,6),6-(6,6)]
6[1-(0),6-(1,7),6-(6,6)]
7[6-(1,6),6-(1,6),30-(8,8,8)]
8[6-(6,8),30-(8,8,8),30-(8,8,8)]
8[6-(6,8),25-(8,8,8,8,8)]
8[6-(6,8),30-(8,8,8)]
8[6-(6,8),30-(7,8,8)]
8[1-(0),6-(6,8)]
8[6-(6,8)]
HIBGIJ_clean
25[8-(6,25),8-(6,25),8-(6,25),8-(6,25),8-(6,25),8-(6,25)]
25[8-(6),8-(6),8-(6,25),8-(6,25),8-(6,25),8-(6,25)]
25[8-(6),8-(6),8-(6),8-(6),8-(6,25),8-(6,25)]
1[6-(8,8)]
6[1-(0),8-(25),8-(25,25)]
8[6-(1,8),25-(8,8,8,8,8),25-(8,8,8,8,8)]
8[6-(1,8),25-(8,8,8,8,8)]
MADWAQ_clean
29[16-(6,6),16-(6,6),35-(29),35-(29)]
1[6-(6,6)]
1[6-(1,6,16)]
6[1-(0),6-(1,6),6-(6,6)]
6[6-(1,1,16),6-(1,6),6-(1,6)]
6[1-(0),1-(0),6-(6,6),16-(6,29)]
16[6-(1,1,6),6-(1,1,6),29-(16,35,35)]
35[29-(16,16,35),29-(16,16,35)]
GAJZUO_clean
39[8-(15),8-(15),8-(15,39),8-(15,39),8-(6),8-(6),15-(6,8,8,8)]
15[6-(1,1,7),8-(39),8-(39),8-(39,39),39-(8,8,8,8,8,8)]
1[6-(1,7,15)]
1[6-(1,6,7)]
1[6-(1,6,6)]
1[6-(6,6,6)]
6[1-(0),1-(0),7-(6,6),15-(8,8,8,39)]
6[1-(0),1-(0),6-(1,1,6),7-(6,6)]
6[1-(0),1-(0),6-(1,1,7),6-(1,6,6)]
6[1-(0),6-(1,1,6),6-(1,1,6),6-(8,8)]
6[6-(1,6,6),8-(39),8-(39)]
7[6-(1,1,15),6-(1,1,6),6-(1,1,6)]
8[15-(6,8,8,39),39-(8,8,8,8,8,15),39-(8,8,8,8,8,15)]
8[15-(6,8,8,39),39-(8,8,8,8,8,15)]
8[6-(6,8),39-(8,8,8,8,8,15)]
ABEYEN_clean
63[7-(6,6),8-(6),8-(6),8-(6),8-(6),8-(6)]
63[7-(6,6),8-(6),8-(6),8-(6),8-(6),8-(6),8-(6)]
1[6-(7,7)]
1[6-(6,6)]
6[1-(0),7-(6,63),7-(6,63)]
6[6-(1,6),6-(8,8),7-(6,63)]
6[1-(0),6-(6,7),6-(6,7)]
6[6-(6,7),8-(63),8-(63)]
6[6-(6,7),8-(0),8-(63)]
6[1-(0),7-(6),7-(6)]
6[6-(1,6),6-(8,8),7-(6)]
6[6-(8,8),8-(63),8-(63)]
7[6-(1,7),6-(6,6),63-(8,8,8,8,8)]
7[6-(1,7),6-(6,6),63-(8,8,8,8,8,8)]
7[6-(1,7),6-(6,6)]
8[6-(6,8),63-(7,8,8,8,8)]
8[6-(6,8),63-(7,8,8,8,8,8)]
8[6-(6,8)]
OPAPOL_clean
65[8-(6),8-(6),8-(6),8-(6),8-(6),8-(6,65),8-(6,65)]
1[6-(1,6,16)]
1[7-(1,7)]
1[6-(1,6,6)]
6[6-(1,1,16),8-(65),8-(65)]
6[7-(6,7),7-(7),16-(6)]
6[6-(1,1,16),8-(65),8-(65,65)]
6[1-(0),1-(0),6-(8,8),16-(6)]
6[1-(0),1-(0),6-(1,1,6),6-(7,7)]
6[6-(1,1,6),7-(6,7),7-(7)]
16[6-(1,1,6),6-(7,7)]
7[6-(6,7),6-(7,16),7-(1,1)]
7[6-(6,7),7-(6)]
7[6-(7,16),7-(6)]
7[1-(0),1-(0),7-(6,6)]
8[6-(6,8),65-(8,8,8,8,8,8)]
8[6-(6,8),65-(8,8,8,8,8,8),65-(8,8,8,8,8,8)]
OTATOT_clean
65[8-(6),8-(6),8-(6),8-(6),8-(7),8-(7)]
1[6-(6,6)]
1[6-(6,7)]
6[6-(6,6),8-(65),8-(65)]
6[6-(1,6),6-(1,6),6-(8,8)]
6[1-(0),6-(1,6),6-(6,6)]
6[1-(0),6-(1,6),6-(1,6)]
6[1-(0),6-(1,6),7-(6,8)]
6[1-(0),6-(1,7),6-(6,6)]
6[6-(1,6),6-(1,6),6-(6,6)]
7[6-(1,6),6-(1,6),8-(65)]
8[6-(6,8),65-(8,8,8,8,8)]
8[7-(6,6),65-(8,8,8,8,8)]
PEQTIQ_clean
66[8-(6),8-(6),8-(6),8-(6),8-(6),8-(6)]
29[7-(6,6),7-(6,6),7-(6,6),7-(6,6),17-(0)]
1[6-(6,6)]
1[6-(6,7)]
6[6-(6,6),8-(66),8-(66)]
6[6-(1,6),6-(1,6),6-(8,8)]
6[1-(0),6-(1,7),6-(6,6)]
6[1-(0),6-(1,6),7-(6,29)]
6[1-(0),6-(6,6),6-(6,7)]
6[6-(1,6),6-(6,7),7-(6,29)]
6[6-(6,6),8-(0),8-(66)]
7[6-(1,6),6-(6,6),29-(7,7,7,17)]
17[29-(7,7,7,7)]
8[6-(6,8),66-(8,8,8,8,8)]
8[6-(6,8)]
RILVOZ_clean
25[8-(6),8-(6),8-(6),8-(6)]
1[6-(6,6)]
1[6-(1,1,8)]
6[6-(6,6),8-(25),8-(25)]
6[6-(1,6),6-(1,6),6-(8,8)]
6[1-(0),6-(6,6),6-(6,6)]
6[1-(0),6-(6,6),6-(6,8)]
6[6-(1,6),6-(1,6),8-(6)]
6[1-(0),1-(0),1-(0),8-(6)]
8[6-(6,8),25-(8,8,8)]
8[6-(1,1,1),6-(6,6)]
KUJNUZ_clean
30[7-(7,7),7-(7,7),7-(7,7),7-(7,7),7-(7,7)]
30[7-(6,7),7-(6,7),7-(6,7),8-(6),8-(6)]
30[7-(6,7),7-(6,7),7-(6,7),8-(6)]
1[6-(6,6)]
1[7-(1,6)]
6[6-(1,6),6-(6,7),6-(8,8)]
6[6-(1,6),6-(6,6),7-(1,1)]
6[1-(0),6-(6,6),6-(6,7)]
6[6-(1,6),6-(1,6),6-(8,8)]
6[1-(0),6-(1,6),6-(6,6)]
6[6-(6,6),8-(30),8-(30)]
6[6-(6,6),8-(0),8-(30)]
6[6-(1,6),6-(6,7),7-(7,30)]
6[1-(0),6-(1,6),6-(6,7)]
6[1-(0),6-(1,6),6-(1,6)]
7[6-(6,6),7-(7,30),30-(7,7,8,8)]
7[7-(6,30),7-(6,30),30-(7,7,7,7)]
7[6-(6,6),7-(7,30),30-(7,7,8)]
7[6-(6,6),7-(7),30-(7,7,8,8)]
7[7-(6,30),7-(6,30)]
7[1-(0),1-(0),6-(6,6)]
8[6-(6,8),30-(7,7,7,8)]
8[6-(6,8),30-(7,7,7)]
8[6-(6,8)]
QALNEW_clean
63[8-(1,6),8-(1,6),8-(6),8-(6),8-(6),8-(6)]
1[6-(6,6,8)]
1[8-(6,63)]
6[6-(1,6,8),8-(63),8-(63)]
6[1-(0),6-(1,6,8),6-(8,8),8-(1,63)]
8[6-(6,8),63-(8,8,8,8,8)]
8[1-(0),6-(1,6,6),63-(8,8,8,8,8)]
BEXPAX_clean
28[8-(6),8-(6),8-(6),8-(6)]
1[6-(6,6)]
6[6-(1,6),6-(1,6),6-(8,8)]
6[1-(0),6-(6,6),6-(6,8)]
6[6-(1,6),6-(6,6),6-(6,8)]
6[1-(0),6-(1,6),6-(6,6)]
6[6-(1,6),6-(6,6),8-(28)]
6[6-(6,6),8-(0),8-(28)]
8[6-(6,8)]
8[6-(6,6),28-(8,8,8)]
8[6-(6,8),28-(8,8,8)]
KUCDIW_clean
29[7-(6,6),7-(6,6),7-(6,6),7-(6,6)]
5[7-(6,6),7-(6,6),7-(6,6),7-(6,6)]
1[6-(7,7)]
1[6-(6,7)]
1[6-(1,1,6)]
6[1-(0),7-(5,6),7-(6,29)]
6[6-(1,1,1),6-(1,7),7-(6,29)]
6[1-(0),6-(6,7),7-(5,6)]
6[1-(0),1-(0),1-(0),6-(6,7)]
7[5-(7,7,7),6-(1,6),6-(1,7)]
7[6-(1,7),6-(6,6),29-(7,7,7)]
UZANEP_clean
60[8-(6),8-(6),8-(6),8-(6),8-(6),8-(6),8-(6,30)]
30[7-(6,6),7-(6,6),8-(6),8-(6,60)]
1[6-(6,6)]
1[6-(7,7)]
6[6-(1,6),6-(1,6),6-(8,8)]
6[1-(0),6-(1,6),6-(6,6)]
6[1-(0),6-(1,6),6-(1,6)]
6[1-(0),6-(6,6),6-(6,6)]
6[6-(6,6),8-(60),8-(60)]
6[6-(6,7),8-(30,60),8-(60)]
6[6-(6,7),6-(8,8),7-(6,30)]
6[6-(6,7),8-(30),8-(60)]
6[1-(0),7-(6,30),7-(6,30)]
7[6-(1,7),6-(6,6),30-(7,8,8)]
8[6-(6,8),60-(8,8,8,8,8,8)]
8[6-(6,8),30-(7,7,8),60-(8,8,8,8,8,8)]
8[6-(6,8),30-(7,7,8)]
YEZFIU_clean
30[7-(6,7),7-(6,7),7-(6,7),7-(6,7)]
1[6-(1,6,6)]
1[6-(1,6,8)]
6[6-(1,1,6),7-(7,30),7-(7,30)]
6[1-(0),1-(0),6-(1,1,8),6-(7,7)]
6[1-(0),1-(0),6-(1,1,6),8-(6)]
7[6-(6,7),7-(7),30-(7,7,7)]
7[7-(6,30),7-(7)]
8[6-(1,1,6),6-(1,1,6)]
PIZPET_clean_h
39[8-(6),8-(6),8-(6),8-(6),8-(6),8-(6)]
6[6-(1,6),8-(39),8-(39)]
6[1-(0),6-(1,6),6-(8,8)]
8[6-(6,8),39-(8,8,8,8,8)]
1[6-(6,6)]
LERNAY01_clean
27[7-(6,6),8-(6),8-(6,27),8-(6,27),8-(6,27),8-(6,27)]
27[8-(6),8-(6),8-(6),8-(6,27),8-(6,27)]
1[6-(6,6)]
1[6-(6,7)]
1[6-(6,6,8)]
1[6-(1,6,6)]
6[6-(6,6),8-(27),8-(27)]
6[6-(1,6),6-(1,6),6-(8,8)]
6[1-(0),6-(1,7),6-(6,6)]
6[1-(0),6-(1,6),7-(6,27)]
6[6-(1,6,8),8-(27),8-(27,27)]
6[1-(0),6-(1,1,6),6-(8,8),8-(27,27)]
6[1-(0),1-(0),6-(1,6,8),6-(8,8)]
6[6-(1,1,6),8-(27),8-(27,27)]
7[6-(1,6),6-(1,6),27-(8,8,8,8,8)]
8[6-(6,8),27-(8,8,8,8)]
8[6-(6,8),27-(7,8,8,8,8)]
8[6-(6,8),27-(7,8,8,8,8),27-(8,8,8,8)]
8[6-(1,6,6),27-(7,8,8,8,8),27-(8,8,8,8)]
8[6-(6,8),27-(7,8,8,8,8),27-(7,8,8,8,8)]
PEGQAV_clean
60[7-(6,6),7-(6,6),8-(6),8-(6),8-(6),8-(6,60)]
60[7-(6,6),7-(6,6),8-(6),8-(6),8-(6),8-(6,60),8-(6,60),8-(6,60)]
1[6-(7,7)]
6[1-(0),7-(6,60),7-(6,60)]
6[6-(6,7),6-(8,8),7-(6,60)]
6[6-(6,7),8-(60),8-(60)]
6[6-(6,7),8-(60,60),8-(60,60)]
7[6-(1,7),6-(6,6),60-(7,8,8,8,8,8,8)]
7[6-(1,7),6-(6,6),60-(7,8,8,8,8)]
8[6-(6,8),60-(7,7,8,8,8,8,8)]
8[6-(6,8),60-(7,7,8,8,8)]
8[6-(6,8),60-(7,7,8,8,8,8,8),60-(7,7,8,8,8,8,8)]
8[6-(6,8),60-(7,7,8,8,8),60-(7,7,8,8,8,8,8)]
MAQZOV_clean
27[8-(1,27,27),8-(1,27,27),8-(6),8-(6)]
27[8-(1,27,27),8-(6),8-(6,27),8-(6,27),8-(6,27),8-(6,27)]
27[8-(6),8-(6),8-(6,27),8-(6,27),8-(6,27),8-(6,27)]
1[8-(27,27,27)]
1[6-(1,6,6)]
6[1-(0),1-(0),6-(1,1,6),6-(8,8)]
6[6-(1,1,6),8-(0),8-(27,27)]
6[6-(1,1,6),8-(27),8-(27,27)]
6[6-(1,1,6),8-(27),8-(27)]
6[1-(0),1-(0),6-(1,1,6),6-(1,1,6)]
8[1-(0),27-(8,8,8),27-(8,8,8),27-(8,8,8,8,8)]
8[6-(6,8)]
8[6-(6,8),27-(8,8,8)]
8[6-(6,8),27-(8,8,8,8,8)]
8[6-(6,8),27-(8,8,8,8,8),27-(8,8,8,8,8)]
BAKJII_clean
27[7-(6,6),8-(6),8-(6),8-(6),8-(6)]
1[6-(6,7)]
1[6-(6,6)]
6[1-(0),6-(1,6),7-(6,27)]
6[1-(0),6-(1,7),6-(6,6)]
6[6-(1,6),6-(1,6),6-(6,6)]
6[1-(0),6-(6,6),6-(6,6)]
6[6-(1,6),6-(1,6),6-(8,8)]
6[6-(6,6),8-(27),8-(27)]
7[6-(1,6),6-(1,6),27-(8,8,8,8)]
8[6-(6,8),27-(7,8,8,8)]
NAVJAW_clean
27[8-(6),8-(6,27),8-(6,27),8-(6,27),8-(6,27)]
1[6-(6,6)]
6[6-(6,6),8-(27),8-(27,27)]
6[6-(1,6),6-(6,8),6-(8,8)]
6[6-(1,6),6-(6,6),8-(27,27)]
6[1-(0),6-(6,6),6-(6,8)]
8[6-(6,8),27-(8,8,8,8),27-(8,8,8,8)]
8[6-(6,8),27-(8,8,8,8)]
8[6-(6,6),27-(8,8,8,8),27-(8,8,8,8)]
YUKBIP01_clean
13[8-(15),8-(15),8-(15),8-(15)]
13[8-(15),8-(15),8-(15),8-(15),8-(15),8-(15)]
15[6-(1,1,1),8-(13),8-(13),8-(13)]
1[6-(1,1,15)]
6[1-(0),1-(0),1-(0),15-(8,8,8)]
8[13-(8,8,8,8,8),15-(6,8,8)]
8[13-(8,8,8),15-(6,8,8)]
XALDIY_clean
25[7-(6,6),7-(6,7),7-(6,7),8-(6),8-(6),8-(6)]
25[7-(6,7),7-(6,7),8-(6),8-(6),8-(6)]
1[6-(6,6)]
1[6-(1,6,6)]
1[6-(1,1,6)]
1[6-(6,7)]
6[6-(1,6),6-(6,6),8-(25)]
6[1-(0),6-(1,6),6-(6,8)]
6[1-(0),6-(1,6),6-(1,6)]
6[1-(0),6-(1,6),6-(6,6)]
6[6-(1,6),6-(6,8),6-(7,8)]
6[6-(6,6),7-(7,25),8-(25)]
6[6-(1,1,6),7-(7,25),8-(25)]
6[1-(0),1-(0),6-(1,1,6),6-(7,8)]
6[1-(0),1-(0),6-(1,1,6),6-(1,1,6)]
6[1-(0),1-(0),6-(1,1,1),6-(1,1,6)]
6[1-(0),1-(0),1-(0),6-(1,1,6)]
6[1-(0),6-(1,6),7-(6,25)]
6[1-(0),6-(1,7),6-(6,6)]
6[6-(1,1,6),6-(1,6),6-(1,6)]
6[1-(0),1-(0),6-(1,1,6),6-(6,6)]
7[6-(6,8),7-(6,25),25-(7,7,8,8,8)]
7[6-(1,6),6-(1,6),25-(7,7,8,8,8)]
7[6-(6,8),7-(6,25),25-(7,8,8,8)]
8[6-(6,6),25-(7,7,7,8,8)]
8[6-(6,7),25-(7,7,7,8,8)]
8[6-(6,7),25-(7,7,8,8)]
8[6-(6,6),25-(7,7,8,8)]
WECSAZ01_clean
63[8-(6),8-(6),8-(6),8-(6),8-(6),8-(6)]
1[6-(6,6)]
6[6-(6,6),8-(63),8-(63)]
6[6-(1,6),6-(1,6),6-(8,8)]
6[1-(0),6-(1,6),6-(6,6)]
8[6-(6,8),63-(8,8,8,8,8)]
UVUPOR_clean
30[7-(6,6),8-(6),8-(6),8-(6),8-(6)]
1[6-(6,6)]
1[6-(6,7)]
6[6-(1,6),6-(1,6),6-(8,8)]
6[1-(0),6-(1,6),6-(6,6)]
6[6-(1,6),6-(1,6),6-(6,6)]
6[6-(6,6),8-(30),8-(30)]
6[1-(0),6-(1,6),7-(6,30)]
6[1-(0),6-(1,7),6-(6,6)]
6[6-(1,6),6-(1,6),6-(7,7)]
6[6-(6,6),7-(7),7-(7)]
7[6-(1,6),6-(1,6),30-(8,8,8,8)]
7[6-(6,7),7-(6)]
8[6-(6,8),30-(7,8,8,8)]
ATIBUA_clean
25[8-(6,25),8-(6,25),8-(6,25),8-(6,25),8-(6,25),8-(6,25)]
25[8-(6),8-(6),8-(6,25),8-(6,25),8-(6,25),8-(6,25)]
25[8-(6),8-(6),8-(6),8-(6),8-(6,25),8-(6,25)]
1[6-(8,8)]
6[1-(0),8-(25),8-(25,25)]
8[6-(1,8),25-(8,8,8,8,8),25-(8,8,8,8,8)]
8[6-(1,8),25-(8,8,8,8,8)]
ISUXAW_clean
66[7-(6,6),8-(6),8-(6),8-(6),8-(6),8-(6)]
1[6-(6,6)]
6[6-(1,6),6-(8,8),7-(6,66)]
6[1-(0),6-(6,6),6-(6,7)]
6[6-(1,6),6-(1,6),6-(8,8)]
6[6-(6,7),8-(66),8-(66)]
6[6-(6,6),8-(66),8-(66)]
6[6-(6,7),8-(0),8-(66)]
7[6-(6,6),6-(6,6),66-(8,8,8,8,8)]
8[6-(6,8),66-(7,8,8,8,8)]
8[6-(6,8)]
YUZXAT_clean
30[7-(6,6),7-(6,6),8-(6),8-(6)]
1[6-(6,7)]
1[6-(6,6)]
1[6-(1,6,8)]
6[1-(0),6-(1,6),7-(6,30)]
6[1-(0),6-(1,7),6-(6,8)]
6[6-(1,6),6-(1,6),8-(6)]
6[1-(0),1-(0),6-(6,6,6),8-(6)]
6[6-(6,6),8-(0),8-(30)]
6[1-(0),6-(1,6),6-(6,6)]
6[6-(1,6),6-(1,6),6-(8,8)]
6[6-(1,1,8),6-(1,1,8),6-(1,1,8),6-(1,1,8)]
7[6-(1,6),6-(1,6),30-(7,8,8)]
8[6-(1,1,6),6-(6,6)]
8[6-(6,8),30-(7,7,8)]
8[6-(6,8)]
HEZKIH_clean
30[8-(6),8-(6),8-(6,30)]
30[8-(6),8-(6),8-(6),8-(6,30)]
1[6-(6,6)]
1[6-(1,6,8)]
6[6-(6,6),8-(30),8-(30)]
6[6-(1,6),6-(1,6),6-(8,8)]
6[1-(0),6-(6,6),6-(6,6)]
6[1-(0),6-(6,6),6-(6,8)]
6[6-(1,6),6-(1,6),8-(6)]
6[1-(0),1-(0),6-(1,6),8-(6)]
6[1-(0),6-(1,1,8),6-(1,6)]
6[6-(6,6),8-(0),8-(30,30)]
6[6-(6,6),8-(0),8-(30)]
8[6-(6,8),30-(8,8,8)]
8[6-(6,8),30-(8,8)]
8[6-(1,1,6),6-(6,6)]
8[6-(6,8),30-(8,8),30-(8,8,8)]
8[6-(6,8)]
VEGMOK01_charged
30[8-(6),8-(6),8-(6),8-(6,30)]
30[8-(6),8-(6),8-(6),8-(6),8-(6,30),8-(6,30)]
1[6-(6,6)]
1[7-(1,6,6)]
1[6-(1,6,7)]
1[6-(1,1,6)]
6[6-(6,6),8-(0),8-(30)]
6[6-(1,6),6-(1,6),6-(8,8)]
6[1-(0),6-(1,6),6-(6,6)]
6[6-(6,6),8-(0),8-(30,30)]
6[6-(6,6),8-(30),8-(30)]
6[1-(0),1-(0),6-(1,1,1),7-(1,1,6)]
6[1-(0),1-(0),1-(0),6-(1,1,7)]
8[6-(6,8),30-(8,8,8)]
8[6-(6,8)]
8[6-(6,8),30-(8,8,8),30-(8,8,8,8,8)]
8[6-(6,8),30-(8,8,8,8,8)]
7[1-(0),1-(0),6-(1,1,6),6-(1,1,6)]
EXOZEX_clean
29[8-(6,29),8-(6,29)]
29[8-(6),8-(6),8-(6),8-(6),8-(6,29)]
1[6-(1,6,7)]
1[6-(1,6,6)]
6[6-(1,1,6),8-(29),8-(29)]
6[1-(0),1-(0),6-(1,1,7),6-(8,8)]
6[1-(0),1-(0),6-(1,1,6),7-(6,6)]
6[7-(6,6),7-(6,6),8-(0)]
6[6-(1,1,6),8-(0),8-(29,29)]
7[6-(1,1,6),6-(7,8),6-(7,8)]
8[6-(6,8),29-(8,8,8,8)]
8[6-(7,7)]
8[6-(6,8),29-(8),29-(8,8,8,8)]
8[6-(6,8)]
RAYMIP_clean
49[8-(49,49),8-(6),8-(6),8-(6),8-(6)]
1[6-(6,6)]
6[6-(6,6),8-(49),8-(49)]
6[6-(1,6),6-(1,6),6-(8,8)]
6[1-(0),6-(1,6),6-(6,6)]
6[6-(1,6),6-(1,6),6-(6,6)]
6[1-(0),6-(6,6),6-(6,6)]
8[6-(6,8),49-(8,8,8,8)]
8[49-(8,8,8,8),49-(8,8,8,8),49-(8,8,8,8)]
VUQKAU_clean
25[8-(6),8-(6),8-(6),8-(6,25)]
25[8-(6),8-(6),8-(6),8-(6),8-(6,25),8-(6,25)]
1[6-(6,6)]
6[6-(1,6),6-(1,6),6-(8,8)]
6[1-(0),6-(1,6),6-(6,6)]
6[6-(1,6),6-(1,6),6-(6,6)]
6[6-(6,6),8-(25),8-(25)]
6[6-(6,6),8-(25),8-(25,25)]
8[6-(6,8),25-(8,8,8,8,8)]
8[6-(6,8),25-(8,8,8)]
8[6-(6,8),25-(8,8,8),25-(8,8,8,8,8)]
SAQQAD_clean
65[8-(6),8-(6),8-(6),8-(6),8-(6),8-(6)]
1[6-(6,6)]
6[6-(6,6),8-(65),8-(65)]
6[6-(1,6),6-(1,6),6-(8,8)]
6[1-(0),6-(1,6),6-(6,6)]
6[6-(1,6),6-(1,6),6-(6,6)]
8[6-(6,8),65-(8,8,8,8,8)]
VULKOD_clean
25[7-(6,6),8-(6),8-(6),8-(6),8-(6)]
1[6-(6,6)]
1[6-(6,7)]
6[6-(1,6),6-(1,6),6-(6,6)]
6[1-(0),6-(1,7),6-(6,6)]
6[1-(0),6-(1,6),7-(6,25)]
6[6-(6,16),8-(25),8-(25)]
6[6-(1,6),6-(8,8),16-(6)]
6[1-(0),6-(6,16),6-(6,16)]
6[6-(1,6),6-(6,16),16-(6)]
6[6-(6,16),6-(6,16),16-(6)]
16[6-(6,6),6-(6,6)]
7[6-(1,6),6-(1,6),25-(8,8,8,8)]
8[6-(6,8),25-(7,8,8,8)]
SULKIU_clean
30[8-(6),8-(6),8-(6)]
30[8-(6),8-(6),8-(6),8-(6),8-(6),8-(6)]
1[6-(6,6)]
6[6-(6,6),8-(30),8-(30)]
6[6-(1,6),6-(1,6),6-(8,8)]
6[1-(0),6-(1,6),6-(6,6)]
6[1-(0),6-(1,6),6-(6,16)]
6[6-(1,6),6-(1,6),16-(6,8,8)]
16[6-(6,6),6-(6,6),8-(0),8-(0)]
8[6-(6,8),30-(8,8)]
8[6-(6,8),30-(8,8,8,8,8)]
8[16-(6,6,8)]
EBEVAK_charged
48[7-(6,6),8-(6),8-(6),8-(6),8-(6)]
1[6-(6,6)]
1[6-(6,7)]
6[6-(6,6),8-(48),8-(48)]
6[6-(1,6),6-(1,6),6-(8,8)]
6[1-(0),6-(1,6),6-(6,6)]
6[6-(1,6),6-(1,6),6-(6,6)]
6[6-(6,6),8-(0),8-(48)]
6[1-(0),6-(6,6),6-(6,6)]
6[1-(0),6-(1,6),7-(6,48)]
6[1-(0),6-(1,7),6-(6,6)]
7[6-(1,6),6-(1,6),48-(8,8,8,8)]
8[6-(6,8),48-(7,8,8,8)]
8[6-(6,8)]
HAKWUM_clean
31[8-(15),8-(15),8-(15),8-(15),9-(31),9-(31)]
31[8-(15),8-(15),9-(31),9-(31)]
15[6-(1,1,6),8-(31),8-(31),8-(31)]
1[6-(1,6,15)]
6[1-(0),1-(0),6-(1,1,15),15-(8,8,8)]
8[15-(6,8,8),31-(8,8,8,9,9)]
8[15-(6,8,8),31-(8,9,9)]
9[31-(8,8,8,8,9),31-(8,8,9)]
ZURQOS_clean
48[7-(1,6),7-(1,6),7-(6),7-(6),7-(6),7-(6)]
28[6-(7),6-(7),6-(7),6-(7)]
1[7-(6,48)]
1[6-(1,6,7)]
1[6-(6,6)]
6[7-(48),28-(6,6,6)]
6[1-(0),1-(0),6-(6,6),7-(1,48)]
6[6-(1,1,7),6-(1,6),6-(1,6)]
6[1-(0),6-(1,6),6-(6,6)]
7[6-(28),48-(7,7,7,7,7)]
7[1-(0),6-(1,1,6),48-(7,7,7,7,7)]
UGEPEB_clean
29[7-(6,6),8-(1,29),8-(1,29),8-(6)]
1[8-(29,29)]
1[6-(6,7)]
1[6-(6,6)]
6[1-(0),6-(1,6),7-(6,29)]
6[1-(0),6-(1,7),6-(6,6)]
6[6-(1,6),6-(1,6),6-(8,8)]
6[6-(6,6),8-(0),8-(29)]
7[6-(1,6),6-(1,6),29-(8,8,8)]
8[1-(0),29-(7,8,8),29-(7,8,8)]
8[6-(6,8),29-(7,8,8)]
8[6-(6,8)]
MITGOL_clean
68[8-(6),8-(6),8-(6),8-(6),8-(6),8-(6,68)]
68[8-(6),8-(6),8-(6),8-(6),8-(6,68),8-(6,68),8-(6,68)]
1[6-(6,6)]
6[6-(6,6),8-(68),8-(68,68)]
6[6-(1,6),6-(6,6),6-(8,8)]
6[1-(0),6-(6,6),6-(6,6)]
6[6-(6,6),8-(68),8-(68)]
6[6-(6,6),8-(0),8-(68)]
8[6-(6,8),68-(8,8,8,8,8)]
8[6-(6,8),68-(8,8,8,8,8),68-(8,8,8,8,8,8)]
8[6-(6,8),68-(8,8,8,8,8,8),68-(8,8,8,8,8,8)]
8[6-(6,8),68-(8,8,8,8,8,8)]
8[6-(6,8)]
PEFTAX_clean
29[7-(6,6),7-(6,7),8-(6),8-(6)]
1[7-(6,7)]
1[6-(1,1,6)]
1[6-(6,6,7)]
6[1-(0),1-(0),1-(0),6-(1,6,7)]
6[1-(0),6-(1,1,1),6-(8,8),7-(6,29)]
6[6-(1,6,7),8-(0),8-(29)]
6[6-(7,8),7-(6,29),8-(29)]
6[1-(0),1-(0),1-(0),6-(6,7)]
6[6-(1,1,1),6-(6,6),7-(7,29)]
6[6-(6,6),6-(6,7),6-(6,7)]
6[6-(1,1,1),6-(6,6),7-(1,7)]
7[6-(1,6,6),6-(6,8),29-(7,8,8)]
7[6-(6,6),7-(1,6),29-(7,8,8)]
7[1-(0),6-(6,6),7-(6,29)]
8[6-(6,8),29-(7,7,8)]
8[6-(6,7),29-(7,7,8)]
8[6-(6,8)]
UFATEA01_clean
28[7-(6,6),7-(6,6),8-(6),8-(6),8-(6),8-(6)]
1[6-(6,6)]
1[6-(6,7)]
6[6-(6,6),8-(28),8-(28)]
6[6-(1,6),6-(1,6),6-(8,8)]
6[1-(0),6-(1,7),6-(6,6)]
6[1-(0),6-(1,6),7-(6,28)]
7[6-(1,6),6-(1,6),28-(7,8,8,8,8)]
8[6-(6,8),28-(7,7,8,8,8)]
ZILBAZ_clean
27[7-(6,6),7-(6,6),8-(6),8-(6)]
1[6-(6,7)]
1[6-(6,6)]
6[1-(0),6-(1,6),7-(6,27)]
6[1-(0),6-(1,7),6-(6,6)]
6[6-(1,6),6-(1,6),6-(6,6)]
6[1-(0),6-(1,6),6-(6,6)]
6[6-(1,6),6-(1,6),6-(8,8)]
6[6-(6,6),8-(0),8-(27)]
7[6-(1,6),6-(1,6),27-(7,8,8)]
8[6-(6,8)]
8[6-(6,8),27-(7,7,8)]
TEMPAE_clean
30[8-(30,30,30),8-(6),8-(6),8-(6)]
1[6-(6,6)]
1[6-(1,1,6)]
6[6-(6,6),8-(30),8-(30)]
6[6-(1,6),6-(1,6),6-(8,8)]
6[1-(0),6-(6,6),6-(6,6)]
6[6-(1,1,1),6-(1,6),6-(6,6)]
6[6-(6,6),6-(6,6),6-(6,6)]
6[1-(0),1-(0),1-(0),6-(6,6)]
8[6-(6,8),30-(8,8,8)]
8[30-(8,8,8),30-(8,8,8),30-(8,8,8),30-(8,8,8)]
PEVPUD_clean
30[8-(30,30,30),8-(6),8-(6),8-(6)]
1[6-(6,6)]
6[6-(1,6),6-(6,6)]
6[1-(0),6-(6),6-(6,6)]
6[6-(6),6-(6),6-(8,8)]
6[6-(1,6),6-(1,6),6-(8,8)]
6[6-(6,6),8-(30),8-(30)]
8[6-(6,8),30-(8,8,8)]
8[30-(8,8,8),30-(8,8,8),30-(8,8,8),30-(8,8,8)]
DUBWON_clean
30[8-(6),8-(6),8-(6),8-(6,30)]
1[6-(6,6)]
1[6-(8,8)]
6[6-(1,6),6-(6,6),8-(30,30)]
6[6-(1,6),6-(6,8),6-(8,8)]
6[1-(0),6-(6,6),6-(6,6)]
6[6-(1,6),6-(1,6),6-(8,8)]
6[1-(0),6-(1,6),6-(6,6)]
6[1-(0),6-(1,6),6-(6,8)]
6[6-(6,6),8-(30),8-(30)]
6[1-(0),8-(30),8-(30)]
8[6-(6,6),30-(8,8,8),30-(8,8,8)]
8[6-(6,8),30-(8,8,8)]
8[6-(1,8),30-(8,8,8)]
HIHGUC_clean
48[8-(1,6),8-(1,6),8-(6),8-(6),8-(6),8-(6)]
1[6-(6,6)]
1[6-(1,6,8)]
1[8-(6,48)]
6[6-(6,6),8-(0),8-(48)]
6[6-(1,6),6-(1,6),6-(8,8)]
6[1-(0),6-(1,6),6-(6,6)]
6[1-(0),6-(1,6),6-(6,8)]
6[6-(1,6),6-(1,6),8-(6)]
6[1-(0),1-(0),6-(6,6,6),8-(6)]
6[6-(1,1,8),6-(1,1,8),6-(1,1,8),6-(1,1,8)]
6[6-(6,6),8-(1,48),8-(48)]
6[6-(6,6),8-(0),8-(1,48)]
6[6-(6,6),8-(48),8-(48)]
8[6-(6,8),48-(8,8,8,8,8)]
8[6-(6,8)]
8[6-(1,1,6),6-(6,6)]
8[1-(0),6-(6,8),48-(8,8,8,8,8)]
IZEBEV_clean
48[8-(6),8-(6),8-(6),8-(6)]
1[6-(6,6)]
1[6-(1,6,8)]
6[6-(1,6),6-(1,6),6-(8,8)]
6[1-(0),6-(6,6),6-(6,6)]
6[1-(0),6-(6,6),6-(6,8)]
6[6-(1,6),6-(1,6),8-(6)]
6[6-(6,6),8-(48),8-(48)]
6[1-(0),1-(0),6-(6,6),8-(6)]
6[6-(1,1,8),6-(1,6),6-(1,6)]
6[1-(0),6-(1,6),6-(6,6)]
8[6-(6,8),48-(8,8,8)]
8[6-(1,1,6),6-(6,6)]
FINQUQ_clean
47[7-(6,6),7-(6,6)]
47[7-(6,7),7-(6,7),7-(6,7)]
47[7-(6,7),7-(6,7)]
47[7-(6,7),7-(7,7),7-(7,7)]
47[7-(7,7),7-(7,7)]
47[7-(6,6),7-(7,7)]
47[7-(7,7),7-(7,7),7-(7,7)]
1[6-(6,7)]
1[6-(6,6)]
6[1-(0),6-(1,6),7-(6)]
6[1-(0),6-(1,6),7-(6,47)]
6[6-(6,6),7-(7,47),7-(7,47)]
6[6-(6,6),7-(7),7-(7,47)]
6[1-(0),6-(1,7),6-(6,6)]
6[6-(1,6),6-(1,6),6-(7,7)]
6[6-(6,6),7-(7),7-(7)]
7[7-(6),7-(7,47),47-(7)]
7[6-(6,7),7-(7,47)]
7[7-(6,47),7-(7,47)]
7[6-(1,6),6-(1,6),47-(7)]
7[6-(1,6),6-(1,6)]
7[7-(6,47),7-(7),47-(7,7)]
7[7-(6),7-(7),47-(7)]
7[6-(6,7),7-(7,47),47-(7,7)]
7[6-(6,7),7-(7),47-(7,7)]
7[7-(6),7-(7,47),47-(7,7)]
7[7-(6,47),7-(7,47),47-(7,7)]
7[6-(6,7),7-(7),47-(7)]
7[7-(6,47),7-(7,47),47-(7)]
7[6-(6,7),7-(7,47),47-(7)]
ACUBAB_clean
30[8-(15),8-(15),8-(15,30),8-(15,30)]
30[8-(15),8-(15),8-(15),17-(30)]
15[8-(30),8-(30),8-(30),8-(30,30)]
17[30-(8,8,8),30-(8,8,8)]
8[15-(8,8,8),30-(8,8,8)]
8[15-(8,8,8),30-(8,8,8),30-(8,8,8)]
8[15-(8,8,8),30-(8,8,17)]
CUVXAT_clean
25[7-(6,6),7-(6,6),8-(6),8-(6),8-(6),8-(6,25)]
25[8-(6),8-(6),8-(6),8-(6),8-(6,25),8-(6,25)]
1[6-(6,6)]
1[6-(6,7)]
6[6-(6,6),8-(25),8-(25)]
6[6-(1,6),6-(1,6),6-(8,8)]
6[1-(0),6-(1,6),6-(6,6)]
6[6-(1,6),6-(1,6),6-(6,6,6)]
6[1-(0),6-(1,6),7-(6,25)]
6[6-(6,6),6-(6,7),7-(6,25)]
6[6-(6,6),6-(6,6),6-(9,9,9),6-(9,9,9)]
6[6-(6,6,6),9-(0),9-(0),9-(0)]
6[6-(6,6),8-(25),8-(25,25)]
6[1-(0),6-(1,6),6-(1,7)]
6[6-(1,6),6-(1,6),6-(6,7)]
7[6-(1,6),6-(6,6),25-(7,8,8,8,8)]
8[6-(6,8),25-(8,8,8,8,8)]
8[6-(6,8),25-(7,7,8,8,8)]
8[6-(6,8),25-(7,7,8,8,8),25-(8,8,8,8,8)]
9[6-(6,9,9)]
RENWEM01_clean
27[8-(6),8-(6),8-(6),8-(6)]
1[6-(6,6)]
6[6-(1,6),8-(27),8-(27)]
6[1-(0),6-(1,6),6-(8,8)]
8[6-(6,8),27-(8,8,8)]
HOHMEX_clean5b
29[7-(6,6),8-(6),8-(6),8-(6),8-(6)]
1[6-(6,6)]
1[6-(6,7)]
6[1-(0),6-(1,6),7-(6,29)]
6[1-(0),6-(1,7),6-(6,6)]
6[6-(6,6),8-(29),8-(29)]
6[6-(1,6),6-(1,6),6-(8,8)]
6[1-(0),6-(1,6),6-(6,6)]
6[6-(1,6),6-(1,6),6-(6,8)]
6[6-(1,6),6-(1,6),6-(6,6)]
6[6-(6,6),6-(6,6),8-(0)]
7[6-(1,6),6-(1,6),29-(8,8,8,8)]
8[6-(6,8),29-(7,8,8,8)]
8[6-(6,6)]
CAVRAU_clean
30[7-(6,7),7-(6,7),8-(1,30,30),8-(6),8-(6)]
30[7-(6,6),8-(6),8-(6),8-(6),8-(6)]
30[7-(6,6),7-(6,7),7-(6,7),8-(1,30,30)]
1[6-(1,1,6)]
1[6-(6,6)]
1[8-(30,30,30)]
6[1-(0),1-(0),1-(0),6-(7,7)]
6[6-(1,1,1),7-(6,30),7-(7,30)]
6[6-(6,6),8-(30),8-(30)]
6[6-(1,6),6-(1,6),6-(8,8)]
6[1-(0),6-(1,6),6-(6,6)]
6[1-(0),6-(1,6),6-(1,6)]
6[1-(0),6-(6,6),6-(6,6)]
7[6-(6,7),7-(6,30),30-(7,8,8,8)]
7[6-(6,7),7-(6,30),30-(7,7,8)]
7[6-(6,7),6-(6,7),30-(8,8,8,8)]
7[6-(6,7),6-(6,7),30-(7,7,8)]
8[6-(6,8),30-(7,8,8,8)]
8[6-(6,8),30-(7,7,8,8)]
8[1-(0),30-(7,7,7),30-(7,7,8,8),30-(7,7,8,8)]
VAHVOR_clean
66[8-(6),8-(6),8-(6),8-(6),8-(6),8-(6)]
1[6-(6,6)]
6[6-(1,6),6-(1,6),6-(8,8)]
6[1-(0),6-(6,6),6-(6,6)]
6[1-(0),6-(6,6),6-(6,7)]
6[6-(1,6),6-(1,6),7-(7)]
6[6-(6,6),8-(66),8-(66)]
6[1-(0),6-(1,6),6-(6,7)]
6[1-(0),6-(1,6),6-(6,6)]
7[6-(6,6),7-(6)]
8[6-(6,8),66-(8,8,8,8,8)]
XEGKOL_clean
64[7-(6,6),8-(6),8-(6),8-(6),8-(6),8-(6),8-(6)]
1[6-(6,6)]
1[6-(6,7)]
1[6-(6,8)]
6[6-(6,6),8-(64),8-(64)]
6[6-(1,6),6-(1,6),6-(8,8)]
6[1-(0),6-(6,6),6-(6,7)]
6[6-(1,6),6-(6,6),7-(8,8)]
6[6-(6,6),6-(6,7),6-(6,7)]
6[1-(0),6-(1,6),7-(6,64)]
6[1-(0),6-(1,7),6-(6,6)]
6[6-(1,6),6-(1,6),6-(1,8)]
6[1-(0),6-(6,6),8-(0)]
7[6-(6,6),8-(0),8-(0)]
7[6-(1,6),6-(1,6),64-(8,8,8,8,8,8)]
8[6-(6,8),64-(7,8,8,8,8,8)]
8[7-(6,8)]
8[6-(1,6)]
DUCHEP_clean
30[7-(6,6),7-(6,6),8-(42),8-(42)]
42[8-(30),8-(42),8-(42,42),8-(42,42)]
42[8-(30),8-(42),8-(42),8-(42),8-(42),8-(42,42)]
42[8-(42),8-(42,42),8-(42,42),8-(42,42)]
1[6-(7,7)]
1[6-(1,6,7)]
1[6-(6,6)]
6[1-(0),7-(6,30),7-(7)]
6[1-(0),7-(6,30),7-(6,7)]
6[1-(0),1-(0),6-(6,6),7-(6,7)]
6[6-(1,1,7),6-(1,6),6-(1,6)]
6[1-(0),6-(1,6),6-(6,6)]
7[6-(1,7),6-(1,7),30-(7,8,8)]
7[6-(1,1,6),6-(1,7),7-(6)]
7[6-(1,7),7-(6,6)]
8[42-(8,8,8,8,8),42-(8,8,8,8,8)]
8[42-(8,8,8),42-(8,8,8,8,8)]
8[42-(8,8,8),42-(8,8,8),42-(8,8,8,8,8)]
8[30-(7,7,8),42-(8,8,8)]
8[42-(8,8,8),42-(8,8,8),42-(8,8,8)]
8[30-(7,7,8),42-(8,8,8,8,8)]
LAGNAK_clean
39[8-(6),8-(6),8-(6),8-(6),8-(6),8-(6)]
1[6-(6,6)]
6[6-(1,6),6-(1,6),6-(8,8)]
6[1-(0),6-(1,6),6-(6,6)]
6[6-(6,6),8-(39),8-(39)]
8[6-(6,8),39-(8,8,8,8,8)]
ECEZAO01_clean
28[8-(28,28),8-(28,28),8-(6),8-(6)]
28[8-(28,28),8-(28,28),8-(6),8-(6),8-(6),8-(6)]
1[6-(6,6,6)]
1[6-(1,6,6)]
6[1-(0),6-(1,1,6),6-(1,1,6),6-(8,8)]
6[1-(0),1-(0),6-(1,1,6),6-(1,6,6)]
6[6-(1,6,6),8-(28),8-(28)]
8[6-(6,8),28-(8,8,8)]
8[6-(6,8),28-(8,8,8,8,8)]
8[28-(8,8,8),28-(8,8,8),28-(8,8,8,8,8)]
RAXDAX_clean
30[7-(6,6),7-(6,6),8-(6),8-(6)]
1[6-(6,6)]
1[6-(6,7)]
1[6-(7,7)]
1[6-(1,6,7)]
1[6-(1,6,6)]
6[1-(0),6-(6,6),6-(6,6)]
6[6-(1,6),6-(1,6),6-(8,8)]
6[6-(6,6),8-(0),8-(30)]
6[1-(0),6-(6,6),6-(6,7)]
6[6-(1,6),6-(1,6),7-(7)]
6[1-(0),6-(1,7),7-(6,6)]
6[1-(0),7-(6,30),7-(6,6)]
6[1-(0),6-(1,7),7-(6,30)]
6[1-(0),1-(0),6-(1,1,6),7-(6,6)]
6[1-(0),1-(0),6-(1,1,6),6-(1,1,7)]
7[6-(1,1,6),6-(1,6),6-(1,7)]
7[6-(1,6),6-(1,7),30-(7,8,8)]
7[6-(6,6),7-(6)]
8[6-(6,8),30-(7,7,8)]
8[6-(6,8)]
HEBTEP_clean
30[8-(6),8-(6),8-(6),8-(6)]
1[6-(6,6)]
6[6-(1,6),6-(6,6),6-(8,8)]
6[6-(1,6),6-(6,6),6-(6,6)]
6[1-(0),6-(1,6),6-(6,6)]
6[6-(6,6),8-(30),8-(30)]
6[1-(0),6-(1,6),6-(1,6)]
8[6-(6,8),30-(8,8,8)]
DIDDOK_clean
30[7-(6,6),8-(6),8-(6),8-(6),8-(6)]
1[6-(6,6)]
1[6-(6,7)]
6[6-(6,6),8-(30),8-(30)]
6[6-(1,6),6-(1,6),6-(8,8)]
6[1-(0),6-(1,6),6-(6,6)]
6[1-(0),6-(1,6),6-(6,8)]
6[6-(1,6),6-(1,6),8-(6)]
6[1-(0),6-(1,6),7-(6,30)]
6[1-(0),6-(1,7),6-(6,6)]
6[6-(1,6),6-(1,6),6-(1,6)]
7[6-(1,6),6-(1,6),30-(8,8,8,8)]
8[6-(6,8),30-(7,8,8,8)]
8[6-(6,6),6-(6,6)]
JEMNAR_clean
28[7-(6,6),8-(6),8-(6),8-(6),8-(6),8-(6)]
1[6-(6,6,8)]
1[6-(1,6,6)]
1[6-(6,7)]
1[6-(6,6)]
6[6-(1,6,8),8-(28),8-(28)]
6[1-(0),6-(1,1,6),6-(8,8),8-(28)]
6[1-(0),1-(0),6-(1,6,8),6-(8,8)]
6[6-(1,1,6),8-(28),8-(28)]
6[1-(0),6-(1,6),7-(6,28)]
6[1-(0),6-(1,7),6-(6,6)]
6[6-(1,6),6-(1,6),6-(6,6)]
7[6-(1,6),6-(1,6),28-(8,8,8,8,8)]
8[6-(6,8),28-(7,8,8,8,8)]
8[6-(1,6,6),28-(7,8,8,8,8)]
IFUDAO_charged
40[8-(6),8-(6),8-(6),8-(6),8-(6),8-(6),8-(6),8-(6)]
48[8-(6),8-(6),8-(6),8-(6)]
6[6-(8,8),8-(40),8-(48)]
6[6-(8,8),8-(0),8-(40)]
8[6-(6,8),48-(8,8,8)]
8[6-(6,8),40-(8,8,8,8,8,8,8)]
8[6-(6,8)]
1[7-(1,1,1)]
7[1-(0),1-(0),1-(0),1-(0)]
TASZEU_charged
26[7-(6,6),7-(6,6),7-(6,6),7-(6,6),7-(6,6),7-(6,6)]
29[7-(6,6),7-(6,6),7-(6,6),7-(6,6)]
1[6-(6,6)]
1[7-(6,6)]
1[6-(6,7)]
6[1-(0),6-(1,7),6-(6,7)]
6[6-(1,6),6-(6,7),7-(6,26)]
6[6-(1,6),6-(1,6),7-(1,6)]
6[1-(0),6-(1,6),7-(6,29)]
6[1-(0),6-(1,6),6-(6,6)]
6[6-(1,6),6-(1,7),6-(7,8)]
6[1-(0),6-(6,6),7-(6,26)]
6[6-(6,6),7-(1,6),8-(0)]
6[1-(0),6-(1,6),6-(6,7)]
7[6-(1,6),6-(6,6),26-(7,7,7,7,7)]
7[1-(0),6-(6,6),6-(6,8)]
7[6-(1,6),6-(1,6),29-(7,7,7)]
7[8-(0),8-(0),8-(0)]
8[6-(6,7)]
8[7-(8,8)]
GIQXOU_clean
68[8-(15),8-(15),8-(15),8-(15)]
15[6-(6,8,15),8-(44),8-(44),8-(68)]
1[8-(6)]
1[6-(1,1,6)]
44[8-(15),8-(15),8-(15),8-(15),44-(8,8,8,8)]
6[6-(1,1,1),8-(1),15-(8,8,8),15-(8,8,8)]
6[1-(0),1-(0),1-(0),6-(8,15,15)]
8[15-(6,8,8),44-(8,8,8,44)]
8[15-(6,8,8),68-(8,8,8)]
8[1-(0),6-(6,15,15)]
IFOSIG_clean
58[8-(6),8-(6),8-(6),8-(6),8-(6),8-(6),8-(6),8-(6)]
40[8-(6),8-(6),8-(6),8-(6),8-(6),8-(6),8-(6),8-(6)]
6[6-(8,8),8-(40),8-(58)]
8[6-(6,8),58-(8,8,8,8,8,8,8)]
8[6-(6,8),40-(8,8,8,8,8,8,8)]
KUGZIW_clean
28[8-(28,28),8-(6),8-(6),8-(6),8-(6)]
1[6-(6,6)]
6[6-(6,6),6-(6,6),6-(8,8)]
6[6-(6,6),8-(28),8-(28)]
6[6-(1,6),6-(6,6),6-(6,6)]
6[1-(0),6-(1,6),6-(6,6)]
6[1-(0),6-(1,6),6-(1,6)]
8[6-(6,8),28-(8,8,8,8)]
8[28-(8,8,8,8),28-(8,8,8,8),28-(8,8,8,8)]
LAGCON_charged
30[8-(6),8-(6),8-(6),8-(6),8-(6),8-(6)]
47[7-(6),7-(6)]
1[6-(6,6)]
6[6-(1,6),6-(6,6),8-(30)]
6[1-(0),6-(6,8),6-(6,8)]
6[6-(1,6),6-(1,6),6-(6,8)]
6[1-(0),6-(1,6),6-(6,6)]
6[6-(1,6),6-(1,6),6-(7)]
6[6-(6,6),7-(47)]
7[6-(6),47-(7)]
8[6-(6,6),30-(8,8,8,8,8)]
15[9-(0),9-(0),9-(0),9-(0),9-(15),9-(15)]
9[15-(9,9,9,9,9)]
9[15-(9,9,9,9,9),15-(9,9,9,9,9)]
EJEFOP_clean
48[7-(6,6),7-(6,6),8-(6),8-(6),8-(6)]
48[7-(6,6),8-(6),8-(6),8-(6)]
1[6-(6,7)]
1[6-(6,6)]
1[6-(1,6,7)]
1[6-(1,6,6)]
6[1-(0),6-(1,7),7-(6,6)]
6[1-(0),6-(1,7),7-(6,48)]
6[6-(6,7),7-(6,48),7-(6,6)]
6[6-(1,6),6-(7,7),7-(6,48)]
6[1-(0),6-(1,6),6-(6,7)]
6[1-(0),6-(1,6),6-(1,6)]
6[1-(0),6-(1,6),6-(1,7)]
6[1-(0),6-(1,6),7-(6,48)]
6[1-(0),1-(0),6-(1,1,6),7-(6,6)]
6[1-(0),1-(0),6-(1,1,6),6-(1,1,7)]
6[6-(1,6),6-(7,7),7-(6)]
6[1-(0),6-(1,6),7-(6)]
6[6-(6,6),8-(48),8-(48)]
6[6-(1,6),6-(6,6),6-(8,8)]
6[1-(0),6-(1,6),6-(6,6)]
6[6-(1,6),6-(1,6),6-(6,6)]
6[1-(0),6-(6,6),6-(6,6)]
6[6-(6,6),8-(0),8-(48)]
7[6-(1,6),6-(6,6),48-(7,8,8,8)]
7[6-(1,6),6-(6,7),48-(7,8,8,8)]
7[6-(1,1,6),6-(1,6),6-(6,7)]
7[6-(1,6),6-(6,6)]
7[6-(1,6),6-(6,7),48-(8,8,8)]
8[6-(6,8),48-(7,8,8)]
8[6-(6,8),48-(7,7,8,8)]
8[6-(6,8)]
OFESEY_clean
60[8-(6),8-(6),8-(6),8-(6),8-(6),8-(6),8-(6),8-(6),8-(6)]
29[7-(1,6,6),7-(1,6,6),8-(6),8-(6)]
1[7-(6,6,29)]
1[6-(1,6,7)]
6[6-(1,1,7),8-(29),8-(60)]
6[1-(0),1-(0),6-(8,8),7-(1,6,29)]
6[6-(1,1,7),8-(60),8-(60)]
7[1-(0),6-(1,1,6),6-(1,1,6),29-(7,8,8)]
8[6-(6,8),29-(7,7,8)]
8[6-(6,8),60-(8,8,8,8,8,8,8,8)]
FEYJOJ_clean
27[8-(6),8-(6),8-(6),8-(6,27)]
27[8-(6),8-(6),8-(6,27)]
1[6-(6,6)]
6[1-(0),6-(6,6),6-(6,6)]
6[6-(6,6),8-(27),8-(27)]
6[6-(1,6),6-(1,6),6-(8,8)]
6[6-(1,6),6-(1,6),6-(6,6)]
6[6-(6,6),8-(0),8-(27)]
6[6-(6,6),8-(0),8-(27,27)]
8[6-(6,8)]
8[6-(6,8),27-(8,8,8)]
8[6-(6,8),27-(8,8)]
8[6-(6,8),27-(8,8),27-(8,8,8)]
IJASAO01_clean
68[7-(6,6),7-(6,6),8-(6),8-(6),8-(6),8-(6),8-(6),8-(6)]
1[6-(1,1,6)]
1[6-(6,7)]
1[6-(6,6)]
6[6-(6,6),8-(68),8-(68)]
6[6-(6,6),6-(6,6),6-(8,8)]
6[6-(1,1,1),6-(6,6),6-(6,6)]
6[1-(0),1-(0),1-(0),6-(6,6)]
6[1-(0),6-(1,6),7-(6,68)]
6[1-(0),6-(1,6),6-(1,7)]
6[1-(0),6-(1,6),6-(6,6)]
6[6-(1,6),6-(1,6),6-(6,7)]
6[6-(6,6),6-(6,7),7-(6,68)]
7[6-(1,6),6-(6,6),68-(7,8,8,8,8,8,8)]
8[6-(6,8),68-(7,7,8,8,8,8,8)]
BONWIL_clean
30[1-(8),7-(6,6),8-(1,1),8-(6),8-(6),8-(6),8-(6,6)]
30[7-(6,6),8-(6),8-(6),8-(6)]
1[8-(1,30)]
1[8-(1,30),30-(7,8,8,8,8,8)]
1[6-(6,6,8)]
1[6-(6,6,6)]
1[6-(6,7)]
1[6-(6,6)]
6[1-(0),6-(1,6,6),6-(8,8),8-(6,30)]
6[1-(0),6-(1,6,6),6-(1,6,8),6-(8,8)]
6[6-(1,6,8),8-(30),8-(30)]
6[6-(1,6,6),8-(0),8-(30)]
6[1-(0),6-(1,6),7-(6,30)]
6[1-(0),6-(1,7),6-(6,6)]
6[6-(1,6),6-(1,6),6-(6,6)]
7[6-(1,6),6-(1,6),30-(1,8,8,8,8,8)]
7[6-(1,6),6-(1,6),30-(8,8,8)]
8[6-(1,6,6),6-(1,6,6),30-(1,7,8,8,8,8)]
8[1-(0),1-(30),30-(1,7,8,8,8,8)]
8[6-(6,8),30-(1,7,8,8,8,8)]
8[6-(6,8),30-(7,8,8)]
8[6-(6,8)]
NIKYUC02_clean
26[8-(6,26),8-(6,26),8-(6,26),8-(6,26),8-(6,26),8-(6,26)]
26[8-(6),8-(6),8-(6,26),8-(6,26),8-(6,26),8-(6,26)]
26[8-(6),8-(6),8-(6),8-(6),8-(6,26),8-(6,26)]
1[6-(8,8)]
6[1-(0),8-(26),8-(26,26)]
8[6-(1,8),26-(8,8,8,8,8),26-(8,8,8,8,8)]
8[6-(1,8),26-(8,8,8,8,8)]
RAVXAP_clean
12[8-(6),8-(6,12),8-(6,12),8-(6,12),8-(6,12)]
1[6-(1,1,6)]
1[6-(1,6,6)]
1[6-(6,6)]
6[1-(0),1-(0),1-(0),6-(1,1,6)]
6[1-(0),1-(0),6-(1,1,1),6-(1,1,6)]
6[1-(0),1-(0),6-(1,1,6),6-(1,1,6)]
6[1-(0),1-(0),6-(1,1,6),6-(6,6)]
6[1-(0),1-(0),1-(0),6-(6,6)]
6[1-(0),6-(6,6),6-(6,6)]
6[6-(1,1,1),6-(1,6),6-(6,6)]
6[6-(1,6),6-(6,6),6-(6,6)]
6[6-(1,1,6),6-(1,6),6-(6,6)]
6[1-(0),6-(1,6),6-(6,6)]
6[6-(1,6),6-(1,6),6-(6,6)]
6[1-(0),6-(6,6),6-(6,8)]
6[6-(1,6),6-(6,6),8-(12,12)]
6[6-(1,6),6-(6,8),6-(8,8)]
6[6-(6,6),8-(12),8-(12,12)]
8[6-(6,6),12-(8,8,8,8),12-(8,8,8,8)]
8[6-(6,8),12-(8,8,8,8),12-(8,8,8,8)]
8[6-(6,8),12-(8,8,8,8)]
RUWWUC_clean
57[8-(1,1),8-(6),8-(6),8-(6),8-(6),8-(6),8-(6)]
1[6-(6,6)]
1[8-(1,57)]
6[6-(6,6),8-(57),8-(57)]
6[6-(1,6),6-(1,6),6-(8,8)]
6[1-(0),6-(6,6),6-(6,6)]
6[1-(0),6-(6,6),6-(6,8)]
6[6-(1,6),6-(1,6),8-(6)]
6[1-(0),6-(1,6),6-(6,8)]
6[1-(0),6-(1,6),6-(6,6)]
8[6-(6,8),57-(8,8,8,8,8,8)]
8[6-(6,6),6-(6,6)]
8[1-(0),1-(0),57-(8,8,8,8,8,8)]
BEPVID_clean
29[6-(7),7-(6),7-(6,7)]
29[6-(7),7-(6),7-(6,6)]
1[6-(1,1,6)]
1[7-(6,7)]
1[6-(1,6,6)]
1[6-(6,6)]
6[1-(0),1-(0),1-(0),6-(6,7)]
6[6-(1,1,1),6-(6,6),7-(1,7)]
6[6-(1,1,6),6-(6,7),6-(6,7)]
6[6-(1,1,1),6-(6,6),7-(7,29)]
6[1-(0),1-(0),6-(6,6),6-(6,7)]
6[6-(1,1,6),6-(1,6),7-(6,29)]
6[1-(0),6-(1,6),6-(6,7)]
6[1-(0),6-(1,6),6-(1,6)]
6[7-(29),29-(7,7)]
7[6-(6,6),7-(1,6),29-(6,7)]
7[1-(0),6-(6,6),7-(6,29)]
7[6-(6,6),6-(6,6),29-(6,7)]
7[6-(29),29-(6,7)]
MACHIJ_clean
30[8-(6),8-(6),8-(6,30),8-(6,30)]
30[8-(6),8-(6,30),8-(6,30),8-(6,30)]
1[6-(6,6)]
1[6-(1,6,8)]
6[6-(6,6),8-(30),8-(30)]
6[6-(1,6),6-(1,6),6-(8,8)]
6[1-(0),6-(6,6),6-(6,6)]
6[1-(0),6-(1,6),6-(6,6)]
6[6-(1,6),6-(6,6),6-(6,8)]
6[6-(1,6),6-(6,6),6-(6,6)]
6[1-(0),1-(0),6-(1,1,8),8-(30,30)]
6[6-(6,6),6-(6,6),8-(0)]
8[6-(6,8),30-(8,8,8)]
8[6-(1,1,6),30-(8,8,8),30-(8,8,8)]
8[6-(6,6)]
BOMCUB_charged
49[8-(6),8-(6),8-(6),8-(6),8-(6),8-(6),8-(6),8-(6)]
6[6-(8,8),8-(49),8-(49)]
8[6-(6,8),49-(8,8,8,8,8,8,8)]
1[7-(1,1,1)]
7[1-(0),1-(0),1-(0),1-(0)]
UXABUR_clean
39[8-(1,1),8-(6),8-(6),8-(6),8-(6),8-(6)]
1[6-(6,6)]
1[8-(1,39)]
6[6-(1,6),8-(0),8-(39)]
6[1-(0),6-(1,6),6-(8,8)]
6[1-(0),6-(1,6),6-(1,6)]
6[6-(1,6),8-(39),8-(39)]
8[6-(6,8)]
8[6-(6,8),39-(8,8,8,8,8)]
8[1-(0),1-(0),39-(8,8,8,8,8)]
KOFPEB01_clean
57[8-(6),8-(6),8-(6),8-(6),8-(6),8-(6),8-(6),8-(6),8-(6)]
29[7-(1,6,6),7-(1,6,6),8-(6),8-(6)]
1[6-(1,6,7)]
1[7-(6,6,29)]
6[6-(1,1,7),8-(57),8-(57)]
6[1-(0),1-(0),6-(8,8),7-(1,6,29)]
6[6-(1,1,7),8-(29),8-(57)]
7[1-(0),6-(1,1,6),6-(1,1,6),29-(7,8,8)]
8[6-(6,8),57-(8,8,8,8,8,8,8,8)]
8[6-(6,8),29-(7,7,8)]
YAZYIJ_clean
59[8-(1,6),8-(1,6),8-(6),8-(6),8-(6),8-(6),8-(6)]
1[8-(6,59)]
1[8-(6)]
1[6-(6,6)]
6[6-(1,6),6-(6,8),6-(8,8)]
6[6-(1,6),6-(6,6),8-(1,59)]
6[1-(0),6-(6,6),6-(6,8)]
6[6-(1,6),6-(6,6),8-(1)]
6[6-(6,6),8-(59),8-(59)]
6[6-(6,6),8-(0),8-(59)]
8[6-(6,8),59-(8,8,8,8,8,8)]
8[6-(6,8)]
8[1-(0),6-(6,6),59-(8,8,8,8,8,8)]
8[1-(0),6-(6,6)]
ECUCIP_clean
63[8-(6),8-(6),8-(6),8-(6),8-(6,63),8-(6,63),8-(6,63),8-(6,63)]
1[6-(6,6)]
1[6-(1,6,6)]
6[6-(1,1,6),6-(1,6),6-(1,6)]
6[1-(0),6-(6,6),6-(6,6)]
6[1-(0),1-(0),6-(6,6),6-(8,8)]
6[6-(1,1,6),8-(63),8-(63,63)]
6[6-(1,1,6),8-(63),8-(63)]
8[6-(6,8),63-(8,8,8,8,8,8,8)]
8[6-(6,8),63-(8,8,8,8,8,8,8),63-(8,8,8,8,8,8,8)]
NEHNEV_clean
30[7-(6,6),8-(6),8-(6),8-(6),8-(6,30)]
30[8-(6),8-(6),8-(6),8-(6),8-(6,30),8-(6,30)]
1[6-(6,6)]
1[6-(6,7)]
1[6-(7,7)]
1[6-(1,6,8)]
1[6-(1,1,6)]
6[6-(6,6),8-(30),8-(30)]
6[6-(1,6),6-(1,6),6-(8,8)]
6[1-(0),6-(1,6),6-(6,6)]
6[6-(6,6),8-(30),8-(30,30)]
6[1-(0),6-(1,6),6-(6,8)]
6[6-(1,6),6-(1,6),8-(6)]
6[1-(0),6-(1,6),6-(6,7)]
6[6-(1,6),6-(1,6),7-(6,6)]
6[1-(0),6-(1,7),7-(6,6)]
6[1-(0),7-(6,30),7-(6,6)]
6[1-(0),6-(1,7),7-(6,30)]
6[1-(0),1-(0),6-(6,6,6),8-(6)]
6[6-(1,1,1),6-(1,1,8),6-(1,1,8),6-(1,1,8)]
6[1-(0),1-(0),1-(0),6-(6,6,6)]
7[6-(1,6),6-(1,7),30-(8,8,8,8)]
7[6-(1,6),6-(1,7),6-(6,6)]
8[6-(6,8),30-(7,8,8,8)]
8[6-(6,8),30-(7,8,8,8),30-(8,8,8,8,8)]
8[6-(6,8),30-(8,8,8,8,8)]
8[6-(1,1,6),6-(6,6)]
JEJKEP_clean
27[7-(6,6),8-(6),8-(6),8-(6),8-(6),8-(6)]
1[6-(6,6,8)]
1[6-(1,6,6)]
1[6-(6,7)]
1[6-(6,6)]
6[6-(1,6,8),8-(27),8-(27)]
6[1-(0),6-(1,1,6),6-(8,8),8-(27)]
6[1-(0),1-(0),6-(1,6,8),6-(8,8)]
6[6-(1,1,6),8-(27),8-(27)]
6[1-(0),6-(1,6),7-(6,27)]
6[1-(0),6-(1,7),6-(6,6)]
6[6-(1,6),6-(1,6),6-(6,6)]
7[6-(1,6),6-(1,6),27-(8,8,8,8,8)]
8[6-(6,8),27-(7,8,8,8,8)]
8[6-(1,6,6),27-(7,8,8,8,8)]
MICNOC_clean
48[7-(6,6),7-(6,6),7-(6,6),7-(6,6)]
1[6-(6,7)]
1[6-(6,6)]
1[6-(1,6,6)]
6[1-(0),6-(1,6),7-(6,48)]
6[1-(0),6-(1,7),6-(6,6)]
6[6-(1,1,6),6-(1,6),6-(1,6)]
6[1-(0),1-(0),6-(6,6),6-(6,6)]
6[6-(1,1,6),6-(6,9),6-(6,9)]
6[6-(6,6),6-(6,9),9-(0)]
7[6-(1,6),6-(1,6),48-(7,7,7)]
9[6-(6,6)]
FAGREM_clean
30[8-(1,30,30),8-(1,30,30),8-(6),8-(6),8-(6),8-(6,30)]
30[8-(1,30,30),8-(1,30,30),8-(6),8-(6)]
30[8-(1,30,30),8-(6),8-(6),8-(6)]
30[8-(1,30,30),8-(6),8-(6),8-(6,30)]
1[8-(30,30,30)]
1[6-(6,6)]
6[6-(1,6),6-(1,6),6-(8,8)]
6[1-(0),6-(1,6),6-(6,6)]
6[6-(1,6),6-(6,6),6-(8,8)]
6[1-(0),6-(6,6),6-(6,6)]
6[6-(6,6),8-(30),8-(30)]
6[6-(6,6),8-(0),8-(30)]
6[6-(6,6),8-(30),8-(30,30)]
8[6-(6,8),30-(8,8,8)]
8[6-(6,8),30-(8,8,8,8,8)]
8[6-(6,8)]
8[6-(6,8),30-(8,8,8),30-(8,8,8,8,8)]
8[1-(0),30-(8,8,8),30-(8,8,8),30-(8,8,8,8,8)]
NIGFOZ_clean
65[8-(6),8-(6),8-(6),8-(6),8-(6),8-(6)]
1[6-(6,6)]
6[6-(6,6),8-(65),8-(65)]
6[6-(1,6),6-(1,6),6-(8,8)]
6[1-(0),6-(6,6),6-(6,6)]
8[6-(6,8),65-(8,8,8,8,8)]
CUNFOH01_clean
29[7-(6,7),29-(7,53,53,53),53-(29,29),53-(29,29),53-(29,29)]
29[7-(6,6),7-(6,7)]
1[6-(1,1,6)]
6[6-(1,1,1),7-(6,29),7-(7,29)]
6[1-(0),1-(0),1-(0),6-(7,7)]
53[29-(7,29,53,53),29-(7,29,53,53),29-(7,29,53,53)]
7[6-(6,7),7-(6,29),29-(29,53,53,53)]
7[6-(6,7),6-(6,7),29-(7)]
7[6-(6,7),7-(6,29),29-(7)]
JAHNEM_clean
25[7-(1,1,6),7-(1,1,6),7-(6),7-(6),8-(6),8-(6)]
24[6-(7),6-(7),6-(7),6-(7),6-(7),6-(7)]
1[7-(1,6,25)]
1[6-(6,6,7)]
1[6-(1,6,7)]
6[7-(25),24-(6,6,6,6,6)]
6[1-(0),6-(1,1,7),6-(8,8),7-(1,1,25)]
6[1-(0),1-(0),6-(1,6,7),7-(1,1,25)]
6[6-(1,6,7),8-(25),8-(25)]
7[1-(0),1-(0),6-(1,6,6),25-(7,7,7,8,8)]
7[6-(24),25-(7,7,7,8,8)]
7[1-(0),1-(0),6-(1,1,6),25-(7,7,7,8,8)]
8[6-(6,8),25-(7,7,7,7,8)]
VEGMOK04_charged
30[8-(6),8-(6),8-(6),8-(6,30)]
30[8-(6),8-(6),8-(6),8-(6),8-(6,30),8-(6,30)]
1[6-(6,6)]
1[7-(1,6,6)]
1[6-(1,6,7)]
1[6-(1,1,6)]
6[6-(6,6),8-(30),8-(30)]
6[6-(1,6),6-(1,6),6-(8,8)]
6[1-(0),6-(1,6),6-(6,6)]
6[6-(6,6),8-(0),8-(30,30)]
6[6-(6,6),8-(0),8-(30)]
6[1-(0),1-(0),6-(1,1,1),7-(1,1,6)]
6[1-(0),1-(0),1-(0),6-(1,1,7)]
8[6-(6,8),30-(8,8,8)]
8[6-(6,8),30-(8,8,8,8,8)]
8[6-(6,8)]
8[6-(6,8),30-(8,8,8),30-(8,8,8,8,8)]
7[1-(0),1-(0),6-(1,1,6),6-(1,1,6)]
VEMMEG_clean
25[7-(7,7),7-(7,7),7-(7,7)]
25[7-(7,7),7-(7,7),7-(7,7),7-(7,7),7-(7,7),7-(7,7)]
1[6-(6,6)]
6[6-(6,6),7-(7),7-(7)]
6[6-(1,6),6-(1,6),6-(7,7)]
6[1-(0),6-(1,6),6-(6,6)]
7[6-(6,7),7-(7,25)]
7[7-(6),7-(7,25),25-(7,7)]
7[7-(6),7-(7,25),25-(7,7,7,7,7)]
BUSGOM_clean
62[8-(6),8-(6),8-(6),8-(6),8-(6),8-(6),8-(6),8-(6)]
29[7-(6,6),7-(6,6)]
1[6-(6,6)]
1[6-(6,7)]
6[6-(1,6),6-(1,7),6-(8,8)]
6[6-(6,6),8-(62),8-(62)]
6[1-(0),6-(1,6),6-(6,6)]
6[1-(0),6-(1,6),6-(1,7)]
6[1-(0),6-(6,6),7-(6,29)]
6[1-(0),6-(1,6),7-(6,29)]
6[6-(8,8),8-(62),8-(62)]
7[6-(1,6),6-(1,6),29-(7)]
8[6-(6,8),62-(8,8,8,8,8,8,8)]
ELERIX01_clean
57[8-(1,1),8-(6),8-(6),8-(6),8-(6),8-(6),8-(6)]
29[7-(6,6),29-(7,53,53,53),53-(29,29),53-(29,29),53-(29,29,29)]
29[7-(6,6),53-(29,29),53-(29,29),53-(29,29,29)]
29[7-(6,6),53-(29,29),53-(29,29)]
29[7-(6,6),53-(29,29),53-(29,29),53-(29,29)]
1[8-(1,57)]
1[6-(6,7)]
1[6-(6,6)]
6[1-(0),6-(1,6),7-(6,29)]
6[1-(0),6-(1,7),6-(6,6)]
6[6-(1,6),6-(1,6),6-(8,8)]
6[6-(6,6),8-(57),8-(57)]
6[6-(6,6),8-(0),8-(0)]
53[29-(7,29,53,53),29-(7,29,53,53),29-(7,53,53)]
53[29-(7,53),29-(7,53,53),29-(7,53,53)]
53[29-(7,53),29-(7,53),29-(7,53,53)]
53[29-(7,29,53,53),29-(7,29,53,53),29-(7,53,53),29-(7,53,53)]
7[6-(1,6),6-(1,6),29-(29,53,53,53)]
7[6-(1,6),6-(1,6),29-(53,53,53)]
7[6-(1,6),6-(1,6),29-(53,53)]
8[6-(6,8),57-(8,8,8,8,8,8)]
8[1-(0),1-(0),57-(8,8,8,8,8,8)]
8[6-(6,8)]
QQQGTA01_clean
48[8-(6),8-(6),8-(6),8-(6)]
1[6-(1,6,6)]
6[6-(1,1,6),8-(48),8-(48)]
6[1-(0),1-(0),6-(8,8),6-(8,8)]
8[6-(6,8),48-(8,8,8)]
FAYPAY_clean
30[7-(7,7),7-(7,7),7-(7,7),7-(7,7),7-(7,7),7-(7,7)]
30[7-(6,7),7-(6,7),7-(6,7),8-(6)]
30[7-(6,7),7-(6,7),7-(6,7),8-(6),8-(6)]
1[6-(6,6)]
1[6-(1,6,8)]
6[6-(1,1,8),6-(1,1,8),6-(1,1,8),6-(1,1,8)]
6[1-(0),6-(1,6),6-(6,7)]
6[6-(1,6),6-(6,7),7-(7,30)]
6[1-(0),6-(1,6),6-(1,6)]
6[1-(0),6-(1,6),6-(6,8)]
6[1-(0),6-(1,6),6-(6,6)]
6[1-(0),1-(0),6-(6,6,6),8-(6)]
6[6-(1,6),6-(1,6),6-(8,8)]
6[6-(1,6),6-(1,6),8-(6)]
6[6-(6,6),8-(0),8-(30)]
6[6-(6,6),8-(30),8-(30)]
7[6-(6,6),7-(7,30),30-(7,7,8,8)]
7[6-(6,6),7-(7,30),30-(7,7,8)]
7[7-(6,30),7-(6,30),30-(7,7,7,7,7)]
8[6-(6,8),30-(7,7,7,8)]
8[6-(6,8)]
8[6-(6,8),30-(7,7,7)]
8[6-(1,1,6),6-(6,6)]
IKEVAW_clean
66[8-(6),8-(6),8-(6),8-(6),8-(6)]
1[6-(6,7)]
6[6-(6,7),8-(66),8-(66)]
6[6-(1,7),6-(8,8),7-(6)]
6[1-(0),6-(6,7),7-(6)]
6[6-(6,7),8-(0),8-(66)]
6[6-(8,8),8-(66),8-(66)]
7[6-(1,6),6-(6,6)]
8[6-(6,8),66-(8,8,8,8)]
8[6-(6,8)]
ZECKID_clean
29[7-(6,7),7-(6,7),8-(6),8-(6)]
1[6-(1,1,6)]
6[6-(1,1,1),6-(6,6),7-(7,29)]
6[1-(0),1-(0),1-(0),6-(6,7)]
6[6-(6,7),6-(6,7),6-(8,8)]
6[6-(6,6),8-(29),8-(29)]
7[6-(6,6),7-(6,29),29-(7,8,8)]
8[6-(6,8),29-(7,7,8)]
GAXQIH_clean
28[7-(6,6),7-(6,6),8-(6),8-(6)]
28[7-(6,6),7-(6,6),8-(6),8-(6),8-(6),8-(6)]
1[6-(6,6)]
1[6-(7,7)]
1[6-(6,7)]
1[7-(6,7)]
1[7-(6,6)]
6[6-(6,6),8-(28),8-(28)]
6[6-(1,6),6-(6,6),6-(8,8)]
6[6-(6,6),8-(0),8-(28)]
6[1-(0),6-(6,6),6-(6,7)]
6[6-(1,6),6-(6,7),7-(1,6)]
6[6-(1,6),6-(6,7),7-(6,28)]
6[1-(0),7-(1,6),7-(6,28)]
6[1-(0),6-(1,6),7-(6)]
6[1-(0),6-(1,7),6-(6,6)]
6[6-(1,6),6-(1,6),6-(7,7)]
6[6-(6,6),7-(6),7-(7)]
6[6-(6,6),7-(1,7),7-(6)]
6[1-(0),6-(1,6),7-(6,28)]
7[6-(1,6),6-(1,6)]
7[6-(6,7),6-(6,7)]
7[6-(6,7),7-(1,6)]
7[1-(0),6-(6,7),7-(6)]
7[6-(1,6),6-(1,6),28-(7,8,8,8,8)]
7[1-(0),6-(1,7),6-(6,6)]
7[6-(1,7),6-(6,6),28-(7,8,8)]
8[6-(6,8),28-(7,7,8)]
8[6-(6,8),28-(7,7,8,8,8)]
8[6-(6,8)]
AMIMAL_clean
30[7-(6,6,6),8-(6),8-(6),8-(6),8-(6)]
30[7-(6,6,6),8-(6),8-(6),8-(6)]
1[6-(1,7,7)]
1[6-(6,6)]
6[1-(0),1-(0),7-(6,6,30),7-(6,6,30)]
6[1-(0),1-(0),7-(6,6),7-(6,6,30)]
6[1-(0),1-(0),7-(6,6),7-(6,6)]
6[6-(6,6),8-(30),8-(30)]
6[6-(1,6),6-(1,6),6-(8,8)]
6[1-(0),6-(6,6),6-(6,6)]
6[6-(1,6),6-(1,6),6-(6,6)]
6[1-(0),6-(1,6),6-(6,6)]
6[6-(6,6),8-(0),8-(30)]
7[6-(1,1,7),6-(1,1,7),6-(1,1,7),30-(8,8,8,8)]
7[6-(1,1,7),6-(1,1,7),6-(1,1,7),30-(8,8,8)]
7[6-(1,1,7),6-(1,1,7),6-(1,1,7)]
8[6-(6,8),30-(7,8,8,8)]
8[6-(6,8)]
8[6-(6,8),30-(7,8,8)]
MOCHES_clean
59[8-(15),8-(15,59),8-(15,59),8-(15,59),8-(15,59),8-(6),8-(6)]
15[1-(0),8-(59),8-(59,59),8-(59,59)]
1[15-(8,8,8)]
6[6-(8,8),8-(59),8-(59)]
8[15-(1,8,8),59-(8,8,8,8,8,8),59-(8,8,8,8,8,8)]
8[15-(1,8,8),59-(8,8,8,8,8,8)]
8[6-(6,8),59-(8,8,8,8,8,8)]
MANLAP_ion_b
7[6-(1,6),6-(1,6),47-(7,7,7)]
6[1-(0),6-(1,6),7-(6,47)]
6[1-(0),6-(1,7),6-(6,6)]
6[6-(1,6),6-(1,6),6-(6,6)]
6[6-(6,6),6-(6,6),6-(6,6)]
6[6-(1,1,1),6-(6,6),6-(6,6)]
6[1-(0),1-(0),1-(0),6-(6,6)]
1[6-(6,7)]
1[6-(6,6)]
1[6-(1,1,6)]
47[7-(6,6),7-(6,6),7-(6,6),7-(6,6)]
LEGGEK_clean
30[7-(6,6),7-(6,6),8-(6),8-(6)]
30[7-(6,7),7-(6,7),7-(6,7),7-(6,7)]
1[6-(7,7)]
1[6-(6,6)]
6[1-(0),7-(6,30),7-(7,30)]
6[6-(6,6),8-(0),8-(30)]
6[6-(1,6),6-(1,6),6-(8,8)]
6[1-(0),6-(1,6),6-(6,6)]
7[6-(1,7),7-(6,30),30-(7,7,7)]
7[6-(1,7),6-(1,7),30-(7,8,8)]
8[6-(6,8),30-(7,7,8)]
8[6-(6,8)]
UJAQUS_clean
30[8-(6),8-(6),8-(6),8-(6)]
30[8-(6),8-(6),8-(6)]
1[6-(6,6)]
1[6-(1,6,8)]
6[6-(6,6),8-(30),8-(30)]
6[6-(1,6),6-(1,6),6-(8,8)]
6[1-(0),6-(6,6),6-(6,8)]
6[6-(1,6),6-(1,6),8-(6)]
6[1-(0),6-(6,6),6-(6,6)]
6[1-(0),1-(0),6-(1,1,8),8-(6)]
6[6-(6,6),8-(0),8-(30)]
8[6-(6,8),30-(8,8)]
8[6-(6,8),30-(8,8,8)]
8[6-(1,1,6),6-(6,6)]
8[6-(6,8)]
TOHYUL_clean
48[8-(6),8-(6),8-(6),8-(6,48),8-(6,48)]
1[6-(1,6,7)]
1[6-(1,6,6)]
6[7-(6,6),7-(6,6),8-(0)]
6[1-(0),1-(0),6-(1,1,6),7-(6,6)]
6[1-(0),1-(0),6-(1,1,7),6-(8,8)]
6[6-(1,1,6),8-(48),8-(48,48)]
6[6-(1,1,6),8-(48),8-(48)]
7[6-(1,1,6),6-(7,8),6-(7,8)]
8[6-(7,7)]
8[6-(6,8),48-(8,8,8,8)]
8[6-(6,8),48-(8,8,8,8),48-(8,8,8,8)]
TEVZIE_clean
30[8-(6,30),8-(6,30),8-(6,30),8-(6,30),8-(6,30),8-(6,30)]
30[8-(6),8-(6),8-(6,30),8-(6,30),8-(6,30),8-(6,30)]
30[8-(6),8-(6),8-(6),8-(6),8-(6,30),8-(6,30)]
1[6-(8,8)]
6[1-(0),8-(30),8-(30,30)]
8[6-(1,8),30-(8,8,8,8,8),30-(8,8,8,8,8)]
8[6-(1,8),30-(8,8,8,8,8)]
GUPJEG01_clean
25[7-(6,6),7-(6,6),8-(6),8-(6),8-(6),8-(6)]
1[6-(6,6)]
1[6-(6,7)]
6[6-(1,6),6-(6,7),7-(6,25)]
6[1-(0),6-(6,6),6-(6,7)]
6[6-(1,6),6-(1,6),6-(8,8)]
6[1-(0),6-(1,7),6-(6,6)]
6[1-(0),6-(1,6),7-(6,25)]
6[6-(6,6),8-(25),8-(25)]
7[6-(1,6),6-(6,6),25-(7,8,8,8,8)]
8[6-(6,8),25-(7,7,8,8,8)]
CAHNEF_clean
47[8-(15,47),8-(15,47),16-(6,6)]
47[8-(15),8-(15,47),16-(6,6)]
15[8-(47),8-(47,47),9-(0),9-(0)]
1[6-(1,1,6)]
6[1-(0),1-(0),1-(0),6-(16,16,16)]
6[6-(1,1,1),16-(6),16-(6,47),16-(6,47)]
6[6-(1,1,1),16-(6),16-(6),16-(6,47)]
16[6-(6,16,16),6-(6,16,16)]
16[6-(6,16,16),6-(6,16,16),47-(8,8)]
8[15-(8,9,9),47-(8,16),47-(8,16)]
8[15-(8,9,9),47-(8,16)]
9[15-(8,8,9)]
XALCAP_clean
25[7-(6,7),7-(6,7),8-(6),8-(6),8-(6)]
25[7-(6,6),7-(6,7),7-(6,7),8-(6),8-(6),8-(6)]
1[6-(6,6)]
1[6-(1,6,6)]
1[6-(1,1,6)]
1[6-(6,7)]
6[6-(1,6),6-(6,6),8-(25)]
6[1-(0),6-(1,6),6-(6,8)]
6[1-(0),6-(1,6),6-(1,6)]
6[1-(0),6-(1,6),6-(6,6)]
6[6-(1,6),6-(6,8),6-(7,8)]
6[6-(6,6),7-(7,25),8-(25)]
6[6-(1,1,6),7-(7,25),8-(25)]
6[1-(0),1-(0),6-(1,1,1),6-(7,8)]
6[1-(0),1-(0),1-(0),6-(1,1,6)]
6[1-(0),6-(1,6),7-(6,25)]
6[1-(0),6-(1,7),6-(6,6)]
6[6-(1,1,6),6-(1,6),6-(1,6)]
6[1-(0),1-(0),6-(1,1,6),6-(6,6)]
7[6-(6,8),7-(6,25),25-(7,8,8,8)]
7[6-(6,8),7-(6,25),25-(7,7,8,8,8)]
7[6-(1,6),6-(1,6),25-(7,7,8,8,8)]
8[6-(6,6),25-(7,7,8,8)]
8[6-(6,7),25-(7,7,7,8,8)]
8[6-(6,7),25-(7,7,8,8)]
8[6-(6,6),25-(7,7,7,8,8)]
GEDRAK_clean
60[8-(6),8-(6),8-(6),8-(6),8-(6),8-(6,60),8-(6,60)]
1[6-(6,6)]
1[6-(6,7)]
6[6-(6,6),8-(60),8-(60)]
6[6-(1,6),6-(1,6),6-(8,8)]
6[1-(0),6-(1,6),6-(6,6)]
6[6-(1,6),6-(1,6),6-(1,7)]
6[1-(0),6-(6,6),7-(6)]
6[6-(6,6),8-(60),8-(60,60)]
6[1-(0),6-(6,6),6-(6,7)]
6[6-(1,6),6-(1,6),7-(6)]
6[1-(0),6-(6,6),6-(6,6)]
7[6-(1,6),6-(6,6)]
8[6-(6,8),60-(8,8,8,8,8,8)]
8[6-(6,8),60-(8,8,8,8,8,8),60-(8,8,8,8,8,8)]
VASKOR_clean
21[8-(1,21),8-(1,21),8-(6),8-(6),8-(6),8-(6)]
1[6-(6,6)]
1[8-(21,21)]
6[6-(6,6),8-(21),8-(21)]
6[6-(1,6),6-(1,6),6-(8,8)]
6[1-(0),6-(1,6),6-(6,6)]
8[6-(6,8),21-(8,8,8,8,8)]
8[1-(0),21-(8,8,8,8,8),21-(8,8,8,8,8)]
GAJZIC_clean
62[8-(15),8-(15),8-(15,62),8-(15,62),8-(6),8-(6),15-(6,8,8,8)]
15[6-(1,1,7),8-(62),8-(62),8-(62,62),62-(8,8,8,8,8,8)]
1[6-(1,7,15)]
1[6-(1,6,7)]
1[6-(1,6,6)]
1[6-(6,6,6)]
6[1-(0),1-(0),7-(6,6),15-(8,8,8,62)]
6[1-(0),1-(0),6-(1,1,6),7-(6,6)]
6[1-(0),1-(0),6-(1,1,7),6-(1,6,6)]
6[1-(0),6-(1,1,6),6-(1,1,6),6-(8,8)]
6[6-(1,6,6),8-(62),8-(62)]
7[6-(1,1,15),6-(1,1,6),6-(1,1,6)]
8[15-(6,8,8,62),62-(8,8,8,8,8,15),62-(8,8,8,8,8,15)]
8[15-(6,8,8,62),62-(8,8,8,8,8,15)]
8[6-(6,8),62-(8,8,8,8,8,15)]
GOLQII_clean
60[8-(6),8-(6),8-(6),8-(6),8-(6),8-(6),8-(6),8-(6)]
47[7-(6,6),7-(6,6)]
1[6-(6,7)]
1[6-(6,6)]
6[6-(1,6),6-(1,7),6-(8,8)]
6[1-(0),6-(6,6),7-(6,47)]
6[1-(0),6-(1,6),7-(6,47)]
6[1-(0),6-(1,6),6-(1,7)]
6[1-(0),6-(1,6),6-(6,6)]
6[6-(6,6),8-(60),8-(60)]
6[6-(8,8),8-(60),8-(60)]
7[6-(1,6),6-(1,6),47-(7)]
8[6-(6,8),60-(8,8,8,8,8,8,8)]
WICQIJ_clean
27[7-(6,6),7-(6,6),7-(6,6)]
1[7-(6,6)]
1[6-(6,7)]
1[6-(6,6)]
6[1-(0),6-(1,6),7-(6)]
6[1-(0),6-(1,7),6-(6,7)]
6[6-(1,6),6-(1,6),7-(1,6)]
6[1-(0),6-(1,6),7-(6,27)]
7[6-(1,6),6-(1,6),27-(7,7)]
7[6-(1,6),6-(1,6)]
7[1-(0),6-(6,6),6-(6,6)]
SUJREV_clean
30[7-(6,6),7-(6,6),8-(6),8-(6),8-(6)]
1[6-(6,7)]
1[6-(6,6)]
1[6-(6,6,6)]
6[1-(0),6-(1,6),7-(6,30)]
6[1-(0),6-(1,7),6-(6,6)]
6[6-(1,6),6-(1,6),6-(1,6,6)]
6[1-(0),6-(1,6,6),6-(1,6,6),6-(6,6)]
6[6-(1,6),8-(0),8-(30)]
6[1-(0),6-(1,6),6-(8,8)]
6[1-(0),6-(1,6),6-(1,6)]
6[6-(1,6),8-(30),8-(30)]
7[6-(1,6),6-(1,6),30-(7,8,8,8)]
8[6-(6,8),30-(7,7,8,8)]
8[6-(6,8)]
CUVTUJ_clean
27[8-(6),8-(6,27),8-(6,27),8-(6,27),8-(6,27)]
1[6-(6,6)]
6[6-(6,6),8-(27),8-(27,27)]
6[6-(1,6),6-(6,8),6-(8,8)]
6[6-(1,6),6-(6,6),8-(27,27)]
6[1-(0),6-(6,6),6-(6,8)]
8[6-(6,8),27-(8,8,8,8),27-(8,8,8,8)]
8[6-(6,8),27-(8,8,8,8)]
8[6-(6,6),27-(8,8,8,8),27-(8,8,8,8)]
CAXWAB_clean
26[8-(6),8-(6,26),8-(6,26),8-(6,26),8-(6,26)]
1[6-(6,6)]
6[6-(6,6),8-(26),8-(26,26)]
6[6-(1,6),6-(6,8),6-(8,8)]
6[6-(1,6),6-(6,6),8-(26,26)]
6[1-(0),6-(6,6),6-(6,8)]
8[6-(6,8),26-(8,8,8,8),26-(8,8,8,8)]
8[6-(6,8),26-(8,8,8,8)]
8[6-(6,6),26-(8,8,8,8),26-(8,8,8,8)]
OVIDON_clean
48[7-(6,6),8-(1,1,48),8-(6),8-(6),8-(6),8-(6)]
48[7-(6,6),8-(1,1,48),8-(6),8-(6)]
1[8-(1,48,48)]
1[6-(6,6)]
1[6-(6,7)]
1[6-(1,6,6)]
6[6-(6,6),8-(48),8-(48)]
6[6-(1,6),6-(1,7),6-(8,8)]
6[1-(0),6-(1,6),6-(6,6)]
6[1-(0),6-(1,6),6-(7,16)]
6[6-(1,6),7-(6),16-(16)]
6[1-(0),6-(6,6),7-(6)]
6[6-(6,6),8-(0),8-(48)]
6[1-(0),6-(1,6),7-(6,48)]
6[1-(0),6-(1,7),6-(6,6)]
6[6-(1,1,6),6-(1,6),6-(1,6)]
6[1-(0),1-(0),6-(1,1,6),6-(6,6)]
6[1-(0),1-(0),6-(1,1,6),6-(1,1,6)]
16[6-(6,7),16-(6)]
7[6-(1,6),6-(6,16)]
7[6-(1,6),6-(1,6),48-(8,8,8,8,8)]
7[6-(1,6),6-(1,6),48-(8,8,8)]
8[6-(6,8),48-(7,8,8)]
8[6-(6,8),48-(7,8,8,8,8)]
8[6-(6,8)]
8[1-(0),1-(0),48-(7,8,8),48-(7,8,8,8,8)]
DIBWUH_clean
28[7-(6),7-(6),8-(6,28,28),8-(6,28,28),8-(6,28,28)]
1[6-(1,1,8)]
6[7-(28),7-(6)]
6[1-(0),1-(0),1-(0),8-(28,28,28)]
7[6-(7),28-(7,8,8,8)]
7[6-(7),6-(7)]
8[6-(1,1,1),28-(7,7,8,8),28-(7,7,8,8),28-(7,7,8,8)]
WOHZAU_clean
68[8-(6),8-(6),8-(6),8-(6),8-(6),8-(6,68),8-(6,68)]
1[6-(6,6,6)]
1[6-(1,6,6)]
6[1-(0),6-(1,1,6),6-(1,1,6),6-(8,8)]
6[1-(0),1-(0),6-(1,6,6),6-(1,6,6)]
6[6-(1,6,6),8-(68),8-(68)]
6[6-(1,6,6),8-(68),8-(68,68)]
8[6-(6,8),68-(8,8,8,8,8,8)]
8[6-(6,8),68-(8,8,8,8,8,8),68-(8,8,8,8,8,8)]
MIVPEN_clean
69[8-(6),8-(6),8-(6),8-(6),8-(6),8-(6)]
1[6-(6,6)]
1[6-(6,7)]
6[6-(1,6),6-(1,7),6-(8,8)]
6[6-(6,6),8-(69),8-(69)]
6[1-(0),6-(6,6),6-(6,6)]
6[6-(8,8),8-(69),8-(69)]
6[1-(0),6-(6,6),7-(6)]
7[6-(1,6),6-(1,6)]
8[6-(6,8),69-(8,8,8,8,8)]
BINCUY_clean_b
1[6-(1,6,8)]
1[6-(6,6)]
1[6-(6,7)]
1[6-(1,1,6)]
6[1-(0),6-(1,7),6-(6,6)]
6[1-(0),6-(1,6),7-(6)]
6[6-(1,1,8),6-(6,6),6-(6,6)]
6[6-(6,6),7-(6),7-(6)]
6[6-(6,6),8-(0),8-(27)]
6[1-(0),1-(0),6-(6,6),8-(6)]
6[6-(1,6),6-(1,6),6-(7,7)]
6[6-(1,6),6-(1,6),6-(8,8)]
6[1-(0),6-(6,6),6-(6,8)]
6[6-(1,6),6-(1,6),8-(6)]
6[1-(0),6-(1,6),6-(6,8)]
6[1-(0),6-(1,6),6-(1,6)]
6[1-(0),6-(1,6),6-(6,6)]
6[6-(1,1,1),6-(6,6),6-(6,6)]
6[1-(0),1-(0),1-(0),6-(6,6)]
27[8-(6),8-(6)]
8[6-(6,8)]
8[6-(1,1,6),6-(6,6)]
8[6-(6,8),27-(8)]
7[6-(1,6),6-(1,6)]
7[6-(6,7),6-(6,7)]
ESUMOU_clean
25[8-(6),8-(6),8-(6),8-(6),8-(6,6)]
1[6-(1,6,8)]
6[6-(1,1,8),8-(25),8-(25)]
6[1-(0),1-(0),6-(8,8),8-(6,25)]
8[6-(6,8),25-(8,8,8,8)]
8[6-(1,1,6),6-(1,1,6),25-(8,8,8,8)]
PEWLUA_clean
29[8-(6),8-(6),8-(6),8-(6)]
1[6-(6,6)]
1[6-(6,7)]
6[6-(6,6),8-(29),8-(29)]
6[6-(1,6),6-(1,6),6-(8,8)]
6[1-(0),6-(6,6),6-(6,7)]
6[6-(1,6),6-(1,6),7-(6,7)]
6[1-(0),6-(6,6),6-(6,6)]
6[6-(1,6),6-(1,6),6-(6,7)]
6[6-(1,7),6-(6,6),7-(7)]
6[1-(0),6-(6,7),7-(6,7)]
7[6-(6,6),7-(7)]
7[7-(6),7-(6,6)]
7[6-(1,6),6-(6,6),7-(7)]
8[6-(6,8),29-(8,8,8)]
SOHMEI_clean
30[7-(6,6),7-(6,6),53-(0),53-(0)]
1[6-(6,6)]
1[6-(6,7)]
6[6-(6,6),7-(6),7-(6)]
6[6-(1,6),6-(1,6),6-(7,7)]
6[1-(0),6-(1,7),6-(6,6)]
6[1-(0),6-(1,6),7-(6,30)]
53[30-(7,7,53)]
7[6-(6,7),6-(6,7)]
7[6-(1,6),6-(1,6),30-(7,53,53)]
MIHHER_clean
27[7-(6,6),7-(6,6),7-(6,6),7-(6,6)]
1[6-(6,7)]
1[6-(7,7)]
6[6-(1,7),6-(6,7),7-(6,27)]
6[1-(0),6-(6,7),7-(7)]
6[6-(7,7),7-(6),7-(6,27)]
6[1-(0),6-(1,7),7-(6)]
6[1-(0),7-(6,27),7-(6,27)]
7[6-(1,6),7-(6)]
7[6-(1,6),6-(6,7)]
7[6-(1,7),6-(6,6),27-(7,7,7)]
7[6-(1,7),6-(6,7),27-(7,7,7)]
KINKAV_clean
30[7-(6,6),7-(6,6),8-(6),8-(6),8-(6),8-(6)]
1[6-(7,7)]
1[6-(6,7)]
1[6-(6,6)]
1[6-(1,1,6)]
6[1-(0),7-(6,30),7-(6,6)]
6[1-(0),6-(1,7),7-(6,30)]
6[1-(0),6-(1,7),7-(6,6)]
6[6-(1,6),6-(1,6),7-(6,6)]
6[1-(0),6-(1,6),6-(6,7)]
6[6-(1,6),6-(1,6),7-(7)]
6[6-(6,6),8-(30),8-(30)]
6[6-(1,6),6-(1,6),6-(8,8)]
6[1-(0),6-(1,6),6-(6,6)]
6[6-(1,6),6-(1,6),6-(6,6)]
6[6-(1,6),6-(6,6),6-(6,6)]
6[6-(1,1,1),6-(1,6),6-(6,6)]
6[1-(0),1-(0),1-(0),6-(6,6)]
6[1-(0),6-(6,6),6-(6,6)]
7[6-(1,6),6-(1,7),30-(7,8,8,8,8)]
7[6-(1,6),6-(1,7),6-(6,6)]
7[6-(6,6),7-(6)]
8[6-(6,8),30-(7,7,8,8,8)]
QUVFAP_clean
68[8-(15),8-(6),8-(6),8-(6),8-(6),8-(6),8-(6)]
68[8-(15),8-(15),8-(6),8-(6),8-(6),8-(6),8-(6),8-(6)]
15[6-(1,1,7),8-(0),8-(1),8-(68)]
15[6-(1,1,7),8-(1),8-(68),8-(68)]
1[8-(15)]
1[7-(6,6,6)]
1[7-(6,6)]
1[6-(1,7,15)]
1[6-(1,6,7)]
1[6-(6,6)]
1[6-(6,7)]
6[1-(0),1-(0),7-(1,6,6),15-(8,8,8)]
6[1-(0),1-(0),6-(6,6),7-(1,6,6)]
6[6-(1,1,7),6-(1,6),6-(1,7)]
6[1-(0),6-(1,6),6-(6,6)]
6[1-(0),6-(1,6),6-(1,7)]
6[1-(0),6-(1,6),7-(1,6)]
6[1-(0),6-(6,6),7-(1,6)]
6[6-(8,8),8-(68),8-(68)]
7[1-(0),6-(1,1,15),6-(1,1,15),6-(1,1,6)]
7[1-(0),6-(1,6),6-(1,6)]
8[15-(6,8,8)]
8[15-(6,8,8),68-(8,8,8,8,8,8,8)]
8[1-(0),15-(6,8,8)]
8[15-(6,8,8),68-(8,8,8,8,8,8)]
8[6-(6,8),68-(8,8,8,8,8,8)]
8[6-(6,8),68-(8,8,8,8,8,8,8)]
CETGOY_clean
28[7-(6,6),7-(6,6),8-(1,1,28),8-(6),8-(6)]
1[8-(1,28,28)]
1[6-(6,6,6)]
1[6-(6,6)]
1[6-(6,7)]
1[6-(1,6,6)]
1[6-(1,1,6)]
6[1-(0),6-(1,1,6),6-(6,6,6),6-(6,6,6)]
6[6-(1,6),6-(1,6),6-(6,6)]
6[6-(1,1,1),6-(1,1,6),6-(1,6,6),6-(8,8)]
6[6-(6,6,6),8-(28),8-(28)]
6[1-(0),6-(1,7),6-(6,6)]
6[1-(0),6-(1,6),7-(6,28)]
6[6-(1,1,1),6-(1,1,6),6-(1,6,6),6-(6,6)]
6[1-(0),1-(0),6-(1,1,6),6-(1,6,6)]
6[1-(0),1-(0),6-(1,1,6),6-(6,6,6)]
6[1-(0),1-(0),1-(0),6-(6,6,6)]
6[1-(0),1-(0),6-(1,1,6),6-(1,1,6)]
6[1-(0),1-(0),6-(1,1,6),6-(6,6)]
6[6-(1,1,6),6-(1,6),6-(6,6)]
6[6-(1,6),6-(6,6),6-(6,6,6)]
6[1-(0),6-(1,6),6-(6,6)]
6[6-(1,6),6-(1,6),6-(1,6,6)]
6[1-(0),6-(6,6),6-(6,6)]
6[1-(0),6-(1,1,1),6-(1,1,1),6-(6,6)]
6[1-(0),1-(0),1-(0),6-(1,6,6)]
7[6-(1,6),6-(1,6),28-(7,8,8,8)]
8[6-(6,8),28-(7,7,8,8)]
8[1-(0),1-(0),28-(7,7,8,8),28-(7,7,8,8)]
OJAKUG_clean
63[8-(6),8-(6),8-(6),8-(6),8-(6,6),8-(6,6),8-(6,63),8-(6,63)]
1[6-(1,6,8)]
1[6-(6,6)]
1[6-(6,8)]
6[6-(1,1,8),8-(63),8-(63)]
6[1-(0),1-(0),6-(8,8),8-(6)]
6[6-(1,6),6-(1,6),8-(6)]
6[1-(0),6-(1,6),6-(6,8)]
6[1-(0),6-(1,6),6-(6,6)]
6[6-(1,6),6-(1,6),6-(6,6)]
6[6-(6,6),6-(6,6),8-(0)]
6[6-(1,8),6-(6,6),6-(6,8)]
6[1-(0),6-(6,6),8-(6)]
6[6-(6,6),6-(6,8),8-(6)]
6[6-(6,8),6-(6,8),8-(6,63)]
6[6-(1,6),6-(6,8),8-(6,63)]
6[6-(1,6),6-(6,8),6-(6,8)]
6[1-(0),1-(0),6-(8,8),8-(6,63)]
6[6-(1,1,8),8-(0),8-(63,63)]
8[6-(6,8),63-(8,8,8,8,8,8,8)]
8[6-(1,1,6),6-(6,6)]
8[6-(6,6)]
8[6-(1,6),6-(6,6)]
8[6-(1,1,6),6-(6,6),63-(8,8,8,8,8,8,8)]
8[6-(6,8)]
8[6-(6,8),63-(8,8,8,8,8,8,8),63-(8,8,8,8,8,8,8)]
ADATIK_clean
29[8-(6),8-(6),8-(6),8-(6)]
29[7-(7,7),7-(7,7),8-(29,29)]
1[6-(6,6)]
1[7-(6,6)]
6[6-(6,6),8-(29),8-(29)]
6[1-(0),6-(6,6),6-(6,7)]
6[6-(1,6),6-(1,6),6-(8,8)]
6[1-(0),6-(6,6),6-(6,6)]
6[6-(1,6),6-(1,6),7-(1,6)]
6[6-(6,6),7-(1,6),8-(0)]
6[6-(1,6),6-(1,6),6-(7,8)]
6[1-(0),6-(1,6),6-(6,6)]
6[6-(1,6),6-(1,6),6-(7,7)]
6[6-(6,6),7-(7),7-(7)]
7[6-(6,7),7-(7,29)]
7[7-(6),7-(7,29),29-(7,8)]
7[1-(0),6-(6,6),6-(6,8)]
8[6-(6,8),29-(8,8,8)]
8[6-(6,7)]
8[29-(7,7),29-(7,7),29-(7,7)]
QITYOI_clean
59[8-(6),8-(6),8-(6),8-(6),8-(6,59),8-(6,59),8-(6,59),8-(6,59)]
1[6-(1,6,6)]
6[6-(1,1,6),8-(59),8-(59)]
6[1-(0),1-(0),6-(1,1,6),6-(8,8)]
6[1-(0),1-(0),6-(1,1,6),6-(1,1,6)]
6[6-(1,1,6),8-(59),8-(59,59)]
8[6-(6,8),59-(8,8,8,8,8,8,8),59-(8,8,8,8,8,8,8)]
8[6-(6,8),59-(8,8,8,8,8,8,8)]
NAZZEV_clean
62[8-(6),8-(6),8-(6),8-(6),8-(6),8-(6)]
1[6-(6,6)]
1[6-(6,7)]
6[6-(6,6),8-(62),8-(62)]
6[6-(1,6),6-(1,7),6-(8,8)]
6[1-(0),6-(1,6),6-(6,6)]
6[1-(0),6-(1,6),6-(6,7)]
6[6-(1,6),6-(6,7),7-(6)]
6[1-(0),6-(6,6),7-(6)]
7[6-(1,6),6-(6,6)]
8[6-(6,8),62-(8,8,8,8,8)]
HAWGIX_charged
48[8-(6),8-(6),8-(6),8-(6),8-(6),8-(6,48)]
48[8-(1,1),8-(1,1),8-(6),8-(6),8-(6,48)]
1[6-(6,6)]
1[6-(1,6,8)]
1[6-(1,1,6)]
1[8-(1,48)]
6[6-(6,6),8-(0),8-(48,48)]
6[6-(1,6),6-(1,6),6-(8,8)]
6[1-(0),6-(6,6),6-(6,6)]
6[1-(0),6-(6,6),6-(6,8)]
6[6-(1,6),6-(1,6),8-(6)]
6[6-(6,6),8-(48),8-(48)]
6[1-(0),1-(0),6-(6,6),8-(6)]
6[6-(1,1,8),6-(6,6),6-(6,6)]
6[6-(1,1,1),6-(6,6),6-(6,6)]
6[1-(0),1-(0),1-(0),6-(6,6)]
6[6-(6,6),8-(0),8-(0)]
6[6-(6,6),8-(0),8-(48)]
8[6-(6,8),48-(8,8,8,8),48-(8,8,8,8,8)]
8[6-(6,8)]
8[6-(6,8),48-(8,8,8,8)]
8[6-(6,8),48-(8,8,8,8,8)]
8[6-(1,1,6),6-(6,6)]
8[1-(0),1-(0),48-(8,8,8,8)]
DITJOH_clean
40[8-(40,40),8-(40,40),8-(40,40),8-(40,40),8-(6),8-(6),8-(6),8-(6)]
40[8-(40,40),8-(40,40),8-(40,40),8-(40,40),8-(6),8-(6)]
1[6-(6,6)]
6[6-(6,6),8-(40),8-(40)]
6[6-(1,6),6-(1,6),6-(8,8)]
6[1-(0),6-(1,6),6-(6,6)]
6[6-(1,6),6-(1,6),6-(6,6)]
6[6-(1,6),6-(1,6),6-(6,6,6)]
6[6-(6,6),6-(6,6),6-(6,6),6-(6,6)]
8[6-(6,8),40-(8,8,8,8,8,8,8)]
8[6-(6,8),40-(8,8,8,8,8)]
8[40-(8,8,8,8,8),40-(8,8,8,8,8),40-(8,8,8,8,8,8,8)]
DAKVOC_clean
30[8-(6),8-(6),8-(6),8-(6)]
1[6-(6,6)]
1[6-(1,6,8)]
6[6-(6,6),8-(30),8-(30)]
6[6-(1,6),6-(1,6),6-(8,8)]
6[1-(0),6-(6,6),6-(6,8)]
6[6-(1,6),6-(1,6),8-(6)]
6[1-(0),6-(6,6),6-(6,6)]
6[1-(0),1-(0),6-(6,6,6),8-(6)]
6[6-(1,1,8),6-(1,1,8),6-(1,1,8),6-(1,1,8)]
8[6-(6,8),30-(8,8,8)]
8[6-(1,1,6),6-(6,6)]
CECVAI_clean
29[7-(6,7),7-(6,7),8-(6),8-(6,29)]
29[7-(6,7),7-(6,7),8-(6,29)]
1[8-(6)]
1[6-(6,7)]
1[6-(6,6)]
6[1-(0),6-(6,6),7-(7,29)]
6[6-(1,6),6-(1,7),6-(6,8)]
6[6-(1,6),6-(6,6),8-(29)]
6[1-(0),6-(1,6),6-(6,8)]
6[6-(1,6),6-(1,6),8-(1)]
6[1-(0),6-(6,6),6-(6,8)]
6[6-(1,6),6-(6,6),8-(29,29)]
6[7-(7,29),7-(7,29),7-(7,29)]
7[6-(7,7),7-(6,29),29-(7,8,8)]
7[6-(1,6),7-(6,29),29-(7,8,8)]
7[6-(7,7),7-(6,29),29-(7,8)]
7[6-(1,6),7-(6,29),29-(7,8)]
8[6-(6,6),29-(7,7,8)]
8[1-(0),6-(6,6)]
8[6-(6,6),29-(7,7),29-(7,7,8)]
OPIPOT_clean
27[7-(1,1,6),7-(6,6),8-(6),8-(6),8-(6),8-(6)]
27[7-(1,1,6),7-(6,6),8-(6),8-(6),8-(6)]
1[6-(6,6,7)]
1[7-(1,6,27)]
1[6-(1,6,6)]
1[6-(6,7)]
1[6-(6,6)]
6[6-(1,6,7),8-(0),8-(27)]
6[1-(0),6-(1,1,6),6-(8,8),7-(1,1,27)]
6[1-(0),1-(0),6-(1,6,7),6-(8,8)]
6[6-(1,1,6),8-(27),8-(27)]
6[6-(1,6,7),8-(27),8-(27)]
6[1-(0),6-(1,6),7-(6,27)]
6[1-(0),6-(1,7),6-(6,6)]
6[6-(1,6),6-(1,6),6-(1,6)]
6[1-(0),6-(1,6),6-(6,6)]
7[1-(0),1-(0),6-(1,6,6),27-(7,8,8,8,8)]
7[1-(0),1-(0),6-(1,6,6),27-(7,8,8,8)]
7[6-(1,6),6-(1,6),27-(7,8,8,8,8)]
7[6-(1,6),6-(1,6),27-(7,8,8,8)]
8[6-(6,8),27-(7,7,8,8,8)]
8[6-(6,8)]
8[6-(6,8),27-(7,7,8,8)]
XIHSAJ_clean
27[8-(6),8-(6),8-(6),8-(6,27)]
27[8-(6),8-(6),8-(6),8-(6),8-(6,27),8-(6,27)]
1[6-(6,6)]
6[6-(6,6),8-(27),8-(27)]
6[6-(1,6),6-(1,6),6-(8,8)]
6[1-(0),6-(6,6),6-(6,6)]
6[1-(0),6-(1,6),6-(6,6)]
6[6-(1,6),6-(1,6),6-(6,6)]
6[6-(6,6),8-(27),8-(27,27)]
8[6-(6,8),27-(8,8,8,8,8)]
8[6-(6,8),27-(8,8,8)]
8[6-(6,8),27-(8,8,8),27-(8,8,8,8,8)]
XEHSIN_clean
12[8-(6,12),8-(6,12),8-(6,12),8-(6,12),8-(6,12),8-(6,12)]
12[8-(6),8-(6),8-(6,12),8-(6,12),8-(6,12),8-(6,12)]
12[8-(6),8-(6),8-(6),8-(6),8-(6,12),8-(6,12)]
1[6-(8,8)]
6[1-(0),8-(12),8-(12,12)]
8[6-(1,8),12-(8,8,8,8,8),12-(8,8,8,8,8)]
8[6-(1,8),12-(8,8,8,8,8)]
DAWCIP_clean
30[8-(30,30,30),8-(6),8-(6),8-(6)]
1[6-(6,6)]
1[6-(6,6,6)]
6[6-(6,6),8-(30),8-(30)]
6[6-(1,6),6-(1,6),6-(8,8)]
6[1-(0),6-(1,6),6-(6,6)]
6[6-(1,6),6-(1,6),6-(1,6,6)]
6[1-(0),6-(6,6),6-(6,6),6-(6,6)]
8[6-(6,8),30-(8,8,8)]
8[30-(8,8,8),30-(8,8,8),30-(8,8,8),30-(8,8,8)]
SADLEQ_clean
60[8-(6),8-(6),8-(6),8-(6),8-(6),8-(6)]
1[6-(6,6)]
6[6-(6,6),8-(60),8-(60)]
6[6-(1,6),6-(1,6),6-(8,8)]
6[1-(0),6-(6,6),6-(6,6)]
8[6-(6,8),60-(8,8,8,8,8)]
HADQUA_clean
30[7-(6,6),7-(6,6),7-(6,6),7-(6,6),7-(6,6),7-(6,6)]
30[7-(6,6),7-(6,6),7-(6,6),7-(6,6)]
1[6-(6,7)]
1[6-(6,6)]
1[6-(7,7)]
6[1-(0),6-(1,6),7-(6,30)]
6[1-(0),6-(1,6),6-(1,7)]
6[1-(0),6-(1,6),6-(6,6)]
6[6-(1,6),6-(6,7),6-(6,7)]
6[6-(6,6),6-(6,7),7-(6,30)]
6[1-(0),7-(6),7-(6,30)]
6[6-(6,6),6-(6,7),7-(6)]
7[6-(1,6),6-(6,6),30-(7,7,7,7,7)]
7[6-(1,7),6-(6,6),30-(7,7,7)]
7[6-(1,7),6-(6,6)]
ACALIB_clean
68[8-(6),8-(6),8-(6),8-(6),8-(6)]
1[8-(6)]
1[6-(6,6)]
1[6-(6,7)]
6[6-(1,6),6-(1,6),7-(6,7)]
6[6-(1,6),6-(1,6),6-(8,8)]
6[1-(0),6-(6,6),6-(6,6)]
6[1-(0),6-(6,7),7-(6,7)]
6[6-(6,6),8-(68),8-(68)]
6[6-(1,6),6-(1,6),6-(6,7)]
6[1-(0),6-(6,6),6-(6,7)]
6[6-(6,6),8-(0),8-(68)]
6[6-(6,6),8-(0),8-(1)]
6[6-(1,7),6-(6,6),7-(7)]
7[7-(6),7-(6,6)]
7[6-(6,6),7-(7)]
7[6-(1,6),6-(6,6),7-(7)]
8[6-(6,8),68-(8,8,8,8)]
8[1-(0),6-(6,8)]
8[6-(6,8)]
ALULAV_clean
64[8-(6),8-(6),8-(6),8-(6),8-(6),8-(6)]
1[6-(6,6)]
6[6-(6,6),8-(64),8-(64)]
6[6-(1,6),6-(1,6),6-(8,8)]
6[1-(0),6-(1,6),6-(6,6)]
6[1-(0),6-(1,6),6-(6,7)]
6[6-(1,6),6-(1,6),7-(7)]
7[6-(6,6),7-(6)]
8[6-(6,8),64-(8,8,8,8,8)]
ATOWOW_clean
30[7-(6,6),8-(6),8-(6),8-(6),8-(6)]
30[7-(6,7),7-(6,7),8-(6),8-(6)]
1[6-(6,6)]
1[6-(1,1,6)]
1[8-(6)]
6[6-(6,6),8-(30),8-(30)]
6[6-(1,6),6-(1,6),6-(8,8)]
6[1-(0),6-(1,6),6-(6,6)]
6[6-(6,6),8-(1),8-(30)]
6[6-(1,1,1),7-(6,30),7-(7,30)]
6[1-(0),1-(0),1-(0),6-(7,7)]
7[6-(6,7),7-(6,30),30-(7,8,8)]
7[6-(6,7),6-(6,7),30-(8,8,8,8)]
8[6-(6,8),30-(7,8,8,8)]
8[6-(6,8),30-(7,7,8)]
8[1-(0),6-(6,8)]
KOMGUP_clean
30[7-(6,6),7-(6,7),7-(6,7),8-(6)]
1[7-(1,6)]
1[6-(7,7)]
6[7-(1,1),7-(6,30),7-(7,30)]
6[1-(0),7-(6,30),7-(7,30)]
6[8-(0),8-(30),8-(30)]
7[6-(7,7),7-(6,30),30-(7,7,8)]
7[6-(1,7),7-(6,30),30-(7,7,8)]
7[6-(1,7),6-(7,7),30-(7,7,8)]
7[1-(0),1-(0),6-(7,7)]
8[6-(8,8),30-(7,7,7)]
8[6-(8,8)]
FUNBAS_clean
30[7-(6,6),8-(6),8-(6),8-(6),8-(6)]
1[6-(6,6)]
1[6-(6,7)]
6[6-(6,6),8-(30),8-(30)]
6[6-(1,6),6-(1,6),6-(8,8)]
6[1-(0),6-(1,6),6-(6,6)]
6[6-(1,6),6-(1,6),6-(6,6)]
6[6-(1,6),6-(6,6),6-(6,6)]
6[1-(0),6-(6,6),6-(6,6)]
6[1-(0),6-(1,6),7-(6,30)]
6[1-(0),6-(1,7),6-(6,6)]
7[6-(1,6),6-(1,6),30-(8,8,8,8)]
8[6-(6,8),30-(7,8,8,8)]
NIMVEL_clean
57[8-(6),8-(6),8-(6),8-(6),8-(6),8-(6),8-(6),8-(6,57),8-(6,57)]
29[7-(6,6),7-(6,6)]
1[6-(6,6)]
1[6-(6,7)]
6[6-(6,6),8-(57),8-(57)]
6[6-(1,6),6-(1,6),6-(8,8)]
6[1-(0),6-(1,7),6-(6,6)]
6[1-(0),6-(1,6),7-(6,29)]
6[6-(6,6),8-(57),8-(57,57)]
6[6-(8,8),8-(57),8-(57)]
7[6-(1,6),6-(1,6),29-(7)]
8[6-(6,8),57-(8,8,8,8,8,8,8,8)]
8[6-(6,8),57-(8,8,8,8,8,8,8,8),57-(8,8,8,8,8,8,8,8)]
LAWGUM_clean
30[8-(30,30,30),8-(6),8-(6),8-(6)]
1[6-(6,6)]
6[1-(0),6-(1,6),6-(6,6)]
6[6-(6,6),8-(30),8-(30)]
6[6-(1,6),6-(1,6),6-(8,8)]
8[30-(8,8,8),30-(8,8,8),30-(8,8,8),30-(8,8,8)]
8[6-(6,8),30-(8,8,8)]
MODNUO_ion_b
48[7-(6),7-(6),7-(6),7-(6),7-(6),7-(6)]
48[6-(7),6-(7),6-(7)]
48[6-(7),6-(7),6-(7),6-(7)]
7[6-(48),48-(7,7,7,7,7)]
7[6-(48)]
7[6-(1,1,1),6-(1,6),6-(1,6)]
6[7-(48),48-(6,6)]
6[7-(48),48-(6,6,6)]
6[7-(0),48-(6,6,6)]
6[1-(0),6-(1,6),7-(6,6)]
6[1-(0),6-(1,7),6-(6,6)]
6[6-(1,6),6-(1,6),6-(6,6)]
6[1-(0),1-(0),1-(0),7-(6,6)]
1[6-(6,7)]
1[6-(6,6)]
1[6-(1,1,7)]
LECQEQ_clean
28[8-(6),8-(6,28),8-(6,28),8-(6,28),8-(6,28)]
1[6-(6,6)]
6[6-(6,6),8-(28),8-(28,28)]
6[6-(1,6),6-(6,8),6-(8,8)]
6[6-(1,6),6-(6,6),8-(28,28)]
6[1-(0),6-(6,6),6-(6,8)]
8[6-(6,8),28-(8,8,8,8)]
8[6-(6,8),28-(8,8,8,8),28-(8,8,8,8)]
8[6-(6,6),28-(8,8,8,8),28-(8,8,8,8)]
WIWHUG_clean
29[7-(1,1,6),7-(6,6),8-(6),8-(6)]
1[6-(6,7)]
1[6-(6,6)]
1[6-(6,6,7)]
1[6-(1,6,6)]
1[7-(1,6,29)]
6[1-(0),6-(1,6),7-(6,29)]
6[1-(0),6-(1,7),6-(6,6)]
6[6-(1,6),6-(1,6),6-(1,6)]
6[1-(0),6-(1,6),6-(6,6)]
6[6-(1,6,7),8-(0),8-(29)]
6[1-(0),6-(1,1,6),6-(8,8),7-(1,1,29)]
6[1-(0),1-(0),6-(1,6,7),6-(8,8)]
6[6-(1,1,6),8-(0),8-(29)]
7[6-(1,6),6-(1,6),29-(7,8,8)]
7[1-(0),1-(0),6-(1,6,6),29-(7,8,8)]
8[6-(6,8)]
8[6-(6,8),29-(7,7,8)]
RIFDUG01_clean
30[8-(6),8-(6),8-(6),8-(6)]
1[6-(6,6)]
6[6-(6,6),8-(30),8-(30)]
6[6-(1,6),6-(1,6),6-(8,8)]
6[1-(0),6-(6,6),6-(6,6)]
8[6-(6,8),30-(8,8,8)]
XEJWUG_clean
27[7-(6,6),8-(1,6),8-(6),8-(6),8-(6),8-(6)]
1[6-(1,6,6)]
1[6-(6,6,8)]
1[8-(6,27)]
1[6-(6,7)]
1[6-(6,6)]
6[6-(1,1,6),8-(27),8-(27)]
6[1-(0),1-(0),6-(1,6,8),6-(8,8)]
6[1-(0),6-(1,1,6),6-(8,8),8-(1,27)]
6[6-(1,6,8),8-(27),8-(27)]
6[1-(0),6-(1,6),7-(6,27)]
6[1-(0),6-(1,7),6-(6,6)]
6[6-(1,6),6-(1,6),6-(6,6)]
7[6-(1,6),6-(1,6),27-(8,8,8,8,8)]
8[6-(6,8),27-(7,8,8,8,8)]
8[1-(0),6-(1,6,6),27-(7,8,8,8,8)]
ELIKEQ_clean
60[8-(6),8-(6),8-(6),8-(6),8-(6),8-(6)]
1[6-(6,6)]
6[1-(0),6-(1,6),6-(6,6)]
6[6-(1,6),6-(1,6),8-(6)]
6[1-(0),6-(6,6),6-(6,8)]
6[6-(6,6),8-(60),8-(60)]
6[1-(0),6-(1,6),6-(6,8)]
6[6-(1,6),6-(1,6),6-(8,8)]
6[1-(0),6-(6,6),6-(6,6)]
8[6-(6,8),60-(8,8,8,8,8)]
8[6-(6,6),6-(6,6)]
PUSDIR_clean
30[7-(6,6),8-(6),8-(6),8-(6),8-(6),8-(6,30)]
30[7-(6,6),8-(6),8-(6),8-(6,30)]
1[6-(6,6)]
1[6-(6,7)]
6[6-(1,6),6-(1,6),6-(8,8)]
6[1-(0),6-(1,6),6-(6,6)]
6[1-(0),6-(1,7),6-(6,6)]
6[1-(0),6-(1,6),7-(6,30)]
6[6-(6,6),8-(0),8-(30,30)]
6[6-(6,6),8-(30),8-(30)]
6[6-(1,6),6-(1,6),6-(6,8)]
6[6-(1,6),6-(1,6),6-(6,6)]
6[6-(6,6),6-(6,6),8-(0)]
7[6-(1,6),6-(1,6),30-(8,8,8,8,8)]
7[6-(1,6),6-(1,6),30-(8,8,8)]
8[6-(6,8),30-(7,8,8,8,8)]
8[6-(6,8),30-(7,8,8),30-(7,8,8,8,8)]
8[6-(6,8)]
8[6-(6,6)]
8[6-(6,8),30-(7,8,8)]
ETEJUJ_clean
62[8-(6),8-(6),8-(6),8-(6),8-(6),8-(6)]
1[8-(6)]
1[6-(6,6)]
6[6-(1,6),6-(6,6),8-(1)]
6[6-(1,6),6-(6,8),6-(8,8)]
6[1-(0),6-(6,6),6-(6,8)]
6[6-(6,6),8-(62),8-(62)]
8[6-(6,8),62-(8,8,8,8,8)]
8[1-(0),6-(6,6)]
FULQUZ_clean
57[8-(6),8-(6),8-(6),8-(6),8-(6),8-(6)]
57[8-(1),8-(6),8-(6),8-(6),8-(6),8-(6),8-(6)]
1[6-(6,6)]
1[8-(57)]
6[6-(1,6),6-(8,8),16-(6)]
6[1-(0),6-(1,6),6-(6,16)]
6[6-(6,16),8-(57),8-(57)]
16[6-(6,6),6-(6,6)]
8[6-(6,8),57-(8,8,8,8,8,8)]
8[6-(6,8),57-(8,8,8,8,8)]
8[1-(0),57-(8,8,8,8,8,8)]
GIQYIP_clean
60[8-(15),8-(15),8-(15),8-(15)]
15[6-(6,8,15),8-(44),8-(44),8-(60)]
1[6-(1,1,6)]
1[8-(6)]
44[8-(15),8-(15),8-(15),8-(15),44-(8,8,8,8)]
6[6-(1,1,1),8-(1),15-(8,8,8),15-(8,8,8)]
6[1-(0),1-(0),1-(0),6-(8,15,15)]
8[15-(6,8,8),44-(8,8,8,44)]
8[15-(6,8,8),60-(8,8,8)]
8[1-(0),6-(6,15,15)]
XAYMUF_charged
47[7-(6,6),7-(6,6),7-(6,6),7-(6,6)]
1[6-(6,7)]
6[6-(1,7),6-(6,7),7-(6,47)]
6[1-(0),6-(6,7),7-(6,47)]
6[1-(0),6-(1,7),7-(6,47)]
7[6-(1,6),6-(6,6),47-(7,7,7)]
7[6-(1,6),6-(1,6),47-(7,7,7)]
15[9-(0),9-(0),9-(0),9-(0),9-(0),9-(0)]
9[15-(9,9,9,9,9)]
NIKDIU_clean
63[8-(6),8-(6),8-(6),8-(6)]
1[7-(6,6,6)]
1[6-(1,6,7)]
1[6-(1,6,6)]
6[1-(0),1-(0),6-(1,1,7),7-(1,6,6)]
6[1-(0),1-(0),6-(1,1,7),7-(6,6)]
6[1-(0),1-(0),6-(1,1,6),7-(6,6)]
6[1-(0),1-(0),6-(1,1,7),6-(1,1,7)]
6[1-(0),1-(0),6-(1,1,6),7-(1,6,6)]
6[1-(0),1-(0),6-(1,1,7),6-(8,8)]
6[6-(1,1,6),8-(0),8-(63)]
7[1-(0),6-(1,1,6),6-(1,1,6),6-(1,1,6)]
7[6-(1,1,6),6-(1,1,6),6-(1,1,6)]
8[6-(6,8)]
8[6-(6,8),63-(8,8,8)]
SOJDEB_clean
24[7-(6),7-(6),7-(6),7-(6),7-(6),7-(6)]
6[6-(6,6),7-(24)]
6[6-(6,6),7-(0)]
6[6-(6,6),6-(7),6-(7)]
6[6-(6,6),6-(6,6),6-(7)]
7[6-(6),24-(7,7,7,7,7)]
7[6-(6)]
QUSBIP_clean
30[8-(30,30,30),8-(6),8-(6),8-(6)]
1[6-(6,6)]
6[6-(1,6),6-(1,6),7-(6,6)]
6[1-(0),6-(1,6),6-(6,7)]
6[1-(0),6-(1,6),6-(6,6)]
6[6-(1,6),6-(1,6),6-(8,8)]
6[6-(6,6),8-(30),8-(30)]
7[6-(6,6),6-(6,6),6-(6,6)]
8[30-(8,8,8),30-(8,8,8),30-(8,8,8),30-(8,8,8)]
8[6-(6,8),30-(8,8,8)]
WOMFIO_charged
25[7-(6,7),7-(6,7),8-(6),8-(6),8-(6),8-(6)]
6[6-(6,7),8-(25),8-(25)]
6[6-(6,7),6-(8,8),7-(7,25)]
7[6-(6,6),7-(7),25-(7,8,8,8,8)]
7[7-(6,25),7-(6,25)]
7[1-(0),1-(0),1-(0),1-(0)]
8[6-(6,8),25-(7,7,8,8,8)]
1[7-(1,1,1)]
LIHSEB_clean
48[7-(6,6),7-(6,6),7-(6,6),53-(0)]
48[7-(6,7),7-(6,7),7-(6,7),7-(6,7),7-(6,7),7-(6,7)]
1[6-(7,7)]
6[1-(0),7-(6,48),7-(7,48)]
53[48-(7,7,7)]
7[6-(1,7),6-(1,7),48-(7,7,53)]
7[6-(1,7),7-(6,48),48-(7,7,7,7,7)]
WEHJEA_clean
30[8-(6),8-(6),8-(6),8-(6)]
30[8-(6),8-(6),8-(6)]
30[8-(6),8-(6),8-(6),8-(6),8-(6)]
1[6-(1,6,8)]
1[6-(6,6)]
6[6-(1,1,8),6-(1,1,8),6-(1,1,8),6-(1,1,8)]
6[1-(0),1-(0),6-(6,6,6),8-(6)]
6[6-(1,6),6-(1,6),8-(6)]
6[1-(0),6-(6,6),6-(6,8)]
6[6-(1,6),6-(1,6),6-(8,8)]
6[6-(6,6),8-(30),8-(30)]
6[1-(0),6-(6,6),6-(6,6)]
8[6-(6,8),30-(8,8,8)]
8[6-(6,8),30-(8,8,8,8)]
8[6-(6,8),30-(8,8)]
8[6-(1,1,6),6-(6,6)]
WEBKIZ_clean
49[8-(6),8-(6),8-(6),8-(6),8-(6),8-(6),8-(6),8-(6)]
27[8-(6),8-(6),8-(6),8-(6)]
1[6-(6,6)]
6[6-(1,6),6-(1,6),6-(8,8)]
6[1-(0),6-(6,6),6-(6,6)]
6[6-(6,6),8-(49),8-(49)]
6[6-(6,6),8-(0),8-(27)]
8[6-(6,8),49-(8,8,8,8,8,8,8)]
8[6-(6,8),27-(8,8,8)]
8[6-(6,8)]
EDADIX_clean
30[7-(6,6),8-(6),8-(6),8-(6),8-(6)]
1[6-(6,6)]
1[6-(6,7)]
6[6-(6,6),8-(30),8-(30)]
6[6-(1,6),6-(1,6),6-(8,8)]
6[1-(0),6-(1,6),6-(6,6)]
6[1-(0),6-(1,6),7-(6,30)]
6[1-(0),6-(1,7),6-(6,6)]
6[6-(1,6),6-(1,6),6-(6,6)]
7[6-(1,6),6-(1,6),30-(8,8,8,8)]
8[6-(6,8),30-(7,8,8,8)]
BERFIP_clean
30[7-(6,7),7-(6,7),8-(6),8-(6),8-(6)]
30[7-(6,6),7-(6,6),8-(6),8-(6)]
1[6-(6,6)]
1[7-(1,6)]
1[6-(7,7)]
6[6-(6,6),8-(30),8-(30)]
6[1-(0),6-(6,6),6-(6,6)]
6[6-(1,6),6-(6,6),6-(8,8)]
6[7-(1,1),7-(6,30),7-(7,30)]
6[1-(0),7-(6,30),7-(7,30)]
7[6-(7,7),7-(6,30),30-(7,8,8,8)]
7[1-(0),1-(0),6-(7,7)]
7[6-(1,7),6-(7,7),30-(7,8,8)]
7[6-(1,7),7-(6,30),30-(7,8,8,8)]
8[6-(6,8),30-(7,7,8,8)]
8[6-(6,8),30-(7,7,8)]
ZARLEL_clean
30[8-(6),8-(6),8-(6)]
30[8-(6),8-(6),8-(6),8-(6),8-(6),8-(6)]
1[6-(6,6)]
6[6-(6,6),8-(30),8-(30)]
6[6-(1,6),6-(1,6),6-(8,8)]
6[1-(0),6-(1,6),6-(6,6)]
6[6-(1,6),6-(1,6),6-(6)]
6[6-(6),6-(6,6)]
6[1-(0),6-(6,6),6-(6,6)]
8[6-(6,8),30-(8,8,8,8,8)]
8[6-(6,8),30-(8,8)]
UFUMUD01_clean
29[7-(6,6),7-(6,6),8-(6),8-(6)]
1[6-(6,6)]
1[6-(6,7)]
6[6-(6,6),8-(0),8-(29)]
6[6-(1,6),6-(1,6),6-(8,8)]
6[1-(0),6-(1,7),6-(6,6)]
6[1-(0),6-(1,6),7-(6,29)]
7[6-(1,6),6-(1,6),29-(7,8,8)]
8[6-(6,8),29-(7,7,8)]
8[6-(6,8)]
AGUWUV_clean
28[7-(6,6),7-(6,7),7-(7,7),8-(6)]
28[7-(6,6),7-(6,6),8-(6),8-(6),8-(6),8-(6)]
1[6-(6,7)]
1[6-(6,6)]
6[6-(6,7),7-(7),7-(7,28)]
6[6-(1,7),6-(7,7),7-(6,28)]
6[1-(0),6-(1,7),7-(6,28)]
6[1-(0),6-(6,7),7-(6,28)]
6[6-(6,6),8-(28),8-(28)]
6[6-(1,6),6-(6,6),6-(8,8)]
6[6-(6,6),8-(0),8-(28)]
6[1-(0),6-(6,6),6-(6,6)]
7[6-(6,7),7-(7,28),28-(7,7,8)]
7[7-(6,28),7-(7),28-(7,7,8)]
7[7-(6),7-(7,28)]
7[6-(6,7),7-(7)]
7[6-(1,6),6-(6,6),28-(7,7,8)]
7[6-(1,6),6-(1,6),28-(7,8,8,8,8)]
8[6-(6,8),28-(7,7,7)]
8[6-(6,8),28-(7,7,8,8,8)]
8[6-(6,8)]
NAXVOY03_clean
12[8-(6,12),8-(6,12),8-(6,12),8-(6,12),8-(6,12),8-(6,12)]
12[8-(6),8-(6),8-(6,12),8-(6,12),8-(6,12),8-(6,12)]
12[8-(6),8-(6),8-(6),8-(6),8-(6,12),8-(6,12)]
1[6-(8,8)]
6[1-(0),8-(12),8-(12,12)]
8[6-(1,8),12-(8,8,8,8,8),12-(8,8,8,8,8)]
8[6-(1,8),12-(8,8,8,8,8)]
ODODES_clean
30[8-(6),8-(6),8-(6),8-(6,30)]
30[8-(6),8-(6),8-(6),8-(6),8-(6,30),8-(6,30)]
14[6-(6,6),6-(6,6),6-(6,6),6-(6,6)]
1[8-(6)]
1[6-(6,6)]
6[6-(6,6),8-(30),8-(30)]
6[6-(1,6),6-(1,6),6-(8,8)]
6[1-(0),6-(1,6),6-(6,6)]
6[1-(0),6-(1,6),6-(6,14)]
6[6-(1,6),6-(1,6),14-(6,6,6)]
6[6-(6,6),8-(0),8-(30,30)]
6[6-(6,6),8-(1),8-(30)]
8[6-(6,8),30-(8,8,8)]
8[6-(6,8),30-(8,8,8,8,8)]
8[6-(6,8)]
8[6-(6,8),30-(8,8,8),30-(8,8,8,8,8)]
8[1-(0),6-(6,8)]
IDUDES_clean
29[7-(6,6),8-(6),8-(6),8-(6),8-(6)]
1[6-(6,6)]
1[6-(6,7)]
6[6-(6,6),8-(29),8-(29)]
6[6-(1,6),6-(1,7),6-(6,6)]
6[6-(1,6),6-(1,6),6-(6,6)]
6[1-(0),6-(6,6),6-(6,6)]
6[6-(1,6),6-(1,6),6-(8,8)]
6[1-(0),6-(1,6),6-(6,6)]
6[1-(0),6-(1,6),7-(6,29)]
6[1-(0),6-(6,6),7-(6,29)]
6[1-(0),6-(1,6),6-(1,7)]
7[6-(1,6),6-(1,6),29-(8,8,8,8)]
8[6-(6,8),29-(7,8,8,8)]
BACMOH10_clean
29[7-(1,1,6),7-(6,6),8-(6),8-(6)]
1[6-(6,6,7)]
1[7-(1,6,29)]
1[6-(1,6,6)]
1[6-(7,7)]
1[7-(6,6)]
1[6-(6,7)]
6[6-(1,6,7),8-(0),8-(29)]
6[1-(0),6-(1,1,6),6-(8,8),7-(1,1,29)]
6[1-(0),1-(0),6-(1,6,7),6-(8,8)]
6[6-(1,1,6),8-(0),8-(29)]
6[1-(0),7-(1,6),7-(6,29)]
6[1-(0),6-(1,7),7-(1,6)]
6[1-(0),6-(1,7),7-(6,29)]
7[1-(0),1-(0),6-(1,6,6),29-(7,8,8)]
7[6-(1,6),6-(1,7),29-(7,8,8)]
7[1-(0),6-(1,6),6-(1,7)]
8[6-(6,8)]
8[6-(6,8),29-(7,7,8)]
GIYSAJ02_clean
57[8-(6),8-(6),8-(6),8-(6,57),8-(6,57),8-(6,57),8-(6,57),8-(6,57),8-(6,57)]
1[6-(6,6)]
6[6-(6,6),8-(57),8-(57,57)]
6[6-(1,6),6-(1,6),6-(8,8)]
6[1-(0),6-(1,6),6-(6,6)]
6[6-(1,6),6-(1,6),6-(6,6,6)]
6[6-(6,6),6-(6,6),6-(9,9,9),6-(9,9,9)]
6[6-(6,6,6),9-(0),9-(0),9-(0)]
8[6-(6,8),57-(8,8,8,8,8,8,8,8)]
8[6-(6,8),57-(8,8,8,8,8,8,8,8),57-(8,8,8,8,8,8,8,8)]
9[6-(6,9,9)]
AMIWOJ_clean
64[8-(6),8-(6),8-(6),8-(6),8-(6),8-(6),8-(6,64),8-(6,64)]
64[8-(6),8-(6),8-(6),8-(6),8-(6,64),8-(6,64)]
1[6-(6,6)]
6[6-(6,6),8-(64),8-(64)]
6[6-(1,6),6-(6,6),6-(8,8)]
6[1-(0),6-(6,6),6-(6,6)]
6[6-(6,6),8-(64),8-(64,64)]
8[6-(6,8),64-(8,8,8,8,8)]
8[6-(6,8),64-(8,8,8,8,8,8,8)]
8[6-(6,8),64-(8,8,8,8,8),64-(8,8,8,8,8,8,8)]
ZETQAS_clean
65[7-(1,6,6),8-(6),8-(6),8-(6),8-(6,65),8-(6,65),8-(6,65),8-(6,65),8-(6,65)]
65[7-(1,6,6),7-(1,6,6),8-(6),8-(6),8-(6,65),8-(6,65),8-(6,65),8-(6,65),8-(6,65)]
1[6-(1,6,7)]
1[7-(6,6,65)]
6[6-(1,1,7),8-(65),8-(65,65)]
6[1-(0),1-(0),6-(8,8),7-(1,6,65)]
6[6-(1,1,7),8-(0),8-(65)]
6[6-(1,1,7),8-(0),8-(65,65)]
7[1-(0),6-(1,1,6),6-(1,1,6),65-(8,8,8,8,8,8,8,8)]
7[1-(0),6-(1,1,6),6-(1,1,6),65-(7,8,8,8,8,8,8,8)]
8[6-(6,8),65-(7,7,8,8,8,8,8,8),65-(7,8,8,8,8,8,8,8)]
8[6-(6,8),65-(7,7,8,8,8,8,8,8)]
8[6-(6,8),65-(7,8,8,8,8,8,8,8),65-(7,8,8,8,8,8,8,8)]
8[6-(6,8),65-(7,8,8,8,8,8,8,8)]
8[6-(6,8)]
8[6-(6,8),65-(7,7,8,8,8,8,8,8),65-(7,7,8,8,8,8,8,8)]
EGATEM_clean
30[8-(27,30),8-(6),8-(6),8-(6)]
27[7-(6,6),8-(30,30),8-(6),8-(6),8-(6),8-(6)]
1[6-(6,6)]
1[6-(6,7)]
6[6-(6,6),8-(0),8-(30)]
6[6-(1,6),6-(1,6),6-(8,8)]
6[1-(0),6-(1,6),6-(6,6)]
6[6-(1,6),6-(1,6),6-(6,6)]
6[1-(0),6-(6,6),6-(6,6)]
6[6-(6,6),8-(27),8-(30)]
6[1-(0),6-(1,6),7-(6,27)]
6[1-(0),6-(1,6),6-(1,7)]
6[1-(0),6-(1,6),6-(1,6)]
7[6-(1,6),6-(1,6),27-(8,8,8,8,8)]
8[6-(6,8),30-(8,8,8)]
8[6-(6,8)]
8[6-(6,8),27-(7,8,8,8,8)]
8[27-(7,8,8,8,8),30-(8,8,8),30-(8,8,8)]
CETFUD_clean
59[8-(6),8-(6),8-(6),8-(6),8-(6,59),8-(6,59),8-(6,59),8-(6,59)]
1[6-(1,6,6)]
6[6-(1,1,6),8-(59),8-(59,59)]
6[6-(1,1,6),8-(59),8-(59)]
6[1-(0),1-(0),6-(1,1,6),6-(1,1,6)]
6[1-(0),1-(0),6-(1,1,6),6-(8,8)]
8[6-(6,8),59-(8,8,8,8,8,8,8)]
8[6-(6,8),59-(8,8,8,8,8,8,8),59-(8,8,8,8,8,8,8)]
ODAHIK_charged
29[7-(6,6),7-(6,6),7-(6,6),7-(6,6)]
1[6-(6,7)]
1[6-(6,6)]
1[6-(1,6,6)]
1[8-(1)]
6[1-(0),6-(1,6),7-(6,29)]
6[1-(0),6-(1,7),6-(6,6)]
6[6-(1,1,6),6-(1,6),6-(1,6)]
6[1-(0),1-(0),6-(1,1,6),6-(6,6)]
6[1-(0),1-(0),6-(1,1,6),6-(1,1,6)]
7[6-(1,6),6-(1,6),29-(7,7,7)]
7[8-(0),8-(0),8-(0)]
8[1-(0),1-(0)]
8[7-(8,8)]
AMILOY_clean
30[7-(6,6,6),8-(6),8-(6),8-(6),8-(6)]
30[7-(6,6,6),8-(6),8-(6),8-(6)]
1[6-(1,7,7)]
1[6-(6,6)]
6[1-(0),1-(0),7-(6,6,30),7-(6,6,30)]
6[1-(0),1-(0),7-(6,6),7-(6,6,30)]
6[1-(0),1-(0),7-(6,6),7-(6,6)]
6[6-(6,6),8-(30),8-(30)]
6[6-(1,6),6-(1,6),6-(8,8)]
6[1-(0),6-(6,6),6-(6,6)]
6[6-(1,6),6-(1,6),6-(6,6)]
6[1-(0),6-(1,6),6-(6,6)]
6[6-(6,6),8-(0),8-(30)]
7[6-(1,1,7),6-(1,1,7),6-(1,1,7),30-(8,8,8,8)]
7[6-(1,1,7),6-(1,1,7),6-(1,1,7),30-(8,8,8)]
7[6-(1,1,7),6-(1,1,7),6-(1,1,7)]
8[6-(6,8),30-(7,8,8,8)]
8[6-(6,8),30-(7,8,8)]
8[6-(6,8)]
MUJRIT_clean
48[7-(6,6),7-(6,6),8-(6),8-(6),8-(6)]
1[6-(6,7)]
1[6-(6,6)]
1[6-(1,6,8)]
1[8-(6)]
6[6-(6,7),6-(8,8),7-(6,48)]
6[6-(6,7),6-(8,8),7-(6)]
6[1-(0),6-(1,7),7-(6)]
6[1-(0),6-(1,7),7-(6,48)]
6[6-(6,7),8-(48),8-(48)]
6[6-(6,7),8-(0),8-(48)]
6[1-(0),6-(1,6),7-(6,48)]
6[1-(0),6-(1,7),6-(6,6)]
6[6-(1,6),6-(1,6),6-(6,6)]
6[6-(1,6),6-(6,6),8-(6)]
6[6-(1,6),6-(6,6),6-(6,8)]
6[1-(0),6-(6,6),6-(6,8)]
6[1-(0),1-(0),6-(1,1,8),8-(6)]
6[1-(0),1-(0),6-(1,1,8),8-(1)]
7[6-(1,6),6-(6,6),48-(7,8,8,8)]
7[6-(1,6),6-(6,6)]
7[6-(1,6),6-(1,6),48-(7,8,8,8)]
8[6-(6,8),48-(7,7,8,8)]
8[6-(6,8)]
8[6-(1,1,6),6-(6,6)]
8[1-(0),6-(1,1,6)]
UBACOR_clean
30[7-(6,6),8-(6),8-(6),8-(6)]
30[7-(6,6),8-(6),8-(6),8-(6),8-(6)]
1[6-(6,6)]
1[6-(6,7)]
6[6-(6,6),8-(30),8-(30)]
6[6-(1,6),6-(6,6),6-(8,8)]
6[1-(0),6-(1,6),6-(6,6)]
6[1-(0),6-(1,6),6-(1,6)]
6[6-(6,6),6-(6,6),6-(6,6)]
6[6-(6,6),8-(0),8-(30)]
6[1-(0),6-(1,6),7-(6,30)]
6[1-(0),6-(1,7),6-(6,6)]
6[6-(1,6),6-(1,6),6-(6,6)]
7[6-(1,6),6-(1,6),30-(8,8,8)]
7[6-(1,6),6-(1,6),30-(8,8,8,8)]
8[6-(6,8),30-(7,8,8)]
8[6-(6,8),30-(7,8,8,8)]
8[6-(6,8)]
MUNPAN_clean
30[7-(6,6),8-(6),8-(6),8-(6),8-(6)]
1[6-(6,7)]
1[6-(6,6)]
6[6-(6,6),8-(30),8-(30)]
6[1-(0),6-(1,6),7-(6,30)]
6[1-(0),6-(1,7),6-(6,7)]
6[6-(1,6),6-(1,6),7-(6,6)]
6[6-(6,6),7-(6,6),8-(0)]
6[6-(1,6),6-(6,6),6-(7,8)]
6[1-(0),6-(1,6),6-(6,6)]
6[6-(1,6),6-(6,6),6-(6,8)]
6[6-(6,6),6-(6,6),8-(0)]
6[6-(6,6),6-(6,8),6-(6,8)]
6[6-(6,6),6-(6,6),6-(6,6)]
6[6-(1,6),6-(1,6),6-(8,8)]
6[6-(1,6),6-(1,6),6-(6,6)]
6[1-(0),6-(6,6),6-(6,6)]
6[1-(0),6-(1,7),6-(6,6)]
7[6-(1,6),6-(1,6),30-(8,8,8,8)]
7[6-(6,6),6-(6,8),6-(6,8)]
8[6-(6,8),30-(7,8,8,8)]
8[6-(6,7)]
8[6-(6,6)]
COYVAO01_clean
66[7-(6,6),8-(6),8-(6),8-(6),8-(6),8-(6),8-(6)]
66[7-(6,6),7-(6,6),7-(6,6),8-(6),8-(6),8-(6),8-(6),8-(6),8-(6)]
66[7-(6,6),8-(6),8-(6),8-(6),8-(6)]
1[6-(6,6)]
6[6-(6,7),8-(66),8-(66)]
6[6-(1,6),6-(8,8),7-(6,66)]
6[1-(0),6-(6,6),6-(6,7)]
6[6-(1,6),6-(1,6),6-(6,6)]
6[6-(6,7),8-(0),8-(66)]
7[6-(6,6),6-(6,6),66-(7,7,8,8,8,8,8,8)]
7[6-(6,6),6-(6,6),66-(8,8,8,8,8,8)]
7[6-(6,6),6-(6,6),66-(8,8,8,8)]
8[6-(6,8),66-(7,7,7,8,8,8,8,8)]
8[6-(6,8),66-(7,8,8,8,8,8)]
8[6-(6,8),66-(7,8,8,8)]
8[6-(6,8)]
MOXNUJ_clean
29[7-(6,6),7-(6,6)]
1[6-(6,7)]
1[6-(6,6)]
1[6-(1,6,8)]
6[1-(0),6-(1,6),7-(6,29)]
6[1-(0),6-(1,7),6-(6,8)]
6[6-(1,6),6-(1,6),8-(6)]
6[1-(0),1-(0),6-(6,6,6),8-(6)]
6[6-(1,1,8),6-(1,1,8),6-(1,1,8),6-(1,1,8)]
7[6-(1,6),6-(1,6),29-(7)]
8[6-(1,1,6),6-(6,6)]
YEVQOG_clean
47[7-(6,7),7-(6,7)]
1[6-(1,1,6)]
6[1-(0),1-(0),1-(0),6-(6,7)]
6[6-(1,1,1),6-(6,6),7-(7,47)]
6[6-(6,6),6-(6,7),6-(6,7)]
7[6-(6,6),7-(6,47),47-(7)]
XESKAJ_clean
12[8-(12,15),8-(12,15),8-(12,15),8-(12,15)]
15[6-(1,1,7),8-(0),8-(12,12),8-(12,12)]
1[6-(1,7,15)]
1[6-(1,6,7)]
6[1-(0),1-(0),7-(6,6),15-(8,8,8)]
6[1-(0),1-(0),6-(1,1,7),7-(6,6)]
7[6-(1,1,15),6-(1,1,6),6-(1,1,6)]
8[15-(6,8,8)]
8[12-(8,8,8),12-(8,8,8),15-(6,8,8)]
LETQEI_clean
30[8-(15),8-(15),8-(15),8-(15)]
30[8-(15),8-(15)]
31[8-(15),8-(15),8-(15),8-(15),9-(31),9-(31)]
15[1-(0),8-(30),8-(30),8-(30)]
15[1-(0),8-(30),8-(31),8-(31)]
1[15-(8,8,8)]
8[15-(1,8,8),30-(8,8,8)]
8[15-(1,8,8),31-(8,8,8,9,9)]
8[15-(1,8,8),30-(8)]
9[31-(8,8,8,8,9),31-(8,8,8,8,9)]
LASWIN_clean
27[7-(6,6),8-(6),8-(6)]
1[6-(6,6)]
1[6-(6,7)]
6[6-(6,6),8-(0),8-(27)]
6[6-(1,6),6-(6,6),6-(8,8)]
6[1-(0),6-(6,6),6-(6,6)]
6[1-(0),6-(1,6),7-(6,27)]
6[1-(0),6-(1,7),6-(6,6)]
6[6-(1,6),6-(1,6),6-(6,6)]
7[6-(1,6),6-(1,6),27-(8,8)]
8[6-(6,8),27-(7,8)]
8[6-(6,8)]
KEFBII_clean
30[8-(6),8-(6),8-(6),8-(6)]
1[6-(6,6)]
6[6-(1,6),6-(1,6),6-(6)]
6[1-(0),6-(6,6),6-(6,6)]
6[6-(1,6),6-(1,6),6-(8,8)]
6[6-(6,6),8-(30),8-(30)]
6[6-(6),6-(6,6)]
8[6-(6,8),30-(8,8,8)]
PEKVAE_clean
27[7-(6,6),7-(6,6),8-(6),8-(6),8-(6)]
1[6-(6,7)]
1[6-(6,6)]
6[1-(0),6-(1,6),7-(6,27)]
6[1-(0),6-(1,7),6-(6,6)]
6[6-(1,6),6-(1,6),6-(6,16)]
6[6-(1,6),6-(6,6),16-(6)]
6[1-(0),6-(1,6),6-(6,16)]
6[6-(6,6),8-(0),8-(27)]
6[6-(1,6),6-(1,6),6-(8,8)]
6[1-(0),6-(1,6),6-(6,6)]
6[1-(0),6-(1,6),6-(6,8)]
6[6-(1,6),6-(1,6),8-(6)]
6[6-(6,6),8-(27),8-(27)]
16[6-(6,6),6-(6,6)]
7[6-(1,6),6-(1,6),27-(7,8,8,8)]
8[6-(6,6),6-(6,6)]
8[6-(6,8)]
8[6-(6,8),27-(7,7,8,8)]
SERKOQ_clean
30[8-(6),8-(6),8-(6),8-(6,30)]
30[8-(6),8-(6),8-(6),8-(6),8-(6,30),8-(6,30)]
1[6-(6,6)]
6[6-(6,6),8-(30),8-(30)]
6[6-(6,6),8-(0),8-(30)]
6[6-(1,6),6-(1,6),6-(8,8)]
6[1-(0),6-(1,6),6-(6,6)]
6[6-(6,6),8-(0),8-(30,30)]
8[6-(6,8),30-(8,8,8)]
8[6-(6,8),30-(8,8,8),30-(8,8,8,8,8)]
8[6-(6,8),30-(8,8,8,8,8)]
8[6-(6,8)]
ECAHOH_clean
29[8-(6),8-(6),8-(6),8-(6)]
1[6-(1,1,6)]
1[6-(6,6)]
1[6-(6,7)]
6[1-(0),1-(0),1-(0),6-(6,8)]
6[6-(1,1,1),6-(1,6),8-(29)]
6[1-(0),6-(6,8),6-(6,8)]
6[6-(1,6),6-(6,6),8-(29)]
6[6-(1,6),6-(1,6),6-(6,8)]
6[1-(0),6-(1,7),6-(6,6)]
6[1-(0),6-(1,6),7-(6)]
7[6-(1,6),6-(1,6)]
8[6-(6,6),29-(8,8,8)]
ROGLOP_clean
28[7-(6,6),8-(6),8-(6)]
28[7-(6,6),7-(6,6),7-(7,28),7-(7,28),8-(6),8-(6)]
1[6-(6,6)]
1[6-(6,7)]
6[1-(0),6-(1,7),6-(6,6)]
6[6-(1,6),6-(1,6),6-(8,8)]
6[1-(0),6-(1,6),7-(6,28)]
6[6-(6,6),8-(0),8-(28)]
6[6-(6,6),8-(28),8-(28)]
7[6-(1,6),6-(1,6),28-(7,7,7,8,8)]
7[6-(1,6),6-(1,6),28-(8,8)]
7[7-(7),28-(7,7,7,8,8),28-(7,7,7,8,8)]
7[7-(0),7-(28,28)]
7[7-(7)]
8[6-(6,8),28-(7,7,7,7,8)]
8[6-(6,8)]
8[6-(6,8),28-(7,8)]
GAWLIB_clean
65[8-(6),8-(6),8-(6),8-(6),8-(6),8-(6,65)]
65[8-(6),8-(6),8-(6),8-(6),8-(6,65)]
65[8-(6),8-(6),8-(6),8-(6),8-(6),8-(6,65),8-(6,65),8-(6,65)]
1[6-(6,6)]
6[6-(6,6),8-(0),8-(65)]
6[6-(1,6),6-(6,6),6-(8,8)]
6[1-(0),6-(6,6),6-(6,6)]
6[6-(1,6),6-(1,6),6-(6,6,6)]
6[1-(0),6-(1,6),6-(6,6)]
6[6-(6,6),8-(65),8-(65,65)]
6[6-(6,6),6-(6,6),6-(9,9,9),6-(9,9,9)]
6[6-(6,6,6),9-(0),9-(0),9-(0)]
6[6-(6,6),8-(65),8-(65)]
8[6-(6,8),65-(8,8,8,8,8)]
8[6-(6,8)]
8[6-(6,8),65-(8,8,8,8),65-(8,8,8,8,8)]
8[6-(6,8),65-(8,8,8,8)]
8[6-(6,8),65-(8,8,8,8),65-(8,8,8,8,8,8,8)]
8[6-(6,8),65-(8,8,8,8,8,8,8),65-(8,8,8,8,8,8,8)]
8[6-(6,8),65-(8,8,8,8,8,8,8)]
9[6-(6,9,9)]
IKETEY_clean
62[7-(6,6),7-(6,6),8-(6),8-(6),8-(6),8-(6),8-(6)]
1[6-(6,7)]
6[6-(6,7),8-(62),8-(62)]
6[6-(1,7),6-(8,8),7-(6,62)]
6[1-(0),6-(6,7),7-(6,62)]
6[6-(6,7),8-(0),8-(62)]
6[6-(8,8),8-(62),8-(62)]
7[6-(1,6),6-(6,6),62-(7,8,8,8,8,8)]
8[6-(6,8),62-(7,7,8,8,8,8)]
8[6-(6,8)]
RESWUI01_clean
68[8-(6),8-(6),8-(6),8-(6),8-(6),8-(6)]
1[6-(6,6)]
6[6-(6,6),8-(68),8-(68)]
6[6-(1,6),6-(1,6),6-(8,8)]
6[1-(0),6-(1,6),6-(6,6)]
8[6-(6,8),68-(8,8,8,8,8)]
RACHUA_clean
30[8-(30,30,30),8-(6),8-(6),8-(6)]
1[6-(6,6)]
1[6-(1,6,6)]
6[6-(1,6),6-(1,6),6-(8,8)]
6[1-(0),6-(6,6),6-(6,6)]
6[6-(1,1,6),6-(1,6),6-(6,6)]
6[1-(0),6-(1,6),6-(6,6)]
6[1-(0),1-(0),6-(6,6),6-(6,6,6)]
6[6-(1,1,6),6-(1,1,6),6-(1,1,6),6-(1,1,6)]
6[6-(6,6),8-(30),8-(30)]
8[30-(8,8,8),30-(8,8,8),30-(8,8,8),30-(8,8,8)]
8[6-(6,8),30-(8,8,8)]
XICDUI_charged
29[7-(6),7-(6),7-(6,6),7-(6,7)]
1[6-(7,7)]
1[6-(6,6,7)]
1[6-(6,6)]
6[1-(0),7-(6,29),7-(7,29)]
6[1-(0),7-(6,29),7-(6,7)]
6[1-(0),6-(6,6),6-(6,6),7-(6,7)]
6[6-(1,6),6-(1,6),6-(1,6,7)]
6[1-(0),6-(1,6),6-(6,6)]
6[6-(1,6),6-(1,6),6-(7)]
6[6-(6,6),7-(29)]
7[6-(1,7),7-(6,6),29-(7,7,7)]
7[6-(1,7),6-(1,7),29-(7,7,7)]
7[6-(1,6,6),6-(1,7),7-(6,29)]
7[6-(6),29-(7,7,7)]
5[9-(0),9-(0),9-(0),9-(0)]
9[5-(9,9,9)]
BEXSII_clean
29[8-(6),8-(6),8-(6),8-(6)]
29[7-(6,6),7-(6,6),8-(6),8-(6)]
1[6-(6,6)]
1[6-(1,6,8)]
1[6-(6,7)]
6[6-(6,6),8-(0),8-(29)]
6[6-(1,6),6-(1,6),6-(8,8)]
6[1-(0),6-(6,6),6-(6,6)]
6[6-(1,1,8),6-(1,6),6-(1,6)]
6[6-(6,6),8-(29),8-(29)]
6[1-(0),1-(0),6-(6,6),8-(6)]
6[6-(1,6),6-(1,7),8-(6)]
6[1-(0),6-(6,6),6-(6,8)]
6[6-(1,6),6-(1,7),6-(8,8)]
6[1-(0),6-(6,6),7-(6,29)]
6[1-(0),6-(6,8),7-(6,29)]
7[6-(1,6),6-(1,6),29-(7,8,8)]
8[6-(6,8),29-(7,7,8)]
8[6-(6,8)]
8[6-(6,8),29-(8,8,8)]
8[6-(1,1,6),6-(6,6)]
AFUKAP_clean
25[7-(6,6),8-(6),8-(6),8-(6),8-(6,25),8-(6,25)]
25[8-(6),8-(6),8-(6,25),8-(6,25),8-(6,25),8-(6,25)]
1[6-(1,6,8)]
1[6-(6,6)]
1[6-(6,7)]
1[6-(7,7)]
6[6-(1,1,8),6-(1,1,8),6-(1,1,8),6-(1,1,8)]
6[1-(0),1-(0),6-(6,6,6),8-(6)]
6[6-(1,6),6-(1,6),8-(6)]
6[1-(0),6-(1,6),6-(6,8)]
6[1-(0),6-(1,6),6-(6,6)]
6[6-(1,6),6-(1,6),6-(8,8)]
6[6-(6,6),8-(25),8-(25,25)]
6[6-(6,6),8-(25),8-(25)]
6[1-(0),6-(1,7),7-(6,25)]
6[1-(0),6-(1,7),7-(6,6)]
6[1-(0),7-(6,25),7-(6,6)]
6[6-(1,6),6-(1,6),7-(6,6)]
6[1-(0),6-(1,6),6-(6,7)]
7[6-(1,6),6-(1,7),25-(8,8,8,8,8)]
7[6-(1,6),6-(1,7),6-(6,6)]
8[6-(1,1,6),6-(6,6)]
8[6-(6,8),25-(7,8,8,8,8)]
8[6-(6,8),25-(7,8,8,8,8),25-(8,8,8,8,8)]
8[6-(6,8),25-(8,8,8,8,8)]
8[6-(1,1,6),6-(1,1,6)]
LURGEL_clean
30[7-(6,6),8-(6),8-(6),8-(6),8-(6)]
14[6-(1,1,1),6-(1,1,1),6-(1,1,1),6-(6)]
1[6-(6,6)]
1[6-(6,7)]
1[6-(1,1,14)]
6[1-(0),6-(1,6),6-(6,6)]
6[6-(1,6),6-(1,6),6-(8,8)]
6[6-(6,6),8-(30),8-(30)]
6[6-(1,6),6-(1,6),6-(6,6)]
6[1-(0),6-(6,6),6-(6,6)]
6[6-(1,6),6-(6,6),6-(6,6)]
6[6-(1,7),6-(6),6-(6,6)]
6[1-(0),6-(6,6),7-(6,30)]
6[1-(0),6-(1,7),6-(6,6)]
6[1-(0),6-(1,6),7-(6,30)]
6[6-(1,6),6-(1,6),6-(1,6)]
6[6-(6),14-(6,6,6)]
6[6-(14),6-(6,6)]
6[1-(0),1-(0),1-(0),14-(6,6,6)]
7[6-(1,6),6-(1,6),30-(8,8,8,8)]
8[6-(6,8),30-(7,8,8,8)]
XEGJUQ_clean
64[8-(6),8-(6),8-(6),8-(6),8-(6),8-(6,64)]
64[8-(6),8-(6),8-(6),8-(6),8-(6),8-(6),8-(6,64)]
1[6-(6,6)]
6[6-(6,6),8-(64),8-(64)]
6[6-(1,6),6-(1,6),6-(8,8)]
6[1-(0),6-(6,6),6-(6,7)]
6[6-(1,6),6-(6,6),7-(8,8)]
6[6-(6,6),6-(6,7),6-(6,7)]
6[6-(6,6),8-(64),8-(64,64)]
7[6-(6,6),8-(0),8-(0)]
8[6-(6,8),64-(8,8,8,8,8)]
8[6-(6,8),64-(8,8,8,8,8,8)]
8[6-(6,8),64-(8,8,8,8,8),64-(8,8,8,8,8,8)]
8[7-(6,8)]
KAWBOB_clean
25[8-(6),8-(6),8-(6,25),8-(6,25),8-(6,25)]
25[8-(1,1,25),8-(6),8-(6),8-(6),8-(6,25)]
25[8-(1,1,25),8-(6),8-(6),8-(6,25),8-(6,25)]
1[8-(1,25,25)]
1[6-(1,6,7)]
1[6-(1,6,6)]
6[7-(6,6),7-(6,6),8-(0)]
6[1-(0),1-(0),6-(1,1,6),7-(6,6)]
6[1-(0),1-(0),6-(1,1,7),6-(8,8)]
6[6-(1,1,6),8-(0),8-(25,25)]
6[6-(1,1,6),8-(25),8-(25,25)]
6[6-(1,1,6),8-(25),8-(25)]
7[6-(1,1,6),6-(7,8),6-(7,8)]
8[6-(7,7)]
8[6-(6,8),25-(8,8,8,8),25-(8,8,8,8)]
8[6-(6,8)]
8[6-(6,8),25-(8,8,8,8)]
8[1-(0),1-(0),25-(8,8,8,8),25-(8,8,8,8)]
WOBHEB01_clean
30[8-(6),8-(6),8-(6,30),8-(6,30)]
1[6-(6,6)]
6[6-(6,6),8-(30),8-(30)]
6[6-(1,6),6-(6,8),6-(8,8)]
6[6-(1,6),6-(6,6),8-(30,30)]
6[1-(0),6-(6,6),6-(6,8)]
8[6-(6,8),30-(8,8,8)]
8[6-(6,6),30-(8,8,8),30-(8,8,8)]
IFENOY_clean
30[7-(6,6),8-(1,30),8-(1,30),8-(6)]
1[6-(7,7)]
1[8-(30,30)]
1[6-(6,6)]
6[1-(0),7-(6,30),7-(6,6)]
6[6-(1,6),6-(6,7),7-(6,30)]
6[1-(0),6-(6,6),6-(6,7)]
6[6-(1,6),6-(1,6),6-(6,6)]
6[1-(0),6-(1,6),6-(6,6)]
6[1-(0),6-(1,6),6-(1,6)]
6[6-(1,6),6-(6,7),7-(6,6)]
6[6-(1,6),6-(1,6),7-(6,6)]
6[1-(0),6-(1,6),6-(6,7)]
6[6-(1,6),6-(1,6),6-(8,8)]
6[6-(6,6),8-(0),8-(30)]
7[6-(1,7),6-(6,6),30-(8,8,8)]
7[6-(1,7),6-(6,6),6-(6,6)]
8[1-(0),30-(7,8,8),30-(7,8,8)]
8[6-(6,8),30-(7,8,8)]
8[6-(6,8)]
KEWZOD_clean
30[7-(6,6),7-(6,6),8-(6),8-(6),8-(6)]
1[6-(6,7)]
1[6-(6,6)]
6[1-(0),6-(1,6),7-(6,30)]
6[1-(0),6-(1,7),6-(6,6)]
6[6-(1,6),6-(1,6),6-(6,6)]
6[6-(1,6),6-(1,6),6-(8,8)]
6[1-(0),6-(6,6),6-(6,6)]
6[6-(1,6),6-(1,6),6-(6)]
6[6-(6,6),8-(0),8-(30)]
6[6-(6,6),8-(30),8-(30)]
6[6-(6),6-(6,6)]
7[6-(1,6),6-(1,6),30-(7,8,8,8)]
8[6-(6,8),30-(7,7,8,8)]
8[6-(6,8)]
OPURIB_clean
58[6-(6,8,8),8-(6),8-(6),8-(6),8-(6),8-(6),8-(6),8-(6)]
1[6-(6,6)]
1[6-(1,6,6)]
1[8-(6)]
6[1-(0),6-(6,6),6-(6,6)]
6[6-(1,6),6-(1,6),6-(8,8)]
6[6-(1,1,6),6-(1,6),6-(1,6)]
6[1-(0),1-(0),6-(6,6),6-(6,6)]
6[6-(1,6),6-(1,6),6-(8,8,58)]
6[6-(6,6),8-(1),8-(58)]
6[6-(6,6),8-(58),8-(58)]
6[6-(6,6),8-(58),8-(58),58-(8,8,8,8,8,8,8)]
8[6-(6,8,58),58-(6,8,8,8,8,8,8)]
8[6-(6,8),58-(6,8,8,8,8,8,8)]
8[1-(0),6-(6,8)]
YATTUK_clean
65[8-(6),8-(6),8-(6),8-(6),8-(6),8-(6)]
1[6-(6,6)]
6[6-(6,6),8-(65),8-(65)]
6[6-(1,6),6-(1,6),6-(8,8)]
6[1-(0),6-(6,6),6-(6,6)]
8[6-(6,8),65-(8,8,8,8,8)]
SEVWEV_clean_h
60[8-(6),8-(6),8-(6),8-(6),8-(6),8-(6)]
6[6-(1,6),6-(6,6),6-(8,8)]
6[1-(0),6-(6,6),6-(6,6)]
6[6-(1,6),6-(1,6),6-(8,8)]
6[1-(0),6-(1,6),6-(6,6)]
6[6-(6,6),8-(60),8-(60)]
8[6-(6,8),60-(8,8,8,8,8)]
1[6-(6,6)]
CIPRID_charged
57[8-(1,1),8-(1,1),8-(1,1),8-(1,1),8-(6),8-(6),8-(6),8-(6),8-(6,28),8-(6,28)]
28[7-(6),7-(6,6,6),7-(6,6,6),8-(6),8-(6),8-(6,57)]
1[8-(1,57)]
1[6-(1,6,7)]
6[6-(1,1,7),8-(28,57),8-(57)]
6[1-(0),1-(0),6-(8,8),7-(6,6,28)]
6[6-(1,1,7),8-(28),8-(57)]
6[1-(0),1-(0),6-(1,1,7),7-(6,6,28)]
6[6-(1,1,7),8-(0),8-(28)]
6[7-(28),16-(0)]
16[6-(7)]
7[6-(1,1,6),6-(1,1,6),6-(1,1,6),28-(7,7,8,8,8)]
7[6-(16),28-(7,7,8,8,8)]
8[6-(6,8),28-(7,7,7,8,8),57-(8,8,8,8,8,8,8,8,8)]
8[6-(6,8),57-(8,8,8,8,8,8,8,8,8)]
8[6-(6,8),28-(7,7,7,8,8)]
8[6-(6,8)]
8[1-(0),1-(0),57-(8,8,8,8,8,8,8,8,8)]
NINVAI_clean
26[8-(6),8-(6),8-(6),8-(6)]
1[6-(6,6)]
6[6-(6,6),8-(26),8-(26)]
6[6-(1,6),6-(1,6),6-(8,8)]
6[1-(0),6-(6,6),6-(6,6)]
8[6-(6,8),26-(8,8,8)]
UCOJAZ_clean
30[7-(6,6),7-(6,6),53-(0),53-(0)]
1[6-(6,7)]
1[6-(6,6)]
6[1-(0),6-(1,6),7-(6,30)]
6[1-(0),6-(1,7),6-(6,6)]
6[6-(1,6),6-(1,6),6-(7,7)]
6[6-(6,6),7-(6),7-(6)]
53[30-(7,7,53)]
7[6-(1,6),6-(1,6),30-(7,53,53)]
7[6-(6,7),6-(6,7)]
XAMHEA_clean5b
30[8-(30,30,30),8-(6),8-(6),8-(6)]
1[6-(6,6)]
1[6-(1,1,8)]
6[6-(6,6),8-(30),8-(30)]
6[6-(1,6),6-(1,6),6-(8,8)]
6[1-(0),6-(1,6),6-(6,6)]
6[6-(1,6),6-(6,6),6-(6,8)]
6[6-(1,6),6-(6,6),8-(6)]
6[1-(0),6-(6,6),6-(6,8)]
6[1-(0),1-(0),1-(0),8-(6)]
6[6-(1,6),6-(1,6),6-(6,6)]
8[6-(6,8),30-(8,8,8)]
8[6-(1,1,1),6-(6,6)]
8[30-(8,8,8),30-(8,8,8),30-(8,8,8),30-(8,8,8)]
LIKFOB_clean
30[8-(6),8-(6),8-(6),8-(6)]
1[6-(6,6)]
6[1-(0),6-(6,6),6-(6,6)]
6[6-(1,6),6-(6,6),6-(8,8)]
6[6-(6,6),8-(30),8-(30)]
8[6-(6,8),30-(8,8,8)]
WEBKOF_clean
30[8-(6),8-(6),8-(6),8-(6)]
49[8-(6),8-(6),8-(6),8-(6),8-(6),8-(6),8-(6),8-(6)]
1[6-(6,6)]
6[6-(1,6),6-(1,6),6-(8,8)]
6[1-(0),6-(6,6),6-(6,6)]
6[6-(6,6),8-(49),8-(49)]
6[6-(6,6),8-(0),8-(30)]
8[6-(6,8),49-(8,8,8,8,8,8,8)]
8[6-(6,8),30-(8,8,8)]
8[6-(6,8)]
RAXYOF_clean
25[7-(6,6),7-(6,6),7-(7),7-(7),7-(7,25),7-(7,25)]
1[6-(6,7)]
1[6-(6,6)]
6[1-(0),6-(6,6),7-(6,25)]
6[1-(0),6-(1,6),7-(6,25)]
6[1-(0),6-(1,6),6-(1,7)]
6[1-(0),6-(1,6),6-(6,6)]
6[6-(1,6),6-(1,7),6-(1,7)]
6[1-(0),6-(6,6),7-(7)]
7[6-(1,6),6-(1,6),25-(7,7,7,7,7)]
7[6-(1,6),7-(6)]
7[7-(7),25-(7,7,7,7,7),25-(7,7,7,7,7)]
7[7-(0),7-(25,25)]
7[7-(7)]
7[7-(7),25-(7,7,7,7,7)]
7[7-(25),7-(25)]
KEHGOV_clean5b
48[7-(6,7),7-(6,7),7-(6,7),17-(0),17-(0),17-(48)]
48[7-(6,7),7-(6,7),7-(6,7),7-(6,7),17-(48),17-(48)]
1[6-(7,7)]
1[6-(1,6,6)]
6[1-(0),7-(6,6),7-(7,48)]
6[1-(0),7-(6,6),7-(7)]
6[1-(0),1-(0),6-(6,6,7),6-(6,6,7)]
6[6-(1,1,6),6-(1,1,6),6-(1,1,6),7-(6,6)]
7[6-(1,7),7-(6,48),48-(7,7,17,17,17)]
7[6-(1,7),7-(6,48),48-(7,7,7,17,17)]
7[6-(1,7),6-(1,7),6-(6,6,6)]
7[6-(1,7),7-(6)]
7[6-(1,7),7-(6),48-(7,7,17,17,17)]
7[6-(1,7),7-(6,48)]
17[48-(7,7,7,17,17)]
17[48-(7,7,7,17,17),48-(7,7,7,7,17)]
CAVPIA_clean5b
29[7-(6,6),8-(6),8-(6),8-(6),8-(6)]
1[6-(6,6)]
1[6-(6,7)]
6[1-(0),6-(1,6),6-(6,6)]
6[1-(0),6-(1,6),7-(6,29)]
6[1-(0),6-(1,7),6-(6,6)]
6[6-(1,6),6-(1,6),6-(6,6)]
6[6-(6,6),8-(29),8-(29)]
6[6-(1,6),6-(1,6),6-(8,8)]
6[1-(0),6-(6,6),6-(6,6)]
7[6-(1,6),6-(1,6),29-(8,8,8,8)]
8[6-(6,8),29-(7,8,8,8)]
LETRIN_clean
30[1-(8),7-(6,7),7-(6,7),8-(1,30,30),8-(1,30,30),8-(6)]
30[7-(7,7),7-(7,7),8-(1,30,30),8-(1,30,30),8-(6),8-(6)]
1[8-(30,30,30),30-(7,7,8,8,8)]
1[6-(6,6)]
6[6-(1,6),6-(6,7),7-(7,30)]
6[1-(0),6-(6,6),6-(6,7)]
6[6-(1,6),6-(1,6),6-(8,8)]
6[1-(0),6-(1,6),6-(6,6)]
6[1-(0),6-(1,6),6-(6,7)]
6[6-(6,6),8-(30),8-(30)]
7[6-(6,6),7-(7,30),30-(1,7,8,8,8)]
7[7-(6,30),7-(6,30),30-(7,8,8,8,8)]
8[6-(6,8),30-(7,7,8,8,8)]
8[6-(6,8),30-(1,7,7,8,8)]
8[1-(30),30-(1,7,7,8,8),30-(1,7,7,8,8),30-(7,7,8,8,8)]
NERNON_charged
70[8-(6),8-(6),8-(6),8-(6),8-(7),8-(7),8-(7),8-(7)]
28[7-(6),7-(6),7-(6,6),7-(6,6),7-(6,6),7-(6,6)]
1[6-(6,7)]
1[6-(6,6)]
6[1-(0),6-(1,6),7-(6,28)]
6[1-(0),6-(1,7),6-(6,7)]
6[6-(1,6),6-(1,6),7-(6,6)]
6[1-(0),6-(1,6),7-(6,6)]
6[1-(0),6-(1,7),6-(6,8)]
6[6-(1,6),6-(1,6),8-(70)]
6[7-(28),16-(0)]
16[6-(7)]
7[6-(1,6),6-(1,6),28-(7,7,7,7,7)]
7[6-(1,6),6-(1,6),6-(6,6)]
7[6-(16),28-(7,7,7,7,7)]
7[8-(0),8-(70),8-(70)]
7[8-(0),8-(0),8-(0)]
8[6-(6,6),70-(8,8,8,8,8,8,8)]
8[7-(8,8),70-(8,8,8,8,8,8,8)]
8[7-(8,8)]
YAQDIF_clean
48[8-(6),8-(6),8-(6),8-(6)]
1[6-(6,6)]
6[6-(6,6),8-(0),8-(48)]
6[6-(6,6),6-(6,6),6-(8,8)]
6[6-(1,6),6-(6,6),6-(6,6)]
6[1-(0),6-(1,6),6-(6,6)]
6[1-(0),6-(1,6),6-(1,6)]
8[6-(6,8)]
8[6-(6,8),48-(8,8,8)]
DARDUX_clean
65[8-(15),8-(6),8-(6),8-(6),8-(6),8-(6),8-(6),8-(6)]
15[6-(6,6),6-(6,6),6-(6,6),8-(65)]
1[6-(6,6)]
1[6-(8,8)]
6[6-(1,6),6-(1,6),15-(6,6,8)]
6[1-(0),6-(1,6),6-(6,15)]
6[1-(0),6-(1,6),6-(6,6)]
6[6-(1,6),6-(1,6),6-(8,8)]
6[6-(6,6),8-(65),8-(65)]
6[1-(0),8-(65),8-(65)]
8[15-(6,6,6),65-(8,8,8,8,8,8,8)]
8[6-(6,8),65-(8,8,8,8,8,8,8)]
8[6-(1,8),65-(8,8,8,8,8,8,8)]
DARCOQ_clean
39[8-(15),8-(6),8-(6),8-(6),8-(6),8-(6),8-(6),8-(6)]
15[6-(6,6),6-(6,6),6-(6,6),8-(39)]
1[6-(6,6)]
1[6-(8,8)]
6[6-(1,6),6-(1,6),15-(6,6,8)]
6[1-(0),6-(1,6),6-(6,15)]
6[1-(0),6-(1,6),6-(6,6)]
6[6-(1,6),6-(1,6),6-(8,8)]
6[6-(6,6),8-(39),8-(39)]
6[1-(0),8-(39),8-(39)]
8[6-(6,8),39-(8,8,8,8,8,8,8)]
8[15-(6,6,6),39-(8,8,8,8,8,8,8)]
8[6-(1,8),39-(8,8,8,8,8,8,8)]
UCEXIK_clean
67[8-(6),8-(6),8-(6),8-(6),8-(6),8-(6,67),8-(6,67)]
67[8-(6),8-(6),8-(6),8-(6),8-(6)]
67[8-(6),8-(6),8-(6),8-(6),8-(6),8-(6),8-(6)]
1[6-(6,6)]
6[6-(6,6),8-(67),8-(67)]
6[6-(1,6),6-(1,6),6-(8,8)]
6[1-(0),6-(1,6),6-(6,6)]
6[6-(6,6),8-(67),8-(67,67)]
8[6-(6,8),67-(8,8,8,8,8,8)]
8[6-(6,8),67-(8,8,8,8,8,8),67-(8,8,8,8,8,8)]
8[6-(6,8),67-(8,8,8,8)]
NAPFUG_clean
30[8-(30,30,30),8-(6),8-(6),8-(6)]
1[6-(6,6)]
6[6-(6,6),8-(30),8-(30)]
6[6-(1,6),6-(1,6),6-(8,8)]
6[1-(0),6-(1,6),6-(6,6)]
6[1-(0),6-(1,6),6-(6,7)]
6[6-(1,6),6-(1,6),7-(6,6)]
7[6-(6,6),6-(6,6),6-(6,6)]
8[6-(6,8),30-(8,8,8)]
8[30-(8,8,8),30-(8,8,8),30-(8,8,8),30-(8,8,8)]
PIDMEV01_clean
30[8-(6),8-(6),8-(6),8-(6)]
1[6-(6,6)]
6[6-(6,6),8-(30),8-(30)]
6[6-(1,6),6-(1,6),6-(8,8)]
6[1-(0),6-(1,6),6-(6,6)]
6[1-(0),6-(1,6),6-(6,7)]
6[6-(1,6),6-(1,6),7-(6,6)]
7[6-(6,6),6-(6,6),6-(6,6)]
8[6-(6,8),30-(8,8,8)]
SICZOV_clean
49[8-(49,49),8-(6),8-(6),8-(6),8-(6)]
15[8-(0),8-(0),8-(6),8-(6)]
1[6-(6,6)]
6[6-(6,6),8-(49),8-(49)]
6[6-(1,6),6-(1,6),6-(8,8)]
6[1-(0),6-(1,6),6-(6,6)]
6[6-(1,6),6-(1,6),6-(6,6)]
6[6-(1,6),6-(6,6),6-(6,8)]
6[1-(0),6-(6,6),6-(6,6)]
6[6-(6,6),6-(6,6),8-(15)]
6[6-(6,6),6-(6,6),6-(6,8)]
6[6-(1,6),6-(6,6),6-(6,6)]
8[6-(6,8),49-(8,8,8,8)]
8[6-(6,6),15-(8,8,8)]
8[15-(8,8,8)]
8[49-(8,8,8,8),49-(8,8,8,8),49-(8,8,8,8)]
TIKXER_clean
63[8-(6),8-(6),8-(6),8-(6),8-(6),8-(6),8-(6),8-(6)]
29[7-(6,6),7-(6,6)]
1[6-(6,7)]
1[6-(6,6)]
6[6-(1,6),6-(1,6),6-(8,8)]
6[6-(8,8),8-(63),8-(63)]
6[6-(6,6),8-(63),8-(63)]
6[1-(0),6-(1,6),7-(6,29)]
6[1-(0),6-(1,7),6-(6,6)]
7[6-(1,6),6-(1,6),29-(7)]
8[6-(6,8),63-(8,8,8,8,8,8,8)]
EGEHOO_charged
49[7-(6,6),7-(6,6),7-(6,6),7-(6,6)]
1[6-(7,7)]
6[6-(6,7),8-(0),8-(0)]
6[6-(6,7),6-(8,8),7-(6,49)]
6[1-(0),7-(6,49),7-(6,49)]
7[6-(1,7),6-(6,6),49-(7,7,7)]
8[6-(6,8)]
XEGKEB_clean
64[8-(6),8-(6),8-(6),8-(6),8-(6),8-(6)]
1[6-(6,6)]
6[6-(6,6),8-(64),8-(64)]
6[6-(1,6),6-(1,6),6-(8,8)]
6[1-(0),6-(6,6),6-(6,7)]
6[6-(1,6),6-(6,6),7-(8,8)]
6[6-(6,6),6-(6,7),6-(6,7)]
7[6-(6,6),8-(0),8-(0)]
8[6-(6,8),64-(8,8,8,8,8)]
8[7-(6,8)]
XAPDEY_clean
30[7-(6,6),7-(6,6),53-(0),53-(0)]
1[6-(6,7)]
1[6-(6,6)]
6[1-(0),6-(1,6),7-(6,30)]
6[1-(0),6-(1,7),6-(6,6)]
6[6-(1,6),6-(1,6),6-(7,7)]
6[6-(6,6),7-(6),7-(6)]
53[30-(7,7,53)]
7[6-(1,6),6-(1,6),30-(7,53,53)]
7[6-(6,7),6-(6,7)]
OGAGEJ_clean
30[7-(6,6),8-(15),8-(15),8-(15)]
15[1-(0),8-(30),8-(30),8-(30)]
1[6-(6,7)]
1[6-(6,6)]
1[6-(1,6,6)]
1[15-(8,8,8)]
6[1-(0),6-(1,6),7-(6,30)]
6[1-(0),6-(1,7),6-(6,6)]
6[6-(1,1,6),6-(1,6),6-(1,6)]
6[1-(0),1-(0),6-(1,1,6),6-(6,6)]
6[1-(0),1-(0),6-(1,1,6),6-(1,1,6)]
7[6-(1,6),6-(1,6),30-(8,8,8)]
8[15-(1,8,8),30-(7,8,8)]
WEWTOI_clean
93[8-(6),8-(6),8-(93),8-(93)]
1[6-(6,7)]
1[6-(6,6)]
6[1-(0),6-(1,6),7-(6)]
6[1-(0),6-(1,7),6-(6,6)]
6[6-(1,6),6-(1,6),6-(8,8)]
6[6-(6,6),8-(93),8-(93)]
7[6-(1,6),6-(1,6)]
8[6-(6,8),93-(8,8,8)]
8[93-(8,8,8),93-(8,8,8)]
VAZLIT_clean
64[8-(6),8-(6),8-(6),8-(6),8-(6),8-(6)]
1[6-(6,6)]
6[6-(6,8),8-(64),8-(64)]
6[6-(1,6),6-(8,8),8-(6)]
6[1-(0),6-(1,6),6-(6,8)]
6[6-(8,8),8-(64),8-(64)]
8[6-(6,8),64-(8,8,8,8,8)]
8[6-(6,6),6-(6,6)]
KAVROQ_clean
30[8-(6,30),8-(6,30),8-(6,30),8-(6,30),8-(6,30),8-(6,30)]
30[8-(6),8-(6),8-(6,30),8-(6,30),8-(6,30),8-(6,30)]
30[8-(6),8-(6),8-(6),8-(6),8-(6,30),8-(6,30)]
1[6-(8,8)]
6[1-(0),8-(30),8-(30,30)]
8[6-(1,8),30-(8,8,8,8,8),30-(8,8,8,8,8)]
8[6-(1,8),30-(8,8,8,8,8)]
FIHFAF_clean
27[7-(6,6),7-(6,6),8-(6),8-(6)]
27[7-(6,7),7-(6,7),7-(6,7),8-(6),8-(6)]
27[7-(6,7),7-(6,7),7-(6,7),7-(6,7),7-(6,7),7-(6,7)]
1[6-(6,6)]
1[6-(7,7)]
1[7-(1,6)]
6[6-(6,6),8-(27),8-(27)]
6[6-(1,6),6-(1,6),6-(8,8)]
6[1-(0),6-(6,6),6-(6,6)]
6[6-(6,6),8-(0),8-(27)]
6[7-(1,1),7-(6),7-(7,27)]
6[1-(0),7-(6),7-(7,27)]
6[7-(1,1),7-(6,27),7-(7,27)]
6[1-(0),7-(6,27),7-(7,27)]
7[6-(1,7),7-(6,27),27-(7,7,8,8)]
7[6-(7,7),7-(6,27),27-(7,7,7,7,7)]
7[6-(1,7),6-(7,7),27-(7,8,8)]
7[1-(0),1-(0),6-(7,7)]
7[6-(1,7),7-(6,27),27-(7,7,7,7,7)]
7[6-(7,7),7-(6,27),27-(7,7,8,8)]
7[6-(1,7),6-(7,7)]
8[6-(6,8),27-(7,7,7,8)]
8[6-(6,8),27-(7,7,8)]
8[6-(6,8)]
LAJDUV01_charged
22[8-(6),8-(6),8-(6),8-(6),8-(6),8-(6),8-(6),8-(6)]
6[6-(8,8),8-(22),8-(22)]
8[6-(6,8),22-(8,8,8,8,8,8,8)]
1[7-(1,1,1)]
7[1-(0),1-(0),1-(0),1-(0)]
ZERNIV_clean
65[1-(8),8-(1,1),8-(6),8-(6),8-(6),8-(6),8-(6),8-(6,65),8-(6,65)]
65[1-(8),8-(1,1),8-(6),8-(6),8-(6),8-(6),8-(6),8-(6)]
1[8-(1,65)]
1[8-(1,65),65-(8,8,8,8,8,8,8,8)]
1[8-(1,65),65-(8,8,8,8,8,8,8)]
1[6-(6,6)]
1[6-(6,7)]
6[6-(6,6),8-(65),8-(65)]
6[6-(1,6),6-(1,7),6-(8,8)]
6[1-(0),6-(6,6),6-(6,6)]
6[6-(1,6),6-(1,7),6-(6,6)]
6[1-(0),6-(6,6),7-(6)]
6[6-(1,6),6-(6,6),6-(6,6)]
6[1-(0),6-(1,6),6-(6,6)]
6[1-(0),6-(1,6),6-(1,6)]
6[6-(1,6),6-(6,6),6-(8,8)]
6[6-(6,6),8-(65),8-(65,65)]
7[6-(1,6),6-(1,6)]
8[6-(6,8),65-(1,8,8,8,8,8,8,8)]
8[6-(6,8),65-(1,8,8,8,8,8,8)]
8[6-(6,8),65-(1,8,8,8,8,8,8,8),65-(1,8,8,8,8,8,8,8)]
8[1-(0),1-(65),65-(1,8,8,8,8,8,8,8)]
8[1-(0),1-(65),65-(1,8,8,8,8,8,8)]
NERVAJ_clean
30[8-(6),8-(6),8-(6)]
30[8-(6),8-(6),8-(6),8-(6),8-(6),8-(6,30)]
30[8-(6),8-(6),8-(6,30)]
1[6-(6,6)]
1[6-(1,6,8)]
1[6-(1,1,6)]
6[6-(1,6),6-(1,6),6-(8,8)]
6[1-(0),6-(1,6),6-(6,6)]
6[1-(0),6-(1,6),6-(1,6)]
6[1-(0),6-(1,6),6-(6,8)]
6[6-(1,6),6-(1,6),8-(6)]
6[1-(0),6-(6,6),6-(6,8)]
6[6-(6,6),8-(30),8-(30)]
6[6-(1,1,1),6-(6,6),6-(6,6)]
6[6-(1,1,8),6-(6,6),6-(6,6)]
6[1-(0),1-(0),6-(6,6),8-(6)]
6[1-(0),1-(0),1-(0),6-(6,6)]
6[6-(6,6),8-(0),8-(30,30)]
8[6-(6,8),30-(8,8,8,8,8)]
8[6-(6,8),30-(8,8)]
8[6-(1,1,6),6-(6,6)]
8[6-(6,8),30-(8,8),30-(8,8,8,8,8)]
8[6-(6,8)]
PURJIW_clean
30[8-(6),8-(6),8-(6),8-(6),8-(6)]
30[8-(6),8-(6),8-(6)]
1[6-(6,6)]
1[6-(1,6,8)]
6[6-(6,6),8-(30),8-(30)]
6[6-(1,6),6-(1,6),6-(8,8)]
6[1-(0),6-(1,6),6-(6,6)]
6[1-(0),6-(1,6),6-(6,8)]
6[6-(1,6),6-(1,6),8-(6)]
6[1-(0),1-(0),6-(6,6,6),8-(6)]
6[6-(1,1,8),6-(1,1,8),6-(1,1,8),6-(1,1,8)]
8[6-(6,8),30-(8,8,8,8)]
8[6-(1,1,6),6-(6,6)]
8[6-(6,8),30-(8,8)]
GUNFAW01_neutral
25[8-(6),8-(6),8-(6),8-(6),8-(6),8-(6)]
24[8-(6),8-(6),8-(6),8-(6),8-(6),8-(6)]
6[6-(8,8),8-(24),8-(25)]
8[6-(6,8),25-(8,8,8,8,8)]
8[6-(6,8),24-(8,8,8,8,8)]
CUMDIY_clean
57[8-(15),8-(15),8-(15),8-(15,57),8-(15,57),8-(15,57),8-(15,57)]
15[6-(1,1,7),8-(0),8-(57),8-(57,57)]
15[6-(1,1,7),8-(57),8-(57),8-(57,57)]
1[7-(6,6,6)]
1[6-(1,7,15)]
1[6-(1,6,7)]
6[1-(0),1-(0),7-(6,6),15-(8,8,8)]
6[1-(0),1-(0),6-(1,1,7),7-(6,6)]
6[1-(0),1-(0),7-(1,6,6),15-(8,8,8)]
6[1-(0),1-(0),6-(1,1,7),7-(1,6,6)]
7[6-(1,1,15),6-(1,1,6),6-(1,1,6)]
7[1-(0),6-(1,1,15),6-(1,1,6),6-(1,1,6)]
8[15-(6,8,8),57-(8,8,8,8,8,8)]
8[15-(6,8,8),57-(8,8,8,8,8,8),57-(8,8,8,8,8,8)]
8[15-(6,8,8)]
MICCUY_clean
48[7-(6,6),8-(6),8-(6),8-(6)]
48[8-(6),8-(6),8-(6),8-(6)]
1[6-(6,7)]
1[6-(6,6)]
1[6-(1,6,6)]
6[1-(0),6-(1,6),7-(6,48)]
6[1-(0),6-(1,7),6-(6,6)]
6[6-(1,1,6),6-(1,6),6-(1,6)]
6[1-(0),1-(0),6-(1,1,6),6-(6,6)]
6[1-(0),1-(0),6-(1,1,6),6-(1,1,6)]
6[6-(6,6),8-(48),8-(48)]
6[6-(1,6),6-(1,6),6-(8,8)]
6[1-(0),6-(6,6),6-(6,8)]
6[6-(1,6),6-(1,6),8-(6)]
6[1-(0),6-(6,8),6-(6,8)]
6[1-(0),6-(1,6),6-(6,8)]
6[1-(0),6-(1,6),6-(6,6)]
6[6-(6,6),8-(0),8-(48)]
7[6-(1,6),6-(1,6),48-(8,8,8)]
8[6-(6,8),48-(8,8,8)]
8[6-(6,6),6-(6,6)]
8[6-(6,8)]
8[6-(6,8),48-(7,8,8)]
FECXAO_clean
57[8-(6),8-(6),8-(6),8-(6),8-(6,57),8-(6,57),8-(6,57),8-(6,57)]
1[6-(6,6)]
6[6-(6,6),8-(57),8-(57,57)]
6[6-(1,6),6-(1,6),6-(8,8)]
6[1-(0),6-(1,6),6-(6,6)]
6[6-(1,6),6-(1,6),6-(6,6)]
6[1-(0),6-(6,6),6-(6,6)]
6[6-(6,6),8-(57),8-(57)]
8[6-(6,8),57-(8,8,8,8,8,8,8),57-(8,8,8,8,8,8,8)]
8[6-(6,8),57-(8,8,8,8,8,8,8)]
OLOGEC_clean
30[8-(30,30,30),8-(6),8-(6),8-(6)]
30[8-(30,30,30),8-(6),8-(6)]
1[6-(6,6)]
6[6-(6,6),8-(0),8-(30)]
6[6-(1,6),6-(1,6),6-(8,8)]
6[1-(0),6-(1,6),6-(6,6)]
6[6-(1,6),6-(1,6),6-(7,8)]
6[6-(6,6),7-(6),8-(0)]
6[6-(1,6),6-(1,6),7-(6)]
6[1-(0),6-(1,6),6-(6,7)]
6[6-(6,6),8-(30),8-(30)]
7[6-(6,6),6-(6,8)]
8[30-(8,8),30-(8,8,8),30-(8,8,8),30-(8,8,8)]
8[6-(6,8),30-(8,8,8)]
8[6-(6,7)]
8[6-(6,8),30-(8,8)]
8[6-(6,8)]
LEDNEP_charged
70[8-(6),8-(6),8-(6),8-(6),8-(6),8-(6),8-(6),8-(6)]
70[8-(1,1),8-(1,1),8-(6),8-(6),8-(6),8-(6),8-(6),8-(6)]
1[6-(6,6)]
1[6-(6,7)]
1[8-(1,70)]
6[6-(6,6),7-(6),8-(70)]
6[6-(8,8),8-(70),8-(70)]
6[6-(6,6),8-(70),8-(70)]
6[6-(1,6),6-(7,8),6-(8,8)]
6[1-(0),6-(1,6),6-(6,6)]
6[1-(0),6-(1,6),7-(6)]
6[1-(0),6-(1,6),6-(1,7)]
7[6-(1,6),6-(6,8)]
8[6-(6,7),70-(8,8,8,8,8,8,8)]
8[6-(6,8),70-(8,8,8,8,8,8,8)]
8[1-(0),1-(0),70-(8,8,8,8,8,8,8)]
WONZUV_clean
30[7-(6,6),7-(6,6),7-(6,6),7-(6,6),9-(14),9-(14)]
14[9-(0),9-(0),9-(0),9-(0),9-(30),9-(30)]
1[6-(6,7)]
1[6-(6,6)]
6[1-(0),6-(1,6),7-(6,30)]
6[1-(0),6-(1,7),6-(6,6)]
6[1-(0),6-(1,6),6-(6,6)]
6[6-(1,6),6-(1,6),6-(6,6)]
7[6-(1,6),6-(1,6),30-(7,7,7,9,9)]
9[14-(9,9,9,9,9)]
9[14-(9,9,9,9,9),30-(7,7,7,7,9)]
UZUNEJ_clean
29[8-(6),8-(6),8-(6),8-(6)]
1[6-(6,7)]
1[6-(6,6)]
1[6-(1,6,6)]
6[1-(0),6-(1,6),7-(6)]
6[1-(0),6-(1,7),6-(6,6)]
6[6-(1,6),6-(1,6),6-(1,7)]
6[1-(0),6-(6,6),7-(7)]
6[6-(1,1,6),8-(29),8-(29)]
6[1-(0),1-(0),6-(1,1,6),6-(8,8)]
6[1-(0),1-(0),6-(1,1,6),6-(1,1,6)]
7[6-(1,6),6-(1,6)]
7[6-(1,6),7-(6)]
8[6-(6,8),29-(8,8,8)]
TATPOV_clean
30[8-(6),8-(6),8-(6)]
30[8-(6),8-(6),8-(6),8-(6)]
1[6-(6,6)]
6[6-(6,6),8-(30),8-(30)]
6[6-(1,6),6-(1,6),6-(8,8)]
6[1-(0),6-(6,6),6-(6,6)]
6[6-(1,6),6-(1,6),6-(6,6)]
6[6-(6,6),8-(0),8-(30)]
6[6-(1,6),6-(6,6),6-(6,6)]
8[6-(6,8)]
8[6-(6,8),30-(8,8,8)]
8[6-(6,8),30-(8,8)]
SIVKAK_clean
25[7-(6),7-(6),7-(6),7-(6)]
25[7-(6),7-(6),7-(6),7-(6),7-(6,6),7-(6,6)]
47[6-(7),6-(7)]
1[6-(6,6)]
1[6-(6,7)]
6[7-(25),47-(6)]
6[1-(0),6-(1,7),6-(6,6)]
6[6-(6,6),7-(0)]
6[6-(1,6),6-(1,6),6-(7)]
6[1-(0),6-(1,6),7-(6,25)]
7[6-(47),25-(7,7,7)]
7[6-(47),25-(7,7,7,7,7)]
7[6-(6)]
7[6-(1,6),6-(1,6),25-(7,7,7,7,7)]
NANYUX01_charged
30[8-(6),8-(6),8-(6),8-(6)]
1[6-(6,6)]
1[7-(1,6,6)]
1[6-(1,1,7)]
6[1-(0),6-(6,6),6-(6,6)]
6[6-(1,6),6-(1,6),6-(8,8)]
6[6-(6,6),8-(0),8-(30)]
6[6-(6,6),8-(30),8-(30)]
6[1-(0),1-(0),1-(0),7-(1,1,6)]
8[6-(6,8),30-(8,8,8)]
8[6-(6,8)]
7[1-(0),1-(0),6-(1,1,1),6-(1,1,1)]
GOGWAB_clean
30[8-(6),8-(6),8-(6),8-(6)]
1[6-(6,6)]
6[6-(1,6),7-(6),8-(30)]
6[1-(0),6-(7,8),6-(7,8)]
6[7-(6),7-(6),16-(0)]
16[6-(7,7)]
7[6-(6,8),6-(7,16)]
8[6-(6,7),30-(8,8,8)]
OTOROF_clean
25[7-(6),7-(6),7-(6),7-(6)]
26[6-(7),6-(7),6-(7),6-(7),6-(7),6-(7)]
6[7-(25),26-(6,6,6,6,6)]
6[7-(0),26-(6,6,6,6,6)]
7[6-(26),25-(7,7,7)]
7[6-(26)]
IJASES_clean
69[8-(6),8-(6),8-(6),8-(6),8-(6),8-(6,69),8-(6,69)]
1[6-(6,6)]
6[6-(6,6),8-(69),8-(69)]
6[6-(1,6),6-(1,6),6-(8,8)]
6[1-(0),6-(1,6),6-(6,6)]
6[6-(6,6),8-(69),8-(69,69)]
8[6-(6,8),69-(8,8,8,8,8,8)]
8[6-(6,8),69-(8,8,8,8,8,8),69-(8,8,8,8,8,8)]
VONBIK_clean
30[7-(6,6),7-(6,6),8-(6),8-(6)]
30[7-(6,6),7-(6,6),8-(6),8-(6),8-(6)]
1[6-(1,6,6)]
1[6-(1,6,7)]
1[6-(6,7)]
1[6-(6,6)]
6[6-(6,7),7-(6,30),7-(6,6)]
6[6-(6,6),8-(30),8-(30)]
6[1-(0),1-(0),6-(1,1,6),6-(1,1,7)]
6[1-(0),1-(0),6-(1,1,6),7-(6,6)]
6[1-(0),6-(1,7),7-(6,6)]
6[6-(1,6),6-(7,7),7-(6,30)]
6[6-(6,6),8-(0),8-(30)]
6[6-(1,6),6-(1,6),6-(8,8)]
6[6-(1,6),6-(1,6),8-(6)]
6[1-(0),6-(1,6),6-(6,7)]
6[1-(0),6-(1,6),6-(6,8)]
6[1-(0),6-(1,6),6-(6,6)]
6[1-(0),6-(1,7),7-(6,30)]
6[1-(0),6-(1,6),6-(1,7)]
6[1-(0),6-(1,6),7-(6,30)]
6[1-(0),6-(1,6),6-(1,6)]
7[6-(1,1,6),6-(1,6),6-(6,7)]
7[6-(1,6),6-(6,6),30-(7,8,8,8)]
7[6-(1,6),6-(6,6),30-(7,8,8)]
7[6-(1,6),6-(6,7),30-(7,8,8)]
7[6-(1,6),6-(6,7),30-(7,8,8,8)]
8[6-(6,8),30-(7,7,8,8)]
8[6-(6,6),6-(6,6)]
8[6-(6,8)]
8[6-(6,8),30-(7,7,8)]
UWAGAB02_clean
30[8-(30,30,30),8-(6),8-(6),8-(6)]
1[6-(6,6)]
6[6-(6,6),8-(30),8-(30)]
6[6-(1,6),6-(1,6),6-(6,6)]
6[6-(1,6),6-(1,6),7-(6,6)]
6[1-(0),6-(1,6),6-(6,6)]
6[1-(0),6-(1,6),6-(6,7)]
6[6-(1,6),6-(1,6),6-(8,8)]
7[6-(6,6),6-(6,6),6-(6,6)]
8[6-(6,8),30-(8,8,8)]
8[30-(8,8,8),30-(8,8,8),30-(8,8,8),30-(8,8,8)]
ICAQOU_clean
29[7-(6,6),8-(6),8-(6),8-(6),8-(6)]
1[6-(6,6)]
1[6-(6,7)]
6[1-(0),6-(1,6),6-(6,6)]
6[6-(1,6),6-(1,6),6-(6,6)]
6[6-(6,6),8-(29),8-(29)]
6[6-(1,6),6-(1,6),6-(8,8)]
6[1-(0),6-(6,6),6-(6,6)]
6[1-(0),6-(1,6),7-(6,29)]
6[1-(0),6-(1,7),6-(6,6)]
7[6-(1,6),6-(1,6),29-(8,8,8,8)]
8[6-(6,8),29-(7,8,8,8)]
LAGRES_clean
68[8-(6),8-(6),8-(6),8-(6),8-(6),8-(6)]
1[6-(6,6)]
6[6-(6,6),8-(68),8-(68)]
6[6-(1,6),6-(1,6),6-(8,8)]
6[1-(0),6-(1,6),6-(6,6)]
8[6-(6,8),68-(8,8,8,8,8)]
XICYEP_clean
72[8-(6),8-(6),8-(6),8-(6),8-(72,72),8-(72,72),8-(72,72),8-(72,72)]
72[8-(6),8-(6),8-(6),8-(72,72),8-(72,72),8-(72,72),8-(72,72)]
1[6-(6,6)]
6[6-(6,16),8-(72),8-(72)]
6[6-(1,6),6-(8,8),16-(6)]
6[1-(0),6-(1,6),6-(6,16)]
16[6-(6,6),6-(6,6)]
8[72-(8,8,8,8,8,8),72-(8,8,8,8,8,8),72-(8,8,8,8,8,8,8)]
8[6-(6,8),72-(8,8,8,8,8,8,8)]
8[6-(6,8),72-(8,8,8,8,8,8)]
KEFWID_clean
64[8-(6),8-(6),8-(6),8-(6),8-(6),8-(6,27),8-(6,27)]
27[8-(6),8-(6),8-(6,64),8-(6,64),8-(6,64),8-(6,64)]
1[6-(6,6)]
6[6-(1,6),6-(8,8),8-(6)]
6[1-(0),6-(1,6),6-(6,8)]
6[6-(6,8),8-(27,64),8-(64)]
6[6-(6,8),8-(27),8-(64)]
6[6-(6,8),8-(64),8-(64)]
8[6-(6,8),64-(8,8,8,8,8,8)]
8[6-(6,8),27-(8,8,8,8,8),64-(8,8,8,8,8,8)]
8[6-(6,6),6-(6,6)]
8[6-(6,8),27-(8,8,8,8,8)]
VOCXUH_clean
27[7-(6,6),7-(6,6),8-(6),8-(6),8-(6),8-(6)]
1[6-(6,6)]
1[6-(6,7)]
6[1-(0),6-(1,7),6-(6,6)]
6[1-(0),6-(1,6),7-(6,27)]
6[6-(1,6),6-(1,6),6-(8,8)]
6[6-(6,6),8-(27),8-(27)]
6[1-(0),6-(6,6),6-(6,6)]
6[6-(6,6),8-(0),8-(27)]
6[6-(1,6),6-(1,6),6-(6,6)]
7[6-(1,6),6-(1,6),27-(7,8,8,8,8)]
8[6-(6,8),27-(7,7,8,8,8)]
8[6-(6,8)]
COWMEH_clean
65[8-(6),8-(6),8-(6),8-(6),8-(6),8-(6,65),8-(6,65)]
1[6-(1,6,6)]
1[6-(6,6,6)]
6[1-(0),1-(0),6-(1,6,6),6-(1,6,6)]
6[1-(0),6-(1,1,6),6-(1,1,6),6-(8,8)]
6[6-(1,6,6),8-(65),8-(65)]
6[6-(1,6,6),8-(65),8-(65,65)]
8[6-(6,8),65-(8,8,8,8,8,8)]
8[6-(6,8),65-(8,8,8,8,8,8),65-(8,8,8,8,8,8)]
ADEGIA_clean
64[8-(6),8-(6),8-(6),8-(6),8-(6),8-(6)]
1[6-(6,6)]
6[6-(6,6),8-(64),8-(64)]
6[6-(1,6),6-(1,6),6-(8,8)]
6[1-(0),6-(1,6),6-(6,6)]
8[6-(6,8),64-(8,8,8,8,8)]
QEZZIF_clean
29[7-(6),7-(6),7-(6,6),7-(6,6)]
29[7-(6),7-(6),7-(6),7-(6)]
1[6-(6,7)]
1[6-(6,6)]
1[6-(7,7)]
74[6-(7),6-(7),6-(7),6-(7),6-(7),6-(7),6-(7),6-(7)]
6[7-(29),74-(6,6,6,6,6,6,6)]
6[7-(0),74-(6,6,6,6,6,6,6)]
6[1-(0),6-(1,6),7-(6,29)]
6[1-(0),6-(1,7),6-(1,7)]
6[1-(0),7-(6,29),7-(6,29)]
7[6-(74),29-(7,7,7)]
7[6-(74)]
7[6-(1,6),6-(1,7),29-(7,7,7)]
RINPEJ_charged
48[8-(6),8-(6),8-(6),8-(6),8-(6)]
1[6-(6,6)]
1[7-(1,6,6)]
1[6-(1,1,7)]
6[6-(6,6),8-(0),8-(48)]
6[6-(1,6),6-(1,6),6-(8,8)]
6[1-(0),6-(1,6),6-(6,6)]
6[1-(0),6-(1,6),6-(6,7)]
6[1-(0),6-(6,6),6-(6,7)]
6[6-(1,6),6-(1,6),7-(7)]
6[6-(6,6),8-(48),8-(48)]
6[1-(0),6-(1,6),6-(1,6)]
6[1-(0),1-(0),1-(0),7-(1,1,6)]
7[6-(6,6),7-(6)]
7[1-(0),1-(0),6-(1,1,1),6-(1,1,1)]
8[6-(6,8),48-(8,8,8,8)]
8[6-(6,8)]
OFUYUL_clean
30[8-(6),8-(6),8-(6),8-(6,30)]
1[6-(6,6)]
6[6-(6,6),8-(30),8-(30)]
6[6-(1,6),6-(1,6),6-(8,8)]
6[1-(0),6-(6,6),6-(6,8)]
6[6-(1,6),6-(1,6),8-(30)]
6[6-(6,6),8-(0),8-(30)]
6[1-(0),6-(6,6),6-(6,6)]
6[6-(1,6),6-(1,6),8-(30,30)]
8[6-(6,8),30-(8,8,8)]
8[6-(6,6),30-(8,8,8)]
8[6-(6,8)]
8[6-(6,6),30-(8,8,8),30-(8,8,8)]
KAVKIC_clean
66[7-(6,6),7-(6,6),8-(6),8-(6),8-(6),8-(6)]
66[7-(6,6),7-(6,6),8-(6),8-(6),8-(6),8-(6,66),8-(6,66)]
1[6-(7,7)]
6[1-(0),7-(6,66),7-(6,66)]
6[6-(6,7),6-(8,8),7-(6,66)]
6[6-(6,7),8-(66),8-(66)]
6[6-(6,7),8-(66),8-(66,66)]
7[6-(1,7),6-(6,6),66-(7,8,8,8,8,8)]
7[6-(1,7),6-(6,6),66-(7,8,8,8,8)]
8[6-(6,8),66-(7,7,8,8,8,8)]
8[6-(6,8),66-(7,7,8,8,8)]
8[6-(6,8),66-(7,7,8,8,8,8),66-(7,7,8,8,8,8)]
EDOMAM_clean
29[7-(6,6),8-(6),8-(6),8-(6),8-(6)]
1[6-(6,6)]
1[6-(6,7)]
6[6-(6,6),8-(29),8-(29)]
6[6-(1,6),6-(1,6),6-(8,8)]
6[1-(0),6-(1,6),6-(6,6)]
6[6-(1,6),6-(1,6),6-(6,6)]
6[1-(0),6-(1,6),7-(6,29)]
6[1-(0),6-(1,7),6-(6,6)]
7[6-(1,6),6-(1,6),29-(8,8,8,8)]
8[6-(6,8),29-(7,8,8,8)]
PIJJOI_clean
30[7-(6,7),7-(6,7),8-(6),8-(6)]
1[7-(6,7)]
1[6-(1,1,6)]
1[6-(6,6)]
6[1-(0),1-(0),1-(0),6-(6,7)]
6[6-(1,1,1),6-(6,6),7-(7,30)]
6[6-(6,6),6-(6,7),6-(6,7)]
6[6-(1,1,1),6-(6,6),7-(1,7)]
6[6-(6,6),8-(0),8-(30)]
6[6-(1,6),6-(1,6),6-(8,8)]
6[1-(0),6-(1,6),6-(6,6)]
7[6-(6,6),7-(1,6),30-(7,8,8)]
7[1-(0),6-(6,6),7-(6,30)]
8[6-(6,8),30-(7,7,8)]
8[6-(6,8)]
ADABIS_clean
29[7-(6,6),7-(6,7),7-(6,7),8-(6)]
1[6-(6,7)]
1[6-(6,6)]
1[6-(1,6,6)]
6[6-(7,7),8-(0),8-(29)]
6[6-(8,8),7-(7,29),7-(7,29)]
6[1-(0),6-(1,6),7-(6,29)]
6[1-(0),6-(1,7),6-(6,6)]
6[6-(1,1,6),6-(1,6),6-(1,6)]
6[1-(0),1-(0),6-(1,1,6),6-(6,6)]
6[1-(0),1-(0),6-(1,1,6),6-(1,1,6)]
7[6-(6,7),7-(7),29-(7,7,8)]
7[7-(6,29),7-(7)]
7[6-(1,6),6-(1,6),29-(7,7,8)]
8[6-(6,8)]
8[6-(6,8),29-(7,7,7)]
EXEQAA_clean
21[8-(1,21),8-(1,21),8-(6),8-(6),8-(6),8-(6)]
1[8-(21,21)]
1[6-(6,6)]
6[6-(6,6),8-(21),8-(21)]
6[6-(1,6),6-(1,6),6-(8,8)]
6[1-(0),6-(6,6),6-(6,6)]
6[6-(1,6),6-(1,6),6-(6,6)]
8[6-(6,8),21-(8,8,8,8,8)]
8[1-(0),21-(8,8,8,8,8),21-(8,8,8,8,8)]
DAWDAI_clean
48[7-(6,6),8-(6),8-(6),8-(6,48)]
48[8-(6),8-(6),8-(6),8-(6),8-(6,48),8-(6,48)]
1[6-(6,6)]
1[6-(6,6,6)]
1[6-(6,7)]
6[6-(6,6),8-(0),8-(48,48)]
6[6-(1,6),6-(1,6),6-(8,8)]
6[1-(0),6-(1,6),6-(6,6)]
6[6-(1,6),6-(1,6),6-(1,6,6)]
6[1-(0),6-(6,6),6-(6,6),6-(6,6)]
6[6-(6,6),8-(48),8-(48)]
6[1-(0),6-(1,6),7-(6,48)]
6[1-(0),6-(1,7),6-(6,6)]
6[6-(1,6),6-(1,6),6-(6,6)]
7[6-(1,6),6-(1,6),48-(8,8,8)]
8[6-(6,8),48-(7,8,8),48-(8,8,8,8,8)]
8[6-(6,8)]
8[6-(6,8),48-(7,8,8)]
8[6-(6,8),48-(8,8,8,8,8)]
NELWIL_clean
29[7-(6,6),7-(6,6),8-(6),8-(6)]
1[6-(6,7)]
6[6-(6,7),6-(8,8),7-(6,29)]
6[6-(6,7),6-(8,8),7-(6)]
6[1-(0),6-(1,7),7-(6)]
6[1-(0),6-(1,7),7-(6,29)]
6[6-(6,7),8-(0),8-(29)]
7[6-(1,6),6-(6,6),29-(7,8,8)]
7[6-(1,6),6-(6,6)]
7[6-(1,6),6-(1,6),29-(7,8,8)]
8[6-(6,8),29-(7,7,8)]
8[6-(6,8)]
GUKZAO_clean
63[8-(6),8-(6),8-(6),8-(6),8-(6),8-(6,63),8-(6,63)]
1[6-(6,6)]
1[16-(6)]
6[6-(6,6),8-(63),8-(63)]
6[6-(1,6),6-(6,16),6-(8,8)]
6[1-(0),6-(6,16),6-(6,6)]
6[6-(1,6),6-(6,6),16-(1)]
6[6-(6,6),8-(63),8-(63,63)]
16[1-(0),6-(6,6)]
8[6-(6,8),63-(8,8,8,8,8,8)]
8[6-(6,8),63-(8,8,8,8,8,8),63-(8,8,8,8,8,8)]
OLURUI_charged
49[7-(6,6),7-(6,6),8-(6),8-(6),8-(6),8-(6)]
1[6-(6,7)]
6[6-(6,7),6-(8,8),7-(6,49)]
6[6-(6,7),6-(8,8),7-(6)]
6[1-(0),6-(1,7),7-(6)]
6[1-(0),6-(1,7),7-(6,49)]
6[6-(6,7),8-(0),8-(49)]
7[6-(1,6),6-(6,6),49-(7,8,8,8,8)]
7[6-(1,6),6-(6,6)]
8[6-(6,8),49-(7,7,8,8,8)]
8[6-(6,8)]
LALFUB_clean
63[7-(6,6),8-(1,1),8-(6),8-(6),8-(6),8-(6),8-(6)]
1[6-(6,7)]
1[8-(1,63)]
6[6-(6,7),8-(63),8-(63)]
6[6-(1,7),6-(8,8),7-(6,63)]
6[1-(0),6-(6,7),7-(6,63)]
6[6-(6,7),8-(0),8-(63)]
6[6-(1,7),6-(8,8),7-(6)]
6[1-(0),6-(6,7),7-(6)]
6[6-(8,8),8-(63),8-(63)]
7[6-(1,6),6-(6,6),63-(8,8,8,8,8,8)]
7[6-(1,6),6-(6,6)]
8[6-(6,8),63-(7,8,8,8,8,8)]
8[6-(6,8)]
8[1-(0),1-(0),63-(7,8,8,8,8,8)]
JOSNAG_clean
57[8-(6),8-(6),8-(6),8-(6),8-(6),8-(6,57),8-(6,57)]
1[6-(1,6,6)]
6[6-(1,1,6),8-(57),8-(57,57)]
6[1-(0),1-(0),6-(1,1,6),6-(8,8)]
6[1-(0),1-(0),6-(1,1,6),6-(1,1,6)]
6[6-(1,1,6),8-(57),8-(57)]
8[6-(6,8),57-(8,8,8,8,8,8),57-(8,8,8,8,8,8)]
8[6-(6,8),57-(8,8,8,8,8,8)]
REHJEV_charged
47[7-(6,6),7-(6,6)]
1[6-(1,6,8)]
1[6-(6,6)]
1[6-(6,7)]
6[6-(1,6),6-(1,6),8-(6)]
6[1-(0),1-(0),6-(6,6,6),8-(6)]
6[1-(0),6-(1,7),6-(6,8)]
6[6-(1,1,8),6-(1,1,8),6-(1,1,8),6-(1,1,8)]
6[1-(0),6-(1,6),7-(6,47)]
6[1-(0),6-(1,6),7-(6)]
7[6-(1,6),6-(1,6),47-(7)]
7[6-(1,6),6-(1,6)]
7[7-(8,8,8),8-(0),8-(7),8-(7)]
7[8-(0),8-(0),8-(0)]
8[6-(1,1,6),6-(6,6)]
8[7-(7,8,8),7-(7,8,8)]
8[7-(7,8,8)]
8[7-(8,8)]
TASVUG_clean
65[8-(6),8-(6),8-(6),8-(6),8-(6)]
1[6-(6,6,6)]
6[1-(0),6-(6,6),6-(6,6),6-(6,6)]
6[6-(1,6,6),6-(6,17),6-(6,17)]
6[6-(6,17),6-(6,6),17-(0)]
6[6-(6,17),6-(6,17),6-(8,8)]
6[6-(6,6),8-(0),8-(65)]
6[6-(6,6),8-(65),8-(65)]
17[6-(6,6)]
8[6-(6,8)]
8[6-(6,8),65-(8,8,8,8)]
NEHNEV01_clean
30[7-(6,6),8-(6),8-(6),8-(6,30)]
30[8-(6),8-(6),8-(6),8-(6),8-(6,30),8-(6,30)]
1[6-(1,6,8)]
1[6-(6,6)]
1[6-(1,1,6)]
1[6-(6,7)]
1[6-(7,7)]
6[6-(1,1,1),6-(1,1,8),6-(1,1,8),6-(1,1,8)]
6[1-(0),1-(0),6-(6,6,6),8-(6)]
6[6-(1,6),6-(1,6),8-(6)]
6[1-(0),6-(1,6),6-(6,8)]
6[1-(0),6-(1,6),6-(6,6)]
6[6-(1,6),6-(1,6),6-(8,8)]
6[6-(6,6),8-(0),8-(30,30)]
6[1-(0),1-(0),1-(0),6-(6,6,6)]
6[6-(6,6),8-(30),8-(30)]
6[1-(0),6-(1,7),7-(6,6)]
6[1-(0),6-(1,6),6-(6,7)]
6[6-(1,6),6-(1,6),7-(6,6)]
6[1-(0),7-(6,30),7-(6,6)]
6[1-(0),6-(1,7),7-(6,30)]
7[6-(1,6),6-(1,7),6-(6,6)]
7[6-(1,6),6-(1,7),30-(8,8,8)]
8[6-(1,1,6),6-(6,6)]
8[6-(6,8),30-(7,8,8)]
8[6-(6,8),30-(8,8,8,8,8)]
8[6-(6,8),30-(7,8,8),30-(8,8,8,8,8)]
8[6-(6,8)]
REXFUX_clean
30[7-(6,6),7-(6,6),53-(0),53-(0)]
1[6-(6,7)]
1[6-(6,6)]
6[1-(0),6-(1,6),7-(6,30)]
6[1-(0),6-(1,7),6-(6,6)]
6[6-(1,6),6-(1,6),6-(7,7)]
6[6-(6,6),7-(6),7-(6)]
53[30-(7,7,53)]
7[6-(1,6),6-(1,6),30-(7,53,53)]
7[6-(6,7),6-(6,7)]
HEHCOO_clean
48[7-(6,6),7-(6,6),8-(6),17-(0)]
27[7-(6,6),7-(6,6),7-(6,6),7-(6,6),7-(6,6),7-(6,6)]
1[6-(6,7)]
1[6-(6,6)]
6[1-(0),6-(1,6),7-(6)]
6[1-(0),6-(1,6),6-(1,7)]
6[1-(0),6-(1,6),6-(1,6)]
6[1-(0),6-(1,6),6-(7,7)]
6[6-(1,6),7-(6),7-(6,27)]
6[6-(6,7),7-(6,27),8-(0)]
6[6-(1,6),6-(7,8),7-(6,27)]
6[1-(0),6-(1,6),6-(6,7)]
6[6-(1,6),6-(1,7),7-(6,27)]
6[1-(0),6-(6,7),7-(6)]
6[1-(0),6-(1,6),7-(6,48)]
6[6-(1,6),7-(6,27),7-(6,48)]
6[6-(6,7),7-(6,27),8-(48)]
6[1-(0),6-(6,7),7-(6,48)]
7[6-(1,6),6-(6,7)]
7[6-(6,7),6-(6,8),27-(7,7,7,7,7)]
7[6-(6,6),6-(6,6),27-(7,7,7,7,7)]
7[6-(6,6),6-(6,8),27-(7,7,7,7,7)]
7[6-(1,6),6-(1,6)]
7[6-(1,6),6-(6,7),48-(7,8,17)]
7[6-(1,6),6-(1,6),48-(7,8,17)]
17[48-(7,7,8)]
8[6-(6,7)]
8[6-(6,7),48-(7,7,17)]
CUVGIK_clean
25[7-(6),7-(6),7-(6,6),7-(6,6),7-(6,6),7-(6,6)]
1[6-(6,6)]
1[6-(6,7)]
6[1-(0),6-(1,6),6-(6,7)]
6[7-(25),7-(6,25)]
6[6-(1,6),6-(1,6),6-(6,6)]
6[6-(1,6),6-(1,6),7-(6,25)]
6[1-(0),6-(1,6),7-(6,25)]
6[1-(0),6-(1,7),6-(6,6)]
7[6-(1,6),6-(1,6),25-(7,7,7,7,7)]
7[6-(7),25-(7,7,7,7,7)]
7[6-(6,6),6-(7),25-(7,7,7,7,7)]
ZARZAV_clean
30[7-(6,6),7-(6,6),8-(6),8-(6)]
1[6-(6,7)]
1[6-(6,6)]
1[6-(1,6,6)]
6[6-(6,6),8-(0),8-(30)]
6[6-(6,9),6-(6,9),6-(8,8)]
6[6-(6,6),6-(6,9),9-(0)]
6[1-(0),6-(1,6),7-(6,30)]
6[1-(0),6-(1,7),6-(6,6)]
6[6-(1,1,6),6-(1,6),6-(1,6)]
6[1-(0),1-(0),6-(1,1,6),6-(6,6)]
7[6-(1,6),6-(1,6),30-(7,8,8)]
8[6-(6,8),30-(7,7,8)]
8[6-(6,8)]
9[6-(6,6)]
AXUHIL_clean
48[8-(6),8-(6),8-(6,48)]
48[7-(1,1,6),8-(6),8-(6),8-(6),8-(6,48)]
1[6-(6,6)]
1[6-(1,6,8)]
1[6-(1,1,6)]
1[7-(1,6,48)]
1[6-(1,6,7)]
1[6-(1,6,6)]
6[6-(6,16),6-(6,16),8-(6)]
6[6-(1,6),6-(6,8),16-(6)]
6[1-(0),6-(6,16),6-(6,6)]
6[6-(1,6),6-(1,6),6-(6,6,6)]
6[1-(0),1-(0),6-(8,8),8-(6)]
6[6-(1,1,8),8-(48),8-(48)]
6[6-(1,1,8),8-(0),8-(48)]
6[6-(1,1,8),8-(48),8-(48,48)]
6[6-(1,1,1),6-(1,1,1),6-(1,1,1),6-(6,6)]
6[1-(0),1-(0),1-(0),6-(6,6,6)]
6[1-(0),1-(0),6-(1,1,6),7-(1,1,48)]
6[1-(0),1-(0),6-(1,1,6),6-(1,1,7)]
6[1-(0),1-(0),6-(1,1,6),6-(1,1,6)]
16[6-(6,6),6-(6,6)]
7[1-(0),1-(0),6-(1,1,6),48-(8,8,8,8)]
8[6-(1,1,6),6-(6,6)]
8[6-(6,8),48-(7,8,8,8)]
8[6-(6,8),48-(8,8)]
8[6-(6,8)]
8[6-(6,8),48-(7,8,8,8),48-(8,8)]
GURZID_clean
48[8-(6),8-(6),8-(6),8-(6)]
29[8-(6),8-(6),8-(6),8-(6)]
1[6-(1,6,6)]
6[6-(1,1,6),8-(29),8-(48)]
6[1-(0),1-(0),6-(8,8),6-(8,8)]
8[6-(6,8),48-(8,8,8)]
8[6-(6,8),29-(8,8,8)]
XOHLEM_clean
30[8-(30,30,30),8-(6),8-(6),8-(6),8-(6)]
30[8-(30,30,30),8-(6),8-(6)]
1[6-(6,6)]
6[6-(1,6),6-(1,6),6-(8,8)]
6[1-(0),6-(6,6),6-(6,6)]
6[6-(6,6),8-(30),8-(30)]
8[6-(6,8),30-(8,8,8,8)]
8[6-(6,8),30-(8,8)]
8[30-(8,8),30-(8,8),30-(8,8,8,8),30-(8,8,8,8)]
XEXLOD_clean
30[7-(6,6),8-(6),8-(6),8-(6),8-(6)]
1[6-(6,7)]
1[6-(6,6)]
6[1-(0),6-(1,6),7-(6,30)]
6[1-(0),6-(1,7),6-(6,7)]
6[6-(1,6),6-(1,6),7-(6,6)]
6[6-(6,6),7-(6,6),8-(0)]
6[6-(1,6),6-(6,6),6-(7,8)]
6[6-(6,6),6-(6,6),6-(6,6)]
6[1-(0),6-(1,6),6-(6,6)]
6[6-(1,6),6-(6,6),6-(8,8)]
6[6-(6,6),8-(30),8-(30)]
7[6-(1,6),6-(1,6),30-(8,8,8,8)]
7[6-(6,6),6-(6,8),6-(6,8)]
8[6-(6,8),30-(7,8,8,8)]
8[6-(6,7)]
ILUHON_clean
60[7-(6,6),7-(6,6),7-(6,6),8-(6),8-(6),8-(6),8-(6),8-(6),8-(6)]
26[8-(6),8-(6),8-(6),8-(6)]
1[6-(6,6)]
6[6-(6,7),8-(26),8-(60)]
6[6-(1,6),6-(8,8),7-(6,60)]
6[1-(0),6-(1,6),6-(6,7)]
6[1-(0),6-(1,6),6-(1,6)]
7[6-(6,6),6-(6,6),60-(7,7,8,8,8,8,8,8)]
8[6-(6,8),60-(7,7,7,8,8,8,8,8)]
8[6-(6,8),26-(8,8,8)]
ZAXQUM_charged
29[7-(6,6),7-(6,6),7-(6,6),7-(6,6)]
1[6-(6,7)]
1[6-(6,6)]
6[1-(0),6-(1,7),7-(6,29)]
6[1-(0),6-(1,7),7-(6)]
6[1-(0),6-(1,6),7-(6,29)]
6[1-(0),6-(1,6),6-(1,7)]
6[1-(0),6-(1,6),6-(6,7)]
6[6-(1,6),6-(7,7),7-(6,29)]
6[6-(6,7),7-(6),7-(6,29)]
7[6-(1,6),6-(6,6),29-(7,7,7)]
7[6-(1,6),6-(6,7)]
7[6-(1,6),6-(6,7),29-(7,7,7)]
5[9-(0),9-(0),9-(0),9-(0)]
9[5-(9,9,9)]
EQOCES_clean
27[7-(6,6),7-(6,6),7-(6,6),7-(6,6)]
1[6-(7,7)]
1[6-(6,7)]
6[1-(0),7-(6,27),7-(6,27)]
6[1-(0),6-(1,7),7-(6,27)]
7[6-(1,6),6-(1,7),27-(7,7,7)]
OQESAF_clean
48[8-(6),8-(6),8-(6),8-(6),8-(6),8-(6)]
1[6-(6,6)]
46[7-(6,6),7-(6,6),7-(6,6),7-(6,6)]
6[6-(1,6),6-(6,6),7-(6,46)]
6[1-(0),6-(1,6),6-(6,7)]
6[6-(6,6),6-(6,7),6-(6,7)]
6[6-(1,6),6-(1,6),6-(6,6)]
6[1-(0),6-(1,6),6-(6,6)]
6[6-(1,6),6-(1,6),6-(8,8)]
6[6-(6,6),8-(48),8-(48)]
6[6-(6,6),8-(0),8-(48)]
7[6-(6,6),6-(6,6),46-(7,7,7)]
8[6-(6,8),48-(8,8,8,8,8)]
8[6-(6,8)]
VIPZAX_clean
25[7-(6,7),7-(7,7),8-(6),8-(6),8-(7)]
25[7-(6,7),8-(6),8-(6),8-(6),8-(6)]
1[6-(6,7)]
1[6-(6,6)]
6[6-(6,7),8-(25),8-(25)]
6[6-(6,7),6-(8,8),7-(7,25)]
6[1-(0),6-(1,6),7-(6,8)]
6[1-(0),6-(1,6),6-(1,7)]
6[1-(0),6-(1,6),6-(6,6)]
6[6-(1,6),6-(1,7),6-(8,8)]
6[1-(0),6-(6,6),7-(6,8)]
6[6-(6,6),8-(25),8-(25)]
7[6-(6,6),7-(7,25),25-(8,8,8,8)]
7[7-(6,25),7-(6,25),25-(7,8,8,8)]
7[6-(6,6),7-(7,25),25-(7,8,8,8)]
7[6-(1,6),6-(1,6),8-(25)]
8[6-(6,8),25-(7,8,8,8)]
8[6-(6,8),25-(7,7,8,8)]
8[7-(6,6),25-(7,7,8,8)]
HEFDIH_clean
25[7-(6),7-(6),7-(6,6),7-(6,6),7-(6,6),7-(6,6),7-(6,6)]
42[6-(7),6-(7),6-(7),6-(7),6-(7),6-(7),6-(7)]
1[6-(1,6,7)]
1[6-(6,6)]
1[6-(1,1,6)]
6[1-(0),1-(0),6-(1,1,7),7-(6,25)]
6[6-(1,6),6-(6,7),7-(6,25)]
6[6-(1,1,1),6-(6,7),7-(6,25)]
6[7-(25),42-(6,6,6,6,6,6)]
6[7-(0),42-(6,6,6,6,6,6)]
6[1-(0),6-(1,6),6-(1,6)]
6[1-(0),6-(1,6),6-(6,7)]
6[1-(0),1-(0),1-(0),6-(6,7)]
7[6-(1,1,6),6-(1,1,6),25-(7,7,7,7,7,7)]
7[6-(6,6),6-(6,6),25-(7,7,7,7,7,7)]
7[6-(1,1,6),6-(6,6),25-(7,7,7,7,7,7)]
7[6-(42)]
7[6-(42),25-(7,7,7,7,7,7)]
TARVOX_clean
27[7-(6),7-(6),7-(6)]
1[7-(6,6)]
6[7-(1,6),7-(6),7-(6)]
6[7-(6),7-(6),7-(6)]
6[7-(27),7-(6)]
7[1-(0),6-(7,7),6-(7,7)]
7[6-(7,7),6-(7,7)]
7[6-(7),6-(7,7)]
7[6-(7),27-(7,7)]
ADAXEK_clean
27[8-(6),8-(6),8-(6),8-(6),8-(7,27),8-(7,27)]
1[6-(6,6)]
1[6-(6,7)]
6[6-(1,6),6-(1,6),6-(8,8)]
6[1-(0),6-(1,6),6-(6,6)]
6[6-(6,6),8-(27),8-(27)]
6[1-(0),6-(1,7),6-(6,6)]
6[1-(0),6-(1,6),7-(6,8)]
6[6-(1,6),6-(1,6),6-(6,6)]
7[6-(1,6),6-(1,6),8-(27,27)]
8[6-(6,8),27-(8,8,8,8,8)]
8[7-(6,6),27-(8,8,8,8,8),27-(8,8,8,8,8)]
REWNEO01_clean
29[8-(6),8-(6),8-(6),8-(6)]
1[6-(6,6)]
1[6-(6,7)]
6[6-(1,6),6-(1,6),6-(8,8)]
6[1-(0),6-(6,6),6-(6,7)]
6[6-(1,6),6-(1,6),7-(6,7)]
6[1-(0),6-(6,6),6-(6,6)]
6[6-(6,6),8-(29),8-(29)]
6[1-(0),6-(6,7),7-(6,7)]
6[6-(1,7),6-(6,6),7-(7)]
6[6-(1,6),6-(1,6),6-(6,7)]
7[6-(1,6),6-(6,6),7-(7)]
7[7-(6),7-(6,6)]
7[6-(6,6),7-(7)]
8[6-(6,8),29-(8,8,8)]
UMUTUS_clean
63[7-(6,6),8-(6),8-(6),8-(6),8-(6),8-(6),8-(6,63)]
63[8-(6),8-(6),8-(6),8-(6),8-(6),8-(6),8-(6,63)]
1[6-(6,6)]
6[6-(1,6),6-(8,8),7-(6,63)]
6[1-(0),6-(6,6),6-(6,7)]
6[6-(1,6),6-(1,6),6-(8,8)]
6[6-(6,7),8-(63),8-(63,63)]
6[6-(6,6),8-(63),8-(63)]
6[6-(6,7),8-(63),8-(63)]
6[6-(8,8),8-(63),8-(63)]
7[6-(6,6),6-(6,6),63-(8,8,8,8,8,8)]
8[6-(6,8),63-(7,8,8,8,8,8),63-(8,8,8,8,8,8)]
8[6-(6,8),63-(8,8,8,8,8,8)]
8[6-(6,8),63-(7,8,8,8,8,8)]
WOWGEU_clean
13[8-(15),8-(15),8-(15),8-(15),9-(13),9-(13)]
13[8-(15),8-(15),9-(13),9-(13)]
15[6-(1,1,6),8-(13),8-(13),8-(13)]
1[6-(1,6,15)]
6[1-(0),1-(0),6-(1,1,15),15-(8,8,8)]
8[13-(8,9,9),15-(6,8,8)]
8[13-(8,8,8,9,9),15-(6,8,8)]
9[13-(8,8,8,8,9),13-(8,8,9)]
GEDSOZ_clean
60[8-(6),8-(6),8-(6),8-(6),8-(6),8-(6,60),8-(6,60)]
1[6-(6,6)]
1[6-(6,7)]
6[6-(6,6),8-(60),8-(60)]
6[6-(1,6),6-(1,6),6-(8,8)]
6[1-(0),6-(1,6),6-(6,6)]
6[6-(1,6),6-(1,6),6-(1,7)]
6[1-(0),6-(6,6),7-(6)]
6[6-(6,6),8-(60),8-(60,60)]
6[1-(0),6-(6,6),6-(6,7)]
6[6-(1,6),6-(1,6),7-(6)]
6[1-(0),6-(6,6),6-(6,6)]
7[6-(1,6),6-(6,6)]
8[6-(6,8),60-(8,8,8,8,8,8)]
8[6-(6,8),60-(8,8,8,8,8,8),60-(8,8,8,8,8,8)]
XULCIR_clean
25[7-(6),7-(6),7-(6),7-(6,6),7-(6,6)]
25[7-(6),7-(6),7-(6,6),7-(6,6)]
26[6-(7),6-(7),6-(7),6-(7),6-(7),6-(7)]
1[6-(6,7)]
1[6-(6,6)]
6[7-(0),26-(6,6,6,6,6)]
6[1-(0),6-(1,6),7-(6,25)]
6[1-(0),6-(1,7),6-(6,6)]
6[6-(1,6),6-(1,6),6-(6,6)]
6[7-(25),26-(6,6,6,6,6)]
7[6-(26)]
7[6-(1,6),6-(1,6),25-(7,7,7,7)]
7[6-(26),25-(7,7,7,7)]
7[6-(26),25-(7,7,7)]
7[6-(1,6),6-(1,6),25-(7,7,7)]
SEHSOO_clean
67[8-(6),8-(6),8-(6),8-(6),8-(6),8-(6)]
1[6-(6,6)]
6[6-(6,6),8-(67),8-(67)]
6[6-(1,6),6-(1,6),6-(8,8)]
6[1-(0),6-(6,6),6-(6,6)]
8[6-(6,8),67-(8,8,8,8,8)]
CUMDOE_clean
60[8-(15),8-(15),8-(15),8-(15),8-(15),8-(15)]
15[6-(1,1,7),8-(60),8-(60),8-(60)]
1[6-(1,6,7)]
1[6-(1,7,15)]
6[1-(0),1-(0),6-(1,1,7),7-(6,6)]
6[1-(0),1-(0),7-(6,6),15-(8,8,8)]
7[6-(1,1,15),6-(1,1,6),6-(1,1,6)]
8[15-(6,8,8),60-(8,8,8,8,8)]
XADFAL_clean
29[7-(6,6),7-(6,6),8-(6),8-(6)]
1[6-(6,6)]
1[6-(6,7)]
1[6-(7,7)]
6[6-(6,6),8-(0),8-(29)]
6[6-(1,6),6-(6,6),6-(8,8)]
6[1-(0),6-(6,6),6-(6,6)]
6[1-(0),6-(6,6),7-(6,29)]
6[1-(0),7-(6,29),7-(6,29)]
6[6-(1,7),6-(1,7),6-(6,6)]
7[6-(1,6),6-(1,7),29-(7,8,8)]
8[6-(6,8),29-(7,7,8)]
8[6-(6,8)]
ASALIP_clean
30[1-(7),7-(1,1,6),7-(6,6),8-(6),8-(6)]
1[6-(6,6,7)]
1[6-(6,7)]
1[6-(6,6)]
1[7-(1,6,30),30-(7,7,8,8)]
1[7-(1,6,30)]
1[6-(1,6,6)]
6[1-(0),6-(1,1,6),6-(6,6),7-(1,1,30)]
6[6-(1,6),6-(1,6,7),6-(1,7)]
6[1-(0),6-(1,6),7-(6,30)]
6[1-(0),6-(1,6),6-(6,6)]
6[1-(0),6-(1,6),6-(1,7)]
6[1-(0),6-(6,6),7-(6,30)]
6[1-(0),1-(0),6-(1,6,7),6-(8,8)]
6[6-(1,1,6),8-(30),8-(30)]
7[6-(1,6),6-(1,6),30-(1,7,8,8)]
7[1-(0),1-(30),6-(1,6,6),30-(1,7,8,8)]
8[6-(6,8),30-(1,7,7,8)]
KAFTUI_clean
30[8-(30,30),8-(30,30),8-(6),8-(6)]
30[8-(30,30),8-(6),8-(6),8-(6)]
1[6-(6,6)]
6[6-(6,6),8-(30),8-(30)]
6[1-(0),6-(1,6),6-(6,6)]
6[6-(1,6),6-(1,6),6-(6,6,6)]
6[6-(1,6),6-(1,6),6-(8,8)]
6[6-(6,6),6-(6,6),6-(9,9,9),6-(9,9,9)]
6[6-(6,6,6),9-(0),9-(0),9-(0)]
6[6-(6,6),8-(0),8-(30)]
8[6-(6,8),30-(8,8,8)]
8[6-(6,8)]
8[30-(8,8,8),30-(8,8,8),30-(8,8,8)]
9[6-(6,9,9)]
SICDAL_clean
31[8-(1,31),8-(1,31),8-(6),8-(6),8-(6),8-(6)]
1[6-(6,6)]
1[8-(31,31)]
6[6-(6,6),8-(31),8-(31)]
6[6-(1,6),6-(1,6),6-(8,8)]
6[1-(0),6-(1,6),6-(6,6)]
8[6-(6,8),31-(8,8,8,8,8)]
8[1-(0),31-(8,8,8,8,8),31-(8,8,8,8,8)]
VODSEM_clean
57[8-(6),8-(6),8-(6),8-(6),8-(6)]
6[6-(6,8),6-(6,8),8-(57)]
6[6-(6,8),6-(6,8),8-(0)]
6[6-(8,8),8-(57),8-(57)]
8[6-(6,6),57-(8,8,8,8)]
8[6-(6,6)]
8[6-(6,8),57-(8,8,8,8)]
XAFFER_clean
30[8-(6),8-(6),8-(6),8-(6)]
1[6-(6,6)]
6[6-(6,6),8-(30),8-(30)]
6[6-(1,6),6-(1,6),6-(8,8)]
6[1-(0),6-(1,6),6-(6,6)]
6[6-(1,6),6-(1,6),7-(6,6)]
6[1-(0),6-(1,6),6-(6,7)]
6[6-(1,6),6-(1,6),6-(6,6)]
7[6-(6,6),6-(6,6),6-(6,6)]
8[6-(6,8),30-(8,8,8)]
UNIPAJ_clean
48[7-(6,6),7-(6,6),8-(6),8-(6),8-(6)]
1[6-(6,6)]
1[6-(6,7)]
6[6-(6,6),8-(48),8-(48)]
6[6-(1,6),6-(6,6),6-(8,8)]
6[1-(0),6-(6,6),6-(6,6)]
6[6-(1,6),6-(1,6),6-(6,6)]
6[1-(0),6-(1,6),6-(6,6)]
6[1-(0),6-(1,6),6-(1,6)]
6[6-(6,6),8-(0),8-(48)]
6[1-(0),6-(1,6),7-(6,48)]
6[1-(0),6-(1,7),6-(6,7)]
6[6-(1,6),6-(1,6),7-(7)]
7[6-(1,6),6-(1,6),48-(7,8,8,8)]
7[6-(6,6),7-(6)]
8[6-(6,8),48-(7,7,8,8)]
8[6-(6,8)]
AWEJIW_clean
48[8-(6),8-(6),8-(6),8-(6,48)]
48[8-(6),8-(6),8-(6),8-(6)]
1[6-(6,6)]
6[6-(6,6),8-(48),8-(48)]
6[6-(1,6),6-(1,6),6-(8,8)]
6[1-(0),6-(1,6),6-(6,6)]
6[6-(1,6),6-(1,6),6-(6,6)]
6[1-(0),6-(6,6),6-(6,6)]
6[6-(6,6),8-(0),8-(48)]
6[6-(6,6),8-(48),8-(48,48)]
8[6-(6,8),48-(8,8,8)]
8[6-(6,8),48-(8,8,8),48-(8,8,8)]
8[6-(6,8)]
MAGBAZ_clean
30[8-(15),8-(15),8-(6),8-(6)]
15[6-(6,6),8-(0),8-(30),8-(30)]
1[6-(6,6)]
6[6-(1,6),6-(1,6),15-(8,8,8)]
6[1-(0),6-(6,15),6-(6,6)]
6[6-(1,6),6-(1,6),6-(8,8)]
6[1-(0),6-(6,6),6-(6,6)]
6[6-(6,6),8-(0),8-(30)]
8[15-(6,8,8),30-(8,8,8)]
8[15-(6,8,8)]
8[6-(6,8)]
8[6-(6,8),30-(8,8,8)]
HAJLEK_clean
26[7-(6),7-(6),7-(6,7),7-(6,7)]
1[7-(6,7)]
1[6-(1,1,6)]
6[7-(26),16-(0)]
6[6-(1,1,1),6-(6,6),7-(7,26)]
6[6-(6,6),6-(6,7),6-(6,7)]
6[6-(1,1,1),6-(6,6),7-(1,7)]
6[1-(0),1-(0),1-(0),6-(6,7)]
6[6-(1,1,1),6-(6,6),7-(7)]
16[6-(7)]
7[6-(16),26-(7,7,7)]
7[6-(6,6),7-(1,6),26-(7,7,7)]
7[1-(0),6-(6,6),7-(6,26)]
7[6-(6,6),7-(1,6)]
7[1-(0),6-(6,6),7-(6)]
DARFOT_clean
69[8-(15),8-(6),8-(6),8-(6),8-(6),8-(6),8-(6),8-(6)]
15[6-(6,6),6-(6,6),6-(6,6),8-(69)]
1[6-(6,6)]
1[6-(8,8)]
6[6-(1,6),6-(1,6),15-(6,6,8)]
6[1-(0),6-(1,6),6-(6,15)]
6[1-(0),6-(1,6),6-(6,6)]
6[6-(1,6),6-(1,6),6-(8,8)]
6[6-(6,6),8-(69),8-(69)]
6[1-(0),8-(69),8-(69)]
8[6-(6,8),69-(8,8,8,8,8,8,8)]
8[15-(6,6,6),69-(8,8,8,8,8,8,8)]
8[6-(1,8),69-(8,8,8,8,8,8,8)]
EMITUQ_clean
30[7-(6,6),8-(6),8-(6),8-(6),8-(6)]
1[6-(6,7)]
1[6-(6,6)]
6[6-(6,6),8-(30),8-(30)]
6[6-(1,6),6-(1,6),6-(6,6)]
6[6-(1,6),6-(6,16),6-(6,6)]
6[6-(1,6),6-(6,6),16-(6,8,8)]
6[6-(1,6),6-(1,6),6-(8,8)]
6[1-(0),6-(1,6),7-(6,30)]
6[1-(0),6-(6,16),6-(6,6)]
6[1-(0),6-(1,6),6-(6,6)]
6[1-(0),6-(1,7),6-(6,6)]
16[6-(6,6),6-(6,6),8-(0),8-(0)]
7[6-(1,6),6-(1,6),30-(8,8,8,8)]
8[6-(6,8),30-(7,8,8,8)]
8[16-(6,6,8)]
ACOLIP_clean
30[7-(6,6),7-(6,6),8-(6),8-(6)]
1[6-(6,6)]
1[6-(7,7)]
1[6-(6,7)]
1[6-(1,6,7)]
1[7-(1,6)]
6[6-(6,6),8-(0),8-(30)]
6[6-(1,6),6-(6,7),6-(8,8)]
6[6-(1,6),6-(6,6),7-(1,1)]
6[1-(0),6-(6,6),6-(6,7)]
6[6-(1,6),6-(1,6),6-(8,8)]
6[1-(0),6-(1,6),6-(6,6)]
6[1-(0),7-(6,30),7-(6,6)]
6[1-(0),6-(1,7),7-(6,30)]
6[1-(0),6-(1,7),7-(6,6)]
6[1-(0),1-(0),6-(6,6),7-(6,6)]
6[6-(1,1,7),6-(1,6),6-(1,6)]
7[6-(1,6),6-(1,7),30-(7,8,8)]
7[6-(1,1,6),6-(1,6),6-(1,7)]
7[1-(0),1-(0),6-(6,6)]
8[6-(6,8)]
8[6-(6,8),30-(7,7,8)]
BIBBUL_clean
30[7-(6,6),7-(6,6),8-(6),8-(6)]
1[6-(6,6)]
1[6-(6,7)]
1[6-(1,1,6)]
1[6-(1,6,7)]
1[6-(1,6,6)]
6[6-(6,6),8-(0),8-(30)]
6[6-(1,6),6-(6,7),6-(8,8)]
6[1-(0),6-(1,6),6-(6,6)]
6[1-(0),6-(1,6),6-(1,7)]
6[1-(0),6-(1,6),7-(6)]
6[6-(6,6),6-(6,7),7-(6)]
6[1-(0),6-(1,7),7-(6,30)]
6[1-(0),6-(1,7),7-(6,6)]
6[6-(1,1,1),7-(6,30),7-(6,6)]
6[1-(0),1-(0),1-(0),6-(7,7)]
6[1-(0),1-(0),6-(1,1,6),7-(6,6)]
6[1-(0),1-(0),6-(1,1,6),6-(1,1,7)]
7[6-(1,6),6-(6,7),30-(7,8,8)]
7[6-(1,1,6),6-(1,6),6-(6,7)]
7[6-(1,6),6-(6,6)]
8[6-(6,8)]
8[6-(6,8),30-(7,7,8)]
FARFIO_clean
30[7-(6,6),7-(6,6),53-(0),53-(0)]
1[6-(6,7)]
1[6-(6,6)]
6[1-(0),6-(1,6),7-(6,30)]
6[1-(0),6-(1,7),6-(6,6)]
6[6-(1,6),6-(1,6),6-(7,7)]
6[6-(6,6),7-(6),7-(6)]
53[30-(7,7,53)]
7[6-(1,6),6-(1,6),30-(7,53,53)]
7[6-(6,7),6-(6,7)]
TARWEO_clean
48[7-(6),7-(6),7-(6),7-(6,6)]
1[7-(6,6)]
6[7-(1,6),7-(6),7-(6)]
6[7-(6),7-(6),7-(6,48)]
6[7-(48),7-(6)]
6[7-(48),7-(6,48)]
7[1-(0),6-(7,7),6-(7,7)]
7[6-(7,7),6-(7,7)]
7[6-(7),6-(7,7)]
7[6-(7),48-(7,7,7)]
7[6-(7),6-(7,7),48-(7,7,7)]
TIQGEG01_clean
29[8-(1,29),8-(1,29,29),8-(6),8-(6)]
29[8-(1,29,29),8-(1,29,29),8-(6)]
29[8-(6),8-(6),8-(6),8-(6)]
29[8-(1,29),8-(1,29),8-(6),8-(6)]
1[8-(29,29)]
1[8-(29,29,29)]
1[6-(6,6,8)]
1[6-(6,6,6)]
6[1-(0),6-(1,6,6),6-(8,8),8-(6)]
6[1-(0),6-(1,6,6),6-(1,6,8),6-(8,8)]
6[6-(1,6,8),8-(29),8-(29)]
6[6-(1,6,6),8-(29),8-(29)]
8[6-(1,6,6),6-(1,6,6)]
8[6-(6,8),29-(8,8,8)]
8[6-(6,8),29-(8,8)]
8[1-(0),29-(8,8,8),29-(8,8,8)]
8[1-(0),29-(8,8),29-(8,8),29-(8,8,8)]
MAKXAZ_clean
30[7-(6,6),8-(6),8-(6),8-(6)]
1[6-(6,6)]
1[6-(6,7)]
1[6-(1,6,6)]
6[6-(6,6),8-(0),8-(30)]
6[6-(1,6),6-(1,6),6-(8,8)]
6[1-(0),6-(1,6),6-(6,6)]
6[6-(1,6),6-(1,6),6-(6,6)]
6[6-(6,6),8-(30),8-(30)]
6[1-(0),6-(1,6),7-(6,30)]
6[1-(0),6-(1,7),6-(6,6)]
6[6-(1,1,6),6-(1,6),6-(1,6)]
6[1-(0),1-(0),6-(1,1,6),6-(6,6)]
7[6-(1,6),6-(1,6),30-(8,8,8)]
8[6-(6,8),30-(7,8,8)]
8[6-(6,8)]
LUKREO_clean
25[8-(15),8-(15),8-(15),8-(15)]
15[6-(6,6),8-(1),8-(25),8-(25)]
1[6-(1,1,6)]
1[6-(6,6)]
1[6-(1,6,8)]
1[8-(15)]
6[1-(0),6-(1,6),6-(6,15)]
6[1-(0),6-(6,15),6-(6,6)]
6[6-(6,6),6-(6,6),6-(6,8)]
6[1-(0),6-(1,6),6-(6,8)]
6[6-(1,6),6-(1,6),6-(6,6)]
6[1-(0),6-(1,6),6-(6,6)]
6[6-(1,6),6-(6,6),8-(6)]
6[6-(1,6),6-(6,6),6-(6,6)]
6[6-(1,6),6-(1,6),15-(8,8,8)]
6[1-(0),1-(0),6-(1,1,1),8-(6)]
6[1-(0),1-(0),1-(0),6-(1,1,8)]
8[6-(1,1,6),6-(6,6)]
8[15-(6,8,8),25-(8,8,8)]
8[1-(0),15-(6,8,8)]
CAKYEU_clean
67[8-(6),8-(6),8-(6),8-(6),8-(6)]
1[6-(6,6)]
1[6-(7,7)]
6[6-(1,6),6-(8,8),7-(6)]
6[6-(6,7),8-(67),8-(67)]
6[1-(0),6-(6,7),6-(6,7)]
6[6-(6,7),8-(0),8-(67)]
6[1-(0),7-(6),7-(6)]
6[6-(8,8),8-(67),8-(67)]
7[6-(1,7),6-(6,6)]
8[6-(6,8),67-(8,8,8,8)]
8[6-(6,8)]
XEXLIX_clean
30[7-(6,6),8-(6),8-(6),8-(6),8-(6)]
1[6-(6,7)]
1[6-(6,6)]
6[1-(0),6-(1,6),7-(6,30)]
6[1-(0),6-(1,7),6-(6,7)]
6[6-(1,6),6-(1,6),7-(6,6)]
6[6-(6,6),7-(6,6),8-(0)]
6[6-(1,6),6-(6,6),6-(7,8)]
6[6-(6,6),6-(6,6),6-(6,6)]
6[1-(0),6-(1,6),6-(6,6)]
6[6-(1,6),6-(6,6),6-(8,8)]
6[6-(6,6),8-(30),8-(30)]
7[6-(1,6),6-(1,6),30-(8,8,8,8)]
7[6-(6,6),6-(6,8),6-(6,8)]
8[6-(6,8),30-(7,8,8,8)]
8[6-(6,7)]
WOBHIF02_clean
30[8-(6),8-(6,30),8-(6,30),8-(6,30),8-(6,30)]
1[6-(6,6)]
6[6-(6,6),8-(30),8-(30,30)]
6[6-(1,6),6-(6,8),6-(8,8)]
6[6-(1,6),6-(6,6),8-(30,30)]
6[1-(0),6-(6,6),6-(6,8)]
8[6-(6,8),30-(8,8,8,8)]
8[6-(6,8),30-(8,8,8,8),30-(8,8,8,8)]
8[6-(6,6),30-(8,8,8,8),30-(8,8,8,8)]
GALHOS_ion_b
8[6-(6,8),49-(8,8,8,8,8,8,8)]
6[6-(6,6),8-(49),8-(49)]
6[6-(1,6),6-(1,6),6-(8,8)]
6[1-(0),6-(1,6),6-(6,6)]
6[6-(1,6),6-(1,6),6-(6,6)]
6[1-(0),1-(0),1-(0),7-(1,1,6)]
6[1-(0),1-(0),1-(0),7-(1,6)]
1[6-(6,6)]
1[7-(1,6,6)]
1[6-(1,1,7)]
1[7-(6,6)]
7[1-(0),1-(0),6-(1,1,1),6-(1,1,1)]
7[1-(0),6-(1,1,1),6-(1,1,1)]
49[8-(6),8-(6),8-(6),8-(6),8-(6),8-(6),8-(6),8-(6)]
FASHAK_clean
59[8-(6),8-(6),8-(6),8-(6),8-(6),8-(6)]
1[6-(6,6)]
6[6-(1,6),6-(1,6),6-(8,8)]
6[1-(0),6-(6,6),6-(6,6)]
6[1-(0),6-(6,6),6-(6,8)]
6[6-(1,6),6-(1,6),8-(0)]
6[6-(6,6),8-(59),8-(59)]
8[6-(6,8),59-(8,8,8,8,8)]
8[6-(6,6)]
QUQFOY_clean
48[8-(6),8-(6),8-(6),8-(6),8-(6),8-(6,48)]
48[8-(6),8-(6),8-(6,48)]
48[8-(6),8-(6),8-(6),8-(6)]
1[6-(6,6)]
6[6-(6,6),8-(48),8-(48,48)]
6[6-(1,6),6-(1,6),6-(8,8)]
6[1-(0),6-(6,6),6-(6,6)]
6[6-(1,6),6-(1,6),6-(6,6)]
6[6-(6,6),8-(48),8-(48)]
8[6-(6,8),48-(8,8),48-(8,8,8,8,8)]
8[6-(6,8),48-(8,8,8,8,8)]
8[6-(6,8),48-(8,8)]
8[6-(6,8),48-(8,8,8)]
YANBAR_clean
27[8-(6,27),8-(6,27),8-(6,27),8-(6,27),8-(6,27),8-(6,27)]
27[8-(6),8-(6),8-(6,27),8-(6,27),8-(6,27),8-(6,27)]
27[8-(6),8-(6),8-(6),8-(6),8-(6,27),8-(6,27)]
1[6-(8,8)]
6[1-(0),8-(27),8-(27,27)]
8[6-(1,8),27-(8,8,8,8,8),27-(8,8,8,8,8)]
8[6-(1,8),27-(8,8,8,8,8)]
SUNJER_clean
70[8-(6),8-(6),8-(6),8-(6),8-(6),8-(6)]
1[6-(6,6)]
6[6-(1,6),6-(1,6),6-(8,8)]
6[1-(0),6-(1,6),6-(6,6)]
6[6-(6,6),8-(70),8-(70)]
8[6-(6,8),70-(8,8,8,8,8)]
VAZKUE_clean
59[8-(6),8-(6),8-(6),8-(6),8-(6),8-(6)]
1[6-(6,6)]
6[6-(6,8),8-(59),8-(59)]
6[6-(1,6),6-(8,8),8-(6)]
6[1-(0),6-(1,6),6-(6,8)]
6[6-(8,8),8-(59),8-(59)]
8[6-(6,8),59-(8,8,8,8,8)]
8[6-(6,6),6-(6,6)]
IMUTUG_ion_b
8[6-(6,8),49-(8,8,8,8,8,8,8)]
8[6-(6,8),49-(8,8,8,8)]
8[49-(8,8,8,8),49-(8,8,8,8),49-(8,8,8,8)]
6[6-(6,6),8-(49),8-(49)]
6[1-(0),6-(6,6),6-(6,6)]
6[6-(1,6),6-(1,6),6-(8,8)]
1[6-(6,6)]
49[8-(49,49),8-(6),8-(6),8-(6),8-(6)]
49[8-(6),8-(6),8-(6),8-(6),8-(6),8-(6),8-(6),8-(6)]
GUSMAJ_clean
63[8-(6),8-(6),8-(6),8-(7),8-(7),8-(7),8-(7),8-(7),8-(7)]
1[7-(6,6)]
1[6-(1,6,8)]
1[6-(6,6)]
1[6-(1,6,7)]
1[6-(6,8)]
6[1-(0),1-(0),6-(6,6,6),8-(6)]
6[6-(1,6),6-(6,6),8-(6)]
6[1-(0),6-(1,6),6-(6,8)]
6[1-(0),6-(1,6),6-(1,6)]
6[1-(0),6-(1,6),6-(6,6)]
6[6-(1,6),6-(6,8),6-(7,8)]
6[6-(6,6),7-(1,6),8-(63)]
6[1-(0),1-(0),6-(6,8),7-(1,6)]
6[6-(1,1,7),6-(1,6),8-(6)]
6[1-(0),6-(1,6),6-(1,8)]
6[1-(0),6-(1,6),8-(6)]
6[6-(1,1,8),6-(1,1,8),6-(1,1,8),6-(1,1,8)]
7[1-(0),6-(1,1,6),6-(6,8)]
7[8-(0),8-(63),8-(63)]
8[6-(6,7),63-(8,8,8,8,8,8,8,8)]
8[6-(1,6),6-(6,6)]
8[6-(1,1,6),6-(6,6)]
8[7-(8,8),63-(8,8,8,8,8,8,8,8)]
8[7-(8,8)]
EVUMUE_clean
57[8-(6),8-(6),8-(6),8-(6),8-(6),8-(6,57),8-(6,57)]
30[7-(6,6),7-(6,6),7-(6,6),8-(6),8-(6)]
30[7-(6,6),8-(6),8-(6)]
1[6-(7,7)]
6[6-(6,7),8-(30),8-(57)]
6[6-(6,7),6-(8,8),7-(6,30)]
6[6-(6,7),8-(30),8-(57,57)]
6[1-(0),7-(6,30),7-(6,30)]
6[6-(8,8),8-(57),8-(57)]
7[6-(1,7),6-(6,6),30-(7,7,8,8)]
7[6-(1,7),6-(6,6),30-(8,8)]
8[6-(6,8),57-(8,8,8,8,8,8)]
8[6-(6,8),30-(7,8)]
8[6-(6,8),57-(8,8,8,8,8,8),57-(8,8,8,8,8,8)]
8[6-(6,8),30-(7,7,7,8)]
ELIJUF_clean
39[8-(6),8-(6),8-(6),8-(6),8-(6),8-(6)]
1[6-(6,6)]
6[6-(6,6),8-(39),8-(39)]
6[6-(1,6),6-(1,6),6-(8,8)]
6[1-(0),6-(1,6),6-(6,6)]
6[1-(0),6-(1,6),6-(6,8)]
6[6-(1,6),6-(1,6),8-(6)]
6[1-(0),6-(6,6),6-(6,8)]
6[1-(0),6-(6,6),6-(6,6)]
8[6-(6,8),39-(8,8,8,8,8)]
8[6-(6,6),6-(6,6)]
REXDOP_clean
30[7-(6,6),7-(6,6),53-(0),53-(0)]
1[6-(6,7)]
1[6-(6,6)]
6[1-(0),6-(1,6),7-(6,30)]
6[1-(0),6-(1,7),6-(6,6)]
6[6-(1,6),6-(1,6),6-(7,7)]
6[6-(6,6),7-(6),7-(6)]
53[30-(7,7,53)]
7[6-(1,6),6-(1,6),30-(7,53,53)]
7[6-(6,7),6-(6,7)]
LIRNEH_clean
30[7-(6,6),7-(6,6),7-(6,6,6),8-(6),8-(6)]
1[6-(1,6,7)]
1[6-(6,6)]
1[6-(6,7)]
1[6-(7,7)]
6[6-(1,1,7),8-(0),8-(30)]
6[1-(0),1-(0),6-(8,8),7-(6,6,30)]
6[1-(0),1-(0),6-(6,6),7-(6,6,30)]
6[6-(1,1,7),6-(1,6),6-(1,6)]
6[1-(0),6-(1,6),6-(6,6)]
6[6-(1,6),6-(1,6),6-(6,6)]
6[1-(0),6-(1,7),7-(6,30)]
6[1-(0),6-(1,7),7-(6,6)]
6[1-(0),7-(6,30),7-(6,6)]
6[1-(0),1-(0),6-(6,6),7-(6,6)]
7[6-(1,1,6),6-(1,1,6),6-(1,1,6),30-(7,7,8,8)]
7[6-(1,6),6-(1,7),30-(7,7,8,8)]
7[6-(1,1,6),6-(1,6),6-(1,7)]
8[6-(6,8),30-(7,7,7,8)]
8[6-(6,8)]
QOCSAD_clean
58[8-(6),8-(6),8-(6),8-(6),8-(6),8-(6,58),8-(6,58)]
1[6-(6,6)]
6[6-(6,6),8-(58),8-(58)]
6[1-(0),6-(1,6),6-(6,6)]
6[6-(1,6),6-(1,6),6-(8,8)]
6[6-(6,6),8-(58),8-(58,58)]
8[6-(6,8),58-(8,8,8,8,8,8)]
8[6-(6,8),58-(8,8,8,8,8,8),58-(8,8,8,8,8,8)]
PEGBEK02_clean
30[7-(6,6),7-(6,6),7-(6,7),7-(6,7)]
1[6-(1,1,6)]
1[6-(1,6,6)]
6[1-(0),1-(0),1-(0),6-(7,7)]
6[6-(1,1,1),7-(6,30),7-(7,30)]
6[6-(1,1,6),7-(6,30),7-(7)]
6[1-(0),1-(0),6-(7,7),6-(7,7)]
6[6-(1,1,1),7-(6,30),7-(7)]
6[6-(1,1,6),7-(6,30),7-(7,30)]
7[6-(6,7),6-(6,7),30-(7,7,7)]
7[6-(6,7),7-(6,30)]
7[6-(6,7),7-(6),30-(7,7,7)]
LAKFIN_clean
30[7-(6,6),7-(6,6),53-(0),53-(0)]
1[6-(6,7)]
1[6-(6,6)]
6[1-(0),6-(1,6),7-(6,30)]
6[1-(0),6-(1,7),6-(6,6)]
6[6-(1,6),6-(1,6),6-(7,7)]
6[6-(6,6),7-(6),7-(6)]
53[30-(7,7,53)]
7[6-(1,6),6-(1,6),30-(7,53,53)]
7[6-(6,7),6-(6,7)]
XANLUV_clean
30[8-(30,30,30),8-(6),8-(6),8-(6)]
1[6-(6,6)]
6[6-(6,6),8-(30),8-(30)]
6[6-(1,6),6-(1,6),6-(8,8)]
6[1-(0),6-(1,6),6-(6,6)]
6[1-(0),6-(1,6),6-(6,7)]
6[6-(1,6),6-(1,6),7-(6,6)]
7[6-(6,6),6-(6,6),6-(6,6)]
8[30-(8,8,8),30-(8,8,8),30-(8,8,8),30-(8,8,8)]
8[6-(6,8),30-(8,8,8)]
WALBOC_clean
30[7-(6,6),7-(6,7),7-(6,7),8-(6),8-(6)]
30[7-(6,6),7-(6,7),7-(6,7),8-(6)]
1[6-(7,7)]
1[7-(1,6)]
6[6-(8,8),8-(0),8-(30)]
6[6-(8,8),8-(30),8-(30)]
6[7-(1,1),7-(6,30),7-(7,30)]
6[1-(0),7-(6,30),7-(7,30)]
7[6-(1,7),6-(7,7),30-(7,7,8)]
7[6-(1,7),7-(6,30),30-(7,7,8,8)]
7[6-(7,7),7-(6,30),30-(7,7,8,8)]
7[1-(0),1-(0),6-(7,7)]
7[6-(1,7),7-(6,30),30-(7,7,8)]
7[6-(7,7),7-(6,30),30-(7,7,8)]
7[6-(1,7),6-(7,7),30-(7,7,8,8)]
8[6-(6,8),30-(7,7,7)]
8[6-(6,8)]
8[6-(6,8),30-(7,7,7,8)]
ZEZQEC_clean
64[8-(6),8-(6),8-(6),8-(6),8-(6)]
1[6-(6,7)]
1[6-(6,6)]
6[6-(6,6),8-(0),8-(64)]
6[1-(0),6-(1,6),7-(6)]
6[1-(0),6-(1,7),6-(6,6)]
6[6-(1,6),6-(1,6),6-(8,8)]
6[1-(0),6-(6,6),6-(6,7)]
6[6-(1,6),6-(6,7),7-(6)]
6[6-(6,6),8-(64),8-(64)]
7[6-(1,6),6-(6,6)]
8[6-(6,8)]
8[6-(6,8),64-(8,8,8,8)]
WEDXEK_clean
65[8-(6),8-(6),8-(6),8-(6),8-(6),8-(6),8-(6)]
65[8-(6),8-(6),8-(6),8-(6),8-(6)]
29[7-(6,6),35-(29),35-(29,29)]
29[7-(6,6),35-(29),35-(29)]
29[7-(6,6),35-(29),35-(29),35-(29,29)]
1[6-(6,7)]
1[6-(6,6)]
6[6-(6,6),8-(65),8-(65)]
6[6-(1,6),6-(1,7),6-(8,8)]
6[1-(0),6-(6,6),7-(6,29)]
6[1-(0),6-(1,6),7-(6,29)]
6[1-(0),6-(1,6),6-(1,7)]
6[1-(0),6-(1,6),6-(6,6)]
35[29-(7,35),29-(7,35)]
35[29-(7,35),29-(7,35),29-(7,35,35)]
35[29-(7,35),29-(7,35,35)]
7[6-(1,6),6-(1,6),29-(35,35)]
7[6-(1,6),6-(1,6),29-(35,35,35)]
8[6-(6,8),65-(8,8,8,8,8,8)]
8[6-(6,8),65-(8,8,8,8)]
NANYUX02_charged
30[8-(6),8-(6),8-(6),8-(6)]
1[6-(6,6)]
1[7-(1,6,6)]
1[6-(1,1,7)]
6[6-(6,6),8-(0),8-(30)]
6[6-(6,6),8-(30),8-(30)]
6[6-(1,6),6-(1,6),6-(8,8)]
6[1-(0),6-(6,6),6-(6,6)]
6[1-(0),1-(0),1-(0),7-(1,1,6)]
8[6-(6,8),30-(8,8,8)]
8[6-(6,8)]
7[1-(0),1-(0),6-(1,1,1),6-(1,1,1)]
DEFRIR_clean
64[8-(6),8-(6),8-(6),8-(6),8-(7),8-(7)]
1[6-(6,6)]
6[6-(6,6),8-(64),8-(64)]
6[6-(1,6),6-(1,6),6-(8,8)]
6[1-(0),6-(1,6),6-(6,6)]
7[8-(0),8-(64),8-(64)]
8[6-(6,8),64-(8,8,8,8,8)]
8[7-(8,8),64-(8,8,8,8,8)]
8[7-(8,8)]
IDORIE_clean
29[7-(6,7),7-(6,7),7-(6,7),7-(7,7)]
29[7-(6,6),7-(6,6),7-(7,7),7-(7,7),7-(7,7)]
29[7-(6,7),7-(6,7)]
29[6-(1,6,7),7-(6,6),7-(7,7)]
1[6-(6,6)]
1[6-(6,7)]
1[6-(7,7)]
1[6-(6,7,29)]
6[6-(6,6),7-(7),7-(7,29)]
6[6-(1,6),6-(1,6),6-(7,7)]
6[1-(0),6-(1,6),6-(6,6)]
6[1-(0),6-(1,6),6-(6,7)]
6[6-(1,6),6-(1,6),7-(6,6)]
6[6-(6,6),7-(7,29),7-(7,29)]
6[1-(0),6-(1,7),7-(6,6)]
6[1-(0),7-(6,29),7-(6,6)]
6[1-(0),6-(1,7),7-(6,29)]
6[1-(0),7-(6),7-(6,6)]
6[1-(0),6-(1,7),7-(6)]
6[1-(0),6-(1,7),7-(6,29),29-(7,7)]
6[1-(0),6-(1,7,29),7-(6,6)]
7[6-(6,7),7-(7),29-(7)]
7[7-(6,29),7-(7,29)]
7[7-(6,29),7-(7),29-(7,7,7,7)]
7[6-(6,7),7-(7,29),29-(7,7,7)]
7[7-(6,29),7-(7,29),29-(7,7,7)]
7[7-(6),7-(7,29),29-(7,7,7,7)]
7[6-(6,7),7-(7,29)]
7[6-(1,6),6-(1,7),6-(6,6)]
7[6-(1,6),6-(1,7),29-(7,7,7,7)]
7[6-(6,7),7-(7,29),29-(7)]
7[7-(6,29),7-(7,29),29-(6,7)]
7[7-(6,29),7-(7,29),29-(7,7,7,7)]
7[6-(1,6),6-(1,7)]
7[6-(1,6,29),6-(1,7),29-(6,7)]
MAFZOK_clean
30[8-(1,30,30),8-(15,30),8-(6),8-(6)]
30[8-(1,30,30),8-(15),8-(15),8-(6)]
30[8-(1,30,30),8-(1,30,30),8-(15,30),8-(15,30)]
15[6-(6,6),8-(30),8-(30),8-(30,30)]
1[6-(6,6)]
1[8-(30,30,30)]
6[1-(0),6-(6,15),6-(6,6)]
6[6-(1,6),6-(1,6),15-(8,8,8)]
6[6-(1,6),6-(1,6),6-(8,8)]
6[6-(6,6),8-(0),8-(30)]
6[1-(0),6-(6,6),6-(6,6)]
6[6-(6,6),8-(30),8-(30)]
8[1-(0),30-(8,8,8),30-(8,8,8),30-(8,8,8)]
8[15-(6,8,8),30-(8,8,8),30-(8,8,8)]
8[6-(6,8),30-(8,8,8)]
8[6-(6,8)]
8[15-(6,8,8),30-(8,8,8)]
HOWQOA_clean
30[7-(6,6),7-(6,6),7-(6,6),8-(6),8-(6)]
30[7-(6,6),7-(6,6),8-(6),8-(6)]
30[7-(6,6),8-(6),8-(6)]
1[6-(6,7)]
1[6-(6,6)]
6[1-(0),6-(6,6),7-(6,30)]
6[6-(1,7),6-(6,6),6-(8,8)]
6[6-(6,6),8-(0),8-(30)]
6[6-(1,6),6-(6,6),6-(8,8)]
6[1-(0),6-(1,7),6-(6,6)]
6[1-(0),6-(1,6),7-(6,30)]
6[6-(1,6),6-(1,6),6-(6,6)]
7[6-(1,6),6-(1,6),30-(7,7,8,8)]
7[6-(1,6),6-(1,6),30-(7,8,8)]
7[6-(1,6),6-(1,6),30-(8,8)]
8[6-(6,8),30-(7,8)]
8[6-(6,8)]
8[6-(6,8),30-(7,7,7,8)]
8[6-(6,8),30-(7,7,8)]
GIMVAA_clean
30[7-(6,6),7-(6,6),7-(6,6)]
30[7-(6,7),7-(6,7),7-(6,7),7-(6,7),7-(6,7),7-(6,7)]
1[6-(7,7)]
6[1-(0),7-(6,30),7-(7,30)]
7[6-(1,7),6-(1,7),30-(7,7)]
7[6-(1,7),7-(6,30),30-(7,7,7,7,7)]
IJENER_clean
47[8-(6),8-(6),16-(6,6),16-(6,6),47-(8,8,16,16)]
1[6-(1,1,16)]
6[6-(6,6),8-(47),8-(47)]
6[6-(6,16),6-(6,16),6-(8,8)]
6[6-(6,16),6-(6,6),16-(6,47)]
6[1-(0),1-(0),1-(0),16-(6,47)]
16[6-(1,1,1),6-(6,6),47-(8,8,16,47)]
8[6-(6,8),47-(8,16,16,47)]
WEHJOK_clean
30[8-(6),8-(6),8-(6),8-(6)]
30[8-(30,30),8-(6),8-(6),8-(6)]
30[8-(6),8-(6),8-(6)]
30[8-(30,30),8-(6),8-(6)]
1[6-(6,6)]
1[6-(1,6,8)]
6[6-(6,6),8-(30),8-(30)]
6[6-(1,6),6-(1,6),6-(8,8)]
6[1-(0),6-(6,6),6-(6,6)]
6[1-(0),6-(6,6),6-(6,8)]
6[6-(1,6),6-(1,6),8-(6)]
6[1-(0),1-(0),6-(6,6,6),8-(6)]
6[6-(1,1,8),6-(1,1,8),6-(1,1,8),6-(1,1,8)]
6[6-(6,6),8-(0),8-(30)]
8[6-(6,8),30-(8,8,8)]
8[6-(6,8),30-(8,8)]
8[6-(1,1,6),6-(6,6)]
8[30-(8,8),30-(8,8),30-(8,8,8)]
8[6-(6,8)]
8[30-(8,8),30-(8,8,8),30-(8,8,8)]
NIVNUC_clean
29[7-(6),7-(6),7-(6,6),7-(6,6)]
29[7-(6),7-(6),7-(6),7-(6)]
1[6-(6,7)]
1[6-(6,6)]
1[6-(7,7)]
74[6-(7),6-(7),6-(7),6-(7),6-(7),6-(7),6-(7),6-(7)]
6[7-(29),74-(6,6,6,6,6,6,6)]
6[7-(0),74-(6,6,6,6,6,6,6)]
6[1-(0),6-(1,6),7-(6,29)]
6[1-(0),6-(1,7),6-(1,7)]
6[1-(0),7-(6,29),7-(6,29)]
7[6-(74),29-(7,7,7)]
7[6-(74)]
7[6-(1,6),6-(1,7),29-(7,7,7)]
MOBBOU_clean
90[8-(6),8-(6),8-(6),8-(6),8-(6),8-(6),8-(6),8-(6)]
6[6-(6,17),6-(6,8),8-(90)]
6[6-(6,8),6-(6,8),17-(0)]
17[6-(6,6)]
8[6-(6,6),90-(8,8,8,8,8,8,8)]
GEDLIM_clean
30[7-(6,7),7-(6,7),8-(6),8-(6)]
1[6-(6,6)]
1[6-(7,7)]
1[6-(1,1,6)]
6[6-(6,6),8-(0),8-(30)]
6[6-(1,6),6-(1,6),6-(8,8)]
6[1-(0),6-(1,6),6-(6,6)]
6[1-(0),6-(1,6),6-(6,7)]
6[6-(1,6),6-(1,6),7-(6,6)]
6[1-(0),7-(6,6),7-(7)]
6[6-(1,1,1),7-(6,6),7-(7,30)]
6[1-(0),1-(0),1-(0),6-(7,7)]
7[6-(1,7),7-(6,30)]
7[6-(6,7),7-(6),30-(7,8,8)]
7[6-(1,7),6-(6,6),6-(6,7)]
8[6-(6,8),30-(7,7,8)]
8[6-(6,8)]
HAWWUZ_clean
60[8-(6),8-(6),8-(6),8-(6),8-(6),8-(6,60),8-(6,60)]
1[6-(6,6)]
6[6-(1,6),6-(8,8),16-(6)]
6[1-(0),6-(1,6),6-(6,16)]
6[6-(6,16),8-(60),8-(60)]
6[6-(6,16),8-(60),8-(60,60)]
16[6-(6,6),6-(6,6)]
8[6-(6,8),60-(8,8,8,8,8,8)]
8[6-(6,8),60-(8,8,8,8,8,8),60-(8,8,8,8,8,8)]
UJEFOE_clean
70[8-(6),8-(6),8-(6),8-(6),8-(6),8-(6)]
1[6-(6,6)]
6[6-(6,6),8-(70),8-(70)]
6[6-(1,6),6-(1,6),6-(6,6)]
6[1-(0),6-(1,6),6-(6,6)]
6[6-(1,6),6-(1,6),6-(8,8)]
6[1-(0),6-(6,6),6-(6,6)]
8[6-(6,8),70-(8,8,8,8,8)]
LENGAO_clean
48[8-(6),8-(6),8-(6),8-(6,48),8-(6,48)]
48[8-(6),8-(6),8-(6)]
15[7-(15),7-(15),8-(6),8-(6)]
1[6-(6,6)]
6[6-(1,6),6-(1,6),8-(15)]
6[1-(0),6-(1,6),6-(6,8)]
6[1-(0),6-(1,6),6-(6,6)]
6[6-(1,6),6-(1,6),6-(8,8)]
6[6-(6,6),8-(48),8-(48,48)]
6[6-(6,6),8-(0),8-(48)]
6[6-(6,6),8-(48),8-(48)]
7[15-(7,8,8),15-(7,8,8)]
8[6-(6,6),15-(7,7,8)]
8[6-(6,8),48-(8,8,8,8),48-(8,8,8,8)]
8[6-(6,8),48-(8,8,8,8)]
8[6-(6,8),48-(8,8)]
8[6-(6,8)]
LAJDUV02_charged
22[8-(6),8-(6),8-(6),8-(6),8-(6),8-(6),8-(6),8-(6)]
6[6-(8,8),8-(22),8-(22)]
8[6-(6,8),22-(8,8,8,8,8,8,8)]
1[7-(1,1,1)]
7[1-(0),1-(0),1-(0),1-(0)]
MABJOP_clean
29[7-(6,6),8-(6),8-(6),8-(6),8-(6),29-(7,8,8,8,8)]
1[6-(1,6,6)]
1[6-(6,7)]
1[6-(6,6)]
6[6-(1,1,6),8-(29),8-(29)]
6[1-(0),1-(0),6-(1,1,6),6-(8,8)]
6[1-(0),1-(0),6-(1,1,6),6-(1,1,6)]
6[1-(0),6-(1,6),7-(6,29)]
6[1-(0),6-(1,7),6-(6,6)]
6[6-(1,6),6-(1,6),6-(6,6)]
7[6-(1,6),6-(1,6),29-(8,8,8,8,29)]
8[6-(6,8),29-(7,8,8,8,29)]
WOWHEV_clean
23[8-(23),8-(23),8-(28),8-(28)]
23[8-(23),8-(23),8-(23)]
28[7-(6,6),7-(6,6),8-(23),8-(23),8-(6),8-(6)]
1[6-(6,7)]
6[1-(0),6-(1,7),7-(6,28)]
6[1-(0),6-(6,7),7-(6,28)]
6[6-(1,7),6-(8,8),7-(6,28)]
6[6-(6,7),8-(28),8-(28)]
7[6-(1,6),6-(6,6),28-(7,8,8,8,8)]
7[6-(1,6),6-(1,6),28-(7,8,8,8,8)]
8[6-(6,8),28-(7,7,8,8,8)]
8[23-(8,8,8),28-(7,7,8,8,8)]
8[23-(8,8),23-(8,8,8)]
8[23-(8,8,8),23-(8,8,8)]
8[23-(8,8),23-(8,8)]
RATRUB_clean
65[8-(6),8-(6),8-(6),8-(6),8-(6),8-(6)]
1[6-(6,6)]
6[6-(1,6),6-(8,8),16-(6)]
6[1-(0),6-(1,6),6-(6,16)]
6[6-(6,16),8-(65),8-(65)]
16[6-(6,6),6-(6,6)]
8[6-(6,8),65-(8,8,8,8,8)]
MURCAD_clean
29[7-(6,6,6),8-(6),8-(6)]
1[6-(6,6)]
1[6-(1,7,7)]
6[6-(1,6),6-(6,6),6-(8,8)]
6[1-(0),6-(6,6),6-(6,6)]
6[6-(6,6),8-(0),8-(29)]
6[1-(0),1-(0),7-(6,6),7-(6,6,29)]
6[1-(0),1-(0),7-(6,6,29),7-(6,6,29)]
6[1-(0),1-(0),7-(6,6),7-(6,6)]
7[6-(1,1,7),6-(1,1,7),6-(1,1,7),29-(8,8)]
7[6-(1,1,7),6-(1,1,7),6-(1,1,7)]
8[6-(6,8),29-(7,8)]
8[6-(6,8)]
DEHLAF_clean
27[7-(6,6),7-(6,6),8-(6),8-(6)]
1[6-(6,6)]
1[6-(1,6,8)]
1[6-(1,1,6)]
1[6-(6,7)]
1[6-(7,7)]
1[6-(1,6,7)]
6[6-(6,6),8-(0),8-(27)]
6[6-(1,6),6-(1,6),6-(8,8)]
6[1-(0),6-(1,6),6-(6,6)]
6[1-(0),6-(1,6),6-(6,8)]
6[6-(1,6),6-(1,6),8-(6)]
6[1-(0),1-(0),6-(6,6),8-(6)]
6[6-(1,1,8),6-(6,6),6-(6,6)]
6[6-(1,1,1),6-(6,6),6-(6,6)]
6[1-(0),1-(0),1-(0),6-(6,6)]
6[1-(0),6-(1,7),7-(6,27)]
6[1-(0),6-(1,7),7-(6,6)]
6[1-(0),7-(6,27),7-(6,6)]
6[1-(0),1-(0),6-(6,6),7-(6,6)]
6[6-(1,1,7),6-(6,6),6-(6,6)]
7[6-(1,6),6-(1,7),27-(7,8,8)]
7[6-(1,1,6),6-(1,6),6-(1,7)]
8[6-(6,8),27-(7,7,8)]
8[6-(6,8)]
8[6-(1,1,6),6-(6,6)]
ECUDAI_clean
60[8-(6),8-(6),8-(6),8-(6,60),8-(6,60),8-(6,60),8-(6,60)]
1[6-(6,6)]
1[6-(1,6,6)]
6[6-(1,1,6),6-(1,6),6-(1,6)]
6[1-(0),6-(6,6),6-(6,6)]
6[1-(0),1-(0),6-(6,6),6-(8,8)]
6[6-(1,1,6),8-(60),8-(60,60)]
6[6-(1,1,6),8-(0),8-(60)]
8[6-(6,8),60-(8,8,8,8,8,8),60-(8,8,8,8,8,8)]
8[6-(6,8),60-(8,8,8,8,8,8)]
8[6-(6,8)]
PENNAZ_clean
48[8-(6),8-(6),8-(6),8-(6),8-(6)]
48[8-(6),8-(6),8-(6,48),8-(6,48)]
1[6-(6,6)]
6[1-(0),6-(6,6),6-(6,6)]
6[6-(6,6),8-(48),8-(48)]
6[6-(1,6),6-(1,6),6-(8,8)]
6[6-(6,6),8-(48),8-(48,48)]
6[1-(0),6-(6,6),6-(6,7)]
6[6-(1,6),6-(1,6),7-(7)]
6[1-(0),6-(1,6),6-(6,7)]
6[1-(0),6-(1,6),6-(6,6)]
6[6-(6,6),8-(0),8-(48)]
7[6-(6,6),7-(6)]
8[6-(6,8),48-(8,8,8,8)]
8[6-(6,8),48-(8,8,8)]
8[6-(6,8),48-(8,8,8),48-(8,8,8)]
8[6-(6,8)]
FAPTIB_clean
48[7-(6,6),7-(6,6),8-(6),8-(6),8-(6)]
1[6-(6,7)]
1[6-(6,6)]
1[7-(1,6)]
6[1-(0),6-(1,6),7-(6,48)]
6[1-(0),6-(1,7),6-(6,6)]
6[6-(1,6),6-(1,6),6-(6,6)]
6[6-(6,6),8-(48),8-(48)]
6[1-(0),6-(6,6),6-(6,6)]
6[6-(6,6),8-(0),8-(48)]
6[6-(1,6),6-(1,6),6-(8,8)]
6[1-(0),6-(6,6),6-(6,7)]
6[6-(1,6),6-(1,6),7-(1,1)]
7[6-(1,6),6-(1,6),48-(7,8,8,8)]
7[1-(0),1-(0),6-(6,6)]
8[6-(6,8),48-(7,7,8,8)]
8[6-(6,8)]
WIZDAL_clean
27[8-(6),8-(6,27),8-(6,27),8-(6,27),8-(6,27)]
1[6-(6,6)]
6[6-(6,6),8-(27),8-(27,27)]
6[6-(1,6),6-(6,8),6-(8,8)]
6[6-(1,6),6-(6,6),8-(27,27)]
6[1-(0),6-(6,6),6-(6,8)]
8[6-(6,8),27-(8,8,8,8)]
8[6-(6,8),27-(8,8,8,8),27-(8,8,8,8)]
8[6-(6,6),27-(8,8,8,8),27-(8,8,8,8)]
DEYJOI_clean
23[8-(23),8-(23),8-(27),8-(27)]
23[8-(23),8-(23),8-(27)]
27[7-(6,6),7-(6,6),8-(23),8-(23),8-(23),8-(23)]
27[7-(6,6),7-(6,6),8-(23),8-(23)]
1[6-(6,7)]
1[6-(6,6)]
6[1-(0),6-(1,6),7-(6,27)]
6[1-(0),6-(1,7),6-(6,6)]
6[6-(1,6),6-(1,6),6-(1,6)]
6[1-(0),6-(1,6),6-(6,6)]
7[6-(1,6),6-(1,6),27-(7,8,8)]
7[6-(1,6),6-(1,6),27-(7,8,8,8,8)]
8[23-(8,8),27-(7,7,8,8,8)]
8[23-(8,8,8),27-(7,7,8,8,8)]
8[23-(8,8),23-(8,8,8)]
8[23-(8,8,8),27-(7,7,8)]
GITVEL01_clean
30[7-(6,6),7-(6,6),7-(6,6),7-(6,6)]
1[6-(6,7)]
1[6-(7,7)]
6[1-(0),6-(1,7),7-(6,30)]
6[1-(0),7-(6,30),7-(6,30)]
6[7-(6,30),7-(6,30),7-(8,8)]
7[6-(1,6),6-(1,7),30-(7,7,7)]
7[6-(1,6),6-(7,7),30-(7,7,7)]
7[6-(7,7),8-(0),8-(0)]
8[7-(6,8)]
OLEKUM_clean5b
30[7-(6,6,6),8-(6),8-(6),8-(6),8-(6)]
6[6-(1,6),6-(6,17),6-(8,8)]
6[6-(6,6),8-(30),8-(30)]
6[1-(0),1-(0),6-(1,1,7),7-(6,6,30)]
6[1-(0),6-(6,17),6-(6,6)]
6[6-(1,6),6-(6,6),17-(0)]
7[6-(1,1,6),6-(1,1,6),6-(1,1,6),30-(8,8,8,8)]
17[6-(6,6)]
8[6-(6,8),30-(7,8,8,8)]
1[6-(1,6,7)]
1[6-(6,6)]
HOWQAM_clean
48[7-(6,6),7-(6,6),8-(6),8-(6)]
1[6-(6,7)]
1[6-(6,6)]
6[6-(6,6),8-(0),8-(48)]
6[6-(1,6),6-(6,6),6-(8,8)]
6[6-(1,7),6-(6,6),6-(8,8)]
6[1-(0),6-(6,6),7-(6,48)]
6[1-(0),6-(1,6),7-(6,48)]
6[1-(0),6-(1,7),6-(6,6)]
6[6-(1,6),6-(1,6),6-(6,6)]
7[6-(1,6),6-(1,6),48-(7,8,8)]
8[6-(6,8)]
8[6-(6,8),48-(7,7,8)]
OVIZID_clean
28[7-(6,6),8-(6),8-(6),8-(6)]
28[7-(6,6),7-(6,6),8-(6),8-(6)]
1[6-(6,6)]
1[6-(1,6,7)]
1[6-(6,7)]
1[8-(6)]
6[6-(1,6),6-(1,6),7-(6,6)]
6[1-(0),6-(6,6),6-(6,7)]
6[6-(1,6),6-(1,6),6-(8,8)]
6[1-(0),6-(6,6),6-(6,6)]
6[6-(6,6),8-(0),8-(28)]
6[6-(6,6),8-(0),8-(1)]
6[1-(0),1-(0),6-(8,8),7-(6,6)]
6[6-(1,1,7),8-(28),8-(28)]
6[6-(1,1,7),8-(0),8-(28)]
6[1-(0),6-(1,6),7-(6,28)]
6[1-(0),6-(1,7),6-(6,6)]
6[6-(1,6),6-(1,6),6-(6,6)]
7[6-(1,6),6-(1,6),28-(8,8,8)]
7[6-(1,1,6),6-(1,1,6),6-(6,6)]
7[6-(1,6),6-(1,6),28-(7,8,8)]
8[6-(6,8),28-(7,8,8)]
8[6-(6,8)]
8[6-(6,8),28-(7,7,8)]
8[1-(0),6-(6,8)]
OQEROS_clean
48[8-(6),8-(6),8-(6),8-(6),8-(6),8-(6)]
1[6-(6,6)]
46[7-(6,6),7-(6,6),7-(6,6),7-(6,6)]
6[6-(1,6),6-(6,6),7-(6,46)]
6[1-(0),6-(1,6),6-(6,7)]
6[6-(6,6),6-(6,7),6-(6,7)]
6[6-(1,6),6-(1,6),6-(6,6)]
6[1-(0),6-(1,6),6-(6,6)]
6[6-(1,6),6-(1,6),6-(8,8)]
6[6-(6,6),8-(48),8-(48)]
6[6-(6,6),8-(0),8-(48)]
7[6-(6,6),6-(6,6),46-(7,7,7)]
8[6-(6,8),48-(8,8,8,8,8)]
8[6-(6,8)]
BARZUR_clean
30[7-(6,6),7-(6,6),7-(6,6),7-(6,6)]
1[6-(6,7)]
1[6-(1,1,7)]
6[6-(1,7),7-(6),7-(6,6)]
6[1-(0),6-(7,7),7-(6,30)]
6[1-(0),1-(0),1-(0),7-(6,6)]
7[6-(6,7),6-(6,7)]
7[6-(1,6),6-(1,6),30-(7,7,7)]
7[6-(1,1,1),6-(6,7),6-(6,7)]
WALCET_clean
30[7-(6,6),7-(6,7),7-(6,7),8-(6)]
30[7-(6,6),7-(6,7),7-(6,7),8-(6),8-(6)]
1[6-(7,7)]
1[7-(1,6)]
6[6-(8,8),8-(30),8-(30)]
6[6-(8,8),8-(0),8-(30)]
6[7-(1,1),7-(6,30),7-(7,30)]
6[1-(0),7-(6,30),7-(7,30)]
7[6-(1,7),6-(7,7),30-(7,7,8)]
7[6-(1,7),7-(6,30),30-(7,7,8,8)]
7[6-(7,7),7-(6,30),30-(7,7,8,8)]
7[1-(0),1-(0),6-(7,7)]
7[6-(7,7),7-(6,30),30-(7,7,8)]
7[6-(1,7),7-(6,30),30-(7,7,8)]
7[6-(1,7),6-(7,7),30-(7,7,8,8)]
8[6-(6,8),30-(7,7,7)]
8[6-(6,8)]
8[6-(6,8),30-(7,7,7,8)]
JEWCAP_clean
29[7-(6,6),17-(29),17-(29)]
29[7-(6,6),17-(29)]
29[17-(29),17-(29),17-(29)]
1[6-(6,7)]
1[6-(6,6,7)]
1[6-(6,6,6)]
1[6-(1,1,6)]
6[1-(0),6-(1,7),7-(6,29)]
6[1-(0),6-(1,6,6),6-(1,6,6),7-(6,29)]
6[1-(0),6-(1,1,1),6-(1,1,1),6-(1,6,7)]
6[1-(0),1-(0),1-(0),6-(1,6,6)]
7[6-(1,6),6-(1,6,6),29-(17,17)]
7[6-(1,6),6-(1,6,6),29-(17)]
17[29-(17,17),29-(7)]
17[29-(7,17),29-(7,17)]
17[29-(17,17),29-(7,17)]
BIBXOB_clean
28[7-(6,7),7-(6,7),7-(6,7),8-(1,28,28,28),8-(1,28,28,28),8-(1,28,28,28)]
1[8-(28,28,28,28)]
1[6-(6,6)]
1[6-(6,7)]
6[6-(1,6),6-(1,6),6-(6)]
6[6-(6),6-(6,6)]
6[6-(1,7),6-(1,7),6-(6)]
6[1-(0),6-(1,6),6-(6,6)]
6[1-(0),6-(6,6),7-(7,28)]
7[6-(1,6),7-(6,28),28-(7,7,8,8,8)]
8[1-(0),28-(7,7,7,8,8),28-(7,7,7,8,8),28-(7,7,7,8,8),28-(7,7,7,8,8)]
LAGDEE_charged
48[8-(6),8-(6),8-(6),8-(6),8-(6),8-(6)]
47[7-(6),7-(6)]
1[6-(6,6)]
6[6-(1,6),6-(6,6),8-(48)]
6[1-(0),6-(6,8),6-(6,8)]
6[6-(1,6),6-(1,6),6-(6,8)]
6[1-(0),6-(1,6),6-(6,6)]
6[6-(1,6),6-(1,6),6-(7)]
6[6-(6,6),7-(47)]
7[6-(6),47-(7)]
8[6-(6,6),48-(8,8,8,8,8)]
5[9-(0),9-(0),9-(0),9-(0)]
9[5-(9,9,9)]
NIFTIH_clean
48[7-(6,6),7-(6,6),8-(6,48),8-(6,48)]
1[8-(6)]
1[6-(6,6)]
6[6-(6,6),7-(6,48),7-(6,48)]
6[6-(6,7),6-(8,8),7-(6,48)]
6[6-(6,7),8-(0),8-(1)]
6[6-(6,7),8-(0),8-(48,48)]
6[6-(1,6),6-(1,6),6-(7,7)]
6[1-(0),6-(1,6),6-(6,6)]
6[6-(1,6),6-(1,6),6-(6,6)]
6[1-(0),6-(6,6),6-(6,6)]
6[1-(0),6-(1,6),6-(1,6)]
7[6-(6,6),6-(6,7),48-(7,8,8)]
8[6-(6,8)]
8[1-(0),6-(6,8)]
8[6-(6,8),48-(7,7,8),48-(7,7,8)]
PAPHEV_clean
30[7-(6,6),8-(6),8-(6),8-(6),8-(6)]
1[6-(6,6)]
1[6-(7,7)]
1[6-(6,7)]
1[6-(1,6,7)]
1[6-(1,6,6)]
6[6-(1,6),6-(6,8),6-(8,8)]
6[6-(1,6),6-(6,6),8-(30)]
6[1-(0),6-(1,6),6-(6,8)]
6[1-(0),6-(1,6),6-(6,35)]
6[6-(1,6),6-(1,6),35-(0)]
6[1-(0),6-(6,35),6-(6,6)]
6[6-(6,6),8-(0),8-(30)]
6[1-(0),7-(6,30),7-(6,6)]
6[1-(0),6-(1,7),7-(6,6)]
6[1-(0),6-(1,7),7-(6,30)]
6[1-(0),1-(0),6-(1,1,6),7-(6,6)]
6[1-(0),1-(0),6-(1,1,6),6-(1,1,7)]
35[6-(6,6)]
7[6-(1,6),6-(1,7),30-(8,8,8,8)]
7[6-(1,1,6),6-(1,6),6-(1,7)]
8[6-(6,8)]
8[6-(6,8),30-(7,8,8,8)]
8[6-(6,6),30-(7,8,8,8)]
NACYOG_clean
23[7-(6,6,6),8-(15),8-(15),8-(6),8-(6)]
48[7-(6,6),7-(6,6),8-(15),8-(6)]
15[6-(1,1,7),8-(23),8-(23),8-(48)]
1[6-(1,7,15)]
1[6-(1,6,7)]
1[6-(6,7)]
1[6-(6,6)]
6[1-(0),1-(0),7-(6,6,23),15-(8,8,8)]
6[1-(0),1-(0),6-(8,8),7-(6,6,23)]
6[6-(1,1,7),8-(23),8-(48)]
6[6-(1,1,7),8-(0),8-(23)]
6[1-(0),6-(1,6),7-(6,48)]
6[1-(0),6-(1,7),6-(6,6)]
6[6-(1,6),6-(1,6),6-(6,6)]
7[6-(1,1,15),6-(1,1,6),6-(1,1,6),23-(8,8,8,8)]
7[6-(1,6),6-(1,6),48-(7,8,8)]
8[15-(6,8,8),48-(7,7,8)]
8[15-(6,8,8),23-(7,8,8,8)]
8[6-(6,8),23-(7,8,8,8)]
8[6-(6,8),48-(7,7,8)]
8[6-(6,8)]
HAJLUA_clean
26[7-(6),7-(6),7-(6,7),7-(6,7)]
1[7-(6,7)]
1[6-(1,1,6)]
6[7-(26),16-(0)]
6[6-(1,1,1),6-(6,6),7-(7,26)]
6[6-(6,6),6-(6,7),6-(6,7)]
6[6-(1,1,1),6-(6,6),7-(1,7)]
6[1-(0),1-(0),1-(0),6-(6,7)]
6[6-(1,1,1),6-(6,6),7-(7)]
16[6-(7)]
7[6-(16),26-(7,7,7)]
7[6-(6,6),7-(1,6),26-(7,7,7)]
7[1-(0),6-(6,6),7-(6,26)]
7[6-(6,6),7-(1,6)]
7[1-(0),6-(6,6),7-(6)]
KABXES_clean
62[8-(6),8-(6),8-(6),8-(6),8-(6),8-(6)]
1[6-(6,6)]
6[6-(6,6),8-(62),8-(62)]
6[6-(1,6),6-(1,6),6-(8,8)]
6[1-(0),6-(6,6),6-(6,7)]
6[1-(0),6-(6,6),6-(6,6)]
6[6-(1,6),6-(1,6),7-(8,8)]
7[6-(6,6),8-(0),8-(0)]
8[6-(6,8),62-(8,8,8,8,8)]
8[7-(6,8)]
AVIMOI_clean
30[8-(6),8-(6),8-(6)]
30[8-(6),8-(6),8-(6),8-(6)]
1[6-(6,6)]
1[6-(1,6,8)]
6[6-(1,6),6-(1,6),6-(8,8)]
6[1-(0),6-(6,6),6-(6,8)]
6[6-(1,6),6-(1,6),8-(6)]
6[1-(0),6-(6,6),6-(6,6)]
6[6-(6,6),8-(30),8-(30)]
6[1-(0),1-(0),6-(6,6),8-(6)]
6[6-(1,1,8),6-(1,6),6-(1,6)]
6[1-(0),6-(1,6),6-(6,6)]
6[6-(1,6),6-(1,6),6-(6,6)]
6[6-(6,6),8-(0),8-(30)]
8[6-(6,8),30-(8,8)]
8[6-(6,8),30-(8,8,8)]
8[6-(1,1,6),6-(6,6)]
8[6-(6,8)]
NIRDEX_clean
40[8-(6),8-(6),8-(6),8-(6),8-(6),8-(6),8-(6),8-(6)]
48[8-(6),8-(6),8-(6),8-(6)]
48[8-(6),8-(6)]
6[6-(8,8),8-(40),8-(48)]
6[6-(8,8),8-(0),8-(40)]
8[6-(6,8),48-(8)]
8[6-(6,8),48-(8,8,8)]
8[6-(6,8),40-(8,8,8,8,8,8,8)]
8[6-(6,8)]
MABKEG_clean
29[7-(6,6),8-(6),8-(6),8-(6),8-(6),29-(7,8,8,8,8)]
1[6-(1,6,6)]
1[6-(6,7)]
1[6-(6,6)]
6[6-(1,1,6),8-(29),8-(29)]
6[1-(0),1-(0),6-(1,1,6),6-(8,8)]
6[1-(0),1-(0),6-(1,1,6),6-(1,1,6)]
6[1-(0),6-(1,6),7-(6,29)]
6[1-(0),6-(1,7),6-(6,6)]
6[6-(1,1,6),6-(1,6),6-(1,6)]
6[1-(0),1-(0),6-(1,1,6),6-(6,6)]
7[6-(1,6),6-(1,6),29-(8,8,8,8,29)]
8[6-(6,8),29-(7,8,8,8,29)]
ANONAT_manual
29[7-(6,6),8-(6),8-(6),8-(6),8-(6)]
1[6-(6,6)]
1[6-(6,7)]
1[6-(1,1,6)]
6[6-(6,6),8-(29),8-(29)]
6[6-(1,6),6-(1,6),6-(8,8)]
6[1-(0),6-(6,6),6-(6,7)]
6[6-(6,6),7-(6,6),8-(0)]
6[6-(1,6),6-(6,6),6-(7,8)]
6[1-(0),6-(1,6),6-(6,6)]
6[1-(0),6-(6,6),7-(6,29)]
6[6-(1,1,1),6-(1,6),6-(1,7)]
6[1-(0),1-(0),1-(0),6-(6,6)]
6[1-(0),6-(6,6),6-(6,6)]
6[6-(1,6),6-(1,6),7-(6,6)]
6[6-(6,6),6-(6,6),6-(6,6)]
7[6-(1,6),6-(1,6),29-(8,8,8,8)]
7[6-(6,6),6-(6,8),6-(6,8)]
8[6-(6,8),29-(7,8,8,8)]
8[6-(6,7)]
ALUJUN_clean
39[8-(6),8-(6),8-(6),8-(6),8-(6),8-(6)]
1[6-(6,6)]
6[6-(6,6),8-(39),8-(39)]
6[6-(1,6),6-(1,6),6-(8,8)]
6[1-(0),6-(1,6),6-(6,6)]
8[6-(6,8),39-(8,8,8,8,8)]
KARMAT_clean
28[7-(6,6),8-(28,28),8-(6),8-(6),8-(6),8-(6)]
1[6-(6,7)]
1[6-(6,6)]
6[1-(0),6-(1,6),7-(6,28)]
6[1-(0),6-(1,7),6-(6,6)]
6[1-(0),6-(1,6),6-(6,6)]
6[6-(1,6),6-(1,6),6-(6,6)]
6[6-(1,6),6-(1,6),6-(8,8)]
6[6-(6,6),8-(28),8-(28)]
7[6-(1,6),6-(1,6),28-(8,8,8,8,8)]
8[6-(6,8),28-(7,8,8,8,8)]
8[28-(7,8,8,8,8),28-(7,8,8,8,8),28-(7,8,8,8,8)]
KILFUI_clean
28[7-(1,6,6),7-(6),7-(6),7-(6),7-(6,6),7-(6,6)]
28[7-(1,6,6),7-(6),7-(6),7-(6,6),7-(6,6),7-(6,6)]
1[7-(6,6,28)]
1[6-(6,6)]
1[6-(1,1,6)]
1[6-(1,6)]
1[6-(1,6,6)]
1[6-(1,6,7)]
74[6-(7),6-(7),6-(7),6-(7),6-(7),6-(7),6-(7)]
6[7-(28),74-(6,6,6,6,6,6)]
6[7-(0)]
6[7-(0),74-(6,6,6,6,6,6)]
6[6-(1,6),6-(6,7),7-(6,28)]
6[1-(0),6-(1,6),6-(6,7)]
6[1-(0),6-(1,6),6-(1,6)]
6[6-(1,1,1),6-(6,7),7-(6,28)]
6[1-(0),1-(0),1-(0),6-(6,7)]
6[6-(1,1,1),6-(6,7),7-(28)]
6[1-(0),1-(0),6-(1,1,6)]
6[1-(0),1-(0),6-(1,1),6-(1,1,7)]
6[1-(0),1-(0),6-(1,1,6),7-(1,6,28)]
6[1-(0),1-(0),6-(1,1,7),6-(1,1,7)]
6[1-(0),1-(0),6-(1,1,6),7-(6,28)]
7[6-(74),28-(7,7,7,7,7)]
7[6-(0)]
7[6-(74)]
7[6-(6,6),6-(6,6),28-(7,7,7,7,7)]
7[6-(6,6),28-(7,7,7,7,7)]
7[1-(0),6-(1,1,6),6-(1,1,6),28-(7,7,7,7,7)]
7[6-(1,1,6),6-(6,6),28-(7,7,7,7,7)]
PEYPIU_clean
30[7-(6,6),8-(6),8-(6),8-(6),8-(6)]
1[6-(6,7)]
1[6-(6,6)]
1[6-(1,8,8)]
6[6-(6,6),8-(30),8-(30)]
6[6-(1,6),6-(6,8),6-(8,8)]
6[6-(6,6),6-(6,8),8-(6)]
6[6-(1,6),6-(1,6),6-(6,6)]
6[1-(0),6-(1,6),7-(6,30)]
6[1-(0),6-(1,7),6-(6,6)]
6[1-(0),6-(1,6),6-(6,6)]
6[1-(0),1-(0),8-(6),8-(6)]
7[6-(1,6),6-(1,6),30-(8,8,8,8)]
8[6-(6,8),30-(7,8,8,8)]
8[6-(1,1,8),6-(6,6)]
XOVVIO_clean
30[7-(6,6),7-(6,6),7-(6,7),8-(6)]
30[7-(6,6),7-(6,7),7-(6,7),8-(6)]
30[7-(6,7),7-(6,7),8-(6),8-(6)]
1[8-(6)]
1[6-(7,7)]
1[6-(6,6)]
6[1-(0),7-(6,30),7-(7,30)]
6[6-(6,6),8-(30),8-(30)]
6[6-(6,6),8-(0),8-(30)]
6[6-(1,6),6-(1,6),6-(8,8)]
6[1-(0),6-(6,6),6-(6,6)]
6[1-(0),6-(6,6),6-(6,8)]
6[6-(1,6),6-(1,6),8-(1)]
7[6-(1,7),7-(6,30),30-(7,8,8)]
7[6-(1,7),6-(1,7),30-(7,7,8)]
7[6-(1,7),7-(6,30),30-(7,7,8)]
8[6-(6,8),30-(7,7,8)]
8[6-(6,8),30-(7,7,7)]
8[6-(6,8)]
8[1-(0),6-(6,6)]
REGJIW_clean
27[8-(1,27,27),8-(1,27,27),8-(6,27),8-(6,27),8-(6,27),8-(6,27)]
27[8-(1,27,27),8-(1,27,27),8-(6),8-(6),8-(6,27),8-(6,27)]
1[8-(27,27,27)]
6[6-(6,8),6-(6,8),8-(27)]
6[6-(6,8),6-(6,8),8-(27,27)]
8[6-(6,6),27-(8,8,8,8,8)]
8[6-(6,6),27-(8,8,8,8,8),27-(8,8,8,8,8)]
8[1-(0),27-(8,8,8,8,8),27-(8,8,8,8,8),27-(8,8,8,8,8)]
FAWCEN03_clean5b
30[7-(6,6),7-(6,6),7-(6,6),7-(6,6)]
1[6-(6,7)]
1[6-(6,7,7)]
1[6-(1,1,6)]
6[1-(0),6-(1,7),7-(6,30)]
6[1-(0),6-(1,1,1),7-(6,30),7-(6,30)]
6[1-(0),1-(0),1-(0),6-(1,7,7)]
7[6-(1,6),6-(1,6,7),30-(7,7,7)]
IVETOT_clean
29[7-(6,6),7-(6,6),7-(6,6),7-(6,6)]
1[6-(6,7)]
1[6-(6,6)]
6[1-(0),6-(1,6),7-(6,29)]
6[1-(0),6-(1,7),6-(6,6)]
6[6-(1,6),6-(1,6),6-(6,6)]
6[1-(0),6-(1,6),6-(6,6)]
6[6-(1,6),6-(1,6),6-(6,6,6)]
6[6-(6,6),6-(6,6),6-(6,6),6-(6,6)]
7[6-(1,6),6-(1,6),29-(7,7,7)]
GIRGUL_clean
27[7-(6,6),7-(6,6),8-(6),8-(6),8-(6)]
1[6-(6,6)]
1[6-(6,7)]
1[6-(1,6,6)]
1[6-(1,1,6)]
6[6-(6,7),8-(0),8-(27)]
6[6-(6,6),6-(8,8),7-(6,27)]
6[1-(0),6-(6,6),6-(6,6)]
6[6-(1,1,6),6-(1,6),6-(1,7)]
6[1-(0),6-(6,6),7-(6,27)]
6[6-(6,6),8-(27),8-(27)]
6[1-(0),1-(0),6-(1,1,1),6-(6,6)]
6[1-(0),1-(0),1-(0),6-(1,1,6)]
6[1-(0),6-(1,6),7-(6,27)]
6[1-(0),6-(1,7),6-(6,6)]
6[6-(1,6),6-(1,6),6-(6,6)]
6[6-(1,6),6-(6,7),6-(8,8)]
7[6-(1,6),6-(6,6),27-(7,8,8,8)]
7[6-(1,6),6-(1,6),27-(7,8,8,8)]
8[6-(6,8),27-(7,7,8,8)]
8[6-(6,8)]
EHALOP_manual
6[1-(0),6-(1,6),6-(6,6)]
6[6-(1,6),6-(1,6),6-(8,8)]
6[6-(6,6),8-(13),8-(13)]
8[6-(6,8),13-(8,8,8,8,8)]
8[1-(0),13-(8,8,8,8,8),13-(8,8,8,8,8)]
1[6-(6,6)]
1[8-(13,13)]
13[8-(1,13),8-(1,13),8-(6),8-(6),8-(6),8-(6)]
NAGQET_clean
27[7-(6,6),7-(6,6),7-(6,7),7-(6,7)]
27[7-(6,6),7-(6,6),7-(6,6),7-(6,6),7-(6,7),7-(6,7)]
1[6-(6,6)]
1[6-(6,7)]
6[6-(6,6),7-(6),7-(7)]
6[6-(6,7),7-(6),7-(7,27)]
6[6-(1,6),6-(7,7),7-(6,27)]
6[1-(0),6-(1,6),6-(6,7)]
6[1-(0),6-(1,6),6-(1,6)]
6[1-(0),6-(1,6),6-(1,7)]
6[1-(0),6-(1,6),7-(6,27)]
6[1-(0),6-(1,7),6-(6,6)]
6[6-(1,6),6-(1,6),6-(7,7)]
6[1-(0),6-(1,6),7-(6)]
7[6-(6,7),7-(6),27-(7,7,7)]
7[6-(6,7),7-(6,27)]
7[6-(6,7),6-(6,7)]
7[6-(1,6),6-(6,6),27-(7,7,7)]
7[6-(1,6),6-(1,6),27-(7,7,7,7,7)]
7[6-(1,6),6-(1,6)]
7[6-(6,7),7-(6),27-(7,7,7,7,7)]
7[6-(1,6),6-(6,6),27-(7,7,7,7,7)]
IBARUA_clean
68[8-(6),8-(6),8-(6),8-(6),8-(6),8-(6)]
29[7-(1,6,6),7-(1,6,6),8-(6),8-(6)]
1[7-(6,6,29)]
1[6-(1,6,7)]
6[6-(1,1,7),8-(0),8-(68)]
6[1-(0),1-(0),6-(8,8),7-(1,6,29)]
6[6-(1,1,7),8-(29),8-(68)]
7[1-(0),6-(1,1,6),6-(1,1,6),29-(7,8,8)]
8[6-(6,8),68-(8,8,8,8,8)]
8[6-(6,8)]
8[6-(6,8),29-(7,7,8)]
EPEWEC_clean
27[8-(6),8-(6),8-(6),8-(6),8-(6),8-(6)]
27[8-(6),8-(6),8-(6),8-(6)]
1[7-(6,6)]
1[6-(6,6)]
1[6-(1,6,7)]
6[7-(1,6),7-(1,6),8-(27)]
6[6-(1,6),6-(1,6),6-(8,8)]
6[1-(0),6-(1,6),6-(6,6)]
6[6-(6,6),8-(27),8-(27)]
6[1-(0),1-(0),6-(1,1,7),7-(1,6)]
7[1-(0),6-(1,1,6),6-(7,8)]
8[6-(6,8),27-(8,8,8)]
8[6-(6,8),27-(8,8,8,8,8)]
8[6-(7,7),27-(8,8,8,8,8)]
ENITIF_clean
30[8-(6),8-(6),8-(6),8-(6,30)]
30[8-(6),8-(6),8-(6),8-(6),8-(6,30),8-(6,30)]
14[6-(6,6),6-(6,6),6-(6,6),6-(6,6)]
1[6-(6,6)]
6[6-(1,6),6-(1,6),14-(6,6,6)]
6[1-(0),6-(1,6),6-(6,14)]
6[1-(0),6-(1,6),6-(6,6)]
6[6-(1,6),6-(1,6),6-(8,8)]
6[6-(6,6),8-(30),8-(30)]
6[6-(6,6),8-(0),8-(30)]
6[6-(6,6),8-(0),8-(30,30)]
8[6-(6,8),30-(8,8,8)]
8[6-(6,8),30-(8,8,8,8,8)]
8[6-(6,8)]
8[6-(6,8),30-(8,8,8),30-(8,8,8,8,8)]
AFOVEX_clean
58[8-(6),8-(6),8-(6),8-(6),8-(6),8-(6,58),8-(6,58)]
1[6-(6,6)]
6[6-(6,6),8-(58),8-(58)]
6[6-(1,6),6-(1,6),6-(8,8)]
6[1-(0),6-(1,6),6-(6,6)]
6[6-(1,6),6-(1,6),6-(6,6)]
6[6-(6,6),8-(58),8-(58,58)]
8[6-(6,8),58-(8,8,8,8,8,8)]
8[6-(6,8),58-(8,8,8,8,8,8),58-(8,8,8,8,8,8)]
RUWXEN_clean
57[8-(6),8-(6),8-(6),8-(6),8-(6),8-(6)]
1[6-(6,6)]
6[6-(6,6),8-(57),8-(57)]
6[6-(1,6),6-(1,6),6-(8,8)]
6[1-(0),6-(6,6),6-(6,8)]
6[6-(1,6),6-(1,6),8-(6)]
6[1-(0),6-(6,6),6-(6,6)]
6[1-(0),6-(1,6),6-(6,8)]
6[1-(0),6-(1,6),6-(6,6)]
8[6-(6,8),57-(8,8,8,8,8)]
8[6-(6,6),6-(6,6)]
ATIBOU_clean
25[8-(6,25),8-(6,25),8-(6,25),8-(6,25),8-(6,25),8-(6,25)]
25[8-(6),8-(6),8-(6,25),8-(6,25),8-(6,25),8-(6,25)]
25[8-(6),8-(6),8-(6),8-(6),8-(6,25),8-(6,25)]
1[6-(8,8)]
6[1-(0),8-(25),8-(25,25)]
8[6-(1,8),25-(8,8,8,8,8),25-(8,8,8,8,8)]
8[6-(1,8),25-(8,8,8,8,8)]
PASNEE_clean
29[8-(6),8-(6),8-(6)]
29[8-(6),8-(6)]
1[6-(6,6,6)]
1[8-(6)]
6[1-(0),6-(1,6,6),6-(1,6,6),6-(8,8)]
6[6-(1,6,6),8-(29),8-(29)]
6[6-(1,6,6),8-(0),8-(29)]
6[6-(1,6,6),8-(0),8-(1)]
8[6-(6,8),29-(8)]
8[6-(6,8),29-(8,8)]
8[6-(6,8)]
8[1-(0),6-(6,8)]
MIFGEP01_clean
48[8-(6),8-(6),8-(6),8-(6)]
1[6-(6,6)]
6[6-(1,6),6-(1,6),6-(8,8)]
6[1-(0),6-(1,6),6-(6,6)]
6[6-(1,6),6-(1,6),6-(6,6)]
6[1-(0),6-(6,6),6-(6,6)]
6[6-(6,6),8-(48),8-(48)]
6[6-(6,6),8-(0),8-(48)]
8[6-(6,8),48-(8,8,8)]
8[6-(6,8)]
UTEWUM_clean
29[7-(6,7),7-(6,7),7-(6,7),7-(6,7)]
1[6-(6,7)]
1[6-(6,6)]
6[1-(0),6-(6,6),7-(7,29)]
6[6-(1,6),6-(1,6),6-(6,6)]
6[6-(1,7),6-(1,7),6-(6,6)]
6[1-(0),6-(6,6),6-(6,6)]
7[6-(1,6),7-(6,29),29-(7,7,7)]
EDUSIF_clean
30[8-(30,30,30),8-(6),8-(6),8-(6)]
1[6-(6,6)]
6[1-(0),6-(1,6),6-(6,6)]
6[6-(6,6),8-(30),8-(30)]
6[6-(1,6),6-(1,6),6-(8,8)]
8[30-(8,8,8),30-(8,8,8),30-(8,8,8),30-(8,8,8)]
8[6-(6,8),30-(8,8,8)]
PEGQOJ_clean
65[7-(6,6),7-(6,6),8-(6),8-(6),8-(6),8-(6,65)]
65[7-(6,6),7-(6,6),8-(6),8-(6),8-(6),8-(6,65),8-(6,65),8-(6,65)]
1[6-(7,7)]
6[1-(0),7-(6,65),7-(6,65)]
6[6-(6,7),6-(8,8),7-(6,65)]
6[6-(6,7),8-(65),8-(65)]
6[6-(6,7),8-(65,65),8-(65,65)]
7[6-(1,7),6-(6,6),65-(7,8,8,8,8,8,8)]
7[6-(1,7),6-(6,6),65-(7,8,8,8,8)]
8[6-(6,8),65-(7,7,8,8,8,8,8)]
8[6-(6,8),65-(7,7,8,8,8)]
8[6-(6,8),65-(7,7,8,8,8,8,8),65-(7,7,8,8,8,8,8)]
8[6-(6,8),65-(7,7,8,8,8),65-(7,7,8,8,8,8,8)]
VIFBOD_clean
69[8-(6),8-(6),8-(6),8-(6),8-(6)]
69[8-(6),8-(6),8-(6),8-(6),8-(6),8-(6)]
1[6-(6,6)]
6[6-(1,6),6-(6,6),6-(8,8)]
6[6-(6,6),8-(69),8-(69)]
6[1-(0),6-(6,6),6-(6,6)]
6[6-(6,6),8-(0),8-(69)]
8[6-(6,8),69-(8,8,8,8,8)]
8[6-(6,8),69-(8,8,8,8)]
8[6-(6,8)]
RAQVEM_clean
30[7-(6,6),7-(6,6),7-(6,7),8-(6)]
30[7-(6,6),7-(6,6),8-(6),8-(6)]
1[7-(6,7)]
1[6-(6,6,6)]
1[6-(1,6,6)]
1[6-(6,7)]
1[6-(6,6)]
6[6-(1,6,6),8-(0),8-(30)]
6[1-(0),6-(1,1,6),6-(1,6,6),6-(8,8)]
6[1-(0),1-(0),6-(1,1,6),6-(1,6,6)]
6[1-(0),1-(0),6-(1,1,6),6-(1,1,6)]
6[1-(0),6-(1,6),7-(6,30)]
6[1-(0),6-(1,7),6-(6,6)]
6[6-(1,6),6-(1,6),6-(7,7)]
6[6-(6,6),7-(6),7-(7)]
6[6-(6,6),7-(1,7),7-(6)]
6[1-(0),6-(1,6),7-(6)]
6[6-(6,6),7-(6),7-(7,30)]
7[6-(1,6),6-(1,6),30-(7,7,8)]
7[6-(6,7),6-(6,7)]
7[1-(0),6-(6,7),7-(6)]
7[6-(6,7),7-(1,6)]
7[6-(1,6),6-(1,6)]
7[6-(1,6),6-(1,6),30-(7,8,8)]
7[6-(6,7),7-(6,30)]
7[6-(6,7),7-(6),30-(7,7,8)]
8[6-(6,8),30-(7,7,7)]
8[6-(6,8)]
8[6-(6,8),30-(7,7,8)]
FALJAF_clean
63[7-(6,6),8-(6),8-(6),8-(6),8-(6),8-(6),8-(6),8-(6,63)]
63[8-(6),8-(6),8-(6),8-(6),8-(6),8-(6,63)]
1[7-(6,6)]
1[6-(6,6)]
1[6-(6,7)]
1[6-(6,6,7)]
1[6-(1,1,6)]
6[6-(1,6,7),8-(63),8-(63)]
6[6-(1,6),6-(1,6),6-(6,6)]
6[6-(1,6),6-(7,8),16-(6)]
6[1-(0),6-(1,7),6-(6,6)]
6[6-(1,6,7),8-(63),8-(63,63)]
6[1-(0),6-(1,6),7-(6,63)]
6[6-(6,16),7-(1,6),8-(0)]
6[1-(0),6-(1,1,1),6-(8,8),7-(1,6)]
6[1-(0),6-(1,6),6-(6,16)]
6[1-(0),1-(0),1-(0),6-(1,6,7)]
6[1-(0),6-(1,6),7-(6)]
16[6-(6,6),6-(6,6)]
7[6-(1,6),6-(1,6),63-(8,8,8,8,8,8,8)]
7[1-(0),6-(1,6,6),6-(6,8)]
7[6-(1,6),6-(1,6)]
8[6-(6,8),63-(8,8,8,8,8)]
8[6-(6,8),63-(7,8,8,8,8,8,8),63-(8,8,8,8,8)]
8[6-(6,8),63-(7,8,8,8,8,8,8)]
8[6-(6,7)]
OBUFEX_clean
30[7-(6,6),7-(6,6),8-(6),8-(6),8-(6)]
1[6-(1,6,6)]
1[6-(6,6)]
1[6-(6,7)]
6[6-(1,6),8-(0),8-(30)]
6[6-(1,1,6),8-(0),8-(0)]
6[1-(0),1-(0),6-(6,6),6-(8,8)]
6[1-(0),6-(6,6),6-(8,8)]
6[6-(1,1,6),6-(1,6),6-(8,8)]
6[6-(6,6),8-(30),8-(30)]
6[1-(0),6-(1,7),6-(6,6)]
6[1-(0),6-(1,6),7-(6,30)]
6[6-(1,6),6-(1,6),6-(6,6)]
7[6-(1,6),6-(1,6),30-(7,8,8,8)]
8[6-(6,8)]
8[6-(6,8),30-(7,7,8,8)]
COYVAO_clean
66[7-(6,6),8-(6),8-(6),8-(6),8-(6),8-(6),8-(6)]
66[7-(6,6),7-(6,6),7-(6,6),8-(6),8-(6),8-(6),8-(6),8-(6),8-(6)]
66[7-(6,6),8-(6),8-(6),8-(6),8-(6)]
1[6-(6,6)]
6[6-(6,7),8-(66),8-(66)]
6[6-(1,6),6-(8,8),7-(6,66)]
6[1-(0),6-(6,6),6-(6,7)]
6[6-(1,6),6-(1,6),6-(6,6)]
6[6-(6,7),8-(0),8-(66)]
7[6-(6,6),6-(6,6),66-(7,7,8,8,8,8,8,8)]
7[6-(6,6),6-(6,6),66-(8,8,8,8,8,8)]
7[6-(6,6),6-(6,6),66-(8,8,8,8)]
8[6-(6,8),66-(7,7,7,8,8,8,8,8)]
8[6-(6,8),66-(7,8,8,8,8,8)]
8[6-(6,8),66-(7,8,8,8)]
8[6-(6,8)]
WUHJIT_clean
12[8-(6),8-(6),8-(6)]
12[8-(6),8-(6),8-(6),8-(6),8-(6),8-(6)]
1[6-(6,6)]
6[6-(1,6),6-(1,6),6-(8,8)]
6[1-(0),6-(6,6),6-(6,6)]
6[6-(1,6),6-(1,6),6-(6,6)]
6[6-(6,6),8-(12),8-(12)]
6[1-(0),6-(1,6),6-(6,6)]
8[6-(6,8),12-(8,8,8,8,8)]
8[6-(6,8),12-(8,8)]
PEKKAS_clean
49[8-(6),8-(6),8-(6),8-(6),8-(6),8-(6),8-(6),8-(6)]
6[6-(8,8),8-(49),8-(49)]
8[6-(6,8),49-(8,8,8,8,8,8,8)]
ICALUV_clean
27[7-(6,6),7-(6,6),8-(6),8-(6)]
27[7-(6,6),8-(6),8-(6)]
1[6-(6,6)]
1[6-(1,6,6)]
1[6-(6,7)]
6[1-(0),6-(6,6),6-(6,6)]
6[6-(1,6),6-(1,6),6-(8,8)]
6[6-(1,1,6),6-(1,6),6-(1,6)]
6[6-(1,6),6-(1,6),6-(6,6)]
6[6-(6,6),8-(27),8-(27)]
6[6-(6,6),8-(0),8-(0)]
6[1-(0),1-(0),6-(6,6),6-(6,6)]
6[1-(0),6-(1,7),6-(6,6)]
6[1-(0),6-(1,6),7-(6,27)]
6[1-(0),6-(1,6),7-(6)]
7[6-(1,6),6-(1,6),27-(7,8,8)]
7[6-(1,6),6-(1,6)]
7[6-(1,6),6-(1,6),27-(8,8)]
8[6-(6,8),27-(7,8)]
8[6-(6,8)]
8[6-(6,8),27-(7,7,8)]
AXOHIE_clean
48[7-(6,6),7-(6,6),7-(6,6),8-(6),8-(6)]
1[6-(6,6)]
1[6-(6,7)]
6[6-(1,6),6-(1,6),6-(8,8)]
6[1-(0),6-(1,6),6-(6,6)]
6[6-(1,6),6-(1,6),6-(6,6)]
6[6-(6,6),8-(0),8-(48)]
6[1-(0),6-(1,6),7-(6,48)]
6[1-(0),6-(1,7),6-(6,6)]
7[6-(1,6),6-(1,6),48-(7,7,8,8)]
8[6-(6,8)]
8[6-(6,8),48-(7,7,7,8)]
YEYFEP_clean
67[8-(1,67,67),8-(1,67,67),8-(1,67,67),8-(6),8-(6),8-(6)]
1[8-(67,67,67)]
1[6-(6,6)]
6[1-(0),6-(1,6),6-(6,6)]
6[1-(0),6-(1,6),6-(6,7)]
6[6-(1,6),6-(1,6),7-(6,6)]
6[6-(1,6),6-(1,6),6-(8,8)]
6[6-(6,6),8-(67),8-(67)]
7[6-(6,6),6-(6,6),6-(6,6)]
8[1-(0),67-(8,8,8,8,8),67-(8,8,8,8,8),67-(8,8,8,8,8)]
8[6-(6,8),67-(8,8,8,8,8)]
OBEDAA_charged
47[7-(6),7-(6),7-(6),7-(6)]
1[6-(6,6)]
6[6-(6,6),6-(6,6),6-(6,6),6-(7)]
6[6-(1,6),6-(1,6),6-(6,6,6)]
6[1-(0),6-(1,6),6-(6,6)]
6[6-(1,6),6-(1,6),6-(7)]
6[6-(6,6),7-(47)]
6[6-(6,6,6),7-(47)]
7[6-(6),47-(7,7,7)]
5[9-(0),9-(0),9-(0),9-(0)]
9[5-(9,9,9)]
DANZID_charged
48[8-(6),8-(6),8-(6),8-(6),17-(29),17-(29)]
29[8-(6),8-(6),8-(6),17-(48)]
29[7-(6,6),7-(6,6),7-(6,6),7-(6,6)]
1[6-(6,6)]
1[6-(1,1,7)]
1[6-(6,7)]
6[1-(0),6-(6,6),6-(6,6)]
6[6-(1,6),6-(1,6),6-(8,8)]
6[1-(0),6-(1,6),6-(6,6)]
6[6-(1,6),6-(1,6),6-(6,6)]
6[6-(6,6),8-(29),8-(48)]
6[6-(6,6),8-(0),8-(29)]
6[1-(0),6-(1,7),6-(6,6)]
6[6-(1,6),6-(6,6),7-(6,29)]
6[1-(0),6-(1,6),6-(6,7)]
6[6-(6,6),6-(6,7),6-(6,7)]
6[1-(0),1-(0),1-(0),7-(6,6)]
6[1-(0),6-(1,6),7-(6,6)]
17[29-(8,8,8),48-(8,8,8,8,17)]
8[6-(6,8),48-(8,8,8,17,17)]
8[6-(6,8),29-(8,8,17)]
8[6-(6,8)]
7[6-(6,6),6-(6,6),29-(7,7,7)]
7[6-(1,1,1),6-(1,6),6-(1,6)]
HIFGOU_clean
30[7-(6,6),8-(6),8-(6),8-(6),8-(6)]
1[6-(6,6)]
1[6-(1,1,6)]
1[6-(6,7)]
1[6-(1,6,7)]
6[6-(6,6),8-(30),8-(30)]
6[6-(1,6),6-(1,6),6-(8,8)]
6[1-(0),6-(1,6),6-(6,6)]
6[6-(1,6),6-(1,6),6-(6,6)]
6[6-(1,6),6-(6,6),6-(6,6)]
6[1-(0),6-(6,6),6-(6,6)]
6[6-(1,1,1),6-(1,6),6-(6,6)]
6[1-(0),1-(0),1-(0),6-(6,6)]
6[1-(0),6-(1,6),7-(6,30)]
6[1-(0),6-(1,7),6-(6,6)]
6[6-(1,1,7),6-(1,6),6-(1,6)]
6[1-(0),1-(0),6-(6,6),7-(6,6)]
6[1-(0),1-(0),6-(1,1,7),7-(6,6)]
7[6-(1,6),6-(1,6),30-(8,8,8,8)]
7[6-(1,1,6),6-(1,1,6),6-(1,1,6)]
8[6-(6,8),30-(7,8,8,8)]
ILUGOM_clean
68[7-(6,6),7-(6,6),7-(6,6),8-(6),8-(6),8-(6),8-(6),8-(6),8-(6)]
26[8-(6),8-(6),8-(6),8-(6)]
1[6-(6,6)]
6[1-(0),6-(1,6),6-(6,7)]
6[6-(1,6),6-(8,8),7-(6,68)]
6[6-(6,7),8-(26),8-(68)]
6[1-(0),6-(1,6),6-(1,6)]
7[6-(6,6),6-(6,6),68-(7,7,8,8,8,8,8,8)]
8[6-(6,8),68-(7,7,7,8,8,8,8,8)]
8[6-(6,8),26-(8,8,8)]
LAVTUZ_clean
70[8-(6),8-(6),8-(6),8-(6),8-(6),8-(6)]
1[6-(6,6)]
6[6-(6,6),8-(70),8-(70)]
6[1-(0),6-(6,6),6-(6,6)]
6[6-(1,6),6-(1,6),6-(8,8)]
8[6-(6,8),70-(8,8,8,8,8)]
TETZEZ_clean
30[7-(6,6),8-(6),8-(6),8-(6)]
1[7-(6,6)]
1[6-(6,6)]
1[6-(6,7)]
6[6-(6,6),7-(1,6),8-(0)]
6[6-(1,6),6-(1,6),6-(7,8)]
6[1-(0),6-(1,6),6-(6,6)]
6[1-(0),6-(1,6),7-(6,30)]
6[1-(0),6-(1,7),6-(6,7)]
6[6-(1,6),6-(1,6),7-(1,6)]
6[6-(6,6),8-(0),8-(30)]
6[6-(1,6),6-(1,6),6-(8,8)]
6[6-(1,6),6-(1,6),6-(6,6)]
6[6-(6,6),8-(30),8-(30)]
7[1-(0),6-(6,6),6-(6,8)]
7[6-(1,6),6-(1,6),30-(8,8,8)]
8[6-(6,7)]
8[6-(6,8),30-(7,8,8)]
8[6-(6,8)]
UKAQAZ_clean
62[8-(15),8-(6),8-(6),8-(6),8-(6),8-(6),8-(6)]
15[6-(6,6),6-(6,6),6-(6,6),8-(62)]
1[6-(6,6)]
6[6-(1,6),6-(1,6),15-(6,6,8)]
6[1-(0),6-(1,6),6-(6,6)]
6[1-(0),6-(1,6),6-(6,15)]
6[6-(1,6),6-(1,6),6-(8,8)]
6[6-(6,6),8-(62),8-(62)]
8[6-(6,8),62-(8,8,8,8,8,8)]
8[15-(6,6,6),62-(8,8,8,8,8,8)]
VUNCAJ_clean
30[7-(6,6),8-(6),8-(6)]
1[6-(1,6,6)]
1[6-(1,6,7)]
1[6-(7,7)]
1[6-(6,6)]
6[1-(0),1-(0),6-(1,1,6),6-(1,1,7)]
6[1-(0),1-(0),6-(1,1,6),7-(6,7)]
6[1-(0),7-(6,30),7-(7)]
6[1-(0),7-(6,30),7-(6,7)]
6[1-(0),6-(6,6),6-(6,6)]
6[6-(1,6),6-(6,6),6-(8,8)]
6[6-(6,6),8-(0),8-(30)]
7[6-(1,1,6),6-(1,7),7-(6)]
7[6-(1,7),7-(6,6)]
7[6-(1,7),6-(1,7),30-(8,8)]
8[6-(6,8),30-(7,8)]
8[6-(6,8)]
REGREC_clean
30[8-(6),8-(6),8-(6),8-(6)]
30[8-(6),8-(6),8-(6)]
1[6-(6,6)]
6[6-(1,6),6-(1,6),6-(8,8)]
6[1-(0),6-(6,6),6-(6,6)]
6[6-(6,6),8-(30),8-(30)]
6[6-(6,6),8-(0),8-(30)]
8[6-(6,8),30-(8,8)]
8[6-(6,8),30-(8,8,8)]
8[6-(6,8)]
LOBHAM_clean
28[7-(6,7),7-(6,7),8-(1,1,28),8-(6),8-(6),8-(6)]
28[7-(6,7),7-(6,7),7-(6,7),7-(6,7),8-(1,1,28),8-(1,1,28)]
1[8-(1,28,28)]
1[6-(7,7)]
1[6-(1,6,7)]
1[6-(6,6)]
6[1-(0),7-(6,6),7-(7,28)]
6[1-(0),1-(0),6-(1,1,7),7-(6,6)]
6[6-(1,6),6-(1,6),6-(8,8)]
6[1-(0),6-(6,6),6-(6,6)]
6[6-(6,6),8-(0),8-(28)]
7[6-(1,7),7-(6,28),28-(7,8,8,8,8)]
7[6-(1,7),7-(6,28),28-(7,7,7,8,8)]
7[6-(1,1,6),6-(1,7),6-(1,7)]
8[1-(0),1-(0),28-(7,7,7,7,8),28-(7,7,8,8,8)]
8[6-(6,8),28-(7,7,8,8,8)]
8[6-(6,8)]
RATVEP_clean
12[8-(6),8-(6),8-(6)]
1[7-(6,6)]
1[6-(6,7)]
1[6-(6,6)]
6[6-(6,6),7-(1,6),7-(6)]
6[6-(6,7),6-(8,8),7-(1,6)]
6[6-(6,7),6-(8,8),7-(6)]
6[6-(1,6),6-(1,6),6-(7,7)]
6[1-(0),6-(1,6),7-(6)]
6[1-(0),6-(1,7),6-(6,6)]
6[6-(6,7),8-(0),8-(12)]
6[6-(6,7),8-(12),8-(12)]
7[6-(1,6),6-(1,6)]
7[6-(6,6),6-(6,7)]
7[1-(0),6-(6,6),6-(6,7)]
8[6-(6,8),12-(8,8)]
8[6-(6,8)]
GAZZIS05_charged
49[8-(6),8-(6),8-(6),8-(6),8-(6),8-(6),8-(6)]
1[6-(6,6)]
1[7-(1,6,6)]
1[6-(1,1,7)]
6[6-(1,6),6-(1,6),6-(8,8)]
6[1-(0),6-(1,6),6-(6,6)]
6[6-(1,6),6-(1,6),6-(6,6)]
6[1-(0),6-(6,6),6-(6,6)]
6[6-(6,6),8-(49),8-(49)]
6[6-(6,6),8-(0),8-(49)]
6[1-(0),1-(0),1-(0),7-(1,1,6)]
8[6-(6,8),49-(8,8,8,8,8,8)]
8[6-(6,8)]
7[1-(0),1-(0),6-(1,1,1),6-(1,1,1)]
DEYXIQ_clean
27[8-(1,1,27),8-(1,1,27),8-(6),8-(6)]
27[8-(1,1),8-(1,1),8-(6),8-(6)]
27[8-(6),8-(6)]
1[6-(6,6)]
1[8-(1,27,27)]
1[8-(1,27)]
6[6-(1,6),6-(6,6),6-(8,8)]
6[1-(0),6-(1,6),6-(6,6)]
6[6-(6,6),6-(6,6),6-(6,8)]
6[6-(6,6),6-(6,6),8-(0)]
6[6-(6,6),8-(0),8-(27)]
8[6-(6,6)]
8[6-(6,8),27-(8,8,8)]
8[6-(6,8)]
8[6-(6,8),27-(8)]
8[1-(0),1-(0),27-(8,8,8),27-(8,8,8)]
8[1-(0),1-(0),27-(8,8,8)]
MIHMEW_clean
60[8-(6),8-(6),8-(6),8-(6),8-(6),8-(6,60)]
60[8-(1,6),8-(6),8-(6),8-(6),8-(6),8-(6),8-(6,60)]
1[6-(6,6)]
1[8-(6,60)]
78[7-(6,6),7-(6,6),7-(6,6),7-(6,6)]
6[6-(1,6),6-(6,6),7-(6,78)]
6[1-(0),6-(1,6),6-(6,7)]
6[6-(6,6),6-(6,7),6-(6,7)]
6[6-(1,6),6-(1,6),6-(6,6)]
6[1-(0),6-(1,6),6-(6,6)]
6[6-(1,6),6-(1,6),6-(8,8)]
6[6-(6,6),8-(60),8-(60,60)]
6[6-(6,6),8-(60),8-(60)]
6[6-(6,6),8-(1,60),8-(60)]
7[6-(6,6),6-(6,6),78-(7,7,7)]
8[6-(6,8),60-(8,8,8,8,8),60-(8,8,8,8,8,8)]
8[6-(6,8),60-(8,8,8,8,8,8)]
8[6-(6,8),60-(8,8,8,8,8)]
8[1-(0),6-(6,8),60-(8,8,8,8,8,8)]
UWAFUU_clean
30[8-(30,30,30),8-(6),8-(6),8-(6)]
1[6-(6,6)]
6[6-(6,6),8-(30),8-(30)]
6[6-(1,6),6-(1,6),7-(6,6)]
6[1-(0),6-(1,6),6-(6,7)]
6[1-(0),6-(1,6),6-(6,6)]
6[6-(1,6),6-(1,6),6-(6,6)]
6[6-(1,6),6-(1,6),6-(8,8)]
7[6-(6,6),6-(6,6),6-(6,6)]
8[6-(6,8),30-(8,8,8)]
8[30-(8,8,8),30-(8,8,8),30-(8,8,8),30-(8,8,8)]
KOFPEB05_clean
57[8-(6),8-(6),8-(6),8-(6),8-(6),8-(6)]
29[7-(1,6,6),7-(1,6,6),8-(6),8-(6)]
1[6-(1,6,7)]
1[7-(6,6,29)]
6[6-(1,1,7),8-(0),8-(57)]
6[1-(0),1-(0),6-(8,8),7-(1,6,29)]
6[6-(1,1,7),8-(29),8-(57)]
7[1-(0),6-(1,1,6),6-(1,1,6),29-(7,8,8)]
8[6-(6,8),57-(8,8,8,8,8)]
8[6-(6,8)]
8[6-(6,8),29-(7,7,8)]
PAKXIK_clean
48[8-(6),8-(6),8-(6,48),8-(6,48),8-(6,48)]
48[8-(6),8-(6),8-(6),8-(6),8-(6,48),8-(6,48)]
48[8-(6),8-(6),8-(6),8-(6,48)]
1[6-(6,6)]
1[6-(1,1,7)]
6[6-(6,6),8-(48),8-(48)]
6[6-(1,6),6-(6,6),6-(8,8)]
6[1-(0),6-(1,6),6-(6,6)]
6[6-(1,6),6-(1,6),6-(8,8)]
6[1-(0),6-(6,6),6-(6,6)]
6[6-(1,6),6-(6,6),6-(6,6)]
6[6-(1,6),6-(6,6),6-(7,8)]
6[6-(6,6),8-(0),8-(48,48)]
6[6-(6,6),7-(6,6),8-(48)]
6[1-(0),1-(0),1-(0),7-(6,6)]
6[6-(6,6),8-(48),8-(48,48)]
7[6-(1,1,1),6-(1,1,1),6-(6,8)]
8[6-(6,7),48-(8,8,8)]
8[6-(6,8),48-(8,8,8)]
8[6-(6,8),48-(8,8,8,8)]
8[6-(6,8),48-(8,8,8,8,8)]
8[6-(6,8)]
8[6-(6,8),48-(8,8,8,8),48-(8,8,8,8,8)]
8[6-(6,8),48-(8,8,8),48-(8,8,8,8)]
TEBYIK_clean
27[7-(6,6),7-(6,6),8-(6),8-(6),8-(6)]
1[6-(6,6)]
1[6-(6,7)]
6[6-(6,7),8-(27),8-(27)]
6[6-(1,6),6-(8,8),7-(6,27)]
6[1-(0),6-(1,6),6-(6,7)]
6[1-(0),6-(1,6),6-(6,8)]
6[6-(1,6),6-(1,7),8-(6)]
6[1-(0),6-(6,8),7-(6,27)]
6[6-(1,6),6-(1,6),8-(6)]
6[1-(0),6-(1,6),7-(6,27)]
6[1-(0),6-(1,7),6-(6,6)]
6[6-(1,6),6-(1,6),6-(1,6)]
6[1-(0),6-(1,6),6-(6,6)]
6[6-(1,6),6-(1,6),6-(8,8)]
6[6-(6,6),8-(0),8-(27)]
7[6-(1,6),6-(1,6),27-(7,8,8,8)]
7[6-(1,6),6-(6,6),27-(7,8,8,8)]
8[6-(6,8),27-(7,7,8,8)]
8[6-(6,6),6-(6,6)]
8[6-(6,8)]
IXISOX_clean
29[7-(6,7),7-(6,7),53-(29),53-(29)]
1[6-(1,6,6)]
6[6-(1,1,6),6-(6,6),7-(7,29)]
6[1-(0),1-(0),6-(1,1,6),6-(6,7)]
6[6-(6,6),6-(6,7),6-(6,7)]
6[1-(0),1-(0),6-(1,1,6),6-(1,1,6)]
53[29-(7,7,53),29-(7,7,53)]
7[6-(6,6),7-(6,29),29-(7,53,53)]
NIKZAJ01_clean
26[8-(6,26),8-(6,26),8-(6,26),8-(6,26),8-(6,26),8-(6,26)]
26[8-(6),8-(6),8-(6,26),8-(6,26),8-(6,26),8-(6,26)]
26[8-(6),8-(6),8-(6),8-(6),8-(6,26),8-(6,26)]
1[6-(8,8)]
6[1-(0),8-(26),8-(26,26)]
8[6-(1,8),26-(8,8,8,8,8),26-(8,8,8,8,8)]
8[6-(1,8),26-(8,8,8,8,8)]
GAYFUJ_clean
48[7-(6,7),7-(6,7),7-(6,7),7-(6,7)]
1[6-(6,7)]
6[6-(1,7),6-(1,7),6-(6,6)]
6[1-(0),6-(6,6),7-(7,48)]
7[6-(1,6),7-(6,48),48-(7,7,7)]
VUQKOI_clean
48[7-(6,6),17-(48),17-(48),17-(48),17-(48),17-(48)]
48[7-(6,6),17-(48),17-(48),17-(48)]
48[7-(6,6),7-(6,6),17-(48),17-(48),17-(48),17-(48)]
15[7-(6),7-(6),8-(6),8-(6)]
1[6-(1,1,7)]
1[6-(6,6)]
1[6-(6,7)]
6[7-(15),7-(6),7-(6,6)]
6[1-(0),1-(0),1-(0),7-(6,6)]
6[6-(1,6),6-(1,6),8-(15)]
6[1-(0),6-(1,7),6-(6,8)]
6[1-(0),6-(1,6),7-(6,48)]
7[6-(7,7),15-(7,8,8)]
7[6-(7,7),6-(7,7)]
7[6-(1,1,1),6-(1,1,1),6-(7,7)]
7[6-(1,6),6-(1,6),48-(7,17,17,17,17)]
7[6-(1,6),6-(1,6),48-(17,17,17,17,17)]
7[6-(1,6),6-(1,6),48-(17,17,17)]
17[48-(7,17,17),48-(7,17,17,17,17)]
17[48-(7,17,17,17,17),48-(7,7,17,17,17)]
17[48-(7,7,17,17,17),48-(7,7,17,17,17)]
8[6-(6,6),15-(7,7,8)]
WECFAN_clean
27[7-(6,6),7-(6,6),8-(6),8-(6),8-(6)]
1[6-(6,6)]
1[6-(6,7)]
1[6-(1,6,6)]
1[6-(1,1,6)]
6[6-(6,6),6-(8,8),7-(6,27)]
6[6-(1,6),6-(6,7),6-(8,8)]
6[1-(0),6-(6,6),6-(6,6)]
6[6-(1,1,6),6-(1,6),6-(1,7)]
6[1-(0),6-(6,6),7-(6,27)]
6[6-(6,7),8-(0),8-(27)]
6[6-(6,6),8-(27),8-(27)]
6[1-(0),1-(0),6-(1,1,1),6-(6,6)]
6[1-(0),1-(0),1-(0),6-(1,1,6)]
6[1-(0),6-(1,6),7-(6,27)]
6[1-(0),6-(1,7),6-(6,6)]
6[6-(1,1,6),6-(1,6),6-(1,6)]
6[1-(0),1-(0),6-(1,1,6),6-(6,6)]
7[6-(1,6),6-(6,6),27-(7,8,8,8)]
7[6-(1,6),6-(1,6),27-(7,8,8,8)]
8[6-(6,8),27-(7,7,8,8)]
8[6-(6,8)]
WEFXIQ_clean
28[7-(6,7),7-(6,7),8-(16),8-(16)]
1[6-(6,6)]
1[6-(6,7)]
1[7-(6,7)]
6[6-(1,6),6-(6,16),6-(6,6)]
6[6-(1,6),6-(6,6),16-(8,8,8)]
6[1-(0),6-(6,16),6-(6,6)]
6[6-(1,6),6-(1,6),6-(6,6)]
6[1-(0),6-(1,6),6-(6,6)]
6[6-(1,7),6-(1,7),6-(6,6)]
6[1-(0),6-(6,6),7-(1,7)]
6[1-(0),6-(6,6),7-(7)]
6[1-(0),6-(6,6),7-(7,28)]
16[6-(6,6),8-(0),8-(0),8-(28)]
7[1-(0),6-(1,6),7-(6)]
7[6-(1,6),7-(1,6)]
7[6-(1,6),7-(1,6),28-(7,8,8)]
7[1-(0),6-(1,6),7-(6,28)]
8[16-(6,8,8)]
8[16-(6,8,8),28-(7,7,8)]
PASTOU_clean
48[7-(6,6),7-(6,6),17-(48),17-(48)]
1[6-(7,7)]
1[6-(1,6,7)]
1[6-(6,6)]
6[1-(0),7-(6),7-(7)]
6[1-(0),7-(6),7-(6,7)]
6[1-(0),1-(0),6-(7,7),7-(6,7)]
6[6-(1,1,7),7-(6,48),7-(6,48)]
6[6-(1,6),6-(6,7),7-(6,48)]
6[1-(0),6-(1,6),6-(6,7)]
6[1-(0),6-(1,6),6-(1,6)]
7[6-(1,7),6-(1,7)]
7[6-(1,7),7-(6,6)]
7[6-(1,1,6),6-(1,7),7-(6)]
7[6-(6,6),6-(6,7),48-(7,17,17)]
17[48-(7,7,17),48-(7,7,17)]
FECYUJ_clean
30[8-(30,30,30),8-(6),8-(6),8-(6)]
1[6-(6,6)]
6[6-(6,6),8-(30),8-(30)]
6[1-(0),6-(6,6),6-(6,6)]
6[1-(0),6-(1,6),6-(6,6)]
6[6-(1,6),6-(1,6),6-(8,8)]
6[6-(1,6),6-(1,6),6-(6,6)]
8[30-(8,8,8),30-(8,8,8),30-(8,8,8),30-(8,8,8)]
8[6-(6,8),30-(8,8,8)]
NUDLAA_clean
30[7-(6,6),7-(6,6),8-(30,30,30),8-(6)]
30[7-(6,6),7-(6,6),8-(6),8-(6)]
1[7-(1,6)]
1[6-(7,7)]
1[6-(6,6)]
6[1-(0),7-(6,30),7-(6,30)]
6[6-(6,7),7-(6,30),7-(6,30)]
6[6-(6,7),7-(1,1),7-(6,30)]
6[6-(7,7),6-(7,7),7-(6,30)]
6[6-(6,6),8-(0),8-(30)]
6[1-(0),6-(1,6),6-(6,6)]
6[6-(1,6),6-(1,6),6-(6,6)]
6[6-(1,6),6-(1,6),6-(8,8)]
7[6-(1,7),6-(6,7),30-(7,8,8)]
7[6-(1,7),6-(6,6),30-(7,8,8)]
7[1-(0),1-(0),6-(6,7)]
8[6-(6,8)]
8[6-(6,8),30-(7,7,8)]
8[30-(7,7,8),30-(7,7,8),30-(7,7,8),30-(7,7,8)]
HAPHUD_clean
30[7-(6,6),7-(6,6),8-(6),8-(6),8-(6)]
1[7-(6,6)]
1[6-(6,6)]
1[6-(6,7)]
6[6-(6,6),8-(0),8-(30)]
6[6-(1,6),6-(1,6),6-(8,8)]
6[1-(0),6-(6,6),6-(6,6)]
6[1-(0),6-(6,6),6-(6,7)]
6[6-(1,6),6-(1,6),7-(1,6)]
6[6-(6,6),8-(30),8-(30)]
6[7-(1,6),7-(1,6),8-(0)]
6[1-(0),6-(1,6),7-(6,30)]
6[1-(0),6-(1,7),6-(6,6)]
6[6-(1,6),6-(1,6),6-(6,6)]
7[1-(0),6-(6,6),6-(7,8)]
7[6-(1,6),6-(1,6),30-(7,8,8,8)]
8[6-(6,8)]
8[6-(6,8),30-(7,7,8,8)]
8[6-(7,7)]
GIQXUA_clean
64[8-(15),8-(15),8-(15),8-(15)]
15[6-(6,8,15),8-(44),8-(44),8-(64)]
1[8-(6)]
1[6-(1,1,6)]
44[8-(15),8-(15),8-(15),8-(15),44-(8,8,8,8)]
6[6-(1,1,1),8-(1),15-(8,8,8),15-(8,8,8)]
6[1-(0),1-(0),1-(0),6-(8,15,15)]
8[15-(6,8,8),44-(8,8,8,44)]
8[15-(6,8,8),64-(8,8,8)]
8[1-(0),6-(6,15,15)]
QOKCID_clean
30[8-(6),8-(6),8-(6),8-(6)]
1[6-(6,6)]
1[6-(1,6,8)]
6[6-(1,6),6-(1,6),6-(8,8)]
6[1-(0),6-(6,6),6-(6,6)]
6[1-(0),6-(6,6),6-(6,8)]
6[6-(1,6),6-(1,6),8-(6)]
6[6-(6,6),8-(30),8-(30)]
6[1-(0),1-(0),6-(6,6),8-(6)]
6[6-(1,1,8),6-(1,6),6-(1,6)]
6[1-(0),6-(1,6),6-(6,6)]
6[1-(0),6-(1,6),6-(1,6)]
8[6-(6,8),30-(8,8,8)]
8[6-(1,1,6),6-(6,6)]
KIBDIJ_clean
65[8-(6),8-(6),8-(6),8-(6),8-(6),8-(6)]
1[6-(6,6)]
6[6-(1,6),8-(65),8-(65)]
6[1-(0),6-(1,6),6-(8,8)]
6[6-(8,8),8-(65),8-(65)]
8[6-(6,8),65-(8,8,8,8,8)]
FURQUF_ion_b
47[7-(6,6),7-(6,6),47-(7,7)]
8[6-(6,6)]
8[6-(6,8)]
7[6-(1,6),6-(1,6),47-(7,47)]
6[1-(0),6-(1,6),7-(6,47)]
6[1-(0),6-(1,6),6-(1,7)]
6[1-(0),6-(1,6),6-(6,6)]
6[6-(1,6),6-(1,7),6-(6,8)]
6[1-(0),6-(6,6),7-(6,47)]
6[6-(6,6),6-(6,6),8-(0)]
6[6-(9,9,9),8-(0),8-(0)]
6[6-(8,8),9-(0),9-(0),9-(0)]
1[6-(6,7)]
1[6-(6,6)]
9[6-(6,9,9)]
KOFPEB04_clean
57[8-(6),8-(6),8-(6),8-(6),8-(6),8-(6),8-(6),8-(6),8-(6)]
29[7-(1,6,6),7-(1,6,6),8-(6),8-(6)]
1[6-(1,6,7)]
1[7-(6,6,29)]
6[6-(1,1,7),8-(57),8-(57)]
6[1-(0),1-(0),6-(8,8),7-(1,6,29)]
6[6-(1,1,7),8-(29),8-(57)]
7[1-(0),6-(1,1,6),6-(1,1,6),29-(7,8,8)]
8[6-(6,8),57-(8,8,8,8,8,8,8,8)]
8[6-(6,8),29-(7,7,8)]
MOJJUR_clean
25[7-(6),7-(6),7-(6),7-(6,6)]
41[6-(7),6-(7),6-(7),6-(7),6-(7),6-(7),6-(7),6-(7)]
1[7-(6,6)]
1[6-(6,7)]
1[6-(7,7)]
6[1-(0),6-(1,7),7-(6,25)]
6[1-(0),6-(1,7),7-(1,6)]
6[1-(0),7-(1,6),7-(6,25)]
6[7-(25),41-(6,6,6,6,6,6,6)]
6[7-(0),41-(6,6,6,6,6,6,6)]
7[6-(1,6),6-(1,7),25-(7,7,7)]
7[1-(0),6-(1,6),6-(1,7)]
7[6-(41),25-(7,7,7)]
7[6-(41)]
MICDEJ_clean
25[8-(6),8-(6),8-(6),8-(6)]
1[6-(6,6)]
6[6-(6,6),8-(25),8-(25)]
6[6-(1,6),6-(1,6),6-(8,8)]
6[1-(0),6-(6,6),6-(6,8)]
6[6-(1,6),6-(1,6),8-(6)]
6[1-(0),6-(6,8),6-(6,8)]
6[1-(0),6-(1,6),6-(6,8)]
6[1-(0),6-(1,6),6-(6,6)]
8[6-(6,8),25-(8,8,8)]
8[6-(6,6),6-(6,6)]
FAPTUN_clean
29[7-(6,6),7-(6,6),8-(6),8-(6)]
1[6-(6,7)]
1[6-(6,6)]
1[7-(1,6)]
6[1-(0),6-(1,6),7-(6,29)]
6[1-(0),6-(1,7),6-(6,6)]
6[6-(1,6),6-(1,6),6-(6,6)]
6[6-(6,6),8-(0),8-(29)]
6[6-(1,6),6-(1,6),6-(8,8)]
6[1-(0),6-(6,6),6-(6,7)]
6[6-(1,6),6-(1,6),7-(1,1)]
6[1-(0),6-(6,6),6-(6,6)]
7[6-(1,6),6-(1,6),29-(7,8,8)]
7[1-(0),1-(0),6-(6,6)]
8[6-(6,8),29-(7,7,8)]
8[6-(6,8)]
DOQHEX_clean
59[8-(1,6),8-(15),8-(15),8-(6),8-(6),8-(6),8-(6)]
15[6-(1,6,8),8-(1),8-(59),8-(59)]
1[8-(15)]
1[8-(6,59)]
1[6-(6,8,15)]
6[1-(0),6-(8,8),8-(1,59),15-(8,8,8)]
6[6-(1,8,15),8-(59),8-(59)]
6[6-(8,8),8-(59),8-(59)]
8[1-(0),15-(6,8,8)]
8[15-(6,8,8),59-(8,8,8,8,8,8)]
8[1-(0),6-(1,6,15),59-(8,8,8,8,8,8)]
8[6-(6,8),59-(8,8,8,8,8,8)]
LEDHEJ_clean
65[8-(6),8-(6),8-(6),8-(6),8-(6),8-(6,65),8-(6,65)]
1[6-(6,6)]
6[6-(6,6),8-(65),8-(65)]
6[6-(1,6),6-(1,6),6-(8,8)]
6[1-(0),6-(6,6),6-(6,6)]
6[6-(1,6),6-(1,6),6-(6,6)]
6[1-(0),6-(1,6),6-(6,6)]
6[6-(6,6),8-(65),8-(65,65)]
8[6-(6,8),65-(8,8,8,8,8,8)]
8[6-(6,8),65-(8,8,8,8,8,8),65-(8,8,8,8,8,8)]
GEVKID_clean
48[8-(6),8-(6),8-(6,48),8-(6,48),8-(6,48)]
48[8-(6,48),8-(6,48),8-(6,48),8-(6,48)]
48[8-(6),8-(6),8-(6),8-(6),8-(6,48),8-(6,48)]
1[6-(6,6,6)]
1[6-(1,6,6)]
6[6-(1,6,6),8-(48),8-(48,48)]
6[1-(0),6-(1,1,6),6-(1,1,6),6-(8,8)]
6[1-(0),1-(0),6-(1,1,6),6-(1,6,6)]
6[6-(1,6,6),8-(0),8-(48,48)]
6[6-(1,6,6),8-(48),8-(48)]
8[6-(6,8),48-(8,8,8),48-(8,8,8,8)]
8[6-(6,8),48-(8,8,8,8,8)]
8[6-(6,8),48-(8,8,8,8),48-(8,8,8,8,8)]
8[6-(6,8)]
8[6-(6,8),48-(8,8,8,8)]
ODIXEG_clean
30[8-(6),8-(6),8-(6),8-(6)]
14[6-(6,6),6-(6,6),6-(6,6),6-(6,6)]
1[6-(6,6)]
6[1-(0),6-(1,6),6-(6,14)]
6[1-(0),6-(1,6),6-(6,6)]
6[6-(1,6),6-(1,6),14-(6,6,6)]
6[6-(1,6),6-(1,6),6-(8,8)]
6[6-(6,6),8-(30),8-(30)]
8[6-(6,8),30-(8,8,8)]
PERSEM_clean
92[8-(6),8-(6),8-(6),8-(6),8-(6),8-(6)]
30[8-(6),8-(6)]
1[8-(6)]
6[6-(6,6),8-(30),8-(92)]
6[6-(6,6),6-(6,6),6-(8,8)]
6[6-(6,6),8-(92),8-(92)]
6[6-(6,6),8-(0),8-(1)]
8[6-(6,8)]
8[6-(6,8),30-(8)]
8[1-(0),6-(6,8)]
8[6-(6,8),92-(8,8,8,8,8)]
RUWWOW_clean
57[8-(6),8-(6),8-(6),8-(6),8-(6),8-(6)]
1[6-(6,6)]
6[6-(6,6),8-(57),8-(57)]
6[6-(1,6),6-(1,6),6-(8,8)]
6[1-(0),6-(6,6),6-(6,6)]
6[1-(0),6-(6,6),6-(6,8)]
6[6-(1,6),6-(1,6),8-(6)]
6[1-(0),6-(1,6),6-(6,8)]
6[1-(0),6-(1,6),6-(6,6)]
8[6-(6,8),57-(8,8,8,8,8)]
8[6-(6,6),6-(6,6)]
MAYKOO_clean
29[8-(6),8-(6),8-(6),8-(6)]
1[6-(6,6)]
1[6-(1,6,7)]
6[6-(6,6),8-(29),8-(29)]
6[6-(1,6),6-(1,6),6-(8,8)]
6[1-(0),6-(1,6),6-(6,6)]
6[6-(1,6),6-(1,6),6-(6,6)]
6[1-(0),6-(6,6),6-(6,6)]
6[1-(0),1-(0),6-(1,1,7),7-(6,6)]
7[6-(1,1,6),6-(1,1,6),6-(1,1,6)]
8[6-(6,8),29-(8,8,8)]
NIBXUT_clean
64[8-(1,6),8-(1,6),8-(15),8-(15),8-(6),8-(6),8-(6)]
64[8-(15),8-(15),8-(6),8-(6)]
15[6-(1,6,8),8-(0),8-(64),8-(64)]
15[6-(1,6,8),8-(0),8-(0),8-(64)]
1[6-(6,8,15)]
1[8-(6,64)]
6[1-(0),6-(8,8),8-(1,64),15-(8,8,8)]
6[6-(1,8,15),8-(64),8-(64)]
8[15-(6,8,8),64-(8,8,8,8,8,8)]
8[15-(6,8,8)]
8[1-(0),6-(1,6,15),64-(8,8,8,8,8,8)]
8[6-(6,8),64-(8,8,8,8,8,8)]
8[15-(6,8,8),64-(8,8,8)]
8[6-(6,8),64-(8,8,8)]
RUBHOM_clean
57[8-(6),8-(6),8-(6),8-(6),8-(6),8-(6),8-(6),8-(6)]
47[7-(6,6),7-(6,6)]
1[6-(6,7)]
1[6-(6,6)]
6[1-(0),6-(1,6),7-(6,47)]
6[1-(0),6-(1,6),6-(1,7)]
6[1-(0),6-(1,6),6-(6,6)]
6[6-(1,6),6-(1,7),6-(8,8)]
6[1-(0),6-(6,6),7-(6,47)]
6[6-(6,6),8-(57),8-(57)]
6[6-(8,8),8-(57),8-(57)]
7[6-(1,6),6-(1,6),47-(7)]
8[6-(6,8),57-(8,8,8,8,8,8,8)]
YUWKIL_clean
62[8-(6),8-(6),8-(6),8-(6,62),8-(6,62),8-(6,62),8-(6,62),8-(6,62)]
62[8-(6),8-(6),8-(6),8-(6),8-(6,62),8-(6,62),8-(6,62),8-(6,62),8-(6,62)]
1[6-(1,6,6)]
1[6-(6,6)]
6[6-(1,1,6),8-(62),8-(62,62)]
6[1-(0),1-(0),6-(6,6),6-(8,8)]
6[6-(1,1,6),6-(1,6),6-(1,6)]
6[1-(0),6-(1,6),6-(6,6)]
6[6-(1,1,6),8-(62),8-(62)]
8[6-(6,8),62-(8,8,8,8,8,8,8),62-(8,8,8,8,8,8,8,8)]
8[6-(6,8),62-(8,8,8,8,8,8,8)]
8[6-(6,8),62-(8,8,8,8,8,8,8,8)]
TEDSIG_clean
30[7-(6,6),8-(6),8-(6),8-(6)]
1[6-(6,6)]
1[6-(1,6,6)]
1[6-(6,7)]
1[6-(1,6,7)]
1[6-(1,1,6)]
6[6-(6,6),8-(0),8-(30)]
6[1-(0),6-(6,6),6-(6,6)]
6[6-(1,6),6-(1,6),6-(8,8)]
6[6-(1,1,1),7-(6,30),7-(6,6)]
6[1-(0),1-(0),6-(1,1,6),6-(1,1,7)]
6[1-(0),6-(1,7),7-(6,30)]
6[1-(0),1-(0),6-(1,1,6),6-(1,1,6)]
6[1-(0),1-(0),6-(1,1,6),7-(6,6)]
6[1-(0),6-(1,7),7-(6,6)]
6[1-(0),1-(0),1-(0),6-(7,7)]
7[6-(1,6),6-(6,7),30-(8,8,8)]
7[6-(1,1,6),6-(1,6),6-(6,7)]
8[6-(6,8),30-(7,8,8)]
8[6-(6,8)]
LIVTEP_charged
29[7-(6),7-(6),7-(6),7-(6)]
1[6-(6,6)]
6[6-(6,6),7-(29)]
6[6-(1,6),6-(6,6),6-(7)]
6[1-(0),6-(6,6),6-(6,6)]
7[6-(6),29-(7,7,7)]
15[9-(0),9-(0),9-(0),9-(0),9-(0),9-(0)]
9[15-(9,9,9,9,9)]
SATBEW_clean
29[7-(6,6),16-(29,74),16-(29,74),35-(0)]
29[7-(6,6),7-(6,6),16-(29,74),16-(29,74)]
1[6-(6,7)]
1[6-(6,6)]
74[16-(29,29),16-(29,29),16-(29,29),16-(29,29)]
6[1-(0),6-(1,6),7-(6,29)]
6[1-(0),6-(1,7),6-(6,6)]
6[6-(1,6),6-(1,6),6-(7,7)]
6[6-(6,6),7-(7),7-(7)]
16[29-(7,16,35),29-(7,7,16),74-(16,16,16)]
35[29-(7,16,16)]
7[6-(1,6),6-(1,6),29-(7,16,16)]
7[6-(6,7),7-(6)]
7[6-(1,6),6-(1,6),29-(16,16,35)]
WEMDID_clean
60[8-(6),8-(6),8-(6),8-(6),8-(6),8-(6),8-(6),8-(6)]
6[6-(8,8),8-(60),8-(60)]
8[6-(6,8),60-(8,8,8,8,8,8,8)]
TANBOZ_clean
29[6-(7),6-(7),7-(6)]
29[6-(7),7-(6),7-(6)]
6[7-(29),29-(7,7)]
6[7-(29),29-(6,7)]
7[6-(29),29-(6,6)]
7[6-(29),29-(6,7)]
WEWGAH_clean
67[8-(6),8-(6),8-(6),8-(6),8-(6),8-(6,67),8-(6,67)]
1[6-(6,6)]
1[6-(1,6,6)]
6[6-(1,1,6),6-(1,6),6-(1,6)]
6[1-(0),6-(6,6),6-(6,6)]
6[1-(0),1-(0),6-(6,6),6-(8,8)]
6[6-(1,1,6),8-(67),8-(67)]
6[6-(1,1,6),8-(67),8-(67,67)]
8[6-(6,8),67-(8,8,8,8,8,8)]
8[6-(6,8),67-(8,8,8,8,8,8),67-(8,8,8,8,8,8)]
DEXZIR_clean
63[8-(6),8-(6),8-(6),8-(6),8-(6),8-(6)]
1[6-(6,6)]
1[6-(1,6,8)]
1[6-(1,6,6)]
6[6-(6,53),6-(6,53),8-(6)]
6[6-(1,6),6-(6,8),53-(0)]
6[1-(0),6-(6,53),6-(6,6)]
6[6-(1,1,6),6-(1,6),6-(1,6)]
6[1-(0),1-(0),6-(8,8),8-(6)]
6[6-(1,1,8),8-(63),8-(63)]
6[1-(0),1-(0),6-(1,1,6),6-(6,6)]
6[1-(0),1-(0),6-(1,1,6),6-(8,8)]
6[6-(1,1,6),8-(0),8-(63)]
53[6-(6,6)]
8[6-(1,1,6),6-(6,6)]
8[6-(6,8),63-(8,8,8,8,8)]
8[6-(6,8)]
ETEKAQ01_clean5b
64[6-(6,8,8),8-(6),8-(6),8-(6),8-(6),8-(6),8-(6)]
64[6-(6,8,8),8-(6),8-(6),8-(6),8-(6),8-(6,8),8-(6,8)]
1[8-(6)]
1[6-(6,6)]
6[6-(1,6),6-(6,6),8-(1)]
6[1-(0),6-(6,6),6-(6,8)]
6[6-(6,6),8-(64),8-(64),64-(8,8,8,8,8,8)]
6[6-(6,6),8-(64),8-(8,64)]
6[6-(1,6),6-(6,8),6-(8,8)]
6[6-(6,6),8-(64),8-(64)]
6[6-(1,6),6-(6,8),6-(8,8,64)]
8[6-(6,8),64-(6,8,8,8,8,8)]
8[6-(6,8),8-(6,64),64-(6,8,8,8,8,8)]
8[6-(6,8,64),64-(6,8,8,8,8,8)]
8[1-(0),6-(6,6)]
BERGAI_clean
30[7-(6,6),7-(6,7),7-(6,7),8-(6)]
1[6-(7,7)]
1[6-(6,6)]
1[7-(1,6)]
6[7-(1,1),7-(6,30),7-(7,30)]
6[1-(0),7-(6,30),7-(7,30)]
6[6-(1,6),6-(1,6),6-(8,8)]
6[1-(0),6-(1,6),6-(6,6)]
6[6-(6,6),8-(0),8-(30)]
7[6-(7,7),7-(6,30),30-(7,7,8)]
7[6-(1,7),7-(6,30),30-(7,7,8)]
7[6-(1,7),6-(7,7),30-(7,7,8)]
7[1-(0),1-(0),6-(7,7)]
8[6-(6,8),30-(7,7,7)]
8[6-(6,8)]
LAVTAF_clean
65[8-(6),8-(6),8-(6),8-(6),8-(6),8-(6)]
1[6-(6,6)]
6[1-(0),6-(6,6),6-(6,6)]
6[6-(1,6),6-(1,6),6-(8,8)]
6[6-(6,6),8-(65),8-(65)]
8[6-(6,8),65-(8,8,8,8,8)]
DAWBUA_clean
27[7-(6,6),8-(6),8-(6),8-(6),8-(6),8-(6)]
1[6-(6,6)]
1[6-(6,6,8)]
1[6-(1,6,6)]
1[6-(6,7)]
6[1-(0),6-(1,7),6-(6,6)]
6[1-(0),6-(1,1,6),6-(8,8),8-(27)]
6[6-(1,1,6),8-(27),8-(27)]
6[6-(1,6),6-(1,6),6-(1,6)]
6[1-(0),1-(0),6-(1,6,8),6-(8,8)]
6[1-(0),6-(1,6),7-(6,27)]
6[6-(1,6,8),8-(27),8-(27)]
6[1-(0),6-(1,6),6-(6,6)]
7[6-(1,6),6-(1,6),27-(8,8,8,8,8)]
8[6-(6,8),27-(7,8,8,8,8)]
8[6-(1,6,6),27-(7,8,8,8,8)]
XOHLEM01_clean
30[8-(30,30,30),8-(6),8-(6),8-(6),8-(6)]
30[8-(30,30,30),8-(6),8-(6)]
1[6-(6,6)]
6[6-(1,6),6-(1,6),6-(8,8)]
6[1-(0),6-(6,6),6-(6,6)]
6[6-(6,6),8-(30),8-(30)]
8[6-(6,8),30-(8,8,8,8)]
8[6-(6,8),30-(8,8)]
8[30-(8,8),30-(8,8),30-(8,8,8,8),30-(8,8,8,8)]
XAKRAE_clean
30[7-(6,7),7-(6,7),8-(6),8-(6)]
1[7-(6,7)]
1[6-(1,6,6)]
1[6-(1,1,6)]
1[6-(6,6)]
6[6-(1,1,1),6-(6,6),7-(7,30)]
6[6-(1,1,6),6-(6,7),6-(6,7)]
6[6-(1,1,1),6-(6,6),7-(1,7)]
6[1-(0),1-(0),1-(0),6-(6,7)]
6[6-(1,6),6-(1,6),6-(8,8)]
6[1-(0),6-(1,6),6-(6,6)]
6[1-(0),6-(1,6),6-(6,8)]
6[6-(1,6),6-(1,6),8-(6)]
6[6-(6,6),8-(0),8-(30)]
6[1-(0),1-(0),6-(6,6),6-(6,6)]
7[6-(6,6),7-(1,6),30-(7,8,8)]
7[1-(0),6-(6,6),7-(6,30)]
8[6-(6,8),30-(7,7,8)]
8[6-(6,8)]
8[6-(6,6),6-(6,6)]
COWMOR_clean
68[8-(6),8-(6),8-(6),8-(6),8-(6),8-(6,68),8-(6,68)]
1[6-(1,6,6)]
1[6-(6,6,6)]
6[1-(0),1-(0),6-(1,6,6),6-(1,6,6)]
6[1-(0),6-(1,1,6),6-(1,1,6),6-(8,8)]
6[6-(1,6,6),8-(68),8-(68,68)]
6[6-(1,6,6),8-(68),8-(68)]
8[6-(6,8),68-(8,8,8,8,8,8)]
8[6-(6,8),68-(8,8,8,8,8,8),68-(8,8,8,8,8,8)]
SIZPUN_clean
30[8-(6),8-(6),8-(6),8-(6)]
1[6-(6,6)]
6[6-(6,6),8-(30),8-(30)]
6[6-(1,6),6-(1,6),6-(8,8)]
6[1-(0),6-(6,6),6-(6,7)]
6[6-(6,6),7-(6,6),8-(0)]
6[6-(6,6),6-(6,6),6-(7,8)]
6[6-(1,6),6-(1,6),7-(6,6)]
6[1-(0),6-(6,6),6-(6,6)]
7[6-(6,6),6-(6,8),6-(6,8)]
8[6-(6,8),30-(8,8,8)]
8[6-(6,7)]
ZIDDIB_clean
49[7-(6,6),8-(6),8-(6),8-(6),8-(6),8-(6)]
49[7-(6,6),7-(6,6),8-(6),8-(6),8-(6),8-(6)]
1[6-(6,6)]
1[6-(6,7)]
6[6-(6,7),8-(49),8-(49)]
6[6-(1,6),6-(8,8),7-(6,49)]
6[1-(0),6-(1,6),6-(6,7)]
6[1-(0),6-(1,6),6-(6,6)]
6[6-(1,6),6-(1,7),6-(8,8)]
6[1-(0),6-(6,6),7-(6,49)]
6[6-(6,6),8-(0),8-(49)]
6[6-(6,7),8-(0),8-(49)]
6[6-(6,6),8-(49),8-(49)]
7[6-(1,6),6-(6,6),49-(7,8,8,8,8)]
7[6-(1,6),6-(6,6),49-(8,8,8,8,8)]
8[6-(6,8),49-(7,7,8,8,8)]
8[6-(6,8),49-(7,8,8,8,8)]
8[6-(6,8)]
SUPLOF_clean
30[7-(6,6),7-(6,6),8-(6),8-(6),8-(6)]
1[6-(6,6)]
1[8-(6)]
1[6-(6,7)]
6[6-(1,6),6-(1,6),6-(6,6)]
6[6-(6,6),8-(30),8-(30)]
6[1-(0),6-(1,7),6-(6,6)]
6[6-(1,6),6-(6,8),6-(8,8)]
6[1-(0),6-(6,6),6-(6,8)]
6[6-(1,6),6-(6,6),8-(1)]
6[1-(0),6-(1,6),7-(6,30)]
6[6-(6,6),8-(0),8-(30)]
7[6-(1,6),6-(1,6),30-(7,8,8,8)]
8[6-(6,8),30-(7,7,8,8)]
8[1-(0),6-(6,6)]
8[6-(6,8)]
AZIXUD_clean
30[8-(6),8-(6),8-(6)]
30[8-(6),8-(6),8-(6),8-(6)]
1[6-(6,6)]
1[6-(1,8,8)]
6[6-(1,6),6-(1,6),8-(6)]
6[1-(0),6-(6,6),6-(6,8)]
6[6-(1,6),6-(1,6),6-(8,8)]
6[1-(0),6-(6,6),6-(6,6)]
6[6-(6,6),8-(30),8-(30)]
6[1-(0),1-(0),8-(6),8-(6)]
6[6-(6,6),8-(0),8-(30)]
8[6-(6,8),30-(8,8,8)]
8[6-(6,8),30-(8,8)]
8[6-(1,1,8),6-(6,6)]
8[6-(6,8)]
WEMFAX_clean
64[8-(6),8-(6),8-(6),8-(6),8-(6),8-(6),8-(6),8-(6)]
6[6-(8,8),8-(64),8-(64)]
8[6-(6,8),64-(8,8,8,8,8,8,8)]
HIHGOW_clean
30[7-(6,6),8-(6),8-(6),8-(6),8-(6)]
1[6-(6,6)]
1[6-(1,6,8)]
1[6-(6,7)]
6[6-(6,6),8-(30),8-(30)]
6[6-(1,6),6-(1,6),6-(8,8)]
6[1-(0),6-(1,6),6-(6,6)]
6[1-(0),6-(1,6),6-(6,8)]
6[6-(1,6),6-(1,6),8-(6)]
6[1-(0),1-(0),6-(6,6,6),8-(6)]
6[6-(1,1,8),6-(1,1,8),6-(1,1,8),6-(1,1,8)]
6[1-(0),6-(1,6),7-(6,30)]
6[1-(0),6-(1,7),6-(6,6)]
6[6-(1,6),6-(1,6),6-(1,6)]
7[6-(1,6),6-(1,6),30-(8,8,8,8)]
8[6-(6,8),30-(7,8,8,8)]
8[6-(1,1,6),6-(6,6)]
LECGEH_clean
27[7-(6,6),7-(6,6),8-(6),8-(6)]
27[7-(6,7),7-(6,7),8-(6),8-(6)]
1[6-(6,6)]
1[6-(7,7)]
1[6-(6,7)]
6[6-(6,6),8-(0),8-(27)]
6[6-(1,6),6-(1,6),6-(8,8)]
6[1-(0),6-(6,6),6-(6,7)]
6[6-(1,6),6-(1,6),7-(6,6)]
6[1-(0),6-(6,6),6-(6,6)]
6[1-(0),7-(6,6),7-(7,27)]
6[6-(6,6),7-(6,6),7-(7)]
6[6-(1,6),6-(1,7),6-(7,7)]
6[1-(0),6-(1,6),6-(6,6)]
6[1-(0),6-(1,6),6-(1,7)]
6[1-(0),6-(1,6),7-(6,27)]
6[1-(0),6-(6,6),7-(6,27)]
7[6-(1,7),6-(6,6),6-(6,7)]
7[6-(1,7),7-(6),27-(7,8,8)]
7[6-(6,7),7-(6,27)]
7[6-(1,6),6-(1,6),27-(7,8,8)]
8[6-(6,8)]
8[6-(6,8),27-(7,7,8)]
EVUNAL_clean
60[8-(6),8-(6),8-(6),8-(6),8-(6),8-(6,30),8-(6,60),8-(6,60)]
30[7-(6,6),7-(6,6),7-(6,6),8-(6),8-(6,60)]
30[7-(6,6),8-(6),8-(6)]
1[6-(7,7)]
6[6-(6,7),8-(30),8-(60)]
6[6-(6,7),6-(8,8),7-(6,30)]
6[6-(6,7),8-(30,60),8-(60,60)]
6[1-(0),7-(6,30),7-(6,30)]
6[6-(8,8),8-(60),8-(60)]
7[6-(1,7),6-(6,6),30-(7,7,8,8)]
7[6-(1,7),6-(6,6),30-(8,8)]
8[6-(6,8),60-(8,8,8,8,8,8,8)]
8[6-(6,8),30-(7,8)]
8[6-(6,8),60-(8,8,8,8,8,8,8),60-(8,8,8,8,8,8,8)]
8[6-(6,8),30-(7,7,7,8),60-(8,8,8,8,8,8,8)]
8[6-(6,8),30-(7,7,7,8)]
WIHVAL_clean
25[8-(6),8-(6),8-(6,25),8-(6,25),8-(6,25),8-(6,25)]
25[8-(6,25),8-(6,25),8-(6,25),8-(6,25),8-(6,25),8-(6,25)]
25[8-(6),8-(6),8-(6),8-(6),8-(6,25),8-(6,25)]
1[6-(8,8)]
6[1-(0),8-(25),8-(25,25)]
8[6-(1,8),25-(8,8,8,8,8),25-(8,8,8,8,8)]
8[6-(1,8),25-(8,8,8,8,8)]
PIZNOB_clean_h
63[8-(6),8-(6),8-(6),8-(6),8-(6),8-(6)]
6[6-(1,6),8-(63),8-(63)]
6[1-(0),6-(1,6),6-(8,8)]
8[6-(6,8),63-(8,8,8,8,8)]
1[6-(6,6)]
GALCED_clean
48[7-(6,6),7-(6,6),8-(6),8-(6),8-(6)]
1[6-(6,6)]
1[6-(6,7)]
6[6-(6,6),8-(48),8-(48)]
6[6-(1,6),6-(1,7),6-(8,8)]
6[1-(0),6-(1,6),6-(6,6)]
6[1-(0),6-(1,6),6-(6,7)]
6[6-(1,6),6-(6,6),7-(6)]
6[1-(0),6-(6,6),7-(6)]
6[6-(1,6),6-(1,6),6-(6,7)]
6[1-(0),6-(1,7),6-(6,6)]
6[1-(0),6-(1,6),7-(6,48)]
6[6-(6,6),8-(0),8-(48)]
7[6-(1,6),6-(6,6)]
7[6-(1,6),6-(1,6),48-(7,8,8,8)]
8[6-(6,8),48-(7,7,8,8)]
8[6-(6,8)]
OJONOQ_clean
68[8-(6),8-(6),8-(6),8-(6),8-(6),8-(6)]
6[6-(8,8),8-(68),8-(68)]
8[6-(6,8),68-(8,8,8,8,8)]
EDUVOO_clean
30[8-(30,30,30),8-(6),8-(6),8-(6)]
1[6-(6,6)]
6[1-(0),6-(6,6),6-(6,6)]
6[6-(1,6),6-(1,6),6-(6,6)]
6[1-(0),6-(1,6),6-(6,6)]
6[6-(1,6),6-(1,6),6-(8,8)]
6[6-(6,6),8-(30),8-(30)]
6[6-(6,6),6-(6,6),6-(6,6)]
8[30-(8,8,8),30-(8,8,8),30-(8,8,8),30-(8,8,8)]
8[6-(6,8),30-(8,8,8)]
ASACON_clean
30[8-(30,30),8-(6),8-(6),8-(6)]
30[8-(30,30),8-(30,30),8-(6),8-(6),8-(6),8-(6)]
30[8-(30,30),8-(30,30),8-(6),8-(6)]
1[6-(6,6)]
6[1-(0),6-(1,6),6-(6,6)]
6[6-(1,6),6-(6,6),6-(8,8)]
6[6-(6,6),8-(30),8-(30)]
6[6-(6,6),6-(6,6),6-(8,8)]
6[6-(6,6),8-(0),8-(30)]
8[6-(6,8),30-(8,8,8)]
8[6-(6,8),30-(8,8,8,8,8)]
8[6-(6,8)]
8[30-(8,8,8),30-(8,8,8),30-(8,8,8,8,8)]
GAYGAQ_clean_h
29[7-(6,7),7-(6,7),7-(6,7),7-(6,7)]
6[1-(0),6-(6,6),7-(7,29)]
6[6-(1,7),6-(1,7),6-(6,6)]
7[6-(1,6),7-(6,29),29-(7,7,7)]
1[6-(6,7)]
VEJYUF01_clean
30[7-(6,6),7-(6,6),7-(6,6),7-(6,6)]
1[6-(7,7)]
1[6-(6,7)]
6[1-(0),7-(6,30),7-(6,30)]
6[1-(0),6-(1,7),7-(6,30)]
7[6-(1,6),6-(1,7),30-(7,7,7)]
AROFAP_clean
48[8-(6),8-(6),8-(6,48),8-(6,48)]
48[8-(6),8-(6),8-(6),8-(6,48),8-(6,48)]
1[6-(1,6,8)]
1[6-(6,6)]
6[6-(1,1,8),6-(1,1,8),6-(1,1,8),6-(1,1,8)]
6[1-(0),1-(0),6-(6,6,6),8-(6)]
6[6-(1,6),6-(1,6),6-(8,8)]
6[1-(0),6-(1,6),6-(6,8)]
6[6-(1,6),6-(1,6),8-(6)]
6[1-(0),6-(1,6),6-(6,6)]
6[6-(6,6),8-(0),8-(48,48)]
6[6-(6,6),8-(48),8-(48)]
6[6-(6,6),8-(48),8-(48,48)]
8[6-(6,8),48-(8,8,8),48-(8,8,8,8)]
8[6-(6,8)]
8[6-(1,1,6),6-(6,6)]
8[6-(6,8),48-(8,8,8)]
8[6-(6,8),48-(8,8,8,8)]
LIDWIG_clean
27[7-(6,6),7-(6,6),8-(6),8-(6),8-(6)]
1[6-(6,7)]
1[6-(6,6)]
6[1-(0),6-(1,6),7-(6,27)]
6[1-(0),6-(1,7),6-(6,6)]
6[6-(1,6),6-(1,6),6-(1,6)]
6[1-(0),6-(1,6),6-(6,6)]
6[6-(6,6),8-(0),8-(27)]
6[6-(1,6),6-(1,6),6-(8,8)]
6[6-(1,6),6-(1,6),6-(6,6)]
6[1-(0),6-(6,6),6-(6,6)]
6[6-(6,6),8-(27),8-(27)]
7[6-(1,6),6-(1,6),27-(7,8,8,8)]
8[6-(6,8)]
8[6-(6,8),27-(7,7,8,8)]
YAWFEI_charged
48[7-(6),7-(6),7-(6),7-(6),7-(6),17-(0)]
48[6-(7),6-(7),7-(6)]
48[6-(7),6-(7),6-(7),17-(0)]
48[6-(7),6-(7),6-(7),7-(6)]
6[7-(48),48-(6,6,17)]
6[7-(48),48-(6,6,7)]
6[7-(48),48-(6,7)]
6[7-(0),48-(6,6,7)]
6[1-(0),6-(1,6),7-(6,6)]
6[1-(0),6-(1,7),6-(6,6)]
6[6-(1,6),6-(1,6),6-(6,6)]
6[1-(0),1-(0),1-(0),7-(6,6)]
7[6-(48),48-(7,7,7,7,17)]
7[6-(48),48-(6,6,6)]
7[6-(48)]
7[6-(48),48-(6,6)]
7[6-(1,1,1),6-(1,6),6-(1,6)]
17[48-(7,7,7,7,7)]
17[48-(6,6,6)]
1[6-(6,7)]
1[6-(6,6)]
1[6-(1,1,7)]
BONNIC_clean
48[7-(6,6),7-(6,6),7-(6,6),8-(6),8-(6)]
1[6-(6,7)]
1[6-(6,6)]
1[6-(1,6,6)]
6[1-(0),6-(1,6),7-(6,48)]
6[1-(0),6-(1,6),6-(1,7)]
6[1-(0),6-(1,6),6-(6,6)]
6[6-(1,6),6-(6,7),6-(8,8)]
6[6-(6,6),8-(0),8-(0)]
6[6-(6,6),6-(8,8),7-(6,48)]
6[6-(6,7),8-(48),8-(48)]
6[1-(0),6-(1,7),6-(6,6)]
6[6-(1,1,6),6-(1,6),6-(1,6)]
6[1-(0),1-(0),6-(1,1,6),6-(6,6)]
6[1-(0),1-(0),6-(1,1,6),6-(1,1,6)]
7[6-(1,6),6-(6,6),48-(7,7,8,8)]
7[6-(1,6),6-(1,6),48-(7,7,8,8)]
8[6-(6,8),48-(7,7,7,8)]
8[6-(6,8)]
MUDLIH_clean5b
48[7-(6,7),7-(7,7),17-(48),17-(48)]
48[7-(6,7),7-(6,7),7-(6,7),7-(6,7),17-(48),17-(48)]
48[7-(6,7),7-(7,7),7-(7,7),17-(48),17-(48)]
1[6-(1,1,6)]
6[6-(1,1,1),7-(7,48),7-(7,48)]
6[1-(0),1-(0),1-(0),6-(7,7)]
7[6-(6,7),7-(7),48-(7,7,7,17,17)]
7[7-(6,48),7-(7,48)]
7[7-(6,48),7-(7),48-(7,7,17,17)]
7[6-(6,7),7-(7,48),48-(7,7,7,17,17)]
7[7-(6,48),7-(7,48),48-(7,17,17)]
7[6-(6,7),7-(7),48-(7,17,17)]
7[6-(6,7),7-(7),48-(7,7,17,17)]
7[7-(6,48),7-(7)]
17[48-(7,7,17),48-(7,7,7,7,17)]
17[48-(7,7,7,17),48-(7,7,7,7,17)]
17[48-(7,7,17),48-(7,7,17)]
17[48-(7,7,7,17),48-(7,7,7,17)]
NAYXOC_clean
65[8-(15),8-(6),8-(6),8-(6),8-(6),8-(6),8-(6)]
15[6-(6,6),6-(6,6),6-(6,6),8-(65)]
1[6-(6,6)]
6[6-(1,6),6-(1,6),15-(6,6,8)]
6[1-(0),6-(1,6),6-(6,15)]
6[1-(0),6-(1,6),6-(6,6)]
6[6-(1,6),6-(1,6),6-(8,8)]
6[6-(6,6),8-(65),8-(65)]
8[15-(6,6,6),65-(8,8,8,8,8,8)]
8[6-(6,8),65-(8,8,8,8,8,8)]
DAGDUL_clean
48[8-(6),8-(6),8-(6),8-(6),8-(6,48),8-(6,48)]
48[8-(6),8-(6),8-(6,48)]
48[7-(6,6,6),8-(6),8-(6),8-(6,48)]
1[6-(6,6,6)]
1[6-(1,6,6)]
1[6-(1,7,7)]
6[6-(1,6,6),8-(48),8-(48)]
6[1-(0),6-(1,1,6),6-(1,1,6),6-(8,8)]
6[1-(0),1-(0),6-(1,6,6),6-(1,6,6)]
6[6-(1,6,6),8-(0),8-(48,48)]
6[1-(0),1-(0),7-(6,6),7-(6,6,48)]
6[1-(0),1-(0),7-(6,6),7-(6,6)]
7[6-(1,1,7),6-(1,1,7),6-(1,1,7),48-(8,8,8)]
7[6-(1,1,7),6-(1,1,7),6-(1,1,7)]
8[6-(6,8),48-(8,8,8,8,8)]
8[6-(6,8),48-(8,8),48-(8,8,8,8,8)]
8[6-(6,8),48-(7,8,8),48-(8,8,8,8,8)]
8[6-(6,8),48-(8,8)]
8[6-(6,8),48-(7,8,8)]
8[6-(6,8)]
YERJEL_clean
28[7-(6,6),7-(6,6),8-(6),8-(6),8-(6),8-(6)]
1[6-(6,7)]
1[6-(6,6)]
6[1-(0),6-(1,6),7-(6,28)]
6[1-(0),6-(1,7),6-(6,6)]
6[6-(1,6),6-(1,6),6-(6,6)]
6[6-(6,6),8-(28),8-(28)]
6[6-(1,6),6-(1,6),6-(8,8)]
6[1-(0),6-(1,6),6-(6,6)]
6[1-(0),6-(1,6),6-(6,8)]
6[6-(1,6),6-(1,6),8-(6)]
7[6-(1,6),6-(1,6),28-(7,8,8,8,8)]
8[6-(6,8),28-(7,7,8,8,8)]
8[6-(6,6),6-(6,6)]
GUPBEZ02_clean
29[7-(6,6,6),53-(29,29),53-(29,29),53-(29,29)]
29[7-(6,6),53-(29,29),53-(29,29),53-(29,29)]
1[6-(1,6,7)]
6[1-(0),1-(0),6-(1,1,7),7-(6,6,29)]
6[1-(0),1-(0),6-(1,1,7),7-(6,29)]
53[29-(7,53,53),29-(7,53,53),29-(7,53,53)]
7[6-(1,1,6),6-(1,1,6),6-(1,1,6),29-(53,53,53)]
7[6-(1,1,6),6-(1,1,6),29-(53,53,53)]
GENGIR_clean
66[8-(15),8-(6),8-(6),8-(6),8-(6),8-(6),8-(6),8-(6)]
15[6-(6,6),6-(6,6),6-(6,6),8-(66)]
1[6-(6,6)]
1[6-(8,8)]
6[6-(1,6),6-(1,6),15-(6,6,8)]
6[1-(0),6-(1,6),6-(6,15)]
6[1-(0),6-(1,6),6-(6,6)]
6[6-(1,6),6-(1,6),6-(8,8)]
6[6-(6,6),8-(66),8-(66)]
6[1-(0),8-(66),8-(66)]
8[15-(6,6,6),66-(8,8,8,8,8,8,8)]
8[6-(6,8),66-(8,8,8,8,8,8,8)]
8[6-(1,8),66-(8,8,8,8,8,8,8)]
RAZYIC_clean
29[7-(6,7),7-(6,7),53-(29),53-(29)]
1[6-(1,6,6)]
1[6-(6,6,6)]
6[6-(1,1,6),6-(6,6),7-(7,29)]
6[6-(6,6),6-(6,6),6-(6,7)]
6[1-(0),1-(0),6-(1,1,6),6-(6,7)]
6[1-(0),1-(0),6-(1,1,6),6-(1,6,6)]
6[6-(1,6,6),6-(6,6),6-(6,6)]
6[1-(0),6-(1,1,6),6-(1,1,6),6-(6,6)]
53[29-(7,7,53),29-(7,7,53)]
7[6-(6,6),7-(6,29),29-(7,53,53)]
UFUNAK_clean
29[7-(6,6),7-(6,6),8-(6),8-(6)]
1[6-(6,7)]
1[6-(6,6)]
6[1-(0),6-(1,6),7-(6,29)]
6[1-(0),6-(1,7),6-(6,6)]
6[6-(1,6),6-(1,6),6-(8,8)]
6[6-(6,6),8-(0),8-(29)]
7[6-(1,6),6-(1,6),29-(7,8,8)]
8[6-(6,8),29-(7,7,8)]
8[6-(6,8)]
GUFREF_clean
48[7-(6,6),7-(6,6),7-(6,6),8-(6),8-(6)]
1[6-(1,6,6)]
1[6-(6,6)]
1[6-(6,7)]
6[6-(1,1,6),8-(0),8-(48)]
6[1-(0),1-(0),6-(6,6),6-(8,8)]
6[6-(1,1,6),6-(1,6),6-(1,6)]
6[1-(0),6-(1,6),6-(6,6)]
6[1-(0),6-(1,6),6-(1,6)]
6[1-(0),6-(6,6),6-(6,6)]
6[1-(0),6-(1,6),7-(6,48)]
6[1-(0),6-(1,7),6-(6,6)]
6[1-(0),1-(0),6-(1,1,6),6-(6,6)]
6[1-(0),1-(0),6-(1,1,6),6-(1,1,6)]
7[6-(1,6),6-(1,6),48-(7,7,8,8)]
8[6-(6,8),48-(7,7,7,8)]
8[6-(6,8)]
VAZMOA_clean
70[8-(6),8-(6),8-(6),8-(6),8-(6),8-(6)]
1[6-(6,6)]
6[6-(6,8),8-(70),8-(70)]
6[6-(1,6),6-(8,8),8-(6)]
6[1-(0),6-(1,6),6-(6,8)]
6[6-(8,8),8-(70),8-(70)]
8[6-(6,8),70-(8,8,8,8,8)]
8[6-(6,6),6-(6,6)]
ILOJOJ_clean
29[7-(6,6),7-(6,6),8-(6),8-(6)]
1[6-(7,7)]
1[6-(1,6,7)]
1[6-(6,6)]
6[1-(0),7-(6,29),7-(7)]
6[1-(0),7-(6,29),7-(6,7)]
6[1-(0),1-(0),6-(6,6),7-(6,7)]
6[6-(1,1,7),6-(1,6),6-(1,6)]
6[1-(0),6-(1,6),6-(6,6)]
6[6-(1,6),6-(1,6),6-(6,6)]
6[6-(6,6),8-(0),8-(29)]
6[6-(1,6),6-(6,6),6-(8,8)]
6[1-(0),6-(6,6),6-(6,6)]
7[6-(1,7),6-(1,7),29-(7,8,8)]
7[6-(1,7),7-(6,6)]
7[6-(1,1,6),6-(1,7),7-(6)]
8[6-(6,8),29-(7,7,8)]
8[6-(6,8)]
NUVYOT_clean
28[7-(6,6),7-(6,6),8-(6),8-(6),8-(6)]
28[7-(6,6),7-(6,6),8-(6),8-(6),8-(6),8-(6,6)]
1[6-(6,6)]
1[6-(6,7)]
6[6-(6,6),8-(28),8-(28)]
6[6-(6,6),8-(0),8-(0)]
6[6-(1,6),6-(6,6),6-(8,8)]
6[1-(0),6-(1,6),6-(6,6)]
6[1-(0),6-(1,6),6-(1,6)]
6[1-(0),6-(1,6),6-(6,8)]
6[6-(1,6),6-(6,6),8-(6)]
6[6-(6,6),6-(6,8),6-(8,8)]
6[6-(1,6),6-(6,8),6-(8,8)]
6[6-(6,6),8-(0),8-(28)]
6[6-(1,6),6-(6,6),8-(6,28)]
6[1-(0),6-(1,6),7-(6,28)]
6[1-(0),6-(1,7),6-(6,6)]
6[6-(1,6),6-(1,6),6-(6,6)]
7[6-(1,6),6-(1,6),28-(7,8,8,8)]
7[6-(1,6),6-(1,6),28-(7,8,8,8,8)]
8[6-(6,8),28-(7,7,8,8)]
8[6-(6,8)]
8[6-(6,6),6-(6,6)]
8[6-(6,8),28-(7,7,8,8,8)]
8[6-(6,6),6-(6,6),28-(7,7,8,8,8)]
CANRIU_clean
12[8-(6),8-(6),8-(6),8-(6),8-(6,12)]
12[8-(6),8-(6),8-(6,12)]
12[8-(6),8-(6),8-(6),8-(6),8-(6,12),8-(6,12)]
14[6-(6,6),6-(6,6),6-(6,6),6-(6,6)]
1[6-(6,6)]
6[6-(1,6),6-(1,6),14-(6,6,6)]
6[1-(0),6-(1,6),6-(6,14)]
6[1-(0),6-(1,6),6-(6,6)]
6[6-(1,6),6-(1,6),6-(8,8)]
6[6-(6,6),8-(12),8-(12,12)]
6[6-(6,6),8-(12),8-(12)]
6[6-(6,6),8-(0),8-(0)]
6[6-(6,6),8-(0),8-(12,12)]
6[6-(6,6),8-(0),8-(12)]
8[6-(6,8),12-(8,8,8,8),12-(8,8,8,8,8)]
8[6-(6,8),12-(8,8,8,8)]
8[6-(6,8),12-(8,8)]
8[6-(6,8),12-(8,8,8,8,8)]
8[6-(6,8)]
8[6-(6,8),12-(8,8),12-(8,8,8,8,8)]
SAQZOB_clean
48[8-(6),8-(6),8-(6),8-(6,48)]
48[8-(6),8-(6),8-(6),8-(6),8-(6,48)]
1[6-(6,6)]
1[6-(1,6,8)]
1[6-(1,6,6)]
1[6-(1,1,6)]
6[6-(6,6),8-(48),8-(48)]
6[6-(1,6),6-(1,6),6-(8,8)]
6[1-(0),6-(6,6),6-(6,6)]
6[6-(1,1,6),6-(1,6),6-(6,8)]
6[6-(6,6),6-(6,6),8-(6)]
6[1-(0),1-(0),6-(1,1,6),8-(6)]
6[1-(0),1-(0),6-(1,1,1),6-(1,1,8)]
6[1-(0),1-(0),1-(0),6-(1,1,6)]
6[1-(0),1-(0),6-(6,6),6-(6,6)]
6[1-(0),6-(1,6),6-(6,6)]
6[1-(0),6-(1,6),6-(1,6)]
6[6-(6,6),8-(48),8-(48,48)]
8[6-(6,8),48-(8,8,8,8)]
8[6-(6,8),48-(8,8,8)]
8[6-(1,1,6),6-(6,6)]
8[6-(6,8),48-(8,8,8),48-(8,8,8,8)]
BIMDIL_clean
29[8-(6),8-(6),8-(6),8-(6),29-(8,8,8,8)]
1[6-(1,6,6)]
6[6-(6,6,6),8-(29),8-(29)]
6[6-(1,1,6),6-(1,1,6),6-(1,1,6),6-(8,8)]
6[1-(0),1-(0),6-(6,6,6),6-(6,6,6)]
8[6-(6,8),29-(8,8,8,29)]
LIBZIG_clean
65[8-(6),8-(6),8-(6),8-(6),8-(6),8-(6)]
1[6-(6,6)]
6[6-(1,6),8-(65),8-(65)]
6[1-(0),6-(1,6),6-(8,8)]
8[6-(6,8),65-(8,8,8,8,8)]
CAYCEL_charged
15[6-(6,8,15),8-(44),8-(44),8-(44)]
15[6-(6,8,15),8-(0),8-(44),8-(44)]
1[8-(6)]
1[6-(1,1,6)]
1[6-(1,6,6)]
1[6-(1,6,7)]
1[7-(1,1,6)]
44[8-(15),8-(15),8-(15),8-(15),8-(15),44-(8,8,8,8,8)]
6[6-(1,1,1),8-(1),15-(8,8,8),15-(8,8,8)]
6[1-(0),1-(0),1-(0),6-(8,15,15)]
6[1-(0),1-(0),6-(1,1,6),6-(1,1,7)]
6[1-(0),1-(0),6-(1,1,6),7-(1,1,1)]
8[15-(6,8,8),44-(8,8,8,8,44)]
8[15-(6,8,8)]
8[1-(0),6-(6,15,15)]
7[1-(0),1-(0),1-(0),6-(1,1,6)]
LAWGEW_clean
30[8-(30,30,30),8-(6),8-(6),8-(6)]
1[6-(6,6)]
6[1-(0),6-(1,6),6-(6,6)]
6[6-(6,6),8-(30),8-(30)]
6[6-(1,6),6-(1,6),6-(8,8)]
8[30-(8,8,8),30-(8,8,8),30-(8,8,8),30-(8,8,8)]
8[6-(6,8),30-(8,8,8)]
DOKHIV_clean
29[7-(6,6),8-(29,29),8-(6),8-(6)]
29[8-(29,29),8-(29,29),8-(6),8-(6)]
1[6-(6,6)]
1[6-(6,7)]
6[6-(1,6),6-(1,6),6-(8,8)]
6[1-(0),6-(6,6),6-(6,6)]
6[6-(6,6),8-(29),8-(29)]
6[6-(6,6),8-(0),8-(0)]
6[1-(0),6-(1,6),7-(6,29)]
6[1-(0),6-(1,7),6-(6,6)]
6[6-(1,6),6-(1,6),6-(6,6)]
7[6-(1,6),6-(1,6),29-(8,8,8)]
8[6-(6,8),29-(7,8,8)]
8[6-(6,8),29-(8,8,8)]
8[6-(6,8)]
8[29-(7,8,8),29-(8,8,8),29-(8,8,8)]
YICREI_clean
1[6-(6,6)]
82[8-(6),8-(6),8-(6),8-(6)]
6[6-(6,6),8-(82),8-(82)]
6[6-(1,6),6-(1,6),6-(8,8)]
6[1-(0),6-(1,6),6-(6,6)]
8[6-(6,8),82-(8,8,8)]
UJEFOE01_clean
70[8-(6),8-(6),8-(6),8-(6),8-(6),8-(6)]
1[6-(6,6)]
6[1-(0),6-(6,6),6-(6,6)]
6[6-(1,6),6-(1,6),6-(8,8)]
6[1-(0),6-(1,6),6-(6,6)]
6[6-(1,6),6-(1,6),6-(6,6)]
6[6-(6,6),8-(70),8-(70)]
8[6-(6,8),70-(8,8,8,8,8)]
DOTWAL_clean
57[8-(6),8-(6),8-(6),8-(6),8-(6),8-(6)]
57[8-(6),8-(6),8-(6),8-(6),8-(6),8-(6),8-(6,6),8-(6,6),8-(6,6)]
1[6-(1,6,8)]
6[6-(1,1,8),8-(57),8-(57)]
6[1-(0),1-(0),6-(8,8),8-(6,57)]
8[6-(6,8),57-(8,8,8,8,8)]
8[6-(6,8),57-(8,8,8,8,8,8,8,8)]
8[6-(1,1,6),6-(1,1,6),57-(8,8,8,8,8,8,8,8)]
FAKGOP_clean
28[8-(6),8-(6),8-(6),8-(6),8-(6),8-(6,28)]
28[8-(6),8-(6),8-(6,28)]
1[6-(1,6,8)]
1[6-(6,6)]
6[6-(6,6),8-(28),8-(28)]
6[6-(1,6),6-(1,6),6-(8,8)]
6[6-(1,6),6-(1,6),8-(6)]
6[1-(0),1-(0),6-(1,1,8),8-(6)]
6[1-(0),6-(6,6),6-(6,8)]
6[1-(0),6-(6,6),6-(6,6)]
6[6-(6,6),8-(28),8-(28,28)]
8[6-(1,1,6),6-(6,6)]
8[6-(6,8),28-(8,8,8,8,8)]
8[6-(6,8),28-(8,8)]
8[6-(6,8),28-(8,8),28-(8,8,8,8,8)]
PELQII_clean
48[7-(6,6),8-(6),8-(6),8-(6)]
48[7-(6,6),7-(6,6),8-(6),8-(6)]
1[6-(6,7)]
1[6-(6,6)]
6[1-(0),6-(1,6),7-(6)]
6[1-(0),6-(1,7),6-(6,6)]
6[6-(1,6),6-(1,6),6-(6,6)]
6[1-(0),6-(1,6),7-(6,48)]
6[1-(0),6-(1,6),6-(6,6)]
6[1-(0),6-(1,6),6-(6,7)]
6[6-(1,6),6-(1,6),7-(6,6)]
6[6-(6,6),8-(48),8-(48)]
6[6-(1,6),6-(1,6),6-(8,8)]
6[1-(0),6-(1,6),6-(6,16)]
6[6-(1,6),6-(1,6),16-(6,8,8)]
6[6-(6,6),8-(0),8-(48)]
16[6-(6,6),6-(6,6),8-(0),8-(0)]
7[6-(1,6),6-(1,6)]
7[6-(1,6),6-(1,6),48-(8,8,8)]
7[6-(6,6),6-(6,6),6-(6,6)]
7[6-(1,6),6-(1,6),48-(7,8,8)]
8[6-(6,8),48-(7,8,8)]
8[6-(6,8),48-(7,7,8)]
8[6-(6,8)]
8[16-(6,6,8)]
OPOBIF_clean
30[7-(6,7),7-(6,7),7-(6,7),8-(6)]
30[7-(6,6),7-(6,6),7-(6,7),8-(6)]
1[6-(6,6)]
1[6-(1,6,6)]
1[6-(7,7)]
6[6-(1,6),6-(6,6),6-(8,8)]
6[6-(1,1,6),6-(1,6),6-(6,6)]
6[1-(0),6-(1,6),6-(6,6)]
6[1-(0),6-(1,6),6-(1,6)]
6[6-(6,6),8-(0),8-(30)]
6[1-(0),1-(0),6-(6,6),6-(8,8)]
6[6-(1,1,6),8-(0),8-(30)]
6[1-(0),7-(6,30),7-(7,30)]
7[6-(1,7),7-(6,30),30-(7,7,8)]
7[6-(1,7),6-(1,7),30-(7,7,8)]
8[6-(6,8),30-(7,7,7)]
8[6-(6,8)]
LUKLIN_clean
29[8-(6),8-(6),29-(8,8)]
1[6-(6,6)]
6[6-(1,6),6-(1,6),6-(8,8)]
6[1-(0),6-(6,6),6-(6,6)]
6[6-(1,6),6-(6,6),6-(6,6)]
6[1-(0),6-(1,6),6-(6,6)]
6[6-(6,6),8-(0),8-(29)]
8[6-(6,8),29-(8,29)]
8[6-(6,8)]
NASMIF_clean
64[8-(6),8-(6),8-(6),8-(6),8-(6),8-(6),8-(6)]
25[7-(6,6),7-(6,6),8-(6),8-(6)]
1[6-(6,6)]
1[6-(6,7)]
1[7-(6,6)]
6[6-(6,6),8-(64),8-(64)]
6[6-(1,6),6-(1,6),6-(8,8)]
6[1-(0),6-(6,6),6-(6,7)]
6[6-(1,6),6-(1,6),7-(1,6)]
6[1-(0),6-(6,6),6-(6,6)]
6[6-(6,6),8-(25),8-(64)]
6[6-(6,6),7-(1,6),8-(0)]
6[6-(1,6),6-(1,6),6-(7,8)]
6[1-(0),6-(1,7),6-(6,6)]
6[1-(0),6-(1,6),7-(6)]
6[1-(0),6-(1,6),7-(6,25)]
7[1-(0),6-(6,6),6-(6,8)]
7[6-(1,6),6-(1,6)]
7[6-(1,6),6-(1,6),25-(7,8,8)]
8[6-(6,8),64-(8,8,8,8,8,8)]
8[6-(6,8),25-(7,7,8)]
8[6-(6,7)]
JISVAJ_clean
63[8-(6),8-(6),8-(6),8-(6),8-(6),8-(6)]
1[6-(6,6)]
1[6-(6,7)]
6[6-(6,6),8-(63),8-(63)]
6[6-(1,6),6-(1,6),6-(8,8)]
6[1-(0),6-(6,6),6-(6,7)]
6[6-(1,6),6-(6,7),7-(6)]
6[1-(0),6-(1,6),7-(6)]
6[1-(0),6-(1,7),6-(6,6)]
7[6-(1,6),6-(6,6)]
8[6-(6,8),63-(8,8,8,8,8)]
LUWYUY_clean
48[7-(6,6),7-(6,6),8-(6),8-(6),8-(6),8-(6)]
1[6-(6,6)]
1[6-(1,6,8)]
1[6-(6,7)]
6[6-(6,6),8-(48),8-(48)]
6[6-(1,6),6-(1,6),6-(8,8)]
6[1-(0),6-(1,6),6-(6,6)]
6[1-(0),6-(1,6),6-(1,6)]
6[1-(0),6-(1,6),6-(6,8)]
6[6-(1,6),6-(1,6),8-(6)]
6[1-(0),6-(6,6),6-(6,8)]
6[1-(0),1-(0),6-(8,8),8-(6)]
6[6-(1,1,8),8-(48),8-(48)]
6[1-(0),6-(1,6),7-(6,48)]
6[1-(0),6-(1,7),6-(6,6)]
6[6-(1,6),6-(1,6),6-(6,6)]
7[6-(1,6),6-(1,6),48-(7,8,8,8,8)]
8[6-(6,8),48-(7,7,8,8,8)]
8[6-(1,1,6),6-(6,6)]
ISOHEE_clean
30[7-(6,6),7-(6,6),8-(6),8-(6),8-(6)]
1[6-(6,7)]
1[6-(6,6)]
6[1-(0),6-(1,6),7-(6,30)]
6[1-(0),6-(1,7),6-(6,6)]
6[6-(1,6),6-(1,6),6-(6,6)]
6[6-(6,6),8-(30),8-(30)]
6[6-(1,6),6-(1,6),6-(8,8)]
6[1-(0),6-(6,6),6-(6,6)]
6[6-(6,6),8-(0),8-(30)]
6[1-(0),6-(6,6),6-(6,7)]
6[6-(1,6),6-(1,6),7-(7)]
7[6-(1,6),6-(1,6),30-(7,8,8,8)]
7[6-(6,6),7-(6)]
8[6-(6,8),30-(7,7,8,8)]
8[6-(6,8)]
VAZMAM_clean
65[8-(6),8-(6),8-(6),8-(6),8-(6),8-(6)]
1[6-(6,6)]
6[6-(6,8),8-(65),8-(65)]
6[6-(1,6),6-(8,8),8-(6)]
6[1-(0),6-(1,6),6-(6,8)]
6[6-(8,8),8-(65),8-(65)]
8[6-(6,8),65-(8,8,8,8,8)]
8[6-(6,6),6-(6,6)]
VIXCUB_clean
29[7-(6,6),8-(6),8-(6)]
29[7-(6,6),7-(6,6),17-(0),17-(0)]
1[6-(6,6)]
6[6-(7,8),7-(6,29),8-(29)]
6[6-(1,6),6-(6,7),7-(6,29)]
6[1-(0),6-(1,6),6-(6,7)]
6[1-(0),6-(1,6),6-(1,6)]
7[6-(6,6),6-(6,8),29-(7,17,17)]
7[6-(6,6),6-(6,8),29-(8,8)]
17[29-(7,7,17)]
8[6-(6,7),29-(7,8)]
ELILAN_clean
66[8-(6),8-(6),8-(6),8-(6),8-(6),8-(6)]
1[6-(6,6)]
6[6-(6,6),8-(66),8-(66)]
6[6-(1,6),6-(1,6),6-(8,8)]
6[1-(0),6-(1,6),6-(6,6)]
6[1-(0),6-(1,6),6-(6,8)]
6[6-(1,6),6-(1,6),8-(6)]
6[1-(0),6-(6,6),6-(6,8)]
6[1-(0),6-(6,6),6-(6,6)]
8[6-(6,8),66-(8,8,8,8,8)]
8[6-(6,6),6-(6,6)]
LOJNAA_clean
28[7-(6,6),7-(6,6),7-(6,6),8-(42),8-(42)]
28[7-(6,6),7-(6,6),7-(6,6),7-(6,6),8-(42),8-(42)]
42[8-(15,42),8-(28),8-(42),8-(42)]
42[8-(15),8-(15,42),8-(42),8-(42)]
42[8-(15,42),8-(15,42),8-(28),8-(42),8-(42)]
42[8-(15),8-(15,42),8-(28),8-(42),8-(42)]
15[8-(0),8-(42),8-(42,42),8-(42,42)]
15[8-(0),8-(42),8-(42),8-(42,42)]
1[6-(7,7)]
1[6-(1,6,7)]
1[6-(6,6)]
1[7-(6,6)]
6[1-(0),7-(6,28),7-(7)]
6[1-(0),7-(6,28),7-(6,7)]
6[1-(0),1-(0),6-(6,6),7-(6,7)]
6[6-(1,1,7),6-(1,6),6-(1,6)]
6[1-(0),6-(1,6),6-(6,6)]
6[1-(0),7-(1,6),7-(7)]
6[1-(0),7-(1,6),7-(6,7)]
7[6-(1,7),6-(1,7),28-(7,7,8,8)]
7[6-(1,7),7-(6,6)]
7[6-(1,1,6),6-(1,7),7-(6)]
7[6-(1,7),6-(1,7),28-(7,7,7,8,8)]
7[1-(0),6-(1,7),6-(1,7)]
8[28-(7,7,7,8),42-(8,8,8)]
8[42-(8,8,8),42-(8,8,8,8)]
8[42-(8,8,8),42-(8,8,8)]
8[15-(8,8,8),42-(8,8,8)]
8[15-(8,8,8),42-(8,8,8),42-(8,8,8,8)]
8[28-(7,7,7,7,8),42-(8,8,8,8)]
8[42-(8,8,8,8),42-(8,8,8,8)]
8[28-(7,7,7,8),42-(8,8,8,8)]
8[15-(8,8,8),42-(8,8,8,8),42-(8,8,8,8)]
8[15-(8,8,8),42-(8,8,8,8)]
8[15-(8,8,8)]
BETFAJ_clean
62[8-(6),8-(6),8-(6),8-(6),8-(6),8-(6,62),8-(6,62)]
1[6-(6,6)]
1[6-(6,7)]
6[6-(6,6),8-(62),8-(62)]
6[6-(1,6),6-(1,6),6-(8,8)]
6[1-(0),6-(1,6),6-(6,6)]
6[6-(1,6),6-(1,6),6-(1,7)]
6[1-(0),6-(6,6),7-(6)]
6[6-(6,6),8-(62),8-(62,62)]
6[1-(0),6-(6,6),6-(6,6)]
6[1-(0),6-(6,6),6-(6,7)]
6[6-(1,6),6-(1,6),7-(6)]
7[6-(1,6),6-(6,6)]
8[6-(6,8),62-(8,8,8,8,8,8)]
8[6-(6,8),62-(8,8,8,8,8,8),62-(8,8,8,8,8,8)]
LAGQER_clean
62[8-(6),8-(6),8-(6),8-(6),8-(6),8-(6)]
1[6-(6,6)]
6[6-(1,6),6-(1,6),6-(8,8)]
6[1-(0),6-(1,6),6-(6,6)]
6[6-(6,6),8-(62),8-(62)]
8[6-(6,8),62-(8,8,8,8,8)]
BIJFAD_clean
22[7-(6,6),7-(6,6),8-(22),8-(6),8-(6)]
30[7-(6,6),8-(30,30,30),8-(6),8-(6)]
30[7-(6,6),8-(30,30,30),8-(6,30),8-(6,30),30-(7,8,8,8)]
1[6-(6,6)]
1[6-(1,1,6)]
1[6-(1,6,7)]
1[6-(6,6,7)]
1[6-(1,6,6)]
1[6-(6,7)]
6[6-(6,6),8-(30),8-(30,30)]
6[6-(1,6),6-(1,6),6-(8,8)]
6[1-(0),6-(6,6),6-(6,6)]
6[6-(1,6),6-(6,6,6),6-(6,8)]
6[6-(6,6),6-(6,6),8-(22)]
6[6-(1,1,7),6-(1,6),6-(6,8)]
6[6-(1,1,1),6-(1,1,1),6-(1,1,1),6-(6,6)]
6[1-(0),1-(0),1-(0),6-(6,6,6)]
6[1-(0),1-(0),6-(6,6),7-(6,22)]
6[1-(0),6-(1,1,6),6-(1,6,7),7-(6,22)]
6[1-(0),1-(0),6-(1,1,6),6-(1,6,7)]
6[1-(0),1-(0),6-(1,1,6),6-(1,1,6)]
6[6-(1,6),6-(1,6),6-(6,6)]
6[1-(0),6-(1,6),7-(6,30)]
6[1-(0),6-(1,7),6-(6,6)]
6[6-(6,6),8-(0),8-(30)]
7[6-(1,1,6),6-(1,6,6),22-(7,8,8,8)]
7[6-(1,6),6-(1,6),30-(8,8,8,30)]
7[6-(1,6),6-(1,6),30-(8,8,8)]
8[6-(6,8),30-(7,8,8,30),30-(7,8,8,30)]
8[6-(6,8),30-(7,8,8)]
8[6-(6,6),22-(7,7,8,8)]
8[6-(6,8)]
8[22-(7,7,8,8),22-(7,7,8,8)]
8[30-(7,8,8),30-(7,8,8),30-(7,8,8,30),30-(7,8,8,30)]
ISUGOT_clean
63[8-(1,63,63),8-(6),8-(6,63),8-(6,63),8-(6,63),8-(6,63),8-(6,63),8-(6,63)]
63[7-(6,6),7-(6,6),7-(6,6),7-(6,6),8-(6),8-(6),8-(6,63),8-(6,63),8-(6,63),8-(6,63)]
1[6-(6,6)]
1[6-(6,7)]
1[8-(63,63,63),8-(63,63,63)]
6[6-(6,6),7-(6,63),8-(63,63)]
6[6-(1,6),6-(7,8),6-(8,8)]
6[1-(0),6-(1,6),6-(6,6)]
6[1-(0),6-(1,6),6-(1,7)]
6[1-(0),6-(1,6),7-(6,63)]
6[6-(6,6),8-(63),8-(63,63)]
7[6-(1,6),6-(6,8),63-(7,7,7,8,8,8,8,8,8)]
8[6-(6,8),63-(8,8,8,8,8,8,8),63-(8,8,8,8,8,8,8)]
8[6-(6,8),63-(8,8,8,8,8,8,8)]
8[6-(6,7),63-(7,7,7,7,8,8,8,8,8),63-(8,8,8,8,8,8,8)]
8[6-(6,8),63-(7,7,7,7,8,8,8,8,8)]
8[1-(8),63-(8,8,8,8,8,8,8),63-(8,8,8,8,8,8,8),63-(8,8,8,8,8,8,8)]
ZEXKUK_clean
27[8-(6),8-(6),8-(6),8-(6)]
1[6-(6,6)]
1[6-(6,7)]
6[6-(6,6),8-(27),8-(27)]
6[6-(1,6),6-(1,6),6-(8,8)]
6[1-(0),6-(1,6),6-(6,6)]
6[1-(0),6-(1,6),6-(6,8)]
6[6-(1,6),6-(1,6),8-(6)]
6[1-(0),6-(1,6),7-(6)]
6[1-(0),6-(1,7),6-(6,6)]
6[6-(1,6),6-(1,6),6-(6,6)]
7[6-(1,6),6-(1,6)]
8[6-(6,8),27-(8,8,8)]
8[6-(6,6),6-(6,6)]
HELCUY_clean
30[8-(30,30),8-(30,30),8-(30,30),8-(6),8-(6)]
30[8-(30,30),8-(6),8-(6)]
30[8-(30,30),8-(30,30),8-(30,30),8-(30,30),8-(6),8-(6)]
1[6-(1,6,7)]
1[6-(1,6,6)]
6[7-(6,6),7-(6,6),8-(0)]
6[1-(0),1-(0),6-(1,1,6),7-(6,6)]
6[1-(0),1-(0),6-(1,1,7),6-(8,8)]
6[6-(1,1,6),8-(30),8-(30)]
6[6-(1,1,6),8-(0),8-(30)]
7[6-(1,1,6),6-(7,8),6-(7,8)]
8[6-(7,7)]
8[6-(6,8),30-(8,8,8,8)]
8[6-(6,8),30-(8,8)]
8[30-(8,8,8,8),30-(8,8,8,8),30-(8,8,8,8,8)]
8[30-(8,8),30-(8,8,8,8),30-(8,8,8,8,8)]
8[6-(6,8),30-(8,8,8,8,8)]
8[6-(6,8)]
WIJDID_clean
29[7-(6,6),17-(29),17-(29)]
1[7-(1,6)]
6[7-(1,1),7-(6,29),7-(6,29)]
7[6-(7,7),6-(7,7),29-(17,17)]
7[1-(0),1-(0),6-(7,7)]
17[29-(7,17),29-(7,17)]
FUFREE_clean
26[7-(6,6),8-(6),8-(6),8-(6)]
1[7-(6,6)]
1[6-(6,7)]
1[6-(6,6)]
6[1-(0),6-(1,6),7-(6,26)]
6[1-(0),6-(1,7),6-(6,6)]
6[6-(1,6),6-(1,6),6-(7,7)]
6[6-(6,6),7-(1,6),7-(6)]
6[6-(6,7),6-(8,8),7-(1,6)]
6[6-(6,7),6-(8,8),7-(6)]
6[6-(6,7),8-(0),8-(26)]
6[6-(6,7),8-(26),8-(26)]
7[6-(1,6),6-(1,6),26-(8,8,8)]
7[1-(0),6-(6,6),6-(6,7)]
7[6-(6,6),6-(6,7)]
8[6-(6,8)]
8[6-(6,8),26-(7,8,8)]
HURGUX_clean
28[7-(1,6,6),8-(6),8-(6),8-(6),8-(6,28)]
28[8-(6),8-(6),8-(6),8-(6),8-(6,28),8-(6,28)]
1[6-(6,6)]
1[6-(1,1,7)]
1[7-(6,6,28)]
6[6-(6,6),8-(28),8-(28)]
6[6-(6,6),8-(28),8-(28,28)]
6[6-(1,6),6-(1,6),6-(8,8)]
6[1-(0),6-(6,6),6-(6,6)]
6[6-(1,6),6-(1,6),6-(6,6)]
6[1-(0),6-(1,6),6-(6,6)]
6[1-(0),1-(0),1-(0),7-(1,6,28)]
7[1-(0),6-(1,1,1),6-(1,1,1),28-(8,8,8,8)]
8[6-(6,8),28-(8,8,8,8,8)]
8[6-(6,8),28-(7,8,8,8)]
8[6-(6,8),28-(7,8,8,8),28-(8,8,8,8,8)]
QISVEU_clean
29[7-(6,6),8-(6),8-(6)]
1[6-(6,7)]
1[6-(6,6)]
1[6-(6,6,6)]
6[6-(6,6),8-(0),8-(29)]
6[6-(6,17),6-(6,17),6-(8,8)]
6[6-(6,6),6-(6,6),17-(0)]
6[6-(1,6,6),6-(6,17),6-(6,17)]
6[1-(0),6-(1,6),7-(6,29)]
6[1-(0),6-(1,7),6-(6,6)]
6[6-(1,6),6-(1,6),6-(6,6)]
6[1-(0),6-(6,6),6-(6,6),6-(6,6)]
7[6-(1,6),6-(1,6),29-(8,8)]
17[6-(6,6)]
8[6-(6,8),29-(7,8)]
8[6-(6,8)]
CILDAD_clean
60[8-(6),8-(6),8-(6),8-(6),8-(6),8-(6),8-(6),8-(6,60),8-(6,60)]
29[7-(6,6),7-(6,6)]
1[6-(6,6)]
1[6-(6,7)]
6[6-(6,6),8-(60),8-(60)]
6[6-(1,6),6-(1,6),6-(8,8)]
6[1-(0),6-(1,7),6-(6,6)]
6[1-(0),6-(1,6),7-(6,29)]
6[6-(6,6),8-(60),8-(60,60)]
6[6-(8,8),8-(60),8-(60)]
7[6-(1,6),6-(1,6),29-(7)]
8[6-(6,8),60-(8,8,8,8,8,8,8,8)]
8[6-(6,8),60-(8,8,8,8,8,8,8,8),60-(8,8,8,8,8,8,8,8)]
PAMTOO_clean
66[8-(6),8-(6),8-(6),8-(6),8-(6),8-(6)]
1[6-(6,6)]
1[6-(1,6,8)]
6[6-(6,6),8-(66),8-(66)]
6[6-(1,6),6-(1,6),6-(8,8)]
6[1-(0),6-(6,6),6-(6,6)]
6[1-(0),6-(6,6),6-(6,8)]
6[6-(1,6),6-(1,6),8-(6)]
6[6-(1,1,8),6-(1,6),6-(1,6)]
6[1-(0),6-(1,6),6-(6,6)]
6[1-(0),1-(0),6-(6,6),8-(6)]
8[6-(6,8),66-(8,8,8,8,8)]
8[6-(1,1,6),6-(6,6)]
MOCHUI_clean
64[8-(15),8-(15,64),8-(15,64),8-(15,64),8-(15,64),8-(6),8-(6)]
15[1-(0),8-(64),8-(64,64),8-(64,64)]
1[15-(8,8,8)]
6[6-(8,8),8-(64),8-(64)]
8[15-(1,8,8),64-(8,8,8,8,8,8),64-(8,8,8,8,8,8)]
8[15-(1,8,8),64-(8,8,8,8,8,8)]
8[6-(6,8),64-(8,8,8,8,8,8)]
ZASTUK_clean
25[8-(6),8-(6),8-(6),8-(6),8-(6,25),8-(6,25)]
25[8-(6),8-(6),8-(6,25),8-(6,25)]
1[6-(1,6,8)]
1[6-(6,6)]
6[1-(0),1-(0),6-(8,8),8-(6)]
6[6-(1,6),6-(6,6),8-(6)]
6[6-(1,1,8),8-(25),8-(25)]
6[6-(1,6),6-(6,6),6-(6,8)]
6[6-(1,1,8),8-(25),8-(25,25)]
6[1-(0),6-(1,6),6-(6,8)]
6[1-(0),6-(1,6),6-(6,6)]
6[1-(0),6-(1,6),6-(1,6)]
8[6-(6,8),25-(8,8,8,8,8)]
8[6-(1,1,6),6-(6,6)]
8[6-(6,8),25-(8,8,8),25-(8,8,8,8,8)]
8[6-(6,8),25-(8,8,8)]
PESTUD_clean
28[7-(1,1,6),7-(6,6),8-(6),8-(6),8-(6),8-(6)]
1[7-(1,6,28)]
1[6-(1,6,6)]
1[6-(6,6,7)]
1[6-(6,7)]
1[6-(6,6)]
6[6-(1,1,6),8-(28),8-(28)]
6[1-(0),1-(0),6-(1,6,7),6-(8,8)]
6[1-(0),6-(1,1,6),6-(8,8),7-(1,1,28)]
6[6-(1,6,7),8-(28),8-(28)]
6[1-(0),6-(1,6),7-(6,28)]
6[1-(0),6-(1,7),6-(6,6)]
6[6-(1,6),6-(1,6),6-(6,6)]
7[1-(0),1-(0),6-(1,6,6),28-(7,8,8,8,8)]
7[6-(1,6),6-(1,6),28-(7,8,8,8,8)]
8[6-(6,8),28-(7,7,8,8,8)]
CIWRUW_clean
30[7-(6,6),7-(6,6),53-(0),53-(0)]
1[6-(6,7)]
1[6-(6,6)]
6[1-(0),6-(1,6),7-(6,30)]
6[1-(0),6-(1,7),6-(6,6)]
6[6-(1,6),6-(1,6),6-(7,7)]
6[6-(6,6),7-(6),7-(6)]
53[30-(7,7,53)]
7[6-(1,6),6-(1,6),30-(7,53,53)]
7[6-(6,7),6-(6,7)]
KIQKOK_clean
29[7-(6,6),8-(42),8-(42),8-(42)]
42[8-(29),8-(29),8-(29)]
1[6-(6,7)]
1[6-(6,6)]
1[7-(6,6)]
6[1-(0),6-(1,6),7-(6,29)]
6[1-(0),6-(1,7),6-(6,7)]
6[6-(1,6),6-(1,6),7-(1,6)]
7[6-(1,6),6-(1,6),29-(8,8,8)]
7[1-(0),6-(6,6),6-(6,6)]
8[29-(7,8,8),42-(8,8)]
LEGGOU_clean
30[7-(6,6),7-(6,6),8-(6)]
30[7-(6,7),7-(6,7),8-(6),8-(6)]
30[7-(6,7),7-(6,7),7-(6,7),7-(6,7),8-(6),8-(6)]
1[6-(7,7)]
1[6-(6,6)]
6[1-(0),7-(6,30),7-(7,30)]
[truncated: 704,812 more chars]
