# Supplementary material for: A collection of forcefield precursors for metal–organic frameworks
Source: RSC Adv. 2019 Nov 13;9(63):36492–507. doi: 10.1039/c9ra07327b (PMC9075174; doi:10.1039/c9ra07327b)
Supplement: RA-009-C9RA07327B-s006 [file RA-009-C9RA07327B-s006.txt]

XALROT
49[8-(6),8-(6),8-(6),8-(6),8-(6),8-(6),8-(6),8-(6)]
8[6-(6,8),49-(8,8,8,8,8,8,8)]
6[6-(6,6),8-(49),8-(49)]
6[6-(1,6),6-(6,7),6-(8,8)]
6[6-(1,6),6-(6,6),7-(1,1)]
6[1-(0),6-(1,6),6-(6,6)]
6[1-(0),6-(6,6),6-(6,7)]
6[6-(1,6),6-(1,6),6-(8,8)]
1[6-(6,6)]
1[7-(1,6)]
7[1-(0),1-(0),6-(6,6)]
CELZUQ
13[8-(13),8-(13),8-(6),8-(6),8-(6),8-(6)]
6[6-(6,6),8-(13),8-(13)]
6[6-(6),6-(6),6-(8,8)]
6[6-(6,6),6-(6,6)]
6[6-(6),6-(6,6)]
6[6-(6),6-(6)]
8[6-(6,8),13-(8,8,8,8,8)]
8[13-(8,8,8,8,8),13-(8,8,8,8,8)]
MIBQAR07
30[8-(30,30,30),8-(6),8-(6),8-(6)]
8[30-(8,8,8),30-(8,8,8),30-(8,8,8),30-(8,8,8)]
8[6-(6,8),30-(8,8,8)]
6[6-(6,6),8-(30),8-(30)]
6[6-(1,6),6-(1,6),6-(8,8)]
6[1-(0),6-(1,6),6-(6,6)]
1[6-(6,6)]
IMIXEI
7[6-(1,6),6-(1,6),29-(7,7,8)]
7[6-(6,6),8-(29),29-(7,7,8)]
7[6-(1,6),6-(6,6),29-(7,7,8)]
6[1-(0),6-(6,7),7-(6,29)]
6[6-(1,1,1),6-(6,7),7-(8,29)]
6[1-(0),1-(0),1-(0),6-(6,7)]
6[1-(0),6-(1,7),7-(6,29)]
6[6-(1,7),6-(6,7),7-(6,29)]
1[6-(6,7)]
1[6-(1,1,6)]
29[7-(6,6),7-(6,6),7-(6,8),8-(7)]
8[7-(6,29),29-(7,7,7)]
ALICEE
7[6-(1,7),6-(1,7),29-(7)]
7[6-(1,7),7-(6,29),29-(7)]
29[7-(6,6),7-(6,6)]
29[7-(6,7),7-(6,7)]
6[1-(0),7-(6,29),7-(7,29)]
1[6-(7,7)]
DONNAW01
31[8-(31),8-(31),8-(6),8-(6),8-(6),8-(6)]
8[6-(6,8),31-(8,8,8,8,8)]
8[31-(8,8,8,8,8),31-(8,8,8,8,8)]
6[6-(1,6),6-(1,6),6-(8,8)]
6[6-(6,6),8-(31),8-(31)]
6[1-(0),6-(1,6),6-(6,6)]
1[6-(6,6)]
DOTSOV24
29[8-(6),8-(6),8-(6),8-(6),29-(8,8,8,8)]
8[6-(6,8),29-(8,8,8,29)]
6[6-(1,6),6-(1,6),6-(8,8)]
6[6-(6,6),8-(29),8-(29)]
6[1-(0),6-(6,6),6-(6,6)]
1[6-(6,6)]
YIWLOF
48[7-(6),7-(6),7-(6),7-(6),7-(6),7-(6)]
48[6-(6),6-(7),6-(7),6-(7)]
7[6-(48),48-(7,7,7,7,7)]
6[6-(48),48-(6,6,6)]
6[7-(48),48-(6,6,6)]
DIDBOJ
27[7-(6,6),7-(6,6),8-(6),8-(6)]
6[1-(0),6-(1,6),6-(6,6)]
6[6-(1,6),6-(1,6),6-(8,8)]
6[6-(6,6),8-(0),8-(27)]
6[1-(0),6-(1,6),7-(6,27)]
6[1-(0),6-(1,7),6-(6,6)]
6[6-(1,6),6-(1,6),6-(6,6)]
1[6-(6,6)]
1[6-(6,7)]
8[6-(6,8),27-(7,7,8)]
8[6-(6,8)]
7[6-(1,6),6-(1,6),27-(7,8,8)]
UNIGEE
30[8-(30,30,30),8-(6),8-(6),8-(6)]
8[30-(8,8,8),30-(8,8,8),30-(8,8,8),30-(8,8,8)]
8[6-(6,8),30-(8,8,8)]
6[1-(0),6-(1,6),6-(6,6)]
6[6-(1,6),6-(1,6),6-(8,8)]
6[6-(6,6),8-(30),8-(30)]
1[6-(6,6)]
SEMNEF
29[8-(6),8-(6),8-(6),8-(6)]
8[6-(6,8),29-(8,8,8)]
6[6-(6,6),8-(29),8-(29)]
6[6-(1,6),6-(1,6),6-(8,8)]
6[1-(0),6-(6,6),6-(6,6)]
6[6-(1,6),6-(1,6),6-(6)]
6[6-(6),6-(6,6)]
6[6-(6),6-(6)]
6[1-(0),6-(1,6),6-(6,6)]
1[6-(6,6)]
FEBQIO
8[6-(6,8),25-(7,8,8,8,8)]
8[6-(1,8),25-(7,8,8,8,8)]
8[25-(7,8,8,8,8),25-(7,8,8,8,8)]
8[6-(1,8),25-(7,7,7,8,8),25-(7,8,8,8,8)]
8[1-(0),25-(7,7,7,8,8)]
7[6-(6,7),7-(7,25),25-(8,8,8,8,8)]
7[7-(6,25),7-(7,25),25-(7,7,8,8,8)]
7[7-(6),7-(7,25),25-(7,7,8,8,8)]
7[6-(6,7),7-(7,25)]
6[1-(0),6-(1,6),6-(6,6)]
6[6-(1,6),6-(1,6),6-(8,8)]
6[6-(6,6),8-(25),8-(25)]
6[6-(6,6),7-(7),7-(7,25)]
6[6-(1,6),6-(1,6),6-(7,7)]
6[1-(0),8-(25),8-(25,25)]
1[6-(6,6)]
1[6-(8,8)]
1[8-(25)]
25[7-(6,7),8-(25),8-(6),8-(6),8-(6),8-(6,25)]
25[7-(7,7),7-(7,7),7-(7,7),8-(6,25),8-(6,25),8-(6,25)]
25[7-(7,7),7-(7,7),7-(7,7),8-(1),8-(1),8-(1)]
SAHYIK
30[8-(30,30,30),8-(6),8-(6),8-(6)]
8[30-(8,8,8),30-(8,8,8),30-(8,8,8),30-(8,8,8)]
8[6-(6,8),30-(8,8,8)]
6[6-(6,6),8-(30),8-(30)]
6[1-(0),6-(1,6),6-(6,6)]
6[6-(1,6),6-(1,6),6-(8,8)]
1[6-(6,6)]
GUPCOK
48[7-(6,6),7-(6,6),7-(6,6),7-(6,6)]
7[6-(1,6),6-(6,7),48-(7,7,7)]
6[1-(0),6-(1,7),7-(6,48)]
6[6-(1,1,6),7-(6,48),7-(6,48)]
6[1-(0),1-(0),6-(1,1,1),6-(7,7)]
6[1-(0),1-(0),1-(0),6-(1,1,6)]
1[6-(6,7)]
1[6-(1,6,6)]
1[6-(1,1,6)]
DOTSOV
29[8-(6),8-(6),8-(6),8-(6),29-(8,8,8,8)]
8[6-(6,8),29-(8,8,8,29)]
6[6-(1,6),6-(1,6),6-(8,8)]
6[6-(6,6),8-(29),8-(29)]
6[1-(0),6-(6,6),6-(6,6)]
1[6-(6,6)]
DOTSOV16
29[8-(6),8-(6),8-(6),8-(6),29-(8,8,8,8)]
8[6-(6,8),29-(8,8,8,29)]
6[6-(1,6),6-(1,6),6-(8,8)]
6[6-(6,6),8-(29),8-(29)]
6[1-(0),6-(6,6),6-(6,6)]
1[6-(6,6)]
MIBQAR14
30[8-(30,30,30),8-(6),8-(6),8-(6)]
8[30-(8,8,8),30-(8,8,8),30-(8,8,8),30-(8,8,8)]
8[6-(6,8),30-(8,8,8)]
6[6-(6,6),8-(30),8-(30)]
6[6-(1,6),6-(1,6),6-(8,8)]
6[1-(0),6-(1,6),6-(6,6)]
1[6-(6,6)]
LUXDEO
6[6-(1,1,1),6-(1,1,1),6-(1,1,1),7-(6,6,47)]
6[1-(0),1-(0),1-(0),6-(6,6,7)]
6[7-(6,6),7-(6,6),8-(0)]
6[1-(0),1-(0),7-(6,6),7-(6,6,47)]
6[1-(0),1-(0),6-(6,6),7-(6,6)]
6[6-(1,1,7),6-(1,6),6-(1,7)]
6[1-(0),6-(6,6),7-(6,47)]
6[6-(1,6),6-(6,7),7-(6,47)]
6[1-(0),6-(1,6),6-(6,7)]
6[1-(0),6-(1,6),6-(6,6)]
1[6-(1,1,6)]
1[6-(1,7,7)]
1[6-(1,6,7)]
1[6-(6,7)]
1[6-(6,6)]
47[7-(6,6),7-(6,6),7-(6,6,6)]
7[6-(1,1,6),6-(1,1,7),6-(7,8)]
7[6-(1,1,7),6-(1,1,7),6-(6,6,6),47-(7,7)]
7[6-(1,6),6-(6,6),47-(7,7)]
8[6-(7,7)]
LUMDIG
8[6-(6,8),48-(7,7,8)]
8[6-(6,8)]
1[6-(6,6)]
1[7-(6,6)]
1[6-(6,7)]
1[6-(7,7)]
6[6-(1,6),8-(0),8-(48)]
6[6-(1,6),6-(1,7),7-(1,6)]
6[1-(0),6-(6,7),7-(6,48)]
6[1-(0),7-(1,6),7-(6,48)]
6[1-(0),6-(1,6),6-(6,7)]
6[1-(0),6-(1,6),6-(8,8)]
48[7-(6,6),7-(6,6),8-(6),8-(6)]
7[1-(0),6-(1,7),6-(6,6)]
7[6-(1,6),6-(1,7),48-(7,8,8)]
KIPKIF
1[6-(1,1,6)]
1[6-(6,6)]
1[7-(6,7)]
6[1-(0),6-(1,6),6-(6,6)]
6[6-(6,6),8-(30),8-(30)]
6[6-(1,6),6-(1,6),6-(8,8)]
6[1-(0),1-(0),1-(0),6-(6,7)]
6[6-(1,1,1),6-(6,6),7-(7,30)]
6[6-(6,6),6-(6,7),6-(6,7)]
6[6-(1,1,1),6-(6,6),7-(1,7)]
6[6-(6,6),8-(0),8-(30)]
6[6-(1,6),6-(1,6),6-(6,6)]
8[6-(6,8),30-(7,7,8)]
8[6-(6,8),30-(7,8,8)]
8[6-(6,8)]
30[7-(6,7),8-(6),8-(6),8-(6)]
30[7-(6,7),7-(6,7),8-(6),8-(6)]
7[6-(6,6),7-(6,30),30-(8,8,8)]
7[6-(6,6),7-(6,30),30-(7,8,8)]
7[1-(0),6-(6,6),7-(6,30)]
7[6-(6,6),7-(1,6),30-(7,8,8)]
ACODED
8[6-(6,8),29-(8,8,8,8)]
8[15-(6,6,6),29-(8,8,8,8)]
8[6-(6,8)]
8[1-(0),6-(6,8)]
6[6-(1,6),6-(1,6),15-(6,6,8)]
6[1-(0),6-(1,6),6-(6,15)]
6[1-(0),6-(1,6),6-(6,6)]
6[6-(1,6),6-(1,6),6-(8,8)]
6[6-(6,6),8-(29),8-(29)]
6[6-(6,6),8-(0),8-(1)]
1[6-(6,6)]
1[8-(6)]
29[8-(15),8-(6),8-(6),8-(6),8-(6)]
15[6-(6,6),6-(6,6),6-(6,6),8-(29)]
DOTSOV37
29[8-(6),8-(6),8-(6),8-(6),29-(8,8,8,8)]
8[6-(6,8),29-(8,8,8,29)]
6[6-(1,6),6-(1,6),6-(8,8)]
6[6-(6,6),8-(29),8-(29)]
6[1-(0),6-(6,6),6-(6,6)]
1[6-(6,6)]
DOTSOV40
29[8-(6),8-(6),8-(6),8-(6),29-(8,8,8,8)]
8[6-(6,8),29-(8,8,8,29)]
6[6-(1,6),6-(1,6),6-(8,8)]
6[6-(6,6),8-(29),8-(29)]
6[1-(0),6-(6,6),6-(6,6)]
1[6-(6,6)]
ZESTIC01
48[7-(6,6),7-(6,6),7-(6,6),7-(6,6),7-(6,6)]
1[6-(6,6)]
1[6-(7,7)]
1[6-(6,7)]
6[1-(0),7-(6),7-(6,6)]
6[1-(0),6-(1,6),7-(6,48)]
6[1-(0),6-(1,6),6-(1,7)]
6[1-(0),6-(1,6),6-(6,7)]
6[6-(1,6),6-(6,6),7-(6,48)]
6[6-(6,6),6-(6,7),6-(6,7)]
6[6-(1,6),6-(1,6),6-(6,6)]
6[1-(0),6-(1,6),6-(6,6)]
6[6-(1,6),6-(1,6),7-(6,6)]
6[1-(0),7-(6,48),7-(6,6)]
6[1-(0),6-(1,7),7-(6,48)]
6[1-(0),6-(1,7),7-(6,6)]
6[1-(0),6-(1,7),7-(6)]
7[6-(1,6),6-(1,7)]
7[6-(1,6),6-(6,6),48-(7,7,7,7)]
7[6-(1,6),6-(1,7),6-(6,6)]
7[6-(1,6),6-(1,7),48-(7,7,7,7)]
DIDBID
6[6-(1,6),6-(1,6),6-(6,6)]
6[1-(0),6-(1,6),7-(6,27)]
6[1-(0),6-(1,7),6-(6,6)]
6[6-(1,6),6-(1,6),6-(8,8)]
6[1-(0),6-(1,6),6-(6,6)]
6[6-(6,6),8-(0),8-(27)]
1[6-(6,7)]
1[6-(6,6)]
7[6-(1,6),6-(1,6),27-(7,8,8)]
27[7-(6,6),7-(6,6),8-(6),8-(6)]
8[6-(6,8),27-(7,7,8)]
8[6-(6,8)]
FANWOI
8[6-(6,8),30-(7,8,8)]
8[30-(7,8,8),30-(7,8,8),30-(7,8,8),30-(8,8,8)]
8[6-(6,8),30-(8,8,8)]
8[6-(6,8)]
6[6-(1,6),6-(1,6),7-(6,6)]
6[1-(0),6-(1,6),6-(6,7)]
6[1-(0),1-(0),1-(0),6-(7,7)]
6[6-(1,1,1),7-(6,6),7-(7,30)]
6[6-(6,6),7-(6,6),7-(7)]
6[6-(1,1,1),7-(6,6),7-(7)]
6[6-(1,6),6-(1,6),6-(7,7)]
6[1-(0),6-(1,6),6-(6,6)]
6[1-(0),6-(1,6),6-(1,6)]
6[1-(0),6-(6,6),6-(6,6)]
6[6-(6,6),8-(30),8-(30)]
6[6-(1,6),6-(1,6),6-(8,8)]
6[6-(6,6),8-(0),8-(30)]
1[6-(6,6)]
1[6-(1,1,6)]
7[6-(6,7),7-(6),30-(8,8,8)]
7[6-(6,7),7-(6,30)]
7[6-(6,6),6-(6,7),6-(6,7)]
7[6-(6,7),7-(6)]
30[7-(6,7),8-(30,30,30),8-(6),8-(6)]
30[8-(30,30,30),8-(6),8-(6),8-(6)]
TUDMAH
6[1-(0),1-(0),6-(1,1,7),7-(1,6,28)]
6[1-(0),1-(0),6-(1,1,7),7-(6,6)]
6[1-(0),1-(0),6-(1,1,6),7-(1,6,28)]
6[1-(0),1-(0),6-(1,1,7),6-(1,1,7)]
6[1-(0),1-(0),7-(1,6,28),7-(6,6)]
6[6-(6,6),8-(0),8-(28)]
6[6-(1,6),6-(1,6),6-(8,8)]
6[1-(0),6-(6,6),6-(6,6)]
6[6-(1,6),6-(1,6),6-(6,6)]
1[6-(1,6,7)]
1[6-(1,6,6)]
1[6-(1,7,7)]
1[6-(6,6)]
1[7-(6,6,28)]
7[1-(0),6-(1,1,6),6-(1,1,7),28-(7,7,7,8,8)]
7[1-(0),6-(1,1,6),6-(1,1,6),28-(7,7,7,8,8)]
7[6-(1,1,6),6-(1,1,7),6-(1,1,7)]
8[6-(6,8)]
8[6-(6,8),28-(7,7,7,7,8)]
28[7-(1,6,6),7-(1,6,6),7-(1,6,6),7-(1,6,6),8-(6),8-(6)]
UWAGAB03
7[6-(6,6),6-(6,6),6-(6,6)]
6[6-(1,6),6-(1,6),6-(6,6)]
6[1-(0),6-(1,6),6-(6,6)]
6[6-(1,6),6-(1,6),7-(6,6)]
6[1-(0),6-(1,6),6-(6,7)]
6[6-(6,6),8-(30),8-(30)]
6[6-(1,6),6-(1,6),6-(8,8)]
1[6-(6,6)]
8[6-(6,8),30-(8,8,8)]
8[30-(8,8,8),30-(8,8,8),30-(8,8,8),30-(8,8,8)]
30[8-(30,30,30),8-(6),8-(6),8-(6)]
MIHHIU
48[7-(6,6),7-(6,6,6),8-(6),8-(6),8-(6),8-(6)]
7[6-(1,1,6),6-(1,1,6),6-(1,6,6),48-(7,8,8,8,8)]
7[6-(1,6),6-(6,6),48-(7,8,8,8,8)]
7[6-(1,1,6),6-(1,1,6),6-(1,6,6)]
7[6-(1,6),6-(6,6)]
8[6-(6,8),48-(7,7,8,8,8)]
8[1-(0),6-(1,6,6)]
8[6-(1,1,1),6-(6,6)]
1[8-(6)]
1[6-(6,6,6)]
1[6-(6,6)]
1[6-(6,7)]
1[6-(1,6,7)]
1[6-(1,6,6)]
1[6-(6,6,8)]
1[6-(6,6,7)]
1[6-(1,1,8)]
6[6-(1,6),6-(1,6,8),6-(6,6)]
6[1-(0),6-(1,1,7),6-(1,6,6),6-(8,8)]
6[6-(1,6),6-(6,6),7-(6,48)]
6[1-(0),6-(1,7),6-(6,6)]
6[6-(1,6),6-(6,6),6-(6,7)]
6[6-(1,6,6),8-(48),8-(48)]
6[1-(0),6-(1,6),7-(6,48)]
6[1-(0),6-(1,6),6-(6,8)]
6[1-(0),6-(1,6),6-(6,7)]
6[1-(0),1-(0),6-(1,6,6),7-(6,6,48)]
6[1-(0),1-(0),6-(1,1,7),6-(1,6,6)]
6[1-(0),6-(6,6),6-(6,8)]
6[1-(0),6-(1,6,7),6-(6,6),8-(1)]
6[6-(1,6),6-(1,6),8-(6)]
6[1-(0),1-(0),6-(1,1,6),7-(6,6,48)]
6[1-(0),6-(1,1,6),6-(1,6,8),7-(6,6)]
6[1-(0),1-(0),6-(1,6,6),6-(1,6,7)]
6[1-(0),6-(1,1,6),6-(1,1,6),6-(1,6,6)]
6[1-(0),1-(0),6-(1,6,6),7-(6,6)]
6[1-(0),1-(0),6-(1,1,6),7-(6,6)]
6[1-(0),6-(1,1,6),6-(1,6,8),7-(6,6,48)]
6[6-(1,6),6-(6,6),7-(6)]
6[1-(0),6-(1,6),7-(6)]
6[1-(0),1-(0),1-(0),8-(6)]
BUVYIB01
26[7-(6,6),7-(6,6),7-(6,6),7-(6,6),7-(6,7),7-(6,7)]
7[6-(6,7),7-(6),26-(7,7,7,7,7)]
7[6-(6,7),7-(6,26)]
7[6-(6,7),6-(6,7)]
7[6-(1,6),6-(6,6),26-(7,7,7,7,7)]
7[6-(1,6),6-(1,6),26-(7,7,7,7,7)]
6[6-(6,7),7-(6),7-(7,26)]
6[6-(6,6),7-(6),7-(7)]
6[6-(1,6),6-(7,7),7-(6,26)]
6[6-(1,6),6-(1,6),6-(7,7)]
6[1-(0),6-(1,7),6-(6,6)]
6[1-(0),6-(1,6),7-(6,26)]
6[1-(0),6-(1,6),6-(6,7)]
6[1-(0),6-(1,6),6-(1,6)]
6[1-(0),6-(1,6),6-(1,7)]
1[6-(6,6)]
1[6-(6,7)]
DOTSOV05
29[8-(6),8-(6),8-(6),8-(6),29-(8,8,8,8)]
8[6-(6,8),29-(8,8,8,29)]
6[6-(1,6),6-(1,6),6-(8,8)]
6[6-(6,6),8-(29),8-(29)]
6[1-(0),6-(6,6),6-(6,6)]
1[6-(6,6)]
TUDJOS
6[6-(1,1,1),7-(6,30),7-(6,30)]
6[1-(0),1-(0),1-(0),6-(7,7)]
6[1-(0),6-(1,7),7-(6,30)]
30[7-(6,6),7-(6,6),7-(6,6),7-(6,6)]
1[6-(1,1,6)]
1[6-(6,7)]
7[6-(1,6),6-(6,7),30-(7,7,7)]
SAHYOQ
30[8-(30,30,30),8-(6),8-(6),8-(6)]
8[6-(6,8),30-(8,8,8)]
8[30-(8,8,8),30-(8,8,8),30-(8,8,8),30-(8,8,8)]
6[6-(6,6),8-(30),8-(30)]
6[6-(1,6),6-(1,6),6-(8,8)]
6[1-(0),6-(1,6),6-(6,6)]
1[6-(6,6)]
OMORUE
6[1-(0),1-(0),1-(0),6-(7,16)]
6[6-(6,6),7-(6),8-(29)]
6[6-(1,6),6-(1,6),6-(7,8)]
6[1-(0),6-(1,7),6-(6,6)]
6[1-(0),6-(1,6),7-(6,29)]
6[7-(6),7-(7,29),16-(6)]
6[6-(1,1,1),7-(7),16-(6)]
1[6-(1,1,6)]
1[6-(6,6)]
1[6-(6,7)]
29[7-(6,6),7-(6,7),8-(29),8-(6)]
8[6-(6,7),29-(7,7,8)]
8[29-(7,7,8),29-(7,7,8)]
7[6-(6,8),6-(7,16)]
7[6-(1,6),6-(1,6),29-(7,8,8)]
7[6-(7,16),7-(6),29-(7,8,8)]
7[6-(6,16),7-(6,29)]
16[6-(6,7),6-(7,7)]
9[5-(9,9,9)]
5[9-(0),9-(0),9-(0),9-(0)]
DOTSOV08
29[8-(6),8-(6),8-(6),8-(6),29-(8,8,8,8)]
8[6-(6,8),29-(8,8,8,29)]
6[6-(1,6),6-(1,6),6-(8,8)]
6[6-(6,6),8-(29),8-(29)]
6[1-(0),6-(6,6),6-(6,6)]
1[6-(6,6)]
OFERUN04
30[7-(6,6),7-(6,6),7-(6,6),7-(6,6)]
7[6-(1,6),6-(6,7),30-(7,7,7)]
6[1-(0),6-(1,7),7-(6,30)]
6[6-(1,1,1),7-(6,30),7-(6,30)]
6[1-(0),1-(0),1-(0),6-(7,7)]
1[6-(6,7)]
1[6-(1,1,6)]
GIQHAQ
48[8-(6),8-(6),8-(6),8-(6)]
48[8-(6),8-(6),8-(6),8-(6),8-(6),8-(6)]
8[6-(6,8),48-(8,8,8)]
8[6-(6,8)]
8[6-(6,8),48-(8,8,8,8,8)]
6[6-(1,6),6-(1,6),6-(8,8)]
6[1-(0),6-(1,6),6-(6,6)]
6[6-(1,6),6-(1,6),6-(6,6)]
6[6-(6,6),8-(0),8-(48)]
6[6-(6,6),8-(48),8-(48)]
1[6-(6,6)]
DOTSOV02
29[8-(6),8-(6),8-(6),8-(6),29-(8,8,8,8)]
8[6-(6,8),29-(8,8,8,29)]
6[6-(1,6),6-(1,6),6-(8,8)]
6[6-(6,6),8-(29),8-(29)]
6[1-(0),6-(6,6),6-(6,6)]
1[6-(6,6)]
LELCUB
29[7-(6,7),7-(6,7)]
7[6-(6,6),7-(6,29),29-(7)]
6[1-(0),1-(0),1-(0),6-(6,7)]
6[6-(1,1,1),6-(6,6),7-(7,29)]
6[6-(6,6),6-(6,7),6-(6,7)]
1[6-(1,1,6)]
CAYDOX
29[7-(6,7),7-(6,7),7-(6,7),7-(6,7)]
6[6-(1,1,6),7-(7,29),7-(7,29)]
6[1-(0),1-(0),6-(1,1,8),6-(7,7)]
6[1-(0),1-(0),6-(1,1,6),8-(6)]
1[6-(1,6,6)]
1[6-(1,6,8)]
7[6-(6,7),7-(7),29-(7,7,7)]
7[7-(6,29),7-(7)]
8[6-(1,1,6),6-(1,1,6)]
HECQUB
7[6-(1,6),6-(1,7),30-(7,7,7,8,8)]
7[6-(1,6),6-(1,7),6-(7,7)]
7[6-(7,7),6-(7,7)]
7[6-(7,7),6-(7,8)]
6[1-(0),7-(6,30),7-(6,6)]
6[1-(0),6-(1,7),7-(6,30)]
6[1-(0),6-(1,7),7-(6,6)]
6[7-(6),7-(6),7-(6,6)]
6[7-(6),7-(6),8-(30)]
1[6-(7,7)]
1[6-(6,7)]
30[7-(6,6),7-(6,6),7-(6,6),7-(6,6),8-(6),8-(6)]
8[6-(7,7),30-(7,7,7,7,8)]
REPCIZ
8[6-(6,8),48-(8,8,8,8)]
8[6-(6,8),48-(8,8,8,8,8)]
8[6-(1,8),48-(8,8,8,8),48-(8,8,8,8,8)]
6[6-(6,6),8-(48),8-(48)]
6[6-(1,6),6-(1,6),6-(8,8)]
6[1-(0),6-(1,6),6-(6,6)]
6[6-(1,6),6-(1,6),6-(6,6)]
6[1-(0),8-(48,48),8-(48,48)]
1[6-(6,6)]
1[6-(8,8)]
48[8-(6),8-(6),8-(6),8-(6,48),8-(6,48),8-(6,48)]
48[8-(6),8-(6),8-(6),8-(6,48),8-(6,48)]
48[8-(6),8-(6),8-(6),8-(6),8-(6,48),8-(6,48)]
GITVIP01
30[7-(6,6),7-(6,6),7-(6,6),7-(6,6)]
6[1-(0),7-(6,30),7-(6,30)]
6[6-(7,17),7-(6,30),17-(0)]
1[6-(7,7)]
7[6-(1,7),6-(6,17),30-(7,7,7)]
17[6-(6,7)]
NAZBAT
8[6-(6,8),49-(8,8,8,8,8,8,8)]
6[6-(1,6),6-(6,6),6-(6,6)]
6[6-(1,6),6-(6,6),6-(8,8)]
6[1-(0),6-(1,6),6-(6,6)]
6[6-(6,6),8-(49),8-(49)]
6[1-(0),6-(1,6),6-(1,6)]
1[6-(6,6)]
49[8-(6),8-(6),8-(6),8-(6),8-(6),8-(6),8-(6),8-(6)]
DOTSOV30
29[8-(6),8-(6),8-(6),8-(6),29-(8,8,8,8)]
8[6-(6,8),29-(8,8,8,29)]
6[6-(1,6),6-(1,6),6-(8,8)]
6[6-(6,6),8-(29),8-(29)]
6[1-(0),6-(6,6),6-(6,6)]
1[6-(6,6)]
EZILUV
29[7-(6,6),8-(6),8-(6),8-(6),8-(6)]
8[6-(6,8),29-(7,8,8,8)]
6[6-(1,6),6-(1,6),6-(6)]
6[1-(0),6-(6,6),6-(6,6)]
6[6-(1,6),6-(1,6),6-(8,8)]
6[6-(6,6),8-(29),8-(29)]
6[1-(0),6-(6,6),7-(6,29)]
6[1-(0),6-(1,6),7-(6,29)]
6[1-(0),6-(1,6),6-(1,7)]
6[1-(0),6-(1,6),6-(6,6)]
6[6-(1,6),6-(1,7),6-(6)]
6[6-(6),6-(6,6)]
1[6-(6,6)]
1[6-(6,7)]
7[6-(1,6),6-(1,6),29-(8,8,8,8)]
PURQUP
29[7-(6,6),7-(6,6),7-(6,6),8-(6)]
29[7-(6,6),7-(6,6)]
8[6-(6,8)]
8[1-(0),6-(6,8)]
8[6-(6,8),29-(7,7,7)]
1[8-(6)]
1[6-(6,7)]
1[6-(6,6)]
7[6-(6,6),6-(6,7),29-(7,7,8)]
7[6-(6,6),6-(6,7),29-(7)]
7[6-(1,6),6-(1,6),29-(7,7,8)]
7[6-(1,6),6-(1,6)]
6[6-(6,6),7-(6,29),7-(6,29)]
6[6-(6,7),6-(8,8),7-(6,29)]
6[6-(6,7),8-(0),8-(0)]
6[6-(6,7),8-(0),8-(1)]
6[1-(0),6-(1,6),7-(6,29)]
6[1-(0),6-(1,7),6-(6,6)]
6[6-(1,6),6-(1,6),6-(7,7)]
6[6-(6,7),8-(1),8-(29)]
6[1-(0),6-(1,6),7-(6)]
HAJKOU
6[6-(1,6),7-(1,1),7-(6,27)]
6[1-(0),6-(6,6),6-(7,7)]
6[6-(1,6),6-(1,6),6-(8,8)]
6[6-(6,6),8-(0),8-(27)]
6[1-(0),6-(1,7),6-(6,6)]
6[1-(0),6-(1,6),7-(6,27)]
7[1-(0),1-(0),6-(6,7)]
7[6-(1,6),6-(6,7),27-(7,8,8)]
1[7-(1,6)]
1[6-(6,6)]
1[6-(6,7)]
27[7-(6,6),7-(6,6),8-(6),8-(6)]
8[6-(6,8),27-(7,7,8)]
8[6-(6,8)]
MIBQAR13
30[8-(30,30,30),8-(6),8-(6),8-(6)]
8[30-(8,8,8),30-(8,8,8),30-(8,8,8),30-(8,8,8)]
8[6-(6,8),30-(8,8,8)]
6[6-(6,6),8-(30),8-(30)]
6[6-(1,6),6-(1,6),6-(8,8)]
6[1-(0),6-(1,6),6-(6,6)]
1[6-(6,6)]
JENKIX
30[8-(30,30),8-(6),8-(6),8-(6)]
30[8-(30,30),8-(30,30),8-(30,30),8-(6),8-(6),8-(6)]
8[30-(8,8,8),30-(8,8,8,8,8),30-(8,8,8,8,8)]
8[6-(6,8),30-(8,8,8,8,8)]
8[6-(6,8),30-(8,8,8)]
8[30-(8,8,8),30-(8,8,8),30-(8,8,8,8,8)]
1[6-(6,6)]
6[6-(6,6),8-(30),8-(30)]
6[6-(1,6),6-(1,6),6-(8,8)]
6[1-(0),6-(1,6),6-(6,6)]
6[6-(1,6),6-(1,6),6-(6,6)]
6[1-(0),6-(6,6),6-(6,6)]
MIBQAR19
30[8-(30,30,30),8-(6),8-(6),8-(6)]
8[30-(8,8,8),30-(8,8,8),30-(8,8,8),30-(8,8,8)]
8[6-(6,8),30-(8,8,8)]
6[6-(6,6),8-(30),8-(30)]
6[6-(1,6),6-(1,6),6-(8,8)]
6[1-(0),6-(1,6),6-(6,6)]
1[6-(6,6)]
DOTSOV11
29[8-(6),8-(6),8-(6),8-(6),29-(8,8,8,8)]
8[6-(6,8),29-(8,8,8,29)]
6[6-(1,6),6-(1,6),6-(8,8)]
6[6-(6,6),8-(29),8-(29)]
6[1-(0),6-(6,6),6-(6,6)]
1[6-(6,6)]
GIWNUV
29[7-(6,6),7-(6,6)]
6[1-(0),6-(1,6),7-(6,29)]
6[1-(0),6-(1,7),6-(1,7)]
6[7-(6,29),7-(6,29),8-(0)]
7[6-(1,6),6-(7,8),29-(7)]
1[6-(6,6)]
1[6-(6,7)]
8[6-(7,7)]
VIZRIH
30[7-(6,6),7-(6,7),7-(6,7),8-(6)]
8[6-(6,8),30-(7,7,7)]
8[16-(6,6,8)]
8[6-(6,8)]
7[6-(7,7),7-(6,30),30-(7,7,8)]
7[6-(1,7),7-(6,30),30-(7,7,8)]
7[6-(1,7),6-(7,7),30-(7,7,8)]
7[1-(0),1-(0),6-(7,7)]
1[7-(1,6)]
1[6-(6,6)]
1[6-(7,7)]
6[6-(6,6),8-(0),8-(30)]
6[1-(0),7-(6,30),7-(7,30)]
6[7-(1,1),7-(6,30),7-(7,30)]
6[1-(0),6-(1,6),6-(6,6)]
6[1-(0),6-(1,6),6-(6,16)]
6[6-(1,6),6-(1,6),16-(6,8,8)]
6[6-(1,6),6-(1,6),6-(8,8)]
16[6-(6,6),6-(6,6),8-(0),8-(0)]
OTARUX02
47[7-(6),7-(6),7-(6),7-(6)]
6[1-(0),6-(6,17),6-(6,7)]
6[7-(47),7-(6)]
6[6-(1,6),6-(6,17),7-(6)]
6[6-(1,6),6-(6,7),17-(0)]
1[6-(6,6)]
7[6-(7),47-(7,7,7)]
7[6-(6,6),6-(7)]
17[6-(6,6)]
DEJROB
6[1-(0),7-(5,6),7-(6,27)]
6[1-(0),6-(1,7),7-(6,27)]
6[1-(0),6-(1,7),7-(5,6)]
6[1-(0),1-(0),1-(0),6-(8,8)]
6[6-(1,1,1),8-(27),8-(27)]
1[6-(7,7)]
1[6-(6,7)]
1[6-(1,1,6)]
7[6-(1,6),6-(1,7),27-(7,7,7,8,8)]
7[5-(7,7,7),6-(1,6),6-(1,7)]
27[7-(6,6),7-(6,6),7-(6,6),7-(6,6),8-(6),8-(6)]
5[7-(6,6),7-(6,6),7-(6,6),7-(6,6)]
8[6-(6,8),27-(7,7,7,7,8)]
CAYGIU
1[6-(1,6,6)]
1[6-(1,6,8)]
7[7-(6,29),7-(7)]
7[6-(6,7),7-(7),29-(7,7,7)]
29[7-(6,7),7-(6,7),7-(6,7),7-(6,7)]
6[1-(0),1-(0),6-(1,1,8),6-(7,7)]
6[1-(0),1-(0),6-(1,1,6),8-(6)]
6[6-(1,1,6),7-(7,29),7-(7,29)]
8[6-(1,1,6),6-(1,1,6)]
XUNJEW
7[1-(0),6-(6,8),30-(7,7,8,8)]
7[6-(6,6),6-(6,7),30-(7,7,8,8)]
7[1-(0),1-(0),6-(6,8)]
1[7-(6,30)]
1[6-(1,1,6)]
1[7-(1,6)]
30[7-(1,6),7-(6,6),7-(6,6),8-(6),8-(6)]
8[6-(6,7),30-(7,7,7,8)]
6[6-(1,1,1),7-(6,30),7-(6,30)]
6[1-(0),1-(0),1-(0),6-(7,7)]
6[6-(6,7),7-(1,1),8-(30)]
6[6-(6,7),6-(7,8),7-(6,30)]
6[6-(6,7),7-(1,30),8-(30)]
NEFTOJ
7[6-(1,7),7-(6),29-(8,8,8,8)]
7[6-(1,7),6-(1,7),6-(6,6)]
7[6-(1,7),7-(6,29)]
6[1-(0),7-(6,6),7-(7)]
6[1-(0),7-(6,6),7-(7,29)]
6[6-(6,6),8-(29),8-(29)]
6[6-(1,6),6-(1,6),6-(8,8)]
6[6-(1,6),6-(1,6),7-(6,6)]
6[1-(0),6-(6,6),6-(6,7)]
6[1-(0),6-(6,6),6-(6,6)]
1[6-(7,7)]
1[6-(6,6)]
29[7-(6,7),8-(6),8-(6),8-(6),8-(6)]
8[6-(6,8),29-(7,8,8,8)]
HEBZEV
6[7-(6,30),7-(6,30),17-(0)]
6[6-(6,7),7-(1,1),8-(30)]
6[6-(6,7),6-(7,8),7-(6,30)]
6[6-(6,7),7-(1,30),8-(30)]
17[6-(7,7)]
7[6-(6,6),6-(7,17),30-(7,7,8,8)]
7[1-(0),6-(6,8),30-(7,7,8,8)]
7[1-(0),1-(0),6-(6,8)]
30[7-(1,6),7-(6,6),7-(6,6),8-(6),8-(6)]
1[7-(6,30)]
1[7-(1,6)]
8[6-(6,7),30-(7,7,7,8)]
OWITOE
28[8-(6),8-(6),8-(6),8-(6),8-(6),8-(6)]
8[6-(6,6),28-(8,8,8,8,8)]
6[6-(1,6),6-(6,8),8-(28)]
6[1-(0),6-(6,8),6-(6,8)]
1[6-(6,6)]
DOTSOV23
29[8-(6),8-(6),8-(6),8-(6),29-(8,8,8,8)]
8[6-(6,8),29-(8,8,8,29)]
6[6-(1,6),6-(1,6),6-(8,8)]
6[6-(6,6),8-(29),8-(29)]
6[1-(0),6-(6,6),6-(6,6)]
1[6-(6,6)]
DOTSOV29
29[8-(6),8-(6),8-(6),8-(6),29-(8,8,8,8)]
8[6-(6,8),29-(8,8,8,29)]
6[6-(1,6),6-(1,6),6-(8,8)]
6[6-(6,6),8-(29),8-(29)]
6[1-(0),6-(6,6),6-(6,6)]
1[6-(6,6)]
HAJKIO
6[1-(0),6-(1,7),6-(6,6)]
6[1-(0),6-(1,6),7-(6,48)]
6[6-(1,6),7-(1,1),7-(6,48)]
6[1-(0),6-(6,6),6-(7,7)]
6[6-(6,6),8-(48),8-(48)]
6[6-(1,6),6-(1,6),6-(8,8)]
1[6-(6,7)]
1[6-(6,6)]
1[7-(1,6)]
48[7-(6,6),7-(6,6),8-(6),8-(6),8-(6),8-(6)]
7[6-(1,6),6-(6,7),48-(7,8,8,8,8)]
7[1-(0),1-(0),6-(6,7)]
8[6-(6,8),48-(7,7,8,8,8)]
ADABAK
8[6-(6,8)]
8[6-(6,8),29-(7,7,7)]
7[6-(6,7),7-(7),29-(7,7,8)]
7[7-(6,29),7-(7)]
7[6-(1,6),6-(1,6),29-(7,7,8)]
6[6-(7,7),8-(0),8-(29)]
6[6-(8,8),7-(7,29),7-(7,29)]
6[1-(0),6-(1,6),7-(6,29)]
6[1-(0),6-(1,7),6-(6,6)]
6[6-(1,1,6),6-(1,6),6-(1,6)]
6[1-(0),1-(0),6-(1,1,6),6-(6,6)]
6[1-(0),1-(0),6-(1,1,6),6-(1,1,6)]
29[7-(6,6),7-(6,7),7-(6,7),8-(6)]
1[6-(6,7)]
1[6-(6,6)]
1[6-(1,6,6)]
EZIMAC
29[8-(6),8-(6),8-(6),8-(6)]
8[6-(6,8),29-(8,8,8)]
6[6-(1,6),6-(1,6),6-(6)]
6[1-(0),6-(6,6),6-(6,6)]
6[6-(1,6),6-(1,6),6-(8,8)]
6[6-(6,6),8-(29),8-(29)]
6[1-(0),6-(6,6),7-(6)]
6[1-(0),6-(1,6),7-(6)]
6[1-(0),6-(1,6),6-(1,7)]
6[1-(0),6-(1,6),6-(6,6)]
6[6-(1,6),6-(1,7),6-(6)]
6[6-(6),6-(6,6)]
1[6-(6,6)]
1[6-(6,7)]
7[6-(1,6),6-(1,6)]
GUPBEZ
6[1-(0),1-(0),6-(1,1,7),7-(6,6,29)]
1[6-(1,6,7)]
7[6-(1,1,6),6-(1,1,6),6-(1,1,6),29-(53,53,53)]
7[6-(1,1,6),6-(1,1,6),6-(1,1,6),29-(29,53,53,53)]
29[7-(6,6,6),29-(7,53,53,53),53-(29,29),53-(29,29),53-(29,29)]
29[7-(6,6,6),53-(29,29),53-(29,29),53-(29,29)]
53[29-(7,29,53,53),29-(7,53,53),29-(7,53,53)]
53[29-(7,29,53,53),29-(7,29,53,53),29-(7,53,53)]
RAYLOU
6[1-(0),6-(1,6),7-(6,30)]
6[1-(0),6-(1,7),6-(6,7)]
6[6-(1,6),6-(1,6),7-(1,6)]
6[6-(6,6),7-(1,6),8-(0)]
6[6-(1,6),6-(1,6),6-(7,8)]
6[1-(0),6-(1,6),6-(6,6)]
6[6-(1,6),6-(1,6),6-(6,6)]
6[1-(0),6-(6,6),6-(6,6)]
6[6-(1,6),6-(1,6),7-(8,8)]
6[6-(6,6),8-(0),8-(30)]
6[6-(1,6),6-(1,6),6-(8,8)]
6[1-(0),6-(6,6),6-(6,7)]
1[6-(6,7)]
1[6-(6,6)]
1[7-(6,6)]
7[6-(1,6),6-(1,6),30-(7,8,8)]
7[1-(0),6-(6,6),6-(6,8)]
7[6-(6,6),8-(0),8-(0)]
30[7-(6,6),7-(6,6),8-(6),8-(6)]
8[6-(6,7)]
8[7-(6,8)]
8[6-(6,8),30-(7,7,8)]
8[6-(6,8)]
DOTSOV27
29[8-(6),8-(6),8-(6),8-(6),29-(8,8,8,8)]
8[6-(6,8),29-(8,8,8,29)]
6[6-(1,6),6-(1,6),6-(8,8)]
6[6-(6,6),8-(29),8-(29)]
6[1-(0),6-(6,6),6-(6,6)]
1[6-(6,6)]
EMIHIS
48[16-(48,48,48),16-(49,49),16-(49,49),16-(49,49)]
16[48-(16,16,16),49-(16,16,16),49-(16,16,16)]
16[49-(16,16,16),49-(7,16,16)]
16[49-(16,16,16),49-(16,16,16)]
16[48-(16,16,16),48-(16,16,16),48-(16,16,16),48-(16,16,16)]
49[16-(48,49),16-(48,49),16-(49),16-(49)]
49[7-(6,6),16-(49),16-(49),16-(49)]
7[6-(1,7),6-(6,6),49-(16,16,16)]
6[1-(0),7-(6,49),7-(6,49)]
6[6-(1,1,1),6-(1,6),6-(6,6)]
6[1-(0),6-(6,6),6-(6,7)]
6[6-(1,6),6-(6,7),7-(6,49)]
6[1-(0),1-(0),1-(0),6-(6,6)]
1[6-(7,7)]
1[6-(6,6)]
1[6-(1,1,6)]
DALCEZ
6[6-(1,6),6-(1,6),7-(1,6)]
6[1-(0),6-(1,6),6-(6,6)]
6[1-(0),6-(1,6),6-(6,7)]
6[6-(1,6),6-(1,6),6-(7)]
6[6-(6,6),7-(29)]
6[1-(0),6-(1,1,6),6-(1,6,7),7-(1,6)]
6[1-(0),1-(0),6-(1,1,6),6-(1,6,7)]
6[1-(0),1-(0),6-(1,1,6),6-(1,1,6)]
7[1-(0),6-(1,6,6),6-(6,6)]
7[6-(6),29-(7,7,7)]
1[6-(6,6)]
1[7-(6,6)]
1[6-(6,6,7)]
1[6-(1,6,6)]
29[7-(6),7-(6),7-(6),7-(6)]
9[15-(9,9,9,9,9)]
15[9-(0),9-(0),9-(0),9-(0),9-(0),9-(0)]
MIBQAR04
30[8-(30,30,30),8-(6),8-(6),8-(6)]
8[30-(8,8,8),30-(8,8,8),30-(8,8,8),30-(8,8,8)]
8[6-(6,8),30-(8,8,8)]
6[6-(6,6),8-(30),8-(30)]
6[6-(1,6),6-(1,6),6-(8,8)]
6[1-(0),6-(1,6),6-(6,6)]
1[6-(6,6)]
FAYRAA
30[7-(7,7),7-(7,7),7-(7,7),8-(6),8-(6),8-(6)]
30[7-(6,7),7-(6,7),8-(6),8-(6),8-(6)]
30[7-(6,7),7-(6,7),8-(6),8-(6)]
6[6-(1,1,8),6-(1,1,8),6-(1,1,8),6-(1,1,8)]
6[1-(0),6-(1,6),6-(6,7)]
6[6-(6,6),8-(0),8-(30)]
6[1-(0),6-(1,6),6-(6,6)]
6[1-(0),6-(1,6),6-(1,6)]
6[6-(1,6),6-(1,6),8-(6)]
6[6-(1,6),6-(6,7),7-(7,30)]
6[1-(0),6-(1,6),6-(6,8)]
6[6-(1,6),6-(1,6),6-(8,8)]
6[1-(0),1-(0),6-(6,6,6),8-(6)]
6[6-(6,6),8-(30),8-(30)]
1[6-(6,6)]
1[6-(1,6,8)]
7[7-(6,30),7-(6,30),30-(7,7,8,8,8)]
7[6-(6,6),7-(7,30),30-(7,8,8)]
7[6-(6,6),7-(7,30),30-(7,8,8,8)]
8[6-(6,8),30-(7,7,8)]
8[6-(6,8),30-(7,7,8,8)]
8[6-(1,1,6),6-(6,6)]
8[6-(6,8),30-(7,7,7,8,8)]
8[6-(6,8)]
AVEROJ
7[6-(1,7),6-(1,7),48-(7,7,17,17)]
7[6-(1,7),7-(6,48),48-(7,7,17,17)]
48[7-(6,6),7-(6,7),7-(6,7),17-(48),17-(48)]
1[6-(7,7)]
17[48-(7,7,7,17),48-(7,7,7,17)]
6[1-(0),7-(6,48),7-(7,48)]
GIVDUL
6[1-(0),1-(0),6-(7,7),8-(1)]
6[6-(1,1,8),7-(6,29),7-(7,29)]
1[6-(1,6,8)]
1[8-(6)]
8[1-(0),6-(1,1,6)]
7[6-(6,7),6-(6,7),29-(7)]
7[6-(6,7),7-(6,29),29-(53,53,53)]
7[6-(6,7),7-(6,29),29-(7)]
29[7-(6,6),7-(6,7)]
29[7-(6,7),53-(29,29),53-(29,29),53-(29,29)]
53[29-(7,53,53),29-(7,53,53),29-(7,53,53)]
RAYMAH
6[6-(6,6),8-(0),8-(30)]
6[6-(1,6),6-(1,6),6-(8,8)]
6[1-(0),6-(6,6),6-(6,6)]
6[6-(6,6),8-(0),8-(0)]
6[1-(0),6-(1,6),7-(6,30)]
6[1-(0),6-(1,7),6-(6,7)]
6[6-(1,6),6-(1,6),7-(1,6)]
6[6-(6,6),7-(1,6),8-(0)]
6[6-(1,6),6-(1,6),6-(7,8)]
6[1-(0),6-(1,6),6-(6,6)]
6[6-(1,6),6-(1,6),6-(6,6)]
1[6-(6,6)]
1[6-(6,7)]
1[7-(6,6)]
7[6-(1,6),6-(1,6),30-(7,8,8)]
7[1-(0),6-(6,6),6-(6,8)]
8[6-(6,8),30-(7,7,8)]
8[6-(6,8)]
8[6-(6,7)]
30[7-(6,6),7-(6,6),8-(6),8-(6)]
IMIDZB04
30[7-(6,6),7-(6,6),7-(6,6),7-(6,6)]
6[1-(0),7-(6,30),7-(6,30)]
6[1-(0),6-(1,7),7-(6,30)]
1[6-(7,7)]
1[6-(6,7)]
7[6-(1,6),6-(1,7),30-(7,7,7)]
SAHYOQ02
30[8-(30,30,30),8-(6),8-(6),8-(6)]
8[30-(8,8,8),30-(8,8,8),30-(8,8,8),30-(8,8,8)]
8[6-(6,8),30-(8,8,8)]
6[6-(6,6),8-(30),8-(30)]
6[6-(1,6),6-(1,6),6-(8,8)]
6[1-(0),6-(1,6),6-(6,6)]
1[6-(6,6)]
OWITAQ
30[8-(6),8-(6),8-(6),8-(6),8-(6),8-(6)]
8[6-(6,6),30-(8,8,8,8,8)]
6[6-(1,6),6-(6,8),8-(30)]
6[1-(0),6-(6,8),6-(6,8)]
1[6-(6,6)]
DOTSOV15
29[8-(6),8-(6),8-(6),8-(6),29-(8,8,8,8)]
8[6-(6,8),29-(8,8,8,29)]
6[6-(1,6),6-(1,6),6-(8,8)]
6[6-(6,6),8-(29),8-(29)]
6[1-(0),6-(6,6),6-(6,6)]
1[6-(6,6)]
CAYDOX04
1[6-(1,6,6)]
1[6-(1,6,8)]
7[7-(6,29),7-(7)]
7[6-(6,7),7-(7),29-(7,7,7)]
29[7-(6,7),7-(6,7),7-(6,7),7-(6,7)]
6[6-(1,1,6),7-(7,29),7-(7,29)]
6[1-(0),1-(0),6-(1,1,8),6-(7,7)]
6[1-(0),1-(0),6-(1,1,6),8-(6)]
8[6-(1,1,6),6-(1,1,6)]
EYOQEP
48[7-(6,6),7-(6,6),8-(6),8-(6),8-(6)]
8[6-(6,8),48-(7,7,8,8)]
8[6-(6,8)]
7[6-(1,6),6-(6,7),48-(7,8,8,8)]
7[6-(1,6),6-(6,6),6-(6,7)]
6[6-(6,6),8-(0),8-(48)]
6[6-(1,6),6-(1,6),6-(8,8)]
6[1-(0),6-(1,6),6-(6,6)]
6[1-(0),6-(1,6),6-(6,7)]
6[6-(1,6),6-(1,6),7-(6,6)]
6[1-(0),1-(0),1-(0),6-(7,7)]
6[6-(1,1,1),7-(6,48),7-(6,6)]
6[1-(0),6-(1,7),7-(6,48)]
6[1-(0),6-(1,7),7-(6,6)]
6[6-(6,6),8-(48),8-(48)]
1[6-(6,6)]
1[6-(1,1,6)]
1[6-(6,7)]
FAYPUS
30[7-(7,7),7-(7,7),7-(7,7),7-(7,7),7-(7,7),7-(7,7)]
30[7-(6,7),7-(6,7),7-(6,7),8-(6)]
6[1-(0),6-(6,6),6-(6,7)]
6[6-(1,1,1),6-(1,6),6-(6,6)]
6[1-(0),1-(0),1-(0),6-(6,6)]
6[6-(6,6),8-(0),8-(30)]
6[6-(1,6),6-(6,7),7-(7,30)]
6[6-(1,6),6-(1,6),6-(8,8)]
6[6-(1,1,8),6-(1,1,8),6-(1,1,8),6-(1,1,8)]
6[1-(0),1-(0),1-(0),8-(6)]
6[6-(1,6),6-(6,8),8-(6)]
6[1-(0),1-(0),6-(6,6,6),8-(6)]
6[1-(0),6-(1,6),6-(6,8)]
6[1-(0),6-(1,6),6-(6,6)]
6[1-(0),6-(6,6),6-(6,8)]
1[6-(6,6)]
1[6-(1,1,6)]
1[6-(1,1,8)]
1[6-(1,6,8)]
7[7-(6,30),7-(6,30),30-(7,7,7,7,7)]
7[6-(6,6),7-(7,30),30-(7,7,8)]
8[6-(6,8)]
8[6-(6,8),30-(7,7,7)]
8[6-(1,1,6),6-(6,6)]
8[6-(1,1,1),6-(6,6)]
DOTSOV34
29[8-(6),8-(6),8-(6),8-(6),29-(8,8,8,8)]
8[6-(6,8),29-(8,8,8,29)]
6[6-(1,6),6-(1,6),6-(8,8)]
6[6-(6,6),8-(29),8-(29)]
6[1-(0),6-(6,6),6-(6,6)]
1[6-(6,6)]
NEYYOG
29[7-(6,6,6),29-(7,53,53,53),53-(29,29),53-(29,29),53-(29,29)]
29[7-(6,6,6),53-(29,29),53-(29,29),53-(29,29)]
53[29-(7,29,53,53),29-(7,53,53),29-(7,53,53)]
53[29-(7,29,53,53),29-(7,29,53,53),29-(7,53,53)]
7[6-(1,1,6),6-(1,1,6),6-(1,1,6),29-(29,53,53,53)]
7[6-(1,1,6),6-(1,1,6),6-(1,1,6),29-(53,53,53)]
6[1-(0),1-(0),6-(1,1,7),7-(6,6,29)]
1[6-(1,6,7)]
AMAFUQ
29[7-(6,6),7-(6,6),8-(6),8-(6)]
8[6-(6,8),29-(7,7,8)]
8[6-(6,8)]
7[6-(1,6),6-(1,7),29-(7,8,8)]
7[6-(1,6),6-(1,7)]
6[1-(0),6-(6,6),7-(6,29)]
6[1-(0),6-(6,6),7-(6)]
6[6-(1,7),6-(1,7),6-(8,8)]
6[6-(6,6),8-(0),8-(29)]
6[1-(0),7-(6),7-(6,29)]
1[6-(6,7)]
1[6-(7,7)]
OYODAI
30[7-(6,6),7-(6,6),7-(6,6),8-(6)]
8[6-(6,8),30-(7,7,7)]
8[6-(6,8)]
8[6-(6,6),6-(6,6)]
7[5-(7,7),6-(1,6),6-(6,7)]
7[6-(1,6),6-(6,7),30-(7,7,8)]
6[6-(1,1,1),7-(5,6),7-(6,30)]
6[1-(0),1-(0),1-(0),6-(7,7)]
6[1-(0),6-(1,7),7-(6,30)]
6[1-(0),6-(1,7),7-(5,6)]
6[6-(6,6),8-(0),8-(30)]
6[6-(1,6),6-(1,6),6-(8,8)]
6[1-(0),6-(1,6),6-(6,6)]
6[1-(0),6-(1,6),6-(6,8)]
6[6-(1,6),6-(1,6),8-(6)]
1[6-(6,6)]
1[6-(1,1,6)]
1[6-(6,7)]
5[7-(6,6),7-(6,6),7-(6,6)]
RAYLIO
6[6-(1,6),6-(1,6),7-(1,6)]
6[1-(0),6-(1,7),6-(6,7)]
6[1-(0),6-(1,6),7-(6,30)]
6[6-(6,6),7-(1,6),8-(0)]
6[6-(1,6),6-(1,6),6-(7,8)]
6[1-(0),6-(1,6),6-(6,6)]
6[6-(1,6),6-(1,6),6-(6,6)]
6[6-(6,6),8-(0),8-(30)]
6[6-(1,6),6-(1,6),6-(8,8)]
6[1-(0),6-(6,6),6-(6,6)]
6[1-(0),6-(6,6),6-(6,7)]
6[6-(1,6),6-(1,6),7-(8,8)]
1[6-(6,6)]
1[6-(6,7)]
1[7-(6,6)]
7[6-(1,6),6-(1,6),30-(7,8,8)]
7[1-(0),6-(6,6),6-(6,8)]
7[6-(6,6),8-(0),8-(0)]
8[6-(6,7)]
8[6-(6,8),30-(7,7,8)]
8[6-(6,8)]
8[7-(6,8)]
30[7-(6,6),7-(6,6),8-(6),8-(6)]
UYAQER
30[7-(6,6),7-(6,6),7-(6,7),7-(6,7)]
7[6-(1,6),6-(1,6)]
7[6-(1,6),6-(6,6),30-(7,7,7)]
7[6-(6,7),7-(6),30-(7,7,7)]
7[6-(6,7),7-(6,30)]
7[6-(6,7),6-(6,7)]
6[1-(0),6-(1,6),7-(6)]
6[1-(0),6-(1,7),6-(6,6)]
6[1-(0),6-(1,6),7-(6,30)]
6[1-(0),6-(1,6),6-(1,7)]
6[1-(0),6-(1,6),6-(6,6)]
6[6-(1,1,1),6-(1,6),6-(6,7)]
6[6-(6,6),6-(7,7),7-(6,30)]
6[6-(6,7),7-(6),7-(7,30)]
6[6-(6,6),7-(6),7-(7)]
6[6-(1,6),6-(1,6),6-(7,7)]
6[1-(0),1-(0),1-(0),6-(6,6)]
1[6-(6,7)]
1[6-(6,6)]
1[6-(1,1,6)]
BUVWOF03
7[6-(6,7),6-(6,7)]
7[6-(6,7),7-(6),26-(7,7,7,7,7,26),26-(7,7,7,7,7,26)]
7[6-(6,7),7-(6,26,26)]
7[6-(1,6),6-(1,6),26-(7,7,7,7,7,26),26-(7,7,7,7,7,26)]
7[6-(1,6),6-(1,6),26-(7,7,7,7,7)]
7[6-(6,7),7-(6),26-(7,7,7,7,7)]
7[6-(6,7),7-(6,26)]
7[6-(1,6),6-(6,6),26-(7,7,7,7,7)]
7[6-(1,6),6-(6,6),26-(7,7,7,7,7,26),26-(7,7,7,7,7,26)]
6[6-(6,7),7-(6),7-(7,26,26)]
6[1-(0),6-(1,6),7-(6,26)]
6[1-(0),6-(1,7),6-(6,6)]
6[6-(6,6),7-(6),7-(7)]
6[6-(1,6),6-(1,6),6-(7,7)]
6[6-(6,7),7-(6),7-(7,26)]
6[1-(0),6-(1,6),6-(6,7)]
6[1-(0),6-(1,6),6-(1,6)]
6[1-(0),6-(1,6),6-(1,7)]
6[6-(1,6),6-(7,7),7-(6,26)]
6[1-(0),6-(1,6),7-(6,26,26)]
6[6-(1,6),6-(7,7),7-(6,26,26)]
1[6-(6,6)]
1[6-(6,7)]
26[7-(6,6),7-(6,6),7-(6,6),7-(6,6),7-(6,7),7-(6,7)]
26[7-(6,6,26),7-(6,6,26),7-(6,6,26),7-(6,6,26),7-(6,7,26),7-(6,7,26),26-(7,7,7,7,7,7)]
MIYGUX
29[7-(6,7),7-(6,7)]
7[6-(6,6),7-(6,29),29-(7)]
6[1-(0),1-(0),1-(0),6-(6,7)]
6[6-(1,1,1),6-(6,6),7-(7,29)]
6[6-(6,6),6-(6,7),6-(6,7)]
1[6-(1,1,6)]
XAGCEO
27[8-(27),8-(6),8-(6),8-(6),8-(6),8-(6,6)]
27[8-(27),8-(6),8-(6),8-(6),8-(6)]
8[6-(1,6,6),6-(1,6,6),27-(8,8,8,8,8)]
8[6-(6,8),27-(8,8,8,8,8)]
8[6-(6,8),27-(8,8,8,8)]
8[27-(8,8,8,8),27-(8,8,8,8,8)]
6[1-(0),6-(1,6,6),6-(8,8),8-(6,27)]
6[6-(1,6,8),8-(27),8-(27)]
6[1-(0),6-(1,6,6),6-(1,6,8),6-(8,8)]
6[6-(1,6,6),8-(27),8-(27)]
1[6-(6,6,8)]
1[6-(6,6,6)]
XAGCEO01
27[8-(1,1,27),8-(6),8-(6),8-(6),8-(6),8-(6,6)]
27[8-(1,1,27),8-(6),8-(6),8-(6),8-(6)]
8[6-(1,6,6),6-(1,6,6),27-(8,8,8,8,8)]
8[6-(6,8),27-(8,8,8,8,8)]
8[6-(6,8),27-(8,8,8,8)]
8[1-(0),1-(0),27-(8,8,8,8),27-(8,8,8,8,8)]
6[1-(0),6-(1,6,6),6-(8,8),8-(6,27)]
6[6-(1,6,8),8-(27),8-(27)]
6[1-(0),6-(1,6,6),6-(1,6,8),6-(8,8)]
6[6-(1,6,6),8-(27),8-(27)]
1[6-(6,6,8)]
1[8-(1,27,27)]
1[6-(6,6,6)]
DOTSOV06
29[8-(6),8-(6),8-(6),8-(6),29-(8,8,8,8)]
8[6-(6,8),29-(8,8,8,29)]
6[6-(1,6),6-(1,6),6-(8,8)]
6[6-(6,6),8-(29),8-(29)]
6[1-(0),6-(6,6),6-(6,6)]
1[6-(6,6)]
ALICII
29[7-(6,7),7-(6,7)]
29[7-(6,6),7-(6,6)]
7[6-(1,7),7-(6,29),29-(7)]
7[6-(1,7),6-(1,7),29-(7)]
6[1-(0),7-(6,29),7-(7,29)]
1[6-(7,7)]
RAYKIN
6[1-(0),6-(1,7),6-(6,7)]
6[1-(0),6-(1,6),7-(6,30)]
6[6-(6,6),8-(0),8-(30)]
6[6-(1,6),6-(1,6),6-(8,8)]
6[1-(0),6-(6,6),6-(6,6)]
6[1-(0),6-(1,6),6-(6,6)]
6[1-(0),6-(1,6),6-(1,6)]
6[6-(1,6),6-(1,6),6-(7,8)]
6[6-(6,6),7-(1,6),8-(0)]
6[6-(1,6),6-(1,6),7-(1,6)]
6[6-(1,6),6-(1,6),6-(6,6)]
1[6-(6,6)]
1[6-(6,7)]
1[7-(6,6)]
7[6-(1,6),6-(1,6),30-(7,8,8)]
7[1-(0),6-(6,6),6-(6,8)]
30[7-(6,6),7-(6,6),8-(6),8-(6)]
8[6-(6,8),30-(7,7,8)]
8[6-(6,8)]
8[6-(6,7)]
SEMNIJ
29[8-(6),8-(6),8-(6),8-(6),29-(8,8,8,8)]
8[6-(6,8),29-(8,8,8,29)]
6[6-(6,6),8-(29),8-(29)]
6[6-(1,6),6-(1,6),6-(8,8)]
6[1-(0),6-(6,6),6-(6,6)]
6[6-(1,6),6-(1,6),6-(6)]
6[6-(6),6-(6,6)]
6[1-(0),6-(1,6),6-(6,6)]
6[6-(1,6),6-(1,6),6-(6,6)]
1[6-(6,6)]
IDIWOH01
23[8-(23),8-(23),8-(6),8-(6),8-(6),8-(6)]
8[6-(6,8),23-(8,8,8,8,8)]
8[23-(8,8,8,8,8),23-(8,8,8,8,8)]
6[6-(6,6),8-(23),8-(23)]
6[6-(1,6),6-(1,6),6-(8,8)]
6[1-(0),6-(1,6),6-(6,6)]
1[6-(6,6)]
GUPCUQ01
48[7-(6,6),7-(6,6),7-(6,6),7-(6,6)]
7[6-(7,7),8-(0),8-(0)]
7[6-(1,6),6-(7,7),48-(7,7,7)]
6[7-(6,48),7-(6,48),7-(8,8)]
6[1-(0),6-(1,7),7-(6,48)]
8[7-(6,8)]
1[6-(6,7)]
FAPYEA
7[6-(6,6),6-(7)]
7[6-(7),29-(7,7,7)]
1[6-(1,1,6)]
1[6-(6,6)]
6[7-(29),7-(6)]
6[6-(1,6),6-(6,6),7-(6)]
6[1-(0),6-(6,6),6-(6,7)]
6[6-(1,1,1),6-(1,6),6-(6,7)]
6[1-(0),1-(0),1-(0),6-(6,6)]
29[7-(6),7-(6),7-(6),7-(6)]
QOCBEQ
28[7-(1,6,6),7-(1,6,6),7-(1,6,6),7-(1,6,6),8-(6),8-(6)]
7[1-(0),6-(1,1,6),6-(1,1,6),28-(7,7,7,8,8)]
1[7-(6,6,28)]
1[6-(1,6,7)]
1[6-(1,6,6)]
1[6-(6,6)]
6[1-(0),1-(0),6-(1,1,7),7-(1,6,28)]
6[1-(0),1-(0),6-(1,1,6),7-(1,6,28)]
6[1-(0),1-(0),6-(1,1,7),6-(1,1,7)]
6[6-(1,6),6-(1,6),6-(8,8)]
6[6-(1,6),6-(1,6),6-(6,6,6)]
6[6-(6,6),6-(6,6),6-(6,6),6-(6,6)]
6[1-(0),6-(1,6),6-(6,6)]
6[6-(6,6),8-(0),8-(28)]
8[6-(6,8)]
8[6-(6,8),28-(7,7,7,7,8)]
KEYFIF01
29[7-(6,6),8-(6),8-(6,29),8-(6,29)]
7[6-(1,1,6),6-(1,6),29-(8,8,8)]
8[6-(6,6),29-(7,8,8),29-(7,8,8)]
8[6-(6,8),29-(7,8,8)]
8[6-(6,8)]
6[6-(1,6),6-(1,7),6-(6,8)]
6[6-(1,6),6-(6,6),8-(29,29)]
6[1-(0),6-(1,6),6-(6,8)]
6[1-(0),6-(1,6),6-(1,6)]
6[1-(0),6-(1,6),6-(6,6)]
6[1-(0),6-(6,6),7-(6,29)]
6[1-(0),1-(0),6-(8,8),7-(6,29)]
6[6-(1,1,7),8-(0),8-(29)]
1[6-(6,6)]
1[6-(6,7)]
1[6-(1,6,7)]
EYOQAL
6[6-(1,6),6-(1,6),7-(6,6)]
6[1-(0),6-(1,7),7-(6,6)]
6[6-(1,1,1),7-(6,27),7-(6,6)]
6[1-(0),1-(0),1-(0),6-(7,7)]
6[1-(0),6-(1,7),7-(6,27)]
6[6-(6,6),8-(0),8-(27)]
6[6-(1,6),6-(1,6),6-(8,8)]
6[1-(0),6-(1,6),6-(6,6)]
6[1-(0),6-(1,6),6-(6,7)]
1[6-(6,7)]
1[6-(1,1,6)]
1[6-(6,6)]
7[6-(1,6),6-(6,6),6-(6,7)]
7[6-(1,6),6-(6,7),27-(7,8,8)]
27[7-(6,6),7-(6,6),8-(6),8-(6)]
8[6-(6,8)]
8[6-(6,8),27-(7,7,8)]
FEVFUJ
29[7-(6,7),7-(6,7)]
7[6-(6,6),7-(6,29),29-(7)]
6[6-(6,6),6-(6,7),6-(6,7)]
6[6-(6,6),6-(6,6),7-(7,29)]
6[6-(1,6),6-(1,6),6-(6,7)]
6[1-(0),6-(1,6),6-(6,6)]
6[1-(0),6-(1,6),6-(1,6)]
1[6-(6,6)]
UYAQAN
6[1-(0),6-(1,6),6-(1,7)]
6[1-(0),6-(1,6),6-(6,6)]
6[6-(1,1,1),6-(1,6),6-(6,7)]
6[6-(6,6),6-(7,7),7-(6)]
6[6-(6,7),7-(6),7-(7,12)]
6[6-(6,6),7-(6),7-(7)]
6[6-(1,6),6-(1,6),6-(7,7)]
6[1-(0),6-(1,7),6-(6,6)]
6[1-(0),6-(1,6),7-(6)]
6[1-(0),1-(0),1-(0),6-(6,6)]
1[6-(6,6)]
1[6-(6,7)]
1[6-(1,1,6)]
7[6-(6,7),7-(6),12-(7)]
7[6-(6,7),7-(6,12)]
7[6-(6,7),6-(6,7)]
7[6-(1,6),6-(1,6)]
7[6-(1,6),6-(6,6)]
12[7-(6,7),7-(6,7)]
DOTSOV01
29[8-(6),8-(6),8-(6),8-(6),29-(8,8,8,8)]
8[6-(6,8),29-(8,8,8,29)]
6[6-(1,6),6-(1,6),6-(8,8)]
6[6-(6,6),8-(29),8-(29)]
6[1-(0),6-(6,6),6-(6,6)]
1[6-(6,6)]
MIBQAR
30[8-(30,30,30),8-(6),8-(6),8-(6)]
8[30-(8,8,8),30-(8,8,8),30-(8,8,8),30-(8,8,8)]
8[6-(6,8),30-(8,8,8)]
6[6-(6,6),8-(30),8-(30)]
6[6-(1,6),6-(1,6),6-(8,8)]
6[1-(0),6-(1,6),6-(6,6)]
1[6-(6,6)]
EXOTUH
48[7-(6,6),7-(6,6),8-(6),8-(6),8-(6),8-(6)]
6[1-(0),6-(1,7),6-(6,6)]
6[6-(1,6),6-(1,6),6-(7,7)]
6[6-(6,6),7-(6),7-(6)]
6[1-(0),6-(1,6),7-(6)]
6[1-(0),6-(1,6),7-(6,48)]
6[6-(6,6),8-(48),8-(48)]
6[1-(0),6-(1,6),6-(1,6)]
6[1-(0),6-(1,6),6-(6,6)]
6[6-(1,6),6-(6,6),6-(8,8)]
6[6-(6,6),6-(6,6),6-(6,6)]
6[6-(6,6),8-(0),8-(0)]
1[6-(6,6)]
1[6-(6,7)]
7[6-(1,6),6-(1,6)]
7[6-(6,7),6-(6,7)]
7[6-(1,6),6-(1,6),48-(7,8,8,8,8)]
8[6-(6,8),48-(7,7,8,8,8)]
8[6-(6,8)]
PEVQEO
8[30-(8,8,8),30-(8,8,8),30-(8,8,8),30-(8,8,8)]
8[6-(6,8),30-(8,8,8)]
6[6-(6,6),8-(30),8-(30)]
6[6-(1,6),6-(1,6),6-(8,8)]
6[1-(0),6-(1,6),6-(6,6)]
1[6-(6,6)]
30[8-(30,30,30),8-(6),8-(6),8-(6)]
GIWMOP
48[7-(6),7-(6),7-(6,6),7-(6,7),16-(6),16-(6)]
6[1-(0),6-(1,6),6-(6,7)]
6[6-(1,6),6-(7,7),7-(6,48)]
6[6-(6,7),7-(1,1),7-(7,48)]
6[1-(0),6-(1,6),7-(6,48)]
6[1-(0),6-(1,6),6-(1,7)]
6[1-(0),6-(1,6),6-(1,6)]
6[7-(48),16-(48)]
1[6-(6,6)]
1[7-(1,6)]
1[6-(6,7)]
7[6-(1,6),6-(6,6),48-(7,7,7,16,16)]
7[6-(6,7),7-(6,48),48-(7,7,7,16,16)]
7[1-(0),1-(0),6-(6,7)]
7[6-(16),48-(7,7,7,16,16)]
16[6-(7),48-(7,7,7,7,16)]
GUPBEZ01
7[6-(1,1,6),6-(1,1,6),6-(1,1,6),29-(29,53,53,53)]
7[6-(1,1,6),6-(1,1,6),6-(1,1,6),29-(53,53,53)]
6[1-(0),1-(0),6-(1,1,7),7-(6,6,29)]
1[6-(1,6,7)]
53[29-(7,29,53,53),29-(7,53,53),29-(7,53,53)]
53[29-(7,29,53,53),29-(7,29,53,53),29-(7,53,53)]
29[7-(6,6,6),29-(7,53,53,53),53-(29,29),53-(29,29),53-(29,29)]
29[7-(6,6,6),53-(29,29),53-(29,29),53-(29,29)]
KARLAS
6[1-(0),6-(1,6),6-(6,6)]
6[1-(0),6-(1,6),7-(6,28)]
6[1-(0),6-(1,7),6-(6,6)]
6[6-(1,6),6-(1,6),6-(8,8)]
6[6-(6,6),8-(28),8-(28)]
1[6-(6,6)]
1[6-(6,7)]
28[7-(6,6),8-(28,28),8-(6),8-(6),8-(6),8-(6)]
8[28-(7,8,8,8,8),28-(7,8,8,8,8),28-(7,8,8,8,8)]
8[6-(6,8),28-(7,8,8,8,8)]
7[6-(1,6),6-(1,6),28-(8,8,8,8,8)]
OTARUX
47[7-(6),7-(6),7-(6),7-(6)]
7[6-(7),47-(7,7,7)]
7[6-(6,6),6-(7)]
6[7-(47),7-(6)]
6[6-(1,6),6-(6,17),7-(6)]
6[6-(1,6),6-(6,7),17-(0)]
6[1-(0),6-(6,17),6-(6,7)]
17[6-(6,6)]
1[6-(6,6)]
ECAHIB
29[8-(6),8-(6),8-(6),8-(6)]
6[6-(1,1,1),6-(1,6),8-(29)]
6[1-(0),6-(6,8),6-(6,8)]
6[1-(0),1-(0),1-(0),6-(6,8)]
6[1-(0),6-(1,6),7-(6)]
6[6-(1,6),6-(6,6),8-(29)]
6[6-(1,6),6-(1,6),6-(6,8)]
6[1-(0),6-(1,7),6-(6,6)]
1[6-(6,6)]
1[6-(1,1,6)]
1[6-(6,7)]
8[6-(6,6),29-(8,8,8)]
7[6-(1,6),6-(1,6)]
EMIVAY
30[7-(6,6),7-(6,6),8-(6),8-(6)]
1[6-(1,6,6)]
1[6-(6,7)]
1[6-(6,6)]
1[6-(7,7)]
1[6-(1,6,7)]
7[6-(1,6),6-(1,7),30-(7,8,8)]
7[6-(1,1,6),6-(1,6),6-(1,7)]
6[1-(0),6-(1,7),7-(6,30)]
6[6-(1,6),6-(1,6),6-(8,8)]
6[1-(0),6-(1,6),6-(6,6)]
6[1-(0),6-(6,16),6-(6,6)]
6[6-(6,6),8-(0),8-(30)]
6[6-(1,6),6-(6,6),16-(6,8,8)]
6[1-(0),6-(1,7),7-(6,6)]
6[6-(1,6),6-(6,16),6-(6,6)]
6[1-(0),7-(6,30),7-(6,6)]
6[1-(0),1-(0),6-(1,1,6),7-(6,6)]
6[1-(0),1-(0),6-(1,1,6),6-(1,1,7)]
16[6-(6,6),6-(6,6),8-(0),8-(0)]
8[16-(6,6,8)]
8[6-(6,8),30-(7,7,8)]
8[6-(6,8)]
MIBQAR10
30[8-(30,30,30),8-(6),8-(6),8-(6)]
8[30-(8,8,8),30-(8,8,8),30-(8,8,8),30-(8,8,8)]
8[6-(6,8),30-(8,8,8)]
6[6-(6,6),8-(30),8-(30)]
6[6-(1,6),6-(1,6),6-(8,8)]
6[1-(0),6-(1,6),6-(6,6)]
1[6-(6,6)]
DOTSOV33
29[8-(6),8-(6),8-(6),8-(6),29-(8,8,8,8)]
8[6-(6,8),29-(8,8,8,29)]
6[6-(1,6),6-(1,6),6-(8,8)]
6[6-(6,6),8-(29),8-(29)]
6[1-(0),6-(6,6),6-(6,6)]
1[6-(6,6)]
DOTSOV39
29[8-(6),8-(6),8-(6),8-(6),29-(8,8,8,8)]
8[6-(6,8),29-(8,8,8,29)]
6[6-(1,6),6-(1,6),6-(8,8)]
6[6-(6,6),8-(29),8-(29)]
6[1-(0),6-(6,6),6-(6,6)]
1[6-(6,6)]
BEDHOJ
28[7-(6,6),7-(6,6),8-(6),8-(6),8-(6),8-(6)]
8[6-(6,8),28-(7,7,8,8,8)]
7[6-(1,7),6-(6,6),28-(7,8,8,8,8)]
7[1-(0),6-(1,7),6-(6,6)]
6[6-(6,6),8-(28),8-(28)]
6[6-(1,6),6-(6,7),7-(6,28)]
6[6-(1,6),6-(1,6),6-(8,8)]
6[1-(0),6-(6,6),6-(6,7)]
6[1-(0),6-(1,6),6-(6,6)]
6[1-(0),6-(1,6),6-(6,7)]
6[6-(1,6),6-(6,7),7-(1,6)]
6[1-(0),7-(1,6),7-(6,28)]
1[6-(6,6)]
1[7-(6,6)]
1[6-(7,7)]
BENXOJ
30[7-(6,6),7-(6,6),8-(1,30),8-(6)]
30[8-(1,30),8-(1,30),8-(6),8-(6)]
6[1-(0),6-(1,6),6-(6,6)]
6[6-(6,6),8-(30),8-(30)]
6[6-(1,6),6-(1,6),6-(8,8)]
6[1-(0),6-(1,1,1),6-(7,7),8-(1)]
6[6-(1,6,8),7-(6,30),7-(6,30)]
6[6-(1,6),6-(6,7),7-(6,30)]
6[1-(0),6-(6,6),6-(6,7)]
6[1-(0),6-(1,6),6-(6,7)]
6[1-(0),1-(0),1-(0),6-(1,6,8)]
1[6-(6,6)]
1[8-(30,30)]
1[6-(6,6,8)]
1[6-(1,1,6)]
1[8-(6)]
8[6-(6,8),30-(8,8,8)]
8[6-(6,8),30-(7,7,8)]
8[1-(0),30-(7,7,8),30-(8,8,8)]
8[1-(0),6-(1,6,6)]
7[6-(6,6),6-(6,7),30-(7,8,8)]
TUDJIM
6[6-(1,1,1),7-(6,30),7-(6,30)]
6[1-(0),1-(0),1-(0),6-(7,7)]
6[1-(0),6-(1,7),7-(6,30)]
30[7-(6,6),7-(6,6),7-(6,6),7-(6,6)]
1[6-(1,1,6)]
1[6-(6,7)]
7[6-(1,6),6-(6,7),30-(7,7,7)]
YEYVII
47[7-(6,7),7-(6,7)]
7[6-(6,6),7-(6,47),47-(7)]
6[1-(0),1-(0),1-(0),6-(6,7)]
6[6-(1,1,1),6-(6,6),7-(7,47)]
6[6-(6,6),6-(6,7),6-(6,7)]
1[6-(1,1,6)]
SAHYOQ05
30[8-(30,30,30),8-(6),8-(6),8-(6)]
8[30-(8,8,8),30-(8,8,8),30-(8,8,8),30-(8,8,8)]
8[6-(6,8),30-(8,8,8)]
6[6-(6,6),8-(30),8-(30)]
6[6-(1,6),6-(1,6),6-(8,8)]
6[1-(0),6-(1,6),6-(6,6)]
1[6-(6,6)]
DOTSOV18
29[8-(6),8-(6),8-(6),8-(6),29-(8,8,8,8)]
8[6-(6,8),29-(8,8,8,29)]
6[6-(1,6),6-(1,6),6-(8,8)]
6[6-(6,6),8-(29),8-(29)]
6[1-(0),6-(6,6),6-(6,6)]
1[6-(6,6)]
PEQHOK
7[6-(7,7),7-(6,27),27-(7,7,8)]
7[1-(0),1-(0),6-(7,7)]
7[6-(1,7),7-(6,27),27-(7,7,8)]
7[6-(1,7),6-(7,7),27-(7,7,8)]
1[7-(1,6)]
1[6-(6,6)]
1[6-(7,7)]
6[7-(1,1),7-(6,27),7-(7,27)]
6[6-(6,6),8-(0),8-(27)]
6[6-(1,6),6-(1,6),6-(8,8)]
6[1-(0),6-(1,6),6-(6,6)]
6[1-(0),7-(6,27),7-(7,27)]
27[7-(6,6),7-(6,7),7-(6,7),8-(6)]
8[6-(6,8),27-(7,7,7)]
8[6-(6,8)]
OTARUX01
47[7-(6),7-(6),7-(6),7-(6)]
6[1-(0),6-(6,17),6-(6,7)]
6[7-(47),7-(6)]
6[6-(1,6),6-(6,17),7-(6)]
6[6-(1,6),6-(6,7),17-(0)]
1[6-(6,6)]
7[6-(7),47-(7,7,7)]
7[6-(6,6),6-(7)]
17[6-(6,6)]
ISOJOQ
6[6-(1,1,1),6-(1,1,1),6-(1,6,6),6-(6,6,6)]
6[6-(1,1,1),6-(1,1,6),6-(6,6,6),6-(8,8)]
6[1-(0),1-(0),6-(1,1,6),6-(6,6,6)]
6[1-(0),1-(0),6-(1,1,6),6-(1,6,6)]
6[1-(0),6-(1,1,6),6-(6,6,6),6-(8,8)]
6[6-(6,6,6),8-(49),8-(49)]
6[1-(0),1-(0),1-(0),6-(6,6,6)]
6[6-(1,6,6),8-(49),8-(49)]
1[6-(1,6,6)]
1[6-(6,6,6)]
1[6-(1,1,6)]
49[8-(6),8-(6),8-(6),8-(6),8-(6),8-(6),8-(6),8-(6)]
8[6-(6,8),49-(8,8,8,8,8,8,8)]
CAYDOX03
1[6-(1,6,6)]
1[6-(1,6,8)]
7[7-(6,29),7-(7)]
7[6-(6,7),7-(7),29-(7,7,7)]
29[7-(6,7),7-(6,7),7-(6,7),7-(6,7)]
6[6-(1,1,6),7-(7,29),7-(7,29)]
6[1-(0),1-(0),6-(1,1,8),6-(7,7)]
6[1-(0),1-(0),6-(1,1,6),8-(6)]
8[6-(1,1,6),6-(1,1,6)]
DOTSOV12
29[8-(6),8-(6),8-(6),8-(6),29-(8,8,8,8)]
8[6-(6,8),29-(8,8,8,29)]
6[6-(1,6),6-(1,6),6-(8,8)]
6[6-(6,6),8-(29),8-(29)]
6[1-(0),6-(6,6),6-(6,6)]
1[6-(6,6)]
ZESTIC
6[1-(0),6-(1,6),7-(6,48)]
6[1-(0),6-(1,6),6-(1,7)]
6[1-(0),6-(1,6),6-(6,7)]
6[6-(1,6),6-(6,6),7-(6,48)]
6[6-(6,6),6-(6,7),6-(6,7)]
6[6-(1,6),6-(1,6),6-(6,6)]
6[1-(0),6-(1,6),6-(6,6)]
6[6-(1,6),6-(1,6),7-(6,6)]
6[1-(0),7-(6),7-(6,6)]
6[1-(0),6-(1,7),7-(6,6)]
6[1-(0),7-(6,48),7-(6,6)]
6[1-(0),6-(1,7),7-(6,48)]
6[1-(0),6-(1,7),7-(6)]
1[6-(6,7)]
1[6-(6,6)]
1[6-(7,7)]
7[6-(1,6),6-(6,6),48-(7,7,7,7)]
7[6-(1,6),6-(1,7),6-(6,6)]
7[6-(1,6),6-(1,7)]
7[6-(1,6),6-(1,7),48-(7,7,7,7)]
48[7-(6,6),7-(6,6),7-(6,6),7-(6,6),7-(6,6)]
MIBQAR03
30[8-(30,30,30),8-(6),8-(6),8-(6)]
8[30-(8,8,8),30-(8,8,8),30-(8,8,8),30-(8,8,8)]
8[6-(6,8),30-(8,8,8)]
6[6-(6,6),8-(30),8-(30)]
6[6-(1,6),6-(1,6),6-(8,8)]
6[1-(0),6-(1,6),6-(6,6)]
1[6-(6,6)]
HIFVUO
30[7-(6,6),7-(6,6),7-(6,6),7-(6,6)]
7[6-(1,6),6-(1,7),30-(7,7,7)]
6[1-(0),7-(6,30),7-(6,30)]
6[1-(0),6-(1,7),7-(6,30)]
1[6-(7,7)]
1[6-(6,7)]
SARCAR
30[7-(6,6),7-(6,6),8-(6),8-(6)]
6[1-(0),6-(1,6),7-(6,30)]
6[1-(0),6-(1,7),6-(6,6)]
6[6-(6,6),8-(0),8-(30)]
6[6-(1,6),7-(1,1),7-(6,30)]
6[1-(0),6-(6,6),6-(7,7)]
6[6-(1,6),6-(1,6),6-(8,8)]
1[6-(6,7)]
1[6-(6,6)]
1[7-(1,6)]
7[6-(1,6),6-(6,7),30-(7,8,8)]
7[1-(0),1-(0),6-(6,7)]
8[6-(6,8),30-(7,7,8)]
8[6-(6,8)]
FIFMUE
27[7-(6,6),8-(6),8-(6),8-(6),8-(6,27)]
7[6-(1,6),6-(1,6),27-(8,8,8,8)]
7[6-(1,1,6),6-(1,1,6),6-(1,1,6)]
8[6-(6,8),27-(7,8,8,8),27-(7,8,8,8)]
8[6-(6,8)]
8[6-(6,8),27-(7,8,8,8)]
6[6-(1,1,7),8-(0),8-(27,27)]
6[1-(0),6-(1,7),6-(6,6)]
6[1-(0),6-(1,6),7-(6,27)]
6[6-(1,6),6-(1,6),6-(8,8)]
6[1-(0),6-(6,6),6-(6,6)]
6[6-(1,1,7),6-(1,6),6-(1,6)]
6[1-(0),1-(0),6-(6,6),7-(6,6)]
6[1-(0),1-(0),6-(8,8),7-(6,6)]
6[6-(6,6),8-(27),8-(27)]
6[6-(1,1,7),8-(27),8-(27)]
6[6-(1,6),6-(1,6),6-(1,6)]
6[1-(0),6-(1,6),6-(6,6)]
1[6-(6,6)]
1[6-(6,7)]
1[6-(1,6,7)]
OWIVEW
6[6-(6,17),6-(6,8),8-(25)]
6[6-(6,8),6-(6,8),17-(0)]
25[8-(6),8-(6),8-(6),8-(6),8-(6),8-(6)]
17[6-(6,6)]
8[6-(6,6),25-(8,8,8,8,8)]
UMUXAC
53[29-(7,29,29,53,53),29-(7,29,29,53,53),29-(7,29,53,53)]
53[29-(7,29,29,53,53),29-(7,29,53,53),29-(7,29,53,53)]
53[29-(7,29,53,53),29-(7,29,53,53)]
53[29-(29,53),29-(7,29,53,53),29-(7,29,53,53)]
29[7-(6,6,6),29-(7,29,53,53,53),53-(29,29),53-(29,29),53-(29,29)]
29[7-(6,6,6),29-(7,29,53,53,53),29-(7,53,53,53),53-(29,29),53-(29,29),53-(29,29)]
29[29-(53,53),53-(29,29),53-(29,29)]
29[7-(6,6,6),29-(7,53,53,53),53-(29),53-(29,29),53-(29,29)]
7[6-(1,1,6),6-(1,1,6),6-(1,1,6),29-(29,53,53,53)]
7[6-(1,1,6),6-(1,1,6),6-(1,1,6),29-(29,29,53,53,53)]
6[1-(0),1-(0),6-(1,1,7),7-(6,6,29)]
1[6-(1,6,7)]
FANWIC
8[6-(6,8),30-(7,8,8)]
8[30-(7,8,8),30-(7,8,8),30-(7,8,8),30-(8,8,8)]
8[6-(6,8),30-(8,8,8)]
8[6-(6,8)]
6[6-(1,6),6-(1,6),7-(6,6)]
6[1-(0),6-(1,6),6-(6,7)]
6[1-(0),1-(0),1-(0),6-(7,7)]
6[6-(1,1,1),7-(6,6),7-(7,30)]
6[6-(6,6),7-(6,6),7-(7)]
6[1-(0),6-(1,6),6-(6,6)]
6[6-(1,1,1),7-(6,6),7-(7)]
6[6-(1,6),6-(1,6),6-(7,7)]
6[1-(0),6-(1,6),6-(1,6)]
6[1-(0),6-(6,6),6-(6,6)]
6[6-(6,6),8-(30),8-(30)]
6[6-(1,6),6-(1,6),6-(8,8)]
6[6-(6,6),8-(0),8-(30)]
1[6-(6,6)]
1[6-(1,1,6)]
7[6-(6,7),7-(6),30-(8,8,8)]
7[6-(6,7),7-(6,30)]
7[6-(6,6),6-(6,7),6-(6,7)]
7[6-(6,7),7-(6)]
30[7-(6,7),8-(30,30,30),8-(6),8-(6)]
30[8-(30,30,30),8-(6),8-(6),8-(6)]
CUGVUW
29[7-(6,6),7-(6,6),7-(6,7),7-(6,7)]
1[6-(6,7)]
1[6-(6,6)]
7[6-(1,6),6-(1,6)]
7[6-(6,7),7-(6),29-(7,7,7)]
7[6-(6,7),7-(6,29)]
7[6-(6,7),6-(6,7)]
7[6-(1,6),6-(1,6),29-(7,7,7)]
7[6-(1,6),6-(6,6)]
6[1-(0),6-(1,7),7-(6)]
6[1-(0),6-(6,7),7-(6)]
6[6-(1,7),6-(7,7),7-(6)]
6[6-(6,7),7-(6),7-(7,29)]
6[6-(6,6),7-(6),7-(7)]
6[6-(1,6),6-(1,6),6-(7,7)]
6[1-(0),6-(1,7),6-(6,6)]
6[1-(0),6-(1,6),7-(6,29)]
OFIWIK01
30[8-(15),8-(15),8-(15),8-(15)]
15[1-(0),8-(30),8-(30),8-(30)]
1[15-(8,8,8)]
1[6-(6,6,7)]
1[6-(1,6,6)]
1[7-(1,1,6)]
8[15-(1,8,8),30-(8,8,8)]
6[1-(0),6-(1,1,6),6-(1,1,6),7-(1,1,1)]
6[1-(0),1-(0),6-(1,1,6),6-(1,1,6)]
6[1-(0),1-(0),6-(1,1,6),6-(1,6,7)]
7[1-(0),1-(0),1-(0),6-(1,6,6)]
DOTSOV20
29[8-(6),8-(6),8-(6),8-(6),29-(8,8,8,8)]
8[6-(6,8),29-(8,8,8,29)]
6[6-(1,6),6-(1,6),6-(8,8)]
6[6-(6,6),8-(29),8-(29)]
6[1-(0),6-(6,6),6-(6,6)]
1[6-(6,6)]
GUPFAZ
7[6-(1,6),6-(6,7),30-(7,7,7)]
6[1-(0),6-(1,7),7-(6,30)]
6[1-(0),1-(0),1-(0),6-(1,1,6)]
6[1-(0),1-(0),6-(1,1,1),6-(1,1,6)]
6[1-(0),1-(0),6-(1,1,6),6-(7,7)]
6[6-(1,1,6),7-(6,30),7-(6,30)]
1[6-(6,7)]
1[6-(1,1,6)]
1[6-(1,6,6)]
30[7-(6,6),7-(6,6),7-(6,6),7-(6,6)]
SARBOE
30[7-(6,6),7-(6,6),8-(6),8-(6)]
8[6-(6,8)]
8[6-(6,8),30-(7,7,8)]
6[1-(0),6-(6,6),6-(7,7)]
6[6-(6,6),8-(0),8-(30)]
6[6-(1,6),7-(1,1),7-(6,30)]
6[1-(0),6-(1,6),7-(6,30)]
6[6-(1,6),6-(1,6),6-(8,8)]
6[1-(0),6-(1,7),6-(6,6)]
1[6-(6,6)]
1[6-(6,7)]
1[7-(1,6)]
7[6-(1,6),6-(6,7),30-(7,8,8)]
7[1-(0),1-(0),6-(6,7)]
KOJCUI
8[6-(6,8),25-(8,8,8,8)]
8[7-(6,8)]
8[6-(6,8),25-(8,8,8,8),25-(8,8,8,8)]
25[8-(6),8-(6),8-(6),8-(6,25),8-(6,25)]
6[6-(1,6),6-(1,6),6-(8,8)]
6[1-(0),6-(6,6),6-(6,7)]
6[6-(1,6),6-(6,7),7-(8,8)]
6[6-(6,7),6-(6,7),7-(1,6)]
6[6-(6,6),8-(25),8-(25)]
6[1-(0),6-(1,6),6-(6,6)]
6[1-(0),6-(1,6),6-(6,7)]
6[6-(1,6),6-(1,6),7-(1,6)]
6[6-(6,6),8-(25),8-(25,25)]
1[6-(6,6)]
1[7-(6,6)]
7[6-(6,6),8-(0),8-(0)]
7[1-(0),6-(6,6),6-(6,6)]
CAYDOX01
1[6-(1,6,6)]
1[6-(1,6,8)]
7[7-(6,29),7-(7)]
7[6-(6,7),7-(7),29-(7,7,7)]
29[7-(6,7),7-(6,7),7-(6,7),7-(6,7)]
6[6-(1,1,6),7-(7,29),7-(7,29)]
6[1-(0),1-(0),6-(1,1,8),6-(7,7)]
6[1-(0),1-(0),6-(1,1,6),8-(6)]
8[6-(1,1,6),6-(1,1,6)]
DOTSOV10
29[8-(6),8-(6),8-(6),8-(6),29-(8,8,8,8)]
8[6-(6,8),29-(8,8,8,29)]
6[6-(1,6),6-(1,6),6-(8,8)]
6[6-(6,6),8-(29),8-(29)]
6[1-(0),6-(6,6),6-(6,6)]
1[6-(6,6)]
TUDHUW
6[6-(1,1,1),7-(6,30),7-(6,30)]
6[1-(0),1-(0),1-(0),6-(7,7)]
6[1-(0),6-(1,7),7-(6,30)]
30[7-(6,6),7-(6,6),7-(6,6),7-(6,6)]
1[6-(1,1,6)]
1[6-(6,7)]
7[6-(1,6),6-(6,7),30-(7,7,7)]
TUDJUY
6[6-(1,1,1),7-(6,30),7-(6,30)]
6[1-(0),1-(0),1-(0),6-(7,7)]
6[1-(0),6-(1,7),7-(6,30)]
30[7-(6,6),7-(6,6),7-(6,6),7-(6,6)]
1[6-(1,1,6)]
1[6-(6,7)]
7[6-(1,6),6-(6,7),30-(7,7,7)]
HASSUR
49[8-(6),8-(6),8-(6),8-(6),8-(6),8-(6),8-(6)]
8[6-(6,8),49-(8,8,8,8,8,8)]
8[6-(6,8)]
6[6-(6,6),8-(49),8-(49)]
6[6-(1,6),6-(1,6),6-(8,8)]
6[1-(0),6-(1,6),6-(6,6)]
6[6-(1,6),6-(1,6),6-(6,6)]
6[1-(0),6-(6,6),6-(6,6)]
6[6-(6,6),8-(0),8-(49)]
6[6-(8,8),8-(49),8-(49)]
1[6-(6,6)]
TIGDOD
30[7-(6,6),7-(6,6),8-(6),8-(6)]
1[6-(6,7)]
1[6-(6,6)]
8[6-(6,8),30-(7,7,8)]
8[6-(6,8)]
6[6-(1,6),8-(0),8-(30)]
6[1-(0),6-(1,6),6-(8,8)]
6[1-(0),6-(1,6),6-(6,6)]
6[1-(0),6-(1,6),7-(6,30)]
6[1-(0),6-(1,7),6-(6,6)]
6[6-(1,6),6-(1,6),6-(1,6)]
7[6-(1,6),6-(1,6),30-(7,8,8)]
DOTSOV28
29[8-(6),8-(6),8-(6),8-(6),29-(8,8,8,8)]
8[6-(6,8),29-(8,8,8,29)]
6[6-(1,6),6-(1,6),6-(8,8)]
6[6-(6,6),8-(29),8-(29)]
6[1-(0),6-(6,6),6-(6,6)]
1[6-(6,6)]
PELGIY
30[7-(6,6),7-(6,6),8-(16),8-(16),8-(6),8-(6)]
30[7-(6,6),7-(6,6),8-(6),8-(6)]
8[6-(6,8),30-(7,7,8,8,8)]
8[6-(6,8),30-(7,7,8)]
8[16-(6,8,8)]
8[16-(6,8,8),30-(7,7,8,8,8)]
7[6-(1,6),6-(1,6),30-(7,8,8,8,8)]
7[6-(1,6),6-(1,6),30-(7,8,8)]
6[6-(6,6),8-(30),8-(30)]
6[6-(1,6),6-(6,16),6-(8,8)]
6[6-(1,6),6-(6,6),16-(8,8,8)]
6[1-(0),6-(1,6),6-(6,16)]
6[1-(0),6-(1,6),6-(6,6)]
6[1-(0),6-(1,6),7-(6,30)]
6[1-(0),6-(1,7),6-(6,6)]
6[6-(1,6),6-(1,6),6-(6,6)]
6[1-(0),6-(1,6),6-(1,6)]
16[6-(6,6),8-(0),8-(0),8-(30)]
1[6-(6,6)]
1[6-(6,7)]
DOTSOV22
29[8-(6),8-(6),8-(6),8-(6),29-(8,8,8,8)]
8[6-(6,8),29-(8,8,8,29)]
6[6-(1,6),6-(1,6),6-(8,8)]
6[6-(6,6),8-(29),8-(29)]
6[1-(0),6-(6,6),6-(6,6)]
1[6-(6,6)]
MIBQAR01
30[8-(30,30,30),8-(6),8-(6),8-(6)]
8[30-(8,8,8),30-(8,8,8),30-(8,8,8),30-(8,8,8)]
8[6-(6,8),30-(8,8,8)]
6[6-(6,6),8-(30),8-(30)]
6[6-(1,6),6-(1,6),6-(8,8)]
6[1-(0),6-(1,6),6-(6,6)]
1[6-(6,6)]
ZIGFEC
24[8-(6),8-(6),8-(6),8-(6),24-(8,8,8,8)]
8[6-(6,8),24-(8,8,8,24)]
6[6-(6,6),8-(24),8-(24)]
6[6-(1,6),6-(1,6),6-(8,8)]
6[1-(0),6-(6,6),6-(6,6)]
1[6-(6,6)]
YARFII
6[1-(0),7-(6,30),7-(6,6)]
6[1-(0),1-(0),6-(6,6),7-(6,6)]
6[6-(1,1,7),6-(1,6),6-(1,6)]
6[1-(0),6-(1,6),6-(6,6)]
6[6-(6,6),8-(0),8-(30)]
6[6-(1,6),6-(1,6),6-(8,8)]
6[1-(0),6-(6,6),6-(6,6)]
6[1-(0),6-(1,6),6-(1,6)]
6[1-(0),6-(1,7),7-(6,6)]
6[1-(0),6-(1,7),7-(6,30)]
1[6-(7,7)]
1[6-(1,6,7)]
1[6-(6,6)]
1[6-(6,7)]
8[6-(6,8),30-(7,7,8)]
8[6-(6,8)]
30[7-(6,6),7-(6,6),8-(6),8-(6)]
7[6-(1,6),6-(1,7),30-(7,8,8)]
7[6-(1,1,6),6-(1,6),6-(1,7)]
HEBZAR
6[7-(6,30),7-(6,30),35-(0)]
6[6-(6,7),7-(1,1),8-(30)]
6[6-(6,7),6-(7,8),7-(6,30)]
6[6-(6,7),7-(1,30),8-(30)]
35[6-(7,7)]
7[6-(6,6),6-(7,35),30-(7,7,8,8)]
7[1-(0),6-(6,8),30-(7,7,8,8)]
7[1-(0),1-(0),6-(6,8)]
30[7-(1,6),7-(6,6),7-(6,6),8-(6),8-(6)]
1[7-(6,30)]
1[7-(1,6)]
8[6-(6,7),30-(7,7,7,8)]
MAFDII
49[8-(49),8-(49),8-(6),8-(6),8-(6),8-(6)]
8[49-(8,8,8,8,8),49-(8,8,8,8,8)]
8[6-(6,8),49-(8,8,8,8,8)]
8[6-(6,6),6-(6,6)]
6[6-(6,6),8-(49),8-(49)]
6[6-(1,6),6-(1,6),6-(8,8)]
6[1-(0),6-(1,6),6-(6,6)]
6[1-(0),6-(1,6),6-(6,8)]
6[6-(1,6),6-(1,6),8-(6)]
1[6-(6,6)]
WEMXIX
29[8-(6),8-(6),8-(6),8-(6)]
8[6-(6,8),29-(8,8,8)]
8[6-(1,1,6),6-(6,6)]
6[6-(6,6),8-(29),8-(29)]
6[1-(0),1-(0),6-(8,8),8-(6)]
6[6-(1,6),6-(1,6),8-(6)]
6[1-(0),6-(6,6),6-(6,8)]
6[6-(1,6),6-(1,6),6-(8,8)]
6[6-(1,1,8),8-(29),8-(29)]
6[1-(0),6-(6,6),6-(6,6)]
6[1-(0),1-(0),1-(0),6-(6,6)]
6[6-(1,1,1),6-(1,6),6-(1,6)]
1[6-(1,6,8)]
1[6-(6,6)]
1[6-(1,1,6)]
OFUSAL
6[1-(0),1-(0),7-(6,6),15-(6,6,16)]
6[1-(0),1-(0),7-(6,6,47),15-(6,6,16)]
6[1-(0),1-(0),7-(6,6),7-(6,6,47)]
6[1-(0),1-(0),7-(6,6,47),7-(6,6,47)]
1[6-(1,7,15)]
1[6-(1,7,7)]
7[6-(1,1,15),6-(1,1,7),6-(1,1,7),47-(7,16)]
7[6-(1,1,15),6-(1,1,7),6-(1,1,7)]
15[6-(1,1,7),6-(1,1,7),6-(1,1,7),16-(47)]
47[7-(6,6,6),7-(6,6,6),16-(15)]
16[15-(6,6,6),47-(7,7)]
DOTSOV03
29[8-(6),8-(6),8-(6),8-(6),29-(8,8,8,8)]
8[6-(6,8),29-(8,8,8,29)]
6[6-(1,6),6-(1,6),6-(8,8)]
6[6-(6,6),8-(29),8-(29)]
6[1-(0),6-(6,6),6-(6,6)]
1[6-(6,6)]
OTARIL
1[6-(6,6)]
1[6-(7,7)]
1[6-(1,6,7)]
6[6-(6,6,6),9-(0),9-(0),9-(0)]
6[1-(0),6-(1,6),6-(6,6)]
6[6-(6,6),6-(6,6),6-(9,9,9),6-(9,9,9)]
6[6-(1,6),6-(1,6),6-(6,6,6)]
6[6-(1,6),6-(1,6),6-(8,8)]
6[6-(6,6),8-(0),8-(30)]
6[1-(0),7-(6,30),7-(6,6)]
6[6-(1,6),6-(6,7),7-(6,6)]
6[6-(1,6),6-(6,7),7-(6,30)]
6[1-(0),6-(1,6),6-(6,7)]
6[1-(0),6-(1,6),6-(1,6)]
6[1-(0),1-(0),6-(6,6),7-(6,6)]
6[6-(1,1,7),6-(1,6),6-(1,6)]
6[6-(1,6),6-(1,6),6-(6,6)]
9[6-(6,9,9)]
8[6-(6,8),30-(7,7,8)]
8[6-(6,8)]
30[7-(6,6),7-(6,6),8-(6),8-(6)]
7[6-(1,7),6-(6,6),30-(7,8,8)]
7[6-(1,1,6),6-(1,7),6-(6,6)]
WALCIX
30[7-(6,6),7-(6,7),7-(6,7),8-(6),8-(6)]
30[7-(6,6),7-(6,7),7-(6,7),8-(6)]
6[7-(1,1),7-(6,30),7-(7,30)]
6[6-(8,8),8-(0),8-(30)]
6[1-(0),7-(6,30),7-(7,30)]
6[6-(8,8),8-(30),8-(30)]
7[6-(7,7),7-(6,30),30-(7,7,8)]
7[1-(0),1-(0),6-(7,7)]
7[6-(7,7),7-(6,30),30-(7,7,8,8)]
7[6-(1,7),7-(6,30),30-(7,7,8)]
7[6-(1,7),6-(7,7),30-(7,7,8,8)]
7[6-(1,7),6-(7,7),30-(7,7,8)]
7[6-(1,7),7-(6,30),30-(7,7,8,8)]
1[7-(1,6)]
1[6-(7,7)]
8[6-(6,8)]
8[6-(6,8),30-(7,7,7,8)]
8[6-(6,8),30-(7,7,7)]
EHUFAP
29[7-(6,6),7-(6,6),7-(6,6),7-(6,6)]
6[1-(0),6-(1,6),6-(6,6)]
6[6-(1,6),6-(1,6),6-(6,7)]
6[6-(1,7),6-(6,6),7-(6,29)]
6[1-(0),6-(6,7),7-(6,29)]
6[1-(0),7-(6,29),7-(6,29)]
1[6-(6,6)]
1[6-(6,7)]
1[6-(7,7)]
7[6-(1,7),6-(6,6),29-(7,7,7)]
7[6-(1,6),6-(1,7),29-(7,7,7)]
PEQHUQ
7[6-(7,7),7-(6,30),30-(7,7,8)]
7[1-(0),1-(0),6-(7,7)]
7[6-(1,7),6-(7,7),30-(7,7,8)]
7[6-(1,7),7-(6,30),30-(7,7,8)]
1[7-(1,6)]
1[6-(7,7)]
1[6-(6,6)]
6[7-(1,1),7-(6,30),7-(7,30)]
6[1-(0),7-(6,30),7-(7,30)]
6[6-(6,6),8-(0),8-(30)]
6[6-(1,6),6-(1,6),6-(8,8)]
6[1-(0),6-(1,6),6-(6,6)]
30[7-(6,6),7-(6,7),7-(6,7),8-(6)]
8[6-(6,8),30-(7,7,7)]
8[6-(6,8)]
EYOPOY
48[7-(6,6),7-(6,6),8-(6),8-(6),8-(6),8-(6)]
6[1-(0),7-(6,48),7-(6,6)]
6[1-(0),6-(1,7),7-(6,48)]
6[1-(0),6-(1,7),7-(6,6)]
6[6-(1,6),6-(1,6),7-(6,6)]
6[1-(0),6-(1,6),6-(6,7)]
6[1-(0),6-(1,6),6-(6,6)]
6[6-(1,6),6-(1,6),6-(8,8)]
6[6-(6,6),8-(48),8-(48)]
1[6-(7,7)]
1[6-(6,7)]
1[6-(6,6)]
7[6-(1,6),6-(1,7),48-(7,8,8,8,8)]
7[6-(1,6),6-(1,7),6-(6,6)]
8[6-(6,8),48-(7,7,8,8,8)]
SEGBIR
29[7-(6,7),7-(6,7),8-(6),8-(6)]
29[7-(6,7,29),7-(6,7,29),8-(6,29),8-(6,29),29-(7,7,8,8)]
8[6-(6,8),29-(7,7,8)]
8[6-(6,8)]
8[6-(6,8),29-(7,7,8,29),29-(7,7,8,29)]
1[6-(6,7)]
1[6-(6,6)]
1[7-(6,7)]
6[6-(6,6),8-(0),8-(29)]
6[6-(1,6),6-(1,6),6-(8,8)]
6[1-(0),6-(6,6),6-(6,6)]
6[1-(0),6-(1,6),6-(6,6)]
6[1-(0),6-(6,6),7-(7,29)]
6[1-(0),6-(1,6),6-(6,7)]
6[6-(1,6),6-(1,7),6-(6,7)]
6[6-(1,6),6-(6,6),7-(1,7)]
6[6-(6,6),8-(0),8-(29,29)]
6[1-(0),6-(6,6),7-(7,29,29)]
7[6-(1,6),7-(1,6),29-(7,8,8)]
7[1-(0),6-(6,6),7-(6,29)]
7[6-(1,6),7-(1,6),29-(7,8,8,29),29-(7,8,8,29)]
7[1-(0),6-(6,6),7-(6,29,29)]
DOTSOV09
29[8-(6),8-(6),8-(6),8-(6),29-(8,8,8,8)]
8[6-(6,8),29-(8,8,8,29)]
6[6-(1,6),6-(1,6),6-(8,8)]
6[6-(6,6),8-(29),8-(29)]
6[1-(0),6-(6,6),6-(6,6)]
1[6-(6,6)]
VAGMIB01
8[6-(6,8),30-(7,8,8,8)]
6[1-(0),6-(1,6),6-(6,6)]
6[1-(0),6-(1,6),6-(6,7)]
6[6-(1,6),6-(1,6),6-(8,8)]
6[6-(6,6),8-(30),8-(30)]
6[6-(1,6),6-(1,6),7-(6,6)]
6[6-(1,6),6-(1,6),6-(6,6)]
6[6-(1,6),6-(1,6),6-(7,7)]
6[1-(0),6-(1,6),7-(6,30)]
6[6-(6,6),7-(7),7-(7)]
6[1-(0),6-(1,7),6-(6,6)]
1[6-(6,6)]
1[6-(6,7)]
7[6-(6,6),6-(6,6),6-(6,6)]
7[6-(1,6),6-(1,6),30-(8,8,8,8)]
7[6-(6,7),7-(6)]
30[7-(6,6),8-(6),8-(6),8-(6),8-(6)]
GUSLUC
60[8-(6),8-(6),8-(6),8-(7),8-(7),8-(7),8-(7),8-(7),8-(7)]
7[1-(0),6-(1,1,6),6-(6,8)]
7[8-(0),8-(60),8-(60)]
1[7-(6,6)]
1[6-(1,6,8)]
1[6-(6,6)]
1[6-(1,6,7)]
1[6-(6,8)]
8[6-(6,7),60-(8,8,8,8,8,8,8,8)]
8[6-(1,6),6-(6,6)]
8[6-(1,1,6),6-(6,6)]
8[7-(8,8),60-(8,8,8,8,8,8,8,8)]
8[7-(8,8)]
6[6-(1,1,8),6-(1,1,8),6-(1,1,8),6-(1,1,8)]
6[1-(0),1-(0),6-(6,6,6),8-(6)]
6[6-(1,6),6-(6,6),8-(6)]
6[1-(0),6-(1,6),6-(6,8)]
6[1-(0),6-(1,6),6-(1,6)]
6[6-(1,6),6-(6,8),6-(7,8)]
6[6-(6,6),7-(1,6),8-(60)]
6[1-(0),1-(0),6-(6,8),7-(1,6)]
6[6-(1,1,7),6-(1,6),8-(6)]
6[1-(0),6-(1,6),6-(1,8)]
6[1-(0),6-(1,6),8-(6)]
6[1-(0),6-(1,6),6-(6,6)]
TUDJAE
6[6-(1,1,1),7-(6,30),7-(6,30)]
6[1-(0),1-(0),1-(0),6-(7,7)]
6[1-(0),6-(1,7),7-(6,30)]
30[7-(6,6),7-(6,6),7-(6,6),7-(6,6)]
1[6-(1,1,6)]
1[6-(6,7)]
7[6-(1,6),6-(6,7),30-(7,7,7)]
GEDSIT
1[6-(1,1,6)]
1[6-(6,6)]
1[6-(7,7)]
1[8-(6,60)]
1[7-(6,6)]
1[6-(6,7)]
60[7-(6,6),8-(1,6),8-(6),8-(6),8-(6),8-(6),8-(6),8-(6,60),8-(6,60)]
8[6-(6,8),60-(7,8,8,8,8,8,8,8)]
8[1-(0),6-(6),60-(7,8,8,8,8,8,8,8)]
8[6-(6,8),60-(7,8,8,8,8,8,8,8),60-(7,8,8,8,8,8,8,8)]
7[6-(1,6),6-(6,6)]
7[6-(1,7),6-(6,6),60-(8,8,8,8,8,8,8,8)]
7[1-(0),6-(1,7),6-(6,6)]
6[6-(6,6),8-(60),8-(60)]
6[6-(1,6),6-(1,6),6-(8,8)]
6[1-(0),6-(1,6),6-(6,6)]
6[6-(1,6),6-(1,6),6-(1,7)]
6[1-(0),6-(6,6),7-(6)]
6[1-(0),6-(6,6),6-(6,7)]
6[6-(1,6),6-(1,6),7-(6)]
6[1-(0),6-(6,6),6-(6,6)]
6[6-(6,7),6-(8),7-(6,60)]
6[6-(1,1,1),6-(6,7),7-(1,6)]
6[1-(0),7-(1,6),7-(6,60)]
6[1-(0),1-(0),1-(0),6-(6,7)]
6[6-(6,7),8-(1,60)]
6[6-(6,6),8-(60),8-(60,60)]
YOZBUL01
6[1-(0),7-(6,30),7-(6,30)]
6[6-(7,17),7-(6,30),17-(0)]
6[7-(6,30),7-(6,30),7-(8,8)]
6[1-(0),6-(1,7),7-(6,30)]
1[6-(7,7)]
1[6-(6,7)]
30[7-(6,6),7-(6,6),7-(6,6),7-(6,6)]
7[6-(1,7),6-(6,17),30-(7,7,7)]
7[6-(1,6),6-(7,7),30-(7,7,7)]
7[6-(7,7),8-(0),8-(0)]
17[6-(6,7)]
8[7-(6,8)]
DOTSOV31
29[8-(6),8-(6),8-(6),8-(6),29-(8,8,8,8)]
8[6-(6,8),29-(8,8,8,29)]
6[6-(1,6),6-(1,6),6-(8,8)]
6[6-(6,6),8-(29),8-(29)]
6[1-(0),6-(6,6),6-(6,6)]
1[6-(6,6)]
MIBQAR18
30[8-(30,30,30),8-(6),8-(6),8-(6)]
8[30-(8,8,8),30-(8,8,8),30-(8,8,8),30-(8,8,8)]
8[6-(6,8),30-(8,8,8)]
6[6-(6,6),8-(30),8-(30)]
6[6-(1,6),6-(1,6),6-(8,8)]
6[1-(0),6-(1,6),6-(6,6)]
1[6-(6,6)]
PAQFIY
7[6-(1,6),6-(1,6),48-(7,16,16)]
6[1-(0),6-(1,6),7-(6,48)]
6[1-(0),6-(1,7),6-(6,6)]
6[6-(1,6),6-(1,6),6-(1,6)]
6[1-(0),6-(1,6),6-(6,6)]
1[6-(6,7)]
1[6-(6,6)]
8[16-(8,8,16)]
48[7-(6,6),7-(6,6),16-(16,48),16-(16,48)]
16[16-(8,8,8),48-(7,7,16),48-(7,7,16)]
16[8-(0),8-(0),8-(0),16-(48,48)]
MIBQAR12
30[8-(30,30,30),8-(6),8-(6),8-(6)]
8[30-(8,8,8),30-(8,8,8),30-(8,8,8),30-(8,8,8)]
8[6-(6,8),30-(8,8,8)]
6[6-(6,6),8-(30),8-(30)]
6[6-(1,6),6-(1,6),6-(8,8)]
6[1-(0),6-(1,6),6-(6,6)]
1[6-(6,6)]
SARBUK
30[7-(6,6),7-(6,6),8-(6),8-(6)]
6[1-(0),6-(1,7),6-(6,6)]
6[1-(0),6-(1,6),7-(6,30)]
6[6-(1,6),7-(1,1),7-(6,30)]
6[1-(0),6-(6,6),6-(7,7)]
6[6-(1,6),6-(1,6),6-(8,8)]
6[6-(6,6),8-(0),8-(30)]
1[6-(6,6)]
1[6-(6,7)]
1[7-(1,6)]
7[6-(1,6),6-(6,7),30-(7,8,8)]
7[1-(0),1-(0),6-(6,7)]
8[6-(6,8)]
8[6-(6,8),30-(7,7,8)]
KUXTUT
29[7-(6,6),7-(6,6),8-(6),8-(6)]
8[6-(6,8),29-(7,7,8)]
8[6-(6,8)]
7[6-(1,6),6-(1,7),29-(7,8,8)]
7[6-(1,1,7),6-(1,6),6-(1,7)]
6[1-(0),6-(1,7),7-(6,29)]
6[1-(0),6-(1,7),7-(6,6)]
6[1-(0),7-(6,29),7-(6,6)]
6[1-(0),1-(0),7-(6,6),7-(6,6)]
6[1-(0),6-(1,6),6-(6,6)]
6[6-(1,6),6-(1,6),6-(8,8)]
6[6-(6,6),8-(0),8-(29)]
1[6-(6,7)]
1[6-(7,7)]
1[6-(1,7,7)]
1[6-(6,6)]
TUDKEJ
6[6-(1,1,1),7-(6,30),7-(6,30)]
6[1-(0),1-(0),1-(0),6-(7,7)]
6[1-(0),6-(1,7),7-(6,30)]
30[7-(6,6),7-(6,6),7-(6,6),7-(6,6)]
1[6-(1,1,6)]
1[6-(6,7)]
7[6-(1,6),6-(6,7),30-(7,7,7)]
BUSMUY
27[7-(6,6),7-(6,6),7-(6,7),7-(6,7)]
7[6-(1,6),6-(6,6),27-(7,7,7)]
7[6-(6,7),6-(6,7)]
7[6-(6,7),7-(6),27-(7,7,7)]
7[6-(6,7),7-(6,27)]
7[6-(1,6),6-(1,6)]
6[1-(0),6-(1,6),7-(6,27)]
6[1-(0),6-(1,6),6-(1,7)]
6[1-(0),6-(1,6),6-(1,6)]
6[1-(0),6-(1,6),6-(6,7)]
6[6-(1,6),6-(7,7),7-(6,27)]
6[6-(6,7),7-(6),7-(7,27)]
6[6-(6,6),7-(6),7-(7)]
6[6-(1,6),6-(1,6),6-(7,7)]
6[1-(0),6-(1,7),6-(6,6)]
6[1-(0),6-(1,6),7-(6)]
1[6-(6,7)]
1[6-(6,6)]
CAYBAH
29[7-(6,7),7-(6,7)]
29[7-(7,7),7-(7,7),7-(7,7),7-(7,7)]
6[1-(0),6-(1,7),7-(7)]
6[1-(0),6-(1,7),7-(7,29)]
1[6-(6,7)]
7[7-(6,29),7-(6,29)]
7[7-(6),7-(6),29-(7,7,7)]
7[6-(1,6),7-(7),29-(7)]
7[6-(1,6),7-(7,29)]
MIBQAR15
30[8-(30,30,30),8-(6),8-(6),8-(6)]
8[30-(8,8,8),30-(8,8,8),30-(8,8,8),30-(8,8,8)]
8[6-(6,8),30-(8,8,8)]
6[6-(6,6),8-(30),8-(30)]
6[6-(1,6),6-(1,6),6-(8,8)]
6[1-(0),6-(1,6),6-(6,6)]
1[6-(6,6)]
OFEHEO
8[6-(6,8),48-(7,7,7,8),48-(7,7,7,8)]
8[6-(6,8)]
8[1-(0),6-(6,8)]
7[6-(6,6),6-(6,7),48-(7,7,8,8)]
7[6-(1,6),6-(1,6),48-(7,7,8,8)]
6[1-(0),6-(1,7),6-(6,6)]
6[6-(1,6),6-(1,6),6-(6,6)]
6[1-(0),6-(1,6),7-(6,48)]
6[1-(0),6-(1,6),6-(6,6)]
6[6-(1,1,1),6-(1,6),6-(1,6)]
6[1-(0),1-(0),1-(0),6-(6,6)]
6[6-(6,7),8-(0),8-(48,48)]
6[6-(6,7),6-(8,8),7-(6,48)]
6[6-(6,6),7-(6,48),7-(6,48)]
6[6-(1,6),6-(1,6),6-(7,7)]
6[6-(6,7),8-(0),8-(1)]
1[6-(6,6)]
1[6-(6,7)]
1[6-(1,1,6)]
1[8-(6)]
48[7-(6,6),7-(6,6),7-(6,6),8-(6,48),8-(6,48)]
DOTSOV41
29[8-(6),8-(6),8-(6),8-(6),29-(8,8,8,8)]
8[6-(6,8),29-(8,8,8,29)]
6[6-(1,6),6-(1,6),6-(8,8)]
6[6-(6,6),8-(29),8-(29)]
6[1-(0),6-(6,6),6-(6,6)]
1[6-(6,6)]
DOTSOV36
29[8-(6),8-(6),8-(6),8-(6),29-(8,8,8,8)]
8[6-(6,8),29-(8,8,8,29)]
6[6-(1,6),6-(1,6),6-(8,8)]
6[6-(6,6),8-(29),8-(29)]
6[1-(0),6-(6,6),6-(6,6)]
1[6-(6,6)]
PAVLUU
47[7-(6,6),7-(6,6)]
8[6-(6,7),6-(6,7)]
7[6-(1,6),6-(6,6)]
7[6-(6,8),7-(6)]
7[6-(1,6),6-(1,6),47-(7)]
6[6-(6,7),7-(7),8-(6)]
6[6-(1,7),6-(7,8),7-(6)]
6[1-(0),6-(6,7),7-(6,47)]
6[1-(0),6-(1,7),7-(6,47)]
6[1-(0),6-(1,7),7-(6)]
1[6-(6,7)]
GALHUY
49[8-(6),8-(6),8-(6),8-(6),8-(6),8-(6),8-(6),8-(6)]
8[6-(6,8),49-(8,8,8,8,8,8,8)]
6[6-(6,6),8-(49),8-(49)]
6[6-(1,6),6-(1,6),6-(8,8)]
6[1-(0),6-(1,6),6-(6,6)]
6[6-(1,6),6-(1,6),6-(6,6)]
1[6-(6,6)]
DOTSOV04
29[8-(6),8-(6),8-(6),8-(6),29-(8,8,8,8)]
8[6-(6,8),29-(8,8,8,29)]
6[6-(1,6),6-(1,6),6-(8,8)]
6[6-(6,6),8-(29),8-(29)]
6[1-(0),6-(6,6),6-(6,6)]
1[6-(6,6)]
SEMFOH
29[7-(6,6),7-(6,6),7-(6,6),7-(6,6)]
29[7-(6,6),7-(6,6),7-(6,6)]
29[7-(6,6),7-(6,6)]
15[7-(1,6),7-(1,6),7-(15),7-(15)]
7[1-(0),6-(6,6),15-(7,7,7)]
7[6-(1,6),6-(1,6),29-(7,7)]
7[15-(7,7,7),15-(7,7,7)]
7[6-(1,6),6-(1,6),29-(7,7,7)]
7[6-(1,6),6-(1,6)]
7[6-(1,6),6-(1,6),29-(7)]
1[7-(6,15)]
1[6-(6,6)]
1[6-(6,7)]
6[6-(1,6),6-(1,6),7-(1,15)]
6[1-(0),6-(1,7),6-(6,7)]
6[1-(0),6-(1,6),7-(6,29)]
6[1-(0),6-(1,6),7-(6)]
QEDZEG
8[6-(6,8),30-(8,8,8)]
30[8-(6),8-(6),8-(6),8-(6)]
6[1-(0),6-(1,6),6-(6,6)]
6[6-(1,6),6-(6,6),6-(6,6)]
6[6-(6,6),8-(30),8-(30)]
6[6-(1,6),6-(1,6),6-(8,8)]
6[6-(1,6),6-(1,6),6-(6,6)]
6[1-(0),6-(6,6),6-(6,6)]
1[6-(6,6)]
OWITIY
6[6-(1,6),6-(6,8),8-(25)]
6[1-(0),6-(6,8),6-(6,8)]
1[6-(6,6)]
8[6-(6,6),25-(8,8,8,8,8)]
25[8-(6),8-(6),8-(6),8-(6),8-(6),8-(6)]
TUDMEL
1[6-(1,6,7)]
1[6-(1,6,6)]
1[7-(6,6,28)]
1[6-(1,7,7)]
1[6-(6,6)]
7[1-(0),6-(1,1,6),6-(1,1,6),28-(7,7,7,8,8)]
7[1-(0),6-(1,1,6),6-(1,1,7),28-(7,7,7,8,8)]
7[6-(1,1,6),6-(1,1,7),6-(1,1,7)]
6[1-(0),1-(0),6-(1,1,7),7-(1,6,28)]
6[1-(0),1-(0),6-(1,1,6),7-(1,6,28)]
6[1-(0),1-(0),7-(1,6,28),7-(6,6)]
6[1-(0),1-(0),6-(1,1,7),6-(1,1,7)]
6[1-(0),1-(0),6-(1,1,6),7-(6,6)]
6[1-(0),1-(0),6-(1,1,6),6-(1,1,7)]
6[6-(1,6),6-(1,6),6-(8,8)]
6[6-(6,6),8-(0),8-(28)]
6[1-(0),6-(6,6),6-(6,6)]
6[6-(1,6),6-(1,6),6-(6,6)]
8[6-(6,8),28-(7,7,7,7,8)]
8[6-(6,8)]
28[7-(1,6,6),7-(1,6,6),7-(1,6,6),7-(1,6,6),8-(6),8-(6)]
RAYKUZ
6[6-(6,6),8-(0),8-(30)]
6[6-(1,6),6-(1,6),6-(8,8)]
6[1-(0),6-(6,6),6-(6,6)]
6[1-(0),6-(6,6),6-(6,8)]
6[1-(0),6-(1,6),7-(6,30)]
6[1-(0),6-(1,7),6-(6,7)]
6[6-(1,6),6-(1,6),8-(0)]
6[6-(1,6),6-(1,6),7-(1,6)]
6[6-(6,6),7-(1,6),8-(0)]
6[6-(1,6),6-(1,6),6-(7,8)]
6[1-(0),6-(1,6),6-(6,6)]
6[6-(1,6),6-(1,6),6-(6,6)]
1[6-(6,6)]
1[6-(6,7)]
1[7-(6,6)]
7[6-(1,6),6-(1,6),30-(7,8,8)]
7[1-(0),6-(6,6),6-(6,8)]
8[6-(6,8),30-(7,7,8)]
8[6-(6,8)]
8[6-(6,6)]
8[6-(6,7)]
30[7-(6,6),7-(6,6),8-(6),8-(6)]
HUTZAX01
6[6-(1,6),6-(1,6),8-(6)]
6[1-(0),6-(1,6),6-(6,8)]
6[1-(0),6-(1,6),6-(6,6)]
6[6-(1,6),6-(1,6),6-(8,8)]
6[6-(6,6),8-(30),8-(30)]
1[6-(6,6)]
8[6-(6,6),6-(6,6)]
8[6-(6,8),30-(8,8,8)]
30[8-(6),8-(6),8-(6),8-(6)]
GITTIN
27[7-(6,6),7-(6,6),7-(6,6),7-(6,6)]
7[6-(1,6),6-(7,7),27-(7,7,7)]
7[6-(7,7),8-(0),8-(0)]
6[7-(6,27),7-(6,27),7-(8,8)]
6[1-(0),6-(1,7),7-(6,27)]
8[7-(6,8)]
1[6-(6,7)]
GUSPUG
29[7-(6,6,6),8-(29,29,29),17-(29),17-(29),17-(29)]
17[29-(7,8,17,17),29-(7,8,17,17)]
8[29-(7,17,17,17),29-(7,17,17,17),29-(7,17,17,17),29-(7,17,17,17)]
7[6-(1,1,6),6-(1,1,6),6-(1,1,6),29-(8,17,17,17)]
6[1-(0),1-(0),6-(1,1,7),7-(6,6,29)]
1[6-(1,6,7)]
ROGMEG
6[1-(0),1-(0),6-(1,1,7),7-(6,6,30)]
6[1-(0),6-(1,6),6-(6,6)]
6[6-(6,6),8-(30),8-(30)]
6[6-(1,6),6-(1,6),6-(6,8)]
6[6-(1,6),6-(1,6),6-(8,8)]
6[6-(6,6),6-(6,6),8-(0)]
1[6-(1,6,7)]
1[6-(6,6)]
8[6-(6,6)]
8[6-(6,8),30-(7,8,8,8)]
7[6-(1,1,6),6-(1,1,6),6-(1,1,6),30-(8,8,8,8)]
30[7-(6,6,6),8-(6),8-(6),8-(6),8-(6)]
BOWSIQ
6[6-(6,6),8-(29),8-(29)]
6[6-(1,6),6-(1,6),6-(8,8)]
6[1-(0),6-(1,6),6-(6,6)]
6[1-(0),6-(1,6),7-(6,29)]
6[1-(0),6-(1,7),6-(6,6)]
6[6-(1,6),6-(1,6),6-(7,8)]
6[6-(6,6),7-(1,6),8-(0)]
6[6-(1,6),6-(1,6),7-(1,6)]
6[1-(0),6-(1,6),6-(6,7)]
6[6-(6,6),8-(0),8-(29)]
1[6-(6,6)]
1[6-(6,7)]
1[7-(6,6)]
29[7-(6,6),7-(6,6),8-(6),8-(6),8-(6)]
7[6-(1,6),6-(1,6),29-(7,8,8,8)]
7[1-(0),6-(6,6),6-(6,8)]
8[6-(6,8),29-(7,7,8,8)]
8[6-(6,7)]
8[6-(6,8)]
VAGMIB
8[6-(6,8),30-(7,8,8,8)]
6[1-(0),6-(1,6),6-(6,6)]
6[6-(6,6),8-(30),8-(30)]
6[1-(0),6-(1,6),6-(6,7)]
6[6-(1,6),6-(1,6),6-(8,8)]
6[6-(1,6),6-(1,6),7-(6,6)]
6[6-(1,6),6-(1,6),6-(6,6)]
6[6-(1,6),6-(1,6),6-(7,7)]
6[1-(0),6-(1,6),7-(6,30)]
6[6-(6,6),7-(7),7-(7)]
6[1-(0),6-(1,7),6-(6,6)]
1[6-(6,6)]
1[6-(6,7)]
7[6-(6,6),6-(6,6),6-(6,6)]
7[6-(1,6),6-(1,6),30-(8,8,8,8)]
7[6-(6,7),7-(6)]
30[7-(6,6),8-(6),8-(6),8-(6),8-(6)]
YUBFUX
7[6-(6,7),6-(6,7),30-(7,7,9,9)]
7[6-(6,7),7-(6,30),30-(7,7,9,9)]
6[6-(1,1,1),7-(6,30),7-(7,30)]
6[1-(0),1-(0),1-(0),6-(7,7)]
30[7-(6,6),7-(6,7),7-(6,7),9-(30),9-(30)]
1[6-(1,1,6)]
9[30-(7,7,7,9),30-(7,7,7,9)]
HOHMIB
30[7-(6,6,6),8-(6),8-(6),8-(6),8-(6)]
6[1-(0),1-(0),6-(1,1,7),7-(6,6,30)]
6[6-(6,6),8-(30),8-(30)]
6[6-(1,6),6-(1,6),6-(8,8)]
6[1-(0),6-(1,6),6-(6,6)]
6[6-(1,6),6-(1,6),6-(6,8)]
6[6-(6,6),6-(6,6),8-(0)]
1[6-(1,6,7)]
1[6-(6,6)]
7[6-(1,1,6),6-(1,1,6),6-(1,1,6),30-(8,8,8,8)]
8[6-(6,8),30-(7,8,8,8)]
8[6-(6,6)]
MIBQAR06
30[8-(30,30,30),8-(6),8-(6),8-(6)]
8[30-(8,8,8),30-(8,8,8),30-(8,8,8),30-(8,8,8)]
8[6-(6,8),30-(8,8,8)]
6[6-(6,6),8-(30),8-(30)]
6[6-(1,6),6-(1,6),6-(8,8)]
6[1-(0),6-(1,6),6-(6,6)]
1[6-(6,6)]
RAYLAG
6[6-(6,6),8-(0),8-(30)]
6[6-(1,6),6-(1,6),6-(8,8)]
6[1-(0),6-(6,6),6-(6,6)]
6[1-(0),6-(6,6),6-(6,7)]
6[6-(1,6),6-(1,6),7-(1,1)]
6[6-(1,6),6-(1,6),7-(1,6)]
6[1-(0),6-(1,7),6-(6,7)]
6[1-(0),6-(1,6),7-(6,30)]
6[6-(6,6),7-(1,6),8-(0)]
6[6-(1,6),6-(1,6),6-(7,8)]
6[1-(0),6-(1,6),6-(6,6)]
6[6-(1,6),6-(1,6),6-(6,6)]
1[6-(6,6)]
1[6-(6,7)]
1[7-(6,6)]
1[7-(1,6)]
7[6-(1,6),6-(1,6),30-(7,8,8)]
7[1-(0),6-(6,6),6-(6,8)]
7[1-(0),1-(0),6-(6,6)]
8[6-(6,8),30-(7,7,8)]
8[6-(6,8)]
8[6-(6,7)]
30[7-(6,6),7-(6,6),8-(6),8-(6)]
MUTZUX
82[8-(6),8-(6),8-(82,82,82)]
82[8-(6),8-(6),8-(6,82),8-(82,82,82)]
82[8-(6),8-(6,82),8-(82,82,82),8-(82,82,82)]
6[6-(1,6),6-(1,6),6-(8,8)]
6[1-(0),6-(1,6),6-(6,6)]
6[6-(1,6),6-(1,6),6-(6,6,6)]
6[6-(6,6),6-(6,6),6-(9,9,9),6-(9,9,9)]
6[6-(6,6,6),9-(0),9-(0),9-(0)]
6[6-(6,6),8-(82),8-(82,82)]
6[6-(6,6),8-(82),8-(82)]
6[6-(6,6),8-(0),8-(82)]
1[6-(6,6)]
9[6-(6,9,9)]
8[6-(6,8),82-(8,8)]
8[6-(6,8),82-(8,8,8),82-(8,8,8)]
8[6-(6,8)]
8[6-(6,8),82-(8,8,8)]
8[82-(8,8),82-(8,8,8),82-(8,8,8),82-(8,8,8)]
QIFLOI
1[6-(6,6)]
1[7-(1,6)]
30[7-(6,6),7-(6,7),7-(6,7),8-(6)]
6[6-(6,6),8-(0),8-(30)]
6[6-(1,6),6-(1,6),6-(8,8)]
6[1-(0),6-(1,6),6-(6,6)]
6[1-(0),6-(1,6),6-(1,6)]
6[1-(0),6-(6,6),6-(6,6)]
6[7-(1,1),7-(6,30),7-(7,30)]
7[6-(7,7),7-(6,30),30-(7,7,8)]
7[6-(7,7),6-(7,7),30-(7,7,8)]
7[1-(0),1-(0),6-(7,7)]
8[6-(6,8),30-(7,7,7)]
8[6-(6,8)]
LARVIL
7[6-(1,1,6),6-(1,1,6),29-(53,53,53)]
6[1-(0),1-(0),6-(6),7-(6,29)]
6[6-(1,1,7),6-(1,1,7)]
6[1-(0),1-(0),6-(1,1,7),7-(6,29)]
1[6-(1,6,7)]
53[29-(7,53,53),29-(7,53,53),29-(7,53,53)]
29[7-(6,6),53-(29,29),53-(29,29),53-(29,29)]
DOTSOV25
29[8-(6),8-(6),8-(6),8-(6),29-(8,8,8,8)]
8[6-(6,8),29-(8,8,8,29)]
6[6-(1,6),6-(1,6),6-(8,8)]
6[6-(6,6),8-(29),8-(29)]
6[1-(0),6-(6,6),6-(6,6)]
1[6-(6,6)]
BUSNAF
27[7-(6,6),7-(6,6),7-(6,7),7-(6,7)]
7[6-(6,7),6-(6,7)]
7[6-(1,6),6-(1,6)]
7[6-(6,7),7-(6),27-(7,7,7)]
7[6-(6,7),7-(6,27)]
7[6-(1,6),6-(6,6),27-(7,7,7)]
1[6-(6,6)]
1[6-(6,7)]
1[6-(1,1,6)]
6[6-(1,1,1),6-(1,6),6-(6,7)]
6[6-(6,6),7-(6),7-(7)]
6[6-(1,6),6-(1,6),6-(7,7)]
6[1-(0),6-(1,7),6-(6,6)]
6[1-(0),6-(1,6),7-(6)]
6[1-(0),1-(0),1-(0),6-(6,6)]
6[1-(0),6-(1,6),7-(6,27)]
6[1-(0),6-(1,6),6-(1,7)]
6[1-(0),6-(1,6),6-(6,6)]
6[6-(6,6),6-(7,7),7-(6,27)]
6[6-(6,7),7-(6),7-(7,27)]
TEPGUS
8[6-(6,8)]
8[6-(6,8),30-(7,7,7)]
30[7-(6,6),7-(6,6),7-(6,6),8-(6)]
6[6-(1,6),7-(1,1),7-(6,30)]
6[1-(0),6-(6,6),6-(7,7)]
6[6-(6,7),7-(6),7-(6,30)]
6[6-(7,7),6-(7,7),7-(6,30)]
6[6-(6,7),7-(1,1),7-(6)]
6[1-(0),7-(6),7-(6)]
6[1-(0),7-(6,30),7-(6,30)]
6[6-(1,6),6-(1,6),6-(8,8)]
6[1-(0),6-(1,7),6-(6,6)]
6[1-(0),6-(1,6),7-(6,30)]
6[6-(6,6),8-(0),8-(30)]
1[6-(6,6)]
1[7-(1,6)]
1[6-(7,7)]
1[6-(6,7)]
7[6-(1,6),6-(6,7),30-(7,7,8)]
7[1-(0),1-(0),6-(6,7)]
7[6-(1,7),6-(6,7),30-(7,7,8)]
7[6-(1,7),6-(6,6),30-(7,7,8)]
7[6-(1,7),6-(6,7)]
YUKBIP
13[8-(15),8-(15),8-(15),8-(15),8-(15),8-(15)]
13[8-(15),8-(15),8-(15),8-(15)]
15[6-(1,1,1),8-(13),8-(13),8-(13)]
8[13-(8,8,8,8,8),15-(6,8,8)]
8[13-(8,8,8),15-(6,8,8)]
6[1-(0),1-(0),1-(0),15-(8,8,8)]
1[6-(1,1,15)]
GALBUS
28[7-(6,6),7-(6,6),8-(6),8-(6),8-(6),8-(6)]
6[6-(1,6),6-(1,6),6-(6,7)]
6[1-(0),6-(1,7),6-(6,6)]
6[1-(0),6-(1,6),7-(6,28)]
6[6-(6,6),8-(28),8-(28)]
6[6-(1,6),6-(1,7),6-(8,8)]
6[1-(0),6-(1,6),6-(6,6)]
6[1-(0),6-(1,6),6-(6,7)]
6[6-(1,6),6-(6,6),7-(6)]
6[1-(0),6-(6,6),7-(6)]
1[6-(6,7)]
1[6-(6,6)]
7[6-(1,6),6-(1,6),28-(7,8,8,8,8)]
7[6-(1,6),6-(6,6)]
8[6-(6,8),28-(7,7,8,8,8)]
IMIDZB06
30[7-(6,6),7-(6,6),7-(6,6),7-(6,6)]
6[1-(0),7-(6,30),7-(6,30)]
6[1-(0),6-(1,7),7-(6,30)]
1[6-(7,7)]
1[6-(6,7)]
7[6-(1,6),6-(1,7),30-(7,7,7)]
GUXQAS
29[7-(6,6),8-(6),8-(6),8-(6)]
9[6-(6,6)]
8[6-(6,8),29-(7,8,8)]
8[6-(6,8)]
8[1-(0),6-(6,6,6)]
1[6-(7,7)]
1[6-(6,6)]
1[6-(1,6,6)]
1[8-(6)]
1[6-(1,6,7)]
6[6-(1,6),6-(6,6,8),6-(6,9)]
6[6-(1,6),6-(6,6),9-(0)]
6[1-(0),6-(6,9),6-(6,9)]
6[6-(1,6),6-(1,6),9-(0)]
6[1-(0),6-(1,6),6-(6,9)]
6[1-(0),6-(1,6),6-(6,6)]
6[6-(1,1,6),8-(0),8-(29)]
6[1-(0),1-(0),6-(8,8),6-(8,8)]
6[6-(1,1,6),8-(29),8-(29)]
6[1-(0),7-(6,29),7-(7)]
6[1-(0),7-(6),7-(7)]
6[1-(0),7-(6),7-(6,7)]
6[1-(0),1-(0),6-(6,6,8),7-(6,7)]
6[6-(1,1,7),6-(1,1,7),6-(6,6),8-(1)]
6[1-(0),7-(6,29),7-(6,7)]
7[6-(1,7),6-(1,7),29-(8,8,8)]
7[6-(1,7),6-(1,7)]
7[6-(1,7),7-(6,6)]
7[6-(1,1,6),6-(1,7),7-(6)]
OCIZIL
30[7-(6,6),7-(6,6),8-(6),8-(6)]
6[1-(0),7-(6,30),7-(6,6)]
6[6-(6,6),8-(0),8-(30)]
6[1-(0),6-(1,6),6-(6,6)]
6[1-(0),6-(1,6),6-(6,8)]
6[6-(1,6),6-(1,6),6-(8,8)]
6[1-(0),6-(1,7),7-(6,30)]
6[1-(0),6-(1,7),7-(6,6)]
6[6-(1,6),6-(1,6),7-(6,6)]
6[1-(0),6-(1,6),6-(6,7)]
6[6-(1,6),6-(1,6),8-(6)]
6[6-(1,6),6-(1,6),6-(6,6)]
1[6-(7,7)]
1[6-(6,6)]
1[6-(6,7)]
7[6-(1,6),6-(1,7),30-(7,8,8)]
7[6-(1,6),6-(1,7),6-(6,6)]
8[6-(6,8),30-(7,7,8)]
8[6-(6,8)]
8[6-(6,6),6-(6,6)]
DOTSOV17
29[8-(6),8-(6),8-(6),8-(6),29-(8,8,8,8)]
8[6-(6,8),29-(8,8,8,29)]
6[6-(1,6),6-(1,6),6-(8,8)]
6[6-(6,6),8-(29),8-(29)]
6[1-(0),6-(6,6),6-(6,6)]
1[6-(6,6)]
CAYDOX06
1[6-(1,6,6)]
1[6-(1,6,8)]
7[7-(6,29),7-(7)]
7[6-(6,7),7-(7),29-(7,7,7)]
29[7-(6,7),7-(6,7),7-(6,7),7-(6,7)]
6[6-(1,1,6),7-(7,29),7-(7,29)]
6[1-(0),1-(0),6-(1,1,8),6-(7,7)]
6[1-(0),1-(0),6-(1,1,6),8-(6)]
8[6-(1,1,6),6-(1,1,6)]
FECWOB
30[7-(6,7),7-(6,7),8-(6),8-(6)]
8[6-(6,8),30-(7,7,8)]
7[6-(6,7),7-(7),30-(7,8,8)]
7[7-(6,30),7-(7)]
6[6-(6,6),8-(30),8-(30)]
6[6-(1,6),6-(1,6),6-(8,8)]
6[1-(0),6-(1,6),6-(6,6)]
6[6-(1,6),6-(1,6),6-(7,7)]
6[6-(6,6),7-(7,30),7-(7,30)]
1[6-(6,6)]
PEJNOJ
6[1-(0),6-(6,6),6-(6,6)]
6[6-(1,6),6-(1,6),6-(8,8)]
6[6-(6,6),8-(0),8-(30)]
1[6-(6,6)]
30[8-(6),8-(6),8-(6),8-(6)]
8[6-(6,8),30-(8,8,8)]
8[6-(6,8)]
OWIVAS
30[8-(6),8-(6),8-(6),8-(6),8-(6),8-(6)]
8[6-(6,6),30-(8,8,8,8,8)]
6[6-(1,6),6-(6,8),8-(30)]
6[1-(0),6-(6,8),6-(6,8)]
1[6-(6,6)]
VAGMOH
30[7-(6,6),8-(6),8-(6),8-(6),8-(6)]
8[6-(6,8),30-(7,8,8,8)]
7[6-(6,6),6-(6,6),6-(6,6)]
7[6-(1,6),6-(1,6),30-(8,8,8,8)]
7[6-(6,7),7-(6)]
6[6-(1,6),6-(1,6),6-(6,6)]
6[6-(6,6),8-(30),8-(30)]
6[1-(0),6-(1,6),6-(6,6)]
6[6-(1,6),6-(1,6),7-(6,6)]
6[1-(0),6-(1,6),6-(6,7)]
6[6-(1,6),6-(1,6),6-(8,8)]
6[6-(1,6),6-(1,6),6-(7,7)]
6[6-(6,6),7-(7),7-(7)]
6[1-(0),6-(1,6),7-(6,30)]
6[1-(0),6-(1,7),6-(6,6)]
1[6-(6,6)]
1[6-(6,7)]
IMIDZB08
7[6-(1,6),6-(1,7),30-(7,7,7)]
1[6-(6,7)]
1[6-(7,7)]
6[1-(0),7-(6,30),7-(6,30)]
6[1-(0),6-(1,7),7-(6,30)]
30[7-(6,6),7-(6,6),7-(6,6),7-(6,6)]
DOTSOV13
29[8-(6),8-(6),8-(6),8-(6),29-(8,8,8,8)]
8[6-(6,8),29-(8,8,8,29)]
6[6-(1,6),6-(1,6),6-(8,8)]
6[6-(6,6),8-(29),8-(29)]
6[1-(0),6-(6,6),6-(6,6)]
1[6-(6,6)]
CAYDOX02
29[7-(6,7),7-(6,7),7-(6,7),7-(6,7)]
1[6-(1,6,6)]
1[6-(1,6,8)]
7[7-(6,29),7-(7)]
7[6-(6,7),7-(7),29-(7,7,7)]
6[6-(1,1,6),7-(7,29),7-(7,29)]
6[1-(0),1-(0),6-(1,1,8),6-(7,7)]
6[1-(0),1-(0),6-(1,1,6),8-(6)]
8[6-(1,1,6),6-(1,1,6)]
AFUJUI
7[6-(1,6),6-(6,6),25-(7,8,8,8)]
6[1-(0),6-(1,6),6-(6,7)]
6[6-(1,6),6-(6,7),7-(6,25)]
6[1-(0),6-(1,6),6-(1,7)]
6[1-(0),6-(1,6),6-(1,6)]
6[1-(0),6-(1,6),7-(6,25)]
6[6-(1,6),6-(1,6),8-(6)]
6[1-(0),6-(1,6),6-(6,8)]
6[1-(0),6-(1,6),6-(6,6)]
6[6-(1,6),6-(1,6),6-(8,8)]
6[6-(6,6),8-(25),8-(25,25)]
6[6-(1,1,8),6-(1,1,8),6-(1,1,8),6-(1,1,8)]
6[1-(0),1-(0),6-(6,6,6),8-(6)]
1[6-(6,6)]
1[6-(6,7)]
1[6-(1,6,8)]
8[6-(6,8),25-(7,7,8,8)]
8[6-(1,1,6),6-(1,1,6)]
8[6-(6,8),25-(8,8,8,8,8,25),25-(8,8,8,8,8,25)]
8[6-(1,1,6),6-(6,6)]
25[7-(6,6),7-(6,6),8-(6),8-(6),8-(6)]
25[8-(6,25),8-(6,25),8-(6,25),8-(6,25),8-(6,25),8-(6,25),25-(8,8,8,8,8,8)]
IMIDZB02
6[1-(0),7-(6,30),7-(6,30)]
6[1-(0),6-(1,7),7-(6,30)]
1[6-(7,7)]
1[6-(6,7)]
7[6-(1,6),6-(1,7),30-(7,7,7)]
30[7-(6,6),7-(6,6),7-(6,6),7-(6,6)]
SAHYOQ04
30[8-(30,30,30),8-(6),8-(6),8-(6)]
8[30-(8,8,8),30-(8,8,8),30-(8,8,8),30-(8,8,8)]
8[6-(6,8),30-(8,8,8)]
6[6-(6,6),8-(30),8-(30)]
6[6-(1,6),6-(1,6),6-(8,8)]
6[1-(0),6-(1,6),6-(6,6)]
1[6-(6,6)]
DOTSOV19
29[8-(6),8-(6),8-(6),8-(6),29-(8,8,8,8)]
8[6-(6,8),29-(8,8,8,29)]
6[6-(1,6),6-(1,6),6-(8,8)]
6[6-(6,6),8-(29),8-(29)]
6[1-(0),6-(6,6),6-(6,6)]
1[6-(6,6)]
MIBQAR08
30[8-(30,30,30),8-(6),8-(6),8-(6)]
8[30-(8,8,8),30-(8,8,8),30-(8,8,8),30-(8,8,8)]
8[6-(6,8),30-(8,8,8)]
6[6-(6,6),8-(30),8-(30)]
6[6-(1,6),6-(1,6),6-(8,8)]
6[1-(0),6-(1,6),6-(6,6)]
1[6-(6,6)]
MIBQAR02
30[8-(30,30,30),8-(6),8-(6),8-(6)]
8[30-(8,8,8),30-(8,8,8),30-(8,8,8),30-(8,8,8)]
8[6-(6,8),30-(8,8,8)]
6[6-(6,6),8-(30),8-(30)]
6[6-(1,6),6-(1,6),6-(8,8)]
6[1-(0),6-(1,6),6-(6,6)]
1[6-(6,6)]
PEHBIO
45[7-(6,6),8-(6),8-(6),8-(6),8-(6),45-(7,8,8,8,8)]
26[7-(6,7),7-(6,7),7-(6,7),7-(6,7),7-(6,7),7-(6,7)]
8[6-(6,8),45-(7,8,8,8,45)]
7[6-(1,7),7-(5,6),26-(7,7,7,7,7)]
7[5-(1,7,7),6-(1,7),7-(6,26)]
7[6-(1,7),6-(1,7),45-(8,8,8,8,45)]
6[1-(0),7-(6,45),7-(7,26)]
6[1-(0),7-(5,7),7-(6,45)]
6[6-(1,1,1),8-(45),8-(45)]
6[1-(0),1-(0),1-(0),6-(8,8)]
1[6-(7,7)]
1[6-(1,1,6)]
1[5-(7,7,7)]
5[1-(0),7-(6,7),7-(6,7),7-(6,7)]
PURQOJ
29[7-(6,6),7-(6,6),7-(6,6),8-(6),8-(6)]
8[6-(6,8),29-(7,7,7,8)]
8[6-(6,8)]
8[1-(0),6-(6,8)]
7[6-(6,6),6-(6,7),29-(7,7,8,8)]
7[6-(1,6),6-(1,6),29-(7,7,8,8)]
6[6-(6,6),7-(6,29),7-(6,29)]
6[1-(0),6-(1,6),7-(6,29)]
6[1-(0),6-(1,7),6-(6,6)]
6[6-(1,6),6-(1,6),6-(7,7)]
6[6-(6,7),6-(8,8),7-(6,29)]
6[6-(6,7),8-(0),8-(29)]
6[6-(6,7),8-(1),8-(29)]
1[6-(6,6)]
1[6-(6,7)]
1[8-(6)]
DOTSOV21
29[8-(6),8-(6),8-(6),8-(6),29-(8,8,8,8)]
8[6-(6,8),29-(8,8,8,29)]
6[6-(1,6),6-(1,6),6-(8,8)]
6[6-(6,6),8-(29),8-(29)]
6[1-(0),6-(6,6),6-(6,6)]
1[6-(6,6)]
REYNUG
30[7-(1,6,6),7-(6,7),7-(6,7),8-(6),8-(6)]
6[6-(1,1,7),8-(30),8-(30)]
6[6-(1,1,6),7-(7,30),7-(7,30)]
6[1-(0),1-(0),6-(8,8),7-(1,6,30)]
6[1-(0),1-(0),6-(1,1,7),6-(7,7)]
6[1-(0),1-(0),6-(1,1,6),7-(1,6,30)]
7[6-(6,7),7-(7),30-(7,7,8,8)]
7[1-(0),6-(1,1,6),6-(1,1,6),30-(7,7,8,8)]
7[7-(6,30),7-(7)]
1[7-(6,6,30)]
1[6-(1,6,7)]
1[6-(1,6,6)]
8[6-(6,8),30-(7,7,7,8)]
BUVXOG01
26[7-(6,6),7-(6,6),7-(6,6),7-(6,6),7-(6,7),7-(6,7)]
7[6-(6,7),7-(6),26-(7,7,7,7,7)]
7[6-(6,7),7-(6,26)]
7[6-(1,6),6-(1,6),26-(7,7,7,7,7)]
7[6-(6,7),6-(6,7)]
7[6-(1,6),6-(6,6),26-(7,7,7,7,7)]
6[6-(6,6),7-(6),7-(7)]
6[6-(1,6),6-(1,6),6-(7,7)]
6[1-(0),6-(1,7),6-(6,6)]
6[1-(0),6-(1,6),7-(6,26)]
6[6-(6,7),7-(6),7-(7,26)]
6[6-(1,6),6-(7,7),7-(6,26)]
6[1-(0),6-(1,6),6-(6,7)]
6[1-(0),6-(1,6),6-(1,6)]
6[1-(0),6-(1,6),6-(1,7)]
1[6-(6,6)]
1[6-(6,7)]
MIYGOR
47[7-(6,7),7-(6,7)]
47[7-(6,7),7-(6,7),47-(7,7)]
7[6-(6,6),7-(6,47),47-(7)]
7[6-(6,6),7-(6,47),47-(7,47)]
6[1-(0),1-(0),1-(0),6-(6,7)]
6[6-(1,1,1),6-(6,6),7-(7,47)]
6[6-(6,6),6-(6,7),6-(6,7)]
1[6-(1,1,6)]
UFANEV
47[7-(6),7-(6),7-(6),7-(6)]
7[6-(6),47-(7,7,7)]
6[1-(0),6-(6,6),6-(6,6)]
6[6-(1,6),6-(7),6-(7)]
6[6-(6,6),7-(47)]
6[1-(0),6-(1,6),6-(1,6)]
6[1-(0),1-(0),6-(1,1,8),8-(6)]
6[6-(1,6),6-(6,6),8-(6)]
6[1-(0),6-(1,6),6-(6,8)]
6[1-(0),6-(1,6),6-(6,6)]
6[6-(1,6),6-(1,6),6-(6,8)]
1[6-(6,6)]
1[6-(1,6,8)]
8[6-(1,1,6),6-(6,6)]
9[51-(9,9,9,9,9)]
51[9-(0),9-(0),9-(0),9-(0),9-(0),9-(0)]
LETFEW
29[7-(6,6),7-(6,6),7-(6,6)]
29[7-(6,7),7-(6,7)]
7[6-(1,7),6-(1,7),29-(7,7)]
7[6-(1,7),7-(6,29),29-(7)]
6[1-(0),7-(6,29),7-(7,29)]
1[6-(7,7)]
IDIWOH
23[8-(23),8-(23),8-(6),8-(6),8-(6),8-(6)]
8[23-(8,8,8,8,8),23-(8,8,8,8,8)]
8[6-(6,8),23-(8,8,8,8,8)]
6[1-(0),6-(1,6),6-(6,6)]
6[6-(1,6),6-(1,6),6-(8,8)]
6[6-(6,6),8-(23),8-(23)]
1[6-(6,6)]
GUXPUL
30[7-(6,6),7-(6,6),8-(6),8-(6),8-(6)]
8[6-(6,8),30-(7,7,8,8)]
8[6-(6,8)]
8[1-(0),6-(6,6,6)]
1[6-(7,7)]
1[6-(6,6)]
1[6-(1,6,6)]
1[6-(1,6,7)]
1[8-(6)]
6[6-(1,6),6-(6,6,8),6-(6,9)]
6[6-(1,6),6-(6,6),9-(0)]
6[1-(0),6-(6,9),6-(6,9)]
6[6-(1,6),6-(1,6),9-(0)]
6[1-(0),6-(1,6),6-(6,9)]
6[1-(0),6-(1,6),6-(6,6)]
6[6-(1,1,6),8-(0),8-(30)]
6[1-(0),1-(0),6-(8,8),6-(8,8)]
6[6-(1,1,6),8-(30),8-(30)]
6[1-(0),7-(6,30),7-(7)]
6[6-(1,1,7),6-(1,1,7),6-(6,6),8-(1)]
6[1-(0),1-(0),6-(6,6,8),7-(6,7)]
6[1-(0),7-(6,30),7-(6,7)]
9[6-(6,6)]
7[6-(1,1,6),6-(1,7),7-(6)]
7[6-(1,7),7-(6,6)]
7[6-(1,7),6-(1,7),30-(7,8,8,8)]
OWITUK
26[8-(6),8-(6),8-(6),8-(6),8-(6),8-(6)]
8[6-(6,6),26-(8,8,8,8,8)]
6[6-(1,6),6-(6,8),8-(26)]
6[1-(0),6-(6,8),6-(6,8)]
1[6-(6,6)]
TEQTAM
48[7-(6,6),7-(6,6),8-(6),8-(6),8-(6)]
16[6-(6,6),6-(6,7)]
8[6-(6,8),48-(7,7,8,8)]
8[6-(6,8)]
7[6-(1,6),6-(1,6),48-(7,8,8,8)]
7[6-(6,16),6-(6,6)]
6[1-(0),6-(1,6),7-(6,48)]
6[1-(0),6-(1,7),6-(6,6)]
6[6-(1,6),6-(1,6),6-(7,16)]
6[6-(6,6),7-(6),16-(6)]
6[6-(6,7),6-(8,8),16-(6)]
6[6-(1,1,1),6-(6,16),7-(6)]
6[6-(6,16),8-(0),8-(48)]
6[1-(0),1-(0),1-(0),6-(6,7)]
6[6-(6,16),8-(48),8-(48)]
1[6-(6,7)]
1[6-(6,6)]
1[6-(1,1,6)]
EBEMOO
7[6-(1,6),6-(6,6)]
7[6-(1,6),6-(1,6),48-(7,8,8,8)]
7[6-(6,6),7-(6)]
6[1-(0),6-(1,7),7-(6)]
6[6-(6,7),6-(8,8),7-(6)]
6[6-(6,7),8-(0),8-(48)]
6[1-(0),6-(1,6),7-(6,48)]
6[1-(0),6-(1,7),6-(6,7)]
6[6-(1,6),6-(1,6),7-(7)]
6[6-(6,7),8-(0),8-(48,48)]
1[6-(6,7)]
1[6-(6,6)]
48[7-(6,6),7-(6,6),8-(6),8-(6,48),8-(6,48)]
8[6-(6,8),48-(7,7,8,8)]
8[6-(6,8)]
8[6-(6,8),48-(7,7,8,8),48-(7,7,8,8)]
OSIWOD01
7[6-(6,7),7-(6,47),47-(7,7)]
7[6-(1,7),7-(6,47),47-(7,7)]
7[6-(1,7),6-(6,7),47-(7,7)]
6[6-(1,1,6),7-(6,47),7-(7,47)]
6[1-(0),7-(6,47),7-(7,47)]
6[1-(0),1-(0),6-(1,1,1),6-(7,7)]
6[1-(0),1-(0),1-(0),6-(1,1,6)]
1[6-(7,7)]
1[6-(1,6,6)]
1[6-(1,1,6)]
47[7-(6,6),7-(6,7),7-(6,7)]
MOXJOZ
29[7-(6,6),7-(6,6),7-(6,6),7-(6,6)]
5[7-(6,6),7-(6,6),7-(6,6),7-(6,6)]
7[6-(1,6),6-(6,7),29-(7,7,7)]
7[5-(7,7,7),6-(1,6),6-(6,7)]
6[1-(0),6-(1,7),7-(5,6)]
6[1-(0),6-(1,7),7-(6,29)]
6[6-(1,1,1),7-(5,6),7-(6,29)]
6[1-(0),1-(0),1-(0),6-(7,7)]
1[6-(6,7)]
1[6-(1,1,6)]
VURMOL
30[8-(30,30,30),8-(6),8-(6),8-(6)]
8[30-(8,8,8),30-(8,8,8),30-(8,8,8),30-(8,8,8)]
8[6-(6,8),30-(8,8,8)]
6[6-(1,6),6-(1,6),6-(8,8)]
6[6-(6,6),8-(30),8-(30)]
6[6-(1,6),6-(6,7),6-(8,8)]
6[6-(1,6),6-(6,6),7-(1,1)]
6[1-(0),6-(6,6),6-(6,7)]
6[1-(0),6-(1,6),6-(6,6)]
1[6-(6,6)]
1[7-(1,6)]
7[1-(0),1-(0),6-(6,6)]
PEGBEK
7[6-(6,7),7-(6),30-(7,7,7)]
7[6-(6,7),7-(6,30)]
7[6-(6,7),6-(6,7),30-(7,7,7)]
30[7-(6,6),7-(6,6),7-(6,7),7-(6,7)]
1[6-(1,1,6)]
1[6-(1,6,6)]
6[6-(1,1,1),7-(6,30),7-(7,30)]
6[1-(0),1-(0),1-(0),6-(7,7)]
6[6-(1,1,6),7-(6,30),7-(7)]
6[1-(0),1-(0),6-(7,7),6-(7,7)]
6[6-(1,1,1),7-(6,30),7-(7)]
6[6-(1,1,6),7-(6,30),7-(7,30)]
TUDJEI
6[6-(1,1,1),7-(6,30),7-(6,30)]
6[1-(0),1-(0),1-(0),6-(7,7)]
6[1-(0),6-(1,7),7-(6,30)]
30[7-(6,6),7-(6,6),7-(6,6),7-(6,6)]
1[6-(1,1,6)]
1[6-(6,7)]
7[6-(1,6),6-(6,7),30-(7,7,7)]
LAZSIQ
6[1-(0),1-(0),6-(1,1,8),7-(6,6,29)]
6[1-(0),1-(0),6-(1,1,7),8-(29,29)]
6[1-(0),1-(0),1-(0),7-(6,6,29)]
6[6-(6,6),8-(29),8-(29)]
6[6-(1,6),6-(1,6),6-(8,8)]
6[1-(0),6-(1,6),6-(6,6)]
6[1-(0),6-(1,6),6-(6,8)]
6[6-(1,6),6-(1,6),8-(6)]
1[6-(1,6,7)]
1[6-(1,6,8)]
1[6-(1,1,7)]
1[6-(6,6)]
7[6-(1,1,1),6-(1,1,6),6-(1,1,6),29-(8,8,8,8)]
8[6-(1,1,6),29-(7,8,8,8),29-(8,8,8)]
8[6-(6,8),29-(7,8,8,8)]
8[6-(6,8),29-(8,8,8)]
8[6-(6,6),6-(6,6)]
29[8-(6),8-(6),8-(6,29),8-(6,29)]
29[7-(6,6,6),8-(6),8-(6),8-(6,29),8-(6,29)]
YIKJOT
24[8-(0),8-(0),8-(0),8-(24)]
8[24-(8,8,8)]
8[24-(8,8,8),24-(8,8,8)]
47[7-(6,7),7-(6,7),7-(6,7)]
47[7-(6,7),7-(6,7),7-(6,7),7-(6,7)]
7[6-(1,7),7-(6),47-(7,7,7)]
7[6-(1,7),7-(6,47)]
7[6-(1,7),7-(6,47),47-(7,7,7)]
7[6-(1,7),7-(6,47),47-(7,7)]
7[6-(1,7),6-(1,7),7-(6,6)]
6[1-(0),7-(6,7),7-(7,47)]
6[1-(0),7-(6,7),7-(7)]
1[6-(7,7)]
MIBQAR11
30[8-(30,30,30),8-(6),8-(6),8-(6)]
8[30-(8,8,8),30-(8,8,8),30-(8,8,8),30-(8,8,8)]
8[6-(6,8),30-(8,8,8)]
6[6-(6,6),8-(30),8-(30)]
6[6-(1,6),6-(1,6),6-(8,8)]
6[1-(0),6-(1,6),6-(6,6)]
1[6-(6,6)]
UXEHIP
7[6-(1,6),6-(1,7),30-(7,8,8)]
7[6-(1,1,6),6-(1,6),6-(1,7)]
6[6-(1,1,7),6-(1,6),6-(1,6)]
6[1-(0),1-(0),6-(6,6),7-(6,6)]
6[1-(0),6-(1,7),7-(6,6)]
6[1-(0),6-(1,7),7-(6,30)]
6[1-(0),7-(6,30),7-(6,6)]
6[6-(6,6),8-(0),8-(30)]
6[1-(0),6-(6,6),6-(6,6)]
6[6-(1,6),6-(6,8),6-(8,8)]
6[6-(6,6),6-(6,6),8-(1)]
6[6-(1,6),6-(1,6),6-(6,6)]
6[1-(0),6-(1,6),6-(6,6)]
6[6-(1,1,6),6-(6,6),6-(6,8)]
6[6-(1,6),6-(6,6),6-(6,6)]
6[1-(0),6-(1,6),6-(1,6)]
6[1-(0),1-(0),6-(6,6),6-(6,6)]
1[6-(1,6,7)]
1[6-(6,7)]
1[6-(7,7)]
1[6-(6,6)]
1[6-(1,6,6)]
1[8-(6)]
30[7-(6,6),7-(6,6),8-(6),8-(6)]
8[6-(6,8),30-(7,7,8)]
8[6-(6,8)]
8[1-(0),6-(6,6)]
SUTBIT
6[1-(0),6-(6,6),7-(7,28)]
6[6-(1,7),6-(1,7),6-(6,6)]
6[6-(1,6),6-(1,6),6-(6,6)]
6[1-(0),6-(1,6),6-(6,6)]
7[6-(1,6),7-(6,28),28-(7,7,7)]
1[6-(6,7)]
1[6-(6,6)]
28[7-(6,7),7-(6,7),7-(6,7),7-(6,7)]
DOTSOV38
29[8-(6),8-(6),8-(6),8-(6),29-(8,8,8,8)]
8[6-(6,8),29-(8,8,8,29)]
6[6-(1,6),6-(1,6),6-(8,8)]
6[6-(6,6),8-(29),8-(29)]
6[1-(0),6-(6,6),6-(6,6)]
1[6-(6,6)]
HIHJUF
8[6-(6,8),30-(7,7,7)]
8[6-(6,8)]
7[6-(1,7),7-(6,30),30-(7,7,8)]
7[6-(7,7),7-(6,30),30-(7,7,8)]
7[6-(1,7),6-(7,7),30-(7,7,8)]
7[1-(0),1-(0),6-(7,7)]
6[6-(6,6),8-(0),8-(30)]
6[6-(1,6),6-(1,6),6-(8,8)]
6[1-(0),6-(1,6),6-(6,6)]
6[7-(1,1),7-(6,30),7-(7,30)]
6[1-(0),7-(6,30),7-(7,30)]
1[6-(6,6)]
1[7-(1,6)]
1[6-(7,7)]
30[7-(6,6),7-(6,7),7-(6,7),8-(6)]
RAYLUA
6[6-(6,6),8-(0),8-(30)]
6[1-(0),6-(6,6),6-(6,6)]
6[6-(1,6),6-(1,6),6-(8,8)]
6[1-(0),6-(1,6),7-(6,30)]
6[1-(0),6-(1,7),6-(6,7)]
6[6-(6,6),8-(0),8-(0)]
6[6-(1,6),6-(1,6),6-(6,6)]
6[6-(1,6),6-(1,6),7-(1,6)]
6[6-(1,6),6-(1,6),6-(7,8)]
6[6-(6,6),7-(1,6),8-(0)]
6[1-(0),6-(1,6),6-(6,6)]
1[6-(6,6)]
1[6-(6,7)]
1[7-(6,6)]
7[6-(1,6),6-(1,6),30-(7,8,8)]
7[1-(0),6-(6,6),6-(6,8)]
8[6-(6,8),30-(7,7,8)]
8[6-(6,8)]
8[6-(6,7)]
30[7-(6,6),7-(6,6),8-(6),8-(6)]
DOTSOV32
29[8-(6),8-(6),8-(6),8-(6),29-(8,8,8,8)]
8[6-(6,8),29-(8,8,8,29)]
6[6-(1,6),6-(1,6),6-(8,8)]
6[6-(6,6),8-(29),8-(29)]
6[1-(0),6-(6,6),6-(6,6)]
1[6-(6,6)]
EMIHAK
7[6-(6),6-(6,6)]
7[6-(1,7),6-(6,6),49-(16,16,16)]
6[6-(6),7-(6)]
6[6-(6),6-(7)]
6[6-(6),6-(6,6)]
6[6-(6),6-(6),6-(6,7)]
6[6-(6),6-(6)]
6[6-(6),6-(6,7)]
6[6-(6),6-(6,6),7-(6)]
6[1-(0),1-(0),1-(0),6-(6,6)]
6[1-(0),7-(6,49),7-(6,49)]
6[6-(1,6),6-(6,7),7-(6,49)]
6[1-(0),6-(6,6),6-(6,7)]
6[6-(1,1,1),6-(1,6),6-(6,6)]
1[6-(1,1,6)]
1[6-(7,7)]
1[6-(6,6)]
49[7-(6,6),16-(49),16-(49),16-(49)]
49[16-(49),16-(49),16-(49,49),16-(49,49)]
16[49-(16,16,16),49-(7,16,16)]
16[49-(16,16,16),49-(16,16,16),49-(16,16,16)]
VEVJUD
53[29-(7,53,53),29-(7,53,53),29-(7,53,53)]
29[7-(6,6),16-(6,29),16-(6,29)]
29[7-(6,6),53-(29,29),53-(29,29),53-(29,29)]
16[6-(7,7),29-(7,16),29-(7,16)]
6[1-(0),6-(6,6),7-(6,29)]
6[6-(1,6),6-(1,7),6-(7,7)]
6[1-(0),6-(1,6),7-(6,29)]
6[1-(0),6-(1,6),6-(6,6)]
6[1-(0),6-(1,6),6-(1,7)]
6[6-(6,6),7-(1,7),7-(6,29)]
6[7-(6,29),7-(7),16-(29,29)]
1[6-(6,7)]
1[6-(6,6)]
1[7-(6,7)]
7[6-(1,6),6-(1,6),29-(53,53,53)]
7[6-(6,7),6-(7,16),29-(16,16)]
7[1-(0),6-(6,7),7-(6)]
7[6-(7,16),7-(1,6)]
YUVSUE
27[7-(6,6),7-(6,6),7-(6,6),8-(6),8-(6)]
8[6-(6,8),27-(7,7,7,8)]
7[6-(1,7),6-(6,7),27-(7,7,8,8)]
7[6-(1,7),6-(6,6),27-(7,7,8,8)]
7[1-(0),1-(0),6-(6,7)]
7[6-(1,7),6-(6,7)]
6[1-(0),7-(6,27),7-(6,27)]
6[6-(6,7),7-(6,27),7-(6,27)]
6[6-(6,7),7-(1,1),7-(6)]
6[6-(7,7),6-(7,7),7-(6,27)]
6[6-(1,1,1),8-(27),8-(27)]
6[1-(0),1-(0),1-(0),6-(8,8)]
6[1-(0),7-(6),7-(6,27)]
1[6-(7,7)]
1[7-(1,6)]
1[6-(1,1,6)]
GUPDIF
48[7-(6,6),7-(6,6),7-(6,6),7-(6,6)]
6[1-(0),1-(0),6-(1,1,1),6-(1,1,6)]
6[1-(0),1-(0),1-(0),6-(1,1,6)]
6[1-(0),6-(1,7),7-(6,48)]
6[1-(0),1-(0),6-(1,1,6),6-(7,7)]
6[6-(1,1,6),7-(6,48),7-(6,48)]
1[6-(1,6,6)]
1[6-(1,1,6)]
1[6-(6,7)]
7[6-(1,6),6-(6,7),48-(7,7,7)]
DOTSOV35
29[8-(6),8-(6),8-(6),8-(6),29-(8,8,8,8)]
8[6-(6,8),29-(8,8,8,29)]
6[6-(1,6),6-(1,6),6-(8,8)]
6[6-(6,6),8-(29),8-(29)]
6[1-(0),6-(6,6),6-(6,6)]
1[6-(6,6)]
DOTSOV42
29[8-(6),8-(6),8-(6),8-(6),29-(8,8,8,8)]
8[6-(6,8),29-(8,8,8,29)]
6[6-(1,6),6-(1,6),6-(8,8)]
6[6-(6,6),8-(29),8-(29)]
6[1-(0),6-(6,6),6-(6,6)]
1[6-(6,6)]
MIBQAR16
30[8-(30,30,30),8-(6),8-(6),8-(6)]
8[30-(8,8,8),30-(8,8,8),30-(8,8,8),30-(8,8,8)]
8[6-(6,8),30-(8,8,8)]
6[6-(6,6),8-(30),8-(30)]
6[6-(1,6),6-(1,6),6-(8,8)]
6[1-(0),6-(1,6),6-(6,6)]
1[6-(6,6)]
EBAMOL
6[1-(0),6-(1,6),6-(6,6)]
6[6-(6,6),8-(28),8-(28)]
6[6-(1,6),6-(1,6),6-(8,8)]
6[1-(0),6-(1,7),6-(6,6)]
6[1-(0),6-(1,6),7-(6,28)]
1[6-(6,6)]
1[6-(6,7)]
28[7-(6,6),8-(28,28),8-(6),8-(6),8-(6),8-(6)]
8[28-(7,8,8,8,8),28-(7,8,8,8,8),28-(7,8,8,8,8)]
8[6-(6,8),28-(7,8,8,8,8)]
7[6-(1,6),6-(1,6),28-(8,8,8,8,8)]
BUVWOF02
1[6-(6,7)]
1[6-(6,6)]
26[7-(6,6,26),7-(6,6,26),7-(6,6,26),7-(6,6,26),7-(6,7,26),7-(6,7,26),26-(7,7,7,7,7,7)]
26[7-(6,6),7-(6,6),7-(6,6),7-(6,6),7-(6,7),7-(6,7)]
7[6-(6,7),7-(6),26-(7,7,7,7,7,26),26-(7,7,7,7,7,26)]
7[6-(6,7),7-(6,26,26)]
7[6-(1,6),6-(6,6),26-(7,7,7,7,7,26),26-(7,7,7,7,7,26)]
7[6-(6,7),6-(6,7)]
7[6-(1,6),6-(1,6),26-(7,7,7,7,7,26),26-(7,7,7,7,7,26)]
7[6-(6,7),7-(6),26-(7,7,7,7,7)]
7[6-(6,7),7-(6,26)]
7[6-(1,6),6-(6,6),26-(7,7,7,7,7)]
7[6-(1,6),6-(1,6),26-(7,7,7,7,7)]
6[6-(6,6),7-(6),7-(7)]
6[6-(1,6),6-(1,6),6-(7,7)]
6[1-(0),6-(1,7),6-(6,6)]
6[1-(0),6-(1,6),7-(6,26)]
6[1-(0),6-(1,6),7-(6,26,26)]
6[1-(0),6-(1,6),6-(1,7)]
6[1-(0),6-(1,6),6-(1,6)]
6[1-(0),6-(1,6),6-(6,7)]
6[6-(1,6),6-(7,7),7-(6,26,26)]
6[6-(6,7),7-(6),7-(7,26,26)]
6[6-(1,6),6-(7,7),7-(6,26)]
6[6-(6,7),7-(6),7-(7,26)]
CELZOK
13[8-(13),8-(13),8-(6),8-(6),8-(6),8-(6)]
8[13-(8,8,8,8,8),13-(8,8,8,8,8)]
8[6-(6,8),13-(8,8,8,8,8)]
6[6-(6,6),6-(6,6)]
6[6-(6),6-(6),6-(8,8)]
6[6-(6,6),8-(13),8-(13)]
6[6-(6,6)]
6[6-(0),6-(6),6-(6)]
VEHKEA
30[8-(6),8-(6),8-(6),8-(6,6)]
30[8-(6),8-(6),8-(6),8-(6)]
6[1-(0),6-(6,6),6-(6,6)]
6[1-(0),6-(6,6),6-(6,6,6),6-(6,6,6)]
6[6-(1,6),6-(1,6,6),6-(8,8)]
6[6-(6,6),8-(0),8-(30)]
6[6-(1,6),6-(1,6),6-(8,8)]
6[6-(6,6,6),6-(6,6,6),8-(6,30),8-(6,30)]
6[6-(1,6,6),6-(1,6,6),6-(6,8,8),6-(6,8,8)]
6[6-(6,6),8-(30),8-(30)]
1[6-(6,6)]
1[6-(6,6,6)]
8[6-(6,6,8),6-(6,6,8),30-(8,8,8)]
8[6-(6,8)]
8[6-(6,8),30-(8,8,8)]
QABVEW
27[7-(6,7),7-(6,7),7-(6,7),7-(6,7),7-(6,7),7-(6,7)]
5[1-(0),7-(6,7),7-(6,7),7-(6,7)]
1[5-(7,7,7)]
1[6-(7,7)]
1[6-(1,1,6)]
1[6-(6,6)]
7[6-(1,7),7-(5,6),27-(7,7,7,7,7)]
7[5-(1,7,7),6-(1,7),7-(6,27)]
7[6-(1,7),6-(1,7),29-(8,8,8,8)]
6[1-(0),7-(6,29),7-(7,27)]
6[1-(0),7-(5,7),7-(6,29)]
6[1-(0),6-(6,6),6-(6,6)]
6[6-(1,1,1),6-(1,6),6-(1,6)]
6[1-(0),1-(0),1-(0),6-(6,6)]
6[6-(1,6),6-(1,6),6-(8,8)]
6[6-(6,6),8-(29),8-(29)]
29[7-(6,6),8-(6),8-(6),8-(6),8-(6)]
8[6-(6,8),29-(7,8,8,8)]
REGXOS
6[7-(6,27),7-(6,27),7-(8,8)]
6[1-(0),6-(1,7),7-(6,27)]
7[6-(7,7),8-(0),8-(0)]
7[6-(1,6),6-(7,7),27-(7,7,7)]
1[6-(6,7)]
27[7-(6,6),7-(6,6),7-(6,6),7-(6,6)]
8[7-(6,8)]
FEHCOM
30[7-(6,7),7-(6,7),8-(6),8-(6)]
8[6-(6,8),30-(7,7,8)]
7[6-(6,6),7-(6,30),30-(7,8,8)]
6[6-(6,6),8-(30),8-(30)]
6[6-(1,6),6-(1,6),6-(8,8)]
6[1-(0),6-(1,6),6-(6,6)]
6[6-(1,6),6-(1,6),6-(6,6)]
6[6-(6,6),6-(6,7),6-(6,7)]
6[6-(1,1,1),6-(6,6),7-(7,30)]
6[1-(0),1-(0),1-(0),6-(6,7)]
1[6-(6,6)]
1[6-(1,1,6)]
DOTSOV07
29[8-(6),8-(6),8-(6),8-(6),29-(8,8,8,8)]
8[6-(6,8),29-(8,8,8,29)]
6[6-(1,6),6-(1,6),6-(8,8)]
6[6-(6,6),8-(29),8-(29)]
6[1-(0),6-(6,6),6-(6,6)]
1[6-(6,6)]
TUDKAF
6[6-(1,1,1),7-(6,30),7-(6,30)]
6[1-(0),1-(0),1-(0),6-(7,7)]
6[1-(0),6-(1,7),7-(6,30)]
30[7-(6,6),7-(6,6),7-(6,6),7-(6,6)]
1[6-(1,1,6)]
1[6-(6,7)]
7[6-(1,6),6-(6,7),30-(7,7,7)]
OYODEM
6[6-(1,6),6-(6,6),6-(6,6)]
6[6-(1,6),6-(6,6),6-(8,8)]
6[1-(0),6-(1,6),6-(6,6)]
6[1-(0),6-(1,6),6-(1,6)]
6[1-(0),6-(1,7),7-(6,30)]
6[6-(6,6),8-(0),8-(30)]
6[1-(0),6-(1,7),7-(5,6)]
6[6-(1,1,1),7-(5,6),7-(6,30)]
6[1-(0),1-(0),1-(0),6-(7,7)]
1[6-(6,6)]
1[6-(6,7)]
1[6-(1,1,6)]
1[5-(7,7,7)]
7[6-(1,6),6-(6,7),30-(7,7,8)]
7[5-(1,7,7),6-(1,6),6-(6,7)]
30[7-(6,6),7-(6,6),7-(6,6),8-(6)]
8[6-(6,8),30-(7,7,7)]
8[6-(6,8)]
5[1-(0),7-(6,6),7-(6,6),7-(6,6)]
RAYKEJ
30[7-(6,6),7-(6,6),8-(6),8-(6)]
8[6-(6,8),30-(7,7,8)]
8[6-(6,8)]
8[6-(6,7)]
6[6-(6,6),8-(0),8-(30)]
6[6-(1,6),6-(1,6),6-(8,8)]
6[1-(0),6-(6,6),6-(6,6)]
6[1-(0),6-(1,6),6-(6,6)]
6[1-(0),6-(1,6),6-(1,6)]
6[1-(0),6-(1,6),7-(6,30)]
6[1-(0),6-(1,7),6-(6,7)]
6[6-(1,6),6-(1,6),7-(1,6)]
6[6-(6,6),7-(1,6),8-(0)]
6[6-(1,6),6-(1,6),6-(7,8)]
6[6-(1,6),6-(1,6),6-(6,6)]
1[6-(6,6)]
1[6-(6,7)]
1[7-(6,6)]
7[6-(1,6),6-(1,6),30-(7,8,8)]
7[1-(0),6-(6,6),6-(6,8)]
DOTSOV26
29[8-(6),8-(6),8-(6),8-(6),29-(8,8,8,8)]
8[6-(6,8),29-(8,8,8,29)]
6[6-(1,6),6-(1,6),6-(8,8)]
6[6-(6,6),8-(29),8-(29)]
6[1-(0),6-(6,6),6-(6,6)]
1[6-(6,6)]
OWITEU
27[8-(6),8-(6),8-(6),8-(6),8-(6),8-(6)]
8[6-(6,6),27-(8,8,8,8,8)]
6[6-(1,6),6-(6,8),8-(27)]
6[1-(0),6-(6,8),6-(6,8)]
1[6-(6,6)]
LASPOM
1[6-(6,6)]
1[6-(6,7)]
6[1-(0),6-(1,6),7-(6,29)]
6[1-(0),6-(1,6),6-(1,7)]
6[1-(0),6-(1,6),6-(6,6)]
6[6-(1,6),6-(1,6),6-(6,7)]
6[6-(6,6),8-(0),8-(29)]
6[6-(1,6),6-(1,6),6-(8,8)]
6[6-(1,6),6-(6,6),6-(8,8)]
6[6-(1,6),6-(6,6),6-(6,6)]
6[1-(0),6-(6,6),6-(6,6)]
6[6-(1,6),6-(1,6),6-(6,6)]
6[6-(6,6),8-(29),8-(29)]
6[6-(6,6),6-(6,7),7-(6,29)]
8[6-(6,8),29-(7,7,8,8)]
8[6-(6,8)]
29[7-(6,6),7-(6,6),8-(6),8-(6),8-(6)]
7[6-(1,6),6-(6,6),29-(7,8,8,8)]
ACENIF
6[1-(0),1-(0),1-(0),6-(8,8)]
6[6-(1,1,1),8-(30),8-(30)]
6[1-(0),6-(1,6),7-(6,30)]
6[1-(0),6-(1,6),6-(1,7)]
6[1-(0),6-(1,6),6-(1,6)]
6[1-(0),6-(1,6),6-(6,7)]
6[6-(1,6),6-(6,8,8),7-(6,30)]
6[6-(6,7),6-(6,7),8-(30,30),8-(30,30)]
1[6-(1,1,6)]
1[6-(6,7)]
1[6-(6,6)]
8[6-(6,8),30-(7,8,8,8)]
8[6-(6,6,8),30-(7,8,8,8),30-(8,8,8)]
8[6-(6,8),30-(8,8,8)]
30[7-(6,6),8-(6),8-(6),8-(6),8-(6,30)]
30[8-(6),8-(6),8-(6,30),8-(6,30)]
7[6-(1,6),6-(6,6),30-(8,8,8,8)]
BONMAT
28[7-(6,6),7-(6,6),8-(28),8-(6),8-(6),8-(6)]
8[28-(7,7,8,8,8),28-(7,7,8,8,8)]
8[6-(6,8),28-(7,7,8,8,8)]
8[6-(6,8)]
6[6-(1,6),6-(1,6),6-(8,8)]
6[1-(0),6-(1,6),6-(6,6)]
6[6-(6,6),8-(28),8-(28)]
6[1-(0),7-(6,28),7-(6,6)]
6[6-(6,6),8-(0),8-(28)]
6[6-(1,6),6-(1,6),7-(6,6)]
6[1-(0),6-(1,6),6-(6,7)]
6[1-(0),6-(1,7),7-(6,28)]
6[1-(0),6-(1,7),7-(6,6)]
7[6-(1,6),6-(1,7),28-(7,8,8,8,8)]
7[6-(1,6),6-(1,7),6-(6,6)]
1[6-(6,6)]
1[6-(7,7)]
1[6-(6,7)]
BERGAI01
6[7-(1,1),7-(6,30),7-(7,30)]
6[1-(0),7-(6,30),7-(7,30)]
6[6-(6,6),8-(0),8-(30)]
6[6-(1,6),6-(1,6),6-(8,8)]
6[1-(0),6-(1,6),6-(6,6)]
7[6-(7,7),7-(6,30),30-(7,7,8)]
7[1-(0),1-(0),6-(7,7)]
7[6-(1,7),7-(6,30),30-(7,7,8)]
7[6-(1,7),6-(7,7),30-(7,7,8)]
1[7-(1,6)]
1[6-(7,7)]
1[6-(6,6)]
30[7-(6,6),7-(6,7),7-(6,7),8-(6)]
8[6-(6,8),30-(7,7,7)]
8[6-(6,8)]
TEWFUY01
29[7-(6,6),7-(6,6),8-(6),8-(6)]
8[6-(6,8),29-(7,7,8)]
8[6-(6,8)]
8[6-(6,7)]
6[6-(1,6),6-(6,6),6-(8,8)]
6[6-(6,6),8-(0),8-(29)]
6[1-(0),6-(1,6),7-(6,29)]
6[6-(1,1,7),6-(1,6),6-(1,6)]
6[1-(0),6-(1,6),6-(6,6)]
6[1-(0),6-(1,7),6-(6,6)]
6[1-(0),6-(1,6),6-(1,6)]
6[1-(0),6-(6,6),6-(6,6)]
6[6-(6,6),7-(6,6),8-(0)]
6[1-(0),1-(0),6-(6,6),7-(6,6)]
6[6-(1,6),6-(6,6),6-(7,8)]
7[6-(1,6),6-(1,6),29-(7,8,8)]
7[6-(1,1,6),6-(6,8),6-(6,8)]
1[6-(6,7)]
1[6-(6,6)]
1[6-(1,6,7)]
EJOGOZ
7[6-(1,6),6-(1,6),29-(8,8,8)]
7[6-(1,6),6-(1,6)]
6[1-(0),6-(1,6),7-(6,29)]
6[6-(1,6),6-(6,6),8-(29)]
6[1-(0),6-(1,6),6-(6,8)]
6[1-(0),6-(1,6),7-(6)]
6[6-(6,6),8-(29),8-(29)]
6[6-(1,6),6-(6,8),6-(8,8)]
6[1-(0),6-(1,6),6-(1,6)]
6[1-(0),6-(1,6),6-(6,6)]
6[1-(0),6-(1,7),6-(6,6)]
6[6-(1,6),6-(1,6),6-(6,6)]
1[6-(6,7)]
1[6-(6,6)]
29[7-(6,6),8-(6),8-(6),8-(6)]
8[6-(6,6),29-(7,8,8)]
8[6-(6,8),29-(7,8,8)]
DORDUK
49[8-(6),8-(6),8-(6),8-(6),8-(6),8-(6),8-(6),8-(6)]
8[6-(6,8),49-(8,8,8,8,8,8,8)]
6[6-(1,1,1),6-(1,1,6),6-(6,6,6),6-(8,8)]
6[6-(1,1,1),6-(1,1,1),6-(1,6,6),6-(6,6,6)]
6[1-(0),6-(1,1,6),6-(6,6,6),6-(8,8)]
6[1-(0),1-(0),6-(1,1,6),6-(1,6,6)]
6[1-(0),1-(0),6-(1,1,6),6-(6,6,6)]
6[1-(0),1-(0),1-(0),6-(6,6,6)]
6[6-(6,6,6),8-(49),8-(49)]
6[6-(1,6,6),8-(49),8-(49)]
6[1-(0),1-(0),1-(0),7-(6,6,6)]
1[6-(6,6,6)]
1[6-(1,6,6)]
1[6-(1,1,6)]
1[6-(1,1,7)]
7[6-(1,1,1),6-(1,1,1),6-(1,1,1),6-(1,1,1)]
OFERUN
6[6-(1,1,1),7-(6,30),7-(6,30)]
6[1-(0),1-(0),1-(0),6-(7,7)]
6[1-(0),6-(1,7),7-(6,30)]
1[6-(1,1,6)]
1[6-(6,7)]
30[7-(6,6),7-(6,6),7-(6,6),7-(6,6)]
7[6-(1,6),6-(6,7),30-(7,7,7)]
MIBQAR05
30[8-(30,30,30),8-(6),8-(6),8-(6)]
8[30-(8,8,8),30-(8,8,8),30-(8,8,8),30-(8,8,8)]
8[6-(6,8),30-(8,8,8)]
6[6-(6,6),8-(30),8-(30)]
6[6-(1,6),6-(1,6),6-(8,8)]
6[1-(0),6-(1,6),6-(6,6)]
1[6-(6,6)]
BIYTEJ
7[6-(1,6),6-(6,6)]
7[6-(6,7),7-(7),30-(7,7,7)]
7[7-(6,30),7-(7)]
6[1-(0),6-(1,7),7-(6)]
6[6-(6,7),6-(7,7),7-(6)]
6[6-(6,7),7-(7,30),7-(7,30)]
1[6-(6,7)]
30[7-(6,7),7-(6,7),7-(6,7),7-(6,7)]
CAYDOX05
29[7-(6,7),7-(6,7),7-(6,7),7-(6,7)]
1[6-(1,6,6)]
1[6-(1,6,8)]
7[7-(6,29),7-(7)]
7[6-(6,7),7-(7),29-(7,7,7)]
6[6-(1,1,6),7-(7,29),7-(7,29)]
6[1-(0),1-(0),6-(1,1,8),6-(7,7)]
6[1-(0),1-(0),6-(1,1,6),8-(6)]
8[6-(1,1,6),6-(1,1,6)]
DOTSOV14
29[8-(6),8-(6),8-(6),8-(6),29-(8,8,8,8)]
8[6-(6,8),29-(8,8,8,29)]
6[6-(1,6),6-(1,6),6-(8,8)]
6[6-(6,6),8-(29),8-(29)]
6[1-(0),6-(6,6),6-(6,6)]
1[6-(6,6)]
SEGBOX
29[7-(6,7),7-(6,7),8-(6),8-(6)]
8[6-(6,8),29-(7,7,8)]
8[6-(6,8)]
7[1-(0),6-(6,6),7-(6,29)]
7[6-(1,6),7-(1,6),29-(7,8,8)]
6[1-(0),6-(6,6),7-(7,29)]
6[1-(0),6-(6,6),6-(6,6)]
6[6-(1,6),6-(6,6),7-(1,7)]
6[6-(1,6),6-(1,7),6-(6,7)]
6[6-(6,6),8-(0),8-(29)]
6[6-(1,6),6-(1,6),6-(8,8)]
6[1-(0),6-(1,6),6-(6,6)]
6[1-(0),6-(1,6),6-(6,7)]
1[6-(6,7)]
1[6-(6,6)]
1[7-(6,7)]
DAWMUL
29[8-(6),8-(6),8-(6),8-(6),29-(8,8,8,8)]
8[6-(6,8),29-(8,8,8,29)]
6[6-(1,6),6-(1,6),6-(8,8)]
6[1-(0),6-(1,6),6-(6,6)]
6[6-(1,6),6-(1,6),6-(6,6)]
6[6-(6,6),8-(29),8-(29)]
6[1-(0),6-(6,6),6-(6,6)]
6[6-(1,6),6-(1,6),6-(6)]
6[6-(6),6-(6,6)]
1[6-(6,6)]
EYOPUE
6[1-(0),6-(1,6),6-(6,7)]
6[1-(0),6-(1,6),6-(6,6)]
6[1-(0),1-(0),1-(0),6-(7,7)]
6[6-(1,1,1),7-(6,48),7-(6,6)]
6[1-(0),6-(1,7),7-(6,48)]
6[1-(0),6-(1,7),7-(6,6)]
6[6-(1,6),6-(1,6),7-(6,6)]
6[6-(1,6),6-(1,6),6-(8,8)]
6[6-(6,6),8-(48),8-(48)]
1[6-(6,6)]
1[6-(1,1,6)]
1[6-(6,7)]
48[7-(6,6),7-(6,6),8-(6),8-(6),8-(6),8-(6)]
7[6-(1,6),6-(6,7),48-(7,8,8,8,8)]
7[6-(1,6),6-(6,6),6-(6,7)]
8[6-(6,8),48-(7,7,8,8,8)]
SAHYOQ03
30[8-(30,30,30),8-(6),8-(6),8-(6)]
8[30-(8,8,8),30-(8,8,8),30-(8,8,8),30-(8,8,8)]
8[6-(6,8),30-(8,8,8)]
6[6-(6,6),8-(30),8-(30)]
6[6-(1,6),6-(1,6),6-(8,8)]
6[1-(0),6-(1,6),6-(6,6)]
1[6-(6,6)]
SUGWEX03
29[7-(6,6),7-(6,6),8-(6),8-(6)]
6[1-(0),6-(1,7),7-(6,6)]
6[1-(0),6-(1,7),7-(6,29)]
6[6-(6,6),8-(0),8-(29)]
6[6-(1,6),6-(1,6),6-(8,8)]
6[1-(0),6-(1,6),6-(6,6)]
6[1-(0),6-(1,6),6-(6,7)]
6[6-(1,6),6-(1,6),7-(6,6)]
6[1-(0),7-(6,29),7-(6,6)]
1[6-(6,7)]
1[6-(6,6)]
1[6-(7,7)]
8[6-(6,8),29-(7,7,8)]
8[6-(6,8)]
7[6-(1,6),6-(1,7),29-(7,8,8)]
7[6-(1,6),6-(1,7),6-(6,6)]
KEYFIF
29[7-(6,6),8-(6),8-(6,29),8-(6,29)]
8[6-(6,6),29-(7,8,8),29-(7,8,8)]
8[6-(6,8),29-(7,8,8)]
8[6-(6,8)]
1[6-(6,6)]
1[6-(6,7)]
1[6-(1,6,7)]
7[6-(1,1,6),6-(1,6),29-(8,8,8)]
6[6-(1,6),6-(1,7),6-(6,8)]
6[6-(1,6),6-(6,6),8-(29,29)]
6[1-(0),6-(1,6),6-(6,8)]
6[1-(0),6-(1,6),6-(1,6)]
6[1-(0),6-(1,6),6-(6,6)]
6[1-(0),6-(6,6),7-(6,29)]
6[1-(0),1-(0),6-(8,8),7-(6,29)]
6[6-(1,1,7),8-(0),8-(29)]
RUHCED
31[8-(31),8-(31),8-(6),8-(6),8-(6),8-(6)]
8[31-(8,8,8,8,8),31-(8,8,8,8,8)]
8[6-(6,8),31-(8,8,8,8,8)]
6[6-(6,6),8-(31),8-(31)]
6[6-(1,6),6-(1,6),6-(8,8)]
6[1-(0),6-(1,6),6-(6,6)]
1[6-(6,6)]
RAYLEK
6[6-(6,6),8-(0),8-(30)]
6[6-(1,6),6-(1,6),6-(8,8)]
6[1-(0),6-(6,6),6-(6,6)]
6[1-(0),6-(6,6),6-(6,7)]
6[6-(1,6),6-(1,6),7-(1,1)]
6[1-(0),6-(1,7),6-(6,7)]
6[1-(0),6-(1,6),7-(6,30)]
6[6-(1,6),6-(1,6),7-(1,6)]
6[6-(6,6),7-(1,6),8-(0)]
6[6-(1,6),6-(1,6),6-(7,8)]
6[1-(0),6-(1,6),6-(6,6)]
6[6-(1,6),6-(1,6),6-(6,6)]
1[6-(6,6)]
1[6-(6,7)]
1[7-(1,6)]
1[7-(6,6)]
7[1-(0),1-(0),6-(6,6)]
7[6-(1,6),6-(1,6),30-(7,8,8)]
7[1-(0),6-(6,6),6-(6,8)]
8[6-(6,8),30-(7,7,8)]
8[6-(6,8)]
8[6-(6,7)]
30[7-(6,6),7-(6,6),8-(6),8-(6)]
