# Supplementary material for: A collection of forcefield precursors for metal–organic frameworks
Source: RSC Adv. 2019 Nov 13;9(63):36492–507. doi: 10.1039/c9ra07327b (PMC9075174; doi:10.1039/c9ra07327b)
Supplement: RA-009-C9RA07327B-s007 [file RA-009-C9RA07327B-s007.txt]

AWAHEM_clean
92[8-(15),8-(15),8-(15,25),8-(15,92),8-(15,92)]
92[8-(15),8-(15),8-(15),8-(6),8-(6,92)]
92[8-(15),8-(15),8-(15),8-(6,92),8-(6,92)]
25[8-(15,25),8-(15,92),8-(6),8-(6),8-(6),8-(6)]
25[8-(15,25),8-(15,92),8-(6),8-(6,25),8-(6,25)]
25[8-(15,25),8-(15,92),8-(6),8-(6),8-(6)]
15[6-(1,1,6),8-(25,92),8-(92),8-(92,92)]
15[6-(1,1,6),8-(25,25),8-(92),8-(92)]
15[6-(1,1,6),8-(92),8-(92),8-(92)]
1[6-(1,6,15)]
6[1-(0),1-(0),6-(8,8),15-(8,8,8)]
6[6-(1,1,15),8-(0),8-(25)]
6[6-(1,1,15),8-(92),8-(92,92)]
6[6-(1,1,15),8-(25),8-(25)]
6[6-(1,1,15),8-(25),8-(25,25)]
6[1-(0),1-(0),6-(8),15-(8,8,8)]
6[6-(1,1,15),8-(25,25)]
8[15-(6,8,8),92-(8,8,8,8)]
8[15-(6,8,8),92-(8,8,8,8),92-(8,8,8,8)]
8[15-(6,8,8),25-(8,8,8,8,8),92-(8,8,8,8)]
8[6-(6,8),25-(8,8,8,8,8)]
8[6-(6,8)]
8[15-(6,8,8),25-(8,8,8,8),25-(8,8,8,8,8)]
8[6-(6,8),92-(8,8,8,8)]
8[6-(6,8),92-(8,8,8,8),92-(8,8,8,8)]
8[6-(6,8),25-(8,8,8,8)]
8[15-(6,8,8),25-(8,8,8,8),92-(8,8,8,8)]
8[6-(6,8),25-(8,8,8,8),25-(8,8,8,8)]
8[15-(6,8,8),25-(8,8,8,8),25-(8,8,8,8)]
8[6-(6),25-(8,8,8,8),25-(8,8,8,8)]
NERVEN_clean
48[8-(6),8-(6),8-(6)]
48[8-(6),8-(6),8-(6),8-(6),8-(6),8-(6)]
48[8-(6),8-(6),8-(6),8-(6),8-(6)]
1[6-(6,6)]
1[6-(1,6,8)]
1[6-(1,1,6)]
6[6-(6,6),8-(48),8-(48)]
6[6-(1,6),6-(1,6),6-(8,8)]
6[1-(0),6-(6,6),6-(6,8)]
6[6-(1,6),6-(1,6),8-(6)]
6[1-(0),6-(1,6),6-(6,8)]
6[1-(0),6-(1,6),6-(1,6)]
6[1-(0),6-(1,6),6-(6,6)]
6[1-(0),1-(0),6-(6,6),8-(6)]
6[6-(1,1,8),6-(6,6),6-(6,6)]
6[6-(1,1,1),6-(6,6),6-(6,6)]
6[1-(0),1-(0),1-(0),6-(6,6)]
6[6-(1,6),6-(1,6),6-(8)]
6[6-(6,6),8-(48)]
8[6-(6,8),48-(8,8)]
8[6-(6,8),48-(8,8,8,8,8)]
8[6-(1,1,6),6-(6,6)]
8[6-(6,8),48-(8,8,8,8)]
8[6-(6),48-(8,8)]
ADARAA_clean
27[8-(27),8-(6),8-(6),8-(6),8-(6)]
27[8-(27),8-(6),8-(6)]
27[7-(6,6),7-(6,6),7-(6,6),7-(6,6)]
27[8-(6),8-(6)]
27[8-(6),8-(6),8-(6),8-(6)]
1[6-(6,6)]
6[6-(6,6),8-(27),8-(27)]
6[6-(6,6),8-(0),8-(27)]
6[6-(1,6),6-(1,6),6-(8,8)]
6[1-(0),6-(6,6),6-(6,6)]
6[6-(1,6),6-(1,6),6-(6,6)]
6[6-(6,6),6-(6,7),6-(6,7)]
6[6-(1,6),6-(6,6),7-(6,27)]
6[1-(0),6-(1,6),6-(6,7)]
6[6-(6,35),6-(6,35),6-(6,6)]
6[6-(1,6),6-(6,6),35-(0)]
6[1-(0),6-(1,6),6-(6,35)]
6[1-(0),6-(1,6),6-(1,6)]
35[6-(6,6)]
7[6-(6,6),6-(6,6),27-(7,7,7)]
8[6-(6,8),27-(8,8)]
8[6-(6,8),27-(8,8,8,8)]
8[6-(6,8)]
8[27-(8,8),27-(8,8,8,8)]
8[6-(6,8),27-(8,8,8)]
8[6-(6,8),27-(8)]
HURGOR_clean
27[8-(6),8-(6),8-(6),8-(6)]
27[8-(6),8-(6),8-(6),8-(6),8-(6),8-(6)]
1[6-(6,6)]
6[6-(6,6),8-(27),8-(27)]
6[6-(1,6),6-(1,6),6-(8,8)]
6[1-(0),6-(1,6),6-(6,6)]
6[6-(1,6),6-(1,6),6-(6,6)]
6[6-(6,6),8-(0),8-(27)]
6[6-(6,6),8-(27)]
6[6-(1,6),6-(1,6),6-(8)]
8[6-(6,8),27-(8,8,8,8,8)]
8[6-(6,8),27-(8,8,8)]
8[6-(6,8)]
8[6-(6),27-(8,8,8)]
KINLAW_clean
27[7-(6,6),7-(6,6),8-(6),8-(6)]
1[6-(6,7)]
1[6-(7,7)]
1[6-(6,6)]
6[1-(0),6-(1,7),7-(6,27)]
6[1-(0),6-(1,7),7-(6,6)]
6[1-(0),7-(6,27),7-(6,6)]
6[6-(1,6),6-(1,6),7-(6,6)]
6[1-(0),6-(1,6),6-(6,7)]
6[6-(1,6),6-(1,6),7-(7)]
6[6-(6,6),8-(0),8-(27)]
6[6-(1,6),6-(1,6),6-(8,8)]
6[1-(0),6-(6),6-(6,6)]
6[6-(1,6),6-(6,6)]
6[6-(6),6-(6,6),6-(6,7)]
6[6-(1,6),6-(6,6),7-(8,8)]
6[1-(0),6-(6,6),6-(6,7)]
6[6-(1,6),6-(6,6),7-(8)]
7[6-(1,6),6-(1,7),27-(7,8,8)]
7[6-(1,6),6-(1,7),6-(6,6)]
7[6-(6,6),7-(6)]
7[6-(6,6),8-(0),8-(0)]
7[6-(6,6),8-(0)]
8[6-(6,8),27-(7,7,8)]
8[6-(6,8)]
8[7-(6,8)]
8[7-(6)]
RIFSOQ_clean
6[1-(0),6-(1,6),7-(6)]
6[1-(0),6-(1,6),6-(1,7)]
6[1-(0),6-(1,6),6-(6,6)]
6[6-(1,6),6-(1,7),6-(7,7)]
6[1-(0),6-(6,6),7-(6)]
6[7-(27),16-(0)]
6[6-(6,6),7-(6),7-(6)]
1[6-(6,7)]
1[6-(6,6)]
7[6-(16),27-(7)]
7[6-(1,6),6-(1,6)]
7[6-(6,7),6-(6,7)]
16[6-(7)]
27[7-(6),7-(6)]
NIFZOT_charged
64[8-(1,1),8-(1,1),8-(6),8-(6),8-(6),8-(6),8-(6),8-(6)]
64[8-(1,1),8-(6),8-(6),8-(6),8-(6),8-(6),8-(6)]
64[8-(1,1),8-(1,1),8-(6),8-(6),8-(6),8-(6),8-(6),8-(6),8-(6)]
27[7-(6,6),7-(6,6),7-(6,6),7-(6,6),7-(6,6),7-(6,6)]
1[6-(6,7)]
1[6-(6,6)]
1[8-(6)]
1[8-(1,64)]
6[6-(6,6),8-(64),8-(64)]
6[1-(0),6-(6,6),7-(6,27)]
6[6-(1,6),6-(1,7),6-(8,8)]
6[1-(0),6-(1,6),6-(6,6)]
6[1-(0),6-(1,6),6-(6,7)]
6[6-(1,6),6-(6,7),7-(6,27)]
6[6-(6,6),8-(0),8-(64)]
6[6-(6,6),8-(1),8-(64)]
7[6-(1,6),6-(6,6),27-(7,7,7,7,7)]
8[6-(6,8),64-(8,8,8,8,8,8,8)]
8[6-(6,8),64-(8,8,8,8,8,8)]
8[6-(6,8)]
8[1-(0),6-(6,8)]
8[6-(6,8),64-(8,8,8,8,8,8,8,8)]
8[1-(0),1-(0),64-(8,8,8,8,8,8,8)]
8[1-(0),1-(0),64-(8,8,8,8,8,8)]
8[1-(0),1-(0),64-(8,8,8,8,8,8,8,8)]
8[17-(8,8,8)]
8[17-(8,8)]
17[8-(0),8-(0),8-(0),8-(0)]
17[8-(0),8-(0),8-(0)]
YURKEC_clean
57[8-(6),8-(6),8-(6),8-(6),8-(6),8-(6,57),8-(6,57)]
57[8-(6),8-(6),8-(6),8-(6),8-(6),8-(6)]
57[8-(6),8-(6),8-(6),8-(6),8-(6,57),8-(6,57)]
1[6-(6,6)]
6[6-(6,6),8-(57),8-(57)]
6[6-(1,6),6-(1,6),6-(8,8)]
6[1-(0),6-(1,6),6-(6,6)]
6[6-(1,6),6-(6,16),6-(6,6)]
6[6-(1,6),6-(6,6),16-(6,8,8)]
6[1-(0),6-(6,16),6-(6,6)]
6[6-(6,6),8-(57),8-(57,57)]
6[6-(1,6),6-(1,6),6-(8)]
6[6-(6,6),8-(57)]
16[6-(6,6),6-(6,6),8-(0),8-(0)]
8[6-(6,8),57-(8,8,8,8,8,8)]
8[6-(6,8),57-(8,8,8,8,8)]
8[16-(6,6,8)]
8[6-(6,8),57-(8,8,8,8,8),57-(8,8,8,8,8,8)]
8[6-(6,8),57-(8,8,8,8,8,8),57-(8,8,8,8,8,8)]
8[6-(6),57-(8,8,8,8,8,8)]
BAWRUO_clean
92[8-(15),8-(15),8-(15),8-(15)]
92[8-(15),8-(15),8-(15),8-(15),8-(15),8-(15)]
92[8-(15),8-(15),8-(15)]
15[6-(1,1,15),8-(92),8-(92),8-(92)]
15[6-(1,1,15),8-(92),8-(92)]
1[6-(1,15,15)]
6[1-(0),1-(0),15-(8,8,8),15-(8,8,8)]
6[1-(0),1-(0),15-(8,8),15-(8,8,8)]
8[15-(6,8,8),92-(8,8,8)]
8[15-(6,8,8),92-(8,8,8,8,8)]
8[15-(6,8,8),92-(8,8)]
8[15-(6,8),92-(8,8,8)]
8[15-(6,8),92-(8,8,8,8,8)]
LASDEQ_clean
29[8-(6),8-(6),8-(6),8-(6)]
1[6-(6,6)]
1[6-(1,8,8)]
1[6-(1,8)]
6[6-(6,6),8-(29),8-(29)]
6[6-(1,6),6-(1,6),6-(8,8)]
6[1-(0),6-(6,6),6-(6,6)]
6[6-(6,6),8-(0),8-(0)]
6[1-(0),6-(6,6),6-(6,8)]
6[6-(1,6),6-(1,6),8-(6)]
6[1-(0),1-(0),8-(6),8-(6)]
6[6-(6,6),8-(0),8-(29)]
6[1-(0),6-(6),6-(6,6)]
6[6-(1,6),6-(1,6)]
6[1-(0),1-(0),8-(6)]
8[6-(6,8),29-(8,8,8)]
8[6-(6,8)]
8[6-(1,1,8),6-(6,6)]
8[6-(1,1),6-(6,6)]
GAJYUN_clean
58[8-(15),8-(15),8-(15,58),8-(15,58),8-(6),15-(6,8,8,8)]
58[8-(15),8-(15),8-(15,58),8-(15,58),8-(6),8-(6),15-(6,8,8,8)]
15[6-(1,1,7),8-(58),8-(58),8-(58,58),58-(8,8,8,8,8)]
15[6-(1,1,7),8-(58),8-(58),8-(58,58),58-(8,8,8,8,8,8)]
1[6-(1,7,15)]
1[6-(1,6,7)]
1[6-(1,6,6)]
1[6-(6,6,6)]
6[1-(0),1-(0),7-(6,6),15-(8,8,8,58)]
6[1-(0),1-(0),6-(1,1,6),7-(6,6)]
6[1-(0),1-(0),6-(1,1,7),6-(1,6,6)]
6[1-(0),6-(1,1,6),6-(1,1,6),6-(8,8)]
6[6-(1,6,6),8-(58),8-(58)]
6[1-(0),6-(1,1,6),6-(1,1,6),6-(8)]
6[6-(1,6,6),8-(58)]
7[6-(1,1,15),6-(1,1,6),6-(1,1,6)]
8[15-(6,8,8,58),58-(8,8,8,8,15),58-(8,8,8,8,8,15)]
8[15-(6,8,8,58),58-(8,8,8,8,15)]
8[15-(6,8,8,58),58-(8,8,8,8,8,15)]
8[6-(6,8),58-(8,8,8,8,8,15)]
8[15-(6,8,8,58),58-(8,8,8,8,8,15),58-(8,8,8,8,8,15)]
8[6-(6),58-(8,8,8,8,15)]
UBOGAV_clean
92[8-(15),8-(15),8-(15),8-(15,92),8-(15,92)]
92[8-(15),8-(15),8-(15),8-(15)]
29[8-(6),8-(6),8-(6),8-(6)]
29[8-(6),8-(6),8-(6)]
15[6-(6,6),8-(92),8-(92),8-(92)]
15[6-(6,6),8-(92),8-(92),8-(92,92)]
1[6-(6,6)]
6[6-(1,6),6-(1,6),15-(8,8,8)]
6[1-(0),6-(6,15),6-(6,6)]
6[6-(1,6),6-(1,6),6-(8,8)]
6[1-(0),6-(1,6),6-(6,6)]
6[1-(0),6-(1,6),6-(1,6)]
6[1-(0),6-(1,6),6-(6,15)]
6[6-(6,6),8-(29),8-(29)]
6[6-(1,6),6-(1,6),6-(8)]
6[6-(6,6),8-(29)]
8[15-(6,8,8),92-(8,8,8,8)]
8[15-(6,8,8),92-(8,8,8)]
8[15-(6,8,8),92-(8,8,8,8),92-(8,8,8,8)]
8[6-(6,8),29-(8,8,8)]
8[6-(6,8),29-(8,8)]
8[6-(6),29-(8,8,8)]
YEMLUY_charged
27[8-(15),8-(15,27),8-(15,27),8-(6)]
27[8-(15,27),8-(15,27),8-(15,27),8-(15,27),8-(15,27),8-(15,27)]
15[6-(1,1,7),8-(27),8-(27,27),8-(27,27)]
1[6-(1,7,15)]
1[6-(6,6,7)]
1[6-(1,6,7)]
1[6-(1,1,6)]
6[1-(0),1-(0),7-(6,6),15-(8,8,8)]
6[1-(0),6-(1,1,1),6-(1,6,7),7-(6,6)]
6[1-(0),1-(0),6-(1,1,7),7-(6,6)]
6[1-(0),1-(0),1-(0),6-(1,6,7)]
6[6-(1,1,1),8-(0),8-(27)]
6[1-(0),1-(0),1-(0),6-(8,8)]
6[6-(1,1,1),8-(27)]
6[1-(0),1-(0),1-(0),6-(8)]
7[6-(1,1,15),6-(1,1,6),6-(1,6,6)]
8[15-(6,8,8),27-(8,8,8)]
8[15-(6,8,8),27-(8,8,8),27-(8,8,8,8,8)]
8[6-(6,8),27-(8,8,8)]
8[6-(6,8)]
8[6-(6),27-(8,8,8)]
ZILBIH_clean
27[7-(6,6),7-(6,6),8-(6),8-(6)]
1[6-(6,6)]
1[6-(6,7)]
6[6-(6,6),8-(0),8-(27)]
6[6-(1,6),6-(1,6),6-(8,8)]
6[6-(1,6),6-(1,6),6-(6,6)]
6[1-(0),6-(1,6),6-(6,6)]
6[1-(0),6-(1,7),6-(6,6)]
6[1-(0),6-(1,6),7-(6,27)]
6[6-(1,6),6-(1,6),6-(8)]
6[6-(6,6),8-(27)]
7[6-(1,6),6-(1,6),27-(7,8,8)]
8[6-(6,8),27-(7,7,8)]
8[6-(6,8)]
8[6-(6),27-(7,7,8)]
TETWOG_clean
27[7-(6,6),8-(6),8-(6),8-(6,27)]
27[8-(6),8-(6),8-(6),8-(6),8-(6,27),8-(6,27)]
27[8-(6),8-(6)]
1[6-(6,6,6)]
1[6-(1,6,6)]
1[6-(6,6)]
1[6-(6,7)]
6[6-(1,6,6),8-(27),8-(27)]
6[6-(1,6,6),8-(0),8-(27,27)]
6[1-(0),6-(1,6,6),6-(1,6,6),6-(8,8)]
6[1-(0),6-(1,1,6),6-(1,6,6),6-(8,8)]
6[1-(0),1-(0),6-(1,6,6),6-(1,6,6)]
6[6-(1,6,6),8-(0),8-(27)]
6[1-(0),6-(1,6),6-(6,6)]
6[6-(1,6),6-(1,6),6-(1,6)]
6[1-(0),6-(1,7),6-(6,6)]
6[1-(0),6-(1,6),7-(6,27)]
6[1-(0),6-(1,1,6),6-(1,6,6),6-(8)]
6[6-(1,6,6),8-(27)]
7[6-(1,6),6-(1,6),27-(8,8,8)]
8[6-(6,8)]
8[6-(6,8),27-(8,8,8,8,8)]
8[6-(6,8),27-(7,8,8),27-(8,8,8,8,8)]
8[6-(6,8),27-(7,8,8)]
8[6-(6,8),27-(8)]
8[6-(6),27-(7,8,8)]
DIMQOH_clean
25[7-(6),7-(6),7-(6),7-(6),7-(6,6),7-(6,6)]
25[7-(6),7-(6),7-(6),7-(6),7-(6,6)]
47[6-(7),6-(7)]
1[6-(6,7)]
1[6-(6,6)]
1[6-(6)]
6[1-(0),6-(1,6),7-(6,25)]
6[1-(0),6-(1,7),6-(6,6)]
6[1-(0),6-(1,6)]
6[1-(0),6-(1),6-(6,6)]
6[7-(25),47-(6)]
6[6-(1,6),6-(1,6),6-(6,6)]
7[6-(47),25-(7,7,7,7,7)]
7[6-(47),25-(7,7,7,7)]
7[6-(1,6),6-(1,6),25-(7,7,7,7,7)]
7[6-(1,6),6-(1,6),25-(7,7,7,7)]
BUFPAU01_charged
1[6-(6,6)]
1[6-(1,6,6)]
1[6-(1,1,6)]
82[8-(0),8-(6),8-(6),8-(6),8-(6)]
82[8-(6),8-(6),8-(6),8-(6)]
6[6-(6,6),8-(82),8-(82)]
6[6-(1,6),6-(1,6),6-(8,8)]
6[1-(0),6-(6,6),6-(6,6)]
6[6-(1,6),6-(6,6),6-(6,6,6)]
6[6-(1,6),6-(6,6),6-(6,6)]
6[1-(0),6-(1,6),6-(6,6)]
6[6-(1,1,6),6-(1,1,6),6-(6,6),6-(6,6)]
6[6-(6,6),6-(6,6),6-(6,6,6)]
6[6-(6,6),6-(6,6),6-(6,6)]
6[1-(0),1-(0),6-(1,1,1),6-(6,6,6)]
6[1-(0),1-(0),1-(0),6-(1,1,6)]
8[6-(6,8),82-(8,8,8,8)]
8[82-(8,8,8,8)]
8[6-(6,8),82-(8,8,8)]
BUFPAU_charged
1[6-(6,6)]
1[6-(1,6,6)]
1[6-(1,1,6)]
82[8-(0),8-(6),8-(6),8-(6),8-(6)]
82[8-(6),8-(6),8-(6),8-(6)]
6[6-(6,6),8-(82),8-(82)]
6[6-(1,6),6-(1,6),6-(8,8)]
6[1-(0),6-(6,6),6-(6,6)]
6[6-(1,6),6-(6,6),6-(6,6,6)]
6[6-(1,6),6-(6,6),6-(6,6)]
6[1-(0),6-(1,6),6-(6,6)]
6[6-(1,1,6),6-(1,1,6),6-(6,6),6-(6,6)]
6[6-(6,6),6-(6,6),6-(6,6,6)]
6[6-(6,6),6-(6,6),6-(6,6)]
6[1-(0),1-(0),6-(1,1,1),6-(6,6,6)]
6[1-(0),1-(0),1-(0),6-(1,1,6)]
8[6-(6,8),82-(8,8,8,8)]
8[82-(8,8,8,8)]
8[6-(6,8),82-(8,8,8)]
GIRFUJ_clean
58[8-(6),8-(6),8-(6),8-(6),8-(6),8-(6)]
58[8-(6),8-(6),8-(6),8-(6),8-(6)]
1[6-(6,7)]
1[6-(6,6)]
6[6-(6,6),8-(58),8-(58)]
6[6-(1,6),6-(1,7),6-(8,8)]
6[1-(0),6-(6,6),7-(6)]
6[1-(0),6-(6,6),6-(6,6)]
6[6-(8,8),8-(58),8-(58)]
6[6-(8),8-(58),8-(58)]
6[6-(8,8),8-(58)]
7[6-(1,6),6-(1,6)]
8[6-(6,8),58-(8,8,8,8,8)]
8[6-(6,8),58-(8,8,8,8)]
8[6-(6),58-(8,8,8,8,8)]
LETQAE01_ion_b
30[8-(15),8-(15),8-(15),8-(15)]
30[8-(1),8-(1),8-(1),8-(1),8-(15),8-(15)]
15[8-(30),8-(31),8-(31)]
15[8-(30),8-(30),8-(30)]
15[1-(0),8-(30),8-(30),8-(30)]
8[15-(8,8),31-(8,8,8,9,9)]
8[15-(8,8),30-(8,8,8)]
8[15-(8,8),30-(8,8,8,8,8)]
8[15-(1,8,8),30-(8,8,8)]
8[1-(0),30-(8,8,8,8,8)]
8[15-(1,8,8),30-(8,8,8,8,8)]
9[31-(8,8,8,8,9),31-(8,8,8,8,9)]
7[1-(0),1-(0),1-(0),6-(1,1,6)]
6[1-(0),1-(0),6-(1,1,6),7-(1,1,1)]
6[1-(0),1-(0),6-(1,1,6),6-(1,1,7)]
6[1-(0),1-(0),6-(1,1,1),6-(1,1,6)]
6[1-(0),1-(0),1-(0),6-(1,1,6)]
1[8-(30)]
1[7-(1,1,6)]
1[6-(1,6,7)]
1[6-(1,6,6)]
1[6-(1,1,6)]
1[15-(8,8,8)]
31[8-(15),8-(15),8-(15),8-(15),9-(31),9-(31)]
IFAREN_charged
27[7-(6,6),7-(6,6),7-(6,6),8-(0),8-(42),8-(42)]
27[7-(6,6),7-(6,6),7-(6,6),7-(6,6),7-(6,6),7-(6,6)]
27[7-(6,6),7-(6,6),7-(6,6),8-(0),8-(0),8-(42)]
27[7-(6,6),7-(6,6),7-(6,6),8-(42),8-(42)]
42[8-(0),8-(0),8-(15),8-(15,42),8-(42),8-(42)]
42[8-(0),8-(0),8-(15,42),8-(42),8-(42)]
42[8-(0),8-(0),8-(15,42),8-(15,42),8-(42),8-(42)]
42[8-(0),8-(15),8-(15,42),8-(27),8-(42),8-(42)]
15[6-(1,1,6),8-(42),8-(42,42),8-(42,42)]
15[6-(1,1,6),8-(42),8-(42),8-(42,42)]
1[6-(6,7)]
1[6-(6,6)]
1[6-(1,6,15)]
1[6-(1,6,6)]
6[1-(0),6-(1,6),7-(6,27)]
6[1-(0),6-(1,6),6-(1,7)]
6[1-(0),6-(1,6),6-(1,6)]
6[1-(0),6-(1,6),6-(6,7)]
6[6-(1,6),6-(6,7),7-(6,27)]
6[6-(6,7),6-(6,7),7-(6,27)]
6[1-(0),1-(0),6-(1,1,6),15-(8,8,8)]
6[1-(0),1-(0),6-(1,1,15),6-(1,1,15)]
7[6-(1,6),6-(6,6),27-(7,7,8,8,8)]
7[6-(6,6),6-(6,6),27-(7,7,8,8,8)]
7[6-(1,6),6-(6,6),27-(7,7,7,7,7)]
7[6-(6,6),6-(6,6),27-(7,7,7,7,7)]
7[6-(1,6),6-(6,6),27-(7,7,8,8)]
7[6-(6,6),6-(6,6),27-(7,7,8,8)]
8[27-(7,7,7,8,8),42-(8,8,8,8,8)]
8[42-(8,8,8,8,8)]
8[42-(8,8,8,8,8),42-(8,8,8,8,8)]
8[42-(8,8,8,8),42-(8,8,8,8,8)]
8[15-(6,8,8),42-(8,8,8,8),42-(8,8,8,8,8)]
8[15-(6,8,8),42-(8,8,8,8,8),42-(8,8,8,8,8)]
8[42-(8,8,8,8)]
8[15-(6,8,8),42-(8,8,8,8,8)]
8[27-(7,7,7,8,8)]
8[27-(7,7,7,8),42-(8,8,8,8,8)]
XAMDUM03_clean
29[8-(6),8-(6),8-(6),8-(6)]
29[8-(6),8-(6),8-(6),8-(6),29-(8,8,8,8)]
29[8-(6),8-(6),8-(6),8-(6),29-(8,8,8)]
29[8-(6),8-(6),8-(6),29-(8,8,8,8)]
1[6-(6,6)]
6[1-(0),6-(6,6),6-(6,6)]
6[6-(1,6),6-(1,6),6-(8,8)]
6[6-(6,6),8-(0),8-(29)]
6[6-(6,6),8-(29),8-(29)]
6[6-(1,6),6-(1,6),6-(8)]
6[6-(6,6),8-(29)]
8[6-(6,8),29-(8,8,8)]
8[6-(6,8),29-(8,8,8,29)]
8[6-(6,8)]
8[6-(6),29-(8,8,8,29)]
8[6-(6,8),29-(8,8,29)]
SAPBIW_charged
30[7-(6,6),7-(6,6),8-(30),8-(6)]
30[7-(6,6),7-(6,6),8-(6),8-(6)]
30[7-(6,6),7-(6,6),8-(6)]
1[6-(7,7)]
1[7-(1,6)]
1[6-(6,6)]
6[1-(0),7-(6,30),7-(6,30)]
6[6-(6,7),7-(6,30),7-(6,30)]
6[6-(7,7),6-(7,7),7-(6,30)]
6[6-(6,7),7-(1,1),7-(6,30)]
6[6-(6,6),8-(0),8-(30)]
6[6-(1,6),6-(1,6),6-(8,8)]
6[1-(0),6-(1,6),6-(6,6)]
6[6-(1,6),6-(1,6),6-(6,6)]
7[6-(1,7),6-(6,7),30-(7,8,8)]
7[6-(1,7),6-(6,6),30-(7,8,8)]
7[1-(0),1-(0),6-(6,7)]
7[6-(1,7),6-(6,7),30-(7,8)]
8[6-(6,8),30-(7,7,8)]
8[6-(6,8)]
8[6-(6,8),30-(7,7)]
8[30-(7,7,8),30-(7,7,8)]
IXUWOO_clean
27[7-(6,6),7-(6,6),8-(6),8-(6),8-(6)]
1[7-(6,6)]
1[6-(6,6)]
1[6-(6,7)]
6[6-(6,6),8-(0),8-(27)]
6[1-(0),6-(1,6),6-(6,6)]
6[6-(1,6),6-(1,6),6-(8,8)]
6[1-(0),6-(6,6),6-(6,6)]
6[6-(1,6),6-(1,6),6-(6,6)]
6[6-(6,6),8-(27),8-(27)]
6[6-(6,6),7-(1,6),8-(0)]
6[6-(1,6),6-(1,6),6-(7,8)]
6[1-(0),6-(1,6),6-(1,6)]
6[1-(0),6-(1,6),7-(6,27)]
6[1-(0),6-(1,7),6-(6,7)]
6[6-(1,6),6-(1,6),7-(1,6)]
6[6-(6,6),7-(1,6)]
6[6-(1,6),6-(1,6),6-(7)]
7[6-(1,6),6-(1,6),27-(7,8,8,8)]
7[1-(0),6-(6,6),6-(6,8)]
7[1-(0),6-(6),6-(6,6)]
8[6-(6,8)]
8[6-(6,8),27-(7,7,8,8)]
8[6-(6,7)]
QUPHIT_clean
27[7-(6,6),7-(6,6),8-(6),8-(6)]
1[6-(6,6)]
1[6-(6,7)]
1[6-(1,6,8)]
1[8-(6)]
1[6-(1,6)]
6[6-(6,6),8-(0),8-(27)]
6[6-(1,6),6-(1,6),6-(8,8)]
6[1-(0),6-(6,6),6-(6,8)]
6[6-(1,6),6-(1,6),8-(1)]
6[1-(0),6-(6,6),6-(6,6)]
6[1-(0),6-(1,6),7-(6,27)]
6[1-(0),6-(1,7),6-(6,8)]
6[6-(1,6),6-(1,6),8-(6)]
6[1-(0),1-(0),6-(6,6,6),8-(6)]
6[1-(0),1-(0),6-(6,6,6)]
6[6-(1,6),6-(1,6)]
6[1-(0),6-(1,7),6-(6)]
6[6-(1,1,8),6-(1,1,8),6-(1,1,8),6-(1,1,8)]
6[6-(1,1),6-(1,1,8),6-(1,1,8),6-(1,1,8)]
7[6-(1,6),6-(1,6),27-(7,8,8)]
8[6-(6,8)]
8[6-(6,8),27-(7,7,8)]
8[1-(0),6-(6,6)]
8[6-(1,1,6),6-(6,6)]
GOJDOZ_clean
92[8-(6),8-(6),8-(6)]
92[8-(6),8-(6),8-(6),8-(6),8-(6)]
92[8-(6),8-(6),8-(6),8-(6)]
1[6-(6,6,6)]
6[6-(1,6,6),8-(92),8-(92)]
6[1-(0),6-(1,6,6),6-(1,6,6),6-(8,8)]
6[1-(0),6-(1,6,6),6-(1,6,6),6-(8)]
6[6-(1,6,6),8-(92)]
8[6-(6,8),92-(8,8)]
8[6-(6,8),92-(8,8,8,8)]
8[6-(6,8),92-(8,8,8)]
8[6-(6),92-(8,8,8)]
COYTIU_clean
58[7-(6,6),7-(6,6),8-(6),8-(6),8-(6),8-(6),8-(6,58),8-(6,58)]
1[8-(6)]
1[6-(6,6)]
6[6-(6,7),8-(0),8-(58,58)]
6[6-(6,7),8-(58),8-(58)]
6[6-(6,7),8-(1),8-(58)]
6[6-(6,7),8-(0),8-(58)]
6[6-(1,6),6-(8,8),7-(6,58)]
6[1-(0),6-(6,6),6-(6,7)]
6[6-(1,6),6-(1,6),6-(6,6)]
6[6-(6,7),8-(58)]
6[6-(1,6),6-(8),7-(6,58)]
7[6-(6,6),6-(6,6),58-(7,8,8,8,8,8,8)]
8[6-(6,8),58-(7,7,8,8,8,8,8),58-(7,7,8,8,8,8,8)]
8[6-(6,8)]
8[6-(6,8),58-(7,7,8,8,8,8,8)]
8[1-(0),6-(6,8)]
8[6-(6),58-(7,7,8,8,8,8,8)]
HIHGIQ_clean
27[7-(6,6),8-(6),8-(6),8-(6),8-(6)]
27[7-(6,6),8-(6),8-(6),8-(6)]
1[6-(6,6)]
1[6-(1,6,8)]
1[6-(6,7)]
6[6-(6,6),8-(27),8-(27)]
6[6-(1,6),6-(1,6),6-(8,8)]
6[1-(0),6-(1,6),6-(6,6)]
6[1-(0),6-(1,6),6-(6,8)]
6[6-(1,6),6-(1,6),8-(6)]
6[1-(0),1-(0),6-(6,6,6),8-(6)]
6[6-(1,1,8),6-(1,1,8),6-(1,1,8),6-(1,1,8)]
6[1-(0),6-(1,6),7-(6,27)]
6[1-(0),6-(1,7),6-(6,6)]
6[6-(1,6),6-(1,6),6-(1,6)]
6[6-(1,6),6-(1,6),6-(8)]
6[6-(6,6),8-(27)]
7[6-(1,6),6-(1,6),27-(8,8,8,8)]
7[6-(1,6),6-(1,6),27-(8,8,8)]
8[6-(6,8),27-(7,8,8,8)]
8[6-(1,1,6),6-(6,6)]
8[6-(6,8),27-(7,8,8)]
8[6-(6),27-(7,8,8,8)]
ABEXIQ_clean
58[7-(6,6),7-(6,6),8-(6),8-(6),8-(6),8-(6),8-(6)]
58[7-(6,6),7-(6,6),8-(6),8-(6),8-(6),8-(6),8-(6),8-(6)]
1[6-(7,7)]
1[6-(6,6)]
6[1-(0),7-(6,58),7-(6,58)]
6[6-(1,6),6-(8,8),7-(6,58)]
6[1-(0),6-(6,7),6-(6,7)]
6[6-(6,7),8-(58),8-(58)]
6[6-(6,7),8-(0),8-(58)]
6[6-(8,8),8-(58),8-(58)]
6[6-(8),8-(58),8-(58)]
6[6-(8,8),8-(58)]
7[6-(1,7),6-(6,6),58-(7,8,8,8,8,8)]
7[6-(1,7),6-(6,6),58-(7,8,8,8,8,8,8)]
8[6-(6,8),58-(7,7,8,8,8,8)]
8[6-(6,8),58-(7,7,8,8,8,8,8)]
8[6-(6,8)]
8[6-(6),58-(7,7,8,8,8,8)]
GEFFUT_clean
27[7-(6,6),7-(6,6),7-(6,6),7-(6,6),8-(6)]
27[7-(6,6),7-(6,6),8-(6),8-(6)]
1[6-(6,6)]
1[7-(6,6)]
6[6-(6,6),8-(0),8-(0)]
6[6-(1,6),6-(1,6),6-(8,8)]
6[1-(0),6-(6,6),6-(6,6)]
6[6-(6,6),8-(0),8-(27)]
6[6-(1,6),6-(6,7),7-(6,27)]
6[1-(0),6-(1,6),6-(6,7)]
6[1-(0),6-(1,6),6-(1,6)]
6[6-(1,6),6-(6,7),7-(1,6)]
6[6-(7,7),7-(1,6),7-(6,27)]
6[6-(7,7),7-(6,27),7-(6,27)]
6[6-(1,6),6-(1,6),6-(8)]
6[6-(6,6),8-(27)]
7[6-(6,6),6-(6,7),27-(7,7,7,8)]
7[1-(0),6-(6,6),6-(6,7)]
7[6-(6,6),6-(6,7),27-(7,8,8)]
8[6-(6,8)]
8[6-(6,8),27-(7,7,8)]
8[6-(6,8),27-(7,7,7,7)]
8[6-(6),27-(7,7,8)]
BURJOO_clean
27[7-(6,6),7-(6,6),8-(6),8-(6)]
27[7-(6,6),7-(6,6),8-(6),8-(6),8-(6),8-(6)]
1[6-(6,6)]
1[6-(7,7)]
1[6-(6,7)]
1[7-(6,7)]
1[7-(6,6)]
6[6-(6,6),8-(27),8-(27)]
6[6-(1,6),6-(6,6),6-(8,8)]
6[6-(6,6),8-(0),8-(27)]
6[1-(0),6-(6,6),6-(6,7)]
6[6-(1,6),6-(6,7),7-(1,6)]
6[6-(1,6),6-(6,7),7-(6,27)]
6[1-(0),7-(1,6),7-(6,27)]
6[1-(0),6-(1,6),7-(6)]
6[1-(0),6-(1,7),6-(6,6)]
6[6-(1,6),6-(1,6),6-(7,7)]
6[6-(6,6),7-(6),7-(7)]
6[6-(6,6),7-(1,7),7-(6)]
6[1-(0),6-(1,6),7-(6,27)]
6[6-(1,6),6-(6,6),6-(8)]
6[6-(6,6),8-(27)]
7[6-(1,6),6-(1,6)]
7[6-(6,7),6-(6,7)]
7[6-(6,7),7-(1,6)]
7[1-(0),6-(6,7),7-(6)]
7[6-(1,6),6-(1,6),27-(7,8,8,8,8)]
7[1-(0),6-(1,7),6-(6,6)]
7[6-(1,7),6-(6,6),27-(7,8,8)]
8[6-(6,8),27-(7,7,8)]
8[6-(6,8),27-(7,7,8,8,8)]
8[6-(6,8)]
8[6-(6),27-(7,7,8,8,8)]
ICODIP01_clean
30[8-(6),8-(6),8-(6),8-(6)]
1[7-(6,6)]
1[6-(6,6)]
6[6-(1,6),6-(1,6),6-(8,8)]
6[7-(1,6),7-(6),7-(6)]
6[6-(1,6),6-(1,6),7-(1,6)]
6[1-(0),6-(6,6),6-(6,7)]
6[6-(6,6),8-(0),8-(30)]
6[1-(0),6-(6,6),6-(6,6)]
6[6-(1,6),6-(1,6),6-(8)]
6[6-(6,6),8-(30)]
7[6-(7,7),6-(7,7)]
7[1-(0),6-(6,6),6-(7,7)]
8[6-(6,8),30-(8,8,8)]
8[6-(6,8)]
8[6-(6),30-(8,8,8)]
KAVREG_clean
27[8-(6,27),8-(6,27),8-(6,27),8-(6,27),8-(6,27),8-(6,27)]
27[8-(6),8-(6),8-(6,27),8-(6,27),8-(6,27),8-(6,27)]
27[8-(6),8-(6,27),8-(6,27),8-(6,27),8-(6,27)]
27[8-(6),8-(6),8-(6),8-(6),8-(6,27),8-(6,27)]
1[6-(8,8)]
1[6-(8)]
6[1-(0),8-(27),8-(27,27)]
6[1-(0),8-(27,27)]
8[6-(1,8),27-(8,8,8,8,8),27-(8,8,8,8,8)]
8[6-(1,8),27-(8,8,8,8,8)]
8[6-(1,8),27-(8,8,8,8),27-(8,8,8,8,8)]
8[6-(1,8),27-(8,8,8,8)]
8[6-(1),27-(8,8,8,8,8),27-(8,8,8,8,8)]
EFOTEZ_clean
25[7-(6),7-(6),7-(6)]
25[7-(6),7-(6)]
75[6-(7),34-(75,75),34-(75,75),34-(75,75),34-(75,75)]
75[6-(0),34-(75,75),34-(75,75),34-(75,75),34-(75,75)]
6[7-(25),75-(34,34,34,34)]
6[75-(34,34,34,34)]
34[75-(6,34,34,34),75-(6,34,34,34),75-(6,34,34,34)]
7[6-(75),25-(7,7)]
7[6-(75),25-(7)]
XESKIR_clean_h
25[7-(6,6,6),8-(15,25),8-(15,25),8-(15,25),8-(15,25)]
15[6-(7),8-(0),8-(25,25),8-(25,25)]
6[7-(6,6,25),15-(8,8,8)]
6[1-(0),1-(0),6-(1,1,7),7-(6,6,25)]
6[1-(0),1-(0),6-(1,7),7-(6,6,25)]
6[1-(0),6-(1,1,7),7-(6,6,25)]
7[6-(1,1,6),6-(1,1,6),6-(15),25-(8,8,8,8)]
7[6-(1,1,6),6-(1,6),6-(15),25-(8,8,8,8)]
8[15-(6,8,8)]
8[15-(6,8,8),25-(7,8,8,8),25-(7,8,8,8)]
1[6-(1,6,7)]
1[6-(6,7)]
VURYIR_clean
29[7-(6,6),7-(6,6),8-(6),8-(6)]
29[7-(6,6),7-(6,6),8-(6),8-(6),8-(6)]
1[6-(6,7)]
1[6-(6,6)]
6[6-(6,7),8-(0),8-(29)]
6[6-(6,7),6-(8,8),7-(6,29)]
6[1-(0),6-(1,7),7-(6,29)]
6[1-(0),6-(1,7),7-(6)]
6[6-(6,7),6-(8,8),7-(6)]
6[6-(6,7),8-(29),8-(29)]
6[1-(0),6-(6,6),7-(6,29)]
6[6-(1,6),6-(1,7),6-(6,6)]
6[6-(6,6),6-(6,6),6-(6,6)]
6[1-(0),6-(1,6),6-(6,6)]
6[6-(6,7),6-(8),7-(6)]
6[6-(6,7),8-(29)]
7[6-(1,6),6-(6,6),29-(7,8,8)]
7[6-(1,6),6-(6,6)]
7[6-(1,6),6-(1,6),29-(7,8,8)]
7[6-(1,6),6-(6,6),29-(7,8,8,8)]
7[6-(1,6),6-(1,6),29-(7,8,8,8)]
8[6-(6,8),29-(7,7,8)]
8[6-(6,8)]
8[6-(6,8),29-(7,7,8,8)]
8[6-(6),29-(7,7,8)]
KUCXIP_clean
27[6-(7),6-(7),6-(7),6-(7),6-(7),6-(7)]
27[6-(0),6-(7),6-(7),6-(7),6-(7),6-(7)]
82[6-(0),6-(0),6-(0),7-(6),7-(6)]
6[7-(82),27-(6,6,6,6,6)]
6[7-(0),27-(6,6,6,6,6)]
6[82-(6,6,7,7)]
6[27-(6,6,6,6,6)]
7[6-(27),82-(6,6,6,7)]
7[6-(27)]
UDIHIZ_charged
60[8-(6),8-(6),8-(6),8-(6),8-(6),8-(6),8-(6,60),8-(6,60),8-(6,60)]
60[8-(0),8-(6),8-(6),8-(6,60),8-(6,60),8-(6,60),8-(6,60),8-(6,60),8-(6,60)]
60[8-(0),8-(0),8-(6),8-(6),8-(6),8-(6,60),8-(6,60),8-(6,60),8-(7),8-(7)]
60[8-(0),8-(0),8-(6),8-(6),8-(6),8-(6),8-(6,60),8-(6,60),8-(6,60),8-(6,60)]
1[6-(1,6,6)]
1[6-(1,1,6)]
6[6-(1,1,1),6-(1,1,6),6-(8,8),8-(60)]
6[6-(6,6,8),8-(60),8-(60,60)]
6[1-(0),1-(0),6-(6,6,8),6-(8,8)]
6[6-(1,1,6),8-(60),8-(60)]
6[1-(0),1-(0),1-(0),6-(6,6,8)]
6[6-(1,1,6),8-(60),8-(60,60)]
6[8-(0),8-(0),8-(0)]
6[8-(0),8-(0)]
7[8-(0),8-(60),8-(60)]
8[6-(6,6,6),60-(8,8,8,8,8,8,8,8)]
8[6-(6,8),60-(8,8,8,8,8,8,8,8),60-(8,8,8,8,8,8,8,8)]
8[6-(6,8),60-(8,8,8,8,8,8,8,8,8)]
8[6-(6,8),60-(8,8,8,8,8,8,8,8)]
8[6-(6,6,6),60-(8,8,8,8,8,8,8,8,8)]
8[6-(6,8),60-(8,8,8,8,8,8,8,8),60-(8,8,8,8,8,8,8,8,8)]
8[60-(8,8,8,8,8,8,8,8,8)]
8[60-(8,8,8,8,8,8,8,8)]
8[7-(8,8),60-(8,8,8,8,8,8,8,8,8)]
8[7-(8,8)]
8[6-(8,8)]
8[6-(8)]
XAKVIP_clean
58[8-(1,6),8-(6),8-(6),8-(6),8-(6),8-(6),8-(6,58),8-(6,58)]
58[8-(6),8-(6),8-(6),8-(6),8-(6),8-(6,58),8-(6,58)]
58[8-(1,6),8-(6),8-(6),8-(6),8-(6),8-(6,58),8-(6,58)]
1[8-(6,58)]
1[6-(1,6,8)]
6[6-(8,8),8-(58),8-(58)]
6[6-(8,8),8-(58),8-(58,58)]
6[1-(0),1-(0),6-(8,8),8-(1,58)]
6[6-(1,1,8),8-(58),8-(58)]
6[1-(0),1-(0),6-(8),8-(1,58)]
6[6-(1,1,8),8-(58)]
8[6-(6,8),58-(8,8,8,8,8,8,8)]
8[6-(6,8),58-(8,8,8,8,8,8,8),58-(8,8,8,8,8,8,8)]
8[6-(6,8),58-(8,8,8,8,8,8)]
8[6-(6,8),58-(8,8,8,8,8,8),58-(8,8,8,8,8,8)]
8[1-(0),6-(1,1,6),58-(8,8,8,8,8,8,8)]
8[6-(6,8),58-(8,8,8,8,8,8),58-(8,8,8,8,8,8,8)]
8[6-(6),58-(8,8,8,8,8,8,8)]
8[1-(0),6-(1,1,6),58-(8,8,8,8,8,8)]
BUWGAC_clean
29[7-(6,6),7-(6,6),8-(6),8-(6)]
29[7-(6,6),7-(6,6),8-(6),8-(6),8-(6)]
1[6-(6,7)]
1[6-(6,6)]
6[6-(6,7),8-(0),8-(29)]
6[6-(6,7),6-(8,8),7-(6,29)]
6[1-(0),6-(1,7),7-(6,29)]
6[1-(0),6-(1,7),7-(6)]
6[6-(6,7),6-(8,8),7-(6)]
6[6-(6,7),8-(29),8-(29)]
6[1-(0),6-(1,6),7-(6,29)]
6[1-(0),6-(1,7),6-(6,6)]
6[6-(1,6),6-(1,6),6-(6,6)]
6[6-(6,7),6-(8),7-(6)]
6[6-(6,7),8-(29)]
7[6-(1,6),6-(6,6),29-(7,8,8)]
7[6-(1,6),6-(6,6)]
7[6-(1,6),6-(1,6),29-(7,8,8)]
7[6-(1,6),6-(6,6),29-(7,8,8,8)]
7[6-(1,6),6-(1,6),29-(7,8,8,8)]
8[6-(6,8),29-(7,7,8)]
8[6-(6,8)]
8[6-(6,8),29-(7,7,8,8)]
8[6-(6),29-(7,7,8)]
VEDFAN_clean
27[7-(6,6),7-(6,6),8-(6),8-(6),8-(6)]
27[7-(6,6),8-(1,1),8-(6),8-(6),8-(6)]
27[7-(6,6),7-(6,6),8-(6),8-(6)]
1[8-(1,27)]
1[6-(6,7)]
1[6-(6,6)]
6[1-(0),6-(1,6),7-(6,27)]
6[1-(0),6-(1,7),6-(6,6)]
6[6-(1,6),6-(1,6),6-(8,8)]
6[6-(6,6),8-(0),8-(27)]
6[1-(0),6-(1,6),7-(6)]
6[6-(6,6),8-(27),8-(27)]
6[6-(1,6),6-(1,6),6-(8)]
6[6-(6,6),8-(0)]
7[6-(1,6),6-(1,6),27-(7,8,8,8)]
7[6-(1,6),6-(1,6)]
7[6-(1,6),6-(1,6),27-(8,8,8,8)]
7[6-(1,6),6-(1,6),27-(7,8,8)]
8[1-(0),1-(0),27-(7,8,8,8)]
8[6-(6,8),27-(7,7,8,8)]
8[6-(6,8),27-(7,8,8,8)]
8[6-(6,8)]
8[6-(6,8),27-(7,7,8)]
8[6-(6)]
FIFMOY_clean
27[7-(6,6),8-(6),8-(6),8-(6),8-(6,27)]
27[7-(6,6),8-(6),8-(6),8-(6,27)]
1[6-(6,6)]
1[6-(1,6,7)]
1[6-(6,7)]
6[6-(1,6),6-(1,6),6-(8,8)]
6[1-(0),6-(6,6),6-(6,6)]
6[6-(1,1,7),6-(1,6),6-(1,6)]
6[1-(0),1-(0),6-(6,6),7-(6,6)]
6[1-(0),1-(0),6-(8,8),7-(6,6)]
6[6-(1,1,7),8-(0),8-(27,27)]
6[6-(1,1,7),8-(27),8-(27)]
6[6-(6,6),8-(27),8-(27)]
6[1-(0),6-(1,6),7-(6,27)]
6[1-(0),6-(1,7),6-(6,6)]
6[6-(1,6),6-(1,6),6-(1,6)]
6[1-(0),6-(1,6),6-(6,6)]
6[6-(1,6),6-(1,6),6-(8)]
6[6-(6,6),8-(27)]
7[6-(1,1,6),6-(1,1,6),6-(1,1,6)]
7[6-(1,6),6-(1,6),27-(8,8,8,8)]
7[6-(1,6),6-(1,6),27-(8,8,8)]
8[6-(6,8),27-(7,8,8,8),27-(7,8,8,8)]
8[6-(6,8)]
8[6-(6,8),27-(7,8,8,8)]
8[6-(6,8),27-(7,8,8)]
8[6-(6,8),27-(7,8,8),27-(7,8,8,8)]
8[6-(6),27-(7,8,8,8)]
CANYIB_clean
27[7-(6,6),8-(27,27),8-(6),8-(6),8-(6,27)]
27[8-(27,27),8-(6),8-(6),8-(6),8-(6,27),8-(6,27)]
27[8-(27,27),8-(6),8-(6),8-(6),8-(6,27)]
27[8-(27,27),8-(6),8-(6),8-(6,27)]
1[6-(8,8)]
1[6-(6,7)]
1[6-(6,6)]
6[1-(0),8-(27),8-(27,27)]
6[6-(6,6),8-(27),8-(27)]
6[1-(0),6-(1,6),7-(6,27)]
6[1-(0),6-(6,6),6-(6,6)]
6[6-(1,6),6-(1,6),6-(8,8)]
6[1-(0),8-(27),8-(27)]
6[6-(1,6),6-(1,6),6-(6,6)]
6[1-(0),6-(1,7),6-(6,6)]
6[6-(6,6),8-(27)]
6[6-(1,6),6-(1,6),6-(8)]
7[6-(1,6),6-(1,6),27-(8,8,8,8)]
8[6-(6,8),27-(7,8,8,8)]
8[27-(7,8,8,8),27-(8,8,8,8),27-(8,8,8,8,8)]
8[6-(1,8),27-(8,8,8,8,8)]
8[6-(1,8),27-(8,8,8,8),27-(8,8,8,8,8)]
8[6-(6,8),27-(8,8,8,8,8)]
8[6-(1,8),27-(8,8,8,8)]
8[6-(1,8),27-(7,8,8,8),27-(8,8,8,8,8)]
8[6-(6,8),27-(8,8,8,8)]
8[6-(1,8),27-(8,8,8)]
8[27-(7,8,8,8),27-(8,8,8),27-(8,8,8,8,8)]
8[6-(6),27-(7,8,8,8)]
8[6-(1,8),27-(8,8,8),27-(8,8,8,8,8)]
ALULID_clean
58[8-(6),8-(6),8-(6),8-(6),8-(6),8-(6,58),8-(6,58)]
58[8-(6),8-(6),8-(6),8-(6),8-(6,58),8-(6,58)]
1[6-(6,6)]
6[6-(1,6),6-(1,6),6-(8,8)]
6[1-(0),6-(1,6),6-(6,6)]
6[1-(0),6-(1,6),6-(6,7)]
6[6-(1,6),6-(1,6),7-(7)]
6[6-(6,6),8-(58),8-(58)]
6[6-(6,6),8-(58),8-(58,58)]
6[6-(1,6),6-(1,6),6-(8)]
6[6-(6,6),8-(58)]
7[6-(6,6),7-(6)]
8[6-(6,8),58-(8,8,8,8,8),58-(8,8,8,8,8,8)]
8[6-(6,8),58-(8,8,8,8,8)]
8[6-(6,8),58-(8,8,8,8,8,8)]
8[6-(6,8),58-(8,8,8,8,8,8),58-(8,8,8,8,8,8)]
8[6-(6),58-(8,8,8,8,8,8)]
QOWLEU_clean_h
27[8-(6),8-(6,27),8-(6,27),8-(6,27),8-(6,27)]
6[6-(6,6),8-(27),8-(27,27)]
6[6-(1,6),6-(6,8),6-(8,8)]
6[6-(1,6),6-(6,6),8-(27,27)]
6[1-(0),6-(6,6),6-(6,8)]
6[6-(6),6-(6,6),8-(27,27)]
6[6-(6),6-(6,8),6-(8,8)]
6[6-(6,6),6-(6,8)]
6[1-(0),6-(6,6),8-(27),8-(27,27)]
6[6-(1,8,8),6-(6),6-(6,8)]
7[8-(0)]
8[6-(6,8),27-(8,8,8,8),27-(8,8,8,8)]
8[6-(6,8),27-(8,8,8,8)]
8[6-(6,6),27-(8,8,8,8),27-(8,8,8,8)]
8[7-(0)]
8[6-(1,6,8),27-(8,8,8,8),27-(8,8,8,8)]
8[6-(1,6,8),27-(8,8,8,8)]
1[6-(6,6)]
1[6-(6,8,8)]
ALULEZ_clean
58[8-(6),8-(6),8-(6),8-(6),8-(6),8-(6),8-(6,58),8-(6,58),8-(6,58),8-(6,58),8-(6,58),8-(6,58)]
58[8-(6),8-(6),8-(6),8-(6),8-(6),8-(6),8-(6),8-(6),8-(6),8-(6,58),8-(6,58),8-(6,58)]
58[8-(6),8-(6),8-(6),8-(6),8-(6),8-(6),8-(6,58),8-(6,58),8-(6,58)]
58[8-(6),8-(6),8-(6),8-(6),8-(6),8-(6),8-(6),8-(6),8-(6)]
58[8-(6),8-(6),8-(6),8-(6),8-(6),8-(6),8-(6),8-(6)]
1[6-(6,6)]
6[6-(6,6),8-(58),8-(58)]
6[6-(1,6),6-(1,6),6-(8,8)]
6[1-(0),6-(1,6),6-(6,6)]
6[1-(0),6-(1,6),6-(6,7)]
6[6-(1,6),6-(1,6),7-(7)]
6[6-(6,6),8-(58),8-(58,58)]
6[6-(6,6),8-(0),8-(58)]
6[6-(6,6),8-(0),8-(0)]
6[6-(6,6),8-(58)]
6[6-(1,6),6-(1,6),6-(8)]
7[6-(6,6),7-(6)]
8[6-(6,8),58-(8,8,8,8,8,8,8,8,8,8,8)]
8[6-(6,8),58-(8,8,8,8,8,8,8,8),58-(8,8,8,8,8,8,8,8,8,8,8)]
8[6-(6,8),58-(8,8,8,8,8,8,8,8)]
8[6-(6,8)]
8[6-(6,8),58-(8,8,8,8,8,8,8)]
8[6-(6),58-(8,8,8,8,8,8,8)]
ICODIP_clean
30[8-(6),8-(6),8-(6),8-(6)]
1[7-(6,6)]
1[6-(6,6)]
6[6-(1,6),6-(1,6),7-(1,6)]
6[1-(0),6-(6,6),6-(6,6)]
6[6-(6,6),8-(0),8-(30)]
6[7-(1,6),7-(6),7-(6)]
6[1-(0),6-(6,6),6-(6,7)]
6[6-(1,6),6-(1,6),6-(8,8)]
6[6-(1,6),6-(1,6),6-(8)]
6[6-(6,6),8-(30)]
7[1-(0),6-(6,6),6-(7,7)]
7[6-(7,7),6-(7,7)]
8[6-(6,8),30-(8,8,8)]
8[6-(6,8)]
8[6-(6),30-(8,8,8)]
EJEGOQ_clean
92[8-(15),8-(15,92),8-(6),8-(92),8-(92,92)]
92[8-(15),8-(15,92),8-(6),8-(92,92)]
92[8-(15,92),8-(15,92),8-(92,92),8-(92,92)]
92[8-(15,92),8-(15,92),8-(15,92),8-(15,92),8-(27),8-(92,92),8-(92,92)]
27[8-(92),8-(92)]
27[8-(6,27),8-(6,27),8-(6,27)]
27[8-(6,27),8-(6,27),8-(6,27),8-(6,27),8-(6,27),8-(6,27)]
27[8-(6),8-(6),8-(6),8-(6,27),8-(6,27),8-(6,27)]
15[6-(1,1,6),8-(92),8-(92,92),8-(92,92)]
1[6-(1,6,15)]
6[1-(0),1-(0),6-(8,8),15-(8,8,8)]
6[6-(1,1,15),8-(27,27),8-(92)]
6[6-(1,1,15),8-(27),8-(92)]
8[15-(6,8,8),92-(8,8,8,8)]
8[15-(6,8,8),92-(8,8,8,8),92-(8,8,8,8,8,8)]
8[15-(6,8,8),92-(8,8,8),92-(8,8,8,8,8,8)]
8[6-(6,8),92-(8,8,8,8)]
8[6-(6,8),27-(8,8),27-(8,8,8,8,8)]
8[15-(6,8,8),92-(8,8,8)]
8[6-(6,8),92-(8,8,8)]
8[6-(6,8),27-(8,8,8,8,8)]
8[27-(8),92-(8,8,8,8,8,8)]
8[92-(8,8,8),92-(8,8,8),92-(8,8,8,8,8,8)]
8[92-(8,8,8,8),92-(8,8,8,8),92-(8,8,8,8,8,8)]
8[92-(8,8,8,8),92-(8,8,8,8)]
SAKDEP_clean
26[7-(6,6),7-(6,6),7-(6,6),7-(6,6),8-(6),8-(6)]
26[7-(6,6),7-(6,6),7-(6,6),7-(6,6),8-(6)]
26[7-(6,6),7-(6,6),8-(6),8-(6)]
1[6-(6,6)]
1[6-(6,7)]
6[6-(1,6),6-(6,7),8-(26)]
6[1-(0),6-(1,6),6-(6,8)]
6[1-(0),6-(1,6),6-(1,6)]
6[1-(0),6-(1,6),6-(6,7)]
6[6-(1,6),6-(6,8),7-(6)]
6[1-(0),6-(6,6),7-(6)]
6[6-(1,6),6-(1,6),6-(1,7)]
6[1-(0),6-(1,7),6-(6,6)]
6[1-(0),6-(1,6),7-(6,26)]
6[6-(1,6),6-(6,8),7-(6,26)]
6[1-(0),6-(6,6),7-(6,26)]
6[6-(1,6),6-(6,7)]
6[1-(0),6-(1,6),6-(6)]
6[6-(1,6),6-(6),7-(6,26)]
7[6-(1,6),6-(6,6)]
7[6-(1,6),6-(1,6),26-(7,7,7,8,8)]
7[6-(1,6),6-(6,6),26-(7,7,7,8,8)]
7[6-(1,6),6-(1,6),26-(7,8,8)]
7[6-(1,6),6-(1,6),26-(7,7,7,8)]
7[6-(1,6),6-(6,6),26-(7,7,7,8)]
8[6-(6,6),26-(7,7,8)]
8[6-(6,6),26-(7,7,7,7,8)]
8[6-(6,6),26-(7,7,7,7)]
GAJZAU_clean
59[8-(15),8-(15),8-(15,59),8-(15,59),8-(6)]
59[8-(15),8-(15),8-(15,59),8-(15,59),8-(6),8-(6)]
15[6-(1,1,7),8-(59),8-(59),8-(59,59)]
1[6-(1,7,15)]
1[6-(1,6,7)]
1[6-(1,6,6)]
1[6-(6,6,6)]
6[1-(0),1-(0),7-(6,6),15-(8,8,8)]
6[1-(0),1-(0),6-(1,1,6),7-(6,6)]
6[1-(0),1-(0),6-(1,1,7),6-(1,6,6)]
6[1-(0),6-(1,1,6),6-(1,1,6),6-(8,8)]
6[6-(1,6,6),8-(59),8-(59)]
6[1-(0),6-(1,1,6),6-(1,1,6),6-(8)]
6[6-(1,6,6),8-(59)]
7[6-(1,1,15),6-(1,1,6),6-(1,1,6)]
8[15-(6,8,8),59-(8,8,8,8),59-(8,8,8,8,8)]
8[15-(6,8,8),59-(8,8,8,8)]
8[15-(6,8,8),59-(8,8,8,8,8)]
8[6-(6,8),59-(8,8,8,8,8)]
8[15-(6,8,8),59-(8,8,8,8,8),59-(8,8,8,8,8)]
8[6-(6),59-(8,8,8,8)]
YAPMAF_clean
28[7-(6,6),7-(6,6),7-(6,6),7-(6,6),7-(6,7)]
28[7-(6),7-(6,6),7-(6,6),7-(6,6),7-(6,6)]
1[6-(7,7)]
1[6-(6,7)]
1[6-(6)]
6[1-(0),7-(6,28),7-(6,28)]
6[6-(1,7),6-(1,7),7-(6,28)]
6[1-(0),6-(6,7),7-(6,28)]
6[1-(0),6-(6,7),7-(7)]
6[1-(0),6-(6,7),7-(7,28)]
6[6-(1),6-(1,7),7-(6,28)]
6[1-(0),6-(6,7)]
6[1-(0),6-(6,7),7-(28)]
7[6-(1,7),6-(6,6),28-(7,7,7,7)]
7[6-(1,6),6-(1,7),28-(7,7,7,7)]
7[6-(1,6),7-(6),28-(7,7,7,7)]
7[6-(1,6),7-(6,28)]
7[6-(1,6),28-(7,7,7,7)]
OVIWIA_clean
92[8-(15),8-(15),8-(15),8-(27),8-(6),8-(6)]
92[8-(15),8-(15),8-(15),8-(6),8-(6)]
27[8-(92),8-(92)]
27[8-(92)]
15[6-(1,1,6),8-(92),8-(92),8-(92)]
1[6-(1,6,15)]
6[1-(0),1-(0),6-(8,8),15-(8,8,8)]
6[6-(1,1,15),8-(92),8-(92)]
8[15-(6,8,8),92-(8,8,8,8,8)]
8[15-(6,8,8),92-(8,8,8,8)]
8[6-(6,8),92-(8,8,8,8,8)]
8[27-(8),92-(8,8,8,8,8)]
8[27-(0),92-(8,8,8,8,8)]
8[6-(6,8),92-(8,8,8,8)]
VEWLAM_clean
27[8-(6),8-(6),8-(6),8-(6)]
27[8-(6),8-(6),8-(6)]
6[6-(1,6),6-(1,6),6-(6,6)]
6[1-(0),6-(1,6),6-(6,6)]
6[6-(1,6),6-(1,6),6-(8,8)]
6[6-(6,6),8-(27),8-(27)]
6[6-(1,6),6-(1,6),6-(6,6,6)]
6[6-(6,6),6-(6,6),6-(6,6),6-(6,6)]
6[1-(0),6-(6),6-(6,6)]
6[6-(1,6),6-(6,6)]
6[6-(1,6),6-(6),6-(6,6)]
6[6-(6,6),8-(0),8-(27)]
6[1-(0),6-(1,6),6-(1,6)]
8[6-(6,8),27-(8,8,8)]
8[6-(6,8)]
8[6-(6,8),27-(8,8)]
1[6-(6,6)]
MIFSAX_clean
59[8-(6),8-(6),8-(6),8-(6)]
59[8-(6),8-(6),8-(6),8-(6),8-(6)]
27[7-(6,6),7-(6,6),7-(6,6),7-(6,6),7-(6,6),7-(6,6)]
1[6-(6,6)]
1[6-(6,7)]
6[6-(6,6),8-(59),8-(59)]
6[6-(1,6),6-(6,7),6-(8,8)]
6[1-(0),6-(1,6),6-(6,6)]
6[1-(0),6-(1,6),6-(1,7)]
6[1-(0),6-(1,6),7-(6,27)]
6[6-(6,6),6-(6,7),7-(6,27)]
6[6-(6,6),8-(0),8-(0)]
6[6-(6,6),8-(0),8-(59)]
6[1-(0),6-(1,6),7-(6)]
6[6-(6,6),6-(6,7),7-(6)]
6[6-(1,6),6-(6,7),6-(8)]
6[6-(6,6),8-(59)]
7[6-(1,6),6-(6,6),27-(7,7,7,7,7)]
7[6-(1,6),6-(6,6)]
8[6-(6,8),59-(8,8,8,8)]
8[6-(6,8)]
8[6-(6,8),59-(8,8,8)]
8[6-(6),59-(8,8,8)]
PEJRED_clean
27[7-(6,6),7-(6,6),8-(6),8-(6)]
27[7-(6,6),8-(6),8-(6),8-(6)]
27[7-(6,6),8-(6),8-(6)]
1[6-(1,6,8)]
1[6-(6,6)]
1[6-(6,7)]
1[6-(7,7)]
6[6-(1,1,8),6-(1,1,8),6-(1,1,8),6-(1,1,8)]
6[1-(0),1-(0),6-(6,6,6),8-(6)]
6[6-(1,6),6-(1,6),8-(6)]
6[1-(0),6-(1,6),6-(6,8)]
6[1-(0),6-(1,6),6-(6,6)]
6[6-(1,6),6-(1,6),6-(8,8)]
6[6-(6,6),8-(0),8-(27)]
6[1-(0),6-(1,7),7-(6,27)]
6[1-(0),7-(6,27),7-(6,6)]
6[1-(0),6-(1,7),7-(6,6)]
6[6-(1,6),6-(1,6),7-(6,6)]
6[1-(0),6-(1,6),6-(6,7)]
6[6-(6,6),8-(27),8-(27)]
6[6-(6),6-(6,7)]
6[6-(6),6-(6),7-(6,6)]
6[6-(1,6),6-(1,6),6-(8)]
6[6-(6,6),8-(0)]
7[6-(1,6),6-(1,7),27-(7,8,8)]
7[6-(1,6),6-(1,7),6-(6,6)]
7[6-(1,6),6-(1,7),27-(8,8,8)]
7[6-(1,6),6-(1,7),27-(8,8)]
8[6-(1,1,6),6-(6,6)]
8[6-(6,8)]
8[6-(6,8),27-(7,7,8)]
8[6-(6,8),27-(7,8,8)]
8[6-(6)]
8[6-(6,8),27-(7,8)]
CIJBEE_clean
27[7-(6,6),7-(6,6),8-(1,27,27),8-(6),8-(6),8-(6,27)]
27[8-(1,27,27),8-(6),8-(6),8-(6,27),8-(6,27),8-(6,27)]
27[8-(1,27,27),8-(6),8-(6),8-(6),8-(6),8-(6,27)]
27[8-(1,27,27),8-(6),8-(6),8-(6,27),8-(6,27)]
1[6-(6,7)]
1[6-(6,6)]
1[6-(8,8)]
1[8-(27,27,27)]
1[6-(8)]
6[1-(0),6-(1,6),7-(6,27)]
6[1-(0),6-(1,7),6-(6,6)]
6[6-(1,6),6-(1,6),6-(8,8)]
6[6-(6,6),8-(27),8-(27)]
6[1-(0),8-(27),8-(27,27)]
6[1-(0),8-(27)]
7[6-(1,6),6-(1,6),27-(7,8,8,8,8)]
8[1-(0),27-(7,7,8,8,8),27-(8,8,8,8,8),27-(8,8,8,8,8)]
8[6-(6,8),27-(8,8,8,8)]
8[6-(6,8),27-(7,7,8,8,8)]
8[6-(6,8),27-(8,8,8,8,8)]
8[6-(1,8),27-(8,8,8,8,8)]
8[6-(1,8),27-(7,7,8,8,8),27-(8,8,8,8,8)]
8[6-(1,8),27-(8,8,8,8,8),27-(8,8,8,8,8)]
8[6-(1,8),27-(7,7,8,8,8)]
8[6-(1,8),27-(8,8,8,8),27-(8,8,8,8,8)]
8[1-(0),27-(7,7,8,8,8),27-(8,8,8,8),27-(8,8,8,8)]
8[6-(1,8),27-(8,8,8,8)]
8[6-(1,8),27-(7,7,8,8,8),27-(8,8,8,8)]
8[6-(1),27-(8,8,8,8,8)]
LASMAV_neutral
27[7-(6,6),7-(6,6),8-(1,27,27),8-(6),8-(6)]
27[7-(6,6),8-(27,27),8-(6),8-(6),8-(6),8-(6)]
27[7-(6,6),8-(6),8-(6),8-(6),8-(6)]
27[8-(0),8-(0),8-(1,27,27),8-(6),8-(6)]
1[6-(6,7)]
1[6-(6,6)]
1[8-(27,27,27)]
1[8-(0)]
6[1-(0),6-(1,6),7-(6,27)]
6[1-(0),6-(1,7),6-(6,6)]
6[6-(1,6),6-(1,6),6-(8,8)]
6[6-(6,6),8-(27),8-(27)]
7[6-(1,6),6-(1,6),27-(7,8,8,8)]
7[6-(1,6),6-(1,6),27-(8,8,8,8,8)]
7[6-(1,6),6-(1,6),27-(8,8,8,8)]
8[6-(6,8),27-(7,7,8,8)]
8[6-(6,8),27-(7,8,8,8,8)]
8[6-(6,8),27-(8,8,8,8)]
8[27-(8,8,8,8)]
8[6-(6,8),27-(7,8,8,8)]
8[1-(0),27-(7,7,8,8),27-(7,7,8,8),27-(8,8,8,8)]
8[1-(0)]
8[27-(7,8,8,8,8),27-(7,8,8,8,8),27-(7,8,8,8,8)]
UDEMEW_clean5b
24[8-(24,24),8-(6),8-(6),8-(6),8-(6)]
8[6-(6,8),24-(8,8,8,8)]
8[24-(8,8,8,8),24-(8,8,8,8),24-(8,8,8,8)]
6[1-(0),6-(6,6),6-(6,6)]
6[6-(1,6),6-(6),6-(8,8)]
6[6-(6,6),8-(24),8-(24)]
6[6-(1,6),6-(1,6),6-(8,8)]
6[6-(6,6),6-(6,6)]
6[6-(6),6-(6),6-(8,8)]
6[6-(6),6-(8,8)]
6[6-(6),8-(24),8-(24)]
6[6-(6),6-(6,6)]
1[6-(6,6)]
MALYOP_clean
58[6-(6,8,8),8-(6),8-(6),8-(6),8-(6),8-(6),8-(6),8-(6),8-(6,58),8-(6,58)]
58[6-(6,8),8-(6),8-(6),8-(6),8-(6),8-(6),8-(6),8-(6,58),8-(6,58)]
29[6-(7,7),17-(0)]
1[6-(6,6)]
1[6-(7,7)]
1[6-(6,7)]
1[6-(6,6,6)]
1[6-(1,1,6)]
6[6-(6,6),8-(58),8-(58,58)]
6[6-(1,6),6-(1,6),6-(8,8)]
6[1-(0),6-(6,6),6-(6,6)]
6[6-(1,6),6-(1,6,6),6-(6,7)]
6[6-(6,6),6-(6,6),7-(6,6)]
6[1-(0),7-(6,6),7-(6,6)]
6[1-(0),6-(1,7),7-(6,6)]
6[6-(6,6),8-(58),8-(58)]
6[1-(0),6-(1,1,1),6-(1,1,1),6-(6,6)]
6[1-(0),1-(0),1-(0),6-(1,6,6)]
6[7-(6,6),7-(6,6),29-(17)]
6[6-(1,6),6-(1,6),6-(8,8,58)]
6[6-(6,6),8-(58),8-(58),58-(8,8,8,8,8,8,8,8,8)]
6[6-(1,6),6-(1,6),6-(8,58)]
6[6-(6,6),8-(58),58-(8,8,8,8,8,8,8,8)]
7[6-(1,6),6-(1,7),6-(6,6)]
7[6-(1,6),6-(6,6),6-(7,29)]
17[29-(6)]
8[6-(6,8),58-(6,8,8,8,8,8,8,8,8)]
8[6-(6,8),58-(6,8,8,8,8,8,8,8,8),58-(6,8,8,8,8,8,8,8,8)]
8[6-(6,8),58-(6,8,8,8,8,8,8,8)]
8[6-(6,8,58),58-(6,8,8,8,8,8,8,8,8)]
8[6-(6,8),58-(6,8,8,8,8,8,8,8),58-(6,8,8,8,8,8,8,8,8)]
8[6-(6,58),58-(6,8,8,8,8,8,8,8)]
YEYVOO_clean5b
7[6-(6,6),7-(6,47),47-(7)]
7[6-(6,6),7-(6,47),47-(7,47)]
6[1-(0),1-(0),1-(0),6-(6,7)]
6[6-(1,1,1),6-(6,6),7-(7,47)]
6[6-(6,6),6-(6,7),6-(6,7)]
6[6-(1,1),6-(6,6),7-(7,47)]
6[1-(0),1-(0),6-(6,7)]
47[7-(6,7),7-(6,7)]
47[7-(6,7),7-(6,7),47-(7,7)]
1[6-(1,1,6)]
1[6-(1,6)]
PEJRON_clean
27[7-(6,6),7-(6,6),8-(6),8-(6)]
1[6-(1,6,8)]
1[6-(6,6)]
1[6-(7,7)]
1[6-(6,7)]
6[1-(0),1-(0),6-(6,6,6),8-(6)]
6[6-(1,6),6-(1,6),8-(6)]
6[1-(0),6-(1,6),6-(6,8)]
6[1-(0),6-(1,6),6-(6,6)]
6[6-(1,6),6-(1,6),6-(8,8)]
6[6-(6,6),8-(0),8-(27)]
6[1-(0),7-(6,27),7-(6,6)]
6[1-(0),6-(1,7),7-(6,27)]
6[1-(0),6-(1,7),7-(6,6)]
6[6-(6),6-(6),7-(6,6)]
6[6-(1,6),6-(6,7)]
6[1-(0),6-(6),6-(6,6)]
6[6-(1,6),6-(1,6),6-(6,6)]
6[6-(1,6),6-(1,6),6-(8)]
6[6-(6,6),8-(27)]
6[6-(1,1,8),6-(1,1,8),6-(1,1,8),6-(1,1,8)]
7[6-(1,6),6-(1,7),27-(7,8,8)]
7[6-(1,6),6-(1,7),6-(6,6)]
8[6-(1,1,6),6-(6,6)]
8[6-(6,8),27-(7,7,8)]
8[6-(6,8)]
8[6-(6),27-(7,7,8)]
DIBQIQ_clean
27[8-(27,27),8-(6),8-(6),8-(6)]
27[8-(27,27),8-(6),8-(6),8-(6),8-(6)]
27[8-(6),8-(6),8-(6)]
27[8-(6),8-(6),8-(6),8-(6)]
1[6-(6,6)]
6[6-(6,6),8-(0),8-(27)]
6[6-(1,6),6-(1,6),6-(8,8)]
6[1-(0),6-(1,6),6-(6,6)]
6[6-(1,6),6-(1,6),6-(6,6)]
6[6-(6,6),8-(27),8-(27)]
6[1-(0),6-(6,6),6-(6,6)]
8[6-(6,8)]
8[6-(6,8),27-(8,8,8)]
8[6-(6,8),27-(8,8,8,8)]
8[27-(8,8,8),27-(8,8,8),27-(8,8,8,8)]
8[6-(6,8),27-(8,8)]
LAFQUG_clean
27[7-(6),7-(6)]
27[7-(6),7-(6),7-(6,6),7-(6,6),7-(6,6),7-(6,6)]
1[6-(6,7)]
1[6-(6,6)]
6[7-(27),16-(0)]
6[1-(0),6-(1,6),7-(6)]
6[1-(0),6-(1,6),6-(1,7)]
6[1-(0),6-(1,6),6-(6,6)]
6[6-(1,6),6-(1,7),6-(7,7)]
6[1-(0),6-(6,6),7-(6)]
6[6-(6,6),7-(6),7-(6)]
6[1-(0),6-(6,6),7-(6,27)]
6[1-(0),6-(1,6),7-(6,27)]
6[6-(1,6),6-(1,7),6-(7)]
6[6-(6,6),7-(6)]
16[6-(7)]
7[6-(16),27-(7)]
7[6-(16),27-(7,7,7,7,7)]
7[6-(1,6),6-(1,6)]
7[6-(6,7),6-(6,7)]
7[6-(1,6),6-(1,6),27-(7,7,7,7,7)]
7[6-(6),6-(6,7)]
HAPVAX_clean
58[8-(6),8-(6),8-(6),8-(6),8-(92),8-(92)]
58[8-(6),8-(6),8-(6),8-(6),8-(92)]
92[8-(58),8-(58),8-(6),8-(6),8-(6),8-(6)]
92[8-(58),8-(6),8-(6),8-(6),8-(6)]
92[8-(6),8-(6),8-(6),8-(6)]
6[6-(6,6),6-(6,6),6-(8,8)]
6[6-(6,6),8-(58),8-(92)]
6[6-(6,6),8-(92),8-(92)]
6[6-(6,6),8-(0),8-(58)]
6[6-(6,6),8-(0),8-(92)]
8[6-(6,8),92-(8,8,8)]
8[6-(6,8),58-(8,8,8,8,8)]
8[6-(6,8),92-(8,8,8,8,8)]
8[6-(6,8)]
8[6-(6,8),92-(8,8,8,8)]
8[6-(6,8),58-(8,8,8,8)]
8[58-(8,8,8,8,8),92-(8,8,8,8,8)]
8[58-(8,8,8,8),92-(8,8,8,8)]
NIFZEJ_charged
66[8-(1,1),8-(1,1),8-(6),8-(6),8-(6),8-(6),8-(6),8-(6)]
66[8-(1,1),8-(6),8-(6),8-(6),8-(6),8-(6),8-(6)]
66[8-(1,1),8-(1,1),8-(6),8-(6),8-(6),8-(6),8-(6),8-(6),8-(6)]
27[7-(6,6),7-(6,6),7-(6,6),7-(6,6),7-(6,6),7-(6,6)]
1[8-(1,66)]
1[6-(6,7)]
1[6-(6,6)]
6[6-(6,6),8-(0),8-(66)]
6[6-(6,6),8-(66),8-(66)]
6[6-(1,6),6-(1,7),6-(8,8)]
6[1-(0),6-(6,6),7-(6,27)]
6[1-(0),6-(1,6),6-(6,6)]
6[1-(0),6-(1,6),6-(6,7)]
6[6-(1,6),6-(6,7),7-(6,27)]
7[6-(1,6),6-(6,6),27-(7,7,7,7,7)]
8[6-(6,8),66-(8,8,8,8,8,8,8)]
8[1-(0),1-(0),66-(8,8,8,8,8,8,8)]
8[6-(6,8)]
8[6-(6,8),66-(8,8,8,8,8,8)]
8[6-(6,8),66-(8,8,8,8,8,8,8,8)]
8[1-(0),1-(0),66-(8,8,8,8,8,8,8,8)]
8[1-(0),1-(0),66-(8,8,8,8,8,8)]
8[17-(8,8,8)]
8[17-(8,8)]
17[8-(0),8-(0),8-(0),8-(0)]
17[8-(0),8-(0),8-(0)]
YAPLUY_clean
29[7-(6,6),7-(6,6),7-(6,6),7-(7)]
29[7-(0),7-(6,6),7-(6,6),7-(6,6)]
1[6-(7,7)]
1[6-(6,7)]
1[6-(6)]
6[1-(0),7-(6),7-(6,29)]
6[6-(1),6-(1,7),7-(6,29)]
6[1-(0),6-(6,7),7-(6)]
6[6-(1,7),6-(1,7),7-(6,29)]
6[1-(0),7-(6,29),7-(6,29)]
6[1-(0),6-(6,7),7-(6,29)]
6[1-(0),6-(6,7),7-(7)]
6[1-(0),6-(6,7)]
7[6-(1,7),6-(6,6),29-(7,7,7)]
7[6-(1,6),6-(1,7)]
7[6-(1,6),6-(1,7),29-(7,7,7)]
7[7-(6),29-(7,7,7)]
7[6-(1,6),7-(29)]
7[29-(7,7,7)]
FIQYUA_clean
27[8-(6,27),8-(6,27),8-(6,27),8-(6,27),8-(6,27),8-(6,27)]
27[8-(6),8-(6),8-(6,27),8-(6,27),8-(6,27),8-(6,27)]
27[8-(6),8-(6),8-(6),8-(6),8-(6,27),8-(6,27)]
27[8-(6),8-(6),8-(6),8-(6,27),8-(6,27)]
1[6-(8,8)]
1[6-(8)]
6[1-(0),8-(27),8-(27,27)]
6[1-(0),8-(27,27)]
8[6-(1,8),27-(8,8,8,8,8),27-(8,8,8,8,8)]
8[6-(1,8),27-(8,8,8,8,8)]
8[6-(1,8),27-(8,8,8,8),27-(8,8,8,8,8)]
8[6-(1,8),27-(8,8,8,8)]
8[6-(1),27-(8,8,8,8,8),27-(8,8,8,8,8)]
EBUFUE_clean
27[7-(6,6),7-(6,6),8-(6),8-(6),8-(6)]
1[6-(6,7)]
1[6-(6,6)]
6[1-(0),6-(1,6),7-(6,27)]
6[1-(0),6-(1,7),6-(6,6)]
6[6-(1,6),6-(1,6),6-(6,6)]
6[1-(0),6-(1,6),7-(6)]
6[6-(6,6),8-(0),8-(27)]
6[6-(6,6),8-(27),8-(27)]
6[6-(1,6),6-(1,6),8-(6)]
6[1-(0),6-(1,6),6-(6,8)]
6[1-(0),6-(1,6),6-(6,6)]
6[6-(1,6),6-(1,6),6-(8,8)]
6[6-(1,6),6-(1,6)]
6[1-(0),6-(1,6),6-(6)]
7[6-(1,6),6-(1,6),27-(7,8,8,8)]
7[6-(1,6),6-(1,6)]
8[6-(6,8),27-(7,7,8,8)]
8[6-(6,8)]
8[6-(6,6),6-(6,6)]
XESLAK_clean
27[8-(15,27),8-(15,27),8-(15,27),8-(15,27)]
27[8-(15,27),8-(15,27),8-(15,27)]
15[6-(7),8-(0),8-(27,27),8-(27,27)]
15[6-(7),8-(0),8-(27,27)]
6[7-(6,6),15-(8,8,8)]
6[6-(7),7-(6,6)]
6[7-(6,6),15-(8,8)]
7[6-(15),6-(6),6-(6)]
8[15-(6,8,8)]
8[15-(6,8,8),27-(8,8,8),27-(8,8,8)]
8[15-(6,8,8),27-(8,8),27-(8,8,8)]
8[15-(6,8,8),27-(8,8),27-(8,8)]
8[15-(6,8)]
8[15-(6,8),27-(8,8),27-(8,8,8)]
OCIVIH_clean
59[7-(6,6),7-(6,6),7-(6,6),8-(6),8-(6),8-(6),8-(6),8-(6),8-(6)]
27[8-(6),8-(6),8-(6)]
27[8-(6),8-(6),8-(6),8-(6)]
1[6-(6,6)]
6[6-(1,6),6-(8,8),7-(6,59)]
6[1-(0),6-(1,6),6-(6,7)]
6[1-(0),6-(1,6),6-(1,6)]
6[6-(6,7),8-(27),8-(59)]
6[6-(1,6),6-(8),7-(6,59)]
6[6-(6,7),8-(59)]
7[6-(6,6),6-(6,6),59-(7,7,8,8,8,8,8,8)]
8[6-(6,8),59-(7,7,7,8,8,8,8,8)]
8[6-(6,8),27-(8,8)]
8[6-(6,8),27-(8,8,8)]
8[6-(6),59-(7,7,7,8,8,8,8,8)]
BEPRIZ_clean
27[7-(6,6),8-(27,27),8-(6),8-(6),8-(6),8-(6)]
27[7-(6,6),8-(6),8-(6),8-(6),8-(6)]
1[6-(6,6)]
1[6-(6,7)]
6[6-(6,6),8-(27),8-(27)]
6[6-(1,6),6-(1,6),6-(8,8)]
6[1-(0),6-(1,6),6-(6,6)]
6[6-(1,6),6-(1,6),6-(6,6)]
6[6-(1,6),6-(1,7),6-(6,6)]
6[1-(0),6-(6,6),7-(6,27)]
6[1-(0),6-(6,6),6-(6,6)]
7[6-(1,6),6-(1,6),27-(8,8,8,8)]
7[6-(1,6),6-(1,6),27-(8,8,8,8,8)]
8[6-(6,8),27-(7,8,8,8,8)]
8[6-(6,8),27-(7,8,8,8)]
8[27-(7,8,8,8,8),27-(7,8,8,8,8),27-(7,8,8,8,8)]
FIQYOU_clean
26[8-(6,26),8-(6,26),8-(6,26),8-(6,26),8-(6,26),8-(6,26)]
26[8-(6),8-(6),8-(6,26),8-(6,26),8-(6,26),8-(6,26)]
26[8-(6),8-(6),8-(6),8-(6),8-(6,26),8-(6,26)]
26[8-(6),8-(6),8-(6),8-(6,26),8-(6,26)]
1[6-(8,8)]
1[6-(8)]
6[1-(0),8-(26),8-(26,26)]
6[1-(0),8-(26,26)]
8[6-(1,8),26-(8,8,8,8,8),26-(8,8,8,8,8)]
8[6-(1,8),26-(8,8,8,8,8)]
8[6-(1,8),26-(8,8,8,8),26-(8,8,8,8,8)]
8[6-(1,8),26-(8,8,8,8)]
8[6-(1),26-(8,8,8,8,8),26-(8,8,8,8,8)]
YUSWEP_clean5b
8[6-(6,8),29-(8,8,8)]
8[6-(6,8)]
6[6-(6,6),8-(29),8-(29)]
6[6-(1,6),6-(1,6),6-(8,8)]
6[1-(0),6-(1,6),6-(6,6)]
6[6-(1,6),6-(1,6),6-(6,6)]
6[1-(0),6-(6,6),6-(6,6)]
6[6-(1,1,6),6-(1,6),6-(1,6)]
6[6-(6,6),8-(0),8-(0)]
6[6-(1),6-(1,6),6-(6,6)]
6[1-(0),6-(6,6)]
6[6-(6,6),8-(0),8-(29)]
6[6-(1,6),6-(6),6-(6,6)]
6[1-(0),1-(0),6-(6,6),6-(6,6)]
6[1-(0),1-(0),6-(6,6)]
6[6-(1,1),6-(1,6),6-(1,6)]
6[6-(6,6),6-(6,6)]
1[6-(6,6)]
1[6-(1,6,6)]
1[6-(6)]
1[6-(1,6)]
29[8-(6),8-(6),8-(6),8-(6)]
MOXDOT01_clean
27[8-(6),8-(6),8-(6),8-(6)]
27[8-(6),8-(6),8-(6),8-(6),8-(6),8-(6)]
1[6-(6,6)]
6[6-(6,6),8-(0),8-(27)]
6[1-(0),6-(1,6),6-(6,6)]
6[6-(1,6),6-(1,6),6-(6,6)]
6[6-(1,6),6-(1,6),6-(8,8)]
6[6-(6,6),8-(27),8-(27)]
6[6-(1,6),6-(1,6),6-(8)]
6[6-(6,6),8-(27)]
8[6-(6,8),27-(8,8,8,8,8)]
8[6-(6,8),27-(8,8,8)]
8[6-(6,8)]
8[6-(6),27-(8,8,8)]
COPXOV_clean
27[7-(6,6),8-(6),8-(6)]
27[7-(6,6),7-(6,6),8-(6),8-(6),8-(6)]
27[7-(6,6),7-(6,6),8-(6),8-(6)]
1[6-(6,6)]
1[6-(1,1,6)]
1[6-(6,7)]
6[6-(1,6),6-(1,6),6-(8,8)]
6[1-(0),6-(6,6),6-(6,6)]
6[6-(1,6),6-(1,6),6-(6,6,6)]
6[6-(6,6),8-(0),8-(0)]
6[6-(6,6),8-(27),8-(27)]
6[6-(1,1,1),6-(1,1,1),6-(1,1,1),6-(6,6)]
6[1-(0),1-(0),1-(0),6-(6,6,6)]
6[6-(6,6),8-(0),8-(27)]
6[1-(0),6-(1,6),7-(6)]
6[1-(0),6-(1,7),6-(6,6)]
6[6-(1,6),6-(1,6),6-(1,6)]
6[1-(0),6-(1,6),6-(6,6)]
6[1-(0),6-(1,6),7-(6,27)]
6[6-(1,6),6-(1,6),6-(8)]
6[6-(6,6),8-(0)]
7[6-(1,6),6-(1,6)]
7[6-(1,6),6-(1,6),27-(8,8)]
7[6-(1,6),6-(1,6),27-(7,8,8,8)]
7[6-(1,6),6-(1,6),27-(7,8,8)]
8[6-(6,8)]
8[6-(6,8),27-(7,7,8)]
8[6-(6,8),27-(7,8)]
8[6-(6,8),27-(7,7,8,8)]
8[6-(6)]
MIFROK_clean
57[8-(6),8-(6),8-(6),8-(6),8-(6),8-(6)]
57[8-(6),8-(6),8-(6),8-(6),8-(6)]
27[7-(6,6),7-(6,6),7-(6,6),7-(6,6),7-(6,6),7-(6,6)]
1[6-(6,7)]
1[6-(6,6)]
6[1-(0),6-(1,6),7-(6,27)]
6[1-(0),6-(1,6),6-(1,7)]
6[1-(0),6-(1,6),6-(6,6)]
6[6-(1,6),6-(6,7),6-(8,8)]
6[6-(6,6),8-(0),8-(0)]
6[6-(6,6),6-(6,7),7-(6,27)]
6[6-(6,6),8-(57),8-(57)]
6[1-(0),6-(1,6),7-(6)]
6[6-(6,6),6-(6,7),7-(6)]
6[6-(6,6),8-(57)]
6[6-(1,6),6-(6,7),6-(8)]
7[6-(1,6),6-(6,6),27-(7,7,7,7,7)]
7[6-(1,6),6-(6,6)]
8[6-(6,8)]
8[6-(6,8),57-(8,8,8,8,8)]
8[6-(6,8),57-(8,8,8,8)]
8[6-(6),57-(8,8,8,8)]
RIDCEN_charged
49[8-(0),8-(49,49),8-(6),8-(6),8-(6),8-(6)]
1[6-(6,6)]
6[6-(6,6),8-(49),8-(49)]
6[1-(0),6-(6,6),6-(6,7)]
6[6-(1,6),6-(1,6),6-(8,8)]
6[1-(0),6-(6,6),6-(6,6)]
6[6-(1,6),6-(1,6),7-(7)]
7[6-(6,6),7-(6)]
7[8-(0),8-(0),8-(0)]
7[8-(0),8-(0)]
8[6-(6,8),49-(8,8,8,8,8)]
8[49-(8,8,8,8,8)]
8[49-(8,8,8,8,8),49-(8,8,8,8,8),49-(8,8,8,8,8)]
8[7-(8,8)]
8[7-(8)]
CIGXIA_clean5b
26[8-(26,26),8-(6),8-(6),8-(6),8-(6)]
8[6-(6,8),26-(8,8,8,8)]
8[26-(8,8,8,8),26-(8,8,8,8),26-(8,8,8,8)]
6[1-(0),6-(6,6),6-(6,6)]
6[6-(1,6),6-(1,6),6-(8,8)]
6[6-(6,6),8-(26),8-(26)]
6[6-(1,6),6-(6),6-(8,8)]
6[6-(6,6),6-(6,6)]
1[6-(6,6)]
FALBAX_clean5b
16[6-(7)]
6[7-(27),16-(0)]
6[1-(0),6-(1,6),7-(6,27)]
6[1-(0),6-(1,7),6-(6,6)]
6[6-(1,6),6-(1,6),6-(7,7)]
6[6-(6,6),7-(6),7-(6)]
6[1-(0),6-(1,6),7-(6)]
6[7-(0),16-(0)]
7[6-(16),27-(7,7,7)]
7[6-(1,6),6-(1,6),27-(7,7,7)]
7[6-(6,7),6-(6,7)]
7[6-(1,6),6-(1,6)]
7[6-(16)]
1[6-(6,7)]
1[6-(6,6)]
27[7-(6),7-(6),7-(6,6),7-(6,6)]
FISPIH_clean
28[7-(6,6),7-(6,6),7-(6,6),7-(6,6),8-(6),8-(6)]
1[6-(1,6,8)]
1[6-(6,6)]
1[6-(1,6,7)]
1[6-(1,6,6)]
6[6-(1,1,8),6-(1,1,8),6-(1,1,8),6-(1,1,8)]
6[1-(0),1-(0),6-(6,6,6),8-(6)]
6[6-(1,6),6-(1,6),8-(6)]
6[1-(0),6-(1,6),6-(6,8)]
6[1-(0),6-(1,6),6-(6,6)]
6[6-(1,6),6-(1,6),6-(8,8)]
6[6-(6,6),8-(0),8-(28)]
6[1-(0),1-(0),6-(1,1,6),7-(6,28)]
6[1-(0),1-(0),6-(1,1,7),6-(1,1,7)]
6[1-(0),1-(0),6-(1,1,7),7-(6,28)]
6[1-(0),1-(0),6-(1,6),7-(6,28)]
6[1-(0),6-(1,1,7),6-(1,1,7)]
6[6-(1,6),6-(1,6),6-(8)]
6[6-(6,6),8-(28)]
7[6-(1,1,6),6-(1,1,6),28-(7,7,7,8,8)]
8[6-(1,1,6),6-(6,6)]
8[6-(6,8)]
8[6-(6,8),28-(7,7,7,7,8)]
8[6-(6),28-(7,7,7,7,8)]
EJEHAD_clean
92[8-(15),8-(15,92),8-(6),8-(92),8-(92,92)]
92[8-(15,92),8-(15,92),8-(15,92),8-(15,92),8-(25),8-(92,92),8-(92,92)]
92[8-(15,92),8-(15,92),8-(92,92),8-(92,92)]
25[8-(6,25),8-(6,25),8-(6,25)]
25[8-(6,25),8-(6,25),8-(6,25),8-(6,25),8-(6,25),8-(6,25)]
25[8-(8),8-(8),8-(8),8-(8),8-(92),8-(92)]
25[8-(0),8-(8),8-(8),8-(92),8-(92)]
15[6-(1,1,6),8-(92),8-(92,92),8-(92,92)]
1[6-(1,6,15)]
6[1-(0),1-(0),6-(8,8),15-(8,8,8)]
6[6-(1,1,15),8-(25,25),8-(92)]
6[6-(1,1,15),8-(0),8-(92)]
8[15-(6,8,8),92-(8,8,8),92-(8,8,8,8,8,8)]
8[15-(6,8,8),92-(8,8,8,8)]
8[6-(6,8),92-(8,8,8,8)]
8[15-(6,8,8),92-(8,8,8,8),92-(8,8,8,8,8,8)]
8[6-(6,8),25-(8,8),25-(8,8,8,8,8)]
8[6-(6,8)]
8[92-(8,8,8),92-(8,8,8),92-(8,8,8,8,8,8)]
8[25-(8,8,8,8,8),92-(8,8,8,8,8,8)]
8[92-(8,8,8,8),92-(8,8,8,8),92-(8,8,8,8,8,8)]
8[25-(8,8,8,8),92-(8,8,8,8,8,8)]
8[92-(8,8,8,8),92-(8,8,8,8)]
8[8-(25),25-(8,8,8,8,8)]
8[8-(25),25-(8,8,8,8)]
8[25-(8,8,8,8)]
IYICUP_clean
57[8-(6),8-(6),8-(6),8-(6),8-(6),8-(6),8-(6),8-(6),8-(6),8-(6)]
57[8-(6),8-(6),8-(6),8-(6),8-(6),8-(6),8-(6),8-(6),8-(6)]
27[7-(6,6),7-(6,6),7-(6,6),7-(6,6),7-(6,6),7-(6,6)]
1[6-(6,7)]
1[6-(6,6)]
6[1-(0),6-(1,6),7-(6,27)]
6[1-(0),6-(1,7),6-(6,6)]
6[6-(1,6),6-(1,6),6-(8,8)]
6[1-(0),6-(6,6),6-(6,7)]
6[6-(1,6),6-(6,7),7-(6,27)]
6[6-(6,6),8-(57),8-(57)]
6[6-(6,6),8-(0),8-(57)]
6[6-(1,6),6-(1,6),6-(8)]
6[6-(6,6),8-(57)]
7[6-(1,6),6-(6,6),27-(7,7,7,7,7)]
8[6-(6,8),57-(8,8,8,8,8,8,8,8,8)]
8[6-(6,8)]
8[6-(6,8),57-(8,8,8,8,8,8,8,8)]
8[6-(6),57-(8,8,8,8,8,8,8,8)]
OPURIB01_clean
58[6-(6,8,8),8-(6),8-(6),8-(6),8-(6),8-(6),8-(6),8-(6)]
58[6-(6,8,8),8-(6),8-(6),8-(6),8-(6),8-(6),8-(6)]
1[8-(6)]
1[6-(6,6)]
1[6-(1,6,6)]
6[1-(0),6-(6,6),6-(6,6)]
6[6-(1,6),6-(1,6),6-(8,8)]
6[6-(1,1,6),6-(1,6),6-(1,6)]
6[1-(0),1-(0),6-(6,6),6-(6,6)]
6[6-(1,6),6-(1,6),6-(8,8,58)]
6[6-(6,6),8-(58),8-(58)]
6[6-(6,6),8-(58),8-(58),58-(8,8,8,8,8,8)]
6[6-(6,6),8-(1),8-(58)]
6[6-(1,6),6-(1,6),6-(8)]
6[6-(6,6),8-(58)]
6[6-(6,6),8-(58),8-(58),58-(8,8,8,8,8,8,8)]
8[6-(6,8),58-(6,8,8,8,8,8,8)]
8[1-(0),6-(6,8)]
8[6-(6,8),58-(6,8,8,8,8,8)]
8[6-(6,8,58),58-(6,8,8,8,8,8)]
8[6-(6,8,58),58-(6,8,8,8,8,8,8)]
8[6-(6),58-(6,8,8,8,8,8)]
FIFMIS01_clean
27[7-(6,6),8-(6),8-(6),8-(6),8-(6,27)]
27[7-(6,6),8-(6),8-(6),8-(6,27)]
1[6-(6,6)]
1[6-(1,6,7)]
1[6-(6,7)]
6[6-(1,6),6-(1,6),6-(8,8)]
6[1-(0),6-(6,6),6-(6,6)]
6[6-(1,1,7),6-(1,6),6-(1,6)]
6[1-(0),1-(0),6-(6,6),7-(6,6)]
6[1-(0),1-(0),6-(8,8),7-(6,6)]
6[6-(1,1,7),8-(0),8-(27,27)]
6[6-(1,1,7),8-(27),8-(27)]
6[6-(6,6),8-(27),8-(27)]
6[1-(0),6-(1,6),7-(6,27)]
6[1-(0),6-(1,7),6-(6,6)]
6[6-(1,6),6-(1,6),6-(1,6)]
6[1-(0),6-(1,6),6-(6,6)]
6[6-(1,6),6-(1,6),6-(8)]
6[6-(6,6),8-(27)]
7[6-(1,1,6),6-(1,1,6),6-(1,1,6)]
7[6-(1,6),6-(1,6),27-(8,8,8,8)]
7[6-(1,6),6-(1,6),27-(8,8,8)]
8[6-(6,8),27-(7,8,8,8),27-(7,8,8,8)]
8[6-(6,8)]
8[6-(6,8),27-(7,8,8,8)]
8[6-(6,8),27-(7,8,8)]
8[6-(6,8),27-(7,8,8),27-(7,8,8,8)]
8[6-(6),27-(7,8,8,8)]
GULWEQ_clean
48[7-(6,6),7-(7,7),7-(7,7),7-(7,7)]
48[7-(6,6),7-(6,6),7-(7,7),7-(7,7),7-(7,7)]
1[6-(6,6)]
1[6-(6,7)]
1[6-(6)]
6[6-(6,6),7-(7),7-(7)]
6[6-(1,6),6-(1,6),6-(7,7)]
6[1-(0),6-(1,7),6-(6,6)]
6[1-(0),6-(1,6),7-(6,48)]
6[1-(0),6-(1),6-(6,6)]
6[1-(0),6-(1,6)]
7[7-(6),7-(7,48),48-(7,7,7)]
7[6-(6,7),7-(7,48)]
7[7-(6),7-(7,48),48-(7,7,7,7)]
7[6-(1,6),6-(1,6),48-(7,7,7)]
7[6-(1,6),6-(1,6),48-(7,7,7,7)]
LAFRER_clean5b
7[6-(16),27-(7)]
7[6-(16),27-(7,7,7)]
7[6-(1,6),6-(1,6)]
7[6-(6,7),6-(6,7)]
7[6-(1,6),6-(1,6),27-(7,7,7)]
7[6-(16)]
16[6-(7)]
6[7-(27),16-(0)]
6[1-(0),6-(6,6),7-(6)]
6[6-(1,6),6-(1,7),6-(7,7)]
6[1-(0),6-(1,6),6-(6,6)]
6[1-(0),6-(1,6),6-(1,7)]
6[1-(0),6-(1,6),7-(6)]
6[6-(6,6),7-(6),7-(6)]
6[1-(0),6-(1,6),7-(6,27)]
6[1-(0),6-(6,6),7-(6,27)]
6[7-(0),16-(0)]
1[6-(6,7)]
1[6-(6,6)]
27[7-(6),7-(6)]
27[7-(6),7-(6),7-(6,6),7-(6,6)]
HABZEQ_clean
27[8-(27,27),8-(6),8-(6),8-(6),8-(6,27)]
27[8-(6),8-(6),8-(6),8-(6,27)]
27[8-(6),8-(6),8-(6)]
27[8-(27,27),8-(6),8-(6),8-(6)]
1[6-(6,6)]
6[6-(1,6),6-(6,6),6-(8,8)]
6[1-(0),6-(6,6),6-(6,6)]
6[6-(1,6),6-(1,6),6-(8,8)]
6[1-(0),6-(1,6),6-(6,6)]
6[6-(6,6),8-(0),8-(27)]
6[6-(6,6),8-(27),8-(27)]
6[6-(6,6),8-(27),8-(27,27)]
8[6-(6,8),27-(8,8,8)]
8[6-(6,8),27-(8,8)]
8[6-(6,8)]
8[6-(6,8),27-(8,8,8,8)]
8[6-(6,8),27-(8,8,8,8),27-(8,8,8,8)]
8[27-(8,8,8),27-(8,8,8,8),27-(8,8,8,8)]
8[6-(6,8),27-(8,8,8),27-(8,8,8)]
TUMGOX_clean
58[8-(6),8-(6),8-(6),8-(6)]
58[8-(6),8-(6),8-(6),8-(6),8-(6)]
6[6-(6,6),6-(6,6),6-(8,8)]
6[6-(6,6),8-(0),8-(58)]
6[6-(6,6),8-(58),8-(58)]
6[6-(6,6),6-(6,6),6-(8)]
6[6-(6,6),8-(58)]
8[6-(6,8),58-(8,8,8)]
8[6-(6,8)]
8[6-(6,8),58-(8,8,8,8)]
8[6-(6),58-(8,8,8)]
ABIYIV_clean
27[7-(6,6),8-(6),8-(6),8-(6)]
27[7-(6,6),8-(6),8-(6)]
27[7-(6,6),7-(6,6),7-(6,6),7-(6,6),8-(6),8-(6)]
1[6-(6,7)]
1[6-(6,6)]
1[6-(7,7)]
6[6-(6,7),8-(27),8-(27)]
6[6-(1,6),6-(1,6),6-(6,6)]
6[1-(0),6-(1,6),7-(6,27)]
6[1-(0),6-(1,6),7-(6)]
6[6-(6,7),6-(8,8),7-(6,27)]
6[1-(0),6-(1,7),6-(6,6)]
6[1-(0),7-(6,27),7-(6,27)]
6[1-(0),6-(1,6),6-(1,7)]
6[1-(0),6-(1,6),6-(1,6)]
6[6-(6,7),6-(8),7-(6,27)]
6[6-(6,7),8-(27)]
7[6-(1,7),6-(6,6),27-(7,7,7,8,8)]
7[6-(1,6),6-(1,6)]
7[6-(1,6),6-(1,6),27-(7,7,7,8,8)]
7[6-(1,7),6-(6,6),27-(8,8,8)]
7[6-(1,7),6-(6,6),27-(8,8)]
8[6-(6,8),27-(7,7,7,7,8)]
8[6-(6,8),27-(7,8,8)]
8[6-(6,8),27-(7,8)]
8[6-(6),27-(7,8,8)]
XEKDUO_clean
27[7-(6,6),7-(7,7),7-(7,7),8-(15)]
15[8-(27),8-(27),8-(27)]
1[6-(6,7)]
1[6-(6,6)]
6[6-(1,6),6-(1,6),6-(7,7)]
6[6-(6,6),7-(7),7-(7)]
6[1-(0),6-(1,6),7-(6,27)]
6[1-(0),6-(1,7),6-(6,6)]
7[6-(1,6),6-(1,6),27-(7,7,8)]
7[7-(6),7-(7,27),27-(7,7,8)]
7[6-(6,7),7-(7,27)]
8[15-(8,8),27-(7,7,7)]
CAXZOS_clean
27[7-(6,6),7-(6,6),8-(6),8-(6)]
27[7-(6,6),7-(6,6),8-(6),8-(6),8-(6)]
1[6-(6,6)]
1[6-(6,7)]
6[6-(1,6),6-(1,6),6-(8,8)]
6[6-(6,6),8-(0),8-(27)]
6[1-(0),6-(1,7),6-(6,6)]
6[1-(0),6-(1,6),6-(6,6)]
6[6-(1,6),6-(1,6),6-(6,6)]
6[1-(0),6-(1,6),7-(6,27)]
6[6-(6,6),8-(27),8-(27)]
6[6-(1,6),6-(1,6),6-(8)]
6[6-(6,6),8-(27)]
7[6-(1,6),6-(1,6),27-(7,8,8)]
7[6-(1,6),6-(1,6),27-(7,8,8,8)]
8[6-(6,8)]
8[6-(6,8),27-(7,7,8)]
8[6-(6,8),27-(7,7,8,8)]
8[6-(6),27-(7,7,8)]
ALUREF_clean
27[7-(6,6),7-(6,6),7-(6,6),8-(6),8-(6)]
27[7-(6,6),7-(6,6),8-(6),8-(6),8-(6),8-(6)]
1[6-(6,6,7)]
1[6-(1,1,6)]
1[6-(6,6)]
1[6-(6,7)]
1[7-(6,6)]
6[6-(1,6,7),8-(27),8-(27)]
6[1-(0),6-(1,1,1),6-(8,8),7-(1,6)]
6[1-(0),1-(0),1-(0),6-(1,6,7)]
6[6-(6,6),7-(1,6),8-(0)]
6[6-(1,6),6-(1,6),6-(7,8)]
6[1-(0),6-(6,6),6-(6,6)]
6[6-(1,6,7),8-(0),8-(0)]
6[1-(0),6-(1,7),6-(6,6)]
6[1-(0),6-(1,6),7-(6,27)]
6[6-(1,6),6-(1,6),6-(6,6)]
6[6-(1,6),6-(1,6),6-(7)]
6[6-(6,6),7-(1,6)]
7[1-(0),6-(1,6,6),6-(6,8)]
7[6-(1,6),6-(1,6),27-(7,7,8,8)]
7[1-(0),6-(1,6,6),6-(6)]
7[6-(1,6),6-(1,6),27-(7,8,8,8,8)]
8[6-(6,8),27-(7,7,8,8,8)]
8[6-(6,8),27-(7,7,7,8)]
8[6-(6,7)]
8[6-(6,8)]
NEKBEL_clean
27[7-(6),7-(6),7-(6),7-(6)]
27[7-(6),7-(6)]
1[6-(7,7)]
1[6-(6,7)]
1[6-(6,6)]
1[6-(7)]
1[6-(6)]
74[6-(7),6-(7),6-(7),6-(7),6-(7),6-(7),6-(7),6-(7)]
6[7-(27),74-(6,6,6,6,6,6,6)]
6[7-(0),74-(6,6,6,6,6,6,6)]
6[1-(0),7-(6),7-(6)]
6[1-(0),6-(1,6),7-(6)]
6[1-(0),6-(1,7),6-(1,7)]
6[1-(0),7-(6)]
6[1-(0),6-(1,6)]
6[1-(0),6-(1),6-(1,7)]
7[6-(74),27-(7,7,7)]
7[6-(74),27-(7)]
7[6-(74)]
7[6-(1,6),6-(1,7)]
7[6-(1),6-(1,6)]
LUNBAX_clean
26[7-(6),7-(6)]
26[7-(6)]
74[6-(7),16-(74,74),16-(74,74),16-(74,74),16-(74,74)]
74[6-(0),16-(74,74),16-(74,74),16-(74,74),16-(74,74)]
6[7-(26),74-(16,16,16,16)]
6[74-(16,16,16,16)]
16[74-(6,16,16,16),74-(6,16,16,16),74-(6,16,16,16)]
7[6-(74),26-(7)]
7[6-(74),26-(0)]
DIPMAS_clean
58[8-(15),8-(15),8-(6),8-(6),8-(6),8-(6),8-(6)]
58[8-(15),8-(15),8-(6),8-(6)]
15[6-(6,8),8-(0),8-(0),8-(0)]
15[6-(6,8),8-(0),8-(58),8-(58)]
15[6-(6,8),8-(0),8-(0),8-(58)]
15[6-(6,8),8-(58),8-(58)]
6[6-(8,15),8-(0),8-(58)]
6[6-(8,8),8-(58),15-(8,8,8)]
6[6-(8,15),8-(58),8-(58)]
6[6-(8,8),8-(58),15-(8,8)]
8[15-(6,8,8)]
8[6-(6,8)]
8[6-(6,8),58-(8,8,8,8,8,8)]
8[6-(6,15),58-(8,8,8,8,8,8)]
8[15-(6,8,8),58-(8,8,8,8,8,8)]
8[15-(6,8,8),58-(8,8,8)]
8[6-(6,8),58-(8,8,8)]
8[15-(6,8),58-(8,8,8,8,8,8)]
OCUNAC_clean5b
24[8-(24,24),8-(6),8-(6),8-(6),8-(6)]
24[8-(6),8-(6),8-(6),8-(6)]
6[1-(0),6-(1,6),6-(6,6)]
6[6-(6,6),8-(24),8-(24)]
6[6-(1,6),6-(1,6),6-(8,8)]
8[6-(6,8),24-(8,8,8,8)]
8[6-(6,8),24-(8,8,8)]
8[24-(8,8,8,8),24-(8,8,8,8),24-(8,8,8,8)]
1[6-(6,6)]
FIHLOZ_clean
27[7-(6,6),8-(1,1,27),8-(6),8-(6),8-(6)]
27[7-(6,6),7-(6,6),8-(1,1,27),8-(6),8-(6),8-(6)]
1[8-(1,27,27)]
1[6-(6,6)]
1[6-(6,7)]
1[6-(1,8,8)]
1[6-(1,8)]
6[6-(6,6),8-(27),8-(27)]
6[6-(6,6),8-(0),8-(27)]
6[6-(1,6),6-(1,7),6-(8,8)]
6[1-(0),6-(6,6),6-(6,8)]
6[6-(1,6),6-(1,7),8-(6)]
6[1-(0),6-(6,6),7-(6,27)]
6[1-(0),6-(6,8),7-(6,27)]
6[1-(0),1-(0),8-(6),8-(6)]
6[1-(0),6-(6,8),7-(6)]
6[1-(0),6-(6,6),7-(6)]
6[1-(0),6-(6),7-(6,27)]
6[1-(0),6-(6),6-(6,6)]
6[6-(1,6),6-(1,7)]
6[1-(0),1-(0),8-(6)]
7[6-(1,6),6-(1,6),27-(7,8,8,8,8)]
7[6-(1,6),6-(1,6)]
7[6-(1,6),6-(1,6),27-(8,8,8,8)]
8[6-(6,8),27-(7,8,8,8)]
8[6-(6,8),27-(7,7,8,8,8)]
8[1-(0),1-(0),27-(7,7,8,8,8),27-(7,8,8,8)]
8[6-(6,8)]
8[6-(1,1,8),6-(6,6)]
8[1-(0),1-(0),27-(7,7,8,8,8),27-(7,7,8,8,8)]
8[6-(1,1),6-(6,6)]
ROSCEH_clean
27[7-(6,6),7-(6,6)]
1[6-(6,7)]
1[6-(6,6)]
1[6-(6)]
6[1-(0),6-(1,6),7-(6)]
6[1-(0),6-(1,6),6-(1,7)]
6[1-(0),6-(1,6),6-(6,6)]
6[6-(1,6),6-(1,7),6-(1,7)]
6[1-(0),6-(6,6),7-(6)]
6[1-(0),6-(6,6),7-(7)]
6[1-(0),6-(1,6),7-(6,27)]
6[1-(0),6-(6,6),7-(6,27)]
6[1-(0),6-(6,6),7-(0)]
6[6-(1),6-(1,6),6-(1,7)]
6[1-(0),6-(6,6)]
7[6-(1,6),6-(1,6)]
7[6-(1,6),7-(6)]
7[6-(1,6),6-(1,6),27-(7)]
7[6-(1,6)]
AXINAX01_clean
27[8-(6),8-(6),8-(6),8-(6,27)]
27[8-(6),8-(6),8-(6,27)]
27[8-(6),8-(6)]
27[8-(6),8-(6),8-(6),8-(6),8-(6,27),8-(6,27)]
1[6-(6,6)]
6[6-(6,6),8-(27),8-(27)]
6[6-(1,6),6-(1,6),6-(8,8)]
6[1-(0),6-(1,6),6-(6,6)]
6[6-(1,6),6-(1,6),6-(6,6)]
6[1-(0),6-(6,6),6-(6,6)]
6[6-(6,6),8-(27),8-(27,27)]
6[6-(6,6),8-(0),8-(27,27)]
6[6-(1,6),6-(1,6),6-(8)]
6[6-(6,6),8-(0)]
8[6-(6,8),27-(8,8,8)]
8[6-(6,8),27-(8,8,8,8,8)]
8[6-(6,8),27-(8,8,8),27-(8,8,8,8,8)]
8[6-(6,8),27-(8,8)]
8[6-(6,8),27-(8,8),27-(8,8,8)]
8[6-(6,8)]
8[6-(6,8),27-(8)]
8[6-(6,8),27-(8,8),27-(8,8)]
8[6-(6)]
FACMIH01_charged
29[6-(6,6),6-(6,6),8-(6),8-(6)]
1[6-(6,6)]
1[6-(1,6,8)]
1[6-(6,7)]
1[6-(1,6,7)]
1[6-(6)]
1[6-(1,6)]
6[6-(1,6),6-(6,6),8-(6)]
6[6-(1,6),6-(6,29),6-(6,8)]
6[1-(0),6-(6,6),6-(6,8)]
6[6-(1,6),6-(6),6-(6,8)]
6[1-(0),1-(0),6-(1,1,8),8-(6)]
6[1-(0),6-(1,6),6-(6,8)]
6[1-(0),6-(1,6),6-(1,6)]
6[1-(0),6-(1,6),6-(6,6)]
6[6-(1,6),6-(6,6),6-(6,8)]
6[6-(6),6-(6,6)]
6[6-(1,6),6-(1,6),6-(6)]
6[6-(1,6),6-(1,6),6-(8,8)]
6[6-(6,6),8-(0),8-(29)]
6[6-(6,29),6-(6,6),29-(6,8,8)]
6[6-(1,6),6-(1,6),6-(6,29)]
6[1-(0),6-(1,6),7-(6,6)]
6[1-(0),6-(1,7),6-(6,6)]
6[6-(1,6),6-(1,6),6-(6,6)]
6[1-(0),1-(0),6-(6,6),7-(6,6)]
6[6-(1,1,7),6-(1,6),6-(1,6)]
6[1-(0),6-(1),6-(6,6)]
6[1-(0),6-(1,6)]
6[1-(0),1-(0),6-(6,6)]
6[6-(1,1),6-(1,6),6-(1,6)]
8[6-(1,1,6),6-(6,6)]
8[6-(1,1,6),6-(1,1,6)]
8[6-(6,8)]
8[6-(6,8),29-(6,6,8)]
7[6-(1,1,6),6-(1,6),6-(1,6)]
ILUFUR_clean
65[7-(6,6),7-(6,6),7-(6,6),8-(6),8-(6),8-(6),8-(6),8-(6),8-(6)]
27[8-(6),8-(6),8-(6),8-(6)]
27[8-(6),8-(6),8-(6)]
1[6-(6,6)]
6[6-(6,7),8-(27),8-(65)]
6[6-(1,6),6-(8,8),7-(6,65)]
6[1-(0),6-(1,6),6-(6,7)]
6[6-(6,7),8-(0),8-(65)]
6[6-(6,7),8-(65)]
6[6-(1,6),6-(8),7-(6,65)]
6[1-(0),6-(1,6),6-(1,6)]
7[6-(6,6),6-(6,6),65-(7,7,8,8,8,8,8,8)]
8[6-(6,8),65-(7,7,7,8,8,8,8,8)]
8[6-(6,8),27-(8,8,8)]
8[6-(6,8)]
8[6-(6,8),27-(8,8)]
8[6-(6),65-(7,7,7,8,8,8,8,8)]
AVEMAQ_clean
28[7-(1,6),7-(6,6),7-(6,6),8-(6)]
1[7-(6,28)]
1[6-(6,6,7)]
1[6-(1,1,6)]
1[6-(6,7)]
1[6-(6,6)]
6[6-(1,6,7),8-(0),8-(28)]
6[1-(0),6-(1,1,1),6-(8,8),7-(1,28)]
6[1-(0),1-(0),1-(0),6-(1,6,7)]
6[1-(0),6-(1,6),7-(6,28)]
6[1-(0),6-(1,7),6-(6,6)]
6[6-(1,6),6-(1,6),6-(1,6)]
6[1-(0),6-(1,6),6-(6,6)]
6[6-(1,6,7),8-(28)]
6[1-(0),6-(1,1,1),6-(8),7-(1,28)]
7[1-(0),6-(1,6,6),28-(7,7,8)]
7[6-(1,6),6-(1,6),28-(7,7,8)]
8[6-(6,8),28-(7,7,7)]
8[6-(6,8)]
8[6-(6),28-(7,7,7)]
XESKUD_clean
26[7-(6,6,6),8-(15,26),8-(15,26),8-(15,26),8-(15,26)]
26[7-(6,6,6),8-(15,26),8-(15,26),8-(15,26)]
15[6-(7),8-(0),8-(26,26),8-(26,26)]
15[6-(7),8-(0),8-(26,26)]
6[7-(6,6,26),15-(8,8,8)]
6[6-(7),7-(6,6,26)]
6[7-(6,6,26),15-(8,8)]
7[6-(15),6-(6),6-(6),26-(8,8,8,8)]
7[6-(15),6-(6),6-(6),26-(8,8,8)]
8[15-(6,8,8)]
8[15-(6,8,8),26-(7,8,8,8),26-(7,8,8,8)]
8[15-(6,8,8),26-(7,8,8),26-(7,8,8,8)]
8[15-(6,8,8),26-(7,8,8),26-(7,8,8)]
8[15-(6,8)]
8[15-(6,8),26-(7,8,8),26-(7,8,8,8)]
MEJZIM_clean
58[8-(15),8-(15,58),8-(15,58),8-(15,58),8-(6),8-(6),8-(6),8-(6),8-(6),15-(6,8,8,8)]
58[8-(15),8-(15),8-(15),8-(15,58),8-(15,58),8-(6),8-(6),15-(6,8,8,8)]
58[8-(15),8-(15,58),8-(15,58),8-(15,58),8-(6),8-(6),8-(6),8-(6),15-(6,8,8,8)]
15[6-(1,1,7),8-(58),8-(58),8-(58,58),58-(8,8,8,8,8,8,8,8,8)]
15[6-(1,1,7),8-(58),8-(58,58),8-(58,58),58-(8,8,8,8,8,8,8)]
15[6-(1,1,7),8-(58),8-(58),8-(58,58),58-(8,8,8,8,8,8,8,8)]
1[8-(6)]
1[7-(6,6,6)]
1[6-(1,7,15)]
1[6-(1,6,7)]
1[6-(1,6,6)]
1[6-(6,6,6)]
1[6-(6,6)]
6[1-(0),1-(0),7-(1,6,6),15-(8,8,8,58)]
6[1-(0),1-(0),6-(1,1,6),7-(1,6,6)]
6[1-(0),1-(0),6-(1,1,7),6-(1,6,6)]
6[1-(0),6-(1,1,6),6-(1,1,6),6-(8,8)]
6[6-(1,6,6),8-(58),8-(58)]
6[6-(1,6,6),8-(0),8-(1)]
6[6-(6,6),8-(58),8-(58)]
6[6-(1,6),6-(1,6),6-(8,8)]
6[1-(0),6-(1,6),6-(6,6)]
6[6-(1,6),6-(1,6),6-(8)]
6[6-(6,6),8-(58)]
7[1-(0),6-(1,1,15),6-(1,1,6),6-(1,1,6)]
8[15-(6,8,8,58),58-(8,8,8,8,8,8,8,8,15)]
8[15-(6,8,8,58),58-(8,8,8,8,8,8,8,8,15),58-(8,8,8,8,8,8,8,8,15)]
8[15-(6,8,8,58),58-(8,8,8,8,8,8,15)]
8[6-(6,8),58-(8,8,8,8,8,8,15)]
8[6-(6,8),58-(8,8,8,8,8,8,8,8,15)]
8[6-(6,8),58-(8,8,8,8,8,8,8,15)]
8[15-(6,8,8,58),58-(8,8,8,8,8,8,15),58-(8,8,8,8,8,8,8,8,15)]
8[1-(0),6-(6,8)]
8[6-(6,8)]
8[15-(6,8,8,58),58-(8,8,8,8,8,8,8,15)]
8[15-(6,8,8,58),58-(8,8,8,8,8,8,8,15),58-(8,8,8,8,8,8,8,8,15)]
8[15-(6,8,8,58),58-(8,8,8,8,8,8,15),58-(8,8,8,8,8,8,8,15)]
8[6-(6),58-(8,8,8,8,8,8,8,15)]
WUQRAC_clean_h
6[7-(26),41-(6,6,6,6,6,6,6)]
6[7-(0),41-(6,6,6,6,6,6,6)]
6[1-(0),6-(1,6),7-(6,26)]
6[1-(0),6-(1,6),6-(1,7)]
6[1-(0),6-(1,6),6-(1,6)]
6[1-(0),6-(1,6),7-(6)]
6[1-(0),6-(1,6),6-(6,6)]
6[6-(1,1),6-(1,6),6-(1,7)]
6[1-(0),6-(6,6),7-(6)]
6[1-(0),1-(0),6-(6,6)]
7[6-(41),26-(7,7,7)]
7[6-(41)]
7[6-(1,6),6-(1,6),26-(7,7,7)]
7[6-(1,6),6-(1,6)]
1[6-(6,7)]
1[6-(6,6)]
1[6-(1,6)]
41[6-(7),6-(7),6-(7),6-(7),6-(7),6-(7),6-(7),6-(7)]
26[7-(6),7-(6),7-(6,6),7-(6,6)]
FACMIH_charged
29[6-(6,6),6-(6,6),8-(6),8-(6)]
1[6-(6,6)]
1[6-(1,6,8)]
1[6-(6,7)]
1[6-(1,6,7)]
1[6-(6)]
1[6-(1,6)]
6[6-(1,6),6-(6,6),8-(6)]
6[6-(1,6),6-(6,29),6-(6,8)]
6[1-(0),6-(6,6),6-(6,8)]
6[6-(1,6),6-(6),6-(6,8)]
6[1-(0),1-(0),6-(1,1,8),8-(6)]
6[1-(0),6-(1,6),6-(6,8)]
6[1-(0),6-(1,6),6-(1,6)]
6[1-(0),6-(1,6),6-(6,6)]
6[6-(1,6),6-(6,6),6-(6,8)]
6[6-(6),6-(6,6)]
6[6-(1,6),6-(1,6),6-(6)]
6[6-(1,6),6-(1,6),6-(8,8)]
6[6-(6,6),8-(0),8-(29)]
6[6-(6,29),6-(6,6),29-(6,8,8)]
6[6-(1,6),6-(1,6),6-(6,29)]
6[1-(0),6-(1,6),7-(6,6)]
6[1-(0),6-(1,7),6-(6,6)]
6[6-(1,6),6-(1,6),6-(6,6)]
6[1-(0),1-(0),6-(6,6),7-(6,6)]
6[6-(1,1,7),6-(1,6),6-(1,6)]
6[1-(0),6-(1),6-(6,6)]
6[1-(0),6-(1,6)]
6[1-(0),1-(0),6-(6,6)]
6[6-(1,1),6-(1,6),6-(1,6)]
8[6-(1,1,6),6-(6,6)]
8[6-(1,1,6),6-(1,1,6)]
8[6-(6,8)]
8[6-(6,8),29-(6,6,8)]
7[6-(1,1,6),6-(1,6),6-(1,6)]
DUYRAR_clean
60[7-(6,6),7-(6,6),8-(6),8-(6),8-(6),8-(6),8-(74),8-(74,74)]
60[7-(6,6),8-(6),8-(6),8-(6),8-(74),8-(74)]
60[8-(6),8-(6),8-(74)]
1[6-(6,6)]
74[8-(0),8-(60),8-(74),8-(74),8-(74),8-(74)]
74[8-(74),8-(74),8-(74),8-(74)]
74[8-(60),8-(74),8-(74),8-(74),8-(74),8-(74)]
74[8-(60,74),8-(74),8-(74),8-(74),8-(74)]
6[6-(1,6),6-(8,8),7-(6,60)]
6[1-(0),6-(1,6),6-(6,7)]
6[1-(0),6-(1,6),6-(1,6)]
6[6-(6,7),8-(0),8-(60)]
6[6-(6,7),8-(60),8-(60)]
6[6-(1,6),6-(8),7-(6,60)]
6[6-(6,7),8-(60)]
7[6-(6,6),6-(6,6),60-(7,8,8,8,8,8,8)]
7[6-(6,6),6-(6,6),60-(8,8,8,8,8)]
8[74-(8,8,8,8,8),74-(8,8,8,8,8)]
8[74-(8,8,8,8,8)]
8[74-(8,8,8,8),74-(8,8,8,8)]
8[74-(8,8,8),74-(8,8,8)]
8[6-(6,8),60-(7,7,8,8,8,8,8)]
8[6-(6,8),60-(8,8)]
8[60-(8,8),74-(8,8,8,8,8)]
8[60-(7,8,8,8,8),74-(8,8,8,8,8)]
8[74-(8,8,8),74-(8,8,8,8,8)]
8[74-(8,8,8),74-(8,8,8,8)]
8[6-(6,8)]
8[6-(6,8),60-(7,8,8,8,8)]
8[74-(8,8,8,8),74-(8,8,8,8,8)]
8[60-(7,7,8,8,8,8,8),74-(8,8,8,8,8)]
8[60-(7,7,8,8,8,8,8),74-(8,8,8,8),74-(8,8,8,8)]
8[6-(6),60-(7,8,8,8,8)]
INAMUG_clean
27[7-(6,6),8-(6),8-(6)]
27[7-(6,6),7-(6,6),8-(6),8-(6)]
1[6-(6,6)]
1[6-(6,7)]
1[6-(1,6,6)]
6[6-(6,6),8-(0),8-(27)]
6[6-(1,6),6-(6,6),6-(8,8)]
6[1-(0),6-(6,6),6-(6,6)]
6[1-(0),6-(1,7),6-(6,6)]
6[1-(0),6-(1,6),7-(6,27)]
6[1-(0),1-(0),6-(1,1,6),6-(1,6)]
6[1-(0),6-(1,1,6),6-(6,6)]
6[6-(1,6),6-(1,6),6-(1,6)]
6[1-(0),6-(1,6),7-(6)]
6[1-(0),1-(0),6-(1,1,6),6-(6,6)]
6[6-(1,1,6),6-(1,6),6-(1,6)]
6[1-(0),1-(0),6-(1,1,6),6-(1,1,6)]
6[6-(6,6),8-(27)]
6[6-(1,6),6-(6,6),6-(8)]
7[6-(1,6),6-(1,6)]
7[6-(1,6),6-(1,6),27-(7,8,8)]
7[6-(1,6),6-(1,6),27-(8,8)]
8[6-(6,8),27-(7,8)]
8[6-(6,8)]
8[6-(6,8),27-(7,7,8)]
8[6-(6),27-(7,7,8)]
LAZPOT_clean
58[8-(6),8-(6),8-(6),8-(6),8-(6,58),8-(6,58),8-(6,58),8-(6,58)]
58[8-(6),8-(6),8-(6),8-(6,58),8-(6,58),8-(6,58),8-(6,58)]
29[7-(6,6),7-(6,6),8-(6),8-(6)]
1[6-(6,6)]
1[6-(6,7)]
6[6-(6,6),8-(58),8-(58,58)]
6[6-(6,6),8-(0),8-(58,58)]
6[6-(6,6),8-(29),8-(58)]
6[6-(1,6),6-(6,6),6-(8,8)]
6[6-(6,6),6-(6,6),6-(8,8)]
6[1-(0),6-(1,6),6-(6,6)]
6[1-(0),6-(1,6),6-(1,6)]
6[6-(6,6),8-(58),8-(58)]
6[6-(1,6),6-(1,6),6-(8,8)]
6[1-(0),6-(1,7),6-(6,6)]
6[1-(0),6-(1,6),7-(6,29)]
6[6-(6,6),8-(58)]
6[6-(1,6),6-(1,6),6-(8)]
7[6-(1,6),6-(1,6),29-(7,8,8)]
8[6-(6,8),58-(8,8,8,8,8,8,8),58-(8,8,8,8,8,8,8)]
8[6-(6,8),58-(8,8,8,8,8,8,8)]
8[6-(6,8)]
8[6-(6,8),29-(7,7,8)]
8[6-(6,8),58-(8,8,8,8,8,8),58-(8,8,8,8,8,8,8)]
8[6-(6,8),58-(8,8,8,8,8,8)]
8[6-(6),58-(8,8,8,8,8,8,8)]
LECHUX_clean
92[8-(1,6),8-(6),8-(6),8-(6),8-(6)]
92[8-(6),8-(6)]
92[8-(1,6),8-(6),8-(6),8-(6)]
1[8-(6,92)]
1[6-(1,6,6)]
6[6-(1,1,6),6-(1,1,6),6-(8,8),8-(1,92)]
6[6-(6,6,8),8-(92),8-(92)]
6[1-(0),1-(0),6-(6,6,8),6-(8,8)]
6[6-(1,1,6),8-(0),8-(92)]
6[6-(1,1,6),8-(92),8-(92)]
6[1-(0),1-(0),6-(6,6,8),6-(8)]
6[6-(1,1,6),8-(92)]
8[1-(0),6-(6,6,6),92-(8,8,8,8)]
8[6-(6,8),92-(8,8,8,8)]
8[6-(6,8),92-(8)]
8[6-(6,8)]
8[6-(6,8),92-(8,8,8)]
8[1-(0),6-(6,6,6),92-(8,8,8)]
8[6-(6),92-(8,8,8,8)]
LUNBEB_clean
27[7-(6),7-(6)]
27[7-(6)]
74[6-(7),16-(74,74),16-(74,74),16-(74,74),16-(74,74)]
74[6-(0),16-(74,74),16-(74,74),16-(74,74),16-(74,74)]
6[7-(27),74-(16,16,16,16)]
6[74-(16,16,16,16)]
16[74-(6,16,16,16),74-(6,16,16,16),74-(6,16,16,16)]
7[6-(74),27-(7)]
7[6-(74),27-(0)]
VEDGAO_clean
27[7-(6,6),7-(6,6),8-(1,1,27),8-(6),8-(6),8-(6)]
1[8-(1,27,27)]
1[6-(6,6)]
1[6-(6,7)]
6[6-(6,6),8-(0),8-(27)]
6[1-(0),6-(1,7),6-(6,6)]
6[6-(1,6),6-(1,6),6-(8,8)]
6[1-(0),6-(1,6),7-(6,27)]
6[6-(6,6),8-(27),8-(27)]
6[6-(6,6),8-(27)]
6[6-(1,6),6-(1,6),6-(8)]
7[6-(1,6),6-(1,6),27-(7,8,8,8,8)]
8[6-(6,8),27-(7,7,8,8,8)]
8[1-(0),1-(0),27-(7,7,8,8,8),27-(7,7,8,8,8)]
8[6-(6,8)]
8[6-(6),27-(7,7,8,8,8)]
DUYRIZ_clean
58[7-(6,6),7-(6,6),8-(6),8-(6),8-(6),8-(6),8-(74),8-(74,74)]
58[7-(6,6),8-(6),8-(6),8-(6),8-(74),8-(74)]
58[8-(6),8-(6),8-(74)]
58[7-(6,6),8-(6),8-(6),8-(74),8-(74)]
1[6-(6,6)]
74[8-(0),8-(58),8-(74),8-(74),8-(74),8-(74)]
74[8-(74),8-(74),8-(74),8-(74)]
74[8-(58),8-(74),8-(74),8-(74),8-(74),8-(74)]
74[8-(58,74),8-(74),8-(74),8-(74),8-(74)]
74[8-(0),8-(58,74),8-(74),8-(74),8-(74),8-(74)]
6[6-(6,7),8-(58),8-(58)]
6[6-(1,6),6-(8,8),7-(6,58)]
6[1-(0),6-(1,6),6-(6,7)]
6[1-(0),6-(1,6),6-(1,6)]
6[6-(6,7),8-(0),8-(58)]
6[6-(6,7),8-(58)]
6[6-(1,6),6-(8),7-(6,58)]
7[6-(6,6),6-(6,6),58-(7,8,8,8,8,8,8)]
7[6-(6,6),6-(6,6),58-(8,8,8,8,8)]
7[6-(6,6),6-(6,6),58-(8,8,8,8)]
8[74-(8,8,8),74-(8,8,8)]
8[74-(8,8,8,8,8)]
8[74-(8,8,8),74-(8,8,8,8,8)]
8[6-(6,8),58-(7,7,8,8,8,8,8)]
8[74-(8,8,8,8,8),74-(8,8,8,8,8)]
8[58-(7,7,8,8,8,8,8),74-(8,8,8,8),74-(8,8,8,8,8)]
8[74-(8,8,8,8),74-(8,8,8,8,8)]
8[6-(6,8),58-(8,8)]
8[74-(8,8,8),74-(8,8,8,8)]
8[58-(7,8,8,8,8),74-(8,8,8,8,8)]
8[58-(7,7,8,8,8,8,8),74-(8,8,8,8,8)]
8[58-(8,8),74-(8,8,8,8,8)]
8[6-(6,8),58-(7,8,8,8,8)]
8[6-(6,8)]
8[6-(6,8),58-(7,8,8,8)]
8[6-(6),58-(8,8)]
8[58-(7,8,8,8),74-(8,8,8,8,8)]
ALUKIC_clean
58[8-(6),8-(6),8-(6),8-(6),8-(6),8-(6)]
58[8-(6),8-(6),8-(6),8-(6),8-(6)]
1[6-(6,6)]
6[6-(6,6),8-(58),8-(58)]
6[6-(1,6),6-(1,6),6-(8,8)]
6[1-(0),6-(1,6),6-(6,6)]
6[1-(0),6-(1,6),6-(6,7)]
6[6-(1,6),6-(1,6),7-(7)]
6[6-(6,6),8-(58)]
6[6-(1,6),6-(1,6),6-(8)]
7[6-(6,6),7-(6)]
8[6-(6,8),58-(8,8,8,8,8)]
8[6-(6,8),58-(8,8,8,8)]
8[6-(6),58-(8,8,8,8,8)]
WASVES_clean
57[8-(42,42),8-(42,42),8-(42,42),8-(6),8-(6)]
57[8-(42,42),8-(42,42),8-(42,42),8-(6)]
42[8-(42),8-(42),8-(42,57),8-(42,57),42-(8,8,8,8)]
42[8-(42),8-(42),8-(42,57),8-(42,57)]
42[8-(15),8-(42),8-(42),8-(42,57),8-(42,57),42-(8,8,8,8)]
42[8-(42),8-(42),8-(42,57),8-(42,57),42-(8,8,8,8,8)]
15[8-(0),8-(0),8-(42),8-(42)]
1[6-(6,6)]
6[6-(6,6),8-(57),8-(57)]
6[6-(1,6),6-(6,6),6-(8,8)]
6[1-(0),6-(6,6),6-(6,6)]
6[6-(6,6),8-(0),8-(57)]
6[6-(1,6),6-(6,6),6-(8)]
6[6-(6,6),8-(57)]
8[42-(8,8,8,42),42-(8,8,8,42),57-(8,8,8)]
8[42-(8,8,8,42),42-(8,8,8,42),57-(8,8,8,8)]
8[42-(8,8,8,42),42-(8,8,8,42)]
8[42-(8,8,8),42-(8,8,8,42)]
8[15-(8,8,8)]
8[42-(8,8,8),42-(8,8,8),57-(8,8,8,8)]
8[42-(8,8,8),42-(8,8,8),57-(8,8,8)]
8[42-(8,8,8,42),42-(8,8,8,8,42)]
8[15-(8,8,8),42-(8,8,8,8,42)]
8[42-(8,8,8,42),42-(8,8,8,8,42),57-(8,8,8,8)]
8[42-(8,8,8),42-(8,8,8,8,42)]
8[42-(8,8,8,42),42-(8,8,8,8,42),57-(8,8,8)]
8[6-(6,8),57-(8,8,8,8)]
8[6-(6,8),57-(8,8,8)]
8[6-(6,8)]
8[6-(6),57-(8,8,8)]
YEHGID_clean
26[7-(6,6),8-(26,26),8-(6),8-(6),8-(6),8-(6)]
26[7-(6,6),8-(26,26),8-(6),8-(6),8-(6)]
1[6-(6,6)]
1[6-(6,7)]
6[6-(6,6),8-(26),8-(26)]
6[6-(1,6),6-(1,6),6-(8,8)]
6[1-(0),6-(1,6),6-(6,6)]
6[1-(0),6-(1,6),6-(1,6)]
6[8-(26),8-(26)]
6[1-(0),6-(1,6),7-(6,26)]
6[1-(0),6-(1,6),6-(1,7)]
6[6-(1,6),6-(1,7),6-(7,7)]
6[1-(0),6-(6,6),7-(6,26)]
6[6-(6,6),7-(6),7-(6)]
6[6-(6,6),8-(26)]
6[6-(1,6),6-(1,6),6-(8)]
7[6-(1,6),6-(1,6),26-(8,8,8,8,8)]
7[6-(6,7),6-(6,7)]
7[6-(1,6),6-(1,6),26-(8,8,8,8)]
8[6-(6,8),26-(7,8,8,8,8)]
8[26-(7,8,8,8,8),26-(7,8,8,8,8),26-(7,8,8,8,8)]
8[6-(8),26-(7,8,8,8,8)]
8[26-(7,8,8,8),26-(7,8,8,8,8),26-(7,8,8,8,8)]
8[6-(6,8),26-(7,8,8,8)]
8[6-(6),26-(7,8,8,8,8)]
GEZFIC_charged
30[7-(6,6),7-(6,6),7-(6,6),7-(6,6)]
30[7-(6,6),7-(6,6),7-(6,6),7-(6,6),8-(0),8-(0)]
1[6-(6,6)]
1[6-(6,7)]
1[6-(1,7,7)]
6[1-(0),6-(1,7),6-(6,7)]
6[1-(0),6-(1,6),7-(6,30)]
6[6-(1,6),6-(1,6),7-(6,6)]
6[1-(0),1-(0),7-(6,6),7-(6,6)]
7[6-(1,6),6-(1,6),30-(7,7,7)]
7[6-(1,1,7),6-(6,6),6-(6,6)]
7[6-(1,6),6-(1,6),30-(7,7,7,8,8)]
7[8-(0),8-(0),8-(0)]
7[8-(0),8-(0)]
8[30-(7,7,7,7,8)]
8[7-(8,8)]
8[7-(8)]
NEDWIE_clean
25[8-(6),8-(6),8-(6),8-(6),8-(6,28),8-(6,28)]
28[8-(6),8-(6),8-(6),8-(6,25)]
28[8-(6)]
1[6-(6,6)]
1[6-(1,6,8)]
6[6-(6,6),8-(25),8-(28)]
6[6-(1,6),6-(1,6),6-(8,8)]
6[1-(0),6-(1,6),6-(6,6)]
6[1-(0),6-(1,6),6-(6,8)]
6[6-(1,6),6-(1,6),8-(6)]
6[1-(0),1-(0),6-(6,6,6),8-(6)]
6[6-(1,1,8),6-(1,1,8),6-(1,1,8),6-(1,1,8)]
6[6-(6,6),8-(25,28),8-(28)]
6[6-(6,6),8-(0),8-(28)]
6[6-(1,6),6-(1,6),6-(8)]
6[6-(6,6),8-(0)]
8[6-(6,8),25-(8,8,8,8,8)]
8[6-(6,8),28-(8,8,8)]
8[6-(1,1,6),6-(6,6)]
8[6-(6,8),25-(8,8,8,8,8),28-(8,8,8)]
8[6-(6,8)]
8[6-(6,8),28-(0)]
8[6-(6)]
HOGLEV_clean
29[8-(6),8-(6),8-(6),8-(6)]
29[8-(6),8-(6),8-(6)]
1[6-(6,6)]
1[6-(1,6,6)]
6[6-(1,6),6-(1,6),6-(8,8)]
6[1-(0),6-(6,6),6-(6,6)]
6[6-(1,1,6),6-(1,6),6-(1,6)]
6[1-(0),1-(0),6-(6,6),6-(6,6)]
6[6-(6,6),8-(29),8-(29)]
6[6-(6,6),8-(29)]
6[6-(1,6),6-(1,6),6-(8)]
8[6-(6,8),29-(8,8,8)]
8[6-(6,8),29-(8,8)]
8[6-(6),29-(8,8,8)]
OBUBOC_clean5b
58[8-(6),8-(6),8-(6),8-(6),8-(6),8-(6),8-(6,6),8-(6,6),8-(6,6)]
29[8-(6),8-(6),8-(6)]
29[8-(6),8-(6),8-(6),8-(6)]
1[6-(1,6,8)]
6[1-(0),1-(0),6-(8,8),8-(6,58)]
6[6-(1,1,8),8-(29),8-(58)]
6[1-(0),1-(0),6-(8),8-(6,58)]
6[6-(1,1,8),8-(58)]
8[6-(1,1,6),6-(1,1,6),58-(8,8,8,8,8,8,8,8)]
8[6-(6,8),58-(8,8,8,8,8,8,8,8)]
8[6-(6,8),29-(8,8)]
8[6-(6,8),29-(8,8,8)]
8[6-(6),58-(8,8,8,8,8,8,8,8)]
GIZVER_clean
27[8-(1,27),8-(6),8-(6)]
27[8-(1,27,27),8-(6),8-(6)]
27[8-(1,27,27),8-(1,27,27),8-(6),8-(6),8-(6),8-(6)]
1[6-(6,6)]
1[6-(1,6,6)]
1[8-(27,27)]
1[8-(27,27,27)]
6[6-(1,6),6-(1,6),6-(8,8)]
6[1-(0),6-(6,6),6-(6,6)]
6[6-(1,1,6),6-(1,6),6-(1,6)]
6[6-(6,6),8-(0),8-(27)]
6[1-(0),1-(0),6-(6,6),6-(6,6)]
6[6-(6,6),8-(27),8-(27)]
6[6-(1,6),6-(1,6),6-(8)]
6[6-(6,6),8-(27)]
8[1-(0),27-(8,8),27-(8,8)]
8[6-(6,8)]
8[6-(6,8),27-(8,8)]
8[6-(6,8),27-(8,8,8,8,8)]
8[1-(0),27-(8,8),27-(8,8),27-(8,8,8,8,8)]
8[6-(6),27-(8,8)]
QAMVEH01_clean
58[8-(6),8-(6),8-(6),8-(6),8-(6,58),8-(6,58),8-(6,58),8-(6,58)]
58[8-(6),8-(6),8-(6),8-(6,58),8-(6,58),8-(6,58),8-(6,58)]
1[6-(6,6)]
6[6-(6,6),8-(58),8-(58,58)]
6[6-(1,6),6-(1,6),6-(8,8)]
6[1-(0),6-(1,6),6-(6,6)]
6[6-(1,6),6-(1,6),6-(6,6)]
6[1-(0),6-(6,6),6-(6,6)]
6[6-(6,6),8-(58),8-(58)]
6[6-(1,6),6-(1,6),6-(8)]
6[6-(6,6),8-(58)]
8[6-(6,8),58-(8,8,8,8,8,8,8)]
8[6-(6,8),58-(8,8,8,8,8,8,8),58-(8,8,8,8,8,8,8)]
8[6-(6,8),58-(8,8,8,8,8,8),58-(8,8,8,8,8,8,8)]
8[6-(6),58-(8,8,8,8,8,8,8)]
8[6-(6,8),58-(8,8,8,8,8,8)]
XALMII_clean
27[8-(1,27,27),8-(6),8-(6),8-(6,27),8-(6,27),8-(6,27)]
27[8-(1,27,27),8-(6),8-(6),8-(6,27),8-(6,27)]
27[7-(6,6),8-(1,27,27),8-(6),8-(6),8-(6,27)]
27[8-(1,27,27),8-(6),8-(6),8-(6),8-(6,27),8-(6,27)]
1[8-(27,27,27)]
1[6-(1,1,6)]
1[6-(6,6)]
1[6-(6,7)]
6[6-(1,1,1),8-(27),8-(27,27)]
6[1-(0),1-(0),1-(0),6-(8,8)]
6[6-(6,6),8-(27),8-(27)]
6[6-(1,6),6-(1,6),6-(8,8)]
6[1-(0),6-(1,6),6-(6,6)]
6[6-(1,6),6-(1,6),6-(6,7)]
6[6-(1,6),6-(6,6),7-(6)]
6[1-(0),6-(6,6),6-(6,7)]
6[6-(1,6),6-(1,6),6-(6,6)]
6[1-(0),6-(1,7),6-(6,6)]
6[1-(0),6-(1,6),7-(6,27)]
6[6-(1,6),6-(1,6),6-(8)]
6[6-(6,6),8-(27)]
7[6-(6,6),6-(6,6)]
7[6-(1,6),6-(1,6),27-(8,8,8,8)]
8[1-(0),27-(7,8,8,8),27-(8,8,8,8),27-(8,8,8,8,8)]
8[6-(6,8),27-(8,8,8,8)]
8[6-(6,8),27-(8,8,8,8,8),27-(8,8,8,8,8)]
8[6-(6,8),27-(8,8,8,8,8)]
8[6-(6,8),27-(7,8,8,8),27-(8,8,8,8,8)]
8[6-(6,8),27-(7,8,8,8)]
8[1-(0),27-(7,8,8,8),27-(8,8,8,8,8),27-(8,8,8,8,8)]
8[6-(6,8),27-(8,8,8,8),27-(8,8,8,8,8)]
8[6-(6),27-(7,8,8,8)]
XALDOE_clean
25[7-(6,7),7-(6,7),8-(6),8-(6),8-(6)]
25[7-(6,6),7-(6,7),7-(6,7),8-(6),8-(6),8-(6)]
25[7-(6,6),7-(6,7),7-(6,7),8-(6),8-(6)]
1[6-(6,6)]
1[6-(1,6,6)]
1[6-(1,1,6)]
1[6-(6,7)]
6[6-(1,6),6-(6,6),8-(25)]
6[1-(0),6-(1,6),6-(6,8)]
6[1-(0),6-(1,6),6-(1,6)]
6[1-(0),6-(1,6),6-(6,6)]
6[6-(1,6),6-(6,8),6-(7,8)]
6[6-(6,6),7-(7,25),8-(25)]
6[6-(1,1,6),7-(7,25),8-(25)]
6[1-(0),1-(0),6-(1,1,6),6-(7,8)]
6[1-(0),1-(0),6-(1,1,6),6-(1,1,6)]
6[1-(0),1-(0),6-(1,1,1),6-(1,1,6)]
6[1-(0),1-(0),1-(0),6-(1,1,6)]
6[1-(0),6-(1,6),7-(6,25)]
6[1-(0),6-(1,7),6-(6,6)]
6[6-(1,1,6),6-(1,6),6-(1,6)]
6[1-(0),1-(0),6-(1,1,6),6-(6,6)]
6[6-(1,1,6),7-(7,25)]
6[1-(0),1-(0),6-(1,1,6),6-(7)]
7[6-(6,8),7-(6,25),25-(7,8,8,8)]
7[6-(6,8),7-(6,25),25-(7,7,8,8,8)]
7[6-(1,6),6-(1,6),25-(7,7,8,8,8)]
7[6-(1,6),6-(1,6),25-(7,7,8,8)]
7[6-(6,8),7-(6,25),25-(7,7,8,8)]
7[6-(6),7-(6,25),25-(7,8,8,8)]
8[6-(6,6),25-(7,7,8,8)]
8[6-(6,7),25-(7,7,7,8,8)]
8[6-(6,7),25-(7,7,8,8)]
8[6-(6,6),25-(7,7,7,8,8)]
8[6-(6,7),25-(7,7,7,8)]
8[6-(6,6),25-(7,7,7,8)]
REJLIC_clean
27[7-(6,6),7-(6,6),8-(6),8-(6)]
27[8-(6),8-(6),8-(6),8-(6)]
27[7-(6,6),7-(6,6),8-(6),8-(6),8-(6),8-(6)]
27[7-(6,6),7-(6,6),7-(6,6),7-(6,6),8-(6)]
1[6-(7,7)]
1[6-(6,7)]
1[6-(6,6)]
6[1-(0),7-(6,27),7-(6,27)]
6[6-(6,7),6-(8,8),7-(6,27)]
6[6-(6,7),8-(27),8-(27)]
6[1-(0),6-(1,6),7-(6)]
6[1-(0),6-(1,7),6-(6,6)]
6[6-(1,6),6-(1,6),6-(7,16)]
6[6-(6,6),7-(7),16-(6)]
6[1-(0),6-(1,6),7-(6,27)]
6[6-(6,7),6-(8),7-(6,27)]
6[6-(6,7),8-(27)]
16[6-(6,7),6-(6,7)]
7[6-(1,7),6-(6,6),27-(7,8,8)]
7[6-(1,7),6-(6,6),27-(7,7,7,8)]
7[6-(1,6),6-(1,6)]
7[6-(6,16),7-(6)]
7[6-(1,6),6-(1,6),27-(7,7,7,8)]
7[6-(1,6),6-(1,6),27-(7,8,8,8,8)]
8[6-(6,8),27-(7,7,8)]
8[6-(6,8),27-(8,8,8)]
8[6-(6,8),27-(7,7,8,8,8)]
8[6-(6,8),27-(7,7,7,7)]
8[6-(6),27-(7,7,8,8,8)]
DUYROF_clean
57[7-(6,6),7-(6,6),8-(6),8-(6),8-(6),8-(6),8-(74),8-(74,74)]
57[7-(6,6),8-(6),8-(6),8-(6),8-(74),8-(74)]
57[8-(6),8-(6),8-(74)]
1[6-(6,6)]
74[8-(0),8-(57),8-(74),8-(74),8-(74),8-(74)]
74[8-(74),8-(74),8-(74),8-(74)]
74[8-(57,74),8-(74),8-(74),8-(74),8-(74)]
74[8-(57),8-(74),8-(74),8-(74),8-(74),8-(74)]
74[8-(0),8-(57,74),8-(74),8-(74),8-(74),8-(74)]
74[8-(57,74),8-(74),8-(74),8-(74)]
74[8-(0),8-(57),8-(74),8-(74),8-(74)]
6[1-(0),6-(1,6),6-(6,7)]
6[1-(0),6-(1,6),6-(1,6)]
6[6-(6,7),8-(0),8-(57)]
6[6-(1,6),6-(8,8),7-(6,57)]
6[6-(6,7),8-(57),8-(57)]
7[6-(6,6),6-(6,6),57-(7,8,8,8,8,8,8)]
7[6-(6,6),6-(6,6),57-(8,8,8,8,8)]
8[74-(8,8,8,8,8)]
8[74-(8,8,8),74-(8,8,8,8,8)]
8[74-(8,8,8,8,8),74-(8,8,8,8,8)]
8[74-(8,8,8),74-(8,8,8)]
8[57-(7,7,8,8,8,8,8),74-(8,8,8,8),74-(8,8,8,8,8)]
8[6-(6,8),57-(7,7,8,8,8,8,8)]
8[57-(7,7,8,8,8,8,8),74-(8,8,8,8,8)]
8[74-(8,8,8),74-(8,8,8,8)]
8[57-(7,8,8,8,8),74-(8,8,8,8,8)]
8[57-(8,8),74-(8,8,8,8,8)]
8[6-(6,8),57-(8,8)]
8[6-(6,8)]
8[6-(6,8),57-(7,8,8,8,8)]
8[74-(8,8,8,8),74-(8,8,8,8,8)]
8[74-(8,8,8,8)]
8[57-(7,7,8,8,8,8,8),74-(8,8,8),74-(8,8,8,8,8)]
8[57-(7,8,8,8,8),74-(8,8,8,8)]
LAFRAN_clean5b
16[6-(7)]
7[6-(1,6),6-(1,6)]
7[6-(6,7),6-(6,7)]
7[6-(1,6),6-(1,6),27-(7,7,7)]
7[6-(16),27-(7,7,7)]
7[6-(16),27-(7)]
7[6-(16)]
6[6-(6,6),7-(6),7-(6)]
6[6-(1,6),6-(1,7),6-(7,7)]
6[1-(0),6-(6,6),7-(6)]
6[1-(0),6-(1,6),7-(6)]
6[1-(0),6-(1,6),6-(6,6)]
6[7-(27),16-(0)]
6[1-(0),6-(6,6),7-(6,27)]
6[1-(0),6-(1,6),6-(1,7)]
6[1-(0),6-(1,6),7-(6,27)]
6[7-(0),16-(0)]
1[6-(6,7)]
1[6-(6,6)]
27[7-(6),7-(6)]
27[7-(6),7-(6),7-(6,6),7-(6,6)]
LOQSUG_clean
68[8-(6),8-(6),8-(6),8-(7),8-(7),8-(7),8-(7),8-(7),8-(7)]
1[7-(6,6)]
1[6-(1,6,8)]
1[6-(6,6)]
1[6-(1,6,7)]
6[6-(1,1,8),6-(1,1,8),6-(1,1,8),6-(1,1,8)]
6[1-(0),1-(0),6-(6,6,6),8-(6)]
6[6-(6,6),7-(1,6),8-(68)]
6[6-(1,6),6-(6,8),6-(7,8)]
6[6-(1,6),6-(6,6),8-(6)]
6[1-(0),6-(1,6),6-(6,8)]
6[1-(0),6-(1,6),6-(1,6)]
6[1-(0),6-(1,6),6-(6,6)]
6[1-(0),1-(0),6-(6,6),7-(1,6)]
6[6-(1,1,7),6-(1,6),6-(1,6)]
7[1-(0),6-(1,1,6),6-(6,8)]
7[8-(0),8-(68),8-(68)]
7[8-(68),8-(68)]
8[6-(1,1,6),6-(6,6)]
8[6-(6,7),68-(8,8,8,8,8,8,8,8)]
8[7-(8,8),68-(8,8,8,8,8,8,8,8)]
8[7-(8,8)]
8[7-(8),68-(8,8,8,8,8,8,8,8)]
DOQHAT_clean
58[8-(1,6),8-(15),8-(15),8-(6),8-(6),8-(6),8-(6)]
58[8-(1,6),8-(15),8-(15),8-(6),8-(6),8-(6)]
15[6-(1,6,8),8-(1),8-(58),8-(58)]
1[8-(15)]
1[8-(6,58)]
1[6-(6,8,15)]
6[1-(0),6-(8,8),8-(1,58),15-(8,8,8)]
6[6-(1,8,15),8-(58),8-(58)]
6[6-(8,8),8-(58),8-(58)]
6[6-(8),8-(58),8-(58)]
6[6-(8,8),8-(58)]
8[1-(0),15-(6,8,8)]
8[15-(6,8,8),58-(8,8,8,8,8,8)]
8[1-(0),6-(1,6,15),58-(8,8,8,8,8)]
8[6-(6,8),58-(8,8,8,8,8,8)]
8[6-(6,8),58-(8,8,8,8,8)]
8[15-(6,8,8),58-(8,8,8,8,8)]
8[1-(0),6-(1,6,15),58-(8,8,8,8,8,8)]
8[6-(6),58-(8,8,8,8,8,8)]
BOLPAU_clean
30[8-(6),8-(6),8-(6),8-(6)]
30[8-(6),8-(6),8-(6)]
14[6-(6,6),6-(6,6),6-(6,6),6-(6,6)]
1[6-(6,6)]
6[6-(1,6),6-(1,6),14-(6,6,6)]
6[1-(0),6-(1,6),6-(6,14)]
6[1-(0),6-(1,6),6-(6,6)]
6[6-(1,6),6-(1,6),6-(8,8)]
6[6-(6,6),8-(30),8-(30)]
6[6-(6,6),8-(0),8-(30)]
6[6-(1,6),6-(1,6),6-(8)]
6[6-(6,6),8-(0)]
8[6-(6,8),30-(8,8,8)]
8[6-(6,8),30-(8,8)]
8[6-(6,8)]
8[6-(6)]
YANBAR02_clean
27[8-(6),8-(6),8-(6,27),8-(6,27),8-(6,27),8-(6,27)]
27[8-(6,27),8-(6,27),8-(6,27),8-(6,27),8-(6,27),8-(6,27)]
27[8-(6),8-(6),8-(6),8-(6),8-(6,27),8-(6,27)]
27[8-(6),8-(6),8-(6),8-(6,27),8-(6,27)]
1[6-(8,8)]
1[6-(8)]
6[1-(0),8-(27),8-(27,27)]
6[1-(0),8-(27,27)]
8[6-(1,8),27-(8,8,8,8,8)]
8[6-(1,8),27-(8,8,8,8,8),27-(8,8,8,8,8)]
8[6-(1,8),27-(8,8,8,8),27-(8,8,8,8,8)]
8[6-(1,8),27-(8,8,8,8)]
8[6-(1),27-(8,8,8,8,8),27-(8,8,8,8,8)]
KIPJIE_clean
58[8-(6),8-(6),8-(6),8-(6),8-(6),8-(6),8-(6,58),8-(6,58),8-(6,58)]
58[8-(6),8-(6),8-(6),8-(6),8-(6,58),8-(6,58),8-(6,58)]
1[8-(6)]
1[6-(6,6)]
6[6-(6,6),6-(6,6),6-(9,9,9),6-(9,9,9)]
6[6-(1,6),6-(1,6),6-(6,6,6)]
6[1-(0),6-(6,6),6-(6,6)]
6[6-(1,6),6-(6,6),6-(8,8)]
6[1-(0),6-(1,6),6-(6,6)]
6[6-(6,6),8-(58),8-(58)]
6[6-(6,6),8-(58),8-(58,58)]
6[6-(6,6),8-(0),8-(1)]
6[6-(6,6,6),9-(0),9-(0),9-(0)]
6[6-(6,6),8-(1),8-(58)]
6[6-(6,6),6-(6,6),6-(9,9),6-(9,9,9)]
6[6-(6,6,6),9-(0),9-(0)]
8[6-(6,8),58-(8,8,8,8,8,8,8,8)]
8[6-(6,8),58-(8,8,8,8,8,8)]
8[6-(6,8),58-(8,8,8,8,8,8),58-(8,8,8,8,8,8,8,8)]
8[6-(6,8)]
8[1-(0),6-(6,8)]
9[6-(6,9,9)]
9[6-(6,9)]
CANROA_clean
27[8-(6),8-(6),8-(6),8-(6,27)]
27[8-(6),8-(6),8-(6,27)]
27[8-(6),8-(6),8-(6),8-(6),8-(6,27)]
27[8-(6),8-(6),8-(6),8-(6),8-(6,27),8-(6,27)]
14[6-(6,6),6-(6,6),6-(6,6),6-(6,6)]
1[6-(6,6)]
6[6-(1,6),6-(1,6),14-(6,6,6)]
6[1-(0),6-(1,6),6-(6,14)]
6[1-(0),6-(1,6),6-(6,6)]
6[6-(1,6),6-(1,6),6-(8,8)]
6[6-(6,6),8-(27),8-(27,27)]
6[6-(6,6),8-(27),8-(27)]
6[6-(6,6),8-(0),8-(0)]
6[6-(6,6),8-(0),8-(27,27)]
6[6-(6,6),8-(0),8-(27)]
6[6-(1,6),6-(1,6),6-(8)]
6[6-(6,6),8-(0)]
8[6-(6,8),27-(8,8,8),27-(8,8,8,8,8)]
8[6-(6,8),27-(8,8,8)]
8[6-(6,8),27-(8,8)]
8[6-(6,8),27-(8,8,8,8,8)]
8[6-(6,8)]
8[6-(6,8),27-(8,8,8,8)]
8[6-(6,8),27-(8,8),27-(8,8,8,8,8)]
8[6-(6,8),27-(8,8,8,8),27-(8,8,8,8,8)]
8[6-(6)]
GAMTEU_clean
58[8-(6),8-(6),8-(6),8-(6,58),8-(6,58),8-(6,58)]
1[6-(6,6)]
1[6-(1,6,6)]
6[6-(1,1,6),6-(1,6),6-(1,6)]
6[1-(0),6-(6,6),6-(6,6)]
6[1-(0),1-(0),6-(6,6),6-(8,8)]
6[6-(1,1,6),8-(58),8-(58,58)]
6[6-(1,1,6),8-(0),8-(58)]
6[1-(0),1-(0),6-(6,6),6-(8)]
6[6-(1,1,6),8-(58)]
8[6-(6,8),58-(8,8,8,8,8)]
8[6-(6,8),58-(8,8,8,8,8),58-(8,8,8,8,8)]
8[6-(6,8)]
8[6-(6),58-(8,8,8,8,8)]
IFEPUG_clean
30[7-(6,6),8-(30),8-(30),8-(6)]
1[6-(7,7)]
1[6-(6,6)]
6[1-(0),7-(6,30),7-(6,6)]
6[6-(1,6),6-(6,7),7-(6,30)]
6[1-(0),6-(6,6),6-(6,7)]
6[6-(1,6),6-(1,6),6-(6,6)]
6[1-(0),6-(1,6),6-(6,6)]
6[1-(0),6-(1,6),6-(1,6)]
6[6-(1,6),6-(6,7),7-(6,6)]
6[6-(1,6),6-(1,6),7-(6,6)]
6[6-(1,6),6-(1,6),6-(8,8)]
6[6-(6,6),8-(0),8-(30)]
6[1-(0),6-(1,6),6-(6,7)]
6[6-(1,6),6-(1,6),6-(8)]
6[6-(6,6),8-(30)]
7[6-(1,7),6-(6,6),30-(8,8,8)]
7[6-(1,7),6-(6,6),6-(6,6)]
8[30-(7,8,8),30-(7,8,8)]
8[6-(6,8),30-(7,8,8)]
8[6-(6,8)]
8[6-(6),30-(7,8,8)]
MIVWEU_clean5b
47[7-(6,7),7-(6,7)]
47[7-(6,7),7-(6,7),47-(7,7)]
7[6-(6,6),7-(6,47),47-(7)]
7[6-(6,6),7-(6,47),47-(7,47)]
6[1-(0),1-(0),1-(0),6-(6,7)]
6[6-(1,1,1),6-(6,6),7-(7,47)]
6[6-(6,6),6-(6,7),6-(6,7)]
6[6-(1,1),6-(6,6),7-(7,47)]
6[1-(0),1-(0),6-(6,7)]
1[6-(1,1,6)]
1[6-(1,6)]
ODODUI_clean
30[8-(30,30,30),8-(6),8-(6),8-(6),8-(6)]
30[8-(30,30,30),8-(6),8-(6),8-(6)]
30[8-(30,30),8-(6),8-(6),8-(6)]
30[8-(6),8-(6),8-(6),8-(6)]
30[8-(6),8-(6),8-(6)]
30[8-(30,30,30),8-(6),8-(6)]
14[6-(6,6),6-(6,6),6-(6,6),6-(6,6)]
1[8-(6)]
1[6-(6,6)]
6[6-(6,6),8-(30),8-(30)]
6[6-(1,6),6-(1,6),6-(8,8)]
6[1-(0),6-(1,6),6-(6,6)]
6[1-(0),6-(1,6),6-(6,14)]
6[6-(1,6),6-(1,6),14-(6,6,6)]
6[6-(6,6),8-(1),8-(30)]
6[6-(6,6),8-(0),8-(30)]
6[6-(6,6),8-(1)]
6[6-(1,6),6-(1,6),6-(8)]
8[30-(8,8,8),30-(8,8,8),30-(8,8,8),30-(8,8,8,8)]
8[6-(6,8),30-(8,8,8)]
8[6-(6,8),30-(8,8,8,8)]
8[30-(8,8,8),30-(8,8,8),30-(8,8,8)]
8[6-(6,8),30-(8,8)]
8[1-(0),6-(6,8)]
8[6-(6,8)]
8[30-(8,8),30-(8,8,8),30-(8,8,8),30-(8,8,8,8)]
8[1-(0),6-(6)]
HUYKUH_clean
28[7-(6,6),7-(6,6),8-(1,6),8-(1,6),8-(6),8-(6)]
1[6-(6,6)]
1[6-(6,7)]
1[8-(6,28)]
6[6-(6,6),8-(0),8-(28)]
6[6-(1,6),6-(1,6),6-(8,8)]
6[1-(0),6-(6,6),6-(6,6)]
6[6-(6,8),6-(8),8-(1,28)]
6[6-(6,8),8-(0)]
6[1-(0),6-(1,6),7-(6,28)]
6[1-(0),6-(1,6),6-(1,7)]
6[1-(0),6-(1,6),6-(1,6)]
6[6-(0),6-(6,8),8-(1,28)]
6[6-(6,8)]
7[6-(1,6),6-(1,6),28-(7,8,8,8,8)]
8[6-(6,8),28-(7,7,8,8,8)]
8[6-(6,8)]
8[1-(0),6-(6,6),28-(7,7,8,8,8)]
8[6-(6)]
QIGBIR_clean
25[7-(6),7-(6),7-(6)]
25[7-(6),7-(6)]
75[6-(7),16-(75,75),16-(75,75),16-(75,75),16-(75,75)]
75[6-(0),16-(75,75),16-(75,75),16-(75,75),16-(75,75)]
6[7-(25),75-(16,16,16,16)]
6[75-(16,16,16,16)]
16[75-(6,16,16,16),75-(6,16,16,16),75-(6,16,16,16)]
7[6-(75),25-(7,7)]
7[6-(75),25-(7)]
GEZRAG_clean
27[8-(27,27,27,27,27),8-(6,27),8-(6,27,27),8-(6,27,27),8-(6,27,27)]
27[8-(27,27,27,27,27),8-(6),8-(6,27),8-(6,27,27),8-(6,27,27),8-(6,27,27)]
27[7-(6,6),8-(6),8-(6,27,27),8-(6,27,27)]
27[8-(6,27),8-(6,27,27),8-(6,27,27),8-(6,27,27)]
27[8-(6),8-(6,27),8-(6,27,27),8-(6,27,27),8-(6,27,27)]
27[8-(6,27,27),8-(6,27,27),8-(6,27,27)]
1[6-(6,7)]
1[6-(6,6)]
1[6-(1,6,8)]
1[6-(6,6,6,6,6,6)]
1[6-(6,6,6,7)]
1[6-(6,6,6,6,6,7)]
1[6-(6,6,6,6)]
1[6-(1,1,6)]
6[1-(0),6-(1,6),7-(6,27)]
6[1-(0),6-(1,7),6-(6,6)]
6[6-(1,6),6-(1,6),6-(6,6,6)]
6[6-(1,1,8),6-(1,1,8),6-(1,1,8),6-(6,6)]
6[1-(0),1-(0),6-(6,6,6),8-(27,27,27)]
6[1-(0),1-(0),6-(6,6,6),8-(27,27)]
6[1-(0),6-(1,6,6,6),6-(1,6,6,6),6-(1,6,6,6,6,7),6-(1,6,6,6,6,7),6-(1,6,6,7),6-(6,6,6,6,6,6)]
6[1-(0),6-(1,6,6,6,6,6),6-(1,6,6,6,6,7),6-(1,6,6,6,6,7),7-(6,6,6,6,6)]
6[1-(0),6-(1,6,6,6),6-(1,6,6,6,6,6),6-(1,6,6,6,6,6),6-(1,6,6,7),6-(1,6,6,7),7-(6,6,6,6,6)]
6[1-(0),6-(1,6,6,6,6,6),6-(1,6,6,6,6,6),6-(1,6,6,6,6,7),6-(6,6,6,6,6,6)]
6[6-(1,1,1),8-(27),8-(27)]
6[1-(0),1-(0),1-(0),6-(8,8)]
6[6-(1,1,8),6-(1,1,8),6-(1,1,8),6-(6,6,6,6,6,6)]
6[6-(1,6,6,6),6-(1,6,6,6),6-(1,6,6,6),6-(1,6,6,6,6,6),6-(1,6,6,6,6,6),6-(1,6,6,6,6,6),6-(6,6,6)]
7[6-(1,6),6-(1,6),27-(8,8,8)]
7[6-(1,6,6,6),6-(1,6,6,6),6-(1,6,6,6),6-(1,6,6,6,6,6),6-(1,6,6,6,6,6),6-(1,6,6,6,6,6)]
8[6-(1,1,6),27-(7,8,8),27-(8,8,8,8),27-(8,8,8,8,8)]
8[6-(1,1,6),27-(8,8,8,8),27-(8,8,8,8,8)]
8[6-(1,1,6),27-(8,8),27-(8,8,8,8),27-(8,8,8,8)]
8[6-(1,1,6),27-(7,8,8),27-(8,8,8,8,8),27-(8,8,8,8,8)]
8[6-(6,8),27-(8,8,8,8,8)]
8[6-(6,8),27-(7,8,8)]
8[6-(1,1,6),27-(7,8,8),27-(8,8,8),27-(8,8,8,8)]
8[6-(1,1,6),27-(8,8,8),27-(8,8,8,8)]
8[6-(1,1,6),27-(8,8),27-(8,8,8),27-(8,8,8)]
8[6-(1,1,6),27-(7,8,8),27-(8,8,8,8),27-(8,8,8,8)]
8[6-(6,8),27-(8,8,8,8)]
8[27-(8,8,8,8),27-(8,8,8,8),27-(8,8,8,8),27-(8,8,8,8,8),27-(8,8,8,8,8),27-(8,8,8,8,8)]
ACIBIY_clean
27[8-(6,27),8-(6,27),8-(6,27),8-(6,27),8-(6,27),8-(6,27)]
27[8-(6),8-(6),8-(6,27),8-(6,27),8-(6,27),8-(6,27)]
27[8-(6),8-(6),8-(6),8-(6),8-(6,27),8-(6,27)]
27[8-(6,27),8-(6,27),8-(6,27),8-(6,27),8-(6,27)]
27[8-(6),8-(6),8-(6,27),8-(6,27),8-(6,27)]
1[6-(8,8)]
1[6-(8)]
6[1-(0),8-(27),8-(27,27)]
6[1-(0),8-(27)]
8[6-(1,8),27-(8,8,8,8,8)]
8[6-(1,8),27-(8,8,8,8,8),27-(8,8,8,8,8)]
8[6-(1,8),27-(8,8,8,8),27-(8,8,8,8,8)]
8[6-(1,8),27-(8,8,8,8),27-(8,8,8,8)]
8[6-(1),27-(8,8,8,8,8)]
8[6-(1,8),27-(8,8,8,8)]
CAXXAC_charged
27[7-(6,6),8-(1,27,27),8-(1,27,27),8-(6),8-(6),8-(6)]
27[7-(6,6),8-(0),8-(1,27,27),8-(6),8-(6)]
27[7-(6,6),8-(1,27,27),8-(1,27,27),8-(6),8-(6)]
27[7-(6,6),8-(1,27,27),8-(6),8-(6),8-(6)]
1[6-(6,6)]
1[6-(6,7)]
1[8-(27,27,27)]
6[6-(1,6),6-(1,6),6-(8,8)]
6[1-(0),6-(1,7),6-(6,6)]
6[1-(0),6-(1,6),7-(6,27)]
6[6-(6,6),8-(27),8-(27)]
6[1-(0),6-(1,6),7-(6)]
6[6-(6,6),8-(0),8-(27)]
6[6-(0),8-(27)]
6[6-(8)]
7[6-(1,6),6-(1,6),27-(8,8,8,8,8)]
7[6-(1,6),6-(1,6)]
7[6-(1,6),6-(1,6),27-(8,8,8,8)]
7[8-(0),8-(0),8-(0)]
7[8-(0),8-(0)]
8[6-(6,8),27-(7,8,8,8)]
8[6-(6,8),27-(7,8,8,8,8)]
8[6-(6,8)]
8[1-(0),27-(7,8,8,8),27-(7,8,8,8),27-(7,8,8,8,8)]
8[27-(7,8,8,8)]
8[6-(6),27-(7,8,8,8)]
8[7-(8,8)]
8[7-(8)]
FIFMIS_clean
27[7-(6,6),8-(6),8-(6),8-(6),8-(6,27)]
27[7-(6,6),8-(6),8-(6),8-(6,27)]
1[6-(6,6)]
1[6-(1,6,7)]
1[6-(6,7)]
6[6-(1,6),6-(1,6),6-(8,8)]
6[1-(0),6-(6,6),6-(6,6)]
6[6-(1,1,7),6-(1,6),6-(1,6)]
6[1-(0),1-(0),6-(6,6),7-(6,6)]
6[1-(0),1-(0),6-(8,8),7-(6,6)]
6[6-(1,1,7),8-(0),8-(27,27)]
6[6-(1,1,7),8-(27),8-(27)]
6[6-(6,6),8-(27),8-(27)]
6[1-(0),6-(1,6),7-(6,27)]
6[1-(0),6-(1,7),6-(6,6)]
6[6-(1,6),6-(1,6),6-(1,6)]
6[1-(0),6-(1,6),6-(6,6)]
6[6-(1,6),6-(1,6),6-(8)]
6[6-(6,6),8-(27)]
7[6-(1,1,6),6-(1,1,6),6-(1,1,6)]
7[6-(1,6),6-(1,6),27-(8,8,8,8)]
7[6-(1,6),6-(1,6),27-(8,8,8)]
8[6-(6,8),27-(7,8,8,8),27-(7,8,8,8)]
8[6-(6,8)]
8[6-(6,8),27-(7,8,8,8)]
8[6-(6,8),27-(7,8,8)]
8[6-(6,8),27-(7,8,8),27-(7,8,8,8)]
8[6-(6),27-(7,8,8,8)]
LUKRIS_clean
27[8-(15),8-(15),8-(15)]
27[8-(15),8-(15),8-(15),8-(15)]
15[6-(6,6),8-(0),8-(27),8-(27)]
15[6-(6,6),8-(0),8-(0),8-(27)]
15[6-(6,6),8-(0),8-(0)]
1[6-(6,6)]
1[6-(1,6,8)]
1[6-(1,1,6)]
6[6-(1,6),6-(1,6),15-(8,8,8)]
6[6-(1,6),6-(6,6),6-(6,6)]
6[6-(1,6),6-(6,6),8-(6)]
6[1-(0),6-(1,6),6-(6,6)]
6[6-(1,6),6-(1,6),6-(6,6)]
6[6-(6,6),6-(6,6),6-(6,8)]
6[1-(0),6-(1,6),6-(6,8)]
6[1-(0),6-(6,15),6-(6,6)]
6[1-(0),6-(1,6),6-(6,15)]
6[1-(0),1-(0),6-(1,1,1),8-(6)]
6[1-(0),1-(0),1-(0),6-(1,1,8)]
6[6-(1,6),6-(1,6),15-(8,8)]
8[15-(6,8,8),27-(8,8)]
8[6-(1,1,6),6-(6,6)]
8[15-(6,8,8)]
8[15-(6,8,8),27-(8,8,8)]
8[15-(6,8)]
LAFQOA_clean
27[7-(6),7-(6)]
27[7-(6),7-(6),7-(6,6),7-(6,6),7-(6,6),7-(6,6)]
1[6-(6,7)]
1[6-(6,6)]
6[7-(27),16-(0)]
6[1-(0),6-(6,6),7-(6)]
6[6-(1,6),6-(1,7),6-(7,7)]
6[1-(0),6-(1,6),6-(6,6)]
6[1-(0),6-(1,6),6-(1,7)]
6[1-(0),6-(1,6),7-(6)]
6[6-(6,6),7-(6),7-(6)]
6[1-(0),6-(6,6),7-(6,27)]
6[1-(0),6-(1,6),7-(6,27)]
6[6-(1,6),6-(1,7),6-(7)]
6[6-(6,6),7-(6)]
16[6-(7)]
7[6-(16),27-(7)]
7[6-(16),27-(7,7,7,7,7)]
7[6-(1,6),6-(1,6)]
7[6-(6,7),6-(6,7)]
7[6-(1,6),6-(1,6),27-(7,7,7,7,7)]
7[6-(6),6-(6,7)]
XUTQEI_clean
28[7-(6,6),7-(6,6),8-(6),8-(6)]
28[7-(6,6),7-(6,6),8-(6)]
1[6-(6,6)]
1[6-(6,7)]
6[6-(1,6),6-(1,6),6-(8,8)]
6[1-(0),6-(6,6),6-(6,6)]
6[6-(6,6),8-(0),8-(28)]
6[1-(0),6-(1,6),7-(6,28)]
6[1-(0),6-(1,7),6-(6,6)]
6[6-(1,6),6-(1,6),6-(6,6)]
6[6-(1,6),6-(1,6),6-(8)]
6[6-(6,6),8-(0)]
7[6-(1,6),6-(1,6),28-(7,8,8)]
7[6-(1,6),6-(1,6),28-(7,8)]
8[6-(6,8),28-(7,7,8)]
8[6-(6,8)]
8[6-(6,8),28-(7,7)]
8[6-(6)]
BUCSIC_charged
26[6-(1,6,6),6-(1,6,6),6-(1,6,6),6-(1,6,6),6-(1,6,6),6-(1,6,6),6-(1,6,6),6-(1,6,6),6-(1,6,6),6-(6,6,6),6-(6,6,6)]
27[8-(1,1,27),8-(1,1,27),8-(6),8-(6),8-(6),8-(6)]
27[8-(1,1),8-(1,1,27),8-(6),8-(6),8-(6),8-(6)]
1[8-(1,27,27)]
1[6-(6,6,26)]
1[8-(1,27)]
6[6-(6,6,26),8-(0),8-(27)]
6[6-(1,6,26),6-(1,6,26),6-(8,8),26-(6,6,6,6,6,6,6,6,6,6)]
6[1-(0),6-(1,6,26),6-(6,6,26),26-(6,6,6,6,6,6,6,6,6,6)]
6[6-(6,6,26),8-(27),8-(27)]
6[1-(0),6-(1,6,26),6-(1,6,26),26-(6,6,6,6,6,6,6,6,6,6)]
8[6-(6,8),27-(8,8,8,8,8)]
8[6-(6,8)]
8[1-(0),1-(0),27-(8,8,8,8,8),27-(8,8,8,8,8)]
8[1-(0),1-(0),27-(8,8,8,8,8)]
8[7-(8,8)]
8[7-(8)]
7[8-(0),8-(0),8-(0)]
7[8-(0),8-(0)]
LIWXIZ_clean
30[7-(6,6),8-(6),8-(6),8-(6)]
30[7-(6,6),8-(6),8-(6)]
1[6-(6,6)]
1[6-(7,7)]
1[6-(6,7)]
1[6-(1,6,7)]
6[6-(6,6),8-(30),8-(30)]
6[6-(1,6),6-(6,6),6-(8,8)]
6[1-(0),6-(1,6),6-(6,6)]
6[6-(1,6),6-(1,6),6-(6,8)]
6[1-(0),6-(6,6),6-(6,6)]
6[6-(6,6),8-(0),8-(30)]
6[6-(6,6),6-(6,6),8-(0)]
6[1-(0),7-(6,30),7-(6,6)]
6[1-(0),6-(1,7),7-(6,30)]
6[1-(0),6-(1,7),7-(6,6)]
6[1-(0),1-(0),6-(6,6),7-(6,6)]
6[6-(1,1,7),6-(1,6),6-(1,6)]
6[6-(1,6),6-(6,6),6-(8)]
6[6-(6,6),8-(0)]
7[6-(1,6),6-(1,7),30-(8,8,8)]
7[6-(1,1,6),6-(1,6),6-(1,7)]
7[6-(1,6),6-(1,7),30-(8,8)]
8[6-(6,8),30-(7,8,8)]
8[6-(6,8)]
8[6-(6,6)]
8[6-(6,8),30-(7,8)]
8[6-(6)]
AXINIF_clean
27[8-(27,27),8-(6),8-(6),8-(6),8-(6)]
27[8-(6),8-(6),8-(6),8-(6)]
1[6-(6,6)]
6[6-(1,6),6-(1,6),6-(6,6)]
6[6-(6,6),8-(27),8-(27)]
6[1-(0),6-(1,6),6-(6,6)]
6[1-(0),6-(6,6),6-(6,6)]
6[6-(1,6),6-(1,6),6-(8,8)]
8[6-(6,8),27-(8,8,8,8)]
8[27-(8,8,8,8),27-(8,8,8,8),27-(8,8,8,8)]
8[6-(6,8),27-(8,8,8)]
ICAMEG_clean
27[7-(6,6),7-(6,6),8-(27),8-(6),8-(6),8-(6)]
27[7-(6,6),8-(27),8-(6),8-(6),8-(6)]
27[7-(6,6),8-(27),8-(6),8-(6)]
1[6-(6,6)]
1[6-(1,6,6)]
1[6-(6,7)]
6[6-(1,6),6-(1,6),6-(8,8)]
6[1-(0),6-(6,6),6-(6,6)]
6[6-(1,1,6),6-(1,6),6-(1,6)]
6[1-(0),1-(0),6-(6,6),6-(6,6)]
6[6-(6,6),8-(0),8-(27)]
6[6-(6,6),8-(27),8-(27)]
6[1-(0),6-(1,6),6-(1,7)]
6[1-(0),6-(1,6),7-(6,27)]
6[1-(0),6-(1,6),6-(1,6)]
6[1-(0),6-(1,6),7-(6)]
6[6-(1,6),6-(1,6),6-(8)]
6[6-(6,6),8-(27)]
7[6-(1,6),6-(1,6),27-(8,8,8,8)]
7[6-(1,6),6-(1,6)]
7[6-(1,6),6-(1,6),27-(7,8,8,8,8)]
7[6-(1,6),6-(1,6),27-(8,8,8)]
8[6-(6,8),27-(7,8,8,8)]
8[6-(6,8),27-(7,7,8,8,8)]
8[27-(7,7,8,8,8),27-(7,8,8,8)]
8[27-(7,8,8,8),27-(7,8,8,8)]
8[6-(6,8)]
8[6-(6,8),27-(7,8,8)]
8[27-(7,7,8,8,8),27-(7,8,8)]
8[6-(6),27-(7,7,8,8,8)]
EWEWUZ_charged
26[7-(6,6),7-(6,6),8-(6),8-(6),8-(6),8-(6)]
26[7-(6,6),7-(6,6),8-(1,6),8-(6),8-(6),8-(6)]
47[7-(6,6),7-(6,6),7-(6,6),8-(6)]
1[6-(6,7)]
1[6-(1,1,8)]
1[8-(6,26)]
6[6-(1,7),6-(8,8),7-(6,47)]
6[1-(0),6-(6,7),7-(6,47)]
6[1-(0),6-(1,7),7-(6,47)]
6[6-(6,7),8-(0),8-(0)]
6[6-(1,7),6-(8,8),7-(6,26)]
6[1-(0),6-(1,7),7-(6,26)]
6[6-(6,7),8-(26),8-(26)]
6[6-(6,7),8-(26),8-(47)]
6[1-(0),1-(0),1-(0),8-(1,26)]
6[1-(0),1-(0),1-(0),8-(26)]
7[6-(1,6),6-(6,6),47-(7,7,8)]
7[6-(1,6),6-(1,6),47-(7,7,8)]
7[6-(1,6),6-(6,6),26-(7,8,8,8,8)]
8[6-(6,8)]
8[6-(6,8),26-(7,7,8,8,8)]
8[6-(6,8),47-(7,7,7)]
8[1-(0),6-(1,1,1),26-(7,7,8,8,8)]
8[6-(1,1,1),26-(7,7,8,8,8)]
8[17-(8,8,8)]
8[17-(8,8)]
17[8-(0),8-(0),8-(0),8-(0)]
17[8-(0),8-(0),8-(0)]
TEYLIU_clean
58[7-(6,6),7-(6,6),8-(6),8-(6),8-(6),8-(6)]
27[7-(6,6),7-(6,6),8-(6),8-(6),8-(6),8-(6)]
1[6-(6,7)]
6[6-(6,7),8-(58),8-(58)]
6[1-(0),6-(1,7),7-(6,58)]
6[6-(6,7),6-(8,8),7-(6,58)]
6[6-(6,7),8-(0),8-(27)]
6[6-(6,7),6-(8,8),7-(6,27)]
6[6-(6,7),8-(0),8-(58)]
6[6-(6,7),8-(27),8-(58)]
6[1-(0),6-(1,7),7-(6)]
6[6-(6,7),6-(8,8),7-(6)]
6[1-(0),6-(1,7),7-(6,27)]
6[6-(6,7),8-(58)]
6[6-(6,7),6-(8),7-(6,58)]
7[6-(1,6),6-(6,6),58-(7,8,8,8,8)]
7[6-(1,6),6-(6,6),27-(7,8,8,8,8)]
7[6-(1,6),6-(6,6)]
8[6-(6,8),58-(7,7,8,8,8)]
8[6-(6,8),27-(7,7,8,8,8)]
8[6-(6,8)]
8[6-(6),58-(7,7,8,8,8)]
GAYPED_clean
27[8-(27,27),8-(6),8-(6),8-(6)]
27[8-(6),8-(6),8-(6)]
27[7-(6,6),7-(6,6),7-(6,6),7-(6,6)]
27[8-(27,27),8-(6),8-(6),8-(6),8-(6)]
27[8-(6),8-(6),8-(6),8-(6)]
1[6-(6,6)]
6[1-(0),6-(6,6),6-(6,6)]
6[6-(1,6),6-(1,6),6-(8,8)]
6[6-(6,6),8-(0),8-(27)]
6[6-(6,6),8-(27),8-(27)]
6[6-(1,6),6-(1,6),6-(6,6)]
6[6-(6,6),6-(6,7),6-(6,7)]
6[6-(1,6),6-(6,6),7-(6,27)]
6[1-(0),6-(1,6),6-(6,7)]
7[6-(6,6),6-(6,6),27-(7,7,7)]
8[6-(6,8),27-(8,8,8)]
8[6-(6,8)]
8[6-(6,8),27-(8,8,8,8)]
8[6-(6,8),27-(8,8)]
8[27-(8,8,8),27-(8,8,8),27-(8,8,8,8)]
VEXVAW_clean
26[7-(6,6),8-(26,26),8-(6),8-(6),8-(6),8-(6)]
26[7-(6,6),8-(6),8-(6),8-(6),8-(6)]
1[6-(6,7)]
1[6-(6,6)]
6[1-(0),6-(6,6),7-(6,26)]
6[6-(1,6),6-(1,7),6-(6,6)]
6[6-(6,6),8-(26),8-(26)]
6[6-(1,6),6-(1,6),6-(6,6)]
6[1-(0),6-(1,6),6-(6,6)]
6[6-(1,6),6-(1,6),6-(8,8)]
6[1-(0),6-(6,6),6-(6,6)]
7[6-(1,6),6-(1,6),26-(8,8,8,8,8)]
7[6-(1,6),6-(1,6),26-(8,8,8,8)]
8[6-(6,8),26-(7,8,8,8)]
8[6-(6,8),26-(7,8,8,8,8)]
8[26-(7,8,8,8,8),26-(7,8,8,8,8),26-(7,8,8,8,8)]
ALURAB_clean
27[7-(6,6),7-(6,6),7-(6,6),8-(6),8-(6)]
27[7-(6,6),7-(6,6),8-(6),8-(6),8-(6),8-(6)]
1[6-(6,6,7)]
1[6-(1,1,6)]
1[6-(6,6)]
1[6-(6,7)]
1[7-(6,6)]
6[6-(1,6,7),8-(27),8-(27)]
6[1-(0),6-(1,1,1),6-(8,8),7-(1,6)]
6[1-(0),1-(0),1-(0),6-(1,6,7)]
6[6-(6,6),7-(1,6),8-(0)]
6[6-(1,6),6-(1,6),6-(7,8)]
6[1-(0),6-(6,6),6-(6,6)]
6[6-(1,6,7),8-(0),8-(0)]
6[1-(0),6-(1,7),6-(6,6)]
6[1-(0),6-(1,6),7-(6,27)]
6[6-(1,6),6-(1,6),6-(6,6)]
6[6-(1,6),6-(1,6),6-(7)]
6[6-(6,6),7-(1,6)]
7[1-(0),6-(1,6,6),6-(6,8)]
7[6-(1,6),6-(1,6),27-(7,7,8,8)]
7[1-(0),6-(1,6,6),6-(6)]
7[6-(1,6),6-(1,6),27-(7,8,8,8,8)]
8[6-(6,8),27-(7,7,8,8,8)]
8[6-(6,8),27-(7,7,7,8)]
8[6-(6,7)]
8[6-(6,8)]
XALDEU_clean
25[7-(6,7),7-(6,7),8-(6),8-(6),8-(6)]
25[7-(6,6),7-(6,7),7-(6,7),8-(6),8-(6),8-(6)]
25[7-(6,6),7-(6,7),7-(6,7),8-(6),8-(6)]
1[6-(6,6)]
1[6-(1,6,6)]
1[6-(1,1,6)]
1[6-(6,7)]
6[6-(1,6),6-(6,6),8-(25)]
6[1-(0),6-(1,6),6-(6,8)]
6[1-(0),6-(1,6),6-(1,6)]
6[1-(0),6-(1,6),6-(6,6)]
6[6-(1,6),6-(6,8),6-(7,8)]
6[6-(6,6),7-(7,25),8-(25)]
6[6-(1,1,6),7-(7,25),8-(25)]
6[1-(0),1-(0),6-(1,1,6),6-(7,8)]
6[1-(0),1-(0),6-(1,1,6),6-(1,1,6)]
6[1-(0),1-(0),6-(1,1,1),6-(1,1,6)]
6[1-(0),1-(0),1-(0),6-(1,1,6)]
6[1-(0),6-(1,6),7-(6,25)]
6[1-(0),6-(1,7),6-(6,6)]
6[6-(1,1,6),6-(1,6),6-(1,6)]
6[1-(0),1-(0),6-(1,1,6),6-(6,6)]
6[6-(1,1,6),7-(7,25)]
6[1-(0),1-(0),6-(1,1,6),6-(7)]
7[6-(6,8),7-(6,25),25-(7,8,8,8)]
7[6-(6,8),7-(6,25),25-(7,7,8,8,8)]
7[6-(1,6),6-(1,6),25-(7,7,8,8,8)]
7[6-(1,6),6-(1,6),25-(7,7,8,8)]
7[6-(6,8),7-(6,25),25-(7,7,8,8)]
7[6-(6),7-(6,25),25-(7,8,8,8)]
8[6-(6,6),25-(7,7,8,8)]
8[6-(6,7),25-(7,7,7,8,8)]
8[6-(6,7),25-(7,7,8,8)]
8[6-(6,6),25-(7,7,7,8,8)]
8[6-(6,7),25-(7,7,7,8)]
8[6-(6,6),25-(7,7,7,8)]
DUYREV_clean
59[7-(6,6),8-(6),8-(6),8-(6),8-(6),8-(74),8-(74,74)]
59[8-(6),8-(6),8-(6),8-(74),8-(74)]
59[8-(6),8-(6),8-(74)]
59[8-(6),8-(6),8-(74),8-(74)]
1[6-(6,6)]
74[8-(74),8-(74),8-(74),8-(74)]
74[8-(0),8-(59),8-(74),8-(74),8-(74),8-(74)]
74[8-(59),8-(74),8-(74),8-(74),8-(74),8-(74)]
74[8-(59,74),8-(74),8-(74),8-(74),8-(74)]
6[6-(1,6),6-(8,8),7-(6)]
6[1-(0),6-(1,6),6-(6,7)]
6[1-(0),6-(1,6),6-(1,6)]
6[6-(6,7),8-(0),8-(59)]
6[6-(6,7),8-(59),8-(59)]
6[6-(1,6),6-(8,8),7-(6,59)]
6[6-(1,6),6-(8),7-(6)]
6[6-(6,7),8-(59)]
7[6-(6,6),6-(6,6)]
7[6-(6,6),6-(6,6),59-(8,8,8,8,8,8)]
8[74-(8,8,8,8,8)]
8[74-(8,8,8,8),74-(8,8,8,8)]
8[74-(8,8,8),74-(8,8,8,8,8)]
8[6-(6,8)]
8[74-(8,8,8),74-(8,8,8)]
8[6-(6,8),59-(8,8)]
8[6-(6,8),59-(7,8,8,8,8,8)]
8[59-(8,8),74-(8,8,8,8,8)]
8[74-(8,8,8,8),74-(8,8,8,8,8)]
8[59-(8,8,8,8),74-(8,8,8,8,8)]
8[74-(8,8,8),74-(8,8,8,8)]
8[74-(8,8,8,8,8),74-(8,8,8,8,8)]
8[59-(7,8,8,8,8,8),74-(8,8,8,8,8)]
8[59-(7,8,8,8,8,8),74-(8,8,8,8),74-(8,8,8,8)]
8[6-(6,8),59-(8,8,8,8)]
8[6-(6,8),59-(8,8,8)]
8[59-(8,8,8),74-(8,8,8,8,8)]
8[6-(6),59-(8,8)]
MIGVON_clean
27[7-(6),7-(6,7),7-(6,7),8-(16)]
1[7-(6,7)]
1[6-(1,1,6)]
6[6-(1,1,1),6-(6,6),7-(7)]
6[6-(6,6),6-(6,7),6-(6,7)]
6[6-(1,1,1),6-(6,6),7-(1,7)]
6[1-(0),1-(0),1-(0),6-(6,7)]
6[6-(1,1,1),6-(6,6),7-(7,27)]
6[7-(27),16-(0)]
16[8-(0),8-(0),8-(27),8-(27)]
16[6-(7)]
16[8-(0),8-(27),8-(27)]
7[6-(6,6),7-(1,6)]
7[1-(0),6-(6,6),7-(6)]
7[6-(6,6),7-(1,6),27-(7,7,8)]
7[1-(0),6-(6,6),7-(6,27)]
7[6-(16),27-(7,7,8)]
8[16-(8,8,8),27-(7,7,7)]
8[16-(8,8,8)]
8[16-(8,8),27-(7,7,7)]
8[16-(8,8)]
VEYVEC_clean
27[8-(6),8-(6)]
27[7-(6,6),7-(6,6),8-(6),8-(6)]
1[8-(6)]
1[6-(6,7)]
1[6-(6,6)]
6[6-(6,6),8-(0),8-(1)]
6[6-(6,6),8-(0),8-(27)]
6[6-(6,6),8-(0),8-(0)]
6[6-(6,6),6-(6,6),6-(8,8)]
6[1-(0),6-(1,6),7-(6,27)]
6[1-(0),6-(1,7),6-(6,6)]
6[6-(1,6),6-(1,6),6-(6,6)]
6[6-(6,6),8-(1),8-(27)]
6[1-(0),6-(1,6),7-(6)]
6[6-(6,6),8-(0)]
6[6-(6,6),6-(6,6),6-(8)]
7[6-(1,6),6-(1,6),27-(7,8,8)]
7[6-(1,6),6-(1,6)]
8[6-(6,8)]
8[1-(0),6-(6,8)]
8[6-(6,8),27-(7,7,8)]
8[6-(6,8),27-(8)]
8[6-(6)]
MIBMER_clean
26[8-(26,26),8-(6),8-(6),8-(6),8-(6)]
26[8-(6),8-(6),8-(6),8-(6)]
1[6-(6,6)]
6[6-(6,6),8-(26),8-(26)]
6[6-(1,6),6-(1,6),6-(8,8)]
6[1-(0),6-(1,6),6-(6,6)]
6[6-(1,6),6-(1,6),6-(6,6)]
8[6-(6,8),26-(8,8,8,8)]
8[26-(8,8,8,8),26-(8,8,8,8),26-(8,8,8,8)]
8[6-(6,8),26-(8,8,8)]
NIFYUY_charged
69[8-(1,1),8-(1,1),8-(6),8-(6),8-(6),8-(6),8-(6),8-(6)]
69[8-(1,1),8-(1,1),8-(6),8-(6),8-(6),8-(6),8-(6),8-(6),8-(6)]
69[8-(1,1),8-(6),8-(6),8-(6),8-(6),8-(6),8-(6)]
27[7-(6,6),7-(6,6),7-(6,6),7-(6,6),7-(6,6),7-(6,6)]
1[8-(1,69)]
1[6-(6,7)]
1[6-(6,6)]
6[1-(0),6-(6,6),7-(6,27)]
6[6-(1,6),6-(1,7),6-(8,8)]
6[1-(0),6-(1,6),6-(6,6)]
6[1-(0),6-(1,6),6-(6,7)]
6[6-(1,6),6-(6,7),7-(6,27)]
6[6-(6,6),8-(0),8-(69)]
6[6-(6,6),8-(69),8-(69)]
7[6-(1,6),6-(6,6),27-(7,7,7,7,7)]
8[6-(6,8),69-(8,8,8,8,8,8)]
8[6-(6,8)]
8[6-(6,8),69-(8,8,8,8,8,8,8)]
8[6-(6,8),69-(8,8,8,8,8,8,8,8)]
8[1-(0),1-(0),69-(8,8,8,8,8,8,8)]
8[1-(0),1-(0),69-(8,8,8,8,8,8,8,8)]
8[1-(0),1-(0),69-(8,8,8,8,8,8)]
8[17-(8,8,8)]
8[17-(8,8)]
17[8-(0),8-(0),8-(0),8-(0)]
17[8-(0),8-(0),8-(0)]
LAFRIV_clean5b
16[6-(7)]
6[7-(27),16-(0)]
6[1-(0),6-(1,6),7-(6)]
6[1-(0),6-(1,6),6-(1,7)]
6[1-(0),6-(1,6),6-(6,6)]
6[6-(1,6),6-(1,7),6-(7,7)]
6[1-(0),6-(6,6),7-(6)]
6[6-(6,6),7-(6),7-(6)]
6[7-(0),16-(0)]
7[6-(16),27-(7)]
7[6-(1,6),6-(1,6)]
7[6-(6,7),6-(6,7)]
7[6-(16)]
1[6-(6,7)]
1[6-(6,6)]
27[7-(6),7-(6)]
PUZMAZ_clean5b
7[6-(6,7),6-(6,7)]
7[6-(1,6),6-(1,6),27-(7,7,7,7,7)]
7[6-(16),27-(7,7,7,7,7)]
7[6-(1,6),6-(1,6)]
7[6-(16),27-(7)]
7[6-(16)]
6[6-(6,6),7-(6),7-(6)]
6[1-(0),6-(1,6),7-(6,27)]
6[1-(0),6-(1,7),6-(6,6)]
6[6-(1,6),6-(1,6),6-(7,7)]
6[7-(27),16-(0)]
6[1-(0),6-(1,6),7-(6)]
6[7-(0),16-(0)]
1[6-(6,7)]
1[6-(6,6)]
16[6-(7)]
27[7-(6),7-(6),7-(6,6),7-(6,6),7-(6,6),7-(6,6)]
27[7-(6),7-(6)]
AWOFOI_clean
58[8-(6),8-(6),8-(6),8-(6),8-(6),8-(6,58),8-(6,58)]
58[8-(6),8-(6),8-(6),8-(6),8-(6,58),8-(6,58)]
1[6-(6,6)]
6[6-(6,6),8-(58),8-(58)]
6[6-(1,6),6-(1,6),6-(8,8)]
6[1-(0),6-(6,6),6-(6,6)]
6[6-(6,6),8-(58),8-(58,58)]
6[6-(1,6),6-(1,6),6-(8)]
6[6-(6,6),8-(58,58)]
8[6-(6,8),58-(8,8,8,8,8,8)]
8[6-(6,8),58-(8,8,8,8,8)]
8[6-(6,8),58-(8,8,8,8,8,8),58-(8,8,8,8,8,8)]
8[6-(6,8),58-(8,8,8,8,8),58-(8,8,8,8,8,8)]
8[6-(6),58-(8,8,8,8,8),58-(8,8,8,8,8,8)]
VEDGES_clean
27[7-(6,6),8-(1,1,27),8-(6),8-(6),8-(6)]
27[7-(6,6),7-(6,6),8-(1,1,27),8-(6),8-(6),8-(6)]
27[7-(6,6),7-(6,6),8-(1,1,27),8-(6),8-(6)]
1[8-(1,27,27)]
1[6-(6,7)]
1[6-(6,6)]
6[1-(0),6-(1,6),7-(6)]
6[1-(0),6-(1,6),7-(6,27)]
6[1-(0),6-(1,7),6-(6,6)]
6[6-(6,6),8-(0),8-(27)]
6[6-(6,6),8-(27),8-(27)]
6[6-(1,6),6-(1,6),6-(8,8)]
6[6-(1,6),6-(1,6),6-(8)]
6[6-(6,6),8-(27)]
7[6-(1,6),6-(1,6),27-(7,8,8,8,8)]
7[6-(1,6),6-(1,6),27-(8,8,8,8)]
7[6-(1,6),6-(1,6)]
7[6-(1,6),6-(1,6),27-(7,8,8,8)]
8[1-(0),1-(0),27-(7,7,8,8,8),27-(7,8,8,8)]
8[6-(6,8)]
8[6-(6,8),27-(7,8,8,8)]
8[6-(6,8),27-(7,7,8,8,8)]
8[6-(6,8),27-(7,7,8,8)]
8[1-(0),1-(0),27-(7,7,8,8),27-(7,8,8,8)]
8[6-(6),27-(7,8,8,8)]
DIDBEZ_clean
27[7-(6,6),7-(6,6),8-(6),8-(6)]
27[7-(6,6),7-(6,6),8-(6)]
1[6-(6,7)]
1[6-(6,6)]
6[1-(0),6-(1,6),7-(6,27)]
6[1-(0),6-(1,7),6-(6,6)]
6[6-(1,6),6-(1,6),6-(6,6)]
6[1-(0),6-(1,6),6-(6,6)]
6[6-(1,6),6-(1,6),6-(8,8)]
6[6-(6,6),8-(0),8-(27)]
6[6-(1,6),6-(1,6),6-(8)]
6[6-(6,6),8-(0)]
7[6-(1,6),6-(1,6),27-(7,8,8)]
7[6-(1,6),6-(1,6),27-(7,8)]
8[6-(6,8),27-(7,7,8)]
8[6-(6,8)]
8[6-(6,8),27-(7,7)]
8[6-(6)]
ILUFOL_clean
66[7-(6,6),7-(6,6),7-(6,6),8-(6),8-(6),8-(6),8-(6),8-(6),8-(6)]
66[7-(6,6),7-(6,6),7-(6,6),8-(6),8-(6),8-(6),8-(6),8-(6)]
27[8-(6),8-(6),8-(6),8-(6)]
1[6-(6,6)]
6[6-(6,7),8-(27),8-(66)]
6[6-(1,6),6-(8,8),7-(6,66)]
6[1-(0),6-(1,6),6-(6,7)]
6[6-(6,7),8-(27)]
6[6-(1,6),6-(8),7-(6,66)]
6[1-(0),6-(1,6),6-(1,6)]
7[6-(6,6),6-(6,6),66-(7,7,8,8,8,8,8,8)]
7[6-(6,6),6-(6,6),66-(7,7,8,8,8,8,8)]
8[6-(6,8),27-(8,8,8)]
8[6-(6,8),66-(7,7,7,8,8,8,8,8)]
8[6-(6,8),66-(7,7,7,8,8,8,8)]
8[6-(6),27-(8,8,8)]
ZARPUF_clean
92[8-(15),8-(15),8-(15),8-(15),8-(15)]
15[6-(1,1,15),8-(0),8-(92),8-(92)]
15[6-(1,1,15),8-(92),8-(92),8-(92)]
15[6-(1,1,15),8-(92),8-(92)]
1[6-(1,15,15)]
6[1-(0),1-(0),15-(8,8,8),15-(8,8,8)]
6[1-(0),1-(0),15-(8,8),15-(8,8,8)]
8[15-(6,8,8),92-(8,8,8,8)]
8[15-(6,8,8)]
8[15-(6,8),92-(8,8,8,8)]
IFEQAN_clean
30[7-(6,6),8-(30),8-(30),8-(6)]
1[6-(7,7)]
1[6-(6,6)]
6[1-(0),7-(6,30),7-(6,6)]
6[6-(1,6),6-(6,7),7-(6,30)]
6[1-(0),6-(6,6),6-(6,7)]
6[6-(1,6),6-(1,6),6-(6,6)]
6[1-(0),6-(1,6),6-(6,6)]
6[1-(0),6-(1,6),6-(1,6)]
6[6-(1,6),6-(6,7),7-(6,6)]
6[6-(1,6),6-(1,6),7-(6,6)]
6[6-(1,6),6-(1,6),6-(8,8)]
6[6-(6,6),8-(0),8-(30)]
6[1-(0),6-(1,6),6-(6,7)]
6[6-(1,6),6-(1,6),6-(8)]
6[6-(6,6),8-(30)]
7[6-(1,7),6-(6,6),30-(8,8,8)]
7[6-(1,7),6-(6,6),6-(6,6)]
8[30-(7,8,8),30-(7,8,8)]
8[6-(6,8),30-(7,8,8)]
8[6-(6,8)]
8[6-(6),30-(7,8,8)]
PELGOE_clean
27[7-(6,6),8-(6),8-(6)]
27[7-(6,6),7-(6,6),8-(6),8-(6)]
27[7-(6,6),8-(16),8-(16),8-(6),8-(6)]
1[6-(6,6)]
1[6-(6)]
1[6-(6,7)]
6[1-(0),6-(1,6),6-(6,16)]
6[6-(6,6),8-(27),8-(27)]
6[6-(1,6),6-(6,16),6-(8,8)]
6[1-(0),6-(1),6-(6,6)]
6[1-(0),6-(1,6)]
6[6-(1,6),6-(6,6),16-(8,8,8)]
6[1-(0),6-(1,6),6-(6,6)]
6[1-(0),6-(1,6),6-(1,6)]
6[1-(0),6-(1,7),6-(6,6)]
6[1-(0),6-(1,6),7-(6,27)]
6[1-(0),6-(1,6),7-(6)]
6[6-(1,6),6-(6,6),16-(8,8)]
6[6-(1,6),6-(1,6),6-(6,6)]
16[6-(6,6),8-(0),8-(0),8-(27)]
16[6-(6,6),8-(0),8-(27)]
7[6-(1,6),6-(1,6),27-(8,8)]
7[6-(1,6),6-(1,6),27-(7,8,8)]
7[6-(1,6),6-(1,6),27-(8,8,8,8)]
7[6-(1,6),6-(1,6)]
8[6-(6,8),27-(7,8,8,8)]
8[16-(6,8,8),27-(7,8,8,8)]
8[16-(6,8,8)]
8[6-(6,8),27-(7,8)]
8[6-(6,8),27-(7,7,8)]
8[16-(6,8),27-(7,8,8,8)]
8[16-(6,8)]
POQXAV_charged
28[7-(6,6),7-(6,6),8-(0),8-(0),8-(0),8-(16)]
1[6-(6,6)]
1[6-(6,7)]
6[1-(0),6-(1,7),6-(6,6)]
6[1-(0),6-(1,6),7-(6,28)]
6[6-(1,6),6-(1,6),6-(6,6)]
16[8-(0),8-(0),8-(28),8-(28)]
16[8-(0),8-(0),8-(0),8-(28)]
16[8-(0),8-(0),8-(0),8-(0)]
16[8-(0),8-(0),8-(0)]
7[6-(1,6),6-(1,6),28-(7,8,8,8,8)]
8[16-(8,8,8),28-(7,7,8,8,8)]
8[28-(7,7,8,8,8)]
8[16-(8,8,8)]
8[16-(8,8)]
COBWEV_clean
48[8-(15),8-(15),8-(15)]
48[7-(6,6),8-(15),8-(15,48),8-(15,48)]
15[8-(0),8-(48),8-(48,48),8-(6)]
15[8-(48),8-(48),8-(48),8-(6)]
6[7-(6),7-(6,6),8-(0)]
6[7-(6,48),7-(6,6),8-(0)]
6[6-(6),7-(0),7-(6)]
6[6-(6),7-(0),7-(6,48)]
6[6-(7),6-(7,7)]
6[6-(6),7-(6,6)]
6[6-(6),7-(6,6),8-(6)]
6[6-(6,8),6-(7,8)]
6[6-(6),6-(6,8),8-(0)]
6[6-(6,8),6-(8),8-(6)]
6[6-(6,8),8-(15)]
6[6-(6),6-(7,8)]
6[6-(6),6-(6,8)]
6[6-(6),6-(8),8-(6)]
7[6-(6),6-(6,8),6-(7,8)]
7[6-(6,7),6-(7,8)]
7[6-(6,7),6-(7,8),48-(8,8,8)]
7[6-(6,7)]
8[6-(6),15-(8,8,8)]
8[15-(8,8,8),48-(7,8,8),48-(7,8,8)]
8[15-(8,8,8),48-(8,8)]
8[15-(8,8,8)]
8[15-(8,8,8),48-(7,8,8)]
8[6-(7,7)]
8[6-(6,6),6-(6,7)]
8[6-(6,6)]
UZIJUJ_clean
58[8-(6),8-(6),8-(6),8-(6),8-(6),8-(6),8-(6)]
1[6-(6,6)]
1[7-(6,6)]
6[6-(6,6),8-(58),8-(58)]
6[6-(1,6),6-(1,6),6-(8,8)]
6[1-(0),6-(1,6),6-(6,6)]
6[1-(0),6-(1,6),6-(6,7)]
6[6-(1,6),6-(1,6),7-(1,6)]
6[6-(6,6),7-(1,6),8-(58)]
6[6-(1,6),6-(1,6),6-(7,8)]
6[1-(0),6-(6,6),6-(6,6)]
6[6-(6,6),7-(1,6),8-(0)]
6[6-(1,6),6-(1,6),6-(7)]
6[6-(6,6),7-(1,6)]
7[1-(0),6-(6,6),6-(6,8)]
7[1-(0),6-(6),6-(6,6)]
8[6-(6,8),58-(8,8,8,8,8,8)]
8[6-(6,7),58-(8,8,8,8,8,8)]
8[6-(6,7)]
MEFZUU_clean5b
25[7-(6,6),7-(6,6),7-(6,6),7-(6,6),17-(0)]
25[8-(6),8-(6),8-(6),8-(6)]
25[8-(6),8-(6)]
25[8-(6),8-(6),8-(6),8-(6),17-(0)]
25[7-(6,6),7-(6,6),7-(6,6),7-(6,6),17-(0),17-(0)]
1[6-(6,6)]
6[1-(0),6-(1,6),6-(6,7)]
6[6-(1,6),6-(6,6),7-(6,25)]
6[6-(6,6),6-(6,7),6-(6,7)]
6[6-(1,6),6-(1,6),6-(6,6)]
6[1-(0),6-(6,6),6-(6,6)]
6[6-(1,6),6-(1,6),6-(8,8)]
6[6-(6,6),8-(25),8-(25)]
7[6-(6,6),6-(6,6),25-(7,7,7,17)]
7[6-(6,6),6-(6,6),25-(7,7,7,17,17)]
17[25-(8,8,8,8)]
17[25-(7,7,7,7)]
17[25-(7,7,7,7,17)]
8[6-(6,8),25-(8,8,8)]
8[6-(6,8),25-(8)]
8[6-(6,8),25-(8,8,8,17)]
DAWWEF_clean
27[7-(6,6),7-(6,6),7-(6,6),8-(6),8-(6)]
27[8-(6),8-(6),8-(6)]
27[8-(6),8-(6),8-(6),8-(6)]
1[6-(7,7)]
1[6-(1,6,7)]
6[6-(6,7),8-(27),8-(27)]
6[6-(6,7),6-(8,8),7-(6,27)]
6[6-(1,1,7),7-(6,27),7-(6,27)]
6[1-(0),7-(6,27),7-(7)]
6[1-(0),1-(0),6-(7,7),7-(6,7)]
6[1-(0),7-(6,27),7-(6,7)]
6[6-(6,7),8-(27)]
6[6-(6,7),6-(8),7-(6,27)]
7[6-(6,6),6-(6,7),27-(7,7,8,8)]
7[6-(1,7),6-(1,7),27-(7,7,8,8)]
7[6-(1,1,6),6-(1,7),7-(6)]
7[6-(1,7),7-(6,6)]
8[6-(6,8),27-(7,7,7,8)]
8[6-(6,8),27-(8,8)]
8[6-(6,8),27-(8,8,8)]
8[6-(6),27-(7,7,7,8)]
IXUWII_clean
27[7-(6,6),7-(6,6),8-(6),8-(6),8-(6)]
1[7-(6,6)]
1[6-(6,6)]
1[6-(6,7)]
6[6-(6,6),8-(27),8-(27)]
6[6-(1,6),6-(1,6),6-(8,8)]
6[1-(0),6-(1,6),6-(6,6)]
6[6-(1,6),6-(1,6),6-(6,6)]
6[6-(6,6),8-(0),8-(27)]
6[1-(0),6-(1,6),7-(6,27)]
6[1-(0),6-(1,7),6-(6,7)]
6[6-(1,6),6-(1,6),7-(1,6)]
6[6-(6,6),7-(1,6),8-(0)]
6[6-(1,6),6-(1,6),6-(7,8)]
6[1-(0),6-(1,6),6-(1,6)]
6[1-(0),6-(6,6),6-(6,6)]
6[6-(1,6),6-(1,6),6-(7)]
6[6-(6,6),7-(1,6)]
7[6-(1,6),6-(1,6),27-(7,8,8,8)]
7[1-(0),6-(6,6),6-(6,8)]
7[1-(0),6-(6),6-(6,6)]
8[6-(6,8),27-(7,7,8,8)]
8[6-(6,8)]
8[6-(6,7)]
NIFYOS_charged
71[8-(1,1),8-(6),8-(6),8-(6),8-(6),8-(6),8-(6)]
71[1-(8),8-(1,1),8-(1,1),8-(6),8-(6),8-(6),8-(6),8-(6),8-(6),8-(6)]
27[7-(6,6),7-(6,6),7-(6,6),7-(6,6),7-(6,6),7-(6,6)]
1[8-(1)]
1[8-(1,71)]
1[8-(1,71),71-(8,8,8,8,8,8,8,8,8)]
1[6-(6,7)]
1[6-(6,6)]
6[6-(6,6),8-(0),8-(71)]
6[1-(0),6-(6,6),7-(6,27)]
6[6-(1,6),6-(1,7),6-(8,8)]
6[1-(0),6-(1,6),6-(6,6)]
6[1-(0),6-(1,6),6-(6,7)]
6[6-(1,6),6-(6,7),7-(6,27)]
6[6-(6,6),8-(71),8-(71)]
7[6-(1,6),6-(6,6),27-(7,7,7,7,7)]
8[6-(6,8),71-(8,8,8,8,8,8)]
8[6-(6,8)]
8[6-(6,8),71-(1,8,8,8,8,8,8,8,8)]
8[1-(0),1-(0)]
8[1-(0),1-(0),71-(8,8,8,8,8,8)]
8[1-(0),1-(0),71-(1,8,8,8,8,8,8,8,8)]
8[1-(0),1-(71),71-(1,8,8,8,8,8,8,8,8)]
8[8-(17),17-(8,8,8)]
8[17-(8,8,8)]
8[17-(8,8)]
17[8-(0),8-(0),8-(8),8-(8)]
17[8-(0),8-(0),8-(0),8-(0)]
17[8-(0),8-(0),8-(0)]
ZEFVIR_clean
59[8-(6),8-(6),8-(6),8-(6),8-(6),8-(6,59),8-(6,59)]
59[8-(6),8-(6),8-(6),8-(6),8-(6,59),8-(6,59)]
27[7-(6,6),8-(6),8-(6),8-(6),8-(6)]
27[7-(6,6),7-(6,6),8-(6),8-(6),8-(6),8-(6)]
1[6-(6,6)]
1[6-(7,7)]
1[7-(6,6)]
6[6-(8,8),8-(27),8-(27)]
6[6-(6,6),8-(27),8-(59)]
6[6-(1,6),6-(6,6),6-(8,8)]
6[1-(0),6-(6,6),6-(6,7)]
6[6-(1,6),6-(6,7),7-(6,27)]
6[6-(1,6),6-(6,7),7-(1,6)]
6[6-(6,6),8-(59),8-(59)]
6[1-(0),7-(1,6),7-(6,27)]
6[6-(6,6),8-(27),8-(59,59)]
6[6-(1,6),6-(6,6),6-(8)]
6[6-(6,6),8-(59)]
7[6-(1,7),6-(6,6),27-(7,8,8,8,8)]
7[1-(0),6-(1,7),6-(6,6)]
7[6-(1,7),6-(6,6),27-(8,8,8,8)]
8[6-(6,8),27-(7,7,8,8,8)]
8[6-(6,8),27-(7,8,8,8)]
8[6-(6,8),59-(8,8,8,8,8,8)]
8[6-(6,8),59-(8,8,8,8,8)]
8[6-(6,8),59-(8,8,8,8,8,8),59-(8,8,8,8,8,8)]
8[6-(6,8),59-(8,8,8,8,8),59-(8,8,8,8,8,8)]
8[6-(6),59-(8,8,8,8,8,8)]
ZAVPIX_clean
58[8-(6),8-(6),8-(6),8-(6),8-(6),8-(6,58),8-(6,58)]
1[6-(6,6)]
6[6-(1,6),6-(1,6),6-(8,8)]
6[1-(0),6-(6,6),6-(6,6)]
6[1-(0),6-(6,6),6-(6,8)]
6[6-(1,6),6-(1,6),8-(6)]
6[6-(1,6),6-(6,7),8-(6)]
6[6-(1,6),6-(6,8),7-(8,8)]
6[1-(0),6-(6,6),6-(6,7)]
6[1-(0),6-(1,6),6-(6,6)]
6[1-(0),6-(1,6),6-(6,8)]
6[6-(6,6),8-(58),8-(58,58)]
6[6-(6,6),8-(58),8-(58)]
6[1-(0),6-(6),6-(6,6)]
6[6-(1,6),6-(1,6)]
6[6-(1,6),6-(6,7)]
6[6-(1,6),6-(6),7-(8,8)]
6[1-(0),6-(1,6),6-(6)]
7[6-(6,6),8-(0),8-(0)]
8[6-(6,8),58-(8,8,8,8,8,8)]
8[6-(6,8),58-(8,8,8,8,8,8),58-(8,8,8,8,8,8)]
8[7-(6,8)]
8[6-(6,6),6-(6,6)]
ZIMJOW_clean
58[7-(6,6),7-(6,6),8-(6),8-(6),8-(6),8-(6),8-(6),8-(6),8-(6),8-(6)]
58[8-(6),8-(6),8-(6)]
58[8-(6),8-(6),8-(6),8-(6)]
1[6-(6,6)]
1[8-(6)]
1[6-(1,6,7)]
1[7-(1,6)]
6[6-(1,6),6-(8,8),7-(6,58)]
6[1-(0),6-(6,6),6-(6,7)]
6[6-(1,6),6-(1,6),6-(8,8)]
6[6-(6,7),8-(0),8-(58)]
6[6-(6,6),8-(1),8-(58)]
6[6-(6,7),8-(58),8-(58)]
6[6-(6,6),8-(0),8-(1)]
6[6-(8,8),8-(58),8-(58)]
6[6-(1,1,7),8-(1),8-(58)]
6[1-(0),1-(0),6-(8,8),7-(1,1)]
6[6-(1,1,7),8-(1)]
6[1-(0),1-(0),6-(8),7-(1,1)]
7[6-(6,6),6-(6,6),58-(7,8,8,8,8,8,8,8,8)]
7[1-(0),1-(0),6-(1,1,6)]
8[6-(6,8),58-(7,7,8,8,8,8,8,8,8)]
8[6-(6,8)]
8[1-(0),6-(6,8)]
8[6-(6,8),58-(8,8)]
8[6-(6,8),58-(8,8,8)]
8[1-(0),6-(6)]
AWAHAI_clean
92[8-(15),8-(15,92),8-(6),8-(92),8-(92,92)]
92[8-(15),8-(15,92),8-(6),8-(92,92)]
92[8-(15,92),8-(15,92),8-(15,92),8-(15,92),8-(25),8-(92,92),8-(92,92)]
92[8-(15,92),8-(15,92),8-(92,92),8-(92,92)]
25[8-(6,25),8-(6,25),8-(6,25)]
25[8-(6,25),8-(6,25),8-(6,25),8-(6,25),8-(6,25),8-(6,25)]
25[8-(92),8-(92)]
15[6-(1,1,6),8-(92),8-(92,92),8-(92,92)]
1[6-(1,6,15)]
6[1-(0),1-(0),6-(8,8),15-(8,8,8)]
6[6-(1,1,15),8-(25,25),8-(92)]
6[6-(1,1,15),8-(0),8-(92)]
8[15-(6,8,8),92-(8,8,8,8)]
8[15-(6,8,8),92-(8,8,8),92-(8,8,8,8,8,8)]
8[15-(6,8,8),92-(8,8,8,8),92-(8,8,8,8,8,8)]
8[6-(6,8),92-(8,8,8,8)]
8[6-(6,8),25-(8,8),25-(8,8,8,8,8)]
8[6-(6,8)]
8[15-(6,8,8),92-(8,8,8)]
8[6-(6,8),92-(8,8,8)]
8[25-(8),92-(8,8,8,8,8,8)]
8[92-(8,8,8),92-(8,8,8),92-(8,8,8,8,8,8)]
8[92-(8,8,8,8),92-(8,8,8,8),92-(8,8,8,8,8,8)]
8[92-(8,8,8,8),92-(8,8,8,8)]
OGIKAR_clean
29[8-(6),8-(6),8-(6),8-(6)]
29[7-(6,6),8-(6),8-(6),8-(6),8-(6)]
29[8-(6),8-(6),8-(6)]
1[6-(6,6)]
1[6-(6,7)]
6[6-(6,6),7-(6),7-(6)]
6[6-(1,6),6-(1,6),6-(7,7)]
6[1-(0),6-(6,6),6-(6,6)]
6[6-(1,6),6-(1,6),6-(8,8)]
6[1-(0),6-(1,6),6-(6,6)]
6[1-(0),6-(1,6),6-(1,6)]
6[6-(6,6),8-(29),8-(29)]
6[1-(0),6-(1,6),7-(6,29)]
6[1-(0),6-(1,6),6-(1,7)]
6[6-(1,6),6-(1,6),6-(8)]
6[6-(6,6),8-(29)]
7[6-(6,7),6-(6,7)]
7[6-(1,6),6-(1,6),29-(8,8,8,8)]
8[6-(6,8),29-(8,8,8)]
8[6-(6,8),29-(7,8,8,8)]
8[6-(6,8),29-(8,8)]
8[6-(6),29-(8,8,8)]
WIYZOU_clean
27[8-(6),8-(6),8-(6),8-(6,27)]
27[8-(6),8-(6),8-(6,27)]
27[8-(6),8-(6)]
1[6-(6,6)]
6[6-(1,6),6-(6,6),6-(8,8)]
6[6-(6,6),6-(6,6),6-(8,8)]
6[1-(0),6-(6,6),6-(6,6)]
6[6-(6,6),8-(27),8-(27)]
6[6-(6,6),8-(0),8-(27,27)]
6[6-(6,6),8-(0),8-(0)]
6[6-(1,6),6-(6,6),6-(8)]
6[6-(6,6),8-(27)]
8[6-(6,8),27-(8)]
8[6-(6,8),27-(8,8,8)]
8[6-(6,8),27-(8,8),27-(8,8,8)]
8[6-(6,8)]
8[6-(6,8),27-(8,8)]
8[6-(6,8),27-(8,8),27-(8,8)]
8[6-(6),27-(8,8)]
HEBJAB_clean
27[7-(6,6),7-(6,6),8-(6),8-(6),8-(6)]
27[8-(6),8-(6)]
1[6-(6,6)]
1[6-(1,6,8)]
1[6-(6,7)]
1[6-(1,6,7)]
1[6-(1,6)]
6[6-(6,6),8-(0),8-(27)]
6[6-(1,6),6-(1,6),6-(8,8)]
6[1-(0),6-(6,6),6-(6,6)]
6[6-(6,6),8-(27),8-(27)]
6[1-(0),6-(6,6),6-(6,8)]
6[6-(1,6),6-(1,6),8-(6)]
6[1-(0),1-(0),6-(6,6),8-(6)]
6[6-(1,1,8),6-(1,6),6-(1,6)]
6[1-(0),6-(1,6),6-(6,6)]
6[1-(0),6-(1,6),7-(6,27)]
6[1-(0),6-(1,7),6-(6,6)]
6[6-(1,1,7),6-(1,6),6-(1,6)]
6[1-(0),1-(0),6-(6,6),7-(6,6)]
6[1-(0),1-(0),6-(1,1,7),7-(6,6)]
6[1-(0),6-(6),6-(6,6)]
6[6-(1,6),6-(1,6)]
6[1-(0),1-(0),6-(6,6)]
6[6-(1,1),6-(1,6),6-(1,6)]
7[6-(1,6),6-(1,6),27-(7,8,8,8)]
7[6-(1,1,6),6-(1,1,6),6-(1,1,6)]
8[6-(6,8),27-(7,7,8,8)]
8[6-(6,8)]
8[6-(6,8),27-(8)]
8[6-(1,1,6),6-(6,6)]
KIFXOO_clean
28[7-(6,6),7-(6,6),8-(6),8-(6),8-(6)]
28[7-(6,6),7-(6,6),8-(6)]
28[7-(6,6),7-(6,6)]
1[8-(6)]
1[6-(6,6)]
1[6-(6,7)]
6[6-(6,6),8-(0),8-(1)]
6[6-(1,6),6-(1,6),6-(8,8)]
6[1-(0),6-(1,6),6-(6,6)]
6[1-(0),6-(1,6),6-(6,8)]
6[6-(1,6),6-(1,6),8-(6)]
6[6-(6,6),8-(28),8-(28)]
6[1-(0),6-(1,6),7-(6,28)]
6[1-(0),6-(1,7),6-(6,6)]
6[6-(1,6),6-(1,6),6-(6,6)]
6[6-(6,6),8-(0),8-(28)]
6[6-(1,6),6-(1,6),6-(8)]
6[6-(6,6),8-(0)]
7[6-(1,6),6-(1,6),28-(7,8)]
7[6-(1,6),6-(1,6),28-(7)]
7[6-(1,6),6-(1,6),28-(7,8,8,8)]
8[1-(0),6-(6,8)]
8[6-(6,8)]
8[6-(6,6),6-(6,6)]
8[6-(6,8),28-(7,7,8,8)]
8[6-(6,8),28-(7,7)]
8[6-(6)]
HEDBOJ_clean
58[8-(6),8-(6)]
92[8-(6),8-(6),8-(6),8-(6),8-(92)]
92[8-(6),8-(6),8-(6),8-(92)]
6[6-(6,6),8-(92),8-(92)]
6[6-(6,6),6-(6,6),6-(8,8)]
6[6-(6,6),8-(0),8-(92)]
6[6-(6,6),8-(58),8-(92)]
6[6-(6,6),6-(6,6),6-(8)]
6[6-(6,6),8-(92)]
8[6-(6,8),92-(8,8,8,8)]
8[6-(6,8)]
8[6-(6,8),58-(8)]
8[92-(8,8,8,8),92-(8,8,8,8)]
8[6-(6,8),92-(8,8,8)]
8[6-(6),92-(8,8,8)]
8[92-(8,8,8),92-(8,8,8,8)]
XOFTIW_clean
58[8-(6),8-(6),8-(6),8-(6),8-(6),8-(6)]
29[7-(6,6),53-(29,29),53-(29,29)]
29[7-(6,6),53-(29,29),53-(29,29),53-(29,29,29)]
29[7-(6,6),29-(7,53,53,53),53-(29,29),53-(29,29),53-(29,29,29)]
29[7-(6,6),53-(29,29),53-(29,29),53-(29,29)]
1[6-(6,6)]
1[6-(6,7)]
6[6-(6,6),8-(58),8-(58)]
6[6-(1,6),6-(1,6),6-(8,8)]
6[1-(0),6-(1,7),6-(6,6)]
6[1-(0),6-(1,6),7-(6,29)]
6[6-(6,6),8-(0),8-(0)]
6[6-(6,6),8-(0)]
6[6-(1,6),6-(1,6),6-(8)]
53[29-(7,53),29-(7,53,53),29-(7,53,53)]
53[29-(7,29,53,53),29-(7,29,53,53),29-(7,53,53)]
53[29-(7,53),29-(7,53),29-(7,53,53)]
53[29-(7,29,53,53),29-(7,29,53,53),29-(7,53,53),29-(7,53,53)]
7[6-(1,6),6-(1,6),29-(53,53)]
7[6-(1,6),6-(1,6),29-(53,53,53)]
7[6-(1,6),6-(1,6),29-(29,53,53,53)]
8[6-(6,8),58-(8,8,8,8,8)]
8[6-(6,8)]
8[6-(6)]
QEGNOH_clean
27[7-(6,6),7-(7),7-(7,27),7-(7,7)]
27[7-(0),7-(6,6),7-(7,27),7-(7,7)]
1[6-(6,7)]
1[6-(6,6)]
1[6-(1,6,6)]
6[6-(6,6),7-(7),7-(7)]
6[1-(0),6-(1,6),7-(6)]
6[1-(0),6-(1,6),7-(6,27)]
6[1-(0),6-(1,7),6-(6,6)]
6[6-(1,6),6-(1,6),6-(7,7)]
6[1-(0),1-(0),6-(1,1,6),6-(6,6)]
6[6-(1,1,6),6-(1,6),6-(1,6)]
6[1-(0),1-(0),6-(1,1,6),6-(1,1,6)]
7[7-(6),7-(7,27)]
7[6-(6,7),7-(7)]
7[6-(1,6),6-(1,6)]
7[7-(6),7-(7),27-(7,7,7)]
7[6-(6,7),7-(7,27)]
7[6-(1,6),6-(1,6),27-(7,7,7)]
7[7-(7),27-(7,7,7)]
7[27-(7,7,7)]
7[7-(7)]
7[7-(0),7-(27,27)]
7[7-(7),27-(7,7,7),27-(7,7,7)]
7[7-(27),7-(27)]
FATKUI_clean
58[7-(6,6),7-(6,6),8-(6),8-(6),8-(6),8-(6),8-(6),8-(6),8-(6)]
58[8-(6),8-(6),8-(6),8-(6),8-(6)]
58[7-(6,6),7-(6,6),8-(6),8-(6),8-(6),8-(6),8-(6),8-(6)]
1[7-(6,6)]
1[6-(1,1,6)]
6[6-(6,7),8-(58),8-(58)]
6[6-(6,7),6-(8,8),7-(1,6)]
6[6-(6,7),6-(8,8),7-(6,58)]
6[6-(1,1,1),7-(1,6),7-(6,58)]
6[1-(0),1-(0),1-(0),6-(7,7)]
6[6-(8,8),8-(58),8-(58)]
6[6-(8),8-(58),8-(58)]
6[6-(8,8),8-(58)]
7[1-(0),6-(6,6),6-(6,7)]
7[6-(6,6),6-(6,7),58-(7,8,8,8,8,8,8,8)]
7[6-(6,6),6-(6,7),58-(7,8,8,8,8,8,8)]
8[6-(6,8),58-(8,8,8,8)]
8[6-(6,8),58-(7,7,8,8,8,8,8,8)]
8[6-(6,8),58-(7,7,8,8,8,8,8)]
8[6-(6),58-(7,7,8,8,8,8,8,8)]
BAKJEE_clean
27[8-(6),8-(6),8-(6),8-(6),8-(6,27)]
27[7-(6,6),7-(6,6),8-(6),8-(6),8-(6,27)]
27[7-(6,6),7-(6,6),8-(6),8-(6,27)]
1[6-(6,7)]
1[6-(6,6)]
6[1-(0),6-(1,6),7-(6,27)]
6[1-(0),6-(1,7),6-(6,6)]
6[6-(1,6),6-(1,6),6-(6,6)]
6[1-(0),6-(6,6),6-(6,6)]
6[6-(1,6),6-(1,6),6-(8,8)]
6[6-(6,6),8-(27),8-(27)]
6[6-(6,6),8-(0),8-(27,27)]
6[6-(1,6),6-(1,6),6-(8)]
6[6-(6,6),8-(27)]
7[6-(1,6),6-(1,6),27-(7,8,8,8)]
7[6-(1,6),6-(1,6),27-(7,8,8)]
8[6-(6,8),27-(8,8,8,8)]
8[6-(6,8),27-(7,7,8,8)]
8[6-(6,8),27-(7,7,8,8),27-(8,8,8,8)]
8[6-(6,8)]
8[6-(6,8),27-(7,7,8)]
8[6-(6,8),27-(7,7,8),27-(8,8,8,8)]
8[6-(6),27-(8,8,8,8)]
VEDFOB_clean
27[7-(6,6),8-(1,1,27),8-(6),8-(6),8-(6)]
27[7-(6,6),7-(6,6),8-(1,1,27),8-(6),8-(6),8-(6)]
27[7-(6,6),8-(1,1,27),8-(6),8-(6)]
1[8-(1,27,27)]
1[6-(6,7)]
1[6-(6,6)]
6[1-(0),6-(1,6),7-(6,27)]
6[1-(0),6-(1,7),6-(6,6)]
6[6-(6,6),8-(0),8-(27)]
6[1-(0),6-(1,6),7-(6)]
6[6-(6,6),8-(27),8-(27)]
6[6-(1,6),6-(1,6),6-(8,8)]
6[6-(1,6),6-(1,6),6-(8)]
6[6-(6,6),8-(27)]
7[6-(1,6),6-(1,6),27-(7,8,8,8,8)]
7[6-(1,6),6-(1,6)]
7[6-(1,6),6-(1,6),27-(8,8,8)]
7[6-(1,6),6-(1,6),27-(8,8,8,8)]
8[1-(0),1-(0),27-(7,7,8,8,8),27-(7,8,8,8)]
8[6-(6,8)]
8[6-(6,8),27-(7,7,8,8,8)]
8[6-(6,8),27-(7,8,8,8)]
8[1-(0),1-(0),27-(7,7,8,8,8),27-(7,8,8)]
8[6-(6,8),27-(7,8,8)]
8[6-(6),27-(7,7,8,8,8)]
EDAGAT_clean
27[8-(6,27),8-(6,27),8-(6,27),8-(6,27),8-(6,27),8-(6,27)]
27[8-(6),8-(6),8-(6,27),8-(6,27),8-(6,27),8-(6,27)]
27[8-(6),8-(6),8-(6),8-(6),8-(6,27),8-(6,27)]
27[8-(6),8-(6),8-(6),8-(6,27),8-(6,27)]
1[6-(8,8)]
1[6-(8)]
6[1-(0),8-(27),8-(27,27)]
6[1-(0),8-(27,27)]
8[6-(1,8),27-(8,8,8,8,8),27-(8,8,8,8,8)]
8[6-(1,8),27-(8,8,8,8,8)]
8[6-(1,8),27-(8,8,8,8)]
8[6-(1,8),27-(8,8,8,8),27-(8,8,8,8,8)]
8[6-(1),27-(8,8,8,8,8),27-(8,8,8,8,8)]
YICTUZ_clean
93[8-(6),8-(6),8-(93),8-(93),8-(93)]
93[8-(6),8-(93),8-(93),8-(93)]
6[6-(6),8-(93),8-(93)]
6[6-(8,8),6-(8,8)]
6[6-(6),8-(93)]
6[6-(8),6-(8,8)]
8[93-(8,8,8,8),93-(8,8,8,8)]
8[6-(6,8),93-(8,8,8,8)]
8[93-(8,8,8),93-(8,8,8,8)]
8[6-(6,8),93-(8,8,8)]
8[6-(6),93-(8,8,8,8)]
QOHTOX_clean
27[7-(6,6),7-(6,6),8-(6),8-(6),8-(6)]
27[7-(6,6),7-(6,6),8-(6),8-(6)]
1[6-(6,7)]
1[6-(6,6)]
6[1-(0),6-(1,6),7-(6,27)]
6[1-(0),6-(1,7),6-(6,6)]
6[6-(1,6),6-(1,6),6-(1,6)]
6[1-(0),6-(1,6),6-(6,6)]
6[6-(1,6),8-(0),8-(27)]
6[1-(0),6-(1,6),6-(8,8)]
6[1-(0),6-(1,6),6-(1,6)]
6[6-(1,6),8-(27),8-(27)]
6[6-(1,6),8-(27)]
6[1-(0),6-(1,6),6-(8)]
7[6-(1,6),6-(1,6),27-(7,8,8,8)]
7[6-(1,6),6-(1,6),27-(7,8,8)]
8[6-(6,8),27-(7,7,8,8)]
8[6-(6,8)]
8[6-(6,8),27-(7,7,8)]
8[6-(6),27-(7,7,8,8)]
VEGXOW_clean
27[8-(1,27),8-(1,27,27),8-(6),8-(6)]
27[8-(1,27),8-(6),8-(6),8-(6)]
27[8-(1,27,27),8-(1,27,27)]
1[6-(6,6)]
1[8-(27,27)]
1[8-(27,27,27)]
6[6-(6,6),8-(0),8-(27)]
6[6-(1,6),6-(1,6),6-(8,8)]
6[1-(0),6-(1,6),6-(6,6)]
6[6-(1,6),6-(1,6),6-(6,6,6)]
6[6-(6,6),6-(6,6),6-(9,9,9),6-(9,9,9)]
6[6-(6,6,6),9-(0),9-(0),9-(0)]
6[6-(6,6),8-(27),8-(27)]
6[6-(6,6),6-(6,6),6-(9,9),6-(9,9,9)]
6[6-(6,6,6),9-(0),9-(0)]
8[6-(6,8)]
8[6-(6,8),27-(8,8,8)]
8[1-(0),27-(8,8,8),27-(8,8,8)]
8[1-(0),27-(8),27-(8),27-(8,8,8)]
9[6-(6,9,9)]
9[6-(6,9)]
HAMREU_clean
58[8-(6),8-(6),8-(6),8-(6),8-(6),8-(6),8-(6),8-(6),8-(6)]
29[7-(1,6,6),7-(1,6,6),8-(6),8-(6)]
29[7-(1,6,6),7-(1,6,6),8-(6)]
1[7-(6,6,29)]
1[6-(1,6,7)]
1[7-(6,6)]
6[6-(1,1,7),8-(58),8-(58)]
6[1-(0),1-(0),6-(8,8),7-(1,6,29)]
6[6-(1,1,7),8-(29),8-(58)]
6[1-(0),1-(0),6-(8,8),7-(1,6)]
6[6-(1,1,7),8-(0),8-(58)]
6[1-(0),1-(0),6-(8),7-(1,6,29)]
6[6-(1,1,7),8-(58)]
7[1-(0),6-(1,1,6),6-(1,1,6),29-(7,8,8)]
7[1-(0),6-(1,1,6),6-(1,1,6)]
7[1-(0),6-(1,1,6),6-(1,1,6),29-(7,8)]
8[6-(6,8),58-(8,8,8,8,8,8,8,8)]
8[6-(6,8),29-(7,7,8)]
8[6-(6,8)]
8[6-(6,8),29-(7,7)]
8[6-(6),58-(8,8,8,8,8,8,8,8)]
LASWEJ_clean
27[7-(6,6),8-(6),8-(6),8-(6),8-(6)]
27[7-(6,6),7-(6,6),8-(6),8-(6),8-(6)]
27[7-(6,6),7-(6,6),8-(6),8-(6)]
1[6-(6,6)]
1[6-(6,7)]
6[6-(6,6),8-(27),8-(27)]
6[6-(6,6),8-(0),8-(27)]
6[6-(1,6),6-(6,6),6-(8,8)]
6[1-(0),6-(6,6),6-(6,6)]
6[1-(0),6-(1,6),7-(6)]
6[1-(0),6-(1,7),6-(6,6)]
6[6-(1,6),6-(1,6),6-(6,6)]
6[1-(0),6-(1,6),7-(6,27)]
6[6-(6,6),8-(27)]
6[6-(1,6),6-(6,6),6-(8)]
7[6-(1,6),6-(1,6)]
7[6-(1,6),6-(1,6),27-(8,8,8,8)]
7[6-(1,6),6-(1,6),27-(7,8,8)]
7[6-(1,6),6-(1,6),27-(7,8,8,8)]
8[6-(6,8),27-(7,8,8,8)]
8[6-(6,8),27-(7,7,8,8)]
8[6-(6,8)]
8[6-(6,8),27-(7,7,8)]
8[6-(6),27-(7,8,8,8)]
QAMVEH_clean
58[8-(6),8-(6),8-(6),8-(6),8-(6,58),8-(6,58),8-(6,58),8-(6,58)]
58[8-(6),8-(6),8-(6),8-(6,58),8-(6,58),8-(6,58),8-(6,58)]
1[6-(6,6)]
6[6-(6,6),8-(58),8-(58,58)]
6[6-(1,6),6-(1,6),6-(8,8)]
6[1-(0),6-(1,6),6-(6,6)]
6[6-(1,6),6-(1,6),6-(6,6)]
6[1-(0),6-(6,6),6-(6,6)]
6[6-(6,6),8-(58),8-(58)]
6[6-(1,6),6-(1,6),6-(8)]
6[6-(6,6),8-(58)]
8[6-(6,8),58-(8,8,8,8,8,8,8)]
8[6-(6,8),58-(8,8,8,8,8,8,8),58-(8,8,8,8,8,8,8)]
8[6-(6,8),58-(8,8,8,8,8,8),58-(8,8,8,8,8,8,8)]
8[6-(6),58-(8,8,8,8,8,8,8)]
8[6-(6,8),58-(8,8,8,8,8,8)]
ILUJEF_clean
62[7-(6,6),7-(6,6),7-(6,6),8-(6),8-(6),8-(6),8-(6),8-(6),8-(6)]
27[8-(6),8-(6),8-(6),8-(6)]
27[8-(6),8-(6),8-(6)]
1[6-(6,6)]
6[6-(6,7),8-(27),8-(62)]
6[6-(1,6),6-(8,8),7-(6,62)]
6[1-(0),6-(1,6),6-(6,7)]
6[6-(6,7),8-(0),8-(62)]
6[6-(6,7),8-(62)]
6[6-(1,6),6-(8),7-(6,62)]
6[1-(0),6-(1,6),6-(1,6)]
7[6-(6,6),6-(6,6),62-(7,7,8,8,8,8,8,8)]
8[6-(6,8),62-(7,7,7,8,8,8,8,8)]
8[6-(6,8),27-(8,8,8)]
8[6-(6,8)]
8[6-(6,8),27-(8,8)]
8[6-(6),62-(7,7,7,8,8,8,8,8)]
REZVAU_clean
27[7-(6,6),7-(6,6),8-(16),8-(16)]
1[6-(6,7)]
1[6-(6,6)]
6[1-(0),6-(1,6),7-(6,27)]
6[1-(0),6-(1,7),6-(6,6)]
6[6-(1,6),6-(1,6),6-(6,6)]
6[1-(0),6-(1,6),7-(6)]
16[8-(0),8-(0),8-(27),8-(27)]
16[8-(0),8-(27),8-(27)]
7[6-(1,6),6-(1,6)]
7[6-(1,6),6-(1,6),27-(7,8,8)]
8[16-(8,8,8),27-(7,7,8)]
8[16-(8,8,8)]
8[16-(8,8),27-(7,7,8)]
8[16-(8,8)]
XOLYUS_clean
27[8-(1,27,27),8-(6),8-(6),8-(6),8-(6)]
27[8-(1,27,27),8-(1,27,27),8-(6),8-(6)]
1[7-(6,6)]
1[8-(27,27,27)]
1[7-(1,6,6)]
1[6-(6,6)]
1[6-(1,6,7)]
6[6-(6,6),8-(27),8-(27)]
6[6-(6,6),8-(0),8-(27)]
6[6-(1,6),6-(6,6),6-(8,8)]
6[1-(0),6-(6,6),6-(6,6)]
6[1-(0),1-(0),6-(1,1,7),7-(1,6)]
6[1-(0),1-(0),6-(1,1,7),7-(1,1,6)]
6[6-(6,6),8-(27)]
6[6-(1,6),6-(6,6),6-(8)]
7[1-(0),6-(1,1,6),6-(1,1,6)]
7[1-(0),1-(0),6-(1,1,6),6-(1,1,6)]
8[6-(6,8),27-(8,8,8,8)]
8[1-(0),27-(8,8,8),27-(8,8,8),27-(8,8,8,8)]
8[6-(6,8),27-(8,8,8)]
8[6-(6,8)]
8[6-(6),27-(8,8,8,8)]
XESKEN_clean_h
12[8-(12,15),8-(12,15),8-(15)]
15[6-(1,7),8-(0),8-(12),8-(12,12)]
6[1-(0),7-(6,6),15-(8,8,8)]
6[1-(0),1-(0),6-(1,1,7),7-(6,6)]
6[1-(0),1-(0),6-(1,7),7-(6,6)]
6[1-(0),6-(1,1,7),7-(6,6)]
7[6-(1,1,6),6-(1,1,6),6-(1,15)]
7[6-(1,1,6),6-(1,15),6-(1,6)]
8[15-(6,8,8)]
8[12-(8,8),12-(8,8),15-(6,8,8)]
8[12-(8,8),15-(6,8,8)]
1[6-(7,15)]
1[6-(1,6,7)]
1[6-(6,7)]
NERVIP01_clean
27[7-(6,6),7-(6,6),8-(1,1,27),8-(6),8-(6),8-(6)]
1[6-(6,7)]
1[6-(6,6)]
1[8-(1,27,27)]
6[6-(1,6),6-(1,7),6-(8,8)]
6[1-(0),6-(6,6),7-(6,27)]
6[1-(0),6-(1,6),7-(6,27)]
6[1-(0),6-(1,6),6-(6,6)]
6[1-(0),6-(1,6),6-(1,7)]
6[6-(6,6),8-(27),8-(27)]
6[6-(6,6),8-(0),8-(27)]
6[6-(1,6),6-(1,7),6-(8)]
6[6-(6,6),8-(27)]
7[6-(1,6),6-(1,6),27-(7,8,8,8,8)]
8[1-(0),1-(0),27-(7,7,8,8,8),27-(7,7,8,8,8)]
8[6-(6,8),27-(7,7,8,8,8)]
8[6-(6,8)]
8[6-(6),27-(7,7,8,8,8)]
EYULOA_clean
27[7-(6,6),7-(6,6),8-(6),8-(6),8-(6,27)]
27[8-(6),8-(6),8-(6),8-(6),8-(6,27),8-(6,27)]
1[6-(6,6)]
1[6-(6,7)]
1[6-(1,6,6)]
6[6-(6,16),8-(27),8-(27)]
6[6-(1,6),6-(8,8),16-(6)]
6[1-(0),6-(1,6),6-(6,16)]
6[6-(6,16),8-(0),8-(27,27)]
6[1-(0),6-(1,6),7-(6,27)]
6[1-(0),6-(1,7),6-(6,6)]
6[6-(1,1,6),6-(1,6),6-(1,6)]
6[1-(0),1-(0),6-(1,1,6),6-(6,6)]
6[1-(0),1-(0),6-(1,1,6),6-(1,1,6)]
6[6-(1,6),6-(8),16-(6)]
6[6-(6,16),8-(27,27)]
16[6-(6,6),6-(6,6)]
7[6-(1,6),6-(1,6),27-(7,8,8,8)]
8[6-(6,8),27-(8,8,8,8,8)]
8[6-(6,8),27-(7,7,8,8)]
8[6-(6,8),27-(7,7,8,8),27-(8,8,8,8,8)]
8[6-(6,8)]
8[6-(6),27-(7,7,8,8),27-(8,8,8,8,8)]
MUSCIN_clean
58[8-(6),8-(6),8-(6),8-(6),8-(6),8-(6)]
58[8-(6),8-(6),8-(6),8-(6),8-(6),8-(6,58)]
58[8-(6),8-(6),8-(6),8-(6),8-(6),8-(6,58),8-(6,58)]
1[6-(6,6)]
6[6-(6,6),8-(58),8-(58)]
6[6-(1,6),6-(1,6),6-(8,8)]
6[1-(0),6-(1,6),6-(6,6)]
6[1-(0),6-(6,16),6-(6,6)]
6[6-(1,6),6-(6,6),16-(6,8,8)]
6[6-(1,6),6-(6,16),6-(6,6)]
6[6-(6,6),8-(58),8-(58,58)]
6[6-(1,6),6-(1,6),6-(8)]
6[6-(6,6),8-(58)]
16[6-(6,6),6-(6,6),8-(0),8-(0)]
8[6-(6,8),58-(8,8,8,8,8)]
8[16-(6,6,8)]
8[6-(6,8),58-(8,8,8,8,8,8)]
8[6-(6,8),58-(8,8,8,8,8,8),58-(8,8,8,8,8,8)]
8[6-(6,8),58-(8,8,8,8,8),58-(8,8,8,8,8)]
8[6-(6),58-(8,8,8,8,8)]
LAFROB_clean5b
7[6-(16),27-(7)]
7[6-(1,6),6-(1,6)]
7[6-(6,7),6-(6,7)]
7[6-(16)]
6[7-(27),16-(0)]
6[1-(0),6-(6,6),7-(6)]
6[6-(1,6),6-(1,7),6-(7,7)]
6[1-(0),6-(1,6),6-(6,6)]
6[1-(0),6-(1,6),6-(1,7)]
6[1-(0),6-(1,6),7-(6)]
6[6-(6,6),7-(6),7-(6)]
6[7-(0),16-(0)]
16[6-(7)]
1[6-(6,7)]
1[6-(6,6)]
27[7-(6),7-(6)]
JEJWIF_clean
27[8-(6),8-(6),8-(6),8-(6,27)]
27[8-(6),8-(6),8-(6)]
27[8-(6),8-(6),8-(6),8-(6),8-(6,27)]
1[6-(6,6)]
6[6-(6,6),8-(0),8-(27)]
6[6-(1,6),6-(1,6),6-(8,8)]
6[1-(0),6-(1,6),6-(6,6)]
6[1-(0),6-(1,6),6-(6,7)]
6[6-(1,6),6-(1,6),7-(6,6)]
6[6-(6,6),8-(27),8-(27)]
6[6-(6,6),8-(0),8-(27,27)]
6[6-(1,6),6-(1,6),6-(8)]
6[6-(6,6),8-(0)]
7[6-(6,6),6-(6,6),6-(6,6)]
8[6-(6,8),27-(8,8,8)]
8[6-(6,8)]
8[6-(6,8),27-(8,8,8,8)]
8[6-(6,8),27-(8,8,8),27-(8,8,8,8)]
8[6-(6,8),27-(8,8)]
8[6-(6)]
NIHBEM_clean
26[8-(6,26),8-(6,26),8-(6,26),8-(6,26),8-(6,26),8-(6,26)]
26[8-(6),8-(6,26),8-(6,26),8-(6,26),8-(6,26)]
26[8-(6),8-(6,26),8-(6,26),8-(6,26),8-(6,26),8-(6,26)]
26[8-(6),8-(6),8-(6,26),8-(6,26),8-(6,26),8-(6,26)]
26[8-(6),8-(6),8-(6),8-(6),8-(6,26),8-(6,26)]
1[6-(8,8)]
1[6-(8)]
6[1-(0),8-(26),8-(26,26)]
6[1-(0),8-(0),8-(26,26)]
6[1-(0),8-(26),8-(26)]
6[1-(0),8-(26,26)]
8[6-(1,8),26-(8,8,8,8,8),26-(8,8,8,8,8)]
8[6-(1,8),26-(8,8,8,8,8)]
8[6-(1,8)]
8[6-(1,8),26-(8,8,8,8)]
8[6-(1,8),26-(8,8,8,8),26-(8,8,8,8,8)]
8[6-(1),26-(8,8,8,8,8),26-(8,8,8,8,8)]
DUVNIS_charged
27[8-(6),8-(6),8-(6),8-(6,27)]
27[8-(6),8-(6),8-(6),8-(6),8-(6),8-(6,27)]
27[8-(0),8-(6),8-(6),8-(6),8-(6,27)]
27[8-(6),8-(6),8-(6),8-(6)]
1[6-(6,6)]
1[6-(7,8)]
1[6-(1,1,7)]
6[6-(6,6),8-(0),8-(27)]
6[6-(6,6),8-(0),8-(27,27)]
6[1-(0),6-(6,6),6-(6,6)]
6[6-(1,6),6-(1,6),6-(8,8)]
6[6-(6,6),8-(27),8-(27)]
6[1-(0),7-(6,6),8-(27)]
6[1-(0),1-(0),1-(0),7-(6,6)]
6[7-(6,6)]
6[7-(6,6),8-(27)]
6[8-(27)]
6[6-(6,6),8-(27)]
6[6-(1,6),6-(1,6),6-(8)]
7[6-(1,1,1),6-(1,1,1),6-(1,8)]
7[6-(0),6-(0),6-(8)]
8[6-(6,8),27-(8,8,8,8,8)]
8[6-(7),27-(8,8,8,8)]
8[6-(6,8),27-(8,8,8)]
8[6-(6,8)]
8[6-(6,8),27-(8,8,8,8),27-(8,8,8,8,8)]
8[6-(6,8),27-(8,8,8),27-(8,8,8,8,8)]
8[6-(6,8),27-(8,8,8,8)]
8[6-(1,7),27-(8,8,8,8,8)]
8[6-(0),27-(8,8,8,8,8)]
8[27-(8,8,8,8)]
8[6-(6),27-(8,8,8)]
FILYEG_clean
27[8-(27,27),8-(6),8-(6),8-(6),8-(6)]
27[8-(27,27),8-(6),8-(6),8-(6)]
27[8-(27,27),8-(6),8-(6)]
1[6-(6,6)]
6[6-(6,6),8-(27),8-(27)]
6[6-(1,6),6-(1,6),6-(8,8)]
6[1-(0),6-(1,6),6-(6,6)]
6[1-(0),6-(1,6),6-(1,6)]
6[1-(0),6-(6,6),6-(6,6)]
6[6-(1,6),6-(1,6),6-(8)]
6[6-(6,6),8-(27)]
8[6-(6,8),27-(8,8,8,8)]
8[6-(6,8),27-(8,8,8)]
8[27-(8,8,8),27-(8,8,8),27-(8,8,8,8)]
8[6-(6),27-(8,8,8,8)]
8[6-(6,8),27-(8,8)]
8[27-(8,8),27-(8,8,8),27-(8,8,8,8)]
UKUMAO01_clean
26[7-(6),7-(6),7-(6),7-(6),7-(6,6),7-(6,6)]
26[7-(6),7-(6),7-(6)]
26[7-(6),7-(6),7-(6),7-(6)]
1[6-(6,7)]
1[6-(6,6)]
1[6-(7,7)]
79[6-(7),6-(7),79-(6,6,79),79-(6,6,79)]
79[6-(0),6-(7),79-(6,6,79),79-(6,6,79)]
6[7-(26),79-(6,79,79)]
6[1-(0),6-(1,6),7-(6,26)]
6[1-(0),6-(1,7),6-(1,7)]
6[1-(0),6-(1,6),7-(6)]
6[1-(0),7-(6),7-(6,26)]
6[79-(6,79,79)]
7[6-(79),26-(7,7,7,7,7)]
7[6-(1,6),6-(1,7),26-(7,7,7,7,7)]
7[6-(1,6),6-(1,7)]
7[6-(79),26-(7,7)]
7[6-(79),26-(7,7,7)]
DIBQOW_clean
27[8-(27,27),8-(6),8-(6),8-(6),8-(6)]
27[8-(6),8-(6),8-(6),8-(6)]
1[6-(6,6)]
6[6-(6,6),8-(27),8-(27)]
6[6-(1,6),6-(1,6),6-(8,8)]
6[1-(0),6-(1,6),6-(6,6)]
6[6-(1,6),6-(1,6),6-(6,6)]
6[1-(0),6-(6,6),6-(6,6)]
8[6-(6,8),27-(8,8,8,8)]
8[27-(8,8,8,8),27-(8,8,8,8),27-(8,8,8,8)]
8[6-(6,8),27-(8,8,8)]
PEJRIH_clean
27[7-(6,6),8-(6),8-(6),8-(6),8-(6)]
1[6-(1,6,8)]
1[6-(6,6)]
1[6-(7,7)]
1[6-(6,7)]
1[6-(1,6)]
6[1-(0),1-(0),6-(6,6,6),8-(6)]
6[6-(1,6),6-(1,6),8-(6)]
6[1-(0),6-(1,6),6-(6,8)]
6[1-(0),6-(1,6),6-(6,6)]
6[6-(1,6),6-(1,6),6-(8,8)]
6[6-(6,6),8-(27),8-(27)]
6[6-(1,1,8),6-(1,1,8),6-(1,1,8),6-(1,1,8)]
6[1-(0),7-(6,27),7-(6,6)]
6[1-(0),6-(1,7),7-(6,27)]
6[1-(0),6-(1,7),7-(6,6)]
6[6-(1,6),6-(1,6),7-(6,6)]
6[1-(0),6-(1,6),6-(6,7)]
6[6-(1,6),6-(1,6),6-(6,6)]
6[1-(0),1-(0),6-(6,6,6)]
6[6-(1,6),6-(1,6)]
6[1-(0),6-(1,6),6-(6)]
6[6-(1,1),6-(1,1,8),6-(1,1,8),6-(1,1,8)]
7[6-(1,6),6-(1,7),27-(8,8,8,8)]
7[6-(1,6),6-(1,7),6-(6,6)]
8[6-(1,1,6),6-(6,6)]
8[6-(6,8),27-(7,8,8,8)]
HUHJAW_clean
48[7-(6,7),7-(6,7),7-(7,7),7-(7,7),17-(48)]
48[7-(6,7),7-(6,7),7-(6,7),7-(6,7)]
1[6-(1,6,6)]
6[6-(1,1,6),7-(7,48),7-(7,48)]
6[1-(0),1-(0),6-(1,1,6),6-(7,7)]
6[1-(0),1-(0),6-(1,1,6),6-(1,1,6)]
7[7-(6,48),7-(7),48-(7,7,7,17)]
7[7-(6,48),7-(7,48)]
7[6-(6,7),7-(7),48-(7,7,7)]
7[6-(6,7),7-(7,48),48-(7,7,7,17)]
17[48-(7,7,7,7),48-(7,7,7,7)]
RAVVOA02_clean
27[8-(6,27),8-(6,27),8-(6,27),8-(6,27),8-(6,27),8-(6,27)]
27[8-(6),8-(6),8-(6,27),8-(6,27),8-(6,27),8-(6,27)]
27[8-(6),8-(6),8-(6),8-(6),8-(6,27),8-(6,27)]
27[8-(6),8-(6),8-(6),8-(6,27),8-(6,27)]
1[6-(8,8)]
1[6-(8)]
6[1-(0),8-(27),8-(27,27)]
6[1-(0),8-(27,27)]
8[6-(1,8),27-(8,8,8,8,8),27-(8,8,8,8,8)]
8[6-(1,8),27-(8,8,8,8,8)]
8[6-(1,8),27-(8,8,8,8),27-(8,8,8,8,8)]
8[6-(1,8),27-(8,8,8,8)]
8[6-(1),27-(8,8,8,8,8),27-(8,8,8,8,8)]
YEVQUM_clean5b
47[7-(6,7),7-(6,7)]
47[7-(6,7),7-(6,7),47-(7,7)]
7[6-(6,6),7-(6,47),47-(7)]
7[6-(6,6),7-(6,47),47-(7,47)]
6[1-(0),1-(0),1-(0),6-(6,7)]
6[6-(1,1,1),6-(6,6),7-(7,47)]
6[6-(6,6),6-(6,7),6-(6,7)]
6[6-(1,1),6-(6,6),7-(7,47)]
6[1-(0),1-(0),6-(6,7)]
1[6-(1,1,6)]
1[6-(1,6)]
HURGEH_clean
27[8-(6),8-(6),8-(6),8-(6),8-(6,27)]
27[8-(6),8-(6),8-(6),8-(6,27)]
27[8-(6),8-(6),8-(6),8-(6)]
1[6-(6,6)]
6[6-(6,6),8-(27),8-(27)]
6[6-(6,6),8-(0),8-(27,27)]
6[6-(1,6),6-(1,6),6-(8,8)]
6[1-(0),6-(6,6),6-(6,6)]
6[6-(6,6),8-(0),8-(27)]
6[6-(6,6),8-(0),8-(0)]
6[6-(1,6),6-(1,6),6-(8)]
6[6-(6,6),8-(0)]
8[6-(6,8),27-(8,8,8,8)]
8[6-(6,8),27-(8,8,8)]
8[6-(6,8),27-(8,8,8),27-(8,8,8,8)]
8[6-(6,8)]
8[6-(6)]
FAZFET_clean
23[8-(23,23),8-(23,23),8-(23,32),8-(23,32)]
23[8-(23,23),8-(23,23),8-(23,23),8-(23,32),23-(8,8,8,8,23,23),23-(8,8,8,8,8,23)]
23[8-(23,23),8-(23,23),8-(23,23),8-(23,23),23-(8,8,8,8),23-(8,8,8,8,23),23-(8,8,8,8,23,23)]
23[8-(23,23),8-(23,23),8-(23,23),8-(23,23),23-(8,8,8,8,23),23-(8,8,8,8,23),23-(8,8,8,8,23,23)]
23[8-(23,23),8-(23,23),8-(23,23),8-(23,32),23-(8,8,8,8,23),23-(8,8,8,8,23,23)]
23[8-(23,23),8-(23,23),8-(23,23),8-(23,32),23-(8,8,8,8,23),23-(8,8,8,8,8)]
23[8-(23,23),8-(23,23),8-(23,23),8-(23,32),23-(8,8,8,8),23-(8,8,8,8,23)]
23[8-(0),8-(23,23),8-(23,23),8-(23,23),8-(23,23),23-(8,8,8,8,23),23-(8,8,8,8,23)]
23[8-(23,23),8-(23,23),8-(23,32),8-(23,32),23-(8,8,8,8,23),23-(8,8,8,8,8,23)]
23[8-(23,23),8-(23,23),8-(23,23),8-(23,32),23-(8,8,8,8,23)]
23[8-(23,23),8-(23,23),8-(23,23),8-(23,32),23-(8,8,8,8,23,23)]
23[8-(23,23),8-(23,23),8-(23,32),8-(23,32),23-(8,8,8,8,23)]
23[8-(23,23),8-(23,23),8-(23,23),8-(23,32),8-(27),23-(8,8,8,8,23)]
23[8-(23,23),8-(23,23),8-(23,23),8-(23,23),23-(8,8,8,8),23-(8,8,8,8,23)]
27[7-(1,1,6),7-(1,1,6),7-(1,1,6),8-(27,32),8-(32)]
27[7-(1,1,6),7-(1,1,6),8-(27,32)]
27[7-(1,1,6),7-(1,1,6),7-(1,1,6),7-(1,1,6),8-(23)]
27[7-(1,1,6),7-(1,1,6),7-(1,1,6),8-(27,32)]
32[8-(23,23),8-(23,23),8-(27,27),8-(32)]
32[8-(23,23),8-(23,23),8-(32)]
32[8-(23,23),8-(23,23),8-(27),8-(32)]
1[7-(1,6,27)]
1[7-(1,6)]
1[6-(1,6,7)]
6[1-(0),1-(0),6-(1,1,7),7-(1,1,27)]
6[1-(0),1-(0),6-(1,1,7),7-(1,1)]
7[1-(0),1-(0),6-(1,1,6),27-(7,7,8,8)]
7[1-(0),1-(0),6-(1,1,6),27-(7,8)]
7[1-(0),1-(0),6-(1,1,6)]
7[1-(0),1-(0),6-(1,1,6),27-(7,7,7,8)]
7[1-(0),1-(0),6-(1,1,6),27-(7,7,8)]
8[23-(8,8,8),23-(8,8,8,23,23),32-(8,8,8)]
8[23-(8,8,8),23-(8,8,8,23,23),23-(8,8,8,8,23,23)]
8[23-(8,8,8),23-(8,8,8,23,23),32-(8,8)]
8[23-(8,8,8),23-(8,8,8,23),23-(8,8,8,23,23)]
8[23-(8,8,8,23),23-(8,8,8,23,23),23-(8,8,8,23,23,23)]
8[23-(8,8,8,23,23),23-(8,8,8,23,23,23),23-(8,8,8,8,23,23)]
8[23-(8,8,8,23),23-(8,8,8,23,23,23),23-(8,8,8,23,23,23)]
8[23-(8,8,8,23,23),23-(8,8,8,23,23,23),23-(8,8,8,23,23,23)]
8[23-(8,8,8,23,23),23-(8,8,8,23,23),23-(8,8,8,23,23,23)]
8[23-(8,8,8),23-(8,8,8,23,23),23-(8,8,8,23,23)]
8[23-(8,8,8),23-(8,8,8,23,23),23-(8,8,8,8,23)]
8[23-(8,8,8,23,23),23-(8,8,8,23,23),23-(8,8,8,8,23)]
8[23-(8,8,8,23),23-(8,8,8,23,23),23-(8,8,8,23,23)]
8[23-(8,8,8,23),23-(8,8,8,23,23),23-(8,8,8,8,23,23)]
8[23-(8,8,8,23,23),23-(8,8,8,23,23),23-(8,8,8,8,23,23)]
8[23-(8,8,8,8,23,23)]
8[23-(8,8,8,23),23-(8,8,8,23,23),32-(8,8)]
8[23-(8,8,8,23,23),23-(8,8,8,23,23),32-(8,8,8)]
8[23-(8,8,8,23),23-(8,8,8,23),32-(8,8,8)]
8[23-(8,8,8,23),23-(8,8,8,23),23-(8,8,8,23,23)]
8[23-(8,8,8,23),23-(8,8,8,8,23),32-(8,8)]
8[23-(8,8,8,23),23-(8,8,8,23,23),23-(8,8,8,8,23)]
8[23-(8,8,8,8,23),27-(7,7,7,7)]
8[32-(8,8),32-(8,8,8)]
8[27-(7,7),27-(7,7,7,8),32-(8,8,8)]
8[27-(7,7,7,8),32-(8,8,8)]
8[27-(7,7),27-(7,7,7),32-(8,8,8)]
8[23-(8,8,8,23,23),23-(8,8,8,23,23),32-(8,8)]
8[32-(8,8),32-(8,8)]
LELDUD_clean
29[8-(6),8-(6),8-(6),8-(6)]
29[8-(6),8-(6),8-(6)]
1[6-(6,6)]
6[6-(6,6),8-(29),8-(29)]
6[1-(0),6-(6,6),6-(6,6)]
6[6-(1,6),6-(1,6),6-(8,8)]
6[1-(0),6-(1,6),6-(6,6)]
6[1-(0),6-(1,6),6-(6,7)]
6[6-(1,6),6-(6,6),7-(6,6)]
6[6-(1,6),6-(6,6),6-(6,7)]
6[6-(1,6),6-(1,6),7-(6,6)]
6[6-(1,6),6-(1,6),6-(8)]
6[6-(6,6),8-(29)]
7[6-(6,6),6-(6,6),6-(6,6)]
8[6-(6,8),29-(8,8,8)]
8[6-(6,8),29-(8,8)]
8[6-(6),29-(8,8,8)]
HURQUG_clean
58[8-(6),8-(6),8-(6),8-(6),8-(6),8-(6)]
58[8-(6),8-(6),8-(6),8-(6),8-(6),8-(6),8-(6,6),8-(6,6),8-(6,6)]
58[8-(6),8-(6),8-(6),8-(6),8-(6),8-(6),8-(6,6),8-(6,6)]
1[6-(1,6,8)]
1[6-(1,6)]
6[6-(1,1,8),8-(58),8-(58)]
6[1-(0),1-(0),6-(8,8),8-(6,58)]
6[6-(1,1),8-(58),8-(58)]
6[1-(0),1-(0),6-(8,8)]
8[6-(6,8),58-(8,8,8,8,8)]
8[6-(6,8),58-(8,8,8,8,8,8,8,8)]
8[6-(6,8),58-(8,8,8,8,8,8,8)]
8[6-(1,1,6),6-(1,1,6),58-(8,8,8,8,8,8,8,8)]
8[6-(1,1,6),6-(1,1,6),58-(8,8,8,8,8,8,8)]
ICAREL_clean
29[7-(6,6),8-(6),8-(6),8-(6),8-(6)]
29[8-(6),8-(6),8-(6),8-(6)]
29[7-(6,6),8-(6),8-(6),8-(6)]
1[6-(6,6)]
1[6-(6,7)]
6[1-(0),6-(1,6),6-(6,6)]
6[1-(0),6-(6,6),6-(6,6)]
6[6-(1,6),6-(1,6),6-(6,6)]
6[6-(1,6),6-(1,6),6-(8,8)]
6[6-(6,6),8-(29),8-(29)]
6[1-(0),6-(1,6),6-(1,6)]
6[1-(0),6-(1,6),7-(6,29)]
6[1-(0),6-(1,6),6-(1,7)]
6[6-(6,6),8-(29)]
6[6-(1,6),6-(1,6),6-(8)]
7[6-(1,6),6-(1,6),29-(8,8,8,8)]
7[6-(1,6),6-(1,6),29-(8,8,8)]
8[6-(6,8),29-(7,8,8,8)]
8[6-(6,8),29-(8,8,8)]
8[6-(6),29-(7,8,8,8)]
8[6-(6,8),29-(7,8,8)]
FAPYEA04_clean
29[7-(6),7-(6),7-(6),7-(6)]
1[6-(6,6)]
1[6-(1,1,6)]
6[7-(29),7-(6)]
6[6-(1,6),6-(6,6),7-(6)]
6[6-(1,1,1),6-(1,6),6-(6,7)]
6[1-(0),6-(6,6),6-(6,7)]
6[1-(0),1-(0),1-(0),6-(6,6)]
6[7-(29)]
6[6-(1,6),6-(6,6)]
6[6-(1,1,1),6-(1,6),6-(6)]
6[1-(0),6-(6),6-(6,6)]
7[6-(7),29-(7,7,7)]
7[6-(6,6),6-(7)]
7[6-(0),29-(7,7,7)]
ANEPIT_clean
27[7-(6,6),8-(6),8-(6),8-(6)]
27[7-(6,6),8-(0),8-(6),8-(6),8-(6,27),8-(6,27)]
27[7-(6,6),8-(27),8-(6),8-(6),8-(6,27),8-(6,27)]
27[7-(6,6),8-(27),8-(6),8-(6),8-(6)]
27[7-(6,6),8-(6),8-(6),8-(6,27),8-(6,27)]
1[6-(6,6)]
1[6-(6,7)]
1[6-(1,6,6)]
6[6-(1,6),6-(6,6),6-(6,7)]
6[6-(1,6),6-(6,6),7-(8,8)]
6[1-(0),6-(6,6),6-(6,7)]
6[6-(1,6),6-(1,6),6-(8,8)]
6[1-(0),6-(1,6),6-(6,6)]
6[6-(6,6),8-(27),8-(27)]
6[6-(6,6),8-(0),8-(27)]
6[6-(6,6),8-(0),8-(27,27)]
6[1-(0),6-(1,6),7-(6,27)]
6[1-(0),6-(1,7),6-(6,6)]
6[6-(1,1,6),6-(1,6),6-(1,6)]
6[1-(0),1-(0),6-(1,1,6),6-(6,6)]
6[1-(0),1-(0),6-(1,1,6),6-(1,1,6)]
7[6-(6,6),8-(0),8-(0)]
7[6-(1,6),6-(1,6),27-(8,8,8)]
7[6-(1,6),6-(1,6),27-(8,8,8,8,8)]
7[6-(1,6),6-(1,6),27-(8,8,8,8)]
8[6-(6,8),27-(7,8,8)]
8[6-(6,8),27-(7,8,8,8,8)]
8[6-(6,8),27-(7,8,8,8)]
8[7-(6,8)]
8[6-(6,8)]
8[6-(6,8),27-(7,8,8,8,8),27-(7,8,8,8,8)]
8[6-(6,8),27-(7,8,8,8),27-(7,8,8,8,8)]
8[27-(7,8,8,8,8)]
8[27-(7,8,8,8),27-(7,8,8,8,8)]
YANBAR01_clean
27[8-(6,27),8-(6,27),8-(6,27),8-(6,27),8-(6,27),8-(6,27)]
27[8-(6),8-(6),8-(6,27),8-(6,27),8-(6,27),8-(6,27)]
27[8-(6,27),8-(6,27),8-(6,27),8-(6,27),8-(6,27)]
27[8-(6),8-(6),8-(6),8-(6),8-(6,27),8-(6,27)]
27[8-(6),8-(6),8-(6),8-(6),8-(6,27)]
1[6-(8,8)]
1[6-(8)]
6[1-(0),8-(27),8-(27,27)]
6[1-(0),8-(27)]
8[6-(1,8),27-(8,8,8,8,8),27-(8,8,8,8,8)]
8[6-(1,8),27-(8,8,8,8,8)]
8[6-(1,8),27-(8,8,8,8)]
8[6-(1,8),27-(8,8,8,8),27-(8,8,8,8,8)]
8[6-(1),27-(8,8,8,8,8)]
HEDBEZ_clean
58[8-(6),8-(6),8-(6)]
58[8-(6),8-(6)]
92[8-(6),8-(6),8-(6),8-(6),8-(6)]
92[8-(6),8-(6),8-(6),8-(6),8-(6),8-(6)]
1[6-(6,6)]
6[6-(6,6),8-(58),8-(92)]
6[6-(1,6),6-(6,6),6-(8,8)]
6[1-(0),6-(6,6),6-(6,6)]
6[6-(6,6),8-(92),8-(92)]
6[6-(6,6),8-(0),8-(92)]
6[6-(1,6),6-(6,6),6-(8)]
6[6-(6,6),8-(92)]
8[6-(6,8),92-(8,8,8,8,8)]
8[6-(6,8),92-(8,8,8,8)]
8[6-(6,8),58-(8,8)]
8[6-(6,8)]
8[6-(6),92-(8,8,8,8)]
8[6-(6,8),58-(8)]
RARYOZ_clean
64[8-(6),8-(6),8-(6),8-(6),8-(6),8-(6)]
64[8-(6),8-(6),8-(6),8-(6),8-(6)]
27[7-(6,6),7-(6,6),8-(6),8-(6)]
27[7-(6,6),7-(6,6),7-(6,6),8-(6),8-(6),8-(6)]
1[6-(6,6)]
1[6-(6,7)]
6[6-(6,6),6-(8,8),7-(6,27)]
6[6-(1,6),6-(6,7),6-(8,8)]
6[1-(0),6-(1,6),6-(6,6)]
6[1-(0),6-(1,6),6-(1,7)]
6[1-(0),6-(1,6),7-(6,27)]
6[6-(6,7),8-(27),8-(64)]
6[6-(6,6),8-(0),8-(64)]
6[6-(6,6),8-(64),8-(64)]
6[6-(1,6),6-(6,7),6-(8)]
6[6-(6,6),8-(64)]
7[6-(1,6),6-(6,6),27-(7,7,8,8,8)]
7[6-(1,6),6-(6,6),27-(7,8,8)]
8[6-(6,8),64-(8,8,8,8,8)]
8[6-(6,8),27-(7,7,7,8,8)]
8[6-(6,8)]
8[6-(6,8),27-(7,7,8)]
8[6-(6,8),64-(8,8,8,8)]
8[6-(6),64-(8,8,8,8)]
MALYIJ_charged
58[8-(6),8-(6),8-(6),8-(6),8-(6),8-(6),8-(6),8-(6,58),8-(6,58)]
1[6-(6,6)]
1[6-(6,7)]
1[6-(7,7)]
1[6-(6,6,6)]
1[6-(1,1,6)]
6[6-(6,6),8-(58),8-(58,58)]
6[6-(1,6),6-(1,6),6-(8,8)]
6[1-(0),6-(6,6),6-(6,6)]
6[6-(1,6),6-(1,6,6),6-(6,7)]
6[6-(6,6),6-(6,6),7-(6,6)]
6[1-(0),6-(1,7),7-(6,6)]
6[1-(0),7-(6,6),7-(6,6)]
6[6-(6,6),8-(58),8-(58)]
6[1-(0),6-(1,1,1),6-(1,1,1),6-(6,6)]
6[1-(0),1-(0),1-(0),6-(1,6,6)]
7[6-(1,6),6-(1,7),6-(6,6)]
7[8-(0),8-(0)]
7[8-(0)]
8[6-(6,8),58-(8,8,8,8,8,8,8,8)]
8[6-(6,8),58-(8,8,8,8,8,8,8,8),58-(8,8,8,8,8,8,8,8)]
8[7-(8)]
8[7-(0)]
VEDFER_clean
27[7-(6,6),8-(1,1,27),8-(6),8-(6),8-(6)]
27[7-(6,6),7-(6,6),8-(1,1,27),8-(6),8-(6),8-(6)]
1[8-(1,27,27)]
1[6-(6,6)]
1[6-(6,7)]
6[6-(6,6),8-(0),8-(27)]
6[6-(1,6),6-(1,6),6-(8,8)]
6[1-(0),6-(1,7),6-(6,6)]
6[1-(0),6-(1,6),7-(6,27)]
6[1-(0),6-(1,6),7-(6)]
6[6-(6,6),8-(27),8-(27)]
6[6-(1,6),6-(1,6),6-(8)]
6[6-(6,6),8-(27)]
7[6-(1,6),6-(1,6),27-(7,8,8,8,8)]
7[6-(1,6),6-(1,6),27-(8,8,8,8)]
7[6-(1,6),6-(1,6)]
8[6-(6,8),27-(7,8,8,8)]
8[6-(6,8),27-(7,7,8,8,8)]
8[1-(0),1-(0),27-(7,7,8,8,8),27-(7,8,8,8)]
8[6-(6,8)]
8[6-(6),27-(7,7,8,8,8)]
YEMMAF_clean
28[7-(6,6,6),8-(15,28),8-(15,28),8-(15,28),8-(15,28)]
28[7-(6,6,6),8-(15,28),8-(15,28),8-(15,28)]
15[6-(7),8-(0),8-(28,28),8-(28,28)]
15[6-(7),8-(0),8-(28,28)]
6[6-(7),7-(6,6,28)]
6[7-(6,6,28),15-(8,8,8)]
6[7-(6,6,28),15-(8,8)]
7[6-(15),6-(6),6-(6),28-(8,8,8,8)]
7[6-(15),6-(6),6-(6),28-(8,8,8)]
8[15-(6,8,8)]
8[15-(6,8,8),28-(7,8,8,8),28-(7,8,8,8)]
8[15-(6,8,8),28-(7,8,8),28-(7,8,8,8)]
8[15-(6,8,8),28-(7,8,8),28-(7,8,8)]
8[15-(6,8)]
8[15-(6,8),28-(7,8,8),28-(7,8,8,8)]
ADATEG_clean5b
1[6-(6,6)]
6[6-(6,6),8-(29),8-(29)]
6[6-(1,6),6-(1,6),6-(8,8)]
6[1-(0),6-(1,6),6-(6,6)]
6[6-(1,6),6-(1,6),6-(6,6)]
6[1-(0),6-(6,6),6-(6,6)]
6[6-(1,6),6-(1,6),6-(6)]
6[1-(0),6-(1,6),6-(6,7)]
6[1-(0),6-(1,6),6-(6)]
6[6-(6),6-(6,6)]
6[6-(1,6),6-(1,6),7-(6,6)]
6[6-(1,6),6-(1,6)]
8[6-(6,8),29-(8,8,8,29)]
29[8-(6),8-(6),8-(6),8-(6),29-(8,8,8,8)]
7[6-(6,6),6-(6,6),6-(6,6)]
XESKOX_clean
25[7-(6,6,6),8-(15),8-(15,25),8-(15,25),8-(15,25),8-(15,25)]
25[7-(6,6,6),8-(15),8-(15,25),8-(15,25),8-(15,25)]
15[6-(7),8-(25),8-(25,25),8-(25,25)]
15[6-(7),8-(25),8-(25,25)]
6[7-(6,6,25),15-(8,8,8)]
6[6-(7),7-(6,6,25)]
6[7-(6,6,25),15-(8,8)]
7[6-(15),6-(6),6-(6),25-(8,8,8,8,8)]
7[6-(15),6-(6),6-(6),25-(8,8,8,8)]
8[15-(6,8,8),25-(7,8,8,8,8)]
8[15-(6,8,8),25-(7,8,8,8,8),25-(7,8,8,8,8)]
8[15-(6,8,8),25-(7,8,8,8),25-(7,8,8,8,8)]
8[15-(6,8,8),25-(7,8,8,8)]
8[15-(6,8,8),25-(7,8,8,8),25-(7,8,8,8)]
8[15-(6,8),25-(7,8,8,8)]
8[15-(6,8),25-(7,8,8,8),25-(7,8,8,8,8)]
DIDBAV_clean
27[7-(6,6),7-(6,6),8-(6),8-(6)]
27[7-(6,6),7-(6,6),8-(6)]
1[6-(6,7)]
1[6-(6,6)]
6[1-(0),6-(1,6),7-(6,27)]
6[1-(0),6-(1,7),6-(6,6)]
6[6-(1,6),6-(1,6),6-(6,6)]
6[1-(0),6-(1,6),6-(6,6)]
6[6-(1,6),6-(1,6),6-(8,8)]
6[6-(6,6),8-(0),8-(27)]
6[6-(1,6),6-(1,6),6-(8)]
6[6-(6,6),8-(0)]
7[6-(1,6),6-(1,6),27-(7,8,8)]
7[6-(1,6),6-(1,6),27-(7,8)]
8[6-(6,8),27-(7,7,8)]
8[6-(6,8)]
8[6-(6,8),27-(7,7)]
8[6-(6)]
PUZLUS_clean
27[7-(6),7-(6),7-(6,6),7-(6,6)]
27[7-(6),7-(6),7-(6,6),7-(6,6),7-(6,6),7-(6,6)]
27[7-(6),7-(6,6),7-(6,6),7-(6,6),7-(6,6)]
1[6-(6,7)]
1[6-(6,6)]
6[6-(1,6),6-(1,6),6-(7,7)]
6[6-(6,6),7-(6),7-(6)]
6[1-(0),6-(1,6),7-(6,27)]
6[1-(0),6-(1,7),6-(6,6)]
6[1-(0),6-(1,6),7-(6)]
6[7-(27),16-(0)]
6[16-(0)]
16[6-(7)]
16[6-(0)]
7[6-(6,7),6-(6,7)]
7[6-(1,6),6-(1,6),27-(7,7,7)]
7[6-(1,6),6-(1,6),27-(7,7,7,7,7)]
7[6-(1,6),6-(1,6)]
7[6-(1,6),6-(1,6),27-(7,7,7,7)]
7[6-(16),27-(7,7,7)]
7[6-(16),27-(7,7,7,7,7)]
7[6-(16),27-(7,7,7,7)]
VARJEF_clean
26[7-(6),7-(6),7-(6),7-(6),7-(6,6),7-(6,6)]
26[7-(6),7-(6),7-(6),7-(6),7-(6,6)]
1[6-(6,6)]
1[6-(6,7)]
1[6-(6)]
6[6-(6,6),7-(26)]
6[6-(6,6),6-(7),6-(7)]
6[6-(1,6),6-(1,6),6-(6,6)]
6[1-(0),6-(1,6),6-(6,6)]
6[1-(0),6-(1,6),7-(6,26)]
6[1-(0),6-(1,7),6-(6,6)]
6[1-(0),6-(1),6-(6,6)]
6[1-(0),6-(1,6)]
7[6-(6),26-(7,7,7,7,7)]
7[6-(6),26-(7,7,7,7)]
7[6-(1,6),6-(1,6),26-(7,7,7,7,7)]
7[6-(1,6),6-(1,6),26-(7,7,7,7)]
TAKYEL_clean
63[7-(6,6),7-(6,6),7-(6,6),8-(6),8-(6),8-(6),8-(6),8-(6),8-(6)]
27[8-(6),8-(6),8-(6),8-(6)]
27[8-(6),8-(6),8-(6)]
1[6-(6,6)]
6[6-(6,7),8-(27),8-(63)]
6[6-(1,6),6-(8,8),7-(6,63)]
6[1-(0),6-(1,6),6-(6,7)]
6[6-(6,7),8-(63)]
6[6-(1,6),6-(8),7-(6,63)]
6[1-(0),6-(1,6),6-(1,6)]
7[6-(6,6),6-(6,6),63-(7,7,8,8,8,8,8,8)]
8[6-(6,8),63-(7,7,7,8,8,8,8,8)]
8[6-(6,8),27-(8,8,8)]
8[6-(6,8),27-(8,8)]
8[6-(6),63-(7,7,7,8,8,8,8,8)]
LAXJAX_clean
27[7-(6),7-(6)]
1[6-(6,7)]
1[6-(6,6)]
6[7-(27),16-(0)]
6[1-(0),6-(1,6),7-(6)]
6[1-(0),6-(1,6),6-(1,7)]
6[1-(0),6-(1,6),6-(6,6)]
6[6-(1,6),6-(1,7),6-(7,7)]
6[1-(0),6-(6,6),7-(6)]
6[6-(6,6),7-(6),7-(6)]
6[6-(1,6),6-(1,7),6-(7)]
6[6-(6,6),7-(6)]
16[6-(7)]
7[6-(16),27-(7)]
7[6-(1,6),6-(1,6)]
7[6-(6,7),6-(6,7)]
7[6-(6),6-(6,7)]
XAZGEK_clean
47[7-(6,6,6),7-(6,6,6)]
47[7-(6,6,6)]
1[6-(1,7,7)]
1[6-(1,7)]
6[1-(0),1-(0),7-(6,6,47),7-(6,6,47)]
6[1-(0),1-(0),7-(6,6,47)]
7[6-(1,1,7),6-(1,1,7),6-(1,1,7),47-(7)]
7[6-(1,1,7),6-(1,1,7),6-(1,1,7),47-(0)]
7[6-(1,1),6-(1,1,7),6-(1,1,7),47-(7)]
FEWWUB_clean
26[7-(6),7-(6),7-(6,6),7-(6,6),7-(6,6),7-(6,6)]
1[6-(6,7)]
1[6-(6,6)]
1[8-(6,16),16-(6,8)]
1[6-(1,6,8)]
1[16-(6)]
1[6-(1,6)]
6[7-(26),16-(0)]
6[6-(6,6),7-(6),7-(6)]
6[1-(0),6-(1,6),7-(6,26)]
6[1-(0),6-(1,6),6-(1,7)]
6[1-(0),6-(1,6),6-(6,6)]
6[6-(1,6),6-(1,7),6-(7,7)]
6[1-(0),6-(6,6),7-(6,26)]
6[7-(26),16-(1,8)]
6[6-(1,1,8),6-(1,6),6-(1,6)]
6[1-(0),6-(1,6),6-(1,6)]
6[1-(0),1-(0),6-(6,6),8-(1,16)]
6[7-(26),16-(1)]
6[6-(1,1),6-(1,6),6-(1,6)]
6[1-(0),1-(0),6-(6,6)]
16[6-(7)]
16[1-(8),6-(7),8-(1,6)]
16[1-(0),6-(7)]
7[6-(16),26-(7,7,7,7,7)]
7[6-(1,6),6-(1,6),26-(7,7,7,7,7)]
7[6-(6,7),6-(6,7)]
8[1-(16),6-(1,1,6),16-(1,6)]
ADASUV_clean
27[8-(6),8-(6),8-(6),8-(6)]
27[8-(6),8-(6),8-(6),8-(6),8-(8),8-(8)]
1[6-(6,6)]
1[6-(1,6,8)]
1[6-(1,6)]
6[1-(0),6-(6,6),6-(6,6)]
6[6-(1,6),6-(1,6),6-(8,8)]
6[6-(6,6),8-(27),8-(27)]
6[1-(0),6-(6,6),6-(6,8)]
6[6-(1,6),6-(1,6),8-(6)]
6[1-(0),1-(0),6-(6,6),8-(6)]
6[6-(1,1,8),6-(1,6),6-(1,6)]
6[1-(0),6-(6),6-(6,6)]
6[6-(1,6),6-(1,6)]
6[1-(0),1-(0),6-(6,6)]
6[6-(1,1),6-(1,6),6-(1,6)]
8[6-(6,8),27-(8,8,8)]
8[6-(6,8),27-(8,8,8,8,8)]
8[8-(27),27-(8,8,8,8,8)]
8[6-(1,1,6),6-(6,6)]
BAXREY_clean
29[7-(6),7-(6,6,6),8-(6,29),8-(6,29)]
29[7-(6),7-(6,6,6),8-(6,29)]
1[8-(6)]
1[6-(1,6,7)]
1[6-(1,6,8)]
1[6-(1,6)]
74[6-(7),6-(7),6-(7),6-(7),6-(7),6-(7),6-(7),6-(7)]
6[7-(29),74-(6,6,6,6,6,6,6)]
6[7-(0),74-(6,6,6,6,6,6,6)]
6[1-(0),1-(0),6-(1,1,8),7-(6,6,29)]
6[1-(0),1-(0),6-(1,1,7),8-(1)]
6[1-(0),1-(0),6-(1,1,7),8-(29,29)]
6[1-(0),1-(0),6-(1,1),7-(6,6,29)]
6[1-(0),1-(0),6-(1,1,7)]
7[6-(74),29-(7,8,8)]
7[6-(74)]
7[6-(1,1,6),6-(1,1,6),6-(1,1,6),29-(7,8,8)]
7[6-(74),29-(7,8)]
7[6-(1,1,6),6-(1,1,6),6-(1,1,6),29-(7,8)]
8[6-(1,1,6),29-(7,7,8),29-(7,7,8)]
8[1-(0),6-(1,1,6)]
8[6-(1,1,6),29-(7,7),29-(7,7)]
MOXDIN01_clean
27[8-(6),8-(6),8-(6),8-(6,27)]
27[8-(6),8-(6),8-(6),8-(6),8-(6,27),8-(6,27)]
1[6-(6,6)]
6[6-(6,6),8-(27),8-(27)]
6[6-(1,6),6-(1,6),6-(8,8)]
6[1-(0),6-(1,6),6-(6,6)]
6[6-(6,6),8-(0),8-(27,27)]
6[6-(6,6),8-(0),8-(27)]
6[6-(6,6),8-(27,27)]
6[6-(1,6),6-(1,6),6-(8)]
8[6-(6,8),27-(8,8,8,8,8)]
8[6-(6,8),27-(8,8,8)]
8[6-(6,8)]
8[6-(6,8),27-(8,8,8),27-(8,8,8,8,8)]
8[6-(6),27-(8,8,8),27-(8,8,8,8,8)]
FEWWOV_clean
27[7-(6),7-(6),7-(6,6),7-(6,6)]
27[7-(6),7-(6),7-(6,6)]
1[6-(6,7)]
1[6-(6,6)]
1[6-(6)]
6[7-(27),16-(0)]
6[1-(0),6-(1,6),7-(6,27)]
6[1-(0),6-(1,6),6-(1,7)]
6[1-(0),6-(1,6),6-(6,6)]
6[6-(1,6),6-(1,7),6-(7,7)]
6[1-(0),6-(6,6),7-(6,27)]
6[1-(0),6-(1,6),7-(6)]
6[1-(0),6-(6,6),7-(6)]
6[6-(6,6),7-(6),7-(6)]
6[6-(1),6-(1,6),6-(7,7)]
6[1-(0),6-(6,6)]
6[1-(0),6-(1),6-(1,6)]
6[1-(0),6-(1,6)]
16[6-(7)]
7[6-(16),27-(7,7,7)]
7[6-(1,6),6-(1,6),27-(7,7,7)]
7[6-(1,6),6-(1,6)]
7[6-(6,7),6-(6,7)]
7[6-(16),27-(7,7)]
7[6-(1,6),6-(1,6),27-(7,7)]
VEMTAJ01_clean
27[8-(6),8-(6),8-(6),8-(6,27)]
27[8-(6),8-(6),8-(6),8-(6)]
27[8-(6),8-(6),8-(6),8-(6),8-(6,27),8-(6,27)]
1[6-(6,6)]
1[6-(1,1,6)]
6[6-(1,6),6-(1,6),6-(8,8)]
6[1-(0),6-(6,6),6-(6,6)]
6[6-(6,6),8-(27),8-(27)]
6[6-(6,6),8-(0),8-(27)]
6[6-(1,1,1),8-(0),8-(27,27)]
6[1-(0),1-(0),1-(0),6-(8,8)]
6[6-(1,1,1),8-(0),8-(27)]
6[6-(1,1,1),8-(27)]
6[1-(0),1-(0),1-(0),6-(8)]
8[6-(6,8),27-(8,8,8,8,8)]
8[6-(6,8),27-(8,8,8)]
8[6-(6,8)]
8[6-(6,8),27-(8,8,8),27-(8,8,8,8,8)]
8[6-(6),27-(8,8,8)]
SOJGOO_clean
58[8-(6),8-(6),8-(6),8-(6),8-(6,58),8-(6,58),8-(6,58)]
58[8-(6),8-(6),8-(6),8-(6),8-(6,58),8-(6,58),8-(6,58),8-(6,58)]
58[8-(6),8-(6),8-(6),8-(6),8-(6),8-(6,58),8-(6,58),8-(6,58),8-(6,58)]
1[6-(6,6)]
1[7-(6,6)]
1[6-(8,8)]
1[6-(8)]
6[6-(1,6),6-(6,6),7-(1,6)]
6[1-(0),6-(1,6),6-(6,7)]
6[6-(6,6),6-(6,7),6-(6,7)]
6[6-(1,6),6-(6,6),7-(6)]
6[6-(1,6),6-(1,6),6-(6,6)]
6[1-(0),6-(1,6),6-(6,6)]
6[6-(1,6),6-(1,6),6-(8,8)]
6[6-(6,6),8-(58),8-(58)]
6[6-(6,6),8-(58),8-(58,58)]
6[1-(0),8-(58),8-(58,58)]
6[1-(0),8-(58,58)]
7[1-(0),6-(6,6),6-(6,6)]
7[6-(6,6),6-(6,6)]
8[6-(6,8),58-(8,8,8,8,8,8)]
8[6-(6,8),58-(8,8,8,8,8,8),58-(8,8,8,8,8,8,8)]
8[6-(6,8),58-(8,8,8,8,8,8,8)]
8[6-(6,8),58-(8,8,8,8,8,8),58-(8,8,8,8,8,8)]
8[6-(1,8),58-(8,8,8,8,8,8),58-(8,8,8,8,8,8,8,8)]
8[6-(1,8),58-(8,8,8,8,8,8,8,8)]
8[6-(6,8),58-(8,8,8,8,8,8),58-(8,8,8,8,8,8,8,8)]
8[6-(6,8),58-(8,8,8,8,8,8,8,8)]
8[6-(1),58-(8,8,8,8,8,8),58-(8,8,8,8,8,8,8)]
DAJHOM_clean5b
27[7-(6,6),8-(6),8-(6),8-(6),8-(6)]
1[6-(6,7)]
1[6-(6,6)]
6[1-(0),6-(1,6),7-(6,27)]
6[1-(0),6-(1,7),6-(6,6)]
6[6-(1,6),6-(1,6),6-(1,6)]
6[1-(0),6-(1,6),6-(6,6)]
6[6-(6,6),8-(27),8-(27)]
6[6-(1,6),6-(1,6),6-(8,8)]
6[1-(0),6-(6,6),6-(6,6)]
6[6-(1,6),6-(1,6),6-(6,6)]
6[6-(1,6),6-(1,6),6-(6)]
6[1-(0),6-(6),7-(6,27)]
6[6-(1,7),6-(6,6)]
7[6-(1,6),6-(1,6),27-(8,8,8,8)]
8[6-(6,8),27-(7,8,8,8)]
VEDGIW_clean
27[7-(6,6),8-(1,1),8-(6),8-(6),8-(6)]
27[7-(6,6),8-(6),8-(6),8-(6)]
27[7-(6,6),8-(6),8-(6)]
1[8-(1,27)]
1[6-(6,7)]
1[6-(6,6)]
6[1-(0),6-(1,6),7-(6)]
6[1-(0),6-(1,7),6-(6,6)]
6[6-(6,6),8-(27),8-(27)]
6[1-(0),6-(1,6),7-(6,27)]
6[6-(1,6),6-(1,6),6-(8,8)]
6[6-(6,6),8-(0),8-(27)]
6[6-(1,6),6-(1,6),6-(8)]
6[6-(6,6),8-(27)]
7[6-(1,6),6-(1,6),27-(8,8,8,8)]
7[6-(1,6),6-(1,6),27-(8,8,8)]
7[6-(1,6),6-(1,6)]
7[6-(1,6),6-(1,6),27-(8,8)]
8[1-(0),1-(0),27-(7,8,8,8)]
8[6-(6,8)]
8[6-(6,8),27-(7,8,8,8)]
8[6-(6,8),27-(7,8,8)]
8[6-(6,8),27-(7,8)]
8[6-(6),27-(7,8,8,8)]
LETRAF_clean
30[8-(15),8-(15),8-(15),8-(15)]
30[8-(15),8-(15)]
31[8-(15),8-(15),8-(15),8-(15),9-(31),9-(31)]
31[8-(15),8-(15),8-(15),8-(15),9-(31)]
15[1-(0),8-(30),8-(31),8-(31)]
15[1-(0),8-(30),8-(30),8-(30)]
15[8-(30),8-(30),8-(30)]
15[8-(30),8-(31),8-(31)]
1[15-(8,8,8)]
8[15-(1,8,8),31-(8,8,8,9,9)]
8[15-(1,8,8),30-(8,8,8)]
8[15-(1,8,8),30-(8)]
8[15-(8,8),30-(8,8,8)]
8[15-(8,8),30-(8)]
8[15-(8,8),31-(8,8,8,9,9)]
8[15-(1,8,8),31-(8,8,8,9)]
8[15-(8,8),31-(8,8,8,9)]
9[31-(8,8,8,8,9),31-(8,8,8,8,9)]
9[31-(8,8,8,8),31-(8,8,8,8,9)]
MEGBAD_clean
25[8-(25),8-(6),8-(6)]
25[8-(0),8-(6),8-(6)]
25[8-(6),8-(6)]
25[8-(25),8-(25),8-(6),8-(6),8-(6),8-(6)]
25[8-(6),8-(6),8-(6),8-(6),17-(0)]
28[7-(6,6),7-(6,6),7-(6,6),7-(6,6)]
1[6-(6,6)]
6[1-(0),6-(1,6),6-(6,7)]
6[6-(1,6),6-(6,6),7-(6,28)]
6[6-(6,6),6-(6,7),6-(6,7)]
6[6-(1,6),6-(1,6),6-(6,6)]
6[1-(0),6-(6,6),6-(6,6)]
6[6-(1,6),6-(1,6),6-(8,8)]
6[6-(6,6),8-(25),8-(25)]
6[6-(1,6),6-(6,6),7-(6)]
6[6-(6,6),8-(0),8-(25)]
7[6-(6,6),6-(6,6),28-(7,7,7)]
7[6-(6,6),6-(6,6)]
17[25-(8,8,8,8)]
8[6-(6,8),25-(8,8,8,17)]
8[6-(6,8),25-(8,8)]
8[6-(6,8),25-(8,8,8,8,8)]
8[6-(6,8)]
8[6-(6,8),25-(8)]
8[25-(8,8),25-(8,8,8,8,8)]
8[25-(8,8)]
TANBAN_charged
57[8-(1,1),8-(1,1),8-(1,1),8-(6),8-(6),8-(6),8-(6),8-(6)]
27[7-(6,6),7-(6,6),7-(6,6),7-(6,6),7-(6,6),7-(6,6)]
1[6-(6,7)]
1[6-(6,6)]
1[8-(1,57)]
6[1-(0),6-(1,6),7-(6,27)]
6[1-(0),6-(1,7),6-(6,6)]
6[6-(1,6),6-(1,6),6-(8,8)]
6[1-(0),6-(6,6),6-(6,7)]
6[6-(1,6),6-(6,7),7-(6,27)]
6[6-(6,6),8-(57),8-(57)]
6[6-(6,6),8-(0),8-(57)]
7[6-(1,6),6-(6,6),27-(7,7,7,7,7)]
7[8-(0),8-(0),8-(0)]
7[8-(0),8-(0)]
8[6-(6,8),57-(8,8,8,8,8,8,8)]
8[6-(6,8)]
8[1-(0),1-(0),57-(8,8,8,8,8,8,8)]
8[7-(8,8)]
8[7-(8)]
EMUYAM_clean
26[7-(6),7-(6),7-(6),7-(6),7-(6,6),7-(6,6)]
47[6-(7),6-(7)]
6[7-(26),47-(6)]
6[6-(6),7-(6,26)]
6[6-(6,6),6-(7)]
6[6-(6),6-(6,6),6-(6,7)]
6[6-(6,6),6-(6,7),6-(7)]
6[6-(6,6),7-(6,26)]
6[6-(6,6),6-(6,6),7-(0)]
6[6-(6),6-(6),6-(6,6)]
6[6-(6),6-(6,6),6-(7)]
6[6-(6,6),6-(6,6)]
7[6-(47),26-(7,7,7,7,7)]
7[6-(6),6-(6),26-(7,7,7,7,7)]
7[6-(6,6)]
AWAWUR_clean
27[8-(27),8-(6),8-(6),8-(6),8-(6)]
27[7-(6,6),8-(27),8-(6),8-(6)]
27[8-(6),8-(6),8-(6),8-(6)]
27[7-(6,6),8-(6),8-(6)]
27[7-(6,6),8-(0),8-(6)]
1[6-(6,6)]
1[6-(6,7)]
1[6-(6)]
6[6-(6,6),8-(27),8-(27)]
6[1-(0),6-(1,7),6-(6,6)]
6[1-(0),6-(1,6),7-(6,27)]
6[6-(1,6),6-(1,6),6-(8,8)]
6[1-(0),6-(6),6-(6,6)]
6[6-(6,6),8-(0),8-(27)]
6[1-(0),6-(6,6),6-(6,6)]
6[6-(1),6-(1,6),6-(8,8)]
6[1-(0),6-(6,6)]
6[6-(1,6),6-(1,6)]
6[8-(27),8-(27)]
6[6-(6,6),7-(6),7-(6)]
6[6-(1,6),6-(1,6),6-(7,7)]
6[6-(6,6),8-(0),8-(0)]
7[6-(1,6),6-(1,6),27-(8,8,8)]
7[6-(1,6),6-(1,6),27-(8,8)]
7[6-(6,7),6-(6,7)]
8[6-(6,8),27-(7,8,8)]
8[6-(6,8),27-(8,8,8,8)]
8[27-(7,8)]
8[6-(6,8)]
8[6-(6,8),27-(7,8)]
8[6-(6,8),27-(8,8,8)]
8[6-(8),27-(7,8)]
8[27-(7,8,8),27-(8,8,8,8)]
MOLRIP_clean
63[7-(6,6),8-(6),8-(6),8-(6),8-(6),8-(6),8-(6),8-(6,27)]
63[7-(6,6),8-(6),8-(6),8-(6),8-(6),8-(6),8-(6,27)]
63[8-(6),8-(6),8-(6),8-(6),8-(6),8-(6),8-(6,27),8-(6,27)]
63[8-(6),8-(6),8-(6),8-(6),8-(6,27),8-(6,27)]
27[7-(6,6),7-(6,6),8-(6),8-(6,63),8-(6,63),8-(6,63)]
27[8-(6),8-(6)]
1[6-(6,6)]
6[6-(1,6),6-(8,8),7-(6,27)]
6[1-(0),6-(6,6),6-(6,7)]
6[6-(1,6),6-(1,6),6-(8,8)]
6[6-(6,7),8-(27,63),8-(63)]
6[6-(6,6),8-(63),8-(63)]
6[6-(6,7),8-(0),8-(27)]
6[6-(1,6),6-(8,8),7-(6,63)]
6[6-(6,7),8-(27),8-(63)]
6[6-(6,7),8-(0),8-(63)]
6[6-(1,6),6-(8),7-(6,63)]
6[6-(6,7),8-(0)]
7[6-(6,6),6-(6,6),27-(7,8,8,8,8)]
7[6-(6,6),6-(6,6),63-(8,8,8,8,8,8,8)]
7[6-(6,6),6-(6,6),63-(8,8,8,8,8,8)]
8[6-(6,8),27-(7,7,8,8,8),63-(7,8,8,8,8,8,8)]
8[6-(6,8),63-(7,8,8,8,8,8,8)]
8[6-(6,8),63-(8,8,8,8,8)]
8[6-(6,8),63-(8,8,8,8,8,8,8)]
8[6-(6,8),27-(7,7,8,8,8),63-(8,8,8,8,8,8,8)]
8[6-(6,8),27-(7,7,8,8,8),63-(8,8,8,8,8)]
8[6-(6,8),63-(7,8,8,8,8,8)]
8[6-(6,8)]
8[6-(6,8),27-(7,7,8,8,8)]
8[6-(6,8),27-(8)]
8[6-(6,8),27-(7,7,8,8,8),63-(7,8,8,8,8,8)]
8[6-(6)]
WOWHIZ_charged
23[8-(0),8-(23),8-(23),8-(27)]
23[8-(23),8-(23),8-(27),8-(27)]
23[8-(0),8-(0),8-(23),8-(23)]
23[8-(23),8-(23),8-(27)]
27[7-(6,6),7-(6,6),8-(23),8-(23),8-(6),8-(6)]
27[7-(6,6),7-(6,6),8-(0),8-(23),8-(6),8-(6)]
1[6-(6,7)]
6[1-(0),6-(1,7),7-(6,27)]
6[1-(0),6-(6,7),7-(6,27)]
6[6-(1,7),6-(8,8),7-(6,27)]
6[6-(6,7),8-(27),8-(27)]
7[6-(1,6),6-(6,6),27-(7,8,8,8,8)]
7[6-(1,6),6-(1,6),27-(7,8,8,8,8)]
8[6-(6,8),27-(7,7,8,8,8)]
8[27-(7,7,8,8,8)]
8[23-(8,8,8),27-(7,7,8,8,8)]
8[23-(8,8,8)]
8[23-(8,8,8),23-(8,8,8)]
8[23-(8,8),23-(8,8,8)]
8[23-(8,8),27-(7,7,8,8,8)]
ADUROI_clean
30[7-(6,6),8-(6),8-(6)]
30[7-(6,6),8-(6)]
1[6-(6,6)]
1[6-(6,7)]
1[7-(6,6)]
6[1-(0),6-(1,6),6-(6,7)]
6[1-(0),6-(6,6),7-(6,30)]
6[6-(1,6),6-(1,6),6-(8,8)]
6[6-(1,6),6-(1,7),6-(7,8)]
6[6-(6,6),7-(1,6),8-(0)]
6[6-(1,6),6-(1,6),7-(1,6)]
6[1-(0),6-(1,6),6-(6,6)]
6[6-(6,6),8-(0),8-(30)]
6[1-(0),6-(6,6),6-(6,6)]
6[6-(1,6),6-(1,6),6-(8)]
6[6-(6,6),8-(0)]
7[6-(1,6),6-(1,6),30-(8,8)]
7[1-(0),6-(6,6),6-(6,8)]
7[6-(1,6),6-(1,6),30-(8)]
8[6-(6,7)]
8[6-(6,8),30-(7,8)]
8[6-(6,8)]
8[6-(6,8),30-(7)]
8[6-(6)]
WAZQUL_clean
58[8-(6),8-(6),8-(6),8-(6),8-(6)]
5[1-(0),5-(1,5,5,5,6),5-(1,5,5,5,6),5-(1,5,5,5,6),5-(1,5,5,5,6),6-(5,5,5,5,6)]
1[5-(5,5,5,5,6)]
6[5-(1,5,5,5,5),5-(1,5,5,5,5),5-(1,5,5,5,5),5-(1,5,5,5,5),5-(1,5,5,5,5),6-(8,8)]
6[6-(5,5,5,5,5),8-(58),8-(58)]
6[6-(5,5,5,5,5),8-(0),8-(58)]
6[5-(1,5,5,5,5),5-(1,5,5,5,5),5-(1,5,5,5,5),5-(1,5,5,5,5),5-(1,5,5,5,5),6-(8)]
6[6-(5,5,5,5,5),8-(58)]
8[6-(6,8),58-(8,8,8,8)]
8[6-(6,8)]
8[6-(6),58-(8,8,8,8)]
HEBGUS_clean
27[7-(6,6),8-(6),8-(6),8-(6),8-(6)]
1[6-(6,7)]
1[6-(6,6)]
1[6-(1,6,7)]
1[7-(6,6)]
6[6-(6,6),6-(6,6),6-(9,9,9),6-(9,9,9)]
6[6-(1,6),6-(1,6),6-(6,6,6)]
6[1-(0),6-(1,6),7-(6,27)]
6[1-(0),6-(1,6),6-(6,6)]
6[6-(6,6),8-(27),8-(27)]
6[6-(6,6,6),9-(0),9-(0),9-(0)]
6[1-(0),6-(1,6),6-(7,7)]
6[6-(1,6),6-(1,6),6-(8,8)]
6[6-(1,1,7),6-(1,6),6-(1,6)]
6[6-(1,6),7-(1,6),7-(6,27)]
6[1-(0),1-(0),6-(6,6),7-(1,6)]
6[1-(0),6-(1,6),6-(1,7)]
6[1-(0),6-(1,6),6-(1,6)]
6[6-(6,6),6-(6,6),6-(9,9),6-(9,9,9)]
6[6-(6,6,6),9-(0),9-(0)]
7[6-(1,6),6-(6,7),27-(8,8,8,8)]
7[1-(0),6-(1,1,6),6-(6,7)]
8[6-(6,8),27-(7,8,8,8)]
9[6-(6,9,9)]
9[6-(6,9)]
