# Supplementary material for: A collection of forcefield precursors for metal–organic frameworks
Source: RSC Adv. 2019 Nov 13;9(63):36492–507. doi: 10.1039/c9ra07327b (PMC9075174; doi:10.1039/c9ra07327b)
Supplement: RA-009-C9RA07327B-s008 [file RA-009-C9RA07327B-s008.txt]

ABAVIJ_clean

9.806400    0.000000    0.000000
2.809220    10.291996    0.000000
-4.903322    0.000029    13.082502

     1       7.356204       7.356204       7.356204    27[7-(6,6),7-(6,6),8-(6),8-(6),8-(6),8-(6)]
     2       5.990731       5.990731       5.990731    27[7-(6,6),7-(6,6),8-(6),8-(6),8-(6),8-(6)]
     3       1.048332       1.048332       1.048332    27[7-(6,6),7-(6,6),8-(6),8-(6),8-(6),8-(6)]
     4       2.492201       2.492201       2.492201    27[7-(6,6),7-(6,6),8-(6),8-(6),8-(6),8-(6)]
     5       9.707408       9.707408       9.707408    1[6-(6,7)]
     6       5.240246       5.240246       5.240246    1[6-(6,6)]
     7       1.238074       1.238074       1.238074    1[6-(6,6)]
     8       5.837341       5.837341       5.837341    1[6-(6,7)]
     9       7.493687       7.493687       7.493687    1[6-(6,7)]
    10       7.151657       7.151657       7.151657    1[6-(6,6)]
    11       3.220867       3.220867       3.220867    1[6-(6,6)]
    12       3.676197       3.676197       3.676197    1[6-(6,7)]
    13       3.920674       3.920674       3.920674    1[6-(6,7)]
    14       3.570264       3.570264       3.570264    1[6-(6,6)]
    15       6.964547       6.964547       6.964547    1[6-(6,6)]
    16       7.182327       7.182327       7.182327    1[6-(6,7)]
    17       5.905777       5.905777       5.905777    1[6-(6,7)]
    18       1.253647       1.253647       1.253647    1[6-(6,6)]
    19       0.279327       0.279327       0.279327    1[6-(6,6)]
    20      -3.012952      -3.012952      -3.012952    1[6-(6,7)]
    21       3.399506       3.399506       3.399506    1[6-(6,7)]
    22       8.738954       8.738954       8.738954    1[6-(6,6)]
    23        4.73677        4.73677        4.73677    1[6-(6,6)]
    24      -0.470572      -0.470572      -0.470572    1[6-(6,7)]
    25       3.995112       3.995112       3.995112    1[6-(6,7)]
    26       0.843826       0.843826       0.843826    1[6-(6,6)]
    27       6.719454       6.719454       6.719454    1[6-(6,6)]
    28       7.174819       7.174819       7.174819    1[6-(6,7)]
    29       0.422037       0.422037       0.422037    1[6-(6,7)]
    30       0.071662       0.071662       0.071662    1[6-(6,6)]
    31       0.656769       0.656769       0.656769    1[6-(6,6)]
    32       0.874513       0.874513       0.874513    1[6-(6,7)]
    33      12.213705      12.213705      12.213705    1[6-(6,7)]
    34       7.561367       7.561367       7.561367    1[6-(6,6)]
    35       3.778027       3.778027       3.778027    1[6-(6,6)]
    36       3.294934       3.294934       3.294934    1[6-(6,7)]
    37       8.976179       8.976179       8.976179    6[1-(0),6-(1,6),7-(6,27)]
    38       9.247692       9.247692       9.247692    6[1-(0),6-(1,7),6-(6,6)]
    39        3.28047        3.28047        3.28047    6[6-(1,6),6-(1,6),6-(8,8)]
    40       1.988624       1.988624       1.988624    6[1-(0),6-(1,7),6-(6,6)]
    41       6.721582       6.721582       6.721582    6[1-(0),6-(1,6),7-(6,27)]
    42       3.537366       3.537366       3.537366    6[6-(6,6),8-(27),8-(27)]
    43       6.618761       6.618761       6.618761    6[1-(0),6-(1,6),7-(6,27)]
    44       6.424725       6.424725       6.424725    6[1-(0),6-(1,7),6-(6,6)]
    45       5.166489       5.166489       5.166489    6[6-(1,6),6-(1,6),6-(8,8)]
    46       4.106452       4.106452       4.106452    6[1-(0),6-(1,7),6-(6,6)]
    47       4.390273       4.390273       4.390273    6[1-(0),6-(1,6),7-(6,27)]
    48       4.905163       4.905163       4.905163    6[6-(6,6),8-(27),8-(27)]
    49       3.951062       3.951062       3.951062    6[1-(0),6-(1,6),7-(6,27)]
    50       3.747653       3.747653       3.747653    6[1-(0),6-(1,7),6-(6,6)]
    51       3.802996       3.802996       3.802996    6[6-(1,6),6-(1,6),6-(8,8)]
    52       4.074513       4.074513       4.074513    6[1-(0),6-(1,7),6-(6,6)]
    53       7.040246       7.040246       7.040246    6[1-(0),6-(1,6),7-(6,27)]
    54       3.541335       3.541335       3.541335    6[6-(6,6),8-(27),8-(27)]
    55      -3.650374      -3.650374      -3.650374    6[1-(0),6-(1,6),7-(6,27)]
    56        1.42513        1.42513        1.42513    6[1-(0),6-(1,7),6-(6,6)]
    57         1.8523         1.8523         1.8523    6[6-(1,6),6-(1,6),6-(8,8)]
    58      -2.845443      -2.845443      -2.845443    6[1-(0),6-(1,7),6-(6,6)]
    59      -3.105147      -3.105147      -3.105147    6[1-(0),6-(1,6),7-(6,27)]
    60       2.097109       2.097109       2.097109    6[6-(6,6),8-(27),8-(27)]
    61       2.668268       2.668268       2.668268    6[1-(0),6-(1,6),7-(6,27)]
    62       7.843082       7.843082       7.843082    6[1-(0),6-(1,7),6-(6,6)]
    63       6.779168       6.779168       6.779168    6[6-(1,6),6-(1,6),6-(8,8)]
    64        5.48733        5.48733        5.48733    6[1-(0),6-(1,7),6-(6,6)]
    65       0.413665       0.413665       0.413665    6[1-(0),6-(1,6),7-(6,27)]
    66       7.036041       7.036041       7.036041    6[6-(6,6),8-(27),8-(27)]
    67       0.310963       0.310963       0.310963    6[1-(0),6-(1,6),7-(6,27)]
    68       0.116905       0.116905       0.116905    6[1-(0),6-(1,7),6-(6,6)]
    69      -1.141336      -1.141336      -1.141336    6[6-(1,6),6-(1,6),6-(8,8)]
    70       7.605043       7.605043       7.605043    6[1-(0),6-(1,7),6-(6,6)]
    71      -1.917515      -1.917515      -1.917515    6[1-(0),6-(1,6),7-(6,27)]
    72      -1.402685      -1.402685      -1.402685    6[6-(6,6),8-(27),8-(27)]
    73       0.452441       0.452441       0.452441    6[1-(0),6-(1,6),7-(6,27)]
    74       0.249053       0.249053       0.249053    6[1-(0),6-(1,7),6-(6,6)]
    75        0.30442        0.30442        0.30442    6[6-(1,6),6-(1,6),6-(8,8)]
    76       0.575939       0.575939       0.575939    6[1-(0),6-(1,7),6-(6,6)]
    77        0.73243        0.73243        0.73243    6[1-(0),6-(1,6),7-(6,27)]
    78       9.849182       9.849182       9.849182    6[6-(6,6),8-(27),8-(27)]
    79       2.657553       2.657553       2.657553    6[1-(0),6-(1,6),7-(6,27)]
    80      -2.073565      -2.073565      -2.073565    6[1-(0),6-(1,7),6-(6,6)]
    81      -1.646397      -1.646397      -1.646397    6[6-(1,6),6-(1,6),6-(8,8)]
    82        3.46248        3.46248        3.46248    6[1-(0),6-(1,7),6-(6,6)]
    83       3.202755       3.202755       3.202755    6[1-(0),6-(1,6),7-(6,27)]
    84      -1.401566      -1.401566      -1.401566    6[6-(6,6),8-(27),8-(27)]
    85        7.74667        7.74667        7.74667    7[6-(1,6),6-(1,6),27-(7,8,8,8,8)]
    86       5.621363       5.621363       5.621363    7[6-(1,6),6-(1,6),27-(7,8,8,8,8)]
    87       4.193165       4.193165       4.193165    7[6-(1,6),6-(1,6),27-(7,8,8,8,8)]
    88      -3.484424      -3.484424      -3.484424    7[6-(1,6),6-(1,6),27-(7,8,8,8,8)]
    89       1.438767       1.438767       1.438767    7[6-(1,6),6-(1,6),27-(7,8,8,8,8)]
    90         2.1228         2.1228         2.1228    7[6-(1,6),6-(1,6),27-(7,8,8,8,8)]
    91       0.694546       0.694546       0.694546    7[6-(1,6),6-(1,6),27-(7,8,8,8,8)]
    92        2.82348        2.82348        2.82348    7[6-(1,6),6-(1,6),27-(7,8,8,8,8)]
    93       4.731003       4.731003       4.731003    8[6-(6,8),27-(7,7,8,8,8)]
    94       2.532454       2.532454       2.532454    8[6-(6,8),27-(7,7,8,8,8)]
    95       5.850259       5.850259       5.850259    8[6-(6,8),27-(7,7,8,8,8)]
    96       3.726178       3.726178       3.726178    8[6-(6,8),27-(7,7,8,8,8)]
    97       4.453595       4.453595       4.453595    8[6-(6,8),27-(7,7,8,8,8)]
    98        2.34959        2.34959        2.34959    8[6-(6,8),27-(7,7,8,8,8)]
    99       1.156033       1.156033       1.156033    8[6-(6,8),27-(7,7,8,8,8)]
   100       6.045485       6.045485       6.045485    8[6-(6,8),27-(7,7,8,8,8)]
   101       8.229674       8.229674       8.229674    8[6-(6,8),27-(7,7,8,8,8)]
   102       6.031116       6.031116       6.031116    8[6-(6,8),27-(7,7,8,8,8)]
   103      -0.457603      -0.457603      -0.457603    8[6-(6,8),27-(7,7,8,8,8)]
   104       7.224728       7.224728       7.224728    8[6-(6,8),27-(7,7,8,8,8)]
   105       0.955057       0.955057       0.955057    8[6-(6,8),27-(7,7,8,8,8)]
   106       8.657438       8.657438       8.657438    8[6-(6,8),27-(7,7,8,8,8)]
   107      -2.342626      -2.342626      -2.342626    8[6-(6,8),27-(7,7,8,8,8)]
   108      -0.262409      -0.262409      -0.262409    8[6-(6,8),27-(7,7,8,8,8)]
