# Supplementary material for: A collection of forcefield precursors for metal–organic frameworks
Source: RSC Adv. 2019 Nov 13;9(63):36492–507. doi: 10.1039/c9ra07327b (PMC9075174; doi:10.1039/c9ra07327b)
Supplement: RA-009-C9RA07327B-s009 [file RA-009-C9RA07327B-s009.txt]

ABAVOP_clean

9.778000    0.000000    0.000000
-2.515373    9.953073    0.000000
0.000000    0.000000    13.212000

     1            0.0            0.0            0.0    27[7-(6,6),7-(6,6),8-(6),8-(6),8-(6),8-(6)]
     2       3.631313       3.631313       3.631313    27[7-(6,6),7-(6,6),8-(6),8-(6),8-(6),8-(6)]
     3      -1.257687      -1.257687      -1.257687    27[8-(6),8-(6),8-(6),8-(6)]
     4          4.889          4.889          4.889    27[8-(6),8-(6),8-(6),8-(6)]
     5      -0.566823      -0.566823      -0.566823    1[6-(6,7)]
     6      -0.150885      -0.150885      -0.150885    1[6-(6,6)]
     7      -0.831403      -0.831403      -0.831403    1[6-(6,6)]
     8      -1.136325      -1.136325      -1.136325    1[6-(6,7)]
     9       2.293519       2.293519       2.293519    1[6-(6,7)]
    10       2.771229       2.771229       2.771229    1[6-(6,6)]
    11        8.74646        8.74646        8.74646    1[6-(6,6)]
    12       8.381778       8.381778       8.381778    1[6-(6,7)]
    13       1.682763       1.682763       1.682763    1[6-(6,7)]
    14       1.266825       1.266825       1.266825    1[6-(6,6)]
    15       1.947343       1.947343       1.947343    1[6-(6,6)]
    16       4.767639       4.767639       4.767639    1[6-(6,7)]
    17       1.337794       1.337794       1.337794    1[6-(6,7)]
    18       0.860084       0.860084       0.860084    1[6-(6,6)]
    19       4.662854       4.662854       4.662854    1[6-(6,6)]
    20       5.027536       5.027536       5.027536    1[6-(6,7)]
    21        7.82945        7.82945        7.82945    1[6-(6,7)]
    22       7.413512       7.413512       7.413512    1[6-(6,6)]
    23        8.09403        8.09403        8.09403    1[6-(6,6)]
    24       8.398952       8.398952       8.398952    1[6-(6,7)]
    25       4.969108       4.969108       4.969108    1[6-(6,7)]
    26       4.491398       4.491398       4.491398    1[6-(6,6)]
    27      -1.483833      -1.483833      -1.483833    1[6-(6,6)]
    28      -1.119151      -1.119151      -1.119151    1[6-(6,7)]
    29       5.579864       5.579864       5.579864    1[6-(6,7)]
    30       5.995802       5.995802       5.995802    1[6-(6,6)]
    31       5.315284       5.315284       5.315284    1[6-(6,6)]
    32       2.494988       2.494988       2.494988    1[6-(6,7)]
    33       5.924833       5.924833       5.924833    1[6-(6,7)]
    34       6.402543       6.402543       6.402543    1[6-(6,6)]
    35       2.599773       2.599773       2.599773    1[6-(6,6)]
    36       2.235091       2.235091       2.235091    1[6-(6,7)]
    37       -0.60293       -0.60293       -0.60293    6[1-(0),6-(1,6),7-(6)]
    38      -0.360235      -0.360235      -0.360235    6[1-(0),6-(1,7),6-(6,6)]
    39      -0.425743      -0.425743      -0.425743    6[6-(1,6),6-(1,6),6-(8,8)]
    40      -0.748418      -0.748418      -0.748418    6[1-(0),6-(1,7),6-(6,6)]
    41       -0.94804       -0.94804       -0.94804    6[1-(0),6-(1,6),7-(6)]
    42      -0.101809      -0.101809      -0.101809    6[6-(6,6),8-(27),8-(27)]
    43       1.612453       1.612453       1.612453    6[1-(0),6-(1,6),7-(6,27)]
    44       1.908846       1.908846       1.908846    6[1-(0),6-(1,7),6-(6,6)]
    45        0.91144        0.91144        0.91144    6[6-(1,6),6-(1,6),6-(8,8)]
    46      -0.335364      -0.335364      -0.335364    6[1-(0),6-(1,7),6-(6,6)]
    47       9.235248       9.235248       9.235248    6[1-(0),6-(1,6),7-(6,27)]
    48        1.19483        1.19483        1.19483    6[6-(6,6),8-(27),8-(27)]
    49        1.71887        1.71887        1.71887    6[1-(0),6-(1,6),7-(6)]
    50       1.476175       1.476175       1.476175    6[1-(0),6-(1,7),6-(6,6)]
    51       1.541683       1.541683       1.541683    6[6-(1,6),6-(1,6),6-(8,8)]
    52       1.864359       1.864359       1.864359    6[1-(0),6-(1,7),6-(6,6)]
    53       2.063981       2.063981       2.063981    6[1-(0),6-(1,6),7-(6)]
    54        1.21775        1.21775        1.21775    6[6-(6,6),8-(27),8-(27)]
    55        2.01886        2.01886        2.01886    6[1-(0),6-(1,6),7-(6,27)]
    56       1.722468       1.722468       1.722468    6[1-(0),6-(1,7),6-(6,6)]
    57       2.719874       2.719874       2.719874    6[6-(1,6),6-(1,6),6-(8,8)]
    58       3.966678       3.966678       3.966678    6[1-(0),6-(1,7),6-(6,6)]
    59       4.174066       4.174066       4.174066    6[1-(0),6-(1,6),7-(6,27)]
    60       2.436483       2.436483       2.436483    6[6-(6,6),8-(27),8-(27)]
    61       7.865557       7.865557       7.865557    6[1-(0),6-(1,6),7-(6)]
    62       7.622862       7.622862       7.622862    6[1-(0),6-(1,7),6-(6,6)]
    63        7.68837        7.68837        7.68837    6[6-(1,6),6-(1,6),6-(8,8)]
    64       8.011045       8.011045       8.011045    6[1-(0),6-(1,7),6-(6,6)]
    65       8.210667       8.210667       8.210667    6[1-(0),6-(1,6),7-(6)]
    66       7.364436       7.364436       7.364436    6[6-(6,6),8-(27),8-(27)]
    67       5.650174       5.650174       5.650174    6[1-(0),6-(1,6),7-(6,27)]
    68       5.353781       5.353781       5.353781    6[1-(0),6-(1,7),6-(6,6)]
    69       6.351187       6.351187       6.351187    6[6-(1,6),6-(1,6),6-(8,8)]
    70       7.597991       7.597991       7.597991    6[1-(0),6-(1,7),6-(6,6)]
    71      -1.972621      -1.972621      -1.972621    6[1-(0),6-(1,6),7-(6,27)]
    72       6.067797       6.067797       6.067797    6[6-(6,6),8-(27),8-(27)]
    73       5.543757       5.543757       5.543757    6[1-(0),6-(1,6),7-(6)]
    74       5.786452       5.786452       5.786452    6[1-(0),6-(1,7),6-(6,6)]
    75       5.720944       5.720944       5.720944    6[6-(1,6),6-(1,6),6-(8,8)]
    76       5.398268       5.398268       5.398268    6[1-(0),6-(1,7),6-(6,6)]
    77       5.198646       5.198646       5.198646    6[1-(0),6-(1,6),7-(6)]
    78       6.044877       6.044877       6.044877    6[6-(6,6),8-(27),8-(27)]
    79       5.243767       5.243767       5.243767    6[1-(0),6-(1,6),7-(6,27)]
    80       5.540159       5.540159       5.540159    6[1-(0),6-(1,7),6-(6,6)]
    81       4.542753       4.542753       4.542753    6[6-(1,6),6-(1,6),6-(8,8)]
    82       3.295949       3.295949       3.295949    6[1-(0),6-(1,7),6-(6,6)]
    83       3.088561       3.088561       3.088561    6[1-(0),6-(1,6),7-(6,27)]
    84       4.826144       4.826144       4.826144    6[6-(6,6),8-(27),8-(27)]
    85      -0.888424      -0.888424      -0.888424    7[6-(1,6),6-(1,6)]
    86       0.398806       0.398806       0.398806    7[6-(1,6),6-(1,6),27-(7,8,8,8,8)]
    87       2.004364       2.004364       2.004364    7[6-(1,6),6-(1,6)]
    88       3.232508       3.232508       3.232508    7[6-(1,6),6-(1,6),27-(7,8,8,8,8)]
    89       8.151051       8.151051       8.151051    7[6-(1,6),6-(1,6)]
    90       6.863821       6.863821       6.863821    7[6-(1,6),6-(1,6),27-(7,8,8,8,8)]
    91       5.258263       5.258263       5.258263    7[6-(1,6),6-(1,6)]
    92       4.030119       4.030119       4.030119    7[6-(1,6),6-(1,6),27-(7,8,8,8,8)]
    93       1.092435       1.092435       1.092435    8[6-(6,8),27-(8,8,8)]
    94      -0.969943      -0.969943      -0.969943    8[6-(6,8),27-(7,7,8,8,8)]
    95       2.369298       2.369298       2.369298    8[6-(6,8),27-(7,7,8,8,8)]
    96       0.203259       0.203259       0.203259    8[6-(6,8),27-(8,8,8)]
    97       0.023506       0.023506       0.023506    8[6-(6,8),27-(8,8,8)]
    98       2.085884       2.085884       2.085884    8[6-(6,8),27-(7,7,8,8,8)]
    99       1.262015       1.262015       1.262015    8[6-(6,8),27-(7,7,8,8,8)]
   100       3.428055       3.428055       3.428055    8[6-(6,8),27-(8,8,8)]
   101       6.170192       6.170192       6.170192    8[6-(6,8),27-(8,8,8)]
   102        8.23257        8.23257        8.23257    8[6-(6,8),27-(7,7,8,8,8)]
   103       4.893329       4.893329       4.893329    8[6-(6,8),27-(7,7,8,8,8)]
   104       7.059368       7.059368       7.059368    8[6-(6,8),27-(8,8,8)]
   105       7.239121       7.239121       7.239121    8[6-(6,8),27-(8,8,8)]
   106       5.176743       5.176743       5.176743    8[6-(6,8),27-(7,7,8,8,8)]
   107       6.000612       6.000612       6.000612    8[6-(6,8),27-(7,7,8,8,8)]
   108       3.834572       3.834572       3.834572    8[6-(6,8),27-(8,8,8)]
