# Supplementary material for: A collection of forcefield precursors for metal–organic frameworks
Source: RSC Adv. 2019 Nov 13;9(63):36492–507. doi: 10.1039/c9ra07327b (PMC9075174; doi:10.1039/c9ra07327b)
Supplement: RA-009-C9RA07327B-s010 [file RA-009-C9RA07327B-s010.txt]

ABEXEM_clean

11.041700    0.000000    0.000000
0.000000    12.135000    0.000000
0.000000    0.000000    19.650900

     1       7.020644       7.020644       7.020644    57[7-(6,6),8-(6),8-(6),8-(6),8-(6),8-(6)]
     2       1.285364       1.285364       1.285364    57[7-(6,6),8-(6),8-(6),8-(6),8-(6),8-(6),8-(6)]
     3       4.021056       4.021056       4.021056    57[7-(6,6),8-(6),8-(6),8-(6),8-(6),8-(6)]
     4       9.756336       9.756336       9.756336    57[7-(6,6),8-(6),8-(6),8-(6),8-(6),8-(6),8-(6)]
     5       9.541906       9.541906       9.541906    57[7-(6,6),8-(6),8-(6),8-(6),8-(6),8-(6)]
     6       4.235486       4.235486       4.235486    57[7-(6,6),8-(6),8-(6),8-(6),8-(6),8-(6),8-(6)]
     7       1.499794       1.499794       1.499794    57[7-(6,6),8-(6),8-(6),8-(6),8-(6),8-(6)]
     8       6.806214       6.806214       6.806214    57[7-(6,6),8-(6),8-(6),8-(6),8-(6),8-(6),8-(6)]
     9       9.330237       9.330237       9.330237    1[6-(7,7)]
    10       8.101295       8.101295       8.101295    1[6-(6,6)]
    11       4.088742       4.088742       4.088742    1[6-(7,7)]
    12       5.604767       5.604767       5.604767    1[6-(6,6)]
    13       1.711464       1.711464       1.711464    1[6-(7,7)]
    14       2.940405       2.940405       2.940405    1[6-(6,6)]
    15       6.952958       6.952958       6.952958    1[6-(7,7)]
    16       5.436933       5.436933       5.436933    1[6-(6,6)]
    17       7.232314       7.232314       7.232314    1[6-(7,7)]
    18       8.461255       8.461255       8.461255    1[6-(6,6)]
    19       1.432108       1.432108       1.432108    1[6-(7,7)]
    20      10.957783      10.957783      10.957783    1[6-(6,6)]
    21       3.809387       3.809387       3.809387    1[6-(7,7)]
    22       2.580445       2.580445       2.580445    1[6-(6,6)]
    23       9.609592       9.609592       9.609592    1[6-(7,7)]
    24       0.083917       0.083917       0.083917    1[6-(6,6)]
    25       9.095048       9.095048       9.095048    6[1-(0),7-(6,57),7-(6,57)]
    26       9.523466       9.523466       9.523466    6[6-(1,6),6-(8,8),7-(6,57)]
    27       8.377338       8.377338       8.377338    6[1-(0),6-(6,7),6-(6,7)]
    28       7.648586       7.648586       7.648586    6[6-(1,6),6-(8,8),7-(6,57)]
    29       6.475957       6.475957       6.475957    6[6-(6,7),8-(57),8-(57)]
    30      10.459802      10.459802      10.459802    6[6-(6,7),8-(0),8-(57)]
    31       4.397909       4.397909       4.397909    6[1-(0),7-(6),7-(6)]
    32       4.122971       4.122971       4.122971    6[6-(1,6),6-(8,8),7-(6)]
    33       5.304433       5.304433       5.304433    6[1-(0),6-(6,7),6-(6,7)]
    34       5.976872       5.976872       5.976872    6[6-(1,6),6-(8,8),7-(6)]
    35       7.301876       7.301876       7.301876    6[6-(6,7),8-(57),8-(57)]
    36       3.266135       3.266135       3.266135    6[6-(6,7),8-(57),8-(57)]
    37       1.965423       1.965423       1.965423    6[6-(8,8),8-(57),8-(57)]
    38       3.303677       3.303677       3.303677    6[6-(8,8),8-(57),8-(57)]
    39       1.946652       1.946652       1.946652    6[1-(0),7-(6,57),7-(6,57)]
    40       1.518234       1.518234       1.518234    6[6-(1,6),6-(8,8),7-(6,57)]
    41       2.664362       2.664362       2.664362    6[1-(0),6-(6,7),6-(6,7)]
    42       3.393114       3.393114       3.393114    6[6-(1,6),6-(8,8),7-(6,57)]
    43       4.565743       4.565743       4.565743    6[6-(6,7),8-(57),8-(57)]
    44       0.581898       0.581898       0.581898    6[6-(6,7),8-(0),8-(57)]
    45       6.643791       6.643791       6.643791    6[1-(0),7-(6),7-(6)]
    46       6.918729       6.918729       6.918729    6[6-(1,6),6-(8,8),7-(6)]
    47       5.737267       5.737267       5.737267    6[1-(0),6-(6,7),6-(6,7)]
    48       5.064828       5.064828       5.064828    6[6-(1,6),6-(8,8),7-(6)]
    49       3.739824       3.739824       3.739824    6[6-(6,7),8-(57),8-(57)]
    50       7.775565       7.775565       7.775565    6[6-(6,7),8-(57),8-(57)]
    51       9.076277       9.076277       9.076277    6[6-(8,8),8-(57),8-(57)]
    52       7.738023       7.738023       7.738023    6[6-(8,8),8-(57),8-(57)]
    53       7.467502       7.467502       7.467502    6[1-(0),7-(6,57),7-(6,57)]
    54       7.039084       7.039084       7.039084    6[6-(1,6),6-(8,8),7-(6,57)]
    55       8.185212       8.185212       8.185212    6[1-(0),6-(6,7),6-(6,7)]
    56       8.913964       8.913964       8.913964    6[6-(1,6),6-(8,8),7-(6,57)]
    57      10.086593      10.086593      10.086593    6[6-(6,7),8-(57),8-(57)]
    58       6.102748       6.102748       6.102748    6[6-(6,7),8-(0),8-(57)]
    59       1.122941       1.122941       1.122941    6[1-(0),7-(6),7-(6)]
    60       1.397879       1.397879       1.397879    6[6-(1,6),6-(8,8),7-(6)]
    61       0.216417       0.216417       0.216417    6[1-(0),6-(6,7),6-(6,7)]
    62      10.585678      10.585678      10.585678    6[6-(1,6),6-(8,8),7-(6)]
    63       9.260674       9.260674       9.260674    6[6-(6,7),8-(57),8-(57)]
    64       2.254715       2.254715       2.254715    6[6-(6,7),8-(57),8-(57)]
    65       3.555427       3.555427       3.555427    6[6-(8,8),8-(57),8-(57)]
    66       2.217173       2.217173       2.217173    6[6-(8,8),8-(57),8-(57)]
    67       3.574198       3.574198       3.574198    6[1-(0),7-(6,57),7-(6,57)]
    68       4.002616       4.002616       4.002616    6[6-(1,6),6-(8,8),7-(6,57)]
    69       2.856488       2.856488       2.856488    6[1-(0),6-(6,7),6-(6,7)]
    70       2.127736       2.127736       2.127736    6[6-(1,6),6-(8,8),7-(6,57)]
    71       0.955107       0.955107       0.955107    6[6-(6,7),8-(57),8-(57)]
    72       4.938952       4.938952       4.938952    6[6-(6,7),8-(0),8-(57)]
    73       9.918759       9.918759       9.918759    6[1-(0),7-(6),7-(6)]
    74       9.643821       9.643821       9.643821    6[6-(1,6),6-(8,8),7-(6)]
    75      10.825283      10.825283      10.825283    6[1-(0),6-(6,7),6-(6,7)]
    76       0.456022       0.456022       0.456022    6[6-(1,6),6-(8,8),7-(6)]
    77       1.781026       1.781026       1.781026    6[6-(6,7),8-(57),8-(57)]
    78       8.786985       8.786985       8.786985    6[6-(6,7),8-(57),8-(57)]
    79       7.486273       7.486273       7.486273    6[6-(8,8),8-(57),8-(57)]
    80       8.824527       8.824527       8.824527    6[6-(8,8),8-(57),8-(57)]
    81       8.006337       8.006337       8.006337    7[6-(1,7),6-(6,6),57-(8,8,8,8,8)]
    82       9.864655       9.864655       9.864655    7[6-(1,7),6-(6,6),57-(8,8,8,8,8,8)]
    83        5.52085        5.52085        5.52085    7[6-(1,7),6-(6,6)]
    84       3.674678       3.674678       3.674678    7[6-(1,7),6-(6,6)]
    85       3.035363       3.035363       3.035363    7[6-(1,7),6-(6,6),57-(8,8,8,8,8)]
    86       1.177045       1.177045       1.177045    7[6-(1,7),6-(6,6),57-(8,8,8,8,8,8)]
    87        5.52085        5.52085        5.52085    7[6-(1,7),6-(6,6)]
    88       7.367022       7.367022       7.367022    7[6-(1,7),6-(6,6)]
    89       8.556213       8.556213       8.556213    7[6-(1,7),6-(6,6),57-(8,8,8,8,8)]
    90       6.697895       6.697895       6.697895    7[6-(1,7),6-(6,6),57-(8,8,8,8,8,8)]
    91            0.0            0.0            0.0    7[6-(1,7),6-(6,6)]
    92       1.846172       1.846172       1.846172    7[6-(1,7),6-(6,6)]
    93       2.485487       2.485487       2.485487    7[6-(1,7),6-(6,6),57-(8,8,8,8,8)]
    94       4.343805       4.343805       4.343805    7[6-(1,7),6-(6,6),57-(8,8,8,8,8,8)]
    95            0.0            0.0            0.0    7[6-(1,7),6-(6,6)]
    96       9.195528       9.195528       9.195528    7[6-(1,7),6-(6,6)]
    97       5.996747       5.996747       5.996747    8[6-(6,8),57-(7,8,8,8,8)]
    98        6.10606        6.10606        6.10606    8[6-(6,8),57-(7,8,8,8,8,8)]
    99       0.425105       0.425105       0.425105    8[6-(6,8),57-(7,8,8,8,8,8)]
   100      10.128551      10.128551      10.128551    8[6-(6,8)]
   101       7.837399       7.837399       7.837399    8[6-(6,8),57-(7,8,8,8,8)]
   102       7.759003       7.759003       7.759003    8[6-(6,8),57-(7,8,8,8,8)]
   103       2.217173       2.217173       2.217173    8[6-(6,8),57-(7,8,8,8,8,8)]
   104       3.675782       3.675782       3.675782    8[6-(6,8),57-(7,8,8,8,8,8)]
   105       1.007003       1.007003       1.007003    8[6-(6,8),57-(7,8,8,8,8,8)]
   106       1.917943       1.917943       1.917943    8[6-(6,8),57-(7,8,8,8,8)]
   107       3.267239       3.267239       3.267239    8[6-(6,8),57-(7,8,8,8,8,8)]
   108        4.27645        4.27645        4.27645    8[6-(6,8),57-(7,8,8,8,8)]
   109       5.044953       5.044953       5.044953    8[6-(6,8),57-(7,8,8,8,8)]
   110        4.93564        4.93564        4.93564    8[6-(6,8),57-(7,8,8,8,8,8)]
   111      10.616595      10.616595      10.616595    8[6-(6,8),57-(7,8,8,8,8,8)]
   112       0.913149       0.913149       0.913149    8[6-(6,8)]
   113       3.204301       3.204301       3.204301    8[6-(6,8),57-(7,8,8,8,8)]
   114       3.282697       3.282697       3.282697    8[6-(6,8),57-(7,8,8,8,8)]
   115       8.824527       8.824527       8.824527    8[6-(6,8),57-(7,8,8,8,8,8)]
   116       7.365918       7.365918       7.365918    8[6-(6,8),57-(7,8,8,8,8,8)]
   117      10.034697      10.034697      10.034697    8[6-(6,8),57-(7,8,8,8,8,8)]
   118       9.123757       9.123757       9.123757    8[6-(6,8),57-(7,8,8,8,8)]
   119       7.774461       7.774461       7.774461    8[6-(6,8),57-(7,8,8,8,8,8)]
   120        6.76525        6.76525        6.76525    8[6-(6,8),57-(7,8,8,8,8)]
   121      10.565803      10.565803      10.565803    8[6-(6,8),57-(7,8,8,8,8)]
   122       10.45649       10.45649       10.45649    8[6-(6,8),57-(7,8,8,8,8,8)]
   123       5.095745       5.095745       5.095745    8[6-(6,8),57-(7,8,8,8,8,8)]
   124       6.433999       6.433999       6.433999    8[6-(6,8)]
   125       8.725151       8.725151       8.725151    8[6-(6,8),57-(7,8,8,8,8)]
   126       8.803547       8.803547       8.803547    8[6-(6,8),57-(7,8,8,8,8)]
   127       3.303677       3.303677       3.303677    8[6-(6,8),57-(7,8,8,8,8,8)]
   128       1.845068       1.845068       1.845068    8[6-(6,8),57-(7,8,8,8,8,8)]
   129       4.513847       4.513847       4.513847    8[6-(6,8),57-(7,8,8,8,8,8)]
   130       3.602907       3.602907       3.602907    8[6-(6,8),57-(7,8,8,8,8)]
   131       2.253611       2.253611       2.253611    8[6-(6,8),57-(7,8,8,8,8,8)]
   132         1.2444         1.2444         1.2444    8[6-(6,8),57-(7,8,8,8,8)]
   133       0.475897       0.475897       0.475897    8[6-(6,8),57-(7,8,8,8,8)]
   134        0.58521        0.58521        0.58521    8[6-(6,8),57-(7,8,8,8,8,8)]
   135       5.945955       5.945955       5.945955    8[6-(6,8),57-(7,8,8,8,8,8)]
   136       4.607701       4.607701       4.607701    8[6-(6,8)]
   137       2.316549       2.316549       2.316549    8[6-(6,8),57-(7,8,8,8,8)]
   138       2.238153       2.238153       2.238153    8[6-(6,8),57-(7,8,8,8,8)]
   139       7.738023       7.738023       7.738023    8[6-(6,8),57-(7,8,8,8,8,8)]
   140       9.196632       9.196632       9.196632    8[6-(6,8),57-(7,8,8,8,8,8)]
   141       6.527853       6.527853       6.527853    8[6-(6,8),57-(7,8,8,8,8,8)]
   142       7.438793       7.438793       7.438793    8[6-(6,8),57-(7,8,8,8,8)]
   143       8.788089       8.788089       8.788089    8[6-(6,8),57-(7,8,8,8,8,8)]
   144         9.7973         9.7973         9.7973    8[6-(6,8),57-(7,8,8,8,8)]
