# Supplementary material for: A collection of forcefield precursors for metal–organic frameworks
Source: RSC Adv. 2019 Nov 13;9(63):36492–507. doi: 10.1039/c9ra07327b (PMC9075174; doi:10.1039/c9ra07327b)
Supplement: RA-009-C9RA07327B-s011 [file RA-009-C9RA07327B-s011.txt]

ABEXOW_clean

11.008000    0.000000    0.000000
0.000000    12.002000    0.000000
0.000000    0.000000    19.473000

     1        9.50871        9.50871        9.50871    59[8-(6),8-(6),8-(6),8-(6),8-(6)]
     2       4.208138       4.208138       4.208138    59[8-(6),8-(6),8-(6),8-(6),8-(6),8-(6)]
     3        1.49929        1.49929        1.49929    59[8-(6),8-(6),8-(6),8-(6),8-(6)]
     4       6.799862       6.799862       6.799862    59[8-(6),8-(6),8-(6),8-(6),8-(6),8-(6)]
     5        7.00329        7.00329        7.00329    59[8-(6),8-(6),8-(6),8-(6),8-(6)]
     6       1.295862       1.295862       1.295862    59[8-(6),8-(6),8-(6),8-(6),8-(6),8-(6)]
     7        4.00471        4.00471        4.00471    59[8-(6),8-(6),8-(6),8-(6),8-(6)]
     8       9.712138       9.712138       9.712138    59[8-(6),8-(6),8-(6),8-(6),8-(6),8-(6)]
     9       7.167309       7.167309       7.167309    1[6-(7,7)]
    10        8.46185        8.46185        8.46185    1[6-(6,6)]
    11       1.426637       1.426637       1.426637    1[6-(7,7)]
    12      10.941952      10.941952      10.941952    1[6-(6,6)]
    13       3.840691       3.840691       3.840691    1[6-(7,7)]
    14        2.54615        2.54615        2.54615    1[6-(6,6)]
    15       9.581363       9.581363       9.581363    1[6-(7,7)]
    16       0.066048       0.066048       0.066048    1[6-(6,6)]
    17       9.344691       9.344691       9.344691    1[6-(7,7)]
    18        8.05015        8.05015        8.05015    1[6-(6,6)]
    19       4.077363       4.077363       4.077363    1[6-(7,7)]
    20       5.570048       5.570048       5.570048    1[6-(6,6)]
    21       1.663309       1.663309       1.663309    1[6-(7,7)]
    22        2.95785        2.95785        2.95785    1[6-(6,6)]
    23       6.930637       6.930637       6.930637    1[6-(7,7)]
    24       5.437952       5.437952       5.437952    1[6-(6,6)]
    25       7.403981       7.403981       7.403981    6[1-(0),7-(6),7-(6)]
    26        7.00439        7.00439        7.00439    6[6-(1,6),6-(8,8),7-(6)]
    27        8.17344        8.17344        8.17344    6[1-(0),6-(6,7),6-(6,7)]
    28       8.887859       8.887859       8.887859    6[6-(1,6),6-(8,8),7-(6)]
    29       10.05911       10.05911       10.05911    6[6-(6,7),8-(59),8-(59)]
    30       6.089626       6.089626       6.089626    6[6-(6,7),8-(0),8-(59)]
    31       1.119514       1.119514       1.119514    6[1-(0),7-(6),7-(6)]
    32       1.388109       1.388109       1.388109    6[6-(1,6),6-(8,8),7-(6)]
    33       0.228966       0.228966       0.228966    6[1-(0),6-(6,7),6-(6,7)]
    34       10.55447       10.55447       10.55447    6[6-(1,6),6-(8,8),7-(6)]
    35       9.240115       9.240115       9.240115    6[6-(6,7),8-(59),8-(59)]
    36       2.239027       2.239027       2.239027    6[6-(6,7),8-(59),8-(59)]
    37       3.547878       3.547878       3.547878    6[6-(8,8),8-(59),8-(59)]
    38       2.202701       2.202701       2.202701    6[6-(8,8),8-(59),8-(59)]
    39       3.604019       3.604019       3.604019    6[1-(0),7-(6),7-(6)]
    40        4.00361        4.00361        4.00361    6[6-(1,6),6-(8,8),7-(6)]
    41        2.83456        2.83456        2.83456    6[1-(0),6-(6,7),6-(6,7)]
    42       2.120141       2.120141       2.120141    6[6-(1,6),6-(8,8),7-(6)]
    43        0.94889        0.94889        0.94889    6[6-(6,7),8-(59),8-(59)]
    44       4.918374       4.918374       4.918374    6[6-(6,7),8-(0),8-(59)]
    45       9.888486       9.888486       9.888486    6[1-(0),7-(6),7-(6)]
    46       9.619891       9.619891       9.619891    6[6-(1,6),6-(8,8),7-(6)]
    47      10.779034      10.779034      10.779034    6[1-(0),6-(6,7),6-(6,7)]
    48        0.45353        0.45353        0.45353    6[6-(1,6),6-(8,8),7-(6)]
    49       1.767885       1.767885       1.767885    6[6-(6,7),8-(59),8-(59)]
    50       8.768973       8.768973       8.768973    6[6-(6,7),8-(59),8-(59)]
    51       7.460122       7.460122       7.460122    6[6-(8,8),8-(59),8-(59)]
    52       8.805299       8.805299       8.805299    6[6-(8,8),8-(59),8-(59)]
    53       9.108019       9.108019       9.108019    6[1-(0),7-(6),7-(6)]
    54        9.50761        9.50761        9.50761    6[6-(1,6),6-(8,8),7-(6)]
    55        8.33856        8.33856        8.33856    6[1-(0),6-(6,7),6-(6,7)]
    56       7.624141       7.624141       7.624141    6[6-(1,6),6-(8,8),7-(6)]
    57        6.45289        6.45289        6.45289    6[6-(6,7),8-(59),8-(59)]
    58      10.422374      10.422374      10.422374    6[6-(6,7),8-(0),8-(59)]
    59       4.384486       4.384486       4.384486    6[1-(0),7-(6),7-(6)]
    60       4.115891       4.115891       4.115891    6[6-(1,6),6-(8,8),7-(6)]
    61       5.275034       5.275034       5.275034    6[1-(0),6-(6,7),6-(6,7)]
    62        5.95753        5.95753        5.95753    6[6-(1,6),6-(8,8),7-(6)]
    63       7.271885       7.271885       7.271885    6[6-(6,7),8-(59),8-(59)]
    64       3.264973       3.264973       3.264973    6[6-(6,7),8-(59),8-(59)]
    65       1.956122       1.956122       1.956122    6[6-(8,8),8-(59),8-(59)]
    66       3.301299       3.301299       3.301299    6[6-(8,8),8-(59),8-(59)]
    67       1.899981       1.899981       1.899981    6[1-(0),7-(6),7-(6)]
    68        1.50039        1.50039        1.50039    6[6-(1,6),6-(8,8),7-(6)]
    69        2.66944        2.66944        2.66944    6[1-(0),6-(6,7),6-(6,7)]
    70       3.383859       3.383859       3.383859    6[6-(1,6),6-(8,8),7-(6)]
    71        4.55511        4.55511        4.55511    6[6-(6,7),8-(59),8-(59)]
    72       0.585626       0.585626       0.585626    6[6-(6,7),8-(0),8-(59)]
    73       6.623514       6.623514       6.623514    6[1-(0),7-(6),7-(6)]
    74       6.892109       6.892109       6.892109    6[6-(1,6),6-(8,8),7-(6)]
    75       5.732966       5.732966       5.732966    6[1-(0),6-(6,7),6-(6,7)]
    76        5.05047        5.05047        5.05047    6[6-(1,6),6-(8,8),7-(6)]
    77       3.736115       3.736115       3.736115    6[6-(6,7),8-(59),8-(59)]
    78       7.743027       7.743027       7.743027    6[6-(6,7),8-(59),8-(59)]
    79       9.051878       9.051878       9.051878    6[6-(8,8),8-(59),8-(59)]
    80       7.706701       7.706701       7.706701    6[6-(8,8),8-(59),8-(59)]
    81       8.504781       8.504781       8.504781    7[6-(1,7),6-(6,6)]
    82        6.61801        6.61801        6.61801    7[6-(1,7),6-(6,6)]
    83      -0.004403      -0.004403      -0.004403    7[6-(1,7),6-(6,6)]
    84       1.835034       1.835034       1.835034    7[6-(1,7),6-(6,6)]
    85       2.503219       2.503219       2.503219    7[6-(1,7),6-(6,6)]
    86        4.38999        4.38999        4.38999    7[6-(1,7),6-(6,6)]
    87       0.004403       0.004403       0.004403    7[6-(1,7),6-(6,6)]
    88       9.172966       9.172966       9.172966    7[6-(1,7),6-(6,6)]
    89       8.007219       8.007219       8.007219    7[6-(1,7),6-(6,6)]
    90        9.89399        9.89399        9.89399    7[6-(1,7),6-(6,6)]
    91       5.508403       5.508403       5.508403    7[6-(1,7),6-(6,6)]
    92       3.668966       3.668966       3.668966    7[6-(1,7),6-(6,6)]
    93       3.000781       3.000781       3.000781    7[6-(1,7),6-(6,6)]
    94        1.11401        1.11401        1.11401    7[6-(1,7),6-(6,6)]
    95       5.499597       5.499597       5.499597    7[6-(1,7),6-(6,6)]
    96       7.339034       7.339034       7.339034    7[6-(1,7),6-(6,6)]
    97      10.515942      10.515942      10.515942    8[6-(6,8),59-(8,8,8,8)]
    98      10.447693      10.447693      10.447693    8[6-(6,8),59-(8,8,8,8,8)]
    99       5.044966       5.044966       5.044966    8[6-(6,8),59-(8,8,8,8,8)]
   100       6.430874       6.430874       6.430874    8[6-(6,8)]
   101       8.711731       8.711731       8.711731    8[6-(6,8),59-(8,8,8,8)]
   102       8.746957       8.746957       8.746957    8[6-(6,8),59-(8,8,8,8)]
   103       3.296896       3.296896       3.296896    8[6-(6,8),59-(8,8,8,8,8)]
   104       1.825126       1.825126       1.825126    8[6-(6,8),59-(8,8,8,8,8)]
   105       4.489062       4.489062       4.489062    8[6-(6,8),59-(8,8,8,8,8)]
   106       3.588608       3.588608       3.588608    8[6-(6,8),59-(8,8,8,8)]
   107       2.245632       2.245632       2.245632    8[6-(6,8),59-(8,8,8,8,8)]
   108       1.217485       1.217485       1.217485    8[6-(6,8),59-(8,8,8,8)]
   109       0.492058       0.492058       0.492058    8[6-(6,8),59-(8,8,8,8)]
   110       0.560307       0.560307       0.560307    8[6-(6,8),59-(8,8,8,8,8)]
   111       5.963034       5.963034       5.963034    8[6-(6,8),59-(8,8,8,8,8)]
   112       4.577126       4.577126       4.577126    8[6-(6,8)]
   113       2.296269       2.296269       2.296269    8[6-(6,8),59-(8,8,8,8)]
   114       2.261043       2.261043       2.261043    8[6-(6,8),59-(8,8,8,8)]
   115       7.711104       7.711104       7.711104    8[6-(6,8),59-(8,8,8,8,8)]
   116       9.182874       9.182874       9.182874    8[6-(6,8),59-(8,8,8,8,8)]
   117       6.518938       6.518938       6.518938    8[6-(6,8),59-(8,8,8,8,8)]
   118       7.419392       7.419392       7.419392    8[6-(6,8),59-(8,8,8,8)]
   119       8.762368       8.762368       8.762368    8[6-(6,8),59-(8,8,8,8,8)]
   120       9.790515       9.790515       9.790515    8[6-(6,8),59-(8,8,8,8)]
   121       5.996058       5.996058       5.996058    8[6-(6,8),59-(8,8,8,8)]
   122       6.064307       6.064307       6.064307    8[6-(6,8),59-(8,8,8,8,8)]
   123       0.459034       0.459034       0.459034    8[6-(6,8),59-(8,8,8,8,8)]
   124      10.081126      10.081126      10.081126    8[6-(6,8)]
   125       7.800269       7.800269       7.800269    8[6-(6,8),59-(8,8,8,8)]
   126       7.765043       7.765043       7.765043    8[6-(6,8),59-(8,8,8,8)]
   127       2.207104       2.207104       2.207104    8[6-(6,8),59-(8,8,8,8,8)]
   128       3.678874       3.678874       3.678874    8[6-(6,8),59-(8,8,8,8,8)]
   129       1.014938       1.014938       1.014938    8[6-(6,8),59-(8,8,8,8,8)]
   130       1.915392       1.915392       1.915392    8[6-(6,8),59-(8,8,8,8)]
   131       3.258368       3.258368       3.258368    8[6-(6,8),59-(8,8,8,8,8)]
   132       4.286515       4.286515       4.286515    8[6-(6,8),59-(8,8,8,8)]
   133       5.011942       5.011942       5.011942    8[6-(6,8),59-(8,8,8,8)]
   134       4.943693       4.943693       4.943693    8[6-(6,8),59-(8,8,8,8,8)]
   135      10.548966      10.548966      10.548966    8[6-(6,8),59-(8,8,8,8,8)]
   136       0.926874       0.926874       0.926874    8[6-(6,8)]
   137       3.207731       3.207731       3.207731    8[6-(6,8),59-(8,8,8,8)]
   138       3.242957       3.242957       3.242957    8[6-(6,8),59-(8,8,8,8)]
   139       8.800896       8.800896       8.800896    8[6-(6,8),59-(8,8,8,8,8)]
   140       7.329126       7.329126       7.329126    8[6-(6,8),59-(8,8,8,8,8)]
   141       9.993062       9.993062       9.993062    8[6-(6,8),59-(8,8,8,8,8)]
   142       9.092608       9.092608       9.092608    8[6-(6,8),59-(8,8,8,8)]
   143       7.749632       7.749632       7.749632    8[6-(6,8),59-(8,8,8,8,8)]
   144       6.721485       6.721485       6.721485    8[6-(6,8),59-(8,8,8,8)]
