# Supplementary material for: A collection of forcefield precursors for metal–organic frameworks
Source: RSC Adv. 2019 Nov 13;9(63):36492–507. doi: 10.1039/c9ra07327b (PMC9075174; doi:10.1039/c9ra07327b)
Supplement: RA-009-C9RA07327B-s012 [file RA-009-C9RA07327B-s012.txt]

ABEXUC_clean

10.989000    0.000000    0.000000
0.000000    11.946000    0.000000
0.000000    0.000000    19.402000

     1       1.502416       1.502416       1.502416    60[7-(6,6),7-(6,6),8-(6),8-(6),8-(6),8-(6),8-(6)]
     2       6.790872       6.790872       6.790872    60[7-(6,6),7-(6,6),8-(6),8-(6),8-(6),8-(6),8-(6),8-(6)]
     3       9.486584       9.486584       9.486584    60[7-(6,6),7-(6,6),8-(6),8-(6),8-(6),8-(6),8-(6)]
     4       4.198128       4.198128       4.198128    60[7-(6,6),7-(6,6),8-(6),8-(6),8-(6),8-(6),8-(6),8-(6)]
     5       3.992084       3.992084       3.992084    60[7-(6,6),7-(6,6),8-(6),8-(6),8-(6),8-(6),8-(6)]
     6       9.692628       9.692628       9.692628    60[7-(6,6),7-(6,6),8-(6),8-(6),8-(6),8-(6),8-(6),8-(6)]
     7       6.996916       6.996916       6.996916    60[7-(6,6),7-(6,6),8-(6),8-(6),8-(6),8-(6),8-(6)]
     8       1.296372       1.296372       1.296372    60[7-(6,6),7-(6,6),8-(6),8-(6),8-(6),8-(6),8-(6),8-(6)]
     9       3.838458       3.838458       3.838458    1[6-(7,7)]
    10        2.54725        2.54725        2.54725    1[6-(6,6)]
    11       9.561529       9.561529       9.561529    1[6-(7,7)]
    12       0.059341       0.059341       0.059341    1[6-(6,6)]
    13       7.150542       7.150542       7.150542    1[6-(7,7)]
    14        8.44175        8.44175        8.44175    1[6-(6,6)]
    15       1.427471       1.427471       1.427471    1[6-(7,7)]
    16      10.929659      10.929659      10.929659    1[6-(6,6)]
    17       1.656042       1.656042       1.656042    1[6-(7,7)]
    18        2.94725        2.94725        2.94725    1[6-(6,6)]
    19       6.921971       6.921971       6.921971    1[6-(7,7)]
    20       5.435159       5.435159       5.435159    1[6-(6,6)]
    21       9.332958       9.332958       9.332958    1[6-(7,7)]
    22        8.04175        8.04175        8.04175    1[6-(6,6)]
    23       4.067029       4.067029       4.067029    1[6-(7,7)]
    24       5.553841       5.553841       5.553841    1[6-(6,6)]
    25       3.603293       3.603293       3.603293    6[1-(0),7-(6,60),7-(6,60)]
    26       4.002194       4.002194       4.002194    6[6-(1,6),6-(8,8),7-(6,60)]
    27       2.831865       2.831865       2.831865    6[1-(0),6-(6,7),6-(6,7)]
    28       2.120877       2.120877       2.120877    6[6-(1,6),6-(8,8),7-(6,60)]
    29       0.947252       0.947252       0.947252    6[6-(6,7),8-(60),8-(60)]
    30        4.91538        4.91538        4.91538    6[6-(6,7),8-(0),8-(60)]
    31        9.87032        9.87032        9.87032    6[1-(0),7-(6,60),7-(6,60)]
    32        9.59999        9.59999        9.59999    6[6-(1,6),6-(8,8),7-(6,60)]
    33      10.753835      10.753835      10.753835    6[1-(0),6-(6,7),6-(6,7)]
    34       0.453846       0.453846       0.453846    6[6-(1,6),6-(8,8),7-(6,60)]
    35       1.763734       1.763734       1.763734    6[6-(6,7),8-(60),8-(60)]
    36       8.747244       8.747244       8.747244    6[6-(6,7),8-(60),8-(60)]
    37       8.782409       8.782409       8.782409    6[6-(8,8),8-(60),8-(60)]
    38       7.443949       7.443949       7.443949    6[6-(8,8),8-(60),8-(60)]
    39       7.385707       7.385707       7.385707    6[1-(0),7-(6,60),7-(6,60)]
    40       6.986806       6.986806       6.986806    6[6-(1,6),6-(8,8),7-(6,60)]
    41       8.157135       8.157135       8.157135    6[1-(0),6-(6,7),6-(6,7)]
    42       8.868123       8.868123       8.868123    6[6-(1,6),6-(8,8),7-(6,60)]
    43      10.041748      10.041748      10.041748    6[6-(6,7),8-(60),8-(60)]
    44        6.07362        6.07362        6.07362    6[6-(6,7),8-(0),8-(60)]
    45        1.11868        1.11868        1.11868    6[1-(0),7-(6,60),7-(6,60)]
    46        1.38901        1.38901        1.38901    6[6-(1,6),6-(8,8),7-(6,60)]
    47       0.235165       0.235165       0.235165    6[1-(0),6-(6,7),6-(6,7)]
    48      10.535154      10.535154      10.535154    6[6-(1,6),6-(8,8),7-(6,60)]
    49       9.225265       9.225265       9.225265    6[6-(6,7),8-(60),8-(60)]
    50       2.241756       2.241756       2.241756    6[6-(6,7),8-(60),8-(60)]
    51       2.206591       2.206591       2.206591    6[6-(8,8),8-(60),8-(60)]
    52       3.545051       3.545051       3.545051    6[6-(8,8),8-(60),8-(60)]
    53       1.891207       1.891207       1.891207    6[1-(0),7-(6,60),7-(6,60)]
    54       1.492306       1.492306       1.492306    6[6-(1,6),6-(8,8),7-(6,60)]
    55       2.662635       2.662635       2.662635    6[1-(0),6-(6,7),6-(6,7)]
    56       3.373623       3.373623       3.373623    6[6-(1,6),6-(8,8),7-(6,60)]
    57       4.547248       4.547248       4.547248    6[6-(6,7),8-(60),8-(60)]
    58        0.57912        0.57912        0.57912    6[6-(6,7),8-(0),8-(60)]
    59        6.61318        6.61318        6.61318    6[1-(0),7-(6,60),7-(6,60)]
    60        6.88351        6.88351        6.88351    6[6-(1,6),6-(8,8),7-(6,60)]
    61       5.729665       5.729665       5.729665    6[1-(0),6-(6,7),6-(6,7)]
    62       5.040654       5.040654       5.040654    6[6-(1,6),6-(8,8),7-(6,60)]
    63       3.730765       3.730765       3.730765    6[6-(6,7),8-(60),8-(60)]
    64       7.736256       7.736256       7.736256    6[6-(6,7),8-(60),8-(60)]
    65       7.701091       7.701091       7.701091    6[6-(8,8),8-(60),8-(60)]
    66       9.039551       9.039551       9.039551    6[6-(8,8),8-(60),8-(60)]
    67       9.097793       9.097793       9.097793    6[1-(0),7-(6,60),7-(6,60)]
    68       9.496694       9.496694       9.496694    6[6-(1,6),6-(8,8),7-(6,60)]
    69       8.326365       8.326365       8.326365    6[1-(0),6-(6,7),6-(6,7)]
    70       7.615377       7.615377       7.615377    6[6-(1,6),6-(8,8),7-(6,60)]
    71       6.441752       6.441752       6.441752    6[6-(6,7),8-(60),8-(60)]
    72       10.40988       10.40988       10.40988    6[6-(6,7),8-(0),8-(60)]
    73        4.37582        4.37582        4.37582    6[1-(0),7-(6,60),7-(6,60)]
    74        4.10549        4.10549        4.10549    6[6-(1,6),6-(8,8),7-(6,60)]
    75       5.259335       5.259335       5.259335    6[1-(0),6-(6,7),6-(6,7)]
    76       5.948346       5.948346       5.948346    6[6-(1,6),6-(8,8),7-(6,60)]
    77       7.258234       7.258234       7.258234    6[6-(6,7),8-(60),8-(60)]
    78       3.252744       3.252744       3.252744    6[6-(6,7),8-(60),8-(60)]
    79       3.287909       3.287909       3.287909    6[6-(8,8),8-(60),8-(60)]
    80       1.949449       1.949449       1.949449    6[6-(8,8),8-(60),8-(60)]
    81       2.501096       2.501096       2.501096    7[6-(1,7),6-(6,6),60-(7,8,8,8,8,8)]
    82       4.394501       4.394501       4.394501    7[6-(1,7),6-(6,6),60-(7,8,8,8,8,8,8)]
    83       0.005494       0.005494       0.005494    7[6-(1,7),6-(6,6),60-(7,8,8,8,8,8)]
    84       9.152738       9.152738       9.152738    7[6-(1,7),6-(6,6),60-(7,8,8,8,8,8,8)]
    85       8.487904       8.487904       8.487904    7[6-(1,7),6-(6,6),60-(7,8,8,8,8,8)]
    86       6.594499       6.594499       6.594499    7[6-(1,7),6-(6,6),60-(7,8,8,8,8,8,8)]
    87      -0.005495      -0.005495      -0.005495    7[6-(1,7),6-(6,6),60-(7,8,8,8,8,8)]
    88       1.836262       1.836262       1.836262    7[6-(1,7),6-(6,6),60-(7,8,8,8,8,8,8)]
    89       2.993404       2.993404       2.993404    7[6-(1,7),6-(6,6),60-(7,8,8,8,8,8)]
    90       1.099999       1.099999       1.099999    7[6-(1,7),6-(6,6),60-(7,8,8,8,8,8,8)]
    91       5.489006       5.489006       5.489006    7[6-(1,7),6-(6,6),60-(7,8,8,8,8,8)]
    92       7.330762       7.330762       7.330762    7[6-(1,7),6-(6,6),60-(7,8,8,8,8,8,8)]
    93       7.995596       7.995596       7.995596    7[6-(1,7),6-(6,6),60-(7,8,8,8,8,8)]
    94       9.889001       9.889001       9.889001    7[6-(1,7),6-(6,6),60-(7,8,8,8,8,8,8)]
    95       5.499994       5.499994       5.499994    7[6-(1,7),6-(6,6),60-(7,8,8,8,8,8)]
    96       3.658238       3.658238       3.658238    7[6-(1,7),6-(6,6),60-(7,8,8,8,8,8,8)]
    97       0.491208       0.491208       0.491208    8[6-(6,8),60-(7,7,8,8,8,8)]
    98       0.552747       0.552747       0.552747    8[6-(6,8),60-(7,7,8,8,8,8,8)]
    99       5.965928       5.965928       5.965928    8[6-(6,8),60-(7,7,8,8,8,8,8)]
   100       4.558237       4.558237       4.558237    8[6-(6,8)]
   101       2.290108       2.290108       2.290108    8[6-(6,8),60-(7,7,8,8,8,8)]
   102       2.260437       2.260437       2.260437    8[6-(6,8),60-(7,7,8,8,8,8)]
   103       7.697795       7.697795       7.697795    8[6-(6,8),60-(7,7,8,8,8,8,8)]
   104       9.165925       9.165925       9.165925    8[6-(6,8),60-(7,7,8,8,8,8,8)]
   105       9.772518       9.772518       9.772518    8[6-(6,8),60-(7,7,8,8,8,8)]
   106       8.738453       8.738453       8.738453    8[6-(6,8),60-(7,7,8,8,8,8,8)]
   107       7.407685       7.407685       7.407685    8[6-(6,8),60-(7,7,8,8,8,8)]
   108        6.50329        6.50329        6.50329    8[6-(6,8),60-(7,7,8,8,8,8,8)]
   109      10.497792      10.497792      10.497792    8[6-(6,8),60-(7,7,8,8,8,8)]
   110      10.436253      10.436253      10.436253    8[6-(6,8),60-(7,7,8,8,8,8,8)]
   111       5.023072       5.023072       5.023072    8[6-(6,8),60-(7,7,8,8,8,8,8)]
   112       6.430763       6.430763       6.430763    8[6-(6,8)]
   113       8.698892       8.698892       8.698892    8[6-(6,8),60-(7,7,8,8,8,8)]
   114       8.728563       8.728563       8.728563    8[6-(6,8),60-(7,7,8,8,8,8)]
   115       3.291205       3.291205       3.291205    8[6-(6,8),60-(7,7,8,8,8,8,8)]
   116       1.823075       1.823075       1.823075    8[6-(6,8),60-(7,7,8,8,8,8,8)]
   117       1.216482       1.216482       1.216482    8[6-(6,8),60-(7,7,8,8,8,8)]
   118       2.250547       2.250547       2.250547    8[6-(6,8),60-(7,7,8,8,8,8,8)]
   119       3.581315       3.581315       3.581315    8[6-(6,8),60-(7,7,8,8,8,8)]
   120        4.48571        4.48571        4.48571    8[6-(6,8),60-(7,7,8,8,8,8,8)]
   121       5.003292       5.003292       5.003292    8[6-(6,8),60-(7,7,8,8,8,8)]
   122       4.941753       4.941753       4.941753    8[6-(6,8),60-(7,7,8,8,8,8,8)]
   123      10.517572      10.517572      10.517572    8[6-(6,8),60-(7,7,8,8,8,8,8)]
   124       0.936263       0.936263       0.936263    8[6-(6,8)]
   125       3.204392       3.204392       3.204392    8[6-(6,8),60-(7,7,8,8,8,8)]
   126       3.234063       3.234063       3.234063    8[6-(6,8),60-(7,7,8,8,8,8)]
   127       8.785706       8.785706       8.785706    8[6-(6,8),60-(7,7,8,8,8,8,8)]
   128       7.317575       7.317575       7.317575    8[6-(6,8),60-(7,7,8,8,8,8,8)]
   129       6.710982       6.710982       6.710982    8[6-(6,8),60-(7,7,8,8,8,8)]
   130       7.745047       7.745047       7.745047    8[6-(6,8),60-(7,7,8,8,8,8,8)]
   131       9.075815       9.075815       9.075815    8[6-(6,8),60-(7,7,8,8,8,8)]
   132        9.98021        9.98021        9.98021    8[6-(6,8),60-(7,7,8,8,8,8,8)]
   133       5.985708       5.985708       5.985708    8[6-(6,8),60-(7,7,8,8,8,8)]
   134       6.047247       6.047247       6.047247    8[6-(6,8),60-(7,7,8,8,8,8,8)]
   135       0.471428       0.471428       0.471428    8[6-(6,8),60-(7,7,8,8,8,8,8)]
   136      10.052737      10.052737      10.052737    8[6-(6,8)]
   137       7.784608       7.784608       7.784608    8[6-(6,8),60-(7,7,8,8,8,8)]
   138       7.754937       7.754937       7.754937    8[6-(6,8),60-(7,7,8,8,8,8)]
   139       2.203294       2.203294       2.203294    8[6-(6,8),60-(7,7,8,8,8,8,8)]
   140       3.671425       3.671425       3.671425    8[6-(6,8),60-(7,7,8,8,8,8,8)]
   141       4.278018       4.278018       4.278018    8[6-(6,8),60-(7,7,8,8,8,8)]
   142       3.243953       3.243953       3.243953    8[6-(6,8),60-(7,7,8,8,8,8,8)]
   143       1.913185       1.913185       1.913185    8[6-(6,8),60-(7,7,8,8,8,8)]
   144        1.00879        1.00879        1.00879    8[6-(6,8),60-(7,7,8,8,8,8,8)]
