# Supplementary material for: A collection of forcefield precursors for metal–organic frameworks
Source: RSC Adv. 2019 Nov 13;9(63):36492–507. doi: 10.1039/c9ra07327b (PMC9075174; doi:10.1039/c9ra07327b)
Supplement: RA-009-C9RA07327B-s013 [file RA-009-C9RA07327B-s013.txt]

ABEYAJ_clean

10.962000    0.000000    0.000000
0.000000    11.868000    0.000000
0.000000    0.000000    19.307000

     1       3.976575       3.976575       3.976575    62[7-(6,6),7-(6,6),8-(6),8-(6),8-(6),8-(6),8-(6)]
     2       9.659714       9.659714       9.659714    62[7-(6,6),7-(6,6),8-(6),8-(6),8-(6),8-(6),8-(6),8-(6)]
     3       6.985425       6.985425       6.985425    62[7-(6,6),7-(6,6),8-(6),8-(6),8-(6),8-(6),8-(6)]
     4       1.302286       1.302286       1.302286    62[7-(6,6),7-(6,6),8-(6),8-(6),8-(6),8-(6),8-(6),8-(6)]
     5       1.504425       1.504425       1.504425    62[7-(6,6),7-(6,6),8-(6),8-(6),8-(6),8-(6),8-(6)]
     6       6.783286       6.783286       6.783286    62[7-(6,6),7-(6,6),8-(6),8-(6),8-(6),8-(6),8-(6),8-(6)]
     7       9.457575       9.457575       9.457575    62[7-(6,6),7-(6,6),8-(6),8-(6),8-(6),8-(6),8-(6)]
     8       4.178714       4.178714       4.178714    62[7-(6,6),7-(6,6),8-(6),8-(6),8-(6),8-(6),8-(6),8-(6)]
     9       1.622376       1.622376       1.622376    1[6-(7,7)]
    10       2.969606       2.969606       2.969606    1[6-(6,6)]
    11       6.880847       6.880847       6.880847    1[6-(7,7)]
    12       5.427286       5.427286       5.427286    1[6-(6,6)]
    13       9.339624       9.339624       9.339624    1[6-(7,7)]
    14       7.992394       7.992394       7.992394    1[6-(6,6)]
    15       4.081153       4.081153       4.081153    1[6-(7,7)]
    16       5.534714       5.534714       5.534714    1[6-(6,6)]
    17       3.858624       3.858624       3.858624    1[6-(7,7)]
    18       2.511394       2.511394       2.511394    1[6-(6,6)]
    19       9.562153       9.562153       9.562153    1[6-(7,7)]
    20       0.053714       0.053714       0.053714    1[6-(6,6)]
    21       7.103376       7.103376       7.103376    1[6-(7,7)]
    22       8.450606       8.450606       8.450606    1[6-(6,6)]
    23       1.399847       1.399847       1.399847    1[6-(7,7)]
    24      10.908286      10.908286      10.908286    1[6-(6,6)]
    25       1.861348       1.861348       1.861348    6[1-(0),7-(6,62),7-(6,62)]
    26       1.486447       1.486447       1.486447    6[6-(1,6),6-(8,8),7-(6,62)]
    27       2.664862       2.664862       2.664862    6[1-(0),6-(6,7),6-(6,7)]
    28       3.358757       3.358757       3.358757    6[6-(1,6),6-(8,8),7-(6,62)]
    29       4.527306       4.527306       4.527306    6[6-(6,7),8-(62),8-(62)]
    30       0.566735       0.566735       0.566735    6[6-(6,7),8-(0),8-(62)]
    31       6.584873       6.584873       6.584873    6[1-(0),7-(6,62),7-(6,62)]
    32       6.867693       6.867693       6.867693    6[6-(1,6),6-(8,8),7-(6,62)]
    33        5.72326        5.72326        5.72326    6[1-(0),6-(6,7),6-(6,7)]
    34       5.028269       5.028269       5.028269    6[6-(1,6),6-(8,8),7-(6,62)]
    35       3.716118       3.716118       3.716118    6[6-(6,7),8-(62),8-(62)]
    36       7.712863       7.712863       7.712863    6[6-(6,7),8-(62),8-(62)]
    37        9.01186        9.01186        9.01186    6[6-(8,8),8-(62),8-(62)]
    38       7.678881       7.678881       7.678881    6[6-(8,8),8-(62),8-(62)]
    39       9.100652       9.100652       9.100652    6[1-(0),7-(6,62),7-(6,62)]
    40       9.475553       9.475553       9.475553    6[6-(1,6),6-(8,8),7-(6,62)]
    41       8.297138       8.297138       8.297138    6[1-(0),6-(6,7),6-(6,7)]
    42       7.603243       7.603243       7.603243    6[6-(1,6),6-(8,8),7-(6,62)]
    43       6.434694       6.434694       6.434694    6[6-(6,7),8-(62),8-(62)]
    44      10.395265      10.395265      10.395265    6[6-(6,7),8-(0),8-(62)]
    45       4.377127       4.377127       4.377127    6[1-(0),7-(6,62),7-(6,62)]
    46       4.094307       4.094307       4.094307    6[6-(1,6),6-(8,8),7-(6,62)]
    47        5.23874        5.23874        5.23874    6[1-(0),6-(6,7),6-(6,7)]
    48       5.933731       5.933731       5.933731    6[6-(1,6),6-(8,8),7-(6,62)]
    49       7.245882       7.245882       7.245882    6[6-(6,7),8-(62),8-(62)]
    50       3.249137       3.249137       3.249137    6[6-(6,7),8-(62),8-(62)]
    51        1.95014        1.95014        1.95014    6[6-(8,8),8-(62),8-(62)]
    52       3.283119       3.283119       3.283119    6[6-(8,8),8-(62),8-(62)]
    53       3.619652       3.619652       3.619652    6[1-(0),7-(6,62),7-(6,62)]
    54       3.994553       3.994553       3.994553    6[6-(1,6),6-(8,8),7-(6,62)]
    55       2.816138       2.816138       2.816138    6[1-(0),6-(6,7),6-(6,7)]
    56       2.122243       2.122243       2.122243    6[6-(1,6),6-(8,8),7-(6,62)]
    57       0.953694       0.953694       0.953694    6[6-(6,7),8-(62),8-(62)]
    58       4.914265       4.914265       4.914265    6[6-(6,7),8-(0),8-(62)]
    59       9.858127       9.858127       9.858127    6[1-(0),7-(6,62),7-(6,62)]
    60       9.575307       9.575307       9.575307    6[6-(1,6),6-(8,8),7-(6,62)]
    61       10.71974       10.71974       10.71974    6[1-(0),6-(6,7),6-(6,7)]
    62       0.452731       0.452731       0.452731    6[6-(1,6),6-(8,8),7-(6,62)]
    63       1.764882       1.764882       1.764882    6[6-(6,7),8-(62),8-(62)]
    64       8.730137       8.730137       8.730137    6[6-(6,7),8-(62),8-(62)]
    65        7.43114        7.43114        7.43114    6[6-(8,8),8-(62),8-(62)]
    66       8.764119       8.764119       8.764119    6[6-(8,8),8-(62),8-(62)]
    67       7.342348       7.342348       7.342348    6[1-(0),7-(6,62),7-(6,62)]
    68       6.967447       6.967447       6.967447    6[6-(1,6),6-(8,8),7-(6,62)]
    69       8.145862       8.145862       8.145862    6[1-(0),6-(6,7),6-(6,7)]
    70       8.839757       8.839757       8.839757    6[6-(1,6),6-(8,8),7-(6,62)]
    71      10.008306      10.008306      10.008306    6[6-(6,7),8-(62),8-(62)]
    72       6.047735       6.047735       6.047735    6[6-(6,7),8-(0),8-(62)]
    73       1.103873       1.103873       1.103873    6[1-(0),7-(6,62),7-(6,62)]
    74       1.386693       1.386693       1.386693    6[6-(1,6),6-(8,8),7-(6,62)]
    75        0.24226        0.24226        0.24226    6[1-(0),6-(6,7),6-(6,7)]
    76      10.509269      10.509269      10.509269    6[6-(1,6),6-(8,8),7-(6,62)]
    77       9.197118       9.197118       9.197118    6[6-(6,7),8-(62),8-(62)]
    78       2.231863       2.231863       2.231863    6[6-(6,7),8-(62),8-(62)]
    79        3.53086        3.53086        3.53086    6[6-(8,8),8-(62),8-(62)]
    80       2.197881       2.197881       2.197881    6[6-(8,8),8-(62),8-(62)]
    81       2.964125       2.964125       2.964125    7[6-(1,7),6-(6,6),62-(7,8,8,8,8,8)]
    82       1.078661       1.078661       1.078661    7[6-(1,7),6-(6,6),62-(7,8,8,8,8,8,8)]
    83       5.468942       5.468942       5.468942    7[6-(1,7),6-(6,6),62-(7,8,8,8,8,8)]
    84       7.311654       7.311654       7.311654    7[6-(1,7),6-(6,6),62-(7,8,8,8,8,8,8)]
    85       7.997875       7.997875       7.997875    7[6-(1,7),6-(6,6),62-(7,8,8,8,8,8)]
    86       9.883339       9.883339       9.883339    7[6-(1,7),6-(6,6),62-(7,8,8,8,8,8,8)]
    87       5.493058       5.493058       5.493058    7[6-(1,7),6-(6,6),62-(7,8,8,8,8,8)]
    88       3.650346       3.650346       3.650346    7[6-(1,7),6-(6,6),62-(7,8,8,8,8,8,8)]
    89       2.516875       2.516875       2.516875    7[6-(1,7),6-(6,6),62-(7,8,8,8,8,8)]
    90       4.402339       4.402339       4.402339    7[6-(1,7),6-(6,6),62-(7,8,8,8,8,8,8)]
    91       0.012058       0.012058       0.012058    7[6-(1,7),6-(6,6),62-(7,8,8,8,8,8)]
    92       9.131346       9.131346       9.131346    7[6-(1,7),6-(6,6),62-(7,8,8,8,8,8,8)]
    93       8.445125       8.445125       8.445125    7[6-(1,7),6-(6,6),62-(7,8,8,8,8,8)]
    94       6.559661       6.559661       6.559661    7[6-(1,7),6-(6,6),62-(7,8,8,8,8,8,8)]
    95      -0.012058      -0.012058      -0.012058    7[6-(1,7),6-(6,6),62-(7,8,8,8,8,8)]
    96       1.830654       1.830654       1.830654    7[6-(1,7),6-(6,6),62-(7,8,8,8,8,8,8)]
    97       4.982229       4.982229       4.982229    8[6-(6,8),62-(7,7,8,8,8,8)]
    98       4.930708       4.930708       4.930708    8[6-(6,8),62-(7,7,8,8,8,8,8)]
    99       10.47748       10.47748       10.47748    8[6-(6,8),62-(7,7,8,8,8,8,8)]
   100       0.926289       0.926289       0.926289    8[6-(6,8)]
   101       3.222828       3.222828       3.222828    8[6-(6,8),62-(7,7,8,8,8,8)]
   102       3.199808       3.199808       3.199808    8[6-(6,8),62-(7,7,8,8,8,8)]
   103       8.767408       8.767408       8.767408    8[6-(6,8),62-(7,7,8,8,8,8,8)]
   104       7.300692       7.300692       7.300692    8[6-(6,8),62-(7,7,8,8,8,8,8)]
   105       9.046939       9.046939       9.046939    8[6-(6,8),62-(7,7,8,8,8,8)]
   106       9.960073       9.960073       9.960073    8[6-(6,8),62-(7,7,8,8,8,8,8)]
   107       6.681339       6.681339       6.681339    8[6-(6,8),62-(7,7,8,8,8,8)]
   108        7.71944        7.71944        7.71944    8[6-(6,8),62-(7,7,8,8,8,8,8)]
   109       5.979771       5.979771       5.979771    8[6-(6,8),62-(7,7,8,8,8,8)]
   110       6.031292       6.031292       6.031292    8[6-(6,8),62-(7,7,8,8,8,8,8)]
   111        0.48452        0.48452        0.48452    8[6-(6,8),62-(7,7,8,8,8,8,8)]
   112      10.035711      10.035711      10.035711    8[6-(6,8)]
   113       7.739172       7.739172       7.739172    8[6-(6,8),62-(7,7,8,8,8,8)]
   114       7.762192       7.762192       7.762192    8[6-(6,8),62-(7,7,8,8,8,8)]
   115       2.194592       2.194592       2.194592    8[6-(6,8),62-(7,7,8,8,8,8,8)]
   116       3.661308       3.661308       3.661308    8[6-(6,8),62-(7,7,8,8,8,8,8)]
   117       1.915061       1.915061       1.915061    8[6-(6,8),62-(7,7,8,8,8,8)]
   118       1.001927       1.001927       1.001927    8[6-(6,8),62-(7,7,8,8,8,8,8)]
   119       4.280661       4.280661       4.280661    8[6-(6,8),62-(7,7,8,8,8,8)]
   120        3.24256        3.24256        3.24256    8[6-(6,8),62-(7,7,8,8,8,8,8)]
   121       0.498771       0.498771       0.498771    8[6-(6,8),62-(7,7,8,8,8,8)]
   122       0.550292       0.550292       0.550292    8[6-(6,8),62-(7,7,8,8,8,8,8)]
   123        5.96552        5.96552        5.96552    8[6-(6,8),62-(7,7,8,8,8,8,8)]
   124       4.554711       4.554711       4.554711    8[6-(6,8)]
   125       2.258172       2.258172       2.258172    8[6-(6,8),62-(7,7,8,8,8,8)]
   126       2.281192       2.281192       2.281192    8[6-(6,8),62-(7,7,8,8,8,8)]
   127       7.675592       7.675592       7.675592    8[6-(6,8),62-(7,7,8,8,8,8,8)]
   128       9.142308       9.142308       9.142308    8[6-(6,8),62-(7,7,8,8,8,8,8)]
   129       7.396061       7.396061       7.396061    8[6-(6,8),62-(7,7,8,8,8,8)]
   130       6.482927       6.482927       6.482927    8[6-(6,8),62-(7,7,8,8,8,8,8)]
   131       9.761661       9.761661       9.761661    8[6-(6,8),62-(7,7,8,8,8,8)]
   132        8.72356        8.72356        8.72356    8[6-(6,8),62-(7,7,8,8,8,8,8)]
   133      10.463229      10.463229      10.463229    8[6-(6,8),62-(7,7,8,8,8,8)]
   134      10.411708      10.411708      10.411708    8[6-(6,8),62-(7,7,8,8,8,8,8)]
   135        4.99648        4.99648        4.99648    8[6-(6,8),62-(7,7,8,8,8,8,8)]
   136       6.407289       6.407289       6.407289    8[6-(6,8)]
   137       8.703828       8.703828       8.703828    8[6-(6,8),62-(7,7,8,8,8,8)]
   138       8.680808       8.680808       8.680808    8[6-(6,8),62-(7,7,8,8,8,8)]
   139       3.286408       3.286408       3.286408    8[6-(6,8),62-(7,7,8,8,8,8,8)]
   140       1.819692       1.819692       1.819692    8[6-(6,8),62-(7,7,8,8,8,8,8)]
   141       3.565939       3.565939       3.565939    8[6-(6,8),62-(7,7,8,8,8,8)]
   142       4.479073       4.479073       4.479073    8[6-(6,8),62-(7,7,8,8,8,8,8)]
   143       1.200339       1.200339       1.200339    8[6-(6,8),62-(7,7,8,8,8,8)]
   144        2.23844        2.23844        2.23844    8[6-(6,8),62-(7,7,8,8,8,8,8)]
