# Supplementary material for: A collection of forcefield precursors for metal–organic frameworks
Source: RSC Adv. 2019 Nov 13;9(63):36492–507. doi: 10.1039/c9ra07327b (PMC9075174; doi:10.1039/c9ra07327b)
Supplement: RA-009-C9RA07327B-s014 [file RA-009-C9RA07327B-s014.txt]

ABEYEN_clean

10.943000    0.000000    0.000000
0.000000    11.828000    0.000000
0.000000    0.000000    19.261000

     1        9.43779        9.43779        9.43779    63[7-(6,6),8-(6),8-(6),8-(6),8-(6),8-(6)]
     2        4.16994        4.16994        4.16994    63[7-(6,6),8-(6),8-(6),8-(6),8-(6),8-(6),8-(6)]
     3        1.50521        1.50521        1.50521    63[7-(6,6),8-(6),8-(6),8-(6),8-(6),8-(6)]
     4        6.77306        6.77306        6.77306    63[7-(6,6),8-(6),8-(6),8-(6),8-(6),8-(6),8-(6)]
     5        6.97671        6.97671        6.97671    63[7-(6,6),8-(6),8-(6),8-(6),8-(6),8-(6)]
     6        1.30156        1.30156        1.30156    63[7-(6,6),8-(6),8-(6),8-(6),8-(6),8-(6),8-(6)]
     7        3.96629        3.96629        3.96629    63[7-(6,6),8-(6),8-(6),8-(6),8-(6),8-(6)]
     8        9.64144        9.64144        9.64144    63[7-(6,6),8-(6),8-(6),8-(6),8-(6),8-(6),8-(6)]
     9       7.064801       7.064801       7.064801    1[6-(7,7)]
    10       8.431582       8.431582       8.431582    1[6-(6,6)]
    11       1.418213       1.418213       1.418213    1[6-(7,7)]
    12      10.872965      10.872965      10.872965    1[6-(6,6)]
    13       3.878199       3.878199       3.878199    1[6-(7,7)]
    14       2.511418       2.511418       2.511418    1[6-(6,6)]
    15       9.524787       9.524787       9.524787    1[6-(7,7)]
    16       0.070035       0.070035       0.070035    1[6-(6,6)]
    17       9.349699       9.349699       9.349699    1[6-(7,7)]
    18       7.982919       7.982919       7.982919    1[6-(6,6)]
    19       4.053287       4.053287       4.053287    1[6-(7,7)]
    20       5.541535       5.541535       5.541535    1[6-(6,6)]
    21       1.593301       1.593301       1.593301    1[6-(7,7)]
    22       2.960082       2.960082       2.960082    1[6-(6,6)]
    23       6.889713       6.889713       6.889713    1[6-(7,7)]
    24       5.401465       5.401465       5.401465    1[6-(6,6)]
    25       7.317584       7.317584       7.317584    6[1-(0),7-(6,63),7-(6,63)]
    26       6.955371       6.955371       6.955371    6[6-(1,6),6-(8,8),7-(6,63)]
    27       8.127366       8.127366       8.127366    6[1-(0),6-(6,7),6-(6,7)]
    28       8.817869       8.817869       8.817869    6[6-(1,6),6-(8,8),7-(6,63)]
    29        9.99643        9.99643        9.99643    6[6-(6,7),8-(63),8-(63)]
    30       6.035064       6.035064       6.035064    6[6-(6,7),8-(0),8-(63)]
    31       1.112903       1.112903       1.112903    6[1-(0),7-(6),7-(6)]
    32       1.385384       1.385384       1.385384    6[6-(1,6),6-(8,8),7-(6)]
    33       0.227614       0.227614       0.227614    6[1-(0),6-(6,7),6-(6,7)]
    34      10.499808      10.499808      10.499808    6[6-(1,6),6-(8,8),7-(6)]
    35       9.188837       9.188837       9.188837    6[6-(6,7),8-(63),8-(63)]
    36       2.230183       2.230183       2.230183    6[6-(6,7),8-(63),8-(63)]
    37         3.5324         3.5324         3.5324    6[6-(8,8),8-(63),8-(63)]
    38       2.200637       2.200637       2.200637    6[6-(8,8),8-(63),8-(63)]
    39       3.625416       3.625416       3.625416    6[1-(0),7-(6,63),7-(6,63)]
    40       3.987629       3.987629       3.987629    6[6-(1,6),6-(8,8),7-(6,63)]
    41       2.815634       2.815634       2.815634    6[1-(0),6-(6,7),6-(6,7)]
    42       2.125131       2.125131       2.125131    6[6-(1,6),6-(8,8),7-(6,63)]
    43        0.94657        0.94657        0.94657    6[6-(6,7),8-(63),8-(63)]
    44       4.907936       4.907936       4.907936    6[6-(6,7),8-(0),8-(63)]
    45       9.830097       9.830097       9.830097    6[1-(0),7-(6),7-(6)]
    46       9.557616       9.557616       9.557616    6[6-(1,6),6-(8,8),7-(6)]
    47      10.715386      10.715386      10.715386    6[1-(0),6-(6,7),6-(6,7)]
    48       0.443191       0.443191       0.443191    6[6-(1,6),6-(8,8),7-(6)]
    49       1.754163       1.754163       1.754163    6[6-(6,7),8-(63),8-(63)]
    50       8.712817       8.712817       8.712817    6[6-(6,7),8-(63),8-(63)]
    51         7.4106         7.4106         7.4106    6[6-(8,8),8-(63),8-(63)]
    52       8.742363       8.742363       8.742363    6[6-(8,8),8-(63),8-(63)]
    53       9.096916       9.096916       9.096916    6[1-(0),7-(6,63),7-(6,63)]
    54       9.459129       9.459129       9.459129    6[6-(1,6),6-(8,8),7-(6,63)]
    55       8.287134       8.287134       8.287134    6[1-(0),6-(6,7),6-(6,7)]
    56       7.596631       7.596631       7.596631    6[6-(1,6),6-(8,8),7-(6,63)]
    57        6.41807        6.41807        6.41807    6[6-(6,7),8-(63),8-(63)]
    58      10.379435      10.379435      10.379435    6[6-(6,7),8-(0),8-(63)]
    59       4.358597       4.358597       4.358597    6[1-(0),7-(6),7-(6)]
    60       4.086116       4.086116       4.086116    6[6-(1,6),6-(8,8),7-(6)]
    61       5.243886       5.243886       5.243886    6[1-(0),6-(6,7),6-(6,7)]
    62       5.914691       5.914691       5.914691    6[6-(1,6),6-(8,8),7-(6)]
    63       7.225663       7.225663       7.225663    6[6-(6,7),8-(63),8-(63)]
    64       3.241317       3.241317       3.241317    6[6-(6,7),8-(63),8-(63)]
    65         1.9391         1.9391         1.9391    6[6-(8,8),8-(63),8-(63)]
    66       3.270863       3.270863       3.270863    6[6-(8,8),8-(63),8-(63)]
    67       1.846084       1.846084       1.846084    6[1-(0),7-(6,63),7-(6,63)]
    68       1.483871       1.483871       1.483871    6[6-(1,6),6-(8,8),7-(6,63)]
    69       2.655866       2.655866       2.655866    6[1-(0),6-(6,7),6-(6,7)]
    70       3.346369       3.346369       3.346369    6[6-(1,6),6-(8,8),7-(6,63)]
    71        4.52493        4.52493        4.52493    6[6-(6,7),8-(63),8-(63)]
    72       0.563565       0.563565       0.563565    6[6-(6,7),8-(0),8-(63)]
    73       6.584403       6.584403       6.584403    6[1-(0),7-(6),7-(6)]
    74       6.856884       6.856884       6.856884    6[6-(1,6),6-(8,8),7-(6)]
    75       5.699114       5.699114       5.699114    6[1-(0),6-(6,7),6-(6,7)]
    76       5.028309       5.028309       5.028309    6[6-(1,6),6-(8,8),7-(6)]
    77       3.717337       3.717337       3.717337    6[6-(6,7),8-(63),8-(63)]
    78       7.701683       7.701683       7.701683    6[6-(6,7),8-(63),8-(63)]
    79         9.0039         9.0039         9.0039    6[6-(8,8),8-(63),8-(63)]
    80       7.672137       7.672137       7.672137    6[6-(8,8),8-(63),8-(63)]
    81       8.425016       8.425016       8.425016    7[6-(1,7),6-(6,6),63-(8,8,8,8,8)]
    82       6.537348       6.537348       6.537348    7[6-(1,7),6-(6,6),63-(8,8,8,8,8,8)]
    83      -0.012037      -0.012037      -0.012037    7[6-(1,7),6-(6,6)]
    84       1.832953       1.832953       1.832953    7[6-(1,7),6-(6,6)]
    85       2.517984       2.517984       2.517984    7[6-(1,7),6-(6,6),63-(8,8,8,8,8)]
    86       4.405652       4.405652       4.405652    7[6-(1,7),6-(6,6),63-(8,8,8,8,8,8)]
    87       0.012037       0.012037       0.012037    7[6-(1,7),6-(6,6)]
    88       9.110048       9.110048       9.110048    7[6-(1,7),6-(6,6)]
    89       7.989484       7.989484       7.989484    7[6-(1,7),6-(6,6),63-(8,8,8,8,8)]
    90       9.877152       9.877152       9.877152    7[6-(1,7),6-(6,6),63-(8,8,8,8,8,8)]
    91       5.483537       5.483537       5.483537    7[6-(1,7),6-(6,6)]
    92       3.638548       3.638548       3.638548    7[6-(1,7),6-(6,6)]
    93       2.953516       2.953516       2.953516    7[6-(1,7),6-(6,6),63-(8,8,8,8,8)]
    94       1.065848       1.065848       1.065848    7[6-(1,7),6-(6,6),63-(8,8,8,8,8,8)]
    95       5.459463       5.459463       5.459463    7[6-(1,7),6-(6,6)]
    96       7.304453       7.304453       7.304453    7[6-(1,7),6-(6,6)]
    97      10.443999      10.443999      10.443999    8[6-(6,8),63-(7,8,8,8,8)]
    98      10.404604      10.404604      10.404604    8[6-(6,8),63-(7,8,8,8,8,8)]
    99       4.967028       4.967028       4.967028    8[6-(6,8),63-(7,8,8,8,8,8)]
   100       6.406032       6.406032       6.406032    8[6-(6,8)]
   101       8.699685       8.699685       8.699685    8[6-(6,8),63-(7,8,8,8,8)]
   102       8.672328       8.672328       8.672328    8[6-(6,8),63-(7,8,8,8,8)]
   103       3.288371       3.288371       3.288371    8[6-(6,8),63-(7,8,8,8,8,8)]
   104        1.82201        1.82201        1.82201    8[6-(6,8),63-(7,8,8,8,8,8)]
   105       4.466933       4.466933       4.466933    8[6-(6,8),63-(7,8,8,8,8,8)]
   106       3.573984       3.573984       3.573984    8[6-(6,8),63-(7,8,8,8,8)]
   107       2.240032       2.240032       2.240032    8[6-(6,8),63-(7,8,8,8,8,8)]
   108       1.201541       1.201541       1.201541    8[6-(6,8),63-(7,8,8,8,8)]
   109       0.499001       0.499001       0.499001    8[6-(6,8),63-(7,8,8,8,8)]
   110       0.538396       0.538396       0.538396    8[6-(6,8),63-(7,8,8,8,8,8)]
   111       5.975972       5.975972       5.975972    8[6-(6,8),63-(7,8,8,8,8,8)]
   112       4.536968       4.536968       4.536968    8[6-(6,8)]
   113       2.243315       2.243315       2.243315    8[6-(6,8),63-(7,8,8,8,8)]
   114       2.270673       2.270673       2.270673    8[6-(6,8),63-(7,8,8,8,8)]
   115       7.654629       7.654629       7.654629    8[6-(6,8),63-(7,8,8,8,8,8)]
   116       9.120991       9.120991       9.120991    8[6-(6,8),63-(7,8,8,8,8,8)]
   117       6.476067       6.476067       6.476067    8[6-(6,8),63-(7,8,8,8,8,8)]
   118       7.369016       7.369016       7.369016    8[6-(6,8),63-(7,8,8,8,8)]
   119       8.702968       8.702968       8.702968    8[6-(6,8),63-(7,8,8,8,8,8)]
   120       9.741459       9.741459       9.741459    8[6-(6,8),63-(7,8,8,8,8)]
   121       5.970501       5.970501       5.970501    8[6-(6,8),63-(7,8,8,8,8)]
   122       6.009896       6.009896       6.009896    8[6-(6,8),63-(7,8,8,8,8,8)]
   123       0.504472       0.504472       0.504472    8[6-(6,8),63-(7,8,8,8,8,8)]
   124      10.008468      10.008468      10.008468    8[6-(6,8)]
   125       7.714815       7.714815       7.714815    8[6-(6,8),63-(7,8,8,8,8)]
   126       7.742172       7.742172       7.742172    8[6-(6,8),63-(7,8,8,8,8)]
   127       2.183129       2.183129       2.183129    8[6-(6,8),63-(7,8,8,8,8,8)]
   128       3.649491       3.649491       3.649491    8[6-(6,8),63-(7,8,8,8,8,8)]
   129       1.004567       1.004567       1.004567    8[6-(6,8),63-(7,8,8,8,8,8)]
   130       1.897516       1.897516       1.897516    8[6-(6,8),63-(7,8,8,8,8)]
   131       3.231468       3.231468       3.231468    8[6-(6,8),63-(7,8,8,8,8,8)]
   132       4.269959       4.269959       4.269959    8[6-(6,8),63-(7,8,8,8,8)]
   133       4.972499       4.972499       4.972499    8[6-(6,8),63-(7,8,8,8,8)]
   134       4.933104       4.933104       4.933104    8[6-(6,8),63-(7,8,8,8,8,8)]
   135      10.438528      10.438528      10.438528    8[6-(6,8),63-(7,8,8,8,8,8)]
   136       0.934532       0.934532       0.934532    8[6-(6,8)]
   137       3.228185       3.228185       3.228185    8[6-(6,8),63-(7,8,8,8,8)]
   138       3.200827       3.200827       3.200827    8[6-(6,8),63-(7,8,8,8,8)]
   139       8.759872       8.759872       8.759872    8[6-(6,8),63-(7,8,8,8,8,8)]
   140        7.29351        7.29351        7.29351    8[6-(6,8),63-(7,8,8,8,8,8)]
   141       9.938433       9.938433       9.938433    8[6-(6,8),63-(7,8,8,8,8,8)]
   142       9.045484       9.045484       9.045484    8[6-(6,8),63-(7,8,8,8,8)]
   143       7.711532       7.711532       7.711532    8[6-(6,8),63-(7,8,8,8,8,8)]
   144       6.673041       6.673041       6.673041    8[6-(6,8),63-(7,8,8,8,8)]
