# Supplementary material for: A collection of forcefield precursors for metal–organic frameworks
Source: RSC Adv. 2019 Nov 13;9(63):36492–507. doi: 10.1039/c9ra07327b (PMC9075174; doi:10.1039/c9ra07327b)
Supplement: RA-009-C9RA07327B-s015 [file RA-009-C9RA07327B-s015.txt]

ABEYIR_clean

10.934000    0.000000    0.000000
0.000000    11.792700    0.000000
0.000000    0.000000    19.215200

     1       3.959201       3.959201       3.959201    64[7-(6,6),8-(6),8-(6),8-(6),8-(6),8-(6)]
     2       9.631323       9.631323       9.631323    64[8-(6),8-(6),8-(6),8-(6),8-(6),8-(6)]
     3       6.974799       6.974799       6.974799    64[7-(6,6),8-(6),8-(6),8-(6),8-(6),8-(6)]
     4       1.302677       1.302677       1.302677    64[8-(6),8-(6),8-(6),8-(6),8-(6),8-(6)]
     5       1.507799       1.507799       1.507799    64[7-(6,6),8-(6),8-(6),8-(6),8-(6),8-(6)]
     6       6.769677       6.769677       6.769677    64[8-(6),8-(6),8-(6),8-(6),8-(6),8-(6)]
     7       9.426201       9.426201       9.426201    64[7-(6,6),8-(6),8-(6),8-(6),8-(6),8-(6)]
     8       4.164323       4.164323       4.164323    64[8-(6),8-(6),8-(6),8-(6),8-(6),8-(6)]
     9       1.594177       1.594177       1.594177    1[6-(7,7)]
    10       2.959834       2.959834       2.959834    1[6-(6,6)]
    11        6.88186        6.88186        6.88186    1[6-(7,7)]
    12       5.392649       5.392649       5.392649    1[6-(6,6)]
    13       9.339823       9.339823       9.339823    1[6-(7,7)]
    14       7.974166       7.974166       7.974166    1[6-(6,6)]
    15        4.05214        4.05214        4.05214    1[6-(7,7)]
    16       5.541351       5.541351       5.541351    1[6-(6,6)]
    17       3.872823       3.872823       3.872823    1[6-(7,7)]
    18       2.507166       2.507166       2.507166    1[6-(6,6)]
    19        9.51914        9.51914        9.51914    1[6-(7,7)]
    20       0.074351       0.074351       0.074351    1[6-(6,6)]
    21       7.061177       7.061177       7.061177    1[6-(7,7)]
    22       8.426834       8.426834       8.426834    1[6-(6,6)]
    23        1.41486        1.41486        1.41486    1[6-(7,7)]
    24      10.859649      10.859649      10.859649    1[6-(6,6)]
    25       1.842379       1.842379       1.842379    6[1-(0),7-(6),7-(6,64)]
    26        1.47609        1.47609        1.47609    6[6-(1,6),6-(8,8),7-(6)]
    27       2.655869       2.655869       2.655869    6[1-(0),6-(6,7),6-(6,7)]
    28        3.33487        3.33487        3.33487    6[6-(1,6),6-(8,8),7-(6,64)]
    29       4.525583       4.525583       4.525583    6[6-(6,7),8-(64),8-(64)]
    30       0.572942       0.572942       0.572942    6[6-(6,7),8-(0),8-(64)]
    31       6.577894       6.577894       6.577894    6[1-(0),7-(6),7-(6)]
    32       6.851244       6.851244       6.851244    6[6-(1,6),6-(8,8),7-(6)]
    33       5.696614       5.696614       5.696614    6[1-(0),6-(6,7),6-(6,7)]
    34       5.030733       5.030733       5.030733    6[6-(1,6),6-(8,8),7-(6)]
    35       3.713186       3.713186       3.713186    6[6-(6,7),8-(64),8-(64)]
    36       7.692069       7.692069       7.692069    6[6-(6,7),8-(64),8-(64)]
    37       7.659267       7.659267       7.659267    6[6-(8,8),8-(64),8-(64)]
    38       8.994308       8.994308       8.994308    6[6-(8,8),8-(64),8-(64)]
    39       9.091621       9.091621       9.091621    6[1-(0),7-(6),7-(6,64)]
    40        9.45791        9.45791        9.45791    6[6-(1,6),6-(8,8),7-(6)]
    41       8.278131       8.278131       8.278131    6[1-(0),6-(6,7),6-(6,7)]
    42        7.59913        7.59913        7.59913    6[6-(1,6),6-(8,8),7-(6,64)]
    43       6.408417       6.408417       6.408417    6[6-(6,7),8-(64),8-(64)]
    44      10.361058      10.361058      10.361058    6[6-(6,7),8-(0),8-(64)]
    45       4.356106       4.356106       4.356106    6[1-(0),7-(6),7-(6)]
    46       4.082756       4.082756       4.082756    6[6-(1,6),6-(8,8),7-(6)]
    47       5.237386       5.237386       5.237386    6[1-(0),6-(6,7),6-(6,7)]
    48       5.903267       5.903267       5.903267    6[6-(1,6),6-(8,8),7-(6)]
    49       7.220814       7.220814       7.220814    6[6-(6,7),8-(64),8-(64)]
    50       3.241931       3.241931       3.241931    6[6-(6,7),8-(64),8-(64)]
    51       3.274733       3.274733       3.274733    6[6-(8,8),8-(64),8-(64)]
    52       1.939692       1.939692       1.939692    6[6-(8,8),8-(64),8-(64)]
    53       3.624621       3.624621       3.624621    6[1-(0),7-(6),7-(6,64)]
    54        3.99091        3.99091        3.99091    6[6-(1,6),6-(8,8),7-(6)]
    55       2.811131       2.811131       2.811131    6[1-(0),6-(6,7),6-(6,7)]
    56        2.13213        2.13213        2.13213    6[6-(1,6),6-(8,8),7-(6,64)]
    57       0.941417       0.941417       0.941417    6[6-(6,7),8-(64),8-(64)]
    58       4.894058       4.894058       4.894058    6[6-(6,7),8-(0),8-(64)]
    59       9.823106       9.823106       9.823106    6[1-(0),7-(6),7-(6)]
    60       9.549756       9.549756       9.549756    6[6-(1,6),6-(8,8),7-(6)]
    61      10.704386      10.704386      10.704386    6[1-(0),6-(6,7),6-(6,7)]
    62       0.436267       0.436267       0.436267    6[6-(1,6),6-(8,8),7-(6)]
    63       1.753814       1.753814       1.753814    6[6-(6,7),8-(64),8-(64)]
    64       8.708931       8.708931       8.708931    6[6-(6,7),8-(64),8-(64)]
    65       8.741733       8.741733       8.741733    6[6-(8,8),8-(64),8-(64)]
    66       7.406692       7.406692       7.406692    6[6-(8,8),8-(64),8-(64)]
    67       7.309379       7.309379       7.309379    6[1-(0),7-(6),7-(6,64)]
    68        6.94309        6.94309        6.94309    6[6-(1,6),6-(8,8),7-(6)]
    69       8.122869       8.122869       8.122869    6[1-(0),6-(6,7),6-(6,7)]
    70        8.80187        8.80187        8.80187    6[6-(1,6),6-(8,8),7-(6,64)]
    71       9.992583       9.992583       9.992583    6[6-(6,7),8-(64),8-(64)]
    72       6.039942       6.039942       6.039942    6[6-(6,7),8-(0),8-(64)]
    73       1.110894       1.110894       1.110894    6[1-(0),7-(6),7-(6)]
    74       1.384244       1.384244       1.384244    6[6-(1,6),6-(8,8),7-(6)]
    75       0.229614       0.229614       0.229614    6[1-(0),6-(6,7),6-(6,7)]
    76      10.497733      10.497733      10.497733    6[6-(1,6),6-(8,8),7-(6)]
    77       9.180186       9.180186       9.180186    6[6-(6,7),8-(64),8-(64)]
    78       2.225069       2.225069       2.225069    6[6-(6,7),8-(64),8-(64)]
    79       2.192267       2.192267       2.192267    6[6-(8,8),8-(64),8-(64)]
    80       3.527308       3.527308       3.527308    6[6-(8,8),8-(64),8-(64)]
    81       2.949993       2.949993       2.949993    7[6-(1,7),6-(6,6),64-(8,8,8,8,8)]
    82       1.061691       1.061691       1.061691    7[6-(1,7),6-(6,6)]
    83       5.458253       5.458253       5.458253    7[6-(1,7),6-(6,6)]
    84       7.291885       7.291885       7.291885    7[6-(1,7),6-(6,6)]
    85       7.984007       7.984007       7.984007    7[6-(1,7),6-(6,6),64-(8,8,8,8,8)]
    86       9.872309       9.872309       9.872309    7[6-(1,7),6-(6,6)]
    87       5.475747       5.475747       5.475747    7[6-(1,7),6-(6,6)]
    88       3.642115       3.642115       3.642115    7[6-(1,7),6-(6,6)]
    89       2.517007       2.517007       2.517007    7[6-(1,7),6-(6,6),64-(8,8,8,8,8)]
    90       4.405309       4.405309       4.405309    7[6-(1,7),6-(6,6)]
    91       0.008747       0.008747       0.008747    7[6-(1,7),6-(6,6)]
    92       9.109115       9.109115       9.109115    7[6-(1,7),6-(6,6)]
    93       8.416993       8.416993       8.416993    7[6-(1,7),6-(6,6),64-(8,8,8,8,8)]
    94       6.528691       6.528691       6.528691    7[6-(1,7),6-(6,6)]
    95      -0.008747      -0.008747      -0.008747    7[6-(1,7),6-(6,6)]
    96       1.824885       1.824885       1.824885    7[6-(1,7),6-(6,6)]
    97       4.961849       4.961849       4.961849    8[6-(6,8),64-(7,8,8,8,8)]
    98       4.927954       4.927954       4.927954    8[6-(6,8),64-(8,8,8,8,8)]
    99      10.432129      10.432129      10.432129    8[6-(6,8),64-(8,8,8,8,8)]
   100       0.947978       0.947978       0.947978    8[6-(6,8)]
   101       3.229904       3.229904       3.229904    8[6-(6,8),64-(7,8,8,8,8)]
   102       3.187261       3.187261       3.187261    8[6-(6,8),64-(7,8,8,8,8)]
   103       8.749387       8.749387       8.749387    8[6-(6,8),64-(8,8,8,8,8)]
   104       7.279857       7.279857       7.279857    8[6-(6,8),64-(8,8,8,8,8)]
   105       6.677394       6.677394       6.677394    8[6-(6,8),64-(7,8,8,8,8)]
   106        7.70519        7.70519        7.70519    8[6-(6,8),64-(8,8,8,8,8)]
   107       9.041325       9.041325       9.041325    8[6-(6,8),64-(7,8,8,8,8)]
   108       9.940099       9.940099       9.940099    8[6-(6,8),64-(8,8,8,8,8)]
   109       5.972151       5.972151       5.972151    8[6-(6,8),64-(7,8,8,8,8)]
   110       6.006046       6.006046       6.006046    8[6-(6,8),64-(8,8,8,8,8)]
   111       0.501871       0.501871       0.501871    8[6-(6,8),64-(8,8,8,8,8)]
   112       9.986022       9.986022       9.986022    8[6-(6,8)]
   113       7.704096       7.704096       7.704096    8[6-(6,8),64-(7,8,8,8,8)]
   114       7.746739       7.746739       7.746739    8[6-(6,8),64-(7,8,8,8,8)]
   115       2.184613       2.184613       2.184613    8[6-(6,8),64-(8,8,8,8,8)]
   116       3.654143       3.654143       3.654143    8[6-(6,8),64-(8,8,8,8,8)]
   117       4.256606       4.256606       4.256606    8[6-(6,8),64-(7,8,8,8,8)]
   118        3.22881        3.22881        3.22881    8[6-(6,8),64-(8,8,8,8,8)]
   119       1.892675       1.892675       1.892675    8[6-(6,8),64-(7,8,8,8,8)]
   120       0.993901       0.993901       0.993901    8[6-(6,8),64-(8,8,8,8,8)]
   121       0.505151       0.505151       0.505151    8[6-(6,8),64-(7,8,8,8,8)]
   122       0.539046       0.539046       0.539046    8[6-(6,8),64-(8,8,8,8,8)]
   123       5.968871       5.968871       5.968871    8[6-(6,8),64-(8,8,8,8,8)]
   124       4.519022       4.519022       4.519022    8[6-(6,8)]
   125       2.237096       2.237096       2.237096    8[6-(6,8),64-(7,8,8,8,8)]
   126       2.279739       2.279739       2.279739    8[6-(6,8),64-(7,8,8,8,8)]
   127       7.651613       7.651613       7.651613    8[6-(6,8),64-(8,8,8,8,8)]
   128       9.121143       9.121143       9.121143    8[6-(6,8),64-(8,8,8,8,8)]
   129       9.723606       9.723606       9.723606    8[6-(6,8),64-(7,8,8,8,8)]
   130        8.69581        8.69581        8.69581    8[6-(6,8),64-(8,8,8,8,8)]
   131       7.359675       7.359675       7.359675    8[6-(6,8),64-(7,8,8,8,8)]
   132       6.460901       6.460901       6.460901    8[6-(6,8),64-(8,8,8,8,8)]
   133      10.428849      10.428849      10.428849    8[6-(6,8),64-(7,8,8,8,8)]
   134      10.394954      10.394954      10.394954    8[6-(6,8),64-(8,8,8,8,8)]
   135       4.965129       4.965129       4.965129    8[6-(6,8),64-(8,8,8,8,8)]
   136       6.414978       6.414978       6.414978    8[6-(6,8)]
   137       8.696904       8.696904       8.696904    8[6-(6,8),64-(7,8,8,8,8)]
   138       8.654261       8.654261       8.654261    8[6-(6,8),64-(7,8,8,8,8)]
   139       3.282387       3.282387       3.282387    8[6-(6,8),64-(8,8,8,8,8)]
   140       1.812857       1.812857       1.812857    8[6-(6,8),64-(8,8,8,8,8)]
   141       1.210394       1.210394       1.210394    8[6-(6,8),64-(7,8,8,8,8)]
   142        2.23819        2.23819        2.23819    8[6-(6,8),64-(8,8,8,8,8)]
   143       3.574325       3.574325       3.574325    8[6-(6,8),64-(7,8,8,8,8)]
   144       4.473099       4.473099       4.473099    8[6-(6,8),64-(8,8,8,8,8)]
