# Supplementary material for: A collection of forcefield precursors for metal–organic frameworks
Source: RSC Adv. 2019 Nov 13;9(63):36492–507. doi: 10.1039/c9ra07327b (PMC9075174; doi:10.1039/c9ra07327b)
Supplement: RA-009-C9RA07327B-s016 [file RA-009-C9RA07327B-s016.txt]

ABUWOJ_clean

14.498800    0.000000    0.000000
0.000000    17.165900    0.000000
0.000000    0.000000    18.153600

     1       6.444572       6.444572       6.444572    30[8-(1,30,30),8-(1,30,30),8-(6),8-(6)]
     2       9.466556       9.466556       9.466556    30[8-(1,30,30),8-(6),8-(6),8-(6)]
     3       8.054228       8.054228       8.054228    30[8-(1,30,30),8-(1,30,30),8-(6),8-(6)]
     4       5.032244       5.032244       5.032244    30[8-(1,30,30),8-(6),8-(6),8-(6)]
     5       8.054228       8.054228       8.054228    30[8-(1,30,30),8-(1,30,30),8-(6),8-(6)]
     6       5.032244       5.032244       5.032244    30[8-(1,30,30),8-(6),8-(6),8-(6)]
     7       6.444572       6.444572       6.444572    30[8-(1,30,30),8-(1,30,30),8-(6),8-(6)]
     8       9.466556       9.466556       9.466556    30[8-(1,30,30),8-(6),8-(6),8-(6)]
     9       0.804828       0.804828       0.804828    30[8-(1,30,30),8-(1,30,30),8-(6),8-(6)]
    10      12.281644      12.281644      12.281644    30[8-(1,30,30),8-(6),8-(6),8-(6)]
    11      13.693972      13.693972      13.693972    30[8-(1,30,30),8-(1,30,30),8-(6),8-(6)]
    12       2.217156       2.217156       2.217156    30[8-(1,30,30),8-(6),8-(6),8-(6)]
    13      13.693972      13.693972      13.693972    30[8-(1,30,30),8-(1,30,30),8-(6),8-(6)]
    14       2.217156       2.217156       2.217156    30[8-(1,30,30),8-(6),8-(6),8-(6)]
    15       0.804828       0.804828       0.804828    30[8-(1,30,30),8-(1,30,30),8-(6),8-(6)]
    16      12.281644      12.281644      12.281644    30[8-(1,30,30),8-(6),8-(6),8-(6)]
    17       8.839918       8.839918       8.839918    1[8-(30,30,30)]
    18       5.351507       5.351507       5.351507    1[6-(6,6)]
    19       4.912193       4.912193       4.912193    1[6-(6,6)]
    20       8.641285       8.641285       8.641285    1[6-(6,6)]
    21       9.083498       9.083498       9.083498    1[6-(6,6)]
    22      13.567977      13.567977      13.567977    1[6-(6,6)]
    23      13.362094      13.362094      13.362094    1[6-(6,6)]
    24       5.658882       5.658882       5.658882    1[8-(30,30,30)]
    25       9.147293       9.147293       9.147293    1[6-(6,6)]
    26       9.586607       9.586607       9.586607    1[6-(6,6)]
    27       5.857515       5.857515       5.857515    1[6-(6,6)]
    28       5.415302       5.415302       5.415302    1[6-(6,6)]
    29       0.930823       0.930823       0.930823    1[6-(6,6)]
    30       1.136706       1.136706       1.136706    1[6-(6,6)]
    31       5.658882       5.658882       5.658882    1[8-(30,30,30)]
    32       9.147293       9.147293       9.147293    1[6-(6,6)]
    33       9.586607       9.586607       9.586607    1[6-(6,6)]
    34       5.857515       5.857515       5.857515    1[6-(6,6)]
    35       5.415302       5.415302       5.415302    1[6-(6,6)]
    36       0.930823       0.930823       0.930823    1[6-(6,6)]
    37       1.136706       1.136706       1.136706    1[6-(6,6)]
    38       8.839918       8.839918       8.839918    1[8-(30,30,30)]
    39       5.351507       5.351507       5.351507    1[6-(6,6)]
    40       4.912193       4.912193       4.912193    1[6-(6,6)]
    41       8.641285       8.641285       8.641285    1[6-(6,6)]
    42       9.083498       9.083498       9.083498    1[6-(6,6)]
    43      13.567977      13.567977      13.567977    1[6-(6,6)]
    44      13.362094      13.362094      13.362094    1[6-(6,6)]
    45      12.908282      12.908282      12.908282    1[8-(30,30,30)]
    46       1.897893       1.897893       1.897893    1[6-(6,6)]
    47       2.337207       2.337207       2.337207    1[6-(6,6)]
    48      13.106915      13.106915      13.106915    1[6-(6,6)]
    49      12.664702      12.664702      12.664702    1[6-(6,6)]
    50       8.180223       8.180223       8.180223    1[6-(6,6)]
    51       8.386106       8.386106       8.386106    1[6-(6,6)]
    52       1.590518       1.590518       1.590518    1[8-(30,30,30)]
    53      12.600907      12.600907      12.600907    1[6-(6,6)]
    54      12.161593      12.161593      12.161593    1[6-(6,6)]
    55       1.391885       1.391885       1.391885    1[6-(6,6)]
    56       1.834098       1.834098       1.834098    1[6-(6,6)]
    57       6.318577       6.318577       6.318577    1[6-(6,6)]
    58       6.112694       6.112694       6.112694    1[6-(6,6)]
    59       1.590518       1.590518       1.590518    1[8-(30,30,30)]
    60      12.600907      12.600907      12.600907    1[6-(6,6)]
    61      12.161593      12.161593      12.161593    1[6-(6,6)]
    62       1.391885       1.391885       1.391885    1[6-(6,6)]
    63       1.834098       1.834098       1.834098    1[6-(6,6)]
    64       6.318577       6.318577       6.318577    1[6-(6,6)]
    65       6.112694       6.112694       6.112694    1[6-(6,6)]
    66      12.908282      12.908282      12.908282    1[8-(30,30,30)]
    67       1.897893       1.897893       1.897893    1[6-(6,6)]
    68       2.337207       2.337207       2.337207    1[6-(6,6)]
    69      13.106915      13.106915      13.106915    1[6-(6,6)]
    70      12.664702      12.664702      12.664702    1[6-(6,6)]
    71       8.180223       8.180223       8.180223    1[6-(6,6)]
    72       8.386106       8.386106       8.386106    1[6-(6,6)]
    73       7.579973       7.579973       7.579973    6[6-(6,6),8-(30),8-(30)]
    74       7.259549       7.259549       7.259549    6[6-(1,6),6-(1,6),6-(8,8)]
    75       6.019902       6.019902       6.019902    6[1-(0),6-(1,6),6-(6,6)]
    76       5.753124       5.753124       5.753124    6[1-(0),6-(1,6),6-(6,6)]
    77       6.747742       6.747742       6.747742    6[6-(1,6),6-(1,6),6-(8,8)]
    78       7.983039       7.983039       7.983039    6[1-(0),6-(1,6),6-(6,6)]
    79       8.244018       8.244018       8.244018    6[1-(0),6-(1,6),6-(6,6)]
    80       6.514311       6.514311       6.514311    6[6-(6,6),8-(30),8-(30)]
    81      11.884666      11.884666      11.884666    6[6-(6,6),8-(0),8-(30)]
    82      13.254803      13.254803      13.254803    6[6-(1,6),6-(1,6),6-(8,8)]
    83      13.942046      13.942046      13.942046    6[1-(0),6-(1,6),6-(6,6)]
    84      13.815907      13.815907      13.815907    6[1-(0),6-(1,6),6-(6,6)]
    85       6.918827       6.918827       6.918827    6[6-(6,6),8-(30),8-(30)]
    86       7.239251       7.239251       7.239251    6[6-(1,6),6-(1,6),6-(8,8)]
    87       8.478898       8.478898       8.478898    6[1-(0),6-(1,6),6-(6,6)]
    88       8.745676       8.745676       8.745676    6[1-(0),6-(1,6),6-(6,6)]
    89       7.751058       7.751058       7.751058    6[6-(1,6),6-(1,6),6-(8,8)]
    90       6.515761       6.515761       6.515761    6[1-(0),6-(1,6),6-(6,6)]
    91       6.254782       6.254782       6.254782    6[1-(0),6-(1,6),6-(6,6)]
    92       7.984489       7.984489       7.984489    6[6-(6,6),8-(30),8-(30)]
    93       2.614134       2.614134       2.614134    6[6-(6,6),8-(0),8-(30)]
    94       1.243997       1.243997       1.243997    6[6-(1,6),6-(1,6),6-(8,8)]
    95       0.556754       0.556754       0.556754    6[1-(0),6-(1,6),6-(6,6)]
    96       0.682893       0.682893       0.682893    6[1-(0),6-(1,6),6-(6,6)]
    97       6.918827       6.918827       6.918827    6[6-(6,6),8-(30),8-(30)]
    98       7.239251       7.239251       7.239251    6[6-(1,6),6-(1,6),6-(8,8)]
    99       8.478898       8.478898       8.478898    6[1-(0),6-(1,6),6-(6,6)]
   100       8.745676       8.745676       8.745676    6[1-(0),6-(1,6),6-(6,6)]
   101       7.751058       7.751058       7.751058    6[6-(1,6),6-(1,6),6-(8,8)]
   102       6.515761       6.515761       6.515761    6[1-(0),6-(1,6),6-(6,6)]
   103       6.254782       6.254782       6.254782    6[1-(0),6-(1,6),6-(6,6)]
   104       7.984489       7.984489       7.984489    6[6-(6,6),8-(30),8-(30)]
   105       2.614134       2.614134       2.614134    6[6-(6,6),8-(0),8-(30)]
   106       1.243997       1.243997       1.243997    6[6-(1,6),6-(1,6),6-(8,8)]
   107       0.556754       0.556754       0.556754    6[1-(0),6-(1,6),6-(6,6)]
   108       0.682893       0.682893       0.682893    6[1-(0),6-(1,6),6-(6,6)]
   109       7.579973       7.579973       7.579973    6[6-(6,6),8-(30),8-(30)]
   110       7.259549       7.259549       7.259549    6[6-(1,6),6-(1,6),6-(8,8)]
   111       6.019902       6.019902       6.019902    6[1-(0),6-(1,6),6-(6,6)]
   112       5.753124       5.753124       5.753124    6[1-(0),6-(1,6),6-(6,6)]
   113       6.747742       6.747742       6.747742    6[6-(1,6),6-(1,6),6-(8,8)]
   114       7.983039       7.983039       7.983039    6[1-(0),6-(1,6),6-(6,6)]
   115       8.244018       8.244018       8.244018    6[1-(0),6-(1,6),6-(6,6)]
   116       6.514311       6.514311       6.514311    6[6-(6,6),8-(30),8-(30)]
   117      11.884666      11.884666      11.884666    6[6-(6,6),8-(0),8-(30)]
   118      13.254803      13.254803      13.254803    6[6-(1,6),6-(1,6),6-(8,8)]
   119      13.942046      13.942046      13.942046    6[1-(0),6-(1,6),6-(6,6)]
   120      13.815907      13.815907      13.815907    6[1-(0),6-(1,6),6-(6,6)]
   121      14.168227      14.168227      14.168227    6[6-(6,6),8-(30),8-(30)]
   122      -0.010149      -0.010149      -0.010149    6[6-(1,6),6-(1,6),6-(8,8)]
   123       1.229498       1.229498       1.229498    6[1-(0),6-(1,6),6-(6,6)]
   124       1.496276       1.496276       1.496276    6[1-(0),6-(1,6),6-(6,6)]
   125       0.501658       0.501658       0.501658    6[6-(1,6),6-(1,6),6-(8,8)]
   126      13.765161      13.765161      13.765161    6[1-(0),6-(1,6),6-(6,6)]
   127      13.504182      13.504182      13.504182    6[1-(0),6-(1,6),6-(6,6)]
   128       0.735089       0.735089       0.735089    6[6-(6,6),8-(30),8-(30)]
   129       9.863534       9.863534       9.863534    6[6-(6,6),8-(0),8-(30)]
   130       8.493397       8.493397       8.493397    6[6-(1,6),6-(1,6),6-(8,8)]
   131       7.806154       7.806154       7.806154    6[1-(0),6-(1,6),6-(6,6)]
   132       7.932293       7.932293       7.932293    6[1-(0),6-(1,6),6-(6,6)]
   133       0.330573       0.330573       0.330573    6[6-(6,6),8-(30),8-(30)]
   134       0.010149       0.010149       0.010149    6[6-(1,6),6-(1,6),6-(8,8)]
   135      13.269302      13.269302      13.269302    6[1-(0),6-(1,6),6-(6,6)]
   136      13.002524      13.002524      13.002524    6[1-(0),6-(1,6),6-(6,6)]
   137      13.997142      13.997142      13.997142    6[6-(1,6),6-(1,6),6-(8,8)]
   138       0.733639       0.733639       0.733639    6[1-(0),6-(1,6),6-(6,6)]
   139       0.994618       0.994618       0.994618    6[1-(0),6-(1,6),6-(6,6)]
   140      13.763711      13.763711      13.763711    6[6-(6,6),8-(30),8-(30)]
   141       4.635266       4.635266       4.635266    6[6-(6,6),8-(0),8-(30)]
   142       6.005403       6.005403       6.005403    6[6-(1,6),6-(1,6),6-(8,8)]
   143       6.692646       6.692646       6.692646    6[1-(0),6-(1,6),6-(6,6)]
   144       6.566507       6.566507       6.566507    6[1-(0),6-(1,6),6-(6,6)]
   145       0.330573       0.330573       0.330573    6[6-(6,6),8-(30),8-(30)]
   146       0.010149       0.010149       0.010149    6[6-(1,6),6-(1,6),6-(8,8)]
   147      13.269302      13.269302      13.269302    6[1-(0),6-(1,6),6-(6,6)]
   148      13.002524      13.002524      13.002524    6[1-(0),6-(1,6),6-(6,6)]
   149      13.997142      13.997142      13.997142    6[6-(1,6),6-(1,6),6-(8,8)]
   150       0.733639       0.733639       0.733639    6[1-(0),6-(1,6),6-(6,6)]
   151       0.994618       0.994618       0.994618    6[1-(0),6-(1,6),6-(6,6)]
   152      13.763711      13.763711      13.763711    6[6-(6,6),8-(30),8-(30)]
   153       4.635266       4.635266       4.635266    6[6-(6,6),8-(0),8-(30)]
   154       6.005403       6.005403       6.005403    6[6-(1,6),6-(1,6),6-(8,8)]
   155       6.692646       6.692646       6.692646    6[1-(0),6-(1,6),6-(6,6)]
   156       6.566507       6.566507       6.566507    6[1-(0),6-(1,6),6-(6,6)]
   157      14.168227      14.168227      14.168227    6[6-(6,6),8-(30),8-(30)]
   158      -0.010149      -0.010149      -0.010149    6[6-(1,6),6-(1,6),6-(8,8)]
   159       1.229498       1.229498       1.229498    6[1-(0),6-(1,6),6-(6,6)]
   160       1.496276       1.496276       1.496276    6[1-(0),6-(1,6),6-(6,6)]
   161       0.501658       0.501658       0.501658    6[6-(1,6),6-(1,6),6-(8,8)]
   162      13.765161      13.765161      13.765161    6[1-(0),6-(1,6),6-(6,6)]
   163      13.504182      13.504182      13.504182    6[1-(0),6-(1,6),6-(6,6)]
   164       0.735089       0.735089       0.735089    6[6-(6,6),8-(30),8-(30)]
   165       9.863534       9.863534       9.863534    6[6-(6,6),8-(0),8-(30)]
   166       8.493397       8.493397       8.493397    6[6-(1,6),6-(1,6),6-(8,8)]
   167       7.806154       7.806154       7.806154    6[1-(0),6-(1,6),6-(6,6)]
   168       7.932293       7.932293       7.932293    6[1-(0),6-(1,6),6-(6,6)]
   169       8.419453       8.419453       8.419453    8[1-(0),30-(8,8,8),30-(8,8,8),30-(8,8,8)]
   170       6.656399       6.656399       6.656399    8[6-(6,8),30-(8,8,8)]
   171       8.763075       8.763075       8.763075    8[6-(6,8),30-(8,8,8)]
   172       7.475581       7.475581       7.475581    8[6-(6,8),30-(8,8,8)]
   173       5.342808       5.342808       5.342808    8[6-(6,8),30-(8,8,8)]
   174      11.329362      11.329362      11.329362    8[6-(6,8),30-(8,8,8)]
   175      11.378658      11.378658      11.378658    8[6-(6,8)]
   176       6.079347       6.079347       6.079347    8[1-(0),30-(8,8,8),30-(8,8,8),30-(8,8,8)]
   177       7.842401       7.842401       7.842401    8[6-(6,8),30-(8,8,8)]
   178       5.735725       5.735725       5.735725    8[6-(6,8),30-(8,8,8)]
   179       7.023219       7.023219       7.023219    8[6-(6,8),30-(8,8,8)]
   180       9.155992       9.155992       9.155992    8[6-(6,8),30-(8,8,8)]
   181       3.169438       3.169438       3.169438    8[6-(6,8),30-(8,8,8)]
   182       3.120142       3.120142       3.120142    8[6-(6,8)]
   183       6.079347       6.079347       6.079347    8[1-(0),30-(8,8,8),30-(8,8,8),30-(8,8,8)]
   184       7.842401       7.842401       7.842401    8[6-(6,8),30-(8,8,8)]
   185       5.735725       5.735725       5.735725    8[6-(6,8),30-(8,8,8)]
   186       7.023219       7.023219       7.023219    8[6-(6,8),30-(8,8,8)]
   187       9.155992       9.155992       9.155992    8[6-(6,8),30-(8,8,8)]
   188       3.169438       3.169438       3.169438    8[6-(6,8),30-(8,8,8)]
   189       3.120142       3.120142       3.120142    8[6-(6,8)]
   190       8.419453       8.419453       8.419453    8[1-(0),30-(8,8,8),30-(8,8,8),30-(8,8,8)]
   191       6.656399       6.656399       6.656399    8[6-(6,8),30-(8,8,8)]
   192       8.763075       8.763075       8.763075    8[6-(6,8),30-(8,8,8)]
   193       7.475581       7.475581       7.475581    8[6-(6,8),30-(8,8,8)]
   194       5.342808       5.342808       5.342808    8[6-(6,8),30-(8,8,8)]
   195      11.329362      11.329362      11.329362    8[6-(6,8),30-(8,8,8)]
   196      11.378658      11.378658      11.378658    8[6-(6,8)]
   197      13.328747      13.328747      13.328747    8[1-(0),30-(8,8,8),30-(8,8,8),30-(8,8,8)]
   198       0.593001       0.593001       0.593001    8[6-(6,8),30-(8,8,8)]
   199      12.985125      12.985125      12.985125    8[6-(6,8),30-(8,8,8)]
   200      14.272619      14.272619      14.272619    8[6-(6,8),30-(8,8,8)]
   201       1.906592       1.906592       1.906592    8[6-(6,8),30-(8,8,8)]
   202      10.418838      10.418838      10.418838    8[6-(6,8),30-(8,8,8)]
   203      10.369542      10.369542      10.369542    8[6-(6,8)]
   204       1.170053       1.170053       1.170053    8[1-(0),30-(8,8,8),30-(8,8,8),30-(8,8,8)]
   205      13.905799      13.905799      13.905799    8[6-(6,8),30-(8,8,8)]
   206       1.513675       1.513675       1.513675    8[6-(6,8),30-(8,8,8)]
   207       0.226181       0.226181       0.226181    8[6-(6,8),30-(8,8,8)]
   208      12.592208      12.592208      12.592208    8[6-(6,8),30-(8,8,8)]
   209       4.079962       4.079962       4.079962    8[6-(6,8),30-(8,8,8)]
   210       4.129258       4.129258       4.129258    8[6-(6,8)]
   211       1.170053       1.170053       1.170053    8[1-(0),30-(8,8,8),30-(8,8,8),30-(8,8,8)]
   212      13.905799      13.905799      13.905799    8[6-(6,8),30-(8,8,8)]
   213       1.513675       1.513675       1.513675    8[6-(6,8),30-(8,8,8)]
   214       0.226181       0.226181       0.226181    8[6-(6,8),30-(8,8,8)]
   215      12.592208      12.592208      12.592208    8[6-(6,8),30-(8,8,8)]
   216       4.079962       4.079962       4.079962    8[6-(6,8),30-(8,8,8)]
   217       4.129258       4.129258       4.129258    8[6-(6,8)]
   218      13.328747      13.328747      13.328747    8[1-(0),30-(8,8,8),30-(8,8,8),30-(8,8,8)]
   219       0.593001       0.593001       0.593001    8[6-(6,8),30-(8,8,8)]
   220      12.985125      12.985125      12.985125    8[6-(6,8),30-(8,8,8)]
   221      14.272619      14.272619      14.272619    8[6-(6,8),30-(8,8,8)]
   222       1.906592       1.906592       1.906592    8[6-(6,8),30-(8,8,8)]
   223      10.418838      10.418838      10.418838    8[6-(6,8),30-(8,8,8)]
   224      10.369542      10.369542      10.369542    8[6-(6,8)]
