# Supplementary material for: A collection of forcefield precursors for metal–organic frameworks
Source: RSC Adv. 2019 Nov 13;9(63):36492–507. doi: 10.1039/c9ra07327b (PMC9075174; doi:10.1039/c9ra07327b)
Supplement: RA-009-C9RA07327B-s017 [file RA-009-C9RA07327B-s017.txt]

ACAJOF_clean

8.677000    0.000000    0.000000
0.000000    13.042000    0.000000
0.000000    0.000000    28.201000

     1       8.236729       8.236729       8.236729    29[7-(6,6),8-(6),8-(6),8-(6),8-(6)]
     2       8.236729       8.236729       8.236729    29[7-(6,6),8-(6),8-(6),8-(6),8-(6)]
     3       4.778771       4.778771       4.778771    29[7-(6,6),8-(6),8-(6),8-(6),8-(6)]
     4       4.778771       4.778771       4.778771    29[7-(6,6),8-(6),8-(6),8-(6),8-(6)]
     5       0.440271       0.440271       0.440271    29[7-(6,6),8-(6),8-(6),8-(6),8-(6)]
     6       0.440271       0.440271       0.440271    29[7-(6,6),8-(6),8-(6),8-(6),8-(6)]
     7       3.898229       3.898229       3.898229    29[7-(6,6),8-(6),8-(6),8-(6),8-(6)]
     8       3.898229       3.898229       3.898229    29[7-(6,6),8-(6),8-(6),8-(6),8-(6)]
     9       1.055123       1.055123       1.055123    1[6-(1,6,6)]
    10       1.881174       1.881174       1.881174    1[6-(1,6,6)]
    11       7.929043       7.929043       7.929043    1[6-(1,6,6)]
    12       8.626673       8.626673       8.626673    1[6-(1,6,6)]
    13       0.142303       0.142303       0.142303    1[6-(1,6,6)]
    14       0.866832       0.866832       0.866832    1[6-(1,6,6)]
    15       6.810577       6.810577       6.810577    1[6-(6,7)]
    16       5.365857       5.365857       5.365857    1[6-(6,6)]
    17       5.623564       5.623564       5.623564    1[6-(6,6)]
    18       7.061343       7.061343       7.061343    1[6-(6,7)]
    19       3.882957       3.882957       3.882957    1[6-(1,6,6)]
    20        3.84044        3.84044        3.84044    1[6-(1,6,6)]
    21       5.826605       5.826605       5.826605    1[6-(1,6,6)]
    22       1.055123       1.055123       1.055123    1[6-(1,6,6)]
    23       1.881174       1.881174       1.881174    1[6-(1,6,6)]
    24       7.929043       7.929043       7.929043    1[6-(1,6,6)]
    25       8.626673       8.626673       8.626673    1[6-(1,6,6)]
    26       0.142303       0.142303       0.142303    1[6-(1,6,6)]
    27       0.866832       0.866832       0.866832    1[6-(1,6,6)]
    28       6.810577       6.810577       6.810577    1[6-(6,7)]
    29       5.365857       5.365857       5.365857    1[6-(6,6)]
    30       5.623564       5.623564       5.623564    1[6-(6,6)]
    31       7.061343       7.061343       7.061343    1[6-(6,7)]
    32       3.882957       3.882957       3.882957    1[6-(1,6,6)]
    33        3.84044        3.84044        3.84044    1[6-(1,6,6)]
    34       5.826605       5.826605       5.826605    1[6-(1,6,6)]
    35       3.283377       3.283377       3.283377    1[6-(1,6,6)]
    36       2.457326       2.457326       2.457326    1[6-(1,6,6)]
    37       5.086457       5.086457       5.086457    1[6-(1,6,6)]
    38       4.388827       4.388827       4.388827    1[6-(1,6,6)]
    39       4.196197       4.196197       4.196197    1[6-(1,6,6)]
    40       3.471668       3.471668       3.471668    1[6-(1,6,6)]
    41       6.204923       6.204923       6.204923    1[6-(6,7)]
    42       7.649643       7.649643       7.649643    1[6-(6,6)]
    43       7.391936       7.391936       7.391936    1[6-(6,6)]
    44       5.954157       5.954157       5.954157    1[6-(6,7)]
    45       0.455542       0.455542       0.455542    1[6-(1,6,6)]
    46        0.49806        0.49806        0.49806    1[6-(1,6,6)]
    47       7.188894       7.188894       7.188894    1[6-(1,6,6)]
    48       3.283377       3.283377       3.283377    1[6-(1,6,6)]
    49       2.457326       2.457326       2.457326    1[6-(1,6,6)]
    50       5.086457       5.086457       5.086457    1[6-(1,6,6)]
    51       4.388827       4.388827       4.388827    1[6-(1,6,6)]
    52       4.196197       4.196197       4.196197    1[6-(1,6,6)]
    53       3.471668       3.471668       3.471668    1[6-(1,6,6)]
    54       6.204923       6.204923       6.204923    1[6-(6,7)]
    55       7.649643       7.649643       7.649643    1[6-(6,6)]
    56       7.391936       7.391936       7.391936    1[6-(6,6)]
    57       5.954157       5.954157       5.954157    1[6-(6,7)]
    58       0.455542       0.455542       0.455542    1[6-(1,6,6)]
    59        0.49806        0.49806        0.49806    1[6-(1,6,6)]
    60       7.188894       7.188894       7.188894    1[6-(1,6,6)]
    61       7.621877       7.621877       7.621877    1[6-(1,6,6)]
    62       6.795826       6.795826       6.795826    1[6-(1,6,6)]
    63       0.747957       0.747957       0.747957    1[6-(1,6,6)]
    64       0.050327       0.050327       0.050327    1[6-(1,6,6)]
    65       8.534697       8.534697       8.534697    1[6-(1,6,6)]
    66       7.810168       7.810168       7.810168    1[6-(1,6,6)]
    67       1.866423       1.866423       1.866423    1[6-(6,7)]
    68       3.311143       3.311143       3.311143    1[6-(6,6)]
    69       3.053436       3.053436       3.053436    1[6-(6,6)]
    70       1.615657       1.615657       1.615657    1[6-(6,7)]
    71       4.794042       4.794042       4.794042    1[6-(1,6,6)]
    72        4.83656        4.83656        4.83656    1[6-(1,6,6)]
    73       2.850395       2.850395       2.850395    1[6-(1,6,6)]
    74       7.621877       7.621877       7.621877    1[6-(1,6,6)]
    75       6.795826       6.795826       6.795826    1[6-(1,6,6)]
    76       0.747957       0.747957       0.747957    1[6-(1,6,6)]
    77       0.050327       0.050327       0.050327    1[6-(1,6,6)]
    78       8.534697       8.534697       8.534697    1[6-(1,6,6)]
    79       7.810168       7.810168       7.810168    1[6-(1,6,6)]
    80       1.866423       1.866423       1.866423    1[6-(6,7)]
    81       3.311143       3.311143       3.311143    1[6-(6,6)]
    82       3.053436       3.053436       3.053436    1[6-(6,6)]
    83       1.615657       1.615657       1.615657    1[6-(6,7)]
    84       4.794042       4.794042       4.794042    1[6-(1,6,6)]
    85        4.83656        4.83656        4.83656    1[6-(1,6,6)]
    86       2.850395       2.850395       2.850395    1[6-(1,6,6)]
    87       5.393623       5.393623       5.393623    1[6-(1,6,6)]
    88       6.219674       6.219674       6.219674    1[6-(1,6,6)]
    89       3.590543       3.590543       3.590543    1[6-(1,6,6)]
    90       4.288173       4.288173       4.288173    1[6-(1,6,6)]
    91       4.480803       4.480803       4.480803    1[6-(1,6,6)]
    92       5.205332       5.205332       5.205332    1[6-(1,6,6)]
    93       2.472077       2.472077       2.472077    1[6-(6,7)]
    94       1.027357       1.027357       1.027357    1[6-(6,6)]
    95       1.285064       1.285064       1.285064    1[6-(6,6)]
    96       2.722843       2.722843       2.722843    1[6-(6,7)]
    97       8.221457       8.221457       8.221457    1[6-(1,6,6)]
    98        8.17894        8.17894        8.17894    1[6-(1,6,6)]
    99       1.488106       1.488106       1.488106    1[6-(1,6,6)]
   100       5.393623       5.393623       5.393623    1[6-(1,6,6)]
   101       6.219674       6.219674       6.219674    1[6-(1,6,6)]
   102       3.590543       3.590543       3.590543    1[6-(1,6,6)]
   103       4.288173       4.288173       4.288173    1[6-(1,6,6)]
   104       4.480803       4.480803       4.480803    1[6-(1,6,6)]
   105       5.205332       5.205332       5.205332    1[6-(1,6,6)]
   106       2.472077       2.472077       2.472077    1[6-(6,7)]
   107       1.027357       1.027357       1.027357    1[6-(6,6)]
   108       1.285064       1.285064       1.285064    1[6-(6,6)]
   109       2.722843       2.722843       2.722843    1[6-(6,7)]
   110       8.221457       8.221457       8.221457    1[6-(1,6,6)]
   111        8.17894        8.17894        8.17894    1[6-(1,6,6)]
   112       1.488106       1.488106       1.488106    1[6-(1,6,6)]
   113       0.537974       0.537974       0.537974    6[6-(1,1,6),8-(29),8-(29)]
   114       0.990046       0.990046       0.990046    6[1-(0),1-(0),6-(1,1,6),6-(8,8)]
   115       0.108463       0.108463       0.108463    6[1-(0),1-(0),6-(1,1,6),6-(1,1,6)]
   116        0.74709        0.74709        0.74709    6[1-(0),1-(0),6-(1,1,6),6-(8,8)]
   117       2.077274       2.077274       2.077274    6[6-(1,1,6),8-(29),8-(29)]
   118       6.572827       6.572827       6.572827    6[1-(0),6-(1,6),7-(6,29)]
   119       5.698186       5.698186       5.698186    6[1-(0),6-(1,7),6-(6,6)]
   120        5.32681        5.32681        5.32681    6[6-(1,1,6),6-(1,6),6-(1,6)]
   121       5.853504       5.853504       5.853504    6[1-(0),6-(1,7),6-(6,6)]
   122       6.717733       6.717733       6.717733    6[1-(0),6-(1,6),7-(6,29)]
   123       4.431344       4.431344       4.431344    6[1-(0),1-(0),6-(1,1,6),6-(6,6)]
   124       0.537974       0.537974       0.537974    6[6-(1,1,6),8-(29),8-(29)]
   125       0.990046       0.990046       0.990046    6[1-(0),1-(0),6-(1,1,6),6-(8,8)]
   126       0.108463       0.108463       0.108463    6[1-(0),1-(0),6-(1,1,6),6-(1,1,6)]
   127        0.74709        0.74709        0.74709    6[1-(0),1-(0),6-(1,1,6),6-(8,8)]
   128       2.077274       2.077274       2.077274    6[6-(1,1,6),8-(29),8-(29)]
   129       6.572827       6.572827       6.572827    6[1-(0),6-(1,6),7-(6,29)]
   130       5.698186       5.698186       5.698186    6[1-(0),6-(1,7),6-(6,6)]
   131        5.32681        5.32681        5.32681    6[6-(1,1,6),6-(1,6),6-(1,6)]
   132       5.853504       5.853504       5.853504    6[1-(0),6-(1,7),6-(6,6)]
   133       6.717733       6.717733       6.717733    6[1-(0),6-(1,6),7-(6,29)]
   134       4.431344       4.431344       4.431344    6[1-(0),1-(0),6-(1,1,6),6-(6,6)]
   135       3.800526       3.800526       3.800526    6[6-(1,1,6),8-(29),8-(29)]
   136       3.348454       3.348454       3.348454    6[1-(0),1-(0),6-(1,1,6),6-(8,8)]
   137       4.230037       4.230037       4.230037    6[1-(0),1-(0),6-(1,1,6),6-(1,1,6)]
   138        3.59141        3.59141        3.59141    6[1-(0),1-(0),6-(1,1,6),6-(8,8)]
   139       2.261226       2.261226       2.261226    6[6-(1,1,6),8-(29),8-(29)]
   140       6.442673       6.442673       6.442673    6[1-(0),6-(1,6),7-(6,29)]
   141       7.317314       7.317314       7.317314    6[1-(0),6-(1,7),6-(6,6)]
   142        7.68869        7.68869        7.68869    6[6-(1,1,6),6-(1,6),6-(1,6)]
   143       7.161996       7.161996       7.161996    6[1-(0),6-(1,7),6-(6,6)]
   144       6.297767       6.297767       6.297767    6[1-(0),6-(1,6),7-(6,29)]
   145       8.584156       8.584156       8.584156    6[1-(0),1-(0),6-(1,1,6),6-(6,6)]
   146       3.800526       3.800526       3.800526    6[6-(1,1,6),8-(29),8-(29)]
   147       3.348454       3.348454       3.348454    6[1-(0),1-(0),6-(1,1,6),6-(8,8)]
   148       4.230037       4.230037       4.230037    6[1-(0),1-(0),6-(1,1,6),6-(1,1,6)]
   149        3.59141        3.59141        3.59141    6[1-(0),1-(0),6-(1,1,6),6-(8,8)]
   150       2.261226       2.261226       2.261226    6[6-(1,1,6),8-(29),8-(29)]
   151       6.442673       6.442673       6.442673    6[1-(0),6-(1,6),7-(6,29)]
   152       7.317314       7.317314       7.317314    6[1-(0),6-(1,7),6-(6,6)]
   153        7.68869        7.68869        7.68869    6[6-(1,1,6),6-(1,6),6-(1,6)]
   154       7.161996       7.161996       7.161996    6[1-(0),6-(1,7),6-(6,6)]
   155       6.297767       6.297767       6.297767    6[1-(0),6-(1,6),7-(6,29)]
   156       8.584156       8.584156       8.584156    6[1-(0),1-(0),6-(1,1,6),6-(6,6)]
   157       8.139026       8.139026       8.139026    6[6-(1,1,6),8-(29),8-(29)]
   158       7.686954       7.686954       7.686954    6[1-(0),1-(0),6-(1,1,6),6-(8,8)]
   159       8.568537       8.568537       8.568537    6[1-(0),1-(0),6-(1,1,6),6-(1,1,6)]
   160        7.92991        7.92991        7.92991    6[1-(0),1-(0),6-(1,1,6),6-(8,8)]
   161       6.599726       6.599726       6.599726    6[6-(1,1,6),8-(29),8-(29)]
   162       2.104172       2.104172       2.104172    6[1-(0),6-(1,6),7-(6,29)]
   163       2.978814       2.978814       2.978814    6[1-(0),6-(1,7),6-(6,6)]
   164        3.35019        3.35019        3.35019    6[6-(1,1,6),6-(1,6),6-(1,6)]
   165       2.823496       2.823496       2.823496    6[1-(0),6-(1,7),6-(6,6)]
   166       1.959267       1.959267       1.959267    6[1-(0),6-(1,6),7-(6,29)]
   167       4.245656       4.245656       4.245656    6[1-(0),1-(0),6-(1,1,6),6-(6,6)]
   168       8.139026       8.139026       8.139026    6[6-(1,1,6),8-(29),8-(29)]
   169       7.686954       7.686954       7.686954    6[1-(0),1-(0),6-(1,1,6),6-(8,8)]
   170       8.568537       8.568537       8.568537    6[1-(0),1-(0),6-(1,1,6),6-(1,1,6)]
   171        7.92991        7.92991        7.92991    6[1-(0),1-(0),6-(1,1,6),6-(8,8)]
   172       6.599726       6.599726       6.599726    6[6-(1,1,6),8-(29),8-(29)]
   173       2.104172       2.104172       2.104172    6[1-(0),6-(1,6),7-(6,29)]
   174       2.978814       2.978814       2.978814    6[1-(0),6-(1,7),6-(6,6)]
   175        3.35019        3.35019        3.35019    6[6-(1,1,6),6-(1,6),6-(1,6)]
   176       2.823496       2.823496       2.823496    6[1-(0),6-(1,7),6-(6,6)]
   177       1.959267       1.959267       1.959267    6[1-(0),6-(1,6),7-(6,29)]
   178       4.245656       4.245656       4.245656    6[1-(0),1-(0),6-(1,1,6),6-(6,6)]
   179       4.876474       4.876474       4.876474    6[6-(1,1,6),8-(29),8-(29)]
   180       5.328546       5.328546       5.328546    6[1-(0),1-(0),6-(1,1,6),6-(8,8)]
   181       4.446962       4.446962       4.446962    6[1-(0),1-(0),6-(1,1,6),6-(1,1,6)]
   182        5.08559        5.08559        5.08559    6[1-(0),1-(0),6-(1,1,6),6-(8,8)]
   183       6.415774       6.415774       6.415774    6[6-(1,1,6),8-(29),8-(29)]
   184       2.234328       2.234328       2.234328    6[1-(0),6-(1,6),7-(6,29)]
   185       1.359686       1.359686       1.359686    6[1-(0),6-(1,7),6-(6,6)]
   186        0.98831        0.98831        0.98831    6[6-(1,1,6),6-(1,6),6-(1,6)]
   187       1.515004       1.515004       1.515004    6[1-(0),6-(1,7),6-(6,6)]
   188       2.379233       2.379233       2.379233    6[1-(0),6-(1,6),7-(6,29)]
   189       0.092844       0.092844       0.092844    6[1-(0),1-(0),6-(1,1,6),6-(6,6)]
   190       4.876474       4.876474       4.876474    6[6-(1,1,6),8-(29),8-(29)]
   191       5.328546       5.328546       5.328546    6[1-(0),1-(0),6-(1,1,6),6-(8,8)]
   192       4.446962       4.446962       4.446962    6[1-(0),1-(0),6-(1,1,6),6-(1,1,6)]
   193        5.08559        5.08559        5.08559    6[1-(0),1-(0),6-(1,1,6),6-(8,8)]
   194       6.415774       6.415774       6.415774    6[6-(1,1,6),8-(29),8-(29)]
   195       2.234328       2.234328       2.234328    6[1-(0),6-(1,6),7-(6,29)]
   196       1.359686       1.359686       1.359686    6[1-(0),6-(1,7),6-(6,6)]
   197        0.98831        0.98831        0.98831    6[6-(1,1,6),6-(1,6),6-(1,6)]
   198       1.515004       1.515004       1.515004    6[1-(0),6-(1,7),6-(6,6)]
   199       2.379233       2.379233       2.379233    6[1-(0),6-(1,6),7-(6,29)]
   200       0.092844       0.092844       0.092844    6[1-(0),1-(0),6-(1,1,6),6-(6,6)]
   201       5.253923       5.253923       5.253923    6[1-(0),1-(0),6-(1,1,6),6-(1,1,6)]
   202       7.761576       7.761576       7.761576    6[1-(0),1-(0),6-(1,1,6),6-(1,1,6)]
   203       3.423077       3.423077       3.423077    6[1-(0),1-(0),6-(1,1,6),6-(1,1,6)]
   204       0.915423       0.915423       0.915423    6[1-(0),1-(0),6-(1,1,6),6-(1,1,6)]
   205       7.096051       7.096051       7.096051    7[6-(1,6),6-(1,6),29-(8,8,8,8)]
   206       7.096051       7.096051       7.096051    7[6-(1,6),6-(1,6),29-(8,8,8,8)]
   207       5.919449       5.919449       5.919449    7[6-(1,6),6-(1,6),29-(8,8,8,8)]
   208       5.919449       5.919449       5.919449    7[6-(1,6),6-(1,6),29-(8,8,8,8)]
   209       1.580949       1.580949       1.580949    7[6-(1,6),6-(1,6),29-(8,8,8,8)]
   210       1.580949       1.580949       1.580949    7[6-(1,6),6-(1,6),29-(8,8,8,8)]
   211       2.757551       2.757551       2.757551    7[6-(1,6),6-(1,6),29-(8,8,8,8)]
   212       2.757551       2.757551       2.757551    7[6-(1,6),6-(1,6),29-(8,8,8,8)]
   213       0.050327       0.050327       0.050327    8[6-(6,8),29-(7,8,8,8)]
   214       0.736677       0.736677       0.736677    8[6-(6,8),29-(7,8,8,8)]
   215       2.236063       2.236063       2.236063    8[6-(6,8),29-(7,8,8,8)]
   216       2.949312       2.949312       2.949312    8[6-(6,8),29-(7,8,8,8)]
   217       0.050327       0.050327       0.050327    8[6-(6,8),29-(7,8,8,8)]
   218       0.736677       0.736677       0.736677    8[6-(6,8),29-(7,8,8,8)]
   219       2.236063       2.236063       2.236063    8[6-(6,8),29-(7,8,8,8)]
   220       2.949312       2.949312       2.949312    8[6-(6,8),29-(7,8,8,8)]
   221       4.288173       4.288173       4.288173    8[6-(6,8),29-(7,8,8,8)]
   222       3.601823       3.601823       3.601823    8[6-(6,8),29-(7,8,8,8)]
   223       2.102437       2.102437       2.102437    8[6-(6,8),29-(7,8,8,8)]
   224       1.389188       1.389188       1.389188    8[6-(6,8),29-(7,8,8,8)]
   225       4.288173       4.288173       4.288173    8[6-(6,8),29-(7,8,8,8)]
   226       3.601823       3.601823       3.601823    8[6-(6,8),29-(7,8,8,8)]
   227       2.102437       2.102437       2.102437    8[6-(6,8),29-(7,8,8,8)]
   228       1.389188       1.389188       1.389188    8[6-(6,8),29-(7,8,8,8)]
   229       8.626673       8.626673       8.626673    8[6-(6,8),29-(7,8,8,8)]
   230       7.940323       7.940323       7.940323    8[6-(6,8),29-(7,8,8,8)]
   231       6.440937       6.440937       6.440937    8[6-(6,8),29-(7,8,8,8)]
   232       5.727688       5.727688       5.727688    8[6-(6,8),29-(7,8,8,8)]
   233       8.626673       8.626673       8.626673    8[6-(6,8),29-(7,8,8,8)]
   234       7.940323       7.940323       7.940323    8[6-(6,8),29-(7,8,8,8)]
   235       6.440937       6.440937       6.440937    8[6-(6,8),29-(7,8,8,8)]
   236       5.727688       5.727688       5.727688    8[6-(6,8),29-(7,8,8,8)]
   237       4.388827       4.388827       4.388827    8[6-(6,8),29-(7,8,8,8)]
   238       5.075177       5.075177       5.075177    8[6-(6,8),29-(7,8,8,8)]
   239       6.574563       6.574563       6.574563    8[6-(6,8),29-(7,8,8,8)]
   240       7.287812       7.287812       7.287812    8[6-(6,8),29-(7,8,8,8)]
   241       4.388827       4.388827       4.388827    8[6-(6,8),29-(7,8,8,8)]
   242       5.075177       5.075177       5.075177    8[6-(6,8),29-(7,8,8,8)]
   243       6.574563       6.574563       6.574563    8[6-(6,8),29-(7,8,8,8)]
   244       7.287812       7.287812       7.287812    8[6-(6,8),29-(7,8,8,8)]
