# Supplementary material for: A collection of forcefield precursors for metal–organic frameworks
Source: RSC Adv. 2019 Nov 13;9(63):36492–507. doi: 10.1039/c9ra07327b (PMC9075174; doi:10.1039/c9ra07327b)
Supplement: RA-009-C9RA07327B-s018 [file RA-009-C9RA07327B-s018.txt]

ACAKUM_clean

10.395000    0.000000    0.000000
-4.048348    9.989881    0.000000
0.000000    0.000000    21.445000

     1       4.897904       4.897904       4.897904    57[8-(6),8-(6),8-(6),8-(6),8-(6)]
     2       6.646248       6.646248       6.646248    57[8-(6),8-(6),8-(6),8-(6),8-(6)]
     3       1.448748       1.448748       1.448748    57[8-(6),8-(6),8-(6),8-(6),8-(6)]
     4      -0.299596      -0.299596      -0.299596    57[8-(6),8-(6),8-(6),8-(6),8-(6)]
     5        -0.8791        -0.8791        -0.8791    1[8-(6)]
     6       7.411862       7.411862       7.411862    1[6-(6,6)]
     7       1.013439       1.013439       1.013439    1[6-(6,6)]
     8       6.646142       6.646142       6.646142    1[6-(6,6)]
     9       0.476782       0.476782       0.476782    1[6-(6,6)]
    10      -1.093518      -1.093518      -1.093518    1[6-(6,7)]
    11       0.219033       0.219033       0.219033    1[6-(6,6)]
    12       3.240965       3.240965       3.240965    1[6-(6,6)]
    13       2.028252       2.028252       2.028252    1[8-(6)]
    14        4.13229        4.13229        4.13229    1[6-(6,6)]
    15       0.135713       0.135713       0.135713    1[6-(6,6)]
    16        4.89801        4.89801        4.89801    1[6-(6,6)]
    17        0.67237        0.67237        0.67237    1[6-(6,6)]
    18        2.24267        2.24267        2.24267    1[6-(6,7)]
    19       0.930119       0.930119       0.930119    1[6-(6,6)]
    20       8.303187       8.303187       8.303187    1[6-(6,6)]
    21       7.225752       7.225752       7.225752    1[8-(6)]
    22       -1.06521       -1.06521       -1.06521    1[6-(6,6)]
    23       5.333213       5.333213       5.333213    1[6-(6,6)]
    24       -0.29949       -0.29949       -0.29949    1[6-(6,6)]
    25        5.86987        5.86987        5.86987    1[6-(6,6)]
    26        7.44017        7.44017        7.44017    1[6-(6,7)]
    27       6.127619       6.127619       6.127619    1[6-(6,6)]
    28       3.105687       3.105687       3.105687    1[6-(6,6)]
    29         4.3184         4.3184         4.3184    1[8-(6)]
    30       2.214362       2.214362       2.214362    1[6-(6,6)]
    31       6.210939       6.210939       6.210939    1[6-(6,6)]
    32       1.448642       1.448642       1.448642    1[6-(6,6)]
    33       5.674282       5.674282       5.674282    1[6-(6,6)]
    34       4.103982       4.103982       4.103982    1[6-(6,7)]
    35       5.416533       5.416533       5.416533    1[6-(6,6)]
    36      -1.956535      -1.956535      -1.956535    1[6-(6,6)]
    37       3.070223       3.070223       3.070223    6[6-(6,6),8-(57),8-(57)]
    38       7.177441       7.177441       7.177441    6[6-(1,6),6-(1,6),7-(6,7)]
    39       6.930004       6.930004       6.930004    6[1-(0),6-(6,6),6-(6,7)]
    40       5.733526       5.733526       5.733526    6[6-(6,6),8-(57),8-(57)]
    41       5.960961       5.960961       5.960961    6[6-(1,6),6-(1,6),6-(8,8)]
    42       1.411856       1.411856       1.411856    6[6-(1,6),6-(1,6),6-(8,8)]
    43      -0.637377      -0.637377      -0.637377    6[6-(1,7),6-(6,6),7-(7)]
    44       0.452862       0.452862       0.452862    6[6-(1,6),6-(1,6),6-(6,7)]
    45       1.203018       1.203018       1.203018    6[1-(0),6-(6,6),6-(6,6)]
    46        0.60743        0.60743        0.60743    6[6-(6,6),8-(0),8-(1)]
    47       6.458319       6.458319       6.458319    6[1-(0),6-(6,6),6-(6,7)]
    48       2.089624       2.089624       2.089624    6[6-(6,6),8-(0),8-(57)]
    49       1.149987       1.149987       1.149987    6[1-(0),6-(6,6),6-(6,6)]
    50       9.120578       9.120578       9.120578    6[1-(0),6-(6,7),7-(6,7)]
    51       2.241237       2.241237       2.241237    6[6-(1,6),6-(1,6),6-(8,8)]
    52       0.735791       0.735791       0.735791    6[1-(0),6-(6,6),6-(6,6)]
    53       2.537746       2.537746       2.537746    6[1-(0),6-(6,6),6-(6,6)]
    54       1.795675       1.795675       1.795675    6[6-(1,6),6-(1,6),6-(8,8)]
    55       8.473929       8.473929       8.473929    6[6-(6,6),8-(57),8-(57)]
    56       4.366711       4.366711       4.366711    6[6-(1,6),6-(1,6),7-(6,7)]
    57       4.614148       4.614148       4.614148    6[1-(0),6-(6,6),6-(6,7)]
    58       5.810626       5.810626       5.810626    6[6-(6,6),8-(57),8-(57)]
    59       5.583191       5.583191       5.583191    6[6-(1,6),6-(1,6),6-(8,8)]
    60      10.132296      10.132296      10.132296    6[6-(1,6),6-(1,6),6-(8,8)]
    61       1.786529       1.786529       1.786529    6[6-(1,7),6-(6,6),7-(7)]
    62        0.69629        0.69629        0.69629    6[6-(1,6),6-(1,6),6-(6,7)]
    63      -0.053866      -0.053866      -0.053866    6[1-(0),6-(6,6),6-(6,6)]
    64       0.541722       0.541722       0.541722    6[6-(6,6),8-(0),8-(1)]
    65       5.085833       5.085833       5.085833    6[1-(0),6-(6,6),6-(6,7)]
    66      -0.940472      -0.940472      -0.940472    6[6-(6,6),8-(0),8-(57)]
    67      -0.000835      -0.000835      -0.000835    6[1-(0),6-(6,6),6-(6,6)]
    68       2.423574       2.423574       2.423574    6[1-(0),6-(6,7),7-(6,7)]
    69      -1.092085      -1.092085      -1.092085    6[6-(1,6),6-(1,6),6-(8,8)]
    70       0.413361       0.413361       0.413361    6[1-(0),6-(6,6),6-(6,6)]
    71      -1.388594      -1.388594      -1.388594    6[1-(0),6-(6,6),6-(6,6)]
    72      -0.646523      -0.646523      -0.646523    6[6-(1,6),6-(1,6),6-(8,8)]
    73       3.276429       3.276429       3.276429    6[6-(6,6),8-(57),8-(57)]
    74      -0.830789      -0.830789      -0.830789    6[6-(1,6),6-(1,6),7-(6,7)]
    75      -0.583352      -0.583352      -0.583352    6[1-(0),6-(6,6),6-(6,7)]
    76       0.613126       0.613126       0.613126    6[6-(6,6),8-(57),8-(57)]
    77       0.385691       0.385691       0.385691    6[6-(1,6),6-(1,6),6-(8,8)]
    78       4.934796       4.934796       4.934796    6[6-(1,6),6-(1,6),6-(8,8)]
    79       6.984029       6.984029       6.984029    6[6-(1,7),6-(6,6),7-(7)]
    80        5.89379        5.89379        5.89379    6[6-(1,6),6-(1,6),6-(6,7)]
    81       5.143634       5.143634       5.143634    6[1-(0),6-(6,6),6-(6,6)]
    82       5.739222       5.739222       5.739222    6[6-(6,6),8-(0),8-(1)]
    83      -0.111667      -0.111667      -0.111667    6[1-(0),6-(6,6),6-(6,7)]
    84       4.257028       4.257028       4.257028    6[6-(6,6),8-(0),8-(57)]
    85       5.196665       5.196665       5.196665    6[1-(0),6-(6,6),6-(6,6)]
    86      -2.773926      -2.773926      -2.773926    6[1-(0),6-(6,7),7-(6,7)]
    87       4.105415       4.105415       4.105415    6[6-(1,6),6-(1,6),6-(8,8)]
    88       5.610861       5.610861       5.610861    6[1-(0),6-(6,6),6-(6,6)]
    89       3.808906       3.808906       3.808906    6[1-(0),6-(6,6),6-(6,6)]
    90       4.550977       4.550977       4.550977    6[6-(1,6),6-(1,6),6-(8,8)]
    91      -2.127277      -2.127277      -2.127277    6[6-(6,6),8-(57),8-(57)]
    92       1.979941       1.979941       1.979941    6[6-(1,6),6-(1,6),7-(6,7)]
    93       1.732504       1.732504       1.732504    6[1-(0),6-(6,6),6-(6,7)]
    94       0.536026       0.536026       0.536026    6[6-(6,6),8-(57),8-(57)]
    95       0.763461       0.763461       0.763461    6[6-(1,6),6-(1,6),6-(8,8)]
    96      -3.785644      -3.785644      -3.785644    6[6-(1,6),6-(1,6),6-(8,8)]
    97       4.560123       4.560123       4.560123    6[6-(1,7),6-(6,6),7-(7)]
    98       5.650362       5.650362       5.650362    6[6-(1,6),6-(1,6),6-(6,7)]
    99       6.400518       6.400518       6.400518    6[1-(0),6-(6,6),6-(6,6)]
   100        5.80493        5.80493        5.80493    6[6-(6,6),8-(0),8-(1)]
   101       1.260819       1.260819       1.260819    6[1-(0),6-(6,6),6-(6,7)]
   102       7.287124       7.287124       7.287124    6[6-(6,6),8-(0),8-(57)]
   103       6.347487       6.347487       6.347487    6[1-(0),6-(6,6),6-(6,6)]
   104       3.923078       3.923078       3.923078    6[1-(0),6-(6,7),7-(6,7)]
   105       7.438737       7.438737       7.438737    6[6-(1,6),6-(1,6),6-(8,8)]
   106       5.933291       5.933291       5.933291    6[1-(0),6-(6,6),6-(6,6)]
   107      -2.659754      -2.659754      -2.659754    6[1-(0),6-(6,6),6-(6,6)]
   108       6.993175       6.993175       6.993175    6[6-(1,6),6-(1,6),6-(8,8)]
   109       8.164868       8.164868       8.164868    7[6-(1,6),6-(6,6),7-(7)]
   110       8.220375       8.220375       8.220375    7[7-(6),7-(6,6)]
   111      -1.199335      -1.199335      -1.199335    7[6-(6,6),7-(7)]
   112       3.379284       3.379284       3.379284    7[6-(1,6),6-(6,6),7-(7)]
   113       3.323777       3.323777       3.323777    7[7-(6),7-(6,6)]
   114       2.348487       2.348487       2.348487    7[6-(6,6),7-(7)]
   115      -1.818216      -1.818216      -1.818216    7[6-(1,6),6-(6,6),7-(7)]
   116      -1.873723      -1.873723      -1.873723    7[7-(6),7-(6,6)]
   117       7.545987       7.545987       7.545987    7[6-(6,6),7-(7)]
   118       2.967368       2.967368       2.967368    7[6-(1,6),6-(6,6),7-(7)]
   119       3.022875       3.022875       3.022875    7[7-(6),7-(6,6)]
   120       3.998165       3.998165       3.998165    7[6-(6,6),7-(7)]
   121       3.153135       3.153135       3.153135    8[6-(6,8)]
   122       3.012883       3.012883       3.012883    8[6-(6,8),57-(8,8,8,8)]
   123      -0.380395      -0.380395      -0.380395    8[1-(0),6-(6,8)]
   124       6.492627       6.492627       6.492627    8[6-(6,8),57-(8,8,8,8)]
   125       3.809079       3.809079       3.809079    8[6-(6,8),57-(8,8,8,8)]
   126       0.867919       0.867919       0.867919    8[6-(6,8)]
   127       1.228901       1.228901       1.228901    8[6-(6,8),57-(8,8,8,8)]
   128       0.759075       0.759075       0.759075    8[6-(6,8),57-(8,8,8,8)]
   129       8.391017       8.391017       8.391017    8[6-(6,8)]
   130       8.531269       8.531269       8.531269    8[6-(6,8),57-(8,8,8,8)]
   131       1.529547       1.529547       1.529547    8[1-(0),6-(6,8)]
   132       5.051525       5.051525       5.051525    8[6-(6,8),57-(8,8,8,8)]
   133       7.735073       7.735073       7.735073    8[6-(6,8),57-(8,8,8,8)]
   134       0.281233       0.281233       0.281233    8[6-(6,8)]
   135      -0.079749      -0.079749      -0.079749    8[6-(6,8),57-(8,8,8,8)]
   136       0.390077       0.390077       0.390077    8[6-(6,8),57-(8,8,8,8)]
   137       3.193517       3.193517       3.193517    8[6-(6,8)]
   138       3.333769       3.333769       3.333769    8[6-(6,8),57-(8,8,8,8)]
   139       6.727047       6.727047       6.727047    8[1-(0),6-(6,8)]
   140      -0.145975      -0.145975      -0.145975    8[6-(6,8),57-(8,8,8,8)]
   141       2.537573       2.537573       2.537573    8[6-(6,8),57-(8,8,8,8)]
   142       5.478733       5.478733       5.478733    8[6-(6,8)]
   143       5.117751       5.117751       5.117751    8[6-(6,8),57-(8,8,8,8)]
   144       5.587577       5.587577       5.587577    8[6-(6,8),57-(8,8,8,8)]
   145      -2.044365      -2.044365      -2.044365    8[6-(6,8)]
   146      -2.184617      -2.184617      -2.184617    8[6-(6,8),57-(8,8,8,8)]
   147       4.817105       4.817105       4.817105    8[1-(0),6-(6,8)]
   148       1.295127       1.295127       1.295127    8[6-(6,8),57-(8,8,8,8)]
   149      -1.388421      -1.388421      -1.388421    8[6-(6,8),57-(8,8,8,8)]
   150       6.065419       6.065419       6.065419    8[6-(6,8)]
   151       6.426401       6.426401       6.426401    8[6-(6,8),57-(8,8,8,8)]
   152       5.956575       5.956575       5.956575    8[6-(6,8),57-(8,8,8,8)]
