# Supplementary material for: A collection of forcefield precursors for metal–organic frameworks
Source: RSC Adv. 2019 Nov 13;9(63):36492–507. doi: 10.1039/c9ra07327b (PMC9075174; doi:10.1039/c9ra07327b)
Supplement: RA-009-C9RA07327B-s019 [file RA-009-C9RA07327B-s019.txt]

ACALIB_clean

9.749400    0.000000    0.000000
-3.578404    10.452854    0.000000
0.000000    0.000000    20.484500

     1       1.798395       1.798395       1.798395    68[8-(6),8-(6),8-(6),8-(6),8-(6)]
     2      -0.502099      -0.502099      -0.502099    68[8-(6),8-(6),8-(6),8-(6),8-(6)]
     3       4.372601       4.372601       4.372601    68[8-(6),8-(6),8-(6),8-(6),8-(6)]
     4       6.673095       6.673095       6.673095    68[8-(6),8-(6),8-(6),8-(6),8-(6)]
     5       4.944184       4.944184       4.944184    1[8-(6)]
     6       0.829065       0.829065       0.829065    1[6-(6,6)]
     7       9.211766       9.211766       9.211766    1[6-(6,7)]
     8       1.810174       1.810174       1.810174    1[6-(6,6)]
     9       4.005621       4.005621       4.005621    1[6-(6,6)]
    10       3.686135       3.686135       3.686135    1[6-(6,6)]
    11       1.134442       1.134442       1.134442    1[6-(6,6)]
    12        3.29027        3.29027        3.29027    1[6-(6,6)]
    13       6.101512       6.101512       6.101512    1[8-(6)]
    14       0.467231       0.467231       0.467231    1[6-(6,6)]
    15        1.83393        1.83393        1.83393    1[6-(6,7)]
    16      -0.513878      -0.513878      -0.513878    1[6-(6,6)]
    17       7.040075       7.040075       7.040075    1[6-(6,6)]
    18       7.359561       7.359561       7.359561    1[6-(6,6)]
    19       0.161854       0.161854       0.161854    1[6-(6,6)]
    20       7.755426       7.755426       7.755426    1[6-(6,6)]
    21       1.226812       1.226812       1.226812    1[8-(6)]
    22       5.341931       5.341931       5.341931    1[6-(6,6)]
    23       -3.04077       -3.04077       -3.04077    1[6-(6,7)]
    24       4.360822       4.360822       4.360822    1[6-(6,6)]
    25       2.165375       2.165375       2.165375    1[6-(6,6)]
    26       2.484861       2.484861       2.484861    1[6-(6,6)]
    27       5.036554       5.036554       5.036554    1[6-(6,6)]
    28       2.880726       2.880726       2.880726    1[6-(6,6)]
    29       0.069484       0.069484       0.069484    1[8-(6)]
    30       5.703765       5.703765       5.703765    1[6-(6,6)]
    31       4.337066       4.337066       4.337066    1[6-(6,7)]
    32       6.684874       6.684874       6.684874    1[6-(6,6)]
    33      -0.869079      -0.869079      -0.869079    1[6-(6,6)]
    34      -1.188565      -1.188565      -1.188565    1[6-(6,6)]
    35       6.009142       6.009142       6.009142    1[6-(6,6)]
    36       -1.58443       -1.58443       -1.58443    1[6-(6,6)]
    37       3.776054       3.776054       3.776054    6[6-(1,6),6-(1,6),7-(6,7)]
    38       2.109797       2.109797       2.109797    6[6-(1,6),6-(1,6),6-(8,8)]
    39       2.533042       2.533042       2.533042    6[6-(1,6),6-(1,6),6-(8,8)]
    40       1.330638       1.330638       1.330638    6[1-(0),6-(6,6),6-(6,6)]
    41       9.169282       9.169282       9.169282    6[1-(0),6-(6,7),7-(6,7)]
    42       1.919992       1.919992       1.919992    6[1-(0),6-(6,6),6-(6,6)]
    43       1.333776       1.333776       1.333776    6[6-(6,6),8-(68),8-(68)]
    44       1.144796       1.144796       1.144796    6[6-(1,6),6-(1,6),6-(6,7)]
    45       3.518281       3.518281       3.518281    6[1-(0),6-(6,6),6-(6,7)]
    46       2.477864       2.477864       2.477864    6[6-(6,6),8-(68),8-(68)]
    47       2.311561       2.311561       2.311561    6[6-(6,6),8-(0),8-(68)]
    48       2.854732       2.854732       2.854732    6[6-(1,6),6-(1,6),6-(8,8)]
    49       2.271585       2.271585       2.271585    6[6-(1,6),6-(1,6),6-(8,8)]
    50       3.041228       3.041228       3.041228    6[1-(0),6-(6,6),6-(6,6)]
    51        3.65692        3.65692        3.65692    6[6-(6,6),8-(0),8-(1)]
    52       0.150917       0.150917       0.150917    6[6-(1,7),6-(6,6),7-(7)]
    53       1.813991       1.813991       1.813991    6[1-(0),6-(6,6),6-(6,6)]
    54       3.091494       3.091494       3.091494    6[1-(0),6-(6,6),6-(6,7)]
    55       7.269642       7.269642       7.269642    6[6-(1,6),6-(1,6),7-(6,7)]
    56       8.935899       8.935899       8.935899    6[6-(1,6),6-(1,6),6-(8,8)]
    57       8.512654       8.512654       8.512654    6[6-(1,6),6-(1,6),6-(8,8)]
    58      -0.034342      -0.034342      -0.034342    6[1-(0),6-(6,6),6-(6,6)]
    59       1.876414       1.876414       1.876414    6[1-(0),6-(6,7),7-(6,7)]
    60      -0.623696      -0.623696      -0.623696    6[1-(0),6-(6,6),6-(6,6)]
    61       -0.03748       -0.03748       -0.03748    6[6-(6,6),8-(68),8-(68)]
    62         0.1515         0.1515         0.1515    6[6-(1,6),6-(1,6),6-(6,7)]
    63       7.527415       7.527415       7.527415    6[1-(0),6-(6,6),6-(6,7)]
    64      -1.181568      -1.181568      -1.181568    6[6-(6,6),8-(68),8-(68)]
    65       8.734135       8.734135       8.734135    6[6-(6,6),8-(0),8-(68)]
    66      -1.558436      -1.558436      -1.558436    6[6-(1,6),6-(1,6),6-(8,8)]
    67      -0.975289      -0.975289      -0.975289    6[6-(1,6),6-(1,6),6-(8,8)]
    68      -1.744932      -1.744932      -1.744932    6[1-(0),6-(6,6),6-(6,6)]
    69       7.388776       7.388776       7.388776    6[6-(6,6),8-(0),8-(1)]
    70       1.145379       1.145379       1.145379    6[6-(1,7),6-(6,6),7-(7)]
    71      -0.517695      -0.517695      -0.517695    6[1-(0),6-(6,6),6-(6,6)]
    72       7.954202       7.954202       7.954202    6[1-(0),6-(6,6),6-(6,7)]
    73       2.394942       2.394942       2.394942    6[6-(1,6),6-(1,6),7-(6,7)]
    74       4.061199       4.061199       4.061199    6[6-(1,6),6-(1,6),6-(8,8)]
    75       3.637954       3.637954       3.637954    6[6-(1,6),6-(1,6),6-(8,8)]
    76       4.840358       4.840358       4.840358    6[1-(0),6-(6,6),6-(6,6)]
    77      -2.998286      -2.998286      -2.998286    6[1-(0),6-(6,7),7-(6,7)]
    78       4.251004       4.251004       4.251004    6[1-(0),6-(6,6),6-(6,6)]
    79        4.83722        4.83722        4.83722    6[6-(6,6),8-(68),8-(68)]
    80         5.0262         5.0262         5.0262    6[6-(1,6),6-(1,6),6-(6,7)]
    81       2.652715       2.652715       2.652715    6[1-(0),6-(6,6),6-(6,7)]
    82       3.693132       3.693132       3.693132    6[6-(6,6),8-(68),8-(68)]
    83       3.859435       3.859435       3.859435    6[6-(6,6),8-(0),8-(68)]
    84       3.316264       3.316264       3.316264    6[6-(1,6),6-(1,6),6-(8,8)]
    85       3.899411       3.899411       3.899411    6[6-(1,6),6-(1,6),6-(8,8)]
    86       3.129768       3.129768       3.129768    6[1-(0),6-(6,6),6-(6,6)]
    87       2.514076       2.514076       2.514076    6[6-(6,6),8-(0),8-(1)]
    88       6.020079       6.020079       6.020079    6[6-(1,7),6-(6,6),7-(7)]
    89       4.357005       4.357005       4.357005    6[1-(0),6-(6,6),6-(6,6)]
    90       3.079502       3.079502       3.079502    6[1-(0),6-(6,6),6-(6,7)]
    91      -1.098646      -1.098646      -1.098646    6[6-(1,6),6-(1,6),7-(6,7)]
    92      -2.764903      -2.764903      -2.764903    6[6-(1,6),6-(1,6),6-(8,8)]
    93      -2.341658      -2.341658      -2.341658    6[6-(1,6),6-(1,6),6-(8,8)]
    94       6.205338       6.205338       6.205338    6[1-(0),6-(6,6),6-(6,6)]
    95       4.294582       4.294582       4.294582    6[1-(0),6-(6,7),7-(6,7)]
    96       6.794692       6.794692       6.794692    6[1-(0),6-(6,6),6-(6,6)]
    97       6.208476       6.208476       6.208476    6[6-(6,6),8-(68),8-(68)]
    98       6.019496       6.019496       6.019496    6[6-(1,6),6-(1,6),6-(6,7)]
    99      -1.356419      -1.356419      -1.356419    6[1-(0),6-(6,6),6-(6,7)]
   100       7.352564       7.352564       7.352564    6[6-(6,6),8-(68),8-(68)]
   101      -2.563139      -2.563139      -2.563139    6[6-(6,6),8-(0),8-(68)]
   102       7.729432       7.729432       7.729432    6[6-(1,6),6-(1,6),6-(8,8)]
   103       7.146285       7.146285       7.146285    6[6-(1,6),6-(1,6),6-(8,8)]
   104       7.915928       7.915928       7.915928    6[1-(0),6-(6,6),6-(6,6)]
   105       -1.21778       -1.21778       -1.21778    6[6-(6,6),8-(0),8-(1)]
   106       5.025617       5.025617       5.025617    6[6-(1,7),6-(6,6),7-(7)]
   107       6.688691       6.688691       6.688691    6[1-(0),6-(6,6),6-(6,6)]
   108      -1.783206      -1.783206      -1.783206    6[1-(0),6-(6,6),6-(6,7)]
   109       8.607745       8.607745       8.607745    7[7-(6),7-(6,6)]
   110      -0.213506      -0.213506      -0.213506    7[6-(6,6),7-(7)]
   111       8.358619       8.358619       8.358619    7[6-(1,6),6-(6,6),7-(7)]
   112       2.437951       2.437951       2.437951    7[7-(6),7-(6,6)]
   113       1.509802       1.509802       1.509802    7[6-(6,6),7-(7)]
   114       2.687077       2.687077       2.687077    7[6-(1,6),6-(6,6),7-(7)]
   115      -2.436749      -2.436749      -2.436749    7[7-(6),7-(6,6)]
   116       6.384502       6.384502       6.384502    7[6-(6,6),7-(7)]
   117      -2.187623      -2.187623      -2.187623    7[6-(1,6),6-(6,6),7-(7)]
   118       3.733045       3.733045       3.733045    7[7-(6),7-(6,6)]
   119       4.661194       4.661194       4.661194    7[6-(6,6),7-(7)]
   120       3.483919       3.483919       3.483919    7[6-(1,6),6-(6,6),7-(7)]
   121       1.726947       1.726947       1.726947    8[6-(6,8),68-(8,8,8,8)]
   122       4.497518       4.497518       4.497518    8[1-(0),6-(6,8)]
   123       1.235511       1.235511       1.235511    8[6-(6,8)]
   124       1.341956       1.341956       1.341956    8[6-(6,8),68-(8,8,8,8)]
   125       0.668608       0.668608       0.668608    8[6-(6,8),68-(8,8,8,8)]
   126       3.393258       3.393258       3.393258    8[6-(6,8),68-(8,8,8,8)]
   127       3.272393       3.272393       3.272393    8[6-(6,8),68-(8,8,8,8)]
   128       3.558852       3.558852       3.558852    8[6-(6,8)]
   129      -0.430651      -0.430651      -0.430651    8[6-(6,8),68-(8,8,8,8)]
   130       6.548178       6.548178       6.548178    8[1-(0),6-(6,8)]
   131       0.060785       0.060785       0.060785    8[6-(6,8)]
   132       -0.04566       -0.04566       -0.04566    8[6-(6,8),68-(8,8,8,8)]
   133       0.627688       0.627688       0.627688    8[6-(6,8),68-(8,8,8,8)]
   134       7.652438       7.652438       7.652438    8[6-(6,8),68-(8,8,8,8)]
   135       7.773303       7.773303       7.773303    8[6-(6,8),68-(8,8,8,8)]
   136       7.486844       7.486844       7.486844    8[6-(6,8)]
   137       4.444049       4.444049       4.444049    8[6-(6,8),68-(8,8,8,8)]
   138       1.673478       1.673478       1.673478    8[1-(0),6-(6,8)]
   139       4.935485       4.935485       4.935485    8[6-(6,8)]
   140        4.82904        4.82904        4.82904    8[6-(6,8),68-(8,8,8,8)]
   141       5.502388       5.502388       5.502388    8[6-(6,8),68-(8,8,8,8)]
   142       2.777738       2.777738       2.777738    8[6-(6,8),68-(8,8,8,8)]
   143       2.898603       2.898603       2.898603    8[6-(6,8),68-(8,8,8,8)]
   144       2.612144       2.612144       2.612144    8[6-(6,8)]
   145       6.601647       6.601647       6.601647    8[6-(6,8),68-(8,8,8,8)]
   146      -0.377182      -0.377182      -0.377182    8[1-(0),6-(6,8)]
   147       6.110211       6.110211       6.110211    8[6-(6,8)]
   148       6.216656       6.216656       6.216656    8[6-(6,8),68-(8,8,8,8)]
   149       5.543308       5.543308       5.543308    8[6-(6,8),68-(8,8,8,8)]
   150      -1.481442      -1.481442      -1.481442    8[6-(6,8),68-(8,8,8,8)]
   151      -1.602307      -1.602307      -1.602307    8[6-(6,8),68-(8,8,8,8)]
   152      -1.315848      -1.315848      -1.315848    8[6-(6,8)]
