# Supplementary material for: A collection of forcefield precursors for metal–organic frameworks
Source: RSC Adv. 2019 Nov 13;9(63):36492–507. doi: 10.1039/c9ra07327b (PMC9075174; doi:10.1039/c9ra07327b)
Supplement: RA-009-C9RA07327B-s020 [file RA-009-C9RA07327B-s020.txt]

ACIBOE_clean

17.071300    0.000000    0.000000
-7.757906    15.206715    0.000000
-4.656778    -7.603490    14.557838

     1      -2.462996      -2.462996      -2.462996    30[8-(30,30),8-(6),8-(6),8-(6)]
     2       5.603019       5.603019       5.603019    30[8-(30,30),8-(6),8-(6),8-(6)]
     3        3.92256        3.92256        3.92256    30[8-(30,30),8-(6),8-(6),8-(6)]
     4      -0.782537      -0.782537      -0.782537    30[8-(30,30),8-(6),8-(6),8-(6)]
     5      -3.835288      -3.835288      -3.835288    30[8-(30,30),8-(6),8-(6),8-(6)]
     6       6.975311       6.975311       6.975311    30[8-(30,30),8-(6),8-(6),8-(6)]
     7       5.602999       5.602999       5.602999    30[8-(30,30),8-(6),8-(6),8-(6)]
     8      -2.462976      -2.462976      -2.462976    30[8-(30,30),8-(6),8-(6),8-(6)]
     9      12.643595      12.643595      12.643595    30[8-(30,30),8-(6),8-(6),8-(6),8-(6)]
    10       4.851197       4.851197       4.851197    30[8-(30,30),8-(6),8-(6),8-(6),8-(6)]
    11      -3.667232      -3.667232      -3.667232    30[8-(30,30),8-(6),8-(6),8-(6),8-(6)]
    12      -3.667181      -3.667181      -3.667181    30[8-(30,30),8-(6),8-(6),8-(6),8-(6)]
    13       8.980401       8.980401       8.980401    1[6-(6,6)]
    14      10.045931      10.045931      10.045931    1[6-(6,6)]
    15      -5.274157      -5.274157      -5.274157    1[6-(6,6)]
    16      -1.451535      -1.451535      -1.451535    1[6-(6,6)]
    17       5.432697       5.432697       5.432697    1[6-(6,6)]
    18       7.151656       7.151656       7.151656    1[6-(6,6)]
    19       6.526043       6.526043       6.526043    1[6-(6,6)]
    20      -7.155741      -7.155741      -7.155741    1[6-(6,6)]
    21       0.384433       0.384433       0.384433    1[6-(6,6)]
    22       1.002824       1.002824       1.002824    1[6-(6,6)]
    23      -2.194836      -2.194836      -2.194836    1[6-(6,6)]
    24       1.493067       1.493067       1.493067    1[6-(6,6)]
    25        6.52606        6.52606        6.52606    1[6-(6,6)]
    26       9.915589       9.915589       9.915589    1[6-(6,6)]
    27      -7.373443      -7.373443      -7.373443    1[6-(6,6)]
    28       1.002806       1.002806       1.002806    1[6-(6,6)]
    29      -2.194866      -2.194866      -2.194866    1[6-(6,6)]
    30       1.493036       1.493036       1.493036    1[6-(6,6)]
    31       6.306296       6.306296       6.306296    1[6-(6,6)]
    32       5.432665       5.432665       5.432665    1[6-(6,6)]
    33       7.151598       7.151598       7.151598    1[6-(6,6)]
    34       1.222571       1.222571       1.222571    1[6-(6,6)]
    35       2.288058       2.288058       2.288058    1[6-(6,6)]
    36      11.797201      11.797201      11.797201    1[6-(6,6)]
    37      -6.687479      -6.687479      -6.687479    6[6-(1,6),6-(1,6),6-(8,8)]
    38       9.497231       9.497231       9.497231    6[1-(0),6-(6,6),6-(6,6)]
    39       9.380454       9.380454       9.380454    6[6-(1,6),6-(1,6),6-(8,8)]
    40      10.140956      10.140956      10.140956    6[1-(0),6-(6,6),6-(6,6)]
    41      11.051444      11.051444      11.051444    6[6-(1,6),6-(1,6),6-(8,8)]
    42      -5.892218      -5.892218      -5.892218    6[1-(0),6-(6,6),6-(6,6)]
    43       7.244284       7.244284       7.244284    6[6-(6,6),8-(30),8-(30)]
    44       8.477709       8.477709       8.477709    6[6-(6,6),8-(0),8-(30)]
    45      -5.102926      -5.102926      -5.102926    6[6-(6,6),8-(30),8-(30)]
    46       6.853177       6.853177       6.853177    6[6-(1,6),6-(1,6),6-(8,8)]
    47       6.309229       6.309229       6.309229    6[1-(0),6-(6,6),6-(6,6)]
    48       5.762892       5.762892       5.762892    6[6-(1,6),6-(1,6),6-(8,8)]
    49        5.77354        5.77354        5.77354    6[1-(0),6-(6,6),6-(6,6)]
    50       6.299177       6.299177       6.299177    6[6-(1,6),6-(1,6),6-(8,8)]
    51       6.821613       6.821613       6.821613    6[1-(0),6-(6,6),6-(6,6)]
    52       2.942625       2.942625       2.942625    6[6-(6,6),8-(30),8-(30)]
    53      -2.649468      -2.649468      -2.649468    6[6-(6,6),8-(0),8-(30)]
    54       6.183199       6.183199       6.183199    6[6-(6,6),8-(30),8-(30)]
    55      -1.304484      -1.304484      -1.304484    6[6-(1,6),6-(1,6),6-(8,8)]
    56      -9.665927      -9.665927      -9.665927    6[1-(0),6-(6,6),6-(6,6)]
    57      -8.948451      -8.948451      -8.948451    6[6-(1,6),6-(1,6),6-(8,8)]
    58      -7.636749      -7.636749      -7.636749    6[1-(0),6-(6,6),6-(6,6)]
    59      -7.036627      -7.036627      -7.036627    6[6-(1,6),6-(1,6),6-(8,8)]
    60      -0.005199      -0.005199      -0.005199    6[1-(0),6-(6,6),6-(6,6)]
    61      -1.928895      -1.928895      -1.928895    6[6-(6,6),8-(30),8-(30)]
    62       7.475845       7.475845       7.475845    6[6-(6,6),8-(0),8-(30)]
    63       2.109954       2.109954       2.109954    6[6-(6,6),8-(30),8-(30)]
    64       1.470182       1.470182       1.470182    6[6-(1,6),6-(1,6),6-(8,8)]
    65       0.643181       0.643181       0.643181    6[1-(0),6-(6,6),6-(6,6)]
    66      -0.737409      -0.737409      -0.737409    6[6-(1,6),6-(1,6),6-(8,8)]
    67      -1.277961      -1.277961      -1.277961    6[1-(0),6-(6,6),6-(6,6)]
    68      -0.441959      -0.441959      -0.441959    6[6-(1,6),6-(1,6),6-(8,8)]
    69       0.934595       0.934595       0.934595    6[1-(0),6-(6,6),6-(6,6)]
    70      12.115804      12.115804      12.115804    6[6-(6,6),8-(30),8-(30)]
    71      -1.647604      -1.647604      -1.647604    6[6-(6,6),8-(0),8-(30)]
    72      -1.029682      -1.029682      -1.029682    6[6-(6,6),8-(30),8-(30)]
    73       8.008933       8.008933       8.008933    6[6-(1,6),6-(1,6),6-(8,8)]
    74       7.405394       7.405394       7.405394    6[1-(0),6-(6,6),6-(6,6)]
    75       8.122873       8.122873       8.122873    6[6-(1,6),6-(1,6),6-(8,8)]
    76       9.434579       9.434579       9.434579    6[1-(0),6-(6,6),6-(6,6)]
    77      -7.036596      -7.036596      -7.036596    6[6-(1,6),6-(1,6),6-(8,8)]
    78      -7.763076      -7.763076      -7.763076    6[1-(0),6-(6,6),6-(6,6)]
    79      -1.928816      -1.928816      -1.928816    6[6-(6,6),8-(30),8-(30)]
    80       7.475867       7.475867       7.475867    6[6-(6,6),8-(0),8-(30)]
    81      -5.647914      -5.647914      -5.647914    6[6-(6,6),8-(30),8-(30)]
    82       1.470159       1.470159       1.470159    6[6-(1,6),6-(1,6),6-(8,8)]
    83        0.64316        0.64316        0.64316    6[1-(0),6-(6,6),6-(6,6)]
    84      -0.737432      -0.737432      -0.737432    6[6-(1,6),6-(1,6),6-(8,8)]
    85       -1.27799       -1.27799       -1.27799    6[1-(0),6-(6,6),6-(6,6)]
    86       -0.44199       -0.44199       -0.44199    6[6-(1,6),6-(1,6),6-(8,8)]
    87       0.934566       0.934566       0.934566    6[1-(0),6-(6,6),6-(6,6)]
    88       2.802331       2.802331       2.802331    6[6-(6,6),8-(30),8-(30)]
    89      -1.647626      -1.647626      -1.647626    6[6-(6,6),8-(0),8-(30)]
    90      -1.029719      -1.029719      -1.029719    6[6-(6,6),8-(30),8-(30)]
    91       6.853108       6.853108       6.853108    6[6-(1,6),6-(1,6),6-(8,8)]
    92       6.309161       6.309161       6.309161    6[1-(0),6-(6,6),6-(6,6)]
    93       5.762839       5.762839       5.762839    6[6-(1,6),6-(1,6),6-(8,8)]
    94       5.773498       5.773498       5.773498    6[1-(0),6-(6,6),6-(6,6)]
    95       6.299134       6.299134       6.299134    6[6-(1,6),6-(1,6),6-(8,8)]
    96       6.821557       6.821557       6.821557    6[1-(0),6-(6,6),6-(6,6)]
    97       2.942645       2.942645       2.942645    6[6-(6,6),8-(30),8-(30)]
    98       5.108386       5.108386       5.108386    6[6-(6,6),8-(0),8-(30)]
    99       6.183169       6.183169       6.183169    6[6-(6,6),8-(30),8-(30)]
   100       2.625984       2.625984       2.625984    6[6-(1,6),6-(1,6),6-(8,8)]
   101       1.739393       1.739393       1.739393    6[1-(0),6-(6,6),6-(6,6)]
   102       1.622602       1.622602       1.622602    6[6-(1,6),6-(1,6),6-(8,8)]
   103       2.383091       2.383091       2.383091    6[1-(0),6-(6,6),6-(6,6)]
   104      11.051487      11.051487      11.051487    6[6-(1,6),6-(1,6),6-(8,8)]
   105      11.179139      11.179139      11.179139    6[1-(0),6-(6,6),6-(6,6)]
   106       -2.06913       -2.06913       -2.06913    6[6-(6,6),8-(30),8-(30)]
   107       0.719855       0.719855       0.719855    6[6-(6,6),8-(0),8-(30)]
   108      11.968404      11.968404      11.968404    6[6-(6,6),8-(30),8-(30)]
   109      -1.465589      -1.465589      -1.465589    8[6-(6,8),30-(8,8,8)]
   110      13.817737      13.817737      13.817737    8[6-(6,8),30-(8,8,8,8)]
   111       8.101135       8.101135       8.101135    8[6-(6,8),30-(8,8,8)]
   112        8.17039        8.17039        8.17039    8[6-(6,8)]
   113      11.542493      11.542493      11.542493    8[6-(6,8),30-(8,8,8,8)]
   114      -3.982056      -3.982056      -3.982056    8[6-(6,8),30-(8,8,8)]
   115       3.635529       3.635529       3.635529    8[6-(6,8),30-(8,8,8)]
   116       3.382006       3.382006       3.382006    8[6-(6,8),30-(8,8,8,8)]
   117      -3.001201      -3.001201      -3.001201    8[6-(6,8),30-(8,8,8)]
   118      -2.830171      -2.830171      -2.830171    8[6-(6,8)]
   119       6.102431       6.102431       6.102431    8[6-(6,8),30-(8,8,8,8)]
   120       6.159446       6.159446       6.159446    8[6-(6,8),30-(8,8,8)]
   121       6.631165       6.631165       6.631165    8[6-(6,8),30-(8,8,8)]
   122      -2.619239      -2.619239      -2.619239    8[6-(6,8),30-(8,8,8,8)]
   123       6.195494       6.195494       6.195494    8[6-(6,8),30-(8,8,8)]
   124       8.179069       8.179069       8.179069    8[6-(6,8)]
   125      -4.931694      -4.931694      -4.931694    8[6-(6,8),30-(8,8,8,8)]
   126       2.408976       2.408976       2.408976    8[6-(6,8),30-(8,8,8)]
   127      -4.461225      -4.461225      -4.461225    8[6-(6,8),30-(8,8,8)]
   128      -5.010223      -5.010223      -5.010223    8[6-(6,8),30-(8,8,8,8)]
   129       -1.09556       -1.09556       -1.09556    8[6-(6,8),30-(8,8,8)]
   130       -2.83885       -2.83885       -2.83885    8[6-(6,8)]
   131      -2.252588      -2.252588      -2.252588    8[6-(6,8),30-(8,8,8,8)]
   132      -0.231585      -0.231585      -0.231585    8[6-(6,8),30-(8,8,8)]
   133      -1.126663      -1.126663      -1.126663    8[6-(6,8),30-(8,8,8)]
   134      -2.619171      -2.619171      -2.619171    8[6-(6,8),30-(8,8,8,8)]
   135       6.195516       6.195516       6.195516    8[6-(6,8),30-(8,8,8)]
   136        8.17909        8.17909        8.17909    8[6-(6,8)]
   137      -4.931659      -4.931659      -4.931659    8[6-(6,8),30-(8,8,8,8)]
   138      -5.348885      -5.348885      -5.348885    8[6-(6,8),30-(8,8,8)]
   139       3.296603       3.296603       3.296603    8[6-(6,8),30-(8,8,8)]
   140       2.747615       2.747615       2.747615    8[6-(6,8),30-(8,8,8,8)]
   141      -1.095582      -1.095582      -1.095582    8[6-(6,8),30-(8,8,8)]
   142      -2.838871      -2.838871      -2.838871    8[6-(6,8)]
   143      -2.252623      -2.252623      -2.252623    8[6-(6,8),30-(8,8,8,8)]
   144      -0.231631      -0.231631      -0.231631    8[6-(6,8),30-(8,8,8)]
   145       3.635551       3.635551       3.635551    8[6-(6,8),30-(8,8,8)]
   146       3.382022       3.382022       3.382022    8[6-(6,8),30-(8,8,8,8)]
   147       4.756641       4.756641       4.756641    8[6-(6,8),30-(8,8,8)]
   148       4.927696       4.927696       4.927696    8[6-(6,8)]
   149       6.102414       6.102414       6.102414    8[6-(6,8),30-(8,8,8,8)]
   150       6.159413       6.159413       6.159413    8[6-(6,8),30-(8,8,8)]
   151      -1.465611      -1.465611      -1.465611    8[6-(6,8),30-(8,8,8)]
   152      -3.253578      -3.253578      -3.253578    8[6-(6,8),30-(8,8,8,8)]
   153       0.343293       0.343293       0.343293    8[6-(6,8),30-(8,8,8)]
   154       0.412523       0.412523       0.412523    8[6-(6,8)]
   155       11.54251       11.54251       11.54251    8[6-(6,8),30-(8,8,8,8)]
   156      13.089278      13.089278      13.089278    8[6-(6,8),30-(8,8,8)]
   157      -3.249146      -3.249146      -3.249146    8[30-(8,8,8),30-(8,8,8),30-(8,8,8,8)]
   158       5.877305       5.877305       5.877305    8[30-(8,8,8),30-(8,8,8),30-(8,8,8,8)]
   159       5.193006       5.193006       5.193006    8[30-(8,8,8),30-(8,8,8),30-(8,8,8,8)]
   160      -2.564848      -2.564848      -2.564848    8[30-(8,8,8),30-(8,8,8),30-(8,8,8,8)]
