# Supplementary material for: A collection of forcefield precursors for metal–organic frameworks
Source: RSC Adv. 2019 Nov 13;9(63):36492–507. doi: 10.1039/c9ra07327b (PMC9075174; doi:10.1039/c9ra07327b)
Supplement: RA-009-C9RA07327B-s021 [file RA-009-C9RA07327B-s021.txt]

ACODON_clean

10.557300    0.000000    0.000000
0.000000    14.479400    0.000000
0.000000    -6.939809    22.259266

     1       0.507278       0.507278       0.507278    65[8-(15),8-(6),8-(6),8-(6),8-(6),8-(6),8-(6),8-(6)]
     2       0.507278       0.507278       0.507278    65[8-(15),8-(6),8-(6),8-(6),8-(6),8-(6),8-(6),8-(6)]
     3      10.050022      10.050022      10.050022    65[8-(15),8-(6),8-(6),8-(6),8-(6),8-(6),8-(6),8-(6)]
     4      10.050022      10.050022      10.050022    65[8-(15),8-(6),8-(6),8-(6),8-(6),8-(6),8-(6),8-(6)]
     5       8.865282       8.865282       8.865282    15[6-(6,6),6-(6,6),6-(6,6),8-(65)]
     6       8.865282       8.865282       8.865282    15[6-(6,6),6-(6,6),6-(6,6),8-(65)]
     7       1.692018       1.692018       1.692018    15[6-(6,6),6-(6,6),6-(6,6),8-(65)]
     8       1.692018       1.692018       1.692018    15[6-(6,6),6-(6,6),6-(6,6),8-(65)]
     9       7.423893       7.423893       7.423893    1[6-(6,6)]
    10       7.554804       7.554804       7.554804    1[6-(6,6)]
    11       9.086668       9.086668       9.086668    1[6-(6,6)]
    12       9.311539       9.311539       9.311539    1[6-(6,6)]
    13       8.978984       8.978984       8.978984    1[6-(6,6)]
    14       5.389502       5.389502       5.389502    1[6-(6,6)]
    15       4.094121       4.094121       4.094121    1[6-(6,6)]
    16       6.281594       6.281594       6.281594    1[6-(6,6)]
    17       0.707339       0.707339       0.707339    1[6-(6,6)]
    18       1.318607       1.318607       1.318607    1[6-(6,6)]
    19       8.031994       8.031994       8.031994    1[6-(6,6)]
    20       9.249251       9.249251       9.249251    1[6-(6,6)]
    21       7.423893       7.423893       7.423893    1[6-(6,6)]
    22       7.554804       7.554804       7.554804    1[6-(6,6)]
    23       9.086668       9.086668       9.086668    1[6-(6,6)]
    24       9.311539       9.311539       9.311539    1[6-(6,6)]
    25       8.978984       8.978984       8.978984    1[6-(6,6)]
    26       5.389502       5.389502       5.389502    1[6-(6,6)]
    27       4.094121       4.094121       4.094121    1[6-(6,6)]
    28       6.281594       6.281594       6.281594    1[6-(6,6)]
    29       0.707339       0.707339       0.707339    1[6-(6,6)]
    30       1.318607       1.318607       1.318607    1[6-(6,6)]
    31       8.031994       8.031994       8.031994    1[6-(6,6)]
    32       9.249251       9.249251       9.249251    1[6-(6,6)]
    33       3.133407       3.133407       3.133407    1[6-(6,6)]
    34       3.002496       3.002496       3.002496    1[6-(6,6)]
    35       1.470632       1.470632       1.470632    1[6-(6,6)]
    36       1.245761       1.245761       1.245761    1[6-(6,6)]
    37       1.578316       1.578316       1.578316    1[6-(6,6)]
    38       5.167798       5.167798       5.167798    1[6-(6,6)]
    39       6.463179       6.463179       6.463179    1[6-(6,6)]
    40       4.275707       4.275707       4.275707    1[6-(6,6)]
    41       9.849961       9.849961       9.849961    1[6-(6,6)]
    42       9.238693       9.238693       9.238693    1[6-(6,6)]
    43       2.525306       2.525306       2.525306    1[6-(6,6)]
    44       1.308049       1.308049       1.308049    1[6-(6,6)]
    45       3.133407       3.133407       3.133407    1[6-(6,6)]
    46       3.002496       3.002496       3.002496    1[6-(6,6)]
    47       1.470632       1.470632       1.470632    1[6-(6,6)]
    48       1.245761       1.245761       1.245761    1[6-(6,6)]
    49       1.578316       1.578316       1.578316    1[6-(6,6)]
    50       5.167798       5.167798       5.167798    1[6-(6,6)]
    51       6.463179       6.463179       6.463179    1[6-(6,6)]
    52       4.275707       4.275707       4.275707    1[6-(6,6)]
    53       9.849961       9.849961       9.849961    1[6-(6,6)]
    54       9.238693       9.238693       9.238693    1[6-(6,6)]
    55       2.525306       2.525306       2.525306    1[6-(6,6)]
    56       1.308049       1.308049       1.308049    1[6-(6,6)]
    57       7.728999       7.728999       7.728999    1[6-(8,8)]
    58       2.828301       2.828301       2.828301    1[6-(8,8)]
    59       9.273532       9.273532       9.273532    6[6-(1,6),6-(1,6),15-(6,6,8)]
    60       8.323375       8.323375       8.323375    6[1-(0),6-(1,6),6-(6,15)]
    61       7.157849       7.157849       7.157849    6[6-(1,6),6-(1,6),15-(6,6,8)]
    62       6.861189       6.861189       6.861189    6[1-(0),6-(1,6),6-(6,15)]
    63        9.03177        9.03177        9.03177    6[6-(1,6),6-(1,6),15-(6,6,8)]
    64       9.121507       9.121507       9.121507    6[1-(0),6-(1,6),6-(6,15)]
    65       9.260864       9.260864       9.260864    6[1-(0),6-(1,6),6-(6,6)]
    66       9.063442       9.063442       9.063442    6[1-(0),6-(1,6),6-(6,15)]
    67       5.564753       5.564753       5.564753    6[1-(0),6-(1,6),6-(6,6)]
    68       4.498466       4.498466       4.498466    6[6-(1,6),6-(1,6),6-(8,8)]
    69        4.78668        4.78668        4.78668    6[1-(0),6-(1,6),6-(6,6)]
    70       6.103175       6.103175       6.103175    6[1-(0),6-(1,6),6-(6,15)]
    71       3.097512       3.097512       3.097512    6[6-(6,6),8-(65),8-(65)]
    72       0.050675       0.050675       0.050675    6[1-(0),6-(1,6),6-(6,15)]
    73       0.418069       0.418069       0.418069    6[1-(0),6-(1,6),6-(6,6)]
    74      10.016766      10.016766      10.016766    6[6-(1,6),6-(1,6),6-(8,8)]
    75       8.684435       8.684435       8.684435    6[1-(0),6-(1,6),6-(6,6)]
    76      10.395773      10.395773      10.395773    6[6-(6,6),8-(65),8-(65)]
    77       9.218634       9.218634       9.218634    6[1-(0),6-(1,6),6-(6,6)]
    78       9.327375       9.327375       9.327375    6[6-(1,6),6-(1,6),6-(8,8)]
    79       9.505793       9.505793       9.505793    6[6-(6,6),8-(65),8-(65)]
    80       9.273532       9.273532       9.273532    6[6-(1,6),6-(1,6),15-(6,6,8)]
    81       8.323375       8.323375       8.323375    6[1-(0),6-(1,6),6-(6,15)]
    82       7.157849       7.157849       7.157849    6[6-(1,6),6-(1,6),15-(6,6,8)]
    83       6.861189       6.861189       6.861189    6[1-(0),6-(1,6),6-(6,15)]
    84        9.03177        9.03177        9.03177    6[6-(1,6),6-(1,6),15-(6,6,8)]
    85       9.121507       9.121507       9.121507    6[1-(0),6-(1,6),6-(6,15)]
    86       9.260864       9.260864       9.260864    6[1-(0),6-(1,6),6-(6,6)]
    87       9.063442       9.063442       9.063442    6[1-(0),6-(1,6),6-(6,15)]
    88       5.564753       5.564753       5.564753    6[1-(0),6-(1,6),6-(6,6)]
    89       4.498466       4.498466       4.498466    6[6-(1,6),6-(1,6),6-(8,8)]
    90        4.78668        4.78668        4.78668    6[1-(0),6-(1,6),6-(6,6)]
    91       6.103175       6.103175       6.103175    6[1-(0),6-(1,6),6-(6,15)]
    92       3.097512       3.097512       3.097512    6[6-(6,6),8-(65),8-(65)]
    93       0.050675       0.050675       0.050675    6[1-(0),6-(1,6),6-(6,15)]
    94       0.418069       0.418069       0.418069    6[1-(0),6-(1,6),6-(6,6)]
    95      10.016766      10.016766      10.016766    6[6-(1,6),6-(1,6),6-(8,8)]
    96       8.684435       8.684435       8.684435    6[1-(0),6-(1,6),6-(6,6)]
    97      10.395773      10.395773      10.395773    6[6-(6,6),8-(65),8-(65)]
    98       9.218634       9.218634       9.218634    6[1-(0),6-(1,6),6-(6,6)]
    99       9.327375       9.327375       9.327375    6[6-(1,6),6-(1,6),6-(8,8)]
   100       9.505793       9.505793       9.505793    6[6-(6,6),8-(65),8-(65)]
   101       1.283768       1.283768       1.283768    6[6-(1,6),6-(1,6),15-(6,6,8)]
   102       2.233925       2.233925       2.233925    6[1-(0),6-(1,6),6-(6,15)]
   103       3.399451       3.399451       3.399451    6[6-(1,6),6-(1,6),15-(6,6,8)]
   104       3.696111       3.696111       3.696111    6[1-(0),6-(1,6),6-(6,15)]
   105        1.52553        1.52553        1.52553    6[6-(1,6),6-(1,6),15-(6,6,8)]
   106       1.435793       1.435793       1.435793    6[1-(0),6-(1,6),6-(6,15)]
   107       1.296436       1.296436       1.296436    6[1-(0),6-(1,6),6-(6,6)]
   108       1.493858       1.493858       1.493858    6[1-(0),6-(1,6),6-(6,15)]
   109       4.992547       4.992547       4.992547    6[1-(0),6-(1,6),6-(6,6)]
   110       6.058834       6.058834       6.058834    6[6-(1,6),6-(1,6),6-(8,8)]
   111        5.77062        5.77062        5.77062    6[1-(0),6-(1,6),6-(6,6)]
   112       4.454125       4.454125       4.454125    6[1-(0),6-(1,6),6-(6,15)]
   113       7.459788       7.459788       7.459788    6[6-(6,6),8-(65),8-(65)]
   114      10.506625      10.506625      10.506625    6[1-(0),6-(1,6),6-(6,15)]
   115      10.139231      10.139231      10.139231    6[1-(0),6-(1,6),6-(6,6)]
   116       0.540534       0.540534       0.540534    6[6-(1,6),6-(1,6),6-(8,8)]
   117       1.872865       1.872865       1.872865    6[1-(0),6-(1,6),6-(6,6)]
   118       0.161527       0.161527       0.161527    6[6-(6,6),8-(65),8-(65)]
   119       1.338666       1.338666       1.338666    6[1-(0),6-(1,6),6-(6,6)]
   120       1.229925       1.229925       1.229925    6[6-(1,6),6-(1,6),6-(8,8)]
   121       1.051507       1.051507       1.051507    6[6-(6,6),8-(65),8-(65)]
   122       1.283768       1.283768       1.283768    6[6-(1,6),6-(1,6),15-(6,6,8)]
   123       2.233925       2.233925       2.233925    6[1-(0),6-(1,6),6-(6,15)]
   124       3.399451       3.399451       3.399451    6[6-(1,6),6-(1,6),15-(6,6,8)]
   125       3.696111       3.696111       3.696111    6[1-(0),6-(1,6),6-(6,15)]
   126        1.52553        1.52553        1.52553    6[6-(1,6),6-(1,6),15-(6,6,8)]
   127       1.435793       1.435793       1.435793    6[1-(0),6-(1,6),6-(6,15)]
   128       1.296436       1.296436       1.296436    6[1-(0),6-(1,6),6-(6,6)]
   129       1.493858       1.493858       1.493858    6[1-(0),6-(1,6),6-(6,15)]
   130       4.992547       4.992547       4.992547    6[1-(0),6-(1,6),6-(6,6)]
   131       6.058834       6.058834       6.058834    6[6-(1,6),6-(1,6),6-(8,8)]
   132        5.77062        5.77062        5.77062    6[1-(0),6-(1,6),6-(6,6)]
   133       4.454125       4.454125       4.454125    6[1-(0),6-(1,6),6-(6,15)]
   134       7.459788       7.459788       7.459788    6[6-(6,6),8-(65),8-(65)]
   135      10.506625      10.506625      10.506625    6[1-(0),6-(1,6),6-(6,15)]
   136      10.139231      10.139231      10.139231    6[1-(0),6-(1,6),6-(6,6)]
   137       0.540534       0.540534       0.540534    6[6-(1,6),6-(1,6),6-(8,8)]
   138       1.872865       1.872865       1.872865    6[1-(0),6-(1,6),6-(6,6)]
   139       0.161527       0.161527       0.161527    6[6-(6,6),8-(65),8-(65)]
   140       1.338666       1.338666       1.338666    6[1-(0),6-(1,6),6-(6,6)]
   141       1.229925       1.229925       1.229925    6[6-(1,6),6-(1,6),6-(8,8)]
   142       1.051507       1.051507       1.051507    6[6-(6,6),8-(65),8-(65)]
   143       8.659097       8.659097       8.659097    6[1-(0),8-(65),8-(65)]
   144       1.898203       1.898203       1.898203    6[1-(0),8-(65),8-(65)]
   145       9.763391       9.763391       9.763391    8[15-(6,6,6),65-(8,8,8,8,8,8,8)]
   146       2.139965       2.139965       2.139965    8[6-(6,8),65-(8,8,8,8,8,8,8)]
   147       2.906425       2.906425       2.906425    8[6-(6,8),65-(8,8,8,8,8,8,8)]
   148        1.04834        1.04834        1.04834    8[6-(6,8),65-(8,8,8,8,8,8,8)]
   149       9.519517       9.519517       9.519517    8[6-(6,8),65-(8,8,8,8,8,8,8)]
   150       9.512127       9.512127       9.512127    8[6-(6,8),65-(8,8,8,8,8,8,8)]
   151       9.615589       9.615589       9.615589    8[6-(6,8),65-(8,8,8,8,8,8,8)]
   152       9.155291       9.155291       9.155291    8[6-(1,8),65-(8,8,8,8,8,8,8)]
   153       9.763391       9.763391       9.763391    8[15-(6,6,6),65-(8,8,8,8,8,8,8)]
   154       2.139965       2.139965       2.139965    8[6-(6,8),65-(8,8,8,8,8,8,8)]
   155       2.906425       2.906425       2.906425    8[6-(6,8),65-(8,8,8,8,8,8,8)]
   156        1.04834        1.04834        1.04834    8[6-(6,8),65-(8,8,8,8,8,8,8)]
   157       9.519517       9.519517       9.519517    8[6-(6,8),65-(8,8,8,8,8,8,8)]
   158       9.512127       9.512127       9.512127    8[6-(6,8),65-(8,8,8,8,8,8,8)]
   159       9.615589       9.615589       9.615589    8[6-(6,8),65-(8,8,8,8,8,8,8)]
   160       9.155291       9.155291       9.155291    8[6-(1,8),65-(8,8,8,8,8,8,8)]
   161       0.793909       0.793909       0.793909    8[15-(6,6,6),65-(8,8,8,8,8,8,8)]
   162       8.417335       8.417335       8.417335    8[6-(6,8),65-(8,8,8,8,8,8,8)]
   163       7.650875       7.650875       7.650875    8[6-(6,8),65-(8,8,8,8,8,8,8)]
   164        9.50896        9.50896        9.50896    8[6-(6,8),65-(8,8,8,8,8,8,8)]
   165       1.037783       1.037783       1.037783    8[6-(6,8),65-(8,8,8,8,8,8,8)]
   166       1.045173       1.045173       1.045173    8[6-(6,8),65-(8,8,8,8,8,8,8)]
   167       0.941711       0.941711       0.941711    8[6-(6,8),65-(8,8,8,8,8,8,8)]
   168       1.402009       1.402009       1.402009    8[6-(1,8),65-(8,8,8,8,8,8,8)]
   169       0.793909       0.793909       0.793909    8[15-(6,6,6),65-(8,8,8,8,8,8,8)]
   170       8.417335       8.417335       8.417335    8[6-(6,8),65-(8,8,8,8,8,8,8)]
   171       7.650875       7.650875       7.650875    8[6-(6,8),65-(8,8,8,8,8,8,8)]
   172        9.50896        9.50896        9.50896    8[6-(6,8),65-(8,8,8,8,8,8,8)]
   173       1.037783       1.037783       1.037783    8[6-(6,8),65-(8,8,8,8,8,8,8)]
   174       1.045173       1.045173       1.045173    8[6-(6,8),65-(8,8,8,8,8,8,8)]
   175       0.941711       0.941711       0.941711    8[6-(6,8),65-(8,8,8,8,8,8,8)]
   176       1.402009       1.402009       1.402009    8[6-(1,8),65-(8,8,8,8,8,8,8)]
