# Supplementary material for: A collection of forcefield precursors for metal–organic frameworks
Source: RSC Adv. 2019 Nov 13;9(63):36492–507. doi: 10.1039/c9ra07327b (PMC9075174; doi:10.1039/c9ra07327b)
Supplement: RA-009-C9RA07327B-s022 [file RA-009-C9RA07327B-s022.txt]

ACOGAB_clean

9.981700    0.000000    0.000000
0.000000    16.638200    0.000000
-4.990909    -3.123191    16.019865

     1            0.0            0.0            0.0    48[7-(6,6),7-(6,6),7-(6,6),7-(6,6),35-(0),35-(0)]
     2            0.0            0.0            0.0    48[7-(6,6),7-(6,6),7-(6,6),7-(6,6),35-(0),35-(0)]
     3      -3.344925      -3.344925      -3.344925    1[6-(6,7)]
     4       3.561421       3.561421       3.561421    1[6-(6,7)]
     5       3.985648       3.985648       3.985648    1[6-(6,6)]
     6      -2.862804      -2.862804      -2.862804    1[6-(6,6)]
     7      -2.608255      -2.608255      -2.608255    1[6-(1,6,7)]
     8      -2.580312      -2.580312      -2.580312    1[6-(1,6,7)]
     9      -1.932491      -1.932491      -1.932491    1[6-(1,6,7)]
    10      -1.317624      -1.317624      -1.317624    1[6-(1,6,7)]
    11       6.476098       6.476098       6.476098    1[6-(1,6,7)]
    12       4.964869       4.964869       4.964869    1[6-(1,6,7)]
    13        4.33402        4.33402        4.33402    1[6-(1,6,7)]
    14       5.596707       5.596707       5.596707    1[6-(1,6,7)]
    15       3.210073       3.210073       3.210073    1[6-(6,6)]
    16       0.667724       0.667724       0.667724    1[6-(6,6)]
    17       2.212885       2.212885       2.212885    1[6-(6,7)]
    18       4.695344       4.695344       4.695344    1[6-(6,7)]
    19       -3.31397       -3.31397       -3.31397    1[7-(6,6)]
    20       0.165653       0.165653       0.165653    1[7-(6,6)]
    21       1.645981       1.645981       1.645981    1[6-(6,7)]
    22       8.552312       8.552312       8.552312    1[6-(6,7)]
    23      -1.005172      -1.005172      -1.005172    1[6-(6,6)]
    24       2.128092       2.128092       2.128092    1[6-(6,6)]
    25        2.38261        2.38261        2.38261    1[6-(1,6,7)]
    26       2.410564       2.410564       2.410564    1[6-(1,6,7)]
    27       3.058368       3.058368       3.058368    1[6-(1,6,7)]
    28       3.673246       3.673246       3.673246    1[6-(1,6,7)]
    29       1.485247       1.485247       1.485247    1[6-(1,6,7)]
    30      -0.025982      -0.025982      -0.025982    1[6-(1,6,7)]
    31      -0.656821      -0.656821      -0.656821    1[6-(1,6,7)]
    32       0.605862       0.605862       0.605862    1[6-(1,6,7)]
    33       8.200947       8.200947       8.200947    1[6-(6,6)]
    34       5.658618       5.658618       5.658618    1[6-(6,6)]
    35       7.203791       7.203791       7.203791    1[6-(6,7)]
    36       -0.29547       -0.29547       -0.29547    1[6-(6,7)]
    37       1.676912       1.676912       1.676912    1[7-(6,6)]
    38        5.15653        5.15653        5.15653    1[7-(6,6)]
    39       8.335716       8.335716       8.335716    1[6-(6,7)]
    40        1.42937        1.42937        1.42937    1[6-(6,7)]
    41       1.005143       1.005143       1.005143    1[6-(6,6)]
    42       7.853595       7.853595       7.853595    1[6-(6,6)]
    43       7.599046       7.599046       7.599046    1[6-(1,6,7)]
    44       7.571103       7.571103       7.571103    1[6-(1,6,7)]
    45       6.923282       6.923282       6.923282    1[6-(1,6,7)]
    46       6.308415       6.308415       6.308415    1[6-(1,6,7)]
    47      -1.485307      -1.485307      -1.485307    1[6-(1,6,7)]
    48       0.025922       0.025922       0.025922    1[6-(1,6,7)]
    49       0.656771       0.656771       0.656771    1[6-(1,6,7)]
    50      -0.605916      -0.605916      -0.605916    1[6-(1,6,7)]
    51       1.780718       1.780718       1.780718    1[6-(6,6)]
    52       4.323067       4.323067       4.323067    1[6-(6,6)]
    53       2.777906       2.777906       2.777906    1[6-(6,7)]
    54       0.295447       0.295447       0.295447    1[6-(6,7)]
    55       8.304761       8.304761       8.304761    1[7-(6,6)]
    56       4.825138       4.825138       4.825138    1[7-(6,6)]
    57        3.34481        3.34481        3.34481    1[6-(6,7)]
    58      -3.561521      -3.561521      -3.561521    1[6-(6,7)]
    59       5.995963       5.995963       5.995963    1[6-(6,6)]
    60       2.862699       2.862699       2.862699    1[6-(6,6)]
    61       2.608181       2.608181       2.608181    1[6-(1,6,7)]
    62       2.580227       2.580227       2.580227    1[6-(1,6,7)]
    63       1.932423       1.932423       1.932423    1[6-(1,6,7)]
    64       1.317545       1.317545       1.317545    1[6-(1,6,7)]
    65       3.505544       3.505544       3.505544    1[6-(1,6,7)]
    66       5.016773       5.016773       5.016773    1[6-(1,6,7)]
    67       5.647612       5.647612       5.647612    1[6-(1,6,7)]
    68       4.384929       4.384929       4.384929    1[6-(1,6,7)]
    69      -3.210156      -3.210156      -3.210156    1[6-(6,6)]
    70      -0.667827      -0.667827      -0.667827    1[6-(6,6)]
    71         -2.213         -2.213         -2.213    1[6-(6,7)]
    72       5.286261       5.286261       5.286261    1[6-(6,7)]
    73       3.313879       3.313879       3.313879    1[7-(6,6)]
    74      -0.165739      -0.165739      -0.165739    1[7-(6,6)]
    75       -3.89691       -3.89691       -3.89691    6[1-(0),6-(1,6),7-(6,48)]
    76       4.327017       4.327017       4.327017    6[1-(0),6-(1,6),7-(6,48)]
    77       4.554603       4.554603       4.554603    6[1-(0),6-(1,7),6-(6,7)]
    78      -3.597456      -3.597456      -3.597456    6[1-(0),6-(1,7),6-(6,7)]
    79       5.626637       5.626637       5.626637    6[6-(1,6),6-(1,6),7-(1,6)]
    80       5.376103       5.376103       5.376103    6[7-(1,6),7-(6,6),8-(0)]
    81      -2.698092      -2.698092      -2.698092    6[1-(0),1-(0),6-(1,1,7),7-(6,6)]
    82      -1.585131      -1.585131      -1.585131    6[1-(0),1-(0),6-(1,1,7),7-(6,6)]
    83        5.56976        5.56976        5.56976    6[1-(0),1-(0),6-(1,1,7),7-(6,6)]
    84       5.292264       5.292264       5.292264    6[1-(0),1-(0),6-(1,1,7),7-(6,6)]
    85       0.724634       0.724634       0.724634    6[7-(1,6),7-(6,6),8-(0)]
    86       2.979493       2.979493       2.979493    6[1-(0),6-(1,7),6-(6,7)]
    87       1.753739       1.753739       1.753739    6[6-(1,6),6-(1,6),7-(1,6)]
    88        1.47225        1.47225        1.47225    6[1-(0),6-(1,7),6-(6,7)]
    89       2.418512       2.418512       2.418512    6[1-(0),6-(1,6),7-(6,48)]
    90       3.863868       3.863868       3.863868    6[1-(0),6-(1,6),7-(6,48)]
    91        1.09399        1.09399        1.09399    6[1-(0),6-(1,6),7-(6,48)]
    92      -0.663792      -0.663792      -0.663792    6[1-(0),6-(1,6),7-(6,48)]
    93      -0.436212      -0.436212      -0.436212    6[1-(0),6-(1,7),6-(6,7)]
    94       1.393438       1.393438       1.393438    6[1-(0),6-(1,7),6-(6,7)]
    95       0.635823       0.635823       0.635823    6[6-(1,6),6-(1,6),7-(1,6)]
    96       0.385275       0.385275       0.385275    6[7-(1,6),7-(6,6),8-(0)]
    97       2.292776       2.292776       2.292776    6[1-(0),1-(0),6-(1,1,7),7-(6,6)]
    98       3.405734       3.405734       3.405734    6[1-(0),1-(0),6-(1,1,7),7-(6,6)]
    99       0.578908       0.578908       0.578908    6[1-(0),1-(0),6-(1,1,7),7-(6,6)]
   100       0.301421       0.301421       0.301421    6[1-(0),1-(0),6-(1,1,7),7-(6,6)]
   101         5.7155         5.7155         5.7155    6[7-(1,6),7-(6,6),8-(0)]
   102       7.970373       7.970373       7.970373    6[1-(0),6-(1,7),6-(6,7)]
   103       6.744621       6.744621       6.744621    6[6-(1,6),6-(1,6),7-(1,6)]
   104       6.463142       6.463142       6.463142    6[1-(0),6-(1,7),6-(6,7)]
   105       7.409411       7.409411       7.409411    6[1-(0),6-(1,6),7-(6,48)]
   106       8.854756       8.854756       8.854756    6[1-(0),6-(1,6),7-(6,48)]
   107       8.887701       8.887701       8.887701    6[1-(0),6-(1,6),7-(6,48)]
   108       0.663774       0.663774       0.663774    6[1-(0),6-(1,6),7-(6,48)]
   109       0.436188       0.436188       0.436188    6[1-(0),6-(1,7),6-(6,7)]
   110       8.588247       8.588247       8.588247    6[1-(0),6-(1,7),6-(6,7)]
   111      -0.635846      -0.635846      -0.635846    6[6-(1,6),6-(1,6),7-(1,6)]
   112      -0.385312      -0.385312      -0.385312    6[7-(1,6),7-(6,6),8-(0)]
   113       7.688883       7.688883       7.688883    6[1-(0),1-(0),6-(1,1,7),7-(6,6)]
   114       6.575922       6.575922       6.575922    6[1-(0),1-(0),6-(1,1,7),7-(6,6)]
   115      -0.578969      -0.578969      -0.578969    6[1-(0),1-(0),6-(1,1,7),7-(6,6)]
   116      -0.301473      -0.301473      -0.301473    6[1-(0),1-(0),6-(1,1,7),7-(6,6)]
   117       4.266157       4.266157       4.266157    6[7-(1,6),7-(6,6),8-(0)]
   118       2.011298       2.011298       2.011298    6[1-(0),6-(1,7),6-(6,7)]
   119       3.237052       3.237052       3.237052    6[6-(1,6),6-(1,6),7-(1,6)]
   120       3.518541       3.518541       3.518541    6[1-(0),6-(1,7),6-(6,7)]
   121       2.572279       2.572279       2.572279    6[1-(0),6-(1,6),7-(6,48)]
   122       1.126923       1.126923       1.126923    6[1-(0),6-(1,6),7-(6,48)]
   123       3.896801       3.896801       3.896801    6[1-(0),6-(1,6),7-(6,48)]
   124       5.654583       5.654583       5.654583    6[1-(0),6-(1,6),7-(6,48)]
   125       5.427003       5.427003       5.427003    6[1-(0),6-(1,7),6-(6,7)]
   126       3.597353       3.597353       3.597353    6[1-(0),6-(1,7),6-(6,7)]
   127       4.354968       4.354968       4.354968    6[6-(1,6),6-(1,6),7-(1,6)]
   128       4.605516       4.605516       4.605516    6[7-(1,6),7-(6,6),8-(0)]
   129       2.698015       2.698015       2.698015    6[1-(0),1-(0),6-(1,1,7),7-(6,6)]
   130       1.585057       1.585057       1.585057    6[1-(0),1-(0),6-(1,1,7),7-(6,6)]
   131       4.411883       4.411883       4.411883    6[1-(0),1-(0),6-(1,1,7),7-(6,6)]
   132        4.68937        4.68937        4.68937    6[1-(0),1-(0),6-(1,1,7),7-(6,6)]
   133      -0.724709      -0.724709      -0.724709    6[7-(1,6),7-(6,6),8-(0)]
   134      -2.979582      -2.979582      -2.979582    6[1-(0),6-(1,7),6-(6,7)]
   135       -1.75383       -1.75383       -1.75383    6[6-(1,6),6-(1,6),7-(1,6)]
   136      -1.472351      -1.472351      -1.472351    6[1-(0),6-(1,7),6-(6,7)]
   137       -2.41862       -2.41862       -2.41862    6[1-(0),6-(1,6),7-(6,48)]
   138      -3.863965      -3.863965      -3.863965    6[1-(0),6-(1,6),7-(6,48)]
   139       2.316348       2.316348       2.316348    35[48-(7,7,7,7,35)]
   140       -2.67455       -2.67455       -2.67455    35[48-(7,7,7,7,35)]
   141       2.674443       2.674443       2.674443    35[48-(7,7,7,7,35)]
   142       7.665341       7.665341       7.665341    35[48-(7,7,7,7,35)]
   143        5.08662        5.08662        5.08662    7[6-(1,6),6-(1,6),48-(7,7,7,35,35)]
   144       5.939074       5.939074       5.939074    7[6-(1,1,6),6-(1,1,6),6-(7,8)]
   145       5.989974       5.989974       5.989974    7[1-(0),6-(6,6),6-(7,8)]
   146       3.606335       3.606335       3.606335    7[6-(1,6),6-(1,6),48-(7,7,7,35,35)]
   147      -0.416272      -0.416272      -0.416272    7[6-(1,1,6),6-(1,1,6),6-(7,8)]
   148       0.777532       0.777532       0.777532    7[1-(0),6-(6,6),6-(7,8)]
   149        0.09582        0.09582        0.09582    7[6-(1,6),6-(1,6),48-(7,7,7,35,35)]
   150        0.94824        0.94824        0.94824    7[6-(1,1,6),6-(1,1,6),6-(7,8)]
   151       0.999154       0.999154       0.999154    7[1-(0),6-(6,6),6-(7,8)]
   152       8.597232       8.597232       8.597232    7[6-(1,6),6-(1,6),48-(7,7,7,35,35)]
   153       4.574589       4.574589       4.574589    7[6-(1,1,6),6-(1,1,6),6-(7,8)]
   154       5.768408       5.768408       5.768408    7[1-(0),6-(6,6),6-(7,8)]
   155      -0.095829      -0.095829      -0.095829    7[6-(1,6),6-(1,6),48-(7,7,7,35,35)]
   156      -0.948283      -0.948283      -0.948283    7[6-(1,1,6),6-(1,1,6),6-(7,8)]
   157      -0.999183      -0.999183      -0.999183    7[1-(0),6-(6,6),6-(7,8)]
   158       1.384456       1.384456       1.384456    7[6-(1,6),6-(1,6),48-(7,7,7,35,35)]
   159       5.407063       5.407063       5.407063    7[6-(1,1,6),6-(1,1,6),6-(7,8)]
   160       4.213259       4.213259       4.213259    7[1-(0),6-(6,6),6-(7,8)]
   161       4.894971       4.894971       4.894971    7[6-(1,6),6-(1,6),48-(7,7,7,35,35)]
   162       4.042551       4.042551       4.042551    7[6-(1,1,6),6-(1,1,6),6-(7,8)]
   163       3.991637       3.991637       3.991637    7[1-(0),6-(6,6),6-(7,8)]
   164      -3.606441      -3.606441      -3.606441    7[6-(1,6),6-(1,6),48-(7,7,7,35,35)]
   165       0.416202       0.416202       0.416202    7[6-(1,1,6),6-(1,1,6),6-(7,8)]
   166      -0.777617      -0.777617      -0.777617    7[1-(0),6-(6,6),6-(7,8)]
   167       4.391909       4.391909       4.391909    8[6-(7,7)]
   168       1.622988       1.622988       1.622988    8[6-(7,7)]
   169      -0.598922      -0.598922      -0.598922    8[6-(7,7)]
   170       6.613851       6.613851       6.613851    8[6-(7,7)]
   171       0.598882       0.598882       0.598882    8[6-(7,7)]
   172       3.367803       3.367803       3.367803    8[6-(7,7)]
   173       5.589713       5.589713       5.589713    8[6-(7,7)]
   174       -1.62306       -1.62306       -1.62306    8[6-(7,7)]
