# Supplementary material for: A collection of forcefield precursors for metal–organic frameworks
Source: RSC Adv. 2019 Nov 13;9(63):36492–507. doi: 10.1039/c9ra07327b (PMC9075174; doi:10.1039/c9ra07327b)
Supplement: RA-009-C9RA07327B-s023 [file RA-009-C9RA07327B-s023.txt]

ACOGEF_clean

9.846300    0.000000    0.000000
0.000000    16.851200    0.000000
-4.923292    -3.356990    16.192674

     1            0.0            0.0            0.0    48[7-(6,6),7-(6,6),7-(6,6),7-(6,6),53-(0),53-(0)]
     2            0.0            0.0            0.0    48[7-(6,6),7-(6,6),7-(6,6),7-(6,6),53-(0),53-(0)]
     3       1.666945       1.666945       1.666945    1[7-(6,6)]
     4       5.153515       5.153515       5.153515    1[7-(6,6)]
     5       2.354197       2.354197       2.354197    1[6-(1,6,7)]
     6       2.386702       2.386702       2.386702    1[6-(1,6,7)]
     7       3.063124       3.063124       3.063124    1[6-(1,6,7)]
     8       3.674591       3.674591       3.674591    1[6-(1,6,7)]
     9      -0.690287      -0.690287      -0.690287    1[6-(1,6,7)]
    10       0.569052       0.569052       0.569052    1[6-(1,6,7)]
    11        4.98905        4.98905        4.98905    1[6-(1,6,7)]
    12       3.478628       3.478628       3.478628    1[6-(1,6,7)]
    13       8.393949       8.393949       8.393949    1[6-(6,7)]
    14       -1.06442       -1.06442       -1.06442    1[6-(6,6)]
    15       2.055891       2.055891       2.055891    1[6-(6,6)]
    16       1.486788       1.486788       1.486788    1[6-(6,7)]
    17      -0.237323      -0.237323      -0.237323    1[6-(6,7)]
    18       8.171402       8.171402       8.171402    1[6-(6,6)]
    19       5.676373       5.676373       5.676373    1[6-(6,6)]
    20        7.17401        7.17401        7.17401    1[6-(6,7)]
    21       -3.25628       -3.25628       -3.25628    1[7-(6,6)]
    22         0.2303         0.2303         0.2303    1[7-(6,6)]
    23      -2.568989      -2.568989      -2.568989    1[6-(1,6,7)]
    24      -2.536508      -2.536508      -2.536508    1[6-(1,6,7)]
    25      -1.860048      -1.860048      -1.860048    1[6-(1,6,7)]
    26      -1.248605      -1.248605      -1.248605    1[6-(1,6,7)]
    27       4.232843       4.232843       4.232843    1[6-(1,6,7)]
    28       5.492189       5.492189       5.492189    1[6-(1,6,7)]
    29       0.065898       0.065898       0.065898    1[6-(1,6,7)]
    30      -1.444524      -1.444524      -1.444524    1[6-(1,6,7)]
    31       3.470701       3.470701       3.470701    1[6-(6,7)]
    32       3.858658       3.858658       3.858658    1[6-(6,6)]
    33      -2.867368      -2.867368      -2.867368    1[6-(6,6)]
    34      -3.436497      -3.436497      -3.436497    1[6-(6,7)]
    35       4.685739       4.685739       4.685739    1[6-(6,7)]
    36       3.248195       3.248195       3.248195    1[6-(6,6)]
    37       0.753119       0.753119       0.753119    1[6-(6,6)]
    38       2.250727       2.250727       2.250727    1[6-(6,7)]
    39       3.256063       3.256063       3.256063    1[7-(6,6)]
    40      -0.230507      -0.230507      -0.230507    1[7-(6,6)]
    41       2.568811       2.568811       2.568811    1[6-(1,6,7)]
    42       2.536306       2.536306       2.536306    1[6-(1,6,7)]
    43       1.859884       1.859884       1.859884    1[6-(1,6,7)]
    44       1.248417       1.248417       1.248417    1[6-(1,6,7)]
    45       5.613295       5.613295       5.613295    1[6-(1,6,7)]
    46       4.353956       4.353956       4.353956    1[6-(1,6,7)]
    47      -0.066042      -0.066042      -0.066042    1[6-(1,6,7)]
    48        1.44438        1.44438        1.44438    1[6-(1,6,7)]
    49      -3.470941      -3.470941      -3.470941    1[6-(6,7)]
    50       5.987428       5.987428       5.987428    1[6-(6,6)]
    51       2.867117       2.867117       2.867117    1[6-(6,6)]
    52        3.43622        3.43622        3.43622    1[6-(6,7)]
    53       5.160331       5.160331       5.160331    1[6-(6,7)]
    54      -3.248394      -3.248394      -3.248394    1[6-(6,6)]
    55      -0.753365      -0.753365      -0.753365    1[6-(6,6)]
    56      -2.251002      -2.251002      -2.251002    1[6-(6,7)]
    57       8.179288       8.179288       8.179288    1[7-(6,6)]
    58       4.692708       4.692708       4.692708    1[7-(6,6)]
    59       7.491997       7.491997       7.491997    1[6-(1,6,7)]
    60       7.459516       7.459516       7.459516    1[6-(1,6,7)]
    61       6.783056       6.783056       6.783056    1[6-(1,6,7)]
    62       6.171613       6.171613       6.171613    1[6-(1,6,7)]
    63       0.690165       0.690165       0.690165    1[6-(1,6,7)]
    64      -0.569181      -0.569181      -0.569181    1[6-(1,6,7)]
    65        4.85711        4.85711        4.85711    1[6-(1,6,7)]
    66       6.367532       6.367532       6.367532    1[6-(1,6,7)]
    67       1.452307       1.452307       1.452307    1[6-(6,7)]
    68        1.06435        1.06435        1.06435    1[6-(6,6)]
    69       7.790376       7.790376       7.790376    1[6-(6,6)]
    70       8.359505       8.359505       8.359505    1[6-(6,7)]
    71       0.237269       0.237269       0.237269    1[6-(6,7)]
    72       1.674813       1.674813       1.674813    1[6-(6,6)]
    73       4.169889       4.169889       4.169889    1[6-(6,6)]
    74       2.672281       2.672281       2.672281    1[6-(6,7)]
    75       2.273461       2.273461       2.273461    6[1-(0),1-(0),6-(1,1,7),7-(6,6)]
    76       3.400858       3.400858       3.400858    6[1-(0),1-(0),6-(1,1,7),7-(6,6)]
    77       0.266772       0.266772       0.266772    6[1-(0),1-(0),6-(1,1,7),7-(6,6)]
    78       4.386457       4.386457       4.386457    6[1-(0),1-(0),6-(1,1,7),7-(6,6)]
    79       0.351467       0.351467       0.351467    6[7-(1,6),7-(6,6),8-(0)]
    80      -0.698123      -0.698123      -0.698123    6[1-(0),6-(1,6),7-(6,48)]
    81      -0.478559      -0.478559      -0.478559    6[1-(0),6-(1,7),6-(6,7)]
    82       0.595673       0.595673       0.595673    6[6-(1,6),6-(1,6),7-(1,6)]
    83       1.321355       1.321355       1.321355    6[1-(0),6-(1,7),6-(6,7)]
    84       0.979697       0.979697       0.979697    6[1-(0),6-(1,6),7-(6,48)]
    85       5.692094       5.692094       5.692094    6[7-(1,6),7-(6,6),8-(0)]
    86       8.801582       8.801582       8.801582    6[1-(0),6-(1,6),7-(6,48)]
    87       7.941006       7.941006       7.941006    6[1-(0),6-(1,7),6-(6,7)]
    88       6.730898       6.730898       6.730898    6[6-(1,6),6-(1,6),7-(1,6)]
    89       6.466044       6.466044       6.466044    6[1-(0),6-(1,7),6-(6,7)]
    90        7.37782        7.37782        7.37782    6[1-(0),6-(1,6),7-(6,48)]
    91      -2.649732      -2.649732      -2.649732    6[1-(0),1-(0),6-(1,1,7),7-(6,6)]
    92      -1.522326      -1.522326      -1.522326    6[1-(0),1-(0),6-(1,1,7),7-(6,6)]
    93       5.189905       5.189905       5.189905    6[1-(0),1-(0),6-(1,1,7),7-(6,6)]
    94      -0.536696      -0.536696      -0.536696    6[1-(0),1-(0),6-(1,1,7),7-(6,6)]
    95       5.274566       5.274566       5.274566    6[7-(1,6),7-(6,6),8-(0)]
    96       4.224926       4.224926       4.224926    6[1-(0),6-(1,6),7-(6,48)]
    97       4.444507       4.444507       4.444507    6[1-(0),6-(1,7),6-(6,7)]
    98       5.518737       5.518737       5.518737    6[6-(1,6),6-(1,6),7-(1,6)]
    99      -3.601901      -3.601901      -3.601901    6[1-(0),6-(1,7),6-(6,7)]
   100      -3.943575      -3.943575      -3.943575    6[1-(0),6-(1,6),7-(6,48)]
   101       0.768906       0.768906       0.768906    6[7-(1,6),7-(6,6),8-(0)]
   102       3.878341       3.878341       3.878341    6[1-(0),6-(1,6),7-(6,48)]
   103       3.017784       3.017784       3.017784    6[1-(0),6-(1,7),6-(6,7)]
   104       1.807671       1.807671       1.807671    6[6-(1,6),6-(1,6),7-(1,6)]
   105       1.542794       1.542794       1.542794    6[1-(0),6-(1,7),6-(6,7)]
   106       2.454553       2.454553       2.454553    6[1-(0),6-(1,6),7-(6,48)]
   107       2.649547       2.649547       2.649547    6[1-(0),1-(0),6-(1,1,7),7-(6,6)]
   108        1.52215        1.52215        1.52215    6[1-(0),1-(0),6-(1,1,7),7-(6,6)]
   109       4.656236       4.656236       4.656236    6[1-(0),1-(0),6-(1,1,7),7-(6,6)]
   110       0.536551       0.536551       0.536551    6[1-(0),1-(0),6-(1,1,7),7-(6,6)]
   111       4.571541       4.571541       4.571541    6[7-(1,6),7-(6,6),8-(0)]
   112      -4.225169      -4.225169      -4.225169    6[1-(0),6-(1,6),7-(6,48)]
   113       5.401567       5.401567       5.401567    6[1-(0),6-(1,7),6-(6,7)]
   114       4.327335       4.327335       4.327335    6[6-(1,6),6-(1,6),7-(1,6)]
   115       3.601653       3.601653       3.601653    6[1-(0),6-(1,7),6-(6,7)]
   116       3.943311       3.943311       3.943311    6[1-(0),6-(1,6),7-(6,48)]
   117      -0.769086      -0.769086      -0.769086    6[7-(1,6),7-(6,6),8-(0)]
   118      -3.878574      -3.878574      -3.878574    6[1-(0),6-(1,6),7-(6,48)]
   119      -3.017998      -3.017998      -3.017998    6[1-(0),6-(1,7),6-(6,7)]
   120       -1.80789       -1.80789       -1.80789    6[6-(1,6),6-(1,6),7-(1,6)]
   121      -1.543036      -1.543036      -1.543036    6[1-(0),6-(1,7),6-(6,7)]
   122      -2.454812      -2.454812      -2.454812    6[1-(0),6-(1,6),7-(6,48)]
   123        7.57274        7.57274        7.57274    6[1-(0),1-(0),6-(1,1,7),7-(6,6)]
   124       6.445334       6.445334       6.445334    6[1-(0),1-(0),6-(1,1,7),7-(6,6)]
   125      -0.266897      -0.266897      -0.266897    6[1-(0),1-(0),6-(1,1,7),7-(6,6)]
   126       5.459704       5.459704       5.459704    6[1-(0),1-(0),6-(1,1,7),7-(6,6)]
   127      -0.351558      -0.351558      -0.351558    6[7-(1,6),7-(6,6),8-(0)]
   128       0.698082       0.698082       0.698082    6[1-(0),6-(1,6),7-(6,48)]
   129       0.478501       0.478501       0.478501    6[1-(0),6-(1,7),6-(6,7)]
   130      -0.595729      -0.595729      -0.595729    6[6-(1,6),6-(1,6),7-(1,6)]
   131       8.524909       8.524909       8.524909    6[1-(0),6-(1,7),6-(6,7)]
   132       8.866583       8.866583       8.866583    6[1-(0),6-(1,6),7-(6,48)]
   133       4.154102       4.154102       4.154102    6[7-(1,6),7-(6,6),8-(0)]
   134       1.044667       1.044667       1.044667    6[1-(0),6-(1,6),7-(6,48)]
   135       1.905224       1.905224       1.905224    6[1-(0),6-(1,7),6-(6,7)]
   136       3.115337       3.115337       3.115337    6[6-(1,6),6-(1,6),7-(1,6)]
   137       3.380214       3.380214       3.380214    6[1-(0),6-(1,7),6-(6,7)]
   138       2.468455       2.468455       2.468455    6[1-(0),6-(1,6),7-(6,48)]
   139      -2.372693      -2.372693      -2.372693    53[48-(7,7,7,7,53)]
   140       2.550572       2.550572       2.550572    53[48-(7,7,7,7,53)]
   141       7.295701       7.295701       7.295701    53[48-(7,7,7,7,53)]
   142       2.372436       2.372436       2.372436    53[48-(7,7,7,7,53)]
   143        0.92747        0.92747        0.92747    7[6-(1,1,6),6-(1,1,6),6-(7,8)]
   144       4.563702       4.563702       4.563702    7[6-(1,1,6),6-(1,1,6),6-(7,8)]
   145       0.977702       0.977702       0.977702    7[1-(0),6-(6,6),6-(7,8)]
   146       0.046266       0.046266       0.046266    7[6-(1,6),6-(1,6),48-(7,7,7,53,53)]
   147       5.756106       5.756106       5.756106    7[1-(0),6-(6,6),6-(7,8)]
   148       8.544605       8.544605       8.544605    7[6-(1,6),6-(1,6),48-(7,7,7,53,53)]
   149       5.850581       5.850581       5.850581    7[6-(1,1,6),6-(1,1,6),6-(7,8)]
   150      -0.359474      -0.359474      -0.359474    7[6-(1,1,6),6-(1,1,6),6-(7,8)]
   151       5.900781       5.900781       5.900781    7[1-(0),6-(6,6),6-(7,8)]
   152       4.969297       4.969297       4.969297    7[6-(1,6),6-(1,6),48-(7,7,7,53,53)]
   153       0.832896       0.832896       0.832896    7[1-(0),6-(6,6),6-(7,8)]
   154       3.621341       3.621341       3.621341    7[6-(1,6),6-(1,6),48-(7,7,7,53,53)]
   155       3.995538       3.995538       3.995538    7[6-(1,1,6),6-(1,1,6),6-(7,8)]
   156       0.359306       0.359306       0.359306    7[6-(1,1,6),6-(1,1,6),6-(7,8)]
   157       3.945306       3.945306       3.945306    7[1-(0),6-(6,6),6-(7,8)]
   158       4.876742       4.876742       4.876742    7[6-(1,6),6-(1,6),48-(7,7,7,53,53)]
   159      -0.833098      -0.833098      -0.833098    7[1-(0),6-(6,6),6-(7,8)]
   160      -3.621597      -3.621597      -3.621597    7[6-(1,6),6-(1,6),48-(7,7,7,53,53)]
   161      -0.927573      -0.927573      -0.927573    7[6-(1,1,6),6-(1,1,6),6-(7,8)]
   162       5.282482       5.282482       5.282482    7[6-(1,1,6),6-(1,1,6),6-(7,8)]
   163      -0.977773      -0.977773      -0.977773    7[1-(0),6-(6,6),6-(7,8)]
   164      -0.046289      -0.046289      -0.046289    7[6-(1,6),6-(1,6),48-(7,7,7,53,53)]
   165       4.090112       4.090112       4.090112    7[1-(0),6-(6,6),6-(7,8)]
   166       1.301667       1.301667       1.301667    7[6-(1,6),6-(1,6),48-(7,7,7,53,53)]
   167      -0.649905      -0.649905      -0.649905    8[6-(7,7)]
   168       6.575304       6.575304       6.575304    8[6-(7,7)]
   169       4.273201       4.273201       4.273201    8[6-(7,7)]
   170       1.652123       1.652123       1.652123    8[6-(7,7)]
   171       5.572913       5.572913       5.572913    8[6-(7,7)]
   172      -1.652296      -1.652296      -1.652296    8[6-(7,7)]
   173       0.649807       0.649807       0.649807    8[6-(7,7)]
   174       3.270885       3.270885       3.270885    8[6-(7,7)]
