# Supplementary material for: A collection of forcefield precursors for metal–organic frameworks
Source: RSC Adv. 2019 Nov 13;9(63):36492–507. doi: 10.1039/c9ra07327b (PMC9075174; doi:10.1039/c9ra07327b)
Supplement: RA-009-C9RA07327B-s024 [file RA-009-C9RA07327B-s024.txt]

ACOLEL_clean

17.656000    0.000000    0.000000
-8.827825    17.284545    0.000000
0.000000    -6.446872    19.464117

     1       1.836732       1.836732       1.836732    25[7-(6,6),7-(6,6),8-(6),8-(6),8-(6),8-(6)]
     2      -1.836422      -1.836422      -1.836422    25[7-(6,6),7-(6,6),8-(6),8-(6),8-(6),8-(6)]
     3      15.874716      15.874716      15.874716    25[7-(6,6),7-(6,6),8-(6),8-(6),8-(6),8-(6)]
     4       1.781343       1.781343       1.781343    25[7-(6,6),7-(6,6),8-(6),8-(6),8-(6),8-(6)]
     5       10.63831       10.63831       10.63831    25[7-(6,6),7-(6,6),8-(6),8-(6),8-(6),8-(6)]
     6       7.017771       7.017771       7.017771    25[7-(6,6),7-(6,6),8-(6),8-(6),8-(6),8-(6)]
     7         -7.019         -7.019         -7.019    25[7-(6,6),7-(6,6),8-(6),8-(6),8-(6)]
     8       7.019285       7.019285       7.019285    25[7-(6,6),7-(6,6),8-(6),8-(6),8-(6)]
     9        1.62144        1.62144        1.62144    25[7-(6,6),7-(6,6),8-(6),8-(6),8-(6),8-(6)]
    10      -1.621261      -1.621261      -1.621261    25[7-(6,6),7-(6,6),8-(6),8-(6),8-(6),8-(6)]
    11       9.098137       9.098137       9.098137    1[6-(6,6)]
    12      -0.146413      -0.146413      -0.146413    1[6-(6,6)]
    13      -0.564859      -0.564859      -0.564859    1[6-(6,6)]
    14       2.122372       2.122372       2.122372    1[6-(7,7)]
    15       4.825537       4.825537       4.825537    1[6-(6,7)]
    16       6.033185       6.033185       6.033185    1[6-(6,7)]
    17       6.410999       6.410999       6.410999    1[6-(6,6)]
    18       6.640503       6.640503       6.640503    1[6-(6,6)]
    19       2.652008       2.652008       2.652008    1[6-(6,6)]
    20       2.424269       2.424269       2.424269    1[6-(6,6)]
    21       6.781727       6.781727       6.781727    1[6-(6,6)]
    22       6.801125       6.801125       6.801125    1[6-(6,6)]
    23       2.872667       2.872667       2.872667    1[6-(6,6)]
    24       2.969799       2.969799       2.969799    1[6-(6,6)]
    25       6.907042       6.907042       6.907042    1[6-(7,7)]
    26       2.980344       2.980344       2.980344    1[6-(6,7)]
    27      -5.031797      -5.031797      -5.031797    1[6-(6,7)]
    28       8.806825       8.806825       8.806825    1[7-(1,6)]
    29       8.531385       8.531385       8.531385    1[7-(1,6)]
    30       8.557864       8.557864       8.557864    1[6-(6,6)]
    31       0.146677       0.146677       0.146677    1[6-(6,6)]
    32       0.565125       0.565125       0.565125    1[6-(6,6)]
    33      -2.122131      -2.122131      -2.122131    1[6-(7,7)]
    34      -4.825233      -4.825233      -4.825233    1[6-(6,7)]
    35      -6.032926      -6.032926      -6.032926    1[6-(6,7)]
    36      11.245212      11.245212      11.245212    1[6-(6,6)]
    37       11.01566       11.01566       11.01566    1[6-(6,6)]
    38      -2.651855      -2.651855      -2.651855    1[6-(6,6)]
    39      -2.424069      -2.424069      -2.424069    1[6-(6,6)]
    40      10.874387      10.874387      10.874387    1[6-(6,6)]
    41      10.854942      10.854942      10.854942    1[6-(6,6)]
    42      14.783405      14.783405      14.783405    1[6-(6,6)]
    43      -2.969679      -2.969679      -2.969679    1[6-(6,6)]
    44      10.748988      10.748988      10.748988    1[6-(7,7)]
    45      14.675678      14.675678      14.675678    1[6-(6,7)]
    46       5.032123       5.032123       5.032123    1[6-(6,7)]
    47         8.8492         8.8492         8.8492    1[7-(1,6)]
    48       9.124626       9.124626       9.124626    1[7-(1,6)]
    49      -0.624974      -0.624974      -0.624974    1[6-(6,6)]
    50      -0.151835      -0.151835      -0.151835    1[6-(6,6)]
    51       0.330174       0.330174       0.330174    1[6-(6,6)]
    52       6.845401       6.845401       6.845401    1[6-(7,7)]
    53      12.601108      12.601108      12.601108    1[6-(6,7)]
    54       2.879865       2.879865       2.879865    1[6-(6,7)]
    55       2.943402       2.943402       2.943402    1[6-(6,6)]
    56       2.969863       2.969863       2.969863    1[6-(6,6)]
    57       6.744715       6.744715       6.744715    1[6-(6,6)]
    58       6.771223       6.771223       6.771223    1[6-(6,6)]
    59       2.466651       2.466651       2.466651    1[6-(6,6)]
    60       2.064072       2.064072       2.064072    1[6-(6,6)]
    61       5.987228       5.987228       5.987228    1[6-(6,6)]
    62       6.425118       6.425118       6.425118    1[6-(6,6)]
    63       1.919271       1.919271       1.919271    1[6-(7,7)]
    64       5.812417       5.812417       5.812417    1[6-(6,7)]
    65       4.659459       4.659459       4.659459    1[6-(6,7)]
    66      -0.160608      -0.160608      -0.160608    1[7-(1,6)]
    67       0.125413       0.125413       0.125413    1[7-(1,6)]
    68       0.625071       0.625071       0.625071    1[6-(6,6)]
    69       0.151848       0.151848       0.151848    1[6-(6,6)]
    70       -0.33016       -0.33016       -0.33016    1[6-(6,6)]
    71      -6.845062      -6.845062      -6.845062    1[6-(7,7)]
    72       5.054934       5.054934       5.054934    1[6-(6,7)]
    73      -2.879523      -2.879523      -2.879523    1[6-(6,7)]
    74      -2.943108      -2.943108      -2.943108    1[6-(6,6)]
    75      -2.969616      -2.969616      -2.969616    1[6-(6,6)]
    76      10.911531      10.911531      10.911531    1[6-(6,6)]
    77      -6.770929      -6.770929      -6.770929    1[6-(6,6)]
    78      -2.466436      -2.466436      -2.466436    1[6-(6,6)]
    79        -2.0639        -2.0639        -2.0639    1[6-(6,6)]
    80      11.668929      11.668929      11.668929    1[6-(6,6)]
    81      11.231081      11.231081      11.231081    1[6-(6,6)]
    82      -1.919144      -1.919144      -1.919144    1[6-(7,7)]
    83      11.843707      11.843707      11.843707    1[6-(6,7)]
    84      12.996623      12.996623      12.996623    1[6-(6,7)]
    85       0.160732       0.160732       0.160732    1[7-(1,6)]
    86      -0.125302      -0.125302      -0.125302    1[7-(1,6)]
    87       9.186479       9.186479       9.186479    1[6-(6,6)]
    88       8.933955       8.933955       8.933955    1[6-(6,6)]
    89        8.37426        8.37426        8.37426    1[6-(6,6)]
    90      10.994399      10.994399      10.994399    1[6-(7,7)]
    91       13.64988       13.64988       13.64988    1[6-(6,7)]
    92       14.47086       14.47086       14.47086    1[6-(6,7)]
    93       2.171847       2.171847       2.171847    1[6-(6,6)]
    94       2.334259       2.334259       2.334259    1[6-(6,6)]
    95       6.102047       6.102047       6.102047    1[6-(6,6)]
    96       5.939635       5.939635       5.939635    1[6-(6,6)]
    97       2.611436       2.611436       2.611436    1[6-(6,6)]
    98       2.514305       2.514305       2.514305    1[6-(6,6)]
    99       6.467485       6.467485       6.467485    1[6-(6,6)]
   100       6.522242       6.522242       6.522242    1[6-(6,6)]
   101       6.439212       6.439212       6.439212    1[6-(7,7)]
   102       2.459549       2.459549       2.459549    1[6-(6,7)]
   103       3.349388       3.349388       3.349388    1[6-(6,7)]
   104       8.506729       8.506729       8.506729    1[7-(1,6)]
   105       8.889871       8.889871       8.889871    1[7-(1,6)]
   106       8.469645       8.469645       8.469645    1[6-(6,6)]
   107       8.722083       8.722083       8.722083    1[6-(6,6)]
   108       9.281778       9.281778       9.281778    1[6-(6,6)]
   109       6.661617       6.661617       6.661617    1[6-(7,7)]
   110       4.006173       4.006173       4.006173    1[6-(6,7)]
   111       3.185145       3.185145       3.185145    1[6-(6,7)]
   112      -2.171529      -2.171529      -2.171529    1[6-(6,6)]
   113      -2.333988      -2.333988      -2.333988    1[6-(6,6)]
   114       -6.10178       -6.10178       -6.10178    1[6-(6,6)]
   115      -5.939322      -5.939322      -5.939322    1[6-(6,6)]
   116      -2.611209      -2.611209      -2.611209    1[6-(6,6)]
   117      -2.514124      -2.514124      -2.514124    1[6-(6,6)]
   118        11.1887        11.1887        11.1887    1[6-(6,6)]
   119       11.13399       11.13399       11.13399    1[6-(6,6)]
   120      11.216926      11.216926      11.216926    1[6-(7,7)]
   121      -2.459413      -2.459413      -2.459413    1[6-(6,7)]
   122      14.306701      14.306701      14.306701    1[6-(6,7)]
   123       9.149408       9.149408       9.149408    1[7-(1,6)]
   124       8.766279       8.766279       8.766279    1[7-(1,6)]
   125       9.299576       9.299576       9.299576    1[6-(6,6)]
   126       8.932289       8.932289       8.932289    1[6-(6,6)]
   127       8.423797       8.423797       8.423797    1[6-(6,6)]
   128      10.787922      10.787922      10.787922    1[6-(7,7)]
   129      -4.087229      -4.087229      -4.087229    1[6-(6,7)]
   130      -3.262718      -3.262718      -3.262718    1[6-(6,7)]
   131      -2.934339      -2.934339      -2.934339    1[6-(6,6)]
   132      -2.740147      -2.740147      -2.740147    1[6-(6,6)]
   133      10.987388      10.987388      10.987388    1[6-(6,6)]
   134      10.787899      10.787899      10.787899    1[6-(6,6)]
   135      15.134764      15.134764      15.134764    1[6-(6,6)]
   136      15.226551      15.226551      15.226551    1[6-(6,6)]
   137      11.312216      11.312216      11.312216    1[6-(6,6)]
   138      11.190413      11.190413      11.190413    1[6-(6,6)]
   139       6.460502       6.460502       6.460502    1[6-(7,7)]
   140       2.457882       2.457882       2.457882    1[6-(6,7)]
   141       3.416579       3.416579       3.416579    1[6-(6,7)]
   142       8.582749       8.582749       8.582749    1[7-(1,6)]
   143      -8.642438      -8.642438      -8.642438    1[7-(1,6)]
   144       8.356746       8.356746       8.356746    1[6-(6,6)]
   145       8.723948       8.723948       8.723948    1[6-(6,6)]
   146       9.232441       9.232441       9.232441    1[6-(6,6)]
   147        6.86829        6.86829        6.86829    1[6-(7,7)]
   148       4.087499       4.087499       4.087499    1[6-(6,7)]
   149        3.26294        3.26294        3.26294    1[6-(6,7)]
   150       2.934515       2.934515       2.934515    1[6-(6,6)]
   151       2.740275       2.740275       2.740275    1[6-(6,6)]
   152        6.66873        6.66873        6.66873    1[6-(6,6)]
   153       6.868267       6.868267       6.868267    1[6-(6,6)]
   154       2.521318       2.521318       2.521318    1[6-(6,6)]
   155       2.429483       2.429483       2.429483    1[6-(6,6)]
   156       6.343818       6.343818       6.343818    1[6-(6,6)]
   157       6.465668       6.465668       6.465668    1[6-(6,6)]
   158      -6.460159      -6.460159      -6.460159    1[6-(7,7)]
   159      -2.457548      -2.457548      -2.457548    1[6-(6,7)]
   160      -3.416293      -3.416293      -3.416293    1[6-(6,7)]
   161       9.073586       9.073586       9.073586    1[7-(1,6)]
   162       8.642786       8.642786       8.642786    1[7-(1,6)]
   163       0.347935       0.347935       0.347935    1[6-(6,6)]
   164      -0.061727      -0.061727      -0.061727    1[6-(6,6)]
   165      -0.328333      -0.328333      -0.328333    1[6-(6,6)]
   166       1.869828       1.869828       1.869828    1[6-(7,7)]
   167       4.790151       4.790151       4.790151    1[6-(6,7)]
   168       5.759443       5.759443       5.759443    1[6-(6,7)]
   169       5.879487       5.879487       5.879487    1[6-(6,6)]
   170       6.020712       6.020712       6.020712    1[6-(6,6)]
   171       2.222898       2.222898       2.222898    1[6-(6,6)]
   172       2.039299       2.039299       2.039299    1[6-(6,6)]
   173      -2.522872      -2.522872      -2.522872    1[6-(6,6)]
   174      -2.254524      -2.254524      -2.254524    1[6-(6,6)]
   175      -6.191819      -6.191819      -6.191819    1[6-(6,6)]
   176      -6.467229      -6.467229      -6.467229    1[6-(6,6)]
   177      -2.021489      -2.021489      -2.021489    1[6-(7,7)]
   178       -5.96231       -5.96231       -5.96231    1[6-(6,7)]
   179      -4.894145      -4.894145      -4.894145    1[6-(6,7)]
   180       0.256136       0.256136       0.256136    1[7-(1,6)]
   181      -0.035195      -0.035195      -0.035195    1[7-(1,6)]
   182      -0.347711      -0.347711      -0.347711    1[6-(6,6)]
   183       0.061865       0.061865       0.061865    1[6-(6,6)]
   184       0.328471       0.328471       0.328471    1[6-(6,6)]
   185      -1.869712      -1.869712      -1.869712    1[6-(7,7)]
   186      12.866006      12.866006      12.866006    1[6-(6,7)]
   187      11.896668      11.896668      11.896668    1[6-(6,7)]
   188      11.776591      11.776591      11.776591    1[6-(6,6)]
   189       11.63532       11.63532       11.63532    1[6-(6,6)]
   190      15.433117      15.433117      15.433117    1[6-(6,6)]
   191      15.616763      15.616763      15.616763    1[6-(6,6)]
   192       2.523213       2.523213       2.523213    1[6-(6,6)]
   193       2.254818       2.254818       2.254818    1[6-(6,6)]
   194         6.1921         6.1921         6.1921    1[6-(6,6)]
   195       6.467557       6.467557       6.467557    1[6-(6,6)]
   196       2.021735       2.021735       2.021735    1[6-(7,7)]
   197       5.962553       5.962553       5.962553    1[6-(6,7)]
   198       4.894342       4.894342       4.894342    1[6-(6,7)]
   199      -0.255888      -0.255888      -0.255888    1[7-(1,6)]
   200       0.035429       0.035429       0.035429    1[7-(1,6)]
   201      -0.386513      -0.386513      -0.386513    6[6-(1,6),6-(6,7),6-(8,8)]
   202      -0.125191      -0.125191      -0.125191    6[6-(1,6),6-(6,6),7-(1,1)]
   203       0.118462       0.118462       0.118462    6[1-(0),6-(6,6),6-(6,7)]
   204       0.139636       0.139636       0.139636    6[6-(1,6),6-(1,6),6-(8,8)]
   205       -0.13581       -0.13581       -0.13581    6[1-(0),6-(1,6),6-(6,6)]
   206      -0.386525      -0.386525      -0.386525    6[1-(0),6-(1,6),6-(6,6)]
   207      -0.831444      -0.831444      -0.831444    6[6-(6,6),8-(25),8-(25)]
   208       0.561615       0.561615       0.561615    6[6-(6,6),8-(25),8-(25)]
   209       2.913365       2.913365       2.913365    6[1-(0),7-(6,25),7-(6,6)]
   210       4.449455       4.449455       4.449455    6[1-(0),6-(1,7),7-(6,25)]
   211       5.130964       5.130964       5.130964    6[1-(0),6-(1,7),7-(6,6)]
   212        4.39998        4.39998        4.39998    6[6-(1,6),6-(1,6),7-(6,6)]
   213       5.658847       5.658847       5.658847    6[1-(0),6-(1,6),6-(6,7)]
   214       5.798316       5.798316       5.798316    6[1-(0),6-(1,6),6-(6,6)]
   215       4.671854       4.671854       4.671854    6[6-(1,6),6-(1,6),6-(6,6)]
   216       3.404159       3.404159       3.404159    6[1-(0),6-(1,6),6-(6,6)]
   217       3.268222       3.268222       3.268222    6[1-(0),6-(1,6),6-(6,7)]
   218       4.844868       4.844868       4.844868    6[6-(1,6),6-(1,6),6-(6,6)]
   219       6.013687       6.013687       6.013687    6[1-(0),6-(1,6),6-(6,6)]
   220       6.022501       6.022501       6.022501    6[1-(0),6-(1,6),6-(6,7)]
   221       4.857199       4.857199       4.857199    6[6-(1,6),6-(1,6),7-(6,6)]
   222       3.670723       3.670723       3.670723    6[1-(0),6-(1,6),6-(6,7)]
   223       3.730767       3.730767       3.730767    6[1-(0),6-(1,6),6-(6,6)]
   224       6.047191       6.047191       6.047191    6[1-(0),7-(6,25),7-(6,6)]
   225       3.866673       3.866673       3.866673    6[1-(0),6-(1,7),7-(6,6)]
   226      -4.517999      -4.517999      -4.517999    6[1-(0),6-(1,7),7-(6,25)]
   227        0.38682        0.38682        0.38682    6[6-(1,6),6-(6,7),6-(8,8)]
   228       0.125524       0.125524       0.125524    6[6-(1,6),6-(6,6),7-(1,1)]
   229      -0.118128      -0.118128      -0.118128    6[1-(0),6-(6,6),6-(6,7)]
   230      -0.139328      -0.139328      -0.139328    6[6-(1,6),6-(1,6),6-(8,8)]
   231       0.136092       0.136092       0.136092    6[1-(0),6-(1,6),6-(6,6)]
   232       0.386808       0.386808       0.386808    6[1-(0),6-(1,6),6-(6,6)]
   233       0.831751       0.831751       0.831751    6[6-(6,6),8-(25),8-(25)]
   234      -0.561307      -0.561307      -0.561307    6[6-(6,6),8-(25),8-(25)]
   235      -2.913115      -2.913115      -2.913115    6[1-(0),7-(6,25),7-(6,6)]
   236      -4.449169      -4.449169      -4.449169    6[1-(0),6-(1,7),7-(6,25)]
   237      -5.130703      -5.130703      -5.130703    6[1-(0),6-(1,7),7-(6,6)]
   238       -4.39977       -4.39977       -4.39977    6[6-(1,6),6-(1,6),7-(6,6)]
   239      11.997351      11.997351      11.997351    6[1-(0),6-(1,6),6-(6,7)]
   240      11.857855      11.857855      11.857855    6[1-(0),6-(1,6),6-(6,6)]
   241      12.984299      12.984299      12.984299    6[6-(1,6),6-(1,6),6-(6,6)]
   242      -3.403995      -3.403995      -3.403995    6[1-(0),6-(1,6),6-(6,6)]
   243      -3.268029      -3.268029      -3.268029    6[1-(0),6-(1,6),6-(6,7)]
   244      12.811255      12.811255      12.811255    6[6-(1,6),6-(1,6),6-(6,6)]
   245       11.64242       11.64242       11.64242    6[1-(0),6-(1,6),6-(6,6)]
   246      11.633577      11.633577      11.633577    6[1-(0),6-(1,6),6-(6,7)]
   247      12.798868      12.798868      12.798868    6[6-(1,6),6-(1,6),7-(6,6)]
   248      13.985358      13.985358      13.985358    6[1-(0),6-(1,6),6-(6,7)]
   249      13.925342      13.925342      13.925342    6[1-(0),6-(1,6),6-(6,6)]
   250      11.608831      11.608831      11.608831    6[1-(0),7-(6,25),7-(6,6)]
   251      13.789345      13.789345      13.789345    6[1-(0),6-(1,7),7-(6,6)]
   252       4.518342       4.518342       4.518342    6[1-(0),6-(1,7),7-(6,25)]
   253       0.165995       0.165995       0.165995    6[6-(1,6),6-(6,7),6-(8,8)]
   254      -0.151801      -0.151801      -0.151801    6[6-(1,6),6-(6,6),7-(1,1)]
   255      -0.434297      -0.434297      -0.434297    6[1-(0),6-(6,6),6-(6,7)]
   256      -0.441372      -0.441372      -0.441372    6[6-(1,6),6-(1,6),6-(8,8)]
   257      -0.148295      -0.148295      -0.148295    6[1-(0),6-(1,6),6-(6,6)]
   258        0.14656        0.14656        0.14656    6[1-(0),6-(1,6),6-(6,6)]
   259       0.591504       0.591504       0.591504    6[6-(6,6),8-(25),8-(25)]
   260      -0.718572      -0.718572      -0.718572    6[6-(6,6),8-(25),8-(25)]
   261       5.994385       5.994385       5.994385    6[1-(0),7-(6,25),7-(6,6)]
   262      13.093703      13.093703      13.093703    6[1-(0),6-(1,7),7-(6,25)]
   263       3.766199       3.766199       3.766199    6[1-(0),6-(1,7),7-(6,6)]
   264       4.843191       4.843191       4.843191    6[6-(1,6),6-(1,6),7-(6,6)]
   265       3.713199       3.713199       3.713199    6[1-(0),6-(1,6),6-(6,7)]
   266       3.723779       3.723779       3.723779    6[1-(0),6-(1,6),6-(6,6)]
   267       4.788427       4.788427       4.788427    6[6-(1,6),6-(1,6),6-(6,6)]
   268       5.973153       5.973153       5.973153    6[1-(0),6-(1,6),6-(6,6)]
   269       5.985526       5.985526       5.985526    6[1-(0),6-(1,6),6-(6,7)]
   270       4.497089       4.497089       4.497089    6[6-(1,6),6-(1,6),6-(6,6)]
   271        3.17465        3.17465        3.17465    6[1-(0),6-(1,6),6-(6,6)]
   272       2.939813       2.939813       2.939813    6[1-(0),6-(1,6),6-(6,7)]
   273       3.981508       3.981508       3.981508    6[6-(1,6),6-(1,6),7-(6,6)]
   274       5.284525       5.284525       5.284525    6[1-(0),6-(1,6),6-(6,7)]
   275       5.549378       5.549378       5.549378    6[1-(0),6-(1,6),6-(6,6)]
   276       2.719085       2.719085       2.719085    6[1-(0),7-(6,25),7-(6,6)]
   277       4.906662       4.906662       4.906662    6[1-(0),6-(1,7),7-(6,6)]
   278       4.267503       4.267503       4.267503    6[1-(0),6-(1,7),7-(6,25)]
   279      -0.165938      -0.165938      -0.165938    6[6-(1,6),6-(6,7),6-(8,8)]
   280       0.151883       0.151883       0.151883    6[6-(1,6),6-(6,6),7-(1,1)]
   281       0.434378       0.434378       0.434378    6[1-(0),6-(6,6),6-(6,7)]
   282       0.441428       0.441428       0.441428    6[6-(1,6),6-(1,6),6-(8,8)]
   283       0.148325       0.148325       0.148325    6[1-(0),6-(1,6),6-(6,6)]
   284      -0.146529      -0.146529      -0.146529    6[1-(0),6-(1,6),6-(6,6)]
   285      -0.591448      -0.591448      -0.591448    6[6-(6,6),8-(25),8-(25)]
   286       0.718626       0.718626       0.718626    6[6-(6,6),8-(25),8-(25)]
   287      -5.994039      -5.994039      -5.994039    6[1-(0),7-(6,25),7-(6,6)]
   288       4.562323       4.562323       4.562323    6[1-(0),6-(1,7),7-(6,25)]
   289      -3.765851      -3.765851      -3.765851    6[1-(0),6-(1,7),7-(6,6)]
   290      -4.842891      -4.842891      -4.842891    6[6-(1,6),6-(1,6),7-(6,6)]
   291      -3.712915      -3.712915      -3.712915    6[1-(0),6-(1,6),6-(6,7)]
   292      -3.723522      -3.723522      -3.723522    6[1-(0),6-(1,6),6-(6,6)]
   293      -4.788187      -4.788187      -4.788187    6[6-(1,6),6-(1,6),6-(6,6)]
   294      -5.972897      -5.972897      -5.972897    6[1-(0),6-(1,6),6-(6,6)]
   295      -5.985242      -5.985242      -5.985242    6[1-(0),6-(1,6),6-(6,7)]
   296      -4.496877      -4.496877      -4.496877    6[6-(1,6),6-(1,6),6-(6,6)]
   297      -3.174447      -3.174447      -3.174447    6[1-(0),6-(1,6),6-(6,6)]
   298      -2.939635      -2.939635      -2.939635    6[1-(0),6-(1,6),6-(6,7)]
   299      -3.981348      -3.981348      -3.981348    6[6-(1,6),6-(1,6),7-(6,6)]
   300      12.371643      12.371643      12.371643    6[1-(0),6-(1,6),6-(6,7)]
   301      12.106816      12.106816      12.106816    6[1-(0),6-(1,6),6-(6,6)]
   302      -2.718963      -2.718963      -2.718963    6[1-(0),7-(6,25),7-(6,6)]
   303      12.749457      12.749457      12.749457    6[1-(0),6-(1,7),7-(6,6)]
   304      13.388593      13.388593      13.388593    6[1-(0),6-(1,7),7-(6,25)]
   305       8.503171       8.503171       8.503171    6[6-(1,6),6-(6,7),6-(8,8)]
   306       8.750367       8.750367       8.750367    6[6-(1,6),6-(6,6),7-(1,1)]
   307       9.013441       9.013441       9.013441    6[1-(0),6-(6,6),6-(6,7)]
   308       9.013429       9.013429       9.013429    6[6-(1,6),6-(1,6),6-(8,8)]
   309       8.843918       8.843918       8.843918    6[1-(0),6-(1,6),6-(6,6)]
   310       8.543766       8.543766       8.543766    6[1-(0),6-(1,6),6-(6,6)]
   311       8.068833       8.068833       8.068833    6[6-(6,6),8-(25),8-(25)]
   312       9.382439       9.382439       9.382439    6[6-(6,6),8-(25),8-(25)]
   313      11.721828      11.721828      11.721828    6[1-(0),7-(6,25),7-(6,6)]
   314      13.226129      13.226129      13.226129    6[1-(0),6-(1,7),7-(6,25)]
   315      13.695766      13.695766      13.695766    6[1-(0),6-(1,7),7-(6,6)]
   316       4.039853       4.039853       4.039853    6[6-(1,6),6-(1,6),7-(6,6)]
   317       2.959299       2.959299       2.959299    6[1-(0),6-(1,6),6-(6,7)]
   318       3.056393       3.056393       3.056393    6[1-(0),6-(1,6),6-(6,6)]
   319       4.234041       4.234041       4.234041    6[6-(1,6),6-(1,6),6-(6,6)]
   320       5.314594       5.314594       5.314594    6[1-(0),6-(1,6),6-(6,6)]
   321         5.2175         5.2175         5.2175    6[1-(0),6-(1,6),6-(6,7)]
   322       4.505928       4.505928       4.505928    6[6-(1,6),6-(1,6),6-(6,6)]
   323       3.381233       3.381233       3.381233    6[1-(0),6-(1,6),6-(6,6)]
   324       3.314127       3.314127       3.314127    6[1-(0),6-(1,6),6-(6,7)]
   325       4.523557       4.523557       4.523557    6[6-(1,6),6-(1,6),7-(6,6)]
   326       5.683563       5.683563       5.683563    6[1-(0),6-(1,6),6-(6,7)]
   327       5.727717       5.727717       5.727717    6[1-(0),6-(1,6),6-(6,6)]
   328       5.579362       5.579362       5.579362    6[1-(0),7-(6,25),7-(6,6)]
   329        3.35294        3.35294        3.35294    6[1-(0),6-(1,7),7-(6,6)]
   330       3.854357       3.854357       3.854357    6[1-(0),6-(1,7),7-(6,25)]
   331       9.152911       9.152911       9.152911    6[6-(1,6),6-(6,7),6-(8,8)]
   332        8.90574        8.90574        8.90574    6[6-(1,6),6-(6,6),7-(1,1)]
   333       8.642665       8.642665       8.642665    6[1-(0),6-(6,6),6-(6,7)]
   334       8.642653       8.642653       8.642653    6[6-(1,6),6-(1,6),6-(8,8)]
   335       8.812138       8.812138       8.812138    6[1-(0),6-(1,6),6-(6,6)]
   336       9.112289       9.112289       9.112289    6[1-(0),6-(1,6),6-(6,6)]
   337       9.587249       9.587249       9.587249    6[6-(6,6),8-(25),8-(25)]
   338       8.273642       8.273642       8.273642    6[6-(6,6),8-(25),8-(25)]
   339       5.934191       5.934191       5.934191    6[1-(0),7-(6,25),7-(6,6)]
   340        4.42991        4.42991        4.42991    6[1-(0),6-(1,7),7-(6,25)]
   341       3.960247       3.960247       3.960247    6[1-(0),6-(1,7),7-(6,6)]
   342      -4.039533      -4.039533      -4.039533    6[6-(1,6),6-(1,6),7-(6,6)]
   343      -2.958992      -2.958992      -2.958992    6[1-(0),6-(1,6),6-(6,7)]
   344      -3.056114      -3.056114      -3.056114    6[1-(0),6-(1,6),6-(6,6)]
   345      -4.233777      -4.233777      -4.233777    6[6-(1,6),6-(1,6),6-(6,6)]
   346      -5.314318      -5.314318      -5.314318    6[1-(0),6-(1,6),6-(6,6)]
   347      -5.217196      -5.217196      -5.217196    6[1-(0),6-(1,6),6-(6,7)]
   348      -4.505694      -4.505694      -4.505694    6[6-(1,6),6-(1,6),6-(6,6)]
   349      -3.381015      -3.381015      -3.381015    6[1-(0),6-(1,6),6-(6,6)]
   350      -3.313936      -3.313936      -3.313936    6[1-(0),6-(1,6),6-(6,7)]
   351      -4.523378      -4.523378      -4.523378    6[6-(1,6),6-(1,6),7-(6,6)]
   352      11.972631      11.972631      11.972631    6[1-(0),6-(1,6),6-(6,7)]
   353      11.928505      11.928505      11.928505    6[1-(0),6-(1,6),6-(6,6)]
   354       12.07677       12.07677       12.07677    6[1-(0),7-(6,25),7-(6,6)]
   355      14.303191      14.303191      14.303191    6[1-(0),6-(1,7),7-(6,6)]
   356      13.801747      13.801747      13.801747    6[1-(0),6-(1,7),7-(6,25)]
   357       8.582722       8.582722       8.582722    6[6-(1,6),6-(6,7),6-(8,8)]
   358       8.881121       8.881121       8.881121    6[6-(1,6),6-(6,6),7-(1,1)]
   359       9.144195       9.144195       9.144195    6[1-(0),6-(6,6),6-(6,7)]
   360       9.161838       9.161838       9.161838    6[6-(1,6),6-(1,6),6-(8,8)]
   361       8.905814       8.905814       8.905814    6[1-(0),6-(1,6),6-(6,6)]
   362       8.607427       8.607427       8.607427    6[1-(0),6-(1,6),6-(6,6)]
   363        8.25079        8.25079        8.25079    6[6-(6,6),8-(25),8-(25)]
   364       9.431975       9.431975       9.431975    6[6-(6,6),8-(0),8-(25)]
   365      11.557728      11.557728      11.557728    6[1-(0),7-(6,25),7-(6,6)]
   366        -4.5357        -4.5357        -4.5357    6[1-(0),6-(1,7),7-(6,25)]
   367      -4.071361      -4.071361      -4.071361    6[1-(0),6-(1,7),7-(6,6)]
   368      12.728298      12.728298      12.728298    6[6-(1,6),6-(1,6),7-(6,6)]
   369      -3.684725      -3.684725      -3.684725    6[1-(0),6-(1,6),6-(6,7)]
   370      14.086025      14.086025      14.086025    6[1-(0),6-(1,6),6-(6,6)]
   371      12.975453      12.975453      12.975453    6[6-(1,6),6-(1,6),6-(6,6)]
   372      11.736008      11.736008      11.736008    6[1-(0),6-(1,6),6-(6,6)]
   373      11.617727      11.617727      11.617727    6[1-(0),6-(1,6),6-(6,7)]
   374      13.127279      13.127279      13.127279    6[6-(1,6),6-(1,6),6-(6,6)]
   375      14.363192      14.363192      14.363192    6[1-(0),6-(1,6),6-(6,6)]
   376      14.410849      14.410849      14.410849    6[1-(0),6-(1,6),6-(6,7)]
   377       13.28792       13.28792       13.28792    6[6-(1,6),6-(1,6),7-(6,6)]
   378      12.073194      12.073194      12.073194    6[1-(0),6-(1,6),6-(6,7)]
   379      12.002585      12.002585      12.002585    6[1-(0),6-(1,6),6-(6,6)]
   380       5.611244       5.611244       5.611244    6[1-(0),7-(6,25),7-(6,6)]
   381       3.347743       3.347743       3.347743    6[1-(0),6-(1,7),7-(6,6)]
   382       3.898596       3.898596       3.898596    6[1-(0),6-(1,7),7-(6,25)]
   383       9.073559       9.073559       9.073559    6[6-(1,6),6-(6,7),6-(8,8)]
   384       8.775185       8.775185       8.775185    6[6-(1,6),6-(6,6),7-(1,1)]
   385        8.51211        8.51211        8.51211    6[1-(0),6-(6,6),6-(6,7)]
   386       8.494441       8.494441       8.494441    6[6-(1,6),6-(1,6),6-(8,8)]
   387       8.750441       8.750441       8.750441    6[1-(0),6-(1,6),6-(6,6)]
   388       9.048827       9.048827       9.048827    6[1-(0),6-(1,6),6-(6,6)]
   389       9.405492       9.405492       9.405492    6[6-(6,6),8-(25),8-(25)]
   390       8.224304       8.224304       8.224304    6[6-(6,6),8-(0),8-(25)]
   391       6.098493       6.098493       6.098493    6[1-(0),7-(6,25),7-(6,6)]
   392       4.535953       4.535953       4.535953    6[1-(0),6-(1,7),7-(6,25)]
   393       4.071586       4.071586       4.071586    6[1-(0),6-(1,7),7-(6,6)]
   394       4.927877       4.927877       4.927877    6[6-(1,6),6-(1,6),7-(6,6)]
   395       3.684889       3.684889       3.684889    6[1-(0),6-(1,6),6-(6,7)]
   396       3.570111       3.570111       3.570111    6[1-(0),6-(1,6),6-(6,6)]
   397       4.680665       4.680665       4.680665    6[6-(1,6),6-(1,6),6-(6,6)]
   398       5.920121       5.920121       5.920121    6[1-(0),6-(1,6),6-(6,6)]
   399       6.038431       6.038431       6.038431    6[1-(0),6-(1,6),6-(6,7)]
   400       4.528807       4.528807       4.528807    6[6-(1,6),6-(1,6),6-(6,6)]
   401        3.29288        3.29288        3.29288    6[1-(0),6-(1,6),6-(6,6)]
   402       3.245195       3.245195       3.245195    6[1-(0),6-(1,6),6-(6,7)]
   403       4.368109       4.368109       4.368109    6[6-(1,6),6-(1,6),7-(6,6)]
   404       5.582849       5.582849       5.582849    6[1-(0),6-(1,6),6-(6,7)]
   405       5.653487       5.653487       5.653487    6[1-(0),6-(1,6),6-(6,6)]
   406      -5.610909      -5.610909      -5.610909    6[1-(0),7-(6,25),7-(6,6)]
   407      -3.347413      -3.347413      -3.347413    6[1-(0),6-(1,7),7-(6,6)]
   408      -3.898293      -3.898293      -3.898293    6[1-(0),6-(1,7),7-(6,25)]
   409      -0.213548      -0.213548      -0.213548    6[6-(1,6),6-(6,7),6-(8,8)]
   410      -0.008725      -0.008725      -0.008725    6[6-(1,6),6-(6,6),7-(1,1)]
   411       0.194319       0.194319       0.194319    6[1-(0),6-(6,6),6-(6,7)]
   412       0.173119       0.173119       0.173119    6[6-(1,6),6-(1,6),6-(8,8)]
   413         -0.037         -0.037         -0.037    6[1-(0),6-(1,6),6-(6,6)]
   414      -0.211794      -0.211794      -0.211794    6[1-(0),6-(1,6),6-(6,6)]
   415      -0.483684      -0.483684      -0.483684    6[6-(6,6),8-(25),8-(25)]
   416       0.436194       0.436194       0.436194    6[6-(6,6),8-(25),8-(25)]
   417       2.687303       2.687303       2.687303    6[1-(0),7-(6,25),7-(6,6)]
   418       4.331089       4.331089       4.331089    6[1-(0),6-(1,7),7-(6,25)]
   419       4.878411       4.878411       4.878411    6[1-(0),6-(1,7),7-(6,6)]
   420       3.928497       3.928497       3.928497    6[6-(1,6),6-(1,6),7-(6,6)]
   421       5.155585       5.155585       5.155585    6[1-(0),6-(1,6),6-(6,7)]
   422       5.226195       5.226195       5.226195    6[1-(0),6-(1,6),6-(6,6)]
   423        4.14917        4.14917        4.14917    6[6-(1,6),6-(1,6),6-(6,6)]
   424       2.941504       2.941504       2.941504    6[1-(0),6-(1,6),6-(6,6)]
   425       2.851472       2.851472       2.851472    6[1-(0),6-(1,6),6-(6,7)]
   426      -4.523298      -4.523298      -4.523298    6[6-(1,6),6-(1,6),6-(6,6)]
   427      -3.259133      -3.259133      -3.259133    6[1-(0),6-(1,6),6-(6,6)]
   428      -3.098478      -3.098478      -3.098478    6[1-(0),6-(1,6),6-(6,7)]
   429      -4.201986      -4.201986      -4.201986    6[6-(1,6),6-(1,6),7-(6,6)]
   430      -5.453792      -5.453792      -5.453792    6[1-(0),6-(1,6),6-(6,7)]
   431      -5.619744      -5.619744      -5.619744    6[1-(0),6-(1,6),6-(6,6)]
   432      -2.838965      -2.838965      -2.838965    6[1-(0),7-(6,25),7-(6,6)]
   433      -5.067153      -5.067153      -5.067153    6[1-(0),6-(1,7),7-(6,6)]
   434      -4.468628      -4.468628      -4.468628    6[1-(0),6-(1,7),7-(6,25)]
   435       0.213728       0.213728       0.213728    6[6-(1,6),6-(6,7),6-(8,8)]
   436       0.008931       0.008931       0.008931    6[6-(1,6),6-(6,6),7-(1,1)]
   437      -0.194113      -0.194113      -0.194113    6[1-(0),6-(6,6),6-(6,7)]
   438      -0.172938      -0.172938      -0.172938    6[6-(1,6),6-(1,6),6-(8,8)]
   439       0.037155       0.037155       0.037155    6[1-(0),6-(1,6),6-(6,6)]
   440        0.21195        0.21195        0.21195    6[1-(0),6-(1,6),6-(6,6)]
   441       0.483865       0.483865       0.483865    6[6-(6,6),8-(25),8-(25)]
   442      -0.436013      -0.436013      -0.436013    6[6-(6,6),8-(25),8-(25)]
   443      -2.687183      -2.687183      -2.687183    6[1-(0),7-(6,25),7-(6,6)]
   444      13.325055      13.325055      13.325055    6[1-(0),6-(1,7),7-(6,25)]
   445      12.777706      12.777706      12.777706    6[1-(0),6-(1,7),7-(6,6)]
   446      13.727577      13.727577      13.727577    6[6-(1,6),6-(1,6),7-(6,6)]
   447      12.500481      12.500481      12.500481    6[1-(0),6-(1,6),6-(6,7)]
   448      12.429843      12.429843      12.429843    6[1-(0),6-(1,6),6-(6,6)]
   449       13.50685       13.50685       13.50685    6[6-(1,6),6-(1,6),6-(6,6)]
   450      14.714524      14.714524      14.714524    6[1-(0),6-(1,6),6-(6,6)]
   451      14.804584      14.804584      14.804584    6[1-(0),6-(1,6),6-(6,7)]
   452       4.523637       4.523637       4.523637    6[6-(1,6),6-(1,6),6-(6,6)]
   453       3.259462       3.259462       3.259462    6[1-(0),6-(1,6),6-(6,6)]
   454       3.098778       3.098778       3.098778    6[1-(0),6-(1,6),6-(6,7)]
   455        4.20227        4.20227        4.20227    6[6-(1,6),6-(1,6),7-(6,6)]
   456       5.454085       5.454085       5.454085    6[1-(0),6-(1,6),6-(6,7)]
   457       5.620065       5.620065       5.620065    6[1-(0),6-(1,6),6-(6,6)]
   458       2.839205       2.839205       2.839205    6[1-(0),7-(6,25),7-(6,6)]
   459       5.067391       5.067391       5.067391    6[1-(0),6-(1,7),7-(6,6)]
   460       4.468839       4.468839       4.468839    6[1-(0),6-(1,7),7-(6,25)]
   461       8.677929       8.677929       8.677929    7[1-(0),1-(0),6-(6,6)]
   462       3.072284       3.072284       3.072284    7[6-(1,6),6-(1,7),25-(7,8,8,8,8)]
   463       4.161638       4.161638       4.161638    7[6-(1,6),6-(1,7),6-(6,6)]
   464       4.929574       4.929574       4.929574    7[6-(1,6),6-(1,7),6-(6,6)]
   465      -3.117878      -3.117878      -3.117878    7[6-(1,6),6-(1,7),25-(7,8,8,8,8)]
   466       8.978081       8.978081       8.978081    7[1-(0),1-(0),6-(6,6)]
   467      -3.072004      -3.072004      -3.072004    7[6-(1,6),6-(1,7),25-(7,8,8,8,8)]
   468        -4.1614        -4.1614        -4.1614    7[6-(1,6),6-(1,7),6-(6,6)]
   469      12.726464      12.726464      12.726464    7[6-(1,6),6-(1,7),6-(6,6)]
   470       3.118222       3.118222       3.118222    7[6-(1,6),6-(1,7),25-(7,8,8,8,8)]
   471      -0.049912      -0.049912      -0.049912    7[1-(0),1-(0),6-(6,6)]
   472      14.474401      14.474401      14.474401    7[6-(1,6),6-(1,7),25-(7,8,8,8,8)]
   473       4.804363       4.804363       4.804363    7[6-(1,6),6-(1,7),6-(6,6)]
   474       3.972668       3.972668       3.972668    7[6-(1,6),6-(1,7),6-(6,6)]
   475        2.88857        2.88857        2.88857    7[6-(1,6),6-(1,7),25-(7,8,8,8,8)]
   476       0.050021       0.050021       0.050021    7[1-(0),1-(0),6-(6,6)]
   477       3.181624       3.181624       3.181624    7[6-(1,6),6-(1,7),25-(7,8,8,8,8)]
   478      -4.804033      -4.804033      -4.804033    7[6-(1,6),6-(1,7),6-(6,6)]
   479      13.683468      13.683468      13.683468    7[6-(1,6),6-(1,7),6-(6,6)]
   480      14.767527      14.767527      14.767527    7[6-(1,6),6-(1,7),25-(7,8,8,8,8)]
   481       8.715069       8.715069       8.715069    7[1-(0),1-(0),6-(6,6)]
   482      11.949603      11.949603      11.949603    7[6-(1,6),6-(1,7),25-(7,8,8,8,8)]
   483       12.77853       12.77853       12.77853    7[6-(1,6),6-(1,7),6-(6,6)]
   484       4.392887       4.392887       4.392887    7[6-(1,6),6-(1,7),6-(6,6)]
   485       5.236822       5.236822       5.236822    7[6-(1,6),6-(1,7),25-(7,8,8,8,8)]
   486       8.941066       8.941066       8.941066    7[1-(0),1-(0),6-(6,6)]
   487       5.706441       5.706441       5.706441    7[6-(1,6),6-(1,7),25-(7,8,8,8,8)]
   488        4.87747        4.87747        4.87747    7[6-(1,6),6-(1,7),6-(6,6)]
   489      13.263261      13.263261      13.263261    7[6-(1,6),6-(1,7),6-(6,6)]
   490      12.419283      12.419283      12.419283    7[6-(1,6),6-(1,7),25-(7,8,8,8,8)]
   491       8.818102       8.818102       8.818102    7[1-(0),1-(0),6-(6,6)]
   492       -5.79634       -5.79634       -5.79634    7[6-(1,6),6-(1,7),25-(7,8,8,8)]
   493      -5.058341      -5.058341      -5.058341    7[6-(1,6),6-(1,7),6-(6,6)]
   494       4.433596       4.433596       4.433596    7[6-(1,6),6-(1,7),6-(6,6)]
   495       5.267291       5.267291       5.267291    7[6-(1,6),6-(1,7),25-(7,8,8,8)]
   496        8.83823        8.83823        8.83823    7[1-(0),1-(0),6-(6,6)]
   497        5.79659        5.79659        5.79659    7[6-(1,6),6-(1,7),25-(7,8,8,8)]
   498       5.058547       5.058547       5.058547    7[6-(1,6),6-(1,7),6-(6,6)]
   499      -4.433247      -4.433247      -4.433247    7[6-(1,6),6-(1,7),6-(6,6)]
   500      -5.266985      -5.266985      -5.266985    7[6-(1,6),6-(1,7),25-(7,8,8,8)]
   501       0.081334       0.081334       0.081334    7[1-(0),1-(0),6-(6,6)]
   502       2.978639       2.978639       2.978639    7[6-(1,6),6-(1,7),25-(7,8,8,8,8)]
   503       3.834935       3.834935       3.834935    7[6-(1,6),6-(1,7),6-(6,6)]
   504      -4.036034      -4.036034      -4.036034    7[6-(1,6),6-(1,7),6-(6,6)]
   505      -3.094991      -3.094991      -3.094991    7[6-(1,6),6-(1,7),25-(7,8,8,8,8)]
   506      -0.081101      -0.081101      -0.081101    7[1-(0),1-(0),6-(6,6)]
   507      -2.978495      -2.978495      -2.978495    7[6-(1,6),6-(1,7),25-(7,8,8,8,8)]
   508      13.821168      13.821168      13.821168    7[6-(1,6),6-(1,7),6-(6,6)]
   509       4.036289       4.036289       4.036289    7[6-(1,6),6-(1,7),6-(6,6)]
   510       3.095203       3.095203       3.095203    7[6-(1,6),6-(1,7),25-(7,8,8,8,8)]
   511       -1.42964       -1.42964       -1.42964    8[6-(6,8),25-(7,7,8,8,8)]
   512      -0.529339      -0.529339      -0.529339    8[6-(6,8),25-(7,7,8,8,8)]
   513       1.021564       1.021564       1.021564    8[6-(6,8),25-(7,7,8,8,8)]
   514       0.489214       0.489214       0.489214    8[6-(6,8),25-(7,7,8,8,8)]
   515       1.429926       1.429926       1.429926    8[6-(6,8),25-(7,7,8,8,8)]
   516       0.529668       0.529668       0.529668    8[6-(6,8),25-(7,7,8,8,8)]
   517      -1.021235      -1.021235      -1.021235    8[6-(6,8),25-(7,7,8,8,8)]
   518      -0.488928      -0.488928      -0.488928    8[6-(6,8),25-(7,7,8,8,8)]
   519       0.970391       0.970391       0.970391    8[6-(6,8),25-(7,7,8,8,8)]
   520       0.551613       0.551613       0.551613    8[6-(6,8),25-(7,7,8,8,8)]
   521      -1.202865      -1.202865      -1.202865    8[6-(6,8),25-(7,7,8,8,8)]
   522       -0.45745       -0.45745       -0.45745    8[6-(6,8),25-(7,7,8,8,8)]
   523      16.685644      16.685644      16.685644    8[6-(6,8),25-(7,7,8,8,8)]
   524      -0.551534      -0.551534      -0.551534    8[6-(6,8),25-(7,7,8,8,8)]
   525       1.202941       1.202941       1.202941    8[6-(6,8),25-(7,7,8,8,8)]
   526       0.457484       0.457484       0.457484    8[6-(6,8),25-(7,7,8,8,8)]
   527       7.586107       7.586107       7.586107    8[6-(6,8),25-(7,7,8,8,8)]
   528       8.255468       8.255468       8.255468    8[6-(6,8),25-(7,7,8,8,8)]
   529       9.823144       9.823144       9.823144    8[6-(6,8),25-(7,7,8,8,8)]
   530       9.349059       9.349059       9.349059    8[6-(6,8),25-(7,7,8,8,8)]
   531      10.069953      10.069953      10.069953    8[6-(6,8),25-(7,7,8,8,8)]
   532       9.400636       9.400636       9.400636    8[6-(6,8),25-(7,7,8,8,8)]
   533       7.832959       7.832959       7.832959    8[6-(6,8),25-(7,7,8,8,8)]
   534       8.307001       8.307001       8.307001    8[6-(6,8),25-(7,7,8,8,8)]
   535       7.842219       7.842219       7.842219    8[6-(6,8),25-(7,7,8,8)]
   536       8.299001       8.299001       8.299001    8[6-(6,8),25-(7,7,8,8)]
   537       9.937477       9.937477       9.937477    8[6-(6,8),25-(7,7,8,8)]
   538       9.210558       9.210558       9.210558    8[6-(6,8)]
   539       9.814041       9.814041       9.814041    8[6-(6,8),25-(7,7,8,8)]
   540       9.357302       9.357302       9.357302    8[6-(6,8),25-(7,7,8,8)]
   541       7.718824       7.718824       7.718824    8[6-(6,8),25-(7,7,8,8)]
   542         8.4457         8.4457         8.4457    8[6-(6,8)]
   543      -0.822337      -0.822337      -0.822337    8[6-(6,8),25-(7,7,8,8,8)]
   544      -0.298991      -0.298991      -0.298991    8[6-(6,8),25-(7,7,8,8,8)]
   545       0.864893       0.864893       0.864893    8[6-(6,8),25-(7,7,8,8,8)]
   546       0.314358       0.314358       0.314358    8[6-(6,8),25-(7,7,8,8,8)]
   547       0.822496       0.822496       0.822496    8[6-(6,8),25-(7,7,8,8,8)]
   548       0.299194       0.299194       0.299194    8[6-(6,8),25-(7,7,8,8,8)]
   549      -0.864689      -0.864689      -0.864689    8[6-(6,8),25-(7,7,8,8,8)]
   550      -0.314196      -0.314196      -0.314196    8[6-(6,8),25-(7,7,8,8,8)]
