# Supplementary material for: A collection of forcefield precursors for metal–organic frameworks
Source: RSC Adv. 2019 Nov 13;9(63):36492–507. doi: 10.1039/c9ra07327b (PMC9075174; doi:10.1039/c9ra07327b)
Supplement: RA-009-C9RA07327B-s025 [file RA-009-C9RA07327B-s025.txt]

ACOLIP_clean

11.567000    0.000000    0.000000
-5.783491    10.330550    0.000000
0.000000    -6.238795    12.786124

     1      -0.150249      -0.150249      -0.150249    30[7-(6,6),7-(6,6),8-(6),8-(6)]
     2       0.150262       0.150262       0.150262    30[7-(6,6),7-(6,6),8-(6),8-(6)]
     3       3.700287       3.700287       3.700287    1[6-(6,6)]
     4       0.781931       0.781931       0.781931    1[6-(6,6)]
     5       2.154932       2.154932       2.154932    1[6-(6,6)]
     6       1.637892       1.637892       1.637892    1[6-(7,7)]
     7       0.729886       0.729886       0.729886    1[6-(6,7)]
     8       2.150314       2.150314       2.150314    1[6-(6,7)]
     9       3.029404       3.029404       3.029404    1[6-(1,6,7)]
    10       2.986604       2.986604       2.986604    1[6-(1,6,7)]
    11       4.645312       4.645312       4.645312    1[6-(6,6)]
    12       6.809498       6.809498       6.809498    1[6-(6,6)]
    13      -4.588621      -4.588621      -4.588621    1[6-(6,6)]
    14       4.814193       4.814193       4.814193    1[6-(6,6)]
    15      -2.840848      -2.840848      -2.840848    1[6-(1,6,7)]
    16       -2.92413       -2.92413       -2.92413    1[6-(1,6,7)]
    17      -1.479411      -1.479411      -1.479411    1[6-(7,7)]
    18       -0.61883       -0.61883       -0.61883    1[6-(6,7)]
    19      -2.053138      -2.053138      -2.053138    1[6-(6,7)]
    20       6.188347       6.188347       6.188347    1[7-(1,6)]
    21       5.869099       5.869099       5.869099    1[7-(1,6)]
    22        7.86672        7.86672        7.86672    1[6-(6,6)]
    23      -0.781928      -0.781928      -0.781928    1[6-(6,6)]
    24       9.412068       9.412068       9.412068    1[6-(6,6)]
    25      -1.637882      -1.637882      -1.637882    1[6-(7,7)]
    26      -0.729869      -0.729869      -0.729869    1[6-(6,7)]
    27      -2.150297      -2.150297      -2.150297    1[6-(6,7)]
    28      -3.029391      -3.029391      -3.029391    1[6-(1,6,7)]
    29      -2.986594      -2.986594      -2.986594    1[6-(1,6,7)]
    30       6.921698       6.921698       6.921698    1[6-(6,6)]
    31       4.757512       4.757512       4.757512    1[6-(6,6)]
    32       4.588637       4.588637       4.588637    1[6-(6,6)]
    33      -4.814178      -4.814178      -4.814178    1[6-(6,6)]
    34       2.840862       2.840862       2.840862    1[6-(1,6,7)]
    35       2.924146       2.924146       2.924146    1[6-(1,6,7)]
    36       1.479427       1.479427       1.479427    1[6-(7,7)]
    37       0.618839       0.618839       0.618839    1[6-(6,7)]
    38       2.053147       2.053147       2.053147    1[6-(6,7)]
    39       5.378657       5.378657       5.378657    1[7-(1,6)]
    40       5.697907       5.697907       5.697907    1[7-(1,6)]
    41       -1.01326       -1.01326       -1.01326    6[6-(6,6),8-(0),8-(30)]
    42       3.870319       3.870319       3.870319    6[6-(1,6),6-(6,7),6-(8,8)]
    43       4.393149       4.393149       4.393149    6[6-(1,6),6-(6,6),7-(1,1)]
    44       3.409955       3.409955       3.409955    6[1-(0),6-(6,6),6-(6,7)]
    45       2.062399       2.062399       2.062399    6[6-(1,6),6-(1,6),6-(8,8)]
    46       1.688784       1.688784       1.688784    6[1-(0),6-(1,6),6-(6,6)]
    47       2.488063       2.488063       2.488063    6[1-(0),6-(1,6),6-(6,6)]
    48       1.030624       1.030624       1.030624    6[6-(6,6),8-(0),8-(30)]
    49       1.556924       1.556924       1.556924    6[1-(0),7-(6,30),7-(6,6)]
    50       1.054918       1.054918       1.054918    6[1-(0),6-(1,7),7-(6,30)]
    51       1.854198       1.854198       1.854198    6[1-(0),6-(1,7),7-(6,6)]
    52       3.134663       3.134663       3.134663    6[1-(0),1-(0),6-(6,6),7-(6,6)]
    53       4.515763       4.515763       4.515763    6[6-(1,1,7),6-(1,6),6-(1,6)]
    54       5.113776       5.113776       5.113776    6[1-(0),6-(1,6),6-(6,6)]
    55       6.410437       6.410437       6.410437    6[1-(0),6-(1,6),6-(6,6)]
    56       7.109085       7.109085       7.109085    6[6-(1,1,7),6-(1,6),6-(1,6)]
    57       6.511072       6.511072       6.511072    6[1-(0),6-(1,6),6-(6,6)]
    58       5.214411       5.214411       5.214411    6[1-(0),6-(1,6),6-(6,6)]
    59      -3.042114      -3.042114      -3.042114    6[1-(0),1-(0),6-(6,6),7-(6,6)]
    60      -1.482882      -1.482882      -1.482882    6[1-(0),7-(6,30),7-(6,6)]
    61       -0.98666       -0.98666       -0.98666    6[1-(0),6-(1,7),7-(6,30)]
    62      -1.811387      -1.811387      -1.811387    6[1-(0),6-(1,7),7-(6,6)]
    63       1.013278       1.013278       1.013278    6[6-(6,6),8-(0),8-(30)]
    64       7.696683       7.696683       7.696683    6[6-(1,6),6-(6,7),6-(8,8)]
    65       7.173855       7.173855       7.173855    6[6-(1,6),6-(6,6),7-(1,1)]
    66       8.157051       8.157051       8.157051    6[1-(0),6-(6,6),6-(6,7)]
    67       9.504607       9.504607       9.504607    6[6-(1,6),6-(1,6),6-(8,8)]
    68        9.87822        9.87822        9.87822    6[1-(0),6-(1,6),6-(6,6)]
    69       9.078939       9.078939       9.078939    6[1-(0),6-(1,6),6-(6,6)]
    70      -1.030616      -1.030616      -1.030616    6[6-(6,6),8-(0),8-(30)]
    71      -1.556912      -1.556912      -1.556912    6[1-(0),7-(6,30),7-(6,6)]
    72      -1.054902      -1.054902      -1.054902    6[1-(0),6-(1,7),7-(6,30)]
    73      -1.854182      -1.854182      -1.854182    6[1-(0),6-(1,7),7-(6,6)]
    74      -3.134651      -3.134651      -3.134651    6[1-(0),1-(0),6-(6,6),7-(6,6)]
    75       7.051249       7.051249       7.051249    6[6-(1,1,7),6-(1,6),6-(1,6)]
    76       6.453235       6.453235       6.453235    6[1-(0),6-(1,6),6-(6,6)]
    77       5.156574       5.156574       5.156574    6[1-(0),6-(1,6),6-(6,6)]
    78       4.457929       4.457929       4.457929    6[6-(1,1,7),6-(1,6),6-(1,6)]
    79       5.055943       5.055943       5.055943    6[1-(0),6-(1,6),6-(6,6)]
    80       6.352604       6.352604       6.352604    6[1-(0),6-(1,6),6-(6,6)]
    81       3.042128       3.042128       3.042128    6[1-(0),1-(0),6-(6,6),7-(6,6)]
    82       1.482896       1.482896       1.482896    6[1-(0),7-(6,30),7-(6,6)]
    83        0.98667        0.98667        0.98667    6[1-(0),6-(1,7),7-(6,30)]
    84       1.811397       1.811397       1.811397    6[1-(0),6-(1,7),7-(6,6)]
    85       0.847868       0.847868       0.847868    7[6-(1,6),6-(1,7),30-(7,8,8)]
    86       2.119081       2.119081       2.119081    7[6-(1,1,6),6-(1,6),6-(1,7)]
    87      -0.806214      -0.806214      -0.806214    7[6-(1,6),6-(1,7),30-(7,8,8)]
    88       -2.19541       -2.19541       -2.19541    7[6-(1,1,6),6-(1,6),6-(1,7)]
    89       5.611154       5.611154       5.611154    7[1-(0),1-(0),6-(6,6)]
    90      -0.847854      -0.847854      -0.847854    7[6-(1,6),6-(1,7),30-(7,8,8)]
    91      -2.119068      -2.119068      -2.119068    7[6-(1,1,6),6-(1,6),6-(1,7)]
    92       0.806226       0.806226       0.806226    7[6-(1,6),6-(1,7),30-(7,8,8)]
    93       2.195423       2.195423       2.195423    7[6-(1,1,6),6-(1,6),6-(1,7)]
    94       5.955851       5.955851       5.955851    7[1-(0),1-(0),6-(6,6)]
    95        6.01137        6.01137        6.01137    8[6-(6,8)]
    96      -1.516426      -1.516426      -1.516426    8[6-(6,8),30-(7,7,8)]
    97       1.534946       1.534946       1.534946    8[6-(6,8),30-(7,7,8)]
    98       -0.24059       -0.24059       -0.24059    8[6-(6,8)]
    99        5.55563        5.55563        5.55563    8[6-(6,8)]
   100       1.516441       1.516441       1.516441    8[6-(6,8),30-(7,7,8)]
   101      -1.534936      -1.534936      -1.534936    8[6-(6,8),30-(7,7,8)]
   102       0.240597       0.240597       0.240597    8[6-(6,8)]
