# Supplementary material for: A collection of forcefield precursors for metal–organic frameworks
Source: RSC Adv. 2019 Nov 13;9(63):36492–507. doi: 10.1039/c9ra07327b (PMC9075174; doi:10.1039/c9ra07327b)
Supplement: RA-009-C9RA07327B-s026 [file RA-009-C9RA07327B-s026.txt]

ACOLOV_clean

11.367000    0.000000    0.000000
0.000000    24.373000    0.000000
0.000000    -4.893864    36.267304

     1       4.056428       4.056428       4.056428    48[8-(6),8-(6),8-(6,48)]
     2       7.192015       7.192015       7.192015    48[8-(6),8-(6),8-(6),8-(6),8-(6,48),8-(6,48)]
     3       0.933117       0.933117       0.933117    48[8-(6),8-(6),8-(6,48)]
     4       9.739928       9.739928       9.739928    48[8-(6),8-(6),8-(6,48)]
     5       1.508515       1.508515       1.508515    48[8-(6),8-(6),8-(6),8-(6),8-(6,48),8-(6,48)]
     6       6.616617       6.616617       6.616617    48[8-(6),8-(6),8-(6,48)]
     7       7.310572       7.310572       7.310572    48[8-(6),8-(6),8-(6,48)]
     8       4.174985       4.174985       4.174985    48[8-(6),8-(6),8-(6),8-(6),8-(6,48),8-(6,48)]
     9      10.433883      10.433883      10.433883    48[8-(6),8-(6),8-(6,48)]
    10       1.627072       1.627072       1.627072    48[8-(6),8-(6),8-(6,48)]
    11       9.858485       9.858485       9.858485    48[8-(6),8-(6),8-(6),8-(6),8-(6,48),8-(6,48)]
    12       4.750383       4.750383       4.750383    48[8-(6),8-(6),8-(6,48)]
    13       4.259215       4.259215       4.259215    1[6-(1,6,8)]
    14       4.747996       4.747996       4.747996    1[6-(1,6,8)]
    15       6.663335       6.663335       6.663335    1[6-(1,6,8)]
    16       6.424628       6.424628       6.424628    1[6-(1,6,8)]
    17       4.471778       4.471778       4.471778    1[6-(1,6,8)]
    18       3.888651       3.888651       3.888651    1[6-(1,6,8)]
    19       7.436291       7.436291       7.436291    1[6-(1,6,8)]
    20       7.582926       7.582926       7.582926    1[6-(1,6,8)]
    21        4.87417        4.87417        4.87417    1[6-(1,6,8)]
    22       4.903724       4.903724       4.903724    1[6-(1,6,8)]
    23       8.296773       8.296773       8.296773    1[6-(1,6,8)]
    24       8.005778       8.005778       8.005778    1[6-(1,6,8)]
    25       5.539139       5.539139       5.539139    1[6-(1,6,8)]
    26       5.382274       5.382274       5.382274    1[6-(1,6,8)]
    27       7.737517       7.737517       7.737517    1[6-(1,6,8)]
    28        8.07057        8.07057        8.07057    1[6-(1,6,8)]
    29       2.839477       2.839477       2.839477    1[6-(6,6)]
    30       2.533704       2.533704       2.533704    1[6-(6,6)]
    31       6.384844       6.384844       6.384844    1[6-(6,6)]
    32       6.678113       6.678113       6.678113    1[6-(6,6)]
    33       2.815606       2.815606       2.815606    1[6-(6,6)]
    34       1.643668       1.643668       1.643668    1[6-(6,6)]
    35       4.919638       4.919638       4.919638    1[6-(6,6)]
    36       6.066568       6.066568       6.066568    1[6-(6,6)]
    37       9.272062       9.272062       9.272062    1[6-(6,6)]
    38      10.829341      10.829341      10.829341    1[6-(6,6)]
    39       7.926209       7.926209       7.926209    1[6-(6,6)]
    40        6.35188        6.35188        6.35188    1[6-(6,6)]
    41       5.492534       5.492534       5.492534    1[6-(6,6)]
    42        6.02451        6.02451        6.02451    1[6-(6,6)]
    43       9.724469       9.724469       9.724469    1[6-(6,6)]
    44       9.162939       9.162939       9.162939    1[6-(6,6)]
    45       8.748043       8.748043       8.748043    1[6-(6,6)]
    46       8.513883       8.513883       8.513883    1[6-(6,6)]
    47       4.569534       4.569534       4.569534    1[6-(6,6)]
    48       4.801421       4.801421       4.801421    1[6-(6,6)]
    49       4.570671       4.570671       4.570671    1[6-(6,6)]
    50       4.702528       4.702528       4.702528    1[6-(6,6)]
    51       8.700302       8.700302       8.700302    1[6-(6,6)]
    52       8.576401       8.576401       8.576401    1[6-(6,6)]
    53       9.942715       9.942715       9.942715    1[6-(1,6,8)]
    54      10.431496      10.431496      10.431496    1[6-(1,6,8)]
    55       0.979835       0.979835       0.979835    1[6-(1,6,8)]
    56       0.741128       0.741128       0.741128    1[6-(1,6,8)]
    57      10.155278      10.155278      10.155278    1[6-(1,6,8)]
    58       9.572151       9.572151       9.572151    1[6-(1,6,8)]
    59       1.752791       1.752791       1.752791    1[6-(1,6,8)]
    60       1.899426       1.899426       1.899426    1[6-(1,6,8)]
    61       10.55767       10.55767       10.55767    1[6-(1,6,8)]
    62      10.587224      10.587224      10.587224    1[6-(1,6,8)]
    63       2.613273       2.613273       2.613273    1[6-(1,6,8)]
    64       2.322278       2.322278       2.322278    1[6-(1,6,8)]
    65      11.222639      11.222639      11.222639    1[6-(1,6,8)]
    66      11.065774      11.065774      11.065774    1[6-(1,6,8)]
    67       2.054017       2.054017       2.054017    1[6-(1,6,8)]
    68        2.38707        2.38707        2.38707    1[6-(1,6,8)]
    69       8.522977       8.522977       8.522977    1[6-(6,6)]
    70       8.217204       8.217204       8.217204    1[6-(6,6)]
    71       0.701344       0.701344       0.701344    1[6-(6,6)]
    72       0.994612       0.994612       0.994612    1[6-(6,6)]
    73       8.499106       8.499106       8.499106    1[6-(6,6)]
    74       7.327168       7.327168       7.327168    1[6-(6,6)]
    75      10.603138      10.603138      10.603138    1[6-(6,6)]
    76       0.383068       0.383068       0.383068    1[6-(6,6)]
    77       3.588562       3.588562       3.588562    1[6-(6,6)]
    78       5.145841       5.145841       5.145841    1[6-(6,6)]
    79       2.242709       2.242709       2.242709    1[6-(6,6)]
    80        0.66838        0.66838        0.66838    1[6-(6,6)]
    81      11.176034      11.176034      11.176034    1[6-(6,6)]
    82        0.34101        0.34101        0.34101    1[6-(6,6)]
    83       4.040968       4.040968       4.040968    1[6-(6,6)]
    84       3.479439       3.479439       3.479439    1[6-(6,6)]
    85       3.064543       3.064543       3.064543    1[6-(6,6)]
    86       2.830383       2.830383       2.830383    1[6-(6,6)]
    87      10.253034      10.253034      10.253034    1[6-(6,6)]
    88      10.484921      10.484921      10.484921    1[6-(6,6)]
    89      10.254171      10.254171      10.254171    1[6-(6,6)]
    90      10.386028      10.386028      10.386028    1[6-(6,6)]
    91       3.016802       3.016802       3.016802    1[6-(6,6)]
    92       2.892901       2.892901       2.892901    1[6-(6,6)]
    93       7.107785       7.107785       7.107785    1[6-(1,6,8)]
    94       6.619004       6.619004       6.619004    1[6-(1,6,8)]
    95       4.703665       4.703665       4.703665    1[6-(1,6,8)]
    96       4.942372       4.942372       4.942372    1[6-(1,6,8)]
    97       6.895222       6.895222       6.895222    1[6-(1,6,8)]
    98       7.478349       7.478349       7.478349    1[6-(1,6,8)]
    99       3.930709       3.930709       3.930709    1[6-(1,6,8)]
   100       3.784074       3.784074       3.784074    1[6-(1,6,8)]
   101        6.49283        6.49283        6.49283    1[6-(1,6,8)]
   102       6.463276       6.463276       6.463276    1[6-(1,6,8)]
   103       3.070227       3.070227       3.070227    1[6-(1,6,8)]
   104       3.361222       3.361222       3.361222    1[6-(1,6,8)]
   105       5.827861       5.827861       5.827861    1[6-(1,6,8)]
   106       5.984725       5.984725       5.984725    1[6-(1,6,8)]
   107       3.629483       3.629483       3.629483    1[6-(1,6,8)]
   108        3.29643        3.29643        3.29643    1[6-(1,6,8)]
   109       8.527523       8.527523       8.527523    1[6-(6,6)]
   110       8.833296       8.833296       8.833296    1[6-(6,6)]
   111       4.982156       4.982156       4.982156    1[6-(6,6)]
   112       4.688887       4.688887       4.688887    1[6-(6,6)]
   113       8.551394       8.551394       8.551394    1[6-(6,6)]
   114       9.723332       9.723332       9.723332    1[6-(6,6)]
   115       6.447362       6.447362       6.447362    1[6-(6,6)]
   116       5.300432       5.300432       5.300432    1[6-(6,6)]
   117       2.094938       2.094938       2.094938    1[6-(6,6)]
   118       0.537659       0.537659       0.537659    1[6-(6,6)]
   119       3.440791       3.440791       3.440791    1[6-(6,6)]
   120        5.01512        5.01512        5.01512    1[6-(6,6)]
   121       5.874466       5.874466       5.874466    1[6-(6,6)]
   122        5.34249        5.34249        5.34249    1[6-(6,6)]
   123       1.642532       1.642532       1.642532    1[6-(6,6)]
   124       2.204061       2.204061       2.204061    1[6-(6,6)]
   125       2.618957       2.618957       2.618957    1[6-(6,6)]
   126       2.853117       2.853117       2.853117    1[6-(6,6)]
   127       6.797466       6.797466       6.797466    1[6-(6,6)]
   128       6.565579       6.565579       6.565579    1[6-(6,6)]
   129       6.796329       6.796329       6.796329    1[6-(6,6)]
   130       6.664472       6.664472       6.664472    1[6-(6,6)]
   131       2.666698       2.666698       2.666698    1[6-(6,6)]
   132       2.790598       2.790598       2.790598    1[6-(6,6)]
   133       1.424285       1.424285       1.424285    1[6-(1,6,8)]
   134       0.935504       0.935504       0.935504    1[6-(1,6,8)]
   135      10.387165      10.387165      10.387165    1[6-(1,6,8)]
   136      10.625872      10.625872      10.625872    1[6-(1,6,8)]
   137       1.211722       1.211722       1.211722    1[6-(1,6,8)]
   138       1.794849       1.794849       1.794849    1[6-(1,6,8)]
   139       9.614209       9.614209       9.614209    1[6-(1,6,8)]
   140       9.467574       9.467574       9.467574    1[6-(1,6,8)]
   141        0.80933        0.80933        0.80933    1[6-(1,6,8)]
   142       0.779776       0.779776       0.779776    1[6-(1,6,8)]
   143       8.753727       8.753727       8.753727    1[6-(1,6,8)]
   144       9.044722       9.044722       9.044722    1[6-(1,6,8)]
   145       0.144361       0.144361       0.144361    1[6-(1,6,8)]
   146       0.301225       0.301225       0.301225    1[6-(1,6,8)]
   147       9.312983       9.312983       9.312983    1[6-(1,6,8)]
   148        8.97993        8.97993        8.97993    1[6-(1,6,8)]
   149       2.844023       2.844023       2.844023    1[6-(6,6)]
   150       3.149796       3.149796       3.149796    1[6-(6,6)]
   151      10.665656      10.665656      10.665656    1[6-(6,6)]
   152      10.372388      10.372388      10.372388    1[6-(6,6)]
   153       2.867894       2.867894       2.867894    1[6-(6,6)]
   154       4.039832       4.039832       4.039832    1[6-(6,6)]
   155       0.763862       0.763862       0.763862    1[6-(6,6)]
   156      10.983932      10.983932      10.983932    1[6-(6,6)]
   157       7.778438       7.778438       7.778438    1[6-(6,6)]
   158       6.221159       6.221159       6.221159    1[6-(6,6)]
   159       9.124291       9.124291       9.124291    1[6-(6,6)]
   160       10.69862       10.69862       10.69862    1[6-(6,6)]
   161       0.190966       0.190966       0.190966    1[6-(6,6)]
   162       11.02599       11.02599       11.02599    1[6-(6,6)]
   163       7.326032       7.326032       7.326032    1[6-(6,6)]
   164       7.887561       7.887561       7.887561    1[6-(6,6)]
   165       8.302457       8.302457       8.302457    1[6-(6,6)]
   166       8.536617       8.536617       8.536617    1[6-(6,6)]
   167       1.113966       1.113966       1.113966    1[6-(6,6)]
   168       0.882079       0.882079       0.882079    1[6-(6,6)]
   169       1.112829       1.112829       1.112829    1[6-(6,6)]
   170       0.980972       0.980972       0.980972    1[6-(6,6)]
   171       8.350198       8.350198       8.350198    1[6-(6,6)]
   172       8.474099       8.474099       8.474099    1[6-(6,6)]
   173       5.036718       5.036718       5.036718    6[1-(0),1-(0),6-(6,6,6),8-(6)]
   174         5.6835         5.6835         5.6835    6[6-(1,1,8),6-(1,1,8),6-(1,1,8),6-(1,1,8)]
   175       6.030194       6.030194       6.030194    6[1-(0),1-(0),6-(6,6,6),8-(6)]
   176       4.701391       4.701391       4.701391    6[1-(0),1-(0),6-(6,6,6),8-(6)]
   177       6.988432       6.988432       6.988432    6[1-(0),1-(0),6-(6,6,6),8-(6)]
   178       5.440246       5.440246       5.440246    6[1-(0),1-(0),6-(6,6,6),8-(6)]
   179        6.60309        6.60309        6.60309    6[6-(1,1,8),6-(1,1,8),6-(1,1,8),6-(1,1,8)]
   180       7.596566       7.596566       7.596566    6[1-(0),1-(0),6-(6,6,6),8-(6)]
   181        6.01087        6.01087        6.01087    6[1-(0),1-(0),6-(6,6,6),8-(6)]
   182       7.353312       7.353312       7.353312    6[1-(0),1-(0),6-(6,6,6),8-(6)]
   183       4.771867       4.771867       4.771867    6[6-(1,6),6-(1,6),8-(6)]
   184       3.549914       3.549914       3.549914    6[1-(0),6-(1,6),6-(6,8)]
   185       3.372589       3.372589       3.372589    6[1-(0),6-(1,6),6-(6,6)]
   186        4.41949        4.41949        4.41949    6[6-(1,6),6-(1,6),6-(8,8)]
   187       5.660766       5.660766       5.660766    6[1-(0),6-(1,6),6-(6,6)]
   188       5.840365       5.840365       5.840365    6[1-(0),6-(1,6),6-(6,8)]
   189       4.218294       4.218294       4.218294    6[6-(6,6),8-(0),8-(48,48)]
   190        4.53316        4.53316        4.53316    6[6-(1,6),6-(1,6),8-(6)]
   191       3.230501       3.230501       3.230501    6[1-(0),6-(1,6),6-(6,8)]
   192       2.535978       2.535978       2.535978    6[1-(0),6-(1,6),6-(6,6)]
   193       3.146386       3.146386       3.146386    6[6-(1,6),6-(1,6),6-(8,8)]
   194       4.485418       4.485418       4.485418    6[1-(0),6-(1,6),6-(6,6)]
   195       5.171985       5.171985       5.171985    6[1-(0),6-(1,6),6-(6,8)]
   196        2.38366        2.38366        2.38366    6[6-(6,6),8-(0),8-(48,48)]
   197       7.653401       7.653401       7.653401    6[6-(1,6),6-(1,6),8-(6)]
   198        8.99698        8.99698        8.99698    6[1-(0),6-(1,6),6-(6,8)]
   199       9.927938       9.927938       9.927938    6[1-(0),6-(1,6),6-(6,6)]
   200       9.540323       9.540323       9.540323    6[6-(1,6),6-(1,6),6-(8,8)]
   201       8.196744       8.196744       8.196744    6[1-(0),6-(1,6),6-(6,6)]
   202       7.254419       7.254419       7.254419    6[1-(0),6-(1,6),6-(6,8)]
   203      10.562216      10.562216      10.562216    6[6-(6,6),8-(48),8-(48)]
   204       7.276017       7.276017       7.276017    6[6-(1,6),6-(1,6),8-(6)]
   205       6.345059       6.345059       6.345059    6[1-(0),6-(1,6),6-(6,8)]
   206       6.673566       6.673566       6.673566    6[1-(0),6-(1,6),6-(6,6)]
   207       7.934166       7.934166       7.934166    6[6-(1,6),6-(1,6),6-(8,8)]
   208       8.868533       8.868533       8.868533    6[1-(0),6-(1,6),6-(6,6)]
   209       8.530933       8.530933       8.530933    6[1-(0),6-(1,6),6-(6,8)]
   210       8.267219       8.267219       8.267219    6[6-(6,6),8-(48),8-(48)]
   211       6.811106       6.811106       6.811106    6[6-(1,6),6-(1,6),8-(6)]
   212       7.902338       7.902338       7.902338    6[1-(0),6-(1,6),6-(6,8)]
   213       7.759114       7.759114       7.759114    6[1-(0),6-(1,6),6-(6,6)]
   214       6.511018       6.511018       6.511018    6[6-(1,6),6-(1,6),6-(8,8)]
   215       5.418649       5.418649       5.418649    6[1-(0),6-(1,6),6-(6,6)]
   216        5.55278        5.55278        5.55278    6[1-(0),6-(1,6),6-(6,8)]
   217       6.322325       6.322325       6.322325    6[6-(6,6),8-(48),8-(48)]
   218        6.58604        6.58604        6.58604    6[6-(1,6),6-(1,6),8-(6)]
   219       5.395915       5.395915       5.395915    6[1-(0),6-(1,6),6-(6,8)]
   220       5.482304       5.482304       5.482304    6[1-(0),6-(1,6),6-(6,6)]
   221         6.6963         6.6963         6.6963    6[6-(1,6),6-(1,6),6-(8,8)]
   222       7.875058       7.875058       7.875058    6[1-(0),6-(1,6),6-(6,6)]
   223       7.797762       7.797762       7.797762    6[1-(0),6-(1,6),6-(6,8)]
   224       6.766775       6.766775       6.766775    6[6-(6,6),8-(48),8-(48)]
   225      10.720218      10.720218      10.720218    6[1-(0),1-(0),6-(6,6,6),8-(6)]
   226            0.0            0.0            0.0    6[6-(1,1,8),6-(1,1,8),6-(1,1,8),6-(1,1,8)]
   227       0.346694       0.346694       0.346694    6[1-(0),1-(0),6-(6,6,6),8-(6)]
   228      10.384891      10.384891      10.384891    6[1-(0),1-(0),6-(6,6,6),8-(6)]
   229       1.304932       1.304932       1.304932    6[1-(0),1-(0),6-(6,6,6),8-(6)]
   230      11.123746      11.123746      11.123746    6[1-(0),1-(0),6-(6,6,6),8-(6)]
   231        0.91959        0.91959        0.91959    6[6-(1,1,8),6-(1,1,8),6-(1,1,8),6-(1,1,8)]
   232       1.913066       1.913066       1.913066    6[1-(0),1-(0),6-(6,6,6),8-(6)]
   233        0.32737        0.32737        0.32737    6[1-(0),1-(0),6-(6,6,6),8-(6)]
   234       1.669812       1.669812       1.669812    6[1-(0),1-(0),6-(6,6,6),8-(6)]
   235      10.455367      10.455367      10.455367    6[6-(1,6),6-(1,6),8-(6)]
   236       9.233414       9.233414       9.233414    6[1-(0),6-(1,6),6-(6,8)]
   237       9.056089       9.056089       9.056089    6[1-(0),6-(1,6),6-(6,6)]
   238       10.10299       10.10299       10.10299    6[6-(1,6),6-(1,6),6-(8,8)]
   239      -0.022734      -0.022734      -0.022734    6[1-(0),6-(1,6),6-(6,6)]
   240       0.156865       0.156865       0.156865    6[1-(0),6-(1,6),6-(6,8)]
   241       9.901794       9.901794       9.901794    6[6-(6,6),8-(0),8-(48,48)]
   242       10.21666       10.21666       10.21666    6[6-(1,6),6-(1,6),8-(6)]
   243       8.914001       8.914001       8.914001    6[1-(0),6-(1,6),6-(6,8)]
   244       8.219478       8.219478       8.219478    6[1-(0),6-(1,6),6-(6,6)]
   245       8.829886       8.829886       8.829886    6[6-(1,6),6-(1,6),6-(8,8)]
   246      10.168918      10.168918      10.168918    6[1-(0),6-(1,6),6-(6,6)]
   247      10.855485      10.855485      10.855485    6[1-(0),6-(1,6),6-(6,8)]
   248        8.06716        8.06716        8.06716    6[6-(6,6),8-(0),8-(48,48)]
   249       1.969901       1.969901       1.969901    6[6-(1,6),6-(1,6),8-(6)]
   250        3.31348        3.31348        3.31348    6[1-(0),6-(1,6),6-(6,8)]
   251       4.244438       4.244438       4.244438    6[1-(0),6-(1,6),6-(6,6)]
   252       3.856823       3.856823       3.856823    6[6-(1,6),6-(1,6),6-(8,8)]
   253       2.513244       2.513244       2.513244    6[1-(0),6-(1,6),6-(6,6)]
   254       1.570919       1.570919       1.570919    6[1-(0),6-(1,6),6-(6,8)]
   255       4.878716       4.878716       4.878716    6[6-(6,6),8-(48),8-(48)]
   256       1.592517       1.592517       1.592517    6[6-(1,6),6-(1,6),8-(6)]
   257       0.661559       0.661559       0.661559    6[1-(0),6-(1,6),6-(6,8)]
   258       0.990066       0.990066       0.990066    6[1-(0),6-(1,6),6-(6,6)]
   259       2.250666       2.250666       2.250666    6[6-(1,6),6-(1,6),6-(8,8)]
   260       3.185033       3.185033       3.185033    6[1-(0),6-(1,6),6-(6,6)]
   261       2.847434       2.847434       2.847434    6[1-(0),6-(1,6),6-(6,8)]
   262       2.583719       2.583719       2.583719    6[6-(6,6),8-(48),8-(48)]
   263       1.127606       1.127606       1.127606    6[6-(1,6),6-(1,6),8-(6)]
   264       2.218838       2.218838       2.218838    6[1-(0),6-(1,6),6-(6,8)]
   265       2.075614       2.075614       2.075614    6[1-(0),6-(1,6),6-(6,6)]
   266       0.827518       0.827518       0.827518    6[6-(1,6),6-(1,6),6-(8,8)]
   267      11.102149      11.102149      11.102149    6[1-(0),6-(1,6),6-(6,6)]
   268       11.23628       11.23628       11.23628    6[1-(0),6-(1,6),6-(6,8)]
   269       0.638825       0.638825       0.638825    6[6-(6,6),8-(48),8-(48)]
   270        0.90254        0.90254        0.90254    6[6-(1,6),6-(1,6),8-(6)]
   271      11.079415      11.079415      11.079415    6[1-(0),6-(1,6),6-(6,8)]
   272      11.165804      11.165804      11.165804    6[1-(0),6-(1,6),6-(6,6)]
   273         1.0128         1.0128         1.0128    6[6-(1,6),6-(1,6),6-(8,8)]
   274       2.191558       2.191558       2.191558    6[1-(0),6-(1,6),6-(6,6)]
   275       2.114262       2.114262       2.114262    6[1-(0),6-(1,6),6-(6,8)]
   276       1.083275       1.083275       1.083275    6[6-(6,6),8-(48),8-(48)]
   277       6.330282       6.330282       6.330282    6[1-(0),1-(0),6-(6,6,6),8-(6)]
   278         5.6835         5.6835         5.6835    6[6-(1,1,8),6-(1,1,8),6-(1,1,8),6-(1,1,8)]
   279       5.336806       5.336806       5.336806    6[1-(0),1-(0),6-(6,6,6),8-(6)]
   280       6.665609       6.665609       6.665609    6[1-(0),1-(0),6-(6,6,6),8-(6)]
   281       4.378568       4.378568       4.378568    6[1-(0),1-(0),6-(6,6,6),8-(6)]
   282       5.926754       5.926754       5.926754    6[1-(0),1-(0),6-(6,6,6),8-(6)]
   283        4.76391        4.76391        4.76391    6[6-(1,1,8),6-(1,1,8),6-(1,1,8),6-(1,1,8)]
   284       3.770434       3.770434       3.770434    6[1-(0),1-(0),6-(6,6,6),8-(6)]
   285        5.35613        5.35613        5.35613    6[1-(0),1-(0),6-(6,6,6),8-(6)]
   286       4.013688       4.013688       4.013688    6[1-(0),1-(0),6-(6,6,6),8-(6)]
   287       6.595133       6.595133       6.595133    6[6-(1,6),6-(1,6),8-(6)]
   288       7.817086       7.817086       7.817086    6[1-(0),6-(1,6),6-(6,8)]
   289       7.994411       7.994411       7.994411    6[1-(0),6-(1,6),6-(6,6)]
   290        6.94751        6.94751        6.94751    6[6-(1,6),6-(1,6),6-(8,8)]
   291       5.706234       5.706234       5.706234    6[1-(0),6-(1,6),6-(6,6)]
   292       5.526635       5.526635       5.526635    6[1-(0),6-(1,6),6-(6,8)]
   293       7.148706       7.148706       7.148706    6[6-(6,6),8-(0),8-(48,48)]
   294        6.83384        6.83384        6.83384    6[6-(1,6),6-(1,6),8-(6)]
   295       8.136499       8.136499       8.136499    6[1-(0),6-(1,6),6-(6,8)]
   296       8.831022       8.831022       8.831022    6[1-(0),6-(1,6),6-(6,6)]
   297       8.220614       8.220614       8.220614    6[6-(1,6),6-(1,6),6-(8,8)]
   298       6.881582       6.881582       6.881582    6[1-(0),6-(1,6),6-(6,6)]
   299       6.195015       6.195015       6.195015    6[1-(0),6-(1,6),6-(6,8)]
   300        8.98334        8.98334        8.98334    6[6-(6,6),8-(0),8-(48,48)]
   301       3.713599       3.713599       3.713599    6[6-(1,6),6-(1,6),8-(6)]
   302       2.370019       2.370019       2.370019    6[1-(0),6-(1,6),6-(6,8)]
   303       1.439062       1.439062       1.439062    6[1-(0),6-(1,6),6-(6,6)]
   304       1.826677       1.826677       1.826677    6[6-(1,6),6-(1,6),6-(8,8)]
   305       3.170256       3.170256       3.170256    6[1-(0),6-(1,6),6-(6,6)]
   306       4.112581       4.112581       4.112581    6[1-(0),6-(1,6),6-(6,8)]
   307       0.804784       0.804784       0.804784    6[6-(6,6),8-(48),8-(48)]
   308       4.090983       4.090983       4.090983    6[6-(1,6),6-(1,6),8-(6)]
   309       5.021941       5.021941       5.021941    6[1-(0),6-(1,6),6-(6,8)]
   310       4.693434       4.693434       4.693434    6[1-(0),6-(1,6),6-(6,6)]
   311       3.432834       3.432834       3.432834    6[6-(1,6),6-(1,6),6-(8,8)]
   312       2.498467       2.498467       2.498467    6[1-(0),6-(1,6),6-(6,6)]
   313       2.836067       2.836067       2.836067    6[1-(0),6-(1,6),6-(6,8)]
   314       3.099781       3.099781       3.099781    6[6-(6,6),8-(48),8-(48)]
   315       4.555894       4.555894       4.555894    6[6-(1,6),6-(1,6),8-(6)]
   316       3.464662       3.464662       3.464662    6[1-(0),6-(1,6),6-(6,8)]
   317       3.607886       3.607886       3.607886    6[1-(0),6-(1,6),6-(6,6)]
   318       4.855982       4.855982       4.855982    6[6-(1,6),6-(1,6),6-(8,8)]
   319       5.948351       5.948351       5.948351    6[1-(0),6-(1,6),6-(6,6)]
   320        5.81422        5.81422        5.81422    6[1-(0),6-(1,6),6-(6,8)]
   321       5.044675       5.044675       5.044675    6[6-(6,6),8-(48),8-(48)]
   322        4.78096        4.78096        4.78096    6[6-(1,6),6-(1,6),8-(6)]
   323       5.971085       5.971085       5.971085    6[1-(0),6-(1,6),6-(6,8)]
   324       5.884696       5.884696       5.884696    6[1-(0),6-(1,6),6-(6,6)]
   325         4.6707         4.6707         4.6707    6[6-(1,6),6-(1,6),6-(8,8)]
   326       3.491942       3.491942       3.491942    6[1-(0),6-(1,6),6-(6,6)]
   327       3.569238       3.569238       3.569238    6[1-(0),6-(1,6),6-(6,8)]
   328       4.600225       4.600225       4.600225    6[6-(6,6),8-(48),8-(48)]
   329       0.646782       0.646782       0.646782    6[1-(0),1-(0),6-(6,6,6),8-(6)]
   330            0.0            0.0            0.0    6[6-(1,1,8),6-(1,1,8),6-(1,1,8),6-(1,1,8)]
   331      11.020307      11.020307      11.020307    6[1-(0),1-(0),6-(6,6,6),8-(6)]
   332       0.982109       0.982109       0.982109    6[1-(0),1-(0),6-(6,6,6),8-(6)]
   333      10.062068      10.062068      10.062068    6[1-(0),1-(0),6-(6,6,6),8-(6)]
   334       0.243254       0.243254       0.243254    6[1-(0),1-(0),6-(6,6,6),8-(6)]
   335       10.44741       10.44741       10.44741    6[6-(1,1,8),6-(1,1,8),6-(1,1,8),6-(1,1,8)]
   336       9.453934       9.453934       9.453934    6[1-(0),1-(0),6-(6,6,6),8-(6)]
   337       11.03963       11.03963       11.03963    6[1-(0),1-(0),6-(6,6,6),8-(6)]
   338       9.697188       9.697188       9.697188    6[1-(0),1-(0),6-(6,6,6),8-(6)]
   339       0.911633       0.911633       0.911633    6[6-(1,6),6-(1,6),8-(6)]
   340       2.133586       2.133586       2.133586    6[1-(0),6-(1,6),6-(6,8)]
   341       2.310911       2.310911       2.310911    6[1-(0),6-(1,6),6-(6,6)]
   342        1.26401        1.26401        1.26401    6[6-(1,6),6-(1,6),6-(8,8)]
   343       0.022734       0.022734       0.022734    6[1-(0),6-(1,6),6-(6,6)]
   344      11.210135      11.210135      11.210135    6[1-(0),6-(1,6),6-(6,8)]
   345       1.465206       1.465206       1.465206    6[6-(6,6),8-(0),8-(48,48)]
   346        1.15034        1.15034        1.15034    6[6-(1,6),6-(1,6),8-(6)]
   347       2.452999       2.452999       2.452999    6[1-(0),6-(1,6),6-(6,8)]
   348       3.147522       3.147522       3.147522    6[1-(0),6-(1,6),6-(6,6)]
   349       2.537114       2.537114       2.537114    6[6-(1,6),6-(1,6),6-(8,8)]
   350       1.198082       1.198082       1.198082    6[1-(0),6-(1,6),6-(6,6)]
   351       0.511515       0.511515       0.511515    6[1-(0),6-(1,6),6-(6,8)]
   352        3.29984        3.29984        3.29984    6[6-(6,6),8-(0),8-(48,48)]
   353       9.397099       9.397099       9.397099    6[6-(1,6),6-(1,6),8-(6)]
   354        8.05352        8.05352        8.05352    6[1-(0),6-(1,6),6-(6,8)]
   355       7.122562       7.122562       7.122562    6[1-(0),6-(1,6),6-(6,6)]
   356       7.510177       7.510177       7.510177    6[6-(1,6),6-(1,6),6-(8,8)]
   357       8.853756       8.853756       8.853756    6[1-(0),6-(1,6),6-(6,6)]
   358       9.796081       9.796081       9.796081    6[1-(0),6-(1,6),6-(6,8)]
   359       6.488284       6.488284       6.488284    6[6-(6,6),8-(48),8-(48)]
   360       9.774483       9.774483       9.774483    6[6-(1,6),6-(1,6),8-(6)]
   361      10.705441      10.705441      10.705441    6[1-(0),6-(1,6),6-(6,8)]
   362      10.376934      10.376934      10.376934    6[1-(0),6-(1,6),6-(6,6)]
   363       9.116334       9.116334       9.116334    6[6-(1,6),6-(1,6),6-(8,8)]
   364       8.181967       8.181967       8.181967    6[1-(0),6-(1,6),6-(6,6)]
   365       8.519567       8.519567       8.519567    6[1-(0),6-(1,6),6-(6,8)]
   366       8.783281       8.783281       8.783281    6[6-(6,6),8-(48),8-(48)]
   367      10.239394      10.239394      10.239394    6[6-(1,6),6-(1,6),8-(6)]
   368       9.148162       9.148162       9.148162    6[1-(0),6-(1,6),6-(6,8)]
   369       9.291386       9.291386       9.291386    6[1-(0),6-(1,6),6-(6,6)]
   370      10.539482      10.539482      10.539482    6[6-(1,6),6-(1,6),6-(8,8)]
   371       0.264851       0.264851       0.264851    6[1-(0),6-(1,6),6-(6,6)]
   372        0.13072        0.13072        0.13072    6[1-(0),6-(1,6),6-(6,8)]
   373      10.728175      10.728175      10.728175    6[6-(6,6),8-(48),8-(48)]
   374       10.46446       10.46446       10.46446    6[6-(1,6),6-(1,6),8-(6)]
   375       0.287585       0.287585       0.287585    6[1-(0),6-(1,6),6-(6,8)]
   376       0.201196       0.201196       0.201196    6[1-(0),6-(1,6),6-(6,6)]
   377        10.3542        10.3542        10.3542    6[6-(1,6),6-(1,6),6-(8,8)]
   378       9.175442       9.175442       9.175442    6[1-(0),6-(1,6),6-(6,6)]
   379       9.252738       9.252738       9.252738    6[1-(0),6-(1,6),6-(6,8)]
   380      10.283725      10.283725      10.283725    6[6-(6,6),8-(48),8-(48)]
   381       5.977905       5.977905       5.977905    8[6-(1,1,6),6-(1,1,6)]
   382       4.816198       4.816198       4.816198    8[6-(1,1,6),6-(6,6)]
   383       5.295885       5.295885       5.295885    8[6-(1,1,6),6-(6,6)]
   384       6.640601       6.640601       6.640601    8[6-(1,1,6),6-(6,6)]
   385       6.863395       6.863395       6.863395    8[6-(1,1,6),6-(6,6)]
   386       7.077094       7.077094       7.077094    8[6-(1,1,6),6-(6,6)]
   387       6.410988       6.410988       6.410988    8[6-(1,1,6),6-(6,6)]
   388         3.0725         3.0725         3.0725    8[6-(6,8)]
   389       5.223136       5.223136       5.223136    8[6-(6,8),48-(8,8),48-(8,8,8,8,8)]
   390       2.869031       2.869031       2.869031    8[6-(6,8),48-(8,8),48-(8,8,8,8,8)]
   391       1.216269       1.216269       1.216269    8[6-(6,8)]
   392       0.406939       0.406939       0.406939    8[6-(6,8),48-(8,8)]
   393      10.159825      10.159825      10.159825    8[6-(6,8),48-(8,8,8,8,8)]
   394       7.427198       7.427198       7.427198    8[6-(6,8),48-(8,8,8,8,8)]
   395       9.389142       9.389142       9.389142    8[6-(6,8),48-(8,8)]
   396       5.161755       5.161755       5.161755    8[6-(6,8),48-(8,8,8,8,8)]
   397       7.358996       7.358996       7.358996    8[6-(6,8),48-(8,8)]
   398       7.830726       7.830726       7.830726    8[6-(6,8),48-(8,8,8,8,8)]
   399       5.717601       5.717601       5.717601    8[6-(6,8),48-(8,8)]
   400       0.294405       0.294405       0.294405    8[6-(1,1,6),6-(1,1,6)]
   401      10.499698      10.499698      10.499698    8[6-(1,1,6),6-(6,6)]
   402      10.979385      10.979385      10.979385    8[6-(1,1,6),6-(6,6)]
   403       0.957101       0.957101       0.957101    8[6-(1,1,6),6-(6,6)]
   404       1.179895       1.179895       1.179895    8[6-(1,1,6),6-(6,6)]
   405       1.393594       1.393594       1.393594    8[6-(1,1,6),6-(6,6)]
   406       0.727488       0.727488       0.727488    8[6-(1,1,6),6-(6,6)]
   407          8.756          8.756          8.756    8[6-(6,8)]
   408      10.906637      10.906637      10.906637    8[6-(6,8),48-(8,8),48-(8,8,8,8,8)]
   409       8.552531       8.552531       8.552531    8[6-(6,8),48-(8,8),48-(8,8,8,8,8)]
   410       6.899769       6.899769       6.899769    8[6-(6,8)]
   411       6.090439       6.090439       6.090439    8[6-(6,8),48-(8,8)]
   412       4.476325       4.476325       4.476325    8[6-(6,8),48-(8,8,8,8,8)]
   413       1.743698       1.743698       1.743698    8[6-(6,8),48-(8,8,8,8,8)]
   414       3.705642       3.705642       3.705642    8[6-(6,8),48-(8,8)]
   415      10.845255      10.845255      10.845255    8[6-(6,8),48-(8,8,8,8,8)]
   416       1.675496       1.675496       1.675496    8[6-(6,8),48-(8,8)]
   417       2.147226       2.147226       2.147226    8[6-(6,8),48-(8,8,8,8,8)]
   418       0.034101       0.034101       0.034101    8[6-(6,8),48-(8,8)]
   419       5.389095       5.389095       5.389095    8[6-(1,1,6),6-(1,1,6)]
   420       6.550802       6.550802       6.550802    8[6-(1,1,6),6-(6,6)]
   421       6.071115       6.071115       6.071115    8[6-(1,1,6),6-(6,6)]
   422       4.726399       4.726399       4.726399    8[6-(1,1,6),6-(6,6)]
   423       4.503605       4.503605       4.503605    8[6-(1,1,6),6-(6,6)]
   424       4.289906       4.289906       4.289906    8[6-(1,1,6),6-(6,6)]
   425       4.956012       4.956012       4.956012    8[6-(1,1,6),6-(6,6)]
   426         8.2945         8.2945         8.2945    8[6-(6,8)]
   427       6.143864       6.143864       6.143864    8[6-(6,8),48-(8,8),48-(8,8,8,8,8)]
   428       8.497969       8.497969       8.497969    8[6-(6,8),48-(8,8),48-(8,8,8,8,8)]
   429      10.150731      10.150731      10.150731    8[6-(6,8)]
   430      10.960061      10.960061      10.960061    8[6-(6,8),48-(8,8)]
   431       1.207175       1.207175       1.207175    8[6-(6,8),48-(8,8,8,8,8)]
   432       3.939802       3.939802       3.939802    8[6-(6,8),48-(8,8,8,8,8)]
   433       1.977858       1.977858       1.977858    8[6-(6,8),48-(8,8)]
   434       6.205245       6.205245       6.205245    8[6-(6,8),48-(8,8,8,8,8)]
   435       4.008004       4.008004       4.008004    8[6-(6,8),48-(8,8)]
   436       3.536274       3.536274       3.536274    8[6-(6,8),48-(8,8,8,8,8)]
   437       5.649399       5.649399       5.649399    8[6-(6,8),48-(8,8)]
   438      11.072595      11.072595      11.072595    8[6-(1,1,6),6-(1,1,6)]
   439       0.867302       0.867302       0.867302    8[6-(1,1,6),6-(6,6)]
   440       0.387615       0.387615       0.387615    8[6-(1,1,6),6-(6,6)]
   441      10.409899      10.409899      10.409899    8[6-(1,1,6),6-(6,6)]
   442      10.187105      10.187105      10.187105    8[6-(1,1,6),6-(6,6)]
   443       9.973406       9.973406       9.973406    8[6-(1,1,6),6-(6,6)]
   444      10.639512      10.639512      10.639512    8[6-(1,1,6),6-(6,6)]
   445          2.611          2.611          2.611    8[6-(6,8)]
   446       0.460363       0.460363       0.460363    8[6-(6,8),48-(8,8),48-(8,8,8,8,8)]
   447       2.814469       2.814469       2.814469    8[6-(6,8),48-(8,8),48-(8,8,8,8,8)]
   448       4.467231       4.467231       4.467231    8[6-(6,8)]
   449       5.276561       5.276561       5.276561    8[6-(6,8),48-(8,8)]
   450       6.890675       6.890675       6.890675    8[6-(6,8),48-(8,8,8,8,8)]
   451       9.623302       9.623302       9.623302    8[6-(6,8),48-(8,8,8,8,8)]
   452       7.661358       7.661358       7.661358    8[6-(6,8),48-(8,8)]
   453       0.521745       0.521745       0.521745    8[6-(6,8),48-(8,8,8,8,8)]
   454       9.691504       9.691504       9.691504    8[6-(6,8),48-(8,8)]
   455       9.219774       9.219774       9.219774    8[6-(6,8),48-(8,8,8,8,8)]
   456      -0.034101      -0.034101      -0.034101    8[6-(6,8),48-(8,8)]
