# Supplementary material for: A collection of forcefield precursors for metal–organic frameworks
Source: RSC Adv. 2019 Nov 13;9(63):36492–507. doi: 10.1039/c9ra07327b (PMC9075174; doi:10.1039/c9ra07327b)
Supplement: RA-009-C9RA07327B-s027 [file RA-009-C9RA07327B-s027.txt]

ACOLUB_clean

16.483000    0.000000    0.000000
5.359526    17.196780    0.000000
-5.359496    -5.223345    16.384329

     1       4.987832       4.987832       4.987832    48[7-(6,6),8-(6),8-(6),8-(6,48)]
     2       3.253693       3.253693       3.253693    48[7-(6,6),8-(6),8-(6),8-(6,48)]
     3      11.495198      11.495198      11.495198    48[7-(6,6),8-(6),8-(6),8-(6,48)]
     4      13.229337      13.229337      13.229337    48[7-(6,6),8-(6),8-(6),8-(6,48)]
     5       5.561752       5.561752       5.561752    48[8-(6),8-(6),8-(6),8-(6),8-(6,48),8-(6,48)]
     6       2.679763       2.679763       2.679763    48[8-(6),8-(6),8-(6),8-(6),8-(6,48),8-(6,48)]
     7       2.581497       2.581497       2.581497    1[6-(1,6,8)]
     8       3.475605       3.475605       3.475605    1[6-(1,6,8)]
     9       2.454211       2.454211       2.454211    1[6-(1,6,8)]
    10       3.783995       3.783995       3.783995    1[6-(1,6,8)]
    11        1.43593        1.43593        1.43593    1[6-(1,6,8)]
    12       0.595468       0.595468       0.595468    1[6-(1,6,8)]
    13       2.390876       2.390876       2.390876    1[6-(1,6,8)]
    14       1.157958       1.157958       1.157958    1[6-(1,6,8)]
    15         5.0454         5.0454         5.0454    1[6-(6,6)]
    16       6.995572       6.995572       6.995572    1[6-(6,6)]
    17       0.898149       0.898149       0.898149    1[6-(6,6)]
    18      -1.043518      -1.043518      -1.043518    1[6-(6,6)]
    19       10.60883       10.60883       10.60883    1[6-(6,6)]
    20       8.803761       8.803761       8.803761    1[6-(6,6)]
    21       13.21289       13.21289       13.21289    1[6-(6,6)]
    22      15.025472      15.025472      15.025472    1[6-(6,6)]
    23        15.6126        15.6126        15.6126    1[6-(6,6)]
    24      14.353094      14.353094      14.353094    1[6-(6,6)]
    25      -0.425629      -0.425629      -0.425629    1[6-(6,6)]
    26       0.910599       0.910599       0.910599    1[6-(6,6)]
    27       6.043399       6.043399       6.043399    1[6-(7,7)]
    28        2.40445        2.40445        2.40445    1[6-(6,7)]
    29       2.255159       2.255159       2.255159    1[6-(6,7)]
    30       6.454497       6.454497       6.454497    1[6-(6,6)]
    31       9.049804       9.049804       9.049804    1[6-(6,6)]
    32       5.660056       5.660056       5.660056    1[6-(1,6,8)]
    33       4.765949       4.765949       4.765949    1[6-(1,6,8)]
    34       5.787333       5.787333       5.787333    1[6-(1,6,8)]
    35       4.457551       4.457551       4.457551    1[6-(1,6,8)]
    36       6.805623       6.805623       6.805623    1[6-(1,6,8)]
    37       7.646085       7.646085       7.646085    1[6-(1,6,8)]
    38       5.850668       5.850668       5.850668    1[6-(1,6,8)]
    39       7.083585       7.083585       7.083585    1[6-(1,6,8)]
    40       3.196144       3.196144       3.196144    1[6-(6,6)]
    41       1.245972       1.245972       1.245972    1[6-(6,6)]
    42       7.343375       7.343375       7.343375    1[6-(6,6)]
    43       9.285043       9.285043       9.285043    1[6-(6,6)]
    44      14.115696      14.115696      14.115696    1[6-(6,6)]
    45      15.920767      15.920767      15.920767    1[6-(6,6)]
    46      11.511657      11.511657      11.511657    1[6-(6,6)]
    47       9.699072       9.699072       9.699072    1[6-(6,6)]
    48        9.11195        9.11195        9.11195    1[6-(6,6)]
    49      10.371453      10.371453      10.371453    1[6-(6,6)]
    50       8.667165       8.667165       8.667165    1[6-(6,6)]
    51       7.330941       7.330941       7.330941    1[6-(6,6)]
    52      18.681135      18.681135      18.681135    1[6-(7,7)]
    53       5.837088       5.837088       5.837088    1[6-(6,7)]
    54       5.986372       5.986372       5.986372    1[6-(6,7)]
    55      18.270043      18.270043      18.270043    1[6-(6,6)]
    56      -0.808291      -0.808291      -0.808291    1[6-(6,6)]
    57      13.901533      13.901533      13.901533    1[6-(1,6,8)]
    58      13.007425      13.007425      13.007425    1[6-(1,6,8)]
    59      14.028819      14.028819      14.028819    1[6-(1,6,8)]
    60      12.699035      12.699035      12.699035    1[6-(1,6,8)]
    61        15.0471        15.0471        15.0471    1[6-(1,6,8)]
    62      15.887562      15.887562      15.887562    1[6-(1,6,8)]
    63      14.092154      14.092154      14.092154    1[6-(1,6,8)]
    64      15.325072      15.325072      15.325072    1[6-(1,6,8)]
    65       11.43763       11.43763       11.43763    1[6-(6,6)]
    66       9.487458       9.487458       9.487458    1[6-(6,6)]
    67      15.584881      15.584881      15.584881    1[6-(6,6)]
    68      17.526548      17.526548      17.526548    1[6-(6,6)]
    69         5.8742         5.8742         5.8742    1[6-(6,6)]
    70       7.679269       7.679269       7.679269    1[6-(6,6)]
    71        3.27014        3.27014        3.27014    1[6-(6,6)]
    72       1.457558       1.457558       1.457558    1[6-(6,6)]
    73        0.87043        0.87043        0.87043    1[6-(6,6)]
    74       2.129936       2.129936       2.129936    1[6-(6,6)]
    75      16.908659      16.908659      16.908659    1[6-(6,6)]
    76      15.572431      15.572431      15.572431    1[6-(6,6)]
    77      10.439631      10.439631      10.439631    1[6-(7,7)]
    78       14.07858       14.07858       14.07858    1[6-(6,7)]
    79      14.227871      14.227871      14.227871    1[6-(6,7)]
    80      10.028533      10.028533      10.028533    1[6-(6,6)]
    81       7.433226       7.433226       7.433226    1[6-(6,6)]
    82      10.822974      10.822974      10.822974    1[6-(1,6,8)]
    83      11.717081      11.717081      11.717081    1[6-(1,6,8)]
    84      10.695697      10.695697      10.695697    1[6-(1,6,8)]
    85      12.025479      12.025479      12.025479    1[6-(1,6,8)]
    86       9.677407       9.677407       9.677407    1[6-(1,6,8)]
    87       8.836945       8.836945       8.836945    1[6-(1,6,8)]
    88      10.632362      10.632362      10.632362    1[6-(1,6,8)]
    89       9.399445       9.399445       9.399445    1[6-(1,6,8)]
    90      13.286886      13.286886      13.286886    1[6-(6,6)]
    91      15.237058      15.237058      15.237058    1[6-(6,6)]
    92       9.139655       9.139655       9.139655    1[6-(6,6)]
    93       7.197987       7.197987       7.197987    1[6-(6,6)]
    94       2.367334       2.367334       2.367334    1[6-(6,6)]
    95       0.562263       0.562263       0.562263    1[6-(6,6)]
    96       4.971373       4.971373       4.971373    1[6-(6,6)]
    97       6.783958       6.783958       6.783958    1[6-(6,6)]
    98        7.37108        7.37108        7.37108    1[6-(6,6)]
    99       6.111577       6.111577       6.111577    1[6-(6,6)]
   100       7.815865       7.815865       7.815865    1[6-(6,6)]
   101       9.152089       9.152089       9.152089    1[6-(6,6)]
   102      -2.198105      -2.198105      -2.198105    1[6-(7,7)]
   103      10.645942      10.645942      10.645942    1[6-(6,7)]
   104      10.496658      10.496658      10.496658    1[6-(6,7)]
   105      -1.787013      -1.787013      -1.787013    1[6-(6,6)]
   106      17.291321      17.291321      17.291321    1[6-(6,6)]
   107       2.201497       2.201497       2.201497    6[6-(1,1,8),6-(1,1,8),6-(1,1,8),6-(1,1,8)]
   108       3.094654       3.094654       3.094654    6[1-(0),1-(0),6-(6,6,6),8-(6)]
   109       2.997989       2.997989       2.997989    6[1-(0),1-(0),6-(6,6,6),8-(6)]
   110       1.080604       1.080604       1.080604    6[1-(0),1-(0),6-(6,6,6),8-(6)]
   111       1.661752       1.661752       1.661752    6[1-(0),1-(0),6-(6,6,6),8-(6)]
   112        4.53179        4.53179        4.53179    6[6-(1,6),6-(1,6),8-(6)]
   113       5.298996       5.298996       5.298996    6[1-(0),6-(1,6),6-(6,8)]
   114        6.46572        6.46572        6.46572    6[1-(0),6-(1,6),6-(6,6)]
   115       1.470268       1.470268       1.470268    6[6-(1,6),6-(1,6),6-(8,8)]
   116       0.664989       0.664989       0.664989    6[1-(0),6-(1,6),6-(6,6)]
   117      -0.485079      -0.485079      -0.485079    6[1-(0),6-(1,6),6-(6,8)]
   118       2.781456       2.781456       2.781456    6[6-(6,6),8-(48),8-(48)]
   119      15.665753      15.665753      15.665753    6[6-(1,6),6-(1,6),8-(6)]
   120      10.047487      10.047487      10.047487    6[1-(0),6-(1,6),6-(6,8)]
   121       8.975243       8.975243       8.975243    6[1-(0),6-(1,6),6-(6,6)]
   122       8.176747       8.176747       8.176747    6[6-(1,6),6-(1,6),6-(8,8)]
   123      13.792041      13.792041      13.792041    6[1-(0),6-(1,6),6-(6,6)]
   124      14.852999      14.852999      14.852999    6[1-(0),6-(1,6),6-(6,8)]
   125       7.057381       7.057381       7.057381    6[6-(6,6),8-(0),8-(48,48)]
   126       0.118204       0.118204       0.118204    6[6-(1,6),6-(1,6),8-(6)]
   127      -0.762787      -0.762787      -0.762787    6[1-(0),6-(1,6),6-(6,8)]
   128      14.961246      14.961246      14.961246    6[1-(0),6-(1,6),6-(6,6)]
   129      15.091591      15.091591      15.091591    6[6-(1,6),6-(1,6),6-(8,8)]
   130      -0.513796      -0.513796      -0.513796    6[1-(0),6-(1,6),6-(6,6)]
   131       0.276489       0.276489       0.276489    6[1-(0),6-(1,6),6-(6,8)]
   132      14.318921      14.318921      14.318921    6[6-(6,6),8-(48),8-(48)]
   133       5.119926       5.119926       5.119926    6[1-(0),7-(6,48),7-(6,6)]
   134       3.116373       3.116373       3.116373    6[1-(0),6-(1,7),7-(6,6)]
   135        3.03695        3.03695        3.03695    6[1-(0),6-(1,7),7-(6,48)]
   136       5.001121       5.001121       5.001121    6[6-(1,6),6-(1,6),7-(6,6)]
   137       6.091437       6.091437       6.091437    6[1-(0),6-(1,6),6-(6,7)]
   138        9.80152        9.80152        9.80152    6[1-(0),6-(1,6),6-(6,7)]
   139       6.040052       6.040052       6.040052    6[6-(1,1,8),6-(1,1,8),6-(1,1,8),6-(1,1,8)]
   140       5.146898       5.146898       5.146898    6[1-(0),1-(0),6-(6,6,6),8-(6)]
   141       5.243558       5.243558       5.243558    6[1-(0),1-(0),6-(6,6,6),8-(6)]
   142       7.160947       7.160947       7.160947    6[1-(0),1-(0),6-(6,6,6),8-(6)]
   143       6.579793       6.579793       6.579793    6[1-(0),1-(0),6-(6,6,6),8-(6)]
   144       3.709759       3.709759       3.709759    6[6-(1,6),6-(1,6),8-(6)]
   145        2.94255        2.94255        2.94255    6[1-(0),6-(1,6),6-(6,8)]
   146       1.775826       1.775826       1.775826    6[1-(0),6-(1,6),6-(6,6)]
   147       6.771251       6.771251       6.771251    6[6-(1,6),6-(1,6),6-(8,8)]
   148       7.576533       7.576533       7.576533    6[1-(0),6-(1,6),6-(6,6)]
   149       8.726602       8.726602       8.726602    6[1-(0),6-(1,6),6-(6,8)]
   150       5.460063       5.460063       5.460063    6[6-(6,6),8-(48),8-(48)]
   151       9.058797       9.058797       9.058797    6[6-(1,6),6-(1,6),8-(6)]
   152      14.677037      14.677037      14.677037    6[1-(0),6-(1,6),6-(6,8)]
   153      15.749282      15.749282      15.749282    6[1-(0),6-(1,6),6-(6,6)]
   154      16.547775      16.547775      16.547775    6[6-(1,6),6-(1,6),6-(8,8)]
   155      10.932508      10.932508      10.932508    6[1-(0),6-(1,6),6-(6,6)]
   156       9.871548       9.871548       9.871548    6[1-(0),6-(1,6),6-(6,8)]
   157      17.667143      17.667143      17.667143    6[6-(6,6),8-(0),8-(48,48)]
   158       8.123341       8.123341       8.123341    6[6-(1,6),6-(1,6),8-(6)]
   159       9.004334       9.004334       9.004334    6[1-(0),6-(1,6),6-(6,8)]
   160         9.7633         9.7633         9.7633    6[1-(0),6-(1,6),6-(6,6)]
   161       9.632951       9.632951       9.632951    6[6-(1,6),6-(1,6),6-(8,8)]
   162       8.755336       8.755336       8.755336    6[1-(0),6-(1,6),6-(6,6)]
   163       7.965052       7.965052       7.965052    6[1-(0),6-(1,6),6-(6,8)]
   164      10.405619      10.405619      10.405619    6[6-(6,6),8-(48),8-(48)]
   165       3.121608       3.121608       3.121608    6[1-(0),7-(6,48),7-(6,6)]
   166       5.125163       5.125163       5.125163    6[1-(0),6-(1,7),7-(6,6)]
   167       5.204583       5.204583       5.204583    6[1-(0),6-(1,7),7-(6,48)]
   168       3.240421       3.240421       3.240421    6[6-(1,6),6-(1,6),7-(6,6)]
   169      18.633106      18.633106      18.633106    6[1-(0),6-(1,6),6-(6,7)]
   170      -1.560006      -1.560006      -1.560006    6[1-(0),6-(1,6),6-(6,7)]
   171      14.281533      14.281533      14.281533    6[6-(1,1,8),6-(1,1,8),6-(1,1,8),6-(1,1,8)]
   172      13.388376      13.388376      13.388376    6[1-(0),1-(0),6-(6,6,6),8-(6)]
   173      13.485041      13.485041      13.485041    6[1-(0),1-(0),6-(6,6,6),8-(6)]
   174      15.402426      15.402426      15.402426    6[1-(0),1-(0),6-(6,6,6),8-(6)]
   175      14.821278      14.821278      14.821278    6[1-(0),1-(0),6-(6,6,6),8-(6)]
   176       11.95124       11.95124       11.95124    6[6-(1,6),6-(1,6),8-(6)]
   177      11.184034      11.184034      11.184034    6[1-(0),6-(1,6),6-(6,8)]
   178       10.01731       10.01731       10.01731    6[1-(0),6-(1,6),6-(6,6)]
   179      15.012762      15.012762      15.012762    6[6-(1,6),6-(1,6),6-(8,8)]
   180      15.818041      15.818041      15.818041    6[1-(0),6-(1,6),6-(6,6)]
   181      16.968109      16.968109      16.968109    6[1-(0),6-(1,6),6-(6,8)]
   182      13.701574      13.701574      13.701574    6[6-(6,6),8-(48),8-(48)]
   183       0.817277       0.817277       0.817277    6[6-(1,6),6-(1,6),8-(6)]
   184       6.435543       6.435543       6.435543    6[1-(0),6-(1,6),6-(6,8)]
   185       7.507787       7.507787       7.507787    6[1-(0),6-(1,6),6-(6,6)]
   186       8.306283       8.306283       8.306283    6[6-(1,6),6-(1,6),6-(8,8)]
   187       2.690989       2.690989       2.690989    6[1-(0),6-(1,6),6-(6,6)]
   188       1.630031       1.630031       1.630031    6[1-(0),6-(1,6),6-(6,8)]
   189       9.425649       9.425649       9.425649    6[6-(6,6),8-(0),8-(48,48)]
   190      16.364826      16.364826      16.364826    6[6-(1,6),6-(1,6),8-(6)]
   191      17.245817      17.245817      17.245817    6[1-(0),6-(1,6),6-(6,8)]
   192       1.521784       1.521784       1.521784    6[1-(0),6-(1,6),6-(6,6)]
   193       1.391439       1.391439       1.391439    6[6-(1,6),6-(1,6),6-(8,8)]
   194      16.996826      16.996826      16.996826    6[1-(0),6-(1,6),6-(6,6)]
   195      16.206541      16.206541      16.206541    6[1-(0),6-(1,6),6-(6,8)]
   196       2.164109       2.164109       2.164109    6[6-(6,6),8-(48),8-(48)]
   197      11.363104      11.363104      11.363104    6[1-(0),7-(6,48),7-(6,6)]
   198      13.366657      13.366657      13.366657    6[1-(0),6-(1,7),7-(6,6)]
   199       13.44608       13.44608       13.44608    6[1-(0),6-(1,7),7-(6,48)]
   200      11.481909      11.481909      11.481909    6[6-(1,6),6-(1,6),7-(6,6)]
   201      10.391593      10.391593      10.391593    6[1-(0),6-(1,6),6-(6,7)]
   202        6.68151        6.68151        6.68151    6[1-(0),6-(1,6),6-(6,7)]
   203      10.442978      10.442978      10.442978    6[6-(1,1,8),6-(1,1,8),6-(1,1,8),6-(1,1,8)]
   204      11.336132      11.336132      11.336132    6[1-(0),1-(0),6-(6,6,6),8-(6)]
   205      11.239472      11.239472      11.239472    6[1-(0),1-(0),6-(6,6,6),8-(6)]
   206       9.322083       9.322083       9.322083    6[1-(0),1-(0),6-(6,6,6),8-(6)]
   207       9.903237       9.903237       9.903237    6[1-(0),1-(0),6-(6,6,6),8-(6)]
   208      12.773271      12.773271      12.773271    6[6-(1,6),6-(1,6),8-(6)]
   209       13.54048       13.54048       13.54048    6[1-(0),6-(1,6),6-(6,8)]
   210      14.707204      14.707204      14.707204    6[1-(0),6-(1,6),6-(6,6)]
   211       9.711779       9.711779       9.711779    6[6-(1,6),6-(1,6),6-(8,8)]
   212       8.906497       8.906497       8.906497    6[1-(0),6-(1,6),6-(6,6)]
   213       7.756428       7.756428       7.756428    6[1-(0),6-(1,6),6-(6,8)]
   214      11.022967      11.022967      11.022967    6[6-(6,6),8-(48),8-(48)]
   215       7.424233       7.424233       7.424233    6[6-(1,6),6-(1,6),8-(6)]
   216       1.805993       1.805993       1.805993    6[1-(0),6-(1,6),6-(6,8)]
   217       0.733748       0.733748       0.733748    6[1-(0),6-(1,6),6-(6,6)]
   218      -0.064745      -0.064745      -0.064745    6[6-(1,6),6-(1,6),6-(8,8)]
   219       5.550522       5.550522       5.550522    6[1-(0),6-(1,6),6-(6,6)]
   220       6.611482       6.611482       6.611482    6[1-(0),6-(1,6),6-(6,8)]
   221      -1.184113      -1.184113      -1.184113    6[6-(6,6),8-(0),8-(48,48)]
   222       8.359689       8.359689       8.359689    6[6-(1,6),6-(1,6),8-(6)]
   223       7.478696       7.478696       7.478696    6[1-(0),6-(1,6),6-(6,8)]
   224        6.71973        6.71973        6.71973    6[1-(0),6-(1,6),6-(6,6)]
   225       6.850079       6.850079       6.850079    6[6-(1,6),6-(1,6),6-(8,8)]
   226       7.727694       7.727694       7.727694    6[1-(0),6-(1,6),6-(6,6)]
   227       8.517978       8.517978       8.517978    6[1-(0),6-(1,6),6-(6,8)]
   228       6.077411       6.077411       6.077411    6[6-(6,6),8-(48),8-(48)]
   229      13.361422      13.361422      13.361422    6[1-(0),7-(6,48),7-(6,6)]
   230      11.357867      11.357867      11.357867    6[1-(0),6-(1,7),7-(6,6)]
   231      11.278447      11.278447      11.278447    6[1-(0),6-(1,7),7-(6,48)]
   232      13.242609      13.242609      13.242609    6[6-(1,6),6-(1,6),7-(6,6)]
   233      -2.150076      -2.150076      -2.150076    6[1-(0),6-(1,6),6-(6,7)]
   234      18.043036      18.043036      18.043036    6[1-(0),6-(1,6),6-(6,7)]
   235       4.312844       4.312844       4.312844    7[6-(1,6),6-(1,7),48-(8,8,8)]
   236       4.438654       4.438654       4.438654    7[6-(1,6),6-(1,7),6-(6,6)]
   237       3.928687       3.928687       3.928687    7[6-(1,6),6-(1,7),48-(8,8,8)]
   238       3.802883       3.802883       3.802883    7[6-(1,6),6-(1,7),6-(6,6)]
   239      12.170186      12.170186      12.170186    7[6-(1,6),6-(1,7),48-(8,8,8)]
   240      12.044376      12.044376      12.044376    7[6-(1,6),6-(1,7),6-(6,6)]
   241      12.554343      12.554343      12.554343    7[6-(1,6),6-(1,7),48-(8,8,8)]
   242      12.680147      12.680147      12.680147    7[6-(1,6),6-(1,7),6-(6,6)]
   243       3.379578       3.379578       3.379578    8[6-(1,1,6),6-(6,6)]
   244       16.70405       16.70405       16.70405    8[6-(1,1,6),6-(6,6)]
   245       0.817075       0.817075       0.817075    8[6-(1,1,6),6-(6,6)]
   246       3.076605       3.076605       3.076605    8[6-(6,8),48-(7,8,8)]
   247       3.482558       3.482558       3.482558    8[6-(6,8),48-(8,8,8,8,8)]
   248       6.981551       6.981551       6.981551    8[6-(6,8)]
   249       6.163394       6.163394       6.163394    8[6-(6,8),48-(7,8,8),48-(8,8,8,8,8)]
   250      13.531398      13.531398      13.531398    8[6-(6,8),48-(8,8,8,8,8)]
   251      14.473009      14.473009      14.473009    8[6-(6,8),48-(7,8,8)]
   252       4.861972       4.861972       4.861972    8[6-(1,1,6),6-(6,6)]
   253       8.020499       8.020499       8.020499    8[6-(1,1,6),6-(6,6)]
   254       7.424473       7.424473       7.424473    8[6-(1,1,6),6-(6,6)]
   255       5.164918       5.164918       5.164918    8[6-(6,8),48-(7,8,8)]
   256       4.758958       4.758958       4.758958    8[6-(6,8),48-(8,8,8,8,8)]
   257      17.742976      17.742976      17.742976    8[6-(6,8)]
   258      18.561127      18.561127      18.561127    8[6-(6,8),48-(7,8,8),48-(8,8,8,8,8)]
   259      11.193143      11.193143      11.193143    8[6-(6,8),48-(8,8,8,8,8)]
   260      10.251526      10.251526      10.251526    8[6-(6,8),48-(7,8,8)]
   261      13.103452      13.103452      13.103452    8[6-(1,1,6),6-(6,6)]
   262       -0.22102       -0.22102       -0.22102    8[6-(1,1,6),6-(6,6)]
   263      15.665955      15.665955      15.665955    8[6-(1,1,6),6-(6,6)]
   264      13.406425      13.406425      13.406425    8[6-(6,8),48-(7,8,8)]
   265       7.640946       7.640946       7.640946    8[6-(6,8),48-(8,8,8,8,8)]
   266       9.501479       9.501479       9.501479    8[6-(6,8)]
   267      10.319636      10.319636      10.319636    8[6-(6,8),48-(7,8,8),48-(8,8,8,8,8)]
   268       2.951632       2.951632       2.951632    8[6-(6,8),48-(8,8,8,8,8)]
   269       2.010021       2.010021       2.010021    8[6-(6,8),48-(7,8,8)]
   270      11.621058      11.621058      11.621058    8[6-(1,1,6),6-(6,6)]
   271       8.462531       8.462531       8.462531    8[6-(1,1,6),6-(6,6)]
   272       9.058557       9.058557       9.058557    8[6-(1,1,6),6-(6,6)]
   273      11.318112      11.318112      11.318112    8[6-(6,8),48-(7,8,8)]
   274      17.083568      17.083568      17.083568    8[6-(6,8),48-(8,8,8,8,8)]
   275      -1.259946      -1.259946      -1.259946    8[6-(6,8)]
   276      -2.078097      -2.078097      -2.078097    8[6-(6,8),48-(7,8,8),48-(8,8,8,8,8)]
   277       5.289887       5.289887       5.289887    8[6-(6,8),48-(8,8,8,8,8)]
   278       6.231504       6.231504       6.231504    8[6-(6,8),48-(7,8,8)]
   279       4.120775       4.120775       4.120775    8[6-(1,1,6),6-(1,1,6)]
   280      12.362255      12.362255      12.362255    8[6-(1,1,6),6-(1,1,6)]
