# Supplementary material for: A collection of forcefield precursors for metal–organic frameworks
Source: RSC Adv. 2019 Nov 13;9(63):36492–507. doi: 10.1039/c9ra07327b (PMC9075174; doi:10.1039/c9ra07327b)
Supplement: RA-009-C9RA07327B-s028 [file RA-009-C9RA07327B-s028.txt]

ACUBAB_clean

8.877500    0.000000    0.000000
-4.438750    7.688141    0.000000
0.000000    0.000000    23.775000

     1       7.220737       7.220737       7.220737    30[8-(15),8-(15),8-(15,30),8-(15,30)]
     2       2.781143       2.781143       2.781143    30[8-(15),8-(15),8-(15,30),8-(15,30)]
     3        3.31437        3.31437        3.31437    30[8-(15),8-(15),8-(15,30),8-(15,30)]
     4       1.656763       1.656763       1.656763    30[8-(15),8-(15),8-(15,30),8-(15,30)]
     5       6.096357       6.096357       6.096357    30[8-(15),8-(15),8-(15,30),8-(15,30)]
     6        5.56313        5.56313        5.56313    30[8-(15),8-(15),8-(15,30),8-(15,30)]
     7      -2.781987      -2.781987      -2.781987    30[8-(15),8-(15),8-(15,30),8-(15,30)]
     8       1.657607       1.657607       1.657607    30[8-(15),8-(15),8-(15,30),8-(15,30)]
     9        1.12438        1.12438        1.12438    30[8-(15),8-(15),8-(15,30),8-(15,30)]
    10       2.781987       2.781987       2.781987    30[8-(15),8-(15),8-(15,30),8-(15,30)]
    11      -1.657607      -1.657607      -1.657607    30[8-(15),8-(15),8-(15,30),8-(15,30)]
    12       -1.12438       -1.12438       -1.12438    30[8-(15),8-(15),8-(15,30),8-(15,30)]
    13            0.0            0.0            0.0    30[8-(15),8-(15),8-(15),17-(30)]
    14            0.0            0.0            0.0    30[8-(15),8-(15),8-(15),17-(30)]
    15        4.43875        4.43875        4.43875    30[8-(15),8-(15),8-(15),17-(30)]
    16        4.43875        4.43875        4.43875    30[8-(15),8-(15),8-(15),17-(30)]
    17      -2.708969      -2.708969      -2.708969    15[8-(30),8-(30),8-(30),8-(30,30)]
    18       1.449385       1.449385       1.449385    15[8-(30),8-(30),8-(30),8-(30,30)]
    19       1.259584       1.259584       1.259584    15[8-(30),8-(30),8-(30),8-(30,30)]
    20       2.708969       2.708969       2.708969    15[8-(30),8-(30),8-(30),8-(30,30)]
    21      -1.449385      -1.449385      -1.449385    15[8-(30),8-(30),8-(30),8-(30,30)]
    22      -1.259584      -1.259584      -1.259584    15[8-(30),8-(30),8-(30),8-(30,30)]
    23       7.147719       7.147719       7.147719    15[8-(30),8-(30),8-(30),8-(30,30)]
    24       2.989365       2.989365       2.989365    15[8-(30),8-(30),8-(30),8-(30,30)]
    25       3.179166       3.179166       3.179166    15[8-(30),8-(30),8-(30),8-(30,30)]
    26       1.729781       1.729781       1.729781    15[8-(30),8-(30),8-(30),8-(30,30)]
    27       5.888135       5.888135       5.888135    15[8-(30),8-(30),8-(30),8-(30,30)]
    28       5.698334       5.698334       5.698334    15[8-(30),8-(30),8-(30),8-(30,30)]
    29            0.0            0.0            0.0    17[30-(8,8,8),30-(8,8,8)]
    30        4.43875        4.43875        4.43875    17[30-(8,8,8),30-(8,8,8)]
    31       6.240439       6.240439       6.240439    8[15-(8,8,8),30-(8,8,8)]
    32      -2.244676      -2.244676      -2.244676    8[15-(8,8,8),30-(8,8,8),30-(8,8,8)]
    33       4.725049       4.725049       4.725049    8[15-(8,8,8),30-(8,8,8)]
    34      -1.825214      -1.825214      -1.825214    8[15-(8,8,8),30-(8,8,17)]
    35       4.601652       4.601652       4.601652    8[15-(8,8,8),30-(8,8,8)]
    36       1.981458       1.981458       1.981458    8[15-(8,8,8),30-(8,8,8),30-(8,8,8)]
    37       6.930664       6.930664       6.930664    8[15-(8,8,8),30-(8,8,8)]
    38       1.310319       1.310319       1.310319    8[15-(8,8,8),30-(8,8,17)]
    39       2.474159       2.474159       2.474159    8[15-(8,8,8),30-(8,8,8)]
    40       0.263218       0.263218       0.263218    8[15-(8,8,8),30-(8,8,8),30-(8,8,8)]
    41       1.660536       1.660536       1.660536    8[15-(8,8,8),30-(8,8,8)]
    42       0.514895       0.514895       0.514895    8[15-(8,8,8),30-(8,8,17)]
    43       2.637061       2.637061       2.637061    8[15-(8,8,8),30-(8,8,8)]
    44       2.244676       2.244676       2.244676    8[15-(8,8,8),30-(8,8,8),30-(8,8,8)]
    45       4.152451       4.152451       4.152451    8[15-(8,8,8),30-(8,8,8)]
    46       1.825214       1.825214       1.825214    8[15-(8,8,8),30-(8,8,17)]
    47       4.275848       4.275848       4.275848    8[15-(8,8,8),30-(8,8,8)]
    48      -1.981458      -1.981458      -1.981458    8[15-(8,8,8),30-(8,8,8),30-(8,8,8)]
    49       1.946836       1.946836       1.946836    8[15-(8,8,8),30-(8,8,8)]
    50      -1.310319      -1.310319      -1.310319    8[15-(8,8,8),30-(8,8,17)]
    51       6.403341       6.403341       6.403341    8[15-(8,8,8),30-(8,8,8)]
    52      -0.263218      -0.263218      -0.263218    8[15-(8,8,8),30-(8,8,8),30-(8,8,8)]
    53       7.216964       7.216964       7.216964    8[15-(8,8,8),30-(8,8,8)]
    54      -0.514895      -0.514895      -0.514895    8[15-(8,8,8),30-(8,8,17)]
    55      -1.801689      -1.801689      -1.801689    8[15-(8,8,8),30-(8,8,8)]
    56       6.683426       6.683426       6.683426    8[15-(8,8,8),30-(8,8,8),30-(8,8,8)]
    57      -0.286299      -0.286299      -0.286299    8[15-(8,8,8),30-(8,8,8)]
    58       6.263964       6.263964       6.263964    8[15-(8,8,8),30-(8,8,17)]
    59      -0.162902      -0.162902      -0.162902    8[15-(8,8,8),30-(8,8,8)]
    60       2.457292       2.457292       2.457292    8[15-(8,8,8),30-(8,8,8),30-(8,8,8)]
    61      -2.491914      -2.491914      -2.491914    8[15-(8,8,8),30-(8,8,8)]
    62       3.128431       3.128431       3.128431    8[15-(8,8,8),30-(8,8,17)]
    63       1.964591       1.964591       1.964591    8[15-(8,8,8),30-(8,8,8)]
    64       4.175532       4.175532       4.175532    8[15-(8,8,8),30-(8,8,8),30-(8,8,8)]
    65       2.778214       2.778214       2.778214    8[15-(8,8,8),30-(8,8,8)]
    66       3.923855       3.923855       3.923855    8[15-(8,8,8),30-(8,8,17)]
    67       1.801689       1.801689       1.801689    8[15-(8,8,8),30-(8,8,8)]
    68       2.194074       2.194074       2.194074    8[15-(8,8,8),30-(8,8,8),30-(8,8,8)]
    69       0.286299       0.286299       0.286299    8[15-(8,8,8),30-(8,8,8)]
    70       2.613536       2.613536       2.613536    8[15-(8,8,8),30-(8,8,17)]
    71       0.162902       0.162902       0.162902    8[15-(8,8,8),30-(8,8,8)]
    72       6.420208       6.420208       6.420208    8[15-(8,8,8),30-(8,8,8),30-(8,8,8)]
    73       2.491914       2.491914       2.491914    8[15-(8,8,8),30-(8,8,8)]
    74       5.749069       5.749069       5.749069    8[15-(8,8,8),30-(8,8,17)]
    75      -1.964591      -1.964591      -1.964591    8[15-(8,8,8),30-(8,8,8)]
    76       4.701968       4.701968       4.701968    8[15-(8,8,8),30-(8,8,8),30-(8,8,8)]
    77      -2.778214      -2.778214      -2.778214    8[15-(8,8,8),30-(8,8,8)]
    78       4.953645       4.953645       4.953645    8[15-(8,8,8),30-(8,8,17)]
