# Supplementary material for: A collection of forcefield precursors for metal–organic frameworks
Source: RSC Adv. 2019 Nov 13;9(63):36492–507. doi: 10.1039/c9ra07327b (PMC9075174; doi:10.1039/c9ra07327b)
Supplement: RA-009-C9RA07327B-s029 [file RA-009-C9RA07327B-s029.txt]

ACUFEK_clean

32.968000    0.000000    0.000000
16.484000    28.551126    0.000000
16.484012    9.517049    26.927679

     1      24.076864      24.076864      24.076864    29[8-(6),8-(6),8-(6),8-(6)]
     2      34.291834      34.291834      34.291834    29[8-(6),8-(6),8-(6),8-(6)]
     3      40.535313      40.535313      40.535313    29[8-(6),8-(6),8-(6),8-(6)]
     4      31.644173      31.644173      31.644173    29[8-(6),8-(6),8-(6),8-(6)]
     5      25.400694      25.400694      25.400694    29[8-(6),8-(6),8-(6),8-(6)]
     6      41.859143      41.859143      41.859143    29[8-(6),8-(6),8-(6),8-(6)]
     7      49.452009      49.452009      49.452009    29[8-(6),8-(6),8-(6),8-(6)]
     8       49.45201       49.45201       49.45201    29[8-(6),8-(6),8-(6),8-(6)]
     9      41.860303      41.860303      41.860303    29[8-(6),8-(6),8-(6),8-(6)]
    10      40.546364      40.546364      40.546364    29[8-(6),8-(6),8-(6),8-(6)]
    11      57.043715      57.043715      57.043715    29[8-(6),8-(6),8-(6),8-(6)]
    12      58.357491      58.357491      58.357491    29[8-(6),8-(6),8-(6),8-(6)]
    13      34.291839      34.291839      34.291839    29[8-(6),8-(6),8-(6),8-(6)]
    14      40.535318      40.535318      40.535318    29[8-(6),8-(6),8-(6),8-(6)]
    15      24.076869      24.076869      24.076869    29[8-(6),8-(6),8-(6),8-(6)]
    16      41.859148      41.859148      41.859148    29[8-(6),8-(6),8-(6),8-(6)]
    17      31.644178      31.644178      31.644178    29[8-(6),8-(6),8-(6),8-(6)]
    18      25.400699      25.400699      25.400699    29[8-(6),8-(6),8-(6),8-(6)]
    19       8.892297       8.892297       8.892297    29[8-(6),8-(6),8-(6),8-(6)]
    20       7.578356       7.578356       7.578356    29[8-(6),8-(6),8-(6),8-(6)]
    21      24.075709      24.075709      24.075709    29[8-(6),8-(6),8-(6),8-(6)]
    22      25.389483      25.389483      25.389483    29[8-(6),8-(6),8-(6),8-(6)]
    23      16.484003      16.484003      16.484003    29[8-(6),8-(6),8-(6),8-(6)]
    24      16.484002      16.484002      16.484002    29[8-(6),8-(6),8-(6),8-(6)]
    25      19.551682      19.551682      19.551682    1[6-(6,6)]
    26      21.040187      21.040187      21.040187    1[6-(6,6)]
    27      20.896774      20.896774      20.896774    1[6-(6,6)]
    28      19.416512      19.416512      19.416512    1[6-(6,6)]
    29      24.693038      24.693038      24.693038    1[6-(6,6)]
    30      25.030959      25.030959      25.030959    1[6-(6,6)]
    31      20.089054      20.089054      20.089054    1[6-(6,6)]
    32      18.114271      18.114271      18.114271    1[6-(6,6)]
    33      46.654676      46.654676      46.654676    1[6-(6,6)]
    34      45.161226      45.161226      45.161226    1[6-(6,6)]
    35       44.90902       44.90902       44.90902    1[6-(6,6)]
    36      46.433789      46.433789      46.433789    1[6-(6,6)]
    37      24.997987      24.997987      24.997987    1[6-(6,6)]
    38      24.374892      24.374892      24.374892    1[6-(6,6)]
    39      27.432677      27.432677      27.432677    1[6-(6,6)]
    40      29.359656      29.359656      29.359656    1[6-(6,6)]
    41       36.61427       36.61427       36.61427    1[6-(6,6)]
    42      34.591683      34.591683      34.591683    1[6-(6,6)]
    43      36.500529      36.500529      36.500529    1[6-(6,6)]
    44      38.506632      38.506632      38.506632    1[6-(6,6)]
    45      30.881132      30.881132      30.881132    1[6-(6,6)]
    46      30.986629      30.986629      30.986629    1[6-(6,6)]
    47      18.481864      18.481864      18.481864    1[6-(6,6)]
    48      18.470325      18.470325      18.470325    1[6-(6,6)]
    49      43.863935      43.863935      43.863935    1[6-(6,6)]
    50      45.777728      45.777728      45.777728    1[6-(6,6)]
    51      47.800313      47.800313      47.800313    1[6-(6,6)]
    52      45.868388      45.868388      45.868388    1[6-(6,6)]
    53      34.866957      34.866957      34.866957    1[6-(6,6)]
    54      34.955972      34.955972      34.955972    1[6-(6,6)]
    55      34.960919      34.960919      34.960919    1[6-(6,6)]
    56      34.964216      34.964216      34.964216    1[6-(6,6)]
    57      42.738076      42.738076      42.738076    1[6-(6,6)]
    58      43.272157      43.272157      43.272157    1[6-(6,6)]
    59       41.50672       41.50672       41.50672    1[6-(6,6)]
    60       40.98088       40.98088       40.98088    1[6-(6,6)]
    61      43.329849      43.329849      43.329849    1[6-(6,6)]
    62      42.886428      42.886428      42.886428    1[6-(6,6)]
    63      10.881092      10.881092      10.881092    1[6-(6,6)]
    64      12.867414      12.867414      12.867414    1[6-(6,6)]
    65      57.837422      57.837422      57.837422    1[6-(6,6)]
    66       57.41708       57.41708       57.41708    1[6-(6,6)]
    67      55.646697      55.646697      55.646697    1[6-(6,6)]
    68      56.053852      56.053852      56.053852    1[6-(6,6)]
    69      39.039058      39.039058      39.039058    1[6-(6,6)]
    70       39.57314       39.57314       39.57314    1[6-(6,6)]
    71      36.510415      36.510415      36.510415    1[6-(6,6)]
    72      34.580139      34.580139      34.580139    1[6-(6,6)]
    73      29.321749      29.321749      29.321749    1[6-(6,6)]
    74      31.344335      31.344335      31.344335    1[6-(6,6)]
    75      29.435486      29.435486      29.435486    1[6-(6,6)]
    76      27.429384      27.429384      27.429384    1[6-(6,6)]
    77      35.054881      35.054881      35.054881    1[6-(6,6)]
    78      34.949382      34.949382      34.949382    1[6-(6,6)]
    79      14.486142      14.486142      14.486142    1[6-(6,6)]
    80      14.497681      14.497681      14.497681    1[6-(6,6)]
    81      55.040087      55.040087      55.040087    1[6-(6,6)]
    82      53.126295      53.126295      53.126295    1[6-(6,6)]
    83      51.103707      51.103707      51.103707    1[6-(6,6)]
    84      53.035631      53.035631      53.035631    1[6-(6,6)]
    85      31.069044      31.069044      31.069044    1[6-(6,6)]
    86      30.980031      30.980031      30.980031    1[6-(6,6)]
    87      30.975088      30.975088      30.975088    1[6-(6,6)]
    88      30.971791      30.971791      30.971791    1[6-(6,6)]
    89      23.197943      23.197943      23.197943    1[6-(6,6)]
    90      22.663861      22.663861      22.663861    1[6-(6,6)]
    91      24.429296      24.429296      24.429296    1[6-(6,6)]
    92      24.955136      24.955136      24.955136    1[6-(6,6)]
    93      22.606164      22.606164      22.606164    1[6-(6,6)]
    94      23.049583      23.049583      23.049583    1[6-(6,6)]
    95      22.086915      22.086915      22.086915    1[6-(6,6)]
    96      20.100593      20.100593      20.100593    1[6-(6,6)]
    97        41.0666        41.0666        41.0666    1[6-(6,6)]
    98      41.486943      41.486943      41.486943    1[6-(6,6)]
    99      43.257323      43.257323      43.257323    1[6-(6,6)]
   100      42.850168      42.850168      42.850168    1[6-(6,6)]
   101      26.896943      26.896943      26.896943    1[6-(6,6)]
   102      26.362863      26.362863      26.362863    1[6-(6,6)]
   103      29.425592      29.425592      29.425592    1[6-(6,6)]
   104      31.355869      31.355869      31.355869    1[6-(6,6)]
   105      46.384337      46.384337      46.384337    1[6-(6,6)]
   106      44.895831      44.895831      44.895831    1[6-(6,6)]
   107      45.039241      45.039241      45.039241    1[6-(6,6)]
   108      46.519504      46.519504      46.519504    1[6-(6,6)]
   109      41.242974      41.242974      41.242974    1[6-(6,6)]
   110      40.905051      40.905051      40.905051    1[6-(6,6)]
   111      12.878952      12.878952      12.878952    1[6-(6,6)]
   112      14.853736      14.853736      14.853736    1[6-(6,6)]
   113      52.249346      52.249346      52.249346    1[6-(6,6)]
   114      53.742797      53.742797      53.742797    1[6-(6,6)]
   115         53.995         53.995         53.995    1[6-(6,6)]
   116       52.47023       52.47023       52.47023    1[6-(6,6)]
   117      40.938015      40.938015      40.938015    1[6-(6,6)]
   118      41.561111      41.561111      41.561111    1[6-(6,6)]
   119      38.503331      38.503331      38.503331    1[6-(6,6)]
   120      36.576351      36.576351      36.576351    1[6-(6,6)]
   121      36.614263      36.614263      36.614263    1[6-(6,6)]
   122      34.591677      34.591677      34.591677    1[6-(6,6)]
   123      36.500526      36.500526      36.500526    1[6-(6,6)]
   124      38.506628      38.506628      38.506628    1[6-(6,6)]
   125      30.881131      30.881131      30.881131    1[6-(6,6)]
   126       30.98663       30.98663       30.98663    1[6-(6,6)]
   127       51.44987       51.44987       51.44987    1[6-(6,6)]
   128      51.438331      51.438331      51.438331    1[6-(6,6)]
   129      10.895925      10.895925      10.895925    1[6-(6,6)]
   130      12.809717      12.809717      12.809717    1[6-(6,6)]
   131      14.832305      14.832305      14.832305    1[6-(6,6)]
   132      12.900381      12.900381      12.900381    1[6-(6,6)]
   133      34.866968      34.866968      34.866968    1[6-(6,6)]
   134      34.955981      34.955981      34.955981    1[6-(6,6)]
   135      34.960924      34.960924      34.960924    1[6-(6,6)]
   136      34.964221      34.964221      34.964221    1[6-(6,6)]
   137      42.738069      42.738069      42.738069    1[6-(6,6)]
   138      43.272151      43.272151      43.272151    1[6-(6,6)]
   139      41.506716      41.506716      41.506716    1[6-(6,6)]
   140      40.980876      40.980876      40.980876    1[6-(6,6)]
   141      43.329848      43.329848      43.329848    1[6-(6,6)]
   142      42.886429      42.886429      42.886429    1[6-(6,6)]
   143      43.849097      43.849097      43.849097    1[6-(6,6)]
   144      45.835419      45.835419      45.835419    1[6-(6,6)]
   145      24.869412      24.869412      24.869412    1[6-(6,6)]
   146      24.449069      24.449069      24.449069    1[6-(6,6)]
   147      22.678689      22.678689      22.678689    1[6-(6,6)]
   148      23.085844      23.085844      23.085844    1[6-(6,6)]
   149      39.039069      39.039069      39.039069    1[6-(6,6)]
   150      39.573149      39.573149      39.573149    1[6-(6,6)]
   151       36.51042       36.51042       36.51042    1[6-(6,6)]
   152      34.580143      34.580143      34.580143    1[6-(6,6)]
   153      19.551675      19.551675      19.551675    1[6-(6,6)]
   154      21.040181      21.040181      21.040181    1[6-(6,6)]
   155      20.896771      20.896771      20.896771    1[6-(6,6)]
   156      19.416508      19.416508      19.416508    1[6-(6,6)]
   157      24.693038      24.693038      24.693038    1[6-(6,6)]
   158      25.030961      25.030961      25.030961    1[6-(6,6)]
   159       53.05706       53.05706       53.05706    1[6-(6,6)]
   160      51.082276      51.082276      51.082276    1[6-(6,6)]
   161      13.686666      13.686666      13.686666    1[6-(6,6)]
   162      12.193215      12.193215      12.193215    1[6-(6,6)]
   163      11.941012      11.941012      11.941012    1[6-(6,6)]
   164      13.465782      13.465782      13.465782    1[6-(6,6)]
   165      24.997997      24.997997      24.997997    1[6-(6,6)]
   166      24.374901      24.374901      24.374901    1[6-(6,6)]
   167      27.432681      27.432681      27.432681    1[6-(6,6)]
   168      29.359661      29.359661      29.359661    1[6-(6,6)]
   169       46.38433       46.38433       46.38433    1[6-(6,6)]
   170      44.895825      44.895825      44.895825    1[6-(6,6)]
   171      45.039238      45.039238      45.039238    1[6-(6,6)]
   172        46.5195        46.5195        46.5195    1[6-(6,6)]
   173      41.242974      41.242974      41.242974    1[6-(6,6)]
   174      40.905053      40.905053      40.905053    1[6-(6,6)]
   175      45.846958      45.846958      45.846958    1[6-(6,6)]
   176      47.821741      47.821741      47.821741    1[6-(6,6)]
   177      19.281336      19.281336      19.281336    1[6-(6,6)]
   178      20.774786      20.774786      20.774786    1[6-(6,6)]
   179      21.026992      21.026992      21.026992    1[6-(6,6)]
   180      19.502223      19.502223      19.502223    1[6-(6,6)]
   181      40.938025      40.938025      40.938025    1[6-(6,6)]
   182       41.56112       41.56112       41.56112    1[6-(6,6)]
   183      38.503335      38.503335      38.503335    1[6-(6,6)]
   184      36.576356      36.576356      36.576356    1[6-(6,6)]
   185      29.321742      29.321742      29.321742    1[6-(6,6)]
   186      31.344329      31.344329      31.344329    1[6-(6,6)]
   187      29.435483      29.435483      29.435483    1[6-(6,6)]
   188       27.42938       27.42938       27.42938    1[6-(6,6)]
   189       35.05488       35.05488       35.05488    1[6-(6,6)]
   190      34.949383      34.949383      34.949383    1[6-(6,6)]
   191      47.454148      47.454148      47.454148    1[6-(6,6)]
   192      47.465687      47.465687      47.465687    1[6-(6,6)]
   193      22.072077      22.072077      22.072077    1[6-(6,6)]
   194      20.158284      20.158284      20.158284    1[6-(6,6)]
   195      18.135699      18.135699      18.135699    1[6-(6,6)]
   196      20.067624      20.067624      20.067624    1[6-(6,6)]
   197      31.069055      31.069055      31.069055    1[6-(6,6)]
   198       30.98004       30.98004       30.98004    1[6-(6,6)]
   199      30.975093      30.975093      30.975093    1[6-(6,6)]
   200      30.971796      30.971796      30.971796    1[6-(6,6)]
   201      23.197936      23.197936      23.197936    1[6-(6,6)]
   202      22.663855      22.663855      22.663855    1[6-(6,6)]
   203      24.429292      24.429292      24.429292    1[6-(6,6)]
   204      24.955132      24.955132      24.955132    1[6-(6,6)]
   205      22.606163      22.606163      22.606163    1[6-(6,6)]
   206      23.049584      23.049584      23.049584    1[6-(6,6)]
   207       55.05492       55.05492       55.05492    1[6-(6,6)]
   208      53.068598      53.068598      53.068598    1[6-(6,6)]
   209        8.09859        8.09859        8.09859    1[6-(6,6)]
   210       8.518932       8.518932       8.518932    1[6-(6,6)]
   211      10.289315      10.289315      10.289315    1[6-(6,6)]
   212        9.88216        9.88216        9.88216    1[6-(6,6)]
   213      26.896954      26.896954      26.896954    1[6-(6,6)]
   214      26.362872      26.362872      26.362872    1[6-(6,6)]
   215      29.425597      29.425597      29.425597    1[6-(6,6)]
   216      31.355873      31.355873      31.355873    1[6-(6,6)]
   217      51.214149      51.214149      51.214149    6[6-(6,6),8-(29),8-(29)]
   218      19.268156      19.268156      19.268156    6[6-(1,6),6-(1,6),6-(8,8)]
   219       19.80059       19.80059       19.80059    6[1-(0),6-(1,6),6-(6,6)]
   220      20.710506      20.710506      20.710506    6[1-(0),6-(1,6),6-(6,6)]
   221      21.101177      21.101177      21.101177    6[6-(1,6),6-(1,6),6-(7,7)]
   222      20.619843      20.619843      20.619843    6[1-(0),6-(1,6),6-(6,6)]
   223      19.724763      19.724763      19.724763    6[1-(0),6-(1,6),6-(6,6)]
   224      21.986367      21.986367      21.986367    6[6-(6,6),7-(6),7-(6)]
   225      24.356765      24.356765      24.356765    6[1-(0),6-(1,6),6-(6,6)]
   226       24.54633       24.54633       24.54633    6[1-(0),6-(1,6),6-(6,6)]
   227      20.090702      20.090702      20.090702    6[1-(0),6-(1,6),6-(6,6)]
   228      18.915393      18.915393      18.915393    6[1-(0),6-(1,6),6-(6,6)]
   229      47.712948      47.712948      47.712948    6[6-(6,6),8-(29),8-(29)]
   230       46.69094       46.69094       46.69094    6[6-(1,6),6-(1,6),6-(8,8)]
   231       46.30027       46.30027       46.30027    6[1-(0),6-(1,6),6-(6,6)]
   232      45.408486      45.408486      45.408486    6[1-(0),6-(1,6),6-(6,6)]
   233      44.859568      44.859568      44.859568    6[6-(1,6),6-(1,6),6-(7,7)]
   234      45.260129      45.260129      45.260129    6[1-(0),6-(1,6),6-(6,6)]
   235      46.161804      46.161804      46.161804    6[1-(0),6-(1,6),6-(6,6)]
   236      43.948003      43.948003      43.948003    6[6-(6,6),7-(6),7-(6)]
   237      25.279863      25.279863      25.279863    6[1-(0),6-(1,6),6-(6,6)]
   238      24.900732      24.900732      24.900732    6[1-(0),6-(1,6),6-(6,6)]
   239      28.230502      28.230502      28.230502    6[1-(0),6-(1,6),6-(6,6)]
   240      29.359656      29.359656      29.359656    6[1-(0),6-(1,6),6-(6,6)]
   241      39.052253      39.052253      39.052253    6[6-(6,6),8-(29),8-(29)]
   242      37.789579      37.789579      37.789579    6[6-(1,6),6-(1,6),6-(8,8)]
   243      36.610973      36.610973      36.610973    6[1-(0),6-(1,6),6-(6,6)]
   244      35.379618      35.379618      35.379618    6[1-(0),6-(1,6),6-(6,6)]
   245      35.359837      35.359837      35.359837    6[6-(1,6),6-(1,6),6-(7,7)]
   246      36.515365      36.515365      36.515365    6[1-(0),6-(1,6),6-(6,6)]
   247      37.721994      37.721994      37.721994    6[1-(0),6-(1,6),6-(6,6)]
   248      34.113646      34.113646      34.113646    6[6-(6,6),7-(6),7-(6)]
   249       31.69709       31.69709       31.69709    6[1-(0),6-(1,6),6-(6,6)]
   250      31.772916      31.772916      31.772916    6[1-(0),6-(1,6),6-(6,6)]
   251      17.677445      17.677445      17.677445    6[1-(0),6-(1,6),6-(6,6)]
   252      17.664258      17.664258      17.664258    6[1-(0),6-(1,6),6-(6,6)]
   253      43.334798      43.334798      43.334798    6[6-(6,6),8-(29),8-(29)]
   254      44.632089      44.632089      44.632089    6[6-(1,6),6-(1,6),6-(8,8)]
   255       44.66176       44.66176       44.66176    6[1-(0),6-(1,6),6-(6,6)]
   256      45.807399      45.807399      45.807399    6[1-(0),6-(1,6),6-(6,6)]
   257      47.004137      47.004137      47.004137    6[6-(1,6),6-(1,6),6-(7,7)]
   258      47.004136      47.004136      47.004136    6[1-(0),6-(1,6),6-(6,6)]
   259      45.848608      45.848608      45.848608    6[1-(0),6-(1,6),6-(6,6)]
   260      48.367364      48.367364      48.367364    6[6-(6,6),7-(6),7-(6)]
   261      34.065835      34.065835      34.065835    6[1-(0),6-(1,6),6-(6,6)]
   262      34.136717      34.136717      34.136717    6[1-(0),6-(1,6),6-(6,6)]
   263       34.14661       34.14661       34.14661    6[1-(0),6-(1,6),6-(6,6)]
   264      34.158149      34.158149      34.158149    6[1-(0),6-(1,6),6-(6,6)]
   265      58.089625      58.089625      58.089625    6[6-(6,6),8-(29),8-(29)]
   266      41.846291      41.846291      41.846291    6[6-(1,6),6-(1,6),6-(8,8)]
   267      42.492464      42.492464      42.492464    6[1-(0),6-(1,6),6-(6,6)]
   268      42.813902      42.813902      42.813902    6[1-(0),6-(1,6),6-(6,6)]
   269      42.443011      42.443011      42.443011    6[6-(1,6),6-(1,6),6-(7,7)]
   270      41.768815      41.768815      41.768815    6[1-(0),6-(1,6),6-(6,6)]
   271      41.457268      41.457268      41.457268    6[1-(0),6-(1,6),6-(6,6)]
   272      42.804011      42.804011      42.804011    6[6-(6,6),7-(6),7-(6)]
   273      42.850164      42.850164      42.850164    6[1-(0),6-(1,6),6-(6,6)]
   274      42.584771      42.584771      42.584771    6[1-(0),6-(1,6),6-(6,6)]
   275      11.683862      11.683862      11.683862    6[1-(0),6-(1,6),6-(6,6)]
   276      12.872359      12.872359      12.872359    6[1-(0),6-(1,6),6-(6,6)]
   277      57.308284      57.308284      57.308284    6[6-(6,6),8-(29),8-(29)]
   278      57.033002      57.033002      57.033002    6[6-(1,6),6-(1,6),6-(8,8)]
   279      57.394002      57.394002      57.394002    6[1-(0),6-(1,6),6-(6,6)]
   280      57.140149      57.140149      57.140149    6[1-(0),6-(1,6),6-(6,6)]
   281      56.492327      56.492327      56.492327    6[6-(1,6),6-(1,6),6-(7,7)]
   282      56.091765      56.091765      56.091765    6[1-(0),6-(1,6),6-(6,6)]
   283      56.345619      56.345619      56.345619    6[1-(0),6-(1,6),6-(6,6)]
   284      56.040666      56.040666      56.040666    6[6-(6,6),7-(6),7-(6)]
   285      39.558304      39.558304      39.558304    6[1-(0),6-(1,6),6-(6,6)]
   286      39.866555      39.866555      39.866555    6[1-(0),6-(1,6),6-(6,6)]
   287      36.526899      36.526899      36.526899    6[1-(0),6-(1,6),6-(6,6)]
   288      35.386207      35.386207      35.386207    6[1-(0),6-(1,6),6-(6,6)]
   289      59.851765      59.851765      59.851765    6[6-(6,6),8-(29),8-(29)]
   290      28.146439      28.146439      28.146439    6[6-(1,6),6-(1,6),6-(8,8)]
   291      29.325045      29.325045      29.325045    6[1-(0),6-(1,6),6-(6,6)]
   292        30.5564        30.5564        30.5564    6[1-(0),6-(1,6),6-(6,6)]
   293       30.57618       30.57618       30.57618    6[6-(1,6),6-(1,6),6-(7,7)]
   294      29.420651      29.420651      29.420651    6[1-(0),6-(1,6),6-(6,6)]
   295      28.214023      28.214023      28.214023    6[1-(0),6-(1,6),6-(6,6)]
   296       31.82237       31.82237       31.82237    6[6-(6,6),7-(6),7-(6)]
   297      34.238923      34.238923      34.238923    6[1-(0),6-(1,6),6-(6,6)]
   298      34.163096      34.163096      34.163096    6[1-(0),6-(1,6),6-(6,6)]
   299      15.290562      15.290562      15.290562    6[1-(0),6-(1,6),6-(6,6)]
   300      15.303749      15.303749      15.303749    6[1-(0),6-(1,6),6-(6,6)]
   301      55.569222      55.569222      55.569222    6[6-(6,6),8-(29),8-(29)]
   302      54.271932      54.271932      54.271932    6[6-(1,6),6-(1,6),6-(8,8)]
   303      54.242261      54.242261      54.242261    6[1-(0),6-(1,6),6-(6,6)]
   304      53.096623      53.096623      53.096623    6[1-(0),6-(1,6),6-(6,6)]
   305      51.899885      51.899885      51.899885    6[6-(1,6),6-(1,6),6-(7,7)]
   306      51.899884      51.899884      51.899884    6[1-(0),6-(1,6),6-(6,6)]
   307      53.055412      53.055412      53.055412    6[1-(0),6-(1,6),6-(6,6)]
   308      50.536658      50.536658      50.536658    6[6-(6,6),7-(6),7-(6)]
   309      31.870166      31.870166      31.870166    6[1-(0),6-(1,6),6-(6,6)]
   310      31.799286      31.799286      31.799286    6[1-(0),6-(1,6),6-(6,6)]
   311      31.789398      31.789398      31.789398    6[1-(0),6-(1,6),6-(6,6)]
   312      31.777859      31.777859      31.777859    6[1-(0),6-(1,6),6-(6,6)]
   313      40.814393      40.814393      40.814393    6[6-(6,6),8-(29),8-(29)]
   314      24.089726      24.089726      24.089726    6[6-(1,6),6-(1,6),6-(8,8)]
   315      23.443554      23.443554      23.443554    6[1-(0),6-(1,6),6-(6,6)]
   316      23.122116      23.122116      23.122116    6[1-(0),6-(1,6),6-(6,6)]
   317      23.493005      23.493005      23.493005    6[6-(1,6),6-(1,6),6-(7,7)]
   318        24.1672        24.1672        24.1672    6[1-(0),6-(1,6),6-(6,6)]
   319      24.478748      24.478748      24.478748    6[1-(0),6-(1,6),6-(6,6)]
   320      23.132005      23.132005      23.132005    6[6-(6,6),7-(6),7-(6)]
   321      23.085848      23.085848      23.085848    6[1-(0),6-(1,6),6-(6,6)]
   322       23.35124       23.35124       23.35124    6[1-(0),6-(1,6),6-(6,6)]
   323      21.284144      21.284144      21.284144    6[1-(0),6-(1,6),6-(6,6)]
   324      20.095648      20.095648      20.095648    6[1-(0),6-(1,6),6-(6,6)]
   325      41.595736      41.595736      41.595736    6[6-(6,6),8-(29),8-(29)]
   326      41.871019      41.871019      41.871019    6[6-(1,6),6-(1,6),6-(8,8)]
   327       41.51002       41.51002       41.51002    6[1-(0),6-(1,6),6-(6,6)]
   328      41.763873      41.763873      41.763873    6[1-(0),6-(1,6),6-(6,6)]
   329      42.411694      42.411694      42.411694    6[6-(1,6),6-(1,6),6-(7,7)]
   330      42.812255      42.812255      42.812255    6[1-(0),6-(1,6),6-(6,6)]
   331      42.558401      42.558401      42.558401    6[1-(0),6-(1,6),6-(6,6)]
   332      42.863356      42.863356      42.863356    6[6-(6,6),7-(6),7-(6)]
   333      26.377698      26.377698      26.377698    6[1-(0),6-(1,6),6-(6,6)]
   334      26.069447      26.069447      26.069447    6[1-(0),6-(1,6),6-(6,6)]
   335      29.409108      29.409108      29.409108    6[1-(0),6-(1,6),6-(6,6)]
   336      30.549801      30.549801      30.549801    6[1-(0),6-(1,6),6-(6,6)]
   337      47.689869      47.689869      47.689869    6[6-(6,6),8-(29),8-(29)]
   338      46.667861      46.667861      46.667861    6[6-(1,6),6-(1,6),6-(8,8)]
   339      46.135428      46.135428      46.135428    6[1-(0),6-(1,6),6-(6,6)]
   340      45.225511      45.225511      45.225511    6[1-(0),6-(1,6),6-(6,6)]
   341       44.83484       44.83484       44.83484    6[6-(1,6),6-(1,6),6-(7,7)]
   342      45.316172      45.316172      45.316172    6[1-(0),6-(1,6),6-(6,6)]
   343      46.211254      46.211254      46.211254    6[1-(0),6-(1,6),6-(6,6)]
   344      43.949649      43.949649      43.949649    6[6-(6,6),7-(6),7-(6)]
   345      41.579248      41.579248      41.579248    6[1-(0),6-(1,6),6-(6,6)]
   346      41.389681      41.389681      41.389681    6[1-(0),6-(1,6),6-(6,6)]
   347      12.877304      12.877304      12.877304    6[1-(0),6-(1,6),6-(6,6)]
   348      14.052613      14.052613      14.052613    6[1-(0),6-(1,6),6-(6,6)]
   349      51.191072      51.191072      51.191072    6[6-(6,6),8-(29),8-(29)]
   350       52.21308       52.21308       52.21308    6[6-(1,6),6-(1,6),6-(8,8)]
   351      52.603752      52.603752      52.603752    6[1-(0),6-(1,6),6-(6,6)]
   352      53.495536      53.495536      53.495536    6[1-(0),6-(1,6),6-(6,6)]
   353      54.044453      54.044453      54.044453    6[6-(1,6),6-(1,6),6-(7,7)]
   354      53.643891      53.643891      53.643891    6[1-(0),6-(1,6),6-(6,6)]
   355      52.742216      52.742216      52.742216    6[1-(0),6-(1,6),6-(6,6)]
   356      54.956019      54.956019      54.956019    6[6-(6,6),7-(6),7-(6)]
   357      40.656138      40.656138      40.656138    6[1-(0),6-(1,6),6-(6,6)]
   358      41.035271      41.035271      41.035271    6[1-(0),6-(1,6),6-(6,6)]
   359      37.705505      37.705505      37.705505    6[1-(0),6-(1,6),6-(6,6)]
   360      36.576351      36.576351      36.576351    6[1-(0),6-(1,6),6-(6,6)]
   361      23.137774      23.137774      23.137774    6[6-(6,6),7-(6),7-(6)]
   362      23.597677      23.597677      23.597677    6[6-(1,6),6-(1,6),6-(7,7)]
   363      24.042743      24.042743      24.042743    6[6-(1,6),6-(1,6),6-(8,8)]
   364       24.35429       24.35429       24.35429    6[6-(6,6),8-(29),8-(29)]
   365      22.566599      22.566599      22.566599    6[6-(6,6),8-(29),8-(29)]
   366      21.273429      21.273429      21.273429    6[6-(1,6),6-(1,6),6-(8,8)]
   367      18.889843      18.889843      18.889843    6[6-(1,6),6-(1,6),6-(7,7)]
   368      17.596673      17.596673      17.596673    6[6-(6,6),7-(6),7-(6)]
   369       26.83678       26.83678       26.83678    6[6-(6,6),8-(29),8-(29)]
   370      28.174457      28.174457      28.174457    6[6-(1,6),6-(1,6),6-(8,8)]
   371      30.543207      30.543207      30.543207    6[6-(1,6),6-(1,6),6-(7,7)]
   372      31.870994      31.870994      31.870994    6[6-(6,6),7-(6),7-(6)]
   373      32.968007      32.968007      32.968007    6[6-(6,6),7-(6),7-(6)]
   374      32.968006      32.968006      32.968006    6[6-(1,6),6-(1,6),6-(7,7)]
   375      32.968005      32.968005      32.968005    6[6-(1,6),6-(1,6),6-(8,8)]
   376      32.968005      32.968005      32.968005    6[6-(6,6),8-(29),8-(29)]
   377      32.968003      32.968003      32.968003    6[6-(6,6),8-(29),8-(29)]
   378      16.484003      16.484003      16.484003    6[6-(1,6),6-(1,6),6-(8,8)]
   379      16.484003      16.484003      16.484003    6[6-(1,6),6-(1,6),6-(7,7)]
   380      16.484003      16.484003      16.484003    6[6-(6,6),7-(6),7-(6)]
   381      32.968004      32.968004      32.968004    6[6-(6,6),8-(29),8-(29)]
   382      32.968004      32.968004      32.968004    6[6-(1,6),6-(1,6),6-(8,8)]
   383      32.968004      32.968004      32.968004    6[6-(1,6),6-(1,6),6-(7,7)]
   384      32.968004      32.968004      32.968004    6[6-(6,6),7-(6),7-(6)]
   385      42.798241      42.798241      42.798241    6[6-(6,6),7-(6),7-(6)]
   386      42.338336      42.338336      42.338336    6[6-(1,6),6-(1,6),6-(7,7)]
   387      41.893267      41.893267      41.893267    6[6-(1,6),6-(1,6),6-(8,8)]
   388      41.581719      41.581719      41.581719    6[6-(6,6),8-(29),8-(29)]
   389      43.369407      43.369407      43.369407    6[6-(6,6),8-(29),8-(29)]
   390      11.694577      11.694577      11.694577    6[6-(1,6),6-(1,6),6-(8,8)]
   391      14.078163      14.078163      14.078163    6[6-(1,6),6-(1,6),6-(7,7)]
   392      15.371333      15.371333      15.371333    6[6-(6,6),7-(6),7-(6)]
   393      39.099227      39.099227      39.099227    6[6-(6,6),8-(29),8-(29)]
   394      37.761551      37.761551      37.761551    6[6-(1,6),6-(1,6),6-(8,8)]
   395        35.3928        35.3928        35.3928    6[6-(1,6),6-(1,6),6-(7,7)]
   396      34.065014      34.065014      34.065014    6[6-(6,6),7-(6),7-(6)]
   397       42.90127       42.90127       42.90127    6[6-(6,6),7-(6),7-(6)]
   398      25.991972      25.991972      25.991972    6[6-(1,6),6-(1,6),6-(7,7)]
   399      25.329316      25.329316      25.329316    6[6-(1,6),6-(1,6),6-(8,8)]
   400      25.087002      25.087002      25.087002    6[6-(6,6),8-(29),8-(29)]
   401      49.452012      49.452012      49.452012    6[6-(6,6),7-(6),7-(6)]
   402      32.968001      32.968001      32.968001    6[6-(1,6),6-(1,6),6-(7,7)]
   403      32.968002      32.968002      32.968002    6[6-(1,6),6-(1,6),6-(8,8)]
   404      32.968002      32.968002      32.968002    6[6-(6,6),8-(29),8-(29)]
   405      56.002753      56.002753      56.002753    6[6-(6,6),7-(6),7-(6)]
   406      39.944029      39.944029      39.944029    6[6-(1,6),6-(1,6),6-(7,7)]
   407      40.606687      40.606687      40.606687    6[6-(1,6),6-(1,6),6-(8,8)]
   408      40.849003      40.849003      40.849003    6[6-(6,6),8-(29),8-(29)]
   409       6.084247       6.084247       6.084247    6[6-(6,6),8-(29),8-(29)]
   410      37.789573      37.789573      37.789573    6[6-(1,6),6-(1,6),6-(8,8)]
   411      36.610967      36.610967      36.610967    6[1-(0),6-(1,6),6-(6,6)]
   412      35.379612      35.379612      35.379612    6[1-(0),6-(1,6),6-(6,6)]
   413      35.359832      35.359832      35.359832    6[6-(1,6),6-(1,6),6-(7,7)]
   414      36.515361      36.515361      36.515361    6[1-(0),6-(1,6),6-(6,6)]
   415      37.721989      37.721989      37.721989    6[1-(0),6-(1,6),6-(6,6)]
   416      34.113642      34.113642      34.113642    6[6-(6,6),7-(6),7-(6)]
   417      31.697089      31.697089      31.697089    6[1-(0),6-(1,6),6-(6,6)]
   418      31.772916      31.772916      31.772916    6[1-(0),6-(1,6),6-(6,6)]
   419       50.64545       50.64545       50.64545    6[1-(0),6-(1,6),6-(6,6)]
   420      50.632263      50.632263      50.632263    6[1-(0),6-(1,6),6-(6,6)]
   421       10.36679       10.36679       10.36679    6[6-(6,6),8-(29),8-(29)]
   422       11.66408       11.66408       11.66408    6[6-(1,6),6-(1,6),6-(8,8)]
   423      11.693751      11.693751      11.693751    6[1-(0),6-(1,6),6-(6,6)]
   424      12.839389      12.839389      12.839389    6[1-(0),6-(1,6),6-(6,6)]
   425      14.036127      14.036127      14.036127    6[6-(1,6),6-(1,6),6-(7,7)]
   426      14.036128      14.036128      14.036128    6[1-(0),6-(1,6),6-(6,6)]
   427        12.8806        12.8806        12.8806    6[1-(0),6-(1,6),6-(6,6)]
   428      15.399354      15.399354      15.399354    6[6-(6,6),7-(6),7-(6)]
   429      34.065846      34.065846      34.065846    6[1-(0),6-(1,6),6-(6,6)]
   430      34.136726      34.136726      34.136726    6[1-(0),6-(1,6),6-(6,6)]
   431      34.146614      34.146614      34.146614    6[1-(0),6-(1,6),6-(6,6)]
   432      34.158153      34.158153      34.158153    6[1-(0),6-(1,6),6-(6,6)]
   433      25.121619      25.121619      25.121619    6[6-(6,6),8-(29),8-(29)]
   434      41.846286      41.846286      41.846286    6[6-(1,6),6-(1,6),6-(8,8)]
   435      42.492458      42.492458      42.492458    6[1-(0),6-(1,6),6-(6,6)]
   436      42.813896      42.813896      42.813896    6[1-(0),6-(1,6),6-(6,6)]
   437      42.443007      42.443007      42.443007    6[6-(1,6),6-(1,6),6-(7,7)]
   438      41.768812      41.768812      41.768812    6[1-(0),6-(1,6),6-(6,6)]
   439      41.457264      41.457264      41.457264    6[1-(0),6-(1,6),6-(6,6)]
   440      42.804007      42.804007      42.804007    6[6-(6,6),7-(6),7-(6)]
   441      42.850164      42.850164      42.850164    6[1-(0),6-(1,6),6-(6,6)]
   442      42.584772      42.584772      42.584772    6[1-(0),6-(1,6),6-(6,6)]
   443      44.651868      44.651868      44.651868    6[1-(0),6-(1,6),6-(6,6)]
   444      45.840364      45.840364      45.840364    6[1-(0),6-(1,6),6-(6,6)]
   445      24.340276      24.340276      24.340276    6[6-(6,6),8-(29),8-(29)]
   446      24.064993      24.064993      24.064993    6[6-(1,6),6-(1,6),6-(8,8)]
   447      24.425992      24.425992      24.425992    6[1-(0),6-(1,6),6-(6,6)]
   448      24.172139      24.172139      24.172139    6[1-(0),6-(1,6),6-(6,6)]
   449      23.524318      23.524318      23.524318    6[6-(1,6),6-(1,6),6-(7,7)]
   450      23.123757      23.123757      23.123757    6[1-(0),6-(1,6),6-(6,6)]
   451      23.377611      23.377611      23.377611    6[1-(0),6-(1,6),6-(6,6)]
   452      23.072656      23.072656      23.072656    6[6-(6,6),7-(6),7-(6)]
   453      39.558314      39.558314      39.558314    6[1-(0),6-(1,6),6-(6,6)]
   454      39.866565      39.866565      39.866565    6[1-(0),6-(1,6),6-(6,6)]
   455      36.526904      36.526904      36.526904    6[1-(0),6-(1,6),6-(6,6)]
   456      35.386211      35.386211      35.386211    6[1-(0),6-(1,6),6-(6,6)]
   457      18.246143      18.246143      18.246143    6[6-(6,6),8-(29),8-(29)]
   458      19.268151      19.268151      19.268151    6[6-(1,6),6-(1,6),6-(8,8)]
   459      19.800584      19.800584      19.800584    6[1-(0),6-(1,6),6-(6,6)]
   460      20.710501      20.710501      20.710501    6[1-(0),6-(1,6),6-(6,6)]
   461      21.101172      21.101172      21.101172    6[6-(1,6),6-(1,6),6-(7,7)]
   462       20.61984       20.61984       20.61984    6[1-(0),6-(1,6),6-(6,6)]
   463      19.724758      19.724758      19.724758    6[1-(0),6-(1,6),6-(6,6)]
   464      21.986363      21.986363      21.986363    6[6-(6,6),7-(6),7-(6)]
   465      24.356764      24.356764      24.356764    6[1-(0),6-(1,6),6-(6,6)]
   466      24.546331      24.546331      24.546331    6[1-(0),6-(1,6),6-(6,6)]
   467      53.058708      53.058708      53.058708    6[1-(0),6-(1,6),6-(6,6)]
   468      51.883399      51.883399      51.883399    6[1-(0),6-(1,6),6-(6,6)]
   469       14.74494       14.74494       14.74494    6[6-(6,6),8-(29),8-(29)]
   470      13.722932      13.722932      13.722932    6[6-(1,6),6-(1,6),6-(8,8)]
   471       13.33226       13.33226       13.33226    6[1-(0),6-(1,6),6-(6,6)]
   472      12.440476      12.440476      12.440476    6[1-(0),6-(1,6),6-(6,6)]
   473      11.891559      11.891559      11.891559    6[6-(1,6),6-(1,6),6-(7,7)]
   474      12.292121      12.292121      12.292121    6[1-(0),6-(1,6),6-(6,6)]
   475      13.193796      13.193796      13.193796    6[1-(0),6-(1,6),6-(6,6)]
   476      10.979993      10.979993      10.979993    6[6-(6,6),7-(6),7-(6)]
   477      25.279874      25.279874      25.279874    6[1-(0),6-(1,6),6-(6,6)]
   478      24.900741      24.900741      24.900741    6[1-(0),6-(1,6),6-(6,6)]
   479      28.230507      28.230507      28.230507    6[1-(0),6-(1,6),6-(6,6)]
   480      29.359661      29.359661      29.359661    6[1-(0),6-(1,6),6-(6,6)]
   481      14.721863      14.721863      14.721863    6[6-(6,6),8-(29),8-(29)]
   482      46.667856      46.667856      46.667856    6[6-(1,6),6-(1,6),6-(8,8)]
   483      46.135422      46.135422      46.135422    6[1-(0),6-(1,6),6-(6,6)]
   484      45.225506      45.225506      45.225506    6[1-(0),6-(1,6),6-(6,6)]
   485      44.834835      44.834835      44.834835    6[6-(1,6),6-(1,6),6-(7,7)]
   486      45.316169      45.316169      45.316169    6[1-(0),6-(1,6),6-(6,6)]
   487      46.211249      46.211249      46.211249    6[1-(0),6-(1,6),6-(6,6)]
   488      43.949645      43.949645      43.949645    6[6-(6,6),7-(6),7-(6)]
   489      41.579247      41.579247      41.579247    6[1-(0),6-(1,6),6-(6,6)]
   490      41.389682      41.389682      41.389682    6[1-(0),6-(1,6),6-(6,6)]
   491       45.84531       45.84531       45.84531    6[1-(0),6-(1,6),6-(6,6)]
   492      47.020619      47.020619      47.020619    6[1-(0),6-(1,6),6-(6,6)]
   493      18.223064      18.223064      18.223064    6[6-(6,6),8-(29),8-(29)]
   494      19.245072      19.245072      19.245072    6[6-(1,6),6-(1,6),6-(8,8)]
   495      19.635742      19.635742      19.635742    6[1-(0),6-(1,6),6-(6,6)]
   496      20.527526      20.527526      20.527526    6[1-(0),6-(1,6),6-(6,6)]
   497      21.076444      21.076444      21.076444    6[6-(1,6),6-(1,6),6-(7,7)]
   498      20.675883      20.675883      20.675883    6[1-(0),6-(1,6),6-(6,6)]
   499      19.774208      19.774208      19.774208    6[1-(0),6-(1,6),6-(6,6)]
   500      21.988009      21.988009      21.988009    6[6-(6,6),7-(6),7-(6)]
   501      40.656149      40.656149      40.656149    6[1-(0),6-(1,6),6-(6,6)]
   502       41.03528       41.03528       41.03528    6[1-(0),6-(1,6),6-(6,6)]
   503       37.70551       37.70551       37.70551    6[1-(0),6-(1,6),6-(6,6)]
   504      36.576356      36.576356      36.576356    6[1-(0),6-(1,6),6-(6,6)]
   505      26.883759      26.883759      26.883759    6[6-(6,6),8-(29),8-(29)]
   506      28.146433      28.146433      28.146433    6[6-(1,6),6-(1,6),6-(8,8)]
   507      29.325039      29.325039      29.325039    6[1-(0),6-(1,6),6-(6,6)]
   508      30.556394      30.556394      30.556394    6[1-(0),6-(1,6),6-(6,6)]
   509      30.576175      30.576175      30.576175    6[6-(1,6),6-(1,6),6-(7,7)]
   510      29.420647      29.420647      29.420647    6[1-(0),6-(1,6),6-(6,6)]
   511      28.214018      28.214018      28.214018    6[1-(0),6-(1,6),6-(6,6)]
   512      31.822366      31.822366      31.822366    6[6-(6,6),7-(6),7-(6)]
   513      34.238922      34.238922      34.238922    6[1-(0),6-(1,6),6-(6,6)]
   514      34.163096      34.163096      34.163096    6[1-(0),6-(1,6),6-(6,6)]
   515      48.258567      48.258567      48.258567    6[1-(0),6-(1,6),6-(6,6)]
   516      48.271754      48.271754      48.271754    6[1-(0),6-(1,6),6-(6,6)]
   517      22.601214      22.601214      22.601214    6[6-(6,6),8-(29),8-(29)]
   518      21.303923      21.303923      21.303923    6[6-(1,6),6-(1,6),6-(8,8)]
   519      21.274252      21.274252      21.274252    6[1-(0),6-(1,6),6-(6,6)]
   520      20.128613      20.128613      20.128613    6[1-(0),6-(1,6),6-(6,6)]
   521      18.931875      18.931875      18.931875    6[6-(1,6),6-(1,6),6-(7,7)]
   522      18.931876      18.931876      18.931876    6[1-(0),6-(1,6),6-(6,6)]
   523      20.087404      20.087404      20.087404    6[1-(0),6-(1,6),6-(6,6)]
   524      17.568648      17.568648      17.568648    6[6-(6,6),7-(6),7-(6)]
   525      31.870177      31.870177      31.870177    6[1-(0),6-(1,6),6-(6,6)]
   526      31.799295      31.799295      31.799295    6[1-(0),6-(1,6),6-(6,6)]
   527      31.789402      31.789402      31.789402    6[1-(0),6-(1,6),6-(6,6)]
   528      31.777863      31.777863      31.777863    6[1-(0),6-(1,6),6-(6,6)]
   529       7.846387       7.846387       7.846387    6[6-(6,6),8-(29),8-(29)]
   530      24.089721      24.089721      24.089721    6[6-(1,6),6-(1,6),6-(8,8)]
   531      23.443548      23.443548      23.443548    6[1-(0),6-(1,6),6-(6,6)]
   532       23.12211       23.12211       23.12211    6[1-(0),6-(1,6),6-(6,6)]
   533      23.493001      23.493001      23.493001    6[6-(1,6),6-(1,6),6-(7,7)]
   534      24.167197      24.167197      24.167197    6[1-(0),6-(1,6),6-(6,6)]
   535      24.478744      24.478744      24.478744    6[1-(0),6-(1,6),6-(6,6)]
   536      23.132001      23.132001      23.132001    6[6-(6,6),7-(6),7-(6)]
   537      23.085848      23.085848      23.085848    6[1-(0),6-(1,6),6-(6,6)]
   538      23.351241      23.351241      23.351241    6[1-(0),6-(1,6),6-(6,6)]
   539       54.25215       54.25215       54.25215    6[1-(0),6-(1,6),6-(6,6)]
   540      53.063653      53.063653      53.063653    6[1-(0),6-(1,6),6-(6,6)]
   541       8.627728       8.627728       8.627728    6[6-(6,6),8-(29),8-(29)]
   542        8.90301        8.90301        8.90301    6[6-(1,6),6-(1,6),6-(8,8)]
   543        8.54201        8.54201        8.54201    6[1-(0),6-(1,6),6-(6,6)]
   544       8.795863       8.795863       8.795863    6[1-(0),6-(1,6),6-(6,6)]
   545       9.443685       9.443685       9.443685    6[6-(1,6),6-(1,6),6-(7,7)]
   546       9.844247       9.844247       9.844247    6[1-(0),6-(1,6),6-(6,6)]
   547       9.590393       9.590393       9.590393    6[1-(0),6-(1,6),6-(6,6)]
   548       9.895346       9.895346       9.895346    6[6-(6,6),7-(6),7-(6)]
   549      26.377708      26.377708      26.377708    6[1-(0),6-(1,6),6-(6,6)]
   550      26.069457      26.069457      26.069457    6[1-(0),6-(1,6),6-(6,6)]
   551      29.409113      29.409113      29.409113    6[1-(0),6-(1,6),6-(6,6)]
   552      30.549805      30.549805      30.549805    6[1-(0),6-(1,6),6-(6,6)]
   553      32.968005      32.968005      32.968005    6[6-(6,6),7-(6),7-(6)]
   554      32.968006      32.968006      32.968006    6[6-(1,6),6-(1,6),6-(7,7)]
   555      32.968007      32.968007      32.968007    6[6-(1,6),6-(1,6),6-(8,8)]
   556      32.968007      32.968007      32.968007    6[6-(6,6),8-(29),8-(29)]
   557      32.968009      32.968009      32.968009    6[6-(6,6),8-(29),8-(29)]
   558      49.452009      49.452009      49.452009    6[6-(1,6),6-(1,6),6-(8,8)]
   559      49.452009      49.452009      49.452009    6[6-(1,6),6-(1,6),6-(7,7)]
   560      49.452009      49.452009      49.452009    6[6-(6,6),7-(6),7-(6)]
   561      32.968008      32.968008      32.968008    6[6-(6,6),8-(29),8-(29)]
   562      32.968008      32.968008      32.968008    6[6-(1,6),6-(1,6),6-(8,8)]
   563      32.968008      32.968008      32.968008    6[6-(1,6),6-(1,6),6-(7,7)]
   564      32.968008      32.968008      32.968008    6[6-(6,6),7-(6),7-(6)]
   565      42.798238      42.798238      42.798238    6[6-(6,6),7-(6),7-(6)]
   566      42.338335      42.338335      42.338335    6[6-(1,6),6-(1,6),6-(7,7)]
   567      41.893269      41.893269      41.893269    6[6-(1,6),6-(1,6),6-(8,8)]
   568      41.581722      41.581722      41.581722    6[6-(6,6),8-(29),8-(29)]
   569      43.369413      43.369413      43.369413    6[6-(6,6),8-(29),8-(29)]
   570      44.662583      44.662583      44.662583    6[6-(1,6),6-(1,6),6-(8,8)]
   571      47.046169      47.046169      47.046169    6[6-(1,6),6-(1,6),6-(7,7)]
   572      48.339339      48.339339      48.339339    6[6-(6,6),7-(6),7-(6)]
   573      39.099232      39.099232      39.099232    6[6-(6,6),8-(29),8-(29)]
   574      37.761555      37.761555      37.761555    6[6-(1,6),6-(1,6),6-(8,8)]
   575      35.392805      35.392805      35.392805    6[6-(1,6),6-(1,6),6-(7,7)]
   576      34.065018      34.065018      34.065018    6[6-(6,6),7-(6),7-(6)]
   577      23.137771      23.137771      23.137771    6[6-(6,6),7-(6),7-(6)]
   578      23.597676      23.597676      23.597676    6[6-(1,6),6-(1,6),6-(7,7)]
   579      24.042745      24.042745      24.042745    6[6-(1,6),6-(1,6),6-(8,8)]
   580      24.354293      24.354293      24.354293    6[6-(6,6),8-(29),8-(29)]
   581      22.566605      22.566605      22.566605    6[6-(6,6),8-(29),8-(29)]
   582      54.241435      54.241435      54.241435    6[6-(1,6),6-(1,6),6-(8,8)]
   583      51.857849      51.857849      51.857849    6[6-(1,6),6-(1,6),6-(7,7)]
   584      50.564679      50.564679      50.564679    6[6-(6,6),7-(6),7-(6)]
   585      26.836785      26.836785      26.836785    6[6-(6,6),8-(29),8-(29)]
   586      28.174461      28.174461      28.174461    6[6-(1,6),6-(1,6),6-(8,8)]
   587      30.543212      30.543212      30.543212    6[6-(1,6),6-(1,6),6-(7,7)]
   588      31.870998      31.870998      31.870998    6[6-(6,6),7-(6),7-(6)]
   589         16.484         16.484         16.484    6[6-(6,6),7-(6),7-(6)]
   590      32.968011      32.968011      32.968011    6[6-(1,6),6-(1,6),6-(7,7)]
   591       32.96801       32.96801       32.96801    6[6-(1,6),6-(1,6),6-(8,8)]
   592       32.96801       32.96801       32.96801    6[6-(6,6),8-(29),8-(29)]
   593      23.034742      23.034742      23.034742    6[6-(6,6),7-(6),7-(6)]
   594       39.94404       39.94404       39.94404    6[6-(1,6),6-(1,6),6-(7,7)]
   595      40.606696      40.606696      40.606696    6[6-(1,6),6-(1,6),6-(8,8)]
   596       40.84901       40.84901       40.84901    6[6-(6,6),8-(29),8-(29)]
   597       9.933259       9.933259       9.933259    6[6-(6,6),7-(6),7-(6)]
   598      25.991983      25.991983      25.991983    6[6-(1,6),6-(1,6),6-(7,7)]
   599      25.329325      25.329325      25.329325    6[6-(1,6),6-(1,6),6-(8,8)]
   600      25.087009      25.087009      25.087009    6[6-(6,6),8-(29),8-(29)]
   601      22.352311      22.352311      22.352311    7[6-(6,7),6-(6,7)]
   602      43.647336      43.647336      43.647336    7[6-(6,7),6-(6,7)]
   603      34.148262      34.148262      34.148262    7[6-(6,7),6-(6,7)]
   604      48.272911      48.272911      48.272911    7[6-(6,7),6-(6,7)]
   605      42.403449      42.403449      42.403449    7[6-(6,7),6-(6,7)]
   606      56.435788      56.435788      56.435788    7[6-(6,7),6-(6,7)]
   607      31.787753      31.787753      31.787753    7[6-(6,7),6-(6,7)]
   608      50.631112      50.631112      50.631112    7[6-(6,7),6-(6,7)]
   609      23.532566      23.532566      23.532566    7[6-(6,7),6-(6,7)]
   610      42.468235      42.468235      42.468235    7[6-(6,7),6-(6,7)]
   611      43.583703      43.583703      43.583703    7[6-(6,7),6-(6,7)]
   612      55.256687      55.256687      55.256687    7[6-(6,7),6-(6,7)]
   613      16.484003      16.484003      16.484003    7[6-(6,7),6-(6,7)]
   614      17.644147      17.644147      17.644147    7[6-(6,7),6-(6,7)]
   615      15.323859      15.323859      15.323859    7[6-(6,7),6-(6,7)]
   616      22.393522      22.393522      22.393522    7[6-(6,7),6-(6,7)]
   617      32.968008      32.968008      32.968008    7[6-(6,7),6-(6,7)]
   618      43.542494      43.542494      43.542494    7[6-(6,7),6-(6,7)]
   619      43.615851      43.615851      43.615851    7[6-(6,7),6-(6,7)]
   620      49.452011      49.452011      49.452011    7[6-(6,7),6-(6,7)]
   621      55.288171      55.288171      55.288171    7[6-(6,7),6-(6,7)]
   622      32.968004      32.968004      32.968004    7[6-(6,7),6-(6,7)]
   623      31.809014      31.809014      31.809014    7[6-(6,7),6-(6,7)]
   624      34.126994      34.126994      34.126994    7[6-(6,7),6-(6,7)]
   625      34.148259      34.148259      34.148259    7[6-(6,7),6-(6,7)]
   626        15.3049        15.3049        15.3049    7[6-(6,7),6-(6,7)]
   627      42.403446      42.403446      42.403446    7[6-(6,7),6-(6,7)]
   628      23.467777      23.467777      23.467777    7[6-(6,7),6-(6,7)]
   629      22.352309      22.352309      22.352309    7[6-(6,7),6-(6,7)]
   630      10.679325      10.679325      10.679325    7[6-(6,7),6-(6,7)]
   631      43.583701      43.583701      43.583701    7[6-(6,7),6-(6,7)]
   632      22.288676      22.288676      22.288676    7[6-(6,7),6-(6,7)]
   633       31.78775       31.78775       31.78775    7[6-(6,7),6-(6,7)]
   634      17.663101      17.663101      17.663101    7[6-(6,7),6-(6,7)]
   635      23.532563      23.532563      23.532563    7[6-(6,7),6-(6,7)]
   636       9.500224       9.500224       9.500224    7[6-(6,7),6-(6,7)]
   637      50.612153      50.612153      50.612153    7[6-(6,7),6-(6,7)]
   638      48.291865      48.291865      48.291865    7[6-(6,7),6-(6,7)]
   639      49.452009      49.452009      49.452009    7[6-(6,7),6-(6,7)]
   640      32.968004      32.968004      32.968004    7[6-(6,7),6-(6,7)]
   641       43.54249       43.54249       43.54249    7[6-(6,7),6-(6,7)]
   642      22.393518      22.393518      22.393518    7[6-(6,7),6-(6,7)]
   643      16.484001      16.484001      16.484001    7[6-(6,7),6-(6,7)]
   644      22.320161      22.320161      22.320161    7[6-(6,7),6-(6,7)]
   645      10.647841      10.647841      10.647841    7[6-(6,7),6-(6,7)]
   646      31.809018      31.809018      31.809018    7[6-(6,7),6-(6,7)]
   647      34.126998      34.126998      34.126998    7[6-(6,7),6-(6,7)]
   648      32.968008      32.968008      32.968008    7[6-(6,7),6-(6,7)]
   649      50.841281      50.841281      50.841281    8[6-(6,8),29-(8,8,8)]
   650      50.819521      50.819521      50.819521    8[6-(6,8),29-(8,8,8)]
   651       23.92142       23.92142       23.92142    8[6-(6,8),29-(8,8,8)]
   652      22.505773      22.505773      22.505773    8[6-(6,8),29-(8,8,8)]
   653      48.077574      48.077574      48.077574    8[6-(6,8),29-(8,8,8)]
   654      48.090101      48.090101      48.090101    8[6-(6,8),29-(8,8,8)]
   655      24.416763      24.416763      24.416763    8[6-(6,8),29-(8,8,8)]
   656      25.834717      25.834717      25.834717    8[6-(6,8),29-(8,8,8)]
   657      38.967196      38.967196      38.967196    8[6-(6,8),29-(8,8,8)]
   658      40.086294      40.086294      40.086294    8[6-(6,8),29-(8,8,8)]
   659      34.080015      34.080015      34.080015    8[6-(6,8),29-(8,8,8)]
   660      34.090564      34.090564      34.090564    8[6-(6,8),29-(8,8,8)]
   661      42.308834      42.308834      42.308834    8[6-(6,8),29-(8,8,8)]
   662      43.422162      43.422162      43.422162    8[6-(6,8),29-(8,8,8)]
   663      34.093365      34.093365      34.093365    8[6-(6,8),29-(8,8,8)]
   664      34.086938      34.086938      34.086938    8[6-(6,8),29-(8,8,8)]
   665      58.547551      58.547551      58.547551    8[6-(6,8),29-(8,8,8)]
   666       57.45021       57.45021       57.45021    8[6-(6,8),29-(8,8,8)]
   667      40.902578      40.902578      40.902578    8[6-(6,8),29-(8,8,8)]
   668      42.307673      42.307673      42.307673    8[6-(6,8),29-(8,8,8)]
   669      57.969623      57.969623      57.969623    8[6-(6,8),29-(8,8,8)]
   670      56.843765      56.843765      56.843765    8[6-(6,8),29-(8,8,8)]
   671       40.39388       40.39388       40.39388    8[6-(6,8),29-(8,8,8)]
   672      38.982356      38.982356      38.982356    8[6-(6,8),29-(8,8,8)]
   673      59.936823      59.936823      59.936823    8[6-(6,8),29-(8,8,8)]
   674      58.817723      58.817723      58.817723    8[6-(6,8),29-(8,8,8)]
   675      31.855994      31.855994      31.855994    8[6-(6,8),29-(8,8,8)]
   676      31.845443      31.845443      31.845443    8[6-(6,8),29-(8,8,8)]
   677      56.595187      56.595187      56.595187    8[6-(6,8),29-(8,8,8)]
   678      55.481857      55.481857      55.481857    8[6-(6,8),29-(8,8,8)]
   679       31.84264       31.84264       31.84264    8[6-(6,8),29-(8,8,8)]
   680       31.84907       31.84907       31.84907    8[6-(6,8),29-(8,8,8)]
   681      40.356468      40.356468      40.356468    8[6-(6,8),29-(8,8,8)]
   682      41.453807      41.453807      41.453807    8[6-(6,8),29-(8,8,8)]
   683      25.033431      25.033431      25.033431    8[6-(6,8),29-(8,8,8)]
   684      23.628334      23.628334      23.628334    8[6-(6,8),29-(8,8,8)]
   685      40.934398      40.934398      40.934398    8[6-(6,8),29-(8,8,8)]
   686      42.060254      42.060254      42.060254    8[6-(6,8),29-(8,8,8)]
   687      25.542125      25.542125      25.542125    8[6-(6,8),29-(8,8,8)]
   688      26.953651      26.953651      26.953651    8[6-(6,8),29-(8,8,8)]
   689      48.062738      48.062738      48.062738    8[6-(6,8),29-(8,8,8)]
   690      48.084496      48.084496      48.084496    8[6-(6,8),29-(8,8,8)]
   691      42.014588      42.014588      42.014588    8[6-(6,8),29-(8,8,8)]
   692      43.430233      43.430233      43.430233    8[6-(6,8),29-(8,8,8)]
   693      50.826446      50.826446      50.826446    8[6-(6,8),29-(8,8,8)]
   694      50.813918      50.813918      50.813918    8[6-(6,8),29-(8,8,8)]
   695      41.519242      41.519242      41.519242    8[6-(6,8),29-(8,8,8)]
   696       40.10129       40.10129       40.10129    8[6-(6,8),29-(8,8,8)]
   697       5.999189       5.999189       5.999189    8[6-(6,8),29-(8,8,8)]
   698       7.118289       7.118289       7.118289    8[6-(6,8),29-(8,8,8)]
   699      34.080018      34.080018      34.080018    8[6-(6,8),29-(8,8,8)]
   700      34.090569      34.090569      34.090569    8[6-(6,8),29-(8,8,8)]
   701       9.340825       9.340825       9.340825    8[6-(6,8),29-(8,8,8)]
   702      10.454155      10.454155      10.454155    8[6-(6,8),29-(8,8,8)]
   703      34.093372      34.093372      34.093372    8[6-(6,8),29-(8,8,8)]
   704      34.086942      34.086942      34.086942    8[6-(6,8),29-(8,8,8)]
   705      25.579544      25.579544      25.579544    8[6-(6,8),29-(8,8,8)]
   706      24.482205      24.482205      24.482205    8[6-(6,8),29-(8,8,8)]
   707      40.902581      40.902581      40.902581    8[6-(6,8),29-(8,8,8)]
   708      42.307678      42.307678      42.307678    8[6-(6,8),29-(8,8,8)]
   709      25.001614      25.001614      25.001614    8[6-(6,8),29-(8,8,8)]
   710      23.875758      23.875758      23.875758    8[6-(6,8),29-(8,8,8)]
   711      40.393887      40.393887      40.393887    8[6-(6,8),29-(8,8,8)]
   712      38.982361      38.982361      38.982361    8[6-(6,8),29-(8,8,8)]
   713      17.873274      17.873274      17.873274    8[6-(6,8),29-(8,8,8)]
   714      17.851516      17.851516      17.851516    8[6-(6,8),29-(8,8,8)]
   715      23.921424      23.921424      23.921424    8[6-(6,8),29-(8,8,8)]
   716      22.505779      22.505779      22.505779    8[6-(6,8),29-(8,8,8)]
   717      15.109566      15.109566      15.109566    8[6-(6,8),29-(8,8,8)]
   718      15.122094      15.122094      15.122094    8[6-(6,8),29-(8,8,8)]
   719       24.41677       24.41677       24.41677    8[6-(6,8),29-(8,8,8)]
   720      25.834722      25.834722      25.834722    8[6-(6,8),29-(8,8,8)]
   721      15.094731      15.094731      15.094731    8[6-(6,8),29-(8,8,8)]
   722      15.116491      15.116491      15.116491    8[6-(6,8),29-(8,8,8)]
   723      42.014592      42.014592      42.014592    8[6-(6,8),29-(8,8,8)]
   724      43.430239      43.430239      43.430239    8[6-(6,8),29-(8,8,8)]
   725      17.858438      17.858438      17.858438    8[6-(6,8),29-(8,8,8)]
   726      17.845911      17.845911      17.845911    8[6-(6,8),29-(8,8,8)]
   727      41.519249      41.519249      41.519249    8[6-(6,8),29-(8,8,8)]
   728      40.101295      40.101295      40.101295    8[6-(6,8),29-(8,8,8)]
   729      26.968816      26.968816      26.968816    8[6-(6,8),29-(8,8,8)]
   730      25.849718      25.849718      25.849718    8[6-(6,8),29-(8,8,8)]
   731      31.855997      31.855997      31.855997    8[6-(6,8),29-(8,8,8)]
   732      31.845448      31.845448      31.845448    8[6-(6,8),29-(8,8,8)]
   733      23.627178      23.627178      23.627178    8[6-(6,8),29-(8,8,8)]
   734       22.51385       22.51385       22.51385    8[6-(6,8),29-(8,8,8)]
   735      31.842647      31.842647      31.842647    8[6-(6,8),29-(8,8,8)]
   736      31.849074      31.849074      31.849074    8[6-(6,8),29-(8,8,8)]
   737       7.388461       7.388461       7.388461    8[6-(6,8),29-(8,8,8)]
   738       8.485802       8.485802       8.485802    8[6-(6,8),29-(8,8,8)]
   739      25.033434      25.033434      25.033434    8[6-(6,8),29-(8,8,8)]
   740      23.628339      23.628339      23.628339    8[6-(6,8),29-(8,8,8)]
   741       7.966389       7.966389       7.966389    8[6-(6,8),29-(8,8,8)]
   742       9.092247       9.092247       9.092247    8[6-(6,8),29-(8,8,8)]
   743      25.542132      25.542132      25.542132    8[6-(6,8),29-(8,8,8)]
   744      26.953656      26.953656      26.953656    8[6-(6,8),29-(8,8,8)]
