# Supplementary material for: A collection of forcefield precursors for metal–organic frameworks
Source: RSC Adv. 2019 Nov 13;9(63):36492–507. doi: 10.1039/c9ra07327b (PMC9075174; doi:10.1039/c9ra07327b)
Supplement: RA-009-C9RA07327B-s030 [file RA-009-C9RA07327B-s030.txt]

ADABIS_clean

9.255300    0.000000    0.000000
0.000000    9.353700    0.000000
-2.827120    -4.676919    12.751777

     1      -0.730056      -0.730056      -0.730056    29[7-(6,6),7-(6,7),7-(6,7),8-(6)]
     2       2.530586       2.530586       2.530586    29[7-(6,6),7-(6,7),7-(6,7),8-(6)]
     3       7.158236       7.158236       7.158236    29[7-(6,6),7-(6,7),7-(6,7),8-(6)]
     4       3.897594       3.897594       3.897594    29[7-(6,6),7-(6,7),7-(6,7),8-(6)]
     5       7.109342       7.109342       7.109342    1[6-(6,7)]
     6       6.173123       6.173123       6.173123    1[6-(6,6)]
     7       6.909227       6.909227       6.909227    1[6-(6,6)]
     8       7.822076       7.822076       7.822076    1[6-(6,7)]
     9       2.645877       2.645877       2.645877    1[6-(1,6,6)]
    10       5.194893       5.194893       5.194893    1[6-(1,6,6)]
    11       7.355491       7.355491       7.355491    1[6-(1,6,6)]
    12       3.946488       3.946488       3.946488    1[6-(6,7)]
    13       4.882707       4.882707       4.882707    1[6-(6,6)]
    14       4.146603       4.146603       4.146603    1[6-(6,6)]
    15       3.233754       3.233754       3.233754    1[6-(6,7)]
    16       8.409953       8.409953       8.409953    1[6-(1,6,6)]
    17       5.860937       5.860937       5.860937    1[6-(1,6,6)]
    18       3.700339       3.700339       3.700339    1[6-(1,6,6)]
    19      -0.681162      -0.681162      -0.681162    1[6-(6,7)]
    20       0.255057       0.255057       0.255057    1[6-(6,6)]
    21      -0.481047      -0.481047      -0.481047    1[6-(6,6)]
    22      -1.393896      -1.393896      -1.393896    1[6-(6,7)]
    23       3.782303       3.782303       3.782303    1[6-(1,6,6)]
    24       1.233287       1.233287       1.233287    1[6-(1,6,6)]
    25      -0.927311      -0.927311      -0.927311    1[6-(1,6,6)]
    26       2.481692       2.481692       2.481692    1[6-(6,7)]
    27       1.545473       1.545473       1.545473    1[6-(6,6)]
    28       2.281577       2.281577       2.281577    1[6-(6,6)]
    29       3.194426       3.194426       3.194426    1[6-(6,7)]
    30      -1.981773      -1.981773      -1.981773    1[6-(1,6,6)]
    31       0.567243       0.567243       0.567243    1[6-(1,6,6)]
    32       2.727841       2.727841       2.727841    1[6-(1,6,6)]
    33       6.270219       6.270219       6.270219    6[6-(7,7),8-(0),8-(29)]
    34       6.064626       6.064626       6.064626    6[6-(8,8),7-(7,29),7-(7,29)]
    35        7.06582        7.06582        7.06582    6[1-(0),6-(1,6),7-(6,29)]
    36        6.50637        6.50637        6.50637    6[1-(0),6-(1,7),6-(6,6)]
    37        6.45111        6.45111        6.45111    6[6-(1,1,6),6-(1,6),6-(1,6)]
    38       6.939358       6.939358       6.939358    6[1-(0),6-(1,7),6-(6,6)]
    39       7.482402       7.482402       7.482402    6[1-(0),6-(1,6),7-(6,29)]
    40       5.856928       5.856928       5.856928    6[1-(0),1-(0),6-(1,1,6),6-(6,6)]
    41       4.785611       4.785611       4.785611    6[6-(7,7),8-(0),8-(29)]
    42       4.991204       4.991204       4.991204    6[6-(8,8),7-(7,29),7-(7,29)]
    43        3.99001        3.99001        3.99001    6[1-(0),6-(1,6),7-(6,29)]
    44        4.54946        4.54946        4.54946    6[1-(0),6-(1,7),6-(6,6)]
    45        4.60472        4.60472        4.60472    6[6-(1,1,6),6-(1,6),6-(1,6)]
    46       4.116472       4.116472       4.116472    6[1-(0),6-(1,7),6-(6,6)]
    47       3.573428       3.573428       3.573428    6[1-(0),6-(1,6),7-(6,29)]
    48       5.198902       5.198902       5.198902    6[1-(0),1-(0),6-(1,1,6),6-(6,6)]
    49       0.157961       0.157961       0.157961    6[6-(7,7),8-(0),8-(29)]
    50       0.363554       0.363554       0.363554    6[6-(8,8),7-(7,29),7-(7,29)]
    51       -0.63764       -0.63764       -0.63764    6[1-(0),6-(1,6),7-(6,29)]
    52       -0.07819       -0.07819       -0.07819    6[1-(0),6-(1,7),6-(6,6)]
    53       -0.02293       -0.02293       -0.02293    6[6-(1,1,6),6-(1,6),6-(1,6)]
    54      -0.511178      -0.511178      -0.511178    6[1-(0),6-(1,7),6-(6,6)]
    55      -1.054222      -1.054222      -1.054222    6[1-(0),6-(1,6),7-(6,29)]
    56       0.571252       0.571252       0.571252    6[1-(0),1-(0),6-(1,1,6),6-(6,6)]
    57       1.642569       1.642569       1.642569    6[6-(7,7),8-(0),8-(29)]
    58       1.436976       1.436976       1.436976    6[6-(8,8),7-(7,29),7-(7,29)]
    59        2.43817        2.43817        2.43817    6[1-(0),6-(1,6),7-(6,29)]
    60        1.87872        1.87872        1.87872    6[1-(0),6-(1,7),6-(6,6)]
    61        1.82346        1.82346        1.82346    6[6-(1,1,6),6-(1,6),6-(1,6)]
    62       2.311708       2.311708       2.311708    6[1-(0),6-(1,7),6-(6,6)]
    63       2.854752       2.854752       2.854752    6[1-(0),6-(1,6),7-(6,29)]
    64       1.229278       1.229278       1.229278    6[1-(0),1-(0),6-(1,1,6),6-(6,6)]
    65       6.941475       6.941475       6.941475    6[1-(0),1-(0),6-(1,1,6),6-(1,1,6)]
    66       2.313825       2.313825       2.313825    6[1-(0),1-(0),6-(1,1,6),6-(1,1,6)]
    67       4.980266       4.980266       4.980266    7[6-(6,7),7-(7),29-(7,7,8)]
    68       5.052575       5.052575       5.052575    7[7-(6,29),7-(7)]
    69       6.173995       6.173995       6.173995    7[7-(6,29),7-(7)]
    70        6.80791        6.80791        6.80791    7[6-(6,7),7-(7),29-(7,7,8)]
    71       7.551033       7.551033       7.551033    7[6-(1,6),6-(1,6),29-(7,7,8)]
    72       6.075564       6.075564       6.075564    7[6-(6,7),7-(7),29-(7,7,8)]
    73       6.003255       6.003255       6.003255    7[7-(6,29),7-(7)]
    74       4.881835       4.881835       4.881835    7[7-(6,29),7-(7)]
    75        4.24792        4.24792        4.24792    7[6-(6,7),7-(7),29-(7,7,8)]
    76       3.504797       3.504797       3.504797    7[6-(1,6),6-(1,6),29-(7,7,8)]
    77       1.447914       1.447914       1.447914    7[6-(6,7),7-(7),29-(7,7,8)]
    78       1.375605       1.375605       1.375605    7[7-(6,29),7-(7)]
    79       0.254185       0.254185       0.254185    7[7-(6,29),7-(7)]
    80       -0.37973       -0.37973       -0.37973    7[6-(6,7),7-(7),29-(7,7,8)]
    81      -1.122853      -1.122853      -1.122853    7[6-(1,6),6-(1,6),29-(7,7,8)]
    82       0.352616       0.352616       0.352616    7[6-(6,7),7-(7),29-(7,7,8)]
    83       0.424925       0.424925       0.424925    7[7-(6,29),7-(7)]
    84       1.546345       1.546345       1.546345    7[7-(6,29),7-(7)]
    85        2.18026        2.18026        2.18026    7[6-(6,7),7-(7),29-(7,7,8)]
    86       2.923383       2.923383       2.923383    7[6-(1,6),6-(1,6),29-(7,7,8)]
    87       7.310881       7.310881       7.310881    8[6-(6,8)]
    88       5.245184       5.245184       5.245184    8[6-(6,8),29-(7,7,7)]
    89       3.744949       3.744949       3.744949    8[6-(6,8)]
    90       5.810646       5.810646       5.810646    8[6-(6,8),29-(7,7,7)]
    91      -0.882701      -0.882701      -0.882701    8[6-(6,8)]
    92       1.182996       1.182996       1.182996    8[6-(6,8),29-(7,7,7)]
    93       2.683231       2.683231       2.683231    8[6-(6,8)]
    94       0.617534       0.617534       0.617534    8[6-(6,8),29-(7,7,7)]
