# Supplementary material for: A collection of forcefield precursors for metal–organic frameworks
Source: RSC Adv. 2019 Nov 13;9(63):36492–507. doi: 10.1039/c9ra07327b (PMC9075174; doi:10.1039/c9ra07327b)
Supplement: RA-009-C9RA07327B-s031 [file RA-009-C9RA07327B-s031.txt]

ADABUE_clean

9.274100    0.000000    0.000000
0.000000    9.389900    0.000000
-0.663170    -4.694994    14.290607

     1        7.90557        7.90557        7.90557    29[7-(6,6),7-(6,7),7-(6,7),8-(6)]
     2        5.34241        5.34241        5.34241    29[7-(6,6),7-(6,7),7-(6,7),8-(6)]
     3        0.70536        0.70536        0.70536    29[7-(6,6),7-(6,7),7-(6,7),8-(6)]
     4        3.26852        3.26852        3.26852    29[7-(6,6),7-(6,7),7-(6,7),8-(6)]
     5       1.158679       1.158679       1.158679    1[6-(6,6)]
     6       0.087172       0.087172       0.087172    1[6-(6,7)]
     7       0.355941       0.355941       0.355941    1[6-(6,6)]
     8       8.506729       8.506729       8.506729    1[6-(6,7)]
     9       0.976134       0.976134       0.976134    1[6-(1,6,6)]
    10       2.290361       2.290361       2.290361    1[6-(1,6,6)]
    11       2.969809       2.969809       2.969809    1[6-(1,6,6)]
    12       2.815201       2.815201       2.815201    1[6-(6,6)]
    13       3.886708       3.886708       3.886708    1[6-(6,7)]
    14       3.617939       3.617939       3.617939    1[6-(6,6)]
    15       4.741251       4.741251       4.741251    1[6-(6,7)]
    16       2.997746       2.997746       2.997746    1[6-(1,6,6)]
    17       1.683519       1.683519       1.683519    1[6-(1,6,6)]
    18       1.004071       1.004071       1.004071    1[6-(1,6,6)]
    19       7.452251       7.452251       7.452251    1[6-(6,6)]
    20       8.523758       8.523758       8.523758    1[6-(6,7)]
    21       8.254989       8.254989       8.254989    1[6-(6,6)]
    22       0.104201       0.104201       0.104201    1[6-(6,7)]
    23       7.634796       7.634796       7.634796    1[6-(1,6,6)]
    24       6.320569       6.320569       6.320569    1[6-(1,6,6)]
    25       5.641121       5.641121       5.641121    1[6-(1,6,6)]
    26       5.795729       5.795729       5.795729    1[6-(6,6)]
    27       4.724222       4.724222       4.724222    1[6-(6,7)]
    28       4.992991       4.992991       4.992991    1[6-(6,6)]
    29       3.869679       3.869679       3.869679    1[6-(6,7)]
    30       5.613184       5.613184       5.613184    1[6-(1,6,6)]
    31       6.927411       6.927411       6.927411    1[6-(1,6,6)]
    32       7.606859       7.606859       7.606859    1[6-(1,6,6)]
    33       0.789448       0.789448       0.789448    6[1-(0),6-(1,7),6-(6,6)]
    34       0.138755       0.138755       0.138755    6[1-(0),6-(1,6),7-(6,29)]
    35       0.308732       0.308732       0.308732    6[1-(0),6-(1,7),6-(6,6)]
    36       0.907296       0.907296       0.907296    6[6-(1,1,6),6-(1,6),6-(1,6)]
    37       8.919814       8.919814       8.919814    6[1-(0),6-(1,6),7-(6,29)]
    38       1.624238       1.624238       1.624238    6[1-(0),1-(0),6-(1,1,6),6-(6,6)]
    39       1.032571       1.032571       1.032571    6[6-(8,8),7-(7,29),7-(7,29)]
    40       0.704858       0.704858       0.704858    6[6-(7,7),8-(0),8-(29)]
    41       3.184432       3.184432       3.184432    6[1-(0),6-(1,7),6-(6,6)]
    42       3.835125       3.835125       3.835125    6[1-(0),6-(1,6),7-(6,29)]
    43       3.665148       3.665148       3.665148    6[1-(0),6-(1,7),6-(6,6)]
    44       3.066584       3.066584       3.066584    6[6-(1,1,6),6-(1,6),6-(1,6)]
    45       4.328166       4.328166       4.328166    6[1-(0),6-(1,6),7-(6,29)]
    46       2.349642       2.349642       2.349642    6[1-(0),1-(0),6-(1,1,6),6-(6,6)]
    47       2.941309       2.941309       2.941309    6[6-(8,8),7-(7,29),7-(7,29)]
    48       3.269022       3.269022       3.269022    6[6-(7,7),8-(0),8-(29)]
    49       7.821482       7.821482       7.821482    6[1-(0),6-(1,7),6-(6,6)]
    50       8.472175       8.472175       8.472175    6[1-(0),6-(1,6),7-(6,29)]
    51       8.302198       8.302198       8.302198    6[1-(0),6-(1,7),6-(6,6)]
    52       7.703634       7.703634       7.703634    6[6-(1,1,6),6-(1,6),6-(1,6)]
    53      -0.308884      -0.308884      -0.308884    6[1-(0),6-(1,6),7-(6,29)]
    54       6.986692       6.986692       6.986692    6[1-(0),1-(0),6-(1,1,6),6-(6,6)]
    55       7.578359       7.578359       7.578359    6[6-(8,8),7-(7,29),7-(7,29)]
    56       7.906072       7.906072       7.906072    6[6-(7,7),8-(0),8-(29)]
    57       5.426498       5.426498       5.426498    6[1-(0),6-(1,7),6-(6,6)]
    58       4.775805       4.775805       4.775805    6[1-(0),6-(1,6),7-(6,29)]
    59       4.945782       4.945782       4.945782    6[1-(0),6-(1,7),6-(6,6)]
    60       5.544346       5.544346       5.544346    6[6-(1,1,6),6-(1,6),6-(1,6)]
    61       4.282764       4.282764       4.282764    6[1-(0),6-(1,6),7-(6,29)]
    62       6.261288       6.261288       6.261288    6[1-(0),1-(0),6-(1,1,6),6-(6,6)]
    63       5.669621       5.669621       5.669621    6[6-(8,8),7-(7,29),7-(7,29)]
    64       5.341908       5.341908       5.341908    6[6-(7,7),8-(0),8-(29)]
    65       2.318525       2.318525       2.318525    6[1-(0),1-(0),6-(1,1,6),6-(1,1,6)]
    66       6.955575       6.955575       6.955575    6[1-(0),1-(0),6-(1,1,6),6-(1,1,6)]
    67       8.841622       8.841622       8.841622    7[6-(1,6),6-(1,6),29-(7,7,8)]
    68       0.376627       0.376627       0.376627    7[6-(6,7),7-(7),29-(7,7,8)]
    69       1.136589       1.136589       1.136589    7[7-(6,29),7-(7)]
    70       2.251041       2.251041       2.251041    7[7-(6,29),7-(7)]
    71       2.196346       2.196346       2.196346    7[6-(6,7),7-(7),29-(7,7,8)]
    72       4.406358       4.406358       4.406358    7[6-(1,6),6-(1,6),29-(7,7,8)]
    73       3.597253       3.597253       3.597253    7[6-(6,7),7-(7),29-(7,7,8)]
    74       2.837291       2.837291       2.837291    7[7-(6,29),7-(7)]
    75       1.722839       1.722839       1.722839    7[7-(6,29),7-(7)]
    76       1.777534       1.777534       1.777534    7[6-(6,7),7-(7),29-(7,7,8)]
    77      -0.230692      -0.230692      -0.230692    7[6-(1,6),6-(1,6),29-(7,7,8)]
    78       8.234303       8.234303       8.234303    7[6-(6,7),7-(7),29-(7,7,8)]
    79       7.474341       7.474341       7.474341    7[7-(6,29),7-(7)]
    80       6.359889       6.359889       6.359889    7[7-(6,29),7-(7)]
    81       6.414584       6.414584       6.414584    7[6-(6,7),7-(7),29-(7,7,8)]
    82       4.204572       4.204572       4.204572    7[6-(1,6),6-(1,6),29-(7,7,8)]
    83       5.013677       5.013677       5.013677    7[6-(6,7),7-(7),29-(7,7,8)]
    84       5.773639       5.773639       5.773639    7[7-(6,29),7-(7)]
    85       6.888091       6.888091       6.888091    7[7-(6,29),7-(7)]
    86       6.833396       6.833396       6.833396    7[6-(6,7),7-(7),29-(7,7,8)]
    87       1.636522       1.636522       1.636522    8[6-(6,8),29-(7,7,7)]
    88       8.895878       8.895878       8.895878    8[6-(6,8)]
    89       2.337358       2.337358       2.337358    8[6-(6,8),29-(7,7,7)]
    90       4.352102       4.352102       4.352102    8[6-(6,8)]
    91       6.974408       6.974408       6.974408    8[6-(6,8),29-(7,7,7)]
    92      -0.284948      -0.284948      -0.284948    8[6-(6,8)]
    93       6.273572       6.273572       6.273572    8[6-(6,8),29-(7,7,7)]
    94       4.258828       4.258828       4.258828    8[6-(6,8)]
