# Supplementary material for: A collection of forcefield precursors for metal–organic frameworks
Source: RSC Adv. 2019 Nov 13;9(63):36492–507. doi: 10.1039/c9ra07327b (PMC9075174; doi:10.1039/c9ra07327b)
Supplement: RA-009-C9RA07327B-s032 [file RA-009-C9RA07327B-s032.txt]

ADASEF_clean

38.459400    0.000000    0.000000
19.229700    33.306817    0.000000
19.229700    11.102272    31.401969

     1      33.170079      33.170079      33.170079    29[8-(6),8-(6),8-(6),8-(6)]
     2      34.508081      34.508081      34.508081    29[8-(6),8-(6),8-(6),8-(6)]
     3      13.940379      13.940379      13.940379    29[8-(6),8-(6),8-(6),8-(6)]
     4      15.278381      15.278381      15.278381    29[8-(6),8-(6),8-(6),8-(6)]
     5      24.519021      24.519021      24.519021    29[8-(6),8-(6),8-(6),8-(6)]
     6      23.181019      23.181019      23.181019    29[8-(6),8-(6),8-(6),8-(6)]
     7       5.289321       5.289321       5.289321    29[8-(6),8-(6),8-(6),8-(6)]
     8       3.951319       3.951319       3.951319    29[8-(6),8-(6),8-(6),8-(6)]
     9      33.170079      33.170079      33.170079    29[8-(6),8-(6),8-(6),8-(6)]
    10      34.508081      34.508081      34.508081    29[8-(6),8-(6),8-(6),8-(6)]
    11       5.289321       5.289321       5.289321    29[8-(6),8-(6),8-(6),8-(6)]
    12       3.951319       3.951319       3.951319    29[8-(6),8-(6),8-(6),8-(6)]
    13      24.519021      24.519021      24.519021    29[8-(6),8-(6),8-(6),8-(6)]
    14      23.181019      23.181019      23.181019    29[8-(6),8-(6),8-(6),8-(6)]
    15      13.940379      13.940379      13.940379    29[8-(6),8-(6),8-(6),8-(6)]
    16      15.278381      15.278381      15.278381    29[8-(6),8-(6),8-(6),8-(6)]
    17      27.880757      27.880757      27.880757    29[8-(6),8-(6),8-(6),8-(6)]
    18      30.556762      30.556762      30.556762    29[8-(6),8-(6),8-(6),8-(6)]
    19        19.2297        19.2297        19.2297    29[8-(6),8-(6),8-(6),8-(6)]
    20        19.2297        19.2297        19.2297    29[8-(6),8-(6),8-(6),8-(6)]
    21      10.578643      10.578643      10.578643    29[8-(6),8-(6),8-(6),8-(6)]
    22       7.902638       7.902638       7.902638    29[8-(6),8-(6),8-(6),8-(6)]
    23        19.2297        19.2297        19.2297    29[8-(6),8-(6),8-(6),8-(6)]
    24        19.2297        19.2297        19.2297    29[8-(6),8-(6),8-(6),8-(6)]
    25      36.884488      36.884488      36.884488    29[7-(7,7),7-(7,7),8-(29,29)]
    26      28.431111      28.431111      28.431111    29[7-(7,7),7-(7,7),8-(29,29)]
    27      48.487689      48.487689      48.487689    29[7-(7,7),7-(7,7),8-(29,29)]
    28      40.034312      40.034312      40.034312    29[7-(7,7),7-(7,7),8-(29,29)]
    29      48.487689      48.487689      48.487689    29[7-(7,7),7-(7,7),8-(29,29)]
    30      28.431111      28.431111      28.431111    29[7-(7,7),7-(7,7),8-(29,29)]
    31      36.884488      36.884488      36.884488    29[7-(7,7),7-(7,7),8-(29,29)]
    32      40.034312      40.034312      40.034312    29[7-(7,7),7-(7,7),8-(29,29)]
    33        38.4594        38.4594        38.4594    29[7-(7,7),7-(7,7),8-(29,29)]
    34      26.856199      26.856199      26.856199    29[7-(7,7),7-(7,7),8-(29,29)]
    35        38.4594        38.4594        38.4594    29[7-(7,7),7-(7,7),8-(29,29)]
    36      50.062601      50.062601      50.062601    29[7-(7,7),7-(7,7),8-(29,29)]
    37      50.062601      50.062601      50.062601    29[7-(7,7),7-(7,7),8-(29,29)]
    38        38.4594        38.4594        38.4594    29[7-(7,7),7-(7,7),8-(29,29)]
    39      26.856199      26.856199      26.856199    29[7-(7,7),7-(7,7),8-(29,29)]
    40        38.4594        38.4594        38.4594    29[7-(7,7),7-(7,7),8-(29,29)]
    41      28.431111      28.431111      28.431111    29[7-(7,7),7-(7,7),8-(29,29)]
    42      36.884488      36.884488      36.884488    29[7-(7,7),7-(7,7),8-(29,29)]
    43      40.034312      40.034312      40.034312    29[7-(7,7),7-(7,7),8-(29,29)]
    44      48.487689      48.487689      48.487689    29[7-(7,7),7-(7,7),8-(29,29)]
    45      36.884488      36.884488      36.884488    29[7-(7,7),7-(7,7),8-(29,29)]
    46      40.034312      40.034312      40.034312    29[7-(7,7),7-(7,7),8-(29,29)]
    47      48.487689      48.487689      48.487689    29[7-(7,7),7-(7,7),8-(29,29)]
    48      28.431111      28.431111      28.431111    29[7-(7,7),7-(7,7),8-(29,29)]
    49      36.428744      36.428744      36.428744    1[6-(6,6)]
    50      36.459511      36.459511      36.459511    1[6-(6,6)]
    51      36.424898      36.424898      36.424898    1[6-(6,6)]
    52      32.344355      32.344355      32.344355    1[6-(6,6)]
    53      30.867514      30.867514      30.867514    1[6-(6,6)]
    54      31.586705      31.586705      31.586705    1[6-(6,6)]
    55      44.574445      44.574445      44.574445    1[6-(6,6)]
    56      46.051286      46.051286      46.051286    1[6-(6,6)]
    57      45.332095      45.332095      45.332095    1[6-(6,6)]
    58      40.490056      40.490056      40.490056    1[6-(6,6)]
    59      40.459289      40.459289      40.459289    1[6-(6,6)]
    60      40.493902      40.493902      40.493902    1[6-(6,6)]
    61      52.547078      52.547078      52.547078    1[6-(6,6)]
    62      50.474117      50.474117      50.474117    1[6-(6,6)]
    63      51.643282      51.643282      51.643282    1[6-(6,6)]
    64      24.371722      24.371722      24.371722    1[6-(6,6)]
    65      26.444683      26.444683      26.444683    1[6-(6,6)]
    66      25.275518      25.275518      25.275518    1[6-(6,6)]
    67       28.45611       28.45611       28.45611    1[6-(6,6)]
    68       32.03668       32.03668       32.03668    1[6-(6,6)]
    69       30.11371       30.11371       30.11371    1[6-(6,6)]
    70       48.46269       48.46269       48.46269    1[6-(6,6)]
    71       44.88212       44.88212       44.88212    1[6-(6,6)]
    72       46.80509       46.80509       46.80509    1[6-(6,6)]
    73      46.432034      46.432034      46.432034    1[6-(6,6)]
    74      42.882231      42.882231      42.882231    1[6-(6,6)]
    75      44.770588      44.770588      44.770588    1[6-(6,6)]
    76      22.341065      22.341065      22.341065    1[6-(6,6)]
    77      24.444795      24.444795      24.444795    1[6-(6,6)]
    78      23.241015      23.241015      23.241015    1[6-(6,6)]
    79      30.486766      30.486766      30.486766    1[6-(6,6)]
    80      34.036569      34.036569      34.036569    1[6-(6,6)]
    81      32.148212      32.148212      32.148212    1[6-(6,6)]
    82      54.577735      54.577735      54.577735    1[6-(6,6)]
    83      52.474005      52.474005      52.474005    1[6-(6,6)]
    84      53.677785      53.677785      53.677785    1[6-(6,6)]
    85      54.577735      54.577735      54.577735    1[6-(6,6)]
    86      52.474005      52.474005      52.474005    1[6-(6,6)]
    87      53.677785      53.677785      53.677785    1[6-(6,6)]
    88      30.486766      30.486766      30.486766    1[6-(6,6)]
    89      34.036569      34.036569      34.036569    1[6-(6,6)]
    90      32.148212      32.148212      32.148212    1[6-(6,6)]
    91      22.341065      22.341065      22.341065    1[6-(6,6)]
    92      24.444795      24.444795      24.444795    1[6-(6,6)]
    93      23.241015      23.241015      23.241015    1[6-(6,6)]
    94      46.432034      46.432034      46.432034    1[6-(6,6)]
    95      42.882231      42.882231      42.882231    1[6-(6,6)]
    96      44.770588      44.770588      44.770588    1[6-(6,6)]
    97      32.344355      32.344355      32.344355    1[6-(6,6)]
    98      30.867514      30.867514      30.867514    1[6-(6,6)]
    99      31.586705      31.586705      31.586705    1[6-(6,6)]
   100      36.428744      36.428744      36.428744    1[6-(6,6)]
   101      36.459511      36.459511      36.459511    1[6-(6,6)]
   102      36.424898      36.424898      36.424898    1[6-(6,6)]
   103      40.490056      40.490056      40.490056    1[6-(6,6)]
   104      40.459289      40.459289      40.459289    1[6-(6,6)]
   105      40.493902      40.493902      40.493902    1[6-(6,6)]
   106      44.574445      44.574445      44.574445    1[6-(6,6)]
   107      46.051286      46.051286      46.051286    1[6-(6,6)]
   108      45.332095      45.332095      45.332095    1[6-(6,6)]
   109       28.45611       28.45611       28.45611    1[6-(6,6)]
   110       32.03668       32.03668       32.03668    1[6-(6,6)]
   111       30.11371       30.11371       30.11371    1[6-(6,6)]
   112       48.46269       48.46269       48.46269    1[6-(6,6)]
   113       44.88212       44.88212       44.88212    1[6-(6,6)]
   114       46.80509       46.80509       46.80509    1[6-(6,6)]
   115      52.547078      52.547078      52.547078    1[6-(6,6)]
   116      50.474117      50.474117      50.474117    1[6-(6,6)]
   117      51.643282      51.643282      51.643282    1[6-(6,6)]
   118      24.371722      24.371722      24.371722    1[6-(6,6)]
   119      26.444683      26.444683      26.444683    1[6-(6,6)]
   120      25.275518      25.275518      25.275518    1[6-(6,6)]
   121      40.490056      40.490056      40.490056    1[6-(6,6)]
   122      40.459289      40.459289      40.459289    1[6-(6,6)]
   123      40.493902      40.493902      40.493902    1[6-(6,6)]
   124      44.574445      44.574445      44.574445    1[6-(6,6)]
   125      46.051286      46.051286      46.051286    1[6-(6,6)]
   126      45.332095      45.332095      45.332095    1[6-(6,6)]
   127      32.344355      32.344355      32.344355    1[6-(6,6)]
   128      30.867514      30.867514      30.867514    1[6-(6,6)]
   129      31.586705      31.586705      31.586705    1[6-(6,6)]
   130      36.428744      36.428744      36.428744    1[6-(6,6)]
   131      36.459511      36.459511      36.459511    1[6-(6,6)]
   132      36.424898      36.424898      36.424898    1[6-(6,6)]
   133      24.371722      24.371722      24.371722    1[6-(6,6)]
   134      26.444683      26.444683      26.444683    1[6-(6,6)]
   135      25.275518      25.275518      25.275518    1[6-(6,6)]
   136      52.547078      52.547078      52.547078    1[6-(6,6)]
   137      50.474117      50.474117      50.474117    1[6-(6,6)]
   138      51.643282      51.643282      51.643282    1[6-(6,6)]
   139       48.46269       48.46269       48.46269    1[6-(6,6)]
   140       44.88212       44.88212       44.88212    1[6-(6,6)]
   141       46.80509       46.80509       46.80509    1[6-(6,6)]
   142       28.45611       28.45611       28.45611    1[6-(6,6)]
   143       32.03668       32.03668       32.03668    1[6-(6,6)]
   144       30.11371       30.11371       30.11371    1[6-(6,6)]
   145      30.486766      30.486766      30.486766    1[6-(6,6)]
   146      34.036569      34.036569      34.036569    1[6-(6,6)]
   147      32.148212      32.148212      32.148212    1[6-(6,6)]
   148      54.577735      54.577735      54.577735    1[6-(6,6)]
   149      52.474005      52.474005      52.474005    1[6-(6,6)]
   150      53.677785      53.677785      53.677785    1[6-(6,6)]
   151      46.432034      46.432034      46.432034    1[6-(6,6)]
   152      42.882231      42.882231      42.882231    1[6-(6,6)]
   153      44.770588      44.770588      44.770588    1[6-(6,6)]
   154      22.341065      22.341065      22.341065    1[6-(6,6)]
   155      24.444795      24.444795      24.444795    1[6-(6,6)]
   156      23.241015      23.241015      23.241015    1[6-(6,6)]
   157      22.341065      22.341065      22.341065    1[6-(6,6)]
   158      24.444795      24.444795      24.444795    1[6-(6,6)]
   159      23.241015      23.241015      23.241015    1[6-(6,6)]
   160      46.432034      46.432034      46.432034    1[6-(6,6)]
   161      42.882231      42.882231      42.882231    1[6-(6,6)]
   162      44.770588      44.770588      44.770588    1[6-(6,6)]
   163      54.577735      54.577735      54.577735    1[6-(6,6)]
   164      52.474005      52.474005      52.474005    1[6-(6,6)]
   165      53.677785      53.677785      53.677785    1[6-(6,6)]
   166      30.486766      30.486766      30.486766    1[6-(6,6)]
   167      34.036569      34.036569      34.036569    1[6-(6,6)]
   168      32.148212      32.148212      32.148212    1[6-(6,6)]
   169      44.574445      44.574445      44.574445    1[6-(6,6)]
   170      46.051286      46.051286      46.051286    1[6-(6,6)]
   171      45.332095      45.332095      45.332095    1[6-(6,6)]
   172      40.490056      40.490056      40.490056    1[6-(6,6)]
   173      40.459289      40.459289      40.459289    1[6-(6,6)]
   174      40.493902      40.493902      40.493902    1[6-(6,6)]
   175      36.428744      36.428744      36.428744    1[6-(6,6)]
   176      36.459511      36.459511      36.459511    1[6-(6,6)]
   177      36.424898      36.424898      36.424898    1[6-(6,6)]
   178      32.344355      32.344355      32.344355    1[6-(6,6)]
   179      30.867514      30.867514      30.867514    1[6-(6,6)]
   180      31.586705      31.586705      31.586705    1[6-(6,6)]
   181       48.46269       48.46269       48.46269    1[6-(6,6)]
   182       44.88212       44.88212       44.88212    1[6-(6,6)]
   183       46.80509       46.80509       46.80509    1[6-(6,6)]
   184       28.45611       28.45611       28.45611    1[6-(6,6)]
   185       32.03668       32.03668       32.03668    1[6-(6,6)]
   186       30.11371       30.11371       30.11371    1[6-(6,6)]
   187      24.371722      24.371722      24.371722    1[6-(6,6)]
   188      26.444683      26.444683      26.444683    1[6-(6,6)]
   189      25.275518      25.275518      25.275518    1[6-(6,6)]
   190      52.547078      52.547078      52.547078    1[6-(6,6)]
   191      50.474117      50.474117      50.474117    1[6-(6,6)]
   192      51.643282      51.643282      51.643282    1[6-(6,6)]
   193        38.4594        38.4594        38.4594    1[6-(6,6)]
   194      34.013493      34.013493      34.013493    1[6-(6,6)]
   195      42.905307      42.905307      42.905307    1[6-(6,6)]
   196        38.4594        38.4594        38.4594    1[6-(6,6)]
   197      54.862334      54.862334      54.862334    1[6-(6,6)]
   198      22.056466      22.056466      22.056466    1[6-(6,6)]
   199      26.502373      26.502373      26.502373    1[6-(6,6)]
   200      50.416427      50.416427      50.416427    1[6-(6,6)]
   201      50.416427      50.416427      50.416427    1[6-(6,6)]
   202      22.056466      22.056466      22.056466    1[6-(6,6)]
   203      26.502373      26.502373      26.502373    1[6-(6,6)]
   204      54.862334      54.862334      54.862334    1[6-(6,6)]
   205      54.862334      54.862334      54.862334    1[6-(6,6)]
   206      26.502373      26.502373      26.502373    1[6-(6,6)]
   207      22.056466      22.056466      22.056466    1[6-(6,6)]
   208      50.416427      50.416427      50.416427    1[6-(6,6)]
   209      34.013493      34.013493      34.013493    1[6-(6,6)]
   210        38.4594        38.4594        38.4594    1[6-(6,6)]
   211        38.4594        38.4594        38.4594    1[6-(6,6)]
   212      42.905307      42.905307      42.905307    1[6-(6,6)]
   213      26.502373      26.502373      26.502373    1[6-(6,6)]
   214      50.416427      50.416427      50.416427    1[6-(6,6)]
   215      54.862334      54.862334      54.862334    1[6-(6,6)]
   216      22.056466      22.056466      22.056466    1[6-(6,6)]
   217      37.258698      37.258698      37.258698    6[6-(1,6),6-(1,6),6-(8,8)]
   218      37.250621      37.250621      37.250621    6[1-(0),6-(6,6),6-(6,6)]
   219      36.086455      36.086455      36.086455    6[6-(6,6),8-(29),8-(29)]
   220      37.286388      37.286388      37.286388    6[1-(0),6-(1,6),6-(6,6)]
   221      37.258698      37.258698      37.258698    6[1-(0),6-(1,6),6-(6,6)]
   222      33.235844      33.235844      33.235844    6[6-(1,6),6-(1,6),6-(8,8)]
   223       32.57165       32.57165       32.57165    6[1-(0),6-(6,6),6-(6,6)]
   224      33.532751      33.532751      33.532751    6[6-(6,6),8-(29),8-(29)]
   225      31.009814      31.009814      31.009814    6[1-(0),6-(1,6),6-(6,6)]
   226      31.441329      31.441329      31.441329    6[1-(0),6-(1,6),6-(6,6)]
   227      43.682956      43.682956      43.682956    6[6-(1,6),6-(1,6),6-(8,8)]
   228       44.34715       44.34715       44.34715    6[1-(0),6-(6,6),6-(6,6)]
   229      43.386049      43.386049      43.386049    6[6-(6,6),8-(29),8-(29)]
   230      45.908986      45.908986      45.908986    6[1-(0),6-(1,6),6-(6,6)]
   231      45.477471      45.477471      45.477471    6[1-(0),6-(1,6),6-(6,6)]
   232      39.660102      39.660102      39.660102    6[6-(1,6),6-(1,6),6-(8,8)]
   233      39.668179      39.668179      39.668179    6[1-(0),6-(6,6),6-(6,6)]
   234      40.832345      40.832345      40.832345    6[6-(6,6),8-(29),8-(29)]
   235      39.632412      39.632412      39.632412    6[1-(0),6-(1,6),6-(6,6)]
   236      39.660102      39.660102      39.660102    6[1-(0),6-(1,6),6-(6,6)]
   237      53.654709      53.654709      53.654709    6[6-(1,6),6-(1,6),6-(8,8)]
   238      53.136661      53.136661      53.136661    6[1-(0),6-(6,6),6-(6,6)]
   239      53.366263      53.366263      53.366263    6[6-(6,6),8-(29),8-(29)]
   240      51.131772      51.131772      51.131772    6[1-(0),6-(1,6),6-(6,6)]
   241      51.821349      51.821349      51.821349    6[1-(0),6-(1,6),6-(6,6)]
   242      23.264091      23.264091      23.264091    6[6-(1,6),6-(1,6),6-(8,8)]
   243      23.782139      23.782139      23.782139    6[1-(0),6-(6,6),6-(6,6)]
   244      23.552537      23.552537      23.552537    6[6-(6,6),8-(29),8-(29)]
   245      25.787028      25.787028      25.787028    6[1-(0),6-(1,6),6-(6,6)]
   246      25.097451      25.097451      25.097451    6[1-(0),6-(1,6),6-(6,6)]
   247      27.286944      27.286944      27.286944    6[6-(1,6),6-(1,6),6-(8,8)]
   248       28.46111       28.46111       28.46111    6[1-(0),6-(6,6),6-(6,6)]
   249      26.106241      26.106241      26.106241    6[6-(6,6),8-(29),8-(29)]
   250      32.063602      32.063602      32.063602    6[1-(0),6-(1,6),6-(6,6)]
   251       30.91482       30.91482       30.91482    6[1-(0),6-(1,6),6-(6,6)]
   252      49.631856      49.631856      49.631856    6[6-(1,6),6-(1,6),6-(8,8)]
   253       48.45769       48.45769       48.45769    6[1-(0),6-(6,6),6-(6,6)]
   254      50.812559      50.812559      50.812559    6[6-(6,6),8-(29),8-(29)]
   255      44.855198      44.855198      44.855198    6[1-(0),6-(1,6),6-(6,6)]
   256       46.00398       46.00398       46.00398    6[1-(0),6-(1,6),6-(6,6)]
   257      48.431153      48.431153      48.431153    6[6-(1,6),6-(1,6),6-(8,8)]
   258      47.248911      47.248911      47.248911    6[1-(0),6-(6,6),6-(6,6)]
   259      48.439614      48.439614      48.439614    6[6-(6,6),8-(29),8-(29)]
   260      43.682187      43.682187      43.682187    6[1-(0),6-(1,6),6-(6,6)]
   261      44.803278      44.803278      44.803278    6[1-(0),6-(1,6),6-(6,6)]
   262      22.063389      22.063389      22.063389    6[6-(1,6),6-(1,6),6-(8,8)]
   263       22.57336       22.57336       22.57336    6[1-(0),6-(6,6),6-(6,6)]
   264      21.179592      21.179592      21.179592    6[6-(6,6),8-(29),8-(29)]
   265      24.614016      24.614016      24.614016    6[1-(0),6-(1,6),6-(6,6)]
   266      23.896748      23.896748      23.896748    6[1-(0),6-(1,6),6-(6,6)]
   267      28.487647      28.487647      28.487647    6[6-(1,6),6-(1,6),6-(8,8)]
   268      29.669889      29.669889      29.669889    6[1-(0),6-(6,6),6-(6,6)]
   269      28.479186      28.479186      28.479186    6[6-(6,6),8-(29),8-(29)]
   270      33.236613      33.236613      33.236613    6[1-(0),6-(1,6),6-(6,6)]
   271      32.115522      32.115522      32.115522    6[1-(0),6-(1,6),6-(6,6)]
   272      54.855411      54.855411      54.855411    6[6-(1,6),6-(1,6),6-(8,8)]
   273       54.34544       54.34544       54.34544    6[1-(0),6-(6,6),6-(6,6)]
   274      55.739208      55.739208      55.739208    6[6-(6,6),8-(29),8-(29)]
   275      52.304784      52.304784      52.304784    6[1-(0),6-(1,6),6-(6,6)]
   276      53.022052      53.022052      53.022052    6[1-(0),6-(1,6),6-(6,6)]
   277      54.855411      54.855411      54.855411    6[6-(1,6),6-(1,6),6-(8,8)]
   278       54.34544       54.34544       54.34544    6[1-(0),6-(6,6),6-(6,6)]
   279      55.739208      55.739208      55.739208    6[6-(6,6),8-(29),8-(29)]
   280      52.304784      52.304784      52.304784    6[1-(0),6-(1,6),6-(6,6)]
   281      53.022052      53.022052      53.022052    6[1-(0),6-(1,6),6-(6,6)]
   282      28.487647      28.487647      28.487647    6[6-(1,6),6-(1,6),6-(8,8)]
   283      29.669889      29.669889      29.669889    6[1-(0),6-(6,6),6-(6,6)]
   284      28.479186      28.479186      28.479186    6[6-(6,6),8-(29),8-(29)]
   285      33.236613      33.236613      33.236613    6[1-(0),6-(1,6),6-(6,6)]
   286      32.115522      32.115522      32.115522    6[1-(0),6-(1,6),6-(6,6)]
   287      22.063389      22.063389      22.063389    6[6-(1,6),6-(1,6),6-(8,8)]
   288       22.57336       22.57336       22.57336    6[1-(0),6-(6,6),6-(6,6)]
   289      21.179592      21.179592      21.179592    6[6-(6,6),8-(29),8-(29)]
   290      24.614016      24.614016      24.614016    6[1-(0),6-(1,6),6-(6,6)]
   291      23.896748      23.896748      23.896748    6[1-(0),6-(1,6),6-(6,6)]
   292      48.431153      48.431153      48.431153    6[6-(1,6),6-(1,6),6-(8,8)]
   293      47.248911      47.248911      47.248911    6[1-(0),6-(6,6),6-(6,6)]
   294      48.439614      48.439614      48.439614    6[6-(6,6),8-(29),8-(29)]
   295      43.682187      43.682187      43.682187    6[1-(0),6-(1,6),6-(6,6)]
   296      44.803278      44.803278      44.803278    6[1-(0),6-(1,6),6-(6,6)]
   297      33.235844      33.235844      33.235844    6[6-(1,6),6-(1,6),6-(8,8)]
   298       32.57165       32.57165       32.57165    6[1-(0),6-(6,6),6-(6,6)]
   299      33.532751      33.532751      33.532751    6[6-(6,6),8-(29),8-(29)]
   300      31.009814      31.009814      31.009814    6[1-(0),6-(1,6),6-(6,6)]
   301      31.441329      31.441329      31.441329    6[1-(0),6-(1,6),6-(6,6)]
   302      37.258698      37.258698      37.258698    6[6-(1,6),6-(1,6),6-(8,8)]
   303      37.250621      37.250621      37.250621    6[1-(0),6-(6,6),6-(6,6)]
   304      36.086455      36.086455      36.086455    6[6-(6,6),8-(29),8-(29)]
   305      37.286388      37.286388      37.286388    6[1-(0),6-(1,6),6-(6,6)]
   306      37.258698      37.258698      37.258698    6[1-(0),6-(1,6),6-(6,6)]
   307      39.660102      39.660102      39.660102    6[6-(1,6),6-(1,6),6-(8,8)]
   308      39.668179      39.668179      39.668179    6[1-(0),6-(6,6),6-(6,6)]
   309      40.832345      40.832345      40.832345    6[6-(6,6),8-(29),8-(29)]
   310      39.632412      39.632412      39.632412    6[1-(0),6-(1,6),6-(6,6)]
   311      39.660102      39.660102      39.660102    6[1-(0),6-(1,6),6-(6,6)]
   312      43.682956      43.682956      43.682956    6[6-(1,6),6-(1,6),6-(8,8)]
   313       44.34715       44.34715       44.34715    6[1-(0),6-(6,6),6-(6,6)]
   314      43.386049      43.386049      43.386049    6[6-(6,6),8-(29),8-(29)]
   315      45.908986      45.908986      45.908986    6[1-(0),6-(1,6),6-(6,6)]
   316      45.477471      45.477471      45.477471    6[1-(0),6-(1,6),6-(6,6)]
   317      27.286944      27.286944      27.286944    6[6-(1,6),6-(1,6),6-(8,8)]
   318       28.46111       28.46111       28.46111    6[1-(0),6-(6,6),6-(6,6)]
   319      26.106241      26.106241      26.106241    6[6-(6,6),8-(29),8-(29)]
   320      32.063602      32.063602      32.063602    6[1-(0),6-(1,6),6-(6,6)]
   321       30.91482       30.91482       30.91482    6[1-(0),6-(1,6),6-(6,6)]
   322      49.631856      49.631856      49.631856    6[6-(1,6),6-(1,6),6-(8,8)]
   323       48.45769       48.45769       48.45769    6[1-(0),6-(6,6),6-(6,6)]
   324      50.812559      50.812559      50.812559    6[6-(6,6),8-(29),8-(29)]
   325      44.855198      44.855198      44.855198    6[1-(0),6-(1,6),6-(6,6)]
   326       46.00398       46.00398       46.00398    6[1-(0),6-(1,6),6-(6,6)]
   327      53.654709      53.654709      53.654709    6[6-(1,6),6-(1,6),6-(8,8)]
   328      53.136661      53.136661      53.136661    6[1-(0),6-(6,6),6-(6,6)]
   329      53.366263      53.366263      53.366263    6[6-(6,6),8-(29),8-(29)]
   330      51.131772      51.131772      51.131772    6[1-(0),6-(1,6),6-(6,6)]
   331      51.821349      51.821349      51.821349    6[1-(0),6-(1,6),6-(6,6)]
   332      23.264091      23.264091      23.264091    6[6-(1,6),6-(1,6),6-(8,8)]
   333      23.782139      23.782139      23.782139    6[1-(0),6-(6,6),6-(6,6)]
   334      23.552537      23.552537      23.552537    6[6-(6,6),8-(29),8-(29)]
   335      25.787028      25.787028      25.787028    6[1-(0),6-(1,6),6-(6,6)]
   336      25.097451      25.097451      25.097451    6[1-(0),6-(1,6),6-(6,6)]
   337      39.660102      39.660102      39.660102    6[6-(1,6),6-(1,6),6-(8,8)]
   338      39.668179      39.668179      39.668179    6[1-(0),6-(6,6),6-(6,6)]
   339      40.832345      40.832345      40.832345    6[6-(6,6),8-(29),8-(29)]
   340      39.632412      39.632412      39.632412    6[1-(0),6-(1,6),6-(6,6)]
   341      39.660102      39.660102      39.660102    6[1-(0),6-(1,6),6-(6,6)]
   342      43.682956      43.682956      43.682956    6[6-(1,6),6-(1,6),6-(8,8)]
   343       44.34715       44.34715       44.34715    6[1-(0),6-(6,6),6-(6,6)]
   344      43.386049      43.386049      43.386049    6[6-(6,6),8-(29),8-(29)]
   345      45.908986      45.908986      45.908986    6[1-(0),6-(1,6),6-(6,6)]
   346      45.477471      45.477471      45.477471    6[1-(0),6-(1,6),6-(6,6)]
   347      33.235844      33.235844      33.235844    6[6-(1,6),6-(1,6),6-(8,8)]
   348       32.57165       32.57165       32.57165    6[1-(0),6-(6,6),6-(6,6)]
   349      33.532751      33.532751      33.532751    6[6-(6,6),8-(29),8-(29)]
   350      31.009814      31.009814      31.009814    6[1-(0),6-(1,6),6-(6,6)]
   351      31.441329      31.441329      31.441329    6[1-(0),6-(1,6),6-(6,6)]
   352      37.258698      37.258698      37.258698    6[6-(1,6),6-(1,6),6-(8,8)]
   353      37.250621      37.250621      37.250621    6[1-(0),6-(6,6),6-(6,6)]
   354      36.086455      36.086455      36.086455    6[6-(6,6),8-(29),8-(29)]
   355      37.286388      37.286388      37.286388    6[1-(0),6-(1,6),6-(6,6)]
   356      37.258698      37.258698      37.258698    6[1-(0),6-(1,6),6-(6,6)]
   357      23.264091      23.264091      23.264091    6[6-(1,6),6-(1,6),6-(8,8)]
   358      23.782139      23.782139      23.782139    6[1-(0),6-(6,6),6-(6,6)]
   359      23.552537      23.552537      23.552537    6[6-(6,6),8-(29),8-(29)]
   360      25.787028      25.787028      25.787028    6[1-(0),6-(1,6),6-(6,6)]
   361      25.097451      25.097451      25.097451    6[1-(0),6-(1,6),6-(6,6)]
   362      53.654709      53.654709      53.654709    6[6-(1,6),6-(1,6),6-(8,8)]
   363      53.136661      53.136661      53.136661    6[1-(0),6-(6,6),6-(6,6)]
   364      53.366263      53.366263      53.366263    6[6-(6,6),8-(29),8-(29)]
   365      51.131772      51.131772      51.131772    6[1-(0),6-(1,6),6-(6,6)]
   366      51.821349      51.821349      51.821349    6[1-(0),6-(1,6),6-(6,6)]
   367      49.631856      49.631856      49.631856    6[6-(1,6),6-(1,6),6-(8,8)]
   368       48.45769       48.45769       48.45769    6[1-(0),6-(6,6),6-(6,6)]
   369      50.812559      50.812559      50.812559    6[6-(6,6),8-(29),8-(29)]
   370      44.855198      44.855198      44.855198    6[1-(0),6-(1,6),6-(6,6)]
   371       46.00398       46.00398       46.00398    6[1-(0),6-(1,6),6-(6,6)]
   372      27.286944      27.286944      27.286944    6[6-(1,6),6-(1,6),6-(8,8)]
   373       28.46111       28.46111       28.46111    6[1-(0),6-(6,6),6-(6,6)]
   374      26.106241      26.106241      26.106241    6[6-(6,6),8-(29),8-(29)]
   375      32.063602      32.063602      32.063602    6[1-(0),6-(1,6),6-(6,6)]
   376       30.91482       30.91482       30.91482    6[1-(0),6-(1,6),6-(6,6)]
   377      28.487647      28.487647      28.487647    6[6-(1,6),6-(1,6),6-(8,8)]
   378      29.669889      29.669889      29.669889    6[1-(0),6-(6,6),6-(6,6)]
   379      28.479186      28.479186      28.479186    6[6-(6,6),8-(29),8-(29)]
   380      33.236613      33.236613      33.236613    6[1-(0),6-(1,6),6-(6,6)]
   381      32.115522      32.115522      32.115522    6[1-(0),6-(1,6),6-(6,6)]
   382      54.855411      54.855411      54.855411    6[6-(1,6),6-(1,6),6-(8,8)]
   383       54.34544       54.34544       54.34544    6[1-(0),6-(6,6),6-(6,6)]
   384      55.739208      55.739208      55.739208    6[6-(6,6),8-(29),8-(29)]
   385      52.304784      52.304784      52.304784    6[1-(0),6-(1,6),6-(6,6)]
   386      53.022052      53.022052      53.022052    6[1-(0),6-(1,6),6-(6,6)]
   387      48.431153      48.431153      48.431153    6[6-(1,6),6-(1,6),6-(8,8)]
   388      47.248911      47.248911      47.248911    6[1-(0),6-(6,6),6-(6,6)]
   389      48.439614      48.439614      48.439614    6[6-(6,6),8-(29),8-(29)]
   390      43.682187      43.682187      43.682187    6[1-(0),6-(1,6),6-(6,6)]
   391      44.803278      44.803278      44.803278    6[1-(0),6-(1,6),6-(6,6)]
   392      22.063389      22.063389      22.063389    6[6-(1,6),6-(1,6),6-(8,8)]
   393       22.57336       22.57336       22.57336    6[1-(0),6-(6,6),6-(6,6)]
   394      21.179592      21.179592      21.179592    6[6-(6,6),8-(29),8-(29)]
   395      24.614016      24.614016      24.614016    6[1-(0),6-(1,6),6-(6,6)]
   396      23.896748      23.896748      23.896748    6[1-(0),6-(1,6),6-(6,6)]
   397      22.063389      22.063389      22.063389    6[6-(1,6),6-(1,6),6-(8,8)]
   398       22.57336       22.57336       22.57336    6[1-(0),6-(6,6),6-(6,6)]
   399      21.179592      21.179592      21.179592    6[6-(6,6),8-(29),8-(29)]
   400      24.614016      24.614016      24.614016    6[1-(0),6-(1,6),6-(6,6)]
   401      23.896748      23.896748      23.896748    6[1-(0),6-(1,6),6-(6,6)]
   402      48.431153      48.431153      48.431153    6[6-(1,6),6-(1,6),6-(8,8)]
   403      47.248911      47.248911      47.248911    6[1-(0),6-(6,6),6-(6,6)]
   404      48.439614      48.439614      48.439614    6[6-(6,6),8-(29),8-(29)]
   405      43.682187      43.682187      43.682187    6[1-(0),6-(1,6),6-(6,6)]
   406      44.803278      44.803278      44.803278    6[1-(0),6-(1,6),6-(6,6)]
   407      54.855411      54.855411      54.855411    6[6-(1,6),6-(1,6),6-(8,8)]
   408       54.34544       54.34544       54.34544    6[1-(0),6-(6,6),6-(6,6)]
   409      55.739208      55.739208      55.739208    6[6-(6,6),8-(29),8-(29)]
   410      52.304784      52.304784      52.304784    6[1-(0),6-(1,6),6-(6,6)]
   411      53.022052      53.022052      53.022052    6[1-(0),6-(1,6),6-(6,6)]
   412      28.487647      28.487647      28.487647    6[6-(1,6),6-(1,6),6-(8,8)]
   413      29.669889      29.669889      29.669889    6[1-(0),6-(6,6),6-(6,6)]
   414      28.479186      28.479186      28.479186    6[6-(6,6),8-(29),8-(29)]
   415      33.236613      33.236613      33.236613    6[1-(0),6-(1,6),6-(6,6)]
   416      32.115522      32.115522      32.115522    6[1-(0),6-(1,6),6-(6,6)]
   417      43.682956      43.682956      43.682956    6[6-(1,6),6-(1,6),6-(8,8)]
   418       44.34715       44.34715       44.34715    6[1-(0),6-(6,6),6-(6,6)]
   419      43.386049      43.386049      43.386049    6[6-(6,6),8-(29),8-(29)]
   420      45.908986      45.908986      45.908986    6[1-(0),6-(1,6),6-(6,6)]
   421      45.477471      45.477471      45.477471    6[1-(0),6-(1,6),6-(6,6)]
   422      39.660102      39.660102      39.660102    6[6-(1,6),6-(1,6),6-(8,8)]
   423      39.668179      39.668179      39.668179    6[1-(0),6-(6,6),6-(6,6)]
   424      40.832345      40.832345      40.832345    6[6-(6,6),8-(29),8-(29)]
   425      39.632412      39.632412      39.632412    6[1-(0),6-(1,6),6-(6,6)]
   426      39.660102      39.660102      39.660102    6[1-(0),6-(1,6),6-(6,6)]
   427      37.258698      37.258698      37.258698    6[6-(1,6),6-(1,6),6-(8,8)]
   428      37.250621      37.250621      37.250621    6[1-(0),6-(6,6),6-(6,6)]
   429      36.086455      36.086455      36.086455    6[6-(6,6),8-(29),8-(29)]
   430      37.286388      37.286388      37.286388    6[1-(0),6-(1,6),6-(6,6)]
   431      37.258698      37.258698      37.258698    6[1-(0),6-(1,6),6-(6,6)]
   432      33.235844      33.235844      33.235844    6[6-(1,6),6-(1,6),6-(8,8)]
   433       32.57165       32.57165       32.57165    6[1-(0),6-(6,6),6-(6,6)]
   434      33.532751      33.532751      33.532751    6[6-(6,6),8-(29),8-(29)]
   435      31.009814      31.009814      31.009814    6[1-(0),6-(1,6),6-(6,6)]
   436      31.441329      31.441329      31.441329    6[1-(0),6-(1,6),6-(6,6)]
   437      49.631856      49.631856      49.631856    6[6-(1,6),6-(1,6),6-(8,8)]
   438       48.45769       48.45769       48.45769    6[1-(0),6-(6,6),6-(6,6)]
   439      50.812559      50.812559      50.812559    6[6-(6,6),8-(29),8-(29)]
   440      44.855198      44.855198      44.855198    6[1-(0),6-(1,6),6-(6,6)]
   441       46.00398       46.00398       46.00398    6[1-(0),6-(1,6),6-(6,6)]
   442      27.286944      27.286944      27.286944    6[6-(1,6),6-(1,6),6-(8,8)]
   443       28.46111       28.46111       28.46111    6[1-(0),6-(6,6),6-(6,6)]
   444      26.106241      26.106241      26.106241    6[6-(6,6),8-(29),8-(29)]
   445      32.063602      32.063602      32.063602    6[1-(0),6-(1,6),6-(6,6)]
   446       30.91482       30.91482       30.91482    6[1-(0),6-(1,6),6-(6,6)]
   447      23.264091      23.264091      23.264091    6[6-(1,6),6-(1,6),6-(8,8)]
   448      23.782139      23.782139      23.782139    6[1-(0),6-(6,6),6-(6,6)]
   449      23.552537      23.552537      23.552537    6[6-(6,6),8-(29),8-(29)]
   450      25.787028      25.787028      25.787028    6[1-(0),6-(1,6),6-(6,6)]
   451      25.097451      25.097451      25.097451    6[1-(0),6-(1,6),6-(6,6)]
   452      53.654709      53.654709      53.654709    6[6-(1,6),6-(1,6),6-(8,8)]
   453      53.136661      53.136661      53.136661    6[1-(0),6-(6,6),6-(6,6)]
   454      53.366263      53.366263      53.366263    6[6-(6,6),8-(29),8-(29)]
   455      51.131772      51.131772      51.131772    6[1-(0),6-(1,6),6-(6,6)]
   456      51.821349      51.821349      51.821349    6[1-(0),6-(1,6),6-(6,6)]
   457        38.4594        38.4594        38.4594    6[1-(0),6-(6,6),6-(6,6)]
   458        38.4594        38.4594        38.4594    6[6-(1,6),6-(1,6),6-(7,7)]
   459        38.4594        38.4594        38.4594    6[6-(1,6),6-(1,6),6-(6,6)]
   460        38.4594        38.4594        38.4594    6[6-(1,6),6-(1,6),6-(6,6)]
   461        38.4594        38.4594        38.4594    6[6-(6,6),7-(7),7-(7)]
   462      33.559672      33.559672      33.559672    6[1-(0),6-(6,6),6-(6,6)]
   463      30.782904      30.782904      30.782904    6[6-(1,6),6-(1,6),6-(7,7)]
   464       31.66747       31.66747       31.66747    6[6-(1,6),6-(1,6),6-(6,6)]
   465      32.228977      32.228977      32.228977    6[6-(1,6),6-(1,6),6-(6,6)]
   466      29.906029      29.906029      29.906029    6[6-(6,6),7-(7),7-(7)]
   467      43.359128      43.359128      43.359128    6[1-(0),6-(6,6),6-(6,6)]
   468      46.135896      46.135896      46.135896    6[6-(1,6),6-(1,6),6-(7,7)]
   469       45.25133       45.25133       45.25133    6[6-(1,6),6-(1,6),6-(6,6)]
   470      44.689823      44.689823      44.689823    6[6-(1,6),6-(1,6),6-(6,6)]
   471      47.012771      47.012771      47.012771    6[6-(6,6),7-(7),7-(7)]
   472        38.4594        38.4594        38.4594    6[1-(0),6-(6,6),6-(6,6)]
   473        38.4594        38.4594        38.4594    6[6-(1,6),6-(1,6),6-(7,7)]
   474        38.4594        38.4594        38.4594    6[6-(1,6),6-(1,6),6-(6,6)]
   475        38.4594        38.4594        38.4594    6[6-(1,6),6-(1,6),6-(6,6)]
   476        38.4594        38.4594        38.4594    6[6-(6,6),7-(7),7-(7)]
   477      54.500816      54.500816      54.500816    6[1-(0),6-(6,6),6-(6,6)]
   478      51.350991      51.350991      51.350991    6[6-(1,6),6-(1,6),6-(7,7)]
   479      52.793218      52.793218      52.793218    6[6-(1,6),6-(1,6),6-(6,6)]
   480      53.485488      53.485488      53.485488    6[6-(1,6),6-(1,6),6-(6,6)]
   481      51.074083      51.074083      51.074083    6[6-(6,6),7-(7),7-(7)]
   482      22.417984      22.417984      22.417984    6[1-(0),6-(6,6),6-(6,6)]
   483      25.567809      25.567809      25.567809    6[6-(1,6),6-(1,6),6-(7,7)]
   484      24.125582      24.125582      24.125582    6[6-(1,6),6-(1,6),6-(6,6)]
   485      23.433312      23.433312      23.433312    6[6-(1,6),6-(1,6),6-(6,6)]
   486      25.844717      25.844717      25.844717    6[6-(6,6),7-(7),7-(7)]
   487      27.317712      27.317712      27.317712    6[1-(0),6-(6,6),6-(6,6)]
   488      33.244305      33.244305      33.244305    6[6-(1,6),6-(1,6),6-(7,7)]
   489      30.917512      30.917512      30.917512    6[6-(1,6),6-(1,6),6-(6,6)]
   490      29.663735      29.663735      29.663735    6[6-(1,6),6-(1,6),6-(6,6)]
   491      34.398087      34.398087      34.398087    6[6-(6,6),7-(7),7-(7)]
   492      49.601088      49.601088      49.601088    6[1-(0),6-(6,6),6-(6,6)]
   493      43.674495      43.674495      43.674495    6[6-(1,6),6-(1,6),6-(7,7)]
   494      46.001288      46.001288      46.001288    6[6-(1,6),6-(1,6),6-(6,6)]
   495      47.255065      47.255065      47.255065    6[6-(1,6),6-(1,6),6-(6,6)]
   496      42.520713      42.520713      42.520713    6[6-(6,6),7-(7),7-(7)]
   497      49.601088      49.601088      49.601088    6[1-(0),6-(6,6),6-(6,6)]
   498      43.674495      43.674495      43.674495    6[6-(1,6),6-(1,6),6-(7,7)]
   499      46.001288      46.001288      46.001288    6[6-(1,6),6-(1,6),6-(6,6)]
   500      47.255065      47.255065      47.255065    6[6-(1,6),6-(1,6),6-(6,6)]
   501      42.520713      42.520713      42.520713    6[6-(6,6),7-(7),7-(7)]
   502      22.417984      22.417984      22.417984    6[1-(0),6-(6,6),6-(6,6)]
   503      25.567809      25.567809      25.567809    6[6-(1,6),6-(1,6),6-(7,7)]
   504      24.125582      24.125582      24.125582    6[6-(1,6),6-(1,6),6-(6,6)]
   505      23.433312      23.433312      23.433312    6[6-(1,6),6-(1,6),6-(6,6)]
   506      25.844717      25.844717      25.844717    6[6-(6,6),7-(7),7-(7)]
   507      27.317712      27.317712      27.317712    6[1-(0),6-(6,6),6-(6,6)]
   508      33.244305      33.244305      33.244305    6[6-(1,6),6-(1,6),6-(7,7)]
   509      30.917512      30.917512      30.917512    6[6-(1,6),6-(1,6),6-(6,6)]
   510      29.663735      29.663735      29.663735    6[6-(1,6),6-(1,6),6-(6,6)]
   511      34.398087      34.398087      34.398087    6[6-(6,6),7-(7),7-(7)]
   512      54.500816      54.500816      54.500816    6[1-(0),6-(6,6),6-(6,6)]
   513      51.350991      51.350991      51.350991    6[6-(1,6),6-(1,6),6-(7,7)]
   514      52.793218      52.793218      52.793218    6[6-(1,6),6-(1,6),6-(6,6)]
   515      53.485488      53.485488      53.485488    6[6-(1,6),6-(1,6),6-(6,6)]
   516      51.074083      51.074083      51.074083    6[6-(6,6),7-(7),7-(7)]
   517      54.500816      54.500816      54.500816    6[1-(0),6-(6,6),6-(6,6)]
   518      51.350991      51.350991      51.350991    6[6-(1,6),6-(1,6),6-(7,7)]
   519      52.793218      52.793218      52.793218    6[6-(1,6),6-(1,6),6-(6,6)]
   520      53.485488      53.485488      53.485488    6[6-(1,6),6-(1,6),6-(6,6)]
   521      51.074083      51.074083      51.074083    6[6-(6,6),7-(7),7-(7)]
   522      27.317712      27.317712      27.317712    6[1-(0),6-(6,6),6-(6,6)]
   523      33.244305      33.244305      33.244305    6[6-(1,6),6-(1,6),6-(7,7)]
   524      30.917512      30.917512      30.917512    6[6-(1,6),6-(1,6),6-(6,6)]
   525      29.663735      29.663735      29.663735    6[6-(1,6),6-(1,6),6-(6,6)]
   526      34.398087      34.398087      34.398087    6[6-(6,6),7-(7),7-(7)]
   527      22.417984      22.417984      22.417984    6[1-(0),6-(6,6),6-(6,6)]
   528      25.567809      25.567809      25.567809    6[6-(1,6),6-(1,6),6-(7,7)]
   529      24.125582      24.125582      24.125582    6[6-(1,6),6-(1,6),6-(6,6)]
   530      23.433312      23.433312      23.433312    6[6-(1,6),6-(1,6),6-(6,6)]
   531      25.844717      25.844717      25.844717    6[6-(6,6),7-(7),7-(7)]
   532      49.601088      49.601088      49.601088    6[1-(0),6-(6,6),6-(6,6)]
   533      43.674495      43.674495      43.674495    6[6-(1,6),6-(1,6),6-(7,7)]
   534      46.001288      46.001288      46.001288    6[6-(1,6),6-(1,6),6-(6,6)]
   535      47.255065      47.255065      47.255065    6[6-(1,6),6-(1,6),6-(6,6)]
   536      42.520713      42.520713      42.520713    6[6-(6,6),7-(7),7-(7)]
   537      33.559672      33.559672      33.559672    6[1-(0),6-(6,6),6-(6,6)]
   538      30.782904      30.782904      30.782904    6[6-(1,6),6-(1,6),6-(7,7)]
   539       31.66747       31.66747       31.66747    6[6-(1,6),6-(1,6),6-(6,6)]
   540      32.228977      32.228977      32.228977    6[6-(1,6),6-(1,6),6-(6,6)]
   541      29.906029      29.906029      29.906029    6[6-(6,6),7-(7),7-(7)]
   542        38.4594        38.4594        38.4594    6[1-(0),6-(6,6),6-(6,6)]
   543        38.4594        38.4594        38.4594    6[6-(1,6),6-(1,6),6-(7,7)]
   544        38.4594        38.4594        38.4594    6[6-(1,6),6-(1,6),6-(6,6)]
   545        38.4594        38.4594        38.4594    6[6-(1,6),6-(1,6),6-(6,6)]
   546        38.4594        38.4594        38.4594    6[6-(6,6),7-(7),7-(7)]
   547        38.4594        38.4594        38.4594    6[1-(0),6-(6,6),6-(6,6)]
   548        38.4594        38.4594        38.4594    6[6-(1,6),6-(1,6),6-(7,7)]
   549        38.4594        38.4594        38.4594    6[6-(1,6),6-(1,6),6-(6,6)]
   550        38.4594        38.4594        38.4594    6[6-(1,6),6-(1,6),6-(6,6)]
   551        38.4594        38.4594        38.4594    6[6-(6,6),7-(7),7-(7)]
   552      43.359128      43.359128      43.359128    6[1-(0),6-(6,6),6-(6,6)]
   553      46.135896      46.135896      46.135896    6[6-(1,6),6-(1,6),6-(7,7)]
   554       45.25133       45.25133       45.25133    6[6-(1,6),6-(1,6),6-(6,6)]
   555      44.689823      44.689823      44.689823    6[6-(1,6),6-(1,6),6-(6,6)]
   556      47.012771      47.012771      47.012771    6[6-(6,6),7-(7),7-(7)]
   557      27.317712      27.317712      27.317712    6[1-(0),6-(6,6),6-(6,6)]
   558      33.244305      33.244305      33.244305    6[6-(1,6),6-(1,6),6-(7,7)]
   559      30.917512      30.917512      30.917512    6[6-(1,6),6-(1,6),6-(6,6)]
   560      29.663735      29.663735      29.663735    6[6-(1,6),6-(1,6),6-(6,6)]
   561      34.398087      34.398087      34.398087    6[6-(6,6),7-(7),7-(7)]
   562      49.601088      49.601088      49.601088    6[1-(0),6-(6,6),6-(6,6)]
   563      43.674495      43.674495      43.674495    6[6-(1,6),6-(1,6),6-(7,7)]
   564      46.001288      46.001288      46.001288    6[6-(1,6),6-(1,6),6-(6,6)]
   565      47.255065      47.255065      47.255065    6[6-(1,6),6-(1,6),6-(6,6)]
   566      42.520713      42.520713      42.520713    6[6-(6,6),7-(7),7-(7)]
   567      54.500816      54.500816      54.500816    6[1-(0),6-(6,6),6-(6,6)]
   568      51.350991      51.350991      51.350991    6[6-(1,6),6-(1,6),6-(7,7)]
   569      52.793218      52.793218      52.793218    6[6-(1,6),6-(1,6),6-(6,6)]
   570      53.485488      53.485488      53.485488    6[6-(1,6),6-(1,6),6-(6,6)]
   571      51.074083      51.074083      51.074083    6[6-(6,6),7-(7),7-(7)]
   572      22.417984      22.417984      22.417984    6[1-(0),6-(6,6),6-(6,6)]
   573      25.567809      25.567809      25.567809    6[6-(1,6),6-(1,6),6-(7,7)]
   574      24.125582      24.125582      24.125582    6[6-(1,6),6-(1,6),6-(6,6)]
   575      23.433312      23.433312      23.433312    6[6-(1,6),6-(1,6),6-(6,6)]
   576      25.844717      25.844717      25.844717    6[6-(6,6),7-(7),7-(7)]
   577      37.382537      37.382537      37.382537    7[6-(6,7),7-(7,29)]
   578      37.790206      37.790206      37.790206    7[7-(6),7-(7,29),29-(7,8)]
   579      29.506052      29.506052      29.506052    7[6-(6,7),7-(7,29)]
   580      28.929161      28.929161      28.929161    7[7-(6),7-(7,29),29-(7,8)]
   581      47.412748      47.412748      47.412748    7[6-(6,7),7-(7,29)]
   582      47.989639      47.989639      47.989639    7[7-(6),7-(7,29),29-(7,8)]
   583      39.536263      39.536263      39.536263    7[6-(6,7),7-(7,29)]
   584      39.128594      39.128594      39.128594    7[7-(6),7-(7,29),29-(7,8)]
   585      50.193363      50.193363      50.193363    7[6-(6,7),7-(7,29)]
   586      49.970298      49.970298      49.970298    7[7-(6),7-(7,29),29-(7,8)]
   587      26.725437      26.725437      26.725437    7[6-(6,7),7-(7,29)]
   588      26.948502      26.948502      26.948502    7[7-(6),7-(7,29),29-(7,8)]
   589      34.601922      34.601922      34.601922    7[6-(6,7),7-(7,29)]
   590      35.809547      35.809547      35.809547    7[7-(6),7-(7,29),29-(7,8)]
   591      42.316878      42.316878      42.316878    7[6-(6,7),7-(7,29)]
   592      41.109253      41.109253      41.109253    7[7-(6),7-(7,29),29-(7,8)]
   593      41.240015      41.240015      41.240015    7[6-(6,7),7-(7,29)]
   594      40.440059      40.440059      40.440059    7[7-(6),7-(7,29),29-(7,8)]
   595      25.648574      25.648574      25.648574    7[6-(6,7),7-(7,29)]
   596      26.279308      26.279308      26.279308    7[7-(6),7-(7,29),29-(7,8)]
   597      35.678785      35.678785      35.678785    7[6-(6,7),7-(7,29)]
   598      36.478741      36.478741      36.478741    7[7-(6),7-(7,29),29-(7,8)]
   599      51.270226      51.270226      51.270226    7[6-(6,7),7-(7,29)]
   600      50.639492      50.639492      50.639492    7[7-(6),7-(7,29),29-(7,8)]
   601      51.270226      51.270226      51.270226    7[6-(6,7),7-(7,29)]
   602      50.639492      50.639492      50.639492    7[7-(6),7-(7,29),29-(7,8)]
   603      35.678785      35.678785      35.678785    7[6-(6,7),7-(7,29)]
   604      36.478741      36.478741      36.478741    7[7-(6),7-(7,29),29-(7,8)]
   605      25.648574      25.648574      25.648574    7[6-(6,7),7-(7,29)]
   606      26.279308      26.279308      26.279308    7[7-(6),7-(7,29),29-(7,8)]
   607      41.240015      41.240015      41.240015    7[6-(6,7),7-(7,29)]
   608      40.440059      40.440059      40.440059    7[7-(6),7-(7,29),29-(7,8)]
   609      29.506052      29.506052      29.506052    7[6-(6,7),7-(7,29)]
   610      28.929161      28.929161      28.929161    7[7-(6),7-(7,29),29-(7,8)]
   611      37.382537      37.382537      37.382537    7[6-(6,7),7-(7,29)]
   612      37.790206      37.790206      37.790206    7[7-(6),7-(7,29),29-(7,8)]
   613      39.536263      39.536263      39.536263    7[6-(6,7),7-(7,29)]
   614      39.128594      39.128594      39.128594    7[7-(6),7-(7,29),29-(7,8)]
   615      47.412748      47.412748      47.412748    7[6-(6,7),7-(7,29)]
   616      47.989639      47.989639      47.989639    7[7-(6),7-(7,29),29-(7,8)]
   617      34.601922      34.601922      34.601922    7[6-(6,7),7-(7,29)]
   618      35.809547      35.809547      35.809547    7[7-(6),7-(7,29),29-(7,8)]
   619      42.316878      42.316878      42.316878    7[6-(6,7),7-(7,29)]
   620      41.109253      41.109253      41.109253    7[7-(6),7-(7,29),29-(7,8)]
   621      50.193363      50.193363      50.193363    7[6-(6,7),7-(7,29)]
   622      49.970298      49.970298      49.970298    7[7-(6),7-(7,29),29-(7,8)]
   623      26.725437      26.725437      26.725437    7[6-(6,7),7-(7,29)]
   624      26.948502      26.948502      26.948502    7[7-(6),7-(7,29),29-(7,8)]
   625      39.536263      39.536263      39.536263    7[6-(6,7),7-(7,29)]
   626      39.128594      39.128594      39.128594    7[7-(6),7-(7,29),29-(7,8)]
   627      47.412748      47.412748      47.412748    7[6-(6,7),7-(7,29)]
   628      47.989639      47.989639      47.989639    7[7-(6),7-(7,29),29-(7,8)]
   629      29.506052      29.506052      29.506052    7[6-(6,7),7-(7,29)]
   630      28.929161      28.929161      28.929161    7[7-(6),7-(7,29),29-(7,8)]
   631      37.382537      37.382537      37.382537    7[6-(6,7),7-(7,29)]
   632      37.790206      37.790206      37.790206    7[7-(6),7-(7,29),29-(7,8)]
   633      26.725437      26.725437      26.725437    7[6-(6,7),7-(7,29)]
   634      26.948502      26.948502      26.948502    7[7-(6),7-(7,29),29-(7,8)]
   635      50.193363      50.193363      50.193363    7[6-(6,7),7-(7,29)]
   636      49.970298      49.970298      49.970298    7[7-(6),7-(7,29),29-(7,8)]
   637      42.316878      42.316878      42.316878    7[6-(6,7),7-(7,29)]
   638      41.109253      41.109253      41.109253    7[7-(6),7-(7,29),29-(7,8)]
   639      34.601922      34.601922      34.601922    7[6-(6,7),7-(7,29)]
   640      35.809547      35.809547      35.809547    7[7-(6),7-(7,29),29-(7,8)]
   641      35.678785      35.678785      35.678785    7[6-(6,7),7-(7,29)]
   642      36.478741      36.478741      36.478741    7[7-(6),7-(7,29),29-(7,8)]
   643      51.270226      51.270226      51.270226    7[6-(6,7),7-(7,29)]
   644      50.639492      50.639492      50.639492    7[7-(6),7-(7,29),29-(7,8)]
   645      41.240015      41.240015      41.240015    7[6-(6,7),7-(7,29)]
   646      40.440059      40.440059      40.440059    7[7-(6),7-(7,29),29-(7,8)]
   647      25.648574      25.648574      25.648574    7[6-(6,7),7-(7,29)]
   648      26.279308      26.279308      26.279308    7[7-(6),7-(7,29),29-(7,8)]
   649      25.648574      25.648574      25.648574    7[6-(6,7),7-(7,29)]
   650      26.279308      26.279308      26.279308    7[7-(6),7-(7,29),29-(7,8)]
   651      41.240015      41.240015      41.240015    7[6-(6,7),7-(7,29)]
   652      40.440059      40.440059      40.440059    7[7-(6),7-(7,29),29-(7,8)]
   653      51.270226      51.270226      51.270226    7[6-(6,7),7-(7,29)]
   654      50.639492      50.639492      50.639492    7[7-(6),7-(7,29),29-(7,8)]
   655      35.678785      35.678785      35.678785    7[6-(6,7),7-(7,29)]
   656      36.478741      36.478741      36.478741    7[7-(6),7-(7,29),29-(7,8)]
   657      47.412748      47.412748      47.412748    7[6-(6,7),7-(7,29)]
   658      47.989639      47.989639      47.989639    7[7-(6),7-(7,29),29-(7,8)]
   659      39.536263      39.536263      39.536263    7[6-(6,7),7-(7,29)]
   660      39.128594      39.128594      39.128594    7[7-(6),7-(7,29),29-(7,8)]
   661      37.382537      37.382537      37.382537    7[6-(6,7),7-(7,29)]
   662      37.790206      37.790206      37.790206    7[7-(6),7-(7,29),29-(7,8)]
   663      29.506052      29.506052      29.506052    7[6-(6,7),7-(7,29)]
   664      28.929161      28.929161      28.929161    7[7-(6),7-(7,29),29-(7,8)]
   665      42.316878      42.316878      42.316878    7[6-(6,7),7-(7,29)]
   666      41.109253      41.109253      41.109253    7[7-(6),7-(7,29),29-(7,8)]
   667      34.601922      34.601922      34.601922    7[6-(6,7),7-(7,29)]
   668      35.809547      35.809547      35.809547    7[7-(6),7-(7,29),29-(7,8)]
   669      26.725437      26.725437      26.725437    7[6-(6,7),7-(7,29)]
   670      26.948502      26.948502      26.948502    7[7-(6),7-(7,29),29-(7,8)]
   671      50.193363      50.193363      50.193363    7[6-(6,7),7-(7,29)]
   672      49.970298      49.970298      49.970298    7[7-(6),7-(7,29),29-(7,8)]
   673      34.953826      34.953826      34.953826    8[6-(6,8),29-(8,8,8)]
   674      36.027228      36.027228      36.027228    8[6-(6,8),29-(8,8,8)]
   675      32.973167      32.973167      32.973167    8[6-(6,8),29-(8,8,8)]
   676       34.17733       34.17733       34.17733    8[6-(6,8),29-(8,8,8)]
   677      43.945633      43.945633      43.945633    8[6-(6,8),29-(8,8,8)]
   678       42.74147       42.74147       42.74147    8[6-(6,8),29-(8,8,8)]
   679      41.964974      41.964974      41.964974    8[6-(6,8),29-(8,8,8)]
   680      40.891572      40.891572      40.891572    8[6-(6,8),29-(8,8,8)]
   681      52.827447      52.827447      52.827447    8[6-(6,8),29-(8,8,8)]
   682       53.91431       53.91431       53.91431    8[6-(6,8),29-(8,8,8)]
   683      24.091353      24.091353      24.091353    8[6-(6,8),29-(8,8,8)]
   684       23.00449       23.00449       23.00449    8[6-(6,8),29-(8,8,8)]
   685      26.072012      26.072012      26.072012    8[6-(6,8),29-(8,8,8)]
   686      24.854387      24.854387      24.854387    8[6-(6,8),29-(8,8,8)]
   687      50.846788      50.846788      50.846788    8[6-(6,8),29-(8,8,8)]
   688      52.064413      52.064413      52.064413    8[6-(6,8),29-(8,8,8)]
   689      47.341214      47.341214      47.341214    8[6-(6,8),29-(8,8,8)]
   690       49.63224       49.63224       49.63224    8[6-(6,8),29-(8,8,8)]
   691      20.585778      20.585778      20.585778    8[6-(6,8),29-(8,8,8)]
   692      20.572318      20.572318      20.572318    8[6-(6,8),29-(8,8,8)]
   693      29.577586      29.577586      29.577586    8[6-(6,8),29-(8,8,8)]
   694       27.28656       27.28656       27.28656    8[6-(6,8),29-(8,8,8)]
   695      56.333022      56.333022      56.333022    8[6-(6,8),29-(8,8,8)]
   696      56.346482      56.346482      56.346482    8[6-(6,8),29-(8,8,8)]
   697      56.333022      56.333022      56.333022    8[6-(6,8),29-(8,8,8)]
   698      56.346482      56.346482      56.346482    8[6-(6,8),29-(8,8,8)]
   699      29.577586      29.577586      29.577586    8[6-(6,8),29-(8,8,8)]
   700       27.28656       27.28656       27.28656    8[6-(6,8),29-(8,8,8)]
   701      20.585778      20.585778      20.585778    8[6-(6,8),29-(8,8,8)]
   702      20.572318      20.572318      20.572318    8[6-(6,8),29-(8,8,8)]
   703      47.341214      47.341214      47.341214    8[6-(6,8),29-(8,8,8)]
   704       49.63224       49.63224       49.63224    8[6-(6,8),29-(8,8,8)]
   705      32.973167      32.973167      32.973167    8[6-(6,8),29-(8,8,8)]
   706       34.17733       34.17733       34.17733    8[6-(6,8),29-(8,8,8)]
   707      34.953826      34.953826      34.953826    8[6-(6,8),29-(8,8,8)]
   708      36.027228      36.027228      36.027228    8[6-(6,8),29-(8,8,8)]
   709      41.964974      41.964974      41.964974    8[6-(6,8),29-(8,8,8)]
   710      40.891572      40.891572      40.891572    8[6-(6,8),29-(8,8,8)]
   711      43.945633      43.945633      43.945633    8[6-(6,8),29-(8,8,8)]
   712       42.74147       42.74147       42.74147    8[6-(6,8),29-(8,8,8)]
   713      26.072012      26.072012      26.072012    8[6-(6,8),29-(8,8,8)]
   714      24.854387      24.854387      24.854387    8[6-(6,8),29-(8,8,8)]
   715      50.846788      50.846788      50.846788    8[6-(6,8),29-(8,8,8)]
   716      52.064413      52.064413      52.064413    8[6-(6,8),29-(8,8,8)]
   717      52.827447      52.827447      52.827447    8[6-(6,8),29-(8,8,8)]
   718       53.91431       53.91431       53.91431    8[6-(6,8),29-(8,8,8)]
   719      24.091353      24.091353      24.091353    8[6-(6,8),29-(8,8,8)]
   720       23.00449       23.00449       23.00449    8[6-(6,8),29-(8,8,8)]
   721      41.964974      41.964974      41.964974    8[6-(6,8),29-(8,8,8)]
   722      40.891572      40.891572      40.891572    8[6-(6,8),29-(8,8,8)]
   723      43.945633      43.945633      43.945633    8[6-(6,8),29-(8,8,8)]
   724       42.74147       42.74147       42.74147    8[6-(6,8),29-(8,8,8)]
   725      32.973167      32.973167      32.973167    8[6-(6,8),29-(8,8,8)]
   726       34.17733       34.17733       34.17733    8[6-(6,8),29-(8,8,8)]
   727      34.953826      34.953826      34.953826    8[6-(6,8),29-(8,8,8)]
   728      36.027228      36.027228      36.027228    8[6-(6,8),29-(8,8,8)]
   729      24.091353      24.091353      24.091353    8[6-(6,8),29-(8,8,8)]
   730       23.00449       23.00449       23.00449    8[6-(6,8),29-(8,8,8)]
   731      52.827447      52.827447      52.827447    8[6-(6,8),29-(8,8,8)]
   732       53.91431       53.91431       53.91431    8[6-(6,8),29-(8,8,8)]
   733      50.846788      50.846788      50.846788    8[6-(6,8),29-(8,8,8)]
   734      52.064413      52.064413      52.064413    8[6-(6,8),29-(8,8,8)]
   735      26.072012      26.072012      26.072012    8[6-(6,8),29-(8,8,8)]
   736      24.854387      24.854387      24.854387    8[6-(6,8),29-(8,8,8)]
   737      29.577586      29.577586      29.577586    8[6-(6,8),29-(8,8,8)]
   738       27.28656       27.28656       27.28656    8[6-(6,8),29-(8,8,8)]
   739      56.333022      56.333022      56.333022    8[6-(6,8),29-(8,8,8)]
   740      56.346482      56.346482      56.346482    8[6-(6,8),29-(8,8,8)]
   741      47.341214      47.341214      47.341214    8[6-(6,8),29-(8,8,8)]
   742       49.63224       49.63224       49.63224    8[6-(6,8),29-(8,8,8)]
   743      20.585778      20.585778      20.585778    8[6-(6,8),29-(8,8,8)]
   744      20.572318      20.572318      20.572318    8[6-(6,8),29-(8,8,8)]
   745      20.585778      20.585778      20.585778    8[6-(6,8),29-(8,8,8)]
   746      20.572318      20.572318      20.572318    8[6-(6,8),29-(8,8,8)]
   747      47.341214      47.341214      47.341214    8[6-(6,8),29-(8,8,8)]
   748       49.63224       49.63224       49.63224    8[6-(6,8),29-(8,8,8)]
   749      56.333022      56.333022      56.333022    8[6-(6,8),29-(8,8,8)]
   750      56.346482      56.346482      56.346482    8[6-(6,8),29-(8,8,8)]
   751      29.577586      29.577586      29.577586    8[6-(6,8),29-(8,8,8)]
   752       27.28656       27.28656       27.28656    8[6-(6,8),29-(8,8,8)]
   753      43.945633      43.945633      43.945633    8[6-(6,8),29-(8,8,8)]
   754       42.74147       42.74147       42.74147    8[6-(6,8),29-(8,8,8)]
   755      41.964974      41.964974      41.964974    8[6-(6,8),29-(8,8,8)]
   756      40.891572      40.891572      40.891572    8[6-(6,8),29-(8,8,8)]
   757      34.953826      34.953826      34.953826    8[6-(6,8),29-(8,8,8)]
   758      36.027228      36.027228      36.027228    8[6-(6,8),29-(8,8,8)]
   759      32.973167      32.973167      32.973167    8[6-(6,8),29-(8,8,8)]
   760       34.17733       34.17733       34.17733    8[6-(6,8),29-(8,8,8)]
   761      50.846788      50.846788      50.846788    8[6-(6,8),29-(8,8,8)]
   762      52.064413      52.064413      52.064413    8[6-(6,8),29-(8,8,8)]
   763      26.072012      26.072012      26.072012    8[6-(6,8),29-(8,8,8)]
   764      24.854387      24.854387      24.854387    8[6-(6,8),29-(8,8,8)]
   765      24.091353      24.091353      24.091353    8[6-(6,8),29-(8,8,8)]
   766       23.00449       23.00449       23.00449    8[6-(6,8),29-(8,8,8)]
   767      52.827447      52.827447      52.827447    8[6-(6,8),29-(8,8,8)]
   768       53.91431       53.91431       53.91431    8[6-(6,8),29-(8,8,8)]
   769        38.4594        38.4594        38.4594    8[29-(7,7),29-(7,7),29-(7,7)]
   770      28.398421      28.398421      28.398421    8[29-(7,7),29-(7,7),29-(7,7)]
   771      48.520379      48.520379      48.520379    8[29-(7,7),29-(7,7),29-(7,7)]
   772        38.4594        38.4594        38.4594    8[29-(7,7),29-(7,7),29-(7,7)]
   773      48.520379      48.520379      48.520379    8[29-(7,7),29-(7,7),29-(7,7)]
   774        38.4594        38.4594        38.4594    8[29-(7,7),29-(7,7),29-(7,7)]
   775      28.398421      28.398421      28.398421    8[29-(7,7),29-(7,7),29-(7,7)]
   776        38.4594        38.4594        38.4594    8[29-(7,7),29-(7,7),29-(7,7)]
