# Supplementary material for: A collection of forcefield precursors for metal–organic frameworks
Source: RSC Adv. 2019 Nov 13;9(63):36492–507. doi: 10.1039/c9ra07327b (PMC9075174; doi:10.1039/c9ra07327b)
Supplement: RA-009-C9RA07327B-s033 [file RA-009-C9RA07327B-s033.txt]

ADASIJ_clean

29.330400    0.000000    0.000000
14.665200    25.400872    0.000000
14.665200    8.466957    23.948171

     1      19.970483      19.970483      19.970483    29[8-(6),8-(6),8-(6),8-(6)]
     2      18.640056      18.640056      18.640056    29[8-(6),8-(6),8-(6),8-(6)]
     3       5.305283       5.305283       5.305283    29[8-(6),8-(6),8-(6),8-(6)]
     4       3.974856       3.974856       3.974856    29[8-(6),8-(6),8-(6),8-(6)]
     5      24.025117      24.025117      24.025117    29[8-(6),8-(6),8-(6),8-(6)]
     6      25.355544      25.355544      25.355544    29[8-(6),8-(6),8-(6),8-(6)]
     7       9.359917       9.359917       9.359917    29[8-(6),8-(6),8-(6),8-(6)]
     8      10.690344      10.690344      10.690344    29[8-(6),8-(6),8-(6),8-(6)]
     9      19.933233      19.933233      19.933233    29[8-(6),8-(6),8-(6),8-(6)]
    10      18.624804      18.624804      18.624804    29[8-(6),8-(6),8-(6),8-(6)]
    11       9.397167       9.397167       9.397167    29[8-(6),8-(6),8-(6),8-(6)]
    12      10.705596      10.705596      10.705596    29[8-(6),8-(6),8-(6),8-(6)]
    13      24.062367      24.062367      24.062367    29[8-(6),8-(6),8-(6),8-(6)]
    14      25.370796      25.370796      25.370796    29[8-(6),8-(6),8-(6),8-(6)]
    15       5.268033       5.268033       5.268033    29[8-(6),8-(6),8-(6),8-(6)]
    16       3.959604       3.959604       3.959604    29[8-(6),8-(6),8-(6),8-(6)]
    17      10.573316      10.573316      10.573316    29[8-(6),8-(6),8-(6),8-(6)]
    18        7.93446        7.93446        7.93446    29[8-(6),8-(6),8-(6),8-(6)]
    19       14.70245       14.70245       14.70245    29[8-(6),8-(6),8-(6),8-(6)]
    20      14.680452      14.680452      14.680452    29[8-(6),8-(6),8-(6),8-(6)]
    21      18.757084      18.757084      18.757084    29[8-(6),8-(6),8-(6),8-(6)]
    22       21.39594       21.39594       21.39594    29[8-(6),8-(6),8-(6),8-(6)]
    23       14.62795       14.62795       14.62795    29[8-(6),8-(6),8-(6),8-(6)]
    24      14.649948      14.649948      14.649948    29[8-(6),8-(6),8-(6),8-(6)]
    25      33.900076      33.900076      33.900076    1[6-(6,6)]
    26      35.612972      35.612972      35.612972    1[6-(6,6)]
    27      35.202346      35.202346      35.202346    1[6-(6,6)]
    28      35.683365      35.683365      35.683365    1[6-(1,6,8)]
    29      37.035496      37.035496      37.035496    1[6-(1,6,8)]
    30      37.683698      37.683698      37.683698    1[6-(6,6)]
    31      29.394927      29.394927      29.394927    1[6-(6,6)]
    32      27.418058      27.418058      27.418058    1[6-(6,6)]
    33      31.489117      31.489117      31.489117    1[6-(6,6)]
    34      28.051595      28.051595      28.051595    1[6-(1,6,8)]
    35      27.890277      27.890277      27.890277    1[6-(1,6,8)]
    36      27.060227      27.060227      27.060227    1[6-(6,6)]
    37      29.265873      29.265873      29.265873    1[6-(6,6)]
    38      31.242742      31.242742      31.242742    1[6-(6,6)]
    39      27.171683      27.171683      27.171683    1[6-(6,6)]
    40      30.609205      30.609205      30.609205    1[6-(1,6,8)]
    41      30.770523      30.770523      30.770523    1[6-(1,6,8)]
    42      31.600573      31.600573      31.600573    1[6-(6,6)]
    43      24.760724      24.760724      24.760724    1[6-(6,6)]
    44      23.047828      23.047828      23.047828    1[6-(6,6)]
    45      23.458454      23.458454      23.458454    1[6-(6,6)]
    46      22.977435      22.977435      22.977435    1[6-(1,6,8)]
    47      21.625304      21.625304      21.625304    1[6-(1,6,8)]
    48      20.977102      20.977102      20.977102    1[6-(6,6)]
    49      21.874612      21.874612      21.874612    1[6-(6,6)]
    50      25.904609      25.904609      25.904609    1[6-(6,6)]
    51      23.769356      23.769356      23.769356    1[6-(6,6)]
    52      27.365263      27.365263      27.365263    1[6-(1,6,8)]
    53      27.511915      27.511915      27.511915    1[6-(1,6,8)]
    54      29.873012      29.873012      29.873012    1[6-(6,6)]
    55      36.786188      36.786188      36.786188    1[6-(6,6)]
    56      32.756191      32.756191      32.756191    1[6-(6,6)]
    57      34.891444      34.891444      34.891444    1[6-(6,6)]
    58      31.295537      31.295537      31.295537    1[6-(1,6,8)]
    59      31.148885      31.148885      31.148885    1[6-(1,6,8)]
    60      28.787788      28.787788      28.787788    1[6-(6,6)]
    61      41.291337      41.291337      41.291337    1[6-(6,6)]
    62      40.951104      40.951104      40.951104    1[6-(6,6)]
    63      38.604672      38.604672      38.604672    1[6-(6,6)]
    64      38.927307      38.927307      38.927307    1[6-(1,6,8)]
    65      40.294104      40.294104      40.294104    1[6-(1,6,8)]
    66      39.411258      39.411258      39.411258    1[6-(6,6)]
    67      17.369463      17.369463      17.369463    1[6-(6,6)]
    68      17.709696      17.709696      17.709696    1[6-(6,6)]
    69      20.056128      20.056128      20.056128    1[6-(6,6)]
    70      19.733493      19.733493      19.733493    1[6-(1,6,8)]
    71      18.366696      18.366696      18.366696    1[6-(1,6,8)]
    72      19.249542      19.249542      19.249542    1[6-(6,6)]
    73      21.939139      21.939139      21.939139    1[6-(6,6)]
    74      23.992267      23.992267      23.992267    1[6-(6,6)]
    75      25.928074      25.928074      25.928074    1[6-(6,6)]
    76      26.086458      26.086458      26.086458    1[6-(1,6,8)]
    77      26.071793      26.071793      26.071793    1[6-(1,6,8)]
    78      27.602839      27.602839      27.602839    1[6-(6,6)]
    79      41.355864      41.355864      41.355864    1[6-(6,6)]
    80      39.038762      39.038762      39.038762    1[6-(6,6)]
    81       40.76339       40.76339       40.76339    1[6-(6,6)]
    82      37.648501      37.648501      37.648501    1[6-(1,6,8)]
    83      38.853981      38.853981      38.853981    1[6-(1,6,8)]
    84      37.141086      37.141086      37.141086    1[6-(6,6)]
    85      36.721661      36.721661      36.721661    1[6-(6,6)]
    86      34.668533      34.668533      34.668533    1[6-(6,6)]
    87      32.732726      32.732726      32.732726    1[6-(6,6)]
    88      32.574342      32.574342      32.574342    1[6-(1,6,8)]
    89      32.589007      32.589007      32.589007    1[6-(1,6,8)]
    90      31.057961      31.057961      31.057961    1[6-(6,6)]
    91      17.304936      17.304936      17.304936    1[6-(6,6)]
    92      19.622038      19.622038      19.622038    1[6-(6,6)]
    93       17.89741       17.89741       17.89741    1[6-(6,6)]
    94      21.012299      21.012299      21.012299    1[6-(1,6,8)]
    95      19.806819      19.806819      19.806819    1[6-(1,6,8)]
    96      21.519714      21.519714      21.519714    1[6-(6,6)]
    97      24.760724      24.760724      24.760724    1[6-(6,6)]
    98      23.047828      23.047828      23.047828    1[6-(6,6)]
    99      23.458454      23.458454      23.458454    1[6-(6,6)]
   100      22.977435      22.977435      22.977435    1[6-(1,6,8)]
   101      21.625304      21.625304      21.625304    1[6-(1,6,8)]
   102      20.977102      20.977102      20.977102    1[6-(6,6)]
   103      29.265873      29.265873      29.265873    1[6-(6,6)]
   104      31.242742      31.242742      31.242742    1[6-(6,6)]
   105      27.171683      27.171683      27.171683    1[6-(6,6)]
   106      30.609205      30.609205      30.609205    1[6-(1,6,8)]
   107      30.770523      30.770523      30.770523    1[6-(1,6,8)]
   108      31.600573      31.600573      31.600573    1[6-(6,6)]
   109      29.394927      29.394927      29.394927    1[6-(6,6)]
   110      27.418058      27.418058      27.418058    1[6-(6,6)]
   111      31.489117      31.489117      31.489117    1[6-(6,6)]
   112      28.051595      28.051595      28.051595    1[6-(1,6,8)]
   113      27.890277      27.890277      27.890277    1[6-(1,6,8)]
   114      27.060227      27.060227      27.060227    1[6-(6,6)]
   115      33.900076      33.900076      33.900076    1[6-(6,6)]
   116      35.612972      35.612972      35.612972    1[6-(6,6)]
   117      35.202346      35.202346      35.202346    1[6-(6,6)]
   118      35.683365      35.683365      35.683365    1[6-(1,6,8)]
   119      37.035496      37.035496      37.035496    1[6-(1,6,8)]
   120      37.683698      37.683698      37.683698    1[6-(6,6)]
   121      36.786188      36.786188      36.786188    1[6-(6,6)]
   122      32.756191      32.756191      32.756191    1[6-(6,6)]
   123      34.891444      34.891444      34.891444    1[6-(6,6)]
   124      31.295537      31.295537      31.295537    1[6-(1,6,8)]
   125      31.148885      31.148885      31.148885    1[6-(1,6,8)]
   126      28.787788      28.787788      28.787788    1[6-(6,6)]
   127      21.874612      21.874612      21.874612    1[6-(6,6)]
   128      25.904609      25.904609      25.904609    1[6-(6,6)]
   129      23.769356      23.769356      23.769356    1[6-(6,6)]
   130      27.365263      27.365263      27.365263    1[6-(1,6,8)]
   131      27.511915      27.511915      27.511915    1[6-(1,6,8)]
   132      29.873012      29.873012      29.873012    1[6-(6,6)]
   133      17.369463      17.369463      17.369463    1[6-(6,6)]
   134      17.709696      17.709696      17.709696    1[6-(6,6)]
   135      20.056128      20.056128      20.056128    1[6-(6,6)]
   136      19.733493      19.733493      19.733493    1[6-(1,6,8)]
   137      18.366696      18.366696      18.366696    1[6-(1,6,8)]
   138      19.249542      19.249542      19.249542    1[6-(6,6)]
   139      41.291337      41.291337      41.291337    1[6-(6,6)]
   140      40.951104      40.951104      40.951104    1[6-(6,6)]
   141      38.604672      38.604672      38.604672    1[6-(6,6)]
   142      38.927307      38.927307      38.927307    1[6-(1,6,8)]
   143      40.294104      40.294104      40.294104    1[6-(1,6,8)]
   144      39.411258      39.411258      39.411258    1[6-(6,6)]
   145      36.721661      36.721661      36.721661    1[6-(6,6)]
   146      34.668533      34.668533      34.668533    1[6-(6,6)]
   147      32.732726      32.732726      32.732726    1[6-(6,6)]
   148      32.574342      32.574342      32.574342    1[6-(1,6,8)]
   149      32.589007      32.589007      32.589007    1[6-(1,6,8)]
   150      31.057961      31.057961      31.057961    1[6-(6,6)]
   151      17.304936      17.304936      17.304936    1[6-(6,6)]
   152      19.622038      19.622038      19.622038    1[6-(6,6)]
   153       17.89741       17.89741       17.89741    1[6-(6,6)]
   154      21.012299      21.012299      21.012299    1[6-(1,6,8)]
   155      19.806819      19.806819      19.806819    1[6-(1,6,8)]
   156      21.519714      21.519714      21.519714    1[6-(6,6)]
   157      21.939139      21.939139      21.939139    1[6-(6,6)]
   158      23.992267      23.992267      23.992267    1[6-(6,6)]
   159      25.928074      25.928074      25.928074    1[6-(6,6)]
   160      26.086458      26.086458      26.086458    1[6-(1,6,8)]
   161      26.071793      26.071793      26.071793    1[6-(1,6,8)]
   162      27.602839      27.602839      27.602839    1[6-(6,6)]
   163      41.355864      41.355864      41.355864    1[6-(6,6)]
   164      39.038762      39.038762      39.038762    1[6-(6,6)]
   165       40.76339       40.76339       40.76339    1[6-(6,6)]
   166      37.648501      37.648501      37.648501    1[6-(1,6,8)]
   167      38.853981      38.853981      38.853981    1[6-(1,6,8)]
   168      37.141086      37.141086      37.141086    1[6-(6,6)]
   169      34.586408      34.586408      34.586408    6[6-(1,6),6-(1,6),6-(8,8)]
   170      34.313342      34.313342      34.313342    6[1-(0),6-(6,6),6-(6,6)]
   171      34.645068      34.645068      34.645068    6[6-(1,6),6-(1,6),6-(8,8)]
   172      35.313802      35.313802      35.313802    6[1-(0),6-(6,6),6-(6,8)]
   173      35.536713      35.536713      35.536713    6[6-(1,6),6-(1,6),8-(6)]
   174      35.123154      35.123154      35.123154    6[1-(0),6-(6,6),6-(6,8)]
   175      34.389894      34.389894      34.389894    6[6-(6,6),8-(29),8-(29)]
   176      34.254974      34.254974      34.254974    6[6-(6,6),8-(29),8-(29)]
   177      36.504616      36.504616      36.504616    6[1-(0),1-(0),6-(6,6),8-(6)]
   178      37.334666      37.334666      37.334666    6[6-(1,1,8),6-(1,6),6-(1,6)]
   179      37.850881      37.850881      37.850881    6[1-(0),6-(6,6),6-(6,6)]
   180      30.562277      30.562277      30.562277    6[6-(1,6),6-(1,6),6-(8,8)]
   181      29.384661      29.384661      29.384661    6[1-(0),6-(6,6),6-(6,6)]
   182      28.180648      28.180648      28.180648    6[6-(1,6),6-(1,6),6-(8,8)]
   183      28.221711      28.221711      28.221711    6[1-(0),6-(6,6),6-(6,8)]
   184      29.441856      29.441856      29.441856    6[6-(1,6),6-(1,6),8-(6)]
   185      30.664933      30.664933      30.664933    6[1-(0),6-(6,6),6-(6,8)]
   186      26.904776      26.904776      26.904776    6[6-(6,6),8-(29),8-(29)]
   187      31.902676      31.902676      31.902676    6[6-(6,6),8-(29),8-(29)]
   188      28.515015      28.515015      28.515015    6[1-(0),1-(0),6-(6,6),8-(6)]
   189      29.016565      29.016565      29.016565    6[6-(1,1,8),6-(1,6),6-(1,6)]
   190      27.972402      27.972402      27.972402    6[1-(0),6-(6,6),6-(6,6)]
   191      28.098523      28.098523      28.098523    6[6-(1,6),6-(1,6),6-(8,8)]
   192      29.276139      29.276139      29.276139    6[1-(0),6-(6,6),6-(6,6)]
   193      30.480152      30.480152      30.480152    6[6-(1,6),6-(1,6),6-(8,8)]
   194      30.439089      30.439089      30.439089    6[1-(0),6-(6,6),6-(6,8)]
   195      29.218944      29.218944      29.218944    6[6-(1,6),6-(1,6),8-(6)]
   196      27.995867      27.995867      27.995867    6[1-(0),6-(6,6),6-(6,8)]
   197      31.756024      31.756024      31.756024    6[6-(6,6),8-(29),8-(29)]
   198      26.758124      26.758124      26.758124    6[6-(6,6),8-(29),8-(29)]
   199      30.145785      30.145785      30.145785    6[1-(0),1-(0),6-(6,6),8-(6)]
   200      29.644235      29.644235      29.644235    6[6-(1,1,8),6-(1,6),6-(1,6)]
   201      30.688398      30.688398      30.688398    6[1-(0),6-(6,6),6-(6,6)]
   202      24.074392      24.074392      24.074392    6[6-(1,6),6-(1,6),6-(8,8)]
   203      24.347458      24.347458      24.347458    6[1-(0),6-(6,6),6-(6,6)]
   204      24.015732      24.015732      24.015732    6[6-(1,6),6-(1,6),6-(8,8)]
   205      23.346998      23.346998      23.346998    6[1-(0),6-(6,6),6-(6,8)]
   206      23.124087      23.124087      23.124087    6[6-(1,6),6-(1,6),8-(6)]
   207      23.537646      23.537646      23.537646    6[1-(0),6-(6,6),6-(6,8)]
   208      24.270906      24.270906      24.270906    6[6-(6,6),8-(29),8-(29)]
   209      24.405826      24.405826      24.405826    6[6-(6,6),8-(29),8-(29)]
   210      22.156184      22.156184      22.156184    6[1-(0),1-(0),6-(6,6),8-(6)]
   211      21.326134      21.326134      21.326134    6[6-(1,1,8),6-(1,6),6-(1,6)]
   212      20.809919      20.809919      20.809919    6[1-(0),6-(6,6),6-(6,6)]
   213      22.698797      22.698797      22.698797    6[6-(1,6),6-(1,6),6-(8,8)]
   214      22.690877      22.690877      22.690877    6[1-(0),6-(6,6),6-(6,6)]
   215      23.880812      23.880812      23.880812    6[6-(1,6),6-(1,6),6-(8,8)]
   216      25.068693      25.068693      25.068693    6[1-(0),6-(6,6),6-(6,8)]
   217      25.018831      25.018831      25.018831    6[6-(1,6),6-(1,6),8-(6)]
   218      23.816285      23.816285      23.816285    6[1-(0),6-(6,6),6-(6,8)]
   219      23.845615      23.845615      23.845615    6[6-(6,6),8-(29),8-(29)]
   220      21.446388      21.446388      21.446388    6[6-(6,6),8-(29),8-(29)]
   221      27.327134      27.327134      27.327134    6[1-(0),1-(0),6-(6,6),8-(6)]
   222      28.341966      28.341966      28.341966    6[6-(1,1,8),6-(1,6),6-(1,6)]
   223      29.653034      29.653034      29.653034    6[1-(0),6-(6,6),6-(6,6)]
   224      35.962003      35.962003      35.962003    6[6-(1,6),6-(1,6),6-(8,8)]
   225      35.969923      35.969923      35.969923    6[1-(0),6-(6,6),6-(6,6)]
   226      34.779988      34.779988      34.779988    6[6-(1,6),6-(1,6),6-(8,8)]
   227      33.592107      33.592107      33.592107    6[1-(0),6-(6,6),6-(6,8)]
   228      33.641969      33.641969      33.641969    6[6-(1,6),6-(1,6),8-(6)]
   229      34.844515      34.844515      34.844515    6[1-(0),6-(6,6),6-(6,8)]
   230      34.815185      34.815185      34.815185    6[6-(6,6),8-(29),8-(29)]
   231      37.214412      37.214412      37.214412    6[6-(6,6),8-(29),8-(29)]
   232      31.333666      31.333666      31.333666    6[1-(0),1-(0),6-(6,6),8-(6)]
   233      30.318834      30.318834      30.318834    6[6-(1,1,8),6-(1,6),6-(1,6)]
   234      29.007766      29.007766      29.007766    6[1-(0),6-(6,6),6-(6,6)]
   235      39.986134      39.986134      39.986134    6[6-(1,6),6-(1,6),6-(8,8)]
   236      40.898603      40.898603      40.898603    6[1-(0),6-(6,6),6-(6,6)]
   237      41.244408      41.244408      41.244408    6[6-(1,6),6-(1,6),6-(8,8)]
   238      40.684198      40.684198      40.684198    6[1-(0),6-(6,6),6-(6,8)]
   239      39.736826      39.736826      39.736826    6[6-(1,6),6-(1,6),8-(6)]
   240      39.302736      39.302736      39.302736    6[1-(0),6-(6,6),6-(6,8)]
   241      42.300303      42.300303      42.300303    6[6-(6,6),8-(29),8-(29)]
   242       39.56671       39.56671       39.56671    6[6-(6,6),8-(29),8-(29)]
   243      39.323267      39.323267      39.323267    6[1-(0),1-(0),6-(6,6),8-(6)]
   244      38.636936      38.636936      38.636936    6[6-(1,1,8),6-(1,6),6-(1,6)]
   245      38.886244      38.886244      38.886244    6[1-(0),6-(6,6),6-(6,6)]
   246      18.674666      18.674666      18.674666    6[6-(1,6),6-(1,6),6-(8,8)]
   247      17.762197      17.762197      17.762197    6[1-(0),6-(6,6),6-(6,6)]
   248      17.416392      17.416392      17.416392    6[6-(1,6),6-(1,6),6-(8,8)]
   249      17.976602      17.976602      17.976602    6[1-(0),6-(6,6),6-(6,8)]
   250      18.923974      18.923974      18.923974    6[6-(1,6),6-(1,6),8-(6)]
   251      19.358064      19.358064      19.358064    6[1-(0),6-(6,6),6-(6,8)]
   252      16.360497      16.360497      16.360497    6[6-(6,6),8-(29),8-(29)]
   253       19.09409       19.09409       19.09409    6[6-(6,6),8-(29),8-(29)]
   254      19.337533      19.337533      19.337533    6[1-(0),1-(0),6-(6,6),8-(6)]
   255      20.023864      20.023864      20.023864    6[6-(1,1,8),6-(1,6),6-(1,6)]
   256      19.774556      19.774556      19.774556    6[1-(0),6-(6,6),6-(6,6)]
   257      23.930673      23.930673      23.930673    6[6-(1,6),6-(1,6),6-(8,8)]
   258      22.745139      22.745139      22.745139    6[1-(0),6-(6,6),6-(6,6)]
   259       22.73106       22.73106       22.73106    6[6-(1,6),6-(1,6),6-(8,8)]
   260      23.960004      23.960004      23.960004    6[1-(0),6-(6,6),6-(6,8)]
   261      25.130287      25.130287      25.130287    6[6-(1,6),6-(1,6),8-(6)]
   262      25.150818      25.150818      25.150818    6[1-(0),6-(6,6),6-(6,8)]
   263      21.419991      21.419991      21.419991    6[6-(6,6),8-(29),8-(29)]
   264      24.018665      24.018665      24.018665    6[6-(6,6),8-(29),8-(29)]
   265      26.511749      26.511749      26.511749    6[1-(0),1-(0),6-(6,6),8-(6)]
   266       28.02813       28.02813       28.02813    6[6-(1,1,8),6-(1,6),6-(1,6)]
   267      28.295037      28.295037      28.295037    6[1-(0),6-(6,6),6-(6,6)]
   268      41.218011      41.218011      41.218011    6[6-(1,6),6-(1,6),6-(8,8)]
   269      40.952864      40.952864      40.952864    6[1-(0),6-(6,6),6-(6,6)]
   270      40.094657      40.094657      40.094657    6[6-(1,6),6-(1,6),6-(8,8)]
   271      39.575509      39.575509      39.575509    6[1-(0),6-(6,6),6-(6,8)]
   272      39.848281      39.848281      39.848281    6[6-(1,6),6-(1,6),8-(6)]
   273      40.637269      40.637269      40.637269    6[1-(0),6-(6,6),6-(6,8)]
   274      39.874679      39.874679      39.874679    6[6-(6,6),8-(29),8-(29)]
   275      42.138986      42.138986      42.138986    6[6-(6,6),8-(29),8-(29)]
   276      38.507882      38.507882      38.507882    6[1-(0),1-(0),6-(6,6),8-(6)]
   277      38.323101      38.323101      38.323101    6[6-(1,1,8),6-(1,6),6-(1,6)]
   278      37.528247      37.528247      37.528247    6[1-(0),6-(6,6),6-(6,6)]
   279      34.730127      34.730127      34.730127    6[6-(1,6),6-(1,6),6-(8,8)]
   280      35.915661      35.915661      35.915661    6[1-(0),6-(6,6),6-(6,6)]
   281       35.92974       35.92974       35.92974    6[6-(1,6),6-(1,6),6-(8,8)]
   282      34.700796      34.700796      34.700796    6[1-(0),6-(6,6),6-(6,8)]
   283      33.530513      33.530513      33.530513    6[6-(1,6),6-(1,6),8-(6)]
   284      33.509982      33.509982      33.509982    6[1-(0),6-(6,6),6-(6,8)]
   285      37.240809      37.240809      37.240809    6[6-(6,6),8-(29),8-(29)]
   286      34.642135      34.642135      34.642135    6[6-(6,6),8-(29),8-(29)]
   287      32.149051      32.149051      32.149051    6[1-(0),1-(0),6-(6,6),8-(6)]
   288       30.63267       30.63267       30.63267    6[6-(1,1,8),6-(1,6),6-(1,6)]
   289      30.365763      30.365763      30.365763    6[1-(0),6-(6,6),6-(6,6)]
   290      17.442789      17.442789      17.442789    6[6-(1,6),6-(1,6),6-(8,8)]
   291      17.707936      17.707936      17.707936    6[1-(0),6-(6,6),6-(6,6)]
   292      18.566143      18.566143      18.566143    6[6-(1,6),6-(1,6),6-(8,8)]
   293      19.085291      19.085291      19.085291    6[1-(0),6-(6,6),6-(6,8)]
   294      18.812519      18.812519      18.812519    6[6-(1,6),6-(1,6),8-(6)]
   295      18.023531      18.023531      18.023531    6[1-(0),6-(6,6),6-(6,8)]
   296      18.786121      18.786121      18.786121    6[6-(6,6),8-(29),8-(29)]
   297      16.521814      16.521814      16.521814    6[6-(6,6),8-(29),8-(29)]
   298      20.152918      20.152918      20.152918    6[1-(0),1-(0),6-(6,6),8-(6)]
   299      20.337699      20.337699      20.337699    6[6-(1,1,8),6-(1,6),6-(1,6)]
   300      21.132553      21.132553      21.132553    6[1-(0),6-(6,6),6-(6,6)]
   301      24.074392      24.074392      24.074392    6[6-(1,6),6-(1,6),6-(8,8)]
   302      24.347458      24.347458      24.347458    6[1-(0),6-(6,6),6-(6,6)]
   303      24.015732      24.015732      24.015732    6[6-(1,6),6-(1,6),6-(8,8)]
   304      23.346998      23.346998      23.346998    6[1-(0),6-(6,6),6-(6,8)]
   305      23.124087      23.124087      23.124087    6[6-(1,6),6-(1,6),8-(6)]
   306      23.537646      23.537646      23.537646    6[1-(0),6-(6,6),6-(6,8)]
   307      24.270906      24.270906      24.270906    6[6-(6,6),8-(29),8-(29)]
   308      24.405826      24.405826      24.405826    6[6-(6,6),8-(29),8-(29)]
   309      22.156184      22.156184      22.156184    6[1-(0),1-(0),6-(6,6),8-(6)]
   310      21.326134      21.326134      21.326134    6[6-(1,1,8),6-(1,6),6-(1,6)]
   311      20.809919      20.809919      20.809919    6[1-(0),6-(6,6),6-(6,6)]
   312      28.098523      28.098523      28.098523    6[6-(1,6),6-(1,6),6-(8,8)]
   313      29.276139      29.276139      29.276139    6[1-(0),6-(6,6),6-(6,6)]
   314      30.480152      30.480152      30.480152    6[6-(1,6),6-(1,6),6-(8,8)]
   315      30.439089      30.439089      30.439089    6[1-(0),6-(6,6),6-(6,8)]
   316      29.218944      29.218944      29.218944    6[6-(1,6),6-(1,6),8-(6)]
   317      27.995867      27.995867      27.995867    6[1-(0),6-(6,6),6-(6,8)]
   318      31.756024      31.756024      31.756024    6[6-(6,6),8-(29),8-(29)]
   319      26.758124      26.758124      26.758124    6[6-(6,6),8-(29),8-(29)]
   320      30.145785      30.145785      30.145785    6[1-(0),1-(0),6-(6,6),8-(6)]
   321      29.644235      29.644235      29.644235    6[6-(1,1,8),6-(1,6),6-(1,6)]
   322      30.688398      30.688398      30.688398    6[1-(0),6-(6,6),6-(6,6)]
   323      30.562277      30.562277      30.562277    6[6-(1,6),6-(1,6),6-(8,8)]
   324      29.384661      29.384661      29.384661    6[1-(0),6-(6,6),6-(6,6)]
   325      28.180648      28.180648      28.180648    6[6-(1,6),6-(1,6),6-(8,8)]
   326      28.221711      28.221711      28.221711    6[1-(0),6-(6,6),6-(6,8)]
   327      29.441856      29.441856      29.441856    6[6-(1,6),6-(1,6),8-(6)]
   328      30.664933      30.664933      30.664933    6[1-(0),6-(6,6),6-(6,8)]
   329      26.904776      26.904776      26.904776    6[6-(6,6),8-(29),8-(29)]
   330      31.902676      31.902676      31.902676    6[6-(6,6),8-(29),8-(29)]
   331      28.515015      28.515015      28.515015    6[1-(0),1-(0),6-(6,6),8-(6)]
   332      29.016565      29.016565      29.016565    6[6-(1,1,8),6-(1,6),6-(1,6)]
   333      27.972402      27.972402      27.972402    6[1-(0),6-(6,6),6-(6,6)]
   334      34.586408      34.586408      34.586408    6[6-(1,6),6-(1,6),6-(8,8)]
   335      34.313342      34.313342      34.313342    6[1-(0),6-(6,6),6-(6,6)]
   336      34.645068      34.645068      34.645068    6[6-(1,6),6-(1,6),6-(8,8)]
   337      35.313802      35.313802      35.313802    6[1-(0),6-(6,6),6-(6,8)]
   338      35.536713      35.536713      35.536713    6[6-(1,6),6-(1,6),8-(6)]
   339      35.123154      35.123154      35.123154    6[1-(0),6-(6,6),6-(6,8)]
   340      34.389894      34.389894      34.389894    6[6-(6,6),8-(29),8-(29)]
   341      34.254974      34.254974      34.254974    6[6-(6,6),8-(29),8-(29)]
   342      36.504616      36.504616      36.504616    6[1-(0),1-(0),6-(6,6),8-(6)]
   343      37.334666      37.334666      37.334666    6[6-(1,1,8),6-(1,6),6-(1,6)]
   344      37.850881      37.850881      37.850881    6[1-(0),6-(6,6),6-(6,6)]
   345      35.962003      35.962003      35.962003    6[6-(1,6),6-(1,6),6-(8,8)]
   346      35.969923      35.969923      35.969923    6[1-(0),6-(6,6),6-(6,6)]
   347      34.779988      34.779988      34.779988    6[6-(1,6),6-(1,6),6-(8,8)]
   348      33.592107      33.592107      33.592107    6[1-(0),6-(6,6),6-(6,8)]
   349      33.641969      33.641969      33.641969    6[6-(1,6),6-(1,6),8-(6)]
   350      34.844515      34.844515      34.844515    6[1-(0),6-(6,6),6-(6,8)]
   351      34.815185      34.815185      34.815185    6[6-(6,6),8-(29),8-(29)]
   352      37.214412      37.214412      37.214412    6[6-(6,6),8-(29),8-(29)]
   353      31.333666      31.333666      31.333666    6[1-(0),1-(0),6-(6,6),8-(6)]
   354      30.318834      30.318834      30.318834    6[6-(1,1,8),6-(1,6),6-(1,6)]
   355      29.007766      29.007766      29.007766    6[1-(0),6-(6,6),6-(6,6)]
   356      22.698797      22.698797      22.698797    6[6-(1,6),6-(1,6),6-(8,8)]
   357      22.690877      22.690877      22.690877    6[1-(0),6-(6,6),6-(6,6)]
   358      23.880812      23.880812      23.880812    6[6-(1,6),6-(1,6),6-(8,8)]
   359      25.068693      25.068693      25.068693    6[1-(0),6-(6,6),6-(6,8)]
   360      25.018831      25.018831      25.018831    6[6-(1,6),6-(1,6),8-(6)]
   361      23.816285      23.816285      23.816285    6[1-(0),6-(6,6),6-(6,8)]
   362      23.845615      23.845615      23.845615    6[6-(6,6),8-(29),8-(29)]
   363      21.446388      21.446388      21.446388    6[6-(6,6),8-(29),8-(29)]
   364      27.327134      27.327134      27.327134    6[1-(0),1-(0),6-(6,6),8-(6)]
   365      28.341966      28.341966      28.341966    6[6-(1,1,8),6-(1,6),6-(1,6)]
   366      29.653034      29.653034      29.653034    6[1-(0),6-(6,6),6-(6,6)]
   367      18.674666      18.674666      18.674666    6[6-(1,6),6-(1,6),6-(8,8)]
   368      17.762197      17.762197      17.762197    6[1-(0),6-(6,6),6-(6,6)]
   369      17.416392      17.416392      17.416392    6[6-(1,6),6-(1,6),6-(8,8)]
   370      17.976602      17.976602      17.976602    6[1-(0),6-(6,6),6-(6,8)]
   371      18.923974      18.923974      18.923974    6[6-(1,6),6-(1,6),8-(6)]
   372      19.358064      19.358064      19.358064    6[1-(0),6-(6,6),6-(6,8)]
   373      16.360497      16.360497      16.360497    6[6-(6,6),8-(29),8-(29)]
   374       19.09409       19.09409       19.09409    6[6-(6,6),8-(29),8-(29)]
   375      19.337533      19.337533      19.337533    6[1-(0),1-(0),6-(6,6),8-(6)]
   376      20.023864      20.023864      20.023864    6[6-(1,1,8),6-(1,6),6-(1,6)]
   377      19.774556      19.774556      19.774556    6[1-(0),6-(6,6),6-(6,6)]
   378      39.986134      39.986134      39.986134    6[6-(1,6),6-(1,6),6-(8,8)]
   379      40.898603      40.898603      40.898603    6[1-(0),6-(6,6),6-(6,6)]
   380      41.244408      41.244408      41.244408    6[6-(1,6),6-(1,6),6-(8,8)]
   381      40.684198      40.684198      40.684198    6[1-(0),6-(6,6),6-(6,8)]
   382      39.736826      39.736826      39.736826    6[6-(1,6),6-(1,6),8-(6)]
   383      39.302736      39.302736      39.302736    6[1-(0),6-(6,6),6-(6,8)]
   384      42.300303      42.300303      42.300303    6[6-(6,6),8-(29),8-(29)]
   385       39.56671       39.56671       39.56671    6[6-(6,6),8-(29),8-(29)]
   386      39.323267      39.323267      39.323267    6[1-(0),1-(0),6-(6,6),8-(6)]
   387      38.636936      38.636936      38.636936    6[6-(1,1,8),6-(1,6),6-(1,6)]
   388      38.886244      38.886244      38.886244    6[1-(0),6-(6,6),6-(6,6)]
   389      34.730127      34.730127      34.730127    6[6-(1,6),6-(1,6),6-(8,8)]
   390      35.915661      35.915661      35.915661    6[1-(0),6-(6,6),6-(6,6)]
   391       35.92974       35.92974       35.92974    6[6-(1,6),6-(1,6),6-(8,8)]
   392      34.700796      34.700796      34.700796    6[1-(0),6-(6,6),6-(6,8)]
   393      33.530513      33.530513      33.530513    6[6-(1,6),6-(1,6),8-(6)]
   394      33.509982      33.509982      33.509982    6[1-(0),6-(6,6),6-(6,8)]
   395      37.240809      37.240809      37.240809    6[6-(6,6),8-(29),8-(29)]
   396      34.642135      34.642135      34.642135    6[6-(6,6),8-(29),8-(29)]
   397      32.149051      32.149051      32.149051    6[1-(0),1-(0),6-(6,6),8-(6)]
   398       30.63267       30.63267       30.63267    6[6-(1,1,8),6-(1,6),6-(1,6)]
   399      30.365763      30.365763      30.365763    6[1-(0),6-(6,6),6-(6,6)]
   400      17.442789      17.442789      17.442789    6[6-(1,6),6-(1,6),6-(8,8)]
   401      17.707936      17.707936      17.707936    6[1-(0),6-(6,6),6-(6,6)]
   402      18.566143      18.566143      18.566143    6[6-(1,6),6-(1,6),6-(8,8)]
   403      19.085291      19.085291      19.085291    6[1-(0),6-(6,6),6-(6,8)]
   404      18.812519      18.812519      18.812519    6[6-(1,6),6-(1,6),8-(6)]
   405      18.023531      18.023531      18.023531    6[1-(0),6-(6,6),6-(6,8)]
   406      18.786121      18.786121      18.786121    6[6-(6,6),8-(29),8-(29)]
   407      16.521814      16.521814      16.521814    6[6-(6,6),8-(29),8-(29)]
   408      20.152918      20.152918      20.152918    6[1-(0),1-(0),6-(6,6),8-(6)]
   409      20.337699      20.337699      20.337699    6[6-(1,1,8),6-(1,6),6-(1,6)]
   410      21.132553      21.132553      21.132553    6[1-(0),6-(6,6),6-(6,6)]
   411      23.930673      23.930673      23.930673    6[6-(1,6),6-(1,6),6-(8,8)]
   412      22.745139      22.745139      22.745139    6[1-(0),6-(6,6),6-(6,6)]
   413       22.73106       22.73106       22.73106    6[6-(1,6),6-(1,6),6-(8,8)]
   414      23.960004      23.960004      23.960004    6[1-(0),6-(6,6),6-(6,8)]
   415      25.130287      25.130287      25.130287    6[6-(1,6),6-(1,6),8-(6)]
   416      25.150818      25.150818      25.150818    6[1-(0),6-(6,6),6-(6,8)]
   417      21.419991      21.419991      21.419991    6[6-(6,6),8-(29),8-(29)]
   418      24.018665      24.018665      24.018665    6[6-(6,6),8-(29),8-(29)]
   419      26.511749      26.511749      26.511749    6[1-(0),1-(0),6-(6,6),8-(6)]
   420       28.02813       28.02813       28.02813    6[6-(1,1,8),6-(1,6),6-(1,6)]
   421      28.295037      28.295037      28.295037    6[1-(0),6-(6,6),6-(6,6)]
   422      41.218011      41.218011      41.218011    6[6-(1,6),6-(1,6),6-(8,8)]
   423      40.952864      40.952864      40.952864    6[1-(0),6-(6,6),6-(6,6)]
   424      40.094657      40.094657      40.094657    6[6-(1,6),6-(1,6),6-(8,8)]
   425      39.575509      39.575509      39.575509    6[1-(0),6-(6,6),6-(6,8)]
   426      39.848281      39.848281      39.848281    6[6-(1,6),6-(1,6),8-(6)]
   427      40.637269      40.637269      40.637269    6[1-(0),6-(6,6),6-(6,8)]
   428      39.874679      39.874679      39.874679    6[6-(6,6),8-(29),8-(29)]
   429      42.138986      42.138986      42.138986    6[6-(6,6),8-(29),8-(29)]
   430      38.507882      38.507882      38.507882    6[1-(0),1-(0),6-(6,6),8-(6)]
   431      38.323101      38.323101      38.323101    6[6-(1,1,8),6-(1,6),6-(1,6)]
   432      37.528247      37.528247      37.528247    6[1-(0),6-(6,6),6-(6,6)]
   433      33.709429      33.709429      33.709429    8[6-(6,8),29-(8,8,8)]
   434      34.727487      34.727487      34.727487    8[6-(6,8),29-(8,8,8)]
   435      33.706496      33.706496      33.706496    8[6-(6,8),29-(8,8,8)]
   436      34.821051      34.821051      34.821051    8[6-(6,8),29-(8,8,8)]
   437      36.202513      36.202513      36.202513    8[6-(1,1,6),6-(6,6)]
   438       31.76189       31.76189       31.76189    8[6-(6,8),29-(8,8,8)]
   439      32.955931      32.955931      32.955931    8[6-(6,8),29-(8,8,8)]
   440      26.895977      26.895977      26.895977    8[6-(6,8),29-(8,8,8)]
   441      25.781422      25.781422      25.781422    8[6-(6,8),29-(8,8,8)]
   442      29.626637      29.626637      29.626637    8[6-(1,1,6),6-(6,6)]
   443       26.89891       26.89891       26.89891    8[6-(6,8),29-(8,8,8)]
   444      25.704869      25.704869      25.704869    8[6-(6,8),29-(8,8,8)]
   445      31.764823      31.764823      31.764823    8[6-(6,8),29-(8,8,8)]
   446      32.879378      32.879378      32.879378    8[6-(6,8),29-(8,8,8)]
   447      29.034163      29.034163      29.034163    8[6-(1,1,6),6-(6,6)]
   448      24.951371      24.951371      24.951371    8[6-(6,8),29-(8,8,8)]
   449      23.933313      23.933313      23.933313    8[6-(6,8),29-(8,8,8)]
   450      24.954304      24.954304      24.954304    8[6-(6,8),29-(8,8,8)]
   451      23.839749      23.839749      23.839749    8[6-(6,8),29-(8,8,8)]
   452      22.458287      22.458287      22.458287    8[6-(1,1,6),6-(6,6)]
   453      20.372896      20.372896      20.372896    8[6-(6,8),29-(8,8,8)]
   454      21.437589      21.437589      21.437589    8[6-(6,8),29-(8,8,8)]
   455      22.837236      22.837236      22.837236    8[6-(6,8),29-(8,8,8)]
   456      25.068693      25.068693      25.068693    8[6-(6,8),29-(8,8,8)]
   457      26.136319      26.136319      26.136319    8[6-(1,1,6),6-(6,6)]
   458      38.287904      38.287904      38.287904    8[6-(6,8),29-(8,8,8)]
   459      37.223211      37.223211      37.223211    8[6-(6,8),29-(8,8,8)]
   460      35.823564      35.823564      35.823564    8[6-(6,8),29-(8,8,8)]
   461      33.592107      33.592107      33.592107    8[6-(6,8),29-(8,8,8)]
   462      32.524481      32.524481      32.524481    8[6-(1,1,6),6-(6,6)]
   463      40.235443      40.235443      40.235443    8[6-(6,8),29-(8,8,8)]
   464      38.994767      38.994767      38.994767    8[6-(6,8),29-(8,8,8)]
   465      42.634083      42.634083      42.634083    8[6-(6,8),29-(8,8,8)]
   466      42.631736      42.631736      42.631736    8[6-(6,8),29-(8,8,8)]
   467      39.100356      39.100356      39.100356    8[6-(1,1,6),6-(6,6)]
   468      18.425357      18.425357      18.425357    8[6-(6,8),29-(8,8,8)]
   469      19.666033      19.666033      19.666033    8[6-(6,8),29-(8,8,8)]
   470      16.026717      16.026717      16.026717    8[6-(6,8),29-(8,8,8)]
   471      16.029064      16.029064      16.029064    8[6-(6,8),29-(8,8,8)]
   472      19.560444      19.560444      19.560444    8[6-(1,1,6),6-(6,6)]
   473      22.804386      22.804386      22.804386    8[6-(6,8),29-(8,8,8)]
   474       25.06312       25.06312       25.06312    8[6-(6,8),29-(8,8,8)]
   475      20.402813      20.402813      20.402813    8[6-(6,8),29-(8,8,8)]
   476      21.519714      21.519714      21.519714    8[6-(6,8),29-(8,8,8)]
   477      26.432556      26.432556      26.432556    8[6-(1,1,6),6-(6,6)]
   478      42.666933      42.666933      42.666933    8[6-(6,8),29-(8,8,8)]
   479      42.620298      42.620298      42.620298    8[6-(6,8),29-(8,8,8)]
   480       40.19966       40.19966       40.19966    8[6-(6,8),29-(8,8,8)]
   481      39.082758      39.082758      39.082758    8[6-(6,8),29-(8,8,8)]
   482      39.396593      39.396593      39.396593    8[6-(1,1,6),6-(6,6)]
   483      35.856414      35.856414      35.856414    8[6-(6,8),29-(8,8,8)]
   484       33.59768       33.59768       33.59768    8[6-(6,8),29-(8,8,8)]
   485      38.257987      38.257987      38.257987    8[6-(6,8),29-(8,8,8)]
   486      37.141086      37.141086      37.141086    8[6-(6,8),29-(8,8,8)]
   487      32.228244      32.228244      32.228244    8[6-(1,1,6),6-(6,6)]
   488      15.993867      15.993867      15.993867    8[6-(6,8),29-(8,8,8)]
   489      16.040502      16.040502      16.040502    8[6-(6,8),29-(8,8,8)]
   490       18.46114       18.46114       18.46114    8[6-(6,8),29-(8,8,8)]
   491      19.578042      19.578042      19.578042    8[6-(6,8),29-(8,8,8)]
   492      19.264207      19.264207      19.264207    8[6-(1,1,6),6-(6,6)]
   493      24.951371      24.951371      24.951371    8[6-(6,8),29-(8,8,8)]
   494      23.933313      23.933313      23.933313    8[6-(6,8),29-(8,8,8)]
   495      24.954304      24.954304      24.954304    8[6-(6,8),29-(8,8,8)]
   496      23.839749      23.839749      23.839749    8[6-(6,8),29-(8,8,8)]
   497      22.458287      22.458287      22.458287    8[6-(1,1,6),6-(6,6)]
   498       26.89891       26.89891       26.89891    8[6-(6,8),29-(8,8,8)]
   499      25.704869      25.704869      25.704869    8[6-(6,8),29-(8,8,8)]
   500      31.764823      31.764823      31.764823    8[6-(6,8),29-(8,8,8)]
   501      32.879378      32.879378      32.879378    8[6-(6,8),29-(8,8,8)]
   502      29.034163      29.034163      29.034163    8[6-(1,1,6),6-(6,6)]
   503       31.76189       31.76189       31.76189    8[6-(6,8),29-(8,8,8)]
   504      32.955931      32.955931      32.955931    8[6-(6,8),29-(8,8,8)]
   505      26.895977      26.895977      26.895977    8[6-(6,8),29-(8,8,8)]
   506      25.781422      25.781422      25.781422    8[6-(6,8),29-(8,8,8)]
   507      29.626637      29.626637      29.626637    8[6-(1,1,6),6-(6,6)]
   508      33.709429      33.709429      33.709429    8[6-(6,8),29-(8,8,8)]
   509      34.727487      34.727487      34.727487    8[6-(6,8),29-(8,8,8)]
   510      33.706496      33.706496      33.706496    8[6-(6,8),29-(8,8,8)]
   511      34.821051      34.821051      34.821051    8[6-(6,8),29-(8,8,8)]
   512      36.202513      36.202513      36.202513    8[6-(1,1,6),6-(6,6)]
   513      38.287904      38.287904      38.287904    8[6-(6,8),29-(8,8,8)]
   514      37.223211      37.223211      37.223211    8[6-(6,8),29-(8,8,8)]
   515      35.823564      35.823564      35.823564    8[6-(6,8),29-(8,8,8)]
   516      33.592107      33.592107      33.592107    8[6-(6,8),29-(8,8,8)]
   517      32.524481      32.524481      32.524481    8[6-(1,1,6),6-(6,6)]
   518      20.372896      20.372896      20.372896    8[6-(6,8),29-(8,8,8)]
   519      21.437589      21.437589      21.437589    8[6-(6,8),29-(8,8,8)]
   520      22.837236      22.837236      22.837236    8[6-(6,8),29-(8,8,8)]
   521      25.068693      25.068693      25.068693    8[6-(6,8),29-(8,8,8)]
   522      26.136319      26.136319      26.136319    8[6-(1,1,6),6-(6,6)]
   523      18.425357      18.425357      18.425357    8[6-(6,8),29-(8,8,8)]
   524      19.666033      19.666033      19.666033    8[6-(6,8),29-(8,8,8)]
   525      16.026717      16.026717      16.026717    8[6-(6,8),29-(8,8,8)]
   526      16.029064      16.029064      16.029064    8[6-(6,8),29-(8,8,8)]
   527      19.560444      19.560444      19.560444    8[6-(1,1,6),6-(6,6)]
   528      40.235443      40.235443      40.235443    8[6-(6,8),29-(8,8,8)]
   529      38.994767      38.994767      38.994767    8[6-(6,8),29-(8,8,8)]
   530      42.634083      42.634083      42.634083    8[6-(6,8),29-(8,8,8)]
   531      42.631736      42.631736      42.631736    8[6-(6,8),29-(8,8,8)]
   532      39.100356      39.100356      39.100356    8[6-(1,1,6),6-(6,6)]
   533      35.856414      35.856414      35.856414    8[6-(6,8),29-(8,8,8)]
   534       33.59768       33.59768       33.59768    8[6-(6,8),29-(8,8,8)]
   535      38.257987      38.257987      38.257987    8[6-(6,8),29-(8,8,8)]
   536      37.141086      37.141086      37.141086    8[6-(6,8),29-(8,8,8)]
   537      32.228244      32.228244      32.228244    8[6-(1,1,6),6-(6,6)]
   538      15.993867      15.993867      15.993867    8[6-(6,8),29-(8,8,8)]
   539      16.040502      16.040502      16.040502    8[6-(6,8),29-(8,8,8)]
   540       18.46114       18.46114       18.46114    8[6-(6,8),29-(8,8,8)]
   541      19.578042      19.578042      19.578042    8[6-(6,8),29-(8,8,8)]
   542      19.264207      19.264207      19.264207    8[6-(1,1,6),6-(6,6)]
   543      22.804386      22.804386      22.804386    8[6-(6,8),29-(8,8,8)]
   544       25.06312       25.06312       25.06312    8[6-(6,8),29-(8,8,8)]
   545      20.402813      20.402813      20.402813    8[6-(6,8),29-(8,8,8)]
   546      21.519714      21.519714      21.519714    8[6-(6,8),29-(8,8,8)]
   547      26.432556      26.432556      26.432556    8[6-(1,1,6),6-(6,6)]
   548      42.666933      42.666933      42.666933    8[6-(6,8),29-(8,8,8)]
   549      42.620298      42.620298      42.620298    8[6-(6,8),29-(8,8,8)]
   550       40.19966       40.19966       40.19966    8[6-(6,8),29-(8,8,8)]
   551      39.082758      39.082758      39.082758    8[6-(6,8),29-(8,8,8)]
   552      39.396593      39.396593      39.396593    8[6-(1,1,6),6-(6,6)]
