# Supplementary material for: A collection of forcefield precursors for metal–organic frameworks
Source: RSC Adv. 2019 Nov 13;9(63):36492–507. doi: 10.1039/c9ra07327b (PMC9075174; doi:10.1039/c9ra07327b)
Supplement: RA-009-C9RA07327B-s034 [file RA-009-C9RA07327B-s034.txt]

ADASOP_clean

29.302600    0.000000    0.000000
0.000051    29.302600    0.000000
14.651336    14.651310    20.835980

     1       4.192078       4.192078       4.192078    30[8-(6),8-(6),8-(6),8-(6)]
     2      24.297175      24.297175      24.297175    30[8-(6),8-(6),8-(6),8-(6)]
     3       25.11063       25.11063       25.11063    30[8-(6),8-(6),8-(6),8-(6)]
     4      34.308084      34.308084      34.308084    30[8-(6),8-(6),8-(6),8-(6)]
     5      25.716301      25.716301      25.716301    30[8-(6),8-(6),8-(6),8-(6)]
     6      23.520382      23.520382      23.520382    30[8-(6),8-(6),8-(6),8-(6)]
     7      32.888955      32.888955      32.888955    30[8-(6),8-(6),8-(6),8-(6)]
     8       5.782328       5.782328       5.782328    30[8-(6),8-(6),8-(6),8-(6)]
     9      39.761909      39.761909      39.761909    30[8-(6),8-(6),8-(6),8-(6)]
    10      19.656812      19.656812      19.656812    30[8-(6),8-(6),8-(6),8-(6)]
    11      18.843357      18.843357      18.843357    30[8-(6),8-(6),8-(6),8-(6)]
    12       9.645903       9.645903       9.645903    30[8-(6),8-(6),8-(6),8-(6)]
    13      18.237686      18.237686      18.237686    30[8-(6),8-(6),8-(6),8-(6)]
    14      20.433605      20.433605      20.433605    30[8-(6),8-(6),8-(6),8-(6)]
    15      11.065032      11.065032      11.065032    30[8-(6),8-(6),8-(6),8-(6)]
    16      38.171659      38.171659      38.171659    30[8-(6),8-(6),8-(6),8-(6)]
    17       7.773688       7.773688       7.773688    30[8-(6),8-(6),8-(6),8-(6)]
    18       18.53834       18.53834       18.53834    30[8-(6),8-(6),8-(6),8-(6)]
    19      21.528963      21.528963      21.528963    30[8-(6),8-(6),8-(6),8-(6)]
    20      10.764311      10.764311      10.764311    30[8-(6),8-(6),8-(6),8-(6)]
    21       0.587848       0.587848       0.587848    30[8-(6),8-(6),8-(6),8-(6)]
    22      28.556868      28.556868      28.556868    30[8-(6),8-(6),8-(6),8-(6)]
    23      28.714803      28.714803      28.714803    30[8-(6),8-(6),8-(6),8-(6)]
    24       0.745783       0.745783       0.745783    30[8-(6),8-(6),8-(6),8-(6)]
    25       7.478072       7.478072       7.478072    1[6-(6,6)]
    26       11.51304       11.51304       11.51304    1[6-(6,6)]
    27       9.429622       9.429622       9.429622    1[6-(6,6)]
    28       11.45443       11.45443       11.45443    1[6-(1,6,8)]
    29      11.518898      11.518898      11.518898    1[6-(1,6,8)]
    30      22.299325      22.299325      22.299325    1[6-(6,6)]
    31      20.280374      20.280374      20.280374    1[6-(6,6)]
    32       18.29952       18.29952       18.29952    1[6-(6,6)]
    33      16.623409      16.623409      16.623409    1[6-(1,6,8)]
    34      16.740622      16.740622      16.740622    1[6-(1,6,8)]
    35      14.205941      14.205941      14.205941    1[6-(6,6)]
    36      12.257319      12.257319      12.257319    1[6-(6,6)]
    37      16.254194      16.254194      16.254194    1[6-(6,6)]
    38      12.969374      12.969374      12.969374    1[6-(6,6)]
    39      15.841027      15.841027      15.841027    1[6-(1,6,8)]
    40      15.808796      15.808796      15.808796    1[6-(1,6,8)]
    41      14.179574      14.179574      14.179574    1[6-(6,6)]
    42      16.854899      16.854899      16.854899    1[6-(6,6)]
    43      21.824582      21.824582      21.824582    1[6-(6,6)]
    44      17.789614      17.789614      17.789614    1[6-(6,6)]
    45      19.873034      19.873034      19.873034    1[6-(6,6)]
    46      17.848227      17.848227      17.848227    1[6-(1,6,8)]
    47      17.783759      17.783759      17.783759    1[6-(1,6,8)]
    48       7.003329       7.003329       7.003329    1[6-(6,6)]
    49       9.022283       9.022283       9.022283    1[6-(6,6)]
    50      11.003134      11.003134      11.003134    1[6-(6,6)]
    51      12.679246      12.679246      12.679246    1[6-(1,6,8)]
    52      12.562034      12.562034      12.562034    1[6-(1,6,8)]
    53      15.096724      15.096724      15.096724    1[6-(6,6)]
    54      17.045343      17.045343      17.045343    1[6-(6,6)]
    55      13.048468      13.048468      13.048468    1[6-(6,6)]
    56      16.333284      16.333284      16.333284    1[6-(6,6)]
    57      13.461633      13.461633      13.461633    1[6-(1,6,8)]
    58      13.493864      13.493864      13.493864    1[6-(1,6,8)]
    59      15.123082      15.123082      15.123082    1[6-(6,6)]
    60      12.447759      12.447759      12.447759    1[6-(6,6)]
    61      27.110805      27.110805      27.110805    1[6-(6,6)]
    62      26.920331      26.920331      26.920331    1[6-(6,6)]
    63      24.558546      24.558546      24.558546    1[6-(6,6)]
    64      23.436253      23.436253      23.436253    1[6-(1,6,8)]
    65      24.581985      24.581985      24.581985    1[6-(1,6,8)]
    66      25.947466      25.947466      25.947466    1[6-(6,6)]
    67      23.653077      23.653077      23.653077    1[6-(6,6)]
    68      25.522585      25.522585      25.522585    1[6-(6,6)]
    69      24.203971      24.203971      24.203971    1[6-(1,6,8)]
    70      25.434681      25.434681      25.434681    1[6-(1,6,8)]
    71      19.155143      19.155143      19.155143    1[6-(6,6)]
    72       20.56753       20.56753       20.56753    1[6-(6,6)]
    73       20.98655       20.98655       20.98655    1[6-(6,6)]
    74      22.803316      22.803316      22.803316    1[6-(6,6)]
    75      21.150644      21.150644      21.150644    1[6-(1,6,8)]
    76      22.457541      22.457541      22.457541    1[6-(1,6,8)]
    77      24.787098      24.787098      24.787098    1[6-(6,6)]
    78      23.040659      23.040659      23.040659    1[6-(6,6)]
    79       2.191849       2.191849       2.191849    1[6-(6,6)]
    80       2.382323       2.382323       2.382323    1[6-(6,6)]
    81        4.74411        4.74411        4.74411    1[6-(6,6)]
    82       5.866403       5.866403       5.866403    1[6-(1,6,8)]
    83       4.720672       4.720672       4.720672    1[6-(1,6,8)]
    84       3.355188       3.355188       3.355188    1[6-(6,6)]
    85        5.64958        5.64958        5.64958    1[6-(6,6)]
    86       3.780069       3.780069       3.780069    1[6-(6,6)]
    87       5.098683       5.098683       5.098683    1[6-(1,6,8)]
    88       3.867975       3.867975       3.867975    1[6-(1,6,8)]
    89      10.147522      10.147522      10.147522    1[6-(6,6)]
    90       8.735132       8.735132       8.735132    1[6-(6,6)]
    91       8.316112       8.316112       8.316112    1[6-(6,6)]
    92       6.499343       6.499343       6.499343    1[6-(6,6)]
    93       8.152015       8.152015       8.152015    1[6-(1,6,8)]
    94        6.84512        6.84512        6.84512    1[6-(1,6,8)]
    95       4.515558       4.515558       4.515558    1[6-(6,6)]
    96       6.261998       6.261998       6.261998    1[6-(6,6)]
    97      36.475915      36.475915      36.475915    1[6-(6,6)]
    98      32.440947      32.440947      32.440947    1[6-(6,6)]
    99      34.524365      34.524365      34.524365    1[6-(6,6)]
   100      32.499557      32.499557      32.499557    1[6-(1,6,8)]
   101      32.435089      32.435089      32.435089    1[6-(1,6,8)]
   102      21.654662      21.654662      21.654662    1[6-(6,6)]
   103      23.673613      23.673613      23.673613    1[6-(6,6)]
   104      25.654467      25.654467      25.654467    1[6-(6,6)]
   105      27.330578      27.330578      27.330578    1[6-(1,6,8)]
   106      27.213365      27.213365      27.213365    1[6-(1,6,8)]
   107      29.748046      29.748046      29.748046    1[6-(6,6)]
   108      31.696668      31.696668      31.696668    1[6-(6,6)]
   109      27.699793      27.699793      27.699793    1[6-(6,6)]
   110      30.984613      30.984613      30.984613    1[6-(6,6)]
   111       28.11296       28.11296       28.11296    1[6-(1,6,8)]
   112      28.145191      28.145191      28.145191    1[6-(1,6,8)]
   113      29.774413      29.774413      29.774413    1[6-(6,6)]
   114      27.099088      27.099088      27.099088    1[6-(6,6)]
   115      22.129354      22.129354      22.129354    1[6-(6,6)]
   116      26.164373      26.164373      26.164373    1[6-(6,6)]
   117      24.080953      24.080953      24.080953    1[6-(6,6)]
   118       26.10576       26.10576       26.10576    1[6-(1,6,8)]
   119      26.170228      26.170228      26.170228    1[6-(1,6,8)]
   120      36.950658      36.950658      36.950658    1[6-(6,6)]
   121      34.931704      34.931704      34.931704    1[6-(6,6)]
   122      32.950853      32.950853      32.950853    1[6-(6,6)]
   123      31.274741      31.274741      31.274741    1[6-(1,6,8)]
   124      31.391953      31.391953      31.391953    1[6-(1,6,8)]
   125      28.857263      28.857263      28.857263    1[6-(6,6)]
   126      26.908644      26.908644      26.908644    1[6-(6,6)]
   127      30.905519      30.905519      30.905519    1[6-(6,6)]
   128      27.620703      27.620703      27.620703    1[6-(6,6)]
   129      30.492354      30.492354      30.492354    1[6-(1,6,8)]
   130      30.460123      30.460123      30.460123    1[6-(1,6,8)]
   131      28.830905      28.830905      28.830905    1[6-(6,6)]
   132      31.506228      31.506228      31.506228    1[6-(6,6)]
   133      16.843182      16.843182      16.843182    1[6-(6,6)]
   134      17.033656      17.033656      17.033656    1[6-(6,6)]
   135      19.395441      19.395441      19.395441    1[6-(6,6)]
   136      20.517734      20.517734      20.517734    1[6-(1,6,8)]
   137      19.372002      19.372002      19.372002    1[6-(1,6,8)]
   138      18.006521      18.006521      18.006521    1[6-(6,6)]
   139       20.30091       20.30091       20.30091    1[6-(6,6)]
   140      18.431402      18.431402      18.431402    1[6-(6,6)]
   141      19.750016      19.750016      19.750016    1[6-(1,6,8)]
   142      18.519306      18.519306      18.519306    1[6-(1,6,8)]
   143      24.798844      24.798844      24.798844    1[6-(6,6)]
   144      23.386457      23.386457      23.386457    1[6-(6,6)]
   145      22.967437      22.967437      22.967437    1[6-(6,6)]
   146      21.150671      21.150671      21.150671    1[6-(6,6)]
   147      22.803343      22.803343      22.803343    1[6-(1,6,8)]
   148      21.496446      21.496446      21.496446    1[6-(1,6,8)]
   149      19.166889      19.166889      19.166889    1[6-(6,6)]
   150      20.913328      20.913328      20.913328    1[6-(6,6)]
   151      12.459538      12.459538      12.459538    1[6-(6,6)]
   152      41.571664      41.571664      41.571664    1[6-(6,6)]
   153      39.209877      39.209877      39.209877    1[6-(6,6)]
   154      38.087584      38.087584      38.087584    1[6-(1,6,8)]
   155      39.233315      39.233315      39.233315    1[6-(1,6,8)]
   156      40.598799      40.598799      40.598799    1[6-(6,6)]
   157      38.304407      38.304407      38.304407    1[6-(6,6)]
   158      40.173918      40.173918      40.173918    1[6-(6,6)]
   159      38.855304      38.855304      38.855304    1[6-(1,6,8)]
   160      40.086012      40.086012      40.086012    1[6-(1,6,8)]
   161      33.806465      33.806465      33.806465    1[6-(6,6)]
   162      35.218855      35.218855      35.218855    1[6-(6,6)]
   163      35.637875      35.637875      35.637875    1[6-(6,6)]
   164      37.454644      37.454644      37.454644    1[6-(6,6)]
   165      35.801972      35.801972      35.801972    1[6-(1,6,8)]
   166      37.108867      37.108867      37.108867    1[6-(1,6,8)]
   167      39.438429      39.438429      39.438429    1[6-(6,6)]
   168      37.691989      37.691989      37.691989    1[6-(6,6)]
   169       7.032671       7.032671       7.032671    6[6-(6,6),8-(30),8-(30)]
   170       8.307334       8.307334       8.307334    6[6-(1,6),6-(1,6),6-(8,8)]
   171       8.304405       8.304405       8.304405    6[1-(0),6-(6,6),6-(6,6)]
   172       9.511673       9.511673       9.511673    6[6-(1,6),6-(1,6),6-(8,8)]
   173       9.491162       9.491162       9.491162    6[6-(6,6),8-(30),8-(30)]
   174      10.686706      10.686706      10.686706    6[1-(0),6-(6,6),6-(6,8)]
   175      10.651542      10.651542      10.651542    6[6-(1,6),6-(1,6),8-(6)]
   176       9.444275       9.444275       9.444275    6[1-(0),6-(6,6),6-(6,8)]
   177      11.952576      11.952576      11.952576    6[1-(0),1-(0),6-(6,6),8-(6)]
   178      20.280377      20.280377      20.280377    6[6-(6,6),8-(30),8-(30)]
   179      20.312609      20.312609      20.312609    6[6-(1,6),6-(1,6),6-(8,8)]
   180      21.475922      21.475922      21.475922    6[1-(0),6-(6,6),6-(6,6)]
   181       21.46713       21.46713       21.46713    6[6-(1,6),6-(1,6),6-(8,8)]
   182      22.724212      22.724212      22.724212    6[6-(6,6),8-(30),8-(30)]
   183      20.283304      20.283304      20.283304    6[1-(0),6-(6,6),6-(6,8)]
   184       19.10241       19.10241       19.10241    6[6-(1,6),6-(1,6),8-(6)]
   185      19.108271      19.108271      19.108271    6[1-(0),6-(6,6),6-(6,8)]
   186      16.758202      16.758202      16.758202    6[1-(0),1-(0),6-(6,6),8-(6)]
   187      16.687872      16.687872      16.687872    6[6-(6,6),8-(30),8-(30)]
   188      15.404418      15.404418      15.404418    6[6-(1,6),6-(1,6),6-(8,8)]
   189      14.205941      14.205941      14.205941    6[1-(0),6-(6,6),6-(6,6)]
   190      13.030907      13.030907      13.030907    6[6-(1,6),6-(1,6),6-(8,8)]
   191       11.71229       11.71229       11.71229    6[6-(6,6),8-(30),8-(30)]
   192       13.06314       13.06314       13.06314    6[1-(0),6-(6,6),6-(6,8)]
   193      14.249896      14.249896      14.249896    6[6-(1,6),6-(1,6),8-(6)]
   194      15.430791      15.430791      15.430791    6[1-(0),6-(6,6),6-(6,8)]
   195      14.976602      14.976602      14.976602    6[6-(1,1,8),6-(1,6),6-(1,6)]
   196      13.652125      13.652125      13.652125    6[1-(0),6-(6,6),6-(6,6)]
   197      15.284279      15.284279      15.284279    6[1-(0),1-(0),6-(6,6),8-(6)]
   198      14.384691      14.384691      14.384691    6[1-(0),6-(6,6),6-(6,6)]
   199      15.668144      15.668144      15.668144    6[6-(1,1,8),6-(1,6),6-(1,6)]
   200      15.949449      15.949449      15.949449    6[1-(0),6-(6,6),6-(6,6)]
   201      13.367891      13.367891      13.367891    6[6-(1,1,8),6-(1,6),6-(1,6)]
   202      22.269985      22.269985      22.269985    6[6-(6,6),8-(30),8-(30)]
   203      20.995321      20.995321      20.995321    6[6-(1,6),6-(1,6),6-(8,8)]
   204      20.998249      20.998249      20.998249    6[1-(0),6-(6,6),6-(6,6)]
   205      19.790981      19.790981      19.790981    6[6-(1,6),6-(1,6),6-(8,8)]
   206      19.811542      19.811542      19.811542    6[6-(6,6),8-(30),8-(30)]
   207      18.615948      18.615948      18.615948    6[1-(0),6-(6,6),6-(6,8)]
   208      18.651113      18.651113      18.651113    6[6-(1,6),6-(1,6),8-(6)]
   209      19.858382      19.858382      19.858382    6[1-(0),6-(6,6),6-(6,8)]
   210      17.350081      17.350081      17.350081    6[1-(0),1-(0),6-(6,6),8-(6)]
   211       9.022276       9.022276       9.022276    6[6-(6,6),8-(30),8-(30)]
   212       8.990045       8.990045       8.990045    6[6-(1,6),6-(1,6),6-(8,8)]
   213       7.826733       7.826733       7.826733    6[1-(0),6-(6,6),6-(6,6)]
   214       7.835525       7.835525       7.835525    6[6-(1,6),6-(1,6),6-(8,8)]
   215       6.578445       6.578445       6.578445    6[6-(6,6),8-(30),8-(30)]
   216       9.019352       9.019352       9.019352    6[1-(0),6-(6,6),6-(6,8)]
   217      10.200246      10.200246      10.200246    6[6-(1,6),6-(1,6),8-(6)]
   218      10.194383      10.194383      10.194383    6[1-(0),6-(6,6),6-(6,8)]
   219      12.544454      12.544454      12.544454    6[1-(0),1-(0),6-(6,6),8-(6)]
   220      12.614792      12.614792      12.614792    6[6-(6,6),8-(30),8-(30)]
   221      13.898245      13.898245      13.898245    6[6-(1,6),6-(1,6),6-(8,8)]
   222      15.096723      15.096723      15.096723    6[1-(0),6-(6,6),6-(6,6)]
   223      16.271756      16.271756      16.271756    6[6-(1,6),6-(1,6),6-(8,8)]
   224      17.590374      17.590374      17.590374    6[6-(6,6),8-(30),8-(30)]
   225      16.239522      16.239522      16.239522    6[1-(0),6-(6,6),6-(6,8)]
   226      15.052766      15.052766      15.052766    6[6-(1,6),6-(1,6),8-(6)]
   227      13.871871      13.871871      13.871871    6[1-(0),6-(6,6),6-(6,8)]
   228      14.326056      14.326056      14.326056    6[6-(1,1,8),6-(1,6),6-(1,6)]
   229      15.650533      15.650533      15.650533    6[1-(0),6-(6,6),6-(6,6)]
   230      14.018381      14.018381      14.018381    6[1-(0),1-(0),6-(6,6),8-(6)]
   231      14.917965      14.917965      14.917965    6[1-(0),6-(6,6),6-(6,6)]
   232      13.634512      13.634512      13.634512    6[6-(1,1,8),6-(1,6),6-(1,6)]
   233      13.353209      13.353209      13.353209    6[1-(0),6-(6,6),6-(6,6)]
   234      15.934766      15.934766      15.934766    6[6-(1,1,8),6-(1,6),6-(1,6)]
   235      25.584141      25.584141      25.584141    6[6-(6,6),8-(30),8-(30)]
   236      25.897677      25.897677      25.897677    6[6-(1,6),6-(1,6),6-(8,8)]
   237      26.779684      26.779684      26.779684    6[1-(0),6-(6,6),6-(6,6)]
   238      27.186988      27.186988      27.186988    6[6-(1,6),6-(1,6),6-(8,8)]
   239      28.212579      28.212579      28.212579    6[6-(6,6),8-(30),8-(30)]
   240      26.682982      26.682982      26.682982    6[1-(0),6-(6,6),6-(6,8)]
   241      25.795113      25.795113      25.795113    6[6-(1,6),6-(1,6),8-(6)]
   242      25.288181      25.288181      25.288181    6[1-(0),6-(6,6),6-(6,8)]
   243      24.239144      24.239144      24.239144    6[1-(0),1-(0),6-(6,6),8-(6)]
   244      26.891013      26.891013      26.891013    6[6-(6,6),8-(30),8-(30)]
   245      25.921097      25.921097      25.921097    6[6-(1,6),6-(1,6),6-(8,8)]
   246      25.601697      25.601697      25.601697    6[1-(0),6-(6,6),6-(6,6)]
   247      24.784155      24.784155      24.784155    6[6-(1,6),6-(1,6),6-(8,8)]
   248      24.496988      24.496988      24.496988    6[6-(6,6),8-(30),8-(30)]
   249      24.233268      24.233268      24.233268    6[1-(0),6-(6,6),6-(6,8)]
   250      24.540948      24.540948      24.540948    6[6-(1,6),6-(1,6),8-(6)]
   251      25.349699      25.349699      25.349699    6[1-(0),6-(6,6),6-(6,8)]
   252      24.447183      24.447183      24.447183    6[1-(0),1-(0),6-(6,6),8-(6)]
   253      19.832028      19.832028      19.832028    6[6-(6,6),8-(30),8-(30)]
   254      20.075242      20.075242      20.075242    6[6-(1,6),6-(1,6),6-(8,8)]
   255      19.665008      19.665008      19.665008    6[1-(0),6-(6,6),6-(6,6)]
   256      19.940454      19.940454      19.940454    6[6-(1,6),6-(1,6),6-(8,8)]
   257      19.515569      19.515569      19.515569    6[6-(6,6),8-(30),8-(30)]
   258      20.479621      20.479621      20.479621    6[1-(0),6-(6,6),6-(6,8)]
   259      20.892785      20.892785      20.892785    6[6-(1,6),6-(1,6),8-(6)]
   260      20.699386      20.699386      20.699386    6[1-(0),6-(6,6),6-(6,8)]
   261      22.774009      22.774009      22.774009    6[6-(1,1,8),6-(1,6),6-(1,6)]
   262      23.102201      23.102201      23.102201    6[1-(0),6-(6,6),6-(6,6)]
   263      21.921304      21.921304      21.921304    6[1-(0),1-(0),6-(6,6),8-(6)]
   264         24.245         24.245         24.245    6[1-(0),6-(6,6),6-(6,6)]
   265      23.843552      23.843552      23.843552    6[6-(1,1,8),6-(1,6),6-(1,6)]
   266      23.193034      23.193034      23.193034    6[1-(0),6-(6,6),6-(6,6)]
   267      23.855277      23.855277      23.855277    6[6-(1,1,8),6-(1,6),6-(1,6)]
   268       3.718515       3.718515       3.718515    6[6-(6,6),8-(30),8-(30)]
   269       3.404979       3.404979       3.404979    6[6-(1,6),6-(1,6),6-(8,8)]
   270        2.52297        2.52297        2.52297    6[1-(0),6-(6,6),6-(6,6)]
   271       2.115666       2.115666       2.115666    6[6-(1,6),6-(1,6),6-(8,8)]
   272      30.392674      30.392674      30.392674    6[6-(6,6),8-(30),8-(30)]
   273       2.619673       2.619673       2.619673    6[1-(0),6-(6,6),6-(6,8)]
   274       3.507542       3.507542       3.507542    6[6-(1,6),6-(1,6),8-(6)]
   275       4.014475       4.014475       4.014475    6[1-(0),6-(6,6),6-(6,8)]
   276       5.063513       5.063513       5.063513    6[1-(0),1-(0),6-(6,6),8-(6)]
   277        2.41164        2.41164        2.41164    6[6-(6,6),8-(30),8-(30)]
   278       3.381557       3.381557       3.381557    6[6-(1,6),6-(1,6),6-(8,8)]
   279       3.700958       3.700958       3.700958    6[1-(0),6-(6,6),6-(6,6)]
   280       4.518501       4.518501       4.518501    6[6-(1,6),6-(1,6),6-(8,8)]
   281       4.805669       4.805669       4.805669    6[6-(6,6),8-(30),8-(30)]
   282       5.069388       5.069388       5.069388    6[1-(0),6-(6,6),6-(6,8)]
   283       4.761708       4.761708       4.761708    6[6-(1,6),6-(1,6),8-(6)]
   284       3.952956       3.952956       3.952956    6[1-(0),6-(6,6),6-(6,8)]
   285       4.855472       4.855472       4.855472    6[1-(0),1-(0),6-(6,6),8-(6)]
   286       9.470636       9.470636       9.470636    6[6-(6,6),8-(30),8-(30)]
   287       9.227422       9.227422       9.227422    6[6-(1,6),6-(1,6),6-(8,8)]
   288       9.637656       9.637656       9.637656    6[1-(0),6-(6,6),6-(6,6)]
   289        9.36221        9.36221        9.36221    6[6-(1,6),6-(1,6),6-(8,8)]
   290       9.787095       9.787095       9.787095    6[6-(6,6),8-(30),8-(30)]
   291       8.823041       8.823041       8.823041    6[1-(0),6-(6,6),6-(6,8)]
   292       8.409876       8.409876       8.409876    6[6-(1,6),6-(1,6),8-(6)]
   293       8.603276       8.603276       8.603276    6[1-(0),6-(6,6),6-(6,8)]
   294       6.528649       6.528649       6.528649    6[6-(1,1,8),6-(1,6),6-(1,6)]
   295       6.200458       6.200458       6.200458    6[1-(0),6-(6,6),6-(6,6)]
   296       7.381356       7.381356       7.381356    6[1-(0),1-(0),6-(6,6),8-(6)]
   297       5.057656       5.057656       5.057656    6[1-(0),6-(6,6),6-(6,6)]
   298       5.459104       5.459104       5.459104    6[6-(1,1,8),6-(1,6),6-(1,6)]
   299       6.109623       6.109623       6.109623    6[1-(0),6-(6,6),6-(6,6)]
   300        5.44738        5.44738        5.44738    6[6-(1,1,8),6-(1,6),6-(1,6)]
   301      36.921316      36.921316      36.921316    6[6-(6,6),8-(30),8-(30)]
   302      35.646653      35.646653      35.646653    6[6-(1,6),6-(1,6),6-(8,8)]
   303      35.649582      35.649582      35.649582    6[1-(0),6-(6,6),6-(6,6)]
   304      34.442314      34.442314      34.442314    6[6-(1,6),6-(1,6),6-(8,8)]
   305      34.462825      34.462825      34.462825    6[6-(6,6),8-(30),8-(30)]
   306      33.267281      33.267281      33.267281    6[1-(0),6-(6,6),6-(6,8)]
   307      33.302445      33.302445      33.302445    6[6-(1,6),6-(1,6),8-(6)]
   308      34.509712      34.509712      34.509712    6[1-(0),6-(6,6),6-(6,8)]
   309      32.001411      32.001411      32.001411    6[1-(0),1-(0),6-(6,6),8-(6)]
   310       23.67361       23.67361       23.67361    6[6-(6,6),8-(30),8-(30)]
   311      23.641378      23.641378      23.641378    6[6-(1,6),6-(1,6),6-(8,8)]
   312      22.478065      22.478065      22.478065    6[1-(0),6-(6,6),6-(6,6)]
   313      22.486857      22.486857      22.486857    6[6-(1,6),6-(1,6),6-(8,8)]
   314      21.229775      21.229775      21.229775    6[6-(6,6),8-(30),8-(30)]
   315      23.670683      23.670683      23.670683    6[1-(0),6-(6,6),6-(6,8)]
   316      24.851577      24.851577      24.851577    6[6-(1,6),6-(1,6),8-(6)]
   317      24.845716      24.845716      24.845716    6[1-(0),6-(6,6),6-(6,8)]
   318      27.195785      27.195785      27.195785    6[1-(0),1-(0),6-(6,6),8-(6)]
   319      27.266115      27.266115      27.266115    6[6-(6,6),8-(30),8-(30)]
   320      28.549569      28.549569      28.549569    6[6-(1,6),6-(1,6),6-(8,8)]
   321      29.748046      29.748046      29.748046    6[1-(0),6-(6,6),6-(6,6)]
   322       30.92308       30.92308       30.92308    6[6-(1,6),6-(1,6),6-(8,8)]
   323      32.241697      32.241697      32.241697    6[6-(6,6),8-(30),8-(30)]
   324      30.890847      30.890847      30.890847    6[1-(0),6-(6,6),6-(6,8)]
   325      29.704091      29.704091      29.704091    6[6-(1,6),6-(1,6),8-(6)]
   326      28.523196      28.523196      28.523196    6[1-(0),6-(6,6),6-(6,8)]
   327      28.977385      28.977385      28.977385    6[6-(1,1,8),6-(1,6),6-(1,6)]
   328      30.301862      30.301862      30.301862    6[1-(0),6-(6,6),6-(6,6)]
   329      28.669708      28.669708      28.669708    6[1-(0),1-(0),6-(6,6),8-(6)]
   330      29.569296      29.569296      29.569296    6[1-(0),6-(6,6),6-(6,6)]
   331      28.285843      28.285843      28.285843    6[6-(1,1,8),6-(1,6),6-(1,6)]
   332      28.004538      28.004538      28.004538    6[1-(0),6-(6,6),6-(6,6)]
   333      30.586096      30.586096      30.586096    6[6-(1,1,8),6-(1,6),6-(1,6)]
   334      21.683951      21.683951      21.683951    6[6-(6,6),8-(30),8-(30)]
   335      22.958666      22.958666      22.958666    6[6-(1,6),6-(1,6),6-(8,8)]
   336      22.955738      22.955738      22.955738    6[1-(0),6-(6,6),6-(6,6)]
   337      24.163006      24.163006      24.163006    6[6-(1,6),6-(1,6),6-(8,8)]
   338      24.142445      24.142445      24.142445    6[6-(6,6),8-(30),8-(30)]
   339      25.338039      25.338039      25.338039    6[1-(0),6-(6,6),6-(6,8)]
   340      25.302874      25.302874      25.302874    6[6-(1,6),6-(1,6),8-(6)]
   341      24.095605      24.095605      24.095605    6[1-(0),6-(6,6),6-(6,8)]
   342      26.603906      26.603906      26.603906    6[1-(0),1-(0),6-(6,6),8-(6)]
   343      34.931711      34.931711      34.931711    6[6-(6,6),8-(30),8-(30)]
   344      34.963942      34.963942      34.963942    6[6-(1,6),6-(1,6),6-(8,8)]
   345      36.127254      36.127254      36.127254    6[1-(0),6-(6,6),6-(6,6)]
   346      36.118462      36.118462      36.118462    6[6-(1,6),6-(1,6),6-(8,8)]
   347      37.375542      37.375542      37.375542    6[6-(6,6),8-(30),8-(30)]
   348      34.934635      34.934635      34.934635    6[1-(0),6-(6,6),6-(6,8)]
   349      33.753741      33.753741      33.753741    6[6-(1,6),6-(1,6),8-(6)]
   350      33.759604      33.759604      33.759604    6[1-(0),6-(6,6),6-(6,8)]
   351      31.409533      31.409533      31.409533    6[1-(0),1-(0),6-(6,6),8-(6)]
   352      31.339195      31.339195      31.339195    6[6-(6,6),8-(30),8-(30)]
   353      30.055742      30.055742      30.055742    6[6-(1,6),6-(1,6),6-(8,8)]
   354      28.857264      28.857264      28.857264    6[1-(0),6-(6,6),6-(6,6)]
   355      27.682231      27.682231      27.682231    6[6-(1,6),6-(1,6),6-(8,8)]
   356      26.363613      26.363613      26.363613    6[6-(6,6),8-(30),8-(30)]
   357      27.714465      27.714465      27.714465    6[1-(0),6-(6,6),6-(6,8)]
   358      28.901221      28.901221      28.901221    6[6-(1,6),6-(1,6),8-(6)]
   359      30.082116      30.082116      30.082116    6[1-(0),6-(6,6),6-(6,8)]
   360      29.627931      29.627931      29.627931    6[6-(1,1,8),6-(1,6),6-(1,6)]
   361      28.303454      28.303454      28.303454    6[1-(0),6-(6,6),6-(6,6)]
   362      29.935606      29.935606      29.935606    6[1-(0),1-(0),6-(6,6),8-(6)]
   363      29.036022      29.036022      29.036022    6[1-(0),6-(6,6),6-(6,6)]
   364      30.319475      30.319475      30.319475    6[6-(1,1,8),6-(1,6),6-(1,6)]
   365      30.600778      30.600778      30.600778    6[1-(0),6-(6,6),6-(6,6)]
   366      28.019221      28.019221      28.019221    6[6-(1,1,8),6-(1,6),6-(1,6)]
   367      18.369846      18.369846      18.369846    6[6-(6,6),8-(30),8-(30)]
   368       18.05631       18.05631       18.05631    6[6-(1,6),6-(1,6),6-(8,8)]
   369      17.174303      17.174303      17.174303    6[1-(0),6-(6,6),6-(6,6)]
   370      16.766999      16.766999      16.766999    6[6-(1,6),6-(1,6),6-(8,8)]
   371      15.741408      15.741408      15.741408    6[6-(6,6),8-(30),8-(30)]
   372      17.271005      17.271005      17.271005    6[1-(0),6-(6,6),6-(6,8)]
   373      18.158874      18.158874      18.158874    6[6-(1,6),6-(1,6),8-(6)]
   374      18.665806      18.665806      18.665806    6[1-(0),6-(6,6),6-(6,8)]
   375      19.714843      19.714843      19.714843    6[1-(0),1-(0),6-(6,6),8-(6)]
   376      17.062974      17.062974      17.062974    6[6-(6,6),8-(30),8-(30)]
   377       18.03289       18.03289       18.03289    6[6-(1,6),6-(1,6),6-(8,8)]
   378       18.35229       18.35229       18.35229    6[1-(0),6-(6,6),6-(6,6)]
   379      19.169832      19.169832      19.169832    6[6-(1,6),6-(1,6),6-(8,8)]
   380      19.456999      19.456999      19.456999    6[6-(6,6),8-(30),8-(30)]
   381      19.720719      19.720719      19.720719    6[1-(0),6-(6,6),6-(6,8)]
   382      19.413039      19.413039      19.413039    6[6-(1,6),6-(1,6),8-(6)]
   383      18.604288      18.604288      18.604288    6[1-(0),6-(6,6),6-(6,8)]
   384      19.506804      19.506804      19.506804    6[1-(0),1-(0),6-(6,6),8-(6)]
   385      24.121959      24.121959      24.121959    6[6-(6,6),8-(30),8-(30)]
   386      23.878745      23.878745      23.878745    6[6-(1,6),6-(1,6),6-(8,8)]
   387      24.288979      24.288979      24.288979    6[1-(0),6-(6,6),6-(6,6)]
   388      24.013533      24.013533      24.013533    6[6-(1,6),6-(1,6),6-(8,8)]
   389      24.438418      24.438418      24.438418    6[6-(6,6),8-(30),8-(30)]
   390      23.474366      23.474366      23.474366    6[1-(0),6-(6,6),6-(6,8)]
   391      23.061202      23.061202      23.061202    6[6-(1,6),6-(1,6),8-(6)]
   392      23.254601      23.254601      23.254601    6[1-(0),6-(6,6),6-(6,8)]
   393      21.179978      21.179978      21.179978    6[6-(1,1,8),6-(1,6),6-(1,6)]
   394      20.851786      20.851786      20.851786    6[1-(0),6-(6,6),6-(6,6)]
   395      22.032683      22.032683      22.032683    6[1-(0),1-(0),6-(6,6),8-(6)]
   396      19.708987      19.708987      19.708987    6[1-(0),6-(6,6),6-(6,6)]
   397      20.110435      20.110435      20.110435    6[6-(1,1,8),6-(1,6),6-(1,6)]
   398      20.760953      20.760953      20.760953    6[1-(0),6-(6,6),6-(6,6)]
   399       20.09871       20.09871       20.09871    6[6-(1,1,8),6-(1,6),6-(1,6)]
   400      10.932872      10.932872      10.932872    6[6-(6,6),8-(30),8-(30)]
   401      40.549008      40.549008      40.549008    6[6-(1,6),6-(1,6),6-(8,8)]
   402      41.431017      41.431017      41.431017    6[1-(0),6-(6,6),6-(6,6)]
   403      41.838321      41.838321      41.838321    6[6-(1,6),6-(1,6),6-(8,8)]
   404      13.561313      13.561313      13.561313    6[6-(6,6),8-(30),8-(30)]
   405      41.334314      41.334314      41.334314    6[1-(0),6-(6,6),6-(6,8)]
   406      40.446445      40.446445      40.446445    6[6-(1,6),6-(1,6),8-(6)]
   407      39.939512      39.939512      39.939512    6[1-(0),6-(6,6),6-(6,8)]
   408      38.890474      38.890474      38.890474    6[1-(0),1-(0),6-(6,6),8-(6)]
   409      41.542347      41.542347      41.542347    6[6-(6,6),8-(30),8-(30)]
   410       40.57243       40.57243       40.57243    6[6-(1,6),6-(1,6),6-(8,8)]
   411      40.253029      40.253029      40.253029    6[1-(0),6-(6,6),6-(6,6)]
   412      39.435486      39.435486      39.435486    6[6-(1,6),6-(1,6),6-(8,8)]
   413      39.148318      39.148318      39.148318    6[6-(6,6),8-(30),8-(30)]
   414      38.884599      38.884599      38.884599    6[1-(0),6-(6,6),6-(6,8)]
   415      39.192279      39.192279      39.192279    6[6-(1,6),6-(1,6),8-(6)]
   416      40.001031      40.001031      40.001031    6[1-(0),6-(6,6),6-(6,8)]
   417      39.098515      39.098515      39.098515    6[1-(0),1-(0),6-(6,6),8-(6)]
   418      34.483351      34.483351      34.483351    6[6-(6,6),8-(30),8-(30)]
   419      34.726565      34.726565      34.726565    6[6-(1,6),6-(1,6),6-(8,8)]
   420      34.316331      34.316331      34.316331    6[1-(0),6-(6,6),6-(6,6)]
   421      34.591777      34.591777      34.591777    6[6-(1,6),6-(1,6),6-(8,8)]
   422      34.166892      34.166892      34.166892    6[6-(6,6),8-(30),8-(30)]
   423      35.130946      35.130946      35.130946    6[1-(0),6-(6,6),6-(6,8)]
   424      35.544111      35.544111      35.544111    6[6-(1,6),6-(1,6),8-(6)]
   425      35.350711      35.350711      35.350711    6[1-(0),6-(6,6),6-(6,8)]
   426      37.425338      37.425338      37.425338    6[6-(1,1,8),6-(1,6),6-(1,6)]
   427      37.753529      37.753529      37.753529    6[1-(0),6-(6,6),6-(6,6)]
   428      36.572631      36.572631      36.572631    6[1-(0),1-(0),6-(6,6),8-(6)]
   429      38.896331      38.896331      38.896331    6[1-(0),6-(6,6),6-(6,6)]
   430      38.494883      38.494883      38.494883    6[6-(1,1,8),6-(1,6),6-(1,6)]
   431      37.844364      37.844364      37.844364    6[1-(0),6-(6,6),6-(6,6)]
   432      38.506607      38.506607      38.506607    6[6-(1,1,8),6-(1,6),6-(1,6)]
   433       8.400227       8.400227       8.400227    8[6-(6,8),30-(8,8,8)]
   434      10.640704      10.640704      10.640704    8[6-(6,8),30-(8,8,8)]
   435       5.987155       5.987155       5.987155    8[6-(6,8),30-(8,8,8)]
   436       7.120578       7.120578       7.120578    8[6-(6,8),30-(8,8,8)]
   437      11.896902      11.896902      11.896902    8[6-(1,1,6),6-(6,6)]
   438      23.778227      23.778227      23.778227    8[6-(6,8),30-(8,8,8)]
   439      22.655936      22.655936      22.655936    8[6-(6,8),30-(8,8,8)]
   440      21.382448      21.382448      21.382448    8[6-(6,8),30-(8,8,8)]
   441      19.160432      19.160432      19.160432    8[6-(6,8),30-(8,8,8)]
   442      17.994771      17.994771      17.994771    8[6-(1,1,6),6-(6,6)]
   443       17.71317       17.71317       17.71317    8[6-(6,8),30-(8,8,8)]
   444      16.615494      16.615494      16.615494    8[6-(6,8),30-(8,8,8)]
   445      11.788183      11.788183      11.788183    8[6-(6,8),30-(8,8,8)]
   446      10.677322      10.677322      10.677322    8[6-(6,8),30-(8,8,8)]
   447      14.115104      14.115104      14.115104    8[6-(1,1,6),6-(6,6)]
   448      20.902477      20.902477      20.902477    8[6-(6,8),30-(8,8,8)]
   449         18.662         18.662         18.662    8[6-(6,8),30-(8,8,8)]
   450      23.315552      23.315552      23.315552    8[6-(6,8),30-(8,8,8)]
   451      22.182079      22.182079      22.182079    8[6-(6,8),30-(8,8,8)]
   452      17.405754      17.405754      17.405754    8[6-(1,1,6),6-(6,6)]
   453       5.524429       5.524429       5.524429    8[6-(6,8),30-(8,8,8)]
   454       6.646722       6.646722       6.646722    8[6-(6,8),30-(8,8,8)]
   455       7.920204       7.920204       7.920204    8[6-(6,8),30-(8,8,8)]
   456       10.14222       10.14222       10.14222    8[6-(6,8),30-(8,8,8)]
   457      11.307885      11.307885      11.307885    8[6-(1,1,6),6-(6,6)]
   458      11.589493      11.589493      11.589493    8[6-(6,8),30-(8,8,8)]
   459      12.687172      12.687172      12.687172    8[6-(6,8),30-(8,8,8)]
   460      17.514482      17.514482      17.514482    8[6-(6,8),30-(8,8,8)]
   461      18.625341      18.625341      18.625341    8[6-(6,8),30-(8,8,8)]
   462      15.187556      15.187556      15.187556    8[6-(1,1,6),6-(6,6)]
   463      28.579449      28.579449      28.579449    8[6-(6,8),30-(8,8,8)]
   464      28.597613      28.597613      28.597613    8[6-(6,8),30-(8,8,8)]
   465      26.058552      26.058552      26.058552    8[6-(6,8),30-(8,8,8)]
   466      24.881759      24.881759      24.881759    8[6-(6,8),30-(8,8,8)]
   467      25.232502      25.232502      25.232502    8[6-(1,1,6),6-(6,6)]
   468      24.973153      24.973153      24.973153    8[6-(6,8),30-(8,8,8)]
   469       23.87548       23.87548       23.87548    8[6-(6,8),30-(8,8,8)]
   470      27.303591      27.303591      27.303591    8[6-(6,8),30-(8,8,8)]
   471       27.22858       27.22858       27.22858    8[6-(6,8),30-(8,8,8)]
   472      23.943177      23.943177      23.943177    8[6-(1,1,6),6-(6,6)]
   473      20.319035      20.319035      20.319035    8[6-(6,8),30-(8,8,8)]
   474      19.146348      19.146348      19.146348    8[6-(6,8),30-(8,8,8)]
   475      18.926587      18.926587      18.926587    8[6-(6,8),30-(8,8,8)]
   476      19.965072      19.965072      19.965072    8[6-(6,8),30-(8,8,8)]
   477      21.449534      21.449534      21.449534    8[6-(1,1,6),6-(6,6)]
   478      30.025803      30.025803      30.025803    8[6-(6,8),30-(8,8,8)]
   479       30.00764       30.00764       30.00764    8[6-(6,8),30-(8,8,8)]
   480      32.546704      32.546704      32.546704    8[6-(6,8),30-(8,8,8)]
   481       4.420899       4.420899       4.420899    8[6-(6,8),30-(8,8,8)]
   482       4.070154       4.070154       4.070154    8[6-(1,1,6),6-(6,6)]
   483       4.329503       4.329503       4.329503    8[6-(6,8),30-(8,8,8)]
   484       5.427177       5.427177       5.427177    8[6-(6,8),30-(8,8,8)]
   485       1.999061       1.999061       1.999061    8[6-(6,8),30-(8,8,8)]
   486       2.074072       2.074072       2.074072    8[6-(6,8),30-(8,8,8)]
   487       5.359479       5.359479       5.359479    8[6-(1,1,6),6-(6,6)]
   488       8.983628       8.983628       8.983628    8[6-(6,8),30-(8,8,8)]
   489      10.156317      10.156317      10.156317    8[6-(6,8),30-(8,8,8)]
   490      10.376078      10.376078      10.376078    8[6-(6,8),30-(8,8,8)]
   491       9.337591       9.337591       9.337591    8[6-(6,8),30-(8,8,8)]
   492       7.853126       7.853126       7.853126    8[6-(1,1,6),6-(6,6)]
   493       35.55376       35.55376       35.55376    8[6-(6,8),30-(8,8,8)]
   494      33.313283      33.313283      33.313283    8[6-(6,8),30-(8,8,8)]
   495      37.966832      37.966832      37.966832    8[6-(6,8),30-(8,8,8)]
   496      36.833409      36.833409      36.833409    8[6-(6,8),30-(8,8,8)]
   497      32.057085      32.057085      32.057085    8[6-(1,1,6),6-(6,6)]
   498       20.17576       20.17576       20.17576    8[6-(6,8),30-(8,8,8)]
   499      21.298051      21.298051      21.298051    8[6-(6,8),30-(8,8,8)]
   500      22.571539      22.571539      22.571539    8[6-(6,8),30-(8,8,8)]
   501      24.793555      24.793555      24.793555    8[6-(6,8),30-(8,8,8)]
   502      25.959216      25.959216      25.959216    8[6-(1,1,6),6-(6,6)]
   503      26.240817      26.240817      26.240817    8[6-(6,8),30-(8,8,8)]
   504      27.338493      27.338493      27.338493    8[6-(6,8),30-(8,8,8)]
   505      32.165804      32.165804      32.165804    8[6-(6,8),30-(8,8,8)]
   506      33.276665      33.276665      33.276665    8[6-(6,8),30-(8,8,8)]
   507      29.838883      29.838883      29.838883    8[6-(1,1,6),6-(6,6)]
   508       23.05151       23.05151       23.05151    8[6-(6,8),30-(8,8,8)]
   509      25.291987      25.291987      25.291987    8[6-(6,8),30-(8,8,8)]
   510      20.638435      20.638435      20.638435    8[6-(6,8),30-(8,8,8)]
   511      21.771857      21.771857      21.771857    8[6-(6,8),30-(8,8,8)]
   512      26.548233      26.548233      26.548233    8[6-(1,1,6),6-(6,6)]
   513      38.429558      38.429558      38.429558    8[6-(6,8),30-(8,8,8)]
   514      37.307265      37.307265      37.307265    8[6-(6,8),30-(8,8,8)]
   515      36.033783      36.033783      36.033783    8[6-(6,8),30-(8,8,8)]
   516      33.811767      33.811767      33.811767    8[6-(6,8),30-(8,8,8)]
   517      32.646102      32.646102      32.646102    8[6-(1,1,6),6-(6,6)]
   518      32.364494      32.364494      32.364494    8[6-(6,8),30-(8,8,8)]
   519      31.266815      31.266815      31.266815    8[6-(6,8),30-(8,8,8)]
   520      26.439505      26.439505      26.439505    8[6-(6,8),30-(8,8,8)]
   521      25.328646      25.328646      25.328646    8[6-(6,8),30-(8,8,8)]
   522      28.766431      28.766431      28.766431    8[6-(1,1,6),6-(6,6)]
   523      15.374538      15.374538      15.374538    8[6-(6,8),30-(8,8,8)]
   524      15.356374      15.356374      15.356374    8[6-(6,8),30-(8,8,8)]
   525      17.895435      17.895435      17.895435    8[6-(6,8),30-(8,8,8)]
   526      19.072228      19.072228      19.072228    8[6-(6,8),30-(8,8,8)]
   527      18.721485      18.721485      18.721485    8[6-(1,1,6),6-(6,6)]
   528      18.980834      18.980834      18.980834    8[6-(6,8),30-(8,8,8)]
   529      20.078507      20.078507      20.078507    8[6-(6,8),30-(8,8,8)]
   530      16.650396      16.650396      16.650396    8[6-(6,8),30-(8,8,8)]
   531      16.725407      16.725407      16.725407    8[6-(6,8),30-(8,8,8)]
   532       20.01081       20.01081       20.01081    8[6-(1,1,6),6-(6,6)]
   533      23.634952      23.634952      23.634952    8[6-(6,8),30-(8,8,8)]
   534      24.807639      24.807639      24.807639    8[6-(6,8),30-(8,8,8)]
   535        25.0274        25.0274        25.0274    8[6-(6,8),30-(8,8,8)]
   536      23.988915      23.988915      23.988915    8[6-(6,8),30-(8,8,8)]
   537      22.504453      22.504453      22.504453    8[6-(1,1,6),6-(6,6)]
   538      13.928184      13.928184      13.928184    8[6-(6,8),30-(8,8,8)]
   539      13.946347      13.946347      13.946347    8[6-(6,8),30-(8,8,8)]
   540      11.407283      11.407283      11.407283    8[6-(6,8),30-(8,8,8)]
   541      10.230488      10.230488      10.230488    8[6-(6,8),30-(8,8,8)]
   542      39.883833      39.883833      39.883833    8[6-(1,1,6),6-(6,6)]
   543      39.624484      39.624484      39.624484    8[6-(6,8),30-(8,8,8)]
   544       38.52681       38.52681       38.52681    8[6-(6,8),30-(8,8,8)]
   545      41.954926      41.954926      41.954926    8[6-(6,8),30-(8,8,8)]
   546      41.879915      41.879915      41.879915    8[6-(6,8),30-(8,8,8)]
   547      38.594508      38.594508      38.594508    8[6-(1,1,6),6-(6,6)]
   548      34.970359      34.970359      34.970359    8[6-(6,8),30-(8,8,8)]
   549       33.79767       33.79767       33.79767    8[6-(6,8),30-(8,8,8)]
   550      33.577909      33.577909      33.577909    8[6-(6,8),30-(8,8,8)]
   551      34.616396      34.616396      34.616396    8[6-(6,8),30-(8,8,8)]
   552      36.100861      36.100861      36.100861    8[6-(1,1,6),6-(6,6)]
