# Supplementary material for: A collection of forcefield precursors for metal–organic frameworks
Source: RSC Adv. 2019 Nov 13;9(63):36492–507. doi: 10.1039/c9ra07327b (PMC9075174; doi:10.1039/c9ra07327b)
Supplement: RA-009-C9RA07327B-s035 [file RA-009-C9RA07327B-s035.txt]

ADATAC_clean

40.162300    0.000000    0.000000
20.081150    34.781572    0.000000
20.081150    11.593857    32.792381

     1      36.183823      36.183823      36.183823    30[8-(6),8-(6),8-(6),8-(6)]
     2      34.766093      34.766093      34.766093    30[8-(6),8-(6),8-(6),8-(6)]
     3      44.140777      44.140777      44.140777    30[8-(6),8-(6),8-(6),8-(6)]
     4      45.558507      45.558507      45.558507    30[8-(6),8-(6),8-(6),8-(6)]
     5      36.183823      36.183823      36.183823    30[8-(6),8-(6),8-(6),8-(6)]
     6      34.766093      34.766093      34.766093    30[8-(6),8-(6),8-(6),8-(6)]
     7      44.140777      44.140777      44.140777    30[8-(6),8-(6),8-(6),8-(6)]
     8      45.558507      45.558507      45.558507    30[8-(6),8-(6),8-(6),8-(6)]
     9      32.294505      32.294505      32.294505    30[8-(6),8-(6),8-(6),8-(6)]
    10      29.314061      29.314061      29.314061    30[8-(6),8-(6),8-(6),8-(6)]
    11      48.030095      48.030095      48.030095    30[8-(6),8-(6),8-(6),8-(6)]
    12      51.010539      51.010539      51.010539    30[8-(6),8-(6),8-(6),8-(6)]
    13       40.07314       40.07314       40.07314    30[8-(6),8-(6),8-(6),8-(6)]
    14      40.218126      40.218126      40.218126    30[8-(6),8-(6),8-(6),8-(6)]
    15       40.25146       40.25146       40.25146    30[8-(6),8-(6),8-(6),8-(6)]
    16      40.106474      40.106474      40.106474    30[8-(6),8-(6),8-(6),8-(6)]
    17      36.272983      36.272983      36.272983    30[8-(6),8-(6),8-(6),8-(6)]
    18      34.710268      34.710268      34.710268    30[8-(6),8-(6),8-(6),8-(6)]
    19      44.051617      44.051617      44.051617    30[8-(6),8-(6),8-(6),8-(6)]
    20      45.614332      45.614332      45.614332    30[8-(6),8-(6),8-(6),8-(6)]
    21      44.051617      44.051617      44.051617    30[8-(6),8-(6),8-(6),8-(6)]
    22      45.614332      45.614332      45.614332    30[8-(6),8-(6),8-(6),8-(6)]
    23      36.272983      36.272983      36.272983    30[8-(6),8-(6),8-(6),8-(6)]
    24      34.710268      34.710268      34.710268    30[8-(6),8-(6),8-(6),8-(6)]
    25      37.491507      37.491507      37.491507    1[6-(6,6)]
    26      37.282663      37.282663      37.282663    1[6-(6,6)]
    27      35.318727      35.318727      35.318727    1[6-(6,6)]
    28      32.704161      32.704161      32.704161    1[6-(6,6)]
    29      31.941077      31.941077      31.941077    1[6-(6,6)]
    30      14.831937      14.831937      14.831937    1[6-(6,6)]
    31      35.724366      35.724366      35.724366    1[6-(6,6)]
    32      13.100942      13.100942      13.100942    1[6-(1,6,8)]
    33      14.261633      14.261633      14.261633    1[6-(1,6,8)]
    34      13.390111      13.390111      13.390111    1[6-(6,6)]
    35      47.483887      47.483887      47.483887    1[6-(6,6)]
    36      51.459955      51.459955      51.459955    1[6-(6,6)]
    37      49.648635      49.648635      49.648635    1[6-(6,6)]
    38      52.640727      52.640727      52.640727    1[6-(6,6)]
    39      54.713101      54.713101      54.713101    1[6-(6,6)]
    40      16.366137      16.366137      16.366137    1[6-(6,6)]
    41        54.4159        54.4159        54.4159    1[6-(6,6)]
    42      18.273846      18.273846      18.273846    1[6-(1,6,8)]
    43      18.052954      18.052954      18.052954    1[6-(1,6,8)]
    44      20.723747      20.723747      20.723747    1[6-(6,6)]
    45      32.840713      32.840713      32.840713    1[6-(6,6)]
    46      28.864645      28.864645      28.864645    1[6-(6,6)]
    47      30.675965      30.675965      30.675965    1[6-(6,6)]
    48      27.683873      27.683873      27.683873    1[6-(6,6)]
    49      25.611499      25.611499      25.611499    1[6-(6,6)]
    50      23.796163      23.796163      23.796163    1[6-(6,6)]
    51        25.9087        25.9087        25.9087    1[6-(6,6)]
    52      21.888454      21.888454      21.888454    1[6-(1,6,8)]
    53      22.109346      22.109346      22.109346    1[6-(1,6,8)]
    54      19.438553      19.438553      19.438553    1[6-(6,6)]
    55      42.833093      42.833093      42.833093    1[6-(6,6)]
    56      43.041937      43.041937      43.041937    1[6-(6,6)]
    57      45.005873      45.005873      45.005873    1[6-(6,6)]
    58      47.620439      47.620439      47.620439    1[6-(6,6)]
    59      48.383523      48.383523      48.383523    1[6-(6,6)]
    60      25.330363      25.330363      25.330363    1[6-(6,6)]
    61      44.600234      44.600234      44.600234    1[6-(6,6)]
    62      27.061358      27.061358      27.061358    1[6-(1,6,8)]
    63      25.900667      25.900667      25.900667    1[6-(1,6,8)]
    64      26.772189      26.772189      26.772189    1[6-(6,6)]
    65      32.868826      32.868826      32.868826    1[6-(6,6)]
    66      31.021361      31.021361      31.021361    1[6-(6,6)]
    67      28.836531      28.836531      28.836531    1[6-(6,6)]
    68      25.306265      25.306265      25.306265    1[6-(6,6)]
    69      23.378475      23.378475      23.378475    1[6-(6,6)]
    70       25.35446       25.35446       25.35446    1[6-(6,6)]
    71      27.350526      27.350526      27.350526    1[6-(6,6)]
    72      23.354377      23.354377      23.354377    1[6-(1,6,8)]
    73      23.278069      23.278069      23.278069    1[6-(1,6,8)]
    74      21.707723      21.707723      21.707723    1[6-(6,6)]
    75      47.455774      47.455774      47.455774    1[6-(6,6)]
    76      49.303239      49.303239      49.303239    1[6-(6,6)]
    77      51.488069      51.488069      51.488069    1[6-(6,6)]
    78      55.018335      55.018335      55.018335    1[6-(6,6)]
    79      56.946125      56.946125      56.946125    1[6-(6,6)]
    80       14.80784       14.80784       14.80784    1[6-(6,6)]
    81      52.974074      52.974074      52.974074    1[6-(6,6)]
    82      16.807923      16.807923      16.807923    1[6-(1,6,8)]
    83      16.884231      16.884231      16.884231    1[6-(1,6,8)]
    84      18.454577      18.454577      18.454577    1[6-(6,6)]
    85      37.463393      37.463393      37.463393    1[6-(6,6)]
    86      35.125948      35.125948      35.125948    1[6-(6,6)]
    87       37.15816       37.15816       37.15816    1[6-(6,6)]
    88      35.081769      35.081769      35.081769    1[6-(6,6)]
    89      34.174101      34.174101      34.174101    1[6-(6,6)]
    90       13.27364       13.27364       13.27364    1[6-(6,6)]
    91      34.282539      34.282539      34.282539    1[6-(6,6)]
    92      11.635018      11.635018      11.635018    1[6-(1,6,8)]
    93       13.09291       13.09291       13.09291    1[6-(1,6,8)]
    94      11.120941      11.120941      11.120941    1[6-(6,6)]
    95      42.861207      42.861207      42.861207    1[6-(6,6)]
    96      45.198652      45.198652      45.198652    1[6-(6,6)]
    97       43.16644       43.16644       43.16644    1[6-(6,6)]
    98      45.242831      45.242831      45.242831    1[6-(6,6)]
    99      46.150499      46.150499      46.150499    1[6-(6,6)]
   100       26.88866       26.88866       26.88866    1[6-(6,6)]
   101      46.042061      46.042061      46.042061    1[6-(6,6)]
   102      28.527282      28.527282      28.527282    1[6-(1,6,8)]
   103       27.06939       27.06939       27.06939    1[6-(1,6,8)]
   104      29.041359      29.041359      29.041359    1[6-(6,6)]
   105      40.190414      40.190414      40.190414    1[6-(6,6)]
   106      42.319016      42.319016      42.319016    1[6-(6,6)]
   107      38.322867      38.322867      38.322867    1[6-(6,6)]
   108      37.784692      37.784692      37.784692    1[6-(6,6)]
   109      37.929276      37.929276      37.929276    1[6-(6,6)]
   110      21.639447      21.639447      21.639447    1[6-(6,6)]
   111      41.604127      41.604127      41.604127    1[6-(6,6)]
   112      21.547074      21.547074      21.547074    1[6-(1,6,8)]
   113      21.249873      21.249873      21.249873    1[6-(1,6,8)]
   114       22.35032       22.35032       22.35032    1[6-(6,6)]
   115      44.784981      44.784981      44.784981    1[6-(6,6)]
   116      46.423603      46.423603      46.423603    1[6-(6,6)]
   117      46.644495      46.644495      46.644495    1[6-(6,6)]
   118      47.560196      47.560196      47.560196    1[6-(6,6)]
   119      48.724902      48.724902      48.724902    1[6-(6,6)]
   120       9.558627       9.558627       9.558627    1[6-(6,6)]
   121       48.53614       48.53614       48.53614    1[6-(6,6)]
   122       9.827715       9.827715       9.827715    1[6-(1,6,8)]
   123      11.064714      11.064714      11.064714    1[6-(1,6,8)]
   124      11.763538      11.763538      11.763538    1[6-(6,6)]
   125      40.134186      40.134186      40.134186    1[6-(6,6)]
   126      38.005584      38.005584      38.005584    1[6-(6,6)]
   127      42.001733      42.001733      42.001733    1[6-(6,6)]
   128      42.539908      42.539908      42.539908    1[6-(6,6)]
   129      42.395324      42.395324      42.395324    1[6-(6,6)]
   130      18.522853      18.522853      18.522853    1[6-(6,6)]
   131      38.720473      38.720473      38.720473    1[6-(6,6)]
   132      18.615226      18.615226      18.615226    1[6-(1,6,8)]
   133      18.912427      18.912427      18.912427    1[6-(1,6,8)]
   134       17.81198       17.81198       17.81198    1[6-(6,6)]
   135      35.539619      35.539619      35.539619    1[6-(6,6)]
   136      33.900997      33.900997      33.900997    1[6-(6,6)]
   137      33.680105      33.680105      33.680105    1[6-(6,6)]
   138      32.764404      32.764404      32.764404    1[6-(6,6)]
   139      31.599698      31.599698      31.599698    1[6-(6,6)]
   140      30.603673      30.603673      30.603673    1[6-(6,6)]
   141       31.78846       31.78846       31.78846    1[6-(6,6)]
   142      30.334585      30.334585      30.334585    1[6-(1,6,8)]
   143      29.097586      29.097586      29.097586    1[6-(1,6,8)]
   144      28.398762      28.398762      28.398762    1[6-(6,6)]
   145      42.833093      42.833093      42.833093    1[6-(6,6)]
   146      43.041937      43.041937      43.041937    1[6-(6,6)]
   147      45.005873      45.005873      45.005873    1[6-(6,6)]
   148      47.620439      47.620439      47.620439    1[6-(6,6)]
   149      48.383523      48.383523      48.383523    1[6-(6,6)]
   150      65.492663      65.492663      65.492663    1[6-(6,6)]
   151      44.600234      44.600234      44.600234    1[6-(6,6)]
   152      67.223658      67.223658      67.223658    1[6-(1,6,8)]
   153      66.062967      66.062967      66.062967    1[6-(1,6,8)]
   154      66.934489      66.934489      66.934489    1[6-(6,6)]
   155      32.840713      32.840713      32.840713    1[6-(6,6)]
   156      28.864645      28.864645      28.864645    1[6-(6,6)]
   157      30.675965      30.675965      30.675965    1[6-(6,6)]
   158      27.683873      27.683873      27.683873    1[6-(6,6)]
   159      25.611499      25.611499      25.611499    1[6-(6,6)]
   160      63.958463      63.958463      63.958463    1[6-(6,6)]
   161        25.9087        25.9087        25.9087    1[6-(6,6)]
   162      62.050753      62.050753      62.050753    1[6-(1,6,8)]
   163      62.271646      62.271646      62.271646    1[6-(1,6,8)]
   164      59.600853      59.600853      59.600853    1[6-(6,6)]
   165      47.483887      47.483887      47.483887    1[6-(6,6)]
   166      51.459955      51.459955      51.459955    1[6-(6,6)]
   167      49.648635      49.648635      49.648635    1[6-(6,6)]
   168      52.640727      52.640727      52.640727    1[6-(6,6)]
   169      54.713101      54.713101      54.713101    1[6-(6,6)]
   170      56.528437      56.528437      56.528437    1[6-(6,6)]
   171        54.4159        54.4159        54.4159    1[6-(6,6)]
   172      58.436146      58.436146      58.436146    1[6-(1,6,8)]
   173      58.215254      58.215254      58.215254    1[6-(1,6,8)]
   174      60.886047      60.886047      60.886047    1[6-(6,6)]
   175      37.491507      37.491507      37.491507    1[6-(6,6)]
   176      37.282663      37.282663      37.282663    1[6-(6,6)]
   177      35.318727      35.318727      35.318727    1[6-(6,6)]
   178      32.704161      32.704161      32.704161    1[6-(6,6)]
   179      31.941077      31.941077      31.941077    1[6-(6,6)]
   180      54.994237      54.994237      54.994237    1[6-(6,6)]
   181      35.724366      35.724366      35.724366    1[6-(6,6)]
   182      53.263242      53.263242      53.263242    1[6-(1,6,8)]
   183      54.423933      54.423933      54.423933    1[6-(1,6,8)]
   184      53.552411      53.552411      53.552411    1[6-(6,6)]
   185      47.455774      47.455774      47.455774    1[6-(6,6)]
   186      49.303239      49.303239      49.303239    1[6-(6,6)]
   187      51.488069      51.488069      51.488069    1[6-(6,6)]
   188      55.018335      55.018335      55.018335    1[6-(6,6)]
   189      56.946125      56.946125      56.946125    1[6-(6,6)]
   190       54.97014       54.97014       54.97014    1[6-(6,6)]
   191      52.974074      52.974074      52.974074    1[6-(6,6)]
   192      56.970223      56.970223      56.970223    1[6-(1,6,8)]
   193      57.046531      57.046531      57.046531    1[6-(1,6,8)]
   194      58.616877      58.616877      58.616877    1[6-(6,6)]
   195      32.868826      32.868826      32.868826    1[6-(6,6)]
   196      31.021361      31.021361      31.021361    1[6-(6,6)]
   197      28.836531      28.836531      28.836531    1[6-(6,6)]
   198      25.306265      25.306265      25.306265    1[6-(6,6)]
   199      23.378475      23.378475      23.378475    1[6-(6,6)]
   200       65.51676       65.51676       65.51676    1[6-(6,6)]
   201      27.350526      27.350526      27.350526    1[6-(6,6)]
   202      63.516677      63.516677      63.516677    1[6-(1,6,8)]
   203      63.440369      63.440369      63.440369    1[6-(1,6,8)]
   204      61.870023      61.870023      61.870023    1[6-(6,6)]
   205      42.861207      42.861207      42.861207    1[6-(6,6)]
   206      45.198652      45.198652      45.198652    1[6-(6,6)]
   207       43.16644       43.16644       43.16644    1[6-(6,6)]
   208      45.242831      45.242831      45.242831    1[6-(6,6)]
   209      46.150499      46.150499      46.150499    1[6-(6,6)]
   210       67.05096       67.05096       67.05096    1[6-(6,6)]
   211      46.042061      46.042061      46.042061    1[6-(6,6)]
   212      68.689582      68.689582      68.689582    1[6-(1,6,8)]
   213       67.23169       67.23169       67.23169    1[6-(1,6,8)]
   214      69.203659      69.203659      69.203659    1[6-(6,6)]
   215      37.463393      37.463393      37.463393    1[6-(6,6)]
   216      35.125948      35.125948      35.125948    1[6-(6,6)]
   217       37.15816       37.15816       37.15816    1[6-(6,6)]
   218      35.081769      35.081769      35.081769    1[6-(6,6)]
   219      34.174101      34.174101      34.174101    1[6-(6,6)]
   220       53.43594       53.43594       53.43594    1[6-(6,6)]
   221      34.282539      34.282539      34.282539    1[6-(6,6)]
   222      51.797318      51.797318      51.797318    1[6-(1,6,8)]
   223       53.25521       53.25521       53.25521    1[6-(1,6,8)]
   224      51.283241      51.283241      51.283241    1[6-(6,6)]
   225      40.134186      40.134186      40.134186    1[6-(6,6)]
   226      38.005584      38.005584      38.005584    1[6-(6,6)]
   227      42.001733      42.001733      42.001733    1[6-(6,6)]
   228      42.539908      42.539908      42.539908    1[6-(6,6)]
   229      42.395324      42.395324      42.395324    1[6-(6,6)]
   230      58.685153      58.685153      58.685153    1[6-(6,6)]
   231      38.720473      38.720473      38.720473    1[6-(6,6)]
   232      58.777526      58.777526      58.777526    1[6-(1,6,8)]
   233      59.074727      59.074727      59.074727    1[6-(1,6,8)]
   234       57.97428       57.97428       57.97428    1[6-(6,6)]
   235      35.539619      35.539619      35.539619    1[6-(6,6)]
   236      33.900997      33.900997      33.900997    1[6-(6,6)]
   237      33.680105      33.680105      33.680105    1[6-(6,6)]
   238      32.764404      32.764404      32.764404    1[6-(6,6)]
   239      31.599698      31.599698      31.599698    1[6-(6,6)]
   240      70.765973      70.765973      70.765973    1[6-(6,6)]
   241       31.78846       31.78846       31.78846    1[6-(6,6)]
   242      70.496885      70.496885      70.496885    1[6-(1,6,8)]
   243      69.259886      69.259886      69.259886    1[6-(1,6,8)]
   244      68.561062      68.561062      68.561062    1[6-(6,6)]
   245      40.190414      40.190414      40.190414    1[6-(6,6)]
   246      42.319016      42.319016      42.319016    1[6-(6,6)]
   247      38.322867      38.322867      38.322867    1[6-(6,6)]
   248      37.784692      37.784692      37.784692    1[6-(6,6)]
   249      37.929276      37.929276      37.929276    1[6-(6,6)]
   250      61.801747      61.801747      61.801747    1[6-(6,6)]
   251      41.604127      41.604127      41.604127    1[6-(6,6)]
   252      61.709374      61.709374      61.709374    1[6-(1,6,8)]
   253      61.412173      61.412173      61.412173    1[6-(1,6,8)]
   254       62.51262       62.51262       62.51262    1[6-(6,6)]
   255      44.784981      44.784981      44.784981    1[6-(6,6)]
   256      46.423603      46.423603      46.423603    1[6-(6,6)]
   257      46.644495      46.644495      46.644495    1[6-(6,6)]
   258      47.560196      47.560196      47.560196    1[6-(6,6)]
   259      48.724902      48.724902      48.724902    1[6-(6,6)]
   260      49.720927      49.720927      49.720927    1[6-(6,6)]
   261       48.53614       48.53614       48.53614    1[6-(6,6)]
   262      49.990015      49.990015      49.990015    1[6-(1,6,8)]
   263      51.227014      51.227014      51.227014    1[6-(1,6,8)]
   264      51.925838      51.925838      51.925838    1[6-(6,6)]
   265      36.009518      36.009518      36.009518    6[6-(6,6),8-(30),8-(30)]
   266      36.359332      36.359332      36.359332    6[6-(1,6),6-(1,6),6-(8,8)]
   267      37.168201      37.168201      37.168201    6[1-(0),6-(6,6),6-(6,6)]
   268      37.507572      37.507572      37.507572    6[6-(1,6),6-(1,6),6-(8,8)]
   269      38.395159      38.395159      38.395159    6[6-(6,6),8-(30),8-(30)]
   270      37.043697      37.043697      37.043697    6[1-(0),6-(6,6),6-(6,7)]
   271      36.234427      36.234427      36.234427    6[6-(1,6),6-(1,6),7-(7)]
   272      35.879392      35.879392      35.879392    6[1-(0),6-(6,6),6-(6,7)]
   273      34.290572      34.290572      34.290572    6[6-(1,6),6-(1,6),7-(7)]
   274      33.157995      33.157995      33.157995    6[1-(0),6-(1,6),6-(6,7)]
   275      32.712193      32.712193      32.712193    6[1-(0),6-(1,6),6-(6,8)]
   276      13.281673      13.281673      13.281673    6[6-(1,6),6-(1,6),8-(6)]
   277      34.459253      34.459253      34.459253    6[1-(0),6-(1,6),6-(6,8)]
   278      34.957266      34.957266      34.957266    6[1-(0),6-(1,6),6-(6,7)]
   279      13.281673      13.281673      13.281673    6[1-(0),1-(0),6-(6,6),8-(6)]
   280      12.663173      12.663173      12.663173    6[6-(1,1,8),6-(1,6),6-(1,6)]
   281      12.863985      12.863985      12.863985    6[1-(0),6-(6,6),6-(6,6)]
   282      47.094313      47.094313      47.094313    6[6-(6,6),8-(30),8-(30)]
   283      48.375892      48.375892      48.375892    6[6-(1,6),6-(1,6),6-(8,8)]
   284      48.319665      48.319665      48.319665    6[1-(0),6-(6,6),6-(6,6)]
   285      49.459872      49.459872      49.459872    6[6-(1,6),6-(1,6),6-(8,8)]
   286      49.447824      49.447824      49.447824    6[6-(6,6),8-(30),8-(30)]
   287      50.663537      50.663537      50.663537    6[1-(0),6-(6,6),6-(6,7)]
   288      50.724985      50.724985      50.724985    6[6-(1,6),6-(1,6),7-(7)]
   289      49.603653      49.603653      49.603653    6[1-(0),6-(6,6),6-(6,7)]
   290      53.383729      53.383729      53.383729    6[6-(1,6),6-(1,6),7-(7)]
   291      53.431924      53.431924      53.431924    6[1-(0),6-(1,6),6-(6,7)]
   292      54.664907      54.664907      54.664907    6[1-(0),6-(1,6),6-(6,8)]
   293      15.675346      15.675346      15.675346    6[6-(1,6),6-(1,6),8-(6)]
   294       55.73724       55.73724       55.73724    6[1-(0),6-(1,6),6-(6,8)]
   295      54.476144      54.476144      54.476144    6[1-(0),6-(1,6),6-(6,7)]
   296      18.069019      18.069019      18.069019    6[1-(0),1-(0),6-(6,6),8-(6)]
   297      19.121271      19.121271      19.121271    6[6-(1,1,8),6-(1,6),6-(1,6)]
   298      20.462692      20.462692      20.462692    6[1-(0),6-(6,6),6-(6,6)]
   299      33.230287      33.230287      33.230287    6[6-(6,6),8-(30),8-(30)]
   300      31.948708      31.948708      31.948708    6[6-(1,6),6-(1,6),6-(8,8)]
   301      32.004935      32.004935      32.004935    6[1-(0),6-(6,6),6-(6,6)]
   302      30.864728      30.864728      30.864728    6[6-(1,6),6-(1,6),6-(8,8)]
   303      30.876776      30.876776      30.876776    6[6-(6,6),8-(30),8-(30)]
   304      29.661063      29.661063      29.661063    6[1-(0),6-(6,6),6-(6,7)]
   305      29.599615      29.599615      29.599615    6[6-(1,6),6-(1,6),7-(7)]
   306      30.720947      30.720947      30.720947    6[1-(0),6-(6,6),6-(6,7)]
   307      26.940871      26.940871      26.940871    6[6-(1,6),6-(1,6),7-(7)]
   308      26.892676      26.892676      26.892676    6[1-(0),6-(1,6),6-(6,7)]
   309      25.659693      25.659693      25.659693    6[1-(0),6-(1,6),6-(6,8)]
   310      24.486954      24.486954      24.486954    6[6-(1,6),6-(1,6),8-(6)]
   311       24.58736       24.58736       24.58736    6[1-(0),6-(1,6),6-(6,8)]
   312      25.848456      25.848456      25.848456    6[1-(0),6-(1,6),6-(6,7)]
   313      22.093281      22.093281      22.093281    6[1-(0),1-(0),6-(6,6),8-(6)]
   314      21.041029      21.041029      21.041029    6[6-(1,1,8),6-(1,6),6-(1,6)]
   315      19.699608      19.699608      19.699608    6[1-(0),6-(6,6),6-(6,6)]
   316      44.315082      44.315082      44.315082    6[6-(6,6),8-(30),8-(30)]
   317      43.965268      43.965268      43.965268    6[6-(1,6),6-(1,6),6-(8,8)]
   318      43.156399      43.156399      43.156399    6[1-(0),6-(6,6),6-(6,6)]
   319      42.817028      42.817028      42.817028    6[6-(1,6),6-(1,6),6-(8,8)]
   320      41.929441      41.929441      41.929441    6[6-(6,6),8-(30),8-(30)]
   321      43.280903      43.280903      43.280903    6[1-(0),6-(6,6),6-(6,7)]
   322      44.090173      44.090173      44.090173    6[6-(1,6),6-(1,6),7-(7)]
   323      44.445208      44.445208      44.445208    6[1-(0),6-(6,6),6-(6,7)]
   324      46.034028      46.034028      46.034028    6[6-(1,6),6-(1,6),7-(7)]
   325      47.166605      47.166605      47.166605    6[1-(0),6-(1,6),6-(6,7)]
   326      47.612407      47.612407      47.612407    6[1-(0),6-(1,6),6-(6,8)]
   327      26.880627      26.880627      26.880627    6[6-(1,6),6-(1,6),8-(6)]
   328      45.865347      45.865347      45.865347    6[1-(0),6-(1,6),6-(6,8)]
   329      45.367334      45.367334      45.367334    6[1-(0),6-(1,6),6-(6,7)]
   330      26.880627      26.880627      26.880627    6[1-(0),1-(0),6-(6,6),8-(6)]
   331      27.499127      27.499127      27.499127    6[6-(1,1,8),6-(1,6),6-(1,6)]
   332      27.298315      27.298315      27.298315    6[1-(0),6-(6,6),6-(6,6)]
   333      30.844646      30.844646      30.844646    6[6-(6,6),8-(30),8-(30)]
   334      30.856695      30.856695      30.856695    6[6-(1,6),6-(1,6),6-(8,8)]
   335      32.069998      32.069998      32.069998    6[1-(0),6-(6,6),6-(6,6)]
   336      32.130643      32.130643      32.130643    6[6-(1,6),6-(1,6),6-(8,8)]
   337      33.431099      33.431099      33.431099    6[6-(6,6),8-(30),8-(30)]
   338      30.978387      30.978387      30.978387    6[1-(0),6-(6,6),6-(6,7)]
   339      29.764281      29.764281      29.764281    6[6-(1,6),6-(1,6),7-(7)]
   340       29.67753       29.67753       29.67753    6[1-(0),6-(6,6),6-(6,7)]
   341      26.484225      26.484225      26.484225    6[6-(1,6),6-(1,6),7-(7)]
   342      25.318314      25.318314      25.318314    6[1-(0),6-(1,6),6-(6,7)]
   343      24.181721      24.181721      24.181721    6[1-(0),6-(1,6),6-(6,8)]
   344      24.181721      24.181721      24.181721    6[6-(1,6),6-(1,6),8-(6)]
   345      25.342411      25.342411      25.342411    6[1-(0),6-(1,6),6-(6,8)]
   346      26.543264      26.543264      26.543264    6[1-(0),6-(1,6),6-(6,7)]
   347      22.876446      22.876446      22.876446    6[1-(0),1-(0),6-(6,6),8-(6)]
   348      21.422571      21.422571      21.422571    6[6-(1,1,8),6-(1,6),6-(1,6)]
   349      21.049061      21.049061      21.049061    6[1-(0),6-(6,6),6-(6,6)]
   350      49.479954      49.479954      49.479954    6[6-(6,6),8-(30),8-(30)]
   351      49.467905      49.467905      49.467905    6[6-(1,6),6-(1,6),6-(8,8)]
   352      48.254602      48.254602      48.254602    6[1-(0),6-(6,6),6-(6,6)]
   353      48.193957      48.193957      48.193957    6[6-(1,6),6-(1,6),6-(8,8)]
   354      46.893501      46.893501      46.893501    6[6-(6,6),8-(30),8-(30)]
   355      49.346213      49.346213      49.346213    6[1-(0),6-(6,6),6-(6,7)]
   356      50.560319      50.560319      50.560319    6[6-(1,6),6-(1,6),7-(7)]
   357       50.64707       50.64707       50.64707    6[1-(0),6-(6,6),6-(6,7)]
   358      53.840375      53.840375      53.840375    6[6-(1,6),6-(1,6),7-(7)]
   359      55.006286      55.006286      55.006286    6[1-(0),6-(1,6),6-(6,7)]
   360      56.142879      56.142879      56.142879    6[1-(0),6-(1,6),6-(6,8)]
   361      15.980579      15.980579      15.980579    6[6-(1,6),6-(1,6),8-(6)]
   362      54.982189      54.982189      54.982189    6[1-(0),6-(1,6),6-(6,8)]
   363      53.781336      53.781336      53.781336    6[1-(0),6-(1,6),6-(6,7)]
   364      17.285854      17.285854      17.285854    6[1-(0),1-(0),6-(6,6),8-(6)]
   365      18.739729      18.739729      18.739729    6[6-(1,1,8),6-(1,6),6-(1,6)]
   366      19.113239      19.113239      19.113239    6[1-(0),6-(6,6),6-(6,6)]
   367      38.395159      38.395159      38.395159    6[6-(6,6),8-(30),8-(30)]
   368      37.451345      37.451345      37.451345    6[6-(1,6),6-(1,6),6-(8,8)]
   369      37.103138      37.103138      37.103138    6[1-(0),6-(6,6),6-(6,6)]
   370      36.241656      36.241656      36.241656    6[6-(1,6),6-(1,6),6-(8,8)]
   371      35.840837      35.840837      35.840837    6[6-(6,6),8-(30),8-(30)]
   372      35.726374      35.726374      35.726374    6[1-(0),6-(6,6),6-(6,7)]
   373      36.069762      36.069762      36.069762    6[6-(1,6),6-(1,6),7-(7)]
   374      36.922809      36.922809      36.922809    6[1-(0),6-(6,6),6-(6,7)]
   375      34.747217      34.747217      34.747217    6[6-(1,6),6-(1,6),7-(7)]
   376      34.732357      34.732357      34.732357    6[1-(0),6-(1,6),6-(6,7)]
   377      34.190166      34.190166      34.190166    6[1-(0),6-(1,6),6-(6,8)]
   378      13.586906      13.586906      13.586906    6[6-(1,6),6-(1,6),8-(6)]
   379      33.704202      33.704202      33.704202    6[1-(0),6-(1,6),6-(6,8)]
   380      34.262458      34.262458      34.262458    6[1-(0),6-(1,6),6-(6,7)]
   381      12.498508      12.498508      12.498508    6[1-(0),1-(0),6-(6,6),8-(6)]
   382      12.281631      12.281631      12.281631    6[6-(1,1,8),6-(1,6),6-(1,6)]
   383      11.514531      11.514531      11.514531    6[1-(0),6-(6,6),6-(6,6)]
   384      41.929441      41.929441      41.929441    6[6-(6,6),8-(30),8-(30)]
   385      42.873255      42.873255      42.873255    6[6-(1,6),6-(1,6),6-(8,8)]
   386      43.221462      43.221462      43.221462    6[1-(0),6-(6,6),6-(6,6)]
   387      44.082944      44.082944      44.082944    6[6-(1,6),6-(1,6),6-(8,8)]
   388      44.483763      44.483763      44.483763    6[6-(6,6),8-(30),8-(30)]
   389      44.598226      44.598226      44.598226    6[1-(0),6-(6,6),6-(6,7)]
   390      44.254838      44.254838      44.254838    6[6-(1,6),6-(1,6),7-(7)]
   391      43.401791      43.401791      43.401791    6[1-(0),6-(6,6),6-(6,7)]
   392      45.577383      45.577383      45.577383    6[6-(1,6),6-(1,6),7-(7)]
   393      45.592243      45.592243      45.592243    6[1-(0),6-(1,6),6-(6,7)]
   394      46.134434      46.134434      46.134434    6[1-(0),6-(1,6),6-(6,8)]
   395      26.575394      26.575394      26.575394    6[6-(1,6),6-(1,6),8-(6)]
   396      46.620398      46.620398      46.620398    6[1-(0),6-(1,6),6-(6,8)]
   397      46.062142      46.062142      46.062142    6[1-(0),6-(1,6),6-(6,7)]
   398      27.663792      27.663792      27.663792    6[1-(0),1-(0),6-(6,6),8-(6)]
   399      27.880669      27.880669      27.880669    6[6-(1,1,8),6-(1,6),6-(1,6)]
   400      28.647769      28.647769      28.647769    6[1-(0),6-(6,6),6-(6,6)]
   401      37.776659      37.776659      37.776659    6[6-(6,6),8-(30),8-(30)]
   402      39.070287      39.070287      39.070287    6[6-(1,6),6-(1,6),6-(8,8)]
   403      40.227363      40.227363      40.227363    6[1-(0),6-(6,6),6-(6,6)]
   404      41.428216      41.428216      41.428216    6[6-(1,6),6-(1,6),6-(8,8)]
   405      42.716622      42.716622      42.716622    6[6-(6,6),8-(30),8-(30)]
   406      41.479623      41.479623      41.479623    6[1-(0),6-(6,6),6-(6,7)]
   407      40.326965      40.326965      40.326965    6[6-(1,6),6-(1,6),7-(7)]
   408      39.118883      39.118883      39.118883    6[1-(0),6-(6,6),6-(6,7)]
   409      39.705655      39.705655      39.705655    6[6-(1,6),6-(1,6),7-(7)]
   410      38.587938      38.587938      38.587938    6[1-(0),6-(1,6),6-(6,7)]
   411      38.684327      38.684327      38.684327    6[1-(0),6-(1,6),6-(6,8)]
   412      19.775917      19.775917      19.775917    6[6-(1,6),6-(1,6),8-(6)]
   413      40.917351      40.917351      40.917351    6[1-(0),6-(1,6),6-(6,8)]
   414      40.857108      40.857108      40.857108    6[1-(0),6-(1,6),6-(6,7)]
   415      20.864315      20.864315      20.864315    6[1-(0),1-(0),6-(6,6),8-(6)]
   416      20.462692      20.462692      20.462692    6[6-(1,1,8),6-(1,6),6-(1,6)]
   417      21.430603      21.430603      21.430603    6[1-(0),6-(6,6),6-(6,6)]
   418      45.327172      45.327172      45.327172    6[6-(6,6),8-(30),8-(30)]
   419      45.664937      45.664937      45.664937    6[6-(1,6),6-(1,6),6-(8,8)]
   420      45.260502      45.260502      45.260502    6[1-(0),6-(6,6),6-(6,6)]
   421      45.539229      45.539229      45.539229    6[6-(1,6),6-(1,6),6-(8,8)]
   422       45.12636       45.12636       45.12636    6[6-(6,6),8-(30),8-(30)]
   423      46.227611      46.227611      46.227611    6[1-(0),6-(6,6),6-(6,7)]
   424      46.632447      46.632447      46.632447    6[6-(1,6),6-(1,6),7-(7)]
   425      46.364162      46.364162      46.364162    6[1-(0),6-(6,6),6-(6,7)]
   426      47.968646      47.968646      47.968646    6[6-(1,6),6-(1,6),7-(7)]
   427      48.001981      48.001981      48.001981    6[1-(0),6-(1,6),6-(6,7)]
   428      48.692773      48.692773      48.692773    6[1-(0),6-(1,6),6-(6,8)]
   429       9.181102       9.181102       9.181102    6[6-(1,6),6-(1,6),8-(6)]
   430      49.279142      49.279142      49.279142    6[1-(0),6-(1,6),6-(6,8)]
   431      48.576302      48.576302      48.576302    6[1-(0),6-(1,6),6-(6,7)]
   432      10.486377      10.486377      10.486377    6[1-(0),1-(0),6-(6,6),8-(6)]
   433      11.321752      11.321752      11.321752    6[6-(1,1,8),6-(1,6),6-(1,6)]
   434      11.896073      11.896073      11.896073    6[1-(0),6-(6,6),6-(6,6)]
   435      42.547941      42.547941      42.547941    6[6-(6,6),8-(30),8-(30)]
   436      41.254313      41.254313      41.254313    6[6-(1,6),6-(1,6),6-(8,8)]
   437      40.097237      40.097237      40.097237    6[1-(0),6-(6,6),6-(6,6)]
   438      38.896384      38.896384      38.896384    6[6-(1,6),6-(1,6),6-(8,8)]
   439      37.607978      37.607978      37.607978    6[6-(6,6),8-(30),8-(30)]
   440      38.844977      38.844977      38.844977    6[1-(0),6-(6,6),6-(6,7)]
   441      39.997635      39.997635      39.997635    6[6-(1,6),6-(1,6),7-(7)]
   442      41.205717      41.205717      41.205717    6[1-(0),6-(6,6),6-(6,7)]
   443      40.618945      40.618945      40.618945    6[6-(1,6),6-(1,6),7-(7)]
   444      41.736662      41.736662      41.736662    6[1-(0),6-(1,6),6-(6,7)]
   445      41.640273      41.640273      41.640273    6[1-(0),6-(1,6),6-(6,8)]
   446      20.386383      20.386383      20.386383    6[6-(1,6),6-(1,6),8-(6)]
   447      39.407249      39.407249      39.407249    6[1-(0),6-(1,6),6-(6,8)]
   448      39.467492      39.467492      39.467492    6[1-(0),6-(1,6),6-(6,7)]
   449      19.297985      19.297985      19.297985    6[1-(0),1-(0),6-(6,6),8-(6)]
   450      19.699608      19.699608      19.699608    6[6-(1,1,8),6-(1,6),6-(1,6)]
   451      18.731697      18.731697      18.731697    6[1-(0),6-(6,6),6-(6,6)]
   452      34.997428      34.997428      34.997428    6[6-(6,6),8-(30),8-(30)]
   453      34.659663      34.659663      34.659663    6[6-(1,6),6-(1,6),6-(8,8)]
   454      35.064098      35.064098      35.064098    6[1-(0),6-(6,6),6-(6,6)]
   455      34.785371      34.785371      34.785371    6[6-(1,6),6-(1,6),6-(8,8)]
   456       35.19824       35.19824       35.19824    6[6-(6,6),8-(30),8-(30)]
   457      34.096989      34.096989      34.096989    6[1-(0),6-(6,6),6-(6,7)]
   458      33.692153      33.692153      33.692153    6[6-(1,6),6-(1,6),7-(7)]
   459      33.960438      33.960438      33.960438    6[1-(0),6-(6,6),6-(6,7)]
   460      32.355954      32.355954      32.355954    6[6-(1,6),6-(1,6),7-(7)]
   461      32.322619      32.322619      32.322619    6[1-(0),6-(1,6),6-(6,7)]
   462      31.631827      31.631827      31.631827    6[1-(0),6-(1,6),6-(6,8)]
   463      30.981198      30.981198      30.981198    6[6-(1,6),6-(1,6),8-(6)]
   464      31.045458      31.045458      31.045458    6[1-(0),6-(1,6),6-(6,8)]
   465      31.748298      31.748298      31.748298    6[1-(0),6-(1,6),6-(6,7)]
   466      29.675923      29.675923      29.675923    6[1-(0),1-(0),6-(6,6),8-(6)]
   467      28.840548      28.840548      28.840548    6[6-(1,1,8),6-(1,6),6-(1,6)]
   468      28.266227      28.266227      28.266227    6[1-(0),6-(6,6),6-(6,6)]
   469      44.315082      44.315082      44.315082    6[6-(6,6),8-(30),8-(30)]
   470      43.965268      43.965268      43.965268    6[6-(1,6),6-(1,6),6-(8,8)]
   471      43.156399      43.156399      43.156399    6[1-(0),6-(6,6),6-(6,6)]
   472      42.817028      42.817028      42.817028    6[6-(1,6),6-(1,6),6-(8,8)]
   473      41.929441      41.929441      41.929441    6[6-(6,6),8-(30),8-(30)]
   474      43.280903      43.280903      43.280903    6[1-(0),6-(6,6),6-(6,7)]
   475      44.090173      44.090173      44.090173    6[6-(1,6),6-(1,6),7-(7)]
   476      44.445208      44.445208      44.445208    6[1-(0),6-(6,6),6-(6,7)]
   477      46.034028      46.034028      46.034028    6[6-(1,6),6-(1,6),7-(7)]
   478      47.166605      47.166605      47.166605    6[1-(0),6-(1,6),6-(6,7)]
   479      47.612407      47.612407      47.612407    6[1-(0),6-(1,6),6-(6,8)]
   480      67.042927      67.042927      67.042927    6[6-(1,6),6-(1,6),8-(6)]
   481      45.865347      45.865347      45.865347    6[1-(0),6-(1,6),6-(6,8)]
   482      45.367334      45.367334      45.367334    6[1-(0),6-(1,6),6-(6,7)]
   483      67.042927      67.042927      67.042927    6[1-(0),1-(0),6-(6,6),8-(6)]
   484      67.661427      67.661427      67.661427    6[6-(1,1,8),6-(1,6),6-(1,6)]
   485      67.460615      67.460615      67.460615    6[1-(0),6-(6,6),6-(6,6)]
   486      33.230287      33.230287      33.230287    6[6-(6,6),8-(30),8-(30)]
   487      31.948708      31.948708      31.948708    6[6-(1,6),6-(1,6),6-(8,8)]
   488      32.004935      32.004935      32.004935    6[1-(0),6-(6,6),6-(6,6)]
   489      30.864728      30.864728      30.864728    6[6-(1,6),6-(1,6),6-(8,8)]
   490      30.876776      30.876776      30.876776    6[6-(6,6),8-(30),8-(30)]
   491      29.661063      29.661063      29.661063    6[1-(0),6-(6,6),6-(6,7)]
   492      29.599615      29.599615      29.599615    6[6-(1,6),6-(1,6),7-(7)]
   493      30.720947      30.720947      30.720947    6[1-(0),6-(6,6),6-(6,7)]
   494      26.940871      26.940871      26.940871    6[6-(1,6),6-(1,6),7-(7)]
   495      26.892676      26.892676      26.892676    6[1-(0),6-(1,6),6-(6,7)]
   496      25.659693      25.659693      25.659693    6[1-(0),6-(1,6),6-(6,8)]
   497      64.649254      64.649254      64.649254    6[6-(1,6),6-(1,6),8-(6)]
   498       24.58736       24.58736       24.58736    6[1-(0),6-(1,6),6-(6,8)]
   499      25.848456      25.848456      25.848456    6[1-(0),6-(1,6),6-(6,7)]
   500      62.255581      62.255581      62.255581    6[1-(0),1-(0),6-(6,6),8-(6)]
   501      61.203329      61.203329      61.203329    6[6-(1,1,8),6-(1,6),6-(1,6)]
   502      59.861908      59.861908      59.861908    6[1-(0),6-(6,6),6-(6,6)]
   503      47.094313      47.094313      47.094313    6[6-(6,6),8-(30),8-(30)]
   504      48.375892      48.375892      48.375892    6[6-(1,6),6-(1,6),6-(8,8)]
   505      48.319665      48.319665      48.319665    6[1-(0),6-(6,6),6-(6,6)]
   506      49.459872      49.459872      49.459872    6[6-(1,6),6-(1,6),6-(8,8)]
   507      49.447824      49.447824      49.447824    6[6-(6,6),8-(30),8-(30)]
   508      50.663537      50.663537      50.663537    6[1-(0),6-(6,6),6-(6,7)]
   509      50.724985      50.724985      50.724985    6[6-(1,6),6-(1,6),7-(7)]
   510      49.603653      49.603653      49.603653    6[1-(0),6-(6,6),6-(6,7)]
   511      53.383729      53.383729      53.383729    6[6-(1,6),6-(1,6),7-(7)]
   512      53.431924      53.431924      53.431924    6[1-(0),6-(1,6),6-(6,7)]
   513      54.664907      54.664907      54.664907    6[1-(0),6-(1,6),6-(6,8)]
   514      55.837646      55.837646      55.837646    6[6-(1,6),6-(1,6),8-(6)]
   515       55.73724       55.73724       55.73724    6[1-(0),6-(1,6),6-(6,8)]
   516      54.476144      54.476144      54.476144    6[1-(0),6-(1,6),6-(6,7)]
   517      58.231319      58.231319      58.231319    6[1-(0),1-(0),6-(6,6),8-(6)]
   518      59.283571      59.283571      59.283571    6[6-(1,1,8),6-(1,6),6-(1,6)]
   519      60.624992      60.624992      60.624992    6[1-(0),6-(6,6),6-(6,6)]
   520      36.009518      36.009518      36.009518    6[6-(6,6),8-(30),8-(30)]
   521      36.359332      36.359332      36.359332    6[6-(1,6),6-(1,6),6-(8,8)]
   522      37.168201      37.168201      37.168201    6[1-(0),6-(6,6),6-(6,6)]
   523      37.507572      37.507572      37.507572    6[6-(1,6),6-(1,6),6-(8,8)]
   524      38.395159      38.395159      38.395159    6[6-(6,6),8-(30),8-(30)]
   525      37.043697      37.043697      37.043697    6[1-(0),6-(6,6),6-(6,7)]
   526      36.234427      36.234427      36.234427    6[6-(1,6),6-(1,6),7-(7)]
   527      35.879392      35.879392      35.879392    6[1-(0),6-(6,6),6-(6,7)]
   528      34.290572      34.290572      34.290572    6[6-(1,6),6-(1,6),7-(7)]
   529      33.157995      33.157995      33.157995    6[1-(0),6-(1,6),6-(6,7)]
   530      32.712193      32.712193      32.712193    6[1-(0),6-(1,6),6-(6,8)]
   531      53.443973      53.443973      53.443973    6[6-(1,6),6-(1,6),8-(6)]
   532      34.459253      34.459253      34.459253    6[1-(0),6-(1,6),6-(6,8)]
   533      34.957266      34.957266      34.957266    6[1-(0),6-(1,6),6-(6,7)]
   534      53.443973      53.443973      53.443973    6[1-(0),1-(0),6-(6,6),8-(6)]
   535      52.825473      52.825473      52.825473    6[6-(1,1,8),6-(1,6),6-(1,6)]
   536      53.026285      53.026285      53.026285    6[1-(0),6-(6,6),6-(6,6)]
   537      49.479954      49.479954      49.479954    6[6-(6,6),8-(30),8-(30)]
   538      49.467905      49.467905      49.467905    6[6-(1,6),6-(1,6),6-(8,8)]
   539      48.254602      48.254602      48.254602    6[1-(0),6-(6,6),6-(6,6)]
   540      48.193957      48.193957      48.193957    6[6-(1,6),6-(1,6),6-(8,8)]
   541      46.893501      46.893501      46.893501    6[6-(6,6),8-(30),8-(30)]
   542      49.346213      49.346213      49.346213    6[1-(0),6-(6,6),6-(6,7)]
   543      50.560319      50.560319      50.560319    6[6-(1,6),6-(1,6),7-(7)]
   544       50.64707       50.64707       50.64707    6[1-(0),6-(6,6),6-(6,7)]
   545      53.840375      53.840375      53.840375    6[6-(1,6),6-(1,6),7-(7)]
   546      55.006286      55.006286      55.006286    6[1-(0),6-(1,6),6-(6,7)]
   547      56.142879      56.142879      56.142879    6[1-(0),6-(1,6),6-(6,8)]
   548      56.142879      56.142879      56.142879    6[6-(1,6),6-(1,6),8-(6)]
   549      54.982189      54.982189      54.982189    6[1-(0),6-(1,6),6-(6,8)]
   550      53.781336      53.781336      53.781336    6[1-(0),6-(1,6),6-(6,7)]
   551      57.448154      57.448154      57.448154    6[1-(0),1-(0),6-(6,6),8-(6)]
   552      58.902029      58.902029      58.902029    6[6-(1,1,8),6-(1,6),6-(1,6)]
   553      59.275539      59.275539      59.275539    6[1-(0),6-(6,6),6-(6,6)]
   554      30.844646      30.844646      30.844646    6[6-(6,6),8-(30),8-(30)]
   555      30.856695      30.856695      30.856695    6[6-(1,6),6-(1,6),6-(8,8)]
   556      32.069998      32.069998      32.069998    6[1-(0),6-(6,6),6-(6,6)]
   557      32.130643      32.130643      32.130643    6[6-(1,6),6-(1,6),6-(8,8)]
   558      33.431099      33.431099      33.431099    6[6-(6,6),8-(30),8-(30)]
   559      30.978387      30.978387      30.978387    6[1-(0),6-(6,6),6-(6,7)]
   560      29.764281      29.764281      29.764281    6[6-(1,6),6-(1,6),7-(7)]
   561       29.67753       29.67753       29.67753    6[1-(0),6-(6,6),6-(6,7)]
   562      26.484225      26.484225      26.484225    6[6-(1,6),6-(1,6),7-(7)]
   563      25.318314      25.318314      25.318314    6[1-(0),6-(1,6),6-(6,7)]
   564      24.181721      24.181721      24.181721    6[1-(0),6-(1,6),6-(6,8)]
   565      64.344021      64.344021      64.344021    6[6-(1,6),6-(1,6),8-(6)]
   566      25.342411      25.342411      25.342411    6[1-(0),6-(1,6),6-(6,8)]
   567      26.543264      26.543264      26.543264    6[1-(0),6-(1,6),6-(6,7)]
   568      63.038746      63.038746      63.038746    6[1-(0),1-(0),6-(6,6),8-(6)]
   569      61.584871      61.584871      61.584871    6[6-(1,1,8),6-(1,6),6-(1,6)]
   570      61.211361      61.211361      61.211361    6[1-(0),6-(6,6),6-(6,6)]
   571      41.929441      41.929441      41.929441    6[6-(6,6),8-(30),8-(30)]
   572      42.873255      42.873255      42.873255    6[6-(1,6),6-(1,6),6-(8,8)]
   573      43.221462      43.221462      43.221462    6[1-(0),6-(6,6),6-(6,6)]
   574      44.082944      44.082944      44.082944    6[6-(1,6),6-(1,6),6-(8,8)]
   575      44.483763      44.483763      44.483763    6[6-(6,6),8-(30),8-(30)]
   576      44.598226      44.598226      44.598226    6[1-(0),6-(6,6),6-(6,7)]
   577      44.254838      44.254838      44.254838    6[6-(1,6),6-(1,6),7-(7)]
   578      43.401791      43.401791      43.401791    6[1-(0),6-(6,6),6-(6,7)]
   579      45.577383      45.577383      45.577383    6[6-(1,6),6-(1,6),7-(7)]
   580      45.592243      45.592243      45.592243    6[1-(0),6-(1,6),6-(6,7)]
   581      46.134434      46.134434      46.134434    6[1-(0),6-(1,6),6-(6,8)]
   582      66.737694      66.737694      66.737694    6[6-(1,6),6-(1,6),8-(6)]
   583      46.620398      46.620398      46.620398    6[1-(0),6-(1,6),6-(6,8)]
   584      46.062142      46.062142      46.062142    6[1-(0),6-(1,6),6-(6,7)]
   585      67.826092      67.826092      67.826092    6[1-(0),1-(0),6-(6,6),8-(6)]
   586      68.042969      68.042969      68.042969    6[6-(1,1,8),6-(1,6),6-(1,6)]
   587      68.810069      68.810069      68.810069    6[1-(0),6-(6,6),6-(6,6)]
   588      38.395159      38.395159      38.395159    6[6-(6,6),8-(30),8-(30)]
   589      37.451345      37.451345      37.451345    6[6-(1,6),6-(1,6),6-(8,8)]
   590      37.103138      37.103138      37.103138    6[1-(0),6-(6,6),6-(6,6)]
   591      36.241656      36.241656      36.241656    6[6-(1,6),6-(1,6),6-(8,8)]
   592      35.840837      35.840837      35.840837    6[6-(6,6),8-(30),8-(30)]
   593      35.726374      35.726374      35.726374    6[1-(0),6-(6,6),6-(6,7)]
   594      36.069762      36.069762      36.069762    6[6-(1,6),6-(1,6),7-(7)]
   595      36.922809      36.922809      36.922809    6[1-(0),6-(6,6),6-(6,7)]
   596      34.747217      34.747217      34.747217    6[6-(1,6),6-(1,6),7-(7)]
   597      34.732357      34.732357      34.732357    6[1-(0),6-(1,6),6-(6,7)]
   598      34.190166      34.190166      34.190166    6[1-(0),6-(1,6),6-(6,8)]
   599      53.749206      53.749206      53.749206    6[6-(1,6),6-(1,6),8-(6)]
   600      33.704202      33.704202      33.704202    6[1-(0),6-(1,6),6-(6,8)]
   601      34.262458      34.262458      34.262458    6[1-(0),6-(1,6),6-(6,7)]
   602      52.660808      52.660808      52.660808    6[1-(0),1-(0),6-(6,6),8-(6)]
   603      52.443931      52.443931      52.443931    6[6-(1,1,8),6-(1,6),6-(1,6)]
   604      51.676831      51.676831      51.676831    6[1-(0),6-(6,6),6-(6,6)]
   605      42.547941      42.547941      42.547941    6[6-(6,6),8-(30),8-(30)]
   606      41.254313      41.254313      41.254313    6[6-(1,6),6-(1,6),6-(8,8)]
   607      40.097237      40.097237      40.097237    6[1-(0),6-(6,6),6-(6,6)]
   608      38.896384      38.896384      38.896384    6[6-(1,6),6-(1,6),6-(8,8)]
   609      37.607978      37.607978      37.607978    6[6-(6,6),8-(30),8-(30)]
   610      38.844977      38.844977      38.844977    6[1-(0),6-(6,6),6-(6,7)]
   611      39.997635      39.997635      39.997635    6[6-(1,6),6-(1,6),7-(7)]
   612      41.205717      41.205717      41.205717    6[1-(0),6-(6,6),6-(6,7)]
   613      40.618945      40.618945      40.618945    6[6-(1,6),6-(1,6),7-(7)]
   614      41.736662      41.736662      41.736662    6[1-(0),6-(1,6),6-(6,7)]
   615      41.640273      41.640273      41.640273    6[1-(0),6-(1,6),6-(6,8)]
   616      60.548683      60.548683      60.548683    6[6-(1,6),6-(1,6),8-(6)]
   617      39.407249      39.407249      39.407249    6[1-(0),6-(1,6),6-(6,8)]
   618      39.467492      39.467492      39.467492    6[1-(0),6-(1,6),6-(6,7)]
   619      59.460285      59.460285      59.460285    6[1-(0),1-(0),6-(6,6),8-(6)]
   620      59.861908      59.861908      59.861908    6[6-(1,1,8),6-(1,6),6-(1,6)]
   621      58.893997      58.893997      58.893997    6[1-(0),6-(6,6),6-(6,6)]
   622      34.997428      34.997428      34.997428    6[6-(6,6),8-(30),8-(30)]
   623      34.659663      34.659663      34.659663    6[6-(1,6),6-(1,6),6-(8,8)]
   624      35.064098      35.064098      35.064098    6[1-(0),6-(6,6),6-(6,6)]
   625      34.785371      34.785371      34.785371    6[6-(1,6),6-(1,6),6-(8,8)]
   626       35.19824       35.19824       35.19824    6[6-(6,6),8-(30),8-(30)]
   627      34.096989      34.096989      34.096989    6[1-(0),6-(6,6),6-(6,7)]
   628      33.692153      33.692153      33.692153    6[6-(1,6),6-(1,6),7-(7)]
   629      33.960438      33.960438      33.960438    6[1-(0),6-(6,6),6-(6,7)]
   630      32.355954      32.355954      32.355954    6[6-(1,6),6-(1,6),7-(7)]
   631      32.322619      32.322619      32.322619    6[1-(0),6-(1,6),6-(6,7)]
   632      31.631827      31.631827      31.631827    6[1-(0),6-(1,6),6-(6,8)]
   633      71.143498      71.143498      71.143498    6[6-(1,6),6-(1,6),8-(6)]
   634      31.045458      31.045458      31.045458    6[1-(0),6-(1,6),6-(6,8)]
   635      31.748298      31.748298      31.748298    6[1-(0),6-(1,6),6-(6,7)]
   636      69.838223      69.838223      69.838223    6[1-(0),1-(0),6-(6,6),8-(6)]
   637      69.002848      69.002848      69.002848    6[6-(1,1,8),6-(1,6),6-(1,6)]
   638      68.428527      68.428527      68.428527    6[1-(0),6-(6,6),6-(6,6)]
   639      37.776659      37.776659      37.776659    6[6-(6,6),8-(30),8-(30)]
   640      39.070287      39.070287      39.070287    6[6-(1,6),6-(1,6),6-(8,8)]
   641      40.227363      40.227363      40.227363    6[1-(0),6-(6,6),6-(6,6)]
   642      41.428216      41.428216      41.428216    6[6-(1,6),6-(1,6),6-(8,8)]
   643      42.716622      42.716622      42.716622    6[6-(6,6),8-(30),8-(30)]
   644      41.479623      41.479623      41.479623    6[1-(0),6-(6,6),6-(6,7)]
   645      40.326965      40.326965      40.326965    6[6-(1,6),6-(1,6),7-(7)]
   646      39.118883      39.118883      39.118883    6[1-(0),6-(6,6),6-(6,7)]
   647      39.705655      39.705655      39.705655    6[6-(1,6),6-(1,6),7-(7)]
   648      38.587938      38.587938      38.587938    6[1-(0),6-(1,6),6-(6,7)]
   649      38.684327      38.684327      38.684327    6[1-(0),6-(1,6),6-(6,8)]
   650      59.938217      59.938217      59.938217    6[6-(1,6),6-(1,6),8-(6)]
   651      40.917351      40.917351      40.917351    6[1-(0),6-(1,6),6-(6,8)]
   652      40.857108      40.857108      40.857108    6[1-(0),6-(1,6),6-(6,7)]
   653      61.026615      61.026615      61.026615    6[1-(0),1-(0),6-(6,6),8-(6)]
   654      60.624992      60.624992      60.624992    6[6-(1,1,8),6-(1,6),6-(1,6)]
   655      61.592903      61.592903      61.592903    6[1-(0),6-(6,6),6-(6,6)]
   656      45.327172      45.327172      45.327172    6[6-(6,6),8-(30),8-(30)]
   657      45.664937      45.664937      45.664937    6[6-(1,6),6-(1,6),6-(8,8)]
   658      45.260502      45.260502      45.260502    6[1-(0),6-(6,6),6-(6,6)]
   659      45.539229      45.539229      45.539229    6[6-(1,6),6-(1,6),6-(8,8)]
   660       45.12636       45.12636       45.12636    6[6-(6,6),8-(30),8-(30)]
   661      46.227611      46.227611      46.227611    6[1-(0),6-(6,6),6-(6,7)]
   662      46.632447      46.632447      46.632447    6[6-(1,6),6-(1,6),7-(7)]
   663      46.364162      46.364162      46.364162    6[1-(0),6-(6,6),6-(6,7)]
   664      47.968646      47.968646      47.968646    6[6-(1,6),6-(1,6),7-(7)]
   665      48.001981      48.001981      48.001981    6[1-(0),6-(1,6),6-(6,7)]
   666      48.692773      48.692773      48.692773    6[1-(0),6-(1,6),6-(6,8)]
   667      49.343402      49.343402      49.343402    6[6-(1,6),6-(1,6),8-(6)]
   668      49.279142      49.279142      49.279142    6[1-(0),6-(1,6),6-(6,8)]
   669      48.576302      48.576302      48.576302    6[1-(0),6-(1,6),6-(6,7)]
   670      50.648677      50.648677      50.648677    6[1-(0),1-(0),6-(6,6),8-(6)]
   671      51.484052      51.484052      51.484052    6[6-(1,1,8),6-(1,6),6-(1,6)]
   672      52.058373      52.058373      52.058373    6[1-(0),6-(6,6),6-(6,6)]
   673      35.784208      35.784208      35.784208    7[6-(6,6),7-(6)]
   674      34.704243      34.704243      34.704243    7[6-(6,6),7-(6)]
   675      52.002548      52.002548      52.002548    7[6-(6,6),7-(6)]
   676      52.062389      52.062389      52.062389    7[6-(6,6),7-(6)]
   677      28.322052      28.322052      28.322052    7[6-(6,6),7-(6)]
   678      28.262211      28.262211      28.262211    7[6-(6,6),7-(6)]
   679      44.540392      44.540392      44.540392    7[6-(6,6),7-(6)]
   680      45.620357      45.620357      45.620357    7[6-(6,6),7-(6)]
   681      28.603188      28.603188      28.603188    7[6-(6,6),7-(6)]
   682      27.635679      27.635679      27.635679    7[6-(6,6),7-(6)]
   683      51.721412      51.721412      51.721412    7[6-(6,6),7-(6)]
   684      52.688921      52.688921      52.688921    7[6-(6,6),7-(6)]
   685      35.503072      35.503072      35.503072    7[6-(6,6),7-(6)]
   686      35.330775      35.330775      35.330775    7[6-(6,6),7-(6)]
   687      44.821528      44.821528      44.821528    7[6-(6,6),7-(6)]
   688      44.993825      44.993825      44.993825    7[6-(6,6),7-(6)]
   689      40.443436      40.443436      40.443436    7[6-(6,6),7-(6)]
   690      39.535768      39.535768      39.535768    7[6-(6,6),7-(6)]
   691      47.343319      47.343319      47.343319    7[6-(6,6),7-(6)]
   692      47.230865      47.230865      47.230865    7[6-(6,6),7-(6)]
   693      39.881164      39.881164      39.881164    7[6-(6,6),7-(6)]
   694      40.788832      40.788832      40.788832    7[6-(6,6),7-(6)]
   695      32.981281      32.981281      32.981281    7[6-(6,6),7-(6)]
   696      33.093735      33.093735      33.093735    7[6-(6,6),7-(6)]
   697      44.540392      44.540392      44.540392    7[6-(6,6),7-(6)]
   698      45.620357      45.620357      45.620357    7[6-(6,6),7-(6)]
   699      28.322052      28.322052      28.322052    7[6-(6,6),7-(6)]
   700      28.262211      28.262211      28.262211    7[6-(6,6),7-(6)]
   701      52.002548      52.002548      52.002548    7[6-(6,6),7-(6)]
   702      52.062389      52.062389      52.062389    7[6-(6,6),7-(6)]
   703      35.784208      35.784208      35.784208    7[6-(6,6),7-(6)]
   704      34.704243      34.704243      34.704243    7[6-(6,6),7-(6)]
   705      51.721412      51.721412      51.721412    7[6-(6,6),7-(6)]
   706      52.688921      52.688921      52.688921    7[6-(6,6),7-(6)]
   707      28.603188      28.603188      28.603188    7[6-(6,6),7-(6)]
   708      27.635679      27.635679      27.635679    7[6-(6,6),7-(6)]
   709      44.821528      44.821528      44.821528    7[6-(6,6),7-(6)]
   710      44.993825      44.993825      44.993825    7[6-(6,6),7-(6)]
   711      35.503072      35.503072      35.503072    7[6-(6,6),7-(6)]
   712      35.330775      35.330775      35.330775    7[6-(6,6),7-(6)]
   713      39.881164      39.881164      39.881164    7[6-(6,6),7-(6)]
   714      40.788832      40.788832      40.788832    7[6-(6,6),7-(6)]
   715      32.981281      32.981281      32.981281    7[6-(6,6),7-(6)]
   716      33.093735      33.093735      33.093735    7[6-(6,6),7-(6)]
   717      40.443436      40.443436      40.443436    7[6-(6,6),7-(6)]
   718      39.535768      39.535768      39.535768    7[6-(6,6),7-(6)]
   719      47.343319      47.343319      47.343319    7[6-(6,6),7-(6)]
   720      47.230865      47.230865      47.230865    7[6-(6,6),7-(6)]
   721      38.691155      38.691155      38.691155    8[6-(6,8),30-(8,8,8)]
   722      38.828912      38.828912      38.828912    8[6-(6,8),30-(8,8,8)]
   723      35.373749      35.373749      35.373749    8[6-(6,8),30-(8,8,8)]
   724      36.362143      36.362143      36.362143    8[6-(6,8),30-(8,8,8)]
   725      12.731449      12.731449      12.731449    8[6-(1,1,6),6-(6,6)]
   726      50.565541      50.565541      50.565541    8[6-(6,8),30-(8,8,8)]
   727      48.371474      48.371474      48.371474    8[6-(6,8),30-(8,8,8)]
   728      47.089895      47.089895      47.089895    8[6-(6,8),30-(8,8,8)]
   729      46.005111      46.005111      46.005111    8[6-(6,8),30-(8,8,8)]
   730      16.819971      16.819971      16.819971    8[6-(1,1,6),6-(6,6)]
   731      29.759059      29.759059      29.759059    8[6-(6,8),30-(8,8,8)]
   732      31.953126      31.953126      31.953126    8[6-(6,8),30-(8,8,8)]
   733      33.234705      33.234705      33.234705    8[6-(6,8),30-(8,8,8)]
   734      34.319489      34.319489      34.319489    8[6-(6,8),30-(8,8,8)]
   735      23.342329      23.342329      23.342329    8[6-(1,1,6),6-(6,6)]
   736      41.633445      41.633445      41.633445    8[6-(6,8),30-(8,8,8)]
   737      41.495688      41.495688      41.495688    8[6-(6,8),30-(8,8,8)]
   738      44.950851      44.950851      44.950851    8[6-(6,8),30-(8,8,8)]
   739      43.962457      43.962457      43.962457    8[6-(6,8),30-(8,8,8)]
   740      27.430851      27.430851      27.430851    8[6-(1,1,6),6-(6,6)]
   741      33.373666      33.373666      33.373666    8[6-(6,8),30-(8,8,8)]
   742      34.531546      34.531546      34.531546    8[6-(6,8),30-(8,8,8)]
   743      29.761871      29.761871      29.761871    8[6-(6,8),30-(8,8,8)]
   744      31.932241      31.932241      31.932241    8[6-(6,8),30-(8,8,8)]
   745      22.988901      22.988901      22.988901    8[6-(1,1,6),6-(6,6)]
   746      46.950934      46.950934      46.950934    8[6-(6,8),30-(8,8,8)]
   747      45.793054      45.793054      45.793054    8[6-(6,8),30-(8,8,8)]
   748      50.562729      50.562729      50.562729    8[6-(6,8),30-(8,8,8)]
   749      48.392359      48.392359      48.392359    8[6-(6,8),30-(8,8,8)]
   750      17.173399      17.173399      17.173399    8[6-(1,1,6),6-(6,6)]
   751      35.076548      35.076548      35.076548    8[6-(6,8),30-(8,8,8)]
   752      36.250492      36.250492      36.250492    8[6-(6,8),30-(8,8,8)]
   753      38.846583      38.846583      38.846583    8[6-(6,8),30-(8,8,8)]
   754       38.74939       38.74939       38.74939    8[6-(6,8),30-(8,8,8)]
   755      13.084877      13.084877      13.084877    8[6-(1,1,6),6-(6,6)]
   756      45.248052      45.248052      45.248052    8[6-(6,8),30-(8,8,8)]
   757      44.074108      44.074108      44.074108    8[6-(6,8),30-(8,8,8)]
   758      41.478017      41.478017      41.478017    8[6-(6,8),30-(8,8,8)]
   759       41.57521       41.57521       41.57521    8[6-(6,8),30-(8,8,8)]
   760      27.077423      27.077423      27.077423    8[6-(1,1,6),6-(6,6)]
   761      43.776907      43.776907      43.776907    8[6-(6,8),30-(8,8,8)]
   762       42.74072       42.74072       42.74072    8[6-(6,8),30-(8,8,8)]
   763      36.689466      36.689466      36.689466    8[6-(6,8),30-(8,8,8)]
   764      37.775053      37.775053      37.775053    8[6-(6,8),30-(8,8,8)]
   765      19.727722      19.727722      19.727722    8[6-(1,1,6),6-(6,6)]
   766      45.479789      45.479789      45.479789    8[6-(6,8),30-(8,8,8)]
   767      44.459666      44.459666      44.459666    8[6-(6,8),30-(8,8,8)]
   768      45.774178      45.774178      45.774178    8[6-(6,8),30-(8,8,8)]
   769      44.592202      44.592202      44.592202    8[6-(6,8),30-(8,8,8)]
   770       9.823699       9.823699       9.823699    8[6-(1,1,6),6-(6,6)]
   771      36.547693      36.547693      36.547693    8[6-(6,8),30-(8,8,8)]
   772       37.58388       37.58388       37.58388    8[6-(6,8),30-(8,8,8)]
   773      43.635134      43.635134      43.635134    8[6-(6,8),30-(8,8,8)]
   774      42.549547      42.549547      42.549547    8[6-(6,8),30-(8,8,8)]
   775      20.434578      20.434578      20.434578    8[6-(1,1,6),6-(6,6)]
   776      34.844811      34.844811      34.844811    8[6-(6,8),30-(8,8,8)]
   777      35.864934      35.864934      35.864934    8[6-(6,8),30-(8,8,8)]
   778      34.550422      34.550422      34.550422    8[6-(6,8),30-(8,8,8)]
   779      35.732398      35.732398      35.732398    8[6-(6,8),30-(8,8,8)]
   780      30.338601      30.338601      30.338601    8[6-(1,1,6),6-(6,6)]
   781      41.633445      41.633445      41.633445    8[6-(6,8),30-(8,8,8)]
   782      41.495688      41.495688      41.495688    8[6-(6,8),30-(8,8,8)]
   783      44.950851      44.950851      44.950851    8[6-(6,8),30-(8,8,8)]
   784      43.962457      43.962457      43.962457    8[6-(6,8),30-(8,8,8)]
   785      67.593151      67.593151      67.593151    8[6-(1,1,6),6-(6,6)]
   786      29.759059      29.759059      29.759059    8[6-(6,8),30-(8,8,8)]
   787      31.953126      31.953126      31.953126    8[6-(6,8),30-(8,8,8)]
   788      33.234705      33.234705      33.234705    8[6-(6,8),30-(8,8,8)]
   789      34.319489      34.319489      34.319489    8[6-(6,8),30-(8,8,8)]
   790      63.504629      63.504629      63.504629    8[6-(1,1,6),6-(6,6)]
   791      50.565541      50.565541      50.565541    8[6-(6,8),30-(8,8,8)]
   792      48.371474      48.371474      48.371474    8[6-(6,8),30-(8,8,8)]
   793      47.089895      47.089895      47.089895    8[6-(6,8),30-(8,8,8)]
   794      46.005111      46.005111      46.005111    8[6-(6,8),30-(8,8,8)]
   795      56.982271      56.982271      56.982271    8[6-(1,1,6),6-(6,6)]
   796      38.691155      38.691155      38.691155    8[6-(6,8),30-(8,8,8)]
   797      38.828912      38.828912      38.828912    8[6-(6,8),30-(8,8,8)]
   798      35.373749      35.373749      35.373749    8[6-(6,8),30-(8,8,8)]
   799      36.362143      36.362143      36.362143    8[6-(6,8),30-(8,8,8)]
   800      52.893749      52.893749      52.893749    8[6-(1,1,6),6-(6,6)]
   801      46.950934      46.950934      46.950934    8[6-(6,8),30-(8,8,8)]
   802      45.793054      45.793054      45.793054    8[6-(6,8),30-(8,8,8)]
   803      50.562729      50.562729      50.562729    8[6-(6,8),30-(8,8,8)]
   804      48.392359      48.392359      48.392359    8[6-(6,8),30-(8,8,8)]
   805      57.335699      57.335699      57.335699    8[6-(1,1,6),6-(6,6)]
   806      33.373666      33.373666      33.373666    8[6-(6,8),30-(8,8,8)]
   807      34.531546      34.531546      34.531546    8[6-(6,8),30-(8,8,8)]
   808      29.761871      29.761871      29.761871    8[6-(6,8),30-(8,8,8)]
   809      31.932241      31.932241      31.932241    8[6-(6,8),30-(8,8,8)]
   810      63.151201      63.151201      63.151201    8[6-(1,1,6),6-(6,6)]
   811      45.248052      45.248052      45.248052    8[6-(6,8),30-(8,8,8)]
   812      44.074108      44.074108      44.074108    8[6-(6,8),30-(8,8,8)]
   813      41.478017      41.478017      41.478017    8[6-(6,8),30-(8,8,8)]
   814       41.57521       41.57521       41.57521    8[6-(6,8),30-(8,8,8)]
   815      67.239723      67.239723      67.239723    8[6-(1,1,6),6-(6,6)]
   816      35.076548      35.076548      35.076548    8[6-(6,8),30-(8,8,8)]
   817      36.250492      36.250492      36.250492    8[6-(6,8),30-(8,8,8)]
   818      38.846583      38.846583      38.846583    8[6-(6,8),30-(8,8,8)]
   819       38.74939       38.74939       38.74939    8[6-(6,8),30-(8,8,8)]
   820      53.247177      53.247177      53.247177    8[6-(1,1,6),6-(6,6)]
   821      36.547693      36.547693      36.547693    8[6-(6,8),30-(8,8,8)]
   822       37.58388       37.58388       37.58388    8[6-(6,8),30-(8,8,8)]
   823      43.635134      43.635134      43.635134    8[6-(6,8),30-(8,8,8)]
   824      42.549547      42.549547      42.549547    8[6-(6,8),30-(8,8,8)]
   825      60.596878      60.596878      60.596878    8[6-(1,1,6),6-(6,6)]
   826      34.844811      34.844811      34.844811    8[6-(6,8),30-(8,8,8)]
   827      35.864934      35.864934      35.864934    8[6-(6,8),30-(8,8,8)]
   828      34.550422      34.550422      34.550422    8[6-(6,8),30-(8,8,8)]
   829      35.732398      35.732398      35.732398    8[6-(6,8),30-(8,8,8)]
   830      70.500901      70.500901      70.500901    8[6-(1,1,6),6-(6,6)]
   831      43.776907      43.776907      43.776907    8[6-(6,8),30-(8,8,8)]
   832       42.74072       42.74072       42.74072    8[6-(6,8),30-(8,8,8)]
   833      36.689466      36.689466      36.689466    8[6-(6,8),30-(8,8,8)]
   834      37.775053      37.775053      37.775053    8[6-(6,8),30-(8,8,8)]
   835      59.890022      59.890022      59.890022    8[6-(1,1,6),6-(6,6)]
   836      45.479789      45.479789      45.479789    8[6-(6,8),30-(8,8,8)]
   837      44.459666      44.459666      44.459666    8[6-(6,8),30-(8,8,8)]
   838      45.774178      45.774178      45.774178    8[6-(6,8),30-(8,8,8)]
   839      44.592202      44.592202      44.592202    8[6-(6,8),30-(8,8,8)]
   840      49.985999      49.985999      49.985999    8[6-(1,1,6),6-(6,6)]
