# Supplementary material for: A collection of forcefield precursors for metal–organic frameworks
Source: RSC Adv. 2019 Nov 13;9(63):36492–507. doi: 10.1039/c9ra07327b (PMC9075174; doi:10.1039/c9ra07327b)
Supplement: RA-009-C9RA07327B-s036 [file RA-009-C9RA07327B-s036.txt]

ADATIK_clean

41.557000    0.000000    0.000000
0.000000    41.557000    0.000000
-20.778727    -20.778727    29.501192

     1       3.301661       3.301661       3.301661    29[8-(6),8-(6),8-(6),8-(6)]
     2       4.392518       4.392518       4.392518    29[8-(6),8-(6),8-(6),8-(6)]
     3      31.045088      31.045088      31.045088    29[7-(7,7),7-(7,7),8-(29,29)]
     4       8.563602       8.563602       8.563602    29[7-(7,7),7-(7,7),8-(29,29)]
     5       9.398464       9.398464       9.398464    29[7-(7,7),7-(7,7),8-(29,29)]
     6      -3.301747      -3.301747      -3.301747    29[8-(6),8-(6),8-(6),8-(6)]
     7      -4.392632      -4.392632      -4.392632    29[8-(6),8-(6),8-(6),8-(6)]
     8      10.511774      10.511774      10.511774    29[7-(7,7),7-(7,7),8-(29,29)]
     9        32.9933        32.9933        32.9933    29[7-(7,7),7-(7,7),8-(29,29)]
    10      32.158401      32.158401      32.158401    29[7-(7,7),7-(7,7),8-(29,29)]
    11       4.601979       4.601979       4.601979    29[8-(6),8-(6),8-(6),8-(6)]
    12       6.099679       6.099679       6.099679    29[8-(6),8-(6),8-(6),8-(6)]
    13      19.469386      19.469386      19.469386    29[7-(7,7),7-(7,7),8-(29,29)]
    14      21.091791      21.091791      21.091791    29[7-(7,7),7-(7,7),8-(29,29)]
    15      18.897147      18.897147      18.897147    29[7-(7,7),7-(7,7),8-(29,29)]
    16      36.954935      36.954935      36.954935    29[8-(6),8-(6),8-(6),8-(6)]
    17      35.457206      35.457206      35.457206    29[8-(6),8-(6),8-(6),8-(6)]
    18      22.087477      22.087477      22.087477    29[7-(7,7),7-(7,7),8-(29,29)]
    19      20.465111      20.465111      20.465111    29[7-(7,7),7-(7,7),8-(29,29)]
    20      22.659718      22.659718      22.659718    29[7-(7,7),7-(7,7),8-(29,29)]
    21      17.476612      17.476612      17.476612    29[8-(6),8-(6),8-(6),8-(6)]
    22      16.385755      16.385755      16.385755    29[8-(6),8-(6),8-(6),8-(6)]
    23     -10.266815     -10.266815     -10.266815    29[7-(7,7),7-(7,7),8-(29,29)]
    24      12.214671      12.214671      12.214671    29[7-(7,7),7-(7,7),8-(29,29)]
    25      11.379809      11.379809      11.379809    29[7-(7,7),7-(7,7),8-(29,29)]
    26       24.08002       24.08002       24.08002    29[8-(6),8-(6),8-(6),8-(6)]
    27      25.170905      25.170905      25.170905    29[8-(6),8-(6),8-(6),8-(6)]
    28      10.266499      10.266499      10.266499    29[7-(7,7),7-(7,7),8-(29,29)]
    29     -12.215027     -12.215027     -12.215027    29[7-(7,7),7-(7,7),8-(29,29)]
    30     -11.380128     -11.380128     -11.380128    29[7-(7,7),7-(7,7),8-(29,29)]
    31      16.176294      16.176294      16.176294    29[8-(6),8-(6),8-(6),8-(6)]
    32      14.678594      14.678594      14.678594    29[8-(6),8-(6),8-(6),8-(6)]
    33       1.308887       1.308887       1.308887    29[7-(7,7),7-(7,7),8-(29,29)]
    34      -0.313518      -0.313518      -0.313518    29[7-(7,7),7-(7,7),8-(29,29)]
    35       1.881126       1.881126       1.881126    29[7-(7,7),7-(7,7),8-(29,29)]
    36     -16.176662     -16.176662     -16.176662    29[8-(6),8-(6),8-(6),8-(6)]
    37     -14.678933     -14.678933     -14.678933    29[8-(6),8-(6),8-(6),8-(6)]
    38      -1.309204      -1.309204      -1.309204    29[7-(7,7),7-(7,7),8-(29,29)]
    39       0.313162       0.313162       0.313162    29[7-(7,7),7-(7,7),8-(29,29)]
    40      -1.881445      -1.881445      -1.881445    29[7-(7,7),7-(7,7),8-(29,29)]
    41      40.312783      40.312783      40.312783    29[8-(6),8-(6),8-(6),8-(6)]
    42      39.893473      39.893473      39.893473    29[8-(6),8-(6),8-(6),8-(6)]
    43       1.244217       1.244217       1.244217    29[8-(6),8-(6),8-(6),8-(6)]
    44       1.663527       1.663527       1.663527    29[8-(6),8-(6),8-(6),8-(6)]
    45       7.922842       7.922842       7.922842    29[8-(6),8-(6),8-(6),8-(6)]
    46      10.524726      10.524726      10.524726    29[8-(6),8-(6),8-(6),8-(6)]
    47      33.634158      33.634158      33.634158    29[8-(6),8-(6),8-(6),8-(6)]
    48      31.032274      31.032274      31.032274    29[8-(6),8-(6),8-(6),8-(6)]
    49       5.776346       5.776346       5.776346    1[6-(6,6)]
    50       4.525504       4.525504       4.525504    1[6-(6,6)]
    51       6.395545       6.395545       6.395545    1[6-(6,6)]
    52       8.323761       8.323761       8.323761    1[6-(6,6)]
    53       9.254621       9.254621       9.254621    1[6-(6,6)]
    54       7.671298       7.671298       7.671298    1[6-(6,6)]
    55       6.740438       6.740438       6.740438    1[6-(6,6)]
    56       1.437847       1.437847       1.437847    1[6-(6,6)]
    57       3.819045       3.819045       3.819045    1[6-(6,6)]
    58        1.46694        1.46694        1.46694    1[6-(6,6)]
    59       4.970169       4.970169       4.970169    1[6-(6,6)]
    60       6.329078       6.329078       6.329078    1[6-(6,6)]
    61       4.675131       4.675131       4.675131    1[6-(6,6)]
    62       3.320378       3.320378       3.320378    1[6-(6,6)]
    63      37.812689      37.812689      37.812689    1[6-(6,6)]
    64      35.140555      35.140555      35.140555    1[6-(6,6)]
    65      36.798702      36.798702      36.798702    1[6-(6,6)]
    66      32.576475      32.576475      32.576475    1[6-(6,6)]
    67      31.894936      31.894936      31.894936    1[6-(6,6)]
    68       34.58785       34.58785       34.58785    1[6-(6,6)]
    69      35.269389      35.269389      35.269389    1[6-(6,6)]
    70       6.860969       6.860969       6.860969    1[7-(6,6)]
    71       3.561392       3.561392       3.561392    1[7-(6,6)]
    72      35.273549      35.273549      35.273549    1[7-(6,6)]
    73        -5.7765        -5.7765        -5.7765    1[6-(6,6)]
    74       -4.52561       -4.52561       -4.52561    1[6-(6,6)]
    75      -6.395699      -6.395699      -6.395699    1[6-(6,6)]
    76      -8.323974      -8.323974      -8.323974    1[6-(6,6)]
    77      -9.254867      -9.254867      -9.254867    1[6-(6,6)]
    78      -7.671546      -7.671546      -7.671546    1[6-(6,6)]
    79      -6.740653      -6.740653      -6.740653    1[6-(6,6)]
    80      -1.437897      -1.437897      -1.437897    1[6-(6,6)]
    81      -3.819131      -3.819131      -3.819131    1[6-(6,6)]
    82      -1.466984      -1.466984      -1.466984    1[6-(6,6)]
    83      36.586735      36.586735      36.586735    1[6-(6,6)]
    84      35.227815      35.227815      35.227815    1[6-(6,6)]
    85      36.881806      36.881806      36.881806    1[6-(6,6)]
    86      38.236569      38.236569      38.236569    1[6-(6,6)]
    87       3.744261       3.744261       3.744261    1[6-(6,6)]
    88       6.416356       6.416356       6.416356    1[6-(6,6)]
    89       4.758255       4.758255       4.758255    1[6-(6,6)]
    90       8.980411       8.980411       8.980411    1[6-(6,6)]
    91       9.661941       9.661941       9.661941    1[6-(6,6)]
    92       6.969068       6.969068       6.969068    1[6-(6,6)]
    93       6.287537       6.287537       6.287537    1[6-(6,6)]
    94      -6.861152      -6.861152      -6.861152    1[7-(6,6)]
    95      -3.561477      -3.561477      -3.561477    1[7-(6,6)]
    96       6.283386       6.283386       6.283386    1[7-(6,6)]
    97       2.958781       2.958781       2.958781    1[6-(6,6)]
    98       0.739661       0.739661       0.739661    1[6-(6,6)]
    99      -1.047314      -1.047314      -1.047314    1[6-(6,6)]
   100       3.590418       3.590418       3.590418    1[6-(6,6)]
   101       3.274569       3.274569       3.274569    1[6-(6,6)]
   102      -0.453095      -0.453095      -0.453095    1[6-(6,6)]
   103      -0.137246      -0.137246      -0.137246    1[6-(6,6)]
   104        7.62984        7.62984        7.62984    1[6-(6,6)]
   105       9.894679       9.894679       9.894679    1[6-(6,6)]
   106      11.660873      11.660873      11.660873    1[6-(6,6)]
   107      13.497665      13.497665      13.497665    1[6-(6,6)]
   108      15.272144      15.272144      15.272144    1[6-(6,6)]
   109      17.645071      17.645071      17.645071    1[6-(6,6)]
   110      15.870592      15.870592      15.870592    1[6-(6,6)]
   111       6.715586       6.715586       6.715586    1[6-(6,6)]
   112        8.39447        8.39447        8.39447    1[6-(6,6)]
   113      10.617792      10.617792      10.617792    1[6-(6,6)]
   114      11.955892      11.955892      11.955892    1[6-(6,6)]
   115      14.116852      14.116852      14.116852    1[6-(6,6)]
   116      15.662792      15.662792      15.662792    1[6-(6,6)]
   117      13.497677      13.497677      13.497677    1[6-(6,6)]
   118       0.199382       0.199382       0.199382    1[7-(6,6)]
   119      12.176159      12.176159      12.176159    1[7-(6,6)]
   120       11.49879       11.49879       11.49879    1[7-(6,6)]
   121      -2.958936      -2.958936      -2.958936    1[6-(6,6)]
   122      -0.739768      -0.739768      -0.739768    1[6-(6,6)]
   123       1.047159       1.047159       1.047159    1[6-(6,6)]
   124      -3.590631      -3.590631      -3.590631    1[6-(6,6)]
   125      -3.274814      -3.274814      -3.274814    1[6-(6,6)]
   126       0.452847       0.452847       0.452847    1[6-(6,6)]
   127       0.137031       0.137031       0.137031    1[6-(6,6)]
   128       33.92711       33.92711       33.92711    1[6-(6,6)]
   129      31.662235      31.662235      31.662235    1[6-(6,6)]
   130      29.896084      29.896084      29.896084    1[6-(6,6)]
   131      28.059238      28.059238      28.059238    1[6-(6,6)]
   132      26.284749      26.284749      26.284749    1[6-(6,6)]
   133      23.911866      23.911866      23.911866    1[6-(6,6)]
   134      25.686355      25.686355      25.686355    1[6-(6,6)]
   135      34.841364      34.841364      34.841364    1[6-(6,6)]
   136      33.162442      33.162442      33.162442    1[6-(6,6)]
   137      30.939165      30.939165      30.939165    1[6-(6,6)]
   138      29.600994      29.600994      29.600994    1[6-(6,6)]
   139      27.440026      27.440026      27.440026    1[6-(6,6)]
   140      25.894125      25.894125      25.894125    1[6-(6,6)]
   141      28.059249      28.059249      28.059249    1[6-(6,6)]
   142      -0.199565      -0.199565      -0.199565    1[7-(6,6)]
   143      29.380757      29.380757      29.380757    1[7-(6,6)]
   144      30.058146      30.058146      30.058146    1[7-(6,6)]
   145      15.001927      15.001927      15.001927    1[6-(6,6)]
   146      16.252769      16.252769      16.252769    1[6-(6,6)]
   147      14.382728      14.382728      14.382728    1[6-(6,6)]
   148      12.454512      12.454512      12.454512    1[6-(6,6)]
   149      11.523652      11.523652      11.523652    1[6-(6,6)]
   150      13.106975      13.106975      13.106975    1[6-(6,6)]
   151      14.037835      14.037835      14.037835    1[6-(6,6)]
   152      19.340426      19.340426      19.340426    1[6-(6,6)]
   153      16.959228      16.959228      16.959228    1[6-(6,6)]
   154      19.311333      19.311333      19.311333    1[6-(6,6)]
   155      15.808104      15.808104      15.808104    1[6-(6,6)]
   156      14.449195      14.449195      14.449195    1[6-(6,6)]
   157      16.103142      16.103142      16.103142    1[6-(6,6)]
   158      17.457895      17.457895      17.457895    1[6-(6,6)]
   159     -17.034416     -17.034416     -17.034416    1[6-(6,6)]
   160     -14.362282     -14.362282     -14.362282    1[6-(6,6)]
   161     -16.020429     -16.020429     -16.020429    1[6-(6,6)]
   162     -11.798202     -11.798202     -11.798202    1[6-(6,6)]
   163     -11.116663     -11.116663     -11.116663    1[6-(6,6)]
   164     -13.809577     -13.809577     -13.809577    1[6-(6,6)]
   165     -14.491116     -14.491116     -14.491116    1[6-(6,6)]
   166      13.917304      13.917304      13.917304    1[7-(6,6)]
   167      17.216881      17.216881      17.216881    1[7-(6,6)]
   168     -14.495276     -14.495276     -14.495276    1[7-(6,6)]
   169      26.554773      26.554773      26.554773    1[6-(6,6)]
   170      25.303883      25.303883      25.303883    1[6-(6,6)]
   171      27.173972      27.173972      27.173972    1[6-(6,6)]
   172      29.102247      29.102247      29.102247    1[6-(6,6)]
   173       30.03314       30.03314       30.03314    1[6-(6,6)]
   174      28.449819      28.449819      28.449819    1[6-(6,6)]
   175      27.518926      27.518926      27.518926    1[6-(6,6)]
   176       22.21617       22.21617       22.21617    1[6-(6,6)]
   177      24.597404      24.597404      24.597404    1[6-(6,6)]
   178      22.245257      22.245257      22.245257    1[6-(6,6)]
   179     -15.808462     -15.808462     -15.808462    1[6-(6,6)]
   180     -14.449542     -14.449542     -14.449542    1[6-(6,6)]
   181     -16.103533     -16.103533     -16.103533    1[6-(6,6)]
   182     -17.458296     -17.458296     -17.458296    1[6-(6,6)]
   183      17.034012      17.034012      17.034012    1[6-(6,6)]
   184      14.361917      14.361917      14.361917    1[6-(6,6)]
   185      16.020018      16.020018      16.020018    1[6-(6,6)]
   186      11.797862      11.797862      11.797862    1[6-(6,6)]
   187      11.116332      11.116332      11.116332    1[6-(6,6)]
   188      13.809205      13.809205      13.809205    1[6-(6,6)]
   189      14.490736      14.490736      14.490736    1[6-(6,6)]
   190      27.639425      27.639425      27.639425    1[7-(6,6)]
   191       24.33975       24.33975       24.33975    1[7-(6,6)]
   192      14.494887      14.494887      14.494887    1[7-(6,6)]
   193      17.819492      17.819492      17.819492    1[6-(6,6)]
   194      20.038612      20.038612      20.038612    1[6-(6,6)]
   195      21.825587      21.825587      21.825587    1[6-(6,6)]
   196      17.187855      17.187855      17.187855    1[6-(6,6)]
   197      17.503704      17.503704      17.503704    1[6-(6,6)]
   198      21.231368      21.231368      21.231368    1[6-(6,6)]
   199      20.915519      20.915519      20.915519    1[6-(6,6)]
   200      13.148433      13.148433      13.148433    1[6-(6,6)]
   201      10.883594      10.883594      10.883594    1[6-(6,6)]
   202         9.1174         9.1174         9.1174    1[6-(6,6)]
   203       7.280608       7.280608       7.280608    1[6-(6,6)]
   204       5.506129       5.506129       5.506129    1[6-(6,6)]
   205       3.133202       3.133202       3.133202    1[6-(6,6)]
   206       4.907681       4.907681       4.907681    1[6-(6,6)]
   207      14.062687      14.062687      14.062687    1[6-(6,6)]
   208      12.383803      12.383803      12.383803    1[6-(6,6)]
   209      10.160481      10.160481      10.160481    1[6-(6,6)]
   210       8.822381       8.822381       8.822381    1[6-(6,6)]
   211       6.661421       6.661421       6.661421    1[6-(6,6)]
   212       5.115481       5.115481       5.115481    1[6-(6,6)]
   213       7.280596       7.280596       7.280596    1[6-(6,6)]
   214      20.578891      20.578891      20.578891    1[7-(6,6)]
   215       8.602114       8.602114       8.602114    1[7-(6,6)]
   216       9.279483       9.279483       9.279483    1[7-(6,6)]
   217      23.737209      23.737209      23.737209    1[6-(6,6)]
   218      21.518041      21.518041      21.518041    1[6-(6,6)]
   219      19.731114      19.731114      19.731114    1[6-(6,6)]
   220      24.368904      24.368904      24.368904    1[6-(6,6)]
   221      24.053087      24.053087      24.053087    1[6-(6,6)]
   222      20.325426      20.325426      20.325426    1[6-(6,6)]
   223      20.641242      20.641242      20.641242    1[6-(6,6)]
   224     -13.148837     -13.148837     -13.148837    1[6-(6,6)]
   225     -10.883962     -10.883962     -10.883962    1[6-(6,6)]
   226      -9.117811      -9.117811      -9.117811    1[6-(6,6)]
   227      -7.280965      -7.280965      -7.280965    1[6-(6,6)]
   228      -5.506476      -5.506476      -5.506476    1[6-(6,6)]
   229      -3.133593      -3.133593      -3.133593    1[6-(6,6)]
   230      -4.908082      -4.908082      -4.908082    1[6-(6,6)]
   231     -14.063091     -14.063091     -14.063091    1[6-(6,6)]
   232     -12.384169     -12.384169     -12.384169    1[6-(6,6)]
   233     -10.160892     -10.160892     -10.160892    1[6-(6,6)]
   234      -8.822721      -8.822721      -8.822721    1[6-(6,6)]
   235      -6.661753      -6.661753      -6.661753    1[6-(6,6)]
   236      -5.115852      -5.115852      -5.115852    1[6-(6,6)]
   237      -7.280976      -7.280976      -7.280976    1[6-(6,6)]
   238      20.977838      20.977838      20.977838    1[7-(6,6)]
   239      -8.602484      -8.602484      -8.602484    1[7-(6,6)]
   240      -9.279873      -9.279873      -9.279873    1[7-(6,6)]
   241       5.427285       5.427285       5.427285    6[6-(6,6),8-(29),8-(29)]
   242       4.544614       4.544614       4.544614    6[6-(6,6),8-(29),8-(29)]
   243       5.690326       5.690326       5.690326    6[1-(0),6-(6,6),6-(6,7)]
   244       5.071967       5.071967       5.071967    6[6-(1,6),6-(1,6),6-(8,8)]
   245        4.94647        4.94647        4.94647    6[1-(0),6-(6,6),6-(6,6)]
   246       5.439331       5.439331       5.439331    6[6-(1,6),6-(1,6),6-(8,8)]
   247        6.05769        6.05769        6.05769    6[1-(0),6-(6,6),6-(6,7)]
   248       6.182772       6.182772       6.182772    6[6-(1,6),6-(1,6),7-(1,6)]
   249       6.912081       6.912081       6.912081    6[6-(6,6),7-(1,6),8-(0)]
   250       7.446493       7.446493       7.446493    6[6-(1,6),6-(1,6),6-(7,8)]
   251       8.192437       8.192437       8.192437    6[1-(0),6-(1,6),6-(6,6)]
   252       8.744304       8.744304       8.744304    6[1-(0),6-(1,6),6-(6,6)]
   253       8.549812       8.549812       8.549812    6[6-(1,6),6-(1,6),6-(7,7)]
   254       7.804284       7.804284       7.804284    6[1-(0),6-(1,6),6-(6,6)]
   255       7.252001       7.252001       7.252001    6[1-(0),6-(1,6),6-(6,6)]
   256       9.104588       9.104588       9.104588    6[6-(6,6),7-(7),7-(7)]
   257       3.169512       3.169512       3.169512    6[6-(6,6),8-(29),8-(29)]
   258       0.285899       0.285899       0.285899    6[6-(6,6),8-(29),8-(29)]
   259       1.762821       1.762821       1.762821    6[1-(0),6-(6,6),6-(6,6)]
   260       2.700339       2.700339       2.700339    6[6-(1,6),6-(1,6),6-(8,8)]
   261        3.17741        3.17741        3.17741    6[1-(0),6-(6,6),6-(6,7)]
   262       2.716964       2.716964       2.716964    6[6-(1,6),6-(1,6),7-(1,6)]
   263       1.779861       1.779861       1.779861    6[1-(0),6-(6,6),6-(6,7)]
   264        1.30279        1.30279        1.30279    6[6-(1,6),6-(1,6),6-(8,8)]
   265       3.100535       3.100535       3.100535    6[6-(6,6),7-(1,6),8-(0)]
   266       4.017694       4.017694       4.017694    6[6-(1,6),6-(1,6),6-(7,8)]
   267       4.911577       4.911577       4.911577    6[1-(0),6-(1,6),6-(6,6)]
   268        5.71778        5.71778        5.71778    6[1-(0),6-(1,6),6-(6,6)]
   269       5.630099       5.630099       5.630099    6[6-(1,6),6-(1,6),6-(7,7)]
   270       4.737463       4.737463       4.737463    6[1-(0),6-(1,6),6-(6,6)]
   271       3.930429       3.930429       3.930429    6[1-(0),6-(1,6),6-(6,6)]
   272       6.565128       6.565128       6.565128    6[6-(6,6),7-(7),7-(7)]
   273      36.339062      36.339062      36.339062    6[6-(6,6),8-(29),8-(29)]
   274      38.481768      38.481768      38.481768    6[6-(6,6),8-(29),8-(29)]
   275      37.313172      37.313172      37.313172    6[1-(0),6-(6,6),6-(6,6)]
   276      36.456258      36.456258      36.456258    6[6-(1,6),6-(1,6),6-(8,8)]
   277       35.72693       35.72693       35.72693    6[1-(0),6-(6,6),6-(6,7)]
   278      35.854515      35.854515      35.854515    6[6-(1,6),6-(1,6),7-(1,6)]
   279      36.711013      36.711013      36.711013    6[1-(0),6-(6,6),6-(6,7)]
   280      37.440342      37.440342      37.440342    6[6-(1,6),6-(1,6),6-(8,8)]
   281      34.339752      34.339752      34.339752    6[6-(6,6),7-(1,6),8-(0)]
   282      33.987762      33.987762      33.987762    6[6-(1,6),6-(1,6),6-(7,8)]
   283      32.985399      32.985399      32.985399    6[1-(0),6-(1,6),6-(6,6)]
   284      32.580632      32.580632      32.580632    6[1-(0),6-(1,6),6-(6,6)]
   285      33.174901      33.174901      33.174901    6[6-(1,6),6-(1,6),6-(7,7)]
   286      34.176432      34.176432      34.176432    6[1-(0),6-(1,6),6-(6,6)]
   287      34.584525      34.584525      34.584525    6[1-(0),6-(1,6),6-(6,6)]
   288      32.809198      32.809198      32.809198    6[6-(6,6),7-(7),7-(7)]
   289      -5.427403      -5.427403      -5.427403    6[6-(6,6),8-(29),8-(29)]
   290      -4.544733      -4.544733      -4.544733    6[6-(6,6),8-(29),8-(29)]
   291      -5.690474      -5.690474      -5.690474    6[1-(0),6-(6,6),6-(6,7)]
   292      -5.072096      -5.072096      -5.072096    6[6-(1,6),6-(1,6),6-(8,8)]
   293      -4.946589      -4.946589      -4.946589    6[1-(0),6-(6,6),6-(6,6)]
   294       -5.43946       -5.43946       -5.43946    6[6-(1,6),6-(1,6),6-(8,8)]
   295      -6.057838      -6.057838      -6.057838    6[1-(0),6-(6,6),6-(6,7)]
   296      -6.182929      -6.182929      -6.182929    6[6-(1,6),6-(1,6),7-(1,6)]
   297      -6.912271      -6.912271      -6.912271    6[6-(6,6),7-(1,6),8-(0)]
   298      -7.446704      -7.446704      -7.446704    6[6-(1,6),6-(1,6),6-(7,8)]
   299      -8.192657      -8.192657      -8.192657    6[1-(0),6-(1,6),6-(6,6)]
   300      -8.744544      -8.744544      -8.744544    6[1-(0),6-(1,6),6-(6,6)]
   301      -8.550062      -8.550062      -8.550062    6[6-(1,6),6-(1,6),6-(7,7)]
   302      -7.804525      -7.804525      -7.804525    6[1-(0),6-(1,6),6-(6,6)]
   303      -7.252223      -7.252223      -7.252223    6[1-(0),6-(1,6),6-(6,6)]
   304      -9.104858      -9.104858      -9.104858    6[6-(6,6),7-(7),7-(7)]
   305      -3.169593      -3.169593      -3.169593    6[6-(6,6),8-(29),8-(29)]
   306      -0.285926      -0.285926      -0.285926    6[6-(6,6),8-(29),8-(29)]
   307      -1.762875      -1.762875      -1.762875    6[1-(0),6-(6,6),6-(6,6)]
   308      -2.700409      -2.700409      -2.700409    6[6-(1,6),6-(1,6),6-(8,8)]
   309      -3.177486      -3.177486      -3.177486    6[1-(0),6-(6,6),6-(6,7)]
   310       -2.71703       -2.71703       -2.71703    6[6-(1,6),6-(1,6),7-(1,6)]
   311      -1.779911      -1.779911      -1.779911    6[1-(0),6-(6,6),6-(6,7)]
   312      -1.302834      -1.302834      -1.302834    6[6-(1,6),6-(1,6),6-(8,8)]
   313        38.4564        38.4564        38.4564    6[6-(6,6),7-(1,6),8-(0)]
   314      37.539233      37.539233      37.539233    6[6-(1,6),6-(1,6),6-(7,8)]
   315      36.645333      36.645333      36.645333    6[1-(0),6-(1,6),6-(6,6)]
   316      35.839124      35.839124      35.839124    6[1-(0),6-(1,6),6-(6,6)]
   317      35.926815      35.926815      35.926815    6[6-(1,6),6-(1,6),6-(7,7)]
   318      36.819467      36.819467      36.819467    6[1-(0),6-(1,6),6-(6,6)]
   319      37.626507      37.626507      37.626507    6[1-(0),6-(1,6),6-(6,6)]
   320      34.991778      34.991778      34.991778    6[6-(6,6),7-(7),7-(7)]
   321       5.217856       5.217856       5.217856    6[6-(6,6),8-(29),8-(29)]
   322       3.075204       3.075204       3.075204    6[6-(6,6),8-(29),8-(29)]
   323       4.243774       4.243774       4.243774    6[1-(0),6-(6,6),6-(6,6)]
   324       5.100671       5.100671       5.100671    6[6-(1,6),6-(1,6),6-(8,8)]
   325       5.829993       5.829993       5.829993    6[1-(0),6-(6,6),6-(6,7)]
   326       5.702418       5.702418       5.702418    6[6-(1,6),6-(1,6),7-(1,6)]
   327       4.845937       4.845937       4.845937    6[1-(0),6-(6,6),6-(6,7)]
   328       4.116615       4.116615       4.116615    6[6-(1,6),6-(1,6),6-(8,8)]
   329        7.21716        7.21716        7.21716    6[6-(6,6),7-(1,6),8-(0)]
   330       7.569145       7.569145       7.569145    6[6-(1,6),6-(1,6),6-(7,8)]
   331       8.571493       8.571493       8.571493    6[1-(0),6-(1,6),6-(6,6)]
   332       8.976256       8.976256       8.976256    6[1-(0),6-(1,6),6-(6,6)]
   333       8.381995       8.381995       8.381995    6[6-(1,6),6-(1,6),6-(7,7)]
   334       7.380479       7.380479       7.380479    6[1-(0),6-(1,6),6-(6,6)]
   335       6.972392       6.972392       6.972392    6[1-(0),6-(1,6),6-(6,6)]
   336       8.747695       8.747695       8.747695    6[6-(6,6),7-(7),7-(7)]
   337       -1.68852       -1.68852       -1.68852    6[6-(6,6),8-(29),8-(29)]
   338       3.282112       3.282112       3.282112    6[6-(6,6),8-(29),8-(29)]
   339       2.116424       2.116424       2.116424    6[1-(0),6-(6,6),6-(6,7)]
   340        2.03041        2.03041        2.03041    6[6-(1,6),6-(1,6),6-(8,8)]
   341       0.797835       0.797835       0.797835    6[1-(0),6-(6,6),6-(6,6)]
   342      -0.348728      -0.348728      -0.348728    6[6-(1,6),6-(1,6),6-(8,8)]
   343      -0.262714      -0.262714      -0.262714    6[1-(0),6-(6,6),6-(6,7)]
   344       0.969862       0.969862       0.969862    6[6-(1,6),6-(1,6),7-(1,6)]
   345       2.052821       2.052821       2.052821    6[6-(6,6),7-(1,6),8-(0)]
   346       1.757756       1.757756       1.757756    6[6-(1,6),6-(1,6),6-(7,8)]
   347       2.770911       2.770911       2.770911    6[1-(0),6-(1,6),6-(6,6)]
   348       2.582648       2.582648       2.582648    6[1-(0),6-(1,6),6-(6,6)]
   349        1.38123        1.38123        1.38123    6[6-(1,6),6-(1,6),6-(7,7)]
   350       0.368075       0.368075       0.368075    6[1-(0),6-(1,6),6-(6,6)]
   351       0.555922       0.555922       0.555922    6[1-(0),6-(1,6),6-(6,6)]
   352        1.09697        1.09697        1.09697    6[6-(6,6),7-(7),7-(7)]
   353       7.370509       7.370509       7.370509    6[6-(6,6),8-(29),8-(29)]
   354       9.514046       9.514046       9.514046    6[6-(6,6),8-(29),8-(29)]
   355       8.480926       8.480926       8.480926    6[1-(0),6-(6,6),6-(6,6)]
   356       8.580239       8.580239       8.580239    6[6-(1,6),6-(1,6),6-(8,8)]
   357       9.826946       9.826946       9.826946    6[1-(0),6-(6,6),6-(6,7)]
   358      10.974755      10.974755      10.974755    6[6-(1,6),6-(1,6),7-(1,6)]
   359      10.875442      10.875442      10.875442    6[1-(0),6-(6,6),6-(6,7)]
   360       9.628735       9.628735       9.628735    6[6-(1,6),6-(1,6),6-(8,8)]
   361      13.437839      13.437839      13.437839    6[6-(6,6),7-(1,6),8-(0)]
   362      14.517901      14.517901      14.517901    6[6-(1,6),6-(1,6),6-(7,8)]
   363      14.340029      14.340029      14.340029    6[1-(0),6-(1,6),6-(6,6)]
   364      15.394743      15.394743      15.394743    6[1-(0),6-(1,6),6-(6,6)]
   365      16.626913      16.626913      16.626913    6[6-(1,6),6-(1,6),6-(7,7)]
   366      16.804785      16.804785      16.804785    6[1-(0),6-(1,6),6-(6,6)]
   367      15.750071      15.750071      15.750071    6[1-(0),6-(1,6),6-(6,6)]
   368      17.636744      17.636744      17.636744    6[6-(6,6),7-(7),7-(7)]
   369       6.058554       6.058554       6.058554    6[6-(6,6),8-(29),8-(29)]
   370        8.89734        8.89734        8.89734    6[6-(6,6),8-(29),8-(29)]
   371       7.470259       7.470259       7.470259    6[1-(0),6-(6,6),6-(6,6)]
   372       7.363034       7.363034       7.363034    6[6-(1,6),6-(1,6),6-(8,8)]
   373       8.468447       8.468447       8.468447    6[1-(0),6-(6,6),6-(6,7)]
   374       9.681085       9.681085       9.681085    6[6-(1,6),6-(1,6),7-(1,6)]
   375       9.788311       9.788311       9.788311    6[1-(0),6-(6,6),6-(6,7)]
   376       8.682898       8.682898       8.682898    6[6-(1,6),6-(1,6),6-(8,8)]
   377      11.085286      11.085286      11.085286    6[6-(6,6),7-(1,6),8-(0)]
   378      12.523155      12.523155      12.523155    6[6-(1,6),6-(1,6),6-(7,8)]
   379       12.70683       12.70683       12.70683    6[1-(0),6-(1,6),6-(6,6)]
   380      13.992185      13.992185      13.992185    6[1-(0),6-(1,6),6-(6,6)]
   381      15.093451      15.093451      15.093451    6[6-(1,6),6-(1,6),6-(7,7)]
   382      14.906451      14.906451      14.906451    6[1-(0),6-(1,6),6-(6,6)]
   383      13.624005      13.624005      13.624005    6[1-(0),6-(1,6),6-(6,6)]
   384      16.439895      16.439895      16.439895    6[6-(6,6),7-(7),7-(7)]
   385       1.688402       1.688402       1.688402    6[6-(6,6),8-(29),8-(29)]
   386      -3.282231      -3.282231      -3.282231    6[6-(6,6),8-(29),8-(29)]
   387      -2.116572      -2.116572      -2.116572    6[1-(0),6-(6,6),6-(6,7)]
   388       -2.03054       -2.03054       -2.03054    6[6-(1,6),6-(1,6),6-(8,8)]
   389      -0.797954      -0.797954      -0.797954    6[1-(0),6-(6,6),6-(6,6)]
   390       0.348599       0.348599       0.348599    6[6-(1,6),6-(1,6),6-(8,8)]
   391       0.262566       0.262566       0.262566    6[1-(0),6-(6,6),6-(6,7)]
   392      -0.970019      -0.970019      -0.970019    6[6-(1,6),6-(1,6),7-(1,6)]
   393      -2.053011      -2.053011      -2.053011    6[6-(6,6),7-(1,6),8-(0)]
   394      -1.757967      -1.757967      -1.757967    6[6-(1,6),6-(1,6),6-(7,8)]
   395      -2.771131      -2.771131      -2.771131    6[1-(0),6-(1,6),6-(6,6)]
   396      -2.582887      -2.582887      -2.582887    6[1-(0),6-(1,6),6-(6,6)]
   397       -1.38148       -1.38148       -1.38148    6[6-(1,6),6-(1,6),6-(7,7)]
   398      -0.368315      -0.368315      -0.368315    6[1-(0),6-(1,6),6-(6,6)]
   399      -0.556143      -0.556143      -0.556143    6[1-(0),6-(1,6),6-(6,6)]
   400       -1.09724       -1.09724       -1.09724    6[6-(6,6),7-(7),7-(7)]
   401       34.18641       34.18641       34.18641    6[6-(6,6),8-(29),8-(29)]
   402      32.042927      32.042927      32.042927    6[6-(6,6),8-(29),8-(29)]
   403      33.076021      33.076021      33.076021    6[1-(0),6-(6,6),6-(6,6)]
   404      32.976691      32.976691      32.976691    6[6-(1,6),6-(1,6),6-(8,8)]
   405      31.729978      31.729978      31.729978    6[1-(0),6-(6,6),6-(6,7)]
   406      30.582179      30.582179      30.582179    6[6-(1,6),6-(1,6),7-(1,6)]
   407      30.681508      30.681508      30.681508    6[1-(0),6-(6,6),6-(6,7)]
   408      31.928221      31.928221      31.928221    6[6-(1,6),6-(1,6),6-(8,8)]
   409      28.119096      28.119096      28.119096    6[6-(6,6),7-(1,6),8-(0)]
   410      27.039025      27.039025      27.039025    6[6-(1,6),6-(1,6),6-(7,8)]
   411      27.216881      27.216881      27.216881    6[1-(0),6-(1,6),6-(6,6)]
   412      26.162161      26.162161      26.162161    6[1-(0),6-(1,6),6-(6,6)]
   413      24.930001      24.930001      24.930001    6[6-(1,6),6-(1,6),6-(7,7)]
   414      24.752145      24.752145      24.752145    6[1-(0),6-(1,6),6-(6,6)]
   415      25.806865      25.806865      25.806865    6[1-(0),6-(1,6),6-(6,6)]
   416      23.920162      23.920162      23.920162    6[6-(6,6),7-(7),7-(7)]
   417      35.498364      35.498364      35.498364    6[6-(6,6),8-(29),8-(29)]
   418      32.659632      32.659632      32.659632    6[6-(6,6),8-(29),8-(29)]
   419      34.086687      34.086687      34.086687    6[1-(0),6-(6,6),6-(6,6)]
   420      34.193895      34.193895      34.193895    6[6-(1,6),6-(1,6),6-(8,8)]
   421      33.088476      33.088476      33.088476    6[1-(0),6-(6,6),6-(6,7)]
   422      31.875848      31.875848      31.875848    6[6-(1,6),6-(1,6),7-(1,6)]
   423      31.768639      31.768639      31.768639    6[1-(0),6-(6,6),6-(6,7)]
   424      32.874059      32.874059      32.874059    6[6-(1,6),6-(1,6),6-(8,8)]
   425      30.471626      30.471626      30.471626    6[6-(6,6),7-(1,6),8-(0)]
   426      29.033752      29.033752      29.033752    6[6-(1,6),6-(1,6),6-(7,8)]
   427      28.850062      28.850062      28.850062    6[1-(0),6-(1,6),6-(6,6)]
   428      27.564702      27.564702      27.564702    6[1-(0),6-(1,6),6-(6,6)]
   429      26.463446      26.463446      26.463446    6[6-(1,6),6-(1,6),6-(7,7)]
   430       26.65046       26.65046       26.65046    6[1-(0),6-(1,6),6-(6,6)]
   431      27.932911      27.932911      27.932911    6[1-(0),6-(1,6),6-(6,6)]
   432      25.116997      25.116997      25.116997    6[6-(6,6),7-(7),7-(7)]
   433      15.350988      15.350988      15.350988    6[6-(6,6),8-(29),8-(29)]
   434      16.233659      16.233659      16.233659    6[6-(6,6),8-(29),8-(29)]
   435      15.087947      15.087947      15.087947    6[1-(0),6-(6,6),6-(6,7)]
   436      15.706306      15.706306      15.706306    6[6-(1,6),6-(1,6),6-(8,8)]
   437      15.831803      15.831803      15.831803    6[1-(0),6-(6,6),6-(6,6)]
   438      15.338942      15.338942      15.338942    6[6-(1,6),6-(1,6),6-(8,8)]
   439      14.720583      14.720583      14.720583    6[1-(0),6-(6,6),6-(6,7)]
   440      14.595501      14.595501      14.595501    6[6-(1,6),6-(1,6),7-(1,6)]
   441      13.866192      13.866192      13.866192    6[6-(6,6),7-(1,6),8-(0)]
   442       13.33178       13.33178       13.33178    6[6-(1,6),6-(1,6),6-(7,8)]
   443      12.585836      12.585836      12.585836    6[1-(0),6-(1,6),6-(6,6)]
   444      12.033969      12.033969      12.033969    6[1-(0),6-(1,6),6-(6,6)]
   445      12.228461      12.228461      12.228461    6[6-(1,6),6-(1,6),6-(7,7)]
   446      12.973989      12.973989      12.973989    6[1-(0),6-(1,6),6-(6,6)]
   447      13.526272      13.526272      13.526272    6[1-(0),6-(1,6),6-(6,6)]
   448      11.673685      11.673685      11.673685    6[6-(6,6),7-(7),7-(7)]
   449      17.608761      17.608761      17.608761    6[6-(6,6),8-(29),8-(29)]
   450      20.492374      20.492374      20.492374    6[6-(6,6),8-(29),8-(29)]
   451      19.015452      19.015452      19.015452    6[1-(0),6-(6,6),6-(6,6)]
   452      18.077934      18.077934      18.077934    6[6-(1,6),6-(1,6),6-(8,8)]
   453      17.600863      17.600863      17.600863    6[1-(0),6-(6,6),6-(6,7)]
   454      18.061309      18.061309      18.061309    6[6-(1,6),6-(1,6),7-(1,6)]
   455      18.998412      18.998412      18.998412    6[1-(0),6-(6,6),6-(6,7)]
   456      19.475483      19.475483      19.475483    6[6-(1,6),6-(1,6),6-(8,8)]
   457      17.677738      17.677738      17.677738    6[6-(6,6),7-(1,6),8-(0)]
   458      16.760579      16.760579      16.760579    6[6-(1,6),6-(1,6),6-(7,8)]
   459      15.866696      15.866696      15.866696    6[1-(0),6-(1,6),6-(6,6)]
   460      15.060493      15.060493      15.060493    6[1-(0),6-(1,6),6-(6,6)]
   461      15.148174      15.148174      15.148174    6[6-(1,6),6-(1,6),6-(7,7)]
   462       16.04081       16.04081       16.04081    6[1-(0),6-(1,6),6-(6,6)]
   463      16.847844      16.847844      16.847844    6[1-(0),6-(1,6),6-(6,6)]
   464      14.213145      14.213145      14.213145    6[6-(6,6),7-(7),7-(7)]
   465     -15.560789     -15.560789     -15.560789    6[6-(6,6),8-(29),8-(29)]
   466     -17.703495     -17.703495     -17.703495    6[6-(6,6),8-(29),8-(29)]
   467     -16.534899     -16.534899     -16.534899    6[1-(0),6-(6,6),6-(6,6)]
   468     -15.677985     -15.677985     -15.677985    6[6-(1,6),6-(1,6),6-(8,8)]
   469     -14.948657     -14.948657     -14.948657    6[1-(0),6-(6,6),6-(6,7)]
   470     -15.076242     -15.076242     -15.076242    6[6-(1,6),6-(1,6),7-(1,6)]
   471      -15.93274      -15.93274      -15.93274    6[1-(0),6-(6,6),6-(6,7)]
   472     -16.662069     -16.662069     -16.662069    6[6-(1,6),6-(1,6),6-(8,8)]
   473     -13.561479     -13.561479     -13.561479    6[6-(6,6),7-(1,6),8-(0)]
   474     -13.209489     -13.209489     -13.209489    6[6-(1,6),6-(1,6),6-(7,8)]
   475     -12.207126     -12.207126     -12.207126    6[1-(0),6-(1,6),6-(6,6)]
   476     -11.802359     -11.802359     -11.802359    6[1-(0),6-(1,6),6-(6,6)]
   477     -12.396628     -12.396628     -12.396628    6[6-(1,6),6-(1,6),6-(7,7)]
   478     -13.398159     -13.398159     -13.398159    6[1-(0),6-(1,6),6-(6,6)]
   479     -13.806252     -13.806252     -13.806252    6[1-(0),6-(1,6),6-(6,6)]
   480     -12.030925     -12.030925     -12.030925    6[6-(6,6),7-(7),7-(7)]
   481     -15.351324     -15.351324     -15.351324    6[6-(6,6),8-(29),8-(29)]
   482      25.323006      25.323006      25.323006    6[6-(6,6),8-(29),8-(29)]
   483      26.468747      26.468747      26.468747    6[1-(0),6-(6,6),6-(6,7)]
   484      25.850369      25.850369      25.850369    6[6-(1,6),6-(1,6),6-(8,8)]
   485      25.724862      25.724862      25.724862    6[1-(0),6-(6,6),6-(6,6)]
   486      26.217733      26.217733      26.217733    6[6-(1,6),6-(1,6),6-(8,8)]
   487      26.836111      26.836111      26.836111    6[1-(0),6-(6,6),6-(6,7)]
   488      26.961202      26.961202      26.961202    6[6-(1,6),6-(1,6),7-(1,6)]
   489      27.690544      27.690544      27.690544    6[6-(6,6),7-(1,6),8-(0)]
   490      28.224977      28.224977      28.224977    6[6-(1,6),6-(1,6),6-(7,8)]
   491       28.97093       28.97093       28.97093    6[1-(0),6-(1,6),6-(6,6)]
   492      29.522817      29.522817      29.522817    6[1-(0),6-(1,6),6-(6,6)]
   493      29.328335      29.328335      29.328335    6[6-(1,6),6-(1,6),6-(7,7)]
   494      28.582798      28.582798      28.582798    6[1-(0),6-(1,6),6-(6,6)]
   495      28.030496      28.030496      28.030496    6[1-(0),6-(1,6),6-(6,6)]
   496      29.883131      29.883131      29.883131    6[6-(6,6),7-(7),7-(7)]
   497      23.947866      23.947866      23.947866    6[6-(6,6),8-(29),8-(29)]
   498      21.064199      21.064199      21.064199    6[6-(6,6),8-(29),8-(29)]
   499      22.541148      22.541148      22.541148    6[1-(0),6-(6,6),6-(6,6)]
   500      23.478682      23.478682      23.478682    6[6-(1,6),6-(1,6),6-(8,8)]
   501      23.955759      23.955759      23.955759    6[1-(0),6-(6,6),6-(6,7)]
   502      23.495303      23.495303      23.495303    6[6-(1,6),6-(1,6),7-(1,6)]
   503      22.558184      22.558184      22.558184    6[1-(0),6-(6,6),6-(6,7)]
   504      22.081107      22.081107      22.081107    6[6-(1,6),6-(1,6),6-(8,8)]
   505     -17.678127     -17.678127     -17.678127    6[6-(6,6),7-(1,6),8-(0)]
   506      -16.76096      -16.76096      -16.76096    6[6-(1,6),6-(1,6),6-(7,8)]
   507      -15.86706      -15.86706      -15.86706    6[1-(0),6-(1,6),6-(6,6)]
   508     -15.060851     -15.060851     -15.060851    6[1-(0),6-(1,6),6-(6,6)]
   509     -15.148542     -15.148542     -15.148542    6[6-(1,6),6-(1,6),6-(7,7)]
   510     -16.041194     -16.041194     -16.041194    6[1-(0),6-(1,6),6-(6,6)]
   511     -16.848234     -16.848234     -16.848234    6[1-(0),6-(1,6),6-(6,6)]
   512     -14.213505     -14.213505     -14.213505    6[6-(6,6),7-(7),7-(7)]
   513      15.560417      15.560417      15.560417    6[6-(6,6),8-(29),8-(29)]
   514      17.703069      17.703069      17.703069    6[6-(6,6),8-(29),8-(29)]
   515      16.534499      16.534499      16.534499    6[1-(0),6-(6,6),6-(6,6)]
   516      15.677602      15.677602      15.677602    6[6-(1,6),6-(1,6),6-(8,8)]
   517       14.94828       14.94828       14.94828    6[1-(0),6-(6,6),6-(6,7)]
   518      15.075855      15.075855      15.075855    6[6-(1,6),6-(1,6),7-(1,6)]
   519      15.932336      15.932336      15.932336    6[1-(0),6-(6,6),6-(6,7)]
   520      16.661658      16.661658      16.661658    6[6-(1,6),6-(1,6),6-(8,8)]
   521      13.561113      13.561113      13.561113    6[6-(6,6),7-(1,6),8-(0)]
   522      13.209128      13.209128      13.209128    6[6-(1,6),6-(1,6),6-(7,8)]
   523       12.20678       12.20678       12.20678    6[1-(0),6-(1,6),6-(6,6)]
   524      11.802017      11.802017      11.802017    6[1-(0),6-(1,6),6-(6,6)]
   525      12.396278      12.396278      12.396278    6[6-(1,6),6-(1,6),6-(7,7)]
   526      13.397794      13.397794      13.397794    6[1-(0),6-(1,6),6-(6,6)]
   527      13.805881      13.805881      13.805881    6[1-(0),6-(1,6),6-(6,6)]
   528      12.030578      12.030578      12.030578    6[6-(6,6),7-(7),7-(7)]
   529      22.466793      22.466793      22.466793    6[6-(6,6),8-(29),8-(29)]
   530      17.496161      17.496161      17.496161    6[6-(6,6),8-(29),8-(29)]
   531      18.661849      18.661849      18.661849    6[1-(0),6-(6,6),6-(6,7)]
   532      18.747863      18.747863      18.747863    6[6-(1,6),6-(1,6),6-(8,8)]
   533      19.980438      19.980438      19.980438    6[1-(0),6-(6,6),6-(6,6)]
   534      21.127001      21.127001      21.127001    6[6-(1,6),6-(1,6),6-(8,8)]
   535      21.040987      21.040987      21.040987    6[1-(0),6-(6,6),6-(6,7)]
   536      19.808411      19.808411      19.808411    6[6-(1,6),6-(1,6),7-(1,6)]
   537      18.725452      18.725452      18.725452    6[6-(6,6),7-(1,6),8-(0)]
   538      19.020517      19.020517      19.020517    6[6-(1,6),6-(1,6),6-(7,8)]
   539      18.007362      18.007362      18.007362    6[1-(0),6-(1,6),6-(6,6)]
   540      18.195625      18.195625      18.195625    6[1-(0),6-(1,6),6-(6,6)]
   541      19.397043      19.397043      19.397043    6[6-(1,6),6-(1,6),6-(7,7)]
   542      20.410198      20.410198      20.410198    6[1-(0),6-(1,6),6-(6,6)]
   543      20.222351      20.222351      20.222351    6[1-(0),6-(1,6),6-(6,6)]
   544      19.681303      19.681303      19.681303    6[6-(6,6),7-(7),7-(7)]
   545      13.407764      13.407764      13.407764    6[6-(6,6),8-(29),8-(29)]
   546      11.264227      11.264227      11.264227    6[6-(6,6),8-(29),8-(29)]
   547      12.297347      12.297347      12.297347    6[1-(0),6-(6,6),6-(6,6)]
   548      12.198034      12.198034      12.198034    6[6-(1,6),6-(1,6),6-(8,8)]
   549      10.951327      10.951327      10.951327    6[1-(0),6-(6,6),6-(6,7)]
   550       9.803518       9.803518       9.803518    6[6-(1,6),6-(1,6),7-(1,6)]
   551       9.902831       9.902831       9.902831    6[1-(0),6-(6,6),6-(6,7)]
   552      11.149538      11.149538      11.149538    6[6-(1,6),6-(1,6),6-(8,8)]
   553       7.340434       7.340434       7.340434    6[6-(6,6),7-(1,6),8-(0)]
   554       6.260372       6.260372       6.260372    6[6-(1,6),6-(1,6),6-(7,8)]
   555       6.438244       6.438244       6.438244    6[1-(0),6-(1,6),6-(6,6)]
   556        5.38353        5.38353        5.38353    6[1-(0),6-(1,6),6-(6,6)]
   557        4.15136        4.15136        4.15136    6[6-(1,6),6-(1,6),6-(7,7)]
   558       3.973488       3.973488       3.973488    6[1-(0),6-(1,6),6-(6,6)]
   559       5.028202       5.028202       5.028202    6[1-(0),6-(1,6),6-(6,6)]
   560       3.141529       3.141529       3.141529    6[6-(6,6),7-(7),7-(7)]
   561      14.719719      14.719719      14.719719    6[6-(6,6),8-(29),8-(29)]
   562      11.880933      11.880933      11.880933    6[6-(6,6),8-(29),8-(29)]
   563      13.308014      13.308014      13.308014    6[1-(0),6-(6,6),6-(6,6)]
   564      13.415239      13.415239      13.415239    6[6-(1,6),6-(1,6),6-(8,8)]
   565      12.309826      12.309826      12.309826    6[1-(0),6-(6,6),6-(6,7)]
   566      11.097188      11.097188      11.097188    6[6-(1,6),6-(1,6),7-(1,6)]
   567      10.989962      10.989962      10.989962    6[1-(0),6-(6,6),6-(6,7)]
   568      12.095375      12.095375      12.095375    6[6-(1,6),6-(1,6),6-(8,8)]
   569       9.692987       9.692987       9.692987    6[6-(6,6),7-(1,6),8-(0)]
   570       8.255118       8.255118       8.255118    6[6-(1,6),6-(1,6),6-(7,8)]
   571       8.071443       8.071443       8.071443    6[1-(0),6-(1,6),6-(6,6)]
   572       6.786088       6.786088       6.786088    6[1-(0),6-(1,6),6-(6,6)]
   573       5.684822       5.684822       5.684822    6[6-(1,6),6-(1,6),6-(7,7)]
   574       5.871822       5.871822       5.871822    6[1-(0),6-(1,6),6-(6,6)]
   575       7.154268       7.154268       7.154268    6[1-(0),6-(1,6),6-(6,6)]
   576       4.338378       4.338378       4.338378    6[6-(6,6),7-(7),7-(7)]
   577      19.089871      19.089871      19.089871    6[6-(6,6),8-(29),8-(29)]
   578      24.060504      24.060504      24.060504    6[6-(6,6),8-(29),8-(29)]
   579      22.894845      22.894845      22.894845    6[1-(0),6-(6,6),6-(6,7)]
   580      22.808813      22.808813      22.808813    6[6-(1,6),6-(1,6),6-(8,8)]
   581      21.576227      21.576227      21.576227    6[1-(0),6-(6,6),6-(6,6)]
   582      20.429674      20.429674      20.429674    6[6-(1,6),6-(1,6),6-(8,8)]
   583      20.515707      20.515707      20.515707    6[1-(0),6-(6,6),6-(6,7)]
   584      21.748292      21.748292      21.748292    6[6-(1,6),6-(1,6),7-(1,6)]
   585      22.831284      22.831284      22.831284    6[6-(6,6),7-(1,6),8-(0)]
   586       22.53624       22.53624       22.53624    6[6-(1,6),6-(1,6),6-(7,8)]
   587      23.549404      23.549404      23.549404    6[1-(0),6-(1,6),6-(6,6)]
   588       23.36116       23.36116       23.36116    6[1-(0),6-(1,6),6-(6,6)]
   589      22.159753      22.159753      22.159753    6[6-(1,6),6-(1,6),6-(7,7)]
   590      21.146588      21.146588      21.146588    6[1-(0),6-(1,6),6-(6,6)]
   591      21.334416      21.334416      21.334416    6[1-(0),6-(1,6),6-(6,6)]
   592      21.875513      21.875513      21.875513    6[6-(6,6),7-(7),7-(7)]
   593     -13.408137     -13.408137     -13.408137    6[6-(6,6),8-(29),8-(29)]
   594     -11.264654     -11.264654     -11.264654    6[6-(6,6),8-(29),8-(29)]
   595     -12.297748     -12.297748     -12.297748    6[1-(0),6-(6,6),6-(6,6)]
   596     -12.198418     -12.198418     -12.198418    6[6-(1,6),6-(1,6),6-(8,8)]
   597     -10.951705     -10.951705     -10.951705    6[1-(0),6-(6,6),6-(6,7)]
   598      -9.803906      -9.803906      -9.803906    6[6-(1,6),6-(1,6),7-(1,6)]
   599      -9.903235      -9.903235      -9.903235    6[1-(0),6-(6,6),6-(6,7)]
   600     -11.149948     -11.149948     -11.149948    6[6-(1,6),6-(1,6),6-(8,8)]
   601      -7.340823      -7.340823      -7.340823    6[6-(6,6),7-(1,6),8-(0)]
   602      -6.260752      -6.260752      -6.260752    6[6-(1,6),6-(1,6),6-(7,8)]
   603      -6.438608      -6.438608      -6.438608    6[1-(0),6-(1,6),6-(6,6)]
   604      -5.383888      -5.383888      -5.383888    6[1-(0),6-(1,6),6-(6,6)]
   605      -4.151728      -4.151728      -4.151728    6[6-(1,6),6-(1,6),6-(7,7)]
   606      -3.973872      -3.973872      -3.973872    6[1-(0),6-(1,6),6-(6,6)]
   607      -5.028592      -5.028592      -5.028592    6[1-(0),6-(1,6),6-(6,6)]
   608      -3.141889      -3.141889      -3.141889    6[6-(6,6),7-(7),7-(7)]
   609     -14.720091     -14.720091     -14.720091    6[6-(6,6),8-(29),8-(29)]
   610     -11.881359     -11.881359     -11.881359    6[6-(6,6),8-(29),8-(29)]
   611     -13.308414     -13.308414     -13.308414    6[1-(0),6-(6,6),6-(6,6)]
   612     -13.415622     -13.415622     -13.415622    6[6-(1,6),6-(1,6),6-(8,8)]
   613     -12.310203     -12.310203     -12.310203    6[1-(0),6-(6,6),6-(6,7)]
   614     -11.097575     -11.097575     -11.097575    6[6-(1,6),6-(1,6),7-(1,6)]
   615     -10.990366     -10.990366     -10.990366    6[1-(0),6-(6,6),6-(6,7)]
   616     -12.095786     -12.095786     -12.095786    6[6-(1,6),6-(1,6),6-(8,8)]
   617      -9.693353      -9.693353      -9.693353    6[6-(6,6),7-(1,6),8-(0)]
   618      -8.255479      -8.255479      -8.255479    6[6-(1,6),6-(1,6),6-(7,8)]
   619      -8.071789      -8.071789      -8.071789    6[1-(0),6-(1,6),6-(6,6)]
   620      -6.786429      -6.786429      -6.786429    6[1-(0),6-(1,6),6-(6,6)]
   621      -5.685173      -5.685173      -5.685173    6[6-(1,6),6-(1,6),6-(7,7)]
   622      -5.872187      -5.872187      -5.872187    6[1-(0),6-(1,6),6-(6,6)]
   623      -7.154638      -7.154638      -7.154638    6[1-(0),6-(1,6),6-(6,6)]
   624      -4.338724      -4.338724      -4.338724    6[6-(6,6),7-(7),7-(7)]
   625       9.641082       9.641082       9.641082    7[6-(6,7),7-(7,29)]
   626       10.00262       10.00262       10.00262    7[7-(6),7-(7,29),29-(7,8)]
   627       9.690944       9.690944       9.690944    7[7-(6),7-(7,29),29-(7,8)]
   628       9.113311       9.113311       9.113311    7[6-(6,7),7-(7,29)]
   629        7.19346        7.19346        7.19346    7[6-(6,7),7-(7,29)]
   630       7.953952       7.953952       7.953952    7[7-(6),7-(7,29),29-(7,8)]
   631       7.800199       7.800199       7.800199    7[7-(6),7-(7,29),29-(7,8)]
   632       6.960754       6.960754       6.960754    7[6-(6,7),7-(7,29)]
   633        6.67729        6.67729        6.67729    7[1-(0),6-(6,6),6-(6,8)]
   634       3.160789       3.160789       3.160789    7[1-(0),6-(6,6),6-(6,8)]
   635      35.150536      35.150536      35.150536    7[1-(0),6-(6,6),6-(6,8)]
   636       31.99883       31.99883       31.99883    7[7-(6),7-(7,29),29-(7,8)]
   637      31.965583      31.965583      31.965583    7[6-(6,7),7-(7,29)]
   638      33.312043      33.312043      33.312043    7[6-(6,7),7-(7,29)]
   639      32.792576      32.792576      32.792576    7[7-(6),7-(7,29),29-(7,8)]
   640      -9.641366      -9.641366      -9.641366    7[6-(6,7),7-(7,29)]
   641      -10.00292      -10.00292      -10.00292    7[7-(6),7-(7,29),29-(7,8)]
   642       -9.69124       -9.69124       -9.69124    7[7-(6),7-(7,29),29-(7,8)]
   643      -9.113589      -9.113589      -9.113589    7[6-(6,7),7-(7,29)]
   644      34.363427      34.363427      34.363427    7[6-(6,7),7-(7,29)]
   645      33.602932      33.602932      33.602932    7[7-(6),7-(7,29),29-(7,8)]
   646      33.756701      33.756701      33.756701    7[7-(6),7-(7,29),29-(7,8)]
   647      34.596159      34.596159      34.596159    7[6-(6,7),7-(7,29)]
   648      -6.677468      -6.677468      -6.677468    7[1-(0),6-(6,6),6-(6,8)]
   649      -3.160862      -3.160862      -3.160862    7[1-(0),6-(6,6),6-(6,8)]
   650       6.406391       6.406391       6.406391    7[1-(0),6-(6,6),6-(6,8)]
   651        9.55805        9.55805        9.55805    7[7-(6),7-(7,29),29-(7,8)]
   652       9.591294       9.591294       9.591294    7[6-(6,7),7-(7,29)]
   653        8.24486        8.24486        8.24486    7[6-(6,7),7-(7,29)]
   654       8.764319       8.764319       8.764319    7[7-(6),7-(7,29),29-(7,8)]
   655       1.953037       1.953037       1.953037    7[6-(6,7),7-(7,29)]
   656       1.250716       1.250716       1.250716    7[7-(6),7-(7,29),29-(7,8)]
   657      -0.037549      -0.037549      -0.037549    7[7-(6),7-(7,29),29-(7,8)]
   658      -0.191301      -0.191301      -0.191301    7[6-(6,7),7-(7,29)]
   659      17.449728      17.449728      17.449728    7[6-(6,7),7-(7,29)]
   660       18.53852       18.53852       18.53852    7[7-(6),7-(7,29),29-(7,8)]
   661        19.3385        19.3385        19.3385    7[7-(6),7-(7,29),29-(7,8)]
   662      18.812811      18.812811      18.812811    7[6-(6,7),7-(7,29)]
   663       0.986474       0.986474       0.986474    7[1-(0),6-(6,6),6-(6,8)]
   664      12.215644      12.215644      12.215644    7[1-(0),6-(6,6),6-(6,8)]
   665      10.816004      10.816004      10.816004    7[1-(0),6-(6,6),6-(6,8)]
   666      18.176972      18.176972      18.176972    7[7-(6),7-(7,29),29-(7,8)]
   667      16.863769      16.863769      16.863769    7[6-(6,7),7-(7,29)]
   668      17.499604      17.499604      17.499604    7[6-(6,7),7-(7,29)]
   669      18.592549      18.592549      18.592549    7[7-(6),7-(7,29),29-(7,8)]
   670      -1.953321      -1.953321      -1.953321    7[6-(6,7),7-(7,29)]
   671      -1.251015      -1.251015      -1.251015    7[7-(6),7-(7,29),29-(7,8)]
   672       0.037253       0.037253       0.037253    7[7-(6),7-(7,29),29-(7,8)]
   673       0.191023       0.191023       0.191023    7[6-(6,7),7-(7,29)]
   674      24.107159      24.107159      24.107159    7[6-(6,7),7-(7,29)]
   675      23.018364      23.018364      23.018364    7[7-(6),7-(7,29),29-(7,8)]
   676        22.2184        22.2184        22.2184    7[7-(6),7-(7,29),29-(7,8)]
   677      22.744103      22.744103      22.744103    7[6-(6,7),7-(7,29)]
   678      -0.986652      -0.986652      -0.986652    7[1-(0),6-(6,6),6-(6,8)]
   679      29.341283      29.341283      29.341283    7[1-(0),6-(6,6),6-(6,8)]
   680      30.740923      30.740923      30.740923    7[1-(0),6-(6,6),6-(6,8)]
   681      23.379908      23.379908      23.379908    7[7-(6),7-(7,29),29-(7,8)]
   682      24.693108      24.693108      24.693108    7[6-(6,7),7-(7,29)]
   683      24.057299      24.057299      24.057299    7[6-(6,7),7-(7,29)]
   684      22.964346      22.964346      22.964346    7[7-(6),7-(7,29),29-(7,8)]
   685      11.137191      11.137191      11.137191    7[6-(6,7),7-(7,29)]
   686      10.775653      10.775653      10.775653    7[7-(6),7-(7,29),29-(7,8)]
   687      11.087329      11.087329      11.087329    7[7-(6),7-(7,29),29-(7,8)]
   688      11.664962      11.664962      11.664962    7[6-(6,7),7-(7,29)]
   689      13.584813      13.584813      13.584813    7[6-(6,7),7-(7,29)]
   690      12.824321      12.824321      12.824321    7[7-(6),7-(7,29),29-(7,8)]
   691      12.978074      12.978074      12.978074    7[7-(6),7-(7,29),29-(7,8)]
   692      13.817519      13.817519      13.817519    7[6-(6,7),7-(7,29)]
   693      14.100983      14.100983      14.100983    7[1-(0),6-(6,6),6-(6,8)]
   694      17.617484      17.617484      17.617484    7[1-(0),6-(6,6),6-(6,8)]
   695     -14.372263     -14.372263     -14.372263    7[1-(0),6-(6,6),6-(6,8)]
   696     -11.220557     -11.220557     -11.220557    7[7-(6),7-(7,29),29-(7,8)]
   697      -11.18731      -11.18731      -11.18731    7[6-(6,7),7-(7,29)]
   698      -12.53377      -12.53377      -12.53377    7[6-(6,7),7-(7,29)]
   699     -12.014303     -12.014303     -12.014303    7[7-(6),7-(7,29),29-(7,8)]
   700      30.419639      30.419639      30.419639    7[6-(6,7),7-(7,29)]
   701      30.781193      30.781193      30.781193    7[7-(6),7-(7,29),29-(7,8)]
   702      30.469513      30.469513      30.469513    7[7-(6),7-(7,29),29-(7,8)]
   703      29.891862      29.891862      29.891862    7[6-(6,7),7-(7,29)]
   704     -13.585154     -13.585154     -13.585154    7[6-(6,7),7-(7,29)]
   705     -12.824659     -12.824659     -12.824659    7[7-(6),7-(7,29),29-(7,8)]
   706     -12.978428     -12.978428     -12.978428    7[7-(6),7-(7,29),29-(7,8)]
   707     -13.817886     -13.817886     -13.817886    7[6-(6,7),7-(7,29)]
   708      27.455741      27.455741      27.455741    7[1-(0),6-(6,6),6-(6,8)]
   709      23.939135      23.939135      23.939135    7[1-(0),6-(6,6),6-(6,8)]
   710      14.371882      14.371882      14.371882    7[1-(0),6-(6,6),6-(6,8)]
   711      11.220223      11.220223      11.220223    7[7-(6),7-(7,29),29-(7,8)]
   712      11.186979      11.186979      11.186979    7[6-(6,7),7-(7,29)]
   713      12.533413      12.533413      12.533413    7[6-(6,7),7-(7,29)]
   714      12.013954      12.013954      12.013954    7[7-(6),7-(7,29),29-(7,8)]
   715      18.825236      18.825236      18.825236    7[6-(6,7),7-(7,29)]
   716      19.527557      19.527557      19.527557    7[7-(6),7-(7,29),29-(7,8)]
   717      20.815822      20.815822      20.815822    7[7-(6),7-(7,29),29-(7,8)]
   718      20.969574      20.969574      20.969574    7[6-(6,7),7-(7,29)]
   719       3.328545       3.328545       3.328545    7[6-(6,7),7-(7,29)]
   720       2.239753       2.239753       2.239753    7[7-(6),7-(7,29),29-(7,8)]
   721       1.439773       1.439773       1.439773    7[7-(6),7-(7,29),29-(7,8)]
   722       1.965462       1.965462       1.965462    7[6-(6,7),7-(7,29)]
   723      19.791799      19.791799      19.791799    7[1-(0),6-(6,6),6-(6,8)]
   724       8.562629       8.562629       8.562629    7[1-(0),6-(6,6),6-(6,8)]
   725       9.962269       9.962269       9.962269    7[1-(0),6-(6,6),6-(6,8)]
   726       2.601301       2.601301       2.601301    7[7-(6),7-(7,29),29-(7,8)]
   727       3.914504       3.914504       3.914504    7[6-(6,7),7-(7,29)]
   728       3.278669       3.278669       3.278669    7[6-(6,7),7-(7,29)]
   729       2.185724       2.185724       2.185724    7[7-(6),7-(7,29),29-(7,8)]
   730      22.731594      22.731594      22.731594    7[6-(6,7),7-(7,29)]
   731      22.029288      22.029288      22.029288    7[7-(6),7-(7,29),29-(7,8)]
   732       20.74102       20.74102       20.74102    7[7-(6),7-(7,29),29-(7,8)]
   733       20.58725       20.58725       20.58725    7[6-(6,7),7-(7,29)]
   734      -3.328886      -3.328886      -3.328886    7[6-(6,7),7-(7,29)]
   735      -2.240091      -2.240091      -2.240091    7[7-(6),7-(7,29),29-(7,8)]
   736      -1.440127      -1.440127      -1.440127    7[7-(6),7-(7,29),29-(7,8)]
   737       -1.96583       -1.96583       -1.96583    7[6-(6,7),7-(7,29)]
   738      21.764925      21.764925      21.764925    7[1-(0),6-(6,6),6-(6,8)]
   739       -8.56301       -8.56301       -8.56301    7[1-(0),6-(6,6),6-(6,8)]
   740       -9.96265       -9.96265       -9.96265    7[1-(0),6-(6,6),6-(6,8)]
   741      -2.601635      -2.601635      -2.601635    7[7-(6),7-(7,29),29-(7,8)]
   742      -3.914835      -3.914835      -3.914835    7[6-(6,7),7-(7,29)]
   743      -3.279026      -3.279026      -3.279026    7[6-(6,7),7-(7,29)]
   744      -2.186073      -2.186073      -2.186073    7[7-(6),7-(7,29),29-(7,8)]
   745       3.912125       3.912125       3.912125    8[6-(6,8),29-(8,8,8)]
   746       4.728291       4.728291       4.728291    8[6-(6,8),29-(8,8,8)]
   747       4.716253       4.716253       4.716253    8[6-(6,8),29-(8,8,8)]
   748       6.033597       6.033597       6.033597    8[6-(6,8),29-(8,8,8)]
   749       6.707208       6.707208       6.707208    8[6-(6,7)]
   750       3.825273       3.825273       3.825273    8[6-(6,8),29-(8,8,8)]
   751       2.835813       2.835813       2.835813    8[6-(6,8),29-(8,8,8)]
   752       0.090585       0.090585       0.090585    8[6-(6,8),29-(8,8,8)]
   753      -0.194497      -0.194497      -0.194497    8[6-(6,8),29-(8,8,8)]
   754       2.298076       2.298076       2.298076    8[6-(6,7)]
   755         35.633         35.633         35.633    8[6-(6,8),29-(8,8,8)]
   756      36.834011      36.834011      36.834011    8[6-(6,8),29-(8,8,8)]
   757      38.971728      38.971728      38.971728    8[6-(6,8),29-(8,8,8)]
   758      38.583586      38.583586      38.583586    8[6-(6,8),29-(8,8,8)]
   759      33.846465      33.846465      33.846465    8[6-(6,7)]
   760      32.356217      32.356217      32.356217    8[29-(7,7),29-(7,7),29-(7,7)]
   761      -3.912227      -3.912227      -3.912227    8[6-(6,8),29-(8,8,8)]
   762       -4.72842       -4.72842       -4.72842    8[6-(6,8),29-(8,8,8)]
   763      -4.716355      -4.716355      -4.716355    8[6-(6,8),29-(8,8,8)]
   764      35.523276      35.523276      35.523276    8[6-(6,8),29-(8,8,8)]
   765      -6.707392      -6.707392      -6.707392    8[6-(6,7)]
   766      -3.825371      -3.825371      -3.825371    8[6-(6,8),29-(8,8,8)]
   767      -2.835886      -2.835886      -2.835886    8[6-(6,8),29-(8,8,8)]
   768      -0.090604      -0.090604      -0.090604    8[6-(6,8),29-(8,8,8)]
   769       0.194476       0.194476       0.194476    8[6-(6,8),29-(8,8,8)]
   770      -2.298128      -2.298128      -2.298128    8[6-(6,7)]
   771       5.923901       5.923901       5.923901    8[6-(6,8),29-(8,8,8)]
   772       4.722917       4.722917       4.722917    8[6-(6,8),29-(8,8,8)]
   773        2.58525        2.58525        2.58525    8[6-(6,8),29-(8,8,8)]
   774       2.973393       2.973393       2.973393    8[6-(6,8),29-(8,8,8)]
   775       7.710436       7.710436       7.710436    8[6-(6,7)]
   776       9.200656       9.200656       9.200656    8[29-(7,7),29-(7,7),29-(7,7)]
   777       3.109659       3.109659       3.109659    8[6-(6,8),29-(8,8,8)]
   778       4.368408       4.368408       4.368408    8[6-(6,8),29-(8,8,8)]
   779      -1.673136      -1.673136      -1.673136    8[6-(6,8),29-(8,8,8)]
   780      -2.632284      -2.632284      -2.632284    8[6-(6,8),29-(8,8,8)]
   781       3.218913       3.218913       3.218913    8[6-(6,7)]
   782        7.58909        7.58909        7.58909    8[6-(6,8),29-(8,8,8)]
   783        6.31081        6.31081        6.31081    8[6-(6,8),29-(8,8,8)]
   784       8.351701       8.351701       8.351701    8[6-(6,8),29-(8,8,8)]
   785      10.591622      10.591622      10.591622    8[6-(6,8),29-(8,8,8)]
   786       13.71794       13.71794       13.71794    8[6-(6,7)]
   787       6.034858       6.034858       6.034858    8[6-(6,8),29-(8,8,8)]
   788       5.084878       5.084878       5.084878    8[6-(6,8),29-(8,8,8)]
   789       7.840964       7.840964       7.840964    8[6-(6,8),29-(8,8,8)]
   790      10.069251      10.069251      10.069251    8[6-(6,8),29-(8,8,8)]
   791       10.14069       10.14069       10.14069    8[6-(6,7)]
   792      20.782592      20.782592      20.782592    8[29-(7,7),29-(7,7),29-(7,7)]
   793      -3.109761      -3.109761      -3.109761    8[6-(6,8),29-(8,8,8)]
   794      -4.368536      -4.368536      -4.368536    8[6-(6,8),29-(8,8,8)]
   795       1.673034       1.673034       1.673034    8[6-(6,8),29-(8,8,8)]
   796       2.632157       2.632157       2.632157    8[6-(6,8),29-(8,8,8)]
   797      -3.219097      -3.219097      -3.219097    8[6-(6,7)]
   798      33.967812      33.967812      33.967812    8[6-(6,8),29-(8,8,8)]
   799      35.246118      35.246118      35.246118    8[6-(6,8),29-(8,8,8)]
   800       33.20528       33.20528       33.20528    8[6-(6,8),29-(8,8,8)]
   801      30.965357      30.965357      30.965357    8[6-(6,8),29-(8,8,8)]
   802      27.839009      27.839009      27.839009    8[6-(6,7)]
   803      35.522043      35.522043      35.522043    8[6-(6,8),29-(8,8,8)]
   804      36.472049      36.472049      36.472049    8[6-(6,8),29-(8,8,8)]
   805      33.716015      33.716015      33.716015    8[6-(6,8),29-(8,8,8)]
   806      31.487729      31.487729      31.487729    8[6-(6,8),29-(8,8,8)]
   807      31.416211      31.416211      31.416211    8[6-(6,7)]
   808      20.774281      20.774281      20.774281    8[29-(7,7),29-(7,7),29-(7,7)]
   809      16.866148      16.866148      16.866148    8[6-(6,8),29-(8,8,8)]
   810      16.049982      16.049982      16.049982    8[6-(6,8),29-(8,8,8)]
   811       16.06202       16.06202       16.06202    8[6-(6,8),29-(8,8,8)]
   812      14.744676      14.744676      14.744676    8[6-(6,8),29-(8,8,8)]
   813      14.071065      14.071065      14.071065    8[6-(6,7)]
   814         16.953         16.953         16.953    8[6-(6,8),29-(8,8,8)]
   815       17.94246       17.94246       17.94246    8[6-(6,8),29-(8,8,8)]
   816      20.687688      20.687688      20.687688    8[6-(6,8),29-(8,8,8)]
   817       20.97277       20.97277       20.97277    8[6-(6,8),29-(8,8,8)]
   818      18.480197      18.480197      18.480197    8[6-(6,7)]
   819     -14.854727     -14.854727     -14.854727    8[6-(6,8),29-(8,8,8)]
   820     -16.055738     -16.055738     -16.055738    8[6-(6,8),29-(8,8,8)]
   821     -18.193455     -18.193455     -18.193455    8[6-(6,8),29-(8,8,8)]
   822     -17.805313     -17.805313     -17.805313    8[6-(6,8),29-(8,8,8)]
   823     -13.068192     -13.068192     -13.068192    8[6-(6,7)]
   824     -11.577944     -11.577944     -11.577944    8[29-(7,7),29-(7,7),29-(7,7)]
   825        24.6905        24.6905        24.6905    8[6-(6,8),29-(8,8,8)]
   826      25.506693      25.506693      25.506693    8[6-(6,8),29-(8,8,8)]
   827     -16.062372     -16.062372     -16.062372    8[6-(6,8),29-(8,8,8)]
   828     -14.745003     -14.745003     -14.745003    8[6-(6,8),29-(8,8,8)]
   829      27.485665      27.485665      27.485665    8[6-(6,7)]
   830      24.603644      24.603644      24.603644    8[6-(6,8),29-(8,8,8)]
   831      23.614159      23.614159      23.614159    8[6-(6,8),29-(8,8,8)]
   832      20.868877      20.868877      20.868877    8[6-(6,8),29-(8,8,8)]
   833      20.583797      20.583797      20.583797    8[6-(6,8),29-(8,8,8)]
   834      23.076401      23.076401      23.076401    8[6-(6,7)]
   835      14.854372      14.854372      14.854372    8[6-(6,8),29-(8,8,8)]
   836      16.055356      16.055356      16.055356    8[6-(6,8),29-(8,8,8)]
   837      18.193023      18.193023      18.193023    8[6-(6,8),29-(8,8,8)]
   838       17.80488       17.80488       17.80488    8[6-(6,8),29-(8,8,8)]
   839      13.067837      13.067837      13.067837    8[6-(6,7)]
   840      11.577617      11.577617      11.577617    8[29-(7,7),29-(7,7),29-(7,7)]
   841      17.668614      17.668614      17.668614    8[6-(6,8),29-(8,8,8)]
   842      16.409865      16.409865      16.409865    8[6-(6,8),29-(8,8,8)]
   843      22.451409      22.451409      22.451409    8[6-(6,8),29-(8,8,8)]
   844      23.410557      23.410557      23.410557    8[6-(6,8),29-(8,8,8)]
   845       17.55936       17.55936       17.55936    8[6-(6,7)]
   846      13.189183      13.189183      13.189183    8[6-(6,8),29-(8,8,8)]
   847      14.467463      14.467463      14.467463    8[6-(6,8),29-(8,8,8)]
   848      12.426572      12.426572      12.426572    8[6-(6,8),29-(8,8,8)]
   849      10.186651      10.186651      10.186651    8[6-(6,8),29-(8,8,8)]
   850       7.060333       7.060333       7.060333    8[6-(6,7)]
   851      14.743415      14.743415      14.743415    8[6-(6,8),29-(8,8,8)]
   852      15.693395      15.693395      15.693395    8[6-(6,8),29-(8,8,8)]
   853      12.937309      12.937309      12.937309    8[6-(6,8),29-(8,8,8)]
   854      10.709022      10.709022      10.709022    8[6-(6,8),29-(8,8,8)]
   855      10.637583      10.637583      10.637583    8[6-(6,7)]
   856      -0.004319      -0.004319      -0.004319    8[29-(7,7),29-(7,7),29-(7,7)]
   857      23.888034      23.888034      23.888034    8[6-(6,8),29-(8,8,8)]
   858      25.146809      25.146809      25.146809    8[6-(6,8),29-(8,8,8)]
   859      19.105239      19.105239      19.105239    8[6-(6,8),29-(8,8,8)]
   860      18.146116      18.146116      18.146116    8[6-(6,8),29-(8,8,8)]
   861       23.99737       23.99737       23.99737    8[6-(6,7)]
   862     -13.189539     -13.189539     -13.189539    8[6-(6,8),29-(8,8,8)]
   863     -14.467845     -14.467845     -14.467845    8[6-(6,8),29-(8,8,8)]
   864     -12.427007     -12.427007     -12.427007    8[6-(6,8),29-(8,8,8)]
   865     -10.187084     -10.187084     -10.187084    8[6-(6,8),29-(8,8,8)]
   866      -7.060736      -7.060736      -7.060736    8[6-(6,7)]
   867      -14.74377      -14.74377      -14.74377    8[6-(6,8),29-(8,8,8)]
   868     -15.693776     -15.693776     -15.693776    8[6-(6,8),29-(8,8,8)]
   869     -12.937742     -12.937742     -12.937742    8[6-(6,8),29-(8,8,8)]
   870     -10.709456     -10.709456     -10.709456    8[6-(6,8),29-(8,8,8)]
   871     -10.637938     -10.637938     -10.637938    8[6-(6,7)]
   872       0.003992       0.003992       0.003992    8[29-(7,7),29-(7,7),29-(7,7)]
