# Supplementary material for: A collection of forcefield precursors for metal–organic frameworks
Source: RSC Adv. 2019 Nov 13;9(63):36492–507. doi: 10.1039/c9ra07327b (PMC9075174; doi:10.1039/c9ra07327b)
Supplement: RA-009-C9RA07327B-s037 [file RA-009-C9RA07327B-s037.txt]

ADAXEK_clean

7.166800    0.000000    0.000000
0.763084    9.822804    0.000000
-3.583400    -0.000000    11.841899

     1       2.173242       2.173242       2.173242    27[8-(6),8-(6),8-(6),8-(6),8-(7,27),8-(7,27)]
     2      -1.410158      -1.410158      -1.410158    27[8-(6),8-(6),8-(6),8-(6),8-(7,27),8-(7,27)]
     3       1.762654       1.762654       1.762654    1[6-(6,6)]
     4      -1.444556      -1.444556      -1.444556    1[6-(6,6)]
     5       3.517375       3.517375       3.517375    1[6-(6,6)]
     6       3.505666       3.505666       3.505666    1[6-(6,7)]
     7       -0.99957       -0.99957       -0.99957    1[6-(6,6)]
     8        2.20764        2.20764        2.20764    1[6-(6,6)]
     9       4.412509       4.412509       4.412509    1[6-(6,6)]
    10       4.424218       4.424218       4.424218    1[6-(6,7)]
    11        2.58383        2.58383        2.58383    1[6-(6,6)]
    12        5.79104        5.79104        5.79104    1[6-(6,6)]
    13       0.829109       0.829109       0.829109    1[6-(6,6)]
    14       0.840818       0.840818       0.840818    1[6-(6,7)]
    15       5.346054       5.346054       5.346054    1[6-(6,6)]
    16       2.138844       2.138844       2.138844    1[6-(6,6)]
    17      -0.066025      -0.066025      -0.066025    1[6-(6,6)]
    18      -0.077734      -0.077734      -0.077734    1[6-(6,7)]
    19       3.777378       3.777378       3.777378    6[6-(1,6),6-(1,6),6-(8,8)]
    20       2.500751       2.500751       2.500751    6[1-(0),6-(1,6),6-(6,6)]
    21       4.857173       4.857173       4.857173    6[1-(0),6-(1,6),6-(6,6)]
    22       3.967245       3.967245       3.967245    6[6-(6,6),8-(27),8-(27)]
    23       3.698001       3.698001       3.698001    6[1-(0),6-(1,7),6-(6,6)]
    24       3.694388       3.694388       3.694388    6[1-(0),6-(1,6),7-(6,8)]
    25       4.152506       4.152506       4.152506    6[6-(1,6),6-(1,6),6-(8,8)]
    26       5.429133       5.429133       5.429133    6[1-(0),6-(1,6),6-(6,6)]
    27       3.072711       3.072711       3.072711    6[1-(0),6-(1,6),6-(6,6)]
    28       3.962639       3.962639       3.962639    6[6-(6,6),8-(27),8-(27)]
    29       4.231883       4.231883       4.231883    6[1-(0),6-(1,7),6-(6,6)]
    30       4.235496       4.235496       4.235496    6[1-(0),6-(1,6),7-(6,8)]
    31       0.569106       0.569106       0.569106    6[6-(1,6),6-(1,6),6-(8,8)]
    32       1.845733       1.845733       1.845733    6[1-(0),6-(1,6),6-(6,6)]
    33      -0.510689      -0.510689      -0.510689    6[1-(0),6-(1,6),6-(6,6)]
    34       0.379239       0.379239       0.379239    6[6-(6,6),8-(27),8-(27)]
    35       0.648483       0.648483       0.648483    6[1-(0),6-(1,7),6-(6,6)]
    36       0.652096       0.652096       0.652096    6[1-(0),6-(1,6),7-(6,8)]
    37       0.193978       0.193978       0.193978    6[6-(1,6),6-(1,6),6-(8,8)]
    38      -1.082649      -1.082649      -1.082649    6[1-(0),6-(1,6),6-(6,6)]
    39       1.273773       1.273773       1.273773    6[1-(0),6-(1,6),6-(6,6)]
    40       0.383845       0.383845       0.383845    6[6-(6,6),8-(27),8-(27)]
    41       0.114601       0.114601       0.114601    6[1-(0),6-(1,7),6-(6,6)]
    42       0.110988       0.110988       0.110988    6[1-(0),6-(1,6),7-(6,8)]
    43       3.964942       3.964942       3.964942    6[6-(1,6),6-(1,6),6-(6,6)]
    44       0.381542       0.381542       0.381542    6[6-(1,6),6-(1,6),6-(6,6)]
    45       3.964942       3.964942       3.964942    7[6-(1,6),6-(1,6),8-(27,27)]
    46       0.381542       0.381542       0.381542    7[6-(1,6),6-(1,6),8-(27,27)]
    47       2.952094       2.952094       2.952094    8[6-(6,8),27-(8,8,8,8,8)]
    48       5.135275       5.135275       5.135275    8[6-(6,8),27-(8,8,8,8,8)]
    49        4.97779        4.97779        4.97779    8[6-(6,8),27-(8,8,8,8,8)]
    50       2.794609       2.794609       2.794609    8[6-(6,8),27-(8,8,8,8,8)]
    51        1.39439        1.39439        1.39439    8[6-(6,8),27-(8,8,8,8,8)]
    52      -0.788791      -0.788791      -0.788791    8[6-(6,8),27-(8,8,8,8,8)]
    53      -0.631306      -0.631306      -0.631306    8[6-(6,8),27-(8,8,8,8,8)]
    54       1.551875       1.551875       1.551875    8[6-(6,8),27-(8,8,8,8,8)]
    55       3.964942       3.964942       3.964942    8[7-(6,6),27-(8,8,8,8,8),27-(8,8,8,8,8)]
    56       0.381542       0.381542       0.381542    8[7-(6,6),27-(8,8,8,8,8),27-(8,8,8,8,8)]
