# Supplementary material for: A collection of forcefield precursors for metal–organic frameworks
Source: RSC Adv. 2019 Nov 13;9(63):36492–507. doi: 10.1039/c9ra07327b (PMC9075174; doi:10.1039/c9ra07327b)
Supplement: RA-009-C9RA07327B-s038 [file RA-009-C9RA07327B-s038.txt]

ADEGIA_clean

8.606600    0.000000    0.000000
1.993505    9.958427    0.000000
3.493371    4.064249    9.790105

     1       9.799782       9.799782       9.799782    64[8-(6),8-(6),8-(6),8-(6),8-(6),8-(6)]
     2       4.293694       4.293694       4.293694    64[8-(6),8-(6),8-(6),8-(6),8-(6),8-(6)]
     3      11.930009      11.930009      11.930009    1[6-(6,6)]
     4       1.177544       1.177544       1.177544    1[6-(6,6)]
     5       5.702087       5.702087       5.702087    1[6-(6,6)]
     6      11.704681      11.704681      11.704681    1[6-(6,6)]
     7       5.650769       5.650769       5.650769    1[6-(6,6)]
     8       3.260286       3.260286       3.260286    1[6-(6,6)]
     9       2.163467       2.163467       2.163467    1[6-(6,6)]
    10      12.915932      12.915932      12.915932    1[6-(6,6)]
    11       8.391389       8.391389       8.391389    1[6-(6,6)]
    12       2.388795       2.388795       2.388795    1[6-(6,6)]
    13       8.442707       8.442707       8.442707    1[6-(6,6)]
    14       10.83319       10.83319       10.83319    1[6-(6,6)]
    15      11.106273      11.106273      11.106273    6[6-(6,6),8-(64),8-(64)]
    16      11.755715      11.755715      11.755715    6[6-(1,6),6-(1,6),6-(8,8)]
    17      12.095911      12.095911      12.095911    6[1-(0),6-(1,6),6-(6,6)]
    18       1.406765       1.406765       1.406765    6[1-(0),6-(1,6),6-(6,6)]
    19        7.96618        7.96618        7.96618    6[6-(6,6),8-(64),8-(64)]
    20       7.096992       7.096992       7.096992    6[6-(1,6),6-(1,6),6-(8,8)]
    21       5.944764       5.944764       5.944764    6[1-(0),6-(1,6),6-(6,6)]
    22      10.934132      10.934132      10.934132    6[1-(0),6-(1,6),6-(6,6)]
    23        3.20475        3.20475        3.20475    6[6-(6,6),8-(64),8-(64)]
    24        4.29089        4.29089        4.29089    6[6-(1,6),6-(1,6),6-(8,8)]
    25       5.510158       5.510158       5.510158    6[1-(0),6-(1,6),6-(6,6)]
    26       4.076931       4.076931       4.076931    6[1-(0),6-(1,6),6-(6,6)]
    27       2.987203       2.987203       2.987203    6[6-(6,6),8-(64),8-(64)]
    28       2.337761       2.337761       2.337761    6[6-(1,6),6-(1,6),6-(8,8)]
    29       1.997565       1.997565       1.997565    6[1-(0),6-(1,6),6-(6,6)]
    30      12.686711      12.686711      12.686711    6[1-(0),6-(1,6),6-(6,6)]
    31       6.127296       6.127296       6.127296    6[6-(6,6),8-(64),8-(64)]
    32       6.996484       6.996484       6.996484    6[6-(1,6),6-(1,6),6-(8,8)]
    33       8.148712       8.148712       8.148712    6[1-(0),6-(1,6),6-(6,6)]
    34       3.159344       3.159344       3.159344    6[1-(0),6-(1,6),6-(6,6)]
    35      10.888726      10.888726      10.888726    6[6-(6,6),8-(64),8-(64)]
    36       9.802586       9.802586       9.802586    6[6-(1,6),6-(1,6),6-(8,8)]
    37       8.583318       8.583318       8.583318    6[1-(0),6-(1,6),6-(6,6)]
    38      10.016545      10.016545      10.016545    6[1-(0),6-(1,6),6-(6,6)]
    39      11.372603      11.372603      11.372603    8[6-(6,8),64-(8,8,8,8,8)]
    40      10.294537      10.294537      10.294537    8[6-(6,8),64-(8,8,8,8,8)]
    41       7.642947       7.642947       7.642947    8[6-(6,8),64-(8,8,8,8,8)]
    42       8.995076       8.995076       8.995076    8[6-(6,8),64-(8,8,8,8,8)]
    43       3.408112       3.408112       3.408112    8[6-(6,8),64-(8,8,8,8,8)]
    44       2.104546       2.104546       2.104546    8[6-(6,8),64-(8,8,8,8,8)]
    45       2.720873       2.720873       2.720873    8[6-(6,8),64-(8,8,8,8,8)]
    46       3.798939       3.798939       3.798939    8[6-(6,8),64-(8,8,8,8,8)]
    47       6.450529       6.450529       6.450529    8[6-(6,8),64-(8,8,8,8,8)]
    48         5.0984         5.0984         5.0984    8[6-(6,8),64-(8,8,8,8,8)]
    49      10.685364      10.685364      10.685364    8[6-(6,8),64-(8,8,8,8,8)]
    50       11.98893       11.98893       11.98893    8[6-(6,8),64-(8,8,8,8,8)]
