# Supplementary material for: A collection of forcefield precursors for metal–organic frameworks
Source: RSC Adv. 2019 Nov 13;9(63):36492–507. doi: 10.1039/c9ra07327b (PMC9075174; doi:10.1039/c9ra07327b)
Supplement: RA-009-C9RA07327B-s039 [file RA-009-C9RA07327B-s039.txt]

ADIQEL_clean

8.201000    0.000000    0.000000
0.000000    10.492000    0.000000
-1.023756    0.000000    11.077795

     1            0.0            0.0            0.0    27[7-(6,6),7-(6,6),8-(6),8-(6)]
     2       3.588622       3.588622       3.588622    27[7-(6,6),7-(6,6),8-(6),8-(6)]
     3       4.832032       4.832032       4.832032    1[6-(6,7)]
     4       2.924461       2.924461       2.924461    1[6-(6,6)]
     5       4.406056       4.406056       4.406056    1[6-(6,6)]
     6       6.264833       6.264833       6.264833    1[6-(6,7)]
     7       1.551366       1.551366       1.551366    1[6-(6,8)]
     8        0.19807        0.19807        0.19807    1[6-(6,8)]
     9       5.933834       5.933834       5.933834    1[6-(6,7)]
    10      -0.359595      -0.359595      -0.359595    1[6-(6,6)]
    11        6.35981        6.35981        6.35981    1[6-(6,6)]
    12       4.501033       4.501033       4.501033    1[6-(6,7)]
    13         1.0135         1.0135         1.0135    1[6-(6,8)]
    14       2.366796       2.366796       2.366796    1[6-(6,8)]
    15       2.345212       2.345212       2.345212    1[6-(6,7)]
    16       4.252783       4.252783       4.252783    1[6-(6,6)]
    17       2.771188       2.771188       2.771188    1[6-(6,6)]
    18       0.912411       0.912411       0.912411    1[6-(6,7)]
    19       5.625878       5.625878       5.625878    1[6-(6,8)]
    20       6.979174       6.979174       6.979174    1[6-(6,8)]
    21        1.24341        1.24341        1.24341    1[6-(6,7)]
    22       7.536839       7.536839       7.536839    1[6-(6,6)]
    23       0.817434       0.817434       0.817434    1[6-(6,6)]
    24       2.676211       2.676211       2.676211    1[6-(6,7)]
    25       6.163744       6.163744       6.163744    1[6-(6,8)]
    26       4.810448       4.810448       4.810448    1[6-(6,8)]
    27       4.719445       4.719445       4.719445    6[1-(0),6-(1,6),7-(6,27)]
    28       3.617673       3.617673       3.617673    6[1-(0),6-(1,7),6-(6,6)]
    29       4.478972       4.478972       4.478972    6[1-(0),6-(1,7),6-(6,6)]
    30       5.548043       5.548043       5.548043    6[1-(0),6-(1,6),7-(6,27)]
    31       3.463863       3.463863       3.463863    6[6-(1,6),6-(1,6),6-(6,6)]
    32       2.273217       2.273217       2.273217    6[6-(1,8),6-(1,8),6-(6,6)]
    33       2.378782       2.378782       2.378782    6[1-(0),6-(6,6),8-(27)]
    34       0.950052       0.950052       0.950052    6[1-(0),6-(6,6),8-(0)]
    35       6.046421       6.046421       6.046421    6[1-(0),6-(1,6),7-(6,27)]
    36       7.148193       7.148193       7.148193    6[1-(0),6-(1,7),6-(6,6)]
    37       6.286894       6.286894       6.286894    6[1-(0),6-(1,7),6-(6,6)]
    38       5.217823       5.217823       5.217823    6[1-(0),6-(1,6),7-(6,27)]
    39       7.302003       7.302003       7.302003    6[6-(1,6),6-(1,6),6-(6,6)]
    40       0.291649       0.291649       0.291649    6[6-(1,8),6-(1,8),6-(6,6)]
    41       0.186084       0.186084       0.186084    6[1-(0),6-(6,6),8-(27)]
    42       1.614814       1.614814       1.614814    6[1-(0),6-(6,6),8-(0)]
    43       2.457799       2.457799       2.457799    6[1-(0),6-(1,6),7-(6,27)]
    44       3.559571       3.559571       3.559571    6[1-(0),6-(1,7),6-(6,6)]
    45       2.698272       2.698272       2.698272    6[1-(0),6-(1,7),6-(6,6)]
    46       1.629201       1.629201       1.629201    6[1-(0),6-(1,6),7-(6,27)]
    47       3.713381       3.713381       3.713381    6[6-(1,6),6-(1,6),6-(6,6)]
    48       4.904027       4.904027       4.904027    6[6-(1,8),6-(1,8),6-(6,6)]
    49       4.798462       4.798462       4.798462    6[1-(0),6-(6,6),8-(27)]
    50       6.227192       6.227192       6.227192    6[1-(0),6-(6,6),8-(0)]
    51       1.130823       1.130823       1.130823    6[1-(0),6-(1,6),7-(6,27)]
    52       0.029051       0.029051       0.029051    6[1-(0),6-(1,7),6-(6,6)]
    53        0.89035        0.89035        0.89035    6[1-(0),6-(1,7),6-(6,6)]
    54       1.959421       1.959421       1.959421    6[1-(0),6-(1,6),7-(6,27)]
    55      -0.124759      -0.124759      -0.124759    6[6-(1,6),6-(1,6),6-(6,6)]
    56       6.885595       6.885595       6.885595    6[6-(1,8),6-(1,8),6-(6,6)]
    57        6.99116        6.99116        6.99116    6[1-(0),6-(6,6),8-(27)]
    58        5.56243        5.56243        5.56243    6[1-(0),6-(6,6),8-(0)]
    59        5.67682        5.67682        5.67682    7[6-(1,6),6-(1,6),27-(7,8,8)]
    60       5.089046       5.089046       5.089046    7[6-(1,6),6-(1,6),27-(7,8,8)]
    61       1.500424       1.500424       1.500424    7[6-(1,6),6-(1,6),27-(7,8,8)]
    62       2.088198       2.088198       2.088198    7[6-(1,6),6-(1,6),27-(7,8,8)]
    63       3.474093       3.474093       3.474093    8[6-(1,6),27-(7,7,8)]
    64       0.659934       0.659934       0.659934    8[6-(1,6)]
    65      -0.909227      -0.909227      -0.909227    8[6-(1,6),27-(7,7,8)]
    66       1.904932       1.904932       1.904932    8[6-(1,6)]
    67       3.703151       3.703151       3.703151    8[6-(1,6),27-(7,7,8)]
    68        6.51731        6.51731        6.51731    8[6-(1,6)]
    69      -0.114529      -0.114529      -0.114529    8[6-(1,6),27-(7,7,8)]
    70       5.272312       5.272312       5.272312    8[6-(1,6)]
