# Supplementary material for: A collection of forcefield precursors for metal–organic frameworks
Source: RSC Adv. 2019 Nov 13;9(63):36492–507. doi: 10.1039/c9ra07327b (PMC9075174; doi:10.1039/c9ra07327b)
Supplement: RA-009-C9RA07327B-s040 [file RA-009-C9RA07327B-s040.txt]

ADODAA_charged

21.333600    0.000000    0.000000
10.666800    18.475440    0.000000
10.666800    6.158480    17.418811

     1       8.743149       8.743149       8.743149    29[7-(6,7),7-(6,7),8-(29,29),8-(6)]
     2      16.250443      16.250443      16.250443    29[7-(6,7),7-(6,7),8-(29,29),8-(6)]
     3       5.083157       5.083157       5.083157    29[7-(6,7),7-(6,7),8-(29,29),8-(6)]
     4      12.590451      12.590451      12.590451    29[7-(6,7),7-(6,7),8-(29,29),8-(6)]
     5       3.980423       3.980423       3.980423    29[7-(6,7),7-(6,7),8-(29,29),8-(6)]
     6      17.353177      17.353177      17.353177    29[7-(6,7),7-(6,7),8-(29,29),8-(6)]
     7       9.845883       9.845883       9.845883    29[7-(6,7),7-(6,7),8-(29,29),8-(6)]
     8      11.487717      11.487717      11.487717    29[7-(6,7),7-(6,7),8-(29,29),8-(6)]
     9       9.564066       9.564066       9.564066    29[7-(6,7),7-(6,7),8-(29,29),8-(6)]
    10      15.429526      15.429526      15.429526    29[7-(6,7),7-(6,7),8-(29,29),8-(6)]
    11      11.769534      11.769534      11.769534    29[7-(6,7),7-(6,7),8-(29,29),8-(6)]
    12       5.904074       5.904074       5.904074    29[7-(6,7),7-(6,7),8-(29,29),8-(6)]
    13      20.230866      20.230866      20.230866    29[7-(6,7),7-(6,7),8-(29,29),8-(6)]
    14      15.429526      15.429526      15.429526    29[7-(6,7),7-(6,7),8-(29,29),8-(6)]
    15      22.436334      22.436334      22.436334    29[7-(6,7),7-(6,7),8-(29,29),8-(6)]
    16      27.237674      27.237674      27.237674    29[7-(6,7),7-(6,7),8-(29,29),8-(6)]
    17      19.409949      19.409949      19.409949    29[7-(6,7),7-(6,7),8-(29,29),8-(6)]
    18      16.250443      16.250443      16.250443    29[7-(6,7),7-(6,7),8-(29,29),8-(6)]
    19      26.416757      26.416757      26.416757    29[7-(6,7),7-(6,7),8-(29,29),8-(6)]
    20      23.257251      23.257251      23.257251    29[7-(6,7),7-(6,7),8-(29,29),8-(6)]
    21      25.314023      25.314023      25.314023    29[7-(6,7),7-(6,7),8-(29,29),8-(6)]
    22      17.353177      17.353177      17.353177    29[7-(6,7),7-(6,7),8-(29,29),8-(6)]
    23      20.512683      20.512683      20.512683    29[7-(6,7),7-(6,7),8-(29,29),8-(6)]
    24      22.154517      22.154517      22.154517    29[7-(6,7),7-(6,7),8-(29,29),8-(6)]
    25      28.409955      28.409955      28.409955    1[6-(6,7)]
    26        32.0132        32.0132        32.0132    1[6-(6,7)]
    27      25.184315      25.184315      25.184315    1[6-(6,7)]
    28      35.183373      35.183373      35.183373    1[6-(6,7)]
    29      17.482885      17.482885      17.482885    1[6-(6,7)]
    30      28.817427      28.817427      28.817427    1[6-(6,7)]
    31      14.257245      14.257245      14.257245    1[6-(6,7)]
    32        31.9876        31.9876        31.9876    1[6-(6,7)]
    33      23.823231      23.823231      23.823231    1[6-(6,7)]
    34      35.488444      35.488444      35.488444    1[6-(6,7)]
    35      18.843969      18.843969      18.843969    1[6-(6,7)]
    36      28.512356      28.512356      28.512356    1[6-(6,7)]
    37      22.069609      22.069609      22.069609    1[6-(6,7)]
    38      25.342183      25.342183      25.342183    1[6-(6,7)]
    39      20.597591      20.597591      20.597591    1[6-(6,7)]
    40      38.658617      38.658617      38.658617    1[6-(6,7)]
    41      27.673946      27.673946      27.673946    1[6-(6,7)]
    42      38.671417      38.671417      38.671417    1[6-(6,7)]
    43      25.920324      25.920324      25.920324    1[6-(6,7)]
    44      28.525157      28.525157      28.525157    1[6-(6,7)]
    45      14.993254      14.993254      14.993254    1[6-(6,7)]
    46      25.329383      25.329383      25.329383    1[6-(6,7)]
    47      16.746876      16.746876      16.746876    1[6-(6,7)]
    48      35.475643      35.475643      35.475643    1[6-(6,7)]
    49      17.007146      17.007146      17.007146    1[6-(6,7)]
    50      17.337817      17.337817      17.337817    1[6-(6,7)]
    51      15.253524      15.253524      15.253524    1[6-(6,7)]
    52      17.858357      17.858357      17.858357    1[6-(6,7)]
    53      25.660054      25.660054      25.660054    1[6-(6,7)]
    54      25.329383      25.329383      25.329383    1[6-(6,7)]
    55      27.413676      27.413676      27.413676    1[6-(6,7)]
    56      24.808843      24.808843      24.808843    1[6-(6,7)]
    57      17.743155      17.743155      17.743155    1[6-(6,7)]
    58        21.3464        21.3464        21.3464    1[6-(6,7)]
    59      14.517515      14.517515      14.517515    1[6-(6,7)]
    60      13.849773      13.849773      13.849773    1[6-(6,7)]
    61      28.149685      28.149685      28.149685    1[6-(6,7)]
    62      28.817427      28.817427      28.817427    1[6-(6,7)]
    63      24.924045      24.924045      24.924045    1[6-(6,7)]
    64        21.3208        21.3208        21.3208    1[6-(6,7)]
    65      23.823231      23.823231      23.823231    1[6-(6,7)]
    66      24.821644      24.821644      24.821644    1[6-(6,7)]
    67      18.843969      18.843969      18.843969    1[6-(6,7)]
    68      17.845556      17.845556      17.845556    1[6-(6,7)]
    69      22.069609      22.069609      22.069609    1[6-(6,7)]
    70      25.342183      25.342183      25.342183    1[6-(6,7)]
    71      20.597591      20.597591      20.597591    1[6-(6,7)]
    72      17.325017      17.325017      17.325017    1[6-(6,7)]
    73        29.3465        29.3465        29.3465    6[6-(6,6),8-(0),8-(29)]
    74      29.977975      29.977975      29.977975    6[6-(1,7),6-(1,7),6-(8,8)]
    75      29.344367      29.344367      29.344367    6[1-(0),6-(6,6),7-(7,29)]
    76      31.317725      31.317725      31.317725    6[1-(0),6-(6,6),7-(7,29)]
    77      23.769897      23.769897      23.769897    6[6-(6,6),8-(0),8-(29)]
    78      24.567774      24.567774      24.567774    6[6-(1,7),6-(1,7),6-(8,8)]
    79      25.184315      25.184315      25.184315    6[1-(0),6-(6,6),7-(7,29)]
    80      24.823777      24.823777      24.823777    6[1-(0),6-(6,6),7-(7,29)]
    81      18.897303      18.897303      18.897303    6[6-(6,6),8-(0),8-(29)]
    82      18.099426      18.099426      18.099426    6[6-(1,7),6-(1,7),6-(8,8)]
    83      17.482885      17.482885      17.482885    6[1-(0),6-(6,6),7-(7,29)]
    84      17.843423      17.843423      17.843423    6[1-(0),6-(6,6),7-(7,29)]
    85        13.3207        13.3207        13.3207    6[6-(6,6),8-(0),8-(29)]
    86      12.689225      12.689225      12.689225    6[6-(1,7),6-(1,7),6-(8,8)]
    87      13.322833      13.322833      13.322833    6[1-(0),6-(6,6),7-(7,29)]
    88      11.349475      11.349475      11.349475    6[1-(0),6-(6,6),7-(7,29)]
    89      23.385892      23.385892      23.385892    6[6-(6,6),8-(0),8-(29)]
    90      24.049367      24.049367      24.049367    6[6-(1,7),6-(1,7),6-(8,8)]
    91      24.175236      24.175236      24.175236    6[1-(0),6-(6,6),7-(7,29)]
    92      24.723509      24.723509      24.723509    6[1-(0),6-(6,6),7-(7,29)]
    93      19.281308      19.281308      19.281308    6[6-(6,6),8-(0),8-(29)]
    94      18.617833      18.617833      18.617833    6[6-(1,7),6-(1,7),6-(8,8)]
    95      18.491964      18.491964      18.491964    6[1-(0),6-(6,6),7-(7,29)]
    96      17.943691      17.943691      17.943691    6[1-(0),6-(6,6),7-(7,29)]
    97      24.857911      24.857911      24.857911    6[6-(6,6),8-(0),8-(29)]
    98      24.028034      24.028034      24.028034    6[6-(1,7),6-(1,7),6-(8,8)]
    99      22.652016      22.652016      22.652016    6[1-(0),6-(6,6),7-(7,29)]
   100      24.437639      24.437639      24.437639    6[1-(0),6-(6,6),7-(7,29)]
   101      17.809289      17.809289      17.809289    6[6-(6,6),8-(0),8-(29)]
   102      18.639166      18.639166      18.639166    6[6-(1,7),6-(1,7),6-(8,8)]
   103      20.015184      20.015184      20.015184    6[1-(0),6-(6,6),7-(7,29)]
   104      18.229561      18.229561      18.229561    6[1-(0),6-(6,6),7-(7,29)]
   105      25.822189      25.822189      25.822189    6[6-(6,6),8-(0),8-(29)]
   106      27.283541      27.283541      27.283541    6[6-(1,7),6-(1,7),6-(8,8)]
   107       28.02595       28.02595       28.02595    6[1-(0),6-(6,6),7-(7,29)]
   108      28.213686      28.213686      28.213686    6[1-(0),6-(6,6),7-(7,29)]
   109      27.294208      27.294208      27.294208    6[6-(6,6),8-(0),8-(29)]
   110      27.262207      27.262207      27.262207    6[6-(1,7),6-(1,7),6-(8,8)]
   111      26.502731      26.502731      26.502731    6[1-(0),6-(6,6),7-(7,29)]
   112      27.927816      27.927816      27.927816    6[1-(0),6-(6,6),7-(7,29)]
   113      16.845011      16.845011      16.845011    6[6-(6,6),8-(0),8-(29)]
   114      15.383659      15.383659      15.383659    6[6-(1,7),6-(1,7),6-(8,8)]
   115       14.64125       14.64125       14.64125    6[1-(0),6-(6,6),7-(7,29)]
   116      14.453514      14.453514      14.453514    6[1-(0),6-(6,6),7-(7,29)]
   117      15.372992      15.372992      15.372992    6[6-(6,6),8-(0),8-(29)]
   118      15.404993      15.404993      15.404993    6[6-(1,7),6-(1,7),6-(8,8)]
   119      16.164469      16.164469      16.164469    6[1-(0),6-(6,6),7-(7,29)]
   120      14.739384      14.739384      14.739384    6[1-(0),6-(6,6),7-(7,29)]
   121      15.155389      15.155389      15.155389    6[6-(6,6),8-(0),8-(29)]
   122      16.616741      16.616741      16.616741    6[6-(1,7),6-(1,7),6-(8,8)]
   123       17.35915       17.35915       17.35915    6[1-(0),6-(6,6),7-(7,29)]
   124      17.546886      17.546886      17.546886    6[1-(0),6-(6,6),7-(7,29)]
   125      16.627408      16.627408      16.627408    6[6-(6,6),8-(0),8-(29)]
   126      16.595407      16.595407      16.595407    6[6-(1,7),6-(1,7),6-(8,8)]
   127      15.835931      15.835931      15.835931    6[1-(0),6-(6,6),7-(7,29)]
   128      17.261016      17.261016      17.261016    6[1-(0),6-(6,6),7-(7,29)]
   129      27.511811      27.511811      27.511811    6[6-(6,6),8-(0),8-(29)]
   130      26.050459      26.050459      26.050459    6[6-(1,7),6-(1,7),6-(8,8)]
   131       25.30805       25.30805       25.30805    6[1-(0),6-(6,6),7-(7,29)]
   132      25.120314      25.120314      25.120314    6[1-(0),6-(6,6),7-(7,29)]
   133      26.039792      26.039792      26.039792    6[6-(6,6),8-(0),8-(29)]
   134      26.071793      26.071793      26.071793    6[6-(1,7),6-(1,7),6-(8,8)]
   135      26.831269      26.831269      26.831269    6[1-(0),6-(6,6),7-(7,29)]
   136      25.406184      25.406184      25.406184    6[1-(0),6-(6,6),7-(7,29)]
   137        18.6797        18.6797        18.6797    6[6-(6,6),8-(0),8-(29)]
   138      19.311175      19.311175      19.311175    6[6-(1,7),6-(1,7),6-(8,8)]
   139      18.677567      18.677567      18.677567    6[1-(0),6-(6,6),7-(7,29)]
   140      20.650925      20.650925      20.650925    6[1-(0),6-(6,6),7-(7,29)]
   141      13.103097      13.103097      13.103097    6[6-(6,6),8-(0),8-(29)]
   142      13.900974      13.900974      13.900974    6[6-(1,7),6-(1,7),6-(8,8)]
   143      14.517515      14.517515      14.517515    6[1-(0),6-(6,6),7-(7,29)]
   144      14.156977      14.156977      14.156977    6[1-(0),6-(6,6),7-(7,29)]
   145      29.564103      29.564103      29.564103    6[6-(6,6),8-(0),8-(29)]
   146      28.766226      28.766226      28.766226    6[6-(1,7),6-(1,7),6-(8,8)]
   147      28.149685      28.149685      28.149685    6[1-(0),6-(6,6),7-(7,29)]
   148      28.510223      28.510223      28.510223    6[1-(0),6-(6,6),7-(7,29)]
   149        23.9875        23.9875        23.9875    6[6-(6,6),8-(0),8-(29)]
   150      23.356025      23.356025      23.356025    6[6-(1,7),6-(1,7),6-(8,8)]
   151      23.989633      23.989633      23.989633    6[1-(0),6-(6,6),7-(7,29)]
   152      22.016275      22.016275      22.016275    6[1-(0),6-(6,6),7-(7,29)]
   153      23.385892      23.385892      23.385892    6[6-(6,6),8-(0),8-(29)]
   154      24.049367      24.049367      24.049367    6[6-(1,7),6-(1,7),6-(8,8)]
   155      24.175236      24.175236      24.175236    6[1-(0),6-(6,6),7-(7,29)]
   156      24.723509      24.723509      24.723509    6[1-(0),6-(6,6),7-(7,29)]
   157      19.281308      19.281308      19.281308    6[6-(6,6),8-(0),8-(29)]
   158      18.617833      18.617833      18.617833    6[6-(1,7),6-(1,7),6-(8,8)]
   159      18.491964      18.491964      18.491964    6[1-(0),6-(6,6),7-(7,29)]
   160      17.943691      17.943691      17.943691    6[1-(0),6-(6,6),7-(7,29)]
   161      24.857911      24.857911      24.857911    6[6-(6,6),8-(0),8-(29)]
   162      24.028034      24.028034      24.028034    6[6-(1,7),6-(1,7),6-(8,8)]
   163      22.652016      22.652016      22.652016    6[1-(0),6-(6,6),7-(7,29)]
   164      24.437639      24.437639      24.437639    6[1-(0),6-(6,6),7-(7,29)]
   165      17.809289      17.809289      17.809289    6[6-(6,6),8-(0),8-(29)]
   166      18.639166      18.639166      18.639166    6[6-(1,7),6-(1,7),6-(8,8)]
   167      20.015184      20.015184      20.015184    6[1-(0),6-(6,6),7-(7,29)]
   168      18.229561      18.229561      18.229561    6[1-(0),6-(6,6),7-(7,29)]
   169      30.272378      30.272378      30.272378    7[6-(1,6),7-(6,29),29-(7,8,8)]
   170       8.610241       8.610241       8.610241    7[6-(1,6),7-(6,29),29-(7,8,8)]
   171      25.788056      25.788056      25.788056    7[6-(1,6),7-(6,29),29-(7,8,8)]
   172      17.450885      17.450885      17.450885    7[6-(1,6),7-(6,29),29-(7,8,8)]
   173      16.879144      16.879144      16.879144    7[6-(1,6),7-(6,29),29-(7,8,8)]
   174       3.882715       3.882715       3.882715    7[6-(1,6),7-(6,29),29-(7,8,8)]
   175      12.394822      12.394822      12.394822    7[6-(1,6),7-(6,29),29-(7,8,8)]
   176      12.723359      12.723359      12.723359    7[6-(1,6),7-(6,29),29-(7,8,8)]
   177      24.879244      24.879244      24.879244    7[6-(1,6),7-(6,29),29-(7,8,8)]
   178       4.384055       4.384055       4.384055    7[6-(1,6),7-(6,29),29-(7,8,8)]
   179      17.787956      17.787956      17.787956    7[6-(1,6),7-(6,29),29-(7,8,8)]
   180      16.949545      16.949545      16.949545    7[6-(1,6),7-(6,29),29-(7,8,8)]
   181      22.272278      22.272278      22.272278    7[6-(1,6),7-(6,29),29-(7,8,8)]
   182       8.108901       8.108901       8.108901    7[6-(1,6),7-(6,29),29-(7,8,8)]
   183      20.394922      20.394922      20.394922    7[6-(1,6),7-(6,29),29-(7,8,8)]
   184      13.224699      13.224699      13.224699    7[6-(1,6),7-(6,29),29-(7,8,8)]
   185        29.3337        29.3337        29.3337    7[6-(1,6),7-(6,29),29-(7,8,8)]
   186       11.16814       11.16814       11.16814    7[6-(1,6),7-(6,29),29-(7,8,8)]
   187      26.726734      26.726734      26.726734    7[6-(1,6),7-(6,29),29-(7,8,8)]
   188      14.892986      14.892986      14.892986    7[6-(1,6),7-(6,29),29-(7,8,8)]
   189        13.3335        13.3335        13.3335    7[6-(1,6),7-(6,29),29-(7,8,8)]
   190       10.16546       10.16546       10.16546    7[6-(1,6),7-(6,29),29-(7,8,8)]
   191      15.940466      15.940466      15.940466    7[6-(1,6),7-(6,29),29-(7,8,8)]
   192       6.440614       6.440614       6.440614    7[6-(1,6),7-(6,29),29-(7,8,8)]
   193        18.6669        18.6669        18.6669    7[6-(1,6),7-(6,29),29-(7,8,8)]
   194       21.83494       21.83494       21.83494    7[6-(1,6),7-(6,29),29-(7,8,8)]
   195      16.059934      16.059934      16.059934    7[6-(1,6),7-(6,29),29-(7,8,8)]
   196      14.892986      14.892986      14.892986    7[6-(1,6),7-(6,29),29-(7,8,8)]
   197        24.0003        24.0003        24.0003    7[6-(1,6),7-(6,29),29-(7,8,8)]
   198       20.83226       20.83226       20.83226    7[6-(1,6),7-(6,29),29-(7,8,8)]
   199      26.607266      26.607266      26.607266    7[6-(1,6),7-(6,29),29-(7,8,8)]
   200      27.774214      27.774214      27.774214    7[6-(1,6),7-(6,29),29-(7,8,8)]
   201      19.605578      19.605578      19.605578    7[6-(1,6),7-(6,29),29-(7,8,8)]
   202      19.277041      19.277041      19.277041    7[6-(1,6),7-(6,29),29-(7,8,8)]
   203      15.121256      15.121256      15.121256    7[6-(1,6),7-(6,29),29-(7,8,8)]
   204      17.450885      17.450885      17.450885    7[6-(1,6),7-(6,29),29-(7,8,8)]
   205      27.545944      27.545944      27.545944    7[6-(1,6),7-(6,29),29-(7,8,8)]
   206      25.216315      25.216315      25.216315    7[6-(1,6),7-(6,29),29-(7,8,8)]
   207      23.061622      23.061622      23.061622    7[6-(1,6),7-(6,29),29-(7,8,8)]
   208      23.390159      23.390159      23.390159    7[6-(1,6),7-(6,29),29-(7,8,8)]
   209      24.879244      24.879244      24.879244    7[6-(1,6),7-(6,29),29-(7,8,8)]
   210      25.717655      25.717655      25.717655    7[6-(1,6),7-(6,29),29-(7,8,8)]
   211      17.787956      17.787956      17.787956    7[6-(1,6),7-(6,29),29-(7,8,8)]
   212      16.949545      16.949545      16.949545    7[6-(1,6),7-(6,29),29-(7,8,8)]
   213      22.272278      22.272278      22.272278    7[6-(1,6),7-(6,29),29-(7,8,8)]
   214      18.775701      18.775701      18.775701    7[6-(1,6),7-(6,29),29-(7,8,8)]
   215      20.394922      20.394922      20.394922    7[6-(1,6),7-(6,29),29-(7,8,8)]
   216      23.891499      23.891499      23.891499    7[6-(1,6),7-(6,29),29-(7,8,8)]
   217      28.066697      28.066697      28.066697    8[6-(6,8),29-(7,7,8)]
   218      30.029175      30.029175      30.029175    8[6-(6,8)]
   219      23.565308      23.565308      23.565308    8[6-(6,8),29-(7,7,8)]
   220      23.287758      23.287758      23.287758    8[6-(6,8)]
   221      19.101892      19.101892      19.101892    8[6-(6,8),29-(7,7,8)]
   222      19.379442      19.379442      19.379442    8[6-(6,8)]
   223      14.600503      14.600503      14.600503    8[6-(6,8),29-(7,7,8)]
   224      12.638025      12.638025      12.638025    8[6-(6,8)]
   225      22.961354      22.961354      22.961354    8[6-(6,8),29-(7,7,8)]
   226      23.317625      23.317625      23.317625    8[6-(6,8)]
   227      19.705846      19.705846      19.705846    8[6-(6,8),29-(7,7,8)]
   228      19.349575      19.349575      19.349575    8[6-(6,8)]
   229      24.207236      24.207236      24.207236    8[6-(6,8),29-(7,7,8)]
   230      26.090993      26.090993      26.090993    8[6-(6,8)]
   231      18.459964      18.459964      18.459964    8[6-(6,8),29-(7,7,8)]
   232      16.576207      16.576207      16.576207    8[6-(6,8)]
   233      25.193062      25.193062      25.193062    8[6-(6,8),29-(7,7,8)]
   234      25.271783      25.271783      25.271783    8[6-(6,8)]
   235      26.438944      26.438944      26.438944    8[6-(6,8),29-(7,7,8)]
   236      28.045151      28.045151      28.045151    8[6-(6,8)]
   237      17.474138      17.474138      17.474138    8[6-(6,8),29-(7,7,8)]
   238      17.395417      17.395417      17.395417    8[6-(6,8)]
   239      16.228256      16.228256      16.228256    8[6-(6,8),29-(7,7,8)]
   240      14.622049      14.622049      14.622049    8[6-(6,8)]
   241      14.526262      14.526262      14.526262    8[6-(6,8),29-(7,7,8)]
   242      14.604983      14.604983      14.604983    8[6-(6,8)]
   243      15.772144      15.772144      15.772144    8[6-(6,8),29-(7,7,8)]
   244      17.378351      17.378351      17.378351    8[6-(6,8)]
   245      28.140938      28.140938      28.140938    8[6-(6,8),29-(7,7,8)]
   246      28.062217      28.062217      28.062217    8[6-(6,8)]
   247      26.895056      26.895056      26.895056    8[6-(6,8),29-(7,7,8)]
   248      25.288849      25.288849      25.288849    8[6-(6,8)]
   249      17.399897      17.399897      17.399897    8[6-(6,8),29-(7,7,8)]
   250      19.362375      19.362375      19.362375    8[6-(6,8)]
   251      12.898508      12.898508      12.898508    8[6-(6,8),29-(7,7,8)]
   252      12.620958      12.620958      12.620958    8[6-(6,8)]
   253      29.768692      29.768692      29.768692    8[6-(6,8),29-(7,7,8)]
   254      30.046242      30.046242      30.046242    8[6-(6,8)]
   255      25.267303      25.267303      25.267303    8[6-(6,8),29-(7,7,8)]
   256      23.304825      23.304825      23.304825    8[6-(6,8)]
   257      22.961354      22.961354      22.961354    8[6-(6,8),29-(7,7,8)]
   258      23.317625      23.317625      23.317625    8[6-(6,8)]
   259      19.705846      19.705846      19.705846    8[6-(6,8),29-(7,7,8)]
   260      19.349575      19.349575      19.349575    8[6-(6,8)]
   261      24.207236      24.207236      24.207236    8[6-(6,8),29-(7,7,8)]
   262      26.090993      26.090993      26.090993    8[6-(6,8)]
   263      18.459964      18.459964      18.459964    8[6-(6,8),29-(7,7,8)]
   264      16.576207      16.576207      16.576207    8[6-(6,8)]
   265        10.6668        10.6668        10.6668    8[29-(7,7,8),29-(7,7,8),29-(7,7,8)]
   266      15.859398      15.859398      15.859398    8[29-(7,7,8),29-(7,7,8),29-(7,7,8)]
   267       5.474202       5.474202       5.474202    8[29-(7,7,8),29-(7,7,8),29-(7,7,8)]
   268        10.6668        10.6668        10.6668    8[29-(7,7,8),29-(7,7,8),29-(7,7,8)]
   269        21.3336        21.3336        21.3336    8[29-(7,7,8),29-(7,7,8),29-(7,7,8)]
   270      15.859398      15.859398      15.859398    8[29-(7,7,8),29-(7,7,8),29-(7,7,8)]
   271        21.3336        21.3336        21.3336    8[29-(7,7,8),29-(7,7,8),29-(7,7,8)]
   272      26.807802      26.807802      26.807802    8[29-(7,7,8),29-(7,7,8),29-(7,7,8)]
