# Supplementary material for: A collection of forcefield precursors for metal–organic frameworks
Source: RSC Adv. 2019 Nov 13;9(63):36492–507. doi: 10.1039/c9ra07327b (PMC9075174; doi:10.1039/c9ra07327b)
Supplement: RA-009-C9RA07327B-s041 [file RA-009-C9RA07327B-s041.txt]

ADODII_clean

7.393300    0.000000    0.000000
0.000000    14.349000    0.000000
-3.696707    -4.150977    16.039574

     1       1.898053       1.898053       1.898053    57[8-(6),8-(6),8-(6),8-(6,57),8-(6,57),8-(6,57),8-(6,57),8-(6,57),8-(6,57)]
     2      -1.798597      -1.798597      -1.798597    57[8-(6),8-(6),8-(6),8-(6,57),8-(6,57),8-(6,57),8-(6,57),8-(6,57),8-(6,57)]
     3       1.710804       1.710804       1.710804    1[6-(1,6,8)]
     4       2.114482       2.114482       2.114482    1[6-(1,6,8)]
     5       6.231067       6.231067       6.231067    1[6-(1,6,8)]
     6       6.188922       6.188922       6.188922    1[6-(1,6,8)]
     7       2.243859       2.243859       2.243859    1[6-(1,6,8)]
     8       1.846095       1.846095       1.846095    1[6-(1,6,8)]
     9       6.893509       6.893509       6.893509    1[6-(1,6,8)]
    10       6.618482       6.618482       6.618482    1[6-(1,6,8)]
    11       3.326232       3.326232       3.326232    1[6-(6,6)]
    12       4.486974       4.486974       4.486974    1[6-(6,6)]
    13       1.171078       1.171078       1.171078    1[6-(6,6)]
    14       0.045083       0.045083       0.045083    1[6-(6,6)]
    15      -1.326407      -1.326407      -1.326407    1[6-(6,6)]
    16      -1.902338      -1.902338      -1.902338    1[6-(6,6)]
    17       1.684887       1.684887       1.684887    1[6-(6,6)]
    18       2.257121       2.257121       2.257121    1[6-(6,6)]
    19        4.63337        4.63337        4.63337    1[6-(6,6)]
    20       3.278173       3.278173       3.278173    1[6-(6,6)]
    21      -1.018821      -1.018821      -1.018821    1[6-(6,6)]
    22       0.389608       0.389608       0.389608    1[6-(6,6)]
    23      -1.985892      -1.985892      -1.985892    1[6-(1,6,8)]
    24      -1.582221      -1.582221      -1.582221    1[6-(1,6,8)]
    25       2.534373       2.534373       2.534373    1[6-(1,6,8)]
    26       2.492234       2.492234       2.492234    1[6-(1,6,8)]
    27      -1.452833      -1.452833      -1.452833    1[6-(1,6,8)]
    28      -1.850588      -1.850588      -1.850588    1[6-(1,6,8)]
    29        3.19681        3.19681        3.19681    1[6-(1,6,8)]
    30       2.921776       2.921776       2.921776    1[6-(1,6,8)]
    31      -0.370447      -0.370447      -0.370447    1[6-(6,6)]
    32       0.790306       0.790306       0.790306    1[6-(6,6)]
    33       4.867713       4.867713       4.867713    1[6-(6,6)]
    34       3.741708       3.741708       3.741708    1[6-(6,6)]
    35       2.370284       2.370284       2.370284    1[6-(6,6)]
    36       1.794339       1.794339       1.794339    1[6-(6,6)]
    37       5.381572       5.381572       5.381572    1[6-(6,6)]
    38       5.953821       5.953821       5.953821    1[6-(6,6)]
    39       0.936685       0.936685       0.936685    1[6-(6,6)]
    40      -0.418502      -0.418502      -0.418502    1[6-(6,6)]
    41        2.67782        2.67782        2.67782    1[6-(6,6)]
    42       4.086239       4.086239       4.086239    1[6-(6,6)]
    43       0.538226       0.538226       0.538226    6[6-(1,1,8),6-(1,1,8),6-(1,1,8),6-(1,1,8)]
    44       1.362582       1.362582       1.362582    6[1-(0),1-(0),6-(6,6,6),8-(6)]
    45       6.756728       6.756728       6.756728    6[1-(0),1-(0),6-(6,6,6),8-(6)]
    46       1.497134       1.497134       1.497134    6[1-(0),1-(0),6-(6,6,6),8-(6)]
    47      -0.087243      -0.087243      -0.087243    6[1-(0),1-(0),6-(6,6,6),8-(6)]
    48       1.585848       1.585848       1.585848    6[6-(1,6),6-(1,6),8-(6)]
    49       2.896679       2.896679       2.896679    6[1-(0),6-(1,6),6-(6,8)]
    50       3.588689       3.588689       3.588689    6[1-(0),6-(1,6),6-(6,6)]
    51       2.965432       2.965432       2.965432    6[6-(1,6),6-(1,6),6-(8,8)]
    52       1.613938       1.613938       1.613938    6[1-(0),6-(1,6),6-(6,6)]
    53       0.946326       0.946326       0.946326    6[1-(0),6-(1,6),6-(6,8)]
    54      -3.199133      -3.199133      -3.199133    6[6-(1,6),6-(1,6),8-(6)]
    55      -2.209167      -2.209167      -2.209167    6[1-(0),6-(1,6),6-(6,8)]
    56      -2.559604      -2.559604      -2.559604    6[1-(0),6-(1,6),6-(6,6)]
    57       3.519907       3.519907       3.519907    6[6-(1,6),6-(1,6),6-(8,8)]
    58       2.572083       2.572083       2.572083    6[1-(0),6-(1,6),6-(6,6)]
    59       2.904037       2.904037       2.904037    6[1-(0),6-(1,6),6-(6,8)]
    60       3.106627       3.106627       3.106627    6[6-(6,6),8-(57),8-(57,57)]
    61       6.341219       6.341219       6.341219    6[6-(1,6),6-(1,6),8-(6)]
    62       4.991942       4.991942       4.991942    6[1-(0),6-(1,6),6-(6,8)]
    63       4.182373       4.182373       4.182373    6[1-(0),6-(1,6),6-(6,6)]
    64       4.670327       4.670327       4.670327    6[6-(1,6),6-(1,6),6-(8,8)]
    65      -1.370739      -1.370739      -1.370739    6[1-(0),6-(1,6),6-(6,6)]
    66      -0.521246      -0.521246      -0.521246    6[1-(0),6-(1,6),6-(6,8)]
    67       3.765385       3.765385       3.765385    6[6-(6,6),8-(57),8-(57,57)]
    68       3.748379       3.748379       3.748379    6[6-(6,6),8-(57),8-(57,57)]
    69      -3.158469      -3.158469      -3.158469    6[6-(1,1,8),6-(1,1,8),6-(1,1,8),6-(1,1,8)]
    70      -2.334118      -2.334118      -2.334118    6[1-(0),1-(0),6-(6,6,6),8-(6)]
    71       3.060038       3.060038       3.060038    6[1-(0),1-(0),6-(6,6,6),8-(6)]
    72      -2.199554      -2.199554      -2.199554    6[1-(0),1-(0),6-(6,6,6),8-(6)]
    73       3.609354       3.609354       3.609354    6[1-(0),1-(0),6-(6,6,6),8-(6)]
    74       -2.11083       -2.11083       -2.11083    6[6-(1,6),6-(1,6),8-(6)]
    75      -0.799997      -0.799997      -0.799997    6[1-(0),6-(1,6),6-(6,8)]
    76      -0.107981      -0.107981      -0.107981    6[1-(0),6-(1,6),6-(6,6)]
    77      -0.731234      -0.731234      -0.731234    6[6-(1,6),6-(1,6),6-(8,8)]
    78       -2.08273       -2.08273       -2.08273    6[1-(0),6-(1,6),6-(6,6)]
    79       4.642952       4.642952       4.642952    6[1-(0),6-(1,6),6-(6,8)]
    80       0.497564       0.497564       0.497564    6[6-(1,6),6-(1,6),8-(6)]
    81       1.487523       1.487523       1.487523    6[1-(0),6-(1,6),6-(6,8)]
    82       1.137076       1.137076       1.137076    6[1-(0),6-(1,6),6-(6,6)]
    83      -0.176714      -0.176714      -0.176714    6[6-(1,6),6-(1,6),6-(8,8)]
    84       6.268768       6.268768       6.268768    6[1-(0),6-(1,6),6-(6,6)]
    85       6.600732       6.600732       6.600732    6[1-(0),6-(1,6),6-(6,8)]
    86      -0.590004      -0.590004      -0.590004    6[6-(6,6),8-(57),8-(57,57)]
    87       2.644541       2.644541       2.644541    6[6-(1,6),6-(1,6),8-(6)]
    88       1.295263       1.295263       1.295263    6[1-(0),6-(1,6),6-(6,8)]
    89       0.485699       0.485699       0.485699    6[1-(0),6-(1,6),6-(6,6)]
    90       0.973661       0.973661       0.973661    6[6-(1,6),6-(1,6),6-(8,8)]
    91       2.325896       2.325896       2.325896    6[1-(0),6-(1,6),6-(6,6)]
    92       3.175384       3.175384       3.175384    6[1-(0),6-(1,6),6-(6,8)]
    93       0.068724       0.068724       0.068724    6[6-(6,6),8-(57),8-(57,57)]
    94        0.05172        0.05172        0.05172    6[6-(6,6),8-(57),8-(57,57)]
    95       3.906585       3.906585       3.906585    8[6-(6,8),57-(8,8,8,8,8,8,8,8),57-(8,8,8,8,8,8,8,8)]
    96       1.954012       1.954012       1.954012    8[6-(6,8),57-(8,8,8,8,8,8,8,8)]
    97       4.892121       4.892121       4.892121    8[6-(6,8),57-(8,8,8,8,8,8,8,8)]
    98       3.255245       3.255245       3.255245    8[6-(6,8),57-(8,8,8,8,8,8,8,8),57-(8,8,8,8,8,8,8,8)]
    99       4.245946       4.245946       4.245946    8[6-(6,8),57-(8,8,8,8,8,8,8,8),57-(8,8,8,8,8,8,8,8)]
   100       2.553624       2.553624       2.553624    8[6-(6,8),57-(8,8,8,8,8,8,8,8)]
   101       0.820645       0.820645       0.820645    8[6-(1,1,6),6-(6,6)]
   102      -0.139746      -0.139746      -0.139746    8[6-(1,1,6),6-(6,6)]
   103      -2.784373      -2.784373      -2.784373    8[6-(1,1,6),6-(6,6)]
   104       0.209947       0.209947       0.209947    8[6-(6,8),57-(8,8,8,8,8,8,8,8),57-(8,8,8,8,8,8,8,8)]
   105        5.65068        5.65068        5.65068    8[6-(6,8),57-(8,8,8,8,8,8,8,8)]
   106       1.195465       1.195465       1.195465    8[6-(6,8),57-(8,8,8,8,8,8,8,8)]
   107      -0.441412      -0.441412      -0.441412    8[6-(6,8),57-(8,8,8,8,8,8,8,8),57-(8,8,8,8,8,8,8,8)]
   108       0.549292       0.549292       0.549292    8[6-(6,8),57-(8,8,8,8,8,8,8,8),57-(8,8,8,8,8,8,8,8)]
   109      -1.143039      -1.143039      -1.143039    8[6-(6,8),57-(8,8,8,8,8,8,8,8)]
   110      -2.876039      -2.876039      -2.876039    8[6-(1,1,6),6-(6,6)]
   111       3.556872       3.556872       3.556872    8[6-(1,1,6),6-(6,6)]
   112       0.912332       0.912332       0.912332    8[6-(1,1,6),6-(6,6)]
   113       0.572981       0.572981       0.572981    8[6-(1,1,6),6-(1,1,6)]
