# Supplementary material for: A collection of forcefield precursors for metal–organic frameworks
Source: RSC Adv. 2019 Nov 13;9(63):36492–507. doi: 10.1039/c9ra07327b (PMC9075174; doi:10.1039/c9ra07327b)
Supplement: RA-009-C9RA07327B-s042 [file RA-009-C9RA07327B-s042.txt]

ADODOO_clean

7.109100    0.000000    0.000000
0.000000    14.539900    0.000000
-3.554501    -4.092134    15.875579

     1        1.83268        1.83268        1.83268    63[8-(6),8-(6),8-(6),8-(6,63),8-(6,63),8-(6,63),8-(6,63),8-(6,63),8-(6,63)]
     2      -1.721871      -1.721871      -1.721871    63[8-(6),8-(6),8-(6),8-(6,63),8-(6,63),8-(6,63),8-(6,63),8-(6,63),8-(6,63)]
     3       1.686283       1.686283       1.686283    1[6-(1,6,8)]
     4        2.08439        2.08439        2.08439    1[6-(1,6,8)]
     5       5.921175       5.921175       5.921175    1[6-(1,6,8)]
     6       5.879234       5.879234       5.879234    1[6-(1,6,8)]
     7       2.203117       2.203117       2.203117    1[6-(1,6,8)]
     8        1.82776        1.82776        1.82776    1[6-(1,6,8)]
     9        6.52047        6.52047        6.52047    1[6-(1,6,8)]
    10        6.29653        6.29653        6.29653    1[6-(1,6,8)]
    11       3.280862       3.280862       3.280862    1[6-(6,6)]
    12       4.407659       4.407659       4.407659    1[6-(6,6)]
    13       1.073492       1.073492       1.073492    1[6-(6,6)]
    14      -0.044773      -0.044773      -0.044773    1[6-(6,6)]
    15      -1.221301      -1.221301      -1.221301    1[6-(6,6)]
    16      -1.760888      -1.760888      -1.760888    1[6-(6,6)]
    17       1.507168       1.507168       1.507168    1[6-(6,6)]
    18       2.062396       2.062396       2.062396    1[6-(6,6)]
    19       4.314523       4.314523       4.314523    1[6-(6,6)]
    20        2.99721        2.99721        2.99721    1[6-(6,6)]
    21      -0.986722      -0.986722      -0.986722    1[6-(6,6)]
    22       0.359026       0.359026       0.359026    1[6-(6,6)]
    23      -1.868227      -1.868227      -1.868227    1[6-(1,6,8)]
    24      -1.470114      -1.470114      -1.470114    1[6-(1,6,8)]
    25       2.366663       2.366663       2.366663    1[6-(1,6,8)]
    26       2.324716       2.324716       2.324716    1[6-(1,6,8)]
    27      -1.351397      -1.351397      -1.351397    1[6-(1,6,8)]
    28      -1.726761      -1.726761      -1.726761    1[6-(1,6,8)]
    29       2.965962       2.965962       2.965962    1[6-(1,6,8)]
    30       2.742028       2.742028       2.742028    1[6-(1,6,8)]
    31      -0.273664      -0.273664      -0.273664    1[6-(6,6)]
    32       0.853124       0.853124       0.853124    1[6-(6,6)]
    33       4.628055       4.628055       4.628055    1[6-(6,6)]
    34       3.509798       3.509798       3.509798    1[6-(6,6)]
    35       2.333213       2.333213       2.333213    1[6-(6,6)]
    36       1.793639       1.793639       1.793639    1[6-(6,6)]
    37       5.061689       5.061689       5.061689    1[6-(6,6)]
    38       5.616903       5.616903       5.616903    1[6-(6,6)]
    39       0.760002       0.760002       0.760002    1[6-(6,6)]
    40      -0.557318      -0.557318      -0.557318    1[6-(6,6)]
    41       2.567835       2.567835       2.567835    1[6-(6,6)]
    42       3.913592       3.913592       3.913592    1[6-(6,6)]
    43       0.489111       0.489111       0.489111    6[6-(1,1,8),6-(1,1,8),6-(1,1,8),6-(1,1,8)]
    44       1.335092       1.335092       1.335092    6[1-(0),1-(0),6-(6,6,6),8-(6)]
    45       6.449383       6.449383       6.449383    6[1-(0),1-(0),6-(6,6,6),8-(6)]
    46       1.466615       1.466615       1.466615    6[1-(0),1-(0),6-(6,6,6),8-(6)]
    47      -0.147156      -0.147156      -0.147156    6[1-(0),1-(0),6-(6,6,6),8-(6)]
    48       1.509275       1.509275       1.509275    6[6-(1,6),6-(1,6),8-(6)]
    49       2.836544       2.836544       2.836544    6[1-(0),6-(1,6),6-(6,8)]
    50       3.504802       3.504802       3.504802    6[1-(0),6-(1,6),6-(6,6)]
    51       2.893421       2.893421       2.893421    6[6-(1,6),6-(1,6),6-(8,8)]
    52       1.528474       1.528474       1.528474    6[1-(0),6-(1,6),6-(6,6)]
    53       0.860216       0.860216       0.860216    6[1-(0),6-(1,6),6-(6,8)]
    54      -3.083883      -3.083883      -3.083883    6[6-(1,6),6-(1,6),8-(6)]
    55      -2.107806      -2.107806      -2.107806    6[1-(0),6-(1,6),6-(6,8)]
    56      -2.427009      -2.427009      -2.427009    6[1-(0),6-(1,6),6-(6,6)]
    57       3.360508       3.360508       3.360508    6[6-(1,6),6-(1,6),6-(8,8)]
    58       2.395806       2.395806       2.395806    6[1-(0),6-(1,6),6-(6,6)]
    59        2.72354        2.72354        2.72354    6[1-(0),6-(1,6),6-(6,8)]
    60       2.945333       2.945333       2.945333    6[6-(6,6),8-(63),8-(63,63)]
    61       6.035639       6.035639       6.035639    6[6-(1,6),6-(1,6),8-(6)]
    62       4.692018       4.692018       4.692018    6[1-(0),6-(1,6),6-(6,8)]
    63       3.895801       3.895801       3.895801    6[1-(0),6-(1,6),6-(6,6)]
    64       4.419745       4.419745       4.419745    6[6-(1,6),6-(1,6),6-(8,8)]
    65      -1.352843      -1.352843      -1.352843    6[1-(0),6-(1,6),6-(6,6)]
    66      -0.542408      -0.542408      -0.542408    6[1-(0),6-(1,6),6-(6,8)]
    67       3.526134       3.526134       3.526134    6[6-(6,6),8-(63),8-(63,63)]
    68       3.653387       3.653387       3.653387    6[6-(6,6),8-(63),8-(63,63)]
    69        -3.0654        -3.0654        -3.0654    6[6-(1,1,8),6-(1,1,8),6-(1,1,8),6-(1,1,8)]
    70      -2.219415      -2.219415      -2.219415    6[1-(0),1-(0),6-(6,6,6),8-(6)]
    71       2.894867       2.894867       2.894867    6[1-(0),1-(0),6-(6,6,6),8-(6)]
    72      -2.087902      -2.087902      -2.087902    6[1-(0),1-(0),6-(6,6,6),8-(6)]
    73       3.407439       3.407439       3.407439    6[1-(0),1-(0),6-(6,6,6),8-(6)]
    74      -2.045252      -2.045252      -2.045252    6[6-(1,6),6-(1,6),8-(6)]
    75      -0.717984      -0.717984      -0.717984    6[1-(0),6-(1,6),6-(6,8)]
    76      -0.049731      -0.049731      -0.049731    6[1-(0),6-(1,6),6-(6,6)]
    77      -0.661115      -0.661115      -0.661115    6[6-(1,6),6-(1,6),6-(8,8)]
    78      -2.026062      -2.026062      -2.026062    6[1-(0),6-(1,6),6-(6,6)]
    79       4.414786       4.414786       4.414786    6[1-(0),6-(1,6),6-(6,8)]
    80       0.470627       0.470627       0.470627    6[6-(1,6),6-(1,6),8-(6)]
    81       1.446709       1.446709       1.446709    6[1-(0),6-(1,6),6-(6,8)]
    82       1.127514       1.127514       1.127514    6[1-(0),6-(1,6),6-(6,6)]
    83      -0.194066      -0.194066      -0.194066    6[6-(1,6),6-(1,6),6-(8,8)]
    84       5.950326       5.950326       5.950326    6[1-(0),6-(1,6),6-(6,6)]
    85       6.278051       6.278051       6.278051    6[1-(0),6-(1,6),6-(6,8)]
    86      -0.609234      -0.609234      -0.609234    6[6-(6,6),8-(63),8-(63,63)]
    87       2.481112       2.481112       2.481112    6[6-(1,6),6-(1,6),8-(6)]
    88       1.137493       1.137493       1.137493    6[1-(0),6-(1,6),6-(6,8)]
    89       0.341271       0.341271       0.341271    6[1-(0),6-(1,6),6-(6,6)]
    90       0.865209       0.865209       0.865209    6[6-(1,6),6-(1,6),6-(8,8)]
    91       2.201719       2.201719       2.201719    6[1-(0),6-(1,6),6-(6,6)]
    92       3.012158       3.012158       3.012158    6[1-(0),6-(1,6),6-(6,8)]
    93      -0.028408      -0.028408      -0.028408    6[6-(6,6),8-(63),8-(63,63)]
    94       0.098845       0.098845       0.098845    6[6-(6,6),8-(63),8-(63,63)]
    95       3.758611       3.758611       3.758611    8[6-(6,8),63-(8,8,8,8,8,8,8,8),63-(8,8,8,8,8,8,8,8)]
    96       1.798634       1.798634       1.798634    8[6-(6,8),63-(8,8,8,8,8,8,8,8)]
    97       4.854826       4.854826       4.854826    8[6-(6,8),63-(8,8,8,8,8,8,8,8)]
    98       3.122338       3.122338       3.122338    8[6-(6,8),63-(8,8,8,8,8,8,8,8),63-(8,8,8,8,8,8,8,8)]
    99       4.027328       4.027328       4.027328    8[6-(6,8),63-(8,8,8,8,8,8,8,8),63-(8,8,8,8,8,8,8,8)]
   100       2.316164       2.316164       2.316164    8[6-(6,8),63-(8,8,8,8,8,8,8,8)]
   101       0.764949       0.764949       0.764949    8[6-(1,1,6),6-(6,6)]
   102      -0.145015      -0.145015      -0.145015    8[6-(1,1,6),6-(6,6)]
   103      -2.694301      -2.694301      -2.694301    8[6-(1,1,6),6-(6,6)]
   104       0.204051       0.204051       0.204051    8[6-(6,8),63-(8,8,8,8,8,8,8,8),63-(8,8,8,8,8,8,8,8)]
   105       5.353169       5.353169       5.353169    8[6-(6,8),63-(8,8,8,8,8,8,8,8)]
   106       1.300282       1.300282       1.300282    8[6-(6,8),63-(8,8,8,8,8,8,8,8)]
   107      -0.432206      -0.432206      -0.432206    8[6-(6,8),63-(8,8,8,8,8,8,8,8),63-(8,8,8,8,8,8,8,8)]
   108       0.472781       0.472781       0.472781    8[6-(6,8),63-(8,8,8,8,8,8,8,8),63-(8,8,8,8,8,8,8,8)]
   109      -1.238376      -1.238376      -1.238376    8[6-(6,8),63-(8,8,8,8,8,8,8,8)]
   110      -2.789572      -2.789572      -2.789572    8[6-(1,1,6),6-(6,6)]
   111       3.409563       3.409563       3.409563    8[6-(1,1,6),6-(6,6)]
   112       0.860202       0.860202       0.860202    8[6-(1,1,6),6-(6,6)]
   113       0.550244       0.550244       0.550244    8[6-(1,1,6),6-(1,1,6)]
