# Supplementary material for: A collection of forcefield precursors for metal–organic frameworks
Source: RSC Adv. 2019 Nov 13;9(63):36492–507. doi: 10.1039/c9ra07327b (PMC9075174; doi:10.1039/c9ra07327b)
Supplement: RA-009-C9RA07327B-s043 [file RA-009-C9RA07327B-s043.txt]

ADODUU_clean

7.066500    0.000000    0.000000
0.000000    14.526200    0.000000
-3.533138    -4.061408    15.820116

     1       1.811766       1.811766       1.811766    65[8-(6),8-(6),8-(6),8-(6,65),8-(6,65),8-(6,65),8-(6,65),8-(6,65),8-(6,65)]
     2      -1.721485      -1.721485      -1.721485    65[8-(6),8-(6),8-(6),8-(6,65),8-(6,65),8-(6,65),8-(6,65),8-(6,65),8-(6,65)]
     3       1.707278       1.707278       1.707278    1[6-(1,6,8)]
     4       2.109354       2.109354       2.109354    1[6-(1,6,8)]
     5       5.899127       5.899127       5.899127    1[6-(1,6,8)]
     6       5.841189       5.841189       5.841189    1[6-(1,6,8)]
     7       2.223843       2.223843       2.223843    1[6-(1,6,8)]
     8        1.82954        1.82954        1.82954    1[6-(1,6,8)]
     9       6.528747       6.528747       6.528747    1[6-(1,6,8)]
    10       6.283533       6.283533       6.283533    1[6-(1,6,8)]
    11        3.31351        3.31351        3.31351    1[6-(6,6)]
    12       4.436387       4.436387       4.436387    1[6-(6,6)]
    13       1.071323       1.071323       1.071323    1[6-(6,6)]
    14      -0.049433      -0.049433      -0.049433    1[6-(6,6)]
    15      -1.158102      -1.158102      -1.158102    1[6-(6,6)]
    16      -1.700118      -1.700118      -1.700118    1[6-(6,6)]
    17       1.520094       1.520094       1.520094    1[6-(6,6)]
    18       2.054336       2.054336       2.054336    1[6-(6,6)]
    19       4.319774       4.319774       4.319774    1[6-(6,6)]
    20       2.976441       2.976441       2.976441    1[6-(6,6)]
    21      -0.953223      -0.953223      -0.953223    1[6-(6,6)]
    22       0.419082       0.419082       0.419082    1[6-(6,6)]
    23      -1.825883      -1.825883      -1.825883    1[6-(1,6,8)]
    24      -1.423791      -1.423791      -1.423791    1[6-(1,6,8)]
    25       2.365964       2.365964       2.365964    1[6-(1,6,8)]
    26       2.308011       2.308011       2.308011    1[6-(1,6,8)]
    27      -1.309325      -1.309325      -1.309325    1[6-(1,6,8)]
    28      -1.703644      -1.703644      -1.703644    1[6-(1,6,8)]
    29       2.995593       2.995593       2.995593    1[6-(1,6,8)]
    30       2.750393       2.750393       2.750393    1[6-(1,6,8)]
    31      -0.219684      -0.219684      -0.219684    1[6-(6,6)]
    32       0.903173       0.903173       0.903173    1[6-(6,6)]
    33       4.604602       4.604602       4.604602    1[6-(6,6)]
    34       3.483864       3.483864       3.483864    1[6-(6,6)]
    35       2.375066       2.375066       2.375066    1[6-(6,6)]
    36        1.83308        1.83308        1.83308    1[6-(6,6)]
    37       5.053277       5.053277       5.053277    1[6-(6,6)]
    38       5.587489       5.587489       5.587489    1[6-(6,6)]
    39       0.786591       0.786591       0.786591    1[6-(6,6)]
    40       -0.55676       -0.55676       -0.55676    1[6-(6,6)]
    41       2.580043       2.580043       2.580043    1[6-(6,6)]
    42       3.952367       3.952367       3.952367    1[6-(6,6)]
    43       0.524346       0.524346       0.524346    6[6-(1,1,8),6-(1,1,8),6-(1,1,8),6-(1,1,8)]
    44       1.358188       1.358188       1.358188    6[1-(0),1-(0),6-(6,6,6),8-(6)]
    45       6.418519       6.418519       6.418519    6[1-(0),1-(0),6-(6,6,6),8-(6)]
    46        1.47833        1.47833        1.47833    6[1-(0),1-(0),6-(6,6,6),8-(6)]
    47      -0.108113      -0.108113      -0.108113    6[1-(0),1-(0),6-(6,6,6),8-(6)]
    48       1.531339       1.531339       1.531339    6[6-(1,6),6-(1,6),8-(6)]
    49        2.86903        2.86903        2.86903    6[1-(0),6-(1,6),6-(6,8)]
    50         3.5347         3.5347         3.5347    6[1-(0),6-(1,6),6-(6,6)]
    51       2.908612       2.908612       2.908612    6[6-(1,6),6-(1,6),6-(8,8)]
    52       1.529936       1.529936       1.529936    6[1-(0),6-(1,6),6-(6,6)]
    53       0.863559       0.863559       0.863559    6[1-(0),6-(1,6),6-(6,8)]
    54      -3.044853      -3.044853      -3.044853    6[6-(1,6),6-(1,6),8-(6)]
    55      -2.044243      -2.044243      -2.044243    6[1-(0),6-(1,6),6-(6,8)]
    56      -2.368604      -2.368604      -2.368604    6[1-(0),6-(1,6),6-(6,6)]
    57       3.369391       3.369391       3.369391    6[6-(1,6),6-(1,6),6-(8,8)]
    58       2.407648       2.407648       2.407648    6[1-(0),6-(1,6),6-(6,6)]
    59       2.722822       2.722822       2.722822    6[1-(0),6-(1,6),6-(6,8)]
    60       2.952458       2.952458       2.952458    6[6-(6,6),8-(65),8-(65,65)]
    61       6.040474       6.040474       6.040474    6[6-(1,6),6-(1,6),8-(6)]
    62        4.69289        4.69289        4.69289    6[1-(0),6-(1,6),6-(6,8)]
    63       3.876715       3.876715       3.876715    6[1-(0),6-(1,6),6-(6,6)]
    64       4.420136       4.420136       4.420136    6[6-(1,6),6-(1,6),6-(8,8)]
    65       -1.30938       -1.30938       -1.30938    6[1-(0),6-(1,6),6-(6,6)]
    66      -0.491085      -0.491085      -0.491085    6[1-(0),6-(1,6),6-(6,8)]
    67       3.548136       3.548136       3.548136    6[6-(6,6),8-(65),8-(65,65)]
    68        3.67816        3.67816        3.67816    6[6-(6,6),8-(65),8-(65,65)]
    69      -3.008816      -3.008816      -3.008816    6[6-(1,1,8),6-(1,1,8),6-(1,1,8),6-(1,1,8)]
    70      -2.174964      -2.174964      -2.174964    6[1-(0),1-(0),6-(6,6,6),8-(6)]
    71       2.885347       2.885347       2.885347    6[1-(0),1-(0),6-(6,6,6),8-(6)]
    72      -2.054845      -2.054845      -2.054845    6[1-(0),1-(0),6-(6,6,6),8-(6)]
    73        3.42524        3.42524        3.42524    6[1-(0),1-(0),6-(6,6,6),8-(6)]
    74      -2.001856      -2.001856      -2.001856    6[6-(1,6),6-(1,6),8-(6)]
    75       -0.66417       -0.66417       -0.66417    6[1-(0),6-(1,6),6-(6,8)]
    76       0.001489       0.001489       0.001489    6[1-(0),6-(1,6),6-(6,6)]
    77      -0.624607      -0.624607      -0.624607    6[6-(1,6),6-(1,6),6-(8,8)]
    78       -2.00328       -2.00328       -2.00328    6[1-(0),6-(1,6),6-(6,6)]
    79       4.396855       4.396855       4.396855    6[1-(0),6-(1,6),6-(6,8)]
    80       0.488305       0.488305       0.488305    6[6-(1,6),6-(1,6),8-(6)]
    81       1.488928       1.488928       1.488928    6[1-(0),6-(1,6),6-(6,8)]
    82       1.164585       1.164585       1.164585    6[1-(0),6-(1,6),6-(6,6)]
    83      -0.163915      -0.163915      -0.163915    6[6-(1,6),6-(1,6),6-(8,8)]
    84       5.940828       5.940828       5.940828    6[1-(0),6-(1,6),6-(6,6)]
    85       6.255985       6.255985       6.255985    6[1-(0),6-(1,6),6-(6,8)]
    86      -0.580829      -0.580829      -0.580829    6[6-(6,6),8-(65),8-(65,65)]
    87       2.507277       2.507277       2.507277    6[6-(1,6),6-(1,6),8-(6)]
    88       1.159697       1.159697       1.159697    6[1-(0),6-(1,6),6-(6,8)]
    89       0.343511       0.343511       0.343511    6[1-(0),6-(1,6),6-(6,6)]
    90       0.886917       0.886917       0.886917    6[6-(1,6),6-(1,6),6-(8,8)]
    91       2.223897       2.223897       2.223897    6[1-(0),6-(1,6),6-(6,6)]
    92       3.042203       3.042203       3.042203    6[1-(0),6-(1,6),6-(6,8)]
    93       0.014905       0.014905       0.014905    6[6-(6,6),8-(65),8-(65,65)]
    94       0.144929       0.144929       0.144929    6[6-(6,6),8-(65),8-(65,65)]
    95       3.784179       3.784179       3.784179    8[6-(6,8),65-(8,8,8,8,8,8,8,8),65-(8,8,8,8,8,8,8,8)]
    96       1.785071       1.785071       1.785071    8[6-(6,8),65-(8,8,8,8,8,8,8,8)]
    97       4.879467       4.879467       4.879467    8[6-(6,8),65-(8,8,8,8,8,8,8,8)]
    98       3.141815       3.141815       3.141815    8[6-(6,8),65-(8,8,8,8,8,8,8,8),65-(8,8,8,8,8,8,8,8)]
    99       4.030078       4.030078       4.030078    8[6-(6,8),65-(8,8,8,8,8,8,8,8),65-(8,8,8,8,8,8,8,8)]
   100       2.322803       2.322803       2.322803    8[6-(6,8),65-(8,8,8,8,8,8,8,8)]
   101       0.794298       0.794298       0.794298    8[6-(1,1,6),6-(6,6)]
   102      -0.134239      -0.134239      -0.134239    8[6-(1,1,6),6-(6,6)]
   103      -2.639227      -2.639227      -2.639227    8[6-(1,1,6),6-(6,6)]
   104       0.250905       0.250905       0.250905    8[6-(6,8),65-(8,8,8,8,8,8,8,8),65-(8,8,8,8,8,8,8,8)]
   105       5.318287       5.318287       5.318287    8[6-(6,8),65-(8,8,8,8,8,8,8,8)]
   106       1.346232       1.346232       1.346232    8[6-(6,8),65-(8,8,8,8,8,8,8,8)]
   107      -0.391422      -0.391422      -0.391422    8[6-(6,8),65-(8,8,8,8,8,8,8,8),65-(8,8,8,8,8,8,8,8)]
   108       0.496834       0.496834       0.496834    8[6-(6,8),65-(8,8,8,8,8,8,8,8),65-(8,8,8,8,8,8,8,8)]
   109      -1.210424      -1.210424      -1.210424    8[6-(6,8),65-(8,8,8,8,8,8,8,8)]
   110      -2.738887      -2.738887      -2.738887    8[6-(1,1,6),6-(6,6)]
   111       3.399074       3.399074       3.399074    8[6-(1,1,6),6-(6,6)]
   112       0.893914       0.893914       0.893914    8[6-(1,1,6),6-(6,6)]
   113       0.566027       0.566027       0.566027    8[6-(1,1,6),6-(1,1,6)]
