# Supplementary material for: A collection of forcefield precursors for metal–organic frameworks
Source: RSC Adv. 2019 Nov 13;9(63):36492–507. doi: 10.1039/c9ra07327b (PMC9075174; doi:10.1039/c9ra07327b)
Supplement: RA-009-C9RA07327B-s044 [file RA-009-C9RA07327B-s044.txt]

ADUWIH_clean

22.072000    0.000000    0.000000
0.000000    22.072000    0.000000
0.000000    0.000000    22.072000

     1      13.078543      13.078543      13.078543    30[8-(6),8-(6),8-(6)]
     2      20.029457      20.029457      20.029457    30[8-(6),8-(6),8-(6)]
     3      20.029457      20.029457      20.029457    30[8-(6),8-(6),8-(6)]
     4      13.078543      13.078543      13.078543    30[8-(6),8-(6),8-(6)]
     5       8.993457       8.993457       8.993457    30[8-(6),8-(6),8-(6)]
     6       2.042543       2.042543       2.042543    30[8-(6),8-(6),8-(6)]
     7       2.042543       2.042543       2.042543    30[8-(6),8-(6),8-(6)]
     8       8.993457       8.993457       8.993457    30[8-(6),8-(6),8-(6)]
     9         11.036         11.036         11.036    30[8-(6),8-(6),8-(6),8-(6),8-(6),8-(6)]
    10            0.0            0.0            0.0    30[8-(6),8-(6),8-(6),8-(6),8-(6),8-(6)]
    11            0.0            0.0            0.0    30[8-(6),8-(6),8-(6),8-(6),8-(6),8-(6)]
    12         11.036         11.036         11.036    30[8-(6),8-(6),8-(6),8-(6),8-(6),8-(6)]
    13      11.821763      11.821763      11.821763    1[6-(6,6)]
    14       9.846319       9.846319       9.846319    1[6-(6,6)]
    15       9.669743       9.669743       9.669743    1[6-(6,6)]
    16      10.616632      10.616632      10.616632    1[6-(6,6)]
    17       9.486546       9.486546       9.486546    1[6-(1,6,8)]
    18      10.813073      10.813073      10.813073    1[6-(1,6,8)]
    19      21.286237      21.286237      21.286237    1[6-(6,6)]
    20       1.189681       1.189681       1.189681    1[6-(6,6)]
    21       1.366257       1.366257       1.366257    1[6-(6,6)]
    22       0.419368       0.419368       0.419368    1[6-(6,6)]
    23       1.549454       1.549454       1.549454    1[6-(1,6,8)]
    24       0.222927       0.222927       0.222927    1[6-(1,6,8)]
    25      21.286237      21.286237      21.286237    1[6-(6,6)]
    26       1.189681       1.189681       1.189681    1[6-(6,6)]
    27       1.366257       1.366257       1.366257    1[6-(6,6)]
    28       0.419368       0.419368       0.419368    1[6-(6,6)]
    29       1.549454       1.549454       1.549454    1[6-(1,6,8)]
    30       0.222927       0.222927       0.222927    1[6-(1,6,8)]
    31      11.821763      11.821763      11.821763    1[6-(6,6)]
    32       9.846319       9.846319       9.846319    1[6-(6,6)]
    33       9.669743       9.669743       9.669743    1[6-(6,6)]
    34      10.616632      10.616632      10.616632    1[6-(6,6)]
    35       9.486546       9.486546       9.486546    1[6-(1,6,8)]
    36      10.813073      10.813073      10.813073    1[6-(1,6,8)]
    37      11.113252      11.113252      11.113252    1[6-(6,6)]
    38       7.824524       7.824524       7.824524    1[6-(6,6)]
    39       7.186643       7.186643       7.186643    1[6-(6,6)]
    40       8.420468       8.420468       8.420468    1[6-(6,6)]
    41       9.272447       9.272447       9.272447    1[6-(1,6,8)]
    42       8.449162       8.449162       8.449162    1[6-(1,6,8)]
    43      11.113252      11.113252      11.113252    1[6-(6,6)]
    44       7.824524       7.824524       7.824524    1[6-(6,6)]
    45       7.186643       7.186643       7.186643    1[6-(6,6)]
    46       8.420468       8.420468       8.420468    1[6-(6,6)]
    47       9.272447       9.272447       9.272447    1[6-(1,6,8)]
    48       8.449162       8.449162       8.449162    1[6-(1,6,8)]
    49      21.994748      21.994748      21.994748    1[6-(6,6)]
    50       3.211476       3.211476       3.211476    1[6-(6,6)]
    51       3.849357       3.849357       3.849357    1[6-(6,6)]
    52       2.615532       2.615532       2.615532    1[6-(6,6)]
    53       1.763553       1.763553       1.763553    1[6-(1,6,8)]
    54       2.586838       2.586838       2.586838    1[6-(1,6,8)]
    55      21.994748      21.994748      21.994748    1[6-(6,6)]
    56       3.211476       3.211476       3.211476    1[6-(6,6)]
    57       3.849357       3.849357       3.849357    1[6-(6,6)]
    58       2.615532       2.615532       2.615532    1[6-(6,6)]
    59       1.763553       1.763553       1.763553    1[6-(1,6,8)]
    60       2.586838       2.586838       2.586838    1[6-(1,6,8)]
    61       16.49882       16.49882       16.49882    1[6-(6,6)]
    62      15.313554      15.313554      15.313554    1[6-(6,6)]
    63      17.522961      17.522961      17.522961    1[6-(6,6)]
    64      19.191604      19.191604      19.191604    1[6-(6,6)]
    65      13.446262      13.446262      13.446262    1[6-(1,6,8)]
    66       13.20347       13.20347       13.20347    1[6-(1,6,8)]
    67       16.60918       16.60918       16.60918    1[6-(6,6)]
    68      17.794446      17.794446      17.794446    1[6-(6,6)]
    69      15.585039      15.585039      15.585039    1[6-(6,6)]
    70      13.916396      13.916396      13.916396    1[6-(6,6)]
    71      19.661738      19.661738      19.661738    1[6-(1,6,8)]
    72       19.90453       19.90453       19.90453    1[6-(1,6,8)]
    73       16.49882       16.49882       16.49882    1[6-(6,6)]
    74      15.313554      15.313554      15.313554    1[6-(6,6)]
    75      17.522961      17.522961      17.522961    1[6-(6,6)]
    76      19.191604      19.191604      19.191604    1[6-(6,6)]
    77      13.446262      13.446262      13.446262    1[6-(1,6,8)]
    78       13.20347       13.20347       13.20347    1[6-(1,6,8)]
    79       16.60918       16.60918       16.60918    1[6-(6,6)]
    80      17.794446      17.794446      17.794446    1[6-(6,6)]
    81      15.585039      15.585039      15.585039    1[6-(6,6)]
    82      13.916396      13.916396      13.916396    1[6-(6,6)]
    83      19.661738      19.661738      19.661738    1[6-(1,6,8)]
    84       19.90453       19.90453       19.90453    1[6-(1,6,8)]
    85      10.250237      10.250237      10.250237    1[6-(6,6)]
    86      12.225681      12.225681      12.225681    1[6-(6,6)]
    87      12.402257      12.402257      12.402257    1[6-(6,6)]
    88      11.455368      11.455368      11.455368    1[6-(6,6)]
    89      12.585454      12.585454      12.585454    1[6-(1,6,8)]
    90      11.258927      11.258927      11.258927    1[6-(1,6,8)]
    91       0.785763       0.785763       0.785763    1[6-(6,6)]
    92      20.882319      20.882319      20.882319    1[6-(6,6)]
    93      20.705743      20.705743      20.705743    1[6-(6,6)]
    94      21.652632      21.652632      21.652632    1[6-(6,6)]
    95      20.522546      20.522546      20.522546    1[6-(1,6,8)]
    96      21.849073      21.849073      21.849073    1[6-(1,6,8)]
    97       0.785763       0.785763       0.785763    1[6-(6,6)]
    98      20.882319      20.882319      20.882319    1[6-(6,6)]
    99      20.705743      20.705743      20.705743    1[6-(6,6)]
   100      21.652632      21.652632      21.652632    1[6-(6,6)]
   101      20.522546      20.522546      20.522546    1[6-(1,6,8)]
   102      21.849073      21.849073      21.849073    1[6-(1,6,8)]
   103      10.250237      10.250237      10.250237    1[6-(6,6)]
   104      12.225681      12.225681      12.225681    1[6-(6,6)]
   105      12.402257      12.402257      12.402257    1[6-(6,6)]
   106      11.455368      11.455368      11.455368    1[6-(6,6)]
   107      12.585454      12.585454      12.585454    1[6-(1,6,8)]
   108      11.258927      11.258927      11.258927    1[6-(1,6,8)]
   109      10.958748      10.958748      10.958748    1[6-(6,6)]
   110      14.247476      14.247476      14.247476    1[6-(6,6)]
   111      14.885357      14.885357      14.885357    1[6-(6,6)]
   112      13.651532      13.651532      13.651532    1[6-(6,6)]
   113      12.799553      12.799553      12.799553    1[6-(1,6,8)]
   114      13.622838      13.622838      13.622838    1[6-(1,6,8)]
   115      10.958748      10.958748      10.958748    1[6-(6,6)]
   116      14.247476      14.247476      14.247476    1[6-(6,6)]
   117      14.885357      14.885357      14.885357    1[6-(6,6)]
   118      13.651532      13.651532      13.651532    1[6-(6,6)]
   119      12.799553      12.799553      12.799553    1[6-(1,6,8)]
   120      13.622838      13.622838      13.622838    1[6-(1,6,8)]
   121       0.077252       0.077252       0.077252    1[6-(6,6)]
   122      18.860524      18.860524      18.860524    1[6-(6,6)]
   123      18.222643      18.222643      18.222643    1[6-(6,6)]
   124      19.456468      19.456468      19.456468    1[6-(6,6)]
   125      20.308447      20.308447      20.308447    1[6-(1,6,8)]
   126      19.485162      19.485162      19.485162    1[6-(1,6,8)]
   127       0.077252       0.077252       0.077252    1[6-(6,6)]
   128      18.860524      18.860524      18.860524    1[6-(6,6)]
   129      18.222643      18.222643      18.222643    1[6-(6,6)]
   130      19.456468      19.456468      19.456468    1[6-(6,6)]
   131      20.308447      20.308447      20.308447    1[6-(1,6,8)]
   132      19.485162      19.485162      19.485162    1[6-(1,6,8)]
   133        5.57318        5.57318        5.57318    1[6-(6,6)]
   134       6.758446       6.758446       6.758446    1[6-(6,6)]
   135       4.549039       4.549039       4.549039    1[6-(6,6)]
   136       2.880396       2.880396       2.880396    1[6-(6,6)]
   137       8.625738       8.625738       8.625738    1[6-(1,6,8)]
   138        8.86853        8.86853        8.86853    1[6-(1,6,8)]
   139        5.46282        5.46282        5.46282    1[6-(6,6)]
   140       4.277554       4.277554       4.277554    1[6-(6,6)]
   141       6.486961       6.486961       6.486961    1[6-(6,6)]
   142       8.155604       8.155604       8.155604    1[6-(6,6)]
   143       2.410262       2.410262       2.410262    1[6-(1,6,8)]
   144        2.16747        2.16747        2.16747    1[6-(1,6,8)]
   145        5.57318        5.57318        5.57318    1[6-(6,6)]
   146       6.758446       6.758446       6.758446    1[6-(6,6)]
   147       4.549039       4.549039       4.549039    1[6-(6,6)]
   148       2.880396       2.880396       2.880396    1[6-(6,6)]
   149       8.625738       8.625738       8.625738    1[6-(1,6,8)]
   150        8.86853        8.86853        8.86853    1[6-(1,6,8)]
   151        5.46282        5.46282        5.46282    1[6-(6,6)]
   152       4.277554       4.277554       4.277554    1[6-(6,6)]
   153       6.486961       6.486961       6.486961    1[6-(6,6)]
   154       8.155604       8.155604       8.155604    1[6-(6,6)]
   155       2.410262       2.410262       2.410262    1[6-(1,6,8)]
   156        2.16747        2.16747        2.16747    1[6-(1,6,8)]
   157      11.294905      11.294905      11.294905    6[6-(1,6),6-(1,6),6-(8,8)]
   158      11.400629      11.400629      11.400629    6[1-(0),6-(6,6),6-(6,8)]
   159      10.877744      10.877744      10.877744    6[6-(1,6),6-(1,6),8-(6)]
   160      10.219336      10.219336      10.219336    6[1-(0),6-(1,6),6-(6,8)]
   161      10.122219      10.122219      10.122219    6[1-(0),6-(1,6),6-(1,6)]
   162       10.66519       10.66519       10.66519    6[1-(0),6-(1,6),6-(6,6)]
   163      11.844277      11.844277      11.844277    6[6-(6,6),8-(30),8-(30)]
   164      10.445795      10.445795      10.445795    6[1-(0),1-(0),6-(6,6),8-(6)]
   165      10.768046      10.768046      10.768046    6[6-(1,1,8),6-(6,6),6-(6,6)]
   166      21.813095      21.813095      21.813095    6[6-(1,6),6-(1,6),6-(8,8)]
   167      21.707371      21.707371      21.707371    6[1-(0),6-(6,6),6-(6,8)]
   168       0.158256       0.158256       0.158256    6[6-(1,6),6-(1,6),8-(6)]
   169       0.816664       0.816664       0.816664    6[1-(0),6-(1,6),6-(6,8)]
   170       0.913781       0.913781       0.913781    6[1-(0),6-(1,6),6-(1,6)]
   171        0.37081        0.37081        0.37081    6[1-(0),6-(1,6),6-(6,6)]
   172      21.263723      21.263723      21.263723    6[6-(6,6),8-(30),8-(30)]
   173       0.590205       0.590205       0.590205    6[1-(0),1-(0),6-(6,6),8-(6)]
   174       0.267954       0.267954       0.267954    6[6-(1,1,8),6-(6,6),6-(6,6)]
   175      21.813095      21.813095      21.813095    6[6-(1,6),6-(1,6),6-(8,8)]
   176      21.707371      21.707371      21.707371    6[1-(0),6-(6,6),6-(6,8)]
   177       0.158256       0.158256       0.158256    6[6-(1,6),6-(1,6),8-(6)]
   178       0.816664       0.816664       0.816664    6[1-(0),6-(1,6),6-(6,8)]
   179       0.913781       0.913781       0.913781    6[1-(0),6-(1,6),6-(1,6)]
   180        0.37081        0.37081        0.37081    6[1-(0),6-(1,6),6-(6,6)]
   181      21.263723      21.263723      21.263723    6[6-(6,6),8-(30),8-(30)]
   182       0.590205       0.590205       0.590205    6[1-(0),1-(0),6-(6,6),8-(6)]
   183       0.267954       0.267954       0.267954    6[6-(1,1,8),6-(6,6),6-(6,6)]
   184      11.294905      11.294905      11.294905    6[6-(1,6),6-(1,6),6-(8,8)]
   185      11.400629      11.400629      11.400629    6[1-(0),6-(6,6),6-(6,8)]
   186      10.877744      10.877744      10.877744    6[6-(1,6),6-(1,6),8-(6)]
   187      10.219336      10.219336      10.219336    6[1-(0),6-(1,6),6-(6,8)]
   188      10.122219      10.122219      10.122219    6[1-(0),6-(1,6),6-(1,6)]
   189       10.66519       10.66519       10.66519    6[1-(0),6-(1,6),6-(6,6)]
   190      11.844277      11.844277      11.844277    6[6-(6,6),8-(30),8-(30)]
   191      10.445795      10.445795      10.445795    6[1-(0),1-(0),6-(6,6),8-(6)]
   192      10.768046      10.768046      10.768046    6[6-(1,1,8),6-(6,6),6-(6,6)]
   193       9.909887       9.909887       9.909887    6[6-(1,6),6-(1,6),6-(8,8)]
   194       10.30961       10.30961       10.30961    6[1-(0),6-(6,6),6-(6,8)]
   195        9.51546        9.51546        9.51546    6[6-(1,6),6-(1,6),8-(6)]
   196       8.349838       8.349838       8.349838    6[1-(0),6-(1,6),6-(6,8)]
   197       7.972406       7.972406       7.972406    6[1-(0),6-(1,6),6-(1,6)]
   198       8.711818       8.711818       8.711818    6[1-(0),6-(1,6),6-(6,6)]
   199      10.781289      10.781289      10.781289    6[6-(6,6),8-(30),8-(30)]
   200       9.341091       9.341091       9.341091    6[1-(0),1-(0),6-(6,6),8-(6)]
   201      10.211169      10.211169      10.211169    6[6-(1,1,8),6-(6,6),6-(6,6)]
   202       9.909887       9.909887       9.909887    6[6-(1,6),6-(1,6),6-(8,8)]
   203       10.30961       10.30961       10.30961    6[1-(0),6-(6,6),6-(6,8)]
   204        9.51546        9.51546        9.51546    6[6-(1,6),6-(1,6),8-(6)]
   205       8.349838       8.349838       8.349838    6[1-(0),6-(1,6),6-(6,8)]
   206       7.972406       7.972406       7.972406    6[1-(0),6-(1,6),6-(1,6)]
   207       8.711818       8.711818       8.711818    6[1-(0),6-(1,6),6-(6,6)]
   208      10.781289      10.781289      10.781289    6[6-(6,6),8-(30),8-(30)]
   209       9.341091       9.341091       9.341091    6[1-(0),1-(0),6-(6,6),8-(6)]
   210      10.211169      10.211169      10.211169    6[6-(1,1,8),6-(6,6),6-(6,6)]
   211       1.126113       1.126113       1.126113    6[6-(1,6),6-(1,6),6-(8,8)]
   212        0.72639        0.72639        0.72639    6[1-(0),6-(6,6),6-(6,8)]
   213        1.52054        1.52054        1.52054    6[6-(1,6),6-(1,6),8-(6)]
   214       2.686162       2.686162       2.686162    6[1-(0),6-(1,6),6-(6,8)]
   215       3.063594       3.063594       3.063594    6[1-(0),6-(1,6),6-(1,6)]
   216       2.324182       2.324182       2.324182    6[1-(0),6-(1,6),6-(6,6)]
   217       0.254711       0.254711       0.254711    6[6-(6,6),8-(30),8-(30)]
   218       1.694909       1.694909       1.694909    6[1-(0),1-(0),6-(6,6),8-(6)]
   219       0.824831       0.824831       0.824831    6[6-(1,1,8),6-(6,6),6-(6,6)]
   220       1.126113       1.126113       1.126113    6[6-(1,6),6-(1,6),6-(8,8)]
   221        0.72639        0.72639        0.72639    6[1-(0),6-(6,6),6-(6,8)]
   222        1.52054        1.52054        1.52054    6[6-(1,6),6-(1,6),8-(6)]
   223       2.686162       2.686162       2.686162    6[1-(0),6-(1,6),6-(6,8)]
   224       3.063594       3.063594       3.063594    6[1-(0),6-(1,6),6-(1,6)]
   225       2.324182       2.324182       2.324182    6[1-(0),6-(1,6),6-(6,6)]
   226       0.254711       0.254711       0.254711    6[6-(6,6),8-(30),8-(30)]
   227       1.694909       1.694909       1.694909    6[1-(0),1-(0),6-(6,6),8-(6)]
   228       0.824831       0.824831       0.824831    6[6-(1,1,8),6-(6,6),6-(6,6)]
   229      17.991108      17.991108      17.991108    6[6-(1,6),6-(1,6),6-(8,8)]
   230      16.700779      16.700779      16.700779    6[1-(0),6-(6,6),6-(6,8)]
   231      15.670237      15.670237      15.670237    6[6-(1,6),6-(1,6),8-(6)]
   232      15.982335      15.982335      15.982335    6[1-(0),6-(1,6),6-(6,8)]
   233      17.308862      17.308862      17.308862    6[1-(0),6-(1,6),6-(1,6)]
   234      18.308945      18.308945      18.308945    6[1-(0),6-(1,6),6-(6,6)]
   235      19.082127      19.082127      19.082127    6[6-(6,6),8-(30),8-(30)]
   236      13.315596      13.315596      13.315596    6[1-(0),1-(0),6-(6,6),8-(6)]
   237      12.121942      12.121942      12.121942    6[6-(1,1,8),6-(6,6),6-(6,6)]
   238      15.116892      15.116892      15.116892    6[6-(1,6),6-(1,6),6-(8,8)]
   239      16.407221      16.407221      16.407221    6[1-(0),6-(6,6),6-(6,8)]
   240      17.437763      17.437763      17.437763    6[6-(1,6),6-(1,6),8-(6)]
   241      17.125665      17.125665      17.125665    6[1-(0),6-(1,6),6-(6,8)]
   242      15.799138      15.799138      15.799138    6[1-(0),6-(1,6),6-(1,6)]
   243      14.799055      14.799055      14.799055    6[1-(0),6-(1,6),6-(6,6)]
   244      14.025873      14.025873      14.025873    6[6-(6,6),8-(30),8-(30)]
   245      19.792404      19.792404      19.792404    6[1-(0),1-(0),6-(6,6),8-(6)]
   246      20.986058      20.986058      20.986058    6[6-(1,1,8),6-(6,6),6-(6,6)]
   247      17.991108      17.991108      17.991108    6[6-(1,6),6-(1,6),6-(8,8)]
   248      16.700779      16.700779      16.700779    6[1-(0),6-(6,6),6-(6,8)]
   249      15.670237      15.670237      15.670237    6[6-(1,6),6-(1,6),8-(6)]
   250      15.982335      15.982335      15.982335    6[1-(0),6-(1,6),6-(6,8)]
   251      17.308862      17.308862      17.308862    6[1-(0),6-(1,6),6-(1,6)]
   252      18.308945      18.308945      18.308945    6[1-(0),6-(1,6),6-(6,6)]
   253      19.082127      19.082127      19.082127    6[6-(6,6),8-(30),8-(30)]
   254      13.315596      13.315596      13.315596    6[1-(0),1-(0),6-(6,6),8-(6)]
   255      12.121942      12.121942      12.121942    6[6-(1,1,8),6-(6,6),6-(6,6)]
   256      15.116892      15.116892      15.116892    6[6-(1,6),6-(1,6),6-(8,8)]
   257      16.407221      16.407221      16.407221    6[1-(0),6-(6,6),6-(6,8)]
   258      17.437763      17.437763      17.437763    6[6-(1,6),6-(1,6),8-(6)]
   259      17.125665      17.125665      17.125665    6[1-(0),6-(1,6),6-(6,8)]
   260      15.799138      15.799138      15.799138    6[1-(0),6-(1,6),6-(1,6)]
   261      14.799055      14.799055      14.799055    6[1-(0),6-(1,6),6-(6,6)]
   262      14.025873      14.025873      14.025873    6[6-(6,6),8-(30),8-(30)]
   263      19.792404      19.792404      19.792404    6[1-(0),1-(0),6-(6,6),8-(6)]
   264      20.986058      20.986058      20.986058    6[6-(1,1,8),6-(6,6),6-(6,6)]
   265      10.777095      10.777095      10.777095    6[6-(1,6),6-(1,6),6-(8,8)]
   266      10.671371      10.671371      10.671371    6[1-(0),6-(6,6),6-(6,8)]
   267      11.194256      11.194256      11.194256    6[6-(1,6),6-(1,6),8-(6)]
   268      11.852664      11.852664      11.852664    6[1-(0),6-(1,6),6-(6,8)]
   269      11.949781      11.949781      11.949781    6[1-(0),6-(1,6),6-(1,6)]
   270       11.40681       11.40681       11.40681    6[1-(0),6-(1,6),6-(6,6)]
   271      10.227723      10.227723      10.227723    6[6-(6,6),8-(30),8-(30)]
   272      11.626205      11.626205      11.626205    6[1-(0),1-(0),6-(6,6),8-(6)]
   273      11.303954      11.303954      11.303954    6[6-(1,1,8),6-(6,6),6-(6,6)]
   274       0.258905       0.258905       0.258905    6[6-(1,6),6-(1,6),6-(8,8)]
   275       0.364629       0.364629       0.364629    6[1-(0),6-(6,6),6-(6,8)]
   276      21.913744      21.913744      21.913744    6[6-(1,6),6-(1,6),8-(6)]
   277      21.255336      21.255336      21.255336    6[1-(0),6-(1,6),6-(6,8)]
   278      21.158219      21.158219      21.158219    6[1-(0),6-(1,6),6-(1,6)]
   279       21.70119       21.70119       21.70119    6[1-(0),6-(1,6),6-(6,6)]
   280       0.808277       0.808277       0.808277    6[6-(6,6),8-(30),8-(30)]
   281      21.481795      21.481795      21.481795    6[1-(0),1-(0),6-(6,6),8-(6)]
   282      21.804046      21.804046      21.804046    6[6-(1,1,8),6-(6,6),6-(6,6)]
   283       0.258905       0.258905       0.258905    6[6-(1,6),6-(1,6),6-(8,8)]
   284       0.364629       0.364629       0.364629    6[1-(0),6-(6,6),6-(6,8)]
   285      21.913744      21.913744      21.913744    6[6-(1,6),6-(1,6),8-(6)]
   286      21.255336      21.255336      21.255336    6[1-(0),6-(1,6),6-(6,8)]
   287      21.158219      21.158219      21.158219    6[1-(0),6-(1,6),6-(1,6)]
   288       21.70119       21.70119       21.70119    6[1-(0),6-(1,6),6-(6,6)]
   289       0.808277       0.808277       0.808277    6[6-(6,6),8-(30),8-(30)]
   290      21.481795      21.481795      21.481795    6[1-(0),1-(0),6-(6,6),8-(6)]
   291      21.804046      21.804046      21.804046    6[6-(1,1,8),6-(6,6),6-(6,6)]
   292      10.777095      10.777095      10.777095    6[6-(1,6),6-(1,6),6-(8,8)]
   293      10.671371      10.671371      10.671371    6[1-(0),6-(6,6),6-(6,8)]
   294      11.194256      11.194256      11.194256    6[6-(1,6),6-(1,6),8-(6)]
   295      11.852664      11.852664      11.852664    6[1-(0),6-(1,6),6-(6,8)]
   296      11.949781      11.949781      11.949781    6[1-(0),6-(1,6),6-(1,6)]
   297       11.40681       11.40681       11.40681    6[1-(0),6-(1,6),6-(6,6)]
   298      10.227723      10.227723      10.227723    6[6-(6,6),8-(30),8-(30)]
   299      11.626205      11.626205      11.626205    6[1-(0),1-(0),6-(6,6),8-(6)]
   300      11.303954      11.303954      11.303954    6[6-(1,1,8),6-(6,6),6-(6,6)]
   301      12.162113      12.162113      12.162113    6[6-(1,6),6-(1,6),6-(8,8)]
   302       11.76239       11.76239       11.76239    6[1-(0),6-(6,6),6-(6,8)]
   303       12.55654       12.55654       12.55654    6[6-(1,6),6-(1,6),8-(6)]
   304      13.722162      13.722162      13.722162    6[1-(0),6-(1,6),6-(6,8)]
   305      14.099594      14.099594      14.099594    6[1-(0),6-(1,6),6-(1,6)]
   306      13.360182      13.360182      13.360182    6[1-(0),6-(1,6),6-(6,6)]
   307      11.290711      11.290711      11.290711    6[6-(6,6),8-(30),8-(30)]
   308      12.730909      12.730909      12.730909    6[1-(0),1-(0),6-(6,6),8-(6)]
   309      11.860831      11.860831      11.860831    6[6-(1,1,8),6-(6,6),6-(6,6)]
   310      12.162113      12.162113      12.162113    6[6-(1,6),6-(1,6),6-(8,8)]
   311       11.76239       11.76239       11.76239    6[1-(0),6-(6,6),6-(6,8)]
   312       12.55654       12.55654       12.55654    6[6-(1,6),6-(1,6),8-(6)]
   313      13.722162      13.722162      13.722162    6[1-(0),6-(1,6),6-(6,8)]
   314      14.099594      14.099594      14.099594    6[1-(0),6-(1,6),6-(1,6)]
   315      13.360182      13.360182      13.360182    6[1-(0),6-(1,6),6-(6,6)]
   316      11.290711      11.290711      11.290711    6[6-(6,6),8-(30),8-(30)]
   317      12.730909      12.730909      12.730909    6[1-(0),1-(0),6-(6,6),8-(6)]
   318      11.860831      11.860831      11.860831    6[6-(1,1,8),6-(6,6),6-(6,6)]
   319      20.945887      20.945887      20.945887    6[6-(1,6),6-(1,6),6-(8,8)]
   320       21.34561       21.34561       21.34561    6[1-(0),6-(6,6),6-(6,8)]
   321       20.55146       20.55146       20.55146    6[6-(1,6),6-(1,6),8-(6)]
   322      19.385838      19.385838      19.385838    6[1-(0),6-(1,6),6-(6,8)]
   323      19.008406      19.008406      19.008406    6[1-(0),6-(1,6),6-(1,6)]
   324      19.747818      19.747818      19.747818    6[1-(0),6-(1,6),6-(6,6)]
   325      21.817289      21.817289      21.817289    6[6-(6,6),8-(30),8-(30)]
   326      20.377091      20.377091      20.377091    6[1-(0),1-(0),6-(6,6),8-(6)]
   327      21.247169      21.247169      21.247169    6[6-(1,1,8),6-(6,6),6-(6,6)]
   328      20.945887      20.945887      20.945887    6[6-(1,6),6-(1,6),6-(8,8)]
   329       21.34561       21.34561       21.34561    6[1-(0),6-(6,6),6-(6,8)]
   330       20.55146       20.55146       20.55146    6[6-(1,6),6-(1,6),8-(6)]
   331      19.385838      19.385838      19.385838    6[1-(0),6-(1,6),6-(6,8)]
   332      19.008406      19.008406      19.008406    6[1-(0),6-(1,6),6-(1,6)]
   333      19.747818      19.747818      19.747818    6[1-(0),6-(1,6),6-(6,6)]
   334      21.817289      21.817289      21.817289    6[6-(6,6),8-(30),8-(30)]
   335      20.377091      20.377091      20.377091    6[1-(0),1-(0),6-(6,6),8-(6)]
   336      21.247169      21.247169      21.247169    6[6-(1,1,8),6-(6,6),6-(6,6)]
   337       4.080892       4.080892       4.080892    6[6-(1,6),6-(1,6),6-(8,8)]
   338       5.371221       5.371221       5.371221    6[1-(0),6-(6,6),6-(6,8)]
   339       6.401763       6.401763       6.401763    6[6-(1,6),6-(1,6),8-(6)]
   340       6.089665       6.089665       6.089665    6[1-(0),6-(1,6),6-(6,8)]
   341       4.763138       4.763138       4.763138    6[1-(0),6-(1,6),6-(1,6)]
   342       3.763055       3.763055       3.763055    6[1-(0),6-(1,6),6-(6,6)]
   343       2.989873       2.989873       2.989873    6[6-(6,6),8-(30),8-(30)]
   344       8.756404       8.756404       8.756404    6[1-(0),1-(0),6-(6,6),8-(6)]
   345       9.950058       9.950058       9.950058    6[6-(1,1,8),6-(6,6),6-(6,6)]
   346       6.955108       6.955108       6.955108    6[6-(1,6),6-(1,6),6-(8,8)]
   347       5.664779       5.664779       5.664779    6[1-(0),6-(6,6),6-(6,8)]
   348       4.634237       4.634237       4.634237    6[6-(1,6),6-(1,6),8-(6)]
   349       4.946335       4.946335       4.946335    6[1-(0),6-(1,6),6-(6,8)]
   350       6.272862       6.272862       6.272862    6[1-(0),6-(1,6),6-(1,6)]
   351       7.272945       7.272945       7.272945    6[1-(0),6-(1,6),6-(6,6)]
   352       8.046127       8.046127       8.046127    6[6-(6,6),8-(30),8-(30)]
   353       2.279596       2.279596       2.279596    6[1-(0),1-(0),6-(6,6),8-(6)]
   354       1.085942       1.085942       1.085942    6[6-(1,1,8),6-(6,6),6-(6,6)]
   355       4.080892       4.080892       4.080892    6[6-(1,6),6-(1,6),6-(8,8)]
   356       5.371221       5.371221       5.371221    6[1-(0),6-(6,6),6-(6,8)]
   357       6.401763       6.401763       6.401763    6[6-(1,6),6-(1,6),8-(6)]
   358       6.089665       6.089665       6.089665    6[1-(0),6-(1,6),6-(6,8)]
   359       4.763138       4.763138       4.763138    6[1-(0),6-(1,6),6-(1,6)]
   360       3.763055       3.763055       3.763055    6[1-(0),6-(1,6),6-(6,6)]
   361       2.989873       2.989873       2.989873    6[6-(6,6),8-(30),8-(30)]
   362       8.756404       8.756404       8.756404    6[1-(0),1-(0),6-(6,6),8-(6)]
   363       9.950058       9.950058       9.950058    6[6-(1,1,8),6-(6,6),6-(6,6)]
   364       6.955108       6.955108       6.955108    6[6-(1,6),6-(1,6),6-(8,8)]
   365       5.664779       5.664779       5.664779    6[1-(0),6-(6,6),6-(6,8)]
   366       4.634237       4.634237       4.634237    6[6-(1,6),6-(1,6),8-(6)]
   367       4.946335       4.946335       4.946335    6[1-(0),6-(1,6),6-(6,8)]
   368       6.272862       6.272862       6.272862    6[1-(0),6-(1,6),6-(1,6)]
   369       7.272945       7.272945       7.272945    6[1-(0),6-(1,6),6-(6,6)]
   370       8.046127       8.046127       8.046127    6[6-(6,6),8-(30),8-(30)]
   371       2.279596       2.279596       2.279596    6[1-(0),1-(0),6-(6,6),8-(6)]
   372       1.085942       1.085942       1.085942    6[6-(1,1,8),6-(6,6),6-(6,6)]
   373       11.79925       11.79925       11.79925    8[6-(6,8),30-(8,8,8,8,8)]
   374      12.343545      12.343545      12.343545    8[6-(6,8),30-(8,8)]
   375      11.066901      11.066901      11.066901    8[6-(1,1,6),6-(6,6)]
   376       21.30875       21.30875       21.30875    8[6-(6,8),30-(8,8,8,8,8)]
   377      20.764455      20.764455      20.764455    8[6-(6,8),30-(8,8)]
   378      -0.030901      -0.030901      -0.030901    8[6-(1,1,6),6-(6,6)]
   379       21.30875       21.30875       21.30875    8[6-(6,8),30-(8,8,8,8,8)]
   380      20.764455      20.764455      20.764455    8[6-(6,8),30-(8,8)]
   381      -0.030901      -0.030901      -0.030901    8[6-(1,1,6),6-(6,6)]
   382       11.79925       11.79925       11.79925    8[6-(6,8),30-(8,8,8,8,8)]
   383      12.343545      12.343545      12.343545    8[6-(6,8),30-(8,8)]
   384      11.066901      11.066901      11.066901    8[6-(1,1,6),6-(6,6)]
   385       10.38598       10.38598       10.38598    8[6-(6,8),30-(8,8,8,8,8)]
   386      11.891511      11.891511      11.891511    8[6-(6,8),30-(8,8)]
   387      10.015832      10.015832      10.015832    8[6-(1,1,6),6-(6,6)]
   388       10.38598       10.38598       10.38598    8[6-(6,8),30-(8,8,8,8,8)]
   389      11.891511      11.891511      11.891511    8[6-(6,8),30-(8,8)]
   390      10.015832      10.015832      10.015832    8[6-(1,1,6),6-(6,6)]
   391        0.65002        0.65002        0.65002    8[6-(6,8),30-(8,8,8,8,8)]
   392      21.216489      21.216489      21.216489    8[6-(6,8),30-(8,8)]
   393       1.020168       1.020168       1.020168    8[6-(1,1,6),6-(6,6)]
   394        0.65002        0.65002        0.65002    8[6-(6,8),30-(8,8,8,8,8)]
   395      21.216489      21.216489      21.216489    8[6-(6,8),30-(8,8)]
   396       1.020168       1.020168       1.020168    8[6-(1,1,6),6-(6,6)]
   397      20.252164      20.252164      20.252164    8[6-(6,8),30-(8,8,8,8,8)]
   398      18.710434      18.710434      18.710434    8[6-(6,8),30-(8,8)]
   399      14.421845      14.421845      14.421845    8[6-(1,1,6),6-(6,6)]
   400      12.855836      12.855836      12.855836    8[6-(6,8),30-(8,8,8,8,8)]
   401      14.397566      14.397566      14.397566    8[6-(6,8),30-(8,8)]
   402      18.686155      18.686155      18.686155    8[6-(1,1,6),6-(6,6)]
   403      20.252164      20.252164      20.252164    8[6-(6,8),30-(8,8,8,8,8)]
   404      18.710434      18.710434      18.710434    8[6-(6,8),30-(8,8)]
   405      14.421845      14.421845      14.421845    8[6-(1,1,6),6-(6,6)]
   406      12.855836      12.855836      12.855836    8[6-(6,8),30-(8,8,8,8,8)]
   407      14.397566      14.397566      14.397566    8[6-(6,8),30-(8,8)]
   408      18.686155      18.686155      18.686155    8[6-(1,1,6),6-(6,6)]
   409       10.27275       10.27275       10.27275    8[6-(6,8),30-(8,8,8,8,8)]
   410       9.728455       9.728455       9.728455    8[6-(6,8),30-(8,8)]
   411      11.005099      11.005099      11.005099    8[6-(1,1,6),6-(6,6)]
   412        0.76325        0.76325        0.76325    8[6-(6,8),30-(8,8,8,8,8)]
   413       1.307545       1.307545       1.307545    8[6-(6,8),30-(8,8)]
   414       0.030901       0.030901       0.030901    8[6-(1,1,6),6-(6,6)]
   415        0.76325        0.76325        0.76325    8[6-(6,8),30-(8,8,8,8,8)]
   416       1.307545       1.307545       1.307545    8[6-(6,8),30-(8,8)]
   417       0.030901       0.030901       0.030901    8[6-(1,1,6),6-(6,6)]
   418       10.27275       10.27275       10.27275    8[6-(6,8),30-(8,8,8,8,8)]
   419       9.728455       9.728455       9.728455    8[6-(6,8),30-(8,8)]
   420      11.005099      11.005099      11.005099    8[6-(1,1,6),6-(6,6)]
   421       11.68602       11.68602       11.68602    8[6-(6,8),30-(8,8,8,8,8)]
   422      10.180489      10.180489      10.180489    8[6-(6,8),30-(8,8)]
   423      12.056168      12.056168      12.056168    8[6-(1,1,6),6-(6,6)]
   424       11.68602       11.68602       11.68602    8[6-(6,8),30-(8,8,8,8,8)]
   425      10.180489      10.180489      10.180489    8[6-(6,8),30-(8,8)]
   426      12.056168      12.056168      12.056168    8[6-(1,1,6),6-(6,6)]
   427       21.42198       21.42198       21.42198    8[6-(6,8),30-(8,8,8,8,8)]
   428       0.855511       0.855511       0.855511    8[6-(6,8),30-(8,8)]
   429      21.051832      21.051832      21.051832    8[6-(1,1,6),6-(6,6)]
   430       21.42198       21.42198       21.42198    8[6-(6,8),30-(8,8,8,8,8)]
   431       0.855511       0.855511       0.855511    8[6-(6,8),30-(8,8)]
   432      21.051832      21.051832      21.051832    8[6-(1,1,6),6-(6,6)]
   433       1.819836       1.819836       1.819836    8[6-(6,8),30-(8,8,8,8,8)]
   434       3.361566       3.361566       3.361566    8[6-(6,8),30-(8,8)]
   435       7.650155       7.650155       7.650155    8[6-(1,1,6),6-(6,6)]
   436       9.216164       9.216164       9.216164    8[6-(6,8),30-(8,8,8,8,8)]
   437       7.674434       7.674434       7.674434    8[6-(6,8),30-(8,8)]
   438       3.385845       3.385845       3.385845    8[6-(1,1,6),6-(6,6)]
   439       1.819836       1.819836       1.819836    8[6-(6,8),30-(8,8,8,8,8)]
   440       3.361566       3.361566       3.361566    8[6-(6,8),30-(8,8)]
   441       7.650155       7.650155       7.650155    8[6-(1,1,6),6-(6,6)]
   442       9.216164       9.216164       9.216164    8[6-(6,8),30-(8,8,8,8,8)]
   443       7.674434       7.674434       7.674434    8[6-(6,8),30-(8,8)]
   444       3.385845       3.385845       3.385845    8[6-(1,1,6),6-(6,6)]
