# Supplementary material for: A collection of forcefield precursors for metal–organic frameworks
Source: RSC Adv. 2019 Nov 13;9(63):36492–507. doi: 10.1039/c9ra07327b (PMC9075174; doi:10.1039/c9ra07327b)
Supplement: RA-009-C9RA07327B-s045 [file RA-009-C9RA07327B-s045.txt]

AFEDIA_clean

10.234700    0.000000    0.000000
0.695954    10.838479    0.000000
2.682732    2.443339    13.257585

     1       4.706771       4.706771       4.706771    65[8-(6),8-(6),8-(6),8-(6),8-(6),8-(6),8-(6)]
     2       8.906615       8.906615       8.906615    65[8-(6),8-(6),8-(6),8-(6),8-(6),8-(6),8-(6)]
     3       1.689343       1.689343       1.689343    28[7-(6,6),7-(6,6),8-(6),8-(6)]
     4       4.219747       4.219747       4.219747    1[6-(6,6)]
     5       3.979717       3.979717       3.979717    1[6-(6,6)]
     6       4.125663       4.125663       4.125663    1[6-(6,6)]
     7       6.365244       6.365244       6.365244    1[6-(6,6)]
     8       6.090295       6.090295       6.090295    1[6-(6,7)]
     9       5.712888       5.712888       5.712888    1[6-(6,7)]
    10        5.94599        5.94599        5.94599    1[6-(6,6)]
    11       9.823699       9.823699       9.823699    1[6-(6,6)]
    12       7.819818       7.819818       7.819818    1[6-(6,6)]
    13       1.596848       1.596848       1.596848    1[6-(6,6)]
    14       2.682106       2.682106       2.682106    1[6-(6,6)]
    15       2.392245       2.392245       2.392245    1[6-(6,7)]
    16       2.365648       2.365648       2.365648    1[6-(6,7)]
    17       2.771514       2.771514       2.771514    1[6-(6,6)]
    18       6.940852       6.940852       6.940852    1[7-(6,6)]
    19      11.951027      11.951027      11.951027    1[7-(6,6)]
    20       9.393639       9.393639       9.393639    1[6-(6,6)]
    21       9.633669       9.633669       9.633669    1[6-(6,6)]
    22       9.487723       9.487723       9.487723    1[6-(6,6)]
    23       7.248142       7.248142       7.248142    1[6-(6,6)]
    24       7.523091       7.523091       7.523091    1[6-(6,7)]
    25       7.900498       7.900498       7.900498    1[6-(6,7)]
    26       7.667396       7.667396       7.667396    1[6-(6,6)]
    27       3.789687       3.789687       3.789687    1[6-(6,6)]
    28       5.793568       5.793568       5.793568    1[6-(6,6)]
    29      12.016538      12.016538      12.016538    1[6-(6,6)]
    30       10.93128       10.93128       10.93128    1[6-(6,6)]
    31      11.221141      11.221141      11.221141    1[6-(6,7)]
    32      11.247738      11.247738      11.247738    1[6-(6,7)]
    33      10.841872      10.841872      10.841872    1[6-(6,6)]
    34       6.672534       6.672534       6.672534    1[7-(6,6)]
    35       1.662359       1.662359       1.662359    1[7-(6,6)]
    36       4.151032       4.151032       4.151032    6[6-(1,6),6-(1,6),6-(8,8)]
    37        4.15399        4.15399        4.15399    6[1-(0),6-(6,6),6-(6,7)]
    38       4.058939       4.058939       4.058939    6[6-(1,6),6-(1,6),7-(1,6)]
    39       4.027713       4.027713       4.027713    6[1-(0),6-(6,6),6-(6,7)]
    40       4.069688       4.069688       4.069688    6[6-(1,6),6-(1,6),6-(8,8)]
    41       4.116974       4.116974       4.116974    6[1-(0),6-(6,6),6-(6,6)]
    42       4.014829       4.014829       4.014829    6[6-(6,6),8-(65),8-(65)]
    43       4.101815       4.101815       4.101815    6[6-(6,6),8-(28),8-(65)]
    44       6.251618       6.251618       6.251618    6[6-(6,6),7-(1,6),8-(0)]
    45        6.17261        6.17261        6.17261    6[6-(1,6),6-(1,6),6-(7,8)]
    46       6.221432       6.221432       6.221432    6[1-(0),6-(1,7),6-(6,6)]
    47       6.058383       6.058383       6.058383    6[1-(0),6-(1,6),7-(6)]
    48       5.832612       5.832612       5.832612    6[1-(0),6-(1,6),7-(6)]
    49        5.97813        5.97813        5.97813    6[1-(0),6-(1,7),6-(6,6)]
    50      11.033495      11.033495      11.033495    6[6-(1,6),6-(1,6),6-(8,8)]
    51       9.820165       9.820165       9.820165    6[1-(0),6-(6,6),6-(6,6)]
    52       8.620066       8.620066       8.620066    6[6-(1,6),6-(1,6),6-(8,8)]
    53       8.623875       8.623875       8.623875    6[1-(0),6-(6,6),6-(6,7)]
    54       9.822467       9.822467       9.822467    6[6-(1,6),6-(1,6),7-(1,6)]
    55       0.791833       0.791833       0.791833    6[1-(0),6-(6,6),6-(6,7)]
    56       2.134023       2.134023       2.134023    6[6-(6,6),8-(65),8-(65)]
    57       7.280859       7.280859       7.280859    6[6-(6,6),8-(65),8-(65)]
    58       2.988562       2.988562       2.988562    6[6-(6,6),7-(1,6),8-(0)]
    59       2.726661       2.726661       2.726661    6[6-(1,6),6-(1,6),6-(7,8)]
    60       2.624002       2.624002       2.624002    6[1-(0),6-(1,7),6-(6,6)]
    61       2.434484       2.434484       2.434484    6[1-(0),6-(1,6),7-(6,28)]
    62       2.435755       2.435755       2.435755    6[1-(0),6-(1,6),7-(6,28)]
    63       2.662083       2.662083       2.662083    6[1-(0),6-(1,7),6-(6,6)]
    64       9.462354       9.462354       9.462354    6[6-(1,6),6-(1,6),6-(8,8)]
    65       9.459396       9.459396       9.459396    6[1-(0),6-(6,6),6-(6,7)]
    66       9.554447       9.554447       9.554447    6[6-(1,6),6-(1,6),7-(1,6)]
    67       9.585673       9.585673       9.585673    6[1-(0),6-(6,6),6-(6,7)]
    68       9.543698       9.543698       9.543698    6[6-(1,6),6-(1,6),6-(8,8)]
    69       9.496412       9.496412       9.496412    6[1-(0),6-(6,6),6-(6,6)]
    70       9.598557       9.598557       9.598557    6[6-(6,6),8-(65),8-(65)]
    71       9.511571       9.511571       9.511571    6[6-(6,6),8-(28),8-(65)]
    72       7.361768       7.361768       7.361768    6[6-(6,6),7-(1,6),8-(0)]
    73       7.440776       7.440776       7.440776    6[6-(1,6),6-(1,6),6-(7,8)]
    74       7.391954       7.391954       7.391954    6[1-(0),6-(1,7),6-(6,6)]
    75       7.555003       7.555003       7.555003    6[1-(0),6-(1,6),7-(6)]
    76       7.780774       7.780774       7.780774    6[1-(0),6-(1,6),7-(6)]
    77       7.635256       7.635256       7.635256    6[1-(0),6-(1,7),6-(6,6)]
    78       2.579891       2.579891       2.579891    6[6-(1,6),6-(1,6),6-(8,8)]
    79       3.793221       3.793221       3.793221    6[1-(0),6-(6,6),6-(6,6)]
    80        4.99332        4.99332        4.99332    6[6-(1,6),6-(1,6),6-(8,8)]
    81       4.989511       4.989511       4.989511    6[1-(0),6-(6,6),6-(6,7)]
    82       3.790919       3.790919       3.790919    6[6-(1,6),6-(1,6),7-(1,6)]
    83       2.586853       2.586853       2.586853    6[1-(0),6-(6,6),6-(6,7)]
    84      11.479363      11.479363      11.479363    6[6-(6,6),8-(65),8-(65)]
    85       6.332527       6.332527       6.332527    6[6-(6,6),8-(65),8-(65)]
    86      10.624824      10.624824      10.624824    6[6-(6,6),7-(1,6),8-(0)]
    87      10.886725      10.886725      10.886725    6[6-(1,6),6-(1,6),6-(7,8)]
    88      10.989384      10.989384      10.989384    6[1-(0),6-(1,7),6-(6,6)]
    89      11.178902      11.178902      11.178902    6[1-(0),6-(1,6),7-(6,28)]
    90      11.177631      11.177631      11.177631    6[1-(0),6-(1,6),7-(6,28)]
    91      10.951303      10.951303      10.951303    6[1-(0),6-(1,7),6-(6,6)]
    92       6.681106       6.681106       6.681106    7[1-(0),6-(6,6),6-(6,8)]
    93       5.854047       5.854047       5.854047    7[6-(1,6),6-(1,6)]
    94      12.466485      12.466485      12.466485    7[1-(0),6-(6,6),6-(6,8)]
    95       2.307954       2.307954       2.307954    7[6-(1,6),6-(1,6),28-(7,8,8)]
    96        6.93228        6.93228        6.93228    7[1-(0),6-(6,6),6-(6,8)]
    97       7.759339       7.759339       7.759339    7[6-(1,6),6-(1,6)]
    98       1.146901       1.146901       1.146901    7[1-(0),6-(6,6),6-(6,8)]
    99      11.305432      11.305432      11.305432    7[6-(1,6),6-(1,6),28-(7,8,8)]
   100       3.528493       3.528493       3.528493    8[6-(6,8),28-(7,7,8)]
   101       4.660366       4.660366       4.660366    8[6-(6,8),65-(8,8,8,8,8,8)]
   102        4.36184        4.36184        4.36184    8[6-(6,8),65-(8,8,8,8,8,8)]
   103       3.595728       3.595728       3.595728    8[6-(6,8),65-(8,8,8,8,8,8)]
   104       5.930066       5.930066       5.930066    8[6-(6,7)]
   105       2.207605       2.207605       2.207605    8[6-(6,8),65-(8,8,8,8,8,8)]
   106       3.185807       3.185807       3.185807    8[6-(6,8),65-(8,8,8,8,8,8)]
   107       7.188842       7.188842       7.188842    8[6-(6,8),65-(8,8,8,8,8,8)]
   108       6.236635       6.236635       6.236635    8[6-(6,8),65-(8,8,8,8,8,8)]
   109       3.821885       3.821885       3.821885    8[6-(6,7)]
   110      10.084893      10.084893      10.084893    8[6-(6,8),28-(7,7,8)]
   111        8.95302        8.95302        8.95302    8[6-(6,8),65-(8,8,8,8,8,8)]
   112       9.251546       9.251546       9.251546    8[6-(6,8),65-(8,8,8,8,8,8)]
   113      10.017658      10.017658      10.017658    8[6-(6,8),65-(8,8,8,8,8,8)]
   114        7.68332        7.68332        7.68332    8[6-(6,7)]
   115      11.405781      11.405781      11.405781    8[6-(6,8),65-(8,8,8,8,8,8)]
   116      10.427579      10.427579      10.427579    8[6-(6,8),65-(8,8,8,8,8,8)]
   117       6.424544       6.424544       6.424544    8[6-(6,8),65-(8,8,8,8,8,8)]
   118       7.376751       7.376751       7.376751    8[6-(6,8),65-(8,8,8,8,8,8)]
   119       9.791501       9.791501       9.791501    8[6-(6,7)]
