# Supplementary material for: A collection of forcefield precursors for metal–organic frameworks
Source: RSC Adv. 2019 Nov 13;9(63):36492–507. doi: 10.1039/c9ra07327b (PMC9075174; doi:10.1039/c9ra07327b)
Supplement: RA-009-C9RA07327B-s046 [file RA-009-C9RA07327B-s046.txt]

AFIPAH_clean

9.166400    0.000000    0.000000
-3.950424    8.271459    0.000000
2.607907    4.135687    14.147999

     1       1.620343       1.620343       1.620343    57[8-(6),8-(6),8-(6),8-(6),8-(6),8-(6)]
     2       1.620381       1.620381       1.620381    57[8-(6),8-(6),8-(6),8-(6),8-(6),8-(6)]
     3        6.20354        6.20354        6.20354    57[8-(6),8-(6),8-(6),8-(6),8-(6),8-(6)]
     4       6.203502       6.203502       6.203502    57[8-(6),8-(6),8-(6),8-(6),8-(6),8-(6)]
     5        0.88079        0.88079        0.88079    1[6-(6,6)]
     6       2.359882       2.359882       2.359882    1[6-(6,6)]
     7       0.901625       0.901625       0.901625    1[6-(6,6)]
     8       7.554964       7.554964       7.554964    1[6-(6,6)]
     9       6.943093       6.943093       6.943093    1[6-(6,6)]
    10       5.464001       5.464001       5.464001    1[6-(6,6)]
    11       6.922258       6.922258       6.922258    1[6-(6,6)]
    12       0.268919       0.268919       0.268919    1[6-(6,6)]
    13      -0.969964      -0.969964      -0.969964    6[6-(1,6),8-(57),8-(57)]
    14      -0.110747      -0.110747      -0.110747    6[1-(0),6-(1,6),6-(8,8)]
    15       4.210638       4.210638       4.210638    6[6-(1,6),8-(57),8-(57)]
    16       3.351419       3.351419       3.351419    6[1-(0),6-(1,6),6-(8,8)]
    17       1.018335       1.018335       1.018335    6[6-(1,6),8-(57),8-(57)]
    18       0.298156       0.298156       0.298156    6[1-(0),6-(1,6),6-(8,8)]
    19       7.438252       7.438252       7.438252    6[6-(1,6),8-(57),8-(57)]
    20       8.158433       8.158433       8.158433    6[1-(0),6-(1,6),6-(8,8)]
    21       8.793847       8.793847       8.793847    6[6-(1,6),8-(57),8-(57)]
    22        7.93463        7.93463        7.93463    6[1-(0),6-(1,6),6-(8,8)]
    23       3.613245       3.613245       3.613245    6[6-(1,6),8-(57),8-(57)]
    24       4.472464       4.472464       4.472464    6[1-(0),6-(1,6),6-(8,8)]
    25       6.805548       6.805548       6.805548    6[6-(1,6),8-(57),8-(57)]
    26       7.525727       7.525727       7.525727    6[1-(0),6-(1,6),6-(8,8)]
    27       0.385631       0.385631       0.385631    6[6-(1,6),8-(57),8-(57)]
    28       -0.33455       -0.33455       -0.33455    6[1-(0),6-(1,6),6-(8,8)]
    29       0.959274       0.959274       0.959274    6[6-(8,8),8-(57),8-(57)]
    30        2.28145        2.28145        2.28145    6[6-(8,8),8-(57),8-(57)]
    31       6.864609       6.864609       6.864609    6[6-(8,8),8-(57),8-(57)]
    32       5.542433       5.542433       5.542433    6[6-(8,8),8-(57),8-(57)]
    33       0.429817       0.429817       0.429817    8[6-(6,8),57-(8,8,8,8,8)]
    34      -0.418308      -0.418308      -0.418308    8[6-(6,8),57-(8,8,8,8,8)]
    35       6.958985       6.958985       6.958985    8[6-(6,8),57-(8,8,8,8,8)]
    36       2.810894       2.810894       2.810894    8[6-(6,8),57-(8,8,8,8,8)]
    37       3.658985       3.658985       3.658985    8[6-(6,8),57-(8,8,8,8,8)]
    38       5.448086       5.448086       5.448086    8[6-(6,8),57-(8,8,8,8,8)]
    39       0.544581       0.544581       0.544581    8[6-(6,8),57-(8,8,8,8,8)]
    40       2.224071       2.224071       2.224071    8[6-(6,8),57-(8,8,8,8,8)]
    41       4.395826       4.395826       4.395826    8[6-(6,8),57-(8,8,8,8,8)]
    42       2.696155       2.696155       2.696155    8[6-(6,8),57-(8,8,8,8,8)]
    43       6.232513       6.232513       6.232513    8[6-(6,8),57-(8,8,8,8,8)]
    44       8.011188       8.011188       8.011188    8[6-(6,8),57-(8,8,8,8,8)]
    45       7.394066       7.394066       7.394066    8[6-(6,8),57-(8,8,8,8,8)]
    46       8.242191       8.242191       8.242191    8[6-(6,8),57-(8,8,8,8,8)]
    47       0.864898       0.864898       0.864898    8[6-(6,8),57-(8,8,8,8,8)]
    48       5.012989       5.012989       5.012989    8[6-(6,8),57-(8,8,8,8,8)]
    49       4.164898       4.164898       4.164898    8[6-(6,8),57-(8,8,8,8,8)]
    50       2.375797       2.375797       2.375797    8[6-(6,8),57-(8,8,8,8,8)]
    51       7.279302       7.279302       7.279302    8[6-(6,8),57-(8,8,8,8,8)]
    52       5.599812       5.599812       5.599812    8[6-(6,8),57-(8,8,8,8,8)]
    53       3.428057       3.428057       3.428057    8[6-(6,8),57-(8,8,8,8,8)]
    54       5.127728       5.127728       5.127728    8[6-(6,8),57-(8,8,8,8,8)]
    55        1.59137        1.59137        1.59137    8[6-(6,8),57-(8,8,8,8,8)]
    56      -0.187305      -0.187305      -0.187305    8[6-(6,8),57-(8,8,8,8,8)]
