# Supplementary material for: A collection of forcefield precursors for metal–organic frameworks
Source: RSC Adv. 2019 Nov 13;9(63):36492–507. doi: 10.1039/c9ra07327b (PMC9075174; doi:10.1039/c9ra07327b)
Supplement: RA-009-C9RA07327B-s047 [file RA-009-C9RA07327B-s047.txt]

AFITEP_clean

6.175100    0.000000    0.000000
-3.087510    14.424056    0.000000
0.000000    -2.634021    16.940445

     1       3.584831       3.584831       3.584831    30[7-(6,6),7-(6,6),8-(6),8-(6)]
     2       2.590269       2.590269       2.590269    30[7-(6,6),7-(6,6),8-(6),8-(6)]
     3       0.590365       0.590365       0.590365    1[6-(6,6)]
     4      -2.523731      -2.523731      -2.523731    1[6-(6,6)]
     5        -1.2529        -1.2529        -1.2529    1[6-(6,6)]
     6       1.869224       1.869224       1.869224    1[6-(6,6)]
     7      -1.989581      -1.989581      -1.989581    1[6-(6,7)]
     8       3.259839       3.259839       3.259839    1[6-(6,7)]
     9       1.775963       1.775963       1.775963    1[6-(6,6)]
    10       2.639891       2.639891       2.639891    1[6-(6,6)]
    11       3.677904       3.677904       3.677904    1[6-(6,6)]
    12       0.563794       0.563794       0.563794    1[6-(6,6)]
    13       1.834634       1.834634       1.834634    1[6-(6,6)]
    14      -1.218328      -1.218328      -1.218328    1[6-(6,6)]
    15       1.097937       1.097937       1.097937    1[6-(6,7)]
    16       0.172322       0.172322       0.172322    1[6-(6,7)]
    17      -1.311555      -1.311555      -1.311555    1[6-(6,6)]
    18       5.727409       5.727409       5.727409    1[6-(6,6)]
    19       2.497225       2.497225       2.497225    1[6-(6,6)]
    20      -0.563779      -0.563779      -0.563779    1[6-(6,6)]
    21        4.34049        4.34049        4.34049    1[6-(6,6)]
    22       1.218366       1.218366       1.218366    1[6-(6,6)]
    23       5.077171       5.077171       5.077171    1[6-(6,7)]
    24      -0.172249      -0.172249      -0.172249    1[6-(6,7)]
    25       1.311627       1.311627       1.311627    1[6-(6,6)]
    26       0.447699       0.447699       0.447699    1[6-(6,6)]
    27      -0.590314      -0.590314      -0.590314    1[6-(6,6)]
    28       2.523796       2.523796       2.523796    1[6-(6,6)]
    29       1.252956       1.252956       1.252956    1[6-(6,6)]
    30       4.305918       4.305918       4.305918    1[6-(6,6)]
    31       1.989653       1.989653       1.989653    1[6-(6,7)]
    32       2.915268       2.915268       2.915268    1[6-(6,7)]
    33       4.399145       4.399145       4.399145    1[6-(6,6)]
    34      -2.639819      -2.639819      -2.639819    1[6-(6,6)]
    35       1.160334       1.160334       1.160334    6[6-(6,6),8-(0),8-(30)]
    36       2.010642       2.010642       2.010642    6[6-(1,6),6-(1,6),6-(8,8)]
    37         1.4697         1.4697         1.4697    6[1-(0),6-(1,6),6-(6,6)]
    38       3.286419       3.286419       3.286419    6[1-(0),6-(1,6),6-(6,6)]
    39      -2.127294      -2.127294      -2.127294    6[1-(0),6-(1,6),6-(6,6)]
    40       2.229234       2.229234       2.229234    6[1-(0),6-(1,6),6-(6,6)]
    41       3.528476       3.528476       3.528476    6[6-(1,6),6-(1,6),6-(6)]
    42       4.297891       4.297891       4.297891    6[6-(6),6-(6,6)]
    43      -1.854962      -1.854962      -1.854962    6[1-(0),6-(1,6),7-(6,30)]
    44       2.495978       2.495978       2.495978    6[1-(0),6-(1,6),7-(6,30)]
    45       1.614173       1.614173       1.614173    6[1-(0),6-(1,7),6-(6,6)]
    46      -2.773817      -2.773817      -2.773817    6[1-(0),6-(1,7),6-(6,6)]
    47       0.486598       0.486598       0.486598    6[6-(1,6),6-(1,6),6-(6,6)]
    48       4.247859       4.247859       4.247859    6[6-(6,6),8-(0),8-(30)]
    49       5.098173       5.098173       5.098173    6[6-(1,6),6-(1,6),6-(8,8)]
    50       4.557238       4.557238       4.557238    6[1-(0),6-(1,6),6-(6,6)]
    51       0.198848       0.198848       0.198848    6[1-(0),6-(1,6),6-(6,6)]
    52        0.96024        0.96024        0.96024    6[1-(0),6-(1,6),6-(6,6)]
    53      -0.858322      -0.858322      -0.858322    6[1-(0),6-(1,6),6-(6,6)]
    54       0.440918       0.440918       0.440918    6[6-(1,6),6-(1,6),6-(6)]
    55       1.210338       1.210338       1.210338    6[6-(6),6-(6,6)]
    56       1.232552       1.232552       1.232552    6[1-(0),6-(1,6),7-(6,30)]
    57      -0.591537      -0.591537      -0.591537    6[1-(0),6-(1,6),7-(6,30)]
    58      -1.473341      -1.473341      -1.473341    6[1-(0),6-(1,7),6-(6,6)]
    59       0.313697       0.313697       0.313697    6[1-(0),6-(1,7),6-(6,6)]
    60       0.486598       0.486598       0.486598    6[6-(1,6),6-(1,6),6-(6,6)]
    61       1.927256       1.927256       1.927256    6[6-(6,6),8-(0),8-(30)]
    62       1.076948       1.076948       1.076948    6[6-(1,6),6-(1,6),6-(8,8)]
    63        1.61789        1.61789        1.61789    6[1-(0),6-(1,6),6-(6,6)]
    64      -0.198829      -0.198829      -0.198829    6[1-(0),6-(1,6),6-(6,6)]
    65      -0.960216      -0.960216      -0.960216    6[1-(0),6-(1,6),6-(6,6)]
    66       0.858356       0.858356       0.858356    6[1-(0),6-(1,6),6-(6,6)]
    67      -0.440886      -0.440886      -0.440886    6[6-(1,6),6-(1,6),6-(6)]
    68      -1.210301      -1.210301      -1.210301    6[6-(6),6-(6,6)]
    69       4.942552       4.942552       4.942552    6[1-(0),6-(1,6),7-(6,30)]
    70       0.591612       0.591612       0.591612    6[1-(0),6-(1,6),7-(6,30)]
    71       1.473417       1.473417       1.473417    6[1-(0),6-(1,7),6-(6,6)]
    72       5.861407       5.861407       5.861407    6[1-(0),6-(1,7),6-(6,6)]
    73       5.688502       5.688502       5.688502    6[6-(1,6),6-(1,6),6-(6,6)]
    74      -1.160269      -1.160269      -1.160269    6[6-(6,6),8-(0),8-(30)]
    75      -2.010583      -2.010583      -2.010583    6[6-(1,6),6-(1,6),6-(8,8)]
    76      -1.469648      -1.469648      -1.469648    6[1-(0),6-(1,6),6-(6,6)]
    77       2.888742       2.888742       2.888742    6[1-(0),6-(1,6),6-(6,6)]
    78        2.12735        2.12735        2.12735    6[1-(0),6-(1,6),6-(6,6)]
    79       3.945912       3.945912       3.945912    6[1-(0),6-(1,6),6-(6,6)]
    80       2.646672       2.646672       2.646672    6[6-(1,6),6-(1,6),6-(6)]
    81       1.877252       1.877252       1.877252    6[6-(6),6-(6,6)]
    82       1.855038       1.855038       1.855038    6[1-(0),6-(1,6),7-(6,30)]
    83       3.679127       3.679127       3.679127    6[1-(0),6-(1,6),7-(6,30)]
    84       4.560931       4.560931       4.560931    6[1-(0),6-(1,7),6-(6,6)]
    85       2.773893       2.773893       2.773893    6[1-(0),6-(1,7),6-(6,6)]
    86       5.688502       5.688502       5.688502    6[6-(1,6),6-(1,6),6-(6,6)]
    87      -0.760115      -0.760115      -0.760115    7[6-(1,6),6-(1,6),30-(7,8,8)]
    88       2.327395       2.327395       2.327395    7[6-(1,6),6-(1,6),30-(7,8,8)]
    89       3.847705       3.847705       3.847705    7[6-(1,6),6-(1,6),30-(7,8,8)]
    90       0.760195       0.760195       0.760195    7[6-(1,6),6-(1,6),30-(7,8,8)]
    91       1.738327       1.738327       1.738327    8[6-(6,8),30-(7,7,8)]
    92      -0.004908      -0.004908      -0.004908    8[6-(6,8)]
    93       4.825845       4.825845       4.825845    8[6-(6,8),30-(7,7,8)]
    94       3.082618       3.082618       3.082618    8[6-(6,8)]
    95       1.349263       1.349263       1.349263    8[6-(6,8),30-(7,7,8)]
    96       3.092498       3.092498       3.092498    8[6-(6,8)]
    97      -1.738255      -1.738255      -1.738255    8[6-(6,8),30-(7,7,8)]
    98       0.004972       0.004972       0.004972    8[6-(6,8)]
