# Supplementary material for: A collection of forcefield precursors for metal–organic frameworks
Source: RSC Adv. 2019 Nov 13;9(63):36492–507. doi: 10.1039/c9ra07327b (PMC9075174; doi:10.1039/c9ra07327b)
Supplement: RA-009-C9RA07327B-s048 [file RA-009-C9RA07327B-s048.txt]

AFITIT_clean

14.033400    0.000000    0.000000
-0.680171    17.719050    0.000000
-0.680171    -4.370721    17.171533

     1       0.783284       0.783284       0.783284    30[7-(6,6),8-(6),8-(6),8-(6),8-(6)]
     2      11.889774      11.889774      11.889774    30[7-(6,6),8-(6),8-(6),8-(6),8-(6)]
     3       5.375381       5.375381       5.375381    30[7-(6,6),8-(6),8-(6),8-(6),8-(6)]
     4       2.444422       2.444422       2.444422    30[7-(6,6),8-(6),8-(6),8-(6),8-(6)]
     5       7.297677       7.297677       7.297677    30[7-(6,6),8-(6),8-(6),8-(6),8-(6)]
     6      10.228636      10.228636      10.228636    30[7-(6,6),8-(6),8-(6),8-(6),8-(6)]
     7      11.117498      11.117498      11.117498    1[6-(6,6)]
     8       1.097251       1.097251       1.097251    1[6-(6,6)]
     9       2.343648       2.343648       2.343648    1[6-(1,1,6)]
    10       1.754102       1.754102       1.754102    1[6-(1,1,6)]
    11       2.160044       2.160044       2.160044    1[6-(1,1,6)]
    12      11.200526      11.200526      11.200526    1[6-(6,6)]
    13      10.989737      10.989737      10.989737    1[6-(6,6)]
    14       2.089399       2.089399       2.089399    1[6-(1,1,6)]
    15       1.343659       1.343659       1.343659    1[6-(1,1,6)]
    16       1.697614       1.697614       1.697614    1[6-(1,1,6)]
    17       0.680454       0.680454       0.680454    1[6-(6,6)]
    18      10.815353      10.815353      10.815353    1[6-(6,6)]
    19       3.047041       3.047041       3.047041    1[6-(6,7)]
    20       3.714413       3.714413       3.714413    1[6-(6,7)]
    21       6.019836       6.019836       6.019836    1[6-(6,6)]
    22       5.325622       5.325622       5.325622    1[6-(6,6)]
    23        1.55556        1.55556        1.55556    1[6-(6,6)]
    24      11.575807      11.575807      11.575807    1[6-(6,6)]
    25       10.32941       10.32941       10.32941    1[6-(1,1,6)]
    26      10.918956      10.918956      10.918956    1[6-(1,1,6)]
    27      10.513014      10.513014      10.513014    1[6-(1,1,6)]
    28       1.472532       1.472532       1.472532    1[6-(6,6)]
    29       1.683321       1.683321       1.683321    1[6-(6,6)]
    30      10.583659      10.583659      10.583659    1[6-(1,1,6)]
    31      11.329399      11.329399      11.329399    1[6-(1,1,6)]
    32      10.975444      10.975444      10.975444    1[6-(1,1,6)]
    33      11.992604      11.992604      11.992604    1[6-(6,6)]
    34       1.857705       1.857705       1.857705    1[6-(6,6)]
    35       9.626017       9.626017       9.626017    1[6-(6,7)]
    36       8.958645       8.958645       8.958645    1[6-(6,7)]
    37       6.653222       6.653222       6.653222    1[6-(6,6)]
    38       7.347436       7.347436       7.347436    1[6-(6,6)]
    39       6.109207       6.109207       6.109207    1[6-(6,6)]
    40       2.026911       2.026911       2.026911    1[6-(6,6)]
    41       2.251945       2.251945       2.251945    1[6-(6,6)]
    42       6.958741       6.958741       6.958741    1[6-(1,1,6)]
    43       7.508314       7.508314       7.508314    1[6-(1,1,6)]
    44       6.964138       6.964138       6.964138    1[6-(1,1,6)]
    45        6.40181        6.40181        6.40181    1[6-(1,1,6)]
    46       6.592285       6.592285       6.592285    1[6-(1,1,6)]
    47       5.663619       5.663619       5.663619    1[6-(1,1,6)]
    48       1.876551       1.876551       1.876551    1[6-(6,6)]
    49       1.889594       1.889594       1.889594    1[6-(6,6)]
    50       5.493323       5.493323       5.493323    1[6-(6,6)]
    51       6.145866       6.145866       6.145866    1[6-(6,6)]
    52       2.319801       2.319801       2.319801    1[6-(6,6)]
    53       1.714785       1.714785       1.714785    1[6-(6,6)]
    54       6.902126       6.902126       6.902126    1[6-(1,1,6)]
    55       6.178217       6.178217       6.178217    1[6-(1,1,6)]
    56       6.577207       6.577207       6.577207    1[6-(1,1,6)]
    57       2.018768       2.018768       2.018768    1[6-(6,6)]
    58       6.612848       6.612848       6.612848    1[6-(1,1,6)]
    59       5.574614       5.574614       5.574614    1[6-(1,1,6)]
    60       6.375176       6.375176       6.375176    1[6-(1,1,6)]
    61       5.483801       5.483801       5.483801    1[6-(6,6)]
    62       1.950682       1.950682       1.950682    1[6-(6,6)]
    63       7.547417       7.547417       7.547417    1[6-(6,7)]
    64       7.684593       7.684593       7.684593    1[6-(6,7)]
    65       9.990739       9.990739       9.990739    1[6-(6,6)]
    66        9.80577        9.80577        9.80577    1[6-(6,6)]
    67      11.902846      11.902846      11.902846    1[6-(6,6)]
    68      11.953912      11.953912      11.953912    1[6-(6,6)]
    69       0.217601       0.217601       0.217601    1[6-(6,7)]
    70       0.200629       0.200629       0.200629    1[6-(6,7)]
    71       6.563851       6.563851       6.563851    1[6-(6,6)]
    72      10.646147      10.646147      10.646147    1[6-(6,6)]
    73      10.421113      10.421113      10.421113    1[6-(6,6)]
    74       5.714317       5.714317       5.714317    1[6-(1,1,6)]
    75       5.164744       5.164744       5.164744    1[6-(1,1,6)]
    76        5.70892        5.70892        5.70892    1[6-(1,1,6)]
    77       6.271248       6.271248       6.271248    1[6-(1,1,6)]
    78       6.080773       6.080773       6.080773    1[6-(1,1,6)]
    79       7.009439       7.009439       7.009439    1[6-(1,1,6)]
    80      10.796507      10.796507      10.796507    1[6-(6,6)]
    81      10.783464      10.783464      10.783464    1[6-(6,6)]
    82       7.179735       7.179735       7.179735    1[6-(6,6)]
    83       6.527192       6.527192       6.527192    1[6-(6,6)]
    84      10.353257      10.353257      10.353257    1[6-(6,6)]
    85      10.958273      10.958273      10.958273    1[6-(6,6)]
    86       5.770932       5.770932       5.770932    1[6-(1,1,6)]
    87       6.494841       6.494841       6.494841    1[6-(1,1,6)]
    88       6.095851       6.095851       6.095851    1[6-(1,1,6)]
    89       10.65429       10.65429       10.65429    1[6-(6,6)]
    90        6.06021        6.06021        6.06021    1[6-(1,1,6)]
    91       7.098444       7.098444       7.098444    1[6-(1,1,6)]
    92       6.297882       6.297882       6.297882    1[6-(1,1,6)]
    93       7.189257       7.189257       7.189257    1[6-(6,6)]
    94      10.722376      10.722376      10.722376    1[6-(6,6)]
    95       5.125641       5.125641       5.125641    1[6-(6,7)]
    96       4.988465       4.988465       4.988465    1[6-(6,7)]
    97       2.682319       2.682319       2.682319    1[6-(6,6)]
    98       2.867288       2.867288       2.867288    1[6-(6,6)]
    99       0.770212       0.770212       0.770212    1[6-(6,6)]
   100       0.719146       0.719146       0.719146    1[6-(6,6)]
   101      12.455457      12.455457      12.455457    1[6-(6,7)]
   102      12.472429      12.472429      12.472429    1[6-(6,7)]
   103      13.183693      13.183693      13.183693    6[6-(6,6),8-(30),8-(30)]
   104      -0.856679      -0.856679      -0.856679    6[6-(1,6),6-(1,6),6-(8,8)]
   105      11.929538      11.929538      11.929538    6[1-(0),6-(1,6),6-(6,6)]
   106       0.307478       0.307478       0.307478    6[1-(0),6-(6,6),6-(6,6)]
   107       0.331752       0.331752       0.331752    6[6-(1,1,1),6-(1,6),6-(6,6)]
   108       1.586991       1.586991       1.586991    6[1-(0),1-(0),1-(0),6-(6,6)]
   109      11.978664      11.978664      11.978664    6[1-(0),6-(1,6),6-(6,6)]
   110      -0.917013      -0.917013      -0.917013    6[6-(1,6),6-(6),6-(6,6)]
   111      -0.900672      -0.900672      -0.900672    6[6-(6),6-(6,6)]
   112      -0.927456      -0.927456      -0.927456    6[6-(6),6-(6,6)]
   113      -1.052939      -1.052939      -1.052939    6[6-(1,6),6-(6),6-(6,6)]
   114       11.76171       11.76171       11.76171    6[1-(0),6-(1,6),6-(6,6)]
   115       0.108197       0.108197       0.108197    6[6-(1,1,1),6-(1,6),6-(6,6)]
   116       1.421193       1.421193       1.421193    6[1-(0),1-(0),1-(0),6-(6,6)]
   117      -0.081697      -0.081697      -0.081697    6[1-(0),6-(6,6),6-(6,6)]
   118      11.666292      11.666292      11.666292    6[1-(0),6-(1,6),6-(6,6)]
   119      -1.224803      -1.224803      -1.224803    6[6-(1,6),6-(1,6),6-(8,8)]
   120      12.679664      12.679664      12.679664    6[6-(6,6),8-(30),8-(30)]
   121        3.51681        3.51681        3.51681    6[1-(0),6-(1,6),7-(6,30)]
   122       3.512365       3.512365       3.512365    6[1-(0),6-(1,6),7-(6,30)]
   123       4.875238       4.875238       4.875238    6[1-(0),6-(1,7),6-(6,6)]
   124       4.870811       4.870811       4.870811    6[1-(0),6-(1,7),6-(6,6)]
   125       5.590088       5.590088       5.590088    6[6-(1,6),6-(1,6),6-(6,6)]
   126      -0.510635      -0.510635      -0.510635    6[6-(6,6),8-(30),8-(30)]
   127      -0.503663      -0.503663      -0.503663    6[6-(1,6),6-(1,6),6-(8,8)]
   128        0.74352        0.74352        0.74352    6[1-(0),6-(1,6),6-(6,6)]
   129       12.36558       12.36558       12.36558    6[1-(0),6-(6,6),6-(6,6)]
   130      12.341306      12.341306      12.341306    6[6-(1,1,1),6-(1,6),6-(6,6)]
   131      11.086067      11.086067      11.086067    6[1-(0),1-(0),1-(0),6-(6,6)]
   132       0.694394       0.694394       0.694394    6[1-(0),6-(1,6),6-(6,6)]
   133      -0.443329      -0.443329      -0.443329    6[6-(1,6),6-(6),6-(6,6)]
   134       13.57373       13.57373       13.57373    6[6-(6),6-(6,6)]
   135      13.600514      13.600514      13.600514    6[6-(6),6-(6,6)]
   136      13.725997      13.725997      13.725997    6[6-(1,6),6-(6),6-(6,6)]
   137       0.911348       0.911348       0.911348    6[1-(0),6-(1,6),6-(6,6)]
   138      12.564861      12.564861      12.564861    6[6-(1,1,1),6-(1,6),6-(6,6)]
   139      11.251865      11.251865      11.251865    6[1-(0),1-(0),1-(0),6-(6,6)]
   140      12.754755      12.754755      12.754755    6[1-(0),6-(6,6),6-(6,6)]
   141       1.006766       1.006766       1.006766    6[1-(0),6-(1,6),6-(6,6)]
   142      -0.135539      -0.135539      -0.135539    6[6-(1,6),6-(1,6),6-(8,8)]
   143      -0.006606      -0.006606      -0.006606    6[6-(6,6),8-(30),8-(30)]
   144       9.156248       9.156248       9.156248    6[1-(0),6-(1,6),7-(6,30)]
   145       9.160693       9.160693       9.160693    6[1-(0),6-(1,6),7-(6,30)]
   146        7.79782        7.79782        7.79782    6[1-(0),6-(1,7),6-(6,6)]
   147       7.802247       7.802247       7.802247    6[1-(0),6-(1,7),6-(6,6)]
   148        7.08297        7.08297        7.08297    6[6-(1,6),6-(1,6),6-(6,6)]
   149       3.937031       3.937031       3.937031    6[6-(6,6),8-(30),8-(30)]
   150       4.021638       4.021638       4.021638    6[6-(1,6),6-(1,6),6-(8,8)]
   151        5.32668        5.32668        5.32668    6[1-(0),6-(6,6),6-(6,6)]
   152       2.881738       2.881738       2.881738    6[1-(0),6-(1,6),6-(6,6)]
   153       3.018441       3.018441       3.018441    6[1-(0),6-(1,6),6-(6,6)]
   154       5.425492       5.425492       5.425492    6[6-(1,1,1),6-(1,6),6-(6,6)]
   155       6.843259       6.843259       6.843259    6[1-(0),1-(0),1-(0),6-(6,6)]
   156       4.290067       4.290067       4.290067    6[6-(1,6),6-(6),6-(6,6)]
   157       3.660816       3.660816       3.660816    6[6-(6),6-(6,6)]
   158       3.682345       3.682345       3.682345    6[6-(6),6-(6,6)]
   159       3.715021       3.715021       3.715021    6[6-(1,6),6-(6),6-(6,6)]
   160       4.794462       4.794462       4.794462    6[6-(1,1,1),6-(1,6),6-(6,6)]
   161       5.961949       5.961949       5.961949    6[1-(0),1-(0),1-(0),6-(6,6)]
   162       2.634219       2.634219       2.634219    6[1-(0),6-(1,6),6-(6,6)]
   163       2.647069       2.647069       2.647069    6[1-(0),6-(1,6),6-(6,6)]
   164        4.75924        4.75924        4.75924    6[1-(0),6-(6,6),6-(6,6)]
   165       3.696409       3.696409       3.696409    6[6-(1,6),6-(1,6),6-(8,8)]
   166       3.806384       3.806384       3.806384    6[6-(6,6),8-(30),8-(30)]
   167       4.170616       4.170616       4.170616    6[6-(6,6),8-(30),8-(30)]
   168       4.270853       4.270853       4.270853    6[6-(1,6),6-(1,6),6-(8,8)]
   169       5.384582       5.384582       5.384582    6[1-(0),6-(6,6),6-(6,6)]
   170       3.147607       3.147607       3.147607    6[1-(0),6-(1,6),6-(6,6)]
   171        2.50831        2.50831        2.50831    6[1-(0),6-(1,6),6-(6,6)]
   172       4.877564       4.877564       4.877564    6[6-(1,1,1),6-(1,6),6-(6,6)]
   173       6.261042       6.261042       6.261042    6[1-(0),1-(0),1-(0),6-(6,6)]
   174       3.719371       3.719371       3.719371    6[6-(1,6),6-(6),6-(6,6)]
   175        3.74503        3.74503        3.74503    6[6-(6),6-(6,6)]
   176       3.806483       3.806483       3.806483    6[6-(6),6-(6,6)]
   177       3.787644       3.787644       3.787644    6[6-(1,6),6-(6),6-(6,6)]
   178       2.722106       2.722106       2.722106    6[1-(0),6-(1,6),6-(6,6)]
   179       4.840951       4.840951       4.840951    6[6-(1,1,1),6-(1,6),6-(6,6)]
   180        5.94808        5.94808        5.94808    6[1-(0),1-(0),1-(0),6-(6,6)]
   181       4.798799       4.798799       4.798799    6[1-(0),6-(6,6),6-(6,6)]
   182       2.687737       2.687737       2.687737    6[1-(0),6-(1,6),6-(6,6)]
   183       3.802526       3.802526       3.802526    6[6-(1,6),6-(1,6),6-(8,8)]
   184       3.793833       3.793833       3.793833    6[6-(6,6),8-(30),8-(30)]
   185       8.057067       8.057067       8.057067    6[1-(0),6-(1,6),7-(6,30)]
   186       8.133336       8.133336       8.133336    6[1-(0),6-(1,6),7-(6,30)]
   187        9.50125        9.50125        9.50125    6[1-(0),6-(1,7),6-(6,6)]
   188       9.385543       9.385543       9.385543    6[1-(0),6-(1,7),6-(6,6)]
   189      10.152039      10.152039      10.152039    6[6-(1,6),6-(1,6),6-(6,6)]
   190      11.652242      11.652242      11.652242    6[6-(1,6),6-(1,6),6-(6,6)]
   191      12.357992      12.357992      12.357992    6[1-(0),6-(1,7),6-(6,6)]
   192      12.394233      12.394233      12.394233    6[1-(0),6-(1,7),6-(6,6)]
   193       -0.26335       -0.26335       -0.26335    6[1-(0),6-(1,6),7-(6,30)]
   194      -0.285686      -0.285686      -0.285686    6[1-(0),6-(1,6),7-(6,30)]
   195       8.736027       8.736027       8.736027    6[6-(6,6),8-(30),8-(30)]
   196        8.65142        8.65142        8.65142    6[6-(1,6),6-(1,6),6-(8,8)]
   197       7.346378       7.346378       7.346378    6[1-(0),6-(6,6),6-(6,6)]
   198        9.79132        9.79132        9.79132    6[1-(0),6-(1,6),6-(6,6)]
   199       9.654617       9.654617       9.654617    6[1-(0),6-(1,6),6-(6,6)]
   200       7.247566       7.247566       7.247566    6[6-(1,1,1),6-(1,6),6-(6,6)]
   201       5.829799       5.829799       5.829799    6[1-(0),1-(0),1-(0),6-(6,6)]
   202       8.382991       8.382991       8.382991    6[6-(1,6),6-(6),6-(6,6)]
   203       9.012242       9.012242       9.012242    6[6-(6),6-(6,6)]
   204       8.990713       8.990713       8.990713    6[6-(6),6-(6,6)]
   205       8.958037       8.958037       8.958037    6[6-(1,6),6-(6),6-(6,6)]
   206       7.878596       7.878596       7.878596    6[6-(1,1,1),6-(1,6),6-(6,6)]
   207       6.711109       6.711109       6.711109    6[1-(0),1-(0),1-(0),6-(6,6)]
   208      10.038839      10.038839      10.038839    6[1-(0),6-(1,6),6-(6,6)]
   209      10.025989      10.025989      10.025989    6[1-(0),6-(1,6),6-(6,6)]
   210       7.913818       7.913818       7.913818    6[1-(0),6-(6,6),6-(6,6)]
   211       8.976649       8.976649       8.976649    6[6-(1,6),6-(1,6),6-(8,8)]
   212       8.866674       8.866674       8.866674    6[6-(6,6),8-(30),8-(30)]
   213       8.502442       8.502442       8.502442    6[6-(6,6),8-(30),8-(30)]
   214       8.402205       8.402205       8.402205    6[6-(1,6),6-(1,6),6-(8,8)]
   215       7.288476       7.288476       7.288476    6[1-(0),6-(6,6),6-(6,6)]
   216       9.525451       9.525451       9.525451    6[1-(0),6-(1,6),6-(6,6)]
   217      10.164748      10.164748      10.164748    6[1-(0),6-(1,6),6-(6,6)]
   218       7.795494       7.795494       7.795494    6[6-(1,1,1),6-(1,6),6-(6,6)]
   219       6.412016       6.412016       6.412016    6[1-(0),1-(0),1-(0),6-(6,6)]
   220       8.953687       8.953687       8.953687    6[6-(1,6),6-(6),6-(6,6)]
   221       8.928028       8.928028       8.928028    6[6-(6),6-(6,6)]
   222       8.866575       8.866575       8.866575    6[6-(6),6-(6,6)]
   223       8.885414       8.885414       8.885414    6[6-(1,6),6-(6),6-(6,6)]
   224       9.950952       9.950952       9.950952    6[1-(0),6-(1,6),6-(6,6)]
   225       7.832107       7.832107       7.832107    6[6-(1,1,1),6-(1,6),6-(6,6)]
   226       6.724978       6.724978       6.724978    6[1-(0),1-(0),1-(0),6-(6,6)]
   227       7.874259       7.874259       7.874259    6[1-(0),6-(6,6),6-(6,6)]
   228       9.985321       9.985321       9.985321    6[1-(0),6-(1,6),6-(6,6)]
   229       8.870532       8.870532       8.870532    6[6-(1,6),6-(1,6),6-(8,8)]
   230       8.879225       8.879225       8.879225    6[6-(6,6),8-(30),8-(30)]
   231       4.615991       4.615991       4.615991    6[1-(0),6-(1,6),7-(6,30)]
   232       4.539722       4.539722       4.539722    6[1-(0),6-(1,6),7-(6,30)]
   233       3.171808       3.171808       3.171808    6[1-(0),6-(1,7),6-(6,6)]
   234       3.287515       3.287515       3.287515    6[1-(0),6-(1,7),6-(6,6)]
   235       2.521019       2.521019       2.521019    6[6-(1,6),6-(1,6),6-(6,6)]
   236       1.020816       1.020816       1.020816    6[6-(1,6),6-(1,6),6-(6,6)]
   237       0.315066       0.315066       0.315066    6[1-(0),6-(1,7),6-(6,6)]
   238       0.278825       0.278825       0.278825    6[1-(0),6-(1,7),6-(6,6)]
   239      12.936408      12.936408      12.936408    6[1-(0),6-(1,6),7-(6,30)]
   240      12.958744      12.958744      12.958744    6[1-(0),6-(1,6),7-(6,30)]
   241       2.812858       2.812858       2.812858    7[6-(1,6),6-(1,6),30-(8,8,8,8)]
   242         9.8602         9.8602         9.8602    7[6-(1,6),6-(1,6),30-(8,8,8,8)]
   243       7.402102       7.402102       7.402102    7[6-(1,6),6-(1,6),30-(8,8,8,8)]
   244       0.404642       0.404642       0.404642    7[6-(1,6),6-(1,6),30-(8,8,8,8)]
   245       5.270956       5.270956       5.270956    7[6-(1,6),6-(1,6),30-(8,8,8,8)]
   246      12.268416      12.268416      12.268416    7[6-(1,6),6-(1,6),30-(8,8,8,8)]
   247      -0.291579      -0.291579      -0.291579    8[6-(6,8),30-(7,8,8,8)]
   248      11.504453      11.504453      11.504453    8[6-(6,8),30-(7,8,8,8)]
   249      12.101638      12.101638      12.101638    8[6-(6,8),30-(7,8,8,8)]
   250       0.292658       0.292658       0.292658    8[6-(6,8),30-(7,8,8,8)]
   251      12.964637      12.964637      12.964637    8[6-(6,8),30-(7,8,8,8)]
   252       1.168605       1.168605       1.168605    8[6-(6,8),30-(7,8,8,8)]
   253        0.57142        0.57142        0.57142    8[6-(6,8),30-(7,8,8,8)]
   254        12.3804        12.3804        12.3804    8[6-(6,8),30-(7,8,8,8)]
   255       4.979571       4.979571       4.979571    8[6-(6,8),30-(7,8,8,8)]
   256       2.781073       2.781073       2.781073    8[6-(6,8),30-(7,8,8,8)]
   257       4.906988       4.906988       4.906988    8[6-(6,8),30-(7,8,8,8)]
   258       2.678002       2.678002       2.678002    8[6-(6,8),30-(7,8,8,8)]
   259       5.227443       5.227443       5.227443    8[6-(6,8),30-(7,8,8,8)]
   260       3.012338       3.012338       3.012338    8[6-(6,8),30-(7,8,8,8)]
   261       4.953607       4.953607       4.953607    8[6-(6,8),30-(7,8,8,8)]
   262        2.74084        2.74084        2.74084    8[6-(6,8),30-(7,8,8,8)]
   263       7.693487       7.693487       7.693487    8[6-(6,8),30-(7,8,8,8)]
   264       9.891985       9.891985       9.891985    8[6-(6,8),30-(7,8,8,8)]
   265        7.76607        7.76607        7.76607    8[6-(6,8),30-(7,8,8,8)]
   266       9.995056       9.995056       9.995056    8[6-(6,8),30-(7,8,8,8)]
   267       7.445615       7.445615       7.445615    8[6-(6,8),30-(7,8,8,8)]
   268        9.66072        9.66072        9.66072    8[6-(6,8),30-(7,8,8,8)]
   269       7.719451       7.719451       7.719451    8[6-(6,8),30-(7,8,8,8)]
   270       9.932218       9.932218       9.932218    8[6-(6,8),30-(7,8,8,8)]
