# Supplementary material for: A collection of forcefield precursors for metal–organic frameworks
Source: RSC Adv. 2019 Nov 13;9(63):36492–507. doi: 10.1039/c9ra07327b (PMC9075174; doi:10.1039/c9ra07327b)
Supplement: RA-009-C9RA07327B-s049 [file RA-009-C9RA07327B-s049.txt]

AFITUF_clean

14.082800    0.000000    0.000000
-1.332023    21.410405    0.000000
0.000000    0.000000    28.251800

     1      11.554139      11.554139      11.554139    30[7-(6,6),8-(6),8-(6),8-(6),8-(6)]
     2       0.453472       0.453472       0.453472    30[7-(6,6),8-(6),8-(6),8-(6),8-(6)]
     3       1.196638       1.196638       1.196638    30[7-(6,6),8-(6),8-(6),8-(6),8-(6)]
     4      12.297305      12.297305      12.297305    30[7-(6,6),8-(6),8-(6),8-(6),8-(6)]
     5       2.727477       2.727477       2.727477    30[7-(6,6),8-(6),8-(6),8-(6),8-(6)]
     6       5.703223       5.703223       5.703223    30[7-(6,6),8-(6),8-(6),8-(6),8-(6)]
     7       2.017839       2.017839       2.017839    30[7-(6,6),8-(6),8-(6),8-(6),8-(6)]
     8       4.973797       4.973797       4.973797    30[7-(6,6),8-(6),8-(6),8-(6),8-(6)]
     9        10.0233        10.0233        10.0233    30[7-(6,6),8-(6),8-(6),8-(6),8-(6)]
    10       7.047554       7.047554       7.047554    30[7-(6,6),8-(6),8-(6),8-(6),8-(6)]
    11      10.732938      10.732938      10.732938    30[7-(6,6),8-(6),8-(6),8-(6),8-(6)]
    12        7.77698        7.77698        7.77698    30[7-(6,6),8-(6),8-(6),8-(6),8-(6)]
    13       1.065069       1.065069       1.065069    1[6-(6,6)]
    14      11.134381      11.134381      11.134381    1[6-(6,6)]
    15      11.396428      11.396428      11.396428    1[6-(6,6)]
    16       11.62598       11.62598       11.62598    1[6-(6,6)]
    17        11.6144        11.6144        11.6144    1[6-(6,6)]
    18       1.478215       1.478215       1.478215    1[6-(6,6)]
    19       0.848683       0.848683       0.848683    1[6-(6,6)]
    20      10.921878      10.921878      10.921878    1[6-(6,6)]
    21       0.632711       0.632711       0.632711    1[6-(6,6)]
    22       1.773283       1.773283       1.773283    1[6-(6,6)]
    23      11.956539      11.956539      11.956539    1[6-(6,6)]
    24       1.813674       1.813674       1.813674    1[6-(6,6)]
    25       9.334662       9.334662       9.334662    1[6-(6,7)]
    26       9.313221       9.313221       9.313221    1[6-(6,7)]
    27       7.053553       7.053553       7.053553    1[6-(6,6)]
    28       6.997211       6.997211       6.997211    1[6-(6,6)]
    29       4.992467       4.992467       4.992467    1[6-(6,6)]
    30       4.942085       4.942085       4.942085    1[6-(6,6)]
    31       2.658121       2.658121       2.658121    1[6-(6,7)]
    32       2.699977       2.699977       2.699977    1[6-(6,7)]
    33      11.685708      11.685708      11.685708    1[6-(6,6)]
    34       1.616396       1.616396       1.616396    1[6-(6,6)]
    35       1.354349       1.354349       1.354349    1[6-(6,6)]
    36       1.124797       1.124797       1.124797    1[6-(6,6)]
    37       1.136377       1.136377       1.136377    1[6-(6,6)]
    38      11.272562      11.272562      11.272562    1[6-(6,6)]
    39      11.902094      11.902094      11.902094    1[6-(6,6)]
    40       1.828899       1.828899       1.828899    1[6-(6,6)]
    41      12.118066      12.118066      12.118066    1[6-(6,6)]
    42      10.977494      10.977494      10.977494    1[6-(6,6)]
    43       0.794238       0.794238       0.794238    1[6-(6,6)]
    44      10.937103      10.937103      10.937103    1[6-(6,6)]
    45       3.416115       3.416115       3.416115    1[6-(6,7)]
    46       3.437556       3.437556       3.437556    1[6-(6,7)]
    47       5.697224       5.697224       5.697224    1[6-(6,6)]
    48       5.753566       5.753566       5.753566    1[6-(6,6)]
    49        7.75831        7.75831        7.75831    1[6-(6,6)]
    50       7.808692       7.808692       7.808692    1[6-(6,6)]
    51      10.092656      10.092656      10.092656    1[6-(6,7)]
    52        10.0508        10.0508        10.0508    1[6-(6,7)]
    53       7.945143       7.945143       7.945143    1[6-(6,7)]
    54       10.21706       10.21706       10.21706    1[6-(6,6)]
    55      12.191221      12.191221      12.191221    1[6-(6,6)]
    56      12.241136      12.241136      12.241136    1[6-(6,6)]
    57       0.503084       0.503084       0.503084    1[6-(6,7)]
    58       0.433453       0.433453       0.433453    1[6-(6,7)]
    59       5.074051       5.074051       5.074051    1[6-(6,6)]
    60       1.058604       1.058604       1.058604    1[6-(6,6)]
    61       5.053204       5.053204       5.053204    1[6-(6,6)]
    62       1.218362       1.218362       1.218362    1[6-(6,6)]
    63       1.302394       1.302394       1.302394    1[6-(6,6)]
    64       5.286899       5.286899       5.286899    1[6-(6,6)]
    65       5.933863       5.933863       5.933863    1[6-(6,6)]
    66       2.141054       2.141054       2.141054    1[6-(6,6)]
    67       2.120546       2.120546       2.120546    1[6-(6,6)]
    68       1.819858       1.819858       1.819858    1[6-(6,6)]
    69       1.619567       1.619567       1.619567    1[6-(6,6)]
    70       5.706835       5.706835       5.706835    1[6-(6,6)]
    71       5.078953       5.078953       5.078953    1[6-(6,6)]
    72       1.488344       1.488344       1.488344    1[6-(6,6)]
    73       1.490445       1.490445       1.490445    1[6-(6,6)]
    74       1.198264       1.198264       1.198264    1[6-(6,6)]
    75       1.072726       1.072726       1.072726    1[6-(6,6)]
    76       6.273148       6.273148       6.273148    1[6-(6,6)]
    77       5.799669       5.799669       5.799669    1[6-(6,6)]
    78       1.918519       1.918519       1.918519    1[6-(6,6)]
    79       2.172761       2.172761       2.172761    1[6-(6,6)]
    80       2.901584       2.901584       2.901584    1[6-(6,6)]
    81       2.771692       2.771692       2.771692    1[6-(6,6)]
    82       5.723651       5.723651       5.723651    1[6-(6,6)]
    83       7.092912       7.092912       7.092912    1[6-(6,7)]
    84       7.287811       7.287811       7.287811    1[6-(6,7)]
    85       9.579729       9.579729       9.579729    1[6-(6,6)]
    86       9.446033       9.446033       9.446033    1[6-(6,6)]
    87       11.48212       11.48212       11.48212    1[6-(6,6)]
    88      11.515921      11.515921      11.515921    1[6-(6,6)]
    89      -0.224699      -0.224699      -0.224699    1[6-(6,7)]
    90      -0.279188      -0.279188      -0.279188    1[6-(6,7)]
    91       8.011827       8.011827       8.011827    1[6-(6,7)]
    92      10.250079      10.250079      10.250079    1[6-(6,6)]
    93       4.805634       4.805634       4.805634    1[6-(6,7)]
    94       2.533717       2.533717       2.533717    1[6-(6,6)]
    95       0.559556       0.559556       0.559556    1[6-(6,6)]
    96       0.509641       0.509641       0.509641    1[6-(6,6)]
    97      12.247693      12.247693      12.247693    1[6-(6,7)]
    98      12.317324      12.317324      12.317324    1[6-(6,7)]
    99       7.676726       7.676726       7.676726    1[6-(6,6)]
   100      11.692173      11.692173      11.692173    1[6-(6,6)]
   101       7.697573       7.697573       7.697573    1[6-(6,6)]
   102      11.532415      11.532415      11.532415    1[6-(6,6)]
   103      11.448383      11.448383      11.448383    1[6-(6,6)]
   104       7.463878       7.463878       7.463878    1[6-(6,6)]
   105       6.816914       6.816914       6.816914    1[6-(6,6)]
   106      10.609723      10.609723      10.609723    1[6-(6,6)]
   107      10.630231      10.630231      10.630231    1[6-(6,6)]
   108      10.930919      10.930919      10.930919    1[6-(6,6)]
   109       11.13121       11.13121       11.13121    1[6-(6,6)]
   110       7.043942       7.043942       7.043942    1[6-(6,6)]
   111       7.671824       7.671824       7.671824    1[6-(6,6)]
   112      11.262433      11.262433      11.262433    1[6-(6,6)]
   113      11.260332      11.260332      11.260332    1[6-(6,6)]
   114      11.552513      11.552513      11.552513    1[6-(6,6)]
   115      11.678051      11.678051      11.678051    1[6-(6,6)]
   116       6.477629       6.477629       6.477629    1[6-(6,6)]
   117       6.951108       6.951108       6.951108    1[6-(6,6)]
   118      10.832258      10.832258      10.832258    1[6-(6,6)]
   119      10.578016      10.578016      10.578016    1[6-(6,6)]
   120       9.849193       9.849193       9.849193    1[6-(6,6)]
   121       9.979085       9.979085       9.979085    1[6-(6,6)]
   122       7.027126       7.027126       7.027126    1[6-(6,6)]
   123       5.657865       5.657865       5.657865    1[6-(6,7)]
   124       5.462966       5.462966       5.462966    1[6-(6,7)]
   125       3.171048       3.171048       3.171048    1[6-(6,6)]
   126       3.304744       3.304744       3.304744    1[6-(6,6)]
   127       1.268657       1.268657       1.268657    1[6-(6,6)]
   128       1.234856       1.234856       1.234856    1[6-(6,6)]
   129      12.975476      12.975476      12.975476    1[6-(6,7)]
   130      13.029965      13.029965      13.029965    1[6-(6,7)]
   131        4.73895        4.73895        4.73895    1[6-(6,7)]
   132       2.500698       2.500698       2.500698    1[6-(6,6)]
   133      -0.146324      -0.146324      -0.146324    6[6-(6,6),8-(30),8-(30)]
   134      12.966105      12.966105      12.966105    6[6-(6,6),8-(30),8-(30)]
   135        13.1275        13.1275        13.1275    6[6-(1,6),6-(1,6),6-(8,8)]
   136       0.298944       0.298944       0.298944    6[1-(0),6-(6,35),6-(6,6)]
   137      11.993793      11.993793      11.993793    6[1-(0),6-(1,6),6-(6,6)]
   138        0.43874        0.43874        0.43874    6[6-(1,6),6-(6,6),35-(0)]
   139      12.168187      12.168187      12.168187    6[1-(0),6-(1,6),6-(6,6)]
   140      -0.710021      -0.710021      -0.710021    6[6-(1,6),6-(6),6-(6,35)]
   141      -0.584613      -0.584613      -0.584613    6[6-(6),6-(6,6)]
   142      -0.520674      -0.520674      -0.520674    6[6-(6),6-(6,6)]
   143      -0.470267      -0.470267      -0.470267    6[6-(1,6),6-(6),6-(6,35)]
   144       0.693675       0.693675       0.693675    6[6-(1,6),6-(6,6),35-(0)]
   145       12.43319       12.43319       12.43319    6[1-(0),6-(1,6),6-(6,6)]
   146      12.407931      12.407931      12.407931    6[1-(0),6-(1,6),6-(6,6)]
   147        0.68366        0.68366        0.68366    6[1-(0),6-(6,35),6-(6,6)]
   148      -0.486016      -0.486016      -0.486016    6[6-(1,6),6-(1,6),6-(8,8)]
   149      -0.451157      -0.451157      -0.451157    6[6-(6,6),8-(30),8-(30)]
   150      -1.010825      -1.010825      -1.010825    6[6-(6,6),8-(30),8-(30)]
   151      -1.134329      -1.134329      -1.134329    6[6-(1,6),6-(1,6),6-(8,8)]
   152      -0.012174      -0.012174      -0.012174    6[1-(0),6-(1,6),6-(6,6)]
   153      11.697729      11.697729      11.697729    6[1-(0),6-(6,35),6-(6,6)]
   154      11.600676      11.600676      11.600676    6[6-(1,6),6-(6,6),35-(0)]
   155      -0.142683      -0.142683      -0.142683    6[1-(0),6-(1,6),6-(6,6)]
   156        12.7427        12.7427        12.7427    6[6-(1,6),6-(6),6-(6,35)]
   157      12.600488      12.600488      12.600488    6[6-(6),6-(6,6)]
   158      13.877554      13.877554      13.877554    6[6-(6),6-(6,6)]
   159      13.899578      13.899578      13.899578    6[6-(1,6),6-(6),6-(6,35)]
   160       1.000099       1.000099       1.000099    6[1-(0),6-(1,6),6-(6,6)]
   161      12.760547      12.760547      12.760547    6[6-(1,6),6-(6,6),35-(0)]
   162      12.747345      12.747345      12.747345    6[1-(0),6-(6,35),6-(6,6)]
   163       1.007412       1.007412       1.007412    6[1-(0),6-(1,6),6-(6,6)]
   164      -0.108744      -0.108744      -0.108744    6[6-(1,6),6-(1,6),6-(8,8)]
   165       8.844426       8.844426       8.844426    6[1-(0),6-(1,6),7-(6,30)]
   166       8.834314       8.834314       8.834314    6[1-(0),6-(1,6),7-(6,30)]
   167       7.493771       7.493771       7.493771    6[1-(0),6-(1,7),6-(6,6)]
   168       7.449804       7.449804       7.449804    6[1-(0),6-(1,7),6-(6,6)]
   169       6.704979       6.704979       6.704979    6[6-(1,6),6-(1,6),6-(6,6)]
   170       5.247771       5.247771       5.247771    6[6-(1,6),6-(1,6),6-(6,6)]
   171       4.534873       4.534873       4.534873    6[1-(0),6-(1,7),6-(6,6)]
   172       4.509588       4.509588       4.509588    6[1-(0),6-(1,7),6-(6,6)]
   173       3.160779       3.160779       3.160779    6[1-(0),6-(1,6),7-(6,30)]
   174       3.177292       3.177292       3.177292    6[1-(0),6-(1,6),7-(6,30)]
   175      12.897101      12.897101      12.897101    6[6-(6,6),8-(30),8-(30)]
   176      -0.215328      -0.215328      -0.215328    6[6-(6,6),8-(30),8-(30)]
   177      -0.376723      -0.376723      -0.376723    6[6-(1,6),6-(1,6),6-(8,8)]
   178      12.451833      12.451833      12.451833    6[1-(0),6-(6,35),6-(6,6)]
   179       0.756984       0.756984       0.756984    6[1-(0),6-(1,6),6-(6,6)]
   180      12.312037      12.312037      12.312037    6[6-(1,6),6-(6,6),35-(0)]
   181        0.58259        0.58259        0.58259    6[1-(0),6-(1,6),6-(6,6)]
   182      13.460798      13.460798      13.460798    6[6-(1,6),6-(6),6-(6,35)]
   183       13.33539       13.33539       13.33539    6[6-(6),6-(6,6)]
   184      13.271451      13.271451      13.271451    6[6-(6),6-(6,6)]
   185      13.221044      13.221044      13.221044    6[6-(1,6),6-(6),6-(6,35)]
   186      12.057102      12.057102      12.057102    6[6-(1,6),6-(6,6),35-(0)]
   187       0.317587       0.317587       0.317587    6[1-(0),6-(1,6),6-(6,6)]
   188       0.342846       0.342846       0.342846    6[1-(0),6-(1,6),6-(6,6)]
   189      12.067117      12.067117      12.067117    6[1-(0),6-(6,35),6-(6,6)]
   190      -0.846007      -0.846007      -0.846007    6[6-(1,6),6-(1,6),6-(8,8)]
   191      -0.880866      -0.880866      -0.880866    6[6-(6,6),8-(30),8-(30)]
   192      13.761602      13.761602      13.761602    6[6-(6,6),8-(30),8-(30)]
   193      -0.197694      -0.197694      -0.197694    6[6-(1,6),6-(1,6),6-(8,8)]
   194      12.762951      12.762951      12.762951    6[1-(0),6-(1,6),6-(6,6)]
   195       1.053048       1.053048       1.053048    6[1-(0),6-(6,35),6-(6,6)]
   196       1.150101       1.150101       1.150101    6[6-(1,6),6-(6,6),35-(0)]
   197       12.89346       12.89346       12.89346    6[1-(0),6-(1,6),6-(6,6)]
   198       0.008077       0.008077       0.008077    6[6-(1,6),6-(6),6-(6,35)]
   199       0.150289       0.150289       0.150289    6[6-(6),6-(6,6)]
   200      -1.126777      -1.126777      -1.126777    6[6-(6),6-(6,6)]
   201      -1.148801      -1.148801      -1.148801    6[6-(1,6),6-(6),6-(6,35)]
   202      11.750678      11.750678      11.750678    6[1-(0),6-(1,6),6-(6,6)]
   203       -0.00977       -0.00977       -0.00977    6[6-(1,6),6-(6,6),35-(0)]
   204       0.003432       0.003432       0.003432    6[1-(0),6-(6,35),6-(6,6)]
   205      11.743365      11.743365      11.743365    6[1-(0),6-(1,6),6-(6,6)]
   206      12.859521      12.859521      12.859521    6[6-(1,6),6-(1,6),6-(8,8)]
   207       3.906351       3.906351       3.906351    6[1-(0),6-(1,6),7-(6,30)]
   208       3.916463       3.916463       3.916463    6[1-(0),6-(1,6),7-(6,30)]
   209       5.257006       5.257006       5.257006    6[1-(0),6-(1,7),6-(6,6)]
   210       5.300973       5.300973       5.300973    6[1-(0),6-(1,7),6-(6,6)]
   211       6.045798       6.045798       6.045798    6[6-(1,6),6-(1,6),6-(6,6)]
   212       7.503006       7.503006       7.503006    6[6-(1,6),6-(1,6),6-(6,6)]
   213       8.215904       8.215904       8.215904    6[1-(0),6-(1,7),6-(6,6)]
   214       8.241189       8.241189       8.241189    6[1-(0),6-(1,7),6-(6,6)]
   215       9.589998       9.589998       9.589998    6[1-(0),6-(1,6),7-(6,30)]
   216       9.573485       9.573485       9.573485    6[1-(0),6-(1,6),7-(6,30)]
   217       8.425599       8.425599       8.425599    6[1-(0),6-(1,6),7-(6,30)]
   218       9.790659       9.790659       9.790659    6[1-(0),6-(1,7),6-(6,6)]
   219       10.49566       10.49566       10.49566    6[6-(1,6),6-(1,6),6-(6,6)]
   220      12.007087      12.007087      12.007087    6[6-(1,6),6-(1,6),6-(6,6)]
   221      12.683323      12.683323      12.683323    6[1-(0),6-(1,7),6-(6,6)]
   222      12.680687      12.680687      12.680687    6[1-(0),6-(1,7),6-(6,6)]
   223       0.009231       0.009231       0.009231    6[1-(0),6-(1,6),7-(6,30)]
   224      -0.026746      -0.026746      -0.026746    6[1-(0),6-(1,6),7-(6,30)]
   225       4.347384       4.347384       4.347384    6[6-(6,6),8-(30),8-(30)]
   226       3.025669       3.025669       3.025669    6[6-(1,6),6-(1,6),6-(8,8)]
   227       4.259663       4.259663       4.259663    6[1-(0),6-(1,6),6-(6,6)]
   228       1.862997       1.862997       1.862997    6[1-(0),6-(6,35),6-(6,6)]
   229       1.856427       1.856427       1.856427    6[6-(1,6),6-(6,6),35-(0)]
   230       4.248069       4.248069       4.248069    6[1-(0),6-(1,6),6-(6,6)]
   231       3.035841       3.035841       3.035841    6[6-(1,6),6-(6),6-(6,35)]
   232       3.068397       3.068397       3.068397    6[6-(6),6-(6,6)]
   233       3.118444       3.118444       3.118444    6[6-(6),6-(6,6)]
   234       3.151439       3.151439       3.151439    6[6-(1,6),6-(6),6-(6,35)]
   235       2.045459       2.045459       2.045459    6[1-(0),6-(1,6),6-(6,6)]
   236       4.363587       4.363587       4.363587    6[6-(1,6),6-(6,6),35-(0)]
   237       2.092347       2.092347       2.092347    6[1-(0),6-(1,6),6-(6,6)]
   238       4.455253       4.455253       4.455253    6[1-(0),6-(6,35),6-(6,6)]
   239       3.293608       3.293608       3.293608    6[6-(1,6),6-(1,6),6-(8,8)]
   240       3.375474       3.375474       3.375474    6[6-(6,6),8-(30),8-(30)]
   241       4.091936       4.091936       4.091936    6[6-(6,6),8-(30),8-(30)]
   242        4.05801        4.05801        4.05801    6[6-(1,6),6-(1,6),6-(8,8)]
   243        5.16047        5.16047        5.16047    6[1-(0),6-(6,35),6-(6,6)]
   244       2.925468       2.925468       2.925468    6[1-(0),6-(1,6),6-(6,6)]
   245        2.89864        2.89864        2.89864    6[1-(0),6-(1,6),6-(6,6)]
   246       5.159009       5.159009       5.159009    6[6-(1,6),6-(6,6),35-(0)]
   247       4.044299       4.044299       4.044299    6[6-(1,6),6-(6),6-(6,35)]
   248       4.032848       4.032848       4.032848    6[6-(6),6-(6,6)]
   249        3.97772        3.97772        3.97772    6[6-(6),6-(6,6)]
   250       3.887708       3.887708       3.887708    6[6-(1,6),6-(6),6-(6,35)]
   251       5.037743       5.037743       5.037743    6[6-(1,6),6-(6,6),35-(0)]
   252       2.596165       2.596165       2.596165    6[1-(0),6-(1,6),6-(6,6)]
   253       2.478331       2.478331       2.478331    6[1-(0),6-(1,6),6-(6,6)]
   254       4.924648       4.924648       4.924648    6[1-(0),6-(6,35),6-(6,6)]
   255       3.656398       3.656398       3.656398    6[6-(1,6),6-(1,6),6-(8,8)]
   256       3.545797       3.545797       3.545797    6[6-(6,6),8-(30),8-(30)]
   257       3.361316       3.361316       3.361316    6[6-(6,6),8-(30),8-(30)]
   258       3.323907       3.323907       3.323907    6[6-(1,6),6-(1,6),6-(8,8)]
   259       4.362652       4.362652       4.362652    6[1-(0),6-(6,35),6-(6,6)]
   260       2.237248       2.237248       2.237248    6[1-(0),6-(1,6),6-(6,6)]
   261       2.226995       2.226995       2.226995    6[1-(0),6-(1,6),6-(6,6)]
   262       4.390613       4.390613       4.390613    6[6-(1,6),6-(6,6),35-(0)]
   263       3.299672       3.299672       3.299672    6[6-(1,6),6-(6),6-(6,35)]
   264       3.315168       3.315168       3.315168    6[6-(6),6-(6,6)]
   265       3.298692       3.298692       3.298692    6[6-(6),6-(6,6)]
   266       3.204818       3.204818       3.204818    6[6-(1,6),6-(6),6-(6,35)]
   267       4.258387       4.258387       4.258387    6[6-(1,6),6-(6,6),35-(0)]
   268        1.96597        1.96597        1.96597    6[1-(0),6-(1,6),6-(6,6)]
   269       1.895085       1.895085       1.895085    6[1-(0),6-(1,6),6-(6,6)]
   270       5.512008       5.512008       5.512008    6[1-(0),6-(6,35),6-(6,6)]
   271       4.262027       4.262027       4.262027    6[6-(1,6),6-(1,6),6-(8,8)]
   272       4.184633       4.184633       4.184633    6[6-(6,6),8-(30),8-(30)]
   273       3.707902       3.707902       3.707902    6[6-(6,6),8-(30),8-(30)]
   274       3.819663       3.819663       3.819663    6[6-(1,6),6-(1,6),6-(8,8)]
   275       5.053658       5.053658       5.053658    6[1-(0),6-(6,35),6-(6,6)]
   276       2.761641       2.761641       2.761641    6[1-(0),6-(1,6),6-(6,6)]
   277       2.893576       2.893576       2.893576    6[1-(0),6-(1,6),6-(6,6)]
   278        5.17762        5.17762        5.17762    6[6-(1,6),6-(6,6),35-(0)]
   279       4.150808       4.150808       4.150808    6[6-(1,6),6-(6),6-(6,35)]
   280       4.210521       4.210521       4.210521    6[6-(6),6-(6,6)]
   281       4.317946       4.317946       4.317946    6[6-(6),6-(6,6)]
   282       4.316495       4.316495       4.316495    6[6-(1,6),6-(6),6-(6,35)]
   283       5.178174       5.178174       5.178174    6[6-(1,6),6-(6,6),35-(0)]
   284       3.459455       3.459455       3.459455    6[1-(0),6-(1,6),6-(6,6)]
   285       3.407192       3.407192       3.407192    6[1-(0),6-(1,6),6-(6,6)]
   286       5.140717       5.140717       5.140717    6[1-(0),6-(6,35),6-(6,6)]
   287       4.281679       4.281679       4.281679    6[6-(1,6),6-(1,6),6-(8,8)]
   288       4.289514       4.289514       4.289514    6[6-(6,6),8-(30),8-(30)]
   289       7.616245       7.616245       7.616245    6[1-(0),6-(1,6),7-(6,30)]
   290       7.727513       7.727513       7.727513    6[1-(0),6-(1,6),7-(6,30)]
   291       9.087492       9.087492       9.087492    6[1-(0),6-(1,7),6-(6,6)]
   292       9.015903       9.015903       9.015903    6[1-(0),6-(1,7),6-(6,6)]
   293       9.756323       9.756323       9.756323    6[6-(1,6),6-(1,6),6-(6,6)]
   294      11.270471      11.270471      11.270471    6[6-(1,6),6-(1,6),6-(6,6)]
   295      11.950446      11.950446      11.950446    6[1-(0),6-(1,7),6-(6,6)]
   296      11.974453      11.974453      11.974453    6[1-(0),6-(1,7),6-(6,6)]
   297      -0.709582      -0.709582      -0.709582    6[1-(0),6-(1,6),7-(6,30)]
   298      -0.749975      -0.749975      -0.749975    6[1-(0),6-(1,6),7-(6,30)]
   299       8.466107       8.466107       8.466107    6[1-(0),6-(1,6),7-(6,30)]
   300       9.791851       9.791851       9.791851    6[1-(0),6-(1,7),6-(6,6)]
   301       4.325178       4.325178       4.325178    6[1-(0),6-(1,6),7-(6,30)]
   302       2.960118       2.960118       2.960118    6[1-(0),6-(1,7),6-(6,6)]
   303       2.255117       2.255117       2.255117    6[6-(1,6),6-(1,6),6-(6,6)]
   304        0.74369        0.74369        0.74369    6[6-(1,6),6-(1,6),6-(6,6)]
   305       0.067454       0.067454       0.067454    6[1-(0),6-(1,7),6-(6,6)]
   306        0.07009        0.07009        0.07009    6[1-(0),6-(1,7),6-(6,6)]
   307      12.741546      12.741546      12.741546    6[1-(0),6-(1,6),7-(6,30)]
   308      12.777523      12.777523      12.777523    6[1-(0),6-(1,6),7-(6,30)]
   309       8.403393       8.403393       8.403393    6[6-(6,6),8-(30),8-(30)]
   310       9.725108       9.725108       9.725108    6[6-(1,6),6-(1,6),6-(8,8)]
   311       8.491114       8.491114       8.491114    6[1-(0),6-(1,6),6-(6,6)]
   312       10.88778       10.88778       10.88778    6[1-(0),6-(6,35),6-(6,6)]
   313       10.89435       10.89435       10.89435    6[6-(1,6),6-(6,6),35-(0)]
   314       8.502708       8.502708       8.502708    6[1-(0),6-(1,6),6-(6,6)]
   315       9.714936       9.714936       9.714936    6[6-(1,6),6-(6),6-(6,35)]
   316        9.68238        9.68238        9.68238    6[6-(6),6-(6,6)]
   317       9.632333       9.632333       9.632333    6[6-(6),6-(6,6)]
   318       9.599338       9.599338       9.599338    6[6-(1,6),6-(6),6-(6,35)]
   319      10.705318      10.705318      10.705318    6[1-(0),6-(1,6),6-(6,6)]
   320        8.38719        8.38719        8.38719    6[6-(1,6),6-(6,6),35-(0)]
   321       10.65843       10.65843       10.65843    6[1-(0),6-(1,6),6-(6,6)]
   322       8.295524       8.295524       8.295524    6[1-(0),6-(6,35),6-(6,6)]
   323       9.457169       9.457169       9.457169    6[6-(1,6),6-(1,6),6-(8,8)]
   324       9.375303       9.375303       9.375303    6[6-(6,6),8-(30),8-(30)]
   325       8.658841       8.658841       8.658841    6[6-(6,6),8-(30),8-(30)]
   326       8.692767       8.692767       8.692767    6[6-(1,6),6-(1,6),6-(8,8)]
   327       7.590307       7.590307       7.590307    6[1-(0),6-(6,35),6-(6,6)]
   328       9.825309       9.825309       9.825309    6[1-(0),6-(1,6),6-(6,6)]
   329       9.852137       9.852137       9.852137    6[1-(0),6-(1,6),6-(6,6)]
   330       7.591768       7.591768       7.591768    6[6-(1,6),6-(6,6),35-(0)]
   331       8.706478       8.706478       8.706478    6[6-(1,6),6-(6),6-(6,35)]
   332       8.717929       8.717929       8.717929    6[6-(6),6-(6,6)]
   333       8.773057       8.773057       8.773057    6[6-(6),6-(6,6)]
   334       8.863069       8.863069       8.863069    6[6-(1,6),6-(6),6-(6,35)]
   335       7.713034       7.713034       7.713034    6[6-(1,6),6-(6,6),35-(0)]
   336      10.154612      10.154612      10.154612    6[1-(0),6-(1,6),6-(6,6)]
   337      10.272446      10.272446      10.272446    6[1-(0),6-(1,6),6-(6,6)]
   338       7.826129       7.826129       7.826129    6[1-(0),6-(6,35),6-(6,6)]
   339       9.094379       9.094379       9.094379    6[6-(1,6),6-(1,6),6-(8,8)]
   340        9.20498        9.20498        9.20498    6[6-(6,6),8-(30),8-(30)]
   341       9.389461       9.389461       9.389461    6[6-(6,6),8-(30),8-(30)]
   342        9.42687        9.42687        9.42687    6[6-(1,6),6-(1,6),6-(8,8)]
   343       8.388125       8.388125       8.388125    6[1-(0),6-(6,35),6-(6,6)]
   344      10.513529      10.513529      10.513529    6[1-(0),6-(1,6),6-(6,6)]
   345      10.523782      10.523782      10.523782    6[1-(0),6-(1,6),6-(6,6)]
   346       8.360164       8.360164       8.360164    6[6-(1,6),6-(6,6),35-(0)]
   347       9.451105       9.451105       9.451105    6[6-(1,6),6-(6),6-(6,35)]
   348       9.435609       9.435609       9.435609    6[6-(6),6-(6,6)]
   349       9.452085       9.452085       9.452085    6[6-(6),6-(6,6)]
   350       9.545959       9.545959       9.545959    6[6-(1,6),6-(6),6-(6,35)]
   351        8.49239        8.49239        8.49239    6[6-(1,6),6-(6,6),35-(0)]
   352      10.784807      10.784807      10.784807    6[1-(0),6-(1,6),6-(6,6)]
   353      10.855692      10.855692      10.855692    6[1-(0),6-(1,6),6-(6,6)]
   354       8.570792       8.570792       8.570792    6[1-(0),6-(6,35),6-(6,6)]
   355        8.48875        8.48875        8.48875    6[6-(1,6),6-(1,6),6-(8,8)]
   356       8.566144       8.566144       8.566144    6[6-(6,6),8-(30),8-(30)]
   357       9.042875       9.042875       9.042875    6[6-(6,6),8-(30),8-(30)]
   358       8.931114       8.931114       8.931114    6[6-(1,6),6-(1,6),6-(8,8)]
   359       7.697119       7.697119       7.697119    6[1-(0),6-(6,35),6-(6,6)]
   360       9.989136       9.989136       9.989136    6[1-(0),6-(1,6),6-(6,6)]
   361       9.857201       9.857201       9.857201    6[1-(0),6-(1,6),6-(6,6)]
   362       7.573157       7.573157       7.573157    6[6-(1,6),6-(6,6),35-(0)]
   363       8.599969       8.599969       8.599969    6[6-(1,6),6-(6),6-(6,35)]
   364       8.540256       8.540256       8.540256    6[6-(6),6-(6,6)]
   365       8.432831       8.432831       8.432831    6[6-(6),6-(6,6)]
   366       8.434282       8.434282       8.434282    6[6-(1,6),6-(6),6-(6,35)]
   367       7.572603       7.572603       7.572603    6[6-(1,6),6-(6,6),35-(0)]
   368       9.291322       9.291322       9.291322    6[1-(0),6-(1,6),6-(6,6)]
   369       9.343585       9.343585       9.343585    6[1-(0),6-(1,6),6-(6,6)]
   370        7.61006        7.61006        7.61006    6[1-(0),6-(6,35),6-(6,6)]
   371       8.469098       8.469098       8.469098    6[6-(1,6),6-(1,6),6-(8,8)]
   372       8.461263       8.461263       8.461263    6[6-(6,6),8-(30),8-(30)]
   373       5.134532       5.134532       5.134532    6[1-(0),6-(1,6),7-(6,30)]
   374       5.023264       5.023264       5.023264    6[1-(0),6-(1,6),7-(6,30)]
   375       3.663285       3.663285       3.663285    6[1-(0),6-(1,7),6-(6,6)]
   376       3.734874       3.734874       3.734874    6[1-(0),6-(1,7),6-(6,6)]
   377       2.994454       2.994454       2.994454    6[6-(1,6),6-(1,6),6-(6,6)]
   378       1.480306       1.480306       1.480306    6[6-(1,6),6-(1,6),6-(6,6)]
   379       0.800331       0.800331       0.800331    6[1-(0),6-(1,7),6-(6,6)]
   380       0.776324       0.776324       0.776324    6[1-(0),6-(1,7),6-(6,6)]
   381      13.460359      13.460359      13.460359    6[1-(0),6-(1,6),7-(6,30)]
   382      13.500752      13.500752      13.500752    6[1-(0),6-(1,6),7-(6,30)]
   383        4.28467        4.28467        4.28467    6[1-(0),6-(1,6),7-(6,30)]
   384       2.958926       2.958926       2.958926    6[1-(0),6-(1,7),6-(6,6)]
   385       2.120554       2.120554       2.120554    35[6-(6,6)]
   386       2.292263       2.292263       2.292263    35[6-(6,6)]
   387       9.900472       9.900472       9.900472    35[6-(6,6)]
   388      11.177534      11.177534      11.177534    35[6-(6,6)]
   389      10.630223      10.630223      10.630223    35[6-(6,6)]
   390      10.458514      10.458514      10.458514    35[6-(6,6)]
   391       2.850305       2.850305       2.850305    35[6-(6,6)]
   392       1.573243       1.573243       1.573243    35[6-(6,6)]
   393       0.169924       0.169924       0.169924    35[6-(6,6)]
   394       5.905321       5.905321       5.905321    35[6-(6,6)]
   395       6.745881       6.745881       6.745881    35[6-(6,6)]
   396       6.736164       6.736164       6.736164    35[6-(6,6)]
   397       5.849989       5.849989       5.849989    35[6-(6,6)]
   398       5.945946       5.945946       5.945946    35[6-(6,6)]
   399       6.905455       6.905455       6.905455    35[6-(6,6)]
   400       6.358645       6.358645       6.358645    35[6-(6,6)]
   401      12.580853      12.580853      12.580853    35[6-(6,6)]
   402       6.845456       6.845456       6.845456    35[6-(6,6)]
   403       6.004896       6.004896       6.004896    35[6-(6,6)]
   404       6.014613       6.014613       6.014613    35[6-(6,6)]
   405       6.900788       6.900788       6.900788    35[6-(6,6)]
   406       6.804831       6.804831       6.804831    35[6-(6,6)]
   407       5.845322       5.845322       5.845322    35[6-(6,6)]
   408       6.392132       6.392132       6.392132    35[6-(6,6)]
   409       9.491793       9.491793       9.491793    7[6-(1,6),6-(1,6),30-(8,8,8,8)]
   410       2.500141       2.500141       2.500141    7[6-(1,6),6-(1,6),30-(8,8,8,8)]
   411       3.258984       3.258984       3.258984    7[6-(1,6),6-(1,6),30-(8,8,8,8)]
   412      10.250636      10.250636      10.250636    7[6-(1,6),6-(1,6),30-(8,8,8,8)]
   413       0.695896       0.695896       0.695896    7[6-(1,6),6-(1,6),30-(8,8,8,8)]
   414       7.714783       7.714783       7.714783    7[6-(1,6),6-(1,6),30-(8,8,8,8)]
   415       7.001652       7.001652       7.001652    7[6-(1,6),6-(1,6),30-(8,8,8,8)]
   416      -0.029264      -0.029264      -0.029264    7[6-(1,6),6-(1,6),30-(8,8,8,8)]
   417      12.054881      12.054881      12.054881    7[6-(1,6),6-(1,6),30-(8,8,8,8)]
   418       5.035994       5.035994       5.035994    7[6-(1,6),6-(1,6),30-(8,8,8,8)]
   419       5.749125       5.749125       5.749125    7[6-(1,6),6-(1,6),30-(8,8,8,8)]
   420      12.780041      12.780041      12.780041    7[6-(1,6),6-(1,6),30-(8,8,8,8)]
   421      11.845592      11.845592      11.845592    8[6-(6,8),30-(7,8,8,8)]
   422      -0.030833      -0.030833      -0.030833    8[6-(6,8),30-(7,8,8,8)]
   423      12.546293      12.546293      12.546293    8[6-(6,8),30-(7,8,8,8)]
   424       0.656416       0.656416       0.656416    8[6-(6,8),30-(7,8,8,8)]
   425      12.005106      12.005106      12.005106    8[6-(6,8),30-(7,8,8,8)]
   426       0.141546       0.141546       0.141546    8[6-(6,8),30-(7,8,8,8)]
   427      12.856611      12.856611      12.856611    8[6-(6,8),30-(7,8,8,8)]
   428       0.948084       0.948084       0.948084    8[6-(6,8),30-(7,8,8,8)]
   429       0.905185       0.905185       0.905185    8[6-(6,8),30-(7,8,8,8)]
   430       12.78161       12.78161       12.78161    8[6-(6,8),30-(7,8,8,8)]
   431       0.204484       0.204484       0.204484    8[6-(6,8),30-(7,8,8,8)]
   432      12.094361      12.094361      12.094361    8[6-(6,8),30-(7,8,8,8)]
   433       0.745671       0.745671       0.745671    8[6-(6,8),30-(7,8,8,8)]
   434      12.609231      12.609231      12.609231    8[6-(6,8),30-(7,8,8,8)]
   435      -0.105834      -0.105834      -0.105834    8[6-(6,8),30-(7,8,8,8)]
   436      11.802693      11.802693      11.802693    8[6-(6,8),30-(7,8,8,8)]
   437       3.187458       3.187458       3.187458    8[6-(6,8),30-(7,8,8,8)]
   438       5.440916       5.440916       5.440916    8[6-(6,8),30-(7,8,8,8)]
   439       2.314466       2.314466       2.314466    8[6-(6,8),30-(7,8,8,8)]
   440       4.531423       4.531423       4.531423    8[6-(6,8),30-(7,8,8,8)]
   441       2.986529       2.986529       2.986529    8[6-(6,8),30-(7,8,8,8)]
   442       5.213858       5.213858       5.213858    8[6-(6,8),30-(7,8,8,8)]
   443       2.369866       2.369866       2.369866    8[6-(6,8),30-(7,8,8,8)]
   444        4.57883        4.57883        4.57883    8[6-(6,8),30-(7,8,8,8)]
   445       2.299431       2.299431       2.299431    8[6-(6,8),30-(7,8,8,8)]
   446       4.500746       4.500746       4.500746    8[6-(6,8),30-(7,8,8,8)]
   447       3.020596       3.020596       3.020596    8[6-(6,8),30-(7,8,8,8)]
   448       5.254339       5.254339       5.254339    8[6-(6,8),30-(7,8,8,8)]
   449       2.567862       2.567862       2.567862    8[6-(6,8),30-(7,8,8,8)]
   450       4.741088       4.741088       4.741088    8[6-(6,8),30-(7,8,8,8)]
   451       3.214042       3.214042       3.214042    8[6-(6,8),30-(7,8,8,8)]
   452       5.427613       5.427613       5.427613    8[6-(6,8),30-(7,8,8,8)]
   453       9.563319       9.563319       9.563319    8[6-(6,8),30-(7,8,8,8)]
   454       7.309861       7.309861       7.309861    8[6-(6,8),30-(7,8,8,8)]
   455      10.436311      10.436311      10.436311    8[6-(6,8),30-(7,8,8,8)]
   456       8.219354       8.219354       8.219354    8[6-(6,8),30-(7,8,8,8)]
   457       9.764248       9.764248       9.764248    8[6-(6,8),30-(7,8,8,8)]
   458       7.536919       7.536919       7.536919    8[6-(6,8),30-(7,8,8,8)]
   459      10.380911      10.380911      10.380911    8[6-(6,8),30-(7,8,8,8)]
   460       8.171947       8.171947       8.171947    8[6-(6,8),30-(7,8,8,8)]
   461      10.451346      10.451346      10.451346    8[6-(6,8),30-(7,8,8,8)]
   462       8.250031       8.250031       8.250031    8[6-(6,8),30-(7,8,8,8)]
   463       9.730181       9.730181       9.730181    8[6-(6,8),30-(7,8,8,8)]
   464       7.496438       7.496438       7.496438    8[6-(6,8),30-(7,8,8,8)]
   465      10.182915      10.182915      10.182915    8[6-(6,8),30-(7,8,8,8)]
   466       8.009689       8.009689       8.009689    8[6-(6,8),30-(7,8,8,8)]
   467       9.536735       9.536735       9.536735    8[6-(6,8),30-(7,8,8,8)]
   468       7.323164       7.323164       7.323164    8[6-(6,8),30-(7,8,8,8)]
