# Supplementary material for: A collection of forcefield precursors for metal–organic frameworks
Source: RSC Adv. 2019 Nov 13;9(63):36492–507. doi: 10.1039/c9ra07327b (PMC9075174; doi:10.1039/c9ra07327b)
Supplement: RA-009-C9RA07327B-s050 [file RA-009-C9RA07327B-s050.txt]

AFOQUI_clean

9.862300    0.000000    0.000000
4.931108    12.238855    0.000000
4.931112    -0.000027    17.202497

     1      10.047276      10.047276      10.047276    30[7-(6,6),7-(6,6),8-(6)]
     2      10.011209      10.011209      10.011209    30[7-(6,7),7-(6,7),8-(6),8-(6)]
     3      10.047278      10.047278      10.047278    30[7-(6,6),7-(6,6),8-(6)]
     4      10.011152      10.011152      10.011152    30[7-(6,7),7-(6,7),8-(6),8-(6)]
     5      12.512866      12.512866      12.512866    30[7-(6,6),7-(6,6),8-(6)]
     6       7.545609       7.545609       7.545609    30[7-(6,7),7-(6,7),8-(6),8-(6)]
     7      12.512838      12.512838      12.512838    30[7-(6,6),7-(6,6),8-(6)]
     8       7.545553       7.545553       7.545553    30[7-(6,7),7-(6,7),8-(6),8-(6)]
     9       0.199909       0.199909       0.199909    30[7-(6,7),7-(6,7),7-(6,7),7-(6,7),8-(6),8-(6)]
    10       7.596594       7.596594       7.596594    30[7-(6,7),7-(6,7),7-(6,7),7-(6,7),8-(6),8-(6)]
    11       9.975693       9.975693       9.975693    1[6-(6,6)]
    12      16.283582      16.283582      16.283582    1[6-(6,6)]
    13        6.23194        6.23194        6.23194    1[6-(6,6)]
    14       7.985466       7.985466       7.985466    1[6-(7,7)]
    15       7.928252       7.928252       7.928252    1[6-(7,7)]
    16      12.306141      12.306141      12.306141    1[6-(7,7)]
    17      12.045762      12.045762      12.045762    1[6-(7,7)]
    18        9.97566        9.97566        9.97566    1[6-(6,6)]
    19       6.421325       6.421325       6.421325    1[6-(6,6)]
    20       6.231955       6.231955       6.231955    1[6-(6,6)]
    21       7.985462       7.985462       7.985462    1[6-(7,7)]
    22       7.928274       7.928274       7.928274    1[6-(7,7)]
    23      12.306135      12.306135      12.306135    1[6-(7,7)]
    24      12.045784      12.045784      12.045784    1[6-(7,7)]
    25       7.510087       7.510087       7.510087    1[6-(6,6)]
    26       3.955742       3.955742       3.955742    1[6-(6,6)]
    27       8.697508       8.697508       8.697508    1[6-(6,6)]
    28      10.451046      10.451046      10.451046    1[6-(7,7)]
    29      10.393848      10.393848      10.393848    1[6-(7,7)]
    30       4.909421       4.909421       4.909421    1[6-(7,7)]
    31       4.649057       4.649057       4.649057    1[6-(7,7)]
    32       7.510116       7.510116       7.510116    1[6-(6,6)]
    33      13.818015      13.818015      13.818015    1[6-(6,6)]
    34       8.697537       8.697537       8.697537    1[6-(6,6)]
    35      10.451033      10.451033      10.451033    1[6-(7,7)]
    36      10.393828      10.393828      10.393828    1[6-(7,7)]
    37      14.771705      14.771705      14.771705    1[6-(7,7)]
    38      14.511339      14.511339      14.511339    1[6-(7,7)]
    39      10.241985      10.241985      10.241985    6[6-(6,6),8-(30),8-(30)]
    40      10.537851      10.537851      10.537851    6[6-(1,6),6-(1,6),6-(8,8)]
    41      10.313972      10.313972      10.313972    6[1-(0),6-(6,6),6-(6,6)]
    42      10.595045      10.595045      10.595045    6[6-(1,6),6-(1,6),6-(8,8)]
    43       10.29917       10.29917       10.29917    6[6-(6,6),8-(0),8-(30)]
    44      16.079435      16.079435      16.079435    6[1-(0),6-(6,6),6-(6,6)]
    45       16.33586       16.33586       16.33586    6[6-(1,6),6-(1,6),6-(8,8)]
    46       7.074177       7.074177       7.074177    6[6-(6,6),8-(0),8-(30)]
    47      15.983778      15.983778      15.983778    6[1-(0),6-(6,6),6-(6,6)]
    48       7.732988       7.732988       7.732988    6[1-(0),7-(6,30),7-(7,30)]
    49       7.705367       7.705367       7.705367    6[1-(0),7-(6,30),7-(7,30)]
    50        12.4807        12.4807        12.4807    6[1-(0),7-(6,30),7-(7,30)]
    51      12.335717      12.335717      12.335717    6[1-(0),7-(6,30),7-(7,30)]
    52      10.241932      10.241932      10.241932    6[6-(6,6),8-(30),8-(30)]
    53      10.537804      10.537804      10.537804    6[6-(1,6),6-(1,6),6-(8,8)]
    54      10.313935      10.313935      10.313935    6[1-(0),6-(6,6),6-(6,6)]
    55      10.595013      10.595013      10.595013    6[6-(1,6),6-(1,6),6-(8,8)]
    56       10.29915       10.29915       10.29915    6[6-(6,6),8-(0),8-(30)]
    57       6.217173       6.217173       6.217173    6[1-(0),6-(6,6),6-(6,6)]
    58       6.473588       6.473588       6.473588    6[6-(1,6),6-(1,6),6-(8,8)]
    59       7.074199       7.074199       7.074199    6[6-(6,6),8-(0),8-(30)]
    60       6.121501       6.121501       6.121501    6[1-(0),6-(6,6),6-(6,6)]
    61       7.732991       7.732991       7.732991    6[1-(0),7-(6,30),7-(7,30)]
    62       7.705383       7.705383       7.705383    6[1-(0),7-(6,30),7-(7,30)]
    63      12.480701      12.480701      12.480701    6[1-(0),7-(6,30),7-(7,30)]
    64      12.335733      12.335733      12.335733    6[1-(0),7-(6,30),7-(7,30)]
    65       7.776376       7.776376       7.776376    6[6-(6,6),8-(30),8-(30)]
    66       8.072239       8.072239       8.072239    6[6-(1,6),6-(1,6),6-(8,8)]
    67       7.848362       7.848362       7.848362    6[1-(0),6-(6,6),6-(6,6)]
    68       3.198324       3.198324       3.198324    6[6-(1,6),6-(1,6),6-(8,8)]
    69       2.902452       2.902452       2.902452    6[6-(6,6),8-(0),8-(30)]
    70       3.751596       3.751596       3.751596    6[1-(0),6-(6,6),6-(6,6)]
    71       8.939127       8.939127       8.939127    6[6-(1,6),6-(1,6),6-(8,8)]
    72       9.539738       9.539738       9.539738    6[6-(6,6),8-(0),8-(30)]
    73       8.587048       8.587048       8.587048    6[1-(0),6-(6,6),6-(6,6)]
    74      10.198571      10.198571      10.198571    6[1-(0),7-(6,30),7-(7,30)]
    75      10.170959      10.170959      10.170959    6[1-(0),7-(6,30),7-(7,30)]
    76       5.083983       5.083983       5.083983    6[1-(0),7-(6,30),7-(7,30)]
    77       4.939008       4.939008       4.939008    6[1-(0),7-(6,30),7-(7,30)]
    78       7.776391       7.776391       7.776391    6[6-(6,6),8-(30),8-(30)]
    79       8.072266       8.072266       8.072266    6[6-(1,6),6-(1,6),6-(8,8)]
    80       7.848395       7.848395       7.848395    6[1-(0),6-(6,6),6-(6,6)]
    81      13.060584      13.060584      13.060584    6[6-(1,6),6-(1,6),6-(8,8)]
    82      12.764718      12.764718      12.764718    6[6-(6,6),8-(0),8-(30)]
    83      13.613862      13.613862      13.613862    6[1-(0),6-(6,6),6-(6,6)]
    84       8.939171       8.939171       8.939171    6[6-(1,6),6-(1,6),6-(8,8)]
    85       9.539788       9.539788       9.539788    6[6-(6,6),8-(0),8-(30)]
    86       8.587081       8.587081       8.587081    6[1-(0),6-(6,6),6-(6,6)]
    87      10.198558      10.198558      10.198558    6[1-(0),7-(6,30),7-(7,30)]
    88      10.170941      10.170941      10.170941    6[1-(0),7-(6,30),7-(7,30)]
    89      14.946268      14.946268      14.946268    6[1-(0),7-(6,30),7-(7,30)]
    90      14.801292      14.801292      14.801292    6[1-(0),7-(6,30),7-(7,30)]
    91       1.726882       1.726882       1.726882    7[6-(1,7),7-(6,30),30-(7,8,8)]
    92       6.674761       6.674761       6.674761    7[6-(1,7),7-(6,30),30-(7,7,7,8,8)]
    93       8.414471       8.414471       8.414471    7[6-(1,7),6-(1,7),30-(7,8)]
    94       8.467764       8.467764       8.467764    7[6-(1,7),7-(6,30),30-(7,8,8)]
    95       13.48961       13.48961       13.48961    7[6-(1,7),7-(6,30),30-(7,7,7,8,8)]
    96      11.717355      11.717355      11.717355    7[6-(1,7),6-(1,7),30-(7,8)]
    97      11.589115      11.589115      11.589115    7[6-(1,7),7-(6,30),30-(7,8,8)]
    98       6.674769       6.674769       6.674769    7[6-(1,7),7-(6,30),30-(7,7,7,8,8)]
    99       8.414478       8.414478       8.414478    7[6-(1,7),6-(1,7),30-(7,8)]
   100      18.329997      18.329997      18.329997    7[6-(1,7),7-(6,30),30-(7,8,8)]
   101      13.489618      13.489618      13.489618    7[6-(1,7),7-(6,30),30-(7,7,7,8,8)]
   102      11.717362      11.717362      11.717362    7[6-(1,7),6-(1,7),30-(7,8)]
   103       9.123579       9.123579       9.123579    7[6-(1,7),7-(6,30),30-(7,8,8)]
   104       9.140344       9.140344       9.140344    7[6-(1,7),7-(6,30),30-(7,7,7,8,8)]
   105      10.880059      10.880059      10.880059    7[6-(1,7),6-(1,7),30-(7,8)]
   106       6.002161       6.002161       6.002161    7[6-(1,7),7-(6,30),30-(7,8,8)]
   107       6.092894       6.092894       6.092894    7[6-(1,7),7-(6,30),30-(7,7,7,8,8)]
   108       4.320643       4.320643       4.320643    7[6-(1,7),6-(1,7),30-(7,8)]
   109       9.123568       9.123568       9.123568    7[6-(1,7),7-(6,30),30-(7,8,8)]
   110       9.140335       9.140335       9.140335    7[6-(1,7),7-(6,30),30-(7,7,7,8,8)]
   111       10.88004       10.88004       10.88004    7[6-(1,7),6-(1,7),30-(7,8)]
   112       6.002151       6.002151       6.002151    7[6-(1,7),7-(6,30),30-(7,8,8)]
   113       6.092884       6.092884       6.092884    7[6-(1,7),7-(6,30),30-(7,7,7,8,8)]
   114      14.182924      14.182924      14.182924    7[6-(1,7),6-(1,7),30-(7,8)]
   115      10.030937      10.030937      10.030937    8[6-(6,8),30-(7,7,7,7,8)]
   116      10.228175      10.228175      10.228175    8[6-(6,8),30-(7,7,8)]
   117      10.234076      10.234076      10.234076    8[6-(6,8),30-(7,7)]
   118      10.138412      10.138412      10.138412    8[6-(6,8)]
   119       7.573207       7.573207       7.573207    8[6-(6,8)]
   120       7.043609       7.043609       7.043609    8[6-(6,8),30-(7,7,8)]
   121      10.030874      10.030874      10.030874    8[6-(6,8),30-(7,7,7,7,8)]
   122      10.228127      10.228127      10.228127    8[6-(6,8),30-(7,7,8)]
   123      10.234062      10.234062      10.234062    8[6-(6,8),30-(7,7)]
   124      10.138397      10.138397      10.138397    8[6-(6,8)]
   125       7.573234       7.573234       7.573234    8[6-(6,8)]
   126        7.04362        7.04362        7.04362    8[6-(6,8),30-(7,7,8)]
   127       7.565324       7.565324       7.565324    8[6-(6,8),30-(7,7,7,7,8)]
   128       7.762571       7.762571       7.762571    8[6-(6,8),30-(7,7,8)]
   129       2.837363       2.837363       2.837363    8[6-(6,8),30-(7,7)]
   130      12.603991      12.603991      12.603991    8[6-(6,8)]
   131       5.107658       5.107658       5.107658    8[6-(6,8)]
   132       9.509167       9.509167       9.509167    8[6-(6,8),30-(7,7,8)]
   133       7.565336       7.565336       7.565336    8[6-(6,8),30-(7,7,7,7,8)]
   134       7.762581       7.762581       7.762581    8[6-(6,8),30-(7,7,8)]
   135      12.699624      12.699624      12.699624    8[6-(6,8),30-(7,7)]
   136      12.603968      12.603968      12.603968    8[6-(6,8)]
   137      14.969933      14.969933      14.969933    8[6-(6,8)]
   138       9.509212       9.509212       9.509212    8[6-(6,8),30-(7,7,8)]
