# Supplementary material for: A collection of forcefield precursors for metal–organic frameworks
Source: RSC Adv. 2019 Nov 13;9(63):36492–507. doi: 10.1039/c9ra07327b (PMC9075174; doi:10.1039/c9ra07327b)
Supplement: RA-009-C9RA07327B-s051 [file RA-009-C9RA07327B-s051.txt]

AFOTOF_clean

8.655000    0.000000    0.000000
0.000000    14.105000    0.000000
-4.327368    -6.418290    12.971453

     1       2.010629       2.010629       2.010629    63[8-(6),8-(6),8-(6),8-(6),8-(6),8-(6,63),8-(6,63)]
     2       6.338116       6.338116       6.338116    63[8-(6),8-(6),8-(6),8-(6),8-(6),8-(6,63),8-(6,63)]
     3       0.977237       0.977237       0.977237    1[6-(6,6)]
     4       0.908001       0.908001       0.908001    1[6-(6,6)]
     5       6.156372       6.156372       6.156372    1[6-(6,6)]
     6       6.079341       6.079341       6.079341    1[6-(6,6)]
     7        0.41727        0.41727        0.41727    1[6-(6,6)]
     8       0.773854       0.773854       0.773854    1[6-(6,6)]
     9      -1.524081      -1.524081      -1.524081    1[6-(6,6)]
    10      -1.666024      -1.666024      -1.666024    1[6-(6,6)]
    11       2.444202       2.444202       2.444202    1[6-(6,6)]
    12       2.586988       2.586988       2.586988    1[6-(6,6)]
    13       7.203563       7.203563       7.203563    1[6-(6,6)]
    14       7.200123       7.200123       7.200123    1[6-(6,6)]
    15       5.304694       5.304694       5.304694    1[6-(6,6)]
    16        5.23545        5.23545        5.23545    1[6-(6,6)]
    17       1.828863       1.828863       1.828863    1[6-(6,6)]
    18       1.751835       1.751835       1.751835    1[6-(6,6)]
    19       4.744704       4.744704       4.744704    1[6-(6,6)]
    20       5.101292       5.101292       5.101292    1[6-(6,6)]
    21       2.803422       2.803422       2.803422    1[6-(6,6)]
    22       2.661481       2.661481       2.661481    1[6-(6,6)]
    23      -1.883226      -1.883226      -1.883226    1[6-(6,6)]
    24      -1.740397      -1.740397      -1.740397    1[6-(6,6)]
    25       2.876182       2.876182       2.876182    1[6-(6,6)]
    26       2.872698       2.872698       2.872698    1[6-(6,6)]
    27      -0.757237      -0.757237      -0.757237    6[6-(6,6),8-(63),8-(63)]
    28      -0.805703      -0.805703      -0.805703    6[6-(1,6),6-(1,6),6-(8,8)]
    29       0.271851       0.271851       0.271851    6[1-(0),6-(1,6),6-(6,6)]
    30       0.244157       0.244157       0.244157    6[1-(0),6-(1,6),6-(6,6)]
    31      -0.724343      -0.724343      -0.724343    6[6-(1,6),6-(1,6),6-(6,6)]
    32      -1.800166      -1.800166      -1.800166    6[1-(0),6-(1,6),6-(6,6)]
    33      -1.834787      -1.834787      -1.834787    6[1-(0),6-(1,6),6-(6,6)]
    34      -0.666354      -0.666354      -0.666354    6[6-(1,6),6-(1,6),6-(6,6)]
    35       0.071062       0.071062       0.071062    6[1-(0),6-(1,6),6-(6,6)]
    36       0.251086       0.251086       0.251086    6[1-(0),6-(1,6),6-(6,6)]
    37      -0.312365      -0.312365      -0.312365    6[6-(1,6),6-(1,6),6-(8,8)]
    38      -1.086997      -1.086997      -1.086997    6[1-(0),6-(1,6),6-(6,6)]
    39      -1.210764      -1.210764      -1.210764    6[1-(0),6-(1,6),6-(6,6)]
    40       0.083167       0.083167       0.083167    6[6-(6,6),8-(63),8-(63,63)]
    41       0.479531       0.479531       0.479531    6[6-(6,6),8-(63),8-(63)]
    42        0.50029        0.50029        0.50029    6[6-(1,6),6-(1,6),6-(8,8)]
    43       1.657458       1.657458       1.657458    6[1-(0),6-(1,6),6-(6,6)]
    44       1.765633       1.765633       1.765633    6[1-(0),6-(1,6),6-(6,6)]
    45       0.484686       0.484686       0.484686    6[6-(1,6),6-(1,6),6-(6,6)]
    46       8.004156       8.004156       8.004156    6[1-(0),6-(1,6),6-(6,6)]
    47      -0.641311      -0.641311      -0.641311    6[1-(0),6-(1,6),6-(6,6)]
    48       3.570244       3.570244       3.570244    6[6-(6,6),8-(63),8-(63)]
    49       3.521774       3.521774       3.521774    6[6-(1,6),6-(1,6),6-(8,8)]
    50       4.599315       4.599315       4.599315    6[1-(0),6-(1,6),6-(6,6)]
    51       4.571617       4.571617       4.571617    6[1-(0),6-(1,6),6-(6,6)]
    52       3.603128       3.603128       3.603128    6[6-(1,6),6-(1,6),6-(6,6)]
    53       2.527318       2.527318       2.527318    6[1-(0),6-(1,6),6-(6,6)]
    54       2.492699       2.492699       2.492699    6[1-(0),6-(1,6),6-(6,6)]
    55       3.661116       3.661116       3.661116    6[6-(1,6),6-(1,6),6-(6,6)]
    56       4.398512       4.398512       4.398512    6[1-(0),6-(1,6),6-(6,6)]
    57       4.578536       4.578536       4.578536    6[1-(0),6-(1,6),6-(6,6)]
    58       4.015106       4.015106       4.015106    6[6-(1,6),6-(1,6),6-(8,8)]
    59       3.240493       3.240493       3.240493    6[1-(0),6-(1,6),6-(6,6)]
    60       3.116727       3.116727       3.116727    6[1-(0),6-(1,6),6-(6,6)]
    61       4.410641       4.410641       4.410641    6[6-(6,6),8-(63),8-(63,63)]
    62       4.807075       4.807075       4.807075    6[6-(6,6),8-(63),8-(63)]
    63        4.82786        4.82786        4.82786    6[6-(1,6),6-(1,6),6-(8,8)]
    64      -2.669961      -2.669961      -2.669961    6[1-(0),6-(1,6),6-(6,6)]
    65      -2.561761      -2.561761      -2.561761    6[1-(0),6-(1,6),6-(6,6)]
    66      -3.842694      -3.842694      -3.842694    6[6-(1,6),6-(1,6),6-(6,6)]
    67       3.676764       3.676764       3.676764    6[1-(0),6-(1,6),6-(6,6)]
    68       3.686272       3.686272       3.686272    6[1-(0),6-(1,6),6-(6,6)]
    69       0.322043       0.322043       0.322043    8[6-(6,8),63-(8,8,8,8,8,8)]
    70      -1.873734      -1.873734      -1.873734    8[6-(6,8),63-(8,8,8,8,8,8)]
    71      -0.260447      -0.260447      -0.260447    8[6-(6,8),63-(8,8,8,8,8,8),63-(8,8,8,8,8,8)]
    72       0.888956       0.888956       0.888956    8[6-(6,8),63-(8,8,8,8,8,8)]
    73       1.545833       1.545833       1.545833    8[6-(6,8),63-(8,8,8,8,8,8)]
    74      -0.645615      -0.645615      -0.645615    8[6-(6,8),63-(8,8,8,8,8,8)]
    75       4.649521       4.649521       4.649521    8[6-(6,8),63-(8,8,8,8,8,8)]
    76       2.453751       2.453751       2.453751    8[6-(6,8),63-(8,8,8,8,8,8)]
    77       4.067048       4.067048       4.067048    8[6-(6,8),63-(8,8,8,8,8,8),63-(8,8,8,8,8,8)]
    78       5.216413       5.216413       5.216413    8[6-(6,8),63-(8,8,8,8,8,8)]
    79       5.873365       5.873365       5.873365    8[6-(6,8),63-(8,8,8,8,8,8)]
    80       3.681921       3.681921       3.681921    8[6-(6,8),63-(8,8,8,8,8,8)]
