# Supplementary material for: A collection of forcefield precursors for metal–organic frameworks
Source: RSC Adv. 2019 Nov 13;9(63):36492–507. doi: 10.1039/c9ra07327b (PMC9075174; doi:10.1039/c9ra07327b)
Supplement: RA-009-C9RA07327B-s052 [file RA-009-C9RA07327B-s052.txt]

AFOTUL_clean

8.687600    0.000000    0.000000
0.000000    14.166000    0.000000
-4.343804    -6.420704    13.004827

     1       2.017085       2.017085       2.017085    62[8-(6),8-(6),8-(6),8-(6),8-(6),8-(6,62),8-(6,62)]
     2       6.360885       6.360885       6.360885    62[8-(6),8-(6),8-(6),8-(6),8-(6),8-(6,62),8-(6,62)]
     3        0.91567        0.91567        0.91567    1[6-(6,6)]
     4       0.960846       0.960846       0.960846    1[6-(6,6)]
     5       6.193388       6.193388       6.193388    1[6-(6,6)]
     6       6.120412       6.120412       6.120412    1[6-(6,6)]
     7       0.404839       0.404839       0.404839    1[6-(6,6)]
     8       0.808813       0.808813       0.808813    1[6-(6,6)]
     9      -1.533363      -1.533363      -1.533363    1[6-(6,6)]
    10      -1.740128      -1.740128      -1.740128    1[6-(6,6)]
    11       2.485521       2.485521       2.485521    1[6-(6,6)]
    12       2.509847       2.509847       2.509847    1[6-(6,6)]
    13       7.246327       7.246327       7.246327    1[6-(6,6)]
    14       7.219395       7.219395       7.219395    1[6-(6,6)]
    15       5.259472       5.259472       5.259472    1[6-(6,6)]
    16       5.304647       5.304647       5.304647    1[6-(6,6)]
    17       1.849588       1.849588       1.849588    1[6-(6,6)]
    18       1.776612       1.776612       1.776612    1[6-(6,6)]
    19       4.748641       4.748641       4.748641    1[6-(6,6)]
    20       5.152615       5.152615       5.152615    1[6-(6,6)]
    21       2.810437       2.810437       2.810437    1[6-(6,6)]
    22       2.603672       2.603672       2.603672    1[6-(6,6)]
    23      -1.858281      -1.858281      -1.858281    1[6-(6,6)]
    24      -1.833956      -1.833956      -1.833956    1[6-(6,6)]
    25       2.902523       2.902523       2.902523    1[6-(6,6)]
    26       2.875592       2.875592       2.875592    1[6-(6,6)]
    27      -0.769724      -0.769724      -0.769724    6[6-(6,6),8-(62),8-(62)]
    28      -0.774068      -0.774068      -0.774068    6[6-(1,6),6-(1,6),6-(8,8)]
    29       0.238038       0.238038       0.238038    6[1-(0),6-(1,6),6-(6,6)]
    30       0.259757       0.259757       0.259757    6[1-(0),6-(1,6),6-(6,6)]
    31      -0.748005      -0.748005      -0.748005    6[6-(1,6),6-(1,6),6-(6,6)]
    32      -1.796598      -1.796598      -1.796598    6[1-(0),6-(1,6),6-(6,6)]
    33      -1.836561      -1.836561      -1.836561    6[1-(0),6-(1,6),6-(6,6)]
    34      -0.661129      -0.661129      -0.661129    6[6-(1,6),6-(1,6),6-(6,6)]
    35       0.064285       0.064285       0.064285    6[1-(0),6-(1,6),6-(6,6)]
    36       0.288426       0.288426       0.288426    6[1-(0),6-(1,6),6-(6,6)]
    37      -0.282349      -0.282349      -0.282349    6[6-(1,6),6-(1,6),6-(8,8)]
    38       -1.08769       -1.08769       -1.08769    6[1-(0),6-(1,6),6-(6,6)]
    39      -1.249279      -1.249279      -1.249279    6[1-(0),6-(1,6),6-(6,6)]
    40       0.108593       0.108593       0.108593    6[6-(6,6),8-(62),8-(62,62)]
    41       0.481292       0.481292       0.481292    6[6-(6,6),8-(62),8-(62)]
    42       0.503011       0.503011       0.503011    6[6-(1,6),6-(1,6),6-(8,8)]
    43       1.681919       1.681919       1.681919    6[1-(0),6-(1,6),6-(6,6)]
    44        1.69495        1.69495        1.69495    6[1-(0),6-(1,6),6-(6,6)]
    45       0.510831       0.510831       0.510831    6[6-(1,6),6-(1,6),6-(6,6)]
    46       8.053405       8.053405       8.053405    6[1-(0),6-(1,6),6-(6,6)]
    47      -0.657652      -0.657652      -0.657652    6[1-(0),6-(1,6),6-(6,6)]
    48       3.574077       3.574077       3.574077    6[6-(6,6),8-(62),8-(62)]
    49       3.569733       3.569733       3.569733    6[6-(1,6),6-(1,6),6-(8,8)]
    50       4.581839       4.581839       4.581839    6[1-(0),6-(1,6),6-(6,6)]
    51       4.603558       4.603558       4.603558    6[1-(0),6-(1,6),6-(6,6)]
    52       3.595796       3.595796       3.595796    6[6-(1,6),6-(1,6),6-(6,6)]
    53       2.547203       2.547203       2.547203    6[1-(0),6-(1,6),6-(6,6)]
    54        2.50724        2.50724        2.50724    6[1-(0),6-(1,6),6-(6,6)]
    55       3.682672       3.682672       3.682672    6[6-(1,6),6-(1,6),6-(6,6)]
    56       4.408087       4.408087       4.408087    6[1-(0),6-(1,6),6-(6,6)]
    57       4.632227       4.632227       4.632227    6[1-(0),6-(1,6),6-(6,6)]
    58       4.061451       4.061451       4.061451    6[6-(1,6),6-(1,6),6-(8,8)]
    59       3.256111       3.256111       3.256111    6[1-(0),6-(1,6),6-(6,6)]
    60       3.094521       3.094521       3.094521    6[1-(0),6-(1,6),6-(6,6)]
    61       4.452393       4.452393       4.452393    6[6-(6,6),8-(62),8-(62,62)]
    62        4.82509        4.82509        4.82509    6[6-(6,6),8-(62),8-(62)]
    63       4.846809       4.846809       4.846809    6[6-(1,6),6-(1,6),6-(8,8)]
    64      -2.661884      -2.661884      -2.661884    6[1-(0),6-(1,6),6-(6,6)]
    65      -2.648853      -2.648853      -2.648853    6[1-(0),6-(1,6),6-(6,6)]
    66      -3.832973      -3.832973      -3.832973    6[6-(1,6),6-(1,6),6-(6,6)]
    67       3.709602       3.709602       3.709602    6[1-(0),6-(1,6),6-(6,6)]
    68       3.686145       3.686145       3.686145    6[1-(0),6-(1,6),6-(6,6)]
    69       0.303195       0.303195       0.303195    8[6-(6,8),62-(8,8,8,8,8,8)]
    70      -1.847855      -1.847855      -1.847855    8[6-(6,8),62-(8,8,8,8,8,8)]
    71      -0.276268      -0.276268      -0.276268    8[6-(6,8),62-(8,8,8,8,8,8),62-(8,8,8,8,8,8)]
    72       0.881789       0.881789       0.881789    8[6-(6,8),62-(8,8,8,8,8,8)]
    73       1.569848       1.569848       1.569848    8[6-(6,8),62-(8,8,8,8,8,8)]
    74      -0.639409      -0.639409      -0.639409    8[6-(6,8),62-(8,8,8,8,8,8)]
    75       4.646996       4.646996       4.646996    8[6-(6,8),62-(8,8,8,8,8,8)]
    76       2.495946       2.495946       2.495946    8[6-(6,8),62-(8,8,8,8,8,8)]
    77       4.067532       4.067532       4.067532    8[6-(6,8),62-(8,8,8,8,8,8),62-(8,8,8,8,8,8)]
    78        5.22559        5.22559        5.22559    8[6-(6,8),62-(8,8,8,8,8,8)]
    79       5.913647       5.913647       5.913647    8[6-(6,8),62-(8,8,8,8,8,8)]
    80        3.70439        3.70439        3.70439    8[6-(6,8),62-(8,8,8,8,8,8)]
