# Supplementary material for: A collection of forcefield precursors for metal–organic frameworks
Source: RSC Adv. 2019 Nov 13;9(63):36492–507. doi: 10.1039/c9ra07327b (PMC9075174; doi:10.1039/c9ra07327b)
Supplement: RA-009-C9RA07327B-s053 [file RA-009-C9RA07327B-s053.txt]

AFOVAT_clean

8.842000    0.000000    0.000000
0.000000    14.318000    0.000000
-4.420887    -5.684379    12.583147

     1       2.009849       2.009849       2.009849    57[8-(6),8-(6),8-(6),8-(6),8-(6),8-(6,57),8-(6,57)]
     2       6.430838       6.430838       6.430838    57[8-(6),8-(6),8-(6),8-(6),8-(6),8-(6,57),8-(6,57)]
     3       0.936444       0.936444       0.936444    1[6-(6,6)]
     4       0.979771       0.979771       0.979771    1[6-(6,6)]
     5       6.279649       6.279649       6.279649    1[6-(6,6)]
     6        6.22129        6.22129        6.22129    1[6-(6,6)]
     7       0.283029       0.283029       0.283029    1[6-(6,6)]
     8        0.76757        0.76757        0.76757    1[6-(6,6)]
     9      -1.412897      -1.412897      -1.412897    1[6-(6,6)]
    10       -1.73563       -1.73563       -1.73563    1[6-(6,6)]
    11       2.427153       2.427153       2.427153    1[6-(6,6)]
    12       2.438632       2.438632       2.438632    1[6-(6,6)]
    13       7.265479       7.265479       7.265479    1[6-(6,6)]
    14       7.309705       7.309705       7.309705    1[6-(6,6)]
    15       5.357405       5.357405       5.357405    1[6-(6,6)]
    16        5.40073        5.40073        5.40073    1[6-(6,6)]
    17       1.858641       1.858641       1.858641    1[6-(6,6)]
    18       1.800286       1.800286       1.800286    1[6-(6,6)]
    19       4.703972       4.703972       4.703972    1[6-(6,6)]
    20       5.188514       5.188514       5.188514    1[6-(6,6)]
    21       3.008107       3.008107       3.008107    1[6-(6,6)]
    22       2.685374       2.685374       2.685374    1[6-(6,6)]
    23      -1.993782      -1.993782      -1.993782    1[6-(6,6)]
    24      -1.982272      -1.982272      -1.982272    1[6-(6,6)]
    25       2.844577       2.844577       2.844577    1[6-(6,6)]
    26       2.888771       2.888771       2.888771    1[6-(6,6)]
    27      -0.875293      -0.875293      -0.875293    6[6-(6,6),8-(57),8-(57)]
    28      -0.831966      -0.831966      -0.831966    6[6-(1,6),6-(1,6),6-(8,8)]
    29       0.249417       0.249417       0.249417    6[1-(0),6-(1,6),6-(6,6)]
    30       0.263565       0.263565       0.263565    6[1-(0),6-(1,6),6-(6,6)]
    31       -0.74266       -0.74266       -0.74266    6[6-(1,6),6-(1,6),6-(6,6)]
    32      -1.856757      -1.856757      -1.856757    6[1-(0),6-(1,6),6-(6,6)]
    33      -1.885936      -1.885936      -1.885936    6[1-(0),6-(1,6),6-(6,6)]
    34      -0.659544      -0.659544      -0.659544    6[6-(1,6),6-(1,6),6-(6,6)]
    35      -0.003458      -0.003458      -0.003458    6[1-(0),6-(1,6),6-(6,6)]
    36        0.24677        0.24677        0.24677    6[1-(0),6-(1,6),6-(6,6)]
    37      -0.303212      -0.303212      -0.303212    6[6-(1,6),6-(1,6),6-(8,8)]
    38      -1.030033      -1.030033      -1.030033    6[1-(0),6-(1,6),6-(6,6)]
    39      -1.225441      -1.225441      -1.225441    6[1-(0),6-(1,6),6-(6,6)]
    40       0.077878       0.077878       0.077878    6[6-(6,6),8-(57),8-(57,57)]
    41       0.434179       0.434179       0.434179    6[6-(6,6),8-(57),8-(57)]
    42       0.469536       0.469536       0.469536    6[6-(1,6),6-(1,6),6-(8,8)]
    43       1.618107       1.618107       1.618107    6[1-(0),6-(1,6),6-(6,6)]
    44       1.626939       1.626939       1.626939    6[1-(0),6-(1,6),6-(6,6)]
    45       0.450947       0.450947       0.450947    6[6-(1,6),6-(1,6),6-(6,6)]
    46       8.081599       8.081599       8.081599    6[1-(0),6-(1,6),6-(6,6)]
    47      -0.731213      -0.731213      -0.731213    6[1-(0),6-(1,6),6-(6,6)]
    48        3.54569        3.54569        3.54569    6[6-(6,6),8-(57),8-(57)]
    49       3.589014       3.589014       3.589014    6[6-(1,6),6-(1,6),6-(8,8)]
    50       4.670385       4.670385       4.670385    6[1-(0),6-(1,6),6-(6,6)]
    51       4.684531       4.684531       4.684531    6[1-(0),6-(1,6),6-(6,6)]
    52       3.678317       3.678317       3.678317    6[6-(1,6),6-(1,6),6-(6,6)]
    53        2.56423        2.56423        2.56423    6[1-(0),6-(1,6),6-(6,6)]
    54       2.535052       2.535052       2.535052    6[1-(0),6-(1,6),6-(6,6)]
    55       3.761431       3.761431       3.761431    6[6-(1,6),6-(1,6),6-(6,6)]
    56       4.417498       4.417498       4.417498    6[1-(0),6-(1,6),6-(6,6)]
    57       4.667726       4.667726       4.667726    6[1-(0),6-(1,6),6-(6,6)]
    58       4.117763       4.117763       4.117763    6[6-(1,6),6-(1,6),6-(8,8)]
    59        3.39096        3.39096        3.39096    6[1-(0),6-(1,6),6-(6,6)]
    60       3.195551       3.195551       3.195551    6[1-(0),6-(1,6),6-(6,6)]
    61       4.498854       4.498854       4.498854    6[6-(6,6),8-(57),8-(57,57)]
    62       4.855219       4.855219       4.855219    6[6-(6,6),8-(57),8-(57)]
    63       4.890598       4.890598       4.890598    6[6-(1,6),6-(1,6),6-(8,8)]
    64      -2.802822      -2.802822      -2.802822    6[1-(0),6-(1,6),6-(6,6)]
    65       -2.79397       -2.79397       -2.79397    6[1-(0),6-(1,6),6-(6,6)]
    66       -3.96995       -3.96995       -3.96995    6[6-(1,6),6-(1,6),6-(6,6)]
    67        3.66069        3.66069        3.66069    6[1-(0),6-(1,6),6-(6,6)]
    68       3.689859       3.689859       3.689859    6[1-(0),6-(1,6),6-(6,6)]
    69       0.237032       0.237032       0.237032    8[6-(6,8),57-(8,8,8,8,8,8)]
    70      -1.950483      -1.950483      -1.950483    8[6-(6,8),57-(8,8,8,8,8,8)]
    71      -0.292611      -0.292611      -0.292611    8[6-(6,8),57-(8,8,8,8,8,8),57-(8,8,8,8,8,8)]
    72       0.801161       0.801161       0.801161    8[6-(6,8),57-(8,8,8,8,8,8)]
    73       1.558886       1.558886       1.558886    8[6-(6,8),57-(8,8,8,8,8,8)]
    74      -0.620668      -0.620668      -0.620668    8[6-(6,8),57-(8,8,8,8,8,8)]
    75       4.658012       4.658012       4.658012    8[6-(6,8),57-(8,8,8,8,8,8)]
    76       2.470506       2.470506       2.470506    8[6-(6,8),57-(8,8,8,8,8,8)]
    77       4.128384       4.128384       4.128384    8[6-(6,8),57-(8,8,8,8,8,8),57-(8,8,8,8,8,8)]
    78       5.222122       5.222122       5.222122    8[6-(6,8),57-(8,8,8,8,8,8)]
    79       5.979916       5.979916       5.979916    8[6-(6,8),57-(8,8,8,8,8,8)]
    80       3.800364       3.800364       3.800364    8[6-(6,8),57-(8,8,8,8,8,8)]
