# Supplementary material for: A collection of forcefield precursors for metal–organic frameworks
Source: RSC Adv. 2019 Nov 13;9(63):36492–507. doi: 10.1039/c9ra07327b (PMC9075174; doi:10.1039/c9ra07327b)
Supplement: RA-009-C9RA07327B-s054 [file RA-009-C9RA07327B-s054.txt]

AFOVEX_clean

8.789000    0.000000    0.000000
0.000000    14.257000    0.000000
-4.394548    -6.369167    12.977271

     1       2.037967       2.037967       2.037967    58[8-(6),8-(6),8-(6),8-(6),8-(6),8-(6,58),8-(6,58)]
     2       6.432472       6.432472       6.432472    58[8-(6),8-(6),8-(6),8-(6),8-(6),8-(6,58),8-(6,58)]
     3       0.956211       0.956211       0.956211    1[6-(6,6)]
     4       0.990488       0.990488       0.990488    1[6-(6,6)]
     5       6.291141       6.291141       6.291141    1[6-(6,6)]
     6       6.259501       6.259501       6.259501    1[6-(6,6)]
     7       0.433262       0.433262       0.433262    1[6-(6,6)]
     8       0.767244       0.767244       0.767244    1[6-(6,6)]
     9       -1.48097       -1.48097       -1.48097    1[6-(6,6)]
    10       -1.66466       -1.66466       -1.66466    1[6-(6,6)]
    11       2.471456       2.471456       2.471456    1[6-(6,6)]
    12       2.539139       2.539139       2.539139    1[6-(6,6)]
    13       7.338812       7.338812       7.338812    1[6-(6,6)]
    14       7.300133       7.300133       7.300133    1[6-(6,6)]
    15       5.350727       5.350727       5.350727    1[6-(6,6)]
    16       5.385005       5.385005       5.385005    1[6-(6,6)]
    17       1.896644       1.896644       1.896644    1[6-(6,6)]
    18       1.865003       1.865003       1.865003    1[6-(6,6)]
    19       4.827785       4.827785       4.827785    1[6-(6,6)]
    20       5.161767       5.161767       5.161767    1[6-(6,6)]
    21       2.913529       2.913529       2.913529    1[6-(6,6)]
    22       2.729839       2.729839       2.729839    1[6-(6,6)]
    23      -1.923071      -1.923071      -1.923071    1[6-(6,6)]
    24      -1.855403      -1.855403      -1.855403    1[6-(6,6)]
    25        2.94427        2.94427        2.94427    1[6-(6,6)]
    26       2.905606       2.905606       2.905606    1[6-(6,6)]
    27      -0.803342      -0.803342      -0.803342    6[6-(6,6),8-(58),8-(58)]
    28      -0.793675      -0.793675      -0.793675    6[6-(1,6),6-(1,6),6-(8,8)]
    29       0.275944       0.275944       0.275944    6[1-(0),6-(1,6),6-(6,6)]
    30        0.28649        0.28649        0.28649    6[1-(0),6-(1,6),6-(6,6)]
    31      -0.722485      -0.722485      -0.722485    6[6-(1,6),6-(1,6),6-(6,6)]
    32      -1.792104      -1.792104      -1.792104    6[1-(0),6-(1,6),6-(6,6)]
    33      -1.801771      -1.801771      -1.801771    6[1-(0),6-(1,6),6-(6,6)]
    34      -0.634595      -0.634595      -0.634595    6[6-(1,6),6-(1,6),6-(6,6)]
    35        0.08522        0.08522        0.08522    6[1-(0),6-(1,6),6-(6,6)]
    36       0.277699       0.277699       0.277699    6[1-(0),6-(1,6),6-(6,6)]
    37      -0.255789      -0.255789      -0.255789    6[6-(1,6),6-(1,6),6-(8,8)]
    38      -1.045038      -1.045038      -1.045038    6[1-(0),6-(1,6),6-(6,6)]
    39      -1.185662      -1.185662      -1.185662    6[1-(0),6-(1,6),6-(6,6)]
    40       0.107197       0.107197       0.107197    6[6-(6,6),8-(58),8-(58,58)]
    41       0.486016       0.486016       0.486016    6[6-(6,6),8-(58),8-(58)]
    42       0.507993       0.507993       0.507993    6[6-(1,6),6-(1,6),6-(8,8)]
    43        1.67078        1.67078        1.67078    6[1-(0),6-(1,6),6-(6,6)]
    44       1.722639       1.722639       1.722639    6[1-(0),6-(1,6),6-(6,6)]
    45       0.471088       0.471088       0.471088    6[6-(1,6),6-(1,6),6-(6,6)]
    46        8.13861        8.13861        8.13861    6[1-(0),6-(1,6),6-(6,6)]
    47      -0.675004      -0.675004      -0.675004    6[1-(0),6-(1,6),6-(6,6)]
    48       3.591165       3.591165       3.591165    6[6-(6,6),8-(58),8-(58)]
    49       3.600833       3.600833       3.600833    6[6-(1,6),6-(1,6),6-(8,8)]
    50       4.670457       4.670457       4.670457    6[1-(0),6-(1,6),6-(6,6)]
    51       4.681004       4.681004       4.681004    6[1-(0),6-(1,6),6-(6,6)]
    52       3.672025       3.672025       3.672025    6[6-(1,6),6-(1,6),6-(6,6)]
    53       2.602402       2.602402       2.602402    6[1-(0),6-(1,6),6-(6,6)]
    54       2.592733       2.592733       2.592733    6[1-(0),6-(1,6),6-(6,6)]
    55       3.759915       3.759915       3.759915    6[6-(1,6),6-(1,6),6-(6,6)]
    56       4.479738       4.479738       4.479738    6[1-(0),6-(1,6),6-(6,6)]
    57       4.672217       4.672217       4.672217    6[1-(0),6-(1,6),6-(6,6)]
    58       4.138721       4.138721       4.138721    6[6-(1,6),6-(1,6),6-(8,8)]
    59       3.349466       3.349466       3.349466    6[1-(0),6-(1,6),6-(6,6)]
    60       3.208842       3.208842       3.208842    6[1-(0),6-(1,6),6-(6,6)]
    61       4.501707       4.501707       4.501707    6[6-(6,6),8-(58),8-(58,58)]
    62         4.8805         4.8805         4.8805    6[6-(6,6),8-(58),8-(58)]
    63       4.902467       4.902467       4.902467    6[6-(1,6),6-(1,6),6-(8,8)]
    64       -2.72375       -2.72375       -2.72375    6[1-(0),6-(1,6),6-(6,6)]
    65      -2.671899      -2.671899      -2.671899    6[1-(0),6-(1,6),6-(6,6)]
    66      -3.923455      -3.923455      -3.923455    6[6-(1,6),6-(1,6),6-(6,6)]
    67        3.74407        3.74407        3.74407    6[1-(0),6-(1,6),6-(6,6)]
    68       3.719466       3.719466       3.719466    6[1-(0),6-(1,6),6-(6,6)]
    69       0.269794       0.269794       0.269794    8[6-(6,8),58-(8,8,8,8,8,8)]
    70      -1.887904      -1.887904      -1.887904    8[6-(6,8),58-(8,8,8,8,8,8)]
    71      -0.257543      -0.257543      -0.257543    8[6-(6,8),58-(8,8,8,8,8,8),58-(8,8,8,8,8,8)]
    72       0.848985       0.848985       0.848985    8[6-(6,8),58-(8,8,8,8,8,8)]
    73       1.565303       1.565303       1.565303    8[6-(6,8),58-(8,8,8,8,8,8)]
    74      -0.600306      -0.600306      -0.600306    8[6-(6,8),58-(8,8,8,8,8,8)]
    75       4.664302       4.664302       4.664302    8[6-(6,8),58-(8,8,8,8,8,8)]
    76       2.506601       2.506601       2.506601    8[6-(6,8),58-(8,8,8,8,8,8)]
    77       4.136959       4.136959       4.136959    8[6-(6,8),58-(8,8,8,8,8,8),58-(8,8,8,8,8,8)]
    78       5.243501       5.243501       5.243501    8[6-(6,8),58-(8,8,8,8,8,8)]
    79       5.959791       5.959791       5.959791    8[6-(6,8),58-(8,8,8,8,8,8)]
    80       3.794181       3.794181       3.794181    8[6-(6,8),58-(8,8,8,8,8,8)]
