# Supplementary material for: A collection of forcefield precursors for metal–organic frameworks
Source: RSC Adv. 2019 Nov 13;9(63):36492–507. doi: 10.1039/c9ra07327b (PMC9075174; doi:10.1039/c9ra07327b)
Supplement: RA-009-C9RA07327B-s055 [file RA-009-C9RA07327B-s055.txt]

AFOVIB_clean

8.622000    0.000000    0.000000
0.000000    14.066000    0.000000
-4.310965    -6.424852    12.945947

     1       2.007824       2.007824       2.007824    64[8-(6),8-(6),8-(6),8-(6),8-(6),8-(6)]
     2       6.318821       6.318821       6.318821    64[8-(6),8-(6),8-(6),8-(6),8-(6),8-(6)]
     3        0.97086        0.97086        0.97086    1[6-(6,6)]
     4       0.939822       0.939822       0.939822    1[6-(6,6)]
     5       6.135434       6.135434       6.135434    1[6-(6,6)]
     6        6.03628        6.03628        6.03628    1[6-(6,6)]
     7       0.453543       0.453543       0.453543    1[6-(6,6)]
     8       0.774281       0.774281       0.774281    1[6-(6,6)]
     9      -1.527801      -1.527801      -1.527801    1[6-(6,6)]
    10      -1.735592      -1.735592      -1.735592    1[6-(6,6)]
    11       2.451243       2.451243       2.451243    1[6-(6,6)]
    12       2.529697       2.529697       2.529697    1[6-(6,6)]
    13       7.176092       7.176092       7.176092    1[6-(6,6)]
    14       7.162303       7.162303       7.162303    1[6-(6,6)]
    15       5.281849       5.281849       5.281849    1[6-(6,6)]
    16       5.250809       5.250809       5.250809    1[6-(6,6)]
    17       1.824432       1.824432       1.824432    1[6-(6,6)]
    18       1.725279       1.725279       1.725279    1[6-(6,6)]
    19       4.764526       4.764526       4.764526    1[6-(6,6)]
    20       5.085265       5.085265       5.085265    1[6-(6,6)]
    21         2.7832         2.7832         2.7832    1[6-(6,6)]
    22       2.575409       2.575409       2.575409    1[6-(6,6)]
    23      -1.859738      -1.859738      -1.859738    1[6-(6,6)]
    24      -1.781273      -1.781273      -1.781273    1[6-(6,6)]
    25       2.865124       2.865124       2.865124    1[6-(6,6)]
    26       2.851323       2.851323       2.851323    1[6-(6,6)]
    27       -0.74837       -0.74837       -0.74837    6[6-(6,6),8-(64),8-(64)]
    28      -0.794928      -0.794928      -0.794928    6[6-(1,6),6-(1,6),6-(8,8)]
    29       0.262993       0.262993       0.262993    6[1-(0),6-(1,6),6-(6,6)]
    30       0.258683       0.258683       0.258683    6[1-(0),6-(1,6),6-(6,6)]
    31      -0.756128      -0.756128      -0.756128    6[6-(1,6),6-(1,6),6-(6,6)]
    32      -1.801978      -1.801978      -1.801978    6[1-(0),6-(1,6),6-(6,6)]
    33      -1.853711      -1.853711      -1.853711    6[1-(0),6-(1,6),6-(6,6)]
    34      -0.672495      -0.672495      -0.672495    6[6-(1,6),6-(1,6),6-(6,6)]
    35       0.086244       0.086244       0.086244    6[1-(0),6-(1,6),6-(6,6)]
    36       0.267306       0.267306       0.267306    6[1-(0),6-(1,6),6-(6,6)]
    37      -0.307784      -0.307784      -0.307784    6[6-(1,6),6-(1,6),6-(8,8)]
    38      -1.094975      -1.094975      -1.094975    6[1-(0),6-(1,6),6-(6,6)]
    39      -1.250171      -1.250171      -1.250171    6[1-(0),6-(1,6),6-(6,6)]
    40       0.099174       0.099174       0.099174    6[6-(6,6),8-(64),8-(64)]
    41        0.48543        0.48543        0.48543    6[6-(6,6),8-(64),8-(64)]
    42        0.52595        0.52595        0.52595    6[6-(1,6),6-(1,6),6-(8,8)]
    43       1.655431       1.655431       1.655431    6[1-(0),6-(1,6),6-(6,6)]
    44        1.70716        1.70716        1.70716    6[1-(0),6-(1,6),6-(6,6)]
    45         0.5087         0.5087         0.5087    6[6-(1,6),6-(1,6),6-(6,6)]
    46       7.975353       7.975353       7.975353    6[1-(0),6-(1,6),6-(6,6)]
    47      -0.646644      -0.646644      -0.646644    6[1-(0),6-(1,6),6-(6,6)]
    48       3.562625       3.562625       3.562625    6[6-(6,6),8-(64),8-(64)]
    49       3.516066       3.516066       3.516066    6[6-(1,6),6-(1,6),6-(8,8)]
    50       4.573984       4.573984       4.573984    6[1-(0),6-(1,6),6-(6,6)]
    51       4.569672       4.569672       4.569672    6[1-(0),6-(1,6),6-(6,6)]
    52       3.554864       3.554864       3.554864    6[6-(1,6),6-(1,6),6-(6,6)]
    53       2.509017       2.509017       2.509017    6[1-(0),6-(1,6),6-(6,6)]
    54       2.457286       2.457286       2.457286    6[1-(0),6-(1,6),6-(6,6)]
    55       3.638498       3.638498       3.638498    6[6-(1,6),6-(1,6),6-(6,6)]
    56       4.397231       4.397231       4.397231    6[1-(0),6-(1,6),6-(6,6)]
    57       4.578293       4.578293       4.578293    6[1-(0),6-(1,6),6-(6,6)]
    58       4.003208       4.003208       4.003208    6[6-(1,6),6-(1,6),6-(8,8)]
    59       3.216022       3.216022       3.216022    6[1-(0),6-(1,6),6-(6,6)]
    60       3.060826       3.060826       3.060826    6[1-(0),6-(1,6),6-(6,6)]
    61       4.410167       4.410167       4.410167    6[6-(6,6),8-(64),8-(64)]
    62       4.796442       4.796442       4.796442    6[6-(6,6),8-(64),8-(64)]
    63       4.836969       4.836969       4.836969    6[6-(1,6),6-(1,6),6-(8,8)]
    64      -2.655548      -2.655548      -2.655548    6[1-(0),6-(1,6),6-(6,6)]
    65      -2.603813      -2.603813      -2.603813    6[1-(0),6-(1,6),6-(6,6)]
    66      -3.802269      -3.802269      -3.802269    6[6-(1,6),6-(1,6),6-(6,6)]
    67       3.664382       3.664382       3.664382    6[1-(0),6-(1,6),6-(6,6)]
    68       3.664379       3.664379       3.664379    6[1-(0),6-(1,6),6-(6,6)]
    69       0.300066       0.300066       0.300066    8[6-(6,8),64-(8,8,8,8,8)]
    70      -1.871817      -1.871817      -1.871817    8[6-(6,8),64-(8,8,8,8,8)]
    71      -0.292268      -0.292268      -0.292268    8[6-(6,8),64-(8,8,8,8,8)]
    72       0.875156       0.875156       0.875156    8[6-(6,8),64-(8,8,8,8,8)]
    73       1.529556       1.529556       1.529556    8[6-(6,8),64-(8,8,8,8,8)]
    74      -0.648362      -0.648362      -0.648362    8[6-(6,8),64-(8,8,8,8,8)]
    75        4.61106        4.61106        4.61106    8[6-(6,8),64-(8,8,8,8,8)]
    76        2.43918        2.43918        2.43918    8[6-(6,8),64-(8,8,8,8,8)]
    77       4.018731       4.018731       4.018731    8[6-(6,8),64-(8,8,8,8,8)]
    78       5.186145       5.186145       5.186145    8[6-(6,8),64-(8,8,8,8,8)]
    79       5.840565       5.840565       5.840565    8[6-(6,8),64-(8,8,8,8,8)]
    80       3.662648       3.662648       3.662648    8[6-(6,8),64-(8,8,8,8,8)]
