# Supplementary material for: A collection of forcefield precursors for metal–organic frameworks
Source: RSC Adv. 2019 Nov 13;9(63):36492–507. doi: 10.1039/c9ra07327b (PMC9075174; doi:10.1039/c9ra07327b)
Supplement: RA-009-C9RA07327B-s056 [file RA-009-C9RA07327B-s056.txt]

AFOVOH_clean

8.723000    0.000000    0.000000
0.000000    14.179000    0.000000
-4.361570    -6.312012    12.925641

     1       5.504873       5.504873       5.504873    60[8-(6),8-(6),8-(6),8-(6),8-(6),8-(6,60),8-(6,60)]
     2       1.143379       1.143379       1.143379    60[8-(6),8-(6),8-(6),8-(6),8-(6),8-(6,60),8-(6,60)]
     3       4.460896       4.460896       4.460896    1[6-(6,6)]
     4       4.465256       4.465256       4.465256    1[6-(6,6)]
     5       0.966471       0.966471       0.966471    1[6-(6,6)]
     6       0.883603       0.883603       0.883603    1[6-(6,6)]
     7       3.904363       3.904363       3.904363    1[6-(6,6)]
     8       4.262006       4.262006       4.262006    1[6-(6,6)]
     9       1.963513       1.963513       1.963513    1[6-(6,6)]
    10       1.775097       1.775097       1.775097    1[6-(6,6)]
    11       5.933369       5.933369       5.933369    1[6-(6,6)]
    12       6.008397       6.008397       6.008397    1[6-(6,6)]
    13       2.016754       2.016754       2.016754    1[6-(6,6)]
    14        1.98534        1.98534        1.98534    1[6-(6,6)]
    15       0.099419       0.099419       0.099419    1[6-(6,6)]
    16       0.103781       0.103781       0.103781    1[6-(6,6)]
    17       5.327976       5.327976       5.327976    1[6-(6,6)]
    18       5.245107       5.245107       5.245107    1[6-(6,6)]
    19      -0.457103      -0.457103      -0.457103    1[6-(6,6)]
    20       -0.09946       -0.09946       -0.09946    1[6-(6,6)]
    21       6.325011       6.325011       6.325011    1[6-(6,6)]
    22       6.136594       6.136594       6.136594    1[6-(6,6)]
    23        1.57183        1.57183        1.57183    1[6-(6,6)]
    24       1.646838       1.646838       1.646838    1[6-(6,6)]
    25      -2.344809      -2.344809      -2.344809    1[6-(6,6)]
    26        -2.3762        -2.3762        -2.3762    1[6-(6,6)]
    27       2.706707       2.706707       2.706707    6[6-(6,6),8-(60),8-(60)]
    28       2.688387       2.688387       2.688387    6[6-(1,6),6-(1,6),6-(8,8)]
    29       3.758696       3.758696       3.758696    6[1-(0),6-(1,6),6-(6,6)]
    30       3.763929       3.763929       3.763929    6[1-(0),6-(1,6),6-(6,6)]
    31       2.752936       2.752936       2.752936    6[6-(1,6),6-(1,6),6-(6,6)]
    32       1.675649       1.675649       1.675649    6[1-(0),6-(1,6),6-(6,6)]
    33       1.628545       1.628545       1.628545    6[1-(0),6-(1,6),6-(6,6)]
    34       2.820975       2.820975       2.820975    6[6-(1,6),6-(1,6),6-(6,6)]
    35       3.556319       3.556319       3.556319    6[1-(0),6-(1,6),6-(6,6)]
    36       3.756948       3.756948       3.756948    6[1-(0),6-(1,6),6-(6,6)]
    37       3.203915       3.203915       3.203915    6[6-(1,6),6-(1,6),6-(8,8)]
    38       2.405766       2.405766       2.405766    6[1-(0),6-(1,6),6-(6,6)]
    39       2.258347       2.258347       2.258347    6[1-(0),6-(1,6),6-(6,6)]
    40       3.579877       3.579877       3.579877    6[6-(6,6),8-(60),8-(60,60)]
    41       3.934922       3.934922       3.934922    6[6-(6,6),8-(60),8-(60)]
    42       3.967204       3.967204       3.967204    6[6-(1,6),6-(1,6),6-(8,8)]
    43       5.134344       5.134344       5.134344    6[1-(0),6-(1,6),6-(6,6)]
    44       5.190178       5.190178       5.190178    6[1-(0),6-(1,6),6-(6,6)]
    45       3.968962       3.968962       3.968962    6[6-(1,6),6-(1,6),6-(6,6)]
    46       2.805311       2.805311       2.805311    6[1-(0),6-(1,6),6-(6,6)]
    47        2.80007        2.80007        2.80007    6[1-(0),6-(1,6),6-(6,6)]
    48      -1.654783      -1.654783      -1.654783    6[6-(6,6),8-(60),8-(60)]
    49        -1.6731        -1.6731        -1.6731    6[6-(1,6),6-(1,6),6-(8,8)]
    50      -0.602785      -0.602785      -0.602785    6[1-(0),6-(1,6),6-(6,6)]
    51       -0.59755       -0.59755       -0.59755    6[1-(0),6-(1,6),6-(6,6)]
    52      -1.608549      -1.608549      -1.608549    6[6-(1,6),6-(1,6),6-(6,6)]
    53       6.037158       6.037158       6.037158    6[1-(0),6-(1,6),6-(6,6)]
    54       5.990053       5.990053       5.990053    6[1-(0),6-(1,6),6-(6,6)]
    55      -1.540509      -1.540509      -1.540509    6[6-(1,6),6-(1,6),6-(6,6)]
    56      -0.805154      -0.805154      -0.805154    6[1-(0),6-(1,6),6-(6,6)]
    57      -0.604526      -0.604526      -0.604526    6[1-(0),6-(1,6),6-(6,6)]
    58      -1.157569      -1.157569      -1.157569    6[6-(1,6),6-(1,6),6-(8,8)]
    59      -1.955729      -1.955729      -1.955729    6[1-(0),6-(1,6),6-(6,6)]
    60       6.619852       6.619852       6.619852    6[1-(0),6-(1,6),6-(6,6)]
    61      -0.781609      -0.781609      -0.781609    6[6-(6,6),8-(60),8-(60,60)]
    62      -0.426602      -0.426602      -0.426602    6[6-(6,6),8-(60),8-(60)]
    63      -0.394333      -0.394333      -0.394333    6[6-(1,6),6-(1,6),6-(8,8)]
    64       0.772801       0.772801       0.772801    6[1-(0),6-(1,6),6-(6,6)]
    65       0.828622       0.828622       0.828622    6[1-(0),6-(1,6),6-(6,6)]
    66      -0.392602      -0.392602      -0.392602    6[6-(1,6),6-(1,6),6-(6,6)]
    67      -1.556247      -1.556247      -1.556247    6[1-(0),6-(1,6),6-(6,6)]
    68      -1.561474      -1.561474      -1.561474    6[1-(0),6-(1,6),6-(6,6)]
    69       3.760444       3.760444       3.760444    8[6-(6,8),60-(8,8,8,8,8,8)]
    70       1.591037       1.591037       1.591037    8[6-(6,8),60-(8,8,8,8,8,8)]
    71        3.19956        3.19956        3.19956    8[6-(6,8),60-(8,8,8,8,8,8),60-(8,8,8,8,8,8)]
    72       4.361453       4.361453       4.361453    8[6-(6,8),60-(8,8,8,8,8,8)]
    73       5.046229       5.046229       5.046229    8[6-(6,8),60-(8,8,8,8,8,8)]
    74       2.848906       2.848906       2.848906    8[6-(6,8),60-(8,8,8,8,8,8)]
    75      -0.601044      -0.601044      -0.601044    8[6-(6,8),60-(8,8,8,8,8,8)]
    76       5.952544       5.952544       5.952544    8[6-(6,8),60-(8,8,8,8,8,8)]
    77      -1.161937      -1.161937      -1.161937    8[6-(6,8),60-(8,8,8,8,8,8),60-(8,8,8,8,8,8)]
    78       -2.3e-05       -2.3e-05       -2.3e-05    8[6-(6,8),60-(8,8,8,8,8,8)]
    79       0.684712       0.684712       0.684712    8[6-(6,8),60-(8,8,8,8,8,8)]
    80      -1.512613      -1.512613      -1.512613    8[6-(6,8),60-(8,8,8,8,8,8)]
