# Supplementary material for: A collection of forcefield precursors for metal–organic frameworks
Source: RSC Adv. 2019 Nov 13;9(63):36492–507. doi: 10.1039/c9ra07327b (PMC9075174; doi:10.1039/c9ra07327b)
Supplement: RA-009-C9RA07327B-s057 [file RA-009-C9RA07327B-s057.txt]

AFUKAP_clean

16.386000    0.000000    0.000000
5.155140    17.313101    0.000000
-5.155019    -5.539387    16.403045

     1      18.474058      18.474058      18.474058    25[7-(6,6),8-(6),8-(6),8-(6),8-(6,25),8-(6,25)]
     2       6.105085       6.105085       6.105085    25[7-(6,6),8-(6),8-(6),8-(6),8-(6,25),8-(6,25)]
     3      -2.087937      -2.087937      -2.087937    25[7-(6,6),8-(6),8-(6),8-(6),8-(6,25),8-(6,25)]
     4      10.281036      10.281036      10.281036    25[7-(6,6),8-(6),8-(6),8-(6),8-(6,25),8-(6,25)]
     5       -2.57751       -2.57751       -2.57751    25[8-(6),8-(6),8-(6,25),8-(6,25),8-(6,25),8-(6,25)]
     6       10.77057       10.77057       10.77057    25[8-(6),8-(6),8-(6,25),8-(6,25),8-(6,25),8-(6,25)]
     7       1.096449       1.096449       1.096449    1[6-(1,6,8)]
     8        2.33704        2.33704        2.33704    1[6-(1,6,8)]
     9       0.507582       0.507582       0.507582    1[6-(1,6,8)]
    10       1.332142       1.332142       1.332142    1[6-(1,6,8)]
    11        3.75803        3.75803        3.75803    1[6-(1,6,8)]
    12       2.431238       2.431238       2.431238    1[6-(1,6,8)]
    13       3.434989       3.434989       3.434989    1[6-(1,6,8)]
    14       2.569942       2.569942       2.569942    1[6-(1,6,8)]
    15       0.917972       0.917972       0.917972    1[6-(6,6)]
    16      -0.382799      -0.382799      -0.382799    1[6-(6,6)]
    17      14.298899      14.298899      14.298899    1[6-(6,6)]
    18      15.409278      15.409278      15.409278    1[6-(6,6)]
    19      14.902985      14.902985      14.902985    1[6-(6,6)]
    20      13.111993      13.111993      13.111993    1[6-(6,6)]
    21       14.00084       14.00084       14.00084    1[6-(6,6)]
    22      15.760073      15.760073      15.760073    1[6-(6,6)]
    23       4.927998       4.927998       4.927998    1[6-(6,6)]
    24       6.940138       6.940138       6.940138    1[6-(6,6)]
    25       6.157364       6.157364       6.157364    1[6-(6,6)]
    26        4.23555        4.23555        4.23555    1[6-(6,6)]
    27      15.720533      15.720533      15.720533    1[6-(6,7)]
    28      15.839161      15.839161      15.839161    1[6-(6,7)]
    29       3.128491       3.128491       3.128491    1[6-(7,7)]
    30      17.133263      17.133263      17.133263    1[6-(6,6)]
    31      12.770947      12.770947      12.770947    1[6-(6,6)]
    32       7.096606       7.096606       7.096606    1[6-(1,6,8)]
    33       5.856016       5.856016       5.856016    1[6-(1,6,8)]
    34       7.685508       7.685508       7.685508    1[6-(1,6,8)]
    35        6.86095        6.86095        6.86095    1[6-(1,6,8)]
    36       4.435032       4.435032       4.435032    1[6-(1,6,8)]
    37       5.761821       5.761821       5.761821    1[6-(1,6,8)]
    38       4.758105       4.758105       4.758105    1[6-(1,6,8)]
    39        5.62315        5.62315        5.62315    1[6-(1,6,8)]
    40       7.275067       7.275067       7.275067    1[6-(6,6)]
    41       8.575825       8.575825       8.575825    1[6-(6,6)]
    42      10.280169      10.280169      10.280169    1[6-(6,6)]
    43       9.169801       9.169801       9.169801    1[6-(6,6)]
    44       9.676072       9.676072       9.676072    1[6-(6,6)]
    45      11.467072      11.467072      11.467072    1[6-(6,6)]
    46      10.578271      10.578271      10.578271    1[6-(6,6)]
    47        8.81903        8.81903        8.81903    1[6-(6,6)]
    48       3.265057       3.265057       3.265057    1[6-(6,6)]
    49       1.252918       1.252918       1.252918    1[6-(6,6)]
    50       2.035736       2.035736       2.035736    1[6-(6,6)]
    51        3.95755        3.95755        3.95755    1[6-(6,6)]
    52       8.858586       8.858586       8.858586    1[6-(6,7)]
    53       8.739928       8.739928       8.739928    1[6-(6,7)]
    54       5.064613       5.064613       5.064613    1[6-(7,7)]
    55       7.445804       7.445804       7.445804    1[6-(6,6)]
    56      11.808217      11.808217      11.808217    1[6-(6,6)]
    57      15.289672      15.289672      15.289672    1[6-(1,6,8)]
    58      14.049081      14.049081      14.049081    1[6-(1,6,8)]
    59      15.878539      15.878539      15.878539    1[6-(1,6,8)]
    60      15.053979      15.053979      15.053979    1[6-(1,6,8)]
    61      12.628091      12.628091      12.628091    1[6-(1,6,8)]
    62      13.954883      13.954883      13.954883    1[6-(1,6,8)]
    63      12.951132      12.951132      12.951132    1[6-(1,6,8)]
    64      13.816179      13.816179      13.816179    1[6-(1,6,8)]
    65      15.468149      15.468149      15.468149    1[6-(6,6)]
    66       16.76892       16.76892       16.76892    1[6-(6,6)]
    67       2.087222       2.087222       2.087222    1[6-(6,6)]
    68       0.976843       0.976843       0.976843    1[6-(6,6)]
    69       1.483136       1.483136       1.483136    1[6-(6,6)]
    70       3.274128       3.274128       3.274128    1[6-(6,6)]
    71       2.385281       2.385281       2.385281    1[6-(6,6)]
    72       0.626048       0.626048       0.626048    1[6-(6,6)]
    73      11.458123      11.458123      11.458123    1[6-(6,6)]
    74       9.445983       9.445983       9.445983    1[6-(6,6)]
    75      10.228757      10.228757      10.228757    1[6-(6,6)]
    76      12.150571      12.150571      12.150571    1[6-(6,6)]
    77       0.665588       0.665588       0.665588    1[6-(6,7)]
    78        0.54696        0.54696        0.54696    1[6-(6,7)]
    79       13.25763       13.25763       13.25763    1[6-(7,7)]
    80      -0.747142      -0.747142      -0.747142    1[6-(6,6)]
    81       3.615174       3.615174       3.615174    1[6-(6,6)]
    82       9.289515       9.289515       9.289515    1[6-(1,6,8)]
    83      10.530105      10.530105      10.530105    1[6-(1,6,8)]
    84       8.700613       8.700613       8.700613    1[6-(1,6,8)]
    85       9.525171       9.525171       9.525171    1[6-(1,6,8)]
    86      11.951089      11.951089      11.951089    1[6-(1,6,8)]
    87        10.6243        10.6243        10.6243    1[6-(1,6,8)]
    88      11.628016      11.628016      11.628016    1[6-(1,6,8)]
    89      10.762971      10.762971      10.762971    1[6-(1,6,8)]
    90       9.111054       9.111054       9.111054    1[6-(6,6)]
    91       7.810296       7.810296       7.810296    1[6-(6,6)]
    92       6.105952       6.105952       6.105952    1[6-(6,6)]
    93        7.21632        7.21632        7.21632    1[6-(6,6)]
    94       6.710049       6.710049       6.710049    1[6-(6,6)]
    95       4.919049       4.919049       4.919049    1[6-(6,6)]
    96        5.80785        5.80785        5.80785    1[6-(6,6)]
    97       7.567091       7.567091       7.567091    1[6-(6,6)]
    98      13.121064      13.121064      13.121064    1[6-(6,6)]
    99      15.133203      15.133203      15.133203    1[6-(6,6)]
   100      14.350385      14.350385      14.350385    1[6-(6,6)]
   101      12.428571      12.428571      12.428571    1[6-(6,6)]
   102       7.527535       7.527535       7.527535    1[6-(6,7)]
   103       7.646193       7.646193       7.646193    1[6-(6,7)]
   104      11.321508      11.321508      11.321508    1[6-(7,7)]
   105       8.940317       8.940317       8.940317    1[6-(6,6)]
   106       4.577904       4.577904       4.577904    1[6-(6,6)]
   107       2.153247       2.153247       2.153247    6[6-(1,1,8),6-(1,1,8),6-(1,1,8),6-(1,1,8)]
   108       1.612191       1.612191       1.612191    6[1-(0),1-(0),6-(6,6,6),8-(6)]
   109       0.994921       0.994921       0.994921    6[1-(0),1-(0),6-(6,6,6),8-(6)]
   110       2.968079       2.968079       2.968079    6[1-(0),1-(0),6-(6,6,6),8-(6)]
   111        3.06402        3.06402        3.06402    6[1-(0),1-(0),6-(6,6,6),8-(6)]
   112       0.130812       0.130812       0.130812    6[6-(1,6),6-(1,6),8-(6)]
   113       0.308786       0.308786       0.308786    6[1-(0),6-(1,6),6-(6,8)]
   114      -0.469548      -0.469548      -0.469548    6[1-(0),6-(1,6),6-(6,6)]
   115      15.033752      15.033752      15.033752    6[6-(1,6),6-(1,6),6-(8,8)]
   116       14.87986       14.87986       14.87986    6[1-(0),6-(1,6),6-(6,6)]
   117      -0.819016      -0.819016      -0.819016    6[1-(0),6-(1,6),6-(6,8)]
   118      19.452572      19.452572      19.452572    6[6-(6,6),8-(25),8-(25,25)]
   119      15.505893      15.505893      15.505893    6[6-(1,6),6-(1,6),8-(6)]
   120      14.713557      14.713557      14.713557    6[1-(0),6-(1,6),6-(6,8)]
   121       13.66139       13.66139       13.66139    6[1-(0),6-(1,6),6-(6,6)]
   122      13.383332      13.383332      13.383332    6[6-(1,6),6-(1,6),6-(8,8)]
   123      14.168009      14.168009      14.168009    6[1-(0),6-(1,6),6-(6,6)]
   124       15.24435       15.24435       15.24435    6[1-(0),6-(1,6),6-(6,8)]
   125      12.239864      12.239864      12.239864    6[6-(6,6),8-(25),8-(25,25)]
   126       4.452482       4.452482       4.452482    6[6-(1,6),6-(1,6),8-(6)]
   127       5.199842       5.199842       5.199842    6[1-(0),6-(1,6),6-(6,8)]
   128       6.401964       6.401964       6.401964    6[1-(0),6-(1,6),6-(6,6)]
   129       6.779839       6.779839       6.779839    6[6-(1,6),6-(1,6),6-(8,8)]
   130       5.944952       5.944952       5.944952    6[1-(0),6-(1,6),6-(6,6)]
   131       4.783133       4.783133       4.783133    6[1-(0),6-(1,6),6-(6,8)]
   132       8.086169       8.086169       8.086169    6[6-(6,6),8-(25),8-(25)]
   133      16.510076      16.510076      16.510076    6[1-(0),6-(1,7),7-(6,25)]
   134      16.562357      16.562357      16.562357    6[1-(0),6-(1,7),7-(6,6)]
   135      18.587909      18.587909      18.587909    6[1-(0),7-(6,25),7-(6,6)]
   136      18.431621      18.431621      18.431621    6[6-(1,6),6-(1,6),7-(6,6)]
   137      17.883131      17.883131      17.883131    6[1-(0),6-(1,6),6-(6,7)]
   138      13.264074      13.264074      13.264074    6[1-(0),6-(1,6),6-(6,7)]
   139       6.039828       6.039828       6.039828    6[6-(1,1,8),6-(1,1,8),6-(1,1,8),6-(1,1,8)]
   140       6.580872       6.580872       6.580872    6[1-(0),1-(0),6-(6,6,6),8-(6)]
   141       7.198164       7.198164       7.198164    6[1-(0),1-(0),6-(6,6,6),8-(6)]
   142       5.224988       5.224988       5.224988    6[1-(0),1-(0),6-(6,6,6),8-(6)]
   143       5.129067       5.129067       5.129067    6[1-(0),1-(0),6-(6,6,6),8-(6)]
   144       8.062248       8.062248       8.062248    6[6-(1,6),6-(1,6),8-(6)]
   145       7.884258       7.884258       7.884258    6[1-(0),6-(1,6),6-(6,8)]
   146       8.662584       8.662584       8.662584    6[1-(0),6-(1,6),6-(6,6)]
   147       9.545293       9.545293       9.545293    6[6-(1,6),6-(1,6),6-(8,8)]
   148       9.699202       9.699202       9.699202    6[1-(0),6-(1,6),6-(6,6)]
   149       9.012084       9.012084       9.012084    6[1-(0),6-(1,6),6-(6,8)]
   150       5.126586       5.126586       5.126586    6[6-(6,6),8-(25),8-(25,25)]
   151       9.073186       9.073186       9.073186    6[6-(1,6),6-(1,6),8-(6)]
   152       9.865511       9.865511       9.865511    6[1-(0),6-(1,6),6-(6,8)]
   153      10.917682      10.917682      10.917682    6[1-(0),6-(1,6),6-(6,6)]
   154      11.195756      11.195756      11.195756    6[6-(1,6),6-(1,6),6-(8,8)]
   155       10.41109       10.41109       10.41109    6[1-(0),6-(1,6),6-(6,6)]
   156       9.334745       9.334745       9.334745    6[1-(0),6-(1,6),6-(6,8)]
   157      12.339229      12.339229      12.339229    6[6-(6,6),8-(25),8-(25,25)]
   158       3.740596       3.740596       3.740596    6[6-(1,6),6-(1,6),8-(6)]
   159       2.993222       2.993222       2.993222    6[1-(0),6-(1,6),6-(6,8)]
   160       1.791101       1.791101       1.791101    6[1-(0),6-(1,6),6-(6,6)]
   161       1.413238       1.413238       1.413238    6[6-(1,6),6-(1,6),6-(8,8)]
   162       2.248139       2.248139       2.248139    6[1-(0),6-(1,6),6-(6,6)]
   163       3.409958       3.409958       3.409958    6[1-(0),6-(1,6),6-(6,8)]
   164        0.10691        0.10691        0.10691    6[6-(6,6),8-(25),8-(25)]
   165       8.069035       8.069035       8.069035    6[1-(0),6-(1,7),7-(6,25)]
   166       8.016739       8.016739       8.016739    6[1-(0),6-(1,7),7-(6,6)]
   167       5.991195       5.991195       5.991195    6[1-(0),7-(6,25),7-(6,6)]
   168       6.147454       6.147454       6.147454    6[6-(1,6),6-(1,6),7-(6,6)]
   169       6.695934       6.695934       6.695934    6[1-(0),6-(1,6),6-(6,7)]
   170      11.315096      11.315096      11.315096    6[1-(0),6-(1,6),6-(6,7)]
   171      14.232874      14.232874      14.232874    6[6-(1,1,8),6-(1,1,8),6-(1,1,8),6-(1,1,8)]
   172       14.77393       14.77393       14.77393    6[1-(0),1-(0),6-(6,6,6),8-(6)]
   173        15.3912        15.3912        15.3912    6[1-(0),1-(0),6-(6,6,6),8-(6)]
   174      13.418042      13.418042      13.418042    6[1-(0),1-(0),6-(6,6,6),8-(6)]
   175      13.322101      13.322101      13.322101    6[1-(0),1-(0),6-(6,6,6),8-(6)]
   176      16.255309      16.255309      16.255309    6[6-(1,6),6-(1,6),8-(6)]
   177      16.077335      16.077335      16.077335    6[1-(0),6-(1,6),6-(6,8)]
   178      16.855669      16.855669      16.855669    6[1-(0),6-(1,6),6-(6,6)]
   179       1.352369       1.352369       1.352369    6[6-(1,6),6-(1,6),6-(8,8)]
   180       1.506261       1.506261       1.506261    6[1-(0),6-(1,6),6-(6,6)]
   181       0.819137       0.819137       0.819137    6[1-(0),6-(1,6),6-(6,8)]
   182      -3.066451      -3.066451      -3.066451    6[6-(6,6),8-(25),8-(25,25)]
   183       0.880228       0.880228       0.880228    6[6-(1,6),6-(1,6),8-(6)]
   184       1.672564       1.672564       1.672564    6[1-(0),6-(1,6),6-(6,8)]
   185       2.724731       2.724731       2.724731    6[1-(0),6-(1,6),6-(6,6)]
   186       3.002789       3.002789       3.002789    6[6-(1,6),6-(1,6),6-(8,8)]
   187       2.218112       2.218112       2.218112    6[1-(0),6-(1,6),6-(6,6)]
   188       1.141771       1.141771       1.141771    6[1-(0),6-(1,6),6-(6,8)]
   189       4.146257       4.146257       4.146257    6[6-(6,6),8-(25),8-(25,25)]
   190      11.933639      11.933639      11.933639    6[6-(1,6),6-(1,6),8-(6)]
   191      11.186279      11.186279      11.186279    6[1-(0),6-(1,6),6-(6,8)]
   192       9.984157       9.984157       9.984157    6[1-(0),6-(1,6),6-(6,6)]
   193       9.606282       9.606282       9.606282    6[6-(1,6),6-(1,6),6-(8,8)]
   194      10.441169      10.441169      10.441169    6[1-(0),6-(1,6),6-(6,6)]
   195      11.602988      11.602988      11.602988    6[1-(0),6-(1,6),6-(6,8)]
   196       8.299952       8.299952       8.299952    6[6-(6,6),8-(25),8-(25)]
   197      -0.123955      -0.123955      -0.123955    6[1-(0),6-(1,7),7-(6,25)]
   198      -0.176236      -0.176236      -0.176236    6[1-(0),6-(1,7),7-(6,6)]
   199      -2.201788      -2.201788      -2.201788    6[1-(0),7-(6,25),7-(6,6)]
   200        -2.0455        -2.0455        -2.0455    6[6-(1,6),6-(1,6),7-(6,6)]
   201       -1.49701       -1.49701       -1.49701    6[1-(0),6-(1,6),6-(6,7)]
   202       3.122047       3.122047       3.122047    6[1-(0),6-(1,6),6-(6,7)]
   203      10.346293      10.346293      10.346293    6[6-(1,1,8),6-(1,1,8),6-(1,1,8),6-(1,1,8)]
   204       9.805249       9.805249       9.805249    6[1-(0),1-(0),6-(6,6,6),8-(6)]
   205       9.187957       9.187957       9.187957    6[1-(0),1-(0),6-(6,6,6),8-(6)]
   206      11.161133      11.161133      11.161133    6[1-(0),1-(0),6-(6,6,6),8-(6)]
   207      11.257054      11.257054      11.257054    6[1-(0),1-(0),6-(6,6,6),8-(6)]
   208       8.323873       8.323873       8.323873    6[6-(1,6),6-(1,6),8-(6)]
   209       8.501863       8.501863       8.501863    6[1-(0),6-(1,6),6-(6,8)]
   210       7.723537       7.723537       7.723537    6[1-(0),6-(1,6),6-(6,6)]
   211       6.840828       6.840828       6.840828    6[6-(1,6),6-(1,6),6-(8,8)]
   212       6.686919       6.686919       6.686919    6[1-(0),6-(1,6),6-(6,6)]
   213       7.374037       7.374037       7.374037    6[1-(0),6-(1,6),6-(6,8)]
   214      11.259535      11.259535      11.259535    6[6-(6,6),8-(25),8-(25,25)]
   215       7.312935       7.312935       7.312935    6[6-(1,6),6-(1,6),8-(6)]
   216        6.52061        6.52061        6.52061    6[1-(0),6-(1,6),6-(6,8)]
   217       5.468439       5.468439       5.468439    6[1-(0),6-(1,6),6-(6,6)]
   218       5.190365       5.190365       5.190365    6[6-(1,6),6-(1,6),6-(8,8)]
   219       5.975031       5.975031       5.975031    6[1-(0),6-(1,6),6-(6,6)]
   220       7.051376       7.051376       7.051376    6[1-(0),6-(1,6),6-(6,8)]
   221       4.046892       4.046892       4.046892    6[6-(6,6),8-(25),8-(25,25)]
   222      12.645525      12.645525      12.645525    6[6-(1,6),6-(1,6),8-(6)]
   223      13.392899      13.392899      13.392899    6[1-(0),6-(1,6),6-(6,8)]
   224       14.59502       14.59502       14.59502    6[1-(0),6-(1,6),6-(6,6)]
   225      14.972883      14.972883      14.972883    6[6-(1,6),6-(1,6),6-(8,8)]
   226      14.137982      14.137982      14.137982    6[1-(0),6-(1,6),6-(6,6)]
   227      12.976163      12.976163      12.976163    6[1-(0),6-(1,6),6-(6,8)]
   228      16.279211      16.279211      16.279211    6[6-(6,6),8-(25),8-(25)]
   229       8.317086       8.317086       8.317086    6[1-(0),6-(1,7),7-(6,25)]
   230       8.369382       8.369382       8.369382    6[1-(0),6-(1,7),7-(6,6)]
   231      10.394926      10.394926      10.394926    6[1-(0),7-(6,25),7-(6,6)]
   232      10.238667      10.238667      10.238667    6[6-(1,6),6-(1,6),7-(6,6)]
   233       9.690187       9.690187       9.690187    6[1-(0),6-(1,6),6-(6,7)]
   234       5.071025       5.071025       5.071025    6[1-(0),6-(1,6),6-(6,7)]
   235      17.793728      17.793728      17.793728    7[6-(1,6),6-(1,7),25-(8,8,8,8,8)]
   236      17.882311      17.882311      17.882311    7[6-(1,6),6-(1,7),6-(6,6)]
   237       6.785389       6.785389       6.785389    7[6-(1,6),6-(1,7),25-(8,8,8,8,8)]
   238        6.69678        6.69678        6.69678    7[6-(1,6),6-(1,7),6-(6,6)]
   239      -1.407607      -1.407607      -1.407607    7[6-(1,6),6-(1,7),25-(8,8,8,8,8)]
   240       -1.49619       -1.49619       -1.49619    7[6-(1,6),6-(1,7),6-(6,6)]
   241       9.600732       9.600732       9.600732    7[6-(1,6),6-(1,7),25-(8,8,8,8,8)]
   242       9.689341       9.689341       9.689341    7[6-(1,6),6-(1,7),6-(6,6)]
   243       0.789434       0.789434       0.789434    8[6-(1,1,6),6-(6,6)]
   244       16.52595       16.52595       16.52595    8[6-(1,1,6),6-(6,6)]
   245       3.307061       3.307061       3.307061    8[6-(1,1,6),6-(6,6)]
   246       19.59905       19.59905       19.59905    8[6-(6,8),25-(7,8,8,8,8)]
   247      13.529831      13.529831      13.529831    8[6-(6,8),25-(7,8,8,8,8),25-(8,8,8,8,8)]
   248      11.393839      11.393839      11.393839    8[6-(6,8),25-(7,8,8,8,8),25-(8,8,8,8,8)]
   249      12.114084      12.114084      12.114084    8[6-(6,8),25-(7,8,8,8,8)]
   250       8.784556       8.784556       8.784556    8[6-(6,8),25-(8,8,8,8,8)]
   251       8.430066       8.430066       8.430066    8[6-(6,8),25-(7,8,8,8,8)]
   252       7.403636       7.403636       7.403636    8[6-(1,1,6),6-(6,6)]
   253       8.053124       8.053124       8.053124    8[6-(1,1,6),6-(6,6)]
   254       4.886018       4.886018       4.886018    8[6-(1,1,6),6-(6,6)]
   255       4.980094       4.980094       4.980094    8[6-(6,8),25-(7,8,8,8,8)]
   256      11.049214      11.049214      11.049214    8[6-(6,8),25-(7,8,8,8,8),25-(8,8,8,8,8)]
   257      13.185244      13.185244      13.185244    8[6-(6,8),25-(7,8,8,8,8),25-(8,8,8,8,8)]
   258      12.465024      12.465024      12.465024    8[6-(6,8),25-(7,8,8,8,8)]
   259       -0.59149       -0.59149       -0.59149    8[6-(6,8),25-(8,8,8,8,8)]
   260      -0.236974      -0.236974      -0.236974    8[6-(6,8),25-(7,8,8,8,8)]
   261      15.596687      15.596687      15.596687    8[6-(1,1,6),6-(6,6)]
   262      -0.139829      -0.139829      -0.139829    8[6-(1,1,6),6-(6,6)]
   263       13.07906       13.07906       13.07906    8[6-(1,1,6),6-(6,6)]
   264      -3.212929      -3.212929      -3.212929    8[6-(6,8),25-(7,8,8,8,8)]
   265       -2.29885       -2.29885       -2.29885    8[6-(6,8),25-(7,8,8,8,8),25-(8,8,8,8,8)]
   266       4.992282       4.992282       4.992282    8[6-(6,8),25-(7,8,8,8,8),25-(8,8,8,8,8)]
   267       4.272037       4.272037       4.272037    8[6-(6,8),25-(7,8,8,8,8)]
   268       7.601565       7.601565       7.601565    8[6-(6,8),25-(8,8,8,8,8)]
   269       7.956055       7.956055       7.956055    8[6-(6,8),25-(7,8,8,8,8)]
   270       8.982485       8.982485       8.982485    8[6-(1,1,6),6-(6,6)]
   271       8.332997       8.332997       8.332997    8[6-(1,1,6),6-(6,6)]
   272      11.500103      11.500103      11.500103    8[6-(1,1,6),6-(6,6)]
   273      11.406027      11.406027      11.406027    8[6-(6,8),25-(7,8,8,8,8)]
   274      10.491926      10.491926      10.491926    8[6-(6,8),25-(7,8,8,8,8),25-(8,8,8,8,8)]
   275       3.200877       3.200877       3.200877    8[6-(6,8),25-(7,8,8,8,8),25-(8,8,8,8,8)]
   276       3.921097       3.921097       3.921097    8[6-(6,8),25-(7,8,8,8,8)]
   277      16.977611      16.977611      16.977611    8[6-(6,8),25-(8,8,8,8,8)]
   278      16.623095      16.623095      16.623095    8[6-(6,8),25-(7,8,8,8,8)]
   279       4.096539       4.096539       4.096539    8[6-(1,1,6),6-(1,1,6)]
   280      12.289582      12.289582      12.289582    8[6-(1,1,6),6-(1,1,6)]
