# Supplementary material for: A collection of forcefield precursors for metal–organic frameworks
Source: RSC Adv. 2019 Nov 13;9(63):36492–507. doi: 10.1039/c9ra07327b (PMC9075174; doi:10.1039/c9ra07327b)
Supplement: RA-009-C9RA07327B-s058 [file RA-009-C9RA07327B-s058.txt]

AFUKET_clean

10.521100    0.000000    0.000000
5.260474    23.568979    0.000000
5.260541    0.000010    37.510018

     1      11.071608      11.071608      11.071608    25[7-(6,6),8-(6),8-(6),8-(6),8-(6,25)]
     2       7.713799       7.713799       7.713799    25[8-(6),8-(6),8-(6),8-(6),8-(6,25),8-(6,25)]
     3      15.279526      15.279526      15.279526    25[7-(6,6),8-(6),8-(6),8-(6,25)]
     4      11.071645      11.071645      11.071645    25[7-(6,6),8-(6),8-(6),8-(6),8-(6,25)]
     5       7.713836       7.713836       7.713836    25[8-(6),8-(6),8-(6),8-(6),8-(6,25),8-(6,25)]
     6       4.758455       4.758455       4.758455    25[7-(6,6),8-(6),8-(6),8-(6,25)]
     7       8.441368       8.441368       8.441368    25[7-(6,6),8-(6),8-(6),8-(6),8-(6,25)]
     8       15.60466       15.60466       15.60466    25[8-(6),8-(6),8-(6),8-(6),8-(6,25),8-(6,25)]
     9      12.649287      12.649287      12.649287    25[7-(6,6),8-(6),8-(6),8-(6,25)]
    10       8.441335       8.441335       8.441335    25[7-(6,6),8-(6),8-(6),8-(6),8-(6,25)]
    11       5.083526       5.083526       5.083526    25[8-(6),8-(6),8-(6),8-(6),8-(6,25),8-(6,25)]
    12      12.649244      12.649244      12.649244    25[7-(6,6),8-(6),8-(6),8-(6,25)]
    13       9.657246       9.657246       9.657246    1[6-(1,6,8)]
    14       9.633052       9.633052       9.633052    1[6-(1,6,8)]
    15      12.457961      12.457961      12.457961    1[6-(1,6,8)]
    16      12.301196      12.301196      12.301196    1[6-(1,6,8)]
    17        9.36266        9.36266        9.36266    1[6-(1,6,8)]
    18       9.237454       9.237454       9.237454    1[6-(1,6,8)]
    19      12.191785      12.191785      12.191785    1[6-(1,6,8)]
    20      12.439031      12.439031      12.439031    1[6-(1,6,8)]
    21       9.185915       9.185915       9.185915    1[6-(1,6,8)]
    22       9.102803       9.102803       9.102803    1[6-(1,6,8)]
    23      12.362242      12.362242      12.362242    1[6-(1,6,8)]
    24      12.090797      12.090797      12.090797    1[6-(1,6,8)]
    25        9.55942        9.55942        9.55942    1[6-(1,6,8)]
    26         9.7267         9.7267         9.7267    1[6-(1,6,8)]
    27      12.180219      12.180219      12.180219    1[6-(1,6,8)]
    28      12.470602      12.470602      12.470602    1[6-(1,6,8)]
    29       8.989159       8.989159       8.989159    1[6-(6,6)]
    30       8.655642       8.655642       8.655642    1[6-(6,6)]
    31      12.580014      12.580014      12.580014    1[6-(6,6)]
    32      12.866186      12.866186      12.866186    1[6-(6,6)]
    33      14.935745      14.935745      14.935745    1[6-(6,6)]
    34      15.598568      15.598568      15.598568    1[6-(6,6)]
    35       8.861911       8.861911       8.861911    1[6-(6,6)]
    36      13.358561      13.358561      13.358561    1[6-(6,6)]
    37      11.531053      11.531053      11.531053    1[6-(6,6)]
    38       5.243652       5.243652       5.243652    1[6-(6,6)]
    39       12.27701       12.27701       12.27701    1[6-(6,6)]
    40      18.506545      18.506545      18.506545    1[6-(6,6)]
    41       7.602491       7.602491       7.602491    1[6-(6,6)]
    42      16.687461      16.687461      16.687461    1[6-(6,6)]
    43       9.291128       9.291128       9.291128    1[6-(6,6)]
    44      10.671497      10.671497      10.671497    1[6-(6,6)]
    45       9.706727       9.706727       9.706727    1[6-(6,6)]
    46      10.553682      10.553682      10.553682    1[6-(6,6)]
    47      14.226594      14.226594      14.226594    1[6-(6,6)]
    48      13.364909      13.364909      13.364909    1[6-(6,6)]
    49      12.844106      12.844106      12.844106    1[6-(6,6)]
    50         7.6772         7.6772         7.6772    1[6-(6,6)]
    51       4.308337       4.308337       4.308337    1[6-(6,6)]
    52       9.447889       9.447889       9.447889    1[6-(6,6)]
    53      14.494871      14.494871      14.494871    1[6-(7,7)]
    54      15.380749      15.380749      15.380749    1[6-(6,7)]
    55      14.755802      14.755802      14.755802    1[6-(6,7)]
    56      14.104552      14.104552      14.104552    1[6-(6,6)]
    57      13.108209      13.108209      13.108209    1[6-(6,6)]
    58      12.187604      12.187604      12.187604    1[6-(6,6)]
    59      13.156592      13.156592      13.156592    1[6-(6,6)]
    60      12.106598      12.106598      12.106598    1[6-(7,7)]
    61      11.728897      11.728897      11.728897    1[6-(6,7)]
    62      11.120782      11.120782      11.120782    1[6-(6,7)]
    63       9.657305       9.657305       9.657305    1[6-(1,6,8)]
    64       9.633101       9.633101       9.633101    1[6-(1,6,8)]
    65       1.936923       1.936923       1.936923    1[6-(1,6,8)]
    66       1.780159       1.780159       1.780159    1[6-(1,6,8)]
    67       9.362709       9.362709       9.362709    1[6-(1,6,8)]
    68       9.237513       9.237513       9.237513    1[6-(1,6,8)]
    69      12.191832      12.191832      12.191832    1[6-(1,6,8)]
    70      12.439077      12.439077      12.439077    1[6-(1,6,8)]
    71       9.185945       9.185945       9.185945    1[6-(1,6,8)]
    72       9.102823       9.102823       9.102823    1[6-(1,6,8)]
    73      12.362258      12.362258      12.362258    1[6-(1,6,8)]
    74      12.090814      12.090814      12.090814    1[6-(1,6,8)]
    75       9.559438       9.559438       9.559438    1[6-(1,6,8)]
    76       9.726729       9.726729       9.726729    1[6-(1,6,8)]
    77      12.180251      12.180251      12.180251    1[6-(1,6,8)]
    78      12.470633      12.470633      12.470633    1[6-(1,6,8)]
    79       8.989212       8.989212       8.989212    1[6-(6,6)]
    80       8.655691       8.655691       8.655691    1[6-(6,6)]
    81      12.580059      12.580059      12.580059    1[6-(6,6)]
    82       2.345135       2.345135       2.345135    1[6-(6,6)]
    83      14.935677      14.935677      14.935677    1[6-(6,6)]
    84      15.598513      15.598513      15.598513    1[6-(6,6)]
    85       8.861849       8.861849       8.861849    1[6-(6,6)]
    86       2.837536       2.837536       2.837536    1[6-(6,6)]
    87       1.010013       1.010013       1.010013    1[6-(6,6)]
    88      15.764795      15.764795      15.764795    1[6-(6,6)]
    89       7.016507       7.016507       7.016507    1[6-(6,6)]
    90         7.9855         7.9855         7.9855    1[6-(6,6)]
    91       7.602518       7.602518       7.602518    1[6-(6,6)]
    92       6.166387       6.166387       6.166387    1[6-(6,6)]
    93       9.291154       9.291154       9.291154    1[6-(6,6)]
    94      10.671522      10.671522      10.671522    1[6-(6,6)]
    95       9.706722       9.706722       9.706722    1[6-(6,6)]
    96      10.553664      10.553664      10.553664    1[6-(6,6)]
    97      14.226584      14.226584      14.226584    1[6-(6,6)]
    98      13.364913      13.364913      13.364913    1[6-(6,6)]
    99      12.844127      12.844127      12.844127    1[6-(6,6)]
   100       7.677209       7.677209       7.677209    1[6-(6,6)]
   101      14.829459      14.829459      14.829459    1[6-(6,6)]
   102       9.447922       9.447922       9.447922    1[6-(6,6)]
   103      14.494883      14.494883      14.494883    1[6-(7,7)]
   104       4.859659       4.859659       4.859659    1[6-(6,7)]
   105      14.755798      14.755798      14.755798    1[6-(6,7)]
   106      14.104537      14.104537      14.104537    1[6-(6,6)]
   107      13.108183      13.108183      13.108183    1[6-(6,6)]
   108      12.187595      12.187595      12.187595    1[6-(6,6)]
   109      13.156594      13.156594      13.156594    1[6-(6,6)]
   110      12.106577      12.106577      12.106577    1[6-(7,7)]
   111      11.728862      11.728862      11.728862    1[6-(6,7)]
   112      11.120738      11.120738      11.120738    1[6-(6,7)]
   113        7.02701        7.02701        7.02701    1[6-(1,6,8)]
   114       7.002817       7.002817       7.002817    1[6-(1,6,8)]
   115       9.827726       9.827726       9.827726    1[6-(1,6,8)]
   116       9.670962       9.670962       9.670962    1[6-(1,6,8)]
   117       6.732425       6.732425       6.732425    1[6-(1,6,8)]
   118       6.607219       6.607219       6.607219    1[6-(1,6,8)]
   119        9.56155        9.56155        9.56155    1[6-(1,6,8)]
   120       9.808796       9.808796       9.808796    1[6-(1,6,8)]
   121        6.55568        6.55568        6.55568    1[6-(1,6,8)]
   122       6.472568       6.472568       6.472568    1[6-(1,6,8)]
   123       9.732007       9.732007       9.732007    1[6-(1,6,8)]
   124       9.460562       9.460562       9.460562    1[6-(1,6,8)]
   125       6.929185       6.929185       6.929185    1[6-(1,6,8)]
   126       7.096466       7.096466       7.096466    1[6-(1,6,8)]
   127       9.549984       9.549984       9.549984    1[6-(1,6,8)]
   128       9.840367       9.840367       9.840367    1[6-(1,6,8)]
   129       6.358923       6.358923       6.358923    1[6-(6,6)]
   130       6.025405       6.025405       6.025405    1[6-(6,6)]
   131       9.949776       9.949776       9.949776    1[6-(6,6)]
   132      10.235949      10.235949      10.235949    1[6-(6,6)]
   133       7.044885       7.044885       7.044885    1[6-(6,6)]
   134       7.707707       7.707707       7.707707    1[6-(6,6)]
   135      11.492151      11.492151      11.492151    1[6-(6,6)]
   136      10.728326      10.728326      10.728326    1[6-(6,6)]
   137        8.90082        8.90082        8.90082    1[6-(6,6)]
   138       7.873962       7.873962       7.873962    1[6-(6,6)]
   139       4.386219       4.386219       4.386219    1[6-(6,6)]
   140       5.355212       5.355212       5.355212    1[6-(6,6)]
   141       4.972255       4.972255       4.972255    1[6-(6,6)]
   142      14.057224      14.057224      14.057224    1[6-(6,6)]
   143        6.66089        6.66089        6.66089    1[6-(6,6)]
   144       8.041259       8.041259       8.041259    1[6-(6,6)]
   145      12.336966      12.336966      12.336966    1[6-(6,6)]
   146      13.183921      13.183921      13.183921    1[6-(6,6)]
   147      16.856833      16.856833      16.856833    1[6-(6,6)]
   148      15.995147      15.995147      15.995147    1[6-(6,6)]
   149      10.213873      10.213873      10.213873    1[6-(6,6)]
   150      10.307509      10.307509      10.307509    1[6-(6,6)]
   151       6.938646       6.938646       6.938646    1[6-(6,6)]
   152       6.817656       6.817656       6.817656    1[6-(6,6)]
   153      11.864631      11.864631      11.864631    1[6-(7,7)]
   154       12.75051       12.75051       12.75051    1[6-(6,7)]
   155      17.386038      17.386038      17.386038    1[6-(6,7)]
   156      16.734786      16.734786      16.734786    1[6-(6,6)]
   157      15.738443      15.738443      15.738443    1[6-(6,6)]
   158      14.817837      14.817837      14.817837    1[6-(6,6)]
   159      10.526351      10.526351      10.526351    1[6-(6,6)]
   160       9.476289       9.476289       9.476289    1[6-(7,7)]
   161      14.359131      14.359131      14.359131    1[6-(6,7)]
   162       8.490473       8.490473       8.490473    1[6-(6,7)]
   163        7.02699        7.02699        7.02699    1[6-(1,6,8)]
   164       7.002787       7.002787       7.002787    1[6-(1,6,8)]
   165       9.827708       9.827708       9.827708    1[6-(1,6,8)]
   166       9.670943       9.670943       9.670943    1[6-(1,6,8)]
   167       6.732394       6.732394       6.732394    1[6-(1,6,8)]
   168       6.607198       6.607198       6.607198    1[6-(1,6,8)]
   169       9.561516       9.561516       9.561516    1[6-(1,6,8)]
   170       9.808762       9.808762       9.808762    1[6-(1,6,8)]
   171        6.55563        6.55563        6.55563    1[6-(1,6,8)]
   172      16.993609      16.993609      16.993609    1[6-(1,6,8)]
   173       9.731943       9.731943       9.731943    1[6-(1,6,8)]
   174       9.460499       9.460499       9.460499    1[6-(1,6,8)]
   175       6.929123       6.929123       6.929123    1[6-(1,6,8)]
   176       7.096413       7.096413       7.096413    1[6-(1,6,8)]
   177       9.549936       9.549936       9.549936    1[6-(1,6,8)]
   178       9.840318       9.840318       9.840318    1[6-(1,6,8)]
   179       6.358898       6.358898       6.358898    1[6-(6,6)]
   180       6.025378       6.025378       6.025378    1[6-(6,6)]
   181       9.949747       9.949747       9.949747    1[6-(6,6)]
   182      10.235922      10.235922      10.235922    1[6-(6,6)]
   183       7.044888       7.044888       7.044888    1[6-(6,6)]
   184       7.707723       7.707723       7.707723    1[6-(6,6)]
   185      11.492159      11.492159      11.492159    1[6-(6,6)]
   186       10.72832       10.72832       10.72832    1[6-(6,6)]
   187       8.900796       8.900796       8.900796    1[6-(6,6)]
   188       7.873936       7.873936       7.873936    1[6-(6,6)]
   189       14.90729       14.90729       14.90729    1[6-(6,6)]
   190      15.876283      15.876283      15.876283    1[6-(6,6)]
   191      15.493304      15.493304      15.493304    1[6-(6,6)]
   192      14.057174      14.057174      14.057174    1[6-(6,6)]
   193       6.660842       6.660842       6.660842    1[6-(6,6)]
   194       8.041209       8.041209       8.041209    1[6-(6,6)]
   195      12.337033      12.337033      12.337033    1[6-(6,6)]
   196      13.183975      13.183975      13.183975    1[6-(6,6)]
   197       6.335795       6.335795       6.335795    1[6-(6,6)]
   198       5.474124       5.474124       5.474124    1[6-(6,6)]
   199       10.21381       10.21381       10.21381    1[6-(6,6)]
   200       10.30745       10.30745       10.30745    1[6-(6,6)]
   201         6.9386         6.9386         6.9386    1[6-(6,6)]
   202       6.817605       6.817605       6.817605    1[6-(6,6)]
   203      11.864573      11.864573      11.864573    1[6-(7,7)]
   204      12.750447      12.750447      12.750447    1[6-(6,7)]
   205       6.865013       6.865013       6.865013    1[6-(6,7)]
   206       6.213752       6.213752       6.213752    1[6-(6,6)]
   207       5.217399       5.217399       5.217399    1[6-(6,6)]
   208       4.296813       4.296813       4.296813    1[6-(6,6)]
   209      10.526285      10.526285      10.526285    1[6-(6,6)]
   210       9.476336       9.476336       9.476336    1[6-(7,7)]
   211       3.838079       3.838079       3.838079    1[6-(6,7)]
   212       8.490497       8.490497       8.490497    1[6-(6,7)]
   213      10.943978      10.943978      10.943978    6[6-(1,1,8),6-(1,1,8),6-(1,1,8),6-(1,1,8)]
   214      10.200137      10.200137      10.200137    6[1-(0),1-(0),6-(6,6,6),8-(6)]
   215      11.816174      11.816174      11.816174    6[1-(0),1-(0),6-(6,6,6),8-(6)]
   216       9.858201       9.858201       9.858201    6[1-(0),1-(0),6-(6,6,6),8-(6)]
   217      11.752003      11.752003      11.752003    6[1-(0),1-(0),6-(6,6,6),8-(6)]
   218      10.807219      10.807219      10.807219    6[6-(1,1,8),6-(1,1,8),6-(1,1,8),6-(1,1,8)]
   219       9.699347       9.699347       9.699347    6[1-(0),1-(0),6-(6,6,6),8-(6)]
   220      11.667849      11.667849      11.667849    6[1-(0),1-(0),6-(6,6,6),8-(6)]
   221        10.1991        10.1991        10.1991    6[1-(0),1-(0),6-(6,6,6),8-(6)]
   222      11.769896      11.769896      11.769896    6[1-(0),1-(0),6-(6,6,6),8-(6)]
   223      10.947136      10.947136      10.947136    6[6-(1,6),6-(1,6),8-(6)]
   224       9.718272       9.718272       9.718272    6[1-(0),6-(1,6),6-(6,8)]
   225        9.51732        9.51732        9.51732    6[1-(0),6-(1,6),6-(6,6)]
   226        10.5789        10.5789        10.5789    6[6-(1,6),6-(1,6),6-(8,8)]
   227      11.849849      11.849849      11.849849    6[1-(0),6-(1,6),6-(6,6)]
   228      12.009769      12.009769      12.009769    6[1-(0),6-(1,6),6-(6,8)]
   229      10.325343      10.325343      10.325343    6[6-(6,6),8-(25),8-(25)]
   230      11.464761      11.464761      11.464761    6[6-(1,6),6-(1,6),8-(6)]
   231       5.322616       5.322616       5.322616    6[1-(0),6-(1,6),6-(6,8)]
   232       5.706632       5.706632       5.706632    6[1-(0),6-(1,6),6-(6,6)]
   233       7.036498       7.036498       7.036498    6[6-(1,6),6-(1,6),6-(8,8)]
   234       7.948681       7.948681       7.948681    6[1-(0),6-(1,6),6-(6,6)]
   235      12.748335      12.748335      12.748335    6[1-(0),6-(1,6),6-(6,8)]
   236       7.533089       7.533089       7.533089    6[6-(6,6),8-(25),8-(25,25)]
   237       9.865564       9.865564       9.865564    6[6-(1,6),6-(1,6),8-(6)]
   238      10.614666      10.614666      10.614666    6[1-(0),6-(1,6),6-(6,8)]
   239       4.734432       4.734432       4.734432    6[1-(0),6-(1,6),6-(6,6)]
   240      13.941447      13.941447      13.941447    6[6-(1,6),6-(1,6),6-(8,8)]
   241      18.452886      18.452886      18.452886    6[1-(0),6-(1,6),6-(6,6)]
   242       19.02313       19.02313       19.02313    6[1-(0),6-(1,6),6-(6,8)]
   243      13.295451      13.295451      13.295451    6[6-(6,6),8-(0),8-(25,25)]
   244       9.260617       9.260617       9.260617    6[6-(1,6),6-(1,6),8-(6)]
   245       7.945479       7.945479       7.945479    6[1-(0),6-(1,6),6-(6,8)]
   246      17.604901      17.604901      17.604901    6[1-(0),6-(1,6),6-(6,6)]
   247        7.57724        7.57724        7.57724    6[6-(1,6),6-(1,6),6-(8,8)]
   248        8.92815        8.92815        8.92815    6[1-(0),6-(1,6),6-(6,6)]
   249       9.754056       9.754056       9.754056    6[1-(0),6-(1,6),6-(6,8)]
   250      17.175639      17.175639      17.175639    6[6-(6,6),8-(25),8-(25)]
   251      11.483738      11.483738      11.483738    6[6-(1,6),6-(1,6),8-(6)]
   252      10.627324      10.627324      10.627324    6[1-(0),6-(1,6),6-(6,8)]
   253      11.136549      11.136549      11.136549    6[1-(0),6-(1,6),6-(6,6)]
   254      12.467469      12.467469      12.467469    6[6-(1,6),6-(1,6),6-(8,8)]
   255      13.308101      13.308101      13.308101    6[1-(0),6-(1,6),6-(6,6)]
   256      12.794667      12.794667      12.794667    6[1-(0),6-(1,6),6-(6,8)]
   257      13.073489      13.073489      13.073489    6[6-(6,6),8-(25),8-(25)]
   258       11.09234       11.09234       11.09234    6[6-(1,6),6-(1,6),8-(6)]
   259      12.181275      12.181275      12.181275    6[1-(0),6-(1,6),6-(6,8)]
   260       6.983858       6.983858       6.983858    6[1-(0),6-(1,6),6-(6,6)]
   261        6.05379        6.05379        6.05379    6[6-(1,6),6-(1,6),6-(8,8)]
   262       4.996419       4.996419       4.996419    6[1-(0),6-(1,6),6-(6,6)]
   263      10.170689      10.170689      10.170689    6[1-(0),6-(1,6),6-(6,8)]
   264       6.266314       6.266314       6.266314    6[6-(6,6),8-(25),8-(25)]
   265      14.611657      14.611657      14.611657    6[1-(0),7-(6,25),7-(6,6)]
   266       15.11667       15.11667       15.11667    6[1-(0),6-(1,7),7-(6,25)]
   267      14.743175      14.743175      14.743175    6[1-(0),6-(1,7),7-(6,6)]
   268      13.724735      13.724735      13.724735    6[6-(1,6),6-(1,6),7-(6,6)]
   269      13.722635      13.722635      13.722635    6[1-(0),6-(1,6),6-(6,7)]
   270      13.119779      13.119779      13.119779    6[1-(0),6-(1,6),6-(6,7)]
   271      12.565316      12.565316      12.565316    6[6-(1,6),6-(1,6),7-(6,6)]
   272      12.563208      12.563208      12.563208    6[1-(0),6-(1,6),6-(6,7)]
   273      13.171324      13.171324      13.171324    6[1-(0),6-(1,6),6-(6,7)]
   274      11.876188      11.876188      11.876188    6[1-(0),7-(6,25),7-(6,6)]
   275      11.708906      11.708906      11.708906    6[1-(0),6-(1,7),7-(6,6)]
   276      11.344878      11.344878      11.344878    6[1-(0),6-(1,7),7-(6,25)]
   277      10.944033      10.944033      10.944033    6[6-(1,1,8),6-(1,1,8),6-(1,1,8),6-(1,1,8)]
   278      10.200191      10.200191      10.200191    6[1-(0),1-(0),6-(6,6,6),8-(6)]
   279      11.816236      11.816236      11.816236    6[1-(0),1-(0),6-(6,6,6),8-(6)]
   280       9.858256       9.858256       9.858256    6[1-(0),1-(0),6-(6,6,6),8-(6)]
   281       11.75205       11.75205       11.75205    6[1-(0),1-(0),6-(6,6,6),8-(6)]
   282      10.807243      10.807243      10.807243    6[6-(1,1,8),6-(1,1,8),6-(1,1,8),6-(1,1,8)]
   283       9.699372       9.699372       9.699372    6[1-(0),1-(0),6-(6,6,6),8-(6)]
   284      11.667865      11.667865      11.667865    6[1-(0),1-(0),6-(6,6,6),8-(6)]
   285      10.199124      10.199124      10.199124    6[1-(0),1-(0),6-(6,6,6),8-(6)]
   286      11.769928      11.769928      11.769928    6[1-(0),1-(0),6-(6,6,6),8-(6)]
   287      10.947188      10.947188      10.947188    6[6-(1,6),6-(1,6),8-(6)]
   288       9.718323       9.718323       9.718323    6[1-(0),6-(1,6),6-(6,8)]
   289       9.517369       9.517369       9.517369    6[1-(0),6-(1,6),6-(6,6)]
   290      10.578947      10.578947      10.578947    6[6-(1,6),6-(1,6),6-(8,8)]
   291      11.849896      11.849896      11.849896    6[1-(0),6-(1,6),6-(6,6)]
   292      12.009818      12.009818      12.009818    6[1-(0),6-(1,6),6-(6,8)]
   293      10.325387      10.325387      10.325387    6[6-(6,6),8-(25),8-(25)]
   294       0.943739       0.943739       0.943739    6[6-(1,6),6-(1,6),8-(6)]
   295      15.843648      15.843648      15.843648    6[1-(0),6-(1,6),6-(6,8)]
   296       5.706573       5.706573       5.706573    6[1-(0),6-(1,6),6-(6,6)]
   297        7.03644        7.03644        7.03644    6[6-(1,6),6-(1,6),6-(8,8)]
   298       7.948617       7.948617       7.948617    6[1-(0),6-(1,6),6-(6,6)]
   299       2.227314       2.227314       2.227314    6[1-(0),6-(1,6),6-(6,8)]
   300       7.533041       7.533041       7.533041    6[6-(6,6),8-(25),8-(25,25)]
   301       9.865622       9.865622       9.865622    6[6-(1,6),6-(1,6),8-(6)]
   302      10.614725      10.614725      10.614725    6[1-(0),6-(1,6),6-(6,8)]
   303      15.255573      15.255573      15.255573    6[1-(0),6-(1,6),6-(6,6)]
   304      13.941488      13.941488      13.941488    6[6-(1,6),6-(1,6),6-(8,8)]
   305       7.931843       7.931843       7.931843    6[1-(0),6-(1,6),6-(6,6)]
   306       8.502086       8.502086       8.502086    6[1-(0),6-(1,6),6-(6,8)]
   307      13.295492      13.295492      13.295492    6[6-(6,6),8-(0),8-(25,25)]
   308       9.260643       9.260643       9.260643    6[6-(1,6),6-(1,6),8-(6)]
   309       7.945505       7.945505       7.945505    6[1-(0),6-(1,6),6-(6,8)]
   310       7.083827       7.083827       7.083827    6[1-(0),6-(1,6),6-(6,6)]
   311       7.577267       7.577267       7.577267    6[6-(1,6),6-(1,6),6-(8,8)]
   312       8.928176       8.928176       8.928176    6[1-(0),6-(1,6),6-(6,6)]
   313       9.754082       9.754082       9.754082    6[1-(0),6-(1,6),6-(6,8)]
   314       6.654567       6.654567       6.654567    6[6-(6,6),8-(25),8-(25)]
   315      11.483739      11.483739      11.483739    6[6-(1,6),6-(1,6),8-(6)]
   316      10.627318      10.627318      10.627318    6[1-(0),6-(1,6),6-(6,8)]
   317      11.136535      11.136535      11.136535    6[1-(0),6-(1,6),6-(6,6)]
   318      12.467453      12.467453      12.467453    6[6-(1,6),6-(1,6),6-(8,8)]
   319      13.308092      13.308092      13.308092    6[1-(0),6-(1,6),6-(6,6)]
   320      12.794667      12.794667      12.794667    6[1-(0),6-(1,6),6-(6,8)]
   321      13.073464      13.073464      13.073464    6[6-(6,6),8-(25),8-(25)]
   322      11.092366      11.092366      11.092366    6[6-(1,6),6-(1,6),8-(6)]
   323      12.181299      12.181299      12.181299    6[1-(0),6-(1,6),6-(6,8)]
   324      17.504969      17.504969      17.504969    6[1-(0),6-(1,6),6-(6,6)]
   325      16.574907      16.574907      16.574907    6[6-(1,6),6-(1,6),6-(8,8)]
   326      15.517537      15.517537      15.517537    6[1-(0),6-(1,6),6-(6,6)]
   327      10.170721      10.170721      10.170721    6[1-(0),6-(1,6),6-(6,8)]
   328      16.787435      16.787435      16.787435    6[6-(6,6),8-(25),8-(25)]
   329      14.611666      14.611666      14.611666    6[1-(0),7-(6,25),7-(6,6)]
   330       4.595578       4.595578       4.595578    6[1-(0),6-(1,7),7-(6,25)]
   331      14.743175      14.743175      14.743175    6[1-(0),6-(1,7),7-(6,6)]
   332       13.72473       13.72473       13.72473    6[6-(1,6),6-(1,6),7-(6,6)]
   333      13.722621      13.722621      13.722621    6[1-(0),6-(1,6),6-(6,7)]
   334      13.119759      13.119759      13.119759    6[1-(0),6-(1,6),6-(6,7)]
   335      12.565298      12.565298      12.565298    6[6-(1,6),6-(1,6),7-(6,6)]
   336      12.563198      12.563198      12.563198    6[1-(0),6-(1,6),6-(6,7)]
   337      13.171321      13.171321      13.171321    6[1-(0),6-(1,6),6-(6,7)]
   338      11.876163      11.876163      11.876163    6[1-(0),7-(6,25),7-(6,6)]
   339      11.708873      11.708873      11.708873    6[1-(0),6-(1,7),7-(6,6)]
   340      11.344841      11.344841      11.344841    6[1-(0),6-(1,7),7-(6,25)]
   341       8.313744       8.313744       8.313744    6[6-(1,1,8),6-(1,1,8),6-(1,1,8),6-(1,1,8)]
   342       7.569901       7.569901       7.569901    6[1-(0),1-(0),6-(6,6,6),8-(6)]
   343       9.185939       9.185939       9.185939    6[1-(0),1-(0),6-(6,6,6),8-(6)]
   344       7.227966       7.227966       7.227966    6[1-(0),1-(0),6-(6,6,6),8-(6)]
   345       9.121768       9.121768       9.121768    6[1-(0),1-(0),6-(6,6,6),8-(6)]
   346       8.176984       8.176984       8.176984    6[6-(1,1,8),6-(1,1,8),6-(1,1,8),6-(1,1,8)]
   347       7.069112       7.069112       7.069112    6[1-(0),1-(0),6-(6,6,6),8-(6)]
   348       9.037614       9.037614       9.037614    6[1-(0),1-(0),6-(6,6,6),8-(6)]
   349       7.568866       7.568866       7.568866    6[1-(0),1-(0),6-(6,6,6),8-(6)]
   350       9.139661       9.139661       9.139661    6[1-(0),1-(0),6-(6,6,6),8-(6)]
   351         8.3169         8.3169         8.3169    6[6-(1,6),6-(1,6),8-(6)]
   352       7.088035       7.088035       7.088035    6[1-(0),6-(1,6),6-(6,8)]
   353       6.887083       6.887083       6.887083    6[1-(0),6-(1,6),6-(6,6)]
   354       7.948662       7.948662       7.948662    6[6-(1,6),6-(1,6),6-(8,8)]
   355       9.219611       9.219611       9.219611    6[1-(0),6-(1,6),6-(6,6)]
   356       9.379532       9.379532       9.379532    6[1-(0),6-(1,6),6-(6,8)]
   357       7.695105       7.695105       7.695105    6[6-(6,6),8-(25),8-(25)]
   358       8.834526       8.834526       8.834526    6[6-(1,6),6-(1,6),8-(6)]
   359       7.952855       7.952855       7.952855    6[1-(0),6-(1,6),6-(6,8)]
   360       8.336871       8.336871       8.336871    6[1-(0),6-(1,6),6-(6,6)]
   361       9.666737       9.666737       9.666737    6[6-(1,6),6-(1,6),6-(8,8)]
   362       10.57892       10.57892       10.57892    6[1-(0),6-(1,6),6-(6,6)]
   363        10.1181        10.1181        10.1181    6[1-(0),6-(1,6),6-(6,8)]
   364      10.163329      10.163329      10.163329    6[6-(6,6),8-(25),8-(25,25)]
   365       7.235331       7.235331       7.235331    6[6-(1,6),6-(1,6),8-(6)]
   366       7.984433       7.984433       7.984433    6[1-(0),6-(1,6),6-(6,8)]
   367       7.364741       7.364741       7.364741    6[1-(0),6-(1,6),6-(6,6)]
   368       6.050656       6.050656       6.050656    6[6-(1,6),6-(1,6),6-(8,8)]
   369       5.301554       5.301554       5.301554    6[1-(0),6-(1,6),6-(6,6)]
   370       5.871797       5.871797       5.871797    6[1-(0),6-(1,6),6-(6,8)]
   371       5.404661       5.404661       5.404661    6[6-(6,6),8-(0),8-(25,25)]
   372        6.63038        6.63038        6.63038    6[6-(1,6),6-(1,6),8-(6)]
   373       5.315243       5.315243       5.315243    6[1-(0),6-(1,6),6-(6,8)]
   374      14.974664      14.974664      14.974664    6[1-(0),6-(1,6),6-(6,6)]
   375       4.947003       4.947003       4.947003    6[6-(1,6),6-(1,6),6-(8,8)]
   376       6.297912       6.297912       6.297912    6[1-(0),6-(1,6),6-(6,6)]
   377       7.123819       7.123819       7.123819    6[1-(0),6-(1,6),6-(6,8)]
   378      14.545401      14.545401      14.545401    6[6-(6,6),8-(25),8-(25)]
   379      14.113977      14.113977      14.113977    6[6-(1,6),6-(1,6),8-(6)]
   380      13.257563      13.257563      13.257563    6[1-(0),6-(1,6),6-(6,8)]
   381      13.766788      13.766788      13.766788    6[1-(0),6-(1,6),6-(6,6)]
   382      15.097708      15.097708      15.097708    6[6-(1,6),6-(1,6),6-(8,8)]
   383       15.93834       15.93834       15.93834    6[1-(0),6-(1,6),6-(6,6)]
   384      15.424906      15.424906      15.424906    6[1-(0),6-(1,6),6-(6,8)]
   385      15.703727      15.703727      15.703727    6[6-(6,6),8-(25),8-(25)]
   386       8.462107       8.462107       8.462107    6[6-(1,6),6-(1,6),8-(6)]
   387       9.551042       9.551042       9.551042    6[1-(0),6-(1,6),6-(6,8)]
   388       9.614167       9.614167       9.614167    6[1-(0),6-(1,6),6-(6,6)]
   389       8.684099       8.684099       8.684099    6[6-(1,6),6-(1,6),6-(8,8)]
   390       7.626728       7.626728       7.626728    6[1-(0),6-(1,6),6-(6,6)]
   391       7.540456       7.540456       7.540456    6[1-(0),6-(1,6),6-(6,8)]
   392       8.896623       8.896623       8.896623    6[6-(6,6),8-(25),8-(25)]
   393      11.981417      11.981417      11.981417    6[1-(0),7-(6,25),7-(6,6)]
   394      12.486431      12.486431      12.486431    6[1-(0),6-(1,7),7-(6,25)]
   395       17.37341       17.37341       17.37341    6[1-(0),6-(1,7),7-(6,6)]
   396      16.354969      16.354969      16.354969    6[6-(1,6),6-(1,6),7-(6,6)]
   397      16.352869      16.352869      16.352869    6[1-(0),6-(1,6),6-(6,7)]
   398      15.750013      15.750013      15.750013    6[1-(0),6-(1,6),6-(6,7)]
   399       15.19555       15.19555       15.19555    6[6-(1,6),6-(1,6),7-(6,6)]
   400      15.193441      15.193441      15.193441    6[1-(0),6-(1,6),6-(6,7)]
   401      15.801558      15.801558      15.801558    6[1-(0),6-(1,6),6-(6,7)]
   402       9.245879       9.245879       9.245879    6[1-(0),7-(6,25),7-(6,6)]
   403      14.339139      14.339139      14.339139    6[1-(0),6-(1,7),7-(6,6)]
   404        8.71457        8.71457        8.71457    6[1-(0),6-(1,7),7-(6,25)]
   405       8.313718       8.313718       8.313718    6[6-(1,1,8),6-(1,1,8),6-(1,1,8),6-(1,1,8)]
   406       7.569876       7.569876       7.569876    6[1-(0),1-(0),6-(6,6,6),8-(6)]
   407       9.185921       9.185921       9.185921    6[1-(0),1-(0),6-(6,6,6),8-(6)]
   408        7.22794        7.22794        7.22794    6[1-(0),1-(0),6-(6,6,6),8-(6)]
   409       9.121734       9.121734       9.121734    6[1-(0),1-(0),6-(6,6,6),8-(6)]
   410       8.176928       8.176928       8.176928    6[6-(1,1,8),6-(1,1,8),6-(1,1,8),6-(1,1,8)]
   411       7.069057       7.069057       7.069057    6[1-(0),1-(0),6-(6,6,6),8-(6)]
   412       9.037551       9.037551       9.037551    6[1-(0),1-(0),6-(6,6,6),8-(6)]
   413       7.568808       7.568808       7.568808    6[1-(0),1-(0),6-(6,6,6),8-(6)]
   414       9.139613       9.139613       9.139613    6[1-(0),1-(0),6-(6,6,6),8-(6)]
   415       8.316874       8.316874       8.316874    6[6-(1,6),6-(1,6),8-(6)]
   416        7.08801        7.08801        7.08801    6[1-(0),6-(1,6),6-(6,8)]
   417       6.887056       6.887056       6.887056    6[1-(0),6-(1,6),6-(6,6)]
   418       7.948635       7.948635       7.948635    6[6-(1,6),6-(1,6),6-(8,8)]
   419       9.219583       9.219583       9.219583    6[1-(0),6-(1,6),6-(6,6)]
   420       9.379505       9.379505       9.379505    6[1-(0),6-(1,6),6-(6,8)]
   421       7.695075       7.695075       7.695075    6[6-(6,6),8-(25),8-(25)]
   422       8.834524       8.834524       8.834524    6[6-(1,6),6-(1,6),8-(6)]
   423       7.952859       7.952859       7.952859    6[1-(0),6-(1,6),6-(6,8)]
   424       8.336883       8.336883       8.336883    6[1-(0),6-(1,6),6-(6,6)]
   425       9.666751       9.666751       9.666751    6[6-(1,6),6-(1,6),6-(8,8)]
   426      10.578927      10.578927      10.578927    6[1-(0),6-(1,6),6-(6,6)]
   427      10.118099      10.118099      10.118099    6[1-(0),6-(1,6),6-(6,8)]
   428      10.163351      10.163351      10.163351    6[6-(6,6),8-(25),8-(25,25)]
   429       7.235305       7.235305       7.235305    6[6-(1,6),6-(1,6),8-(6)]
   430       7.984408       7.984408       7.984408    6[1-(0),6-(1,6),6-(6,8)]
   431       7.364714       7.364714       7.364714    6[1-(0),6-(1,6),6-(6,6)]
   432      16.571729      16.571729      16.571729    6[6-(1,6),6-(1,6),6-(8,8)]
   433      15.822626      15.822626      15.822626    6[1-(0),6-(1,6),6-(6,6)]
   434       16.39287       16.39287       16.39287    6[1-(0),6-(1,6),6-(6,8)]
   435      15.925733      15.925733      15.925733    6[6-(6,6),8-(0),8-(25,25)]
   436       6.630329       6.630329       6.630329    6[6-(1,6),6-(1,6),8-(6)]
   437      15.836292      15.836292      15.836292    6[1-(0),6-(1,6),6-(6,8)]
   438      14.974614      14.974614      14.974614    6[1-(0),6-(1,6),6-(6,6)]
   439      15.468055      15.468055      15.468055    6[6-(1,6),6-(1,6),6-(8,8)]
   440       6.297864       6.297864       6.297864    6[1-(0),6-(1,6),6-(6,6)]
   441       7.123769       7.123769       7.123769    6[1-(0),6-(1,6),6-(6,8)]
   442      14.545355      14.545355      14.545355    6[6-(6,6),8-(25),8-(25)]
   443        3.59295        3.59295        3.59295    6[6-(1,6),6-(1,6),8-(6)]
   444       2.736529       2.736529       2.736529    6[1-(0),6-(1,6),6-(6,8)]
   445       3.245746       3.245746       3.245746    6[1-(0),6-(1,6),6-(6,6)]
   446       4.576664       4.576664       4.576664    6[6-(1,6),6-(1,6),6-(8,8)]
   447       5.417304       5.417304       5.417304    6[1-(0),6-(1,6),6-(6,6)]
   448       4.903878       4.903878       4.903878    6[1-(0),6-(1,6),6-(6,8)]
   449       5.182675       5.182675       5.182675    6[6-(6,6),8-(25),8-(25)]
   450        8.46205        8.46205        8.46205    6[6-(1,6),6-(1,6),8-(6)]
   451       9.550982       9.550982       9.550982    6[1-(0),6-(1,6),6-(6,8)]
   452        9.61411        9.61411        9.61411    6[1-(0),6-(1,6),6-(6,6)]
   453       8.684048       8.684048       8.684048    6[6-(1,6),6-(1,6),6-(8,8)]
   454       7.626678       7.626678       7.626678    6[1-(0),6-(1,6),6-(6,6)]
   455       7.540404       7.540404       7.540404    6[1-(0),6-(1,6),6-(6,8)]
   456       8.896576       8.896576       8.896576    6[6-(6,6),8-(25),8-(25)]
   457      11.981356      11.981356      11.981356    6[1-(0),7-(6,25),7-(6,6)]
   458      12.486367      12.486367      12.486367    6[1-(0),6-(1,7),7-(6,25)]
   459        6.85239        6.85239        6.85239    6[1-(0),6-(1,7),7-(6,6)]
   460       5.833946       5.833946       5.833946    6[6-(1,6),6-(1,6),7-(6,6)]
   461       5.831837       5.831837       5.831837    6[1-(0),6-(1,6),6-(6,7)]
   462       5.228975       5.228975       5.228975    6[1-(0),6-(1,6),6-(6,7)]
   463       4.674515       4.674515       4.674515    6[6-(1,6),6-(1,6),7-(6,6)]
   464       4.672415       4.672415       4.672415    6[1-(0),6-(1,6),6-(6,7)]
   465       5.280537       5.280537       5.280537    6[1-(0),6-(1,6),6-(6,7)]
   466       9.245921       9.245921       9.245921    6[1-(0),7-(6,25),7-(6,6)]
   467        3.81809        3.81809        3.81809    6[1-(0),6-(1,7),7-(6,6)]
   468       8.714599       8.714599       8.714599    6[1-(0),6-(1,7),7-(6,25)]
   469      15.082999      15.082999      15.082999    7[6-(1,6),6-(1,7),25-(8,8,8)]
   470      14.318122      14.318122      14.318122    7[6-(1,6),6-(1,7),6-(6,6)]
   471       11.36171       11.36171       11.36171    7[6-(1,6),6-(1,7),25-(8,8,8,8)]
   472      12.040317      12.040317      12.040317    7[6-(1,6),6-(1,7),6-(6,6)]
   473       4.561914       4.561914       4.561914    7[6-(1,6),6-(1,7),25-(8,8,8)]
   474      14.318123      14.318123      14.318123    7[6-(1,6),6-(1,7),6-(6,6)]
   475      11.361677      11.361677      11.361677    7[6-(1,6),6-(1,7),25-(8,8,8,8)]
   476      12.040292      12.040292      12.040292    7[6-(1,6),6-(1,7),6-(6,6)]
   477       12.45276       12.45276       12.45276    7[6-(1,6),6-(1,7),25-(8,8,8)]
   478      16.948356      16.948356      16.948356    7[6-(1,6),6-(1,7),6-(6,6)]
   479       8.731401       8.731401       8.731401    7[6-(1,6),6-(1,7),25-(8,8,8,8)]
   480       14.67055       14.67055       14.67055    7[6-(1,6),6-(1,7),6-(6,6)]
   481      12.452703      12.452703      12.452703    7[6-(1,6),6-(1,7),25-(8,8,8)]
   482       6.427339       6.427339       6.427339    7[6-(1,6),6-(1,7),6-(6,6)]
   483       8.731436       8.731436       8.731436    7[6-(1,6),6-(1,7),25-(8,8,8,8)]
   484       4.149509       4.149509       4.149509    7[6-(1,6),6-(1,7),6-(6,6)]
   485      10.983966      10.983966      10.983966    8[6-(1,1,6),6-(1,1,6)]
   486      11.260664      11.260664      11.260664    8[6-(1,1,6),6-(6,6)]
   487      10.925033      10.925033      10.925033    8[6-(1,1,6),6-(6,6)]
   488      10.572583      10.572583      10.572583    8[6-(1,1,6),6-(6,6)]
   489      10.188578      10.188578      10.188578    8[6-(1,1,6),6-(6,6)]
   490      10.829321      10.829321      10.829321    8[6-(1,1,6),6-(6,6)]
   491      11.189136      11.189136      11.189136    8[6-(1,1,6),6-(6,6)]
   492       9.168022       9.168022       9.168022    8[6-(6,8),25-(8,8,8,8,8)]
   493       11.33537       11.33537       11.33537    8[6-(6,8),25-(7,8,8,8)]
   494       6.710336       6.710336       6.710336    8[6-(6,8),25-(7,8,8,8),25-(8,8,8,8,8)]
   495       8.727233       8.727233       8.727233    8[6-(6,8),25-(7,8,8,8)]
   496       12.08868       12.08868       12.08868    8[6-(6,8)]
   497      14.028772      14.028772      14.028772    8[6-(6,8),25-(7,8,8),25-(8,8,8,8,8)]
   498      15.968869      15.968869      15.968869    8[6-(6,8),25-(7,8,8)]
   499       7.139562       7.139562       7.139562    8[6-(6,8),25-(8,8,8,8,8)]
   500      12.224439      12.224439      12.224439    8[6-(6,8),25-(7,8,8)]
   501      14.264477      14.264477      14.264477    8[6-(6,8),25-(8,8,8,8,8)]
   502       5.240505       5.240505       5.240505    8[6-(6,8),25-(8,8,8,8,8)]
   503       7.398384       7.398384       7.398384    8[6-(6,8),25-(7,8,8,8)]
   504      10.984006      10.984006      10.984006    8[6-(1,1,6),6-(1,1,6)]
   505      11.260717      11.260717      11.260717    8[6-(1,1,6),6-(6,6)]
   506      10.925103      10.925103      10.925103    8[6-(1,1,6),6-(6,6)]
   507      10.572639      10.572639      10.572639    8[6-(1,1,6),6-(6,6)]
   508      10.188603      10.188603      10.188603    8[6-(1,1,6),6-(6,6)]
   509       10.82933       10.82933       10.82933    8[6-(1,1,6),6-(6,6)]
   510      11.189158      11.189158      11.189158    8[6-(1,1,6),6-(6,6)]
   511       9.168066       9.168066       9.168066    8[6-(6,8),25-(8,8,8,8,8)]
   512      11.335411      11.335411      11.335411    8[6-(6,8),25-(7,8,8,8)]
   513       6.710294       6.710294       6.710294    8[6-(6,8),25-(7,8,8,8),25-(8,8,8,8,8)]
   514       8.727186       8.727186       8.727186    8[6-(6,8),25-(7,8,8,8)]
   515      12.088723      12.088723      12.088723    8[6-(6,8)]
   516      14.028813      14.028813      14.028813    8[6-(6,8),25-(7,8,8),25-(8,8,8,8,8)]
   517       5.447797       5.447797       5.447797    8[6-(6,8),25-(7,8,8)]
   518        7.13959        7.13959        7.13959    8[6-(6,8),25-(8,8,8,8,8)]
   519      12.224408      12.224408      12.224408    8[6-(6,8),25-(7,8,8)]
   520      14.264452      14.264452      14.264452    8[6-(6,8),25-(8,8,8,8,8)]
   521       15.76163       15.76163       15.76163    8[6-(6,8),25-(8,8,8,8,8)]
   522       7.398406       7.398406       7.398406    8[6-(6,8),25-(7,8,8,8)]
   523       8.353731       8.353731       8.353731    8[6-(1,1,6),6-(1,1,6)]
   524       8.630428       8.630428       8.630428    8[6-(1,1,6),6-(6,6)]
   525       8.294798       8.294798       8.294798    8[6-(1,1,6),6-(6,6)]
   526       7.942349       7.942349       7.942349    8[6-(1,1,6),6-(6,6)]
   527       7.558342       7.558342       7.558342    8[6-(1,1,6),6-(6,6)]
   528       8.199086       8.199086       8.199086    8[6-(1,1,6),6-(6,6)]
   529       8.558902       8.558902       8.558902    8[6-(1,1,6),6-(6,6)]
   530       6.537784       6.537784       6.537784    8[6-(6,8),25-(8,8,8,8,8)]
   531       8.705131       8.705131       8.705131    8[6-(6,8),25-(7,8,8,8)]
   532       9.340576       9.340576       9.340576    8[6-(6,8),25-(7,8,8,8),25-(8,8,8,8,8)]
   533      11.357473      11.357473      11.357473    8[6-(6,8),25-(7,8,8,8)]
   534        4.19789        4.19789        4.19789    8[6-(6,8)]
   535       6.137982       6.137982       6.137982    8[6-(6,8),25-(7,8,8),25-(8,8,8,8,8)]
   536      13.338631      13.338631      13.338631    8[6-(6,8),25-(7,8,8)]
   537      15.030423      15.030423      15.030423    8[6-(6,8),25-(8,8,8,8,8)]
   538      14.854678      14.854678      14.854678    8[6-(6,8),25-(7,8,8)]
   539      16.894716      16.894716      16.894716    8[6-(6,8),25-(8,8,8,8,8)]
   540       7.870815       7.870815       7.870815    8[6-(6,8),25-(8,8,8,8,8)]
   541      10.028694      10.028694      10.028694    8[6-(6,8),25-(7,8,8,8)]
   542        8.35369        8.35369        8.35369    8[6-(1,1,6),6-(1,1,6)]
   543       8.630403       8.630403       8.630403    8[6-(1,1,6),6-(6,6)]
   544       8.294788       8.294788       8.294788    8[6-(1,1,6),6-(6,6)]
   545       7.942323       7.942323       7.942323    8[6-(1,1,6),6-(6,6)]
   546       7.558289       7.558289       7.558289    8[6-(1,1,6),6-(6,6)]
   547       8.199015       8.199015       8.199015    8[6-(1,1,6),6-(6,6)]
   548       8.558842       8.558842       8.558842    8[6-(1,1,6),6-(6,6)]
   549       6.537755       6.537755       6.537755    8[6-(6,8),25-(8,8,8,8,8)]
   550         8.7051         8.7051         8.7051    8[6-(6,8),25-(7,8,8,8)]
   551       9.340604       9.340604       9.340604    8[6-(6,8),25-(7,8,8,8),25-(8,8,8,8,8)]
   552      11.357497      11.357497      11.357497    8[6-(6,8),25-(7,8,8,8)]
   553      14.718963      14.718963      14.718963    8[6-(6,8)]
   554      16.659053      16.659053      16.659053    8[6-(6,8),25-(7,8,8),25-(8,8,8,8,8)]
   555      13.338585      13.338585      13.338585    8[6-(6,8),25-(7,8,8)]
   556      15.030379      15.030379      15.030379    8[6-(6,8),25-(8,8,8,8,8)]
   557       4.333619       4.333619       4.333619    8[6-(6,8),25-(7,8,8)]
   558       6.373663       6.373663       6.373663    8[6-(6,8),25-(8,8,8,8,8)]
   559        7.87077        7.87077        7.87077    8[6-(6,8),25-(8,8,8,8,8)]
   560      10.028646      10.028646      10.028646    8[6-(6,8),25-(7,8,8,8)]
