# Supplementary material for: A collection of forcefield precursors for metal–organic frameworks
Source: RSC Adv. 2019 Nov 13;9(63):36492–507. doi: 10.1039/c9ra07327b (PMC9075174; doi:10.1039/c9ra07327b)
Supplement: RA-009-C9RA07327B-s059 [file RA-009-C9RA07327B-s059.txt]

AFUPEX_clean

10.801000    0.000000    0.000000
-1.968929    10.726796    0.000000
0.000000    0.000000    15.550000

     1       2.664073       2.664073       2.664073    69[8-(6),8-(6),8-(6),8-(6),8-(6),8-(6)]
     2      -0.216966      -0.216966      -0.216966    69[8-(6),8-(6),8-(6),8-(6),8-(6),8-(6)]
     3       6.167998       6.167998       6.167998    69[8-(6),8-(6),8-(6),8-(6),8-(6),8-(6)]
     4       9.049037       9.049037       9.049037    69[8-(6),8-(6),8-(6),8-(6),8-(6),8-(6)]
     5       3.002915       3.002915       3.002915    1[6-(6,6)]
     6       9.883461       9.883461       9.883461    1[6-(6,6)]
     7       0.289828       0.289828       0.289828    1[6-(6,6)]
     8        1.41312        1.41312        1.41312    1[6-(6,6)]
     9       5.333574       5.333574       5.333574    1[6-(6,6)]
    10       4.126207       4.126207       4.126207    1[6-(6,6)]
    11       5.829156       5.829156       5.829156    1[6-(6,6)]
    12       -1.05139       -1.05139       -1.05139    1[6-(6,6)]
    13       8.542243       8.542243       8.542243    1[6-(6,6)]
    14       7.418951       7.418951       7.418951    1[6-(6,6)]
    15       3.498497       3.498497       3.498497    1[6-(6,6)]
    16       4.705864       4.705864       4.705864    1[6-(6,6)]
    17        2.91999        2.91999        2.91999    6[6-(6,6),8-(69),8-(69)]
    18       1.825376       1.825376       1.825376    6[6-(1,6),6-(1,6),6-(8,8)]
    19       2.117132       2.117132       2.117132    6[1-(0),6-(6,6),6-(6,6)]
    20        1.09053        1.09053        1.09053    6[6-(1,6),6-(1,6),6-(8,8)]
    21      -0.233239      -0.233239      -0.233239    6[1-(0),6-(6,6),6-(6,6)]
    22      -0.550726      -0.550726      -0.550726    6[6-(1,6),6-(1,6),6-(8,8)]
    23        0.48482        0.48482        0.48482    6[1-(0),6-(6,6),6-(6,6)]
    24       1.362001       1.362001       1.362001    6[6-(6,6),8-(69),8-(69)]
    25       8.821819       8.821819       8.821819    6[6-(6,6),8-(69),8-(69)]
    26       1.496046       1.496046       1.496046    6[6-(6,6),8-(69),8-(69)]
    27        2.59066        2.59066        2.59066    6[6-(1,6),6-(1,6),6-(8,8)]
    28       2.298904       2.298904       2.298904    6[1-(0),6-(6,6),6-(6,6)]
    29       3.325505       3.325505       3.325505    6[6-(1,6),6-(1,6),6-(8,8)]
    30       4.649275       4.649275       4.649275    6[1-(0),6-(6,6),6-(6,6)]
    31       4.966762       4.966762       4.966762    6[6-(1,6),6-(1,6),6-(8,8)]
    32       3.931216       3.931216       3.931216    6[1-(0),6-(6,6),6-(6,6)]
    33       3.054035       3.054035       3.054035    6[6-(6,6),8-(69),8-(69)]
    34       6.395216       6.395216       6.395216    6[6-(6,6),8-(69),8-(69)]
    35       5.912081       5.912081       5.912081    6[6-(6,6),8-(69),8-(69)]
    36       7.006695       7.006695       7.006695    6[6-(1,6),6-(1,6),6-(8,8)]
    37       6.714939       6.714939       6.714939    6[1-(0),6-(6,6),6-(6,6)]
    38       7.741541       7.741541       7.741541    6[6-(1,6),6-(1,6),6-(8,8)]
    39        9.06531        9.06531        9.06531    6[1-(0),6-(6,6),6-(6,6)]
    40       9.382797       9.382797       9.382797    6[6-(1,6),6-(1,6),6-(8,8)]
    41       8.347251       8.347251       8.347251    6[1-(0),6-(6,6),6-(6,6)]
    42        7.47007        7.47007        7.47007    6[6-(6,6),8-(69),8-(69)]
    43       0.010252       0.010252       0.010252    6[6-(6,6),8-(69),8-(69)]
    44       7.336025       7.336025       7.336025    6[6-(6,6),8-(69),8-(69)]
    45       6.241411       6.241411       6.241411    6[6-(1,6),6-(1,6),6-(8,8)]
    46       6.533167       6.533167       6.533167    6[1-(0),6-(6,6),6-(6,6)]
    47       5.506566       5.506566       5.506566    6[6-(1,6),6-(1,6),6-(8,8)]
    48       4.182796       4.182796       4.182796    6[1-(0),6-(6,6),6-(6,6)]
    49       3.865309       3.865309       3.865309    6[6-(1,6),6-(1,6),6-(8,8)]
    50       4.900855       4.900855       4.900855    6[1-(0),6-(6,6),6-(6,6)]
    51       5.778036       5.778036       5.778036    6[6-(6,6),8-(69),8-(69)]
    52       2.436855       2.436855       2.436855    6[6-(6,6),8-(69),8-(69)]
    53       2.624566       2.624566       2.624566    8[6-(6,8),69-(8,8,8,8,8)]
    54       4.069373       4.069373       4.069373    8[6-(6,8),69-(8,8,8,8,8)]
    55         2.5247         2.5247         2.5247    8[6-(6,8),69-(8,8,8,8,8)]
    56       0.415434       0.415434       0.415434    8[6-(6,8),69-(8,8,8,8,8)]
    57       8.525883       8.525883       8.525883    8[6-(6,8),69-(8,8,8,8,8)]
    58       7.937948       7.937948       7.937948    8[6-(6,8),69-(8,8,8,8,8)]
    59        1.79147        1.79147        1.79147    8[6-(6,8),69-(8,8,8,8,8)]
    60       0.346662       0.346662       0.346662    8[6-(6,8),69-(8,8,8,8,8)]
    61       1.891335       1.891335       1.891335    8[6-(6,8),69-(8,8,8,8,8)]
    62       4.000602       4.000602       4.000602    8[6-(6,8),69-(8,8,8,8,8)]
    63       6.691152       6.691152       6.691152    8[6-(6,8),69-(8,8,8,8,8)]
    64       7.279087       7.279087       7.279087    8[6-(6,8),69-(8,8,8,8,8)]
    65       6.207505       6.207505       6.207505    8[6-(6,8),69-(8,8,8,8,8)]
    66       4.762698       4.762698       4.762698    8[6-(6,8),69-(8,8,8,8,8)]
    67       6.307371       6.307371       6.307371    8[6-(6,8),69-(8,8,8,8,8)]
    68       8.416637       8.416637       8.416637    8[6-(6,8),69-(8,8,8,8,8)]
    69       0.306188       0.306188       0.306188    8[6-(6,8),69-(8,8,8,8,8)]
    70       0.894123       0.894123       0.894123    8[6-(6,8),69-(8,8,8,8,8)]
    71       7.040601       7.040601       7.040601    8[6-(6,8),69-(8,8,8,8,8)]
    72       8.485409       8.485409       8.485409    8[6-(6,8),69-(8,8,8,8,8)]
    73       6.940736       6.940736       6.940736    8[6-(6,8),69-(8,8,8,8,8)]
    74       4.831469       4.831469       4.831469    8[6-(6,8),69-(8,8,8,8,8)]
    75       2.140919       2.140919       2.140919    8[6-(6,8),69-(8,8,8,8,8)]
    76       1.552984       1.552984       1.552984    8[6-(6,8),69-(8,8,8,8,8)]
