# Supplementary material for: A collection of forcefield precursors for metal–organic frameworks
Source: RSC Adv. 2019 Nov 13;9(63):36492–507. doi: 10.1039/c9ra07327b (PMC9075174; doi:10.1039/c9ra07327b)
Supplement: RA-009-C9RA07327B-s060 [file RA-009-C9RA07327B-s060.txt]

AGARUW_clean

8.521000    0.000000    0.000000
0.000000    15.380000    0.000000
0.000000    0.000000    18.477000

     1       5.590117       5.590117       5.590117    57[8-(6),8-(6),8-(6,57),8-(6,57),8-(6,57),8-(6,57),8-(6,57)]
     2       7.191383       7.191383       7.191383    57[8-(6),8-(6),8-(6,57),8-(6,57),8-(6,57),8-(6,57),8-(6,57)]
     3       2.930883       2.930883       2.930883    57[8-(6),8-(6),8-(6,57),8-(6,57),8-(6,57),8-(6,57),8-(6,57)]
     4       1.329617       1.329617       1.329617    57[8-(6),8-(6),8-(6,57),8-(6,57),8-(6,57),8-(6,57),8-(6,57)]
     5       2.930883       2.930883       2.930883    57[8-(6),8-(6),8-(6,57),8-(6,57),8-(6,57),8-(6,57),8-(6,57)]
     6       1.329617       1.329617       1.329617    57[8-(6),8-(6),8-(6,57),8-(6,57),8-(6,57),8-(6,57),8-(6,57)]
     7       5.590117       5.590117       5.590117    57[8-(6),8-(6),8-(6,57),8-(6,57),8-(6,57),8-(6,57),8-(6,57)]
     8       7.191383       7.191383       7.191383    57[8-(6),8-(6),8-(6,57),8-(6,57),8-(6,57),8-(6,57),8-(6,57)]
     9       4.086672       4.086672       4.086672    1[6-(6,6)]
    10       0.283749       0.283749       0.283749    1[7-(6,7)]
    11       0.173828       0.173828       0.173828    1[6-(6,6)]
    12       3.976751       3.976751       3.976751    1[7-(6,7)]
    13       4.434328       4.434328       4.434328    1[6-(6,6)]
    14       8.237251       8.237251       8.237251    1[7-(6,7)]
    15       8.347172       8.347172       8.347172    1[6-(6,6)]
    16       4.544249       4.544249       4.544249    1[7-(6,7)]
    17       4.434328       4.434328       4.434328    1[6-(6,6)]
    18       8.237251       8.237251       8.237251    1[7-(6,7)]
    19       8.347172       8.347172       8.347172    1[6-(6,6)]
    20       4.544249       4.544249       4.544249    1[7-(6,7)]
    21       4.086672       4.086672       4.086672    1[6-(6,6)]
    22       0.283749       0.283749       0.283749    1[7-(6,7)]
    23       0.173828       0.173828       0.173828    1[6-(6,6)]
    24       3.976751       3.976751       3.976751    1[7-(6,7)]
    25       3.997201       3.997201       3.997201    6[6-(6,7),8-(0),8-(57,57)]
    26       3.059891       3.059891       3.059891    6[6-(1,6),6-(8,8),7-(7)]
    27       3.266099       3.266099       3.266099    6[1-(0),6-(6,7),6-(6,7)]
    28       2.022033       2.022033       2.022033    6[6-(1,6),6-(8,8),7-(1,7)]
    29       1.584054       1.584054       1.584054    6[6-(6,7),8-(57),8-(57)]
    30       0.263299       0.263299       0.263299    6[6-(6,7),8-(0),8-(57,57)]
    31       1.200609       1.200609       1.200609    6[6-(1,6),6-(8,8),7-(7)]
    32       0.994401       0.994401       0.994401    6[1-(0),6-(6,7),6-(6,7)]
    33       2.238467       2.238467       2.238467    6[6-(1,6),6-(8,8),7-(1,7)]
    34       2.676446       2.676446       2.676446    6[6-(6,7),8-(57),8-(57)]
    35       4.523799       4.523799       4.523799    6[6-(6,7),8-(0),8-(57,57)]
    36       5.461109       5.461109       5.461109    6[6-(1,6),6-(8,8),7-(7)]
    37       5.254901       5.254901       5.254901    6[1-(0),6-(6,7),6-(6,7)]
    38       6.498967       6.498967       6.498967    6[6-(1,6),6-(8,8),7-(1,7)]
    39       6.936946       6.936946       6.936946    6[6-(6,7),8-(57),8-(57)]
    40       8.257701       8.257701       8.257701    6[6-(6,7),8-(0),8-(57,57)]
    41       7.320391       7.320391       7.320391    6[6-(1,6),6-(8,8),7-(7)]
    42       7.526599       7.526599       7.526599    6[1-(0),6-(6,7),6-(6,7)]
    43       6.282533       6.282533       6.282533    6[6-(1,6),6-(8,8),7-(1,7)]
    44       5.844554       5.844554       5.844554    6[6-(6,7),8-(57),8-(57)]
    45       4.523799       4.523799       4.523799    6[6-(6,7),8-(0),8-(57,57)]
    46       5.461109       5.461109       5.461109    6[6-(1,6),6-(8,8),7-(7)]
    47       5.254901       5.254901       5.254901    6[1-(0),6-(6,7),6-(6,7)]
    48       6.498967       6.498967       6.498967    6[6-(1,6),6-(8,8),7-(1,7)]
    49       6.936946       6.936946       6.936946    6[6-(6,7),8-(57),8-(57)]
    50       8.257701       8.257701       8.257701    6[6-(6,7),8-(0),8-(57,57)]
    51       7.320391       7.320391       7.320391    6[6-(1,6),6-(8,8),7-(7)]
    52       7.526599       7.526599       7.526599    6[1-(0),6-(6,7),6-(6,7)]
    53       6.282533       6.282533       6.282533    6[6-(1,6),6-(8,8),7-(1,7)]
    54       5.844554       5.844554       5.844554    6[6-(6,7),8-(57),8-(57)]
    55       3.997201       3.997201       3.997201    6[6-(6,7),8-(0),8-(57,57)]
    56       3.059891       3.059891       3.059891    6[6-(1,6),6-(8,8),7-(7)]
    57       3.266099       3.266099       3.266099    6[1-(0),6-(6,7),6-(6,7)]
    58       2.022033       2.022033       2.022033    6[6-(1,6),6-(8,8),7-(1,7)]
    59       1.584054       1.584054       1.584054    6[6-(6,7),8-(57),8-(57)]
    60       0.263299       0.263299       0.263299    6[6-(6,7),8-(0),8-(57,57)]
    61       1.200609       1.200609       1.200609    6[6-(1,6),6-(8,8),7-(7)]
    62       0.994401       0.994401       0.994401    6[1-(0),6-(6,7),6-(6,7)]
    63       2.238467       2.238467       2.238467    6[6-(1,6),6-(8,8),7-(1,7)]
    64       2.676446       2.676446       2.676446    6[6-(6,7),8-(57),8-(57)]
    65       4.002314       4.002314       4.002314    6[8-(57,57),8-(57,57),8-(57,57)]
    66       0.258186       0.258186       0.258186    6[8-(57,57),8-(57,57),8-(57,57)]
    67       4.518686       4.518686       4.518686    6[8-(57,57),8-(57,57),8-(57,57)]
    68       8.262814       8.262814       8.262814    6[8-(57,57),8-(57,57),8-(57,57)]
    69       1.143518       1.143518       1.143518    7[1-(0),6-(6,6),7-(6)]
    70        1.74084        1.74084        1.74084    7[6-(6,6),7-(1,6)]
    71       3.116982       3.116982       3.116982    7[1-(0),6-(6,6),7-(6)]
    72        2.51966        2.51966        2.51966    7[6-(6,6),7-(1,6)]
    73       7.377482       7.377482       7.377482    7[1-(0),6-(6,6),7-(6)]
    74        6.78016        6.78016        6.78016    7[6-(6,6),7-(1,6)]
    75       5.404018       5.404018       5.404018    7[1-(0),6-(6,6),7-(6)]
    76        6.00134        6.00134        6.00134    7[6-(6,6),7-(1,6)]
    77       7.377482       7.377482       7.377482    7[1-(0),6-(6,6),7-(6)]
    78        6.78016        6.78016        6.78016    7[6-(6,6),7-(1,6)]
    79       5.404018       5.404018       5.404018    7[1-(0),6-(6,6),7-(6)]
    80        6.00134        6.00134        6.00134    7[6-(6,6),7-(1,6)]
    81       1.143518       1.143518       1.143518    7[1-(0),6-(6,6),7-(6)]
    82        1.74084        1.74084        1.74084    7[6-(6,6),7-(1,6)]
    83       3.116982       3.116982       3.116982    7[1-(0),6-(6,6),7-(6)]
    84        2.51966        2.51966        2.51966    7[6-(6,6),7-(1,6)]
    85       5.200366       5.200366       5.200366    8[6-(6,8)]
    86       3.502131       3.502131       3.502131    8[6-(6,8),57-(8,8,8,8,8,8),57-(8,8,8,8,8,8)]
    87       0.364699       0.364699       0.364699    8[6-(6,8),57-(8,8,8,8,8,8)]
    88        2.47109        2.47109        2.47109    8[6-(6,8),57-(8,8,8,8,8,8)]
    89       3.521729       3.521729       3.521729    8[6-(8,8),57-(8,8,8,8,8,8),57-(8,8,8,8,8,8)]
    90       7.581134       7.581134       7.581134    8[6-(6,8)]
    91       0.758369       0.758369       0.758369    8[6-(6,8),57-(8,8,8,8,8,8),57-(8,8,8,8,8,8)]
    92       3.895801       3.895801       3.895801    8[6-(6,8),57-(8,8,8,8,8,8)]
    93        1.78941        1.78941        1.78941    8[6-(6,8),57-(8,8,8,8,8,8)]
    94       0.738771       0.738771       0.738771    8[6-(8,8),57-(8,8,8,8,8,8),57-(8,8,8,8,8,8)]
    95       3.320634       3.320634       3.320634    8[6-(6,8)]
    96       5.018869       5.018869       5.018869    8[6-(6,8),57-(8,8,8,8,8,8),57-(8,8,8,8,8,8)]
    97       8.156301       8.156301       8.156301    8[6-(6,8),57-(8,8,8,8,8,8)]
    98        6.04991        6.04991        6.04991    8[6-(6,8),57-(8,8,8,8,8,8)]
    99       4.999271       4.999271       4.999271    8[6-(8,8),57-(8,8,8,8,8,8),57-(8,8,8,8,8,8)]
   100       0.939866       0.939866       0.939866    8[6-(6,8)]
   101       7.762631       7.762631       7.762631    8[6-(6,8),57-(8,8,8,8,8,8),57-(8,8,8,8,8,8)]
   102       4.625199       4.625199       4.625199    8[6-(6,8),57-(8,8,8,8,8,8)]
   103        6.73159        6.73159        6.73159    8[6-(6,8),57-(8,8,8,8,8,8)]
   104       7.782229       7.782229       7.782229    8[6-(8,8),57-(8,8,8,8,8,8),57-(8,8,8,8,8,8)]
   105       3.320634       3.320634       3.320634    8[6-(6,8)]
   106       5.018869       5.018869       5.018869    8[6-(6,8),57-(8,8,8,8,8,8),57-(8,8,8,8,8,8)]
   107       8.156301       8.156301       8.156301    8[6-(6,8),57-(8,8,8,8,8,8)]
   108        6.04991        6.04991        6.04991    8[6-(6,8),57-(8,8,8,8,8,8)]
   109       4.999271       4.999271       4.999271    8[6-(8,8),57-(8,8,8,8,8,8),57-(8,8,8,8,8,8)]
   110       0.939866       0.939866       0.939866    8[6-(6,8)]
   111       7.762631       7.762631       7.762631    8[6-(6,8),57-(8,8,8,8,8,8),57-(8,8,8,8,8,8)]
   112       4.625199       4.625199       4.625199    8[6-(6,8),57-(8,8,8,8,8,8)]
   113        6.73159        6.73159        6.73159    8[6-(6,8),57-(8,8,8,8,8,8)]
   114       7.782229       7.782229       7.782229    8[6-(8,8),57-(8,8,8,8,8,8),57-(8,8,8,8,8,8)]
   115       5.200366       5.200366       5.200366    8[6-(6,8)]
   116       3.502131       3.502131       3.502131    8[6-(6,8),57-(8,8,8,8,8,8),57-(8,8,8,8,8,8)]
   117       0.364699       0.364699       0.364699    8[6-(6,8),57-(8,8,8,8,8,8)]
   118        2.47109        2.47109        2.47109    8[6-(6,8),57-(8,8,8,8,8,8)]
   119       3.521729       3.521729       3.521729    8[6-(8,8),57-(8,8,8,8,8,8),57-(8,8,8,8,8,8)]
   120       7.581134       7.581134       7.581134    8[6-(6,8)]
   121       0.758369       0.758369       0.758369    8[6-(6,8),57-(8,8,8,8,8,8),57-(8,8,8,8,8,8)]
   122       3.895801       3.895801       3.895801    8[6-(6,8),57-(8,8,8,8,8,8)]
   123        1.78941        1.78941        1.78941    8[6-(6,8),57-(8,8,8,8,8,8)]
   124       0.738771       0.738771       0.738771    8[6-(8,8),57-(8,8,8,8,8,8),57-(8,8,8,8,8,8)]
   125       5.081924       5.081924       5.081924    8[6-(8,8),57-(8,8,8,8,8,8),57-(8,8,8,8,8,8)]
   126       7.699576       7.699576       7.699576    8[6-(8,8),57-(8,8,8,8,8,8),57-(8,8,8,8,8,8)]
   127       3.439076       3.439076       3.439076    8[6-(8,8),57-(8,8,8,8,8,8),57-(8,8,8,8,8,8)]
   128       0.821424       0.821424       0.821424    8[6-(8,8),57-(8,8,8,8,8,8),57-(8,8,8,8,8,8)]
