# Supplementary material for: A collection of forcefield precursors for metal–organic frameworks
Source: RSC Adv. 2019 Nov 13;9(63):36492–507. doi: 10.1039/c9ra07327b (PMC9075174; doi:10.1039/c9ra07327b)
Supplement: RA-009-C9RA07327B-s061 [file RA-009-C9RA07327B-s061.txt]

AGESIP_clean

5.643700    0.000000    0.000000
-0.939353    9.102358    0.000000
0.000000    0.000000    12.835700

     1      -0.436893      -0.436893      -0.436893    29[8-(1,29,29),8-(1,29,29),8-(6),8-(6)]
     2       4.671564       4.671564       4.671564    29[8-(1,29,29),8-(1,29,29),8-(6),8-(6)]
     3        5.14124        5.14124        5.14124    29[8-(1,29,29),8-(1,29,29),8-(6),8-(6)]
     4       0.032783       0.032783       0.032783    29[8-(1,29,29),8-(1,29,29),8-(6),8-(6)]
     5        2.82185        2.82185        2.82185    29[8-(1,29,29),8-(1,29,29),8-(6),8-(6)]
     6       2.352174       2.352174       2.352174    29[8-(1,29,29),8-(1,29,29),8-(6),8-(6)]
     7       3.597038       3.597038       3.597038    1[8-(29,29,29)]
     8       0.637633       0.637633       0.637633    1[8-(29,29,29)]
     9       1.107309       1.107309       1.107309    1[8-(29,29,29)]
    10       4.066714       4.066714       4.066714    1[8-(29,29,29)]
    11       1.356952       1.356952       1.356952    6[6-(6,8),6-(6,8),8-(29)]
    12       1.787789       1.787789       1.787789    6[6-(6,8),6-(6,8),8-(29)]
    13       3.094417       3.094417       3.094417    6[6-(6,8),6-(6,8),8-(29)]
    14       2.694143       2.694143       2.694143    6[6-(6,8),6-(6,8),8-(0)]
    15       2.877719       2.877719       2.877719    6[6-(6,8),6-(6,8),8-(29)]
    16       2.446882       2.446882       2.446882    6[6-(6,8),6-(6,8),8-(29)]
    17       1.140253       1.140253       1.140253    6[6-(6,8),6-(6,8),8-(29)]
    18       1.540527       1.540527       1.540527    6[6-(6,8),6-(6,8),8-(0)]
    19       3.347395       3.347395       3.347395    6[6-(6,8),6-(6,8),8-(29)]
    20       2.916558       2.916558       2.916558    6[6-(6,8),6-(6,8),8-(29)]
    21        1.60993        1.60993        1.60993    6[6-(6,8),6-(6,8),8-(29)]
    22       2.010204       2.010204       2.010204    6[6-(6,8),6-(6,8),8-(0)]
    23       1.826628       1.826628       1.826628    6[6-(6,8),6-(6,8),8-(29)]
    24       2.257465       2.257465       2.257465    6[6-(6,8),6-(6,8),8-(29)]
    25       3.564094       3.564094       3.564094    6[6-(6,8),6-(6,8),8-(29)]
    26        3.16382        3.16382        3.16382    6[6-(6,8),6-(6,8),8-(0)]
    27        0.27027        0.27027        0.27027    8[6-(6,6),29-(8,8,8)]
    28       1.188772       1.188772       1.188772    8[6-(6,6),29-(8,8,8)]
    29        4.14151        4.14151        4.14151    8[6-(6,6),29-(8,8,8)]
    30       3.259472       3.259472       3.259472    8[6-(6,6)]
    31        3.68798        3.68798        3.68798    8[1-(0),29-(8,8,8),29-(8,8,8),29-(8,8,8)]
    32         3.9644         3.9644         3.9644    8[6-(6,6),29-(8,8,8)]
    33       3.045899       3.045899       3.045899    8[6-(6,6),29-(8,8,8)]
    34        0.09316        0.09316        0.09316    8[6-(6,6),29-(8,8,8)]
    35       0.975199       0.975199       0.975199    8[6-(6,6)]
    36       0.546691       0.546691       0.546691    8[1-(0),29-(8,8,8),29-(8,8,8),29-(8,8,8)]
    37       4.434077       4.434077       4.434077    8[6-(6,6),29-(8,8,8)]
    38       3.515575       3.515575       3.515575    8[6-(6,6),29-(8,8,8)]
    39       0.562837       0.562837       0.562837    8[6-(6,6),29-(8,8,8)]
    40       1.444875       1.444875       1.444875    8[6-(6,6)]
    41       1.016367       1.016367       1.016367    8[1-(0),29-(8,8,8),29-(8,8,8),29-(8,8,8)]
    42       0.739947       0.739947       0.739947    8[6-(6,6),29-(8,8,8)]
    43       1.658448       1.658448       1.658448    8[6-(6,6),29-(8,8,8)]
    44       4.611187       4.611187       4.611187    8[6-(6,6),29-(8,8,8)]
    45       3.729148       3.729148       3.729148    8[6-(6,6)]
    46       4.157656       4.157656       4.157656    8[1-(0),29-(8,8,8),29-(8,8,8),29-(8,8,8)]
