# Supplementary material for: A collection of forcefield precursors for metal–organic frameworks
Source: RSC Adv. 2019 Nov 13;9(63):36492–507. doi: 10.1039/c9ra07327b (PMC9075174; doi:10.1039/c9ra07327b)
Supplement: RA-009-C9RA07327B-s062 [file RA-009-C9RA07327B-s062.txt]

AGUVOO_charged

17.425900    0.000000    0.000000
0.000000    21.520900    0.000000
0.000000    0.000000    26.832600

     1      12.684661      12.684661      12.684661    29[7-(6,7),7-(6,7),7-(6,7),8-(1,29)]
     2      13.069774      13.069774      13.069774    29[7-(6,7),7-(6,7),8-(1,29),8-(1,29)]
     3      13.477888      13.477888      13.477888    29[7-(6,7),7-(6,7),7-(6,7),8-(1,29)]
     4      13.454189      13.454189      13.454189    29[7-(6,7),7-(6,7),7-(6,7),8-(1,29)]
     5      13.069076      13.069076      13.069076    29[7-(6,7),7-(6,7),8-(1,29),8-(1,29)]
     6      12.660962      12.660962      12.660962    29[7-(6,7),7-(6,7),7-(6,7),8-(1,29)]
     7       4.741239       4.741239       4.741239    29[7-(6,7),7-(6,7),7-(6,7),8-(1,29)]
     8       4.356126       4.356126       4.356126    29[7-(6,7),7-(6,7),8-(1,29),8-(1,29)]
     9       3.948012       3.948012       3.948012    29[7-(6,7),7-(6,7),7-(6,7),8-(1,29)]
    10       3.971711       3.971711       3.971711    29[7-(6,7),7-(6,7),7-(6,7),8-(1,29)]
    11       4.356824       4.356824       4.356824    29[7-(6,7),7-(6,7),8-(1,29),8-(1,29)]
    12       4.764938       4.764938       4.764938    29[7-(6,7),7-(6,7),7-(6,7),8-(1,29)]
    13       4.741239       4.741239       4.741239    29[7-(6,7),7-(6,7),7-(6,7),8-(1,29)]
    14       4.356126       4.356126       4.356126    29[7-(6,7),7-(6,7),8-(1,29),8-(1,29)]
    15       3.948012       3.948012       3.948012    29[7-(6,7),7-(6,7),7-(6,7),8-(1,29)]
    16       3.971711       3.971711       3.971711    29[7-(6,7),7-(6,7),7-(6,7),8-(1,29)]
    17       4.356824       4.356824       4.356824    29[7-(6,7),7-(6,7),8-(1,29),8-(1,29)]
    18       4.764938       4.764938       4.764938    29[7-(6,7),7-(6,7),7-(6,7),8-(1,29)]
    19      12.684661      12.684661      12.684661    29[7-(6,7),7-(6,7),7-(6,7),8-(1,29)]
    20      13.069774      13.069774      13.069774    29[7-(6,7),7-(6,7),8-(1,29),8-(1,29)]
    21      13.477888      13.477888      13.477888    29[7-(6,7),7-(6,7),7-(6,7),8-(1,29)]
    22      13.454189      13.454189      13.454189    29[7-(6,7),7-(6,7),7-(6,7),8-(1,29)]
    23      13.069076      13.069076      13.069076    29[7-(6,7),7-(6,7),8-(1,29),8-(1,29)]
    24      12.660962      12.660962      12.660962    29[7-(6,7),7-(6,7),7-(6,7),8-(1,29)]
    25      11.684066      11.684066      11.684066    1[8-(29,29)]
    26       14.41819       14.41819       14.41819    1[8-(29,29)]
    27      12.523994      12.523994      12.523994    1[6-(7,7)]
    28      13.273308      13.273308      13.273308    1[6-(7,7)]
    29      10.514788      10.514788      10.514788    1[6-(7,7)]
    30      14.360684      14.360684      14.360684    1[6-(7,7)]
    31      16.404742      16.404742      16.404742    1[6-(7,7)]
    32      16.087591      16.087591      16.087591    1[6-(7,7)]
    33      10.122705      10.122705      10.122705    1[6-(7,7)]
    34       9.676602       9.676602       9.676602    1[6-(7,7)]
    35      13.642737      13.642737      13.642737    1[6-(7,7)]
    36      13.177466      13.177466      13.177466    1[6-(7,7)]
    37      11.922801      11.922801      11.922801    1[6-(7,7)]
    38      15.681567      15.681567      15.681567    1[6-(7,7)]
    39       12.96487       12.96487       12.96487    1[6-(7,7)]
    40      10.852851      10.852851      10.852851    1[6-(7,7)]
    41      13.045029      13.045029      13.045029    1[6-(7,7)]
    42      10.582749      10.582749      10.582749    1[6-(7,7)]
    43      14.454784      14.454784      14.454784    1[8-(29,29)]
    44       11.72066       11.72066       11.72066    1[8-(29,29)]
    45      13.614856      13.614856      13.614856    1[6-(7,7)]
    46      12.865542      12.865542      12.865542    1[6-(7,7)]
    47      15.624062      15.624062      15.624062    1[6-(7,7)]
    48      11.778166      11.778166      11.778166    1[6-(7,7)]
    49       9.734108       9.734108       9.734108    1[6-(7,7)]
    50      10.051259      10.051259      10.051259    1[6-(7,7)]
    51      16.016145      16.016145      16.016145    1[6-(7,7)]
    52      16.462248      16.462248      16.462248    1[6-(7,7)]
    53      12.496113      12.496113      12.496113    1[6-(7,7)]
    54      12.961384      12.961384      12.961384    1[6-(7,7)]
    55      14.216049      14.216049      14.216049    1[6-(7,7)]
    56      10.457283      10.457283      10.457283    1[6-(7,7)]
    57       13.17398       13.17398       13.17398    1[6-(7,7)]
    58      15.285999      15.285999      15.285999    1[6-(7,7)]
    59      13.093821      13.093821      13.093821    1[6-(7,7)]
    60      15.556101      15.556101      15.556101    1[6-(7,7)]
    61       5.741834       5.741834       5.741834    1[8-(29,29)]
    62        3.00771        3.00771        3.00771    1[8-(29,29)]
    63       4.901906       4.901906       4.901906    1[6-(7,7)]
    64       4.152592       4.152592       4.152592    1[6-(7,7)]
    65       6.911112       6.911112       6.911112    1[6-(7,7)]
    66       3.065216       3.065216       3.065216    1[6-(7,7)]
    67       1.021158       1.021158       1.021158    1[6-(7,7)]
    68       1.338309       1.338309       1.338309    1[6-(7,7)]
    69       7.303195       7.303195       7.303195    1[6-(7,7)]
    70       7.749298       7.749298       7.749298    1[6-(7,7)]
    71       3.783163       3.783163       3.783163    1[6-(7,7)]
    72       4.248434       4.248434       4.248434    1[6-(7,7)]
    73       5.503099       5.503099       5.503099    1[6-(7,7)]
    74       1.744333       1.744333       1.744333    1[6-(7,7)]
    75        4.46103        4.46103        4.46103    1[6-(7,7)]
    76       6.573049       6.573049       6.573049    1[6-(7,7)]
    77       4.380871       4.380871       4.380871    1[6-(7,7)]
    78       6.843151       6.843151       6.843151    1[6-(7,7)]
    79       2.971116       2.971116       2.971116    1[8-(29,29)]
    80        5.70524        5.70524        5.70524    1[8-(29,29)]
    81       3.811044       3.811044       3.811044    1[6-(7,7)]
    82       4.560358       4.560358       4.560358    1[6-(7,7)]
    83       1.801838       1.801838       1.801838    1[6-(7,7)]
    84       5.647734       5.647734       5.647734    1[6-(7,7)]
    85       7.691792       7.691792       7.691792    1[6-(7,7)]
    86       7.374641       7.374641       7.374641    1[6-(7,7)]
    87       1.409755       1.409755       1.409755    1[6-(7,7)]
    88       0.963652       0.963652       0.963652    1[6-(7,7)]
    89       4.929787       4.929787       4.929787    1[6-(7,7)]
    90       4.464516       4.464516       4.464516    1[6-(7,7)]
    91       3.209851       3.209851       3.209851    1[6-(7,7)]
    92       6.968617       6.968617       6.968617    1[6-(7,7)]
    93        4.25192        4.25192        4.25192    1[6-(7,7)]
    94       2.139901       2.139901       2.139901    1[6-(7,7)]
    95       4.332079       4.332079       4.332079    1[6-(7,7)]
    96       1.869799       1.869799       1.869799    1[6-(7,7)]
    97       5.741834       5.741834       5.741834    1[8-(29,29)]
    98        3.00771        3.00771        3.00771    1[8-(29,29)]
    99       4.901906       4.901906       4.901906    1[6-(7,7)]
   100       4.152592       4.152592       4.152592    1[6-(7,7)]
   101       6.911112       6.911112       6.911112    1[6-(7,7)]
   102       3.065216       3.065216       3.065216    1[6-(7,7)]
   103       1.021158       1.021158       1.021158    1[6-(7,7)]
   104       1.338309       1.338309       1.338309    1[6-(7,7)]
   105       7.303195       7.303195       7.303195    1[6-(7,7)]
   106       7.749298       7.749298       7.749298    1[6-(7,7)]
   107       3.783163       3.783163       3.783163    1[6-(7,7)]
   108       4.248434       4.248434       4.248434    1[6-(7,7)]
   109       5.503099       5.503099       5.503099    1[6-(7,7)]
   110       1.744333       1.744333       1.744333    1[6-(7,7)]
   111        4.46103        4.46103        4.46103    1[6-(7,7)]
   112       6.573049       6.573049       6.573049    1[6-(7,7)]
   113       4.380871       4.380871       4.380871    1[6-(7,7)]
   114       6.843151       6.843151       6.843151    1[6-(7,7)]
   115       2.971116       2.971116       2.971116    1[8-(29,29)]
   116        5.70524        5.70524        5.70524    1[8-(29,29)]
   117       3.811044       3.811044       3.811044    1[6-(7,7)]
   118       4.560358       4.560358       4.560358    1[6-(7,7)]
   119       1.801838       1.801838       1.801838    1[6-(7,7)]
   120       5.647734       5.647734       5.647734    1[6-(7,7)]
   121       7.691792       7.691792       7.691792    1[6-(7,7)]
   122       7.374641       7.374641       7.374641    1[6-(7,7)]
   123       1.409755       1.409755       1.409755    1[6-(7,7)]
   124       0.963652       0.963652       0.963652    1[6-(7,7)]
   125       4.929787       4.929787       4.929787    1[6-(7,7)]
   126       4.464516       4.464516       4.464516    1[6-(7,7)]
   127       3.209851       3.209851       3.209851    1[6-(7,7)]
   128       6.968617       6.968617       6.968617    1[6-(7,7)]
   129        4.25192        4.25192        4.25192    1[6-(7,7)]
   130       2.139901       2.139901       2.139901    1[6-(7,7)]
   131       4.332079       4.332079       4.332079    1[6-(7,7)]
   132       1.869799       1.869799       1.869799    1[6-(7,7)]
   133      11.684066      11.684066      11.684066    1[8-(29,29)]
   134       14.41819       14.41819       14.41819    1[8-(29,29)]
   135      12.523994      12.523994      12.523994    1[6-(7,7)]
   136      13.273308      13.273308      13.273308    1[6-(7,7)]
   137      10.514788      10.514788      10.514788    1[6-(7,7)]
   138      14.360684      14.360684      14.360684    1[6-(7,7)]
   139      16.404742      16.404742      16.404742    1[6-(7,7)]
   140      16.087591      16.087591      16.087591    1[6-(7,7)]
   141      10.122705      10.122705      10.122705    1[6-(7,7)]
   142       9.676602       9.676602       9.676602    1[6-(7,7)]
   143      13.642737      13.642737      13.642737    1[6-(7,7)]
   144      13.177466      13.177466      13.177466    1[6-(7,7)]
   145      11.922801      11.922801      11.922801    1[6-(7,7)]
   146      15.681567      15.681567      15.681567    1[6-(7,7)]
   147       12.96487       12.96487       12.96487    1[6-(7,7)]
   148      10.852851      10.852851      10.852851    1[6-(7,7)]
   149      13.045029      13.045029      13.045029    1[6-(7,7)]
   150      10.582749      10.582749      10.582749    1[6-(7,7)]
   151      14.454784      14.454784      14.454784    1[8-(29,29)]
   152       11.72066       11.72066       11.72066    1[8-(29,29)]
   153      13.614856      13.614856      13.614856    1[6-(7,7)]
   154      12.865542      12.865542      12.865542    1[6-(7,7)]
   155      15.624062      15.624062      15.624062    1[6-(7,7)]
   156      11.778166      11.778166      11.778166    1[6-(7,7)]
   157       9.734108       9.734108       9.734108    1[6-(7,7)]
   158      10.051259      10.051259      10.051259    1[6-(7,7)]
   159      16.016145      16.016145      16.016145    1[6-(7,7)]
   160      16.462248      16.462248      16.462248    1[6-(7,7)]
   161      12.496113      12.496113      12.496113    1[6-(7,7)]
   162      12.961384      12.961384      12.961384    1[6-(7,7)]
   163      14.216049      14.216049      14.216049    1[6-(7,7)]
   164      10.457283      10.457283      10.457283    1[6-(7,7)]
   165       13.17398       13.17398       13.17398    1[6-(7,7)]
   166      15.285999      15.285999      15.285999    1[6-(7,7)]
   167      13.093821      13.093821      13.093821    1[6-(7,7)]
   168      15.556101      15.556101      15.556101    1[6-(7,7)]
   169       12.73659       12.73659       12.73659    6[1-(0),7-(6,7),7-(7,29)]
   170      13.146099      13.146099      13.146099    6[1-(0),7-(6,7),7-(7)]
   171       11.33032       11.33032       11.33032    6[1-(0),7-(6,7),7-(7)]
   172      13.423171      13.423171      13.423171    6[1-(0),7-(6,7),7-(7,29)]
   173       16.04542       16.04542       16.04542    6[1-(0),7-(6,7),7-(7)]
   174      15.874995      15.874995      15.874995    6[1-(0),7-(6,7),7-(7,29)]
   175      10.299578      10.299578      10.299578    6[1-(0),7-(6,7),7-(7,29)]
   176      10.058229      10.058229      10.058229    6[1-(0),7-(6,7),7-(7)]
   177      13.501587      13.501587      13.501587    6[1-(0),7-(6,7),7-(7)]
   178      13.241941      13.241941      13.241941    6[1-(0),7-(6,7),7-(7,29)]
   179      12.832433      12.832433      12.832433    6[1-(0),7-(6,7),7-(7,29)]
   180      14.871263      14.871263      14.871263    6[1-(0),7-(6,7),7-(7)]
   181      12.457776      12.457776      12.457776    6[1-(0),7-(6,7),7-(7,29)]
   182      11.318122      11.318122      11.318122    6[1-(0),7-(6,7),7-(7)]
   183      12.473459      12.473459      12.473459    6[1-(0),7-(6,7),7-(7,29)]
   184      11.143863      11.143863      11.143863    6[1-(0),7-(6,7),7-(7)]
   185       9.863059       9.863059       9.863059    6[6-(9,9,9),8-(0),8-(0)]
   186       8.516037       8.516037       8.516037    6[6-(8,8),9-(0),9-(0),9-(0)]
   187       13.40226       13.40226       13.40226    6[1-(0),7-(6,7),7-(7,29)]
   188      12.992751      12.992751      12.992751    6[1-(0),7-(6,7),7-(7)]
   189       14.80853       14.80853       14.80853    6[1-(0),7-(6,7),7-(7)]
   190      12.715679      12.715679      12.715679    6[1-(0),7-(6,7),7-(7,29)]
   191       10.09343       10.09343       10.09343    6[1-(0),7-(6,7),7-(7)]
   192      10.263855      10.263855      10.263855    6[1-(0),7-(6,7),7-(7,29)]
   193      15.839272      15.839272      15.839272    6[1-(0),7-(6,7),7-(7,29)]
   194      16.080621      16.080621      16.080621    6[1-(0),7-(6,7),7-(7)]
   195      12.637263      12.637263      12.637263    6[1-(0),7-(6,7),7-(7)]
   196      12.896909      12.896909      12.896909    6[1-(0),7-(6,7),7-(7,29)]
   197      13.306417      13.306417      13.306417    6[1-(0),7-(6,7),7-(7,29)]
   198      11.267587      11.267587      11.267587    6[1-(0),7-(6,7),7-(7)]
   199      13.681074      13.681074      13.681074    6[1-(0),7-(6,7),7-(7,29)]
   200      14.820728      14.820728      14.820728    6[1-(0),7-(6,7),7-(7)]
   201      13.665391      13.665391      13.665391    6[1-(0),7-(6,7),7-(7,29)]
   202      14.994987      14.994987      14.994987    6[1-(0),7-(6,7),7-(7)]
   203      16.275791      16.275791      16.275791    6[6-(9,9,9),8-(0),8-(0)]
   204       0.196913       0.196913       0.196913    6[6-(8,8),9-(0),9-(0),9-(0)]
   205        4.68931        4.68931        4.68931    6[1-(0),7-(6,7),7-(7,29)]
   206       4.279801       4.279801       4.279801    6[1-(0),7-(6,7),7-(7)]
   207        6.09558        6.09558        6.09558    6[1-(0),7-(6,7),7-(7)]
   208       4.002729       4.002729       4.002729    6[1-(0),7-(6,7),7-(7,29)]
   209        1.38048        1.38048        1.38048    6[1-(0),7-(6,7),7-(7)]
   210       1.550905       1.550905       1.550905    6[1-(0),7-(6,7),7-(7,29)]
   211       7.126322       7.126322       7.126322    6[1-(0),7-(6,7),7-(7,29)]
   212       7.367671       7.367671       7.367671    6[1-(0),7-(6,7),7-(7)]
   213       3.924313       3.924313       3.924313    6[1-(0),7-(6,7),7-(7)]
   214       4.183959       4.183959       4.183959    6[1-(0),7-(6,7),7-(7,29)]
   215       4.593467       4.593467       4.593467    6[1-(0),7-(6,7),7-(7,29)]
   216       2.554637       2.554637       2.554637    6[1-(0),7-(6,7),7-(7)]
   217       4.968124       4.968124       4.968124    6[1-(0),7-(6,7),7-(7,29)]
   218       6.107778       6.107778       6.107778    6[1-(0),7-(6,7),7-(7)]
   219       4.952441       4.952441       4.952441    6[1-(0),7-(6,7),7-(7,29)]
   220       6.282037       6.282037       6.282037    6[1-(0),7-(6,7),7-(7)]
   221       7.562841       7.562841       7.562841    6[6-(9,9,9),8-(0),8-(0)]
   222       8.909863       8.909863       8.909863    6[6-(8,8),9-(0),9-(0),9-(0)]
   223        4.02364        4.02364        4.02364    6[1-(0),7-(6,7),7-(7,29)]
   224       4.433149       4.433149       4.433149    6[1-(0),7-(6,7),7-(7)]
   225        2.61737        2.61737        2.61737    6[1-(0),7-(6,7),7-(7)]
   226       4.710221       4.710221       4.710221    6[1-(0),7-(6,7),7-(7,29)]
   227        7.33247        7.33247        7.33247    6[1-(0),7-(6,7),7-(7)]
   228       7.162045       7.162045       7.162045    6[1-(0),7-(6,7),7-(7,29)]
   229       1.586628       1.586628       1.586628    6[1-(0),7-(6,7),7-(7,29)]
   230       1.345279       1.345279       1.345279    6[1-(0),7-(6,7),7-(7)]
   231       4.788637       4.788637       4.788637    6[1-(0),7-(6,7),7-(7)]
   232       4.528991       4.528991       4.528991    6[1-(0),7-(6,7),7-(7,29)]
   233       4.119483       4.119483       4.119483    6[1-(0),7-(6,7),7-(7,29)]
   234       6.158313       6.158313       6.158313    6[1-(0),7-(6,7),7-(7)]
   235       3.744826       3.744826       3.744826    6[1-(0),7-(6,7),7-(7,29)]
   236       2.605172       2.605172       2.605172    6[1-(0),7-(6,7),7-(7)]
   237       3.760509       3.760509       3.760509    6[1-(0),7-(6,7),7-(7,29)]
   238       2.430913       2.430913       2.430913    6[1-(0),7-(6,7),7-(7)]
   239       1.150109       1.150109       1.150109    6[6-(9,9,9),8-(0),8-(0)]
   240      17.228987      17.228987      17.228987    6[6-(8,8),9-(0),9-(0),9-(0)]
   241        4.68931        4.68931        4.68931    6[1-(0),7-(6,7),7-(7,29)]
   242       4.279801       4.279801       4.279801    6[1-(0),7-(6,7),7-(7)]
   243        6.09558        6.09558        6.09558    6[1-(0),7-(6,7),7-(7)]
   244       4.002729       4.002729       4.002729    6[1-(0),7-(6,7),7-(7,29)]
   245        1.38048        1.38048        1.38048    6[1-(0),7-(6,7),7-(7)]
   246       1.550905       1.550905       1.550905    6[1-(0),7-(6,7),7-(7,29)]
   247       7.126322       7.126322       7.126322    6[1-(0),7-(6,7),7-(7,29)]
   248       7.367671       7.367671       7.367671    6[1-(0),7-(6,7),7-(7)]
   249       3.924313       3.924313       3.924313    6[1-(0),7-(6,7),7-(7)]
   250       4.183959       4.183959       4.183959    6[1-(0),7-(6,7),7-(7,29)]
   251       4.593467       4.593467       4.593467    6[1-(0),7-(6,7),7-(7,29)]
   252       2.554637       2.554637       2.554637    6[1-(0),7-(6,7),7-(7)]
   253       4.968124       4.968124       4.968124    6[1-(0),7-(6,7),7-(7,29)]
   254       6.107778       6.107778       6.107778    6[1-(0),7-(6,7),7-(7)]
   255       4.952441       4.952441       4.952441    6[1-(0),7-(6,7),7-(7,29)]
   256       6.282037       6.282037       6.282037    6[1-(0),7-(6,7),7-(7)]
   257       7.562841       7.562841       7.562841    6[6-(9,9,9),8-(0),8-(0)]
   258       8.909863       8.909863       8.909863    6[6-(8,8),9-(0),9-(0),9-(0)]
   259        4.02364        4.02364        4.02364    6[1-(0),7-(6,7),7-(7,29)]
   260       4.433149       4.433149       4.433149    6[1-(0),7-(6,7),7-(7)]
   261        2.61737        2.61737        2.61737    6[1-(0),7-(6,7),7-(7)]
   262       4.710221       4.710221       4.710221    6[1-(0),7-(6,7),7-(7,29)]
   263        7.33247        7.33247        7.33247    6[1-(0),7-(6,7),7-(7)]
   264       7.162045       7.162045       7.162045    6[1-(0),7-(6,7),7-(7,29)]
   265       1.586628       1.586628       1.586628    6[1-(0),7-(6,7),7-(7,29)]
   266       1.345279       1.345279       1.345279    6[1-(0),7-(6,7),7-(7)]
   267       4.788637       4.788637       4.788637    6[1-(0),7-(6,7),7-(7)]
   268       4.528991       4.528991       4.528991    6[1-(0),7-(6,7),7-(7,29)]
   269       4.119483       4.119483       4.119483    6[1-(0),7-(6,7),7-(7,29)]
   270       6.158313       6.158313       6.158313    6[1-(0),7-(6,7),7-(7)]
   271       3.744826       3.744826       3.744826    6[1-(0),7-(6,7),7-(7,29)]
   272       2.605172       2.605172       2.605172    6[1-(0),7-(6,7),7-(7)]
   273       3.760509       3.760509       3.760509    6[1-(0),7-(6,7),7-(7,29)]
   274       2.430913       2.430913       2.430913    6[1-(0),7-(6,7),7-(7)]
   275       1.150109       1.150109       1.150109    6[6-(9,9,9),8-(0),8-(0)]
   276      17.228987      17.228987      17.228987    6[6-(8,8),9-(0),9-(0),9-(0)]
   277       12.73659       12.73659       12.73659    6[1-(0),7-(6,7),7-(7,29)]
   278      13.146099      13.146099      13.146099    6[1-(0),7-(6,7),7-(7)]
   279       11.33032       11.33032       11.33032    6[1-(0),7-(6,7),7-(7)]
   280      13.423171      13.423171      13.423171    6[1-(0),7-(6,7),7-(7,29)]
   281       16.04542       16.04542       16.04542    6[1-(0),7-(6,7),7-(7)]
   282      15.874995      15.874995      15.874995    6[1-(0),7-(6,7),7-(7,29)]
   283      10.299578      10.299578      10.299578    6[1-(0),7-(6,7),7-(7,29)]
   284      10.058229      10.058229      10.058229    6[1-(0),7-(6,7),7-(7)]
   285      13.501587      13.501587      13.501587    6[1-(0),7-(6,7),7-(7)]
   286      13.241941      13.241941      13.241941    6[1-(0),7-(6,7),7-(7,29)]
   287      12.832433      12.832433      12.832433    6[1-(0),7-(6,7),7-(7,29)]
   288      14.871263      14.871263      14.871263    6[1-(0),7-(6,7),7-(7)]
   289      12.457776      12.457776      12.457776    6[1-(0),7-(6,7),7-(7,29)]
   290      11.318122      11.318122      11.318122    6[1-(0),7-(6,7),7-(7)]
   291      12.473459      12.473459      12.473459    6[1-(0),7-(6,7),7-(7,29)]
   292      11.143863      11.143863      11.143863    6[1-(0),7-(6,7),7-(7)]
   293       9.863059       9.863059       9.863059    6[6-(9,9,9),8-(0),8-(0)]
   294       8.516037       8.516037       8.516037    6[6-(8,8),9-(0),9-(0),9-(0)]
   295       13.40226       13.40226       13.40226    6[1-(0),7-(6,7),7-(7,29)]
   296      12.992751      12.992751      12.992751    6[1-(0),7-(6,7),7-(7)]
   297       14.80853       14.80853       14.80853    6[1-(0),7-(6,7),7-(7)]
   298      12.715679      12.715679      12.715679    6[1-(0),7-(6,7),7-(7,29)]
   299       10.09343       10.09343       10.09343    6[1-(0),7-(6,7),7-(7)]
   300      10.263855      10.263855      10.263855    6[1-(0),7-(6,7),7-(7,29)]
   301      15.839272      15.839272      15.839272    6[1-(0),7-(6,7),7-(7,29)]
   302      16.080621      16.080621      16.080621    6[1-(0),7-(6,7),7-(7)]
   303      12.637263      12.637263      12.637263    6[1-(0),7-(6,7),7-(7)]
   304      12.896909      12.896909      12.896909    6[1-(0),7-(6,7),7-(7,29)]
   305      13.306417      13.306417      13.306417    6[1-(0),7-(6,7),7-(7,29)]
   306      11.267587      11.267587      11.267587    6[1-(0),7-(6,7),7-(7)]
   307      13.681074      13.681074      13.681074    6[1-(0),7-(6,7),7-(7,29)]
   308      14.820728      14.820728      14.820728    6[1-(0),7-(6,7),7-(7)]
   309      13.665391      13.665391      13.665391    6[1-(0),7-(6,7),7-(7,29)]
   310      14.994987      14.994987      14.994987    6[1-(0),7-(6,7),7-(7)]
   311      16.275791      16.275791      16.275791    6[6-(9,9,9),8-(0),8-(0)]
   312       0.196913       0.196913       0.196913    6[6-(8,8),9-(0),9-(0),9-(0)]
   313      13.021155      13.021155      13.021155    7[6-(1,7),7-(6),29-(7,7,8)]
   314      13.279756      13.279756      13.279756    7[6-(1,7),7-(6,29)]
   315      12.795838      12.795838      12.795838    7[6-(1,7),6-(1,7),7-(6,6)]
   316       11.41745       11.41745       11.41745    7[6-(1,7),7-(6,29)]
   317        12.7873        12.7873        12.7873    7[6-(1,7),7-(6),29-(7,7,8)]
   318      12.505523      12.505523      12.505523    7[6-(1,7),6-(1,7),7-(6,6)]
   319       14.82613       14.82613       14.82613    7[6-(1,7),7-(6,29)]
   320      14.704671      14.704671      14.704671    7[6-(1,7),7-(6),29-(7,8,8)]
   321      16.754132      16.754132      16.754132    7[6-(1,7),6-(1,7),7-(6,6)]
   322      11.411873      11.411873      11.411873    7[6-(1,7),7-(6),29-(7,8,8)]
   323      11.295643      11.295643      11.295643    7[6-(1,7),7-(6,29)]
   324       9.382976       9.382976       9.382976    7[6-(1,7),6-(1,7),7-(6,6)]
   325      13.295962      13.295962      13.295962    7[6-(1,7),7-(6,29)]
   326      13.119089      13.119089      13.119089    7[6-(1,7),7-(6),29-(7,7,8)]
   327      13.481199      13.481199      13.481199    7[6-(1,7),6-(1,7),7-(6,6)]
   328      13.409579      13.409579      13.409579    7[6-(1,7),7-(6),29-(7,7,8)]
   329      14.713733      14.713733      14.713733    7[6-(1,7),7-(6,29)]
   330      13.706167      13.706167      13.706167    7[6-(1,7),6-(1,7),7-(6,6)]
   331      12.227754      12.227754      12.227754    7[6-(1,7),7-(6),29-(7,7,8)]
   332      11.544659      11.544659      11.544659    7[6-(1,7),7-(6,29)]
   333      11.851355      11.851355      11.851355    7[6-(1,7),6-(1,7),7-(6,6)]
   334      12.167983      12.167983      12.167983    7[6-(1,7),7-(6),29-(7,7,8)]
   335      11.337291      11.337291      11.337291    7[6-(1,7),7-(6,29)]
   336      11.851355      11.851355      11.851355    7[6-(1,7),6-(1,7),7-(6,6)]
   337      13.117695      13.117695      13.117695    7[6-(1,7),7-(6),29-(7,7,8)]
   338      12.859094      12.859094      12.859094    7[6-(1,7),7-(6,29)]
   339      13.343012      13.343012      13.343012    7[6-(1,7),6-(1,7),7-(6,6)]
   340        14.7214        14.7214        14.7214    7[6-(1,7),7-(6,29)]
   341       13.35155       13.35155       13.35155    7[6-(1,7),7-(6),29-(7,7,8)]
   342      13.633327      13.633327      13.633327    7[6-(1,7),6-(1,7),7-(6,6)]
   343       11.31272       11.31272       11.31272    7[6-(1,7),7-(6,29)]
   344      11.434179      11.434179      11.434179    7[6-(1,7),7-(6),29-(7,8,8)]
   345       9.384718       9.384718       9.384718    7[6-(1,7),6-(1,7),7-(6,6)]
   346      14.726977      14.726977      14.726977    7[6-(1,7),7-(6),29-(7,8,8)]
   347      14.843207      14.843207      14.843207    7[6-(1,7),7-(6,29)]
   348      16.755874      16.755874      16.755874    7[6-(1,7),6-(1,7),7-(6,6)]
   349      12.842888      12.842888      12.842888    7[6-(1,7),7-(6,29)]
   350      13.019761      13.019761      13.019761    7[6-(1,7),7-(6),29-(7,7,8)]
   351      12.657651      12.657651      12.657651    7[6-(1,7),6-(1,7),7-(6,6)]
   352      12.729271      12.729271      12.729271    7[6-(1,7),7-(6),29-(7,7,8)]
   353      11.425117      11.425117      11.425117    7[6-(1,7),7-(6,29)]
   354      12.432683      12.432683      12.432683    7[6-(1,7),6-(1,7),7-(6,6)]
   355      13.911096      13.911096      13.911096    7[6-(1,7),7-(6),29-(7,7,8)]
   356      14.594191      14.594191      14.594191    7[6-(1,7),7-(6,29)]
   357      14.287495      14.287495      14.287495    7[6-(1,7),6-(1,7),7-(6,6)]
   358      13.970867      13.970867      13.970867    7[6-(1,7),7-(6),29-(7,7,8)]
   359      14.801559      14.801559      14.801559    7[6-(1,7),7-(6,29)]
   360      14.287495      14.287495      14.287495    7[6-(1,7),6-(1,7),7-(6,6)]
   361       4.404745       4.404745       4.404745    7[6-(1,7),7-(6),29-(7,7,8)]
   362       4.146144       4.146144       4.146144    7[6-(1,7),7-(6,29)]
   363       4.630062       4.630062       4.630062    7[6-(1,7),6-(1,7),7-(6,6)]
   364        6.00845        6.00845        6.00845    7[6-(1,7),7-(6,29)]
   365         4.6386         4.6386         4.6386    7[6-(1,7),7-(6),29-(7,7,8)]
   366       4.920377       4.920377       4.920377    7[6-(1,7),6-(1,7),7-(6,6)]
   367        2.59977        2.59977        2.59977    7[6-(1,7),7-(6,29)]
   368       2.721229       2.721229       2.721229    7[6-(1,7),7-(6),29-(7,8,8)]
   369       0.671768       0.671768       0.671768    7[6-(1,7),6-(1,7),7-(6,6)]
   370       6.014027       6.014027       6.014027    7[6-(1,7),7-(6),29-(7,8,8)]
   371       6.130257       6.130257       6.130257    7[6-(1,7),7-(6,29)]
   372       8.042924       8.042924       8.042924    7[6-(1,7),6-(1,7),7-(6,6)]
   373       4.129938       4.129938       4.129938    7[6-(1,7),7-(6,29)]
   374       4.306811       4.306811       4.306811    7[6-(1,7),7-(6),29-(7,7,8)]
   375       3.944701       3.944701       3.944701    7[6-(1,7),6-(1,7),7-(6,6)]
   376       4.016321       4.016321       4.016321    7[6-(1,7),7-(6),29-(7,7,8)]
   377       2.712167       2.712167       2.712167    7[6-(1,7),7-(6,29)]
   378       3.719733       3.719733       3.719733    7[6-(1,7),6-(1,7),7-(6,6)]
   379       5.198146       5.198146       5.198146    7[6-(1,7),7-(6),29-(7,7,8)]
   380       5.881241       5.881241       5.881241    7[6-(1,7),7-(6,29)]
   381       5.574545       5.574545       5.574545    7[6-(1,7),6-(1,7),7-(6,6)]
   382       5.257917       5.257917       5.257917    7[6-(1,7),7-(6),29-(7,7,8)]
   383       6.088609       6.088609       6.088609    7[6-(1,7),7-(6,29)]
   384       5.574545       5.574545       5.574545    7[6-(1,7),6-(1,7),7-(6,6)]
   385       4.308205       4.308205       4.308205    7[6-(1,7),7-(6),29-(7,7,8)]
   386       4.566806       4.566806       4.566806    7[6-(1,7),7-(6,29)]
   387       4.082888       4.082888       4.082888    7[6-(1,7),6-(1,7),7-(6,6)]
   388         2.7045         2.7045         2.7045    7[6-(1,7),7-(6,29)]
   389        4.07435        4.07435        4.07435    7[6-(1,7),7-(6),29-(7,7,8)]
   390       3.792573       3.792573       3.792573    7[6-(1,7),6-(1,7),7-(6,6)]
   391        6.11318        6.11318        6.11318    7[6-(1,7),7-(6,29)]
   392       5.991721       5.991721       5.991721    7[6-(1,7),7-(6),29-(7,8,8)]
   393       8.041182       8.041182       8.041182    7[6-(1,7),6-(1,7),7-(6,6)]
   394       2.698923       2.698923       2.698923    7[6-(1,7),7-(6),29-(7,8,8)]
   395       2.582693       2.582693       2.582693    7[6-(1,7),7-(6,29)]
   396       0.670026       0.670026       0.670026    7[6-(1,7),6-(1,7),7-(6,6)]
   397       4.583012       4.583012       4.583012    7[6-(1,7),7-(6,29)]
   398       4.406139       4.406139       4.406139    7[6-(1,7),7-(6),29-(7,7,8)]
   399       4.768249       4.768249       4.768249    7[6-(1,7),6-(1,7),7-(6,6)]
   400       4.696629       4.696629       4.696629    7[6-(1,7),7-(6),29-(7,7,8)]
   401       6.000783       6.000783       6.000783    7[6-(1,7),7-(6,29)]
   402       4.993217       4.993217       4.993217    7[6-(1,7),6-(1,7),7-(6,6)]
   403       3.514804       3.514804       3.514804    7[6-(1,7),7-(6),29-(7,7,8)]
   404       2.831709       2.831709       2.831709    7[6-(1,7),7-(6,29)]
   405       3.138405       3.138405       3.138405    7[6-(1,7),6-(1,7),7-(6,6)]
   406       3.455033       3.455033       3.455033    7[6-(1,7),7-(6),29-(7,7,8)]
   407       2.624341       2.624341       2.624341    7[6-(1,7),7-(6,29)]
   408       3.138405       3.138405       3.138405    7[6-(1,7),6-(1,7),7-(6,6)]
   409       4.404745       4.404745       4.404745    7[6-(1,7),7-(6),29-(7,7,8)]
   410       4.146144       4.146144       4.146144    7[6-(1,7),7-(6,29)]
   411       4.630062       4.630062       4.630062    7[6-(1,7),6-(1,7),7-(6,6)]
   412        6.00845        6.00845        6.00845    7[6-(1,7),7-(6,29)]
   413         4.6386         4.6386         4.6386    7[6-(1,7),7-(6),29-(7,7,8)]
   414       4.920377       4.920377       4.920377    7[6-(1,7),6-(1,7),7-(6,6)]
   415        2.59977        2.59977        2.59977    7[6-(1,7),7-(6,29)]
   416       2.721229       2.721229       2.721229    7[6-(1,7),7-(6),29-(7,8,8)]
   417       0.671768       0.671768       0.671768    7[6-(1,7),6-(1,7),7-(6,6)]
   418       6.014027       6.014027       6.014027    7[6-(1,7),7-(6),29-(7,8,8)]
   419       6.130257       6.130257       6.130257    7[6-(1,7),7-(6,29)]
   420       8.042924       8.042924       8.042924    7[6-(1,7),6-(1,7),7-(6,6)]
   421       4.129938       4.129938       4.129938    7[6-(1,7),7-(6,29)]
   422       4.306811       4.306811       4.306811    7[6-(1,7),7-(6),29-(7,7,8)]
   423       3.944701       3.944701       3.944701    7[6-(1,7),6-(1,7),7-(6,6)]
   424       4.016321       4.016321       4.016321    7[6-(1,7),7-(6),29-(7,7,8)]
   425       2.712167       2.712167       2.712167    7[6-(1,7),7-(6,29)]
   426       3.719733       3.719733       3.719733    7[6-(1,7),6-(1,7),7-(6,6)]
   427       5.198146       5.198146       5.198146    7[6-(1,7),7-(6),29-(7,7,8)]
   428       5.881241       5.881241       5.881241    7[6-(1,7),7-(6,29)]
   429       5.574545       5.574545       5.574545    7[6-(1,7),6-(1,7),7-(6,6)]
   430       5.257917       5.257917       5.257917    7[6-(1,7),7-(6),29-(7,7,8)]
   431       6.088609       6.088609       6.088609    7[6-(1,7),7-(6,29)]
   432       5.574545       5.574545       5.574545    7[6-(1,7),6-(1,7),7-(6,6)]
   433       4.308205       4.308205       4.308205    7[6-(1,7),7-(6),29-(7,7,8)]
   434       4.566806       4.566806       4.566806    7[6-(1,7),7-(6,29)]
   435       4.082888       4.082888       4.082888    7[6-(1,7),6-(1,7),7-(6,6)]
   436         2.7045         2.7045         2.7045    7[6-(1,7),7-(6,29)]
   437        4.07435        4.07435        4.07435    7[6-(1,7),7-(6),29-(7,7,8)]
   438       3.792573       3.792573       3.792573    7[6-(1,7),6-(1,7),7-(6,6)]
   439        6.11318        6.11318        6.11318    7[6-(1,7),7-(6,29)]
   440       5.991721       5.991721       5.991721    7[6-(1,7),7-(6),29-(7,8,8)]
   441       8.041182       8.041182       8.041182    7[6-(1,7),6-(1,7),7-(6,6)]
   442       2.698923       2.698923       2.698923    7[6-(1,7),7-(6),29-(7,8,8)]
   443       2.582693       2.582693       2.582693    7[6-(1,7),7-(6,29)]
   444       0.670026       0.670026       0.670026    7[6-(1,7),6-(1,7),7-(6,6)]
   445       4.583012       4.583012       4.583012    7[6-(1,7),7-(6,29)]
   446       4.406139       4.406139       4.406139    7[6-(1,7),7-(6),29-(7,7,8)]
   447       4.768249       4.768249       4.768249    7[6-(1,7),6-(1,7),7-(6,6)]
   448       4.696629       4.696629       4.696629    7[6-(1,7),7-(6),29-(7,7,8)]
   449       6.000783       6.000783       6.000783    7[6-(1,7),7-(6,29)]
   450       4.993217       4.993217       4.993217    7[6-(1,7),6-(1,7),7-(6,6)]
   451       3.514804       3.514804       3.514804    7[6-(1,7),7-(6),29-(7,7,8)]
   452       2.831709       2.831709       2.831709    7[6-(1,7),7-(6,29)]
   453       3.138405       3.138405       3.138405    7[6-(1,7),6-(1,7),7-(6,6)]
   454       3.455033       3.455033       3.455033    7[6-(1,7),7-(6),29-(7,7,8)]
   455       2.624341       2.624341       2.624341    7[6-(1,7),7-(6,29)]
   456       3.138405       3.138405       3.138405    7[6-(1,7),6-(1,7),7-(6,6)]
   457      13.021155      13.021155      13.021155    7[6-(1,7),7-(6),29-(7,7,8)]
   458      13.279756      13.279756      13.279756    7[6-(1,7),7-(6,29)]
   459      12.795838      12.795838      12.795838    7[6-(1,7),6-(1,7),7-(6,6)]
   460       11.41745       11.41745       11.41745    7[6-(1,7),7-(6,29)]
   461        12.7873        12.7873        12.7873    7[6-(1,7),7-(6),29-(7,7,8)]
   462      12.505523      12.505523      12.505523    7[6-(1,7),6-(1,7),7-(6,6)]
   463       14.82613       14.82613       14.82613    7[6-(1,7),7-(6,29)]
   464      14.704671      14.704671      14.704671    7[6-(1,7),7-(6),29-(7,8,8)]
   465      16.754132      16.754132      16.754132    7[6-(1,7),6-(1,7),7-(6,6)]
   466      11.411873      11.411873      11.411873    7[6-(1,7),7-(6),29-(7,8,8)]
   467      11.295643      11.295643      11.295643    7[6-(1,7),7-(6,29)]
   468       9.382976       9.382976       9.382976    7[6-(1,7),6-(1,7),7-(6,6)]
   469      13.295962      13.295962      13.295962    7[6-(1,7),7-(6,29)]
   470      13.119089      13.119089      13.119089    7[6-(1,7),7-(6),29-(7,7,8)]
   471      13.481199      13.481199      13.481199    7[6-(1,7),6-(1,7),7-(6,6)]
   472      13.409579      13.409579      13.409579    7[6-(1,7),7-(6),29-(7,7,8)]
   473      14.713733      14.713733      14.713733    7[6-(1,7),7-(6,29)]
   474      13.706167      13.706167      13.706167    7[6-(1,7),6-(1,7),7-(6,6)]
   475      12.227754      12.227754      12.227754    7[6-(1,7),7-(6),29-(7,7,8)]
   476      11.544659      11.544659      11.544659    7[6-(1,7),7-(6,29)]
   477      11.851355      11.851355      11.851355    7[6-(1,7),6-(1,7),7-(6,6)]
   478      12.167983      12.167983      12.167983    7[6-(1,7),7-(6),29-(7,7,8)]
   479      11.337291      11.337291      11.337291    7[6-(1,7),7-(6,29)]
   480      11.851355      11.851355      11.851355    7[6-(1,7),6-(1,7),7-(6,6)]
   481      13.117695      13.117695      13.117695    7[6-(1,7),7-(6),29-(7,7,8)]
   482      12.859094      12.859094      12.859094    7[6-(1,7),7-(6,29)]
   483      13.343012      13.343012      13.343012    7[6-(1,7),6-(1,7),7-(6,6)]
   484        14.7214        14.7214        14.7214    7[6-(1,7),7-(6,29)]
   485       13.35155       13.35155       13.35155    7[6-(1,7),7-(6),29-(7,7,8)]
   486      13.633327      13.633327      13.633327    7[6-(1,7),6-(1,7),7-(6,6)]
   487       11.31272       11.31272       11.31272    7[6-(1,7),7-(6,29)]
   488      11.434179      11.434179      11.434179    7[6-(1,7),7-(6),29-(7,8,8)]
   489       9.384718       9.384718       9.384718    7[6-(1,7),6-(1,7),7-(6,6)]
   490      14.726977      14.726977      14.726977    7[6-(1,7),7-(6),29-(7,8,8)]
   491      14.843207      14.843207      14.843207    7[6-(1,7),7-(6,29)]
   492      16.755874      16.755874      16.755874    7[6-(1,7),6-(1,7),7-(6,6)]
   493      12.842888      12.842888      12.842888    7[6-(1,7),7-(6,29)]
   494      13.019761      13.019761      13.019761    7[6-(1,7),7-(6),29-(7,7,8)]
   495      12.657651      12.657651      12.657651    7[6-(1,7),6-(1,7),7-(6,6)]
   496      12.729271      12.729271      12.729271    7[6-(1,7),7-(6),29-(7,7,8)]
   497      11.425117      11.425117      11.425117    7[6-(1,7),7-(6,29)]
   498      12.432683      12.432683      12.432683    7[6-(1,7),6-(1,7),7-(6,6)]
   499      13.911096      13.911096      13.911096    7[6-(1,7),7-(6),29-(7,7,8)]
   500      14.594191      14.594191      14.594191    7[6-(1,7),7-(6,29)]
   501      14.287495      14.287495      14.287495    7[6-(1,7),6-(1,7),7-(6,6)]
   502      13.970867      13.970867      13.970867    7[6-(1,7),7-(6),29-(7,7,8)]
   503      14.801559      14.801559      14.801559    7[6-(1,7),7-(6,29)]
   504      14.287495      14.287495      14.287495    7[6-(1,7),6-(1,7),7-(6,6)]
   505      11.953819      11.953819      11.953819    8[1-(0),29-(7,7,7),29-(7,7,8)]
   506       14.18294       14.18294       14.18294    8[1-(0),29-(7,7,7),29-(7,7,8)]
   507      10.549291      10.549291      10.549291    8[6-(6,8)]
   508       9.873515       9.873515       9.873515    8[6-(6,8)]
   509      14.185031      14.185031      14.185031    8[1-(0),29-(7,7,7),29-(7,7,8)]
   510       11.95591       11.95591       11.95591    8[1-(0),29-(7,7,7),29-(7,7,8)]
   511      15.589559      15.589559      15.589559    8[6-(6,8)]
   512      16.265335      16.265335      16.265335    8[6-(6,8)]
   513       5.472081       5.472081       5.472081    8[1-(0),29-(7,7,7),29-(7,7,8)]
   514        3.24296        3.24296        3.24296    8[1-(0),29-(7,7,7),29-(7,7,8)]
   515       6.876609       6.876609       6.876609    8[6-(6,8)]
   516       7.552385       7.552385       7.552385    8[6-(6,8)]
   517       3.240869       3.240869       3.240869    8[1-(0),29-(7,7,7),29-(7,7,8)]
   518        5.46999        5.46999        5.46999    8[1-(0),29-(7,7,7),29-(7,7,8)]
   519       1.836341       1.836341       1.836341    8[6-(6,8)]
   520       1.160565       1.160565       1.160565    8[6-(6,8)]
   521       5.472081       5.472081       5.472081    8[1-(0),29-(7,7,7),29-(7,7,8)]
   522        3.24296        3.24296        3.24296    8[1-(0),29-(7,7,7),29-(7,7,8)]
   523       6.876609       6.876609       6.876609    8[6-(6,8)]
   524       7.552385       7.552385       7.552385    8[6-(6,8)]
   525       3.240869       3.240869       3.240869    8[1-(0),29-(7,7,7),29-(7,7,8)]
   526        5.46999        5.46999        5.46999    8[1-(0),29-(7,7,7),29-(7,7,8)]
   527       1.836341       1.836341       1.836341    8[6-(6,8)]
   528       1.160565       1.160565       1.160565    8[6-(6,8)]
   529      11.953819      11.953819      11.953819    8[1-(0),29-(7,7,7),29-(7,7,8)]
   530       14.18294       14.18294       14.18294    8[1-(0),29-(7,7,7),29-(7,7,8)]
   531      10.549291      10.549291      10.549291    8[6-(6,8)]
   532       9.873515       9.873515       9.873515    8[6-(6,8)]
   533      14.185031      14.185031      14.185031    8[1-(0),29-(7,7,7),29-(7,7,8)]
   534       11.95591       11.95591       11.95591    8[1-(0),29-(7,7,7),29-(7,7,8)]
   535      15.589559      15.589559      15.589559    8[6-(6,8)]
   536      16.265335      16.265335      16.265335    8[6-(6,8)]
   537       8.031597       8.031597       8.031597    9[6-(6,9,9)]
   538       7.590722       7.590722       7.590722    9[6-(6,9,9)]
   539       8.690296       8.690296       8.690296    9[6-(6,9,9)]
   540       0.681353       0.681353       0.681353    9[6-(6,9,9)]
   541       1.122228       1.122228       1.122228    9[6-(6,9,9)]
   542       0.022654       0.022654       0.022654    9[6-(6,9,9)]
   543       9.394303       9.394303       9.394303    9[6-(6,9,9)]
   544       9.835178       9.835178       9.835178    9[6-(6,9,9)]
   545       8.735604       8.735604       8.735604    9[6-(6,9,9)]
   546      16.744547      16.744547      16.744547    9[6-(6,9,9)]
   547      16.303672      16.303672      16.303672    9[6-(6,9,9)]
   548      -0.022654      -0.022654      -0.022654    9[6-(6,9,9)]
   549       9.394303       9.394303       9.394303    9[6-(6,9,9)]
   550       9.835178       9.835178       9.835178    9[6-(6,9,9)]
   551       8.735604       8.735604       8.735604    9[6-(6,9,9)]
   552      16.744547      16.744547      16.744547    9[6-(6,9,9)]
   553      16.303672      16.303672      16.303672    9[6-(6,9,9)]
   554      -0.022654      -0.022654      -0.022654    9[6-(6,9,9)]
   555       8.031597       8.031597       8.031597    9[6-(6,9,9)]
   556       7.590722       7.590722       7.590722    9[6-(6,9,9)]
   557       8.690296       8.690296       8.690296    9[6-(6,9,9)]
   558       0.681353       0.681353       0.681353    9[6-(6,9,9)]
   559       1.122228       1.122228       1.122228    9[6-(6,9,9)]
   560       0.022654       0.022654       0.022654    9[6-(6,9,9)]
