# Supplementary material for: A collection of forcefield precursors for metal–organic frameworks
Source: RSC Adv. 2019 Nov 13;9(63):36492–507. doi: 10.1039/c9ra07327b (PMC9075174; doi:10.1039/c9ra07327b)
Supplement: RA-009-C9RA07327B-s063 [file RA-009-C9RA07327B-s063.txt]

AGUWUV_clean

8.193300    0.000000    0.000000
-2.404871    8.532159    0.000000
-0.616737    -4.521904    11.317259

     1       -0.03317       -0.03317       -0.03317    28[7-(6,6),7-(6,7),7-(7,7),8-(6)]
     2       5.204862       5.204862       5.204862    28[7-(6,6),7-(6,7),7-(7,7),8-(6)]
     3       2.585846       2.585846       2.585846    28[7-(6,6),7-(6,6),8-(6),8-(6),8-(6),8-(6)]
     4      -1.950623      -1.950623      -1.950623    1[6-(6,7)]
     5      -0.154175      -0.154175      -0.154175    1[6-(6,7)]
     6       1.461117       1.461117       1.461117    1[6-(6,7)]
     7       0.800606       0.800606       0.800606    1[6-(6,6)]
     8       7.122315       7.122315       7.122315    1[6-(6,7)]
     9       5.325867       5.325867       5.325867    1[6-(6,7)]
    10       3.710575       3.710575       3.710575    1[6-(6,7)]
    11       4.371086       4.371086       4.371086    1[6-(6,6)]
    12      -0.538223      -0.538223      -0.538223    6[6-(6,7),7-(7),7-(7,28)]
    13      -0.342616      -0.342616      -0.342616    6[6-(1,7),6-(7,7),7-(6,28)]
    14       -1.26729       -1.26729       -1.26729    6[1-(0),6-(1,7),7-(6,28)]
    15      -0.174489      -0.174489      -0.174489    6[1-(0),6-(1,7),7-(6,28)]
    16        0.76196        0.76196        0.76196    6[1-(0),6-(6,7),7-(6,28)]
    17       1.678579       1.678579       1.678579    6[6-(6,6),8-(28),8-(28)]
    18       2.769324       2.769324       2.769324    6[6-(1,6),6-(6,6),6-(8,8)]
    19       3.125008       3.125008       3.125008    6[6-(1,6),6-(6,6),6-(8,8)]
    20       2.545485       2.545485       2.545485    6[6-(6,6),8-(0),8-(28)]
    21        1.03475        1.03475        1.03475    6[1-(0),6-(6,6),6-(6,6)]
    22       5.709915       5.709915       5.709915    6[6-(6,7),7-(7),7-(7,28)]
    23       5.514308       5.514308       5.514308    6[6-(1,7),6-(7,7),7-(6,28)]
    24       6.438982       6.438982       6.438982    6[1-(0),6-(1,7),7-(6,28)]
    25       5.346181       5.346181       5.346181    6[1-(0),6-(1,7),7-(6,28)]
    26       4.409732       4.409732       4.409732    6[1-(0),6-(6,7),7-(6,28)]
    27       3.493113       3.493113       3.493113    6[6-(6,6),8-(28),8-(28)]
    28       2.402368       2.402368       2.402368    6[6-(1,6),6-(6,6),6-(8,8)]
    29       2.046684       2.046684       2.046684    6[6-(1,6),6-(6,6),6-(8,8)]
    30       2.626207       2.626207       2.626207    6[6-(6,6),8-(0),8-(28)]
    31       4.136942       4.136942       4.136942    6[1-(0),6-(6,6),6-(6,6)]
    32      -1.667048      -1.667048      -1.667048    7[6-(6,7),7-(7,28),28-(7,7,8)]
    33      -0.944396      -0.944396      -0.944396    7[7-(6,28),7-(7),28-(7,7,8)]
    34       0.210048       0.210048       0.210048    7[7-(6),7-(7,28)]
    35       0.258685       0.258685       0.258685    7[6-(6,7),7-(7)]
    36      -1.361469      -1.361469      -1.361469    7[6-(1,6),6-(6,6),28-(7,7,8)]
    37       0.847167       0.847167       0.847167    7[6-(1,6),6-(1,6),28-(7,8,8,8,8)]
    38        6.83874        6.83874        6.83874    7[6-(6,7),7-(7,28),28-(7,7,8)]
    39       6.116088       6.116088       6.116088    7[7-(6,28),7-(7),28-(7,7,8)]
    40       4.961644       4.961644       4.961644    7[7-(6),7-(7,28)]
    41       4.913007       4.913007       4.913007    7[6-(6,7),7-(7)]
    42       6.533161       6.533161       6.533161    7[6-(1,6),6-(6,6),28-(7,7,8)]
    43       4.324525       4.324525       4.324525    7[6-(1,6),6-(1,6),28-(7,8,8,8,8)]
    44       1.033924       1.033924       1.033924    8[6-(6,8),28-(7,7,7)]
    45       1.451566       1.451566       1.451566    8[6-(6,8),28-(7,7,8,8,8)]
    46       3.012831       3.012831       3.012831    8[6-(6,8),28-(7,7,8,8,8)]
    47       1.730426       1.730426       1.730426    8[6-(6,8)]
    48       4.137768       4.137768       4.137768    8[6-(6,8),28-(7,7,7)]
    49       3.720126       3.720126       3.720126    8[6-(6,8),28-(7,7,8,8,8)]
    50       2.158861       2.158861       2.158861    8[6-(6,8),28-(7,7,8,8,8)]
    51       3.441266       3.441266       3.441266    8[6-(6,8)]
