# Supplementary material for: A collection of forcefield precursors for metal–organic frameworks
Source: RSC Adv. 2019 Nov 13;9(63):36492–507. doi: 10.1039/c9ra07327b (PMC9075174; doi:10.1039/c9ra07327b)
Supplement: RA-009-C9RA07327B-s064 [file RA-009-C9RA07327B-s064.txt]

AHOKIR01_clean

4.399900    0.000000    0.000000
0.000000    6.670800    0.000000
-0.218711    -3.335466    10.015637

     1       2.090594       2.090594       2.090594    29[8-(15),8-(15),8-(15,29),8-(15,29)]
     2       2.090594       2.090594       2.090594    29[8-(15),8-(15),8-(15,29),8-(15,29)]
     3       4.238334       4.238334       4.238334    15[6-(1,1,6),8-(29),8-(29),8-(29,29)]
     4      -0.057145      -0.057145      -0.057145    15[6-(1,1,6),8-(29),8-(29),8-(29,29)]
     5       0.971734       0.971734       0.971734    1[6-(1,6,15)]
     6       3.519122       3.519122       3.519122    1[6-(1,6,6)]
     7       3.209455       3.209455       3.209455    1[6-(1,6,15)]
     8       0.662067       0.662067       0.662067    1[6-(1,6,6)]
     9       3.209455       3.209455       3.209455    1[6-(1,6,15)]
    10       0.662067       0.662067       0.662067    1[6-(1,6,6)]
    11       0.971734       0.971734       0.971734    1[6-(1,6,15)]
    12       3.519122       3.519122       3.519122    1[6-(1,6,6)]
    13        0.55845        0.55845        0.55845    6[1-(0),1-(0),6-(1,1,6),15-(8,8,8)]
    14       4.050941       4.050941       4.050941    6[1-(0),1-(0),6-(1,1,15),6-(1,1,6)]
    15       3.622739       3.622739       3.622739    6[1-(0),1-(0),6-(1,1,6),15-(8,8,8)]
    16       0.130248       0.130248       0.130248    6[1-(0),1-(0),6-(1,1,15),6-(1,1,6)]
    17       3.405769       3.405769       3.405769    8[15-(6,8,8),29-(8,8,8)]
    18        0.77542        0.77542        0.77542    8[15-(6,8,8),29-(8,8,8)]
    19        0.77542        0.77542        0.77542    8[15-(6,8,8),29-(8,8,8)]
    20       3.405769       3.405769       3.405769    8[15-(6,8,8),29-(8,8,8)]
    21       1.023773       1.023773       1.023773    8[15-(6,8,8),29-(8,8,8),29-(8,8,8)]
    22       3.157416       3.157416       3.157416    8[15-(6,8,8),29-(8,8,8),29-(8,8,8)]
