# Supplementary material for: A collection of forcefield precursors for metal–organic frameworks
Source: RSC Adv. 2019 Nov 13;9(63):36492–507. doi: 10.1039/c9ra07327b (PMC9075174; doi:10.1039/c9ra07327b)
Supplement: RA-009-C9RA07327B-s065 [file RA-009-C9RA07327B-s065.txt]

AHUTIH_clean

6.107100    0.000000    0.000000
0.000000    7.696200    0.000000
-0.651700    0.000000    22.692644

     1       3.234044       3.234044       3.234044    57[8-(6),8-(6),8-(6),8-(6),8-(6),8-(6),8-(6),8-(6)]
     2       2.547206       2.547206       2.547206    57[8-(6),8-(6),8-(6),8-(6),8-(6),8-(6),8-(6),8-(6)]
     3       2.221356       2.221356       2.221356    57[8-(6),8-(6),8-(6),8-(6),8-(6),8-(6),8-(6),8-(6)]
     4       2.908194       2.908194       2.908194    57[8-(6),8-(6),8-(6),8-(6),8-(6),8-(6),8-(6),8-(6)]
     5       5.676138       5.676138       5.676138    1[6-(6,6,8)]
     6       5.168116       5.168116       5.168116    1[6-(6,6,8)]
     7       0.105112       0.105112       0.105112    1[6-(6,6,8)]
     8       0.613134       0.613134       0.613134    1[6-(6,6,8)]
     9      -0.220738      -0.220738      -0.220738    1[6-(6,6,8)]
    10       0.287284       0.287284       0.287284    1[6-(6,6,8)]
    11       5.350288       5.350288       5.350288    1[6-(6,6,8)]
    12       4.842266       4.842266       4.842266    1[6-(6,6,8)]
    13       3.719853       3.719853       3.719853    6[6-(1,6,8),8-(57),8-(57)]
    14       4.805973       4.805973       4.805973    6[1-(0),6-(1,6,8),6-(8,8),8-(57)]
    15       4.795892       4.795892       4.795892    6[1-(0),6-(1,6,8),6-(8,8),8-(57)]
    16       5.600516       5.600516       5.600516    6[6-(1,6,8),8-(57),8-(57)]
    17       3.565846       3.565846       3.565846    6[6-(8,8),8-(57),8-(57)]
    18       2.061397       2.061397       2.061397    6[6-(1,6,8),8-(57),8-(57)]
    19       0.975277       0.975277       0.975277    6[1-(0),6-(1,6,8),6-(8,8),8-(57)]
    20       0.985358       0.985358       0.985358    6[1-(0),6-(1,6,8),6-(8,8),8-(57)]
    21       0.180734       0.180734       0.180734    6[6-(1,6,8),8-(57),8-(57)]
    22       2.215404       2.215404       2.215404    6[6-(8,8),8-(57),8-(57)]
    23       1.735547       1.735547       1.735547    6[6-(1,6,8),8-(57),8-(57)]
    24       0.649427       0.649427       0.649427    6[1-(0),6-(1,6,8),6-(8,8),8-(57)]
    25       0.659508       0.659508       0.659508    6[1-(0),6-(1,6,8),6-(8,8),8-(57)]
    26      -0.145116      -0.145116      -0.145116    6[6-(1,6,8),8-(57),8-(57)]
    27       2.541254       2.541254       2.541254    6[6-(8,8),8-(57),8-(57)]
    28       3.394003       3.394003       3.394003    6[6-(1,6,8),8-(57),8-(57)]
    29       4.480123       4.480123       4.480123    6[1-(0),6-(1,6,8),6-(8,8),8-(57)]
    30       4.470042       4.470042       4.470042    6[1-(0),6-(1,6,8),6-(8,8),8-(57)]
    31       5.274666       5.274666       5.274666    6[6-(1,6,8),8-(57),8-(57)]
    32       3.239996       3.239996       3.239996    6[6-(8,8),8-(57),8-(57)]
    33       2.826411       2.826411       2.826411    8[6-(6,8),57-(8,8,8,8,8,8,8)]
    34       3.754619       3.754619       3.754619    8[6-(6,8),57-(8,8,8,8,8,8,8)]
    35       4.609363       4.609363       4.609363    8[6-(1,6,6),57-(8,8,8,8,8,8,8)]
    36       3.431782       3.431782       3.431782    8[6-(1,6,6),57-(8,8,8,8,8,8,8)]
    37       5.005023       5.005023       5.005023    8[6-(6,8),57-(8,8,8,8,8,8,8)]
    38       0.719552       0.719552       0.719552    8[6-(6,8),57-(8,8,8,8,8,8,8)]
    39       3.190576       3.190576       3.190576    8[6-(6,8),57-(8,8,8,8,8,8,8)]
    40       3.996783       3.996783       3.996783    8[6-(6,8),57-(8,8,8,8,8,8,8)]
    41       2.954839       2.954839       2.954839    8[6-(6,8),57-(8,8,8,8,8,8,8)]
    42       2.026631       2.026631       2.026631    8[6-(6,8),57-(8,8,8,8,8,8,8)]
    43       1.171887       1.171887       1.171887    8[6-(1,6,6),57-(8,8,8,8,8,8,8)]
    44       2.349468       2.349468       2.349468    8[6-(1,6,6),57-(8,8,8,8,8,8,8)]
    45       0.776227       0.776227       0.776227    8[6-(6,8),57-(8,8,8,8,8,8,8)]
    46       5.061698       5.061698       5.061698    8[6-(6,8),57-(8,8,8,8,8,8,8)]
    47       1.938974       1.938974       1.938974    8[6-(6,8),57-(8,8,8,8,8,8,8)]
    48       1.784467       1.784467       1.784467    8[6-(6,8),57-(8,8,8,8,8,8,8)]
    49       2.628989       2.628989       2.628989    8[6-(6,8),57-(8,8,8,8,8,8,8)]
    50       1.700781       1.700781       1.700781    8[6-(6,8),57-(8,8,8,8,8,8,8)]
    51       0.846037       0.846037       0.846037    8[6-(1,6,6),57-(8,8,8,8,8,8,8)]
    52       2.023618       2.023618       2.023618    8[6-(1,6,6),57-(8,8,8,8,8,8,8)]
    53       0.450377       0.450377       0.450377    8[6-(6,8),57-(8,8,8,8,8,8,8)]
    54       4.735848       4.735848       4.735848    8[6-(6,8),57-(8,8,8,8,8,8,8)]
    55       2.264824       2.264824       2.264824    8[6-(6,8),57-(8,8,8,8,8,8,8)]
    56       1.458617       1.458617       1.458617    8[6-(6,8),57-(8,8,8,8,8,8,8)]
    57       2.500561       2.500561       2.500561    8[6-(6,8),57-(8,8,8,8,8,8,8)]
    58       3.428769       3.428769       3.428769    8[6-(6,8),57-(8,8,8,8,8,8,8)]
    59       4.283513       4.283513       4.283513    8[6-(1,6,6),57-(8,8,8,8,8,8,8)]
    60       3.105932       3.105932       3.105932    8[6-(1,6,6),57-(8,8,8,8,8,8,8)]
    61       4.679173       4.679173       4.679173    8[6-(6,8),57-(8,8,8,8,8,8,8)]
    62       0.393702       0.393702       0.393702    8[6-(6,8),57-(8,8,8,8,8,8,8)]
    63       3.516426       3.516426       3.516426    8[6-(6,8),57-(8,8,8,8,8,8,8)]
    64       3.670933       3.670933       3.670933    8[6-(6,8),57-(8,8,8,8,8,8,8)]
