# Supplementary material for: A collection of forcefield precursors for metal–organic frameworks
Source: RSC Adv. 2019 Nov 13;9(63):36492–507. doi: 10.1039/c9ra07327b (PMC9075174; doi:10.1039/c9ra07327b)
Supplement: RA-009-C9RA07327B-s066 [file RA-009-C9RA07327B-s066.txt]

AHUTIH01_clean

6.109200    0.000000    0.000000
0.000000    7.686600    0.000000
-0.656357    0.000000    22.689208

     1       2.218429       2.218429       2.218429    57[8-(1,6),8-(1,6),8-(6),8-(6),8-(6),8-(6),8-(6),8-(6)]
     2       2.906236       2.906236       2.906236    57[8-(1,6),8-(1,6),8-(6),8-(6),8-(6),8-(6),8-(6),8-(6)]
     3       3.234414       3.234414       3.234414    57[8-(1,6),8-(1,6),8-(6),8-(6),8-(6),8-(6),8-(6),8-(6)]
     4       2.546607       2.546607       2.546607    57[8-(1,6),8-(1,6),8-(6),8-(6),8-(6),8-(6),8-(6),8-(6)]
     5       1.347394       1.347394       1.347394    1[8-(6,57)]
     6       2.307775       2.307775       2.307775    1[8-(6,57)]
     7      -0.216859      -0.216859      -0.216859    1[6-(6,6,8)]
     8       0.324037       0.324037       0.324037    1[6-(6,6,8)]
     9        3.77727        3.77727        3.77727    1[8-(6,57)]
    10       2.816889       2.816889       2.816889    1[8-(6,57)]
    11       5.341524       5.341524       5.341524    1[6-(6,6,8)]
    12       4.800627       4.800627       4.800627    1[6-(6,6,8)]
    13       4.105449       4.105449       4.105449    1[8-(6,57)]
    14       3.145068       3.145068       3.145068    1[8-(6,57)]
    15       5.669702       5.669702       5.669702    1[6-(6,6,8)]
    16       5.128806       5.128806       5.128806    1[6-(6,6,8)]
    17       1.675573       1.675573       1.675573    1[8-(6,57)]
    18       2.635954       2.635954       2.635954    1[8-(6,57)]
    19       0.111319       0.111319       0.111319    1[6-(6,6,8)]
    20       0.652216       0.652216       0.652216    1[6-(6,6,8)]
    21       1.741018       1.741018       1.741018    6[6-(1,6,8),8-(57),8-(57)]
    22       0.655159       0.655159       0.655159    6[1-(0),6-(1,6,8),6-(8,8),8-(1,57)]
    23        0.68453        0.68453        0.68453    6[1-(0),6-(1,6,8),6-(8,8),8-(1,57)]
    24      -0.148415      -0.148415      -0.148415    6[6-(1,6,8),8-(57),8-(57)]
    25       3.558851       3.558851       3.558851    6[6-(8,8),8-(57),8-(57)]
    26       3.383647       3.383647       3.383647    6[6-(1,6,8),8-(57),8-(57)]
    27       4.469506       4.469506       4.469506    6[1-(0),6-(1,6,8),6-(8,8),8-(1,57)]
    28       4.440135       4.440135       4.440135    6[1-(0),6-(1,6,8),6-(8,8),8-(1,57)]
    29        5.27308        5.27308        5.27308    6[6-(1,6,8),8-(57),8-(57)]
    30        2.22217        2.22217        2.22217    6[6-(8,8),8-(57),8-(57)]
    31       3.711825       3.711825       3.711825    6[6-(1,6,8),8-(57),8-(57)]
    32       4.797684       4.797684       4.797684    6[1-(0),6-(1,6,8),6-(8,8),8-(1,57)]
    33       4.768313       4.768313       4.768313    6[1-(0),6-(1,6,8),6-(8,8),8-(1,57)]
    34       5.601258       5.601258       5.601258    6[6-(1,6,8),8-(57),8-(57)]
    35       2.550349       2.550349       2.550349    6[6-(8,8),8-(57),8-(57)]
    36       2.069196       2.069196       2.069196    6[6-(1,6,8),8-(57),8-(57)]
    37       0.983337       0.983337       0.983337    6[1-(0),6-(1,6,8),6-(8,8),8-(1,57)]
    38       1.012708       1.012708       1.012708    6[1-(0),6-(1,6,8),6-(8,8),8-(1,57)]
    39       0.179763       0.179763       0.179763    6[6-(1,6,8),8-(57),8-(57)]
    40       3.230673       3.230673       3.230673    6[6-(8,8),8-(57),8-(57)]
    41       2.629632       2.629632       2.629632    8[6-(6,8),57-(8,8,8,8,8,8,8)]
    42       1.701995       1.701995       1.701995    8[6-(6,8),57-(8,8,8,8,8,8,8)]
    43       0.842896       0.842896       0.842896    8[1-(0),6-(1,6,6),57-(8,8,8,8,8,8,8)]
    44       2.021241       2.021241       2.021241    8[1-(0),6-(1,6,6),57-(8,8,8,8,8,8,8)]
    45       0.459191       0.459191       0.459191    8[6-(6,8),57-(8,8,8,8,8,8,8)]
    46       4.732032       4.732032       4.732032    8[6-(6,8),57-(8,8,8,8,8,8,8)]
    47       3.186702       3.186702       3.186702    8[6-(6,8),57-(8,8,8,8,8,8,8)]
    48       4.010846       4.010846       4.010846    8[6-(6,8),57-(8,8,8,8,8,8,8)]
    49       2.495032       2.495032       2.495032    8[6-(6,8),57-(8,8,8,8,8,8,8)]
    50       3.422669       3.422669       3.422669    8[6-(6,8),57-(8,8,8,8,8,8,8)]
    51       4.281768       4.281768       4.281768    8[1-(0),6-(1,6,6),57-(8,8,8,8,8,8,8)]
    52       3.103423       3.103423       3.103423    8[1-(0),6-(1,6,6),57-(8,8,8,8,8,8,8)]
    53       4.665473       4.665473       4.665473    8[6-(6,8),57-(8,8,8,8,8,8,8)]
    54       0.392633       0.392633       0.392633    8[6-(6,8),57-(8,8,8,8,8,8,8)]
    55       1.937962       1.937962       1.937962    8[6-(6,8),57-(8,8,8,8,8,8,8)]
    56       1.770175       1.770175       1.770175    8[6-(6,8),57-(8,8,8,8,8,8,8)]
    57       2.823211       2.823211       2.823211    8[6-(6,8),57-(8,8,8,8,8,8,8)]
    58       3.750848       3.750848       3.750848    8[6-(6,8),57-(8,8,8,8,8,8,8)]
    59       4.609947       4.609947       4.609947    8[1-(0),6-(1,6,6),57-(8,8,8,8,8,8,8)]
    60       3.431602       3.431602       3.431602    8[1-(0),6-(1,6,6),57-(8,8,8,8,8,8,8)]
    61       4.993652       4.993652       4.993652    8[6-(6,8),57-(8,8,8,8,8,8,8)]
    62       0.720811       0.720811       0.720811    8[6-(6,8),57-(8,8,8,8,8,8,8)]
    63       2.266141       2.266141       2.266141    8[6-(6,8),57-(8,8,8,8,8,8,8)]
    64       1.441997       1.441997       1.441997    8[6-(6,8),57-(8,8,8,8,8,8,8)]
    65       2.957811       2.957811       2.957811    8[6-(6,8),57-(8,8,8,8,8,8,8)]
    66       2.030174       2.030174       2.030174    8[6-(6,8),57-(8,8,8,8,8,8,8)]
    67       1.171075       1.171075       1.171075    8[1-(0),6-(1,6,6),57-(8,8,8,8,8,8,8)]
    68        2.34942        2.34942        2.34942    8[1-(0),6-(1,6,6),57-(8,8,8,8,8,8,8)]
    69        0.78737        0.78737        0.78737    8[6-(6,8),57-(8,8,8,8,8,8,8)]
    70        5.06021        5.06021        5.06021    8[6-(6,8),57-(8,8,8,8,8,8,8)]
    71       3.514881       3.514881       3.514881    8[6-(6,8),57-(8,8,8,8,8,8,8)]
    72       3.682668       3.682668       3.682668    8[6-(6,8),57-(8,8,8,8,8,8,8)]
