# Supplementary material for: A collection of forcefield precursors for metal–organic frameworks
Source: RSC Adv. 2019 Nov 13;9(63):36492–507. doi: 10.1039/c9ra07327b (PMC9075174; doi:10.1039/c9ra07327b)
Supplement: RA-009-C9RA07327B-s067 [file RA-009-C9RA07327B-s067.txt]

AJAYIT_clean

13.316900    0.000000    0.000000
-6.658450    11.532774    0.000000
0.000000    0.000000    14.297000

     1            0.0            0.0            0.0    68[8-(6),8-(6),8-(6),8-(6),8-(6),8-(6),8-(6),8-(6),8-(6)]
     2            0.0            0.0            0.0    68[8-(6),8-(6),8-(6),8-(6),8-(6),8-(6),8-(6),8-(6),8-(6)]
     3        6.65845        6.65845        6.65845    68[8-(6),8-(6),8-(6),8-(6),8-(6),8-(6)]
     4        6.65845        6.65845        6.65845    68[8-(6),8-(6),8-(6),8-(6),8-(6),8-(6)]
     5      -3.323898      -3.323898      -3.323898    29[7-(1,6,6),7-(1,6,6),8-(6),8-(6)]
     6       6.657784       6.657784       6.657784    29[7-(1,6,6),7-(1,6,6),8-(6),8-(6)]
     7       3.324564       3.324564       3.324564    29[7-(1,6,6),7-(1,6,6),8-(6),8-(6)]
     8       3.323898       3.323898       3.323898    29[7-(1,6,6),7-(1,6,6),8-(6),8-(6)]
     9       6.659116       6.659116       6.659116    29[7-(1,6,6),7-(1,6,6),8-(6),8-(6)]
    10      -3.324564      -3.324564      -3.324564    29[7-(1,6,6),7-(1,6,6),8-(6),8-(6)]
    11      -4.204811      -4.204811      -4.204811    1[7-(6,6,29)]
    12      10.808662      10.808662      10.808662    1[7-(6,6,29)]
    13       8.221854       8.221854       8.221854    1[6-(1,6,7)]
    14       7.136527       7.136527       7.136527    1[6-(1,6,7)]
    15      -1.410926      -1.410926      -1.410926    1[6-(1,6,7)]
    16      -0.460765      -0.460765      -0.460765    1[6-(1,6,7)]
    17       8.089351       8.089351       8.089351    1[6-(1,6,7)]
    18       6.932778       6.932778       6.932778    1[6-(1,6,7)]
    19      -1.425574      -1.425574      -1.425574    1[6-(1,6,7)]
    20      -0.276326      -0.276326      -0.276326    1[6-(1,6,7)]
    21       2.126709       2.126709       2.126709    1[7-(6,6,29)]
    22       4.489127       4.489127       4.489127    1[7-(6,6,29)]
    23       8.632015       8.632015       8.632015    1[6-(1,6,7)]
    24       8.567428       8.567428       8.567428    1[6-(1,6,7)]
    25      -1.889002      -1.889002      -1.889002    1[6-(1,6,7)]
    26      -1.723873      -1.723873      -1.723873    1[6-(1,6,7)]
    27       9.618131       9.618131       9.618131    1[6-(1,6,7)]
    28       9.937737       9.937737       9.937737    1[6-(1,6,7)]
    29      -3.044243      -3.044243      -3.044243    1[6-(1,6,7)]
    30      -3.403134      -3.403134      -3.403134    1[6-(1,6,7)]
    31       2.078102       2.078102       2.078102    1[7-(6,6,29)]
    32       4.677561       4.677561       4.677561    1[7-(6,6,29)]
    33       3.121481       3.121481       3.121481    1[6-(1,6,7)]
    34       4.271396       4.271396       4.271396    1[6-(1,6,7)]
    35       3.299928       3.299928       3.299928    1[6-(1,6,7)]
    36       2.184637       2.184637       2.184637    1[6-(1,6,7)]
    37       2.267868       2.267868       2.267868    1[6-(1,6,7)]
    38       3.104835       3.104835       3.104835    1[6-(1,6,7)]
    39       4.469817       4.469817       4.469817    1[6-(1,6,7)]
    40       3.679459       3.679459       3.679459    1[6-(1,6,7)]
    41       4.204811       4.204811       4.204811    1[7-(6,6,29)]
    42       2.508238       2.508238       2.508238    1[7-(6,6,29)]
    43       5.095046       5.095046       5.095046    1[6-(1,6,7)]
    44       6.180373       6.180373       6.180373    1[6-(1,6,7)]
    45       1.410926       1.410926       1.410926    1[6-(1,6,7)]
    46       0.460765       0.460765       0.460765    1[6-(1,6,7)]
    47       5.227549       5.227549       5.227549    1[6-(1,6,7)]
    48       6.384122       6.384122       6.384122    1[6-(1,6,7)]
    49       1.425574       1.425574       1.425574    1[6-(1,6,7)]
    50       0.276326       0.276326       0.276326    1[6-(1,6,7)]
    51      -2.126709      -2.126709      -2.126709    1[7-(6,6,29)]
    52       8.827773       8.827773       8.827773    1[7-(6,6,29)]
    53       4.684885       4.684885       4.684885    1[6-(1,6,7)]
    54       4.749472       4.749472       4.749472    1[6-(1,6,7)]
    55       1.889002       1.889002       1.889002    1[6-(1,6,7)]
    56       1.723873       1.723873       1.723873    1[6-(1,6,7)]
    57       3.698769       3.698769       3.698769    1[6-(1,6,7)]
    58       3.379163       3.379163       3.379163    1[6-(1,6,7)]
    59       3.044243       3.044243       3.044243    1[6-(1,6,7)]
    60       3.403134       3.403134       3.403134    1[6-(1,6,7)]
    61      -2.078102      -2.078102      -2.078102    1[7-(6,6,29)]
    62       8.639339       8.639339       8.639339    1[7-(6,6,29)]
    63      10.195419      10.195419      10.195419    1[6-(1,6,7)]
    64       9.045504       9.045504       9.045504    1[6-(1,6,7)]
    65      -3.299928      -3.299928      -3.299928    1[6-(1,6,7)]
    66      -2.184637      -2.184637      -2.184637    1[6-(1,6,7)]
    67      11.049032      11.049032      11.049032    1[6-(1,6,7)]
    68      10.212065      10.212065      10.212065    1[6-(1,6,7)]
    69      -4.469817      -4.469817      -4.469817    1[6-(1,6,7)]
    70      -3.679459      -3.679459      -3.679459    1[6-(1,6,7)]
    71      -2.028164      -2.028164      -2.028164    6[6-(1,1,7),8-(29),8-(68)]
    72        8.73855        8.73855        8.73855    6[6-(1,1,7),8-(29),8-(68)]
    73       8.090683       8.090683       8.090683    6[1-(0),1-(0),6-(8,8),7-(1,6,29)]
    74       -1.39095       -1.39095       -1.39095    6[1-(0),1-(0),6-(8,8),7-(1,6,29)]
    75       7.686515       7.686515       7.686515    6[1-(0),1-(0),6-(8,8),7-(1,6,29)]
    76      -1.037387      -1.037387      -1.037387    6[1-(0),1-(0),6-(8,8),7-(1,6,29)]
    77      -0.583946      -0.583946      -0.583946    6[6-(1,1,7),8-(68),8-(68)]
    78       7.175146       7.175146       7.175146    6[6-(1,1,7),8-(0),8-(68)]
    79      -0.011319      -0.011319      -0.011319    6[6-(1,1,7),8-(29),8-(68)]
    80       6.645799       6.645799       6.645799    6[6-(1,1,7),8-(29),8-(68)]
    81       8.181238       8.181238       8.181238    6[1-(0),1-(0),6-(8,8),7-(1,6,29)]
    82      -1.409594      -1.409594      -1.409594    6[1-(0),1-(0),6-(8,8),7-(1,6,29)]
    83       9.217292       9.217292       9.217292    6[1-(0),1-(0),6-(8,8),7-(1,6,29)]
    84      -2.674034      -2.674034      -2.674034    6[1-(0),1-(0),6-(8,8),7-(1,6,29)]
    85      -1.751172      -1.751172      -1.751172    6[6-(1,1,7),8-(68),8-(68)]
    86       8.584074       8.584074       8.584074    6[6-(1,1,7),8-(0),8-(68)]
    87       2.039483       2.039483       2.039483    6[6-(1,1,7),8-(29),8-(68)]
    88       4.591001       4.591001       4.591001    6[6-(1,1,7),8-(29),8-(68)]
    89        3.70343        3.70343        3.70343    6[1-(0),1-(0),6-(8,8),7-(1,6,29)]
    90       2.800544       2.800544       2.800544    6[1-(0),1-(0),6-(8,8),7-(1,6,29)]
    91       3.071543       3.071543       3.071543    6[1-(0),1-(0),6-(8,8),7-(1,6,29)]
    92        3.71142        3.71142        3.71142    6[1-(0),1-(0),6-(8,8),7-(1,6,29)]
    93       2.335118       2.335118       2.335118    6[6-(1,1,7),8-(68),8-(68)]
    94       4.216131       4.216131       4.216131    6[6-(1,1,7),8-(0),8-(68)]
    95       2.028164       2.028164       2.028164    6[6-(1,1,7),8-(29),8-(68)]
    96        4.57835        4.57835        4.57835    6[6-(1,1,7),8-(29),8-(68)]
    97       5.226217       5.226217       5.226217    6[1-(0),1-(0),6-(8,8),7-(1,6,29)]
    98        1.39095        1.39095        1.39095    6[1-(0),1-(0),6-(8,8),7-(1,6,29)]
    99       5.630385       5.630385       5.630385    6[1-(0),1-(0),6-(8,8),7-(1,6,29)]
   100       1.037387       1.037387       1.037387    6[1-(0),1-(0),6-(8,8),7-(1,6,29)]
   101       0.583946       0.583946       0.583946    6[6-(1,1,7),8-(68),8-(68)]
   102       6.141754       6.141754       6.141754    6[6-(1,1,7),8-(0),8-(68)]
   103       0.011319       0.011319       0.011319    6[6-(1,1,7),8-(29),8-(68)]
   104       6.671101       6.671101       6.671101    6[6-(1,1,7),8-(29),8-(68)]
   105       5.135662       5.135662       5.135662    6[1-(0),1-(0),6-(8,8),7-(1,6,29)]
   106       1.409594       1.409594       1.409594    6[1-(0),1-(0),6-(8,8),7-(1,6,29)]
   107       4.099608       4.099608       4.099608    6[1-(0),1-(0),6-(8,8),7-(1,6,29)]
   108       2.674034       2.674034       2.674034    6[1-(0),1-(0),6-(8,8),7-(1,6,29)]
   109       1.751172       1.751172       1.751172    6[6-(1,1,7),8-(68),8-(68)]
   110       4.732826       4.732826       4.732826    6[6-(1,1,7),8-(0),8-(68)]
   111      -2.039483      -2.039483      -2.039483    6[6-(1,1,7),8-(29),8-(68)]
   112       8.725899       8.725899       8.725899    6[6-(1,1,7),8-(29),8-(68)]
   113        9.61347        9.61347        9.61347    6[1-(0),1-(0),6-(8,8),7-(1,6,29)]
   114      -2.800544      -2.800544      -2.800544    6[1-(0),1-(0),6-(8,8),7-(1,6,29)]
   115      10.245357      10.245357      10.245357    6[1-(0),1-(0),6-(8,8),7-(1,6,29)]
   116       -3.71142       -3.71142       -3.71142    6[1-(0),1-(0),6-(8,8),7-(1,6,29)]
   117      -2.335118      -2.335118      -2.335118    6[6-(1,1,7),8-(68),8-(68)]
   118       9.100769       9.100769       9.100769    6[6-(1,1,7),8-(0),8-(68)]
   119       8.663975       8.663975       8.663975    7[1-(0),6-(1,1,6),6-(1,1,6),29-(7,8,8)]
   120      -2.047473      -2.047473      -2.047473    7[1-(0),6-(1,1,6),6-(1,1,6),29-(7,8,8)]
   121       8.363013       8.363013       8.363013    7[1-(0),6-(1,1,6),6-(1,1,6),29-(7,8,8)]
   122      -1.778472      -1.778472      -1.778472    7[1-(0),6-(1,1,6),6-(1,1,6),29-(7,8,8)]
   123       2.948362       2.948362       2.948362    7[1-(0),6-(1,1,6),6-(1,1,6),29-(7,8,8)]
   124       3.825945       3.825945       3.825945    7[1-(0),6-(1,1,6),6-(1,1,6),29-(7,8,8)]
   125       4.652925       4.652925       4.652925    7[1-(0),6-(1,1,6),6-(1,1,6),29-(7,8,8)]
   126       2.047473       2.047473       2.047473    7[1-(0),6-(1,1,6),6-(1,1,6),29-(7,8,8)]
   127       4.953887       4.953887       4.953887    7[1-(0),6-(1,1,6),6-(1,1,6),29-(7,8,8)]
   128       1.778472       1.778472       1.778472    7[1-(0),6-(1,1,6),6-(1,1,6),29-(7,8,8)]
   129      10.368538      10.368538      10.368538    7[1-(0),6-(1,1,6),6-(1,1,6),29-(7,8,8)]
   130      -3.825945      -3.825945      -3.825945    7[1-(0),6-(1,1,6),6-(1,1,6),29-(7,8,8)]
   131      -1.162565      -1.162565      -1.162565    8[6-(6,8),68-(8,8,8,8,8,8,8,8)]
   132      -2.970335      -2.970335      -2.970335    8[6-(6,8),29-(7,7,8)]
   133       7.768414       7.768414       7.768414    8[6-(6,8),68-(8,8,8,8,8)]
   134       9.681386       9.681386       9.681386    8[6-(6,8),29-(7,7,8)]
   135       0.390185       0.390185       0.390185    8[6-(6,8),68-(8,8,8,8,8,8,8,8)]
   136       6.324196       6.324196       6.324196    8[6-(6,8)]
   137        8.34104        8.34104        8.34104    8[6-(6,8),68-(8,8,8,8,8)]
   138      -1.633318      -1.633318      -1.633318    8[6-(6,8),68-(8,8,8,8,8,8,8,8)]
   139      -0.526018      -0.526018      -0.526018    8[6-(6,8),68-(8,8,8,8,8,8,8,8)]
   140       0.802343       0.802343       0.802343    8[6-(6,8),29-(7,7,8)]
   141       7.327624       7.327624       7.327624    8[6-(6,8),68-(8,8,8,8,8)]
   142       5.836797       5.836797       5.836797    8[6-(6,8),29-(7,7,8)]
   143      -2.397042      -2.397042      -2.397042    8[6-(6,8),68-(8,8,8,8,8,8,8,8)]
   144       9.169351       9.169351       9.169351    8[6-(6,8)]
   145       6.252285       6.252285       6.252285    8[6-(6,8),68-(8,8,8,8,8)]
   146       0.309618       0.309618       0.309618    8[6-(6,8),68-(8,8,8,8,8,8,8,8)]
   147       1.688583       1.688583       1.688583    8[6-(6,8),68-(8,8,8,8,8,8,8,8)]
   148       2.167991       2.167991       2.167991    8[6-(6,8),29-(7,7,8)]
   149       4.879312       4.879312       4.879312    8[6-(6,8),68-(8,8,8,8,8)]
   150       4.457166       4.457166       4.457166    8[6-(6,8),29-(7,7,8)]
   151       2.006857       2.006857       2.006857    8[6-(6,8),68-(8,8,8,8,8,8,8,8)]
   152       4.481803       4.481803       4.481803    8[6-(6,8)]
   153       5.382025       5.382025       5.382025    8[6-(6,8),68-(8,8,8,8,8)]
   154         1.3237         1.3237         1.3237    8[6-(6,8),68-(8,8,8,8,8,8,8,8)]
   155       1.162565       1.162565       1.162565    8[6-(6,8),68-(8,8,8,8,8,8,8,8)]
   156       2.970335       2.970335       2.970335    8[6-(6,8),29-(7,7,8)]
   157       5.548486       5.548486       5.548486    8[6-(6,8),68-(8,8,8,8,8)]
   158       3.635514       3.635514       3.635514    8[6-(6,8),29-(7,7,8)]
   159      -0.390185      -0.390185      -0.390185    8[6-(6,8),68-(8,8,8,8,8,8,8,8)]
   160       6.992704       6.992704       6.992704    8[6-(6,8)]
   161        4.97586        4.97586        4.97586    8[6-(6,8),68-(8,8,8,8,8)]
   162       1.633318       1.633318       1.633318    8[6-(6,8),68-(8,8,8,8,8,8,8,8)]
   163       0.526018       0.526018       0.526018    8[6-(6,8),68-(8,8,8,8,8,8,8,8)]
   164      -0.802343      -0.802343      -0.802343    8[6-(6,8),29-(7,7,8)]
   165       5.989276       5.989276       5.989276    8[6-(6,8),68-(8,8,8,8,8)]
   166       7.480103       7.480103       7.480103    8[6-(6,8),29-(7,7,8)]
   167       2.397042       2.397042       2.397042    8[6-(6,8),68-(8,8,8,8,8,8,8,8)]
   168       4.147549       4.147549       4.147549    8[6-(6,8)]
   169       7.064615       7.064615       7.064615    8[6-(6,8),68-(8,8,8,8,8)]
   170      -0.309618      -0.309618      -0.309618    8[6-(6,8),68-(8,8,8,8,8,8,8,8)]
   171      -1.688583      -1.688583      -1.688583    8[6-(6,8),68-(8,8,8,8,8,8,8,8)]
   172      -2.167991      -2.167991      -2.167991    8[6-(6,8),29-(7,7,8)]
   173       8.437588       8.437588       8.437588    8[6-(6,8),68-(8,8,8,8,8)]
   174       8.859734       8.859734       8.859734    8[6-(6,8),29-(7,7,8)]
   175      -2.006857      -2.006857      -2.006857    8[6-(6,8),68-(8,8,8,8,8,8,8,8)]
   176       8.835097       8.835097       8.835097    8[6-(6,8)]
   177       7.934875       7.934875       7.934875    8[6-(6,8),68-(8,8,8,8,8)]
   178        -1.3237        -1.3237        -1.3237    8[6-(6,8),68-(8,8,8,8,8,8,8,8)]
