# Supplementary material for: A collection of forcefield precursors for metal–organic frameworks
Source: RSC Adv. 2019 Nov 13;9(63):36492–507. doi: 10.1039/c9ra07327b (PMC9075174; doi:10.1039/c9ra07327b)
Supplement: RA-009-C9RA07327B-s068 [file RA-009-C9RA07327B-s068.txt]

AJOVEB_clean

7.720100    0.000000    0.000000
-2.573381    23.107851    0.000000
2.573381    11.553930    20.011983

     1         5.5323         5.5323         5.5323    48[8-(6),8-(6),8-(6),8-(6),8-(6,48),8-(6,48)]
     2       1.213367       1.213367       1.213367    48[8-(6),8-(6,48),8-(6,48)]
     3       0.385562       0.385562       0.385562    48[8-(6),8-(6),8-(6),8-(6),8-(6,48),8-(6,48)]
     4       3.786731       3.786731       3.786731    48[8-(6),8-(6,48),8-(6,48)]
     5       2.958941       2.958941       2.958941    48[8-(6),8-(6),8-(6),8-(6),8-(6,48),8-(6,48)]
     6       6.360107       6.360107       6.360107    48[8-(6),8-(6,48),8-(6,48)]
     7         2.1878         2.1878         2.1878    48[8-(6),8-(6),8-(6),8-(6),8-(6,48),8-(6,48)]
     8       6.506733       6.506733       6.506733    48[8-(6),8-(6,48),8-(6,48)]
     9       7.334538       7.334538       7.334538    48[8-(6),8-(6),8-(6),8-(6),8-(6,48),8-(6,48)]
    10       3.933369       3.933369       3.933369    48[8-(6),8-(6,48),8-(6,48)]
    11       4.761159       4.761159       4.761159    48[8-(6),8-(6),8-(6),8-(6),8-(6,48),8-(6,48)]
    12       1.359993       1.359993       1.359993    48[8-(6),8-(6,48),8-(6,48)]
    13       3.098842       3.098842       3.098842    1[6-(6,6)]
    14        1.65441        1.65441        1.65441    1[6-(6,6)]
    15       6.687918       6.687918       6.687918    1[6-(6,6)]
    16      -0.281018      -0.281018      -0.281018    1[6-(6,6)]
    17       2.843306       2.843306       2.843306    1[6-(6,6)]
    18       4.134878       4.134878       4.134878    1[6-(6,6)]
    19       8.245591       8.245591       8.245591    1[6-(6,6)]
    20       6.801161       6.801161       6.801161    1[6-(6,6)]
    21       4.114563       4.114563       4.114563    1[6-(6,6)]
    22       4.865728       4.865728       4.865728    1[6-(6,6)]
    23       7.990053       7.990053       7.990053    1[6-(6,6)]
    24       1.561528       1.561528       1.561528    1[6-(6,6)]
    25       5.672211       5.672211       5.672211    1[6-(6,6)]
    26       4.227782       4.227782       4.227782    1[6-(6,6)]
    27       1.541186       1.541186       1.541186    1[6-(6,6)]
    28       2.292356       2.292356       2.292356    1[6-(6,6)]
    29        5.41668        5.41668        5.41668    1[6-(6,6)]
    30       6.708251       6.708251       6.708251    1[6-(6,6)]
    31       4.621258       4.621258       4.621258    1[6-(6,6)]
    32        6.06569        6.06569        6.06569    1[6-(6,6)]
    33       1.032182       1.032182       1.032182    1[6-(6,6)]
    34       8.001118       8.001118       8.001118    1[6-(6,6)]
    35       4.876794       4.876794       4.876794    1[6-(6,6)]
    36       3.585222       3.585222       3.585222    1[6-(6,6)]
    37      -0.525491      -0.525491      -0.525491    1[6-(6,6)]
    38       0.918939       0.918939       0.918939    1[6-(6,6)]
    39       3.605537       3.605537       3.605537    1[6-(6,6)]
    40       2.854372       2.854372       2.854372    1[6-(6,6)]
    41      -0.269953      -0.269953      -0.269953    1[6-(6,6)]
    42      -1.561528      -1.561528      -1.561528    1[6-(6,6)]
    43       2.047889       2.047889       2.047889    1[6-(6,6)]
    44       3.492318       3.492318       3.492318    1[6-(6,6)]
    45       6.178914       6.178914       6.178914    1[6-(6,6)]
    46       5.427744       5.427744       5.427744    1[6-(6,6)]
    47        2.30342        2.30342        2.30342    1[6-(6,6)]
    48       1.011849       1.011849       1.011849    1[6-(6,6)]
    49       1.961674       1.961674       1.961674    6[6-(1,6),6-(6,6),6-(8,8)]
    50       2.281284       2.281284       2.281284    6[1-(0),6-(1,6),6-(6,6)]
    51       1.412772       1.412772       1.412772    6[1-(0),6-(1,6),6-(6,6)]
    52       0.705614       0.705614       0.705614    6[6-(1,6),6-(6,6),6-(8,8)]
    53      -0.186831      -0.186831      -0.186831    6[1-(0),6-(6,6),6-(6,6)]
    54       0.169836       0.169836       0.169836    6[6-(1,6),6-(1,6),6-(6,6,6)]
    55       2.965288       2.965288       2.965288    6[6-(6,6),8-(48),8-(48)]
    56       0.322698       0.322698       0.322698    6[6-(6,6),8-(48),8-(48,48)]
    57      -0.825286      -0.825286      -0.825286    6[6-(6,6),6-(6,6),6-(9,9,9),6-(9,9,9)]
    58      -0.086474      -0.086474      -0.086474    6[6-(6,6,6),9-(0),9-(0),9-(0)]
    59       6.130523       6.130523       6.130523    6[6-(6,6,6),9-(0),9-(0),9-(0)]
    60       5.934434       5.934434       5.934434    6[6-(1,6),6-(1,6),6-(6,6,6)]
    61      -1.206658      -1.206658      -1.206658    6[1-(0),6-(6,6),6-(6,6)]
    62       5.741432       5.741432       5.741432    6[6-(1,6),6-(6,6),6-(8,8)]
    63       4.349498       4.349498       4.349498    6[6-(1,6),6-(6,6),6-(8,8)]
    64        3.77049        3.77049        3.77049    6[1-(0),6-(1,6),6-(6,6)]
    65       4.547132       4.547132       4.547132    6[1-(0),6-(1,6),6-(6,6)]
    66       6.471754       6.471754       6.471754    6[6-(6,6),8-(48),8-(48)]
    67       3.396838       3.396838       3.396838    6[6-(6,6),8-(0),8-(48,48)]
    68       7.108419       7.108419       7.108419    6[6-(1,6),6-(6,6),6-(8,8)]
    69       7.428032       7.428032       7.428032    6[1-(0),6-(1,6),6-(6,6)]
    70       6.559521       6.559521       6.559521    6[1-(0),6-(1,6),6-(6,6)]
    71       5.852358       5.852358       5.852358    6[6-(1,6),6-(6,6),6-(8,8)]
    72       4.959915       4.959915       4.959915    6[1-(0),6-(6,6),6-(6,6)]
    73       5.316584       5.316584       5.316584    6[6-(1,6),6-(1,6),6-(6,6,6)]
    74       8.112032       8.112032       8.112032    6[6-(6,6),8-(48),8-(48)]
    75        5.46944        5.46944        5.46944    6[6-(6,6),8-(48),8-(48,48)]
    76       4.321464       4.321464       4.321464    6[6-(6,6),6-(6,6),6-(9,9,9),6-(9,9,9)]
    77       5.060278       5.060278       5.060278    6[6-(6,6,6),9-(0),9-(0),9-(0)]
    78       3.557176       3.557176       3.557176    6[6-(6,6,6),9-(0),9-(0),9-(0)]
    79       3.361082       3.361082       3.361082    6[6-(1,6),6-(1,6),6-(6,6,6)]
    80       3.940088       3.940088       3.940088    6[1-(0),6-(6,6),6-(6,6)]
    81       3.168076       3.168076       3.168076    6[6-(1,6),6-(6,6),6-(8,8)]
    82       1.776142       1.776142       1.776142    6[6-(1,6),6-(6,6),6-(8,8)]
    83       1.197137       1.197137       1.197137    6[1-(0),6-(1,6),6-(6,6)]
    84        1.97378        1.97378        1.97378    6[1-(0),6-(1,6),6-(6,6)]
    85       3.898396       3.898396       3.898396    6[6-(6,6),8-(48),8-(48)]
    86       0.823481       0.823481       0.823481    6[6-(6,6),8-(0),8-(48,48)]
    87        4.53504        4.53504        4.53504    6[6-(1,6),6-(6,6),6-(8,8)]
    88       4.854652       4.854652       4.854652    6[1-(0),6-(1,6),6-(6,6)]
    89       3.986142       3.986142       3.986142    6[1-(0),6-(1,6),6-(6,6)]
    90        3.27898        3.27898        3.27898    6[6-(1,6),6-(6,6),6-(8,8)]
    91       2.386537       2.386537       2.386537    6[1-(0),6-(6,6),6-(6,6)]
    92       2.743206       2.743206       2.743206    6[6-(1,6),6-(1,6),6-(6,6,6)]
    93       5.538651       5.538651       5.538651    6[6-(6,6),8-(48),8-(48)]
    94       2.896062       2.896062       2.896062    6[6-(6,6),8-(48),8-(48,48)]
    95       1.748087       1.748087       1.748087    6[6-(6,6),6-(6,6),6-(9,9,9),6-(9,9,9)]
    96       2.486902       2.486902       2.486902    6[6-(6,6,6),9-(0),9-(0),9-(0)]
    97       0.983796       0.983796       0.983796    6[6-(6,6,6),9-(0),9-(0),9-(0)]
    98       0.787707       0.787707       0.787707    6[6-(1,6),6-(1,6),6-(6,6,6)]
    99       1.366716       1.366716       1.366716    6[1-(0),6-(6,6),6-(6,6)]
   100       0.594706       0.594706       0.594706    6[6-(1,6),6-(6,6),6-(8,8)]
   101       6.922872       6.922872       6.922872    6[6-(1,6),6-(6,6),6-(8,8)]
   102       6.343864       6.343864       6.343864    6[1-(0),6-(1,6),6-(6,6)]
   103       7.120505       7.120505       7.120505    6[1-(0),6-(1,6),6-(6,6)]
   104       1.325029       1.325029       1.325029    6[6-(6,6),8-(48),8-(48)]
   105       5.970213       5.970213       5.970213    6[6-(6,6),8-(0),8-(48,48)]
   106       5.758426       5.758426       5.758426    6[6-(1,6),6-(6,6),6-(8,8)]
   107       5.438816       5.438816       5.438816    6[1-(0),6-(1,6),6-(6,6)]
   108       6.307328       6.307328       6.307328    6[1-(0),6-(1,6),6-(6,6)]
   109       7.014486       7.014486       7.014486    6[6-(1,6),6-(6,6),6-(8,8)]
   110       7.906931       7.906931       7.906931    6[1-(0),6-(6,6),6-(6,6)]
   111       7.550264       7.550264       7.550264    6[6-(1,6),6-(1,6),6-(6,6,6)]
   112       4.754812       4.754812       4.754812    6[6-(6,6),8-(48),8-(48)]
   113       7.397402       7.397402       7.397402    6[6-(6,6),8-(48),8-(48,48)]
   114       8.545386       8.545386       8.545386    6[6-(6,6),6-(6,6),6-(9,9,9),6-(9,9,9)]
   115       7.806574       7.806574       7.806574    6[6-(6,6,6),9-(0),9-(0),9-(0)]
   116       1.589577       1.589577       1.589577    6[6-(6,6,6),9-(0),9-(0),9-(0)]
   117       1.785666       1.785666       1.785666    6[6-(1,6),6-(1,6),6-(6,6,6)]
   118       1.206658       1.206658       1.206658    6[1-(0),6-(6,6),6-(6,6)]
   119       1.978668       1.978668       1.978668    6[6-(1,6),6-(6,6),6-(8,8)]
   120       3.370602       3.370602       3.370602    6[6-(1,6),6-(6,6),6-(8,8)]
   121        3.94961        3.94961        3.94961    6[1-(0),6-(1,6),6-(6,6)]
   122       3.172968       3.172968       3.172968    6[1-(0),6-(1,6),6-(6,6)]
   123       1.248346       1.248346       1.248346    6[6-(6,6),8-(48),8-(48)]
   124       4.323262       4.323262       4.323262    6[6-(6,6),8-(0),8-(48,48)]
   125       0.611681       0.611681       0.611681    6[6-(1,6),6-(6,6),6-(8,8)]
   126       0.292068       0.292068       0.292068    6[1-(0),6-(1,6),6-(6,6)]
   127       1.160579       1.160579       1.160579    6[1-(0),6-(1,6),6-(6,6)]
   128       1.867742       1.867742       1.867742    6[6-(1,6),6-(6,6),6-(8,8)]
   129       2.760185       2.760185       2.760185    6[1-(0),6-(6,6),6-(6,6)]
   130       2.403516       2.403516       2.403516    6[6-(1,6),6-(1,6),6-(6,6,6)]
   131      -0.391932      -0.391932      -0.391932    6[6-(6,6),8-(48),8-(48)]
   132        2.25066        2.25066        2.25066    6[6-(6,6),8-(48),8-(48,48)]
   133       3.398636       3.398636       3.398636    6[6-(6,6),6-(6,6),6-(9,9,9),6-(9,9,9)]
   134       2.659822       2.659822       2.659822    6[6-(6,6,6),9-(0),9-(0),9-(0)]
   135       4.162924       4.162924       4.162924    6[6-(6,6,6),9-(0),9-(0),9-(0)]
   136       4.359018       4.359018       4.359018    6[6-(1,6),6-(1,6),6-(6,6,6)]
   137       3.780012       3.780012       3.780012    6[1-(0),6-(6,6),6-(6,6)]
   138       4.552024       4.552024       4.552024    6[6-(1,6),6-(6,6),6-(8,8)]
   139       5.943958       5.943958       5.943958    6[6-(1,6),6-(6,6),6-(8,8)]
   140       6.522963       6.522963       6.522963    6[1-(0),6-(1,6),6-(6,6)]
   141        5.74632        5.74632        5.74632    6[1-(0),6-(1,6),6-(6,6)]
   142       3.821704       3.821704       3.821704    6[6-(6,6),8-(48),8-(48)]
   143       6.896619       6.896619       6.896619    6[6-(6,6),8-(0),8-(48,48)]
   144        3.18506        3.18506        3.18506    6[6-(1,6),6-(6,6),6-(8,8)]
   145       2.865448       2.865448       2.865448    6[1-(0),6-(1,6),6-(6,6)]
   146       3.733958       3.733958       3.733958    6[1-(0),6-(1,6),6-(6,6)]
   147        4.44112        4.44112        4.44112    6[6-(1,6),6-(6,6),6-(8,8)]
   148       5.333563       5.333563       5.333563    6[1-(0),6-(6,6),6-(6,6)]
   149       4.976894       4.976894       4.976894    6[6-(1,6),6-(1,6),6-(6,6,6)]
   150       2.181449       2.181449       2.181449    6[6-(6,6),8-(48),8-(48)]
   151       4.824038       4.824038       4.824038    6[6-(6,6),8-(48),8-(48,48)]
   152       5.972013       5.972013       5.972013    6[6-(6,6),6-(6,6),6-(9,9,9),6-(9,9,9)]
   153       5.233198       5.233198       5.233198    6[6-(6,6,6),9-(0),9-(0),9-(0)]
   154       6.736304       6.736304       6.736304    6[6-(6,6,6),9-(0),9-(0),9-(0)]
   155       6.932393       6.932393       6.932393    6[6-(1,6),6-(1,6),6-(6,6,6)]
   156       6.353384       6.353384       6.353384    6[1-(0),6-(6,6),6-(6,6)]
   157       7.125394       7.125394       7.125394    6[6-(1,6),6-(6,6),6-(8,8)]
   158       0.797228       0.797228       0.797228    6[6-(1,6),6-(6,6),6-(8,8)]
   159       1.376236       1.376236       1.376236    6[1-(0),6-(1,6),6-(6,6)]
   160       0.599595       0.599595       0.599595    6[1-(0),6-(1,6),6-(6,6)]
   161       6.395071       6.395071       6.395071    6[6-(6,6),8-(48),8-(48)]
   162       1.749887       1.749887       1.749887    6[6-(6,6),8-(0),8-(48,48)]
   163       4.164219       4.164219       4.164219    8[6-(6,8),48-(8,8,8,8,8)]
   164       2.548404       2.548404       2.548404    8[6-(6,8),48-(8,8,8,8,8)]
   165       1.124046       1.124046       1.124046    8[6-(6,8),48-(8,8,8,8,8)]
   166       6.884012       6.884012       6.884012    8[6-(6,8),48-(8,8),48-(8,8,8,8,8)]
   167       5.815546       5.815546       5.815546    8[6-(6,8),48-(8,8,8,8,8)]
   168       0.003854       0.003854       0.003854    8[6-(6,8),48-(8,8)]
   169        2.80548        2.80548        2.80548    8[6-(6,8)]
   170       3.139758       3.139758       3.139758    8[6-(6,8),48-(8,8),48-(8,8,8,8,8)]
   171       1.590864       1.590864       1.590864    8[6-(6,8),48-(8,8,8,8,8)]
   172       5.121765       5.121765       5.121765    8[6-(6,8),48-(8,8,8,8,8)]
   173       6.270785       6.270785       6.270785    8[6-(6,8),48-(8,8,8,8,8)]
   174       4.310653       4.310653       4.310653    8[6-(6,8),48-(8,8),48-(8,8,8,8,8)]
   175       3.242186       3.242186       3.242186    8[6-(6,8),48-(8,8,8,8,8)]
   176       5.150597       5.150597       5.150597    8[6-(6,8),48-(8,8)]
   177        7.95222        7.95222        7.95222    8[6-(6,8)]
   178       0.566401       0.566401       0.566401    8[6-(6,8),48-(8,8),48-(8,8,8,8,8)]
   179      -0.982517      -0.982517      -0.982517    8[6-(6,8),48-(8,8,8,8,8)]
   180       7.695146       7.695146       7.695146    8[6-(6,8),48-(8,8,8,8,8)]
   181       3.697409       3.697409       3.697409    8[6-(6,8),48-(8,8,8,8,8)]
   182       1.737274       1.737274       1.737274    8[6-(6,8),48-(8,8),48-(8,8,8,8,8)]
   183       0.668821       0.668821       0.668821    8[6-(6,8),48-(8,8,8,8,8)]
   184       2.577229       2.577229       2.577229    8[6-(6,8),48-(8,8)]
   185       5.378853       5.378853       5.378853    8[6-(6,8)]
   186       5.713135       5.713135       5.713135    8[6-(6,8),48-(8,8),48-(8,8,8,8,8)]
   187       3.555881       3.555881       3.555881    8[6-(6,8),48-(8,8,8,8,8)]
   188       5.171696       5.171696       5.171696    8[6-(6,8),48-(8,8,8,8,8)]
   189       6.596054       6.596054       6.596054    8[6-(6,8),48-(8,8,8,8,8)]
   190       0.836088       0.836088       0.836088    8[6-(6,8),48-(8,8),48-(8,8,8,8,8)]
   191       1.904554       1.904554       1.904554    8[6-(6,8),48-(8,8,8,8,8)]
   192       7.716246       7.716246       7.716246    8[6-(6,8),48-(8,8)]
   193        4.91462        4.91462        4.91462    8[6-(6,8)]
   194       4.580342       4.580342       4.580342    8[6-(6,8),48-(8,8),48-(8,8,8,8,8)]
   195       6.129236       6.129236       6.129236    8[6-(6,8),48-(8,8,8,8,8)]
   196       2.598335       2.598335       2.598335    8[6-(6,8),48-(8,8,8,8,8)]
   197       1.449315       1.449315       1.449315    8[6-(6,8),48-(8,8,8,8,8)]
   198       3.409447       3.409447       3.409447    8[6-(6,8),48-(8,8),48-(8,8,8,8,8)]
   199       4.477914       4.477914       4.477914    8[6-(6,8),48-(8,8,8,8,8)]
   200       2.569503       2.569503       2.569503    8[6-(6,8),48-(8,8)]
   201       -0.23212       -0.23212       -0.23212    8[6-(6,8)]
   202       7.153699       7.153699       7.153699    8[6-(6,8),48-(8,8),48-(8,8,8,8,8)]
   203       0.982517       0.982517       0.982517    8[6-(6,8),48-(8,8,8,8,8)]
   204       0.024954       0.024954       0.024954    8[6-(6,8),48-(8,8,8,8,8)]
   205       4.022691       4.022691       4.022691    8[6-(6,8),48-(8,8,8,8,8)]
   206       5.982826       5.982826       5.982826    8[6-(6,8),48-(8,8),48-(8,8,8,8,8)]
   207       7.051279       7.051279       7.051279    8[6-(6,8),48-(8,8,8,8,8)]
   208       5.142871       5.142871       5.142871    8[6-(6,8),48-(8,8)]
   209       2.341247       2.341247       2.341247    8[6-(6,8)]
   210       2.006965       2.006965       2.006965    8[6-(6,8),48-(8,8),48-(8,8,8,8,8)]
   211       -0.91021       -0.91021       -0.91021    9[6-(6,9,9)]
   212        0.49176        0.49176        0.49176    9[6-(6,9,9)]
   213       0.876994       0.876994       0.876994    9[6-(6,9,9)]
   214       5.320683       5.320683       5.320683    9[6-(6,9,9)]
   215      -0.775107      -0.775107      -0.775107    9[6-(6,9,9)]
   216       5.375499       5.375499       5.375499    9[6-(6,9,9)]
   217       4.236543       4.236543       4.236543    9[6-(6,9,9)]
   218       5.638515       5.638515       5.638515    9[6-(6,9,9)]
   219       6.023745       6.023745       6.023745    9[6-(6,9,9)]
   220       2.747337       2.747337       2.747337    9[6-(6,9,9)]
   221       1.798266       1.798266       1.798266    9[6-(6,9,9)]
   222        2.80215        2.80215        2.80215    9[6-(6,9,9)]
   223       1.663168       1.663168       1.663168    9[6-(6,9,9)]
   224       3.065136       3.065136       3.065136    9[6-(6,9,9)]
   225       3.450371       3.450371       3.450371    9[6-(6,9,9)]
   226       0.173958       0.173958       0.173958    9[6-(6,9,9)]
   227       4.371646       4.371646       4.371646    9[6-(6,9,9)]
   228       0.228769       0.228769       0.228769    9[6-(6,9,9)]
   229        8.63031        8.63031        8.63031    9[6-(6,9,9)]
   230        7.22834        7.22834        7.22834    9[6-(6,9,9)]
   231       6.843106       6.843106       6.843106    9[6-(6,9,9)]
   232       2.399417       2.399417       2.399417    9[6-(6,9,9)]
   233       8.495207       8.495207       8.495207    9[6-(6,9,9)]
   234       2.344601       2.344601       2.344601    9[6-(6,9,9)]
   235       3.483557       3.483557       3.483557    9[6-(6,9,9)]
   236       2.081585       2.081585       2.081585    9[6-(6,9,9)]
   237       1.696355       1.696355       1.696355    9[6-(6,9,9)]
   238       4.972763       4.972763       4.972763    9[6-(6,9,9)]
   239       5.921834       5.921834       5.921834    9[6-(6,9,9)]
   240        4.91795        4.91795        4.91795    9[6-(6,9,9)]
   241       6.056932       6.056932       6.056932    9[6-(6,9,9)]
   242       4.654964       4.654964       4.654964    9[6-(6,9,9)]
   243       4.269729       4.269729       4.269729    9[6-(6,9,9)]
   244       7.546142       7.546142       7.546142    9[6-(6,9,9)]
   245       3.348454       3.348454       3.348454    9[6-(6,9,9)]
   246       7.491331       7.491331       7.491331    9[6-(6,9,9)]
