# Supplementary material for: A collection of forcefield precursors for metal–organic frameworks
Source: RSC Adv. 2019 Nov 13;9(63):36492–507. doi: 10.1039/c9ra07327b (PMC9075174; doi:10.1039/c9ra07327b)
Supplement: RA-009-C9RA07327B-s069 [file RA-009-C9RA07327B-s069.txt]

AKAYIV_clean

7.732100    0.000000    0.000000
0.000000    30.267000    0.000000
0.000000    -13.688240    29.042926

     1       1.664953       1.664953       1.664953    29[7-(6,6),7-(6,6),7-(6,6),35-(0)]
     2         5.7233         5.7233         5.7233    29[7-(6,6),7-(6,6),7-(6,6),35-(0)]
     3       6.067147       6.067147       6.067147    29[7-(6,6),7-(6,6),7-(6,6),35-(0)]
     4         2.0088         2.0088         2.0088    29[7-(6,6),7-(6,6),7-(6,6),35-(0)]
     5       1.664953       1.664953       1.664953    29[7-(6,6),7-(6,6),7-(6,6),35-(0)]
     6         5.7233         5.7233         5.7233    29[7-(6,6),7-(6,6),7-(6,6),35-(0)]
     7       6.067147       6.067147       6.067147    29[7-(6,6),7-(6,6),7-(6,6),35-(0)]
     8         2.0088         2.0088         2.0088    29[7-(6,6),7-(6,6),7-(6,6),35-(0)]
     9       2.420147       2.420147       2.420147    1[6-(6,6)]
    10       1.698742       1.698742       1.698742    1[6-(6,6)]
    11       0.597691       0.597691       0.597691    1[6-(6,6)]
    12       2.898764       2.898764       2.898764    1[6-(6,6)]
    13       2.723246       2.723246       2.723246    1[6-(6,7)]
    14        0.52501        0.52501        0.52501    1[6-(6,7)]
    15        0.66728        0.66728        0.66728    1[6-(6,6)]
    16       1.636886       1.636886       1.636886    1[6-(6,6)]
    17       3.119902       3.119902       3.119902    1[6-(6,7)]
    18       6.178721       6.178721       6.178721    1[6-(6,7)]
    19        4.70421        4.70421        4.70421    1[6-(6,6)]
    20       2.141792       2.141792       2.141792    1[6-(6,6)]
    21       1.003627       1.003627       1.003627    1[6-(6,7)]
    22       5.318912       5.318912       5.318912    1[6-(6,7)]
    23       6.349601       6.349601       6.349601    1[6-(6,6)]
    24       5.458863       5.458863       5.458863    1[6-(6,6)]
    25         4.4274         4.4274         4.4274    1[6-(6,6)]
    26       6.320992       6.320992       6.320992    1[6-(6,6)]
    27        5.41247        5.41247        5.41247    1[6-(6,6)]
    28       6.734659       6.734659       6.734659    1[6-(6,7)]
    29        2.17272        2.17272        2.17272    1[6-(6,7)]
    30       0.931718       0.931718       0.931718    1[6-(6,6)]
    31       5.826911       5.826911       5.826911    1[6-(6,6)]
    32       4.643126       4.643126       4.643126    1[6-(6,7)]
    33         1.2959         1.2959         1.2959    1[6-(6,7)]
    34       2.372981       2.372981       2.372981    1[6-(6,6)]
    35       6.772546       6.772546       6.772546    1[6-(6,6)]
    36       6.695999       6.695999       6.695999    1[6-(6,7)]
    37       4.522505       4.522505       4.522505    1[6-(6,7)]
    38       4.579723       4.579723       4.579723    1[6-(6,6)]
    39       5.311953       5.311953       5.311953    1[6-(6,6)]
    40       6.033358       6.033358       6.033358    1[6-(6,6)]
    41       7.134409       7.134409       7.134409    1[6-(6,6)]
    42       4.833336       4.833336       4.833336    1[6-(6,6)]
    43       5.008854       5.008854       5.008854    1[6-(6,7)]
    44        7.20709        7.20709        7.20709    1[6-(6,7)]
    45        7.06482        7.06482        7.06482    1[6-(6,6)]
    46       6.095214       6.095214       6.095214    1[6-(6,6)]
    47       4.612198       4.612198       4.612198    1[6-(6,7)]
    48       1.553379       1.553379       1.553379    1[6-(6,7)]
    49        3.02789        3.02789        3.02789    1[6-(6,6)]
    50       5.590308       5.590308       5.590308    1[6-(6,6)]
    51       6.728473       6.728473       6.728473    1[6-(6,7)]
    52       2.413188       2.413188       2.413188    1[6-(6,7)]
    53       1.382499       1.382499       1.382499    1[6-(6,6)]
    54       2.273237       2.273237       2.273237    1[6-(6,6)]
    55         3.3047         3.3047         3.3047    1[6-(6,6)]
    56       1.411108       1.411108       1.411108    1[6-(6,6)]
    57        2.31963        2.31963        2.31963    1[6-(6,6)]
    58       0.997441       0.997441       0.997441    1[6-(6,7)]
    59        5.55938        5.55938        5.55938    1[6-(6,7)]
    60       6.800382       6.800382       6.800382    1[6-(6,6)]
    61       1.905189       1.905189       1.905189    1[6-(6,6)]
    62       3.088974       3.088974       3.088974    1[6-(6,7)]
    63         6.4362         6.4362         6.4362    1[6-(6,7)]
    64       5.359119       5.359119       5.359119    1[6-(6,6)]
    65       0.959554       0.959554       0.959554    1[6-(6,6)]
    66       1.036101       1.036101       1.036101    1[6-(6,7)]
    67       3.209595       3.209595       3.209595    1[6-(6,7)]
    68       3.152377       3.152377       3.152377    1[6-(6,6)]
    69       2.420147       2.420147       2.420147    1[6-(6,6)]
    70       1.698742       1.698742       1.698742    1[6-(6,6)]
    71       0.597691       0.597691       0.597691    1[6-(6,6)]
    72       2.898764       2.898764       2.898764    1[6-(6,6)]
    73       2.723246       2.723246       2.723246    1[6-(6,7)]
    74        0.52501        0.52501        0.52501    1[6-(6,7)]
    75        0.66728        0.66728        0.66728    1[6-(6,6)]
    76       1.636886       1.636886       1.636886    1[6-(6,6)]
    77       3.119902       3.119902       3.119902    1[6-(6,7)]
    78       6.178721       6.178721       6.178721    1[6-(6,7)]
    79        4.70421        4.70421        4.70421    1[6-(6,6)]
    80       2.141792       2.141792       2.141792    1[6-(6,6)]
    81       1.003627       1.003627       1.003627    1[6-(6,7)]
    82       5.318912       5.318912       5.318912    1[6-(6,7)]
    83       6.349601       6.349601       6.349601    1[6-(6,6)]
    84       5.458863       5.458863       5.458863    1[6-(6,6)]
    85         4.4274         4.4274         4.4274    1[6-(6,6)]
    86       6.320992       6.320992       6.320992    1[6-(6,6)]
    87        5.41247        5.41247        5.41247    1[6-(6,6)]
    88       6.734659       6.734659       6.734659    1[6-(6,7)]
    89        2.17272        2.17272        2.17272    1[6-(6,7)]
    90       0.931718       0.931718       0.931718    1[6-(6,6)]
    91       5.826911       5.826911       5.826911    1[6-(6,6)]
    92       4.643126       4.643126       4.643126    1[6-(6,7)]
    93         1.2959         1.2959         1.2959    1[6-(6,7)]
    94       2.372981       2.372981       2.372981    1[6-(6,6)]
    95       6.772546       6.772546       6.772546    1[6-(6,6)]
    96       6.695999       6.695999       6.695999    1[6-(6,7)]
    97       4.522505       4.522505       4.522505    1[6-(6,7)]
    98       4.579723       4.579723       4.579723    1[6-(6,6)]
    99       5.311953       5.311953       5.311953    1[6-(6,6)]
   100       6.033358       6.033358       6.033358    1[6-(6,6)]
   101       7.134409       7.134409       7.134409    1[6-(6,6)]
   102       4.833336       4.833336       4.833336    1[6-(6,6)]
   103       5.008854       5.008854       5.008854    1[6-(6,7)]
   104        7.20709        7.20709        7.20709    1[6-(6,7)]
   105        7.06482        7.06482        7.06482    1[6-(6,6)]
   106       6.095214       6.095214       6.095214    1[6-(6,6)]
   107       4.612198       4.612198       4.612198    1[6-(6,7)]
   108       1.553379       1.553379       1.553379    1[6-(6,7)]
   109        3.02789        3.02789        3.02789    1[6-(6,6)]
   110       5.590308       5.590308       5.590308    1[6-(6,6)]
   111       6.728473       6.728473       6.728473    1[6-(6,7)]
   112       2.413188       2.413188       2.413188    1[6-(6,7)]
   113       1.382499       1.382499       1.382499    1[6-(6,6)]
   114       2.273237       2.273237       2.273237    1[6-(6,6)]
   115         3.3047         3.3047         3.3047    1[6-(6,6)]
   116       1.411108       1.411108       1.411108    1[6-(6,6)]
   117        2.31963        2.31963        2.31963    1[6-(6,6)]
   118       0.997441       0.997441       0.997441    1[6-(6,7)]
   119        5.55938        5.55938        5.55938    1[6-(6,7)]
   120       6.800382       6.800382       6.800382    1[6-(6,6)]
   121       1.905189       1.905189       1.905189    1[6-(6,6)]
   122       3.088974       3.088974       3.088974    1[6-(6,7)]
   123         6.4362         6.4362         6.4362    1[6-(6,7)]
   124       5.359119       5.359119       5.359119    1[6-(6,6)]
   125       0.959554       0.959554       0.959554    1[6-(6,6)]
   126       1.036101       1.036101       1.036101    1[6-(6,7)]
   127       3.209595       3.209595       3.209595    1[6-(6,7)]
   128       3.152377       3.152377       3.152377    1[6-(6,6)]
   129       1.497708       1.497708       1.497708    6[6-(1,6),6-(1,6),8-(6)]
   130       2.079935       2.079935       2.079935    6[1-(0),6-(6,8),6-(6,8)]
   131       2.155709       2.155709       2.155709    6[6-(1,6),6-(1,6),8-(6)]
   132       1.649257       1.649257       1.649257    6[1-(0),6-(6,8),6-(6,8)]
   133       1.065483       1.065483       1.065483    6[6-(1,6),6-(1,6),8-(6)]
   134       0.988936       0.988936       0.988936    6[1-(0),6-(6,8),6-(6,8)]
   135       1.983284       1.983284       1.983284    6[6-(6,6),8-(0),8-(6)]
   136        2.25468        2.25468        2.25468    6[6-(6,6),8-(0),8-(6)]
   137       1.278889       1.278889       1.278889    6[6-(6,6),8-(0),8-(6)]
   138       1.808538       1.808538       1.808538    6[6-(1,6),6-(1,6),6-(8,8)]
   139       2.413188       2.413188       2.413188    6[1-(0),6-(1,7),6-(6,6)]
   140        2.29798        2.29798        2.29798    6[1-(0),6-(1,6),7-(6,29)]
   141       1.016771       1.016771       1.016771    6[1-(0),6-(1,6),7-(6,29)]
   142       1.097958       1.097958       1.097958    6[1-(0),6-(1,7),6-(6,6)]
   143       3.170934       3.170934       3.170934    6[6-(1,6),6-(1,6),6-(8,8)]
   144       2.569377       2.569377       2.569377    6[1-(0),6-(1,7),6-(6,6)]
   145         3.4663         3.4663         3.4663    6[1-(0),6-(1,6),7-(6,29)]
   146       5.254735       5.254735       5.254735    6[1-(0),6-(1,6),7-(6,29)]
   147        4.39106        4.39106        4.39106    6[1-(0),6-(1,7),6-(6,6)]
   148       0.504133       0.504133       0.504133    6[6-(1,6),6-(1,6),6-(8,8)]
   149        1.19229        1.19229        1.19229    6[1-(0),6-(1,7),6-(6,6)]
   150       0.510319       0.510319       0.510319    6[1-(0),6-(1,6),7-(6,29)]
   151       6.268413       6.268413       6.268413    6[1-(0),6-(1,6),7-(6,29)]
   152       6.871517       6.871517       6.871517    6[1-(0),6-(1,7),6-(6,6)]
   153       5.984645       5.984645       5.984645    6[6-(1,6),6-(1,6),8-(6)]
   154       5.441079       5.441079       5.441079    6[1-(0),6-(6,8),6-(6,8)]
   155       4.866584       4.866584       4.866584    6[6-(1,6),6-(1,6),8-(6)]
   156       4.817872       4.817872       4.817872    6[1-(0),6-(6,8),6-(6,8)]
   157       5.360665       5.360665       5.360665    6[6-(1,6),6-(1,6),8-(6)]
   158       5.952171       5.952171       5.952171    6[1-(0),6-(6,8),6-(6,8)]
   159       5.996244       5.996244       5.996244    6[6-(6,6),8-(0),8-(6)]
   160       5.008081       5.008081       5.008081    6[6-(6,6),8-(0),8-(6)]
   161       5.856293       5.856293       5.856293    6[6-(6,6),8-(0),8-(6)]
   162       6.883115       6.883115       6.883115    6[6-(1,6),6-(1,6),6-(8,8)]
   163       6.337229       6.337229       6.337229    6[1-(0),6-(1,7),6-(6,6)]
   164       7.128996       7.128996       7.128996    6[1-(0),6-(1,6),7-(6,29)]
   165       1.237909       1.237909       1.237909    6[1-(0),6-(1,6),7-(6,29)]
   166       0.504133       0.504133       0.504133    6[1-(0),6-(1,7),6-(6,6)]
   167       4.206262       4.206262       4.206262    6[6-(1,6),6-(1,6),6-(8,8)]
   168       4.877409       4.877409       4.877409    6[1-(0),6-(1,7),6-(6,6)]
   169       4.167602       4.167602       4.167602    6[1-(0),6-(1,6),7-(6,29)]
   170       2.243082       2.243082       2.243082    6[1-(0),6-(1,6),7-(6,29)]
   171         2.8833         2.8833         2.8833    6[1-(0),6-(1,7),6-(6,6)]
   172         5.7233         5.7233         5.7233    6[6-(1,6),6-(1,6),6-(8,8)]
   173       6.320992       6.320992       6.320992    6[1-(0),6-(1,7),6-(6,6)]
   174       6.255269       6.255269       6.255269    6[1-(0),6-(1,6),7-(6,29)]
   175       5.001895       5.001895       5.001895    6[1-(0),6-(1,6),7-(6,29)]
   176       5.026638       5.026638       5.026638    6[1-(0),6-(1,7),6-(6,6)]
   177       6.234392       6.234392       6.234392    6[6-(1,6),6-(1,6),8-(6)]
   178       5.652165       5.652165       5.652165    6[1-(0),6-(6,8),6-(6,8)]
   179       5.576391       5.576391       5.576391    6[6-(1,6),6-(1,6),8-(6)]
   180       6.082843       6.082843       6.082843    6[1-(0),6-(6,8),6-(6,8)]
   181       6.666617       6.666617       6.666617    6[6-(1,6),6-(1,6),8-(6)]
   182       6.743164       6.743164       6.743164    6[1-(0),6-(6,8),6-(6,8)]
   183       5.748816       5.748816       5.748816    6[6-(6,6),8-(0),8-(6)]
   184        5.47742        5.47742        5.47742    6[6-(6,6),8-(0),8-(6)]
   185       6.453211       6.453211       6.453211    6[6-(6,6),8-(0),8-(6)]
   186       5.923562       5.923562       5.923562    6[6-(1,6),6-(1,6),6-(8,8)]
   187       5.318912       5.318912       5.318912    6[1-(0),6-(1,7),6-(6,6)]
   188        5.43412        5.43412        5.43412    6[1-(0),6-(1,6),7-(6,29)]
   189       6.715329       6.715329       6.715329    6[1-(0),6-(1,6),7-(6,29)]
   190       6.634142       6.634142       6.634142    6[1-(0),6-(1,7),6-(6,6)]
   191       4.561166       4.561166       4.561166    6[6-(1,6),6-(1,6),6-(8,8)]
   192       5.162723       5.162723       5.162723    6[1-(0),6-(1,7),6-(6,6)]
   193         4.2658         4.2658         4.2658    6[1-(0),6-(1,6),7-(6,29)]
   194       2.477365       2.477365       2.477365    6[1-(0),6-(1,6),7-(6,29)]
   195        3.34104        3.34104        3.34104    6[1-(0),6-(1,7),6-(6,6)]
   196       7.227967       7.227967       7.227967    6[6-(1,6),6-(1,6),6-(8,8)]
   197        6.53981        6.53981        6.53981    6[1-(0),6-(1,7),6-(6,6)]
   198       7.221781       7.221781       7.221781    6[1-(0),6-(1,6),7-(6,29)]
   199       1.463687       1.463687       1.463687    6[1-(0),6-(1,6),7-(6,29)]
   200       0.860583       0.860583       0.860583    6[1-(0),6-(1,7),6-(6,6)]
   201       1.747455       1.747455       1.747455    6[6-(1,6),6-(1,6),8-(6)]
   202       2.291021       2.291021       2.291021    6[1-(0),6-(6,8),6-(6,8)]
   203       2.865516       2.865516       2.865516    6[6-(1,6),6-(1,6),8-(6)]
   204       2.914228       2.914228       2.914228    6[1-(0),6-(6,8),6-(6,8)]
   205       2.371435       2.371435       2.371435    6[6-(1,6),6-(1,6),8-(6)]
   206       1.779929       1.779929       1.779929    6[1-(0),6-(6,8),6-(6,8)]
   207       1.735856       1.735856       1.735856    6[6-(6,6),8-(0),8-(6)]
   208       2.724019       2.724019       2.724019    6[6-(6,6),8-(0),8-(6)]
   209       1.875807       1.875807       1.875807    6[6-(6,6),8-(0),8-(6)]
   210       0.848985       0.848985       0.848985    6[6-(1,6),6-(1,6),6-(8,8)]
   211       1.394871       1.394871       1.394871    6[1-(0),6-(1,7),6-(6,6)]
   212       0.603104       0.603104       0.603104    6[1-(0),6-(1,6),7-(6,29)]
   213       6.494191       6.494191       6.494191    6[1-(0),6-(1,6),7-(6,29)]
   214       7.227967       7.227967       7.227967    6[1-(0),6-(1,7),6-(6,6)]
   215       3.525838       3.525838       3.525838    6[6-(1,6),6-(1,6),6-(8,8)]
   216       2.854691       2.854691       2.854691    6[1-(0),6-(1,7),6-(6,6)]
   217       3.564498       3.564498       3.564498    6[1-(0),6-(1,6),7-(6,29)]
   218       5.489018       5.489018       5.489018    6[1-(0),6-(1,6),7-(6,29)]
   219         4.8488         4.8488         4.8488    6[1-(0),6-(1,7),6-(6,6)]
   220         2.0088         2.0088         2.0088    6[6-(1,6),6-(1,6),6-(8,8)]
   221       1.411108       1.411108       1.411108    6[1-(0),6-(1,7),6-(6,6)]
   222       1.476831       1.476831       1.476831    6[1-(0),6-(1,6),7-(6,29)]
   223       2.730205       2.730205       2.730205    6[1-(0),6-(1,6),7-(6,29)]
   224       2.705462       2.705462       2.705462    6[1-(0),6-(1,7),6-(6,6)]
   225       1.497708       1.497708       1.497708    6[6-(1,6),6-(1,6),8-(6)]
   226       2.079935       2.079935       2.079935    6[1-(0),6-(6,8),6-(6,8)]
   227       2.155709       2.155709       2.155709    6[6-(1,6),6-(1,6),8-(6)]
   228       1.649257       1.649257       1.649257    6[1-(0),6-(6,8),6-(6,8)]
   229       1.065483       1.065483       1.065483    6[6-(1,6),6-(1,6),8-(6)]
   230       0.988936       0.988936       0.988936    6[1-(0),6-(6,8),6-(6,8)]
   231       1.983284       1.983284       1.983284    6[6-(6,6),8-(0),8-(6)]
   232        2.25468        2.25468        2.25468    6[6-(6,6),8-(0),8-(6)]
   233       1.278889       1.278889       1.278889    6[6-(6,6),8-(0),8-(6)]
   234       1.808538       1.808538       1.808538    6[6-(1,6),6-(1,6),6-(8,8)]
   235       2.413188       2.413188       2.413188    6[1-(0),6-(1,7),6-(6,6)]
   236        2.29798        2.29798        2.29798    6[1-(0),6-(1,6),7-(6,29)]
   237       1.016771       1.016771       1.016771    6[1-(0),6-(1,6),7-(6,29)]
   238       1.097958       1.097958       1.097958    6[1-(0),6-(1,7),6-(6,6)]
   239       3.170934       3.170934       3.170934    6[6-(1,6),6-(1,6),6-(8,8)]
   240       2.569377       2.569377       2.569377    6[1-(0),6-(1,7),6-(6,6)]
   241         3.4663         3.4663         3.4663    6[1-(0),6-(1,6),7-(6,29)]
   242       5.254735       5.254735       5.254735    6[1-(0),6-(1,6),7-(6,29)]
   243        4.39106        4.39106        4.39106    6[1-(0),6-(1,7),6-(6,6)]
   244       0.504133       0.504133       0.504133    6[6-(1,6),6-(1,6),6-(8,8)]
   245        1.19229        1.19229        1.19229    6[1-(0),6-(1,7),6-(6,6)]
   246       0.510319       0.510319       0.510319    6[1-(0),6-(1,6),7-(6,29)]
   247       6.268413       6.268413       6.268413    6[1-(0),6-(1,6),7-(6,29)]
   248       6.871517       6.871517       6.871517    6[1-(0),6-(1,7),6-(6,6)]
   249       5.984645       5.984645       5.984645    6[6-(1,6),6-(1,6),8-(6)]
   250       5.441079       5.441079       5.441079    6[1-(0),6-(6,8),6-(6,8)]
   251       4.866584       4.866584       4.866584    6[6-(1,6),6-(1,6),8-(6)]
   252       4.817872       4.817872       4.817872    6[1-(0),6-(6,8),6-(6,8)]
   253       5.360665       5.360665       5.360665    6[6-(1,6),6-(1,6),8-(6)]
   254       5.952171       5.952171       5.952171    6[1-(0),6-(6,8),6-(6,8)]
   255       5.996244       5.996244       5.996244    6[6-(6,6),8-(0),8-(6)]
   256       5.008081       5.008081       5.008081    6[6-(6,6),8-(0),8-(6)]
   257       5.856293       5.856293       5.856293    6[6-(6,6),8-(0),8-(6)]
   258       6.883115       6.883115       6.883115    6[6-(1,6),6-(1,6),6-(8,8)]
   259       6.337229       6.337229       6.337229    6[1-(0),6-(1,7),6-(6,6)]
   260       7.128996       7.128996       7.128996    6[1-(0),6-(1,6),7-(6,29)]
   261       1.237909       1.237909       1.237909    6[1-(0),6-(1,6),7-(6,29)]
   262       0.504133       0.504133       0.504133    6[1-(0),6-(1,7),6-(6,6)]
   263       4.206262       4.206262       4.206262    6[6-(1,6),6-(1,6),6-(8,8)]
   264       4.877409       4.877409       4.877409    6[1-(0),6-(1,7),6-(6,6)]
   265       4.167602       4.167602       4.167602    6[1-(0),6-(1,6),7-(6,29)]
   266       2.243082       2.243082       2.243082    6[1-(0),6-(1,6),7-(6,29)]
   267         2.8833         2.8833         2.8833    6[1-(0),6-(1,7),6-(6,6)]
   268         5.7233         5.7233         5.7233    6[6-(1,6),6-(1,6),6-(8,8)]
   269       6.320992       6.320992       6.320992    6[1-(0),6-(1,7),6-(6,6)]
   270       6.255269       6.255269       6.255269    6[1-(0),6-(1,6),7-(6,29)]
   271       5.001895       5.001895       5.001895    6[1-(0),6-(1,6),7-(6,29)]
   272       5.026638       5.026638       5.026638    6[1-(0),6-(1,7),6-(6,6)]
   273       6.234392       6.234392       6.234392    6[6-(1,6),6-(1,6),8-(6)]
   274       5.652165       5.652165       5.652165    6[1-(0),6-(6,8),6-(6,8)]
   275       5.576391       5.576391       5.576391    6[6-(1,6),6-(1,6),8-(6)]
   276       6.082843       6.082843       6.082843    6[1-(0),6-(6,8),6-(6,8)]
   277       6.666617       6.666617       6.666617    6[6-(1,6),6-(1,6),8-(6)]
   278       6.743164       6.743164       6.743164    6[1-(0),6-(6,8),6-(6,8)]
   279       5.748816       5.748816       5.748816    6[6-(6,6),8-(0),8-(6)]
   280        5.47742        5.47742        5.47742    6[6-(6,6),8-(0),8-(6)]
   281       6.453211       6.453211       6.453211    6[6-(6,6),8-(0),8-(6)]
   282       5.923562       5.923562       5.923562    6[6-(1,6),6-(1,6),6-(8,8)]
   283       5.318912       5.318912       5.318912    6[1-(0),6-(1,7),6-(6,6)]
   284        5.43412        5.43412        5.43412    6[1-(0),6-(1,6),7-(6,29)]
   285       6.715329       6.715329       6.715329    6[1-(0),6-(1,6),7-(6,29)]
   286       6.634142       6.634142       6.634142    6[1-(0),6-(1,7),6-(6,6)]
   287       4.561166       4.561166       4.561166    6[6-(1,6),6-(1,6),6-(8,8)]
   288       5.162723       5.162723       5.162723    6[1-(0),6-(1,7),6-(6,6)]
   289         4.2658         4.2658         4.2658    6[1-(0),6-(1,6),7-(6,29)]
   290       2.477365       2.477365       2.477365    6[1-(0),6-(1,6),7-(6,29)]
   291        3.34104        3.34104        3.34104    6[1-(0),6-(1,7),6-(6,6)]
   292       7.227967       7.227967       7.227967    6[6-(1,6),6-(1,6),6-(8,8)]
   293        6.53981        6.53981        6.53981    6[1-(0),6-(1,7),6-(6,6)]
   294       7.221781       7.221781       7.221781    6[1-(0),6-(1,6),7-(6,29)]
   295       1.463687       1.463687       1.463687    6[1-(0),6-(1,6),7-(6,29)]
   296       0.860583       0.860583       0.860583    6[1-(0),6-(1,7),6-(6,6)]
   297       1.747455       1.747455       1.747455    6[6-(1,6),6-(1,6),8-(6)]
   298       2.291021       2.291021       2.291021    6[1-(0),6-(6,8),6-(6,8)]
   299       2.865516       2.865516       2.865516    6[6-(1,6),6-(1,6),8-(6)]
   300       2.914228       2.914228       2.914228    6[1-(0),6-(6,8),6-(6,8)]
   301       2.371435       2.371435       2.371435    6[6-(1,6),6-(1,6),8-(6)]
   302       1.779929       1.779929       1.779929    6[1-(0),6-(6,8),6-(6,8)]
   303       1.735856       1.735856       1.735856    6[6-(6,6),8-(0),8-(6)]
   304       2.724019       2.724019       2.724019    6[6-(6,6),8-(0),8-(6)]
   305       1.875807       1.875807       1.875807    6[6-(6,6),8-(0),8-(6)]
   306       0.848985       0.848985       0.848985    6[6-(1,6),6-(1,6),6-(8,8)]
   307       1.394871       1.394871       1.394871    6[1-(0),6-(1,7),6-(6,6)]
   308       0.603104       0.603104       0.603104    6[1-(0),6-(1,6),7-(6,29)]
   309       6.494191       6.494191       6.494191    6[1-(0),6-(1,6),7-(6,29)]
   310       7.227967       7.227967       7.227967    6[1-(0),6-(1,7),6-(6,6)]
   311       3.525838       3.525838       3.525838    6[6-(1,6),6-(1,6),6-(8,8)]
   312       2.854691       2.854691       2.854691    6[1-(0),6-(1,7),6-(6,6)]
   313       3.564498       3.564498       3.564498    6[1-(0),6-(1,6),7-(6,29)]
   314       5.489018       5.489018       5.489018    6[1-(0),6-(1,6),7-(6,29)]
   315         4.8488         4.8488         4.8488    6[1-(0),6-(1,7),6-(6,6)]
   316         2.0088         2.0088         2.0088    6[6-(1,6),6-(1,6),6-(8,8)]
   317       1.411108       1.411108       1.411108    6[1-(0),6-(1,7),6-(6,6)]
   318       1.476831       1.476831       1.476831    6[1-(0),6-(1,6),7-(6,29)]
   319       2.730205       2.730205       2.730205    6[1-(0),6-(1,6),7-(6,29)]
   320       2.705462       2.705462       2.705462    6[1-(0),6-(1,7),6-(6,6)]
   321       4.029971       4.029971       4.029971    35[29-(7,7,7)]
   322        0.34864        0.34864        0.34864    35[29-(7,7,7)]
   323       3.702129       3.702129       3.702129    35[29-(7,7,7)]
   324        7.38346        7.38346        7.38346    35[29-(7,7,7)]
   325       4.029971       4.029971       4.029971    35[29-(7,7,7)]
   326        0.34864        0.34864        0.34864    35[29-(7,7,7)]
   327       3.702129       3.702129       3.702129    35[29-(7,7,7)]
   328        7.38346        7.38346        7.38346    35[29-(7,7,7)]
   329       4.769159       4.769159       4.769159    7[6-(1,6),6-(1,6),29-(7,7,35)]
   330       6.928735       6.928735       6.928735    7[6-(1,6),6-(1,6),29-(7,7,35)]
   331        1.60905        1.60905        1.60905    7[6-(1,6),6-(1,6),29-(7,7,35)]
   332       0.704394       0.704394       0.704394    7[6-(1,6),6-(1,6),29-(7,7,35)]
   333        2.88098        2.88098        2.88098    7[6-(1,6),6-(1,6),29-(7,7,35)]
   334       5.604226       5.604226       5.604226    7[6-(1,6),6-(1,6),29-(7,7,35)]
   335       2.962941       2.962941       2.962941    7[6-(1,6),6-(1,6),29-(7,7,35)]
   336       0.803365       0.803365       0.803365    7[6-(1,6),6-(1,6),29-(7,7,35)]
   337        6.12305        6.12305        6.12305    7[6-(1,6),6-(1,6),29-(7,7,35)]
   338       7.027706       7.027706       7.027706    7[6-(1,6),6-(1,6),29-(7,7,35)]
   339        4.85112        4.85112        4.85112    7[6-(1,6),6-(1,6),29-(7,7,35)]
   340       2.127874       2.127874       2.127874    7[6-(1,6),6-(1,6),29-(7,7,35)]
   341       4.769159       4.769159       4.769159    7[6-(1,6),6-(1,6),29-(7,7,35)]
   342       6.928735       6.928735       6.928735    7[6-(1,6),6-(1,6),29-(7,7,35)]
   343        1.60905        1.60905        1.60905    7[6-(1,6),6-(1,6),29-(7,7,35)]
   344       0.704394       0.704394       0.704394    7[6-(1,6),6-(1,6),29-(7,7,35)]
   345        2.88098        2.88098        2.88098    7[6-(1,6),6-(1,6),29-(7,7,35)]
   346       5.604226       5.604226       5.604226    7[6-(1,6),6-(1,6),29-(7,7,35)]
   347       2.962941       2.962941       2.962941    7[6-(1,6),6-(1,6),29-(7,7,35)]
   348       0.803365       0.803365       0.803365    7[6-(1,6),6-(1,6),29-(7,7,35)]
   349        6.12305        6.12305        6.12305    7[6-(1,6),6-(1,6),29-(7,7,35)]
   350       7.027706       7.027706       7.027706    7[6-(1,6),6-(1,6),29-(7,7,35)]
   351        4.85112        4.85112        4.85112    7[6-(1,6),6-(1,6),29-(7,7,35)]
   352       2.127874       2.127874       2.127874    7[6-(1,6),6-(1,6),29-(7,7,35)]
   353        1.37786        1.37786        1.37786    8[6-(6,6),6-(6,8)]
   354       2.833041       2.833041       2.833041    8[6-(6,6),6-(6,8)]
   355       0.465472       0.465472       0.465472    8[6-(6,6),6-(6,8)]
   356       2.609584       2.609584       2.609584    8[6-(6,8)]
   357       1.032235       1.032235       1.032235    8[6-(6,8)]
   358       2.452622       2.452622       2.452622    8[6-(6,8)]
   359       6.695999       6.695999       6.695999    8[6-(6,6),6-(6,8)]
   360        4.24415        4.24415        4.24415    8[6-(6,6),6-(6,8)]
   361        5.28489        5.28489        5.28489    8[6-(6,6),6-(6,8)]
   362         4.8055         4.8055         4.8055    8[6-(6,8)]
   363       6.188773       6.188773       6.188773    8[6-(6,8)]
   364       6.403725       6.403725       6.403725    8[6-(6,8)]
   365        6.35424        6.35424        6.35424    8[6-(6,6),6-(6,8)]
   366       4.899059       4.899059       4.899059    8[6-(6,6),6-(6,8)]
   367       7.266628       7.266628       7.266628    8[6-(6,6),6-(6,8)]
   368       5.122516       5.122516       5.122516    8[6-(6,8)]
   369       6.699865       6.699865       6.699865    8[6-(6,8)]
   370       5.279478       5.279478       5.279478    8[6-(6,8)]
   371       1.036101       1.036101       1.036101    8[6-(6,6),6-(6,8)]
   372        3.48795        3.48795        3.48795    8[6-(6,6),6-(6,8)]
   373        2.44721        2.44721        2.44721    8[6-(6,6),6-(6,8)]
   374         2.9266         2.9266         2.9266    8[6-(6,8)]
   375       1.543327       1.543327       1.543327    8[6-(6,8)]
   376       1.328375       1.328375       1.328375    8[6-(6,8)]
   377        1.37786        1.37786        1.37786    8[6-(6,6),6-(6,8)]
   378       2.833041       2.833041       2.833041    8[6-(6,6),6-(6,8)]
   379       0.465472       0.465472       0.465472    8[6-(6,6),6-(6,8)]
   380       2.609584       2.609584       2.609584    8[6-(6,8)]
   381       1.032235       1.032235       1.032235    8[6-(6,8)]
   382       2.452622       2.452622       2.452622    8[6-(6,8)]
   383       6.695999       6.695999       6.695999    8[6-(6,6),6-(6,8)]
   384        4.24415        4.24415        4.24415    8[6-(6,6),6-(6,8)]
   385        5.28489        5.28489        5.28489    8[6-(6,6),6-(6,8)]
   386         4.8055         4.8055         4.8055    8[6-(6,8)]
   387       6.188773       6.188773       6.188773    8[6-(6,8)]
   388       6.403725       6.403725       6.403725    8[6-(6,8)]
   389        6.35424        6.35424        6.35424    8[6-(6,6),6-(6,8)]
   390       4.899059       4.899059       4.899059    8[6-(6,6),6-(6,8)]
   391       7.266628       7.266628       7.266628    8[6-(6,6),6-(6,8)]
   392       5.122516       5.122516       5.122516    8[6-(6,8)]
   393       6.699865       6.699865       6.699865    8[6-(6,8)]
   394       5.279478       5.279478       5.279478    8[6-(6,8)]
   395       1.036101       1.036101       1.036101    8[6-(6,6),6-(6,8)]
   396        3.48795        3.48795        3.48795    8[6-(6,6),6-(6,8)]
   397        2.44721        2.44721        2.44721    8[6-(6,6),6-(6,8)]
   398         2.9266         2.9266         2.9266    8[6-(6,8)]
   399       1.543327       1.543327       1.543327    8[6-(6,8)]
   400       1.328375       1.328375       1.328375    8[6-(6,8)]
