# Supplementary material for: A collection of forcefield precursors for metal–organic frameworks
Source: RSC Adv. 2019 Nov 13;9(63):36492–507. doi: 10.1039/c9ra07327b (PMC9075174; doi:10.1039/c9ra07327b)
Supplement: RA-009-C9RA07327B-s070 [file RA-009-C9RA07327B-s070.txt]

AKUHOD_clean

10.527000    0.000000    0.000000
-3.396665    9.963955    0.000000
-5.034564    -3.930333    8.816846

     1      -1.299895      -1.299895      -1.299895    64[8-(6),8-(6),8-(6),8-(6),8-(6,64),8-(6,64)]
     2       2.768726       2.768726       2.768726    64[8-(6),8-(6),8-(6),8-(6),8-(6,64),8-(6,64)]
     3       3.395666       3.395666       3.395666    64[8-(6),8-(6),8-(6),8-(6),8-(6,64),8-(6,64)]
     4      -0.672955      -0.672955      -0.672955    64[8-(6),8-(6),8-(6),8-(6),8-(6,64),8-(6,64)]
     5       3.062023       3.062023       3.062023    1[6-(1,6,6)]
     6       2.440803       2.440803       2.440803    1[6-(1,6,6)]
     7      -2.846393      -2.846393      -2.846393    1[6-(1,6,6)]
     8       5.060467       5.060467       5.060467    1[6-(1,6,6)]
     9       4.868829       4.868829       4.868829    1[6-(1,6,6)]
    10      -4.236164      -4.236164      -4.236164    1[6-(1,6,6)]
    11      -0.966252      -0.966252      -0.966252    1[6-(1,6,6)]
    12      -0.345032      -0.345032      -0.345032    1[6-(1,6,6)]
    13       4.942164       4.942164       4.942164    1[6-(1,6,6)]
    14      -2.964696      -2.964696      -2.964696    1[6-(1,6,6)]
    15      -2.773058      -2.773058      -2.773058    1[6-(1,6,6)]
    16       6.331935       6.331935       6.331935    1[6-(1,6,6)]
    17       2.212638       2.212638       2.212638    6[1-(0),1-(0),6-(8,8),6-(8,8)]
    18       1.527831       1.527831       1.527831    6[6-(1,1,6),8-(64),8-(64)]
    19       1.375504       1.375504       1.375504    6[6-(1,1,6),8-(0),8-(64)]
    20       -3.91237       -3.91237       -3.91237    6[6-(1,1,6),8-(64),8-(64,64)]
    21       5.219636       5.219636       5.219636    6[1-(0),1-(0),6-(8,8),6-(8,8)]
    22        6.70304        6.70304        6.70304    6[6-(1,1,6),8-(64),8-(64)]
    23       4.381142       4.381142       4.381142    6[6-(1,1,6),8-(0),8-(64)]
    24      -4.640462      -4.640462      -4.640462    6[6-(1,1,6),8-(64),8-(64,64)]
    25      -0.116867      -0.116867      -0.116867    6[1-(0),1-(0),6-(8,8),6-(8,8)]
    26        0.56794        0.56794        0.56794    6[6-(1,1,6),8-(64),8-(64)]
    27       0.720267       0.720267       0.720267    6[6-(1,1,6),8-(0),8-(64)]
    28      -4.518859      -4.518859      -4.518859    6[6-(1,1,6),8-(64),8-(64,64)]
    29      -3.123865      -3.123865      -3.123865    6[1-(0),1-(0),6-(8,8),6-(8,8)]
    30      -4.607269      -4.607269      -4.607269    6[6-(1,1,6),8-(64),8-(64)]
    31      -2.285371      -2.285371      -2.285371    6[6-(1,1,6),8-(0),8-(64)]
    32       6.736233       6.736233       6.736233    6[6-(1,1,6),8-(64),8-(64,64)]
    33       -3.73451       -3.73451       -3.73451    6[1-(0),1-(0),6-(8,8),6-(8,8)]
    34       5.830281       5.830281       5.830281    6[1-(0),1-(0),6-(8,8),6-(8,8)]
    35       0.357626       0.357626       0.357626    8[6-(6,8),64-(8,8,8,8,8)]
    36       0.228735       0.228735       0.228735    8[6-(6,8),64-(8,8,8,8,8)]
    37       5.507745       5.507745       5.507745    8[6-(6,8),64-(8,8,8,8,8)]
    38       1.869041       1.869041       1.869041    8[6-(6,8)]
    39       2.223355       2.223355       2.223355    8[6-(6,8),64-(8,8,8,8,8)]
    40      -2.971588      -2.971588      -2.971588    8[6-(6,8),64-(8,8,8,8,8),64-(8,8,8,8,8)]
    41       7.123562       7.123562       7.123562    8[6-(6,8),64-(8,8,8,8,8)]
    42       1.179773       1.179773       1.179773    8[6-(6,8),64-(8,8,8,8,8)]
    43      -4.354421      -4.354421      -4.354421    8[6-(6,8),64-(8,8,8,8,8)]
    44       3.493582       3.493582       3.493582    8[6-(6,8)]
    45       7.434011       7.434011       7.434011    8[6-(6,8),64-(8,8,8,8,8)]
    46      -5.697183      -5.697183      -5.697183    8[6-(6,8),64-(8,8,8,8,8),64-(8,8,8,8,8)]
    47       1.738145       1.738145       1.738145    8[6-(6,8),64-(8,8,8,8,8)]
    48       1.867036       1.867036       1.867036    8[6-(6,8),64-(8,8,8,8,8)]
    49      -3.411974      -3.411974      -3.411974    8[6-(6,8),64-(8,8,8,8,8)]
    50        0.22673        0.22673        0.22673    8[6-(6,8)]
    51      -0.127584      -0.127584      -0.127584    8[6-(6,8),64-(8,8,8,8,8)]
    52       5.067359       5.067359       5.067359    8[6-(6,8),64-(8,8,8,8,8),64-(8,8,8,8,8)]
    53      -5.027791      -5.027791      -5.027791    8[6-(6,8),64-(8,8,8,8,8)]
    54       0.915998       0.915998       0.915998    8[6-(6,8),64-(8,8,8,8,8)]
    55       6.450192       6.450192       6.450192    8[6-(6,8),64-(8,8,8,8,8)]
    56      -1.397811      -1.397811      -1.397811    8[6-(6,8)]
    57       -5.33824       -5.33824       -5.33824    8[6-(6,8),64-(8,8,8,8,8)]
    58       7.792954       7.792954       7.792954    8[6-(6,8),64-(8,8,8,8,8),64-(8,8,8,8,8)]
