# Supplementary material for: A collection of forcefield precursors for metal–organic frameworks
Source: RSC Adv. 2019 Nov 13;9(63):36492–507. doi: 10.1039/c9ra07327b (PMC9075174; doi:10.1039/c9ra07327b)
Supplement: RA-009-C9RA07327B-s071 [file RA-009-C9RA07327B-s071.txt]

AKUHOD01_clean

10.512500    0.000000    0.000000
-3.393723    9.949638    0.000000
5.024676    3.926410    8.797073

     1       3.725944       3.725944       3.725944    64[8-(6),8-(6),8-(6),8-(6),8-(6,64),8-(6,64)]
     2       7.788941       7.788941       7.788941    64[8-(6),8-(6),8-(6),8-(6),8-(6,64),8-(6,64)]
     3       8.417509       8.417509       8.417509    64[8-(6),8-(6),8-(6),8-(6),8-(6,64),8-(6,64)]
     4       4.354512       4.354512       4.354512    64[8-(6),8-(6),8-(6),8-(6),8-(6,64),8-(6,64)]
     5       7.640193       7.640193       7.640193    1[6-(1,6,6)]
     6       7.955277       7.955277       7.955277    1[6-(1,6,6)]
     7      11.063994      11.063994      11.063994    1[6-(1,6,6)]
     8        9.87282        9.87282        9.87282    1[6-(1,6,6)]
     9      10.122968      10.122968      10.122968    1[6-(1,6,6)]
    10       9.972813       9.972813       9.972813    1[6-(1,6,6)]
    11        4.50326        4.50326        4.50326    1[6-(1,6,6)]
    12       4.188176       4.188176       4.188176    1[6-(1,6,6)]
    13       1.079459       1.079459       1.079459    1[6-(1,6,6)]
    14       2.270633       2.270633       2.270633    1[6-(1,6,6)]
    15       2.020485       2.020485       2.020485    1[6-(1,6,6)]
    16        2.17064        2.17064        2.17064    1[6-(1,6,6)]
    17        6.55494        6.55494        6.55494    6[6-(1,1,6),8-(64),8-(64)]
    18       7.234681       7.234681       7.234681    6[1-(0),1-(0),6-(8,8),6-(8,8)]
    19       6.395587       6.395587       6.395587    6[6-(1,1,6),8-(0),8-(64)]
    20       11.75598       11.75598       11.75598    6[6-(1,1,6),8-(64),8-(64,64)]
    21       11.71124       11.71124       11.71124    6[6-(1,1,6),8-(64),8-(64)]
    22      10.237044      10.237044      10.237044    6[1-(0),1-(0),6-(8,8),6-(8,8)]
    23       9.400377       9.400377       9.400377    6[6-(1,1,6),8-(0),8-(64)]
    24       0.503885       0.503885       0.503885    6[6-(1,1,6),8-(64),8-(64,64)]
    25       5.588513       5.588513       5.588513    6[6-(1,1,6),8-(64),8-(64)]
    26       4.908772       4.908772       4.908772    6[1-(0),1-(0),6-(8,8),6-(8,8)]
    27       5.747866       5.747866       5.747866    6[6-(1,1,6),8-(0),8-(64)]
    28       0.387473       0.387473       0.387473    6[6-(1,1,6),8-(64),8-(64,64)]
    29       0.432213       0.432213       0.432213    6[6-(1,1,6),8-(64),8-(64)]
    30       1.906409       1.906409       1.906409    6[1-(0),1-(0),6-(8,8),6-(8,8)]
    31       2.743076       2.743076       2.743076    6[6-(1,1,6),8-(0),8-(64)]
    32       1.127068       1.127068       1.127068    6[6-(1,1,6),8-(64),8-(64,64)]
    33      10.850139      10.850139      10.850139    6[1-(0),1-(0),6-(8,8),6-(8,8)]
    34       1.293314       1.293314       1.293314    6[1-(0),1-(0),6-(8,8),6-(8,8)]
    35       5.379051       5.379051       5.379051    8[6-(6,8),64-(8,8,8,8,8)]
    36       7.244516       7.244516       7.244516    8[6-(6,8),64-(8,8,8,8,8)]
    37       5.251085       5.251085       5.251085    8[6-(6,8),64-(8,8,8,8,8)]
    38       6.889421       6.889421       6.889421    8[6-(6,8)]
    39      12.811435      12.811435      12.811435    8[6-(6,8),64-(8,8,8,8,8),64-(8,8,8,8,8)]
    40      11.467947      11.467947      11.467947    8[6-(6,8),64-(8,8,8,8,8)]
    41      12.141081      12.141081      12.141081    8[6-(6,8),64-(8,8,8,8,8)]
    42      12.453962      12.453962      12.453962    8[6-(6,8),64-(8,8,8,8,8)]
    43       6.198664       6.198664       6.198664    8[6-(6,8),64-(8,8,8,8,8)]
    44       8.520705       8.520705       8.520705    8[6-(6,8)]
    45      10.083374      10.083374      10.083374    8[6-(6,8),64-(8,8,8,8,8),64-(8,8,8,8,8)]
    46       1.617697       1.617697       1.617697    8[6-(6,8),64-(8,8,8,8,8)]
    47       6.764402       6.764402       6.764402    8[6-(6,8),64-(8,8,8,8,8)]
    48       4.898937       4.898937       4.898937    8[6-(6,8),64-(8,8,8,8,8)]
    49       6.892368       6.892368       6.892368    8[6-(6,8),64-(8,8,8,8,8)]
    50       5.254032       5.254032       5.254032    8[6-(6,8)]
    51      -0.667982      -0.667982      -0.667982    8[6-(6,8),64-(8,8,8,8,8),64-(8,8,8,8,8)]
    52       0.675506       0.675506       0.675506    8[6-(6,8),64-(8,8,8,8,8)]
    53       0.002372       0.002372       0.002372    8[6-(6,8),64-(8,8,8,8,8)]
    54      -0.310509      -0.310509      -0.310509    8[6-(6,8),64-(8,8,8,8,8)]
    55       5.944789       5.944789       5.944789    8[6-(6,8),64-(8,8,8,8,8)]
    56       3.622748       3.622748       3.622748    8[6-(6,8)]
    57       2.060079       2.060079       2.060079    8[6-(6,8),64-(8,8,8,8,8),64-(8,8,8,8,8)]
    58      10.525756      10.525756      10.525756    8[6-(6,8),64-(8,8,8,8,8)]
