# Supplementary material for: A collection of forcefield precursors for metal–organic frameworks
Source: RSC Adv. 2019 Nov 13;9(63):36492–507. doi: 10.1039/c9ra07327b (PMC9075174; doi:10.1039/c9ra07327b)
Supplement: RA-009-C9RA07327B-s072 [file RA-009-C9RA07327B-s072.txt]

ALALUU01_clean

10.641200    0.000000    0.000000
-3.386188    10.088056    0.000000
5.080427    3.999187    8.918229

     1       2.082181       2.082181       2.082181    59[8-(6),8-(6),8-(6),8-(6),8-(6,59),8-(6,59)]
     2       9.604975       9.604975       9.604975    59[8-(6),8-(6),8-(6),8-(6),8-(6,59),8-(6,59)]
     3      10.253258      10.253258      10.253258    59[8-(6),8-(6),8-(6),8-(6),8-(6,59),8-(6,59)]
     4       2.730464       2.730464       2.730464    59[8-(6),8-(6),8-(6),8-(6),8-(6,59),8-(6,59)]
     5       5.949727       5.949727       5.949727    1[6-(1,6,6)]
     6       6.397307       6.397307       6.397307    1[6-(1,6,6)]
     7        0.54107        0.54107        0.54107    1[6-(1,6,6)]
     8       8.350103       8.350103       8.350103    1[6-(1,6,6)]
     9       8.584494       8.584494       8.584494    1[6-(1,6,6)]
    10      -0.656965      -0.656965      -0.656965    1[6-(1,6,6)]
    11       6.385712       6.385712       6.385712    1[6-(1,6,6)]
    12       5.938132       5.938132       5.938132    1[6-(1,6,6)]
    13      11.794369      11.794369      11.794369    1[6-(1,6,6)]
    14       3.985336       3.985336       3.985336    1[6-(1,6,6)]
    15       3.750945       3.750945       3.750945    1[6-(1,6,6)]
    16      12.992404      12.992404      12.992404    1[6-(1,6,6)]
    17       4.819856       4.819856       4.819856    6[6-(1,1,6),8-(0),8-(59)]
    18       5.648978       5.648978       5.648978    6[1-(0),1-(0),6-(8,8),6-(8,8)]
    19       8.356493       8.356493       8.356493    6[6-(1,1,6),8-(59),8-(59)]
    20       -1.25784       -1.25784       -1.25784    6[6-(1,1,6),8-(59),8-(59,59)]
    21       7.796812       7.796812       7.796812    6[6-(1,1,6),8-(0),8-(59)]
    22       8.649401       8.649401       8.649401    6[1-(0),1-(0),6-(8,8),6-(8,8)]
    23      10.127576      10.127576      10.127576    6[6-(1,1,6),8-(59),8-(59)]
    24      -0.562982      -0.562982      -0.562982    6[6-(1,1,6),8-(59),8-(59,59)]
    25       7.515583       7.515583       7.515583    6[6-(1,1,6),8-(0),8-(59)]
    26       6.686461       6.686461       6.686461    6[1-(0),1-(0),6-(8,8),6-(8,8)]
    27       3.978946       3.978946       3.978946    6[6-(1,1,6),8-(59),8-(59)]
    28      13.593279      13.593279      13.593279    6[6-(1,1,6),8-(59),8-(59,59)]
    29       4.538627       4.538627       4.538627    6[6-(1,1,6),8-(0),8-(59)]
    30       3.686038       3.686038       3.686038    6[1-(0),1-(0),6-(8,8),6-(8,8)]
    31       2.207863       2.207863       2.207863    6[6-(1,1,6),8-(59),8-(59)]
    32       2.257221       2.257221       2.257221    6[6-(1,1,6),8-(59),8-(59,59)]
    33      -0.361932      -0.361932      -0.361932    6[1-(0),1-(0),6-(8,8),6-(8,8)]
    34      12.697371      12.697371      12.697371    6[1-(0),1-(0),6-(8,8),6-(8,8)]
    35       3.689993       3.689993       3.689993    8[6-(6,8),59-(8,8,8,8,8)]
    36       9.054156       9.054156       9.054156    8[6-(6,8),59-(8,8,8,8,8)]
    37       7.182152       7.182152       7.182152    8[6-(6,8),59-(8,8,8,8,8)]
    38      -2.313409      -2.313409      -2.313409    8[6-(6,8),59-(8,8,8,8,8),59-(8,8,8,8,8)]
    39      -0.952189      -0.952189      -0.952189    8[6-(6,8),59-(8,8,8,8,8)]
    40       5.315031       5.315031       5.315031    8[6-(6,8)]
    41       7.965675       7.965675       7.965675    8[6-(6,8),59-(8,8,8,8,8)]
    42      10.867857      10.867857      10.867857    8[6-(6,8),59-(8,8,8,8,8)]
    43      10.560455      10.560455      10.560455    8[6-(6,8),59-(8,8,8,8,8)]
    44       0.365043       0.365043       0.365043    8[6-(6,8),59-(8,8,8,8,8),59-(8,8,8,8,8)]
    45       8.964359       8.964359       8.964359    8[6-(6,8),59-(8,8,8,8,8)]
    46       6.925826       6.925826       6.925826    8[6-(6,8)]
    47       8.645446       8.645446       8.645446    8[6-(6,8),59-(8,8,8,8,8)]
    48       3.281283       3.281283       3.281283    8[6-(6,8),59-(8,8,8,8,8)]
    49       5.153287       5.153287       5.153287    8[6-(6,8),59-(8,8,8,8,8)]
    50      14.648848      14.648848      14.648848    8[6-(6,8),59-(8,8,8,8,8),59-(8,8,8,8,8)]
    51      13.287628      13.287628      13.287628    8[6-(6,8),59-(8,8,8,8,8)]
    52       7.020408       7.020408       7.020408    8[6-(6,8)]
    53       4.369764       4.369764       4.369764    8[6-(6,8),59-(8,8,8,8,8)]
    54       1.467582       1.467582       1.467582    8[6-(6,8),59-(8,8,8,8,8)]
    55       1.774984       1.774984       1.774984    8[6-(6,8),59-(8,8,8,8,8)]
    56      11.970396      11.970396      11.970396    8[6-(6,8),59-(8,8,8,8,8),59-(8,8,8,8,8)]
    57        3.37108        3.37108        3.37108    8[6-(6,8),59-(8,8,8,8,8)]
    58       5.409613       5.409613       5.409613    8[6-(6,8)]
