# Supplementary material for: A collection of forcefield precursors for metal–organic frameworks
Source: RSC Adv. 2019 Nov 13;9(63):36492–507. doi: 10.1039/c9ra07327b (PMC9075174; doi:10.1039/c9ra07327b)
Supplement: RA-009-C9RA07327B-s073 [file RA-009-C9RA07327B-s073.txt]

ALAMUW_clean

18.794000    0.000000    0.000000
9.397000    16.276081    0.000000
9.397004    5.425363    16.723336

     1       14.73948       14.73948       14.73948    29[8-(6),8-(6),8-(6),8-(6)]
     2      22.848527      22.848527      22.848527    29[8-(6),8-(6),8-(6),8-(6)]
     3      18.794004      18.794004      18.794004    29[8-(6),8-(6),8-(6),8-(6)]
     4      22.848524      22.848524      22.848524    29[8-(6),8-(6),8-(6),8-(6)]
     5         18.794         18.794         18.794    29[8-(6),8-(6),8-(6),8-(6)]
     6      14.739477      14.739477      14.739477    29[8-(6),8-(6),8-(6),8-(6)]
     7      30.256464      30.256464      30.256464    1[6-(6,6)]
     8      23.385377      23.385377      23.385377    1[6-(6,6)]
     9      30.931168      30.931168      30.931168    1[6-(6,6)]
    10       4.591375       4.591375       4.591375    1[6-(6,6)]
    11      12.137166      12.137166      12.137166    1[6-(6,6)]
    12      11.462461      11.462461      11.462461    1[6-(6,6)]
    13        7.33154        7.33154        7.33154    1[6-(6,6)]
    14      14.202627      14.202627      14.202627    1[6-(6,6)]
    15       6.656836       6.656836       6.656836    1[6-(6,6)]
    16      32.996629      32.996629      32.996629    1[6-(6,6)]
    17      25.450838      25.450838      25.450838    1[6-(6,6)]
    18      26.125543      26.125543      26.125543    1[6-(6,6)]
    19      28.191004      28.191004      28.191004    1[6-(6,6)]
    20      25.342773      25.342773      25.342773    1[6-(6,6)]
    21      31.039235      31.039235      31.039235    1[6-(6,6)]
    22       6.548769       6.548769       6.548769    1[6-(6,6)]
    23      12.245231      12.245231      12.245231    1[6-(6,6)]
    24          9.397          9.397          9.397    1[6-(6,6)]
    25      11.770684      11.770684      11.770684    1[6-(6,6)]
    26      22.305661      22.305661      22.305661    1[6-(6,6)]
    27      22.305661      22.305661      22.305661    1[6-(6,6)]
    28       25.81732       25.81732       25.81732    1[6-(6,6)]
    29      15.282343      15.282343      15.282343    1[6-(6,6)]
    30      15.282343      15.282343      15.282343    1[6-(6,6)]
    31      29.365629      29.365629      29.365629    6[6-(1,6),6-(1,6),6-(8,8)]
    32      29.447382      29.447382      29.447382    6[1-(0),6-(6,6),6-(6,7)]
    33      30.689666      30.689666      30.689666    6[6-(6,6),8-(29),8-(29)]
    34      29.221854      29.221854      29.221854    6[6-(6,6),7-(6,6),8-(0)]
    35       9.923234       9.923234       9.923234    6[6-(1,6),6-(6,6),6-(7,8)]
    36      24.326957      24.326957      24.326957    6[6-(1,6),6-(1,6),6-(8,8)]
    37       23.90973       23.90973       23.90973    6[1-(0),6-(6,6),6-(6,7)]
    38       23.94262       23.94262       23.94262    6[6-(6,6),8-(29),8-(29)]
    39      23.207774      23.207774      23.207774    6[6-(6,6),7-(6,6),8-(0)]
    40      23.278251      23.278251      23.278251    6[6-(1,6),6-(6,6),6-(7,8)]
    41      30.880425      30.880425      30.880425    6[6-(1,6),6-(1,6),6-(8,8)]
    42      31.215898      31.215898      31.215898    6[1-(0),6-(6,6),6-(6,7)]
    43      29.940725      29.940725      29.940725    6[6-(6,6),8-(29),8-(29)]
    44      32.143381      32.143381      32.143381    6[6-(6,6),7-(6,6),8-(0)]
    45      23.180522      23.180522      23.180522    6[6-(1,6),6-(6,6),6-(7,8)]
    46       5.532954       5.532954       5.532954    6[6-(1,6),6-(1,6),6-(8,8)]
    47       5.115728       5.115728       5.115728    6[1-(0),6-(6,6),6-(6,7)]
    48       5.148617       5.148617       5.148617    6[6-(6,6),8-(29),8-(29)]
    49       4.413772       4.413772       4.413772    6[6-(6,6),7-(6,6),8-(0)]
    50       23.27825       23.27825       23.27825    6[6-(1,6),6-(6,6),6-(7,8)]
    51      12.086422      12.086422      12.086422    6[6-(1,6),6-(1,6),6-(8,8)]
    52      12.421895      12.421895      12.421895    6[1-(0),6-(6,6),6-(6,7)]
    53      11.146722      11.146722      11.146722    6[6-(6,6),8-(29),8-(29)]
    54       13.34938       13.34938       13.34938    6[6-(6,6),7-(6,6),8-(0)]
    55      23.180521      23.180521      23.180521    6[6-(1,6),6-(6,6),6-(7,8)]
    56      10.571625      10.571625      10.571625    6[6-(1,6),6-(1,6),6-(8,8)]
    57       10.65338       10.65338       10.65338    6[1-(0),6-(6,6),6-(6,7)]
    58      11.895663      11.895663      11.895663    6[6-(6,6),8-(29),8-(29)]
    59      10.427852      10.427852      10.427852    6[6-(6,6),7-(6,6),8-(0)]
    60       9.923234       9.923234       9.923234    6[6-(1,6),6-(6,6),6-(7,8)]
    61       8.222375       8.222375       8.222375    6[6-(1,6),6-(1,6),6-(8,8)]
    62       8.140622       8.140622       8.140622    6[1-(0),6-(6,6),6-(6,7)]
    63       6.898338       6.898338       6.898338    6[6-(6,6),8-(29),8-(29)]
    64        8.36615        8.36615        8.36615    6[6-(6,6),7-(6,6),8-(0)]
    65       27.66477       27.66477       27.66477    6[6-(1,6),6-(6,6),6-(7,8)]
    66      13.261047      13.261047      13.261047    6[6-(1,6),6-(1,6),6-(8,8)]
    67      13.678274      13.678274      13.678274    6[1-(0),6-(6,6),6-(6,7)]
    68      13.645384      13.645384      13.645384    6[6-(6,6),8-(29),8-(29)]
    69       14.38023       14.38023       14.38023    6[6-(6,6),7-(6,6),8-(0)]
    70      14.309753      14.309753      14.309753    6[6-(1,6),6-(6,6),6-(7,8)]
    71       6.707579       6.707579       6.707579    6[6-(1,6),6-(1,6),6-(8,8)]
    72       6.372106       6.372106       6.372106    6[1-(0),6-(6,6),6-(6,7)]
    73       7.647279       7.647279       7.647279    6[6-(6,6),8-(29),8-(29)]
    74       5.444623       5.444623       5.444623    6[6-(6,6),7-(6,6),8-(0)]
    75      14.407482      14.407482      14.407482    6[6-(1,6),6-(6,6),6-(7,8)]
    76       32.05505       32.05505       32.05505    6[6-(1,6),6-(1,6),6-(8,8)]
    77      32.472276      32.472276      32.472276    6[1-(0),6-(6,6),6-(6,7)]
    78      32.439387      32.439387      32.439387    6[6-(6,6),8-(29),8-(29)]
    79      33.174232      33.174232      33.174232    6[6-(6,6),7-(6,6),8-(0)]
    80      14.309754      14.309754      14.309754    6[6-(1,6),6-(6,6),6-(7,8)]
    81      25.501582      25.501582      25.501582    6[6-(1,6),6-(1,6),6-(8,8)]
    82      25.166109      25.166109      25.166109    6[1-(0),6-(6,6),6-(6,7)]
    83      26.441282      26.441282      26.441282    6[6-(6,6),8-(29),8-(29)]
    84      24.238624      24.238624      24.238624    6[6-(6,6),7-(6,6),8-(0)]
    85      14.407483      14.407483      14.407483    6[6-(1,6),6-(6,6),6-(7,8)]
    86      27.016379      27.016379      27.016379    6[6-(1,6),6-(1,6),6-(8,8)]
    87      26.934624      26.934624      26.934624    6[1-(0),6-(6,6),6-(6,7)]
    88      25.692341      25.692341      25.692341    6[6-(6,6),8-(29),8-(29)]
    89      27.160152      27.160152      27.160152    6[6-(6,6),7-(6,6),8-(0)]
    90       27.66477       27.66477       27.66477    6[6-(1,6),6-(6,6),6-(7,8)]
    91      28.191004      28.191004      28.191004    6[1-(0),6-(6,6),6-(6,6)]
    92      28.191003      28.191003      28.191003    6[6-(1,6),6-(1,6),7-(6,6)]
    93      25.105969      25.105969      25.105969    6[1-(0),6-(6,6),6-(6,6)]
    94      24.358907      24.358907      24.358907    6[6-(1,6),6-(1,6),7-(6,6)]
    95      31.276039      31.276039      31.276039    6[1-(0),6-(6,6),6-(6,6)]
    96        32.0231        32.0231        32.0231    6[6-(1,6),6-(1,6),7-(6,6)]
    97       6.311965       6.311965       6.311965    6[1-(0),6-(6,6),6-(6,6)]
    98       5.564904       5.564904       5.564904    6[6-(1,6),6-(1,6),7-(6,6)]
    99      12.482035      12.482035      12.482035    6[1-(0),6-(6,6),6-(6,6)]
   100      13.229097      13.229097      13.229097    6[6-(1,6),6-(1,6),7-(6,6)]
   101          9.397          9.397          9.397    6[1-(0),6-(6,6),6-(6,6)]
   102       9.397001       9.397001       9.397001    6[6-(1,6),6-(1,6),7-(6,6)]
   103      10.840381      10.840381      10.840381    6[1-(0),6-(6,6),6-(6,6)]
   104      22.770812      22.770812      22.770812    6[1-(0),6-(6,6),6-(6,6)]
   105      22.770812      22.770812      22.770812    6[1-(0),6-(6,6),6-(6,6)]
   106      26.747623      26.747623      26.747623    6[1-(0),6-(6,6),6-(6,6)]
   107      14.817192      14.817192      14.817192    6[1-(0),6-(6,6),6-(6,6)]
   108      14.817192      14.817192      14.817192    6[1-(0),6-(6,6),6-(6,6)]
   109      28.191003      28.191003      28.191003    7[6-(6,6),6-(6,8),6-(6,8)]
   110      24.074177      24.074177      24.074177    7[6-(6,6),6-(6,8),6-(6,8)]
   111      32.307828      32.307828      32.307828    7[6-(6,6),6-(6,8),6-(6,8)]
   112       5.280176       5.280176       5.280176    7[6-(6,6),6-(6,8),6-(6,8)]
   113      13.513827      13.513827      13.513827    7[6-(6,6),6-(6,8),6-(6,8)]
   114       9.397001       9.397001       9.397001    7[6-(6,6),6-(6,8),6-(6,8)]
   115      12.941552      12.941552      12.941552    8[6-(6,8),29-(8,8,8)]
   116      21.241919      21.241919      21.241919    8[6-(6,8),29-(8,8,8)]
   117      11.652283      11.652283      11.652283    8[6-(6,7)]
   118      23.274493      23.274493      23.274493    8[6-(6,8),29-(8,8,8)]
   119      14.976939      14.976939      14.976939    8[6-(6,8),29-(8,8,8)]
   120      22.740743      22.740743      22.740743    8[6-(6,7)]
   121      20.165966      20.165966      20.165966    8[6-(6,8),29-(8,8,8)]
   122      20.163143      20.163143      20.163143    8[6-(6,8),29-(8,8,8)]
   123      21.988983      21.988983      21.988983    8[6-(6,7)]
   124        4.48049        4.48049        4.48049    8[6-(6,8),29-(8,8,8)]
   125      14.976943      14.976943      14.976943    8[6-(6,8),29-(8,8,8)]
   126      22.740741      22.740741      22.740741    8[6-(6,7)]
   127      10.768962      10.768962      10.768962    8[6-(6,8),29-(8,8,8)]
   128      20.163147      20.163147      20.163147    8[6-(6,8),29-(8,8,8)]
   129      21.988981      21.988981      21.988981    8[6-(6,7)]
   130      12.941549      12.941549      12.941549    8[6-(6,8),29-(8,8,8)]
   131      21.241922      21.241922      21.241922    8[6-(6,8),29-(8,8,8)]
   132      11.652281      11.652281      11.652281    8[6-(6,7)]
   133       5.852452       5.852452       5.852452    8[6-(6,8),29-(8,8,8)]
   134      16.346085      16.346085      16.346085    8[6-(6,8),29-(8,8,8)]
   135      25.935721      25.935721      25.935721    8[6-(6,7)]
   136      14.313511      14.313511      14.313511    8[6-(6,8),29-(8,8,8)]
   137      22.611065      22.611065      22.611065    8[6-(6,8),29-(8,8,8)]
   138      14.847261      14.847261      14.847261    8[6-(6,7)]
   139       8.025038       8.025038       8.025038    8[6-(6,8),29-(8,8,8)]
   140      17.424861      17.424861      17.424861    8[6-(6,8),29-(8,8,8)]
   141      15.599021      15.599021      15.599021    8[6-(6,7)]
   142      14.313514      14.313514      14.313514    8[6-(6,8),29-(8,8,8)]
   143      22.611061      22.611061      22.611061    8[6-(6,8),29-(8,8,8)]
   144      14.847263      14.847263      14.847263    8[6-(6,7)]
   145      17.422042      17.422042      17.422042    8[6-(6,8),29-(8,8,8)]
   146      17.424857      17.424857      17.424857    8[6-(6,8),29-(8,8,8)]
   147      15.599023      15.599023      15.599023    8[6-(6,7)]
   148      24.646455      24.646455      24.646455    8[6-(6,8),29-(8,8,8)]
   149      16.346082      16.346082      16.346082    8[6-(6,8),29-(8,8,8)]
   150      25.935723      25.935723      25.935723    8[6-(6,7)]
