# Supplementary material for: A collection of forcefield precursors for metal–organic frameworks
Source: RSC Adv. 2019 Nov 13;9(63):36492–507. doi: 10.1039/c9ra07327b (PMC9075174; doi:10.1039/c9ra07327b)
Supplement: RA-009-C9RA07327B-s074 [file RA-009-C9RA07327B-s074.txt]

ALIXOJ_clean

10.247000    0.000000    0.000000
0.000000    15.250000    0.000000
-3.604828    0.000000    20.633471

     1       5.241086       5.241086       5.241086    28[8-(1,28),8-(6),8-(6),8-(6)]
     2       5.232104       5.232104       5.232104    28[8-(1,28),8-(6),8-(6),8-(6)]
     3      -0.401328      -0.401328      -0.401328    28[8-(1,28),8-(6),8-(6),8-(6)]
     4      -0.392346      -0.392346      -0.392346    28[8-(1,28),8-(6),8-(6),8-(6)]
     5       1.401086       1.401086       1.401086    28[8-(1,28),8-(6),8-(6),8-(6)]
     6       1.410068       1.410068       1.410068    28[8-(1,28),8-(6),8-(6),8-(6)]
     7         7.0435         7.0435         7.0435    28[8-(1,28),8-(6),8-(6),8-(6)]
     8       7.034518       7.034518       7.034518    28[8-(1,28),8-(6),8-(6),8-(6)]
     9       2.755116       2.755116       2.755116    1[6-(6,6)]
    10       0.573293       0.573293       0.573293    1[6-(6,6)]
    11        2.74256        2.74256        2.74256    1[6-(6,6)]
    12       0.639476       0.639476       0.639476    1[6-(1,6,6)]
    13       1.749808       1.749808       1.749808    1[6-(1,6,6)]
    14       0.244217       0.244217       0.244217    1[6-(6,6)]
    15       7.634065       7.634065       7.634065    1[6-(6,6)]
    16      -0.678717      -0.678717      -0.678717    1[6-(6,6)]
    17       8.946132       8.946132       8.946132    1[8-(6)]
    18       7.147718       7.147718       7.147718    1[8-(28,28)]
    19       2.084642       2.084642       2.084642    1[6-(6,6)]
    20       4.266465       4.266465       4.266465    1[6-(6,6)]
    21       2.097198       2.097198       2.097198    1[6-(6,6)]
    22        7.80511        7.80511        7.80511    1[6-(1,6,6)]
    23       6.694778       6.694778       6.694778    1[6-(1,6,6)]
    24       8.200369       8.200369       8.200369    1[6-(6,6)]
    25       0.810521       0.810521       0.810521    1[6-(6,6)]
    26       5.518475       5.518475       5.518475    1[6-(6,6)]
    27      -0.501546      -0.501546      -0.501546    1[8-(6)]
    28       -2.30796       -2.30796       -2.30796    1[8-(28,28)]
    29       3.887056       3.887056       3.887056    1[6-(6,6)]
    30       6.068879       6.068879       6.068879    1[6-(6,6)]
    31       3.899612       3.899612       3.899612    1[6-(6,6)]
    32       6.002696       6.002696       6.002696    1[6-(1,6,6)]
    33       4.892364       4.892364       4.892364    1[6-(1,6,6)]
    34       6.397955       6.397955       6.397955    1[6-(6,6)]
    35      -0.991893      -0.991893      -0.991893    1[6-(6,6)]
    36       7.320889       7.320889       7.320889    1[6-(6,6)]
    37       -2.30396       -2.30396       -2.30396    1[8-(6)]
    38      -0.505546      -0.505546      -0.505546    1[8-(28,28)]
    39        4.55753        4.55753        4.55753    1[6-(6,6)]
    40       2.375707       2.375707       2.375707    1[6-(6,6)]
    41       4.544974       4.544974       4.544974    1[6-(6,6)]
    42      -1.162938      -1.162938      -1.162938    1[6-(1,6,6)]
    43      -0.052606      -0.052606      -0.052606    1[6-(1,6,6)]
    44      -1.558197      -1.558197      -1.558197    1[6-(6,6)]
    45       5.831651       5.831651       5.831651    1[6-(6,6)]
    46       1.123697       1.123697       1.123697    1[6-(6,6)]
    47       7.143718       7.143718       7.143718    1[8-(6)]
    48       8.950132       8.950132       8.950132    1[8-(28,28)]
    49       2.911303       2.911303       2.911303    6[6-(1,6),6-(1,6),6-(8,8)]
    50        2.45848        2.45848        2.45848    6[1-(0),6-(6,6),6-(6,6)]
    51       1.570163       1.570163       1.570163    6[6-(1,1,6),6-(1,6),6-(1,6)]
    52       1.152582       1.152582       1.152582    6[1-(0),6-(6,6),6-(6,6)]
    53       1.577434       1.577434       1.577434    6[6-(1,6),6-(1,6),6-(8,8)]
    54       2.460988       2.460988       2.460988    6[1-(0),6-(6,6),6-(6,6)]
    55       1.021642       1.021642       1.021642    6[1-(0),1-(0),6-(6,6),6-(6,6)]
    56      -0.055754      -0.055754      -0.055754    6[6-(1,1,6),6-(1,6),6-(1,6)]
    57      -0.259021      -0.259021      -0.259021    6[1-(0),6-(6,6),6-(6,6)]
    58      -1.233474      -1.233474      -1.233474    6[6-(1,6),6-(1,6),6-(8,8)]
    59       8.266438       8.266438       8.266438    6[1-(0),6-(6,6),6-(6,6)]
    60        -1.7861        -1.7861        -1.7861    6[6-(1,6),6-(1,6),6-(8,8)]
    61      -0.817018      -0.817018      -0.817018    6[1-(0),6-(6,6),6-(6,6)]
    62       3.842014       3.842014       3.842014    6[6-(6,6),8-(28),8-(28)]
    63       8.754639       8.754639       8.754639    6[6-(6,6),8-(1),8-(28)]
    64       7.586182       7.586182       7.586182    6[6-(6,6),8-(0),8-(28)]
    65       1.039566       1.039566       1.039566    6[6-(6,6),8-(28),8-(28)]
    66       1.928455       1.928455       1.928455    6[6-(1,6),6-(1,6),6-(8,8)]
    67       2.381278       2.381278       2.381278    6[1-(0),6-(6,6),6-(6,6)]
    68       3.269595       3.269595       3.269595    6[6-(1,1,6),6-(1,6),6-(1,6)]
    69       3.687176       3.687176       3.687176    6[1-(0),6-(6,6),6-(6,6)]
    70       3.262324       3.262324       3.262324    6[6-(1,6),6-(1,6),6-(8,8)]
    71        2.37877        2.37877        2.37877    6[1-(0),6-(6,6),6-(6,6)]
    72       3.818116       3.818116       3.818116    6[1-(0),1-(0),6-(6,6),6-(6,6)]
    73       4.895512       4.895512       4.895512    6[6-(1,1,6),6-(1,6),6-(1,6)]
    74       8.703607       8.703607       8.703607    6[1-(0),6-(6,6),6-(6,6)]
    75        9.67806        9.67806        9.67806    6[6-(1,6),6-(1,6),6-(8,8)]
    76       0.178148       0.178148       0.178148    6[1-(0),6-(6,6),6-(6,6)]
    77       6.625858       6.625858       6.625858    6[6-(1,6),6-(1,6),6-(8,8)]
    78       5.656776       5.656776       5.656776    6[1-(0),6-(6,6),6-(6,6)]
    79       0.997744       0.997744       0.997744    6[6-(6,6),8-(28),8-(28)]
    80      -0.310053      -0.310053      -0.310053    6[6-(6,6),8-(1),8-(28)]
    81      -2.746424      -2.746424      -2.746424    6[6-(6,6),8-(0),8-(28)]
    82       3.800192       3.800192       3.800192    6[6-(6,6),8-(28),8-(28)]
    83       3.730869       3.730869       3.730869    6[6-(1,6),6-(1,6),6-(8,8)]
    84       4.183692       4.183692       4.183692    6[1-(0),6-(6,6),6-(6,6)]
    85       5.072009       5.072009       5.072009    6[6-(1,1,6),6-(1,6),6-(1,6)]
    86        5.48959        5.48959        5.48959    6[1-(0),6-(6,6),6-(6,6)]
    87       5.064738       5.064738       5.064738    6[6-(1,6),6-(1,6),6-(8,8)]
    88       4.181184       4.181184       4.181184    6[1-(0),6-(6,6),6-(6,6)]
    89        5.62053        5.62053        5.62053    6[1-(0),1-(0),6-(6,6),6-(6,6)]
    90       6.697926       6.697926       6.697926    6[6-(1,1,6),6-(1,6),6-(1,6)]
    91       6.901193       6.901193       6.901193    6[1-(0),6-(6,6),6-(6,6)]
    92       7.875646       7.875646       7.875646    6[6-(1,6),6-(1,6),6-(8,8)]
    93      -1.624266      -1.624266      -1.624266    6[1-(0),6-(6,6),6-(6,6)]
    94       8.428272       8.428272       8.428272    6[6-(1,6),6-(1,6),6-(8,8)]
    95        7.45919        7.45919        7.45919    6[1-(0),6-(6,6),6-(6,6)]
    96       2.800158       2.800158       2.800158    6[6-(6,6),8-(28),8-(28)]
    97      -2.112467      -2.112467      -2.112467    6[6-(6,6),8-(1),8-(28)]
    98       -0.94401       -0.94401       -0.94401    6[6-(6,6),8-(0),8-(28)]
    99       5.602606       5.602606       5.602606    6[6-(6,6),8-(28),8-(28)]
   100       4.713717       4.713717       4.713717    6[6-(1,6),6-(1,6),6-(8,8)]
   101       4.260894       4.260894       4.260894    6[1-(0),6-(6,6),6-(6,6)]
   102       3.372577       3.372577       3.372577    6[6-(1,1,6),6-(1,6),6-(1,6)]
   103       2.954996       2.954996       2.954996    6[1-(0),6-(6,6),6-(6,6)]
   104       3.379848       3.379848       3.379848    6[6-(1,6),6-(1,6),6-(8,8)]
   105       4.263402       4.263402       4.263402    6[1-(0),6-(6,6),6-(6,6)]
   106       2.824056       2.824056       2.824056    6[1-(0),1-(0),6-(6,6),6-(6,6)]
   107        1.74666        1.74666        1.74666    6[6-(1,1,6),6-(1,6),6-(1,6)]
   108      -2.061435      -2.061435      -2.061435    6[1-(0),6-(6,6),6-(6,6)]
   109      -3.035888      -3.035888      -3.035888    6[6-(1,6),6-(1,6),6-(8,8)]
   110       6.464024       6.464024       6.464024    6[1-(0),6-(6,6),6-(6,6)]
   111       0.016314       0.016314       0.016314    6[6-(1,6),6-(1,6),6-(8,8)]
   112       0.985396       0.985396       0.985396    6[1-(0),6-(6,6),6-(6,6)]
   113       5.644428       5.644428       5.644428    6[6-(6,6),8-(28),8-(28)]
   114       6.952225       6.952225       6.952225    6[6-(6,6),8-(1),8-(28)]
   115       9.388596       9.388596       9.388596    6[6-(6,6),8-(0),8-(28)]
   116        2.84198        2.84198        2.84198    6[6-(6,6),8-(28),8-(28)]
   117       4.166689       4.166689       4.166689    8[6-(6,8),28-(8,8,8)]
   118       4.144982       4.144982       4.144982    8[6-(6,8),28-(8,8,8)]
   119      -1.105094      -1.105094      -1.105094    8[1-(0),6-(6,8)]
   120       8.143313       8.143313       8.143313    8[6-(6,8),28-(8,8,8)]
   121       6.615444       6.615444       6.615444    8[6-(6,8),28-(8,8,8)]
   122      -2.320472      -2.320472      -2.320472    8[6-(6,8)]
   123       0.838174       0.838174       0.838174    8[6-(6,8),28-(8,8,8)]
   124       0.837735       0.837735       0.837735    8[6-(6,8),28-(8,8,8)]
   125       6.347247       6.347247       6.347247    8[1-(0),28-(8,8,8),28-(8,8,8)]
   126       0.673069       0.673069       0.673069    8[6-(6,8),28-(8,8,8)]
   127       0.694776       0.694776       0.694776    8[6-(6,8),28-(8,8,8)]
   128        9.54968        9.54968        9.54968    8[1-(0),6-(6,8)]
   129       0.301273       0.301273       0.301273    8[6-(6,8),28-(8,8,8)]
   130      -1.775686      -1.775686      -1.775686    8[6-(6,8),28-(8,8,8)]
   131        7.16023        7.16023        7.16023    8[6-(6,8)]
   132       4.001584       4.001584       4.001584    8[6-(6,8),28-(8,8,8)]
   133       4.002023       4.002023       4.002023    8[6-(6,8),28-(8,8,8)]
   134      -1.507489      -1.507489      -1.507489    8[1-(0),28-(8,8,8),28-(8,8,8)]
   135       2.475483       2.475483       2.475483    8[6-(6,8),28-(8,8,8)]
   136        2.49719        2.49719        2.49719    8[6-(6,8),28-(8,8,8)]
   137       7.747266       7.747266       7.747266    8[1-(0),6-(6,8)]
   138      -1.501141      -1.501141      -1.501141    8[6-(6,8),28-(8,8,8)]
   139       0.026728       0.026728       0.026728    8[6-(6,8),28-(8,8,8)]
   140       8.962644       8.962644       8.962644    8[6-(6,8)]
   141       5.803998       5.803998       5.803998    8[6-(6,8),28-(8,8,8)]
   142       5.804437       5.804437       5.804437    8[6-(6,8),28-(8,8,8)]
   143       0.294925       0.294925       0.294925    8[1-(0),28-(8,8,8),28-(8,8,8)]
   144       5.969103       5.969103       5.969103    8[6-(6,8),28-(8,8,8)]
   145       5.947396       5.947396       5.947396    8[6-(6,8),28-(8,8,8)]
   146      -2.907508      -2.907508      -2.907508    8[1-(0),6-(6,8)]
   147       6.340899       6.340899       6.340899    8[6-(6,8),28-(8,8,8)]
   148       8.417858       8.417858       8.417858    8[6-(6,8),28-(8,8,8)]
   149      -0.518058      -0.518058      -0.518058    8[6-(6,8)]
   150       2.640588       2.640588       2.640588    8[6-(6,8),28-(8,8,8)]
   151       2.640149       2.640149       2.640149    8[6-(6,8),28-(8,8,8)]
   152       8.149661       8.149661       8.149661    8[1-(0),28-(8,8,8),28-(8,8,8)]
