# Supplementary material for: A collection of forcefield precursors for metal–organic frameworks
Source: RSC Adv. 2019 Nov 13;9(63):36492–507. doi: 10.1039/c9ra07327b (PMC9075174; doi:10.1039/c9ra07327b)
Supplement: RA-009-C9RA07327B-s075 [file RA-009-C9RA07327B-s075.txt]

ALIXUP_clean

8.138700    0.000000    0.000000
0.000000    18.460900    0.000000
0.000000    0.000000    18.655300

     1       6.435026       6.435026       6.435026    29[8-(1,29),8-(6),8-(6)]
     2       6.435026       6.435026       6.435026    29[8-(1,29),8-(6),8-(6)]
     3       5.773024       5.773024       5.773024    29[8-(1,29),8-(6),8-(6)]
     4       5.773024       5.773024       5.773024    29[8-(1,29),8-(6),8-(6)]
     5       1.703674       1.703674       1.703674    29[8-(1,29),8-(6),8-(6)]
     6       1.703674       1.703674       1.703674    29[8-(1,29),8-(6),8-(6)]
     7       2.365676       2.365676       2.365676    29[8-(1,29),8-(6),8-(6)]
     8       2.365676       2.365676       2.365676    29[8-(1,29),8-(6),8-(6)]
     9            0.0            0.0            0.0    29[8-(1,29),8-(1,29),8-(6),8-(6)]
    10            0.0            0.0            0.0    29[8-(1,29),8-(1,29),8-(6),8-(6)]
    11        4.06935        4.06935        4.06935    29[8-(1,29),8-(1,29),8-(6),8-(6)]
    12        4.06935        4.06935        4.06935    29[8-(1,29),8-(1,29),8-(6),8-(6)]
    13       6.558164       6.558164       6.558164    1[6-(6,6)]
    14        4.69603        4.69603        4.69603    1[6-(6,6)]
    15        4.74649        4.74649        4.74649    1[6-(6,6)]
    16       3.170024       3.170024       3.170024    1[6-(1,6,6)]
    17       8.098006       8.098006       8.098006    1[8-(29,29)]
    18       6.558164       6.558164       6.558164    1[6-(6,6)]
    19        4.69603        4.69603        4.69603    1[6-(6,6)]
    20        4.74649        4.74649        4.74649    1[6-(6,6)]
    21       3.170024       3.170024       3.170024    1[6-(1,6,6)]
    22       8.098006       8.098006       8.098006    1[8-(29,29)]
    23       5.649886       5.649886       5.649886    1[6-(6,6)]
    24        7.51202        7.51202        7.51202    1[6-(6,6)]
    25        7.46156        7.46156        7.46156    1[6-(6,6)]
    26       0.899326       0.899326       0.899326    1[6-(1,6,6)]
    27       4.110043       4.110043       4.110043    1[8-(29,29)]
    28       5.649886       5.649886       5.649886    1[6-(6,6)]
    29        7.51202        7.51202        7.51202    1[6-(6,6)]
    30        7.46156        7.46156        7.46156    1[6-(6,6)]
    31       0.899326       0.899326       0.899326    1[6-(1,6,6)]
    32       4.110043       4.110043       4.110043    1[8-(29,29)]
    33       1.580536       1.580536       1.580536    1[6-(6,6)]
    34        3.44267        3.44267        3.44267    1[6-(6,6)]
    35        3.39221        3.39221        3.39221    1[6-(6,6)]
    36       4.968676       4.968676       4.968676    1[6-(1,6,6)]
    37       0.040693       0.040693       0.040693    1[8-(29,29)]
    38       1.580536       1.580536       1.580536    1[6-(6,6)]
    39        3.44267        3.44267        3.44267    1[6-(6,6)]
    40        3.39221        3.39221        3.39221    1[6-(6,6)]
    41       4.968676       4.968676       4.968676    1[6-(1,6,6)]
    42       0.040693       0.040693       0.040693    1[8-(29,29)]
    43       2.488814       2.488814       2.488814    1[6-(6,6)]
    44        0.62668        0.62668        0.62668    1[6-(6,6)]
    45        0.67714        0.67714        0.67714    1[6-(6,6)]
    46       7.239374       7.239374       7.239374    1[6-(1,6,6)]
    47       4.028656       4.028656       4.028656    1[8-(29,29)]
    48       2.488814       2.488814       2.488814    1[6-(6,6)]
    49        0.62668        0.62668        0.62668    1[6-(6,6)]
    50        0.67714        0.67714        0.67714    1[6-(6,6)]
    51       7.239374       7.239374       7.239374    1[6-(1,6,6)]
    52       4.028656       4.028656       4.028656    1[8-(29,29)]
    53       5.706043       5.706043       5.706043    6[6-(1,6),6-(1,6),6-(8,8)]
    54       6.069842       6.069842       6.069842    6[1-(0),6-(6,6),6-(6,6)]
    55       5.705229       5.705229       5.705229    6[6-(1,6),6-(1,6),6-(8,8)]
    56       4.950771       4.950771       4.950771    6[1-(0),6-(6,6),6-(6,6)]
    57       4.577205       4.577205       4.577205    6[6-(1,1,6),6-(1,6),6-(1,6)]
    58       4.971932       4.971932       4.971932    6[1-(0),6-(6,6),6-(6,6)]
    59       6.068215       6.068215       6.068215    6[6-(6,6),8-(0),8-(29)]
    60       6.102397       6.102397       6.102397    6[6-(6,6),8-(29),8-(29)]
    61       5.706043       5.706043       5.706043    6[6-(1,6),6-(1,6),6-(8,8)]
    62       6.069842       6.069842       6.069842    6[1-(0),6-(6,6),6-(6,6)]
    63       5.705229       5.705229       5.705229    6[6-(1,6),6-(1,6),6-(8,8)]
    64       4.950771       4.950771       4.950771    6[1-(0),6-(6,6),6-(6,6)]
    65       4.577205       4.577205       4.577205    6[6-(1,1,6),6-(1,6),6-(1,6)]
    66       4.971932       4.971932       4.971932    6[1-(0),6-(6,6),6-(6,6)]
    67       6.068215       6.068215       6.068215    6[6-(6,6),8-(0),8-(29)]
    68       6.102397       6.102397       6.102397    6[6-(6,6),8-(29),8-(29)]
    69       6.502007       6.502007       6.502007    6[6-(1,6),6-(1,6),6-(8,8)]
    70       6.138208       6.138208       6.138208    6[1-(0),6-(6,6),6-(6,6)]
    71       6.502821       6.502821       6.502821    6[6-(1,6),6-(1,6),6-(8,8)]
    72       7.257279       7.257279       7.257279    6[1-(0),6-(6,6),6-(6,6)]
    73       7.630845       7.630845       7.630845    6[6-(1,1,6),6-(1,6),6-(1,6)]
    74       7.236118       7.236118       7.236118    6[1-(0),6-(6,6),6-(6,6)]
    75       6.139835       6.139835       6.139835    6[6-(6,6),8-(0),8-(29)]
    76       6.105653       6.105653       6.105653    6[6-(6,6),8-(29),8-(29)]
    77       6.502007       6.502007       6.502007    6[6-(1,6),6-(1,6),6-(8,8)]
    78       6.138208       6.138208       6.138208    6[1-(0),6-(6,6),6-(6,6)]
    79       6.502821       6.502821       6.502821    6[6-(1,6),6-(1,6),6-(8,8)]
    80       7.257279       7.257279       7.257279    6[1-(0),6-(6,6),6-(6,6)]
    81       7.630845       7.630845       7.630845    6[6-(1,1,6),6-(1,6),6-(1,6)]
    82       7.236118       7.236118       7.236118    6[1-(0),6-(6,6),6-(6,6)]
    83       6.139835       6.139835       6.139835    6[6-(6,6),8-(0),8-(29)]
    84       6.105653       6.105653       6.105653    6[6-(6,6),8-(29),8-(29)]
    85       2.432657       2.432657       2.432657    6[6-(1,6),6-(1,6),6-(8,8)]
    86       2.068858       2.068858       2.068858    6[1-(0),6-(6,6),6-(6,6)]
    87       2.433471       2.433471       2.433471    6[6-(1,6),6-(1,6),6-(8,8)]
    88       3.187929       3.187929       3.187929    6[1-(0),6-(6,6),6-(6,6)]
    89       3.561495       3.561495       3.561495    6[6-(1,1,6),6-(1,6),6-(1,6)]
    90       3.166768       3.166768       3.166768    6[1-(0),6-(6,6),6-(6,6)]
    91       2.070485       2.070485       2.070485    6[6-(6,6),8-(0),8-(29)]
    92       2.036303       2.036303       2.036303    6[6-(6,6),8-(29),8-(29)]
    93       2.432657       2.432657       2.432657    6[6-(1,6),6-(1,6),6-(8,8)]
    94       2.068858       2.068858       2.068858    6[1-(0),6-(6,6),6-(6,6)]
    95       2.433471       2.433471       2.433471    6[6-(1,6),6-(1,6),6-(8,8)]
    96       3.187929       3.187929       3.187929    6[1-(0),6-(6,6),6-(6,6)]
    97       3.561495       3.561495       3.561495    6[6-(1,1,6),6-(1,6),6-(1,6)]
    98       3.166768       3.166768       3.166768    6[1-(0),6-(6,6),6-(6,6)]
    99       2.070485       2.070485       2.070485    6[6-(6,6),8-(0),8-(29)]
   100       2.036303       2.036303       2.036303    6[6-(6,6),8-(29),8-(29)]
   101       1.636693       1.636693       1.636693    6[6-(1,6),6-(1,6),6-(8,8)]
   102       2.000492       2.000492       2.000492    6[1-(0),6-(6,6),6-(6,6)]
   103       1.635879       1.635879       1.635879    6[6-(1,6),6-(1,6),6-(8,8)]
   104       0.881421       0.881421       0.881421    6[1-(0),6-(6,6),6-(6,6)]
   105       0.507855       0.507855       0.507855    6[6-(1,1,6),6-(1,6),6-(1,6)]
   106       0.902582       0.902582       0.902582    6[1-(0),6-(6,6),6-(6,6)]
   107       1.998865       1.998865       1.998865    6[6-(6,6),8-(0),8-(29)]
   108       2.033047       2.033047       2.033047    6[6-(6,6),8-(29),8-(29)]
   109       1.636693       1.636693       1.636693    6[6-(1,6),6-(1,6),6-(8,8)]
   110       2.000492       2.000492       2.000492    6[1-(0),6-(6,6),6-(6,6)]
   111       1.635879       1.635879       1.635879    6[6-(1,6),6-(1,6),6-(8,8)]
   112       0.881421       0.881421       0.881421    6[1-(0),6-(6,6),6-(6,6)]
   113       0.507855       0.507855       0.507855    6[6-(1,1,6),6-(1,6),6-(1,6)]
   114       0.902582       0.902582       0.902582    6[1-(0),6-(6,6),6-(6,6)]
   115       1.998865       1.998865       1.998865    6[6-(6,6),8-(0),8-(29)]
   116       2.033047       2.033047       2.033047    6[6-(6,6),8-(29),8-(29)]
   117       3.742174       3.742174       3.742174    6[1-(0),1-(0),6-(6,6),6-(6,6)]
   118       0.327176       0.327176       0.327176    6[1-(0),1-(0),6-(6,6),6-(6,6)]
   119       4.396526       4.396526       4.396526    6[1-(0),1-(0),6-(6,6),6-(6,6)]
   120       7.811524       7.811524       7.811524    6[1-(0),1-(0),6-(6,6),6-(6,6)]
   121       6.124372       6.124372       6.124372    8[6-(6,8)]
   122       6.288773       6.288773       6.288773    8[6-(6,8),29-(8,8)]
   123       6.907315       6.907315       6.907315    8[6-(6,8),29-(8,8,8)]
   124       5.633608       5.633608       5.633608    8[6-(6,8),29-(8,8)]
   125       7.704907       7.704907       7.704907    8[1-(0),29-(8,8),29-(8,8,8)]
   126       6.124372       6.124372       6.124372    8[6-(6,8)]
   127       6.288773       6.288773       6.288773    8[6-(6,8),29-(8,8)]
   128       6.907315       6.907315       6.907315    8[6-(6,8),29-(8,8,8)]
   129       5.633608       5.633608       5.633608    8[6-(6,8),29-(8,8)]
   130       7.704907       7.704907       7.704907    8[1-(0),29-(8,8),29-(8,8,8)]
   131       6.083678       6.083678       6.083678    8[6-(6,8)]
   132       5.919277       5.919277       5.919277    8[6-(6,8),29-(8,8)]
   133       5.300735       5.300735       5.300735    8[6-(6,8),29-(8,8,8)]
   134       6.574442       6.574442       6.574442    8[6-(6,8),29-(8,8)]
   135       4.503143       4.503143       4.503143    8[1-(0),29-(8,8),29-(8,8,8)]
   136       6.083678       6.083678       6.083678    8[6-(6,8)]
   137       5.919277       5.919277       5.919277    8[6-(6,8),29-(8,8)]
   138       5.300735       5.300735       5.300735    8[6-(6,8),29-(8,8,8)]
   139       6.574442       6.574442       6.574442    8[6-(6,8),29-(8,8)]
   140       4.503143       4.503143       4.503143    8[1-(0),29-(8,8),29-(8,8,8)]
   141       2.014328       2.014328       2.014328    8[6-(6,8)]
   142       1.849927       1.849927       1.849927    8[6-(6,8),29-(8,8)]
   143       1.231385       1.231385       1.231385    8[6-(6,8),29-(8,8,8)]
   144       2.505092       2.505092       2.505092    8[6-(6,8),29-(8,8)]
   145       0.433793       0.433793       0.433793    8[1-(0),29-(8,8),29-(8,8,8)]
   146       2.014328       2.014328       2.014328    8[6-(6,8)]
   147       1.849927       1.849927       1.849927    8[6-(6,8),29-(8,8)]
   148       1.231385       1.231385       1.231385    8[6-(6,8),29-(8,8,8)]
   149       2.505092       2.505092       2.505092    8[6-(6,8),29-(8,8)]
   150       0.433793       0.433793       0.433793    8[1-(0),29-(8,8),29-(8,8,8)]
   151       2.055022       2.055022       2.055022    8[6-(6,8)]
   152       2.219423       2.219423       2.219423    8[6-(6,8),29-(8,8)]
   153       2.837965       2.837965       2.837965    8[6-(6,8),29-(8,8,8)]
   154       1.564258       1.564258       1.564258    8[6-(6,8),29-(8,8)]
   155       3.635557       3.635557       3.635557    8[1-(0),29-(8,8),29-(8,8,8)]
   156       2.055022       2.055022       2.055022    8[6-(6,8)]
   157       2.219423       2.219423       2.219423    8[6-(6,8),29-(8,8)]
   158       2.837965       2.837965       2.837965    8[6-(6,8),29-(8,8,8)]
   159       1.564258       1.564258       1.564258    8[6-(6,8),29-(8,8)]
   160       3.635557       3.635557       3.635557    8[1-(0),29-(8,8),29-(8,8,8)]
