# Supplementary material for: A collection of forcefield precursors for metal–organic frameworks
Source: RSC Adv. 2019 Nov 13;9(63):36492–507. doi: 10.1039/c9ra07327b (PMC9075174; doi:10.1039/c9ra07327b)
Supplement: RA-009-C9RA07327B-s076 [file RA-009-C9RA07327B-s076.txt]

ALUJEX_clean

11.106800    0.000000    0.000000
5.114600    17.020862    0.000000
5.231552    0.225183    28.755106

     1       7.437273       7.437273       7.437273    57[8-(6),8-(6),8-(6),8-(6),8-(6),8-(6),8-(6,57)]
     2      13.269146      13.269146      13.269146    57[8-(6),8-(6),8-(6),8-(6),8-(6),8-(6,57),8-(6,57)]
     3       7.484154       7.484154       7.484154    57[8-(6),8-(6),8-(6),8-(6),8-(6),8-(6,57)]
     4      11.674797      11.674797      11.674797    57[8-(1,1),8-(6),8-(6),8-(6),8-(6),8-(6),8-(6)]
     5       8.976127       8.976127       8.976127    57[8-(6),8-(6),8-(6),8-(6),8-(6),8-(6)]
     6       5.639814       5.639814       5.639814    57[8-(1,1),8-(6),8-(6),8-(6),8-(6),8-(6),8-(6)]
     7      14.015679      14.015679      14.015679    57[8-(6),8-(6),8-(6),8-(6),8-(6),8-(6),8-(6,57)]
     8       8.183806       8.183806       8.183806    57[8-(6),8-(6),8-(6),8-(6),8-(6),8-(6,57),8-(6,57)]
     9      13.968798      13.968798      13.968798    57[8-(6),8-(6),8-(6),8-(6),8-(6),8-(6,57)]
    10       9.778155       9.778155       9.778155    57[8-(1,1),8-(6),8-(6),8-(6),8-(6),8-(6),8-(6)]
    11      12.476825      12.476825      12.476825    57[8-(6),8-(6),8-(6),8-(6),8-(6),8-(6)]
    12      15.813138      15.813138      15.813138    57[8-(1,1),8-(6),8-(6),8-(6),8-(6),8-(6),8-(6)]
    13      17.312664      17.312664      17.312664    1[6-(6,6)]
    14       8.207363       8.207363       8.207363    1[6-(6,6)]
    15       0.958533       0.958533       0.958533    1[6-(6,6)]
    16      10.063527      10.063527      10.063527    1[6-(6,6)]
    17       9.188672       9.188672       9.188672    1[6-(6,6)]
    18      16.201931      16.201931      16.201931    1[6-(6,6)]
    19       13.30688       13.30688       13.30688    1[6-(6,6)]
    20      11.409633      11.409633      11.409633    1[6-(6,6)]
    21      14.549652      14.549652      14.549652    1[6-(6,6)]
    22      12.529558      12.529558      12.529558    1[6-(6,6)]
    23       14.46106       14.46106       14.46106    1[6-(6,6)]
    24       16.48112       16.48112       16.48112    1[6-(6,6)]
    25      11.470425      11.470425      11.470425    1[6-(6,6)]
    26      12.553793      12.553793      12.553793    1[6-(6,6)]
    27       9.258205       9.258205       9.258205    1[6-(6,6)]
    28       8.130792       8.130792       8.130792    1[6-(6,6)]
    29       3.825508       3.825508       3.825508    1[6-(6,6)]
    30        4.93224        4.93224        4.93224    1[6-(6,6)]
    31      14.004272      14.004272      14.004272    1[6-(6,6)]
    32      12.899948      12.899948      12.899948    1[6-(6,6)]
    33      11.684172      11.684172      11.684172    1[6-(6,6)]
    34      13.948564      13.948564      13.948564    1[6-(6,6)]
    35      14.326033      14.326033      14.326033    1[6-(6,6)]
    36      12.066225      12.066225      12.066225    1[6-(6,6)]
    37       8.864895       8.864895       8.864895    1[6-(6,6)]
    38      10.722025      10.722025      10.722025    1[6-(6,6)]
    39       9.795923       9.795923       9.795923    1[6-(6,6)]
    40      11.760317      11.760317      11.760317    1[6-(6,6)]
    41      11.059255      11.059255      11.059255    1[6-(6,6)]
    42      10.076435      10.076435      10.076435    1[6-(6,6)]
    43       8.003535       8.003535       8.003535    1[6-(6,6)]
    44       8.921074       8.921074       8.921074    1[6-(6,6)]
    45       6.211309       6.211309       6.211309    1[6-(6,6)]
    46      16.347846      16.347846      16.347846    1[6-(6,6)]
    47        3.82328        3.82328        3.82328    1[6-(6,6)]
    48      12.676726      12.676726      12.676726    1[6-(6,6)]
    49       4.628364       4.628364       4.628364    1[8-(1,57)]
    50       5.786712       5.786712       5.786712    1[8-(1,57)]
    51       6.137942       6.137942       6.137942    1[8-(1,57)]
    52       6.827866       6.827866       6.827866    1[8-(1,57)]
    53       4.140288       4.140288       4.140288    1[6-(6,6)]
    54      13.245589      13.245589      13.245589    1[6-(6,6)]
    55      20.494419      20.494419      20.494419    1[6-(6,6)]
    56      11.389425      11.389425      11.389425    1[6-(6,6)]
    57       12.26428       12.26428       12.26428    1[6-(6,6)]
    58       5.251021       5.251021       5.251021    1[6-(6,6)]
    59       8.146072       8.146072       8.146072    1[6-(6,6)]
    60      10.043319      10.043319      10.043319    1[6-(6,6)]
    61         6.9033         6.9033         6.9033    1[6-(6,6)]
    62       8.923394       8.923394       8.923394    1[6-(6,6)]
    63       6.991892       6.991892       6.991892    1[6-(6,6)]
    64       4.971832       4.971832       4.971832    1[6-(6,6)]
    65       9.982527       9.982527       9.982527    1[6-(6,6)]
    66       8.899159       8.899159       8.899159    1[6-(6,6)]
    67      12.194747      12.194747      12.194747    1[6-(6,6)]
    68       13.32216       13.32216       13.32216    1[6-(6,6)]
    69      17.627444      17.627444      17.627444    1[6-(6,6)]
    70      16.520712      16.520712      16.520712    1[6-(6,6)]
    71        7.44868        7.44868        7.44868    1[6-(6,6)]
    72       8.553004       8.553004       8.553004    1[6-(6,6)]
    73        9.76878        9.76878        9.76878    1[6-(6,6)]
    74       7.504388       7.504388       7.504388    1[6-(6,6)]
    75       7.126919       7.126919       7.126919    1[6-(6,6)]
    76       9.386727       9.386727       9.386727    1[6-(6,6)]
    77      12.588057      12.588057      12.588057    1[6-(6,6)]
    78      10.730927      10.730927      10.730927    1[6-(6,6)]
    79      11.657029      11.657029      11.657029    1[6-(6,6)]
    80       9.692635       9.692635       9.692635    1[6-(6,6)]
    81      10.393697      10.393697      10.393697    1[6-(6,6)]
    82      11.376517      11.376517      11.376517    1[6-(6,6)]
    83      13.449417      13.449417      13.449417    1[6-(6,6)]
    84      12.531878      12.531878      12.531878    1[6-(6,6)]
    85      15.241643      15.241643      15.241643    1[6-(6,6)]
    86       5.105106       5.105106       5.105106    1[6-(6,6)]
    87      17.629672      17.629672      17.629672    1[6-(6,6)]
    88       8.776226       8.776226       8.776226    1[6-(6,6)]
    89      16.824588      16.824588      16.824588    1[8-(1,57)]
    90       15.66624       15.66624       15.66624    1[8-(1,57)]
    91       15.31501       15.31501       15.31501    1[8-(1,57)]
    92      14.625086      14.625086      14.625086    1[8-(1,57)]
    93      16.115573      16.115573      16.115573    6[6-(1,6),6-(1,6),6-(8,8)]
    94       6.205434       6.205434       6.205434    6[1-(0),6-(1,6),6-(6,6)]
    95       7.400287       7.400287       7.400287    6[1-(0),6-(1,6),6-(6,6)]
    96       2.164438       2.164438       2.164438    6[6-(1,6),6-(1,6),6-(8,8)]
    97       0.965137       0.965137       0.965137    6[1-(0),6-(1,6),6-(6,6)]
    98      10.871594      10.871594      10.871594    6[1-(0),6-(1,6),6-(6,6)]
    99      14.828237      14.828237      14.828237    6[6-(6,6),8-(57),8-(57)]
   100       3.463492       3.463492       3.463492    6[6-(6,6),8-(57),8-(57)]
   101      10.096327      10.096327      10.096327    6[6-(1,6),6-(1,6),6-(8,8)]
   102      10.019061      10.019061      10.019061    6[1-(0),6-(1,6),6-(6,6)]
   103      16.265787      16.265787      16.265787    6[1-(0),6-(1,6),6-(6,6)]
   104      12.384196      12.384196      12.384196    6[6-(1,6),6-(1,6),6-(8,8)]
   105      12.472776      12.472776      12.472776    6[1-(0),6-(1,6),6-(6,6)]
   106      11.343272      11.343272      11.343272    6[1-(0),6-(1,6),6-(6,6)]
   107       8.846215       8.846215       8.846215    6[6-(6,6),8-(57),8-(57)]
   108      18.741549      18.741549      18.741549    6[6-(6,6),8-(57),8-(57)]
   109         14.533         14.533         14.533    6[1-(0),6-(1,6),6-(6,6)]
   110      13.321885      13.321885      13.321885    6[1-(0),6-(1,6),6-(6,6)]
   111      13.295397      13.295397      13.295397    6[6-(1,6),6-(1,6),6-(8,8)]
   112      14.474309      14.474309      14.474309    6[1-(0),6-(1,6),6-(6,6)]
   113      15.687236      15.687236      15.687236    6[1-(0),6-(1,6),6-(6,6)]
   114      15.711831      15.711831      15.711831    6[6-(1,6),6-(1,6),6-(8,8)]
   115       11.98657       11.98657       11.98657    6[6-(6,6),8-(57),8-(57)]
   116       17.02393       17.02393       17.02393    6[6-(6,6),8-(57),8-(57)]
   117      12.041391      12.041391      12.041391    6[1-(0),6-(1,6),6-(6,6)]
   118      12.702371      12.702371      12.702371    6[1-(0),6-(1,6),6-(6,6)]
   119      13.583881      13.583881      13.583881    6[6-(1,6),6-(1,6),6-(8,8)]
   120       8.667214       8.667214       8.667214    6[1-(0),6-(1,6),6-(6,6)]
   121       7.993561       7.993561       7.993561    6[1-(0),6-(1,6),6-(6,6)]
   122      12.233831      12.233831      12.233831    6[6-(1,6),6-(1,6),6-(8,8)]
   123      14.317799      14.317799      14.317799    6[6-(6,6),8-(57),8-(57)]
   124      11.461022      11.461022      11.461022    6[6-(6,6),8-(57),8-(57)]
   125       3.644041       3.644041       3.644041    6[1-(0),6-(1,6),6-(6,6)]
   126       4.312634       4.312634       4.312634    6[1-(0),6-(1,6),6-(6,6)]
   127       4.052653       4.052653       4.052653    6[6-(1,6),6-(1,6),6-(8,8)]
   128      14.202575      14.202575      14.202575    6[1-(0),6-(1,6),6-(6,6)]
   129      13.540713      13.540713      13.540713    6[1-(0),6-(1,6),6-(6,6)]
   130      13.815651      13.815651      13.815651    6[6-(1,6),6-(1,6),6-(8,8)]
   131       4.845307       4.845307       4.845307    6[6-(6,6),8-(57),8-(57)]
   132      13.094657      13.094657      13.094657    6[6-(6,6),8-(57),8-(57)]
   133      12.219613      12.219613      12.219613    6[1-(0),6-(1,6),6-(6,6)]
   134      13.578841      13.578841      13.578841    6[1-(0),6-(1,6),6-(6,6)]
   135      14.377045      14.377045      14.377045    6[6-(1,6),6-(1,6),6-(8,8)]
   136      13.797909      13.797909      13.797909    6[1-(0),6-(1,6),6-(6,6)]
   137      12.446166      12.446166      12.446166    6[1-(0),6-(1,6),6-(6,6)]
   138      11.657322      11.657322      11.657322    6[6-(1,6),6-(1,6),6-(8,8)]
   139      10.184677      10.184677      10.184677    6[6-(6,6),8-(57),8-(57)]
   140      15.848691      15.848691      15.848691    6[6-(6,6),8-(57),8-(57)]
   141       9.430669       9.430669       9.430669    6[1-(0),6-(1,6),6-(6,6)]
   142       9.684945       9.684945       9.684945    6[6-(1,6),6-(1,6),6-(8,8)]
   143      10.550472      10.550472      10.550472    6[1-(0),6-(1,6),6-(6,6)]
   144       9.995735       9.995735       9.995735    6[1-(0),6-(1,6),6-(6,6)]
   145        9.06842        9.06842        9.06842    6[6-(6,6),8-(57),8-(57,57)]
   146      11.536666      11.536666      11.536666    6[6-(6,6),8-(57),8-(57)]
   147      11.157595      11.157595      11.157595    6[1-(0),6-(1,6),6-(6,6)]
   148      10.874311      10.874311      10.874311    6[6-(1,6),6-(1,6),6-(8,8)]
   149      10.748759      10.748759      10.748759    6[6-(6,6),8-(57),8-(57)]
   150      10.087728      10.087728      10.087728    6[6-(1,6),6-(1,6),6-(8,8)]
   151      10.428663      10.428663      10.428663    6[1-(0),6-(1,6),6-(6,6)]
   152       9.855509       9.855509       9.855509    6[1-(0),6-(1,6),6-(6,6)]
   153       8.944281       8.944281       8.944281    6[6-(1,6),6-(1,6),6-(8,8)]
   154       8.605094       8.605094       8.605094    6[1-(0),6-(1,6),6-(6,6)]
   155       9.167918       9.167918       9.167918    6[1-(0),6-(1,6),6-(6,6)]
   156       8.335041       8.335041       8.335041    6[6-(6,6),8-(57),8-(57,57)]
   157       5.790823       5.790823       5.790823    6[1-(0),6-(1,6),6-(6,6)]
   158      16.319451      16.319451      16.319451    6[1-(0),6-(1,6),6-(6,6)]
   159       5.751655       5.751655       5.751655    6[6-(1,6),6-(1,6),6-(8,8)]
   160        6.35246        6.35246        6.35246    6[6-(6,6),8-(57),8-(57)]
   161       3.312783       3.312783       3.312783    6[1-(0),6-(1,6),6-(6,6)]
   162      13.072223      13.072223      13.072223    6[1-(0),6-(1,6),6-(6,6)]
   163       5.402921       5.402921       5.402921    6[6-(6,6),8-(57),8-(57)]
   164       3.922156       3.922156       3.922156    6[6-(1,6),6-(1,6),6-(8,8)]
   165       5.337379       5.337379       5.337379    6[6-(1,6),6-(1,6),6-(8,8)]
   166       4.140718       4.140718       4.140718    6[1-(0),6-(1,6),6-(6,6)]
   167      14.052665      14.052665      14.052665    6[1-(0),6-(1,6),6-(6,6)]
   168      19.288514      19.288514      19.288514    6[6-(1,6),6-(1,6),6-(8,8)]
   169      20.487815      20.487815      20.487815    6[1-(0),6-(1,6),6-(6,6)]
   170      10.581358      10.581358      10.581358    6[1-(0),6-(1,6),6-(6,6)]
   171       6.624715       6.624715       6.624715    6[6-(6,6),8-(57),8-(57)]
   172       17.98946       17.98946       17.98946    6[6-(6,6),8-(57),8-(57)]
   173      11.356625      11.356625      11.356625    6[6-(1,6),6-(1,6),6-(8,8)]
   174      11.433891      11.433891      11.433891    6[1-(0),6-(1,6),6-(6,6)]
   175       5.187165       5.187165       5.187165    6[1-(0),6-(1,6),6-(6,6)]
   176       9.068756       9.068756       9.068756    6[6-(1,6),6-(1,6),6-(8,8)]
   177       8.980176       8.980176       8.980176    6[1-(0),6-(1,6),6-(6,6)]
   178       10.10968       10.10968       10.10968    6[1-(0),6-(1,6),6-(6,6)]
   179      12.606737      12.606737      12.606737    6[6-(6,6),8-(57),8-(57)]
   180       2.711403       2.711403       2.711403    6[6-(6,6),8-(57),8-(57)]
   181       6.919952       6.919952       6.919952    6[1-(0),6-(1,6),6-(6,6)]
   182       8.131067       8.131067       8.131067    6[1-(0),6-(1,6),6-(6,6)]
   183       8.157555       8.157555       8.157555    6[6-(1,6),6-(1,6),6-(8,8)]
   184       6.978643       6.978643       6.978643    6[1-(0),6-(1,6),6-(6,6)]
   185       5.765716       5.765716       5.765716    6[1-(0),6-(1,6),6-(6,6)]
   186       5.741121       5.741121       5.741121    6[6-(1,6),6-(1,6),6-(8,8)]
   187       9.466382       9.466382       9.466382    6[6-(6,6),8-(57),8-(57)]
   188       4.429022       4.429022       4.429022    6[6-(6,6),8-(57),8-(57)]
   189       9.411561       9.411561       9.411561    6[1-(0),6-(1,6),6-(6,6)]
   190       8.750581       8.750581       8.750581    6[1-(0),6-(1,6),6-(6,6)]
   191       7.869071       7.869071       7.869071    6[6-(1,6),6-(1,6),6-(8,8)]
   192      12.785738      12.785738      12.785738    6[1-(0),6-(1,6),6-(6,6)]
   193       8.344791       8.344791       8.344791    6[1-(0),6-(1,6),6-(6,6)]
   194       9.219121       9.219121       9.219121    6[6-(1,6),6-(1,6),6-(8,8)]
   195       7.135153       7.135153       7.135153    6[6-(6,6),8-(57),8-(57)]
   196        9.99193        9.99193        9.99193    6[6-(6,6),8-(57),8-(57)]
   197      17.808911      17.808911      17.808911    6[1-(0),6-(1,6),6-(6,6)]
   198      17.140318      17.140318      17.140318    6[1-(0),6-(1,6),6-(6,6)]
   199      17.400299      17.400299      17.400299    6[6-(1,6),6-(1,6),6-(8,8)]
   200       7.250377       7.250377       7.250377    6[1-(0),6-(1,6),6-(6,6)]
   201       7.912239       7.912239       7.912239    6[1-(0),6-(1,6),6-(6,6)]
   202       7.637301       7.637301       7.637301    6[6-(1,6),6-(1,6),6-(8,8)]
   203      16.607645      16.607645      16.607645    6[6-(6,6),8-(57),8-(57)]
   204       8.358295       8.358295       8.358295    6[6-(6,6),8-(57),8-(57)]
   205       9.233339       9.233339       9.233339    6[1-(0),6-(1,6),6-(6,6)]
   206       7.874111       7.874111       7.874111    6[1-(0),6-(1,6),6-(6,6)]
   207       7.075907       7.075907       7.075907    6[6-(1,6),6-(1,6),6-(8,8)]
   208       7.655043       7.655043       7.655043    6[1-(0),6-(1,6),6-(6,6)]
   209       9.006786       9.006786       9.006786    6[1-(0),6-(1,6),6-(6,6)]
   210        9.79563        9.79563        9.79563    6[6-(1,6),6-(1,6),6-(8,8)]
   211      11.268275      11.268275      11.268275    6[6-(6,6),8-(57),8-(57)]
   212       5.604261       5.604261       5.604261    6[6-(6,6),8-(57),8-(57)]
   213      12.022283      12.022283      12.022283    6[1-(0),6-(1,6),6-(6,6)]
   214      11.768007      11.768007      11.768007    6[6-(1,6),6-(1,6),6-(8,8)]
   215       10.90248       10.90248       10.90248    6[1-(0),6-(1,6),6-(6,6)]
   216      11.457217      11.457217      11.457217    6[1-(0),6-(1,6),6-(6,6)]
   217      12.384532      12.384532      12.384532    6[6-(6,6),8-(57),8-(57,57)]
   218       9.916286       9.916286       9.916286    6[6-(6,6),8-(57),8-(57)]
   219      10.295357      10.295357      10.295357    6[1-(0),6-(1,6),6-(6,6)]
   220      10.578641      10.578641      10.578641    6[6-(1,6),6-(1,6),6-(8,8)]
   221      10.704193      10.704193      10.704193    6[6-(6,6),8-(57),8-(57)]
   222      11.365224      11.365224      11.365224    6[6-(1,6),6-(1,6),6-(8,8)]
   223      11.024289      11.024289      11.024289    6[1-(0),6-(1,6),6-(6,6)]
   224      11.597443      11.597443      11.597443    6[1-(0),6-(1,6),6-(6,6)]
   225      12.508671      12.508671      12.508671    6[6-(1,6),6-(1,6),6-(8,8)]
   226      12.847858      12.847858      12.847858    6[1-(0),6-(1,6),6-(6,6)]
   227      12.285034      12.285034      12.285034    6[1-(0),6-(1,6),6-(6,6)]
   228      13.117911      13.117911      13.117911    6[6-(6,6),8-(57),8-(57,57)]
   229      15.662129      15.662129      15.662129    6[1-(0),6-(1,6),6-(6,6)]
   230       5.133501       5.133501       5.133501    6[1-(0),6-(1,6),6-(6,6)]
   231      15.701297      15.701297      15.701297    6[6-(1,6),6-(1,6),6-(8,8)]
   232      15.100492      15.100492      15.100492    6[6-(6,6),8-(57),8-(57)]
   233      18.140169      18.140169      18.140169    6[1-(0),6-(1,6),6-(6,6)]
   234       8.380729       8.380729       8.380729    6[1-(0),6-(1,6),6-(6,6)]
   235      16.050031      16.050031      16.050031    6[6-(6,6),8-(57),8-(57)]
   236      17.530796      17.530796      17.530796    6[6-(1,6),6-(1,6),6-(8,8)]
   237      13.863919      13.863919      13.863919    8[6-(6,8),57-(8,8,8,8,8,8)]
   238      14.783077      14.783077      14.783077    8[6-(6,8),57-(8,8,8,8,8,8)]
   239       4.505363       4.505363       4.505363    8[6-(6,8),57-(8,8,8,8,8,8)]
   240       3.411315       3.411315       3.411315    8[6-(6,8),57-(8,8,8,8,8,8)]
   241       8.948999       8.948999       8.948999    8[6-(6,8),57-(8,8,8,8,8,8)]
   242       7.774959       7.774959       7.774959    8[6-(6,8),57-(8,8,8,8,8,8)]
   243       8.745181       8.745181       8.745181    8[6-(6,8),57-(8,8,8,8,8,8)]
   244      18.609019      18.609019      18.609019    8[6-(6,8),57-(8,8,8,8,8)]
   245      12.028853      12.028853      12.028853    8[6-(6,8),57-(8,8,8,8,8,8)]
   246      10.925866      10.925866      10.925866    8[6-(6,8),57-(8,8,8,8,8)]
   247      17.085306      17.085306      17.085306    8[6-(6,8),57-(8,8,8,8,8)]
   248      17.950796      17.950796      17.950796    8[6-(6,8),57-(8,8,8,8,8)]
   249      11.647299      11.647299      11.647299    8[6-(6,8),57-(8,8,8,8,8,8)]
   250       9.980774       9.980774       9.980774    8[6-(6,8),57-(8,8,8,8,8,8)]
   251      14.089228      14.089228      14.089228    8[6-(6,8),57-(8,8,8,8,8,8)]
   252      12.284026      12.284026      12.284026    8[6-(6,8),57-(8,8,8,8,8,8)]
   253      13.368238      13.368238      13.368238    8[6-(6,8),57-(8,8,8,8,8)]
   254       4.600614       4.600614       4.600614    8[6-(6,8),57-(8,8,8,8,8,8)]
   255       5.724101       5.724101       5.724101    8[6-(6,8),57-(8,8,8,8,8,8)]
   256       9.641843       9.641843       9.641843    8[6-(6,8),57-(8,8,8,8,8)]
   257       9.616294       9.616294       9.616294    8[6-(6,8),57-(8,8,8,8,8,8)]
   258       5.299448       5.299448       5.299448    8[6-(6,8),57-(8,8,8,8,8,8)]
   259      16.421911      16.421911      16.421911    8[6-(6,8),57-(8,8,8,8,8)]
   260       8.921205       8.921205       8.921205    8[6-(6,8),57-(8,8,8,8,8,8)]
   261       8.722159       8.722159       8.722159    8[6-(6,8),57-(8,8,8,8,8,8),57-(8,8,8,8,8,8)]
   262       11.36514       11.36514       11.36514    8[6-(6,8),57-(8,8,8,8,8)]
   263      12.240132      12.240132      12.240132    8[6-(6,8),57-(8,8,8,8,8)]
   264      11.544075      11.544075      11.544075    8[6-(6,8),57-(8,8,8,8,8,8)]
   265       10.45937       10.45937       10.45937    8[6-(6,8),57-(8,8,8,8,8,8)]
   266       8.083645       8.083645       8.083645    8[6-(6,8),57-(8,8,8,8,8,8)]
   267       8.093762       8.093762       8.093762    8[6-(6,8),57-(8,8,8,8,8),57-(8,8,8,8,8,8)]
   268       6.429579       6.429579       6.429579    8[6-(6,8),57-(8,8,8,8,8)]
   269       6.799509       6.799509       6.799509    8[6-(6,8),57-(8,8,8,8,8,8)]
   270       5.943859       5.943859       5.943859    8[6-(6,8),57-(8,8,8,8,8,8)]
   271       5.959863       5.959863       5.959863    8[6-(6,8),57-(8,8,8,8,8,8)]
   272      10.692259      10.692259      10.692259    8[6-(6,8),57-(8,8,8,8,8)]
   273        5.44261        5.44261        5.44261    8[1-(0),1-(0),57-(8,8,8,8,8,8)]
   274       6.646368       6.646368       6.646368    8[1-(0),1-(0),57-(8,8,8,8,8,8)]
   275       7.589033       7.589033       7.589033    8[6-(6,8),57-(8,8,8,8,8,8)]
   276       6.669875       6.669875       6.669875    8[6-(6,8),57-(8,8,8,8,8,8)]
   277      16.947589      16.947589      16.947589    8[6-(6,8),57-(8,8,8,8,8,8)]
   278      18.041637      18.041637      18.041637    8[6-(6,8),57-(8,8,8,8,8,8)]
   279      12.503953      12.503953      12.503953    8[6-(6,8),57-(8,8,8,8,8,8)]
   280      13.677993      13.677993      13.677993    8[6-(6,8),57-(8,8,8,8,8,8)]
   281      12.707771      12.707771      12.707771    8[6-(6,8),57-(8,8,8,8,8,8)]
   282       2.843933       2.843933       2.843933    8[6-(6,8),57-(8,8,8,8,8)]
   283       9.424099       9.424099       9.424099    8[6-(6,8),57-(8,8,8,8,8,8)]
   284      10.527086      10.527086      10.527086    8[6-(6,8),57-(8,8,8,8,8)]
   285       4.367646       4.367646       4.367646    8[6-(6,8),57-(8,8,8,8,8)]
   286       3.502156       3.502156       3.502156    8[6-(6,8),57-(8,8,8,8,8)]
   287       9.805653       9.805653       9.805653    8[6-(6,8),57-(8,8,8,8,8,8)]
   288      11.472178      11.472178      11.472178    8[6-(6,8),57-(8,8,8,8,8,8)]
   289       7.363724       7.363724       7.363724    8[6-(6,8),57-(8,8,8,8,8,8)]
   290       9.168926       9.168926       9.168926    8[6-(6,8),57-(8,8,8,8,8,8)]
   291       8.084714       8.084714       8.084714    8[6-(6,8),57-(8,8,8,8,8)]
   292      16.852338      16.852338      16.852338    8[6-(6,8),57-(8,8,8,8,8,8)]
   293      15.728851      15.728851      15.728851    8[6-(6,8),57-(8,8,8,8,8,8)]
   294      11.811109      11.811109      11.811109    8[6-(6,8),57-(8,8,8,8,8)]
   295      11.836658      11.836658      11.836658    8[6-(6,8),57-(8,8,8,8,8,8)]
   296      16.153504      16.153504      16.153504    8[6-(6,8),57-(8,8,8,8,8,8)]
   297       5.031041       5.031041       5.031041    8[6-(6,8),57-(8,8,8,8,8)]
   298      12.531747      12.531747      12.531747    8[6-(6,8),57-(8,8,8,8,8,8)]
   299      12.730793      12.730793      12.730793    8[6-(6,8),57-(8,8,8,8,8,8),57-(8,8,8,8,8,8)]
   300      10.087812      10.087812      10.087812    8[6-(6,8),57-(8,8,8,8,8)]
   301        9.21282        9.21282        9.21282    8[6-(6,8),57-(8,8,8,8,8)]
   302       9.908877       9.908877       9.908877    8[6-(6,8),57-(8,8,8,8,8,8)]
   303      10.993582      10.993582      10.993582    8[6-(6,8),57-(8,8,8,8,8,8)]
   304      13.369307      13.369307      13.369307    8[6-(6,8),57-(8,8,8,8,8,8)]
   305       13.35919       13.35919       13.35919    8[6-(6,8),57-(8,8,8,8,8),57-(8,8,8,8,8,8)]
   306      15.023373      15.023373      15.023373    8[6-(6,8),57-(8,8,8,8,8)]
   307      14.653443      14.653443      14.653443    8[6-(6,8),57-(8,8,8,8,8,8)]
   308      15.509093      15.509093      15.509093    8[6-(6,8),57-(8,8,8,8,8,8)]
   309      15.493089      15.493089      15.493089    8[6-(6,8),57-(8,8,8,8,8,8)]
   310      10.760693      10.760693      10.760693    8[6-(6,8),57-(8,8,8,8,8)]
   311      16.010342      16.010342      16.010342    8[1-(0),1-(0),57-(8,8,8,8,8,8)]
   312      14.806584      14.806584      14.806584    8[1-(0),1-(0),57-(8,8,8,8,8,8)]
