# Supplementary material for: A collection of forcefield precursors for metal–organic frameworks
Source: RSC Adv. 2019 Nov 13;9(63):36492–507. doi: 10.1039/c9ra07327b (PMC9075174; doi:10.1039/c9ra07327b)
Supplement: RA-009-C9RA07327B-s077 [file RA-009-C9RA07327B-s077.txt]

ALUJOH_clean

11.143600    0.000000    0.000000
5.157428    17.088693    0.000000
5.263186    0.208830    28.863313

     1       7.475819       7.475819       7.475819    60[8-(6),8-(6),8-(6),8-(6),8-(6),8-(6),8-(6,60)]
     2      13.337825      13.337825      13.337825    60[8-(6),8-(6),8-(6),8-(6),8-(6),8-(6,60),8-(6,60)]
     3       7.530172       7.530172       7.530172    60[8-(6),8-(6),8-(6),8-(6),8-(6),8-(6,60)]
     4      11.730379      11.730379      11.730379    60[8-(6),8-(6),8-(6),8-(6),8-(6),8-(6)]
     5       9.034879       9.034879       9.034879    60[8-(6),8-(6),8-(6),8-(6),8-(6),8-(6)]
     6       5.667043       5.667043       5.667043    60[8-(6),8-(6),8-(6),8-(6),8-(6),8-(6)]
     7      14.088395      14.088395      14.088395    60[8-(6),8-(6),8-(6),8-(6),8-(6),8-(6),8-(6,60)]
     8       8.226389       8.226389       8.226389    60[8-(6),8-(6),8-(6),8-(6),8-(6),8-(6,60),8-(6,60)]
     9      14.034095      14.034095      14.034095    60[8-(6),8-(6),8-(6),8-(6),8-(6),8-(6,60)]
    10       9.833835       9.833835       9.833835    60[8-(6),8-(6),8-(6),8-(6),8-(6),8-(6)]
    11      12.529335      12.529335      12.529335    60[8-(6),8-(6),8-(6),8-(6),8-(6),8-(6)]
    12      15.897171      15.897171      15.897171    60[8-(6),8-(6),8-(6),8-(6),8-(6),8-(6)]
    13      17.388192      17.388192      17.388192    1[6-(6,6)]
    14       8.248931       8.248931       8.248931    1[6-(6,6)]
    15       0.953649       0.953649       0.953649    1[6-(6,6)]
    16      10.109698      10.109698      10.109698    1[6-(6,6)]
    17       9.225423       9.225423       9.225423    1[6-(6,6)]
    18      16.275478      16.275478      16.275478    1[6-(6,6)]
    19      13.364364      13.364364      13.364364    1[6-(6,6)]
    20      11.453251      11.453251      11.453251    1[6-(6,6)]
    21      14.622189      14.622189      14.622189    1[6-(6,6)]
    22      12.616036      12.616036      12.616036    1[6-(6,6)]
    23      14.547524      14.547524      14.547524    1[6-(6,6)]
    24      16.548448      16.548448      16.548448    1[6-(6,6)]
    25      10.022712      10.022712      10.022712    1[6-(6,6)]
    26       8.922586       8.922586       8.922586    1[6-(6,6)]
    27      12.257561      12.257561      12.257561    1[6-(6,6)]
    28       13.39181       13.39181       13.39181    1[6-(6,6)]
    29       3.851627       3.851627       3.851627    1[6-(6,6)]
    30       4.968575       4.968575       4.968575    1[6-(6,6)]
    31      14.080157      14.080157      14.080157    1[6-(6,6)]
    32       12.94513       12.94513       12.94513    1[6-(6,6)]
    33      11.750751      11.750751      11.750751    1[6-(6,6)]
    34      14.016662      14.016662      14.016662    1[6-(6,6)]
    35      14.381973      14.381973      14.381973    1[6-(6,6)]
    36      12.138637      12.138637      12.138637    1[6-(6,6)]
    37      12.676387      12.676387      12.676387    1[6-(6,6)]
    38      10.776389      10.776389      10.776389    1[6-(6,6)]
    39       11.73381       11.73381       11.73381    1[6-(6,6)]
    40       9.774377       9.774377       9.774377    1[6-(6,6)]
    41      11.119138      11.119138      11.119138    1[6-(6,6)]
    42      10.091378      10.091378      10.091378    1[6-(6,6)]
    43       8.035207       8.035207       8.035207    1[6-(6,6)]
    44       8.980745       8.980745       8.980745    1[6-(6,6)]
    45       6.222421       6.222421       6.222421    1[6-(6,6)]
    46      16.432384      16.432384      16.432384    1[6-(6,6)]
    47      17.715716      17.715716      17.715716    1[6-(6,6)]
    48       8.821825       8.821825       8.821825    1[6-(6,6)]
    49       4.176022       4.176022       4.176022    1[6-(6,6)]
    50      13.315283      13.315283      13.315283    1[6-(6,6)]
    51      20.610565      20.610565      20.610565    1[6-(6,6)]
    52      11.454516      11.454516      11.454516    1[6-(6,6)]
    53      12.338791      12.338791      12.338791    1[6-(6,6)]
    54       5.288736       5.288736       5.288736    1[6-(6,6)]
    55        8.19985        8.19985        8.19985    1[6-(6,6)]
    56      10.110963      10.110963      10.110963    1[6-(6,6)]
    57       6.942025       6.942025       6.942025    1[6-(6,6)]
    58       8.948178       8.948178       8.948178    1[6-(6,6)]
    59        7.01669        7.01669        7.01669    1[6-(6,6)]
    60       5.015766       5.015766       5.015766    1[6-(6,6)]
    61      11.541502      11.541502      11.541502    1[6-(6,6)]
    62      12.641628      12.641628      12.641628    1[6-(6,6)]
    63       9.306653       9.306653       9.306653    1[6-(6,6)]
    64       8.172404       8.172404       8.172404    1[6-(6,6)]
    65      17.712587      17.712587      17.712587    1[6-(6,6)]
    66      16.595639      16.595639      16.595639    1[6-(6,6)]
    67       7.484057       7.484057       7.484057    1[6-(6,6)]
    68       8.619084       8.619084       8.619084    1[6-(6,6)]
    69       9.813463       9.813463       9.813463    1[6-(6,6)]
    70       7.547552       7.547552       7.547552    1[6-(6,6)]
    71       7.182241       7.182241       7.182241    1[6-(6,6)]
    72       9.425577       9.425577       9.425577    1[6-(6,6)]
    73       8.887827       8.887827       8.887827    1[6-(6,6)]
    74      10.787825      10.787825      10.787825    1[6-(6,6)]
    75       9.830404       9.830404       9.830404    1[6-(6,6)]
    76      11.789837      11.789837      11.789837    1[6-(6,6)]
    77      10.445076      10.445076      10.445076    1[6-(6,6)]
    78      11.472836      11.472836      11.472836    1[6-(6,6)]
    79      13.529007      13.529007      13.529007    1[6-(6,6)]
    80      12.583469      12.583469      12.583469    1[6-(6,6)]
    81      15.341793      15.341793      15.341793    1[6-(6,6)]
    82        5.13183        5.13183        5.13183    1[6-(6,6)]
    83       3.848498       3.848498       3.848498    1[6-(6,6)]
    84      12.742389      12.742389      12.742389    1[6-(6,6)]
    85      16.195007      16.195007      16.195007    6[6-(1,6),6-(1,6),6-(8,8)]
    86       6.246696       6.246696       6.246696    6[1-(0),6-(1,6),6-(6,6)]
    87        7.44411        7.44411        7.44411    6[1-(0),6-(1,6),6-(6,6)]
    88       2.165927       2.165927       2.165927    6[6-(1,6),6-(1,6),6-(8,8)]
    89       0.962669       0.962669       0.962669    6[1-(0),6-(1,6),6-(6,6)]
    90      10.916376      10.916376      10.916376    6[1-(0),6-(1,6),6-(6,6)]
    91      14.895592      14.895592      14.895592    6[6-(6,6),8-(60),8-(60)]
    92       3.490995       3.490995       3.490995    6[6-(6,6),8-(60),8-(60)]
    93      10.142315      10.142315      10.142315    6[6-(1,6),6-(1,6),6-(8,8)]
    94      10.056101      10.056101      10.056101    6[1-(0),6-(1,6),6-(6,6)]
    95      16.343481      16.343481      16.343481    6[1-(0),6-(1,6),6-(6,6)]
    96      12.423053      12.423053      12.423053    6[6-(1,6),6-(1,6),6-(8,8)]
    97      12.530334      12.530334      12.530334    6[1-(0),6-(1,6),6-(6,6)]
    98      11.388147      11.388147      11.388147    6[1-(0),6-(1,6),6-(6,6)]
    99       8.881567       8.881567       8.881567    6[6-(6,6),8-(60),8-(60)]
   100      18.842312      18.842312      18.842312    6[6-(6,6),8-(60),8-(60)]
   101      14.605968      14.605968      14.605968    6[1-(0),6-(1,6),6-(6,6)]
   102      13.405644      13.405644      13.405644    6[1-(0),6-(1,6),6-(6,6)]
   103      13.380779      13.380779      13.380779    6[6-(1,6),6-(1,6),6-(8,8)]
   104      14.558587      14.558587      14.558587    6[1-(0),6-(1,6),6-(6,6)]
   105      15.758313      15.758313      15.758313    6[1-(0),6-(1,6),6-(6,6)]
   106      15.789244      15.789244      15.789244    6[6-(1,6),6-(1,6),6-(8,8)]
   107      12.023508      12.023508      12.023508    6[6-(6,6),8-(60),8-(60)]
   108      17.110778      17.110778      17.110778    6[6-(6,6),8-(60),8-(60)]
   109        9.44684        9.44684        9.44684    6[1-(0),6-(1,6),6-(6,6)]
   110       8.777552       8.777552       8.777552    6[1-(0),6-(1,6),6-(6,6)]
   111       7.905537       7.905537       7.905537    6[6-(1,6),6-(1,6),6-(8,8)]
   112      12.855133      12.855133      12.855133    6[1-(0),6-(1,6),6-(6,6)]
   113       8.377259       8.377259       8.377259    6[1-(0),6-(1,6),6-(6,6)]
   114       9.257426       9.257426       9.257426    6[6-(1,6),6-(1,6),6-(8,8)]
   115       7.147645       7.147645       7.147645    6[6-(6,6),8-(60),8-(60)]
   116      10.026845      10.026845      10.026845    6[6-(6,6),8-(60),8-(60)]
   117       3.671321       3.671321       3.671321    6[1-(0),6-(1,6),6-(6,6)]
   118        4.34338        4.34338        4.34338    6[1-(0),6-(1,6),6-(6,6)]
   119       4.081776       4.081776       4.081776    6[6-(1,6),6-(1,6),6-(8,8)]
   120      14.266118      14.266118      14.266118    6[1-(0),6-(1,6),6-(6,6)]
   121      13.589807      13.589807      13.589807    6[1-(0),6-(1,6),6-(6,6)]
   122      13.860701      13.860701      13.860701    6[6-(1,6),6-(1,6),6-(8,8)]
   123       4.896854       4.896854       4.896854    6[6-(6,6),8-(60),8-(60)]
   124      13.135569      13.135569      13.135569    6[6-(6,6),8-(60),8-(60)]
   125      12.284441      12.284441      12.284441    6[1-(0),6-(1,6),6-(6,6)]
   126      13.637089      13.637089      13.637089    6[1-(0),6-(1,6),6-(6,6)]
   127      14.426928      14.426928      14.426928    6[6-(1,6),6-(1,6),6-(8,8)]
   128      13.855866      13.855866      13.855866    6[1-(0),6-(1,6),6-(6,6)]
   129      12.512771      12.512771      12.512771    6[1-(0),6-(1,6),6-(6,6)]
   130      11.718081      11.718081      11.718081    6[6-(1,6),6-(1,6),6-(8,8)]
   131      10.262824      10.262824      10.262824    6[6-(6,6),8-(60),8-(60)]
   132      15.930192      15.930192      15.930192    6[6-(6,6),8-(60),8-(60)]
   133      12.099504      12.099504      12.099504    6[1-(0),6-(1,6),6-(6,6)]
   134      11.815215      11.815215      11.815215    6[6-(1,6),6-(1,6),6-(8,8)]
   135      10.957818      10.957818      10.957818    6[1-(0),6-(1,6),6-(6,6)]
   136      11.531939      11.531939      11.531939    6[1-(0),6-(1,6),6-(6,6)]
   137      12.457464      12.457464      12.457464    6[6-(6,6),8-(60),8-(60,60)]
   138       9.960527       9.960527       9.960527    6[6-(6,6),8-(60),8-(60)]
   139      10.367233      10.367233      10.367233    6[1-(0),6-(1,6),6-(6,6)]
   140      10.657776      10.657776      10.657776    6[6-(1,6),6-(1,6),6-(8,8)]
   141      10.816748      10.816748      10.816748    6[6-(6,6),8-(60),8-(60)]
   142      10.135327      10.135327      10.135327    6[6-(1,6),6-(1,6),6-(8,8)]
   143      10.481798      10.481798      10.481798    6[1-(0),6-(1,6),6-(6,6)]
   144       9.886908       9.886908       9.886908    6[1-(0),6-(1,6),6-(6,6)]
   145       8.993045       8.993045       8.993045    6[6-(1,6),6-(1,6),6-(8,8)]
   146       8.646884       8.646884       8.646884    6[1-(0),6-(1,6),6-(6,6)]
   147       9.220681       9.220681       9.220681    6[1-(0),6-(1,6),6-(6,6)]
   148       8.364484       8.364484       8.364484    6[6-(6,6),8-(60),8-(60,60)]
   149       5.814894       5.814894       5.814894    6[1-(0),6-(1,6),6-(6,6)]
   150      16.396725      16.396725      16.396725    6[1-(0),6-(1,6),6-(6,6)]
   151       5.786202       5.786202       5.786202    6[6-(1,6),6-(1,6),6-(8,8)]
   152       6.419675       6.419675       6.419675    6[6-(6,6),8-(60),8-(60)]
   153      18.228699      18.228699      18.228699    6[1-(0),6-(1,6),6-(6,6)]
   154       8.425364       8.425364       8.425364    6[1-(0),6-(1,6),6-(6,6)]
   155      16.133903      16.133903      16.133903    6[6-(6,6),8-(60),8-(60)]
   156      17.627941      17.627941      17.627941    6[6-(1,6),6-(1,6),6-(8,8)]
   157       5.369207       5.369207       5.369207    6[6-(1,6),6-(1,6),6-(8,8)]
   158       4.173918       4.173918       4.173918    6[1-(0),6-(1,6),6-(6,6)]
   159      14.120104      14.120104      14.120104    6[1-(0),6-(1,6),6-(6,6)]
   160      19.398287      19.398287      19.398287    6[6-(1,6),6-(1,6),6-(8,8)]
   161      20.601545      20.601545      20.601545    6[1-(0),6-(1,6),6-(6,6)]
   162      10.647838      10.647838      10.647838    6[1-(0),6-(1,6),6-(6,6)]
   163       6.668622       6.668622       6.668622    6[6-(6,6),8-(60),8-(60)]
   164      18.073219      18.073219      18.073219    6[6-(6,6),8-(60),8-(60)]
   165      11.421899      11.421899      11.421899    6[6-(1,6),6-(1,6),6-(8,8)]
   166      11.508113      11.508113      11.508113    6[1-(0),6-(1,6),6-(6,6)]
   167       5.220733       5.220733       5.220733    6[1-(0),6-(1,6),6-(6,6)]
   168       9.141161       9.141161       9.141161    6[6-(1,6),6-(1,6),6-(8,8)]
   169        9.03388        9.03388        9.03388    6[1-(0),6-(1,6),6-(6,6)]
   170      10.176067      10.176067      10.176067    6[1-(0),6-(1,6),6-(6,6)]
   171      12.682647      12.682647      12.682647    6[6-(6,6),8-(60),8-(60)]
   172       2.721902       2.721902       2.721902    6[6-(6,6),8-(60),8-(60)]
   173       6.958246       6.958246       6.958246    6[1-(0),6-(1,6),6-(6,6)]
   174        8.15857        8.15857        8.15857    6[1-(0),6-(1,6),6-(6,6)]
   175       8.183435       8.183435       8.183435    6[6-(1,6),6-(1,6),6-(8,8)]
   176       7.005627       7.005627       7.005627    6[1-(0),6-(1,6),6-(6,6)]
   177       5.805901       5.805901       5.805901    6[1-(0),6-(1,6),6-(6,6)]
   178        5.77497        5.77497        5.77497    6[6-(1,6),6-(1,6),6-(8,8)]
   179       9.540706       9.540706       9.540706    6[6-(6,6),8-(60),8-(60)]
   180       4.453436       4.453436       4.453436    6[6-(6,6),8-(60),8-(60)]
   181      12.117374      12.117374      12.117374    6[1-(0),6-(1,6),6-(6,6)]
   182      12.786662      12.786662      12.786662    6[1-(0),6-(1,6),6-(6,6)]
   183      13.658677      13.658677      13.658677    6[6-(1,6),6-(1,6),6-(8,8)]
   184       8.709081       8.709081       8.709081    6[1-(0),6-(1,6),6-(6,6)]
   185       8.029527       8.029527       8.029527    6[1-(0),6-(1,6),6-(6,6)]
   186      12.306788      12.306788      12.306788    6[6-(1,6),6-(1,6),6-(8,8)]
   187      14.416569      14.416569      14.416569    6[6-(6,6),8-(60),8-(60)]
   188      11.537369      11.537369      11.537369    6[6-(6,6),8-(60),8-(60)]
   189      17.892893      17.892893      17.892893    6[1-(0),6-(1,6),6-(6,6)]
   190      17.220834      17.220834      17.220834    6[1-(0),6-(1,6),6-(6,6)]
   191      17.482438      17.482438      17.482438    6[6-(1,6),6-(1,6),6-(8,8)]
   192       7.298096       7.298096       7.298096    6[1-(0),6-(1,6),6-(6,6)]
   193       7.974407       7.974407       7.974407    6[1-(0),6-(1,6),6-(6,6)]
   194       7.703513       7.703513       7.703513    6[6-(1,6),6-(1,6),6-(8,8)]
   195       16.66736       16.66736       16.66736    6[6-(6,6),8-(60),8-(60)]
   196       8.428645       8.428645       8.428645    6[6-(6,6),8-(60),8-(60)]
   197       9.279773       9.279773       9.279773    6[1-(0),6-(1,6),6-(6,6)]
   198       7.927125       7.927125       7.927125    6[1-(0),6-(1,6),6-(6,6)]
   199       7.137286       7.137286       7.137286    6[6-(1,6),6-(1,6),6-(8,8)]
   200       7.708348       7.708348       7.708348    6[1-(0),6-(1,6),6-(6,6)]
   201       9.051443       9.051443       9.051443    6[1-(0),6-(1,6),6-(6,6)]
   202       9.846133       9.846133       9.846133    6[6-(1,6),6-(1,6),6-(8,8)]
   203       11.30139       11.30139       11.30139    6[6-(6,6),8-(60),8-(60)]
   204       5.634022       5.634022       5.634022    6[6-(6,6),8-(60),8-(60)]
   205        9.46471        9.46471        9.46471    6[1-(0),6-(1,6),6-(6,6)]
   206       9.748999       9.748999       9.748999    6[6-(1,6),6-(1,6),6-(8,8)]
   207      10.606396      10.606396      10.606396    6[1-(0),6-(1,6),6-(6,6)]
   208      10.032275      10.032275      10.032275    6[1-(0),6-(1,6),6-(6,6)]
   209        9.10675        9.10675        9.10675    6[6-(6,6),8-(60),8-(60,60)]
   210      11.603687      11.603687      11.603687    6[6-(6,6),8-(60),8-(60)]
   211      11.196981      11.196981      11.196981    6[1-(0),6-(1,6),6-(6,6)]
   212      10.906438      10.906438      10.906438    6[6-(1,6),6-(1,6),6-(8,8)]
   213      10.747466      10.747466      10.747466    6[6-(6,6),8-(60),8-(60)]
   214      11.428887      11.428887      11.428887    6[6-(1,6),6-(1,6),6-(8,8)]
   215      11.082416      11.082416      11.082416    6[1-(0),6-(1,6),6-(6,6)]
   216      11.677306      11.677306      11.677306    6[1-(0),6-(1,6),6-(6,6)]
   217      12.571169      12.571169      12.571169    6[6-(1,6),6-(1,6),6-(8,8)]
   218       12.91733       12.91733       12.91733    6[1-(0),6-(1,6),6-(6,6)]
   219      12.343533      12.343533      12.343533    6[1-(0),6-(1,6),6-(6,6)]
   220       13.19973       13.19973       13.19973    6[6-(6,6),8-(60),8-(60,60)]
   221       15.74932       15.74932       15.74932    6[1-(0),6-(1,6),6-(6,6)]
   222       5.167489       5.167489       5.167489    6[1-(0),6-(1,6),6-(6,6)]
   223      15.778012      15.778012      15.778012    6[6-(1,6),6-(1,6),6-(8,8)]
   224      15.144539      15.144539      15.144539    6[6-(6,6),8-(60),8-(60)]
   225       3.335515       3.335515       3.335515    6[1-(0),6-(1,6),6-(6,6)]
   226       13.13885       13.13885       13.13885    6[1-(0),6-(1,6),6-(6,6)]
   227       5.430311       5.430311       5.430311    6[6-(6,6),8-(60),8-(60)]
   228       3.936273       3.936273       3.936273    6[6-(1,6),6-(1,6),6-(8,8)]
   229      13.928434      13.928434      13.928434    8[6-(6,8),60-(8,8,8,8,8)]
   230      14.855451      14.855451      14.855451    8[6-(6,8),60-(8,8,8,8,8,8)]
   231       4.533721       4.533721       4.533721    8[6-(6,8),60-(8,8,8,8,8)]
   232       3.413765       3.413765       3.413765    8[6-(6,8),60-(8,8,8,8,8)]
   233       8.990899       8.990899       8.990899    8[6-(6,8),60-(8,8,8,8,8,8)]
   234       7.805939       7.805939       7.805939    8[6-(6,8),60-(8,8,8,8,8)]
   235       8.808209       8.808209       8.808209    8[6-(6,8),60-(8,8,8,8,8)]
   236      18.698574      18.698574      18.698574    8[6-(6,8),60-(8,8,8,8,8)]
   237      12.112964      12.112964      12.112964    8[6-(6,8),60-(8,8,8,8,8)]
   238      10.995784      10.995784      10.995784    8[6-(6,8),60-(8,8,8,8,8)]
   239      17.163919      17.163919      17.163919    8[6-(6,8),60-(8,8,8,8,8)]
   240      18.036476      18.036476      18.036476    8[6-(6,8),60-(8,8,8,8,8)]
   241       9.833391       9.833391       9.833391    8[6-(6,8),60-(8,8,8,8,8)]
   242      11.539785      11.539785      11.539785    8[6-(6,8),60-(8,8,8,8,8)]
   243       7.380013       7.380013       7.380013    8[6-(6,8),60-(8,8,8,8,8)]
   244      12.330823      12.330823      12.330823    8[6-(6,8),60-(8,8,8,8,8)]
   245      13.429779      13.429779      13.429779    8[6-(6,8),60-(8,8,8,8,8)]
   246       4.617589       4.617589       4.617589    8[6-(6,8),60-(8,8,8,8,8)]
   247       5.754663       5.754663       5.754663    8[6-(6,8),60-(8,8,8,8,8,8)]
   248       9.690825       9.690825       9.690825    8[6-(6,8),60-(8,8,8,8,8)]
   249        9.68081        9.68081        9.68081    8[6-(6,8),60-(8,8,8,8,8,8)]
   250       5.352329       5.352329       5.352329    8[6-(6,8),60-(8,8,8,8,8,8)]
   251      16.498971      16.498971      16.498971    8[6-(6,8),60-(8,8,8,8,8)]
   252      12.592012      12.592012      12.592012    8[6-(6,8),60-(8,8,8,8,8,8)]
   253      12.803543      12.803543      12.803543    8[6-(6,8),60-(8,8,8,8,8,8),60-(8,8,8,8,8,8)]
   254      10.153697      10.153697      10.153697    8[6-(6,8),60-(8,8,8,8,8)]
   255       9.276599       9.276599       9.276599    8[6-(6,8),60-(8,8,8,8,8)]
   256      11.600262      11.600262      11.600262    8[6-(6,8),60-(8,8,8,8,8,8)]
   257      10.512833      10.512833      10.512833    8[6-(6,8),60-(8,8,8,8,8)]
   258       8.135681       8.135681       8.135681    8[6-(6,8),60-(8,8,8,8,8,8)]
   259        8.13123        8.13123        8.13123    8[6-(6,8),60-(8,8,8,8,8),60-(8,8,8,8,8,8)]
   260       6.470246       6.470246       6.470246    8[6-(6,8),60-(8,8,8,8,8)]
   261       6.837452       6.837452       6.837452    8[6-(6,8),60-(8,8,8,8,8,8)]
   262      15.584563      15.584563      15.584563    8[6-(6,8),60-(8,8,8,8,8,8)]
   263      15.577432      15.577432      15.577432    8[6-(6,8),60-(8,8,8,8,8,8)]
   264      10.807405      10.807405      10.807405    8[6-(6,8),60-(8,8,8,8,8)]
   265        7.63578        7.63578        7.63578    8[6-(6,8),60-(8,8,8,8,8)]
   266       6.708763       6.708763       6.708763    8[6-(6,8),60-(8,8,8,8,8,8)]
   267      17.030493      17.030493      17.030493    8[6-(6,8),60-(8,8,8,8,8)]
   268      18.150449      18.150449      18.150449    8[6-(6,8),60-(8,8,8,8,8)]
   269      12.573315      12.573315      12.573315    8[6-(6,8),60-(8,8,8,8,8,8)]
   270      13.758275      13.758275      13.758275    8[6-(6,8),60-(8,8,8,8,8)]
   271      12.756005      12.756005      12.756005    8[6-(6,8),60-(8,8,8,8,8)]
   272        2.86564        2.86564        2.86564    8[6-(6,8),60-(8,8,8,8,8)]
   273        9.45125        9.45125        9.45125    8[6-(6,8),60-(8,8,8,8,8)]
   274       10.56843       10.56843       10.56843    8[6-(6,8),60-(8,8,8,8,8)]
   275       4.400295       4.400295       4.400295    8[6-(6,8),60-(8,8,8,8,8)]
   276       3.527738       3.527738       3.527738    8[6-(6,8),60-(8,8,8,8,8)]
   277      11.730823      11.730823      11.730823    8[6-(6,8),60-(8,8,8,8,8)]
   278      10.024429      10.024429      10.024429    8[6-(6,8),60-(8,8,8,8,8)]
   279      14.184201      14.184201      14.184201    8[6-(6,8),60-(8,8,8,8,8)]
   280       9.233391       9.233391       9.233391    8[6-(6,8),60-(8,8,8,8,8)]
   281       8.134435       8.134435       8.134435    8[6-(6,8),60-(8,8,8,8,8)]
   282      16.946625      16.946625      16.946625    8[6-(6,8),60-(8,8,8,8,8)]
   283      15.809551      15.809551      15.809551    8[6-(6,8),60-(8,8,8,8,8,8)]
   284      11.873389      11.873389      11.873389    8[6-(6,8),60-(8,8,8,8,8)]
   285      11.883404      11.883404      11.883404    8[6-(6,8),60-(8,8,8,8,8,8)]
   286      16.211885      16.211885      16.211885    8[6-(6,8),60-(8,8,8,8,8,8)]
   287       5.065243       5.065243       5.065243    8[6-(6,8),60-(8,8,8,8,8)]
   288       8.972202       8.972202       8.972202    8[6-(6,8),60-(8,8,8,8,8,8)]
   289       8.760671       8.760671       8.760671    8[6-(6,8),60-(8,8,8,8,8,8),60-(8,8,8,8,8,8)]
   290      11.410517      11.410517      11.410517    8[6-(6,8),60-(8,8,8,8,8)]
   291      12.287615      12.287615      12.287615    8[6-(6,8),60-(8,8,8,8,8)]
   292       9.963952       9.963952       9.963952    8[6-(6,8),60-(8,8,8,8,8,8)]
   293      11.051381      11.051381      11.051381    8[6-(6,8),60-(8,8,8,8,8)]
   294      13.428533      13.428533      13.428533    8[6-(6,8),60-(8,8,8,8,8,8)]
   295      13.432984      13.432984      13.432984    8[6-(6,8),60-(8,8,8,8,8),60-(8,8,8,8,8,8)]
   296      15.093968      15.093968      15.093968    8[6-(6,8),60-(8,8,8,8,8)]
   297      14.726762      14.726762      14.726762    8[6-(6,8),60-(8,8,8,8,8,8)]
   298       5.979651       5.979651       5.979651    8[6-(6,8),60-(8,8,8,8,8,8)]
   299       5.986782       5.986782       5.986782    8[6-(6,8),60-(8,8,8,8,8,8)]
   300      10.756809      10.756809      10.756809    8[6-(6,8),60-(8,8,8,8,8)]
