# Supplementary material for: A collection of forcefield precursors for metal–organic frameworks
Source: RSC Adv. 2019 Nov 13;9(63):36492–507. doi: 10.1039/c9ra07327b (PMC9075174; doi:10.1039/c9ra07327b)
Supplement: RA-009-C9RA07327B-s078 [file RA-009-C9RA07327B-s078.txt]

ALUJUN_clean

8.613000    0.000000    0.000000
1.997743    9.922898    0.000000
3.500472    4.041564    9.721701

     1       4.471929       4.471929       4.471929    39[8-(6),8-(6),8-(6),8-(6),8-(6),8-(6)]
     2       9.639286       9.639286       9.639286    39[8-(6),8-(6),8-(6),8-(6),8-(6),8-(6)]
     3       7.312796       7.312796       7.312796    1[6-(6,6)]
     4       7.725779       7.725779       7.725779    1[6-(6,6)]
     5       8.961913       8.961913       8.961913    1[6-(6,6)]
     6       8.539563       8.539563       8.539563    1[6-(6,6)]
     7       6.477237       6.477237       6.477237    1[6-(6,6)]
     8       9.000207       9.000207       9.000207    1[6-(6,6)]
     9       6.798419       6.798419       6.798419    1[6-(6,6)]
    10       6.385436       6.385436       6.385436    1[6-(6,6)]
    11       5.149302       5.149302       5.149302    1[6-(6,6)]
    12       5.571652       5.571652       5.571652    1[6-(6,6)]
    13       7.633978       7.633978       7.633978    1[6-(6,6)]
    14       5.111008       5.111008       5.111008    1[6-(6,6)]
    15       8.188105       8.188105       8.188105    6[6-(6,6),8-(39),8-(39)]
    16       7.606158       7.606158       7.606158    6[6-(1,6),6-(1,6),6-(8,8)]
    17       7.208791       7.208791       7.208791    6[1-(0),6-(1,6),6-(6,6)]
    18        7.45372        7.45372        7.45372    6[1-(0),6-(1,6),6-(6,6)]
    19       6.461096       6.461096       6.461096    6[6-(6,6),8-(39),8-(39)]
    20       7.581244       7.581244       7.581244    6[6-(1,6),6-(1,6),6-(8,8)]
    21       8.832047       8.832047       8.832047    6[1-(0),6-(1,6),6-(6,6)]
    22       9.359482       9.359482       9.359482    6[1-(0),6-(1,6),6-(6,6)]
    23       2.693414       2.693414       2.693414    6[6-(6,6),8-(39),8-(39)]
    24       1.809483       1.809483       1.809483    6[6-(1,6),6-(1,6),6-(8,8)]
    25       5.676665       5.676665       5.676665    6[1-(0),6-(1,6),6-(6,6)]
    26       9.246978       9.246978       9.246978    6[1-(0),6-(1,6),6-(6,6)]
    27        5.92311        5.92311        5.92311    6[6-(6,6),8-(39),8-(39)]
    28       6.505057       6.505057       6.505057    6[6-(1,6),6-(1,6),6-(8,8)]
    29       6.902424       6.902424       6.902424    6[1-(0),6-(1,6),6-(6,6)]
    30       6.657495       6.657495       6.657495    6[1-(0),6-(1,6),6-(6,6)]
    31       7.650119       7.650119       7.650119    6[6-(6,6),8-(39),8-(39)]
    32       6.529971       6.529971       6.529971    6[6-(1,6),6-(1,6),6-(8,8)]
    33       5.279168       5.279168       5.279168    6[1-(0),6-(1,6),6-(6,6)]
    34       4.751733       4.751733       4.751733    6[1-(0),6-(1,6),6-(6,6)]
    35      11.417801      11.417801      11.417801    6[6-(6,6),8-(39),8-(39)]
    36      12.301732      12.301732      12.301732    6[6-(1,6),6-(1,6),6-(8,8)]
    37        8.43455        8.43455        8.43455    6[1-(0),6-(1,6),6-(6,6)]
    38       4.864237       4.864237       4.864237    6[1-(0),6-(1,6),6-(6,6)]
    39       7.847032       7.847032       7.847032    8[6-(6,8),39-(8,8,8,8,8)]
    40       9.034246       9.034246       9.034246    8[6-(6,8),39-(8,8,8,8,8)]
    41       6.693742       6.693742       6.693742    8[6-(6,8),39-(8,8,8,8,8)]
    42        7.30979        7.30979        7.30979    8[6-(6,8),39-(8,8,8,8,8)]
    43       2.367965       2.367965       2.367965    8[6-(6,8),39-(8,8,8,8,8)]
    44       3.743529       3.743529       3.743529    8[6-(6,8),39-(8,8,8,8,8)]
    45       6.264183       6.264183       6.264183    8[6-(6,8),39-(8,8,8,8,8)]
    46       5.076969       5.076969       5.076969    8[6-(6,8),39-(8,8,8,8,8)]
    47       7.417473       7.417473       7.417473    8[6-(6,8),39-(8,8,8,8,8)]
    48       6.801425       6.801425       6.801425    8[6-(6,8),39-(8,8,8,8,8)]
    49       11.74325       11.74325       11.74325    8[6-(6,8),39-(8,8,8,8,8)]
    50      10.367686      10.367686      10.367686    8[6-(6,8),39-(8,8,8,8,8)]
