# Supplementary material for: A collection of forcefield precursors for metal–organic frameworks
Source: RSC Adv. 2019 Nov 13;9(63):36492–507. doi: 10.1039/c9ra07327b (PMC9075174; doi:10.1039/c9ra07327b)
Supplement: RA-009-C9RA07327B-s079 [file RA-009-C9RA07327B-s079.txt]

ALUKAU_clean

8.522000    0.000000    0.000000
1.836303    9.986576    0.000000
3.467985    4.166560    9.648386

     1       4.439404       4.439404       4.439404    66[8-(6),8-(6),8-(6),8-(6),8-(6),8-(6)]
     2       9.386884       9.386884       9.386884    66[8-(6),8-(6),8-(6),8-(6),8-(6),8-(6)]
     3       7.232401       7.232401       7.232401    1[6-(6,6)]
     4       7.545731       7.545731       7.545731    1[6-(6,6)]
     5       8.874588       8.874588       8.874588    1[6-(6,6)]
     6       8.324627       8.324627       8.324627    1[6-(6,6)]
     7        6.32243        6.32243        6.32243    1[6-(6,6)]
     8       8.859083       8.859083       8.859083    1[6-(6,6)]
     9       6.593887       6.593887       6.593887    1[6-(6,6)]
    10       6.280557       6.280557       6.280557    1[6-(6,6)]
    11         4.9517         4.9517         4.9517    1[6-(6,6)]
    12       5.501661       5.501661       5.501661    1[6-(6,6)]
    13       7.503858       7.503858       7.503858    1[6-(6,6)]
    14       4.967205       4.967205       4.967205    1[6-(6,6)]
    15        8.06666        8.06666        8.06666    6[6-(6,6),8-(66),8-(66)]
    16       7.459994       7.459994       7.459994    6[6-(1,6),6-(1,6),6-(8,8)]
    17       7.099149       7.099149       7.099149    6[1-(0),6-(1,6),6-(6,6)]
    18       7.284967       7.284967       7.284967    6[1-(0),6-(1,6),6-(6,6)]
    19       6.407028       6.407028       6.407028    6[6-(6,6),8-(66),8-(66)]
    20       7.511157       7.511157       7.511157    6[6-(1,6),6-(1,6),6-(8,8)]
    21       8.733748       8.733748       8.733748    6[1-(0),6-(1,6),6-(6,6)]
    22       9.139533       9.139533       9.139533    6[1-(0),6-(1,6),6-(6,6)]
    23       2.611099       2.611099       2.611099    6[6-(6,6),8-(66),8-(66)]
    24       1.727237       1.727237       1.727237    6[6-(1,6),6-(1,6),6-(8,8)]
    25       5.538119       5.538119       5.538119    6[1-(0),6-(1,6),6-(6,6)]
    26       9.095188       9.095188       9.095188    6[1-(0),6-(1,6),6-(6,6)]
    27       5.759628       5.759628       5.759628    6[6-(6,6),8-(66),8-(66)]
    28       6.366294       6.366294       6.366294    6[6-(1,6),6-(1,6),6-(8,8)]
    29       6.727139       6.727139       6.727139    6[1-(0),6-(1,6),6-(6,6)]
    30       6.541321       6.541321       6.541321    6[1-(0),6-(1,6),6-(6,6)]
    31        7.41926        7.41926        7.41926    6[6-(6,6),8-(66),8-(66)]
    32       6.315131       6.315131       6.315131    6[6-(1,6),6-(1,6),6-(8,8)]
    33        5.09254        5.09254        5.09254    6[1-(0),6-(1,6),6-(6,6)]
    34       4.686755       4.686755       4.686755    6[1-(0),6-(1,6),6-(6,6)]
    35      11.215189      11.215189      11.215189    6[6-(6,6),8-(66),8-(66)]
    36      12.099051      12.099051      12.099051    6[6-(1,6),6-(1,6),6-(8,8)]
    37       8.288169       8.288169       8.288169    6[1-(0),6-(1,6),6-(6,6)]
    38         4.7311         4.7311         4.7311    6[1-(0),6-(1,6),6-(6,6)]
    39       7.737868       7.737868       7.737868    8[6-(6,8),66-(8,8,8,8,8)]
    40       8.897648       8.897648       8.897648    8[6-(6,8),66-(8,8,8,8,8)]
    41       6.610688       6.610688       6.610688    8[6-(6,8),66-(8,8,8,8,8)]
    42       7.135497       7.135497       7.135497    8[6-(6,8),66-(8,8,8,8,8)]
    43       2.306343       2.306343       2.306343    8[6-(6,8),66-(8,8,8,8,8)]
    44        3.64919        3.64919        3.64919    8[6-(6,8),66-(8,8,8,8,8)]
    45        6.08842        6.08842        6.08842    8[6-(6,8),66-(8,8,8,8,8)]
    46        4.92864        4.92864        4.92864    8[6-(6,8),66-(8,8,8,8,8)]
    47         7.2156         7.2156         7.2156    8[6-(6,8),66-(8,8,8,8,8)]
    48       6.690791       6.690791       6.690791    8[6-(6,8),66-(8,8,8,8,8)]
    49      11.519945      11.519945      11.519945    8[6-(6,8),66-(8,8,8,8,8)]
    50      10.177098      10.177098      10.177098    8[6-(6,8),66-(8,8,8,8,8)]
