# Supplementary material for: A collection of forcefield precursors for metal–organic frameworks
Source: RSC Adv. 2019 Nov 13;9(63):36492–507. doi: 10.1039/c9ra07327b (PMC9075174; doi:10.1039/c9ra07327b)
Supplement: RA-009-C9RA07327B-s080 [file RA-009-C9RA07327B-s080.txt]

ALUKOI_clean

16.108600    0.000000    0.000000
7.308441    14.355267    0.000000
4.865419    2.982631    27.374663

     1       9.268512       9.268512       9.268512    62[8-(6),8-(6),8-(6),8-(6),8-(6),8-(6)]
     2      20.670496      20.670496      20.670496    62[8-(6),8-(6),8-(6),8-(6),8-(6),8-(6)]
     3      19.013948      19.013948      19.013948    62[8-(6),8-(6),8-(6),8-(6),8-(6),8-(6)]
     4       7.611964       7.611964       7.611964    62[8-(6),8-(6),8-(6),8-(6),8-(6),8-(6)]
     5      11.661721      11.661721      11.661721    1[6-(6,6)]
     6      13.408959      13.408959      13.408959    1[6-(6,6)]
     7      15.616542      15.616542      15.616542    1[6-(6,6)]
     8         13.827         13.827         13.827    1[6-(6,6)]
     9       11.72927       11.72927       11.72927    1[6-(6,6)]
    10      10.587721      10.587721      10.587721    1[6-(6,6)]
    11        13.4227        13.4227        13.4227    1[6-(6,6)]
    12      14.566619      14.566619      14.566619    1[6-(6,6)]
    13      19.302251      19.302251      19.302251    1[6-(6,6)]
    14      20.231484      20.231484      20.231484    1[6-(6,6)]
    15      21.963493      21.963493      21.963493    1[6-(6,6)]
    16       21.05141       21.05141       21.05141    1[6-(6,6)]
    17       19.18828       19.18828       19.18828    1[6-(6,6)]
    18      17.733208      17.733208      17.733208    1[6-(6,6)]
    19      15.914591      15.914591      15.914591    1[6-(6,6)]
    20      17.301086      17.301086      17.301086    1[6-(6,6)]
    21        9.70808        9.70808        9.70808    1[6-(6,6)]
    22      10.805629      10.805629      10.805629    1[6-(6,6)]
    23       8.049851       8.049851       8.049851    1[6-(6,6)]
    24       6.842572       6.842572       6.842572    1[6-(6,6)]
    25       6.848465       6.848465       6.848465    1[6-(6,6)]
    26       8.286474       8.286474       8.286474    1[6-(6,6)]
    27      10.673632      10.673632      10.673632    1[6-(6,6)]
    28       9.221991       9.221991       9.221991    1[6-(6,6)]
    29      16.620739      16.620739      16.620739    1[6-(6,6)]
    30      14.873501      14.873501      14.873501    1[6-(6,6)]
    31      12.665918      12.665918      12.665918    1[6-(6,6)]
    32       14.45546       14.45546       14.45546    1[6-(6,6)]
    33       16.55319       16.55319       16.55319    1[6-(6,6)]
    34      17.694739      17.694739      17.694739    1[6-(6,6)]
    35       14.85976       14.85976       14.85976    1[6-(6,6)]
    36      13.715841      13.715841      13.715841    1[6-(6,6)]
    37       8.980209       8.980209       8.980209    1[6-(6,6)]
    38       8.050976       8.050976       8.050976    1[6-(6,6)]
    39       6.318967       6.318967       6.318967    1[6-(6,6)]
    40        7.23105        7.23105        7.23105    1[6-(6,6)]
    41        9.09418        9.09418        9.09418    1[6-(6,6)]
    42      10.549252      10.549252      10.549252    1[6-(6,6)]
    43      12.367869      12.367869      12.367869    1[6-(6,6)]
    44      10.981374      10.981374      10.981374    1[6-(6,6)]
    45       18.57438       18.57438       18.57438    1[6-(6,6)]
    46      17.476831      17.476831      17.476831    1[6-(6,6)]
    47      20.232609      20.232609      20.232609    1[6-(6,6)]
    48      21.439888      21.439888      21.439888    1[6-(6,6)]
    49      21.433995      21.433995      21.433995    1[6-(6,6)]
    50      19.995986      19.995986      19.995986    1[6-(6,6)]
    51      17.608828      17.608828      17.608828    1[6-(6,6)]
    52      19.060469      19.060469      19.060469    1[6-(6,6)]
    53      11.491911      11.491911      11.491911    6[6-(6,6),8-(62),8-(62)]
    54      12.712408      12.712408      12.712408    6[6-(1,6),6-(1,6),6-(8,8)]
    55      12.475629      12.475629      12.475629    6[1-(0),6-(1,6),6-(6,6)]
    56      13.504054      13.504054      13.504054    6[1-(0),6-(1,6),6-(6,7)]
    57      14.654028      14.654028      14.654028    6[6-(1,6),6-(1,6),7-(7)]
    58      14.832598      14.832598      14.832598    6[1-(0),6-(1,6),6-(6,7)]
    59      13.799595      13.799595      13.799595    6[1-(0),6-(1,6),6-(6,6)]
    60      13.910843      13.910843      13.910843    6[6-(6,6),8-(62),8-(62)]
    61      13.224985      13.224985      13.224985    6[6-(1,6),6-(1,6),6-(8,8)]
    62      12.066022      12.066022      12.066022    6[1-(0),6-(1,6),6-(6,6)]
    63      11.381229      11.381229      11.381229    6[1-(0),6-(1,6),6-(6,7)]
    64      11.879965      11.879965      11.879965    6[6-(1,6),6-(1,6),7-(7)]
    65      13.085435      13.085435      13.085435    6[1-(0),6-(1,6),6-(6,7)]
    66      13.778135      13.778135      13.778135    6[1-(0),6-(1,6),6-(6,6)]
    67       17.17016       17.17016       17.17016    6[6-(6,6),8-(62),8-(62)]
    68      17.670007      17.670007      17.670007    6[6-(1,6),6-(1,6),6-(8,8)]
    69      18.876988      18.876988      18.876988    6[1-(0),6-(1,6),6-(6,6)]
    70       19.41676       19.41676       19.41676    6[1-(0),6-(1,6),6-(6,7)]
    71       23.58879       23.58879       23.58879    6[6-(1,6),6-(1,6),7-(7)]
    72      22.422044      22.422044      22.422044    6[1-(0),6-(1,6),6-(6,7)]
    73      21.858426      21.858426      21.858426    6[1-(0),6-(1,6),6-(6,6)]
    74       19.35809       19.35809       19.35809    6[6-(6,6),8-(62),8-(62)]
    75        18.5336        18.5336        18.5336    6[6-(1,6),6-(1,6),6-(8,8)]
    76      18.578535      18.578535      18.578535    6[1-(0),6-(1,6),6-(6,6)]
    77      17.673312      17.673312      17.673312    6[1-(0),6-(1,6),6-(6,7)]
    78      16.699342      16.699342      16.699342    6[6-(1,6),6-(1,6),7-(7)]
    79      16.566533      16.566533      16.566533    6[1-(0),6-(1,6),6-(6,7)]
    80      17.442893      17.442893      17.442893    6[1-(0),6-(1,6),6-(6,6)]
    81       7.514188       7.514188       7.514188    6[6-(6,6),8-(62),8-(62)]
    82       8.175405       8.175405       8.175405    6[6-(1,6),6-(1,6),6-(8,8)]
    83       9.350208       9.350208       9.350208    6[1-(0),6-(1,6),6-(6,6)]
    84      10.020921      10.020921      10.020921    6[1-(0),6-(1,6),6-(6,7)]
    85       9.523945       9.523945       9.523945    6[6-(1,6),6-(1,6),7-(7)]
    86       8.351916       8.351916       8.351916    6[1-(0),6-(1,6),6-(6,7)]
    87       7.636336       7.636336       7.636336    6[1-(0),6-(1,6),6-(6,6)]
    88       6.877318       6.877318       6.877318    6[6-(6,6),8-(62),8-(62)]
    89       7.862938       7.862938       7.862938    6[6-(1,6),6-(1,6),6-(8,8)]
    90       7.594054       7.594054       7.594054    6[1-(0),6-(1,6),6-(6,6)]
    91       8.462308       8.462308       8.462308    6[1-(0),6-(1,6),6-(6,7)]
    92       9.655545       9.655545       9.655545    6[6-(1,6),6-(1,6),7-(7)]
    93       9.892994       9.892994       9.892994    6[1-(0),6-(1,6),6-(6,7)]
    94       9.036266       9.036266       9.036266    6[1-(0),6-(1,6),6-(6,6)]
    95      16.790549      16.790549      16.790549    6[6-(6,6),8-(62),8-(62)]
    96      15.570052      15.570052      15.570052    6[6-(1,6),6-(1,6),6-(8,8)]
    97      15.806831      15.806831      15.806831    6[1-(0),6-(1,6),6-(6,6)]
    98      14.778406      14.778406      14.778406    6[1-(0),6-(1,6),6-(6,7)]
    99      13.628432      13.628432      13.628432    6[6-(1,6),6-(1,6),7-(7)]
   100      13.449862      13.449862      13.449862    6[1-(0),6-(1,6),6-(6,7)]
   101      14.482865      14.482865      14.482865    6[1-(0),6-(1,6),6-(6,6)]
   102      14.371617      14.371617      14.371617    6[6-(6,6),8-(62),8-(62)]
   103      15.057475      15.057475      15.057475    6[6-(1,6),6-(1,6),6-(8,8)]
   104      16.216438      16.216438      16.216438    6[1-(0),6-(1,6),6-(6,6)]
   105      16.901231      16.901231      16.901231    6[1-(0),6-(1,6),6-(6,7)]
   106      16.402495      16.402495      16.402495    6[6-(1,6),6-(1,6),7-(7)]
   107      15.197025      15.197025      15.197025    6[1-(0),6-(1,6),6-(6,7)]
   108      14.504325      14.504325      14.504325    6[1-(0),6-(1,6),6-(6,6)]
   109        11.1123        11.1123        11.1123    6[6-(6,6),8-(62),8-(62)]
   110      10.612453      10.612453      10.612453    6[6-(1,6),6-(1,6),6-(8,8)]
   111       9.405472       9.405472       9.405472    6[1-(0),6-(1,6),6-(6,6)]
   112         8.8657         8.8657         8.8657    6[1-(0),6-(1,6),6-(6,7)]
   113        4.69367        4.69367        4.69367    6[6-(1,6),6-(1,6),7-(7)]
   114       5.860416       5.860416       5.860416    6[1-(0),6-(1,6),6-(6,7)]
   115       6.424034       6.424034       6.424034    6[1-(0),6-(1,6),6-(6,6)]
   116        8.92437        8.92437        8.92437    6[6-(6,6),8-(62),8-(62)]
   117        9.74886        9.74886        9.74886    6[6-(1,6),6-(1,6),6-(8,8)]
   118       9.703925       9.703925       9.703925    6[1-(0),6-(1,6),6-(6,6)]
   119      10.609148      10.609148      10.609148    6[1-(0),6-(1,6),6-(6,7)]
   120      11.583118      11.583118      11.583118    6[6-(1,6),6-(1,6),7-(7)]
   121      11.715927      11.715927      11.715927    6[1-(0),6-(1,6),6-(6,7)]
   122      10.839567      10.839567      10.839567    6[1-(0),6-(1,6),6-(6,6)]
   123      20.768272      20.768272      20.768272    6[6-(6,6),8-(62),8-(62)]
   124      20.107055      20.107055      20.107055    6[6-(1,6),6-(1,6),6-(8,8)]
   125      18.932252      18.932252      18.932252    6[1-(0),6-(1,6),6-(6,6)]
   126      18.261539      18.261539      18.261539    6[1-(0),6-(1,6),6-(6,7)]
   127      18.758515      18.758515      18.758515    6[6-(1,6),6-(1,6),7-(7)]
   128      19.930544      19.930544      19.930544    6[1-(0),6-(1,6),6-(6,7)]
   129      20.646124      20.646124      20.646124    6[1-(0),6-(1,6),6-(6,6)]
   130      21.405142      21.405142      21.405142    6[6-(6,6),8-(62),8-(62)]
   131      20.419522      20.419522      20.419522    6[6-(1,6),6-(1,6),6-(8,8)]
   132      20.688406      20.688406      20.688406    6[1-(0),6-(1,6),6-(6,6)]
   133      19.820152      19.820152      19.820152    6[1-(0),6-(1,6),6-(6,7)]
   134      18.626915      18.626915      18.626915    6[6-(1,6),6-(1,6),7-(7)]
   135      18.389466      18.389466      18.389466    6[1-(0),6-(1,6),6-(6,7)]
   136      19.246194      19.246194      19.246194    6[1-(0),6-(1,6),6-(6,6)]
   137      15.700891      15.700891      15.700891    7[6-(6,6),7-(6)]
   138      11.316387      11.316387      11.316387    7[6-(6,6),7-(6)]
   139      24.004091      24.004091      24.004091    7[6-(6,6),7-(6)]
   140       15.68416       15.68416       15.68416    7[6-(6,6),7-(6)]
   141      10.147365      10.147365      10.147365    7[6-(6,6),7-(6)]
   142      10.586668      10.586668      10.586668    7[6-(6,6),7-(6)]
   143      12.581569      12.581569      12.581569    7[6-(6,6),7-(6)]
   144      16.966073      16.966073      16.966073    7[6-(6,6),7-(6)]
   145       4.278369       4.278369       4.278369    7[6-(6,6),7-(6)]
   146        12.5983        12.5983        12.5983    7[6-(6,6),7-(6)]
   147      18.135095      18.135095      18.135095    7[6-(6,6),7-(6)]
   148      17.695792      17.695792      17.695792    7[6-(6,6),7-(6)]
   149      10.432641      10.432641      10.432641    8[6-(6,8),62-(8,8,8,8,8)]
   150      11.640503      11.640503      11.640503    8[6-(6,8),62-(8,8,8,8,8)]
   151      13.431688      13.431688      13.431688    8[6-(6,8),62-(8,8,8,8,8)]
   152      15.019916      15.019916      15.019916    8[6-(6,8),62-(8,8,8,8,8)]
   153      21.016759      21.016759      21.016759    8[6-(6,8),62-(8,8,8,8,8)]
   154      17.835971      17.835971      17.835971    8[6-(6,8),62-(8,8,8,8,8)]
   155      20.242589      20.242589      20.242589    8[6-(6,8),62-(8,8,8,8,8)]
   156      19.076087      19.076087      19.076087    8[6-(6,8),62-(8,8,8,8,8)]
   157       7.957966       7.957966       7.957966    8[6-(6,8),62-(8,8,8,8,8)]
   158       6.474108       6.474108       6.474108    8[6-(6,8),62-(8,8,8,8,8)]
   159       7.066811       7.066811       7.066811    8[6-(6,8),62-(8,8,8,8,8)]
   160       5.857037       5.857037       5.857037    8[6-(6,8),62-(8,8,8,8,8)]
   161      17.849819      17.849819      17.849819    8[6-(6,8),62-(8,8,8,8,8)]
   162      16.641957      16.641957      16.641957    8[6-(6,8),62-(8,8,8,8,8)]
   163      14.850772      14.850772      14.850772    8[6-(6,8),62-(8,8,8,8,8)]
   164      13.262544      13.262544      13.262544    8[6-(6,8),62-(8,8,8,8,8)]
   165       7.265701       7.265701       7.265701    8[6-(6,8),62-(8,8,8,8,8)]
   166      10.446489      10.446489      10.446489    8[6-(6,8),62-(8,8,8,8,8)]
   167       8.039871       8.039871       8.039871    8[6-(6,8),62-(8,8,8,8,8)]
   168       9.206373       9.206373       9.206373    8[6-(6,8),62-(8,8,8,8,8)]
   169      20.324494      20.324494      20.324494    8[6-(6,8),62-(8,8,8,8,8)]
   170      21.808352      21.808352      21.808352    8[6-(6,8),62-(8,8,8,8,8)]
   171      21.215649      21.215649      21.215649    8[6-(6,8),62-(8,8,8,8,8)]
   172      22.425423      22.425423      22.425423    8[6-(6,8),62-(8,8,8,8,8)]
