# Supplementary material for: A collection of forcefield precursors for metal–organic frameworks
Source: RSC Adv. 2019 Nov 13;9(63):36492–507. doi: 10.1039/c9ra07327b (PMC9075174; doi:10.1039/c9ra07327b)
Supplement: RA-009-C9RA07327B-s081 [file RA-009-C9RA07327B-s081.txt]

ALUKUO_clean

16.104400    0.000000    0.000000
7.274657    14.367709    0.000000
4.896687    3.009282    27.321004

     1       9.266874       9.266874       9.266874    63[8-(6),8-(6),8-(6),8-(6),8-(6),8-(6)]
     2      20.664326      20.664326      20.664326    63[8-(6),8-(6),8-(6),8-(6),8-(6),8-(6)]
     3       19.00887       19.00887       19.00887    63[8-(6),8-(6),8-(6),8-(6),8-(6),8-(6)]
     4       7.611418       7.611418       7.611418    63[8-(6),8-(6),8-(6),8-(6),8-(6),8-(6)]
     5       11.67002       11.67002       11.67002    1[6-(6,6)]
     6      13.409531      13.409531      13.409531    1[6-(6,6)]
     7       15.62022       15.62022       15.62022    1[6-(6,6)]
     8      13.820058      13.820058      13.820058    1[6-(6,6)]
     9      16.583923      16.583923      16.583923    1[6-(6,6)]
    10      17.708405      17.708405      17.708405    1[6-(6,6)]
    11      14.881122      14.881122      14.881122    1[6-(6,6)]
    12      13.725738      13.725738      13.725738    1[6-(6,6)]
    13       8.989965       8.989965       8.989965    1[6-(6,6)]
    14       8.082765       8.082765       8.082765    1[6-(6,6)]
    15       6.293086       6.293086       6.293086    1[6-(6,6)]
    16       7.224631       7.224631       7.224631    1[6-(6,6)]
    17      19.169143      19.169143      19.169143    1[6-(6,6)]
    18      17.722779      17.722779      17.722779    1[6-(6,6)]
    19      15.928854      15.928854      15.928854    1[6-(6,6)]
    20      17.291061      17.291061      17.291061    1[6-(6,6)]
    21      18.577993      18.577993      18.577993    1[6-(6,6)]
    22      17.478235      17.478235      17.478235    1[6-(6,6)]
    23      20.241944      20.241944      20.241944    1[6-(6,6)]
    24      21.427349      21.427349      21.427349    1[6-(6,6)]
    25      21.426847      21.426847      21.426847    1[6-(6,6)]
    26      19.962379      19.962379      19.962379    1[6-(6,6)]
    27      17.602367      17.602367      17.602367    1[6-(6,6)]
    28      19.038958      19.038958      19.038958    1[6-(6,6)]
    29      16.605724      16.605724      16.605724    1[6-(6,6)]
    30      14.866213      14.866213      14.866213    1[6-(6,6)]
    31      12.655524      12.655524      12.655524    1[6-(6,6)]
    32      14.455686      14.455686      14.455686    1[6-(6,6)]
    33      11.691821      11.691821      11.691821    1[6-(6,6)]
    34      10.567339      10.567339      10.567339    1[6-(6,6)]
    35      13.394622      13.394622      13.394622    1[6-(6,6)]
    36      14.550006      14.550006      14.550006    1[6-(6,6)]
    37      19.285779      19.285779      19.285779    1[6-(6,6)]
    38      20.192979      20.192979      20.192979    1[6-(6,6)]
    39      21.982658      21.982658      21.982658    1[6-(6,6)]
    40      21.051113      21.051113      21.051113    1[6-(6,6)]
    41       9.106601       9.106601       9.106601    1[6-(6,6)]
    42      10.552965      10.552965      10.552965    1[6-(6,6)]
    43       12.34689       12.34689       12.34689    1[6-(6,6)]
    44      10.984683      10.984683      10.984683    1[6-(6,6)]
    45       9.697751       9.697751       9.697751    1[6-(6,6)]
    46      10.797509      10.797509      10.797509    1[6-(6,6)]
    47         8.0338         8.0338         8.0338    1[6-(6,6)]
    48       6.848395       6.848395       6.848395    1[6-(6,6)]
    49       6.848897       6.848897       6.848897    1[6-(6,6)]
    50       8.313365       8.313365       8.313365    1[6-(6,6)]
    51      10.673377      10.673377      10.673377    1[6-(6,6)]
    52       9.236786       9.236786       9.236786    1[6-(6,6)]
    53       11.48464       11.48464       11.48464    6[6-(6,6),8-(63),8-(63)]
    54      12.706106      12.706106      12.706106    6[6-(1,6),6-(1,6),6-(8,8)]
    55      12.481646      12.481646      12.481646    6[1-(0),6-(1,6),6-(6,6)]
    56       13.50449       13.50449       13.50449    6[1-(0),6-(1,6),6-(6,7)]
    57      14.659317      14.659317      14.659317    6[6-(1,6),6-(1,6),7-(7)]
    58      14.836056      14.836056      14.836056    6[1-(0),6-(1,6),6-(6,7)]
    59      13.795915      13.795915      13.795915    6[1-(0),6-(1,6),6-(6,6)]
    60      14.389619      14.389619      14.389619    6[6-(6,6),8-(63),8-(63)]
    61      15.071134      15.071134      15.071134    6[6-(1,6),6-(1,6),6-(8,8)]
    62      16.241913      16.241913      16.241913    6[1-(0),6-(1,6),6-(6,6)]
    63      16.915852      16.915852      16.915852    6[1-(0),6-(1,6),6-(6,7)]
    64      16.417086      16.417086      16.417086    6[6-(1,6),6-(1,6),7-(7)]
    65        15.2127        15.2127        15.2127    6[1-(0),6-(1,6),6-(6,7)]
    66      14.519625      14.519625      14.519625    6[1-(0),6-(1,6),6-(6,6)]
    67      11.150022      11.150022      11.150022    6[6-(6,6),8-(63),8-(63)]
    68      10.635608      10.635608      10.635608    6[6-(1,6),6-(1,6),6-(8,8)]
    69       9.423644       9.423644       9.423644    6[1-(0),6-(1,6),6-(6,6)]
    70       8.895068       8.895068       8.895068    6[1-(0),6-(1,6),6-(6,7)]
    71       4.673434       4.673434       4.673434    6[6-(1,6),6-(1,6),7-(7)]
    72       5.842291       5.842291       5.842291    6[1-(0),6-(1,6),6-(6,7)]
    73       6.413345       6.413345       6.413345    6[1-(0),6-(1,6),6-(6,6)]
    74       19.36865       19.36865       19.36865    6[6-(6,6),8-(63),8-(63)]
    75      18.533574      18.533574      18.533574    6[6-(1,6),6-(1,6),6-(8,8)]
    76      18.564133      18.564133      18.564133    6[1-(0),6-(1,6),6-(6,6)]
    77      17.665788      17.665788      17.665788    6[1-(0),6-(1,6),6-(6,7)]
    78      16.690205      16.690205      16.690205    6[6-(1,6),6-(1,6),7-(7)]
    79      16.568564      16.568564      16.568564    6[1-(0),6-(1,6),6-(6,7)]
    80      17.438467      17.438467      17.438467    6[1-(0),6-(1,6),6-(6,6)]
    81      20.769295      20.769295      20.769295    6[6-(6,6),8-(63),8-(63)]
    82      20.112503      20.112503      20.112503    6[6-(1,6),6-(1,6),6-(8,8)]
    83      18.932365      18.932365      18.932365    6[1-(0),6-(1,6),6-(6,6)]
    84      18.267255      18.267255      18.267255    6[1-(0),6-(1,6),6-(6,7)]
    85      18.767787      18.767787      18.767787    6[6-(1,6),6-(1,6),7-(7)]
    86      19.938444      19.938444      19.938444    6[1-(0),6-(1,6),6-(6,7)]
    87      20.641938      20.641938      20.641938    6[1-(0),6-(1,6),6-(6,6)]
    88      21.393699      21.393699      21.393699    6[6-(6,6),8-(63),8-(63)]
    89      20.410236      20.410236      20.410236    6[6-(1,6),6-(1,6),6-(8,8)]
    90      20.677064      20.677064      20.677064    6[1-(0),6-(1,6),6-(6,6)]
    91      19.792881      19.792881      19.792881    6[1-(0),6-(1,6),6-(6,7)]
    92      18.611707      18.611707      18.611707    6[6-(1,6),6-(1,6),7-(7)]
    93      18.378096      18.378096      18.378096    6[1-(0),6-(1,6),6-(6,7)]
    94      19.230397      19.230397      19.230397    6[1-(0),6-(1,6),6-(6,6)]
    95      16.791104      16.791104      16.791104    6[6-(6,6),8-(63),8-(63)]
    96      15.569638      15.569638      15.569638    6[6-(1,6),6-(1,6),6-(8,8)]
    97      15.794098      15.794098      15.794098    6[1-(0),6-(1,6),6-(6,6)]
    98      14.771254      14.771254      14.771254    6[1-(0),6-(1,6),6-(6,7)]
    99      13.616427      13.616427      13.616427    6[6-(1,6),6-(1,6),7-(7)]
   100      13.439688      13.439688      13.439688    6[1-(0),6-(1,6),6-(6,7)]
   101      14.479829      14.479829      14.479829    6[1-(0),6-(1,6),6-(6,6)]
   102      13.886125      13.886125      13.886125    6[6-(6,6),8-(63),8-(63)]
   103       13.20461       13.20461       13.20461    6[6-(1,6),6-(1,6),6-(8,8)]
   104      12.033831      12.033831      12.033831    6[1-(0),6-(1,6),6-(6,6)]
   105      11.359892      11.359892      11.359892    6[1-(0),6-(1,6),6-(6,7)]
   106      11.858658      11.858658      11.858658    6[6-(1,6),6-(1,6),7-(7)]
   107      13.063044      13.063044      13.063044    6[1-(0),6-(1,6),6-(6,7)]
   108      13.756119      13.756119      13.756119    6[1-(0),6-(1,6),6-(6,6)]
   109      17.125722      17.125722      17.125722    6[6-(6,6),8-(63),8-(63)]
   110      17.640136      17.640136      17.640136    6[6-(1,6),6-(1,6),6-(8,8)]
   111        18.8521        18.8521        18.8521    6[1-(0),6-(1,6),6-(6,6)]
   112      19.380676      19.380676      19.380676    6[1-(0),6-(1,6),6-(6,7)]
   113      18.705623      18.705623      18.705623    6[6-(1,6),6-(1,6),7-(7)]
   114      22.433453      22.433453      22.433453    6[1-(0),6-(1,6),6-(6,7)]
   115      21.862399      21.862399      21.862399    6[1-(0),6-(1,6),6-(6,6)]
   116       8.907094       8.907094       8.907094    6[6-(6,6),8-(63),8-(63)]
   117        9.74217        9.74217        9.74217    6[6-(1,6),6-(1,6),6-(8,8)]
   118       9.711611       9.711611       9.711611    6[1-(0),6-(1,6),6-(6,6)]
   119      10.609956      10.609956      10.609956    6[1-(0),6-(1,6),6-(6,7)]
   120      11.585539      11.585539      11.585539    6[6-(1,6),6-(1,6),7-(7)]
   121       11.70718       11.70718       11.70718    6[1-(0),6-(1,6),6-(6,7)]
   122      10.837277      10.837277      10.837277    6[1-(0),6-(1,6),6-(6,6)]
   123       7.506449       7.506449       7.506449    6[6-(6,6),8-(63),8-(63)]
   124       8.163241       8.163241       8.163241    6[6-(1,6),6-(1,6),6-(8,8)]
   125       9.343379       9.343379       9.343379    6[1-(0),6-(1,6),6-(6,6)]
   126      10.008489      10.008489      10.008489    6[1-(0),6-(1,6),6-(6,7)]
   127       9.507957       9.507957       9.507957    6[6-(1,6),6-(1,6),7-(7)]
   128         8.3373         8.3373         8.3373    6[1-(0),6-(1,6),6-(6,7)]
   129       7.633806       7.633806       7.633806    6[1-(0),6-(1,6),6-(6,6)]
   130       6.882045       6.882045       6.882045    6[6-(6,6),8-(63),8-(63)]
   131       7.865508       7.865508       7.865508    6[6-(1,6),6-(1,6),6-(8,8)]
   132        7.59868        7.59868        7.59868    6[1-(0),6-(1,6),6-(6,6)]
   133       8.482863       8.482863       8.482863    6[1-(0),6-(1,6),6-(6,7)]
   134       9.664037       9.664037       9.664037    6[6-(1,6),6-(1,6),7-(7)]
   135       9.897648       9.897648       9.897648    6[1-(0),6-(1,6),6-(6,7)]
   136       9.045347       9.045347       9.045347    6[1-(0),6-(1,6),6-(6,6)]
   137      15.697308      15.697308      15.697308    7[6-(6,6),7-(6)]
   138      16.975491      16.975491      16.975491    7[6-(6,6),7-(6)]
   139       4.262097       4.262097       4.262097    7[6-(6,6),7-(6)]
   140      15.684177      15.684177      15.684177    7[6-(6,6),7-(6)]
   141       18.14422       18.14422       18.14422    7[6-(6,6),7-(6)]
   142      17.681806      17.681806      17.681806    7[6-(6,6),7-(6)]
   143      12.578436      12.578436      12.578436    7[6-(6,6),7-(6)]
   144      11.300253      11.300253      11.300253    7[6-(6,6),7-(6)]
   145      24.013647      24.013647      24.013647    7[6-(6,6),7-(6)]
   146      12.591567      12.591567      12.591567    7[6-(6,6),7-(6)]
   147      10.131524      10.131524      10.131524    7[6-(6,6),7-(6)]
   148      10.593938      10.593938      10.593938    7[6-(6,6),7-(6)]
   149      10.434167      10.434167      10.434167    8[6-(6,8),63-(8,8,8,8,8)]
   150       11.63725       11.63725       11.63725    8[6-(6,8),63-(8,8,8,8,8)]
   151      14.879438      14.879438      14.879438    8[6-(6,8),63-(8,8,8,8,8)]
   152      13.291589      13.291589      13.291589    8[6-(6,8),63-(8,8,8,8,8)]
   153       7.258418       7.258418       7.258418    8[6-(6,8),63-(8,8,8,8,8)]
   154      10.480745      10.480745      10.480745    8[6-(6,8),63-(8,8,8,8,8)]
   155      20.240763      20.240763      20.240763    8[6-(6,8),63-(8,8,8,8,8)]
   156       19.07035       19.07035       19.07035    8[6-(6,8),63-(8,8,8,8,8)]
   157      20.327333      20.327333      20.327333    8[6-(6,8),63-(8,8,8,8,8)]
   158      21.799866      21.799866      21.799866    8[6-(6,8),63-(8,8,8,8,8)]
   159      21.210488      21.210488      21.210488    8[6-(6,8),63-(8,8,8,8,8)]
   160      22.410161      22.410161      22.410161    8[6-(6,8),63-(8,8,8,8,8)]
   161      17.841577      17.841577      17.841577    8[6-(6,8),63-(8,8,8,8,8)]
   162      16.638494      16.638494      16.638494    8[6-(6,8),63-(8,8,8,8,8)]
   163      13.396306      13.396306      13.396306    8[6-(6,8),63-(8,8,8,8,8)]
   164      14.984155      14.984155      14.984155    8[6-(6,8),63-(8,8,8,8,8)]
   165      21.017326      21.017326      21.017326    8[6-(6,8),63-(8,8,8,8,8)]
   166      17.794999      17.794999      17.794999    8[6-(6,8),63-(8,8,8,8,8)]
   167       8.034981       8.034981       8.034981    8[6-(6,8),63-(8,8,8,8,8)]
   168       9.205394       9.205394       9.205394    8[6-(6,8),63-(8,8,8,8,8)]
   169       7.948411       7.948411       7.948411    8[6-(6,8),63-(8,8,8,8,8)]
   170       6.475878       6.475878       6.475878    8[6-(6,8),63-(8,8,8,8,8)]
   171       7.065256       7.065256       7.065256    8[6-(6,8),63-(8,8,8,8,8)]
   172       5.865583       5.865583       5.865583    8[6-(6,8),63-(8,8,8,8,8)]
