# Supplementary material for: A collection of forcefield precursors for metal–organic frameworks
Source: RSC Adv. 2019 Nov 13;9(63):36492–507. doi: 10.1039/c9ra07327b (PMC9075174; doi:10.1039/c9ra07327b)
Supplement: RA-009-C9RA07327B-s082 [file RA-009-C9RA07327B-s082.txt]

ALULAV_clean

16.063600    0.000000    0.000000
7.248647    14.335144    0.000000
4.900063    3.013142    27.315885

     1       9.242593       9.242593       9.242593    64[8-(6),8-(6),8-(6),8-(6),8-(6),8-(6)]
     2      20.615994      20.615994      20.615994    64[8-(6),8-(6),8-(6),8-(6),8-(6),8-(6)]
     3      18.969717      18.969717      18.969717    64[8-(6),8-(6),8-(6),8-(6),8-(6),8-(6)]
     4       7.596316       7.596316       7.596316    64[8-(6),8-(6),8-(6),8-(6),8-(6),8-(6)]
     5      11.647103      11.647103      11.647103    1[6-(6,6)]
     6      13.382357      13.382357      13.382357    1[6-(6,6)]
     7      15.578895      15.578895      15.578895    1[6-(6,6)]
     8      13.791169      13.791169      13.791169    1[6-(6,6)]
     9      16.555357      16.555357      16.555357    1[6-(6,6)]
    10      17.679322      17.679322      17.679322    1[6-(6,6)]
    11      14.848163      14.848163      14.848163    1[6-(6,6)]
    12      13.698972      13.698972      13.698972    1[6-(6,6)]
    13       8.985551       8.985551       8.985551    1[6-(6,6)]
    14       8.064027       8.064027       8.064027    1[6-(6,6)]
    15       6.283384       6.283384       6.283384    1[6-(6,6)]
    16       7.202216       7.202216       7.202216    1[6-(6,6)]
    17       19.12912       19.12912       19.12912    1[6-(6,6)]
    18      17.679472      17.679472      17.679472    1[6-(6,6)]
    19      15.881369      15.881369      15.881369    1[6-(6,6)]
    20      17.263607      17.263607      17.263607    1[6-(6,6)]
    21      18.539143      18.539143      18.539143    1[6-(6,6)]
    22      17.436334      17.436334      17.436334    1[6-(6,6)]
    23      20.211078      20.211078      20.211078    1[6-(6,6)]
    24      21.383187      21.383187      21.383187    1[6-(6,6)]
    25      21.371794      21.371794      21.371794    1[6-(6,6)]
    26      19.923858      19.923858      19.923858    1[6-(6,6)]
    27      17.551946      17.551946      17.551946    1[6-(6,6)]
    28      19.006099      19.006099      19.006099    1[6-(6,6)]
    29      16.565207      16.565207      16.565207    1[6-(6,6)]
    30      14.829953      14.829953      14.829953    1[6-(6,6)]
    31      12.633415      12.633415      12.633415    1[6-(6,6)]
    32      14.421141      14.421141      14.421141    1[6-(6,6)]
    33      11.656953      11.656953      11.656953    1[6-(6,6)]
    34      10.532988      10.532988      10.532988    1[6-(6,6)]
    35      13.364147      13.364147      13.364147    1[6-(6,6)]
    36      14.513338      14.513338      14.513338    1[6-(6,6)]
    37      19.226759      19.226759      19.226759    1[6-(6,6)]
    38      20.148283      20.148283      20.148283    1[6-(6,6)]
    39      21.928926      21.928926      21.928926    1[6-(6,6)]
    40      21.010094      21.010094      21.010094    1[6-(6,6)]
    41        9.08319        9.08319        9.08319    1[6-(6,6)]
    42      10.532838      10.532838      10.532838    1[6-(6,6)]
    43      12.330941      12.330941      12.330941    1[6-(6,6)]
    44      10.948703      10.948703      10.948703    1[6-(6,6)]
    45       9.673167       9.673167       9.673167    1[6-(6,6)]
    46      10.775976      10.775976      10.775976    1[6-(6,6)]
    47       8.001232       8.001232       8.001232    1[6-(6,6)]
    48       6.829123       6.829123       6.829123    1[6-(6,6)]
    49       6.840516       6.840516       6.840516    1[6-(6,6)]
    50       8.288452       8.288452       8.288452    1[6-(6,6)]
    51      10.660364      10.660364      10.660364    1[6-(6,6)]
    52       9.206211       9.206211       9.206211    1[6-(6,6)]
    53      11.452405      11.452405      11.452405    6[6-(6,6),8-(64),8-(64)]
    54      12.664937      12.664937      12.664937    6[6-(1,6),6-(1,6),6-(8,8)]
    55      12.455488      12.455488      12.455488    6[1-(0),6-(1,6),6-(6,6)]
    56      13.475068      13.475068      13.475068    6[1-(0),6-(1,6),6-(6,7)]
    57      14.625263      14.625263      14.625263    6[6-(1,6),6-(1,6),7-(7)]
    58      14.798318      14.798318      14.798318    6[1-(0),6-(1,6),6-(6,7)]
    59       13.76019       13.76019       13.76019    6[1-(0),6-(1,6),6-(6,6)]
    60      14.369181      14.369181      14.369181    6[6-(6,6),8-(64),8-(64)]
    61      15.044541      15.044541      15.044541    6[6-(1,6),6-(1,6),6-(8,8)]
    62      16.213382      16.213382      16.213382    6[1-(0),6-(1,6),6-(6,6)]
    63      16.889403      16.889403      16.889403    6[1-(0),6-(1,6),6-(6,7)]
    64       16.38565       16.38565       16.38565    6[6-(1,6),6-(1,6),7-(7)]
    65      15.181625      15.181625      15.181625    6[1-(0),6-(1,6),6-(6,7)]
    66      14.496246      14.496246      14.496246    6[1-(0),6-(1,6),6-(6,6)]
    67       11.13304       11.13304       11.13304    6[6-(6,6),8-(64),8-(64)]
    68      10.623606      10.623606      10.623606    6[6-(1,6),6-(1,6),6-(8,8)]
    69        9.41297        9.41297        9.41297    6[1-(0),6-(1,6),6-(6,6)]
    70       8.878854       8.878854       8.878854    6[1-(0),6-(1,6),6-(6,7)]
    71        4.66025        4.66025        4.66025    6[6-(1,6),6-(1,6),7-(7)]
    72       5.830717       5.830717       5.830717    6[1-(0),6-(1,6),6-(6,7)]
    73       6.395744       6.395744       6.395744    6[1-(0),6-(1,6),6-(6,6)]
    74      19.320293      19.320293      19.320293    6[6-(6,6),8-(64),8-(64)]
    75      18.486803      18.486803      18.486803    6[6-(1,6),6-(1,6),6-(8,8)]
    76      18.518191      18.518191      18.518191    6[1-(0),6-(1,6),6-(6,6)]
    77      17.623783      17.623783      17.623783    6[1-(0),6-(1,6),6-(6,7)]
    78       16.65165       16.65165       16.65165    6[6-(1,6),6-(1,6),7-(7)]
    79      16.526196      16.526196      16.526196    6[1-(0),6-(1,6),6-(6,7)]
    80      17.402128      17.402128      17.402128    6[1-(0),6-(1,6),6-(6,6)]
    81      20.725319      20.725319      20.725319    6[6-(6,6),8-(64),8-(64)]
    82      20.069352      20.069352      20.069352    6[6-(1,6),6-(1,6),6-(8,8)]
    83      18.893459      18.893459      18.893459    6[1-(0),6-(1,6),6-(6,6)]
    84       18.22449       18.22449       18.22449    6[1-(0),6-(1,6),6-(6,7)]
    85      18.733532      18.733532      18.733532    6[6-(1,6),6-(1,6),7-(7)]
    86       19.90406       19.90406       19.90406    6[1-(0),6-(1,6),6-(6,7)]
    87      20.596491      20.596491      20.596491    6[1-(0),6-(1,6),6-(6,6)]
    88      21.341655      21.341655      21.341655    6[6-(6,6),8-(64),8-(64)]
    89        20.3596        20.3596        20.3596    6[6-(1,6),6-(1,6),6-(8,8)]
    90      20.625272      20.625272      20.625272    6[1-(0),6-(1,6),6-(6,6)]
    91      19.748997      19.748997      19.748997    6[1-(0),6-(1,6),6-(6,7)]
    92      18.568611      18.568611      18.568611    6[6-(1,6),6-(1,6),7-(7)]
    93      18.330766      18.330766      18.330766    6[1-(0),6-(1,6),6-(6,7)]
    94      19.190235      19.190235      19.190235    6[1-(0),6-(1,6),6-(6,6)]
    95      16.759905      16.759905      16.759905    6[6-(6,6),8-(64),8-(64)]
    96      15.547373      15.547373      15.547373    6[6-(1,6),6-(1,6),6-(8,8)]
    97      15.756822      15.756822      15.756822    6[1-(0),6-(1,6),6-(6,6)]
    98      14.737242      14.737242      14.737242    6[1-(0),6-(1,6),6-(6,7)]
    99      13.587047      13.587047      13.587047    6[6-(1,6),6-(1,6),7-(7)]
   100      13.413992      13.413992      13.413992    6[1-(0),6-(1,6),6-(6,7)]
   101       14.45212       14.45212       14.45212    6[1-(0),6-(1,6),6-(6,6)]
   102      13.843129      13.843129      13.843129    6[6-(6,6),8-(64),8-(64)]
   103      13.167769      13.167769      13.167769    6[6-(1,6),6-(1,6),6-(8,8)]
   104      11.998928      11.998928      11.998928    6[1-(0),6-(1,6),6-(6,6)]
   105      11.322907      11.322907      11.322907    6[1-(0),6-(1,6),6-(6,7)]
   106       11.82666       11.82666       11.82666    6[6-(1,6),6-(1,6),7-(7)]
   107      13.030685      13.030685      13.030685    6[1-(0),6-(1,6),6-(6,7)]
   108      13.716064      13.716064      13.716064    6[1-(0),6-(1,6),6-(6,6)]
   109       17.07927       17.07927       17.07927    6[6-(6,6),8-(64),8-(64)]
   110      17.588704      17.588704      17.588704    6[6-(1,6),6-(1,6),6-(8,8)]
   111       18.79934       18.79934       18.79934    6[1-(0),6-(1,6),6-(6,6)]
   112      19.333456      19.333456      19.333456    6[1-(0),6-(1,6),6-(6,7)]
   113      18.651997      18.651997      18.651997    6[6-(1,6),6-(1,6),7-(7)]
   114      22.381593      22.381593      22.381593    6[1-(0),6-(1,6),6-(6,7)]
   115      21.816566      21.816566      21.816566    6[1-(0),6-(1,6),6-(6,6)]
   116       8.892017       8.892017       8.892017    6[6-(6,6),8-(64),8-(64)]
   117       9.725507       9.725507       9.725507    6[6-(1,6),6-(1,6),6-(8,8)]
   118       9.694119       9.694119       9.694119    6[1-(0),6-(1,6),6-(6,6)]
   119      10.588527      10.588527      10.588527    6[1-(0),6-(1,6),6-(6,7)]
   120       11.56066       11.56066       11.56066    6[6-(1,6),6-(1,6),7-(7)]
   121      11.686114      11.686114      11.686114    6[1-(0),6-(1,6),6-(6,7)]
   122      10.810182      10.810182      10.810182    6[1-(0),6-(1,6),6-(6,6)]
   123       7.486991       7.486991       7.486991    6[6-(6,6),8-(64),8-(64)]
   124       8.142958       8.142958       8.142958    6[6-(1,6),6-(1,6),6-(8,8)]
   125       9.318851       9.318851       9.318851    6[1-(0),6-(1,6),6-(6,6)]
   126        9.98782        9.98782        9.98782    6[1-(0),6-(1,6),6-(6,7)]
   127       9.478778       9.478778       9.478778    6[6-(1,6),6-(1,6),7-(7)]
   128        8.30825        8.30825        8.30825    6[1-(0),6-(1,6),6-(6,7)]
   129       7.615819       7.615819       7.615819    6[1-(0),6-(1,6),6-(6,6)]
   130       6.870655       6.870655       6.870655    6[6-(6,6),8-(64),8-(64)]
   131        7.85271        7.85271        7.85271    6[6-(1,6),6-(1,6),6-(8,8)]
   132       7.587038       7.587038       7.587038    6[1-(0),6-(1,6),6-(6,6)]
   133       8.463313       8.463313       8.463313    6[1-(0),6-(1,6),6-(6,7)]
   134       9.643699       9.643699       9.643699    6[6-(1,6),6-(1,6),7-(7)]
   135       9.881544       9.881544       9.881544    6[1-(0),6-(1,6),6-(6,7)]
   136       9.022075       9.022075       9.022075    6[1-(0),6-(1,6),6-(6,6)]
   137      15.661066      15.661066      15.661066    7[6-(6,6),7-(6)]
   138      16.943331      16.943331      16.943331    7[6-(6,6),7-(6)]
   139       4.246673       4.246673       4.246673    7[6-(6,6),7-(6)]
   140      15.649344      15.649344      15.649344    7[6-(6,6),7-(6)]
   141      18.107094      18.107094      18.107094    7[6-(6,6),7-(6)]
   142      17.637026      17.637026      17.637026    7[6-(6,6),7-(6)]
   143      12.551244      12.551244      12.551244    7[6-(6,6),7-(6)]
   144      11.268979      11.268979      11.268979    7[6-(6,6),7-(6)]
   145      23.965637      23.965637      23.965637    7[6-(6,6),7-(6)]
   146      12.562966      12.562966      12.562966    7[6-(6,6),7-(6)]
   147      10.105216      10.105216      10.105216    7[6-(6,6),7-(6)]
   148      10.575284      10.575284      10.575284    7[6-(6,6),7-(6)]
   149      10.405489      10.405489      10.405489    8[6-(6,8),64-(8,8,8,8,8)]
   150      11.608259      11.608259      11.608259    8[6-(6,8),64-(8,8,8,8,8)]
   151      14.856672      14.856672      14.856672    8[6-(6,8),64-(8,8,8,8,8)]
   152      13.270231      13.270231      13.270231    8[6-(6,8),64-(8,8,8,8,8)]
   153       7.238337       7.238337       7.238337    8[6-(6,8),64-(8,8,8,8,8)]
   154      10.465591      10.465591      10.465591    8[6-(6,8),64-(8,8,8,8,8)]
   155      20.192496      20.192496      20.192496    8[6-(6,8),64-(8,8,8,8,8)]
   156      19.028689      19.028689      19.028689    8[6-(6,8),64-(8,8,8,8,8)]
   157      20.281021      20.281021      20.281021    8[6-(6,8),64-(8,8,8,8,8)]
   158      21.751986      21.751986      21.751986    8[6-(6,8),64-(8,8,8,8,8)]
   159      21.161376      21.161376      21.161376    8[6-(6,8),64-(8,8,8,8,8)]
   160      22.359235      22.359235      22.359235    8[6-(6,8),64-(8,8,8,8,8)]
   161      17.806821      17.806821      17.806821    8[6-(6,8),64-(8,8,8,8,8)]
   162      16.604051      16.604051      16.604051    8[6-(6,8),64-(8,8,8,8,8)]
   163      13.355638      13.355638      13.355638    8[6-(6,8),64-(8,8,8,8,8)]
   164      14.942079      14.942079      14.942079    8[6-(6,8),64-(8,8,8,8,8)]
   165      20.973973      20.973973      20.973973    8[6-(6,8),64-(8,8,8,8,8)]
   166      17.746719      17.746719      17.746719    8[6-(6,8),64-(8,8,8,8,8)]
   167       8.019814       8.019814       8.019814    8[6-(6,8),64-(8,8,8,8,8)]
   168       9.183621       9.183621       9.183621    8[6-(6,8),64-(8,8,8,8,8)]
   169       7.931289       7.931289       7.931289    8[6-(6,8),64-(8,8,8,8,8)]
   170       6.460324       6.460324       6.460324    8[6-(6,8),64-(8,8,8,8,8)]
   171       7.050934       7.050934       7.050934    8[6-(6,8),64-(8,8,8,8,8)]
   172       5.853075       5.853075       5.853075    8[6-(6,8),64-(8,8,8,8,8)]
