# Supplementary material for: A collection of forcefield precursors for metal–organic frameworks
Source: RSC Adv. 2019 Nov 13;9(63):36492–507. doi: 10.1039/c9ra07327b (PMC9075174; doi:10.1039/c9ra07327b)
Supplement: RA-009-C9RA07327B-s083 [file RA-009-C9RA07327B-s083.txt]

ALURIJ_clean

11.297000    0.000000    0.000000
0.000000    18.495000    0.000000
0.000000    0.000000    24.215000

     1        6.02051        6.02051        6.02051    28[7-(6,6),7-(6,6),7-(6,6),8-(6),8-(6),8-(6,28)]
     2        6.02051        6.02051        6.02051    28[7-(6,6),7-(6,6),7-(6,6),8-(6),8-(6),8-(6,28)]
     3        5.27649        5.27649        5.27649    28[7-(6,6),7-(6,6),7-(6,6),8-(6),8-(6),8-(6,28)]
     4        5.27649        5.27649        5.27649    28[7-(6,6),7-(6,6),7-(6,6),8-(6),8-(6),8-(6,28)]
     5       6.043104       6.043104       6.043104    28[7-(6,6),7-(6,6),8-(6),8-(6),8-(6,28),8-(6,28)]
     6       5.253896       5.253896       5.253896    28[7-(6,6),7-(6,6),8-(6),8-(6),8-(6,28),8-(6,28)]
     7       6.493516       6.493516       6.493516    1[6-(6,6,7)]
     8       4.122275       4.122275       4.122275    1[6-(1,1,6)]
     9        4.55495        4.55495        4.55495    1[6-(1,1,6)]
    10         4.1042         4.1042         4.1042    1[6-(1,1,6)]
    11      10.314161      10.314161      10.314161    1[6-(6,6)]
    12       9.886005       9.886005       9.886005    1[6-(6,6)]
    13       6.905856       6.905856       6.905856    1[6-(6,6)]
    14       2.760987       2.760987       2.760987    1[6-(1,1,6)]
    15       2.196137       2.196137       2.196137    1[6-(1,1,6)]
    16       3.742696       3.742696       3.742696    1[6-(1,1,6)]
    17       2.715799       2.715799       2.715799    1[6-(6,6,7)]
    18       3.479476       3.479476       3.479476    1[6-(1,1,6)]
    19       3.730269       3.730269       3.730269    1[6-(1,1,6)]
    20        3.20044        3.20044        3.20044    1[6-(1,1,6)]
    21       5.505028       5.505028       5.505028    1[6-(6,6,7)]
    22       1.398569       1.398569       1.398569    1[6-(6,6)]
    23       3.696378       3.696378       3.696378    1[6-(6,7)]
    24       3.646672       3.646672       3.646672    1[6-(6,7)]
    25       1.375975       1.375975       1.375975    1[6-(6,6)]
    26      10.623699      10.623699      10.623699    1[6-(6,6)]
    27       8.317981       8.317981       8.317981    1[6-(6,7)]
    28       8.403838       8.403838       8.403838    1[6-(6,7)]
    29       10.69487       10.69487       10.69487    1[6-(6,6)]
    30       5.581848       5.581848       5.581848    1[6-(6,7)]
    31       5.717412       5.717412       5.717412    1[6-(6,6)]
    32       6.840333       6.840333       6.840333    1[6-(6,6)]
    33        6.70138        6.70138        6.70138    1[6-(6,7)]
    34       8.362039       8.362039       8.362039    1[6-(6,7)]
    35      10.651941      10.651941      10.651941    1[6-(6,6)]
    36       1.405347       1.405347       1.405347    1[6-(6,6)]
    37       3.703157       3.703157       3.703157    1[6-(6,7)]
    38       6.169292       6.169292       6.169292    1[7-(6,6)]
    39       0.976061       0.976061       0.976061    1[7-(6,6)]
    40       5.752432       5.752432       5.752432    1[7-(6,6)]
    41       6.493516       6.493516       6.493516    1[6-(6,6,7)]
    42       4.122275       4.122275       4.122275    1[6-(1,1,6)]
    43        4.55495        4.55495        4.55495    1[6-(1,1,6)]
    44         4.1042         4.1042         4.1042    1[6-(1,1,6)]
    45      10.314161      10.314161      10.314161    1[6-(6,6)]
    46       9.886005       9.886005       9.886005    1[6-(6,6)]
    47       6.905856       6.905856       6.905856    1[6-(6,6)]
    48       2.760987       2.760987       2.760987    1[6-(1,1,6)]
    49       2.196137       2.196137       2.196137    1[6-(1,1,6)]
    50       3.742696       3.742696       3.742696    1[6-(1,1,6)]
    51       2.715799       2.715799       2.715799    1[6-(6,6,7)]
    52       3.479476       3.479476       3.479476    1[6-(1,1,6)]
    53       3.730269       3.730269       3.730269    1[6-(1,1,6)]
    54        3.20044        3.20044        3.20044    1[6-(1,1,6)]
    55       5.505028       5.505028       5.505028    1[6-(6,6,7)]
    56       1.398569       1.398569       1.398569    1[6-(6,6)]
    57       3.696378       3.696378       3.696378    1[6-(6,7)]
    58       3.646672       3.646672       3.646672    1[6-(6,7)]
    59       1.375975       1.375975       1.375975    1[6-(6,6)]
    60      10.623699      10.623699      10.623699    1[6-(6,6)]
    61       8.317981       8.317981       8.317981    1[6-(6,7)]
    62       8.403838       8.403838       8.403838    1[6-(6,7)]
    63       10.69487       10.69487       10.69487    1[6-(6,6)]
    64       5.581848       5.581848       5.581848    1[6-(6,7)]
    65       5.717412       5.717412       5.717412    1[6-(6,6)]
    66       6.840333       6.840333       6.840333    1[6-(6,6)]
    67        6.70138        6.70138        6.70138    1[6-(6,7)]
    68       8.362039       8.362039       8.362039    1[6-(6,7)]
    69      10.651941      10.651941      10.651941    1[6-(6,6)]
    70       1.405347       1.405347       1.405347    1[6-(6,6)]
    71       3.703157       3.703157       3.703157    1[6-(6,7)]
    72       6.169292       6.169292       6.169292    1[7-(6,6)]
    73       0.976061       0.976061       0.976061    1[7-(6,6)]
    74       5.752432       5.752432       5.752432    1[7-(6,6)]
    75       4.803484       4.803484       4.803484    1[6-(6,6,7)]
    76       7.174725       7.174725       7.174725    1[6-(1,1,6)]
    77        6.74205        6.74205        6.74205    1[6-(1,1,6)]
    78         7.1928         7.1928         7.1928    1[6-(1,1,6)]
    79       0.982839       0.982839       0.982839    1[6-(6,6)]
    80       1.410995       1.410995       1.410995    1[6-(6,6)]
    81       4.391144       4.391144       4.391144    1[6-(6,6)]
    82       8.536013       8.536013       8.536013    1[6-(1,1,6)]
    83       9.100863       9.100863       9.100863    1[6-(1,1,6)]
    84       7.554304       7.554304       7.554304    1[6-(1,1,6)]
    85       8.581201       8.581201       8.581201    1[6-(6,6,7)]
    86       7.817524       7.817524       7.817524    1[6-(1,1,6)]
    87       7.566731       7.566731       7.566731    1[6-(1,1,6)]
    88        8.09656        8.09656        8.09656    1[6-(1,1,6)]
    89       5.791972       5.791972       5.791972    1[6-(6,6,7)]
    90       9.898431       9.898431       9.898431    1[6-(6,6)]
    91       7.600622       7.600622       7.600622    1[6-(6,7)]
    92       7.650328       7.650328       7.650328    1[6-(6,7)]
    93       9.921025       9.921025       9.921025    1[6-(6,6)]
    94       0.673301       0.673301       0.673301    1[6-(6,6)]
    95       2.979019       2.979019       2.979019    1[6-(6,7)]
    96       2.893162       2.893162       2.893162    1[6-(6,7)]
    97        0.60213        0.60213        0.60213    1[6-(6,6)]
    98       5.715152       5.715152       5.715152    1[6-(6,7)]
    99       5.579588       5.579588       5.579588    1[6-(6,6)]
   100       4.456666       4.456666       4.456666    1[6-(6,6)]
   101        4.59562        4.59562        4.59562    1[6-(6,7)]
   102       2.934961       2.934961       2.934961    1[6-(6,7)]
   103       0.645059       0.645059       0.645059    1[6-(6,6)]
   104       9.891653       9.891653       9.891653    1[6-(6,6)]
   105       7.593843       7.593843       7.593843    1[6-(6,7)]
   106       5.127708       5.127708       5.127708    1[7-(6,6)]
   107      10.320939      10.320939      10.320939    1[7-(6,6)]
   108       5.544568       5.544568       5.544568    1[7-(6,6)]
   109       4.803484       4.803484       4.803484    1[6-(6,6,7)]
   110       7.174725       7.174725       7.174725    1[6-(1,1,6)]
   111        6.74205        6.74205        6.74205    1[6-(1,1,6)]
   112         7.1928         7.1928         7.1928    1[6-(1,1,6)]
   113       0.982839       0.982839       0.982839    1[6-(6,6)]
   114       1.410995       1.410995       1.410995    1[6-(6,6)]
   115       4.391144       4.391144       4.391144    1[6-(6,6)]
   116       8.536013       8.536013       8.536013    1[6-(1,1,6)]
   117       9.100863       9.100863       9.100863    1[6-(1,1,6)]
   118       7.554304       7.554304       7.554304    1[6-(1,1,6)]
   119       8.581201       8.581201       8.581201    1[6-(6,6,7)]
   120       7.817524       7.817524       7.817524    1[6-(1,1,6)]
   121       7.566731       7.566731       7.566731    1[6-(1,1,6)]
   122        8.09656        8.09656        8.09656    1[6-(1,1,6)]
   123       5.791972       5.791972       5.791972    1[6-(6,6,7)]
   124       9.898431       9.898431       9.898431    1[6-(6,6)]
   125       7.600622       7.600622       7.600622    1[6-(6,7)]
   126       7.650328       7.650328       7.650328    1[6-(6,7)]
   127       9.921025       9.921025       9.921025    1[6-(6,6)]
   128       0.673301       0.673301       0.673301    1[6-(6,6)]
   129       2.979019       2.979019       2.979019    1[6-(6,7)]
   130       2.893162       2.893162       2.893162    1[6-(6,7)]
   131        0.60213        0.60213        0.60213    1[6-(6,6)]
   132       5.715152       5.715152       5.715152    1[6-(6,7)]
   133       5.579588       5.579588       5.579588    1[6-(6,6)]
   134       4.456666       4.456666       4.456666    1[6-(6,6)]
   135        4.59562        4.59562        4.59562    1[6-(6,7)]
   136       2.934961       2.934961       2.934961    1[6-(6,7)]
   137       0.645059       0.645059       0.645059    1[6-(6,6)]
   138       9.891653       9.891653       9.891653    1[6-(6,6)]
   139       7.593843       7.593843       7.593843    1[6-(6,7)]
   140       5.127708       5.127708       5.127708    1[7-(6,6)]
   141      10.320939      10.320939      10.320939    1[7-(6,6)]
   142       5.544568       5.544568       5.544568    1[7-(6,6)]
   143       6.050786       6.050786       6.050786    6[6-(1,6,7),8-(28),8-(28,28)]
   144       6.011247       6.011247       6.011247    6[1-(0),6-(1,1,1),6-(8,8),7-(1,6)]
   145       4.567038       4.567038       4.567038    6[1-(0),1-(0),1-(0),6-(1,6,7)]
   146       8.004489       8.004489       8.004489    6[6-(6,6),7-(1,6),8-(0)]
   147       8.512967       8.512967       8.512967    6[6-(1,6),6-(1,6),6-(7,8)]
   148       9.800035       9.800035       9.800035    6[1-(0),6-(6,6),6-(6,6)]
   149      10.315404      10.315404      10.315404    6[6-(1,6),6-(1,6),6-(7,8)]
   150       9.536927       9.536927       9.536927    6[1-(0),6-(6,6),6-(6,6)]
   151       8.244212       8.244212       8.244212    6[6-(1,6),6-(1,6),6-(7,8)]
   152       7.752905       7.752905       7.752905    6[1-(0),6-(6,6),6-(6,6)]
   153       0.401043       0.401043       0.401043    6[6-(6,6),7-(1,6),8-(0)]
   154       2.850233       2.850233       2.850233    6[1-(0),1-(0),1-(0),6-(1,6,7)]
   155       2.614352       2.614352       2.614352    6[1-(0),6-(1,1,1),6-(8,8),7-(1,6)]
   156       3.644412       3.644412       3.644412    6[6-(1,6,7),8-(0),8-(0)]
   157       7.420547       7.420547       7.420547    6[6-(6,6),7-(1,6),8-(0)]
   158       3.774554       3.774554       3.774554    6[1-(0),1-(0),1-(0),6-(1,6,7)]
   159        5.21221        5.21221        5.21221    6[1-(0),6-(1,1,1),6-(8,8),7-(1,6)]
   160       5.267904       5.267904       5.267904    6[6-(1,6,7),8-(28),8-(28)]
   161       1.838587       1.838587       1.838587    6[1-(0),6-(1,7),6-(6,6)]
   162       3.217725       3.217725       3.217725    6[1-(0),6-(1,6),7-(6,28)]
   163       3.188013       3.188013       3.188013    6[1-(0),6-(1,6),7-(6,28)]
   164       1.830001       1.830001       1.830001    6[1-(0),6-(1,7),6-(6,6)]
   165        1.11411        1.11411        1.11411    6[6-(1,6),6-(1,6),6-(6,6)]
   166      10.931203      10.931203      10.931203    6[6-(1,6),6-(1,6),6-(6,6)]
   167      10.188877      10.188877      10.188877    6[1-(0),6-(1,7),6-(6,6)]
   168        8.80635        8.80635        8.80635    6[1-(0),6-(1,6),7-(6,28)]
   169       8.861141       8.861141       8.861141    6[1-(0),6-(1,6),7-(6,28)]
   170      10.234969      10.234969      10.234969    6[1-(0),6-(1,7),6-(6,6)]
   171        5.83716        5.83716        5.83716    6[1-(0),6-(1,6),7-(6,28)]
   172       5.908331       5.908331       5.908331    6[1-(0),6-(1,7),6-(6,6)]
   173       6.258877       6.258877       6.258877    6[6-(1,6),6-(1,6),6-(6,6)]
   174       6.572595       6.572595       6.572595    6[1-(0),6-(1,7),6-(6,6)]
   175       6.488997       6.488997       6.488997    6[1-(0),6-(1,6),7-(6,28)]
   176       8.834028       8.834028       8.834028    6[1-(0),6-(1,6),7-(6,28)]
   177      10.206614      10.206614      10.206614    6[1-(0),6-(1,7),6-(6,6)]
   178       1.849771       1.849771       1.849771    6[1-(0),6-(1,7),6-(6,6)]
   179       3.232524       3.232524       3.232524    6[1-(0),6-(1,6),7-(6,28)]
   180       6.050786       6.050786       6.050786    6[6-(1,6,7),8-(28),8-(28,28)]
   181       6.011247       6.011247       6.011247    6[1-(0),6-(1,1,1),6-(8,8),7-(1,6)]
   182       4.567038       4.567038       4.567038    6[1-(0),1-(0),1-(0),6-(1,6,7)]
   183       8.004489       8.004489       8.004489    6[6-(6,6),7-(1,6),8-(0)]
   184       8.512967       8.512967       8.512967    6[6-(1,6),6-(1,6),6-(7,8)]
   185       9.800035       9.800035       9.800035    6[1-(0),6-(6,6),6-(6,6)]
   186      10.315404      10.315404      10.315404    6[6-(1,6),6-(1,6),6-(7,8)]
   187       9.536927       9.536927       9.536927    6[1-(0),6-(6,6),6-(6,6)]
   188       8.244212       8.244212       8.244212    6[6-(1,6),6-(1,6),6-(7,8)]
   189       7.752905       7.752905       7.752905    6[1-(0),6-(6,6),6-(6,6)]
   190       0.401043       0.401043       0.401043    6[6-(6,6),7-(1,6),8-(0)]
   191       2.850233       2.850233       2.850233    6[1-(0),1-(0),1-(0),6-(1,6,7)]
   192       2.614352       2.614352       2.614352    6[1-(0),6-(1,1,1),6-(8,8),7-(1,6)]
   193       3.644412       3.644412       3.644412    6[6-(1,6,7),8-(0),8-(0)]
   194       7.420547       7.420547       7.420547    6[6-(6,6),7-(1,6),8-(0)]
   195       3.774554       3.774554       3.774554    6[1-(0),1-(0),1-(0),6-(1,6,7)]
   196        5.21221        5.21221        5.21221    6[1-(0),6-(1,1,1),6-(8,8),7-(1,6)]
   197       5.267904       5.267904       5.267904    6[6-(1,6,7),8-(28),8-(28)]
   198       1.838587       1.838587       1.838587    6[1-(0),6-(1,7),6-(6,6)]
   199       3.217725       3.217725       3.217725    6[1-(0),6-(1,6),7-(6,28)]
   200       3.188013       3.188013       3.188013    6[1-(0),6-(1,6),7-(6,28)]
   201       1.830001       1.830001       1.830001    6[1-(0),6-(1,7),6-(6,6)]
   202        1.11411        1.11411        1.11411    6[6-(1,6),6-(1,6),6-(6,6)]
   203      10.931203      10.931203      10.931203    6[6-(1,6),6-(1,6),6-(6,6)]
   204      10.188877      10.188877      10.188877    6[1-(0),6-(1,7),6-(6,6)]
   205        8.80635        8.80635        8.80635    6[1-(0),6-(1,6),7-(6,28)]
   206       8.861141       8.861141       8.861141    6[1-(0),6-(1,6),7-(6,28)]
   207      10.234969      10.234969      10.234969    6[1-(0),6-(1,7),6-(6,6)]
   208        5.83716        5.83716        5.83716    6[1-(0),6-(1,6),7-(6,28)]
   209       5.908331       5.908331       5.908331    6[1-(0),6-(1,7),6-(6,6)]
   210       6.258877       6.258877       6.258877    6[6-(1,6),6-(1,6),6-(6,6)]
   211       6.572595       6.572595       6.572595    6[1-(0),6-(1,7),6-(6,6)]
   212       6.488997       6.488997       6.488997    6[1-(0),6-(1,6),7-(6,28)]
   213       8.834028       8.834028       8.834028    6[1-(0),6-(1,6),7-(6,28)]
   214      10.206614      10.206614      10.206614    6[1-(0),6-(1,7),6-(6,6)]
   215       1.849771       1.849771       1.849771    6[1-(0),6-(1,7),6-(6,6)]
   216       3.232524       3.232524       3.232524    6[1-(0),6-(1,6),7-(6,28)]
   217       5.246214       5.246214       5.246214    6[6-(1,6,7),8-(28),8-(28,28)]
   218       5.285753       5.285753       5.285753    6[1-(0),6-(1,1,1),6-(8,8),7-(1,6)]
   219       6.729962       6.729962       6.729962    6[1-(0),1-(0),1-(0),6-(1,6,7)]
   220       3.292511       3.292511       3.292511    6[6-(6,6),7-(1,6),8-(0)]
   221       2.784033       2.784033       2.784033    6[6-(1,6),6-(1,6),6-(7,8)]
   222       1.496965       1.496965       1.496965    6[1-(0),6-(6,6),6-(6,6)]
   223       0.981596       0.981596       0.981596    6[6-(1,6),6-(1,6),6-(7,8)]
   224       1.760073       1.760073       1.760073    6[1-(0),6-(6,6),6-(6,6)]
   225       3.052788       3.052788       3.052788    6[6-(1,6),6-(1,6),6-(7,8)]
   226       3.544095       3.544095       3.544095    6[1-(0),6-(6,6),6-(6,6)]
   227      10.895957      10.895957      10.895957    6[6-(6,6),7-(1,6),8-(0)]
   228       8.446767       8.446767       8.446767    6[1-(0),1-(0),1-(0),6-(1,6,7)]
   229       8.682648       8.682648       8.682648    6[1-(0),6-(1,1,1),6-(8,8),7-(1,6)]
   230       7.652588       7.652588       7.652588    6[6-(1,6,7),8-(0),8-(0)]
   231       3.876453       3.876453       3.876453    6[6-(6,6),7-(1,6),8-(0)]
   232       7.522446       7.522446       7.522446    6[1-(0),1-(0),1-(0),6-(1,6,7)]
   233        6.08479        6.08479        6.08479    6[1-(0),6-(1,1,1),6-(8,8),7-(1,6)]
   234       6.029096       6.029096       6.029096    6[6-(1,6,7),8-(28),8-(28)]
   235       9.458413       9.458413       9.458413    6[1-(0),6-(1,7),6-(6,6)]
   236       8.079275       8.079275       8.079275    6[1-(0),6-(1,6),7-(6,28)]
   237       8.108987       8.108987       8.108987    6[1-(0),6-(1,6),7-(6,28)]
   238       9.466999       9.466999       9.466999    6[1-(0),6-(1,7),6-(6,6)]
   239       10.18289       10.18289       10.18289    6[6-(1,6),6-(1,6),6-(6,6)]
   240       0.365797       0.365797       0.365797    6[6-(1,6),6-(1,6),6-(6,6)]
   241       1.108123       1.108123       1.108123    6[1-(0),6-(1,7),6-(6,6)]
   242        2.49065        2.49065        2.49065    6[1-(0),6-(1,6),7-(6,28)]
   243       2.435859       2.435859       2.435859    6[1-(0),6-(1,6),7-(6,28)]
   244       1.062031       1.062031       1.062031    6[1-(0),6-(1,7),6-(6,6)]
   245        5.45984        5.45984        5.45984    6[1-(0),6-(1,6),7-(6,28)]
   246       5.388669       5.388669       5.388669    6[1-(0),6-(1,7),6-(6,6)]
   247       5.038123       5.038123       5.038123    6[6-(1,6),6-(1,6),6-(6,6)]
   248       4.724405       4.724405       4.724405    6[1-(0),6-(1,7),6-(6,6)]
   249       4.808003       4.808003       4.808003    6[1-(0),6-(1,6),7-(6,28)]
   250       2.462972       2.462972       2.462972    6[1-(0),6-(1,6),7-(6,28)]
   251       1.090386       1.090386       1.090386    6[1-(0),6-(1,7),6-(6,6)]
   252       9.447229       9.447229       9.447229    6[1-(0),6-(1,7),6-(6,6)]
   253       8.064476       8.064476       8.064476    6[1-(0),6-(1,6),7-(6,28)]
   254       5.246214       5.246214       5.246214    6[6-(1,6,7),8-(28),8-(28,28)]
   255       5.285753       5.285753       5.285753    6[1-(0),6-(1,1,1),6-(8,8),7-(1,6)]
   256       6.729962       6.729962       6.729962    6[1-(0),1-(0),1-(0),6-(1,6,7)]
   257       3.292511       3.292511       3.292511    6[6-(6,6),7-(1,6),8-(0)]
   258       2.784033       2.784033       2.784033    6[6-(1,6),6-(1,6),6-(7,8)]
   259       1.496965       1.496965       1.496965    6[1-(0),6-(6,6),6-(6,6)]
   260       0.981596       0.981596       0.981596    6[6-(1,6),6-(1,6),6-(7,8)]
   261       1.760073       1.760073       1.760073    6[1-(0),6-(6,6),6-(6,6)]
   262       3.052788       3.052788       3.052788    6[6-(1,6),6-(1,6),6-(7,8)]
   263       3.544095       3.544095       3.544095    6[1-(0),6-(6,6),6-(6,6)]
   264      10.895957      10.895957      10.895957    6[6-(6,6),7-(1,6),8-(0)]
   265       8.446767       8.446767       8.446767    6[1-(0),1-(0),1-(0),6-(1,6,7)]
   266       8.682648       8.682648       8.682648    6[1-(0),6-(1,1,1),6-(8,8),7-(1,6)]
   267       7.652588       7.652588       7.652588    6[6-(1,6,7),8-(0),8-(0)]
   268       3.876453       3.876453       3.876453    6[6-(6,6),7-(1,6),8-(0)]
   269       7.522446       7.522446       7.522446    6[1-(0),1-(0),1-(0),6-(1,6,7)]
   270        6.08479        6.08479        6.08479    6[1-(0),6-(1,1,1),6-(8,8),7-(1,6)]
   271       6.029096       6.029096       6.029096    6[6-(1,6,7),8-(28),8-(28)]
   272       9.458413       9.458413       9.458413    6[1-(0),6-(1,7),6-(6,6)]
   273       8.079275       8.079275       8.079275    6[1-(0),6-(1,6),7-(6,28)]
   274       8.108987       8.108987       8.108987    6[1-(0),6-(1,6),7-(6,28)]
   275       9.466999       9.466999       9.466999    6[1-(0),6-(1,7),6-(6,6)]
   276       10.18289       10.18289       10.18289    6[6-(1,6),6-(1,6),6-(6,6)]
   277       0.365797       0.365797       0.365797    6[6-(1,6),6-(1,6),6-(6,6)]
   278       1.108123       1.108123       1.108123    6[1-(0),6-(1,7),6-(6,6)]
   279        2.49065        2.49065        2.49065    6[1-(0),6-(1,6),7-(6,28)]
   280       2.435859       2.435859       2.435859    6[1-(0),6-(1,6),7-(6,28)]
   281       1.062031       1.062031       1.062031    6[1-(0),6-(1,7),6-(6,6)]
   282        5.45984        5.45984        5.45984    6[1-(0),6-(1,6),7-(6,28)]
   283       5.388669       5.388669       5.388669    6[1-(0),6-(1,7),6-(6,6)]
   284       5.038123       5.038123       5.038123    6[6-(1,6),6-(1,6),6-(6,6)]
   285       4.724405       4.724405       4.724405    6[1-(0),6-(1,7),6-(6,6)]
   286       4.808003       4.808003       4.808003    6[1-(0),6-(1,6),7-(6,28)]
   287       2.462972       2.462972       2.462972    6[1-(0),6-(1,6),7-(6,28)]
   288       1.090386       1.090386       1.090386    6[1-(0),6-(1,7),6-(6,6)]
   289       9.447229       9.447229       9.447229    6[1-(0),6-(1,7),6-(6,6)]
   290       8.064476       8.064476       8.064476    6[1-(0),6-(1,6),7-(6,28)]
   291      10.935496      10.935496      10.935496    6[6-(1,6),6-(1,6),6-(6,6)]
   292       1.111625       1.111625       1.111625    6[6-(1,6),6-(1,6),6-(6,6)]
   293       0.361504       0.361504       0.361504    6[6-(1,6),6-(1,6),6-(6,6)]
   294      10.185375      10.185375      10.185375    6[6-(1,6),6-(1,6),6-(6,6)]
   295       6.654385       6.654385       6.654385    7[1-(0),6-(1,6,6),6-(6,8)]
   296       1.247076       1.247076       1.247076    7[1-(0),6-(1,6,6),6-(6,8)]
   297       6.087388       6.087388       6.087388    7[1-(0),6-(1,6,6),6-(6,8)]
   298       3.921415       3.921415       3.921415    7[6-(1,6),6-(1,6),28-(7,7,8,8,8)]
   299       8.132823       8.132823       8.132823    7[6-(1,6),6-(1,6),28-(7,7,8,8,8)]
   300       6.115179       6.115179       6.115179    7[6-(1,6),6-(1,6),28-(7,7,8,8,8)]
   301       6.654385       6.654385       6.654385    7[1-(0),6-(1,6,6),6-(6,8)]
   302       1.247076       1.247076       1.247076    7[1-(0),6-(1,6,6),6-(6,8)]
   303       6.087388       6.087388       6.087388    7[1-(0),6-(1,6,6),6-(6,8)]
   304       3.921415       3.921415       3.921415    7[6-(1,6),6-(1,6),28-(7,7,8,8,8)]
   305       8.132823       8.132823       8.132823    7[6-(1,6),6-(1,6),28-(7,7,8,8,8)]
   306       6.115179       6.115179       6.115179    7[6-(1,6),6-(1,6),28-(7,7,8,8,8)]
   307       4.642615       4.642615       4.642615    7[1-(0),6-(1,6,6),6-(6,8)]
   308      10.049924      10.049924      10.049924    7[1-(0),6-(1,6,6),6-(6,8)]
   309       5.209612       5.209612       5.209612    7[1-(0),6-(1,6,6),6-(6,8)]
   310       7.375585       7.375585       7.375585    7[6-(1,6),6-(1,6),28-(7,7,8,8,8)]
   311       3.164177       3.164177       3.164177    7[6-(1,6),6-(1,6),28-(7,7,8,8,8)]
   312       5.181821       5.181821       5.181821    7[6-(1,6),6-(1,6),28-(7,7,8,8,8)]
   313       4.642615       4.642615       4.642615    7[1-(0),6-(1,6,6),6-(6,8)]
   314      10.049924      10.049924      10.049924    7[1-(0),6-(1,6,6),6-(6,8)]
   315       5.209612       5.209612       5.209612    7[1-(0),6-(1,6,6),6-(6,8)]
   316       7.375585       7.375585       7.375585    7[6-(1,6),6-(1,6),28-(7,7,8,8,8)]
   317       3.164177       3.164177       3.164177    7[6-(1,6),6-(1,6),28-(7,7,8,8,8)]
   318       5.181821       5.181821       5.181821    7[6-(1,6),6-(1,6),28-(7,7,8,8,8)]
   319       8.129886       8.129886       8.129886    7[6-(1,6),6-(1,6),28-(7,8,8,8,8)]
   320       3.937005       3.937005       3.937005    7[6-(1,6),6-(1,6),28-(7,8,8,8,8)]
   321       3.167114       3.167114       3.167114    7[6-(1,6),6-(1,6),28-(7,8,8,8,8)]
   322       7.359996       7.359996       7.359996    7[6-(1,6),6-(1,6),28-(7,8,8,8,8)]
   323       5.996899       5.996899       5.996899    8[6-(6,8),28-(7,7,7,8,8),28-(7,7,8,8,8)]
   324       6.073493       6.073493       6.073493    8[6-(6,8),28-(7,7,7,8,8)]
   325       8.749752       8.749752       8.749752    8[6-(6,7)]
   326       3.251841       3.251841       3.251841    8[6-(6,8)]
   327        4.85048        4.85048        4.85048    8[6-(6,8)]
   328       0.686067       0.686067       0.686067    8[6-(6,7)]
   329       5.360652       5.360652       5.360652    8[6-(6,8),28-(7,7,7,8,8)]
   330       5.174026       5.174026       5.174026    8[6-(6,8),28-(7,7,8,8,8)]
   331       7.938854       7.938854       7.938854    8[6-(6,7)]
   332       5.996899       5.996899       5.996899    8[6-(6,8),28-(7,7,7,8,8),28-(7,7,8,8,8)]
   333       6.073493       6.073493       6.073493    8[6-(6,8),28-(7,7,7,8,8)]
   334       8.749752       8.749752       8.749752    8[6-(6,7)]
   335       3.251841       3.251841       3.251841    8[6-(6,8)]
   336        4.85048        4.85048        4.85048    8[6-(6,8)]
   337       0.686067       0.686067       0.686067    8[6-(6,7)]
   338       5.360652       5.360652       5.360652    8[6-(6,8),28-(7,7,7,8,8)]
   339       5.174026       5.174026       5.174026    8[6-(6,8),28-(7,7,8,8,8)]
   340       7.938854       7.938854       7.938854    8[6-(6,7)]
   341       5.300101       5.300101       5.300101    8[6-(6,8),28-(7,7,7,8,8),28-(7,7,8,8,8)]
   342       5.223507       5.223507       5.223507    8[6-(6,8),28-(7,7,7,8,8)]
   343       2.547248       2.547248       2.547248    8[6-(6,7)]
   344       8.045159       8.045159       8.045159    8[6-(6,8)]
   345        6.44652        6.44652        6.44652    8[6-(6,8)]
   346      10.610933      10.610933      10.610933    8[6-(6,7)]
   347       5.936348       5.936348       5.936348    8[6-(6,8),28-(7,7,7,8,8)]
   348       6.122974       6.122974       6.122974    8[6-(6,8),28-(7,7,8,8,8)]
   349       3.358146       3.358146       3.358146    8[6-(6,7)]
   350       5.300101       5.300101       5.300101    8[6-(6,8),28-(7,7,7,8,8),28-(7,7,8,8,8)]
   351       5.223507       5.223507       5.223507    8[6-(6,8),28-(7,7,7,8,8)]
   352       2.547248       2.547248       2.547248    8[6-(6,7)]
   353       8.045159       8.045159       8.045159    8[6-(6,8)]
   354        6.44652        6.44652        6.44652    8[6-(6,8)]
   355      10.610933      10.610933      10.610933    8[6-(6,7)]
   356       5.936348       5.936348       5.936348    8[6-(6,8),28-(7,7,7,8,8)]
   357       6.122974       6.122974       6.122974    8[6-(6,8),28-(7,7,8,8,8)]
   358       3.358146       3.358146       3.358146    8[6-(6,7)]
