# Supplementary material for: A collection of forcefield precursors for metal–organic frameworks
Source: RSC Adv. 2019 Nov 13;9(63):36492–507. doi: 10.1039/c9ra07327b (PMC9075174; doi:10.1039/c9ra07327b)
Supplement: RA-009-C9RA07327B-s084 [file RA-009-C9RA07327B-s084.txt]

AMILOY_clean

12.327400    0.000000    0.000000
-3.543346    24.492215    0.000000
0.000000    0.000000    30.541300

     1       2.398456       2.398456       2.398456    30[7-(6,6,6),8-(6),8-(6),8-(6),8-(6)]
     2       5.073462       5.073462       5.073462    30[7-(6,6,6),8-(6),8-(6),8-(6),8-(6)]
     3      -0.647201      -0.647201      -0.647201    30[7-(6,6,6),8-(6),8-(6),8-(6)]
     4       5.286015       5.286015       5.286015    30[7-(6,6,6),8-(6),8-(6),8-(6)]
     5      -1.549775      -1.549775      -1.549775    30[7-(6,6,6),8-(6),8-(6),8-(6),8-(6)]
     6       8.102619       8.102619       8.102619    30[7-(6,6,6),8-(6),8-(6),8-(6),8-(6)]
     7       1.495882       1.495882       1.495882    30[7-(6,6,6),8-(6),8-(6),8-(6)]
     8       7.890066       7.890066       7.890066    30[7-(6,6,6),8-(6),8-(6),8-(6)]
     9       6.385598       6.385598       6.385598    30[7-(6,6,6),8-(6),8-(6),8-(6),8-(6)]
    10       3.710592       3.710592       3.710592    30[7-(6,6,6),8-(6),8-(6),8-(6),8-(6)]
    11       9.431255       9.431255       9.431255    30[7-(6,6,6),8-(6),8-(6),8-(6)]
    12       3.498039       3.498039       3.498039    30[7-(6,6,6),8-(6),8-(6),8-(6)]
    13      10.333829      10.333829      10.333829    30[7-(6,6,6),8-(6),8-(6),8-(6),8-(6)]
    14       0.681435       0.681435       0.681435    30[7-(6,6,6),8-(6),8-(6),8-(6),8-(6)]
    15       7.288172       7.288172       7.288172    30[7-(6,6,6),8-(6),8-(6),8-(6)]
    16       0.893988       0.893988       0.893988    30[7-(6,6,6),8-(6),8-(6),8-(6)]
    17       0.605792       0.605792       0.605792    1[6-(1,7,7)]
    18       1.378498       1.378498       1.378498    1[6-(1,7,7)]
    19      -0.617064      -0.617064      -0.617064    1[6-(1,7,7)]
    20       -0.61225       -0.61225       -0.61225    1[6-(1,7,7)]
    21       1.346585       1.346585       1.346585    1[6-(1,7,7)]
    22       0.564472       0.564472       0.564472    1[6-(1,7,7)]
    23      -1.818424      -1.818424      -1.818424    1[6-(1,7,7)]
    24      -2.649313      -2.649313      -2.649313    1[6-(1,7,7)]
    25      -1.473895      -1.473895      -1.473895    1[6-(1,7,7)]
    26       0.126526       0.126526       0.126526    1[6-(1,7,7)]
    27      -1.780494      -1.780494      -1.780494    1[6-(1,7,7)]
    28      -2.611669      -2.611669      -2.611669    1[6-(1,7,7)]
    29       6.001514       6.001514       6.001514    1[6-(1,7,7)]
    30       6.697785       6.697785       6.697785    1[6-(1,7,7)]
    31       7.108669       7.108669       7.108669    1[6-(1,7,7)]
    32       6.243278       6.243278       6.243278    1[6-(1,7,7)]
    33       8.000973       8.000973       8.000973    1[6-(1,7,7)]
    34       8.158105       8.158105       8.158105    1[6-(1,7,7)]
    35       7.312406       7.312406       7.312406    1[6-(1,7,7)]
    36       8.913226       8.913226       8.913226    1[6-(1,7,7)]
    37      -2.314439      -2.314439      -2.314439    1[6-(1,7,7)]
    38       9.117255       9.117255       9.117255    1[6-(1,7,7)]
    39       -2.13091       -2.13091       -2.13091    1[6-(1,7,7)]
    40       9.463202       9.463202       9.463202    1[6-(1,7,7)]
    41       3.775645       3.775645       3.775645    1[6-(6,6)]
    42       3.992422       3.992422       3.992422    1[6-(6,6)]
    43       3.029155       3.029155       3.029155    1[6-(6,6)]
    44      -0.679062      -0.679062      -0.679062    1[6-(6,6)]
    45      -0.874218      -0.874218      -0.874218    1[6-(6,6)]
    46       0.094519       0.094519       0.094519    1[6-(6,6)]
    47       6.188949       6.188949       6.188949    1[6-(6,6)]
    48       6.671686       6.671686       6.671686    1[6-(6,6)]
    49       5.979885       5.979885       5.979885    1[6-(6,6)]
    50       2.343921       2.343921       2.343921    1[6-(6,6)]
    51        1.71815        1.71815        1.71815    1[6-(6,6)]
    52       2.424389       2.424389       2.424389    1[6-(6,6)]
    53       4.580298       4.580298       4.580298    1[6-(6,6)]
    54       4.883243       4.883243       4.883243    1[6-(6,6)]
    55       4.199098       4.199098       4.199098    1[6-(6,6)]
    56       1.000323       1.000323       1.000323    1[6-(6,6)]
    57       0.652026       0.652026       0.652026    1[6-(6,6)]
    58       1.308652       1.308652       1.308652    1[6-(6,6)]
    59       8.044417       8.044417       8.044417    1[6-(6,6)]
    60       5.878256       5.878256       5.878256    1[6-(6,6)]
    61       3.554496       3.554496       3.554496    1[6-(6,6)]
    62        7.10794        7.10794        7.10794    1[6-(6,6)]
    63       9.314582       9.314582       9.314582    1[6-(6,6)]
    64      11.615812      11.615812      11.615812    1[6-(6,6)]
    65       0.242889       0.242889       0.242889    1[6-(1,7,7)]
    66      -0.529817      -0.529817      -0.529817    1[6-(1,7,7)]
    67       1.465745       1.465745       1.465745    1[6-(1,7,7)]
    68       1.460931       1.460931       1.460931    1[6-(1,7,7)]
    69      -0.497904      -0.497904      -0.497904    1[6-(1,7,7)]
    70       0.284209       0.284209       0.284209    1[6-(1,7,7)]
    71       2.667105       2.667105       2.667105    1[6-(1,7,7)]
    72       3.497994       3.497994       3.497994    1[6-(1,7,7)]
    73       2.322576       2.322576       2.322576    1[6-(1,7,7)]
    74       0.722155       0.722155       0.722155    1[6-(1,7,7)]
    75       2.629175       2.629175       2.629175    1[6-(1,7,7)]
    76        3.46035        3.46035        3.46035    1[6-(1,7,7)]
    77       7.174567       7.174567       7.174567    1[6-(1,7,7)]
    78       6.478296       6.478296       6.478296    1[6-(1,7,7)]
    79       6.067412       6.067412       6.067412    1[6-(1,7,7)]
    80       6.932803       6.932803       6.932803    1[6-(1,7,7)]
    81       5.175108       5.175108       5.175108    1[6-(1,7,7)]
    82       5.017976       5.017976       5.017976    1[6-(1,7,7)]
    83       5.863675       5.863675       5.863675    1[6-(1,7,7)]
    84       4.262855       4.262855       4.262855    1[6-(1,7,7)]
    85        3.16312        3.16312        3.16312    1[6-(1,7,7)]
    86       4.058826       4.058826       4.058826    1[6-(1,7,7)]
    87       2.979591       2.979591       2.979591    1[6-(1,7,7)]
    88       3.712879       3.712879       3.712879    1[6-(1,7,7)]
    89      -2.926964      -2.926964      -2.926964    1[6-(6,6)]
    90       0.399605       0.399605       0.399605    1[6-(6,6)]
    91       1.362872       1.362872       1.362872    1[6-(6,6)]
    92       5.071089       5.071089       5.071089    1[6-(6,6)]
    93       1.722899       1.722899       1.722899    1[6-(6,6)]
    94       0.754162       0.754162       0.754162    1[6-(6,6)]
    95       6.987132       6.987132       6.987132    1[6-(6,6)]
    96       6.504395       6.504395       6.504395    1[6-(6,6)]
    97       7.196196       7.196196       7.196196    1[6-(6,6)]
    98       -1.49524       -1.49524       -1.49524    1[6-(6,6)]
    99      -0.869469      -0.869469      -0.869469    1[6-(6,6)]
   100      -1.575708      -1.575708      -1.575708    1[6-(6,6)]
   101       8.595783       8.595783       8.595783    1[6-(6,6)]
   102       8.292838       8.292838       8.292838    1[6-(6,6)]
   103       8.976983       8.976983       8.976983    1[6-(6,6)]
   104      -0.151642      -0.151642      -0.151642    1[6-(6,6)]
   105       0.196655       0.196655       0.196655    1[6-(6,6)]
   106      -0.459971      -0.459971      -0.459971    1[6-(6,6)]
   107       5.131664       5.131664       5.131664    1[6-(6,6)]
   108       7.297825       7.297825       7.297825    1[6-(6,6)]
   109       9.621585       9.621585       9.621585    1[6-(6,6)]
   110       9.611487       9.611487       9.611487    1[6-(6,6)]
   111       7.404845       7.404845       7.404845    1[6-(6,6)]
   112       5.103615       5.103615       5.103615    1[6-(6,6)]
   113       8.178262       8.178262       8.178262    1[6-(1,7,7)]
   114       7.405556       7.405556       7.405556    1[6-(1,7,7)]
   115       9.401118       9.401118       9.401118    1[6-(1,7,7)]
   116       9.396304       9.396304       9.396304    1[6-(1,7,7)]
   117       7.437469       7.437469       7.437469    1[6-(1,7,7)]
   118       8.219582       8.219582       8.219582    1[6-(1,7,7)]
   119      10.602478      10.602478      10.602478    1[6-(1,7,7)]
   120      11.433367      11.433367      11.433367    1[6-(1,7,7)]
   121      10.257949      10.257949      10.257949    1[6-(1,7,7)]
   122       8.657528       8.657528       8.657528    1[6-(1,7,7)]
   123      10.564548      10.564548      10.564548    1[6-(1,7,7)]
   124      11.395723      11.395723      11.395723    1[6-(1,7,7)]
   125        2.78254        2.78254        2.78254    1[6-(1,7,7)]
   126       2.086269       2.086269       2.086269    1[6-(1,7,7)]
   127       1.675385       1.675385       1.675385    1[6-(1,7,7)]
   128       2.540776       2.540776       2.540776    1[6-(1,7,7)]
   129       0.783081       0.783081       0.783081    1[6-(1,7,7)]
   130       0.625949       0.625949       0.625949    1[6-(1,7,7)]
   131       1.471648       1.471648       1.471648    1[6-(1,7,7)]
   132      -0.129172      -0.129172      -0.129172    1[6-(1,7,7)]
   133      -1.228907      -1.228907      -1.228907    1[6-(1,7,7)]
   134      -0.333201      -0.333201      -0.333201    1[6-(1,7,7)]
   135      10.914964      10.914964      10.914964    1[6-(1,7,7)]
   136      -0.679148      -0.679148      -0.679148    1[6-(1,7,7)]
   137       5.008409       5.008409       5.008409    1[6-(6,6)]
   138       4.791632       4.791632       4.791632    1[6-(6,6)]
   139       5.754899       5.754899       5.754899    1[6-(6,6)]
   140       9.463116       9.463116       9.463116    1[6-(6,6)]
   141       9.658272       9.658272       9.658272    1[6-(6,6)]
   142       8.689535       8.689535       8.689535    1[6-(6,6)]
   143       2.595105       2.595105       2.595105    1[6-(6,6)]
   144       2.112368       2.112368       2.112368    1[6-(6,6)]
   145       2.804169       2.804169       2.804169    1[6-(6,6)]
   146       6.440133       6.440133       6.440133    1[6-(6,6)]
   147       7.065904       7.065904       7.065904    1[6-(6,6)]
   148       6.359665       6.359665       6.359665    1[6-(6,6)]
   149       4.203756       4.203756       4.203756    1[6-(6,6)]
   150       3.900811       3.900811       3.900811    1[6-(6,6)]
   151       4.584956       4.584956       4.584956    1[6-(6,6)]
   152       7.783731       7.783731       7.783731    1[6-(6,6)]
   153       8.132028       8.132028       8.132028    1[6-(6,6)]
   154       7.475402       7.475402       7.475402    1[6-(6,6)]
   155       0.739637       0.739637       0.739637    1[6-(6,6)]
   156       2.905798       2.905798       2.905798    1[6-(6,6)]
   157       5.229558       5.229558       5.229558    1[6-(6,6)]
   158       1.676114       1.676114       1.676114    1[6-(6,6)]
   159      -0.530528      -0.530528      -0.530528    1[6-(6,6)]
   160      -2.831758      -2.831758      -2.831758    1[6-(6,6)]
   161       8.541165       8.541165       8.541165    1[6-(1,7,7)]
   162       9.313871       9.313871       9.313871    1[6-(1,7,7)]
   163       7.318309       7.318309       7.318309    1[6-(1,7,7)]
   164       7.323123       7.323123       7.323123    1[6-(1,7,7)]
   165       9.281958       9.281958       9.281958    1[6-(1,7,7)]
   166       8.499845       8.499845       8.499845    1[6-(1,7,7)]
   167       6.116949       6.116949       6.116949    1[6-(1,7,7)]
   168        5.28606        5.28606        5.28606    1[6-(1,7,7)]
   169       6.461478       6.461478       6.461478    1[6-(1,7,7)]
   170       8.061899       8.061899       8.061899    1[6-(1,7,7)]
   171       6.154879       6.154879       6.154879    1[6-(1,7,7)]
   172       5.323704       5.323704       5.323704    1[6-(1,7,7)]
   173       1.609487       1.609487       1.609487    1[6-(1,7,7)]
   174       2.305758       2.305758       2.305758    1[6-(1,7,7)]
   175       2.716642       2.716642       2.716642    1[6-(1,7,7)]
   176       1.851251       1.851251       1.851251    1[6-(1,7,7)]
   177       3.608946       3.608946       3.608946    1[6-(1,7,7)]
   178       3.766078       3.766078       3.766078    1[6-(1,7,7)]
   179       2.920379       2.920379       2.920379    1[6-(1,7,7)]
   180       4.521199       4.521199       4.521199    1[6-(1,7,7)]
   181       5.620934       5.620934       5.620934    1[6-(1,7,7)]
   182       4.725228       4.725228       4.725228    1[6-(1,7,7)]
   183       5.804463       5.804463       5.804463    1[6-(1,7,7)]
   184       5.071175       5.071175       5.071175    1[6-(1,7,7)]
   185      11.711018      11.711018      11.711018    1[6-(6,6)]
   186       8.384449       8.384449       8.384449    1[6-(6,6)]
   187       7.421182       7.421182       7.421182    1[6-(6,6)]
   188       3.712965       3.712965       3.712965    1[6-(6,6)]
   189       7.061155       7.061155       7.061155    1[6-(6,6)]
   190       8.029892       8.029892       8.029892    1[6-(6,6)]
   191       1.796922       1.796922       1.796922    1[6-(6,6)]
   192       2.279659       2.279659       2.279659    1[6-(6,6)]
   193       1.587858       1.587858       1.587858    1[6-(6,6)]
   194      10.279294      10.279294      10.279294    1[6-(6,6)]
   195       9.653523       9.653523       9.653523    1[6-(6,6)]
   196      10.359762      10.359762      10.359762    1[6-(6,6)]
   197       0.188271       0.188271       0.188271    1[6-(6,6)]
   198       0.491216       0.491216       0.491216    1[6-(6,6)]
   199      -0.192929      -0.192929      -0.192929    1[6-(6,6)]
   200       8.935696       8.935696       8.935696    1[6-(6,6)]
   201       8.587399       8.587399       8.587399    1[6-(6,6)]
   202       9.244025       9.244025       9.244025    1[6-(6,6)]
   203        3.65239        3.65239        3.65239    1[6-(6,6)]
   204       1.486229       1.486229       1.486229    1[6-(6,6)]
   205      -0.837531      -0.837531      -0.837531    1[6-(6,6)]
   206      -0.827433      -0.827433      -0.827433    1[6-(6,6)]
   207       1.379209       1.379209       1.379209    1[6-(6,6)]
   208       3.680439       3.680439       3.680439    1[6-(6,6)]
   209       0.577538       0.577538       0.577538    6[1-(0),1-(0),7-(6,6,30),7-(6,6,30)]
   210      -0.617266      -0.617266      -0.617266    6[1-(0),1-(0),7-(6,6),7-(6,6,30)]
   211       0.549153       0.549153       0.549153    6[1-(0),1-(0),7-(6,6),7-(6,6,30)]
   212      -1.823441      -1.823441      -1.823441    6[1-(0),1-(0),7-(6,6),7-(6,6,30)]
   213      -0.662092      -0.662092      -0.662092    6[1-(0),1-(0),7-(6,6),7-(6,6,30)]
   214      -1.788956      -1.788956      -1.788956    6[1-(0),1-(0),7-(6,6),7-(6,6)]
   215       6.795248       6.795248       6.795248    6[1-(0),1-(0),7-(6,6,30),7-(6,6,30)]
   216       7.038783       7.038783       7.038783    6[1-(0),1-(0),7-(6,6),7-(6,6,30)]
   217        8.08506        8.08506        8.08506    6[1-(0),1-(0),7-(6,6),7-(6,6,30)]
   218       8.114429       8.114429       8.114429    6[1-(0),1-(0),7-(6,6),7-(6,6,30)]
   219       9.192004       9.192004       9.192004    6[1-(0),1-(0),7-(6,6),7-(6,6,30)]
   220       9.382746       9.382746       9.382746    6[1-(0),1-(0),7-(6,6),7-(6,6)]
   221       2.650214       2.650214       2.650214    6[6-(6,6),8-(30),8-(30)]
   222       2.031674       2.031674       2.031674    6[6-(1,6),6-(1,6),6-(8,8)]
   223       2.831101       2.831101       2.831101    6[1-(0),6-(6,6),6-(6,6)]
   224       2.278332       2.278332       2.278332    6[6-(1,6),6-(1,6),6-(6,6)]
   225       3.047155       3.047155       3.047155    6[1-(0),6-(1,6),6-(6,6)]
   226       2.479747       2.479747       2.479747    6[1-(0),6-(1,6),6-(6,6)]
   227        1.08106        1.08106        1.08106    6[6-(1,6),6-(1,6),6-(8,8)]
   228       0.263711       0.263711       0.263711    6[1-(0),6-(6,6),6-(6,6)]
   229       0.859212       0.859212       0.859212    6[6-(1,6),6-(1,6),6-(6,6)]
   230       0.071219       0.071219       0.071219    6[1-(0),6-(1,6),6-(6,6)]
   231       0.639336       0.639336       0.639336    6[1-(0),6-(1,6),6-(6,6)]
   232       0.459191       0.459191       0.459191    6[6-(6,6),8-(30),8-(30)]
   233       4.028388       4.028388       4.028388    6[6-(6,6),8-(30),8-(30)]
   234       4.250856       4.250856       4.250856    6[6-(1,6),6-(1,6),6-(8,8)]
   235       5.521016       5.521016       5.521016    6[1-(0),6-(1,6),6-(6,6)]
   236       5.809284       5.809284       5.809284    6[1-(0),6-(1,6),6-(6,6)]
   237       4.840044       4.840044       4.840044    6[6-(1,6),6-(1,6),6-(6,6)]
   238       5.122598       5.122598       5.122598    6[1-(0),6-(6,6),6-(6,6)]
   239       4.190481       4.190481       4.190481    6[6-(1,6),6-(1,6),6-(8,8)]
   240       2.978799       2.978799       2.978799    6[1-(0),6-(1,6),6-(6,6)]
   241       2.599013       2.599013       2.599013    6[1-(0),6-(1,6),6-(6,6)]
   242       3.564924       3.564924       3.564924    6[6-(1,6),6-(1,6),6-(6,6)]
   243       3.292387       3.292387       3.292387    6[1-(0),6-(6,6),6-(6,6)]
   244       4.606606       4.606606       4.606606    6[6-(6,6),8-(0),8-(30)]
   245        3.36305        3.36305        3.36305    6[6-(6,6),8-(30),8-(30)]
   246       3.002384       3.002384       3.002384    6[6-(1,6),6-(1,6),6-(8,8)]
   247       3.783127       3.783127       3.783127    6[1-(0),6-(6,6),6-(6,6)]
   248       3.415249       3.415249       3.415249    6[6-(1,6),6-(1,6),6-(6,6)]
   249       4.111376       4.111376       4.111376    6[1-(0),6-(1,6),6-(6,6)]
   250       3.694697       3.694697       3.694697    6[1-(0),6-(1,6),6-(6,6)]
   251       2.554661       2.554661       2.554661    6[6-(1,6),6-(1,6),6-(8,8)]
   252        1.79714        1.79714        1.79714    6[1-(0),6-(6,6),6-(6,6)]
   253       2.222573       2.222573       2.222573    6[6-(1,6),6-(1,6),6-(6,6)]
   254       1.452726       1.452726       1.452726    6[1-(0),6-(1,6),6-(6,6)]
   255       1.832762       1.832762       1.832762    6[1-(0),6-(1,6),6-(6,6)]
   256       1.958985       1.958985       1.958985    6[6-(6,6),8-(0),8-(30)]
   257       0.974953       0.974953       0.974953    6[6-(6,6),8-(30),8-(30)]
   258      11.811121      11.811121      11.811121    6[6-(1,6),6-(1,6),6-(8,8)]
   259         7.5795         7.5795         7.5795    6[1-(0),6-(6,6),6-(6,6)]
   260       6.098625       6.098625       6.098625    6[6-(1,6),6-(1,6),6-(6,6)]
   261       5.418439       5.418439       5.418439    6[1-(0),6-(1,6),6-(6,6)]
   262       4.048127       4.048127       4.048127    6[1-(0),6-(1,6),6-(6,6)]
   263       3.344904       3.344904       3.344904    6[6-(1,6),6-(1,6),6-(8,8)]
   264       7.573042       7.573042       7.573042    6[1-(0),6-(6,6),6-(6,6)]
   265        9.07646        9.07646        9.07646    6[6-(1,6),6-(1,6),6-(6,6)]
   266       9.773874       9.773874       9.773874    6[1-(0),6-(1,6),6-(6,6)]
   267      11.116712      11.116712      11.116712    6[1-(0),6-(1,6),6-(6,6)]
   268       1.875663       1.875663       1.875663    6[6-(6,6),8-(30),8-(30)]
   269       0.271143       0.271143       0.271143    6[1-(0),1-(0),7-(6,6,30),7-(6,6,30)]
   270       1.465947       1.465947       1.465947    6[1-(0),1-(0),7-(6,6),7-(6,6,30)]
   271       0.299528       0.299528       0.299528    6[1-(0),1-(0),7-(6,6),7-(6,6,30)]
   272       2.672122       2.672122       2.672122    6[1-(0),1-(0),7-(6,6),7-(6,6,30)]
   273       1.510773       1.510773       1.510773    6[1-(0),1-(0),7-(6,6),7-(6,6,30)]
   274       2.637637       2.637637       2.637637    6[1-(0),1-(0),7-(6,6),7-(6,6)]
   275       6.380833       6.380833       6.380833    6[1-(0),1-(0),7-(6,6,30),7-(6,6,30)]
   276       6.137298       6.137298       6.137298    6[1-(0),1-(0),7-(6,6),7-(6,6,30)]
   277       5.091021       5.091021       5.091021    6[1-(0),1-(0),7-(6,6),7-(6,6,30)]
   278       5.061652       5.061652       5.061652    6[1-(0),1-(0),7-(6,6),7-(6,6,30)]
   279       3.984077       3.984077       3.984077    6[1-(0),1-(0),7-(6,6),7-(6,6,30)]
   280       3.793335       3.793335       3.793335    6[1-(0),1-(0),7-(6,6),7-(6,6)]
   281      -1.801533      -1.801533      -1.801533    6[6-(6,6),8-(30),8-(30)]
   282      -1.182993      -1.182993      -1.182993    6[6-(1,6),6-(1,6),6-(8,8)]
   283       -1.98242       -1.98242       -1.98242    6[1-(0),6-(6,6),6-(6,6)]
   284      -1.429651      -1.429651      -1.429651    6[6-(1,6),6-(1,6),6-(6,6)]
   285       1.344872       1.344872       1.344872    6[1-(0),6-(1,6),6-(6,6)]
   286        1.91228        1.91228        1.91228    6[1-(0),6-(1,6),6-(6,6)]
   287       3.310967       3.310967       3.310967    6[6-(1,6),6-(1,6),6-(8,8)]
   288       4.128316       4.128316       4.128316    6[1-(0),6-(6,6),6-(6,6)]
   289      -0.010531      -0.010531      -0.010531    6[6-(1,6),6-(1,6),6-(6,6)]
   290       0.777462       0.777462       0.777462    6[1-(0),6-(1,6),6-(6,6)]
   291       0.209345       0.209345       0.209345    6[1-(0),6-(1,6),6-(6,6)]
   292       3.932836       3.932836       3.932836    6[6-(6,6),8-(30),8-(30)]
   293       9.147693       9.147693       9.147693    6[6-(6,6),8-(30),8-(30)]
   294       8.925225       8.925225       8.925225    6[6-(1,6),6-(1,6),6-(8,8)]
   295       7.655065       7.655065       7.655065    6[1-(0),6-(1,6),6-(6,6)]
   296       7.366797       7.366797       7.366797    6[1-(0),6-(1,6),6-(6,6)]
   297       8.336037       8.336037       8.336037    6[6-(1,6),6-(1,6),6-(6,6)]
   298       8.053483       8.053483       8.053483    6[1-(0),6-(6,6),6-(6,6)]
   299         8.9856         8.9856         8.9856    6[6-(1,6),6-(1,6),6-(8,8)]
   300      -2.130118      -2.130118      -2.130118    6[1-(0),6-(1,6),6-(6,6)]
   301      -1.750332      -1.750332      -1.750332    6[1-(0),6-(1,6),6-(6,6)]
   302       9.611157       9.611157       9.611157    6[6-(1,6),6-(1,6),6-(6,6)]
   303      -2.443706      -2.443706      -2.443706    6[1-(0),6-(6,6),6-(6,6)]
   304       8.569475       8.569475       8.569475    6[6-(6,6),8-(0),8-(30)]
   305      -2.514369      -2.514369      -2.514369    6[6-(6,6),8-(30),8-(30)]
   306      -2.153703      -2.153703      -2.153703    6[6-(1,6),6-(1,6),6-(8,8)]
   307       9.392954       9.392954       9.392954    6[1-(0),6-(6,6),6-(6,6)]
   308      -2.566568      -2.566568      -2.566568    6[6-(1,6),6-(1,6),6-(6,6)]
   309       9.064705       9.064705       9.064705    6[1-(0),6-(1,6),6-(6,6)]
   310      -2.846016      -2.846016      -2.846016    6[1-(0),6-(1,6),6-(6,6)]
   311       -1.70598       -1.70598       -1.70598    6[6-(1,6),6-(1,6),6-(8,8)]
   312      -0.948459      -0.948459      -0.948459    6[1-(0),6-(6,6),6-(6,6)]
   313      -1.373892      -1.373892      -1.373892    6[6-(1,6),6-(1,6),6-(6,6)]
   314      -0.604045      -0.604045      -0.604045    6[1-(0),6-(1,6),6-(6,6)]
   315      -0.984081      -0.984081      -0.984081    6[1-(0),6-(1,6),6-(6,6)]
   316      -1.110304      -1.110304      -1.110304    6[6-(6,6),8-(0),8-(30)]
   317       3.417074       3.417074       3.417074    6[6-(6,6),8-(30),8-(30)]
   318       4.908306       4.908306       4.908306    6[6-(1,6),6-(1,6),6-(8,8)]
   319       5.596581       5.596581       5.596581    6[1-(0),6-(6,6),6-(6,6)]
   320       7.077456       7.077456       7.077456    6[6-(1,6),6-(1,6),6-(6,6)]
   321       7.757642       7.757642       7.757642    6[1-(0),6-(1,6),6-(6,6)]
   322       9.127954       9.127954       9.127954    6[1-(0),6-(1,6),6-(6,6)]
   323       9.831177       9.831177       9.831177    6[6-(1,6),6-(1,6),6-(8,8)]
   324       9.146385       9.146385       9.146385    6[1-(0),6-(6,6),6-(6,6)]
   325       7.642967       7.642967       7.642967    6[6-(1,6),6-(1,6),6-(6,6)]
   326       6.945553       6.945553       6.945553    6[1-(0),6-(1,6),6-(6,6)]
   327       5.602715       5.602715       5.602715    6[1-(0),6-(1,6),6-(6,6)]
   328      -1.026982      -1.026982      -1.026982    6[6-(6,6),8-(30),8-(30)]
   329       8.206516       8.206516       8.206516    6[1-(0),1-(0),7-(6,6,30),7-(6,6,30)]
   330        9.40132        9.40132        9.40132    6[1-(0),1-(0),7-(6,6),7-(6,6,30)]
   331       8.234901       8.234901       8.234901    6[1-(0),1-(0),7-(6,6),7-(6,6,30)]
   332      10.607495      10.607495      10.607495    6[1-(0),1-(0),7-(6,6),7-(6,6,30)]
   333       9.446146       9.446146       9.446146    6[1-(0),1-(0),7-(6,6),7-(6,6,30)]
   334       10.57301       10.57301       10.57301    6[1-(0),1-(0),7-(6,6),7-(6,6)]
   335       1.988806       1.988806       1.988806    6[1-(0),1-(0),7-(6,6,30),7-(6,6,30)]
   336       1.745271       1.745271       1.745271    6[1-(0),1-(0),7-(6,6),7-(6,6,30)]
   337       0.698994       0.698994       0.698994    6[1-(0),1-(0),7-(6,6),7-(6,6,30)]
   338       0.669625       0.669625       0.669625    6[1-(0),1-(0),7-(6,6),7-(6,6,30)]
   339       -0.40795       -0.40795       -0.40795    6[1-(0),1-(0),7-(6,6),7-(6,6,30)]
   340      -0.598692      -0.598692      -0.598692    6[1-(0),1-(0),7-(6,6),7-(6,6)]
   341        6.13384        6.13384        6.13384    6[6-(6,6),8-(30),8-(30)]
   342        6.75238        6.75238        6.75238    6[6-(1,6),6-(1,6),6-(8,8)]
   343       5.952953       5.952953       5.952953    6[1-(0),6-(6,6),6-(6,6)]
   344       6.505722       6.505722       6.505722    6[6-(1,6),6-(1,6),6-(6,6)]
   345       5.736899       5.736899       5.736899    6[1-(0),6-(1,6),6-(6,6)]
   346       6.304307       6.304307       6.304307    6[1-(0),6-(1,6),6-(6,6)]
   347       7.702994       7.702994       7.702994    6[6-(1,6),6-(1,6),6-(8,8)]
   348       8.520343       8.520343       8.520343    6[1-(0),6-(6,6),6-(6,6)]
   349       7.924842       7.924842       7.924842    6[6-(1,6),6-(1,6),6-(6,6)]
   350       8.712835       8.712835       8.712835    6[1-(0),6-(1,6),6-(6,6)]
   351       8.144718       8.144718       8.144718    6[1-(0),6-(1,6),6-(6,6)]
   352       8.324863       8.324863       8.324863    6[6-(6,6),8-(30),8-(30)]
   353       4.755666       4.755666       4.755666    6[6-(6,6),8-(30),8-(30)]
   354       4.533198       4.533198       4.533198    6[6-(1,6),6-(1,6),6-(8,8)]
   355       3.263038       3.263038       3.263038    6[1-(0),6-(1,6),6-(6,6)]
   356        2.97477        2.97477        2.97477    6[1-(0),6-(1,6),6-(6,6)]
   357        3.94401        3.94401        3.94401    6[6-(1,6),6-(1,6),6-(6,6)]
   358       3.661456       3.661456       3.661456    6[1-(0),6-(6,6),6-(6,6)]
   359       4.593573       4.593573       4.593573    6[6-(1,6),6-(1,6),6-(8,8)]
   360       5.805255       5.805255       5.805255    6[1-(0),6-(1,6),6-(6,6)]
   361       6.185041       6.185041       6.185041    6[1-(0),6-(1,6),6-(6,6)]
   362        5.21913        5.21913        5.21913    6[6-(1,6),6-(1,6),6-(6,6)]
   363       5.491667       5.491667       5.491667    6[1-(0),6-(6,6),6-(6,6)]
   364       4.177448       4.177448       4.177448    6[6-(6,6),8-(0),8-(30)]
   365       5.421004       5.421004       5.421004    6[6-(6,6),8-(30),8-(30)]
   366        5.78167        5.78167        5.78167    6[6-(1,6),6-(1,6),6-(8,8)]
   367       5.000927       5.000927       5.000927    6[1-(0),6-(6,6),6-(6,6)]
   368       5.368805       5.368805       5.368805    6[6-(1,6),6-(1,6),6-(6,6)]
   369       4.672678       4.672678       4.672678    6[1-(0),6-(1,6),6-(6,6)]
   370       5.089357       5.089357       5.089357    6[1-(0),6-(1,6),6-(6,6)]
   371       6.229393       6.229393       6.229393    6[6-(1,6),6-(1,6),6-(8,8)]
   372       6.986914       6.986914       6.986914    6[1-(0),6-(6,6),6-(6,6)]
   373       6.561481       6.561481       6.561481    6[6-(1,6),6-(1,6),6-(6,6)]
   374       7.331328       7.331328       7.331328    6[1-(0),6-(1,6),6-(6,6)]
   375       6.951292       6.951292       6.951292    6[1-(0),6-(1,6),6-(6,6)]
   376       6.825069       6.825069       6.825069    6[6-(6,6),8-(0),8-(30)]
   377       7.809101       7.809101       7.809101    6[6-(6,6),8-(30),8-(30)]
   378      -3.027067      -3.027067      -3.027067    6[6-(1,6),6-(1,6),6-(8,8)]
   379       1.204554       1.204554       1.204554    6[1-(0),6-(6,6),6-(6,6)]
   380       2.685429       2.685429       2.685429    6[6-(1,6),6-(1,6),6-(6,6)]
   381       3.365615       3.365615       3.365615    6[1-(0),6-(1,6),6-(6,6)]
   382       4.735927       4.735927       4.735927    6[1-(0),6-(1,6),6-(6,6)]
   383        5.43915        5.43915        5.43915    6[6-(1,6),6-(1,6),6-(8,8)]
   384       1.211012       1.211012       1.211012    6[1-(0),6-(6,6),6-(6,6)]
   385      -0.292406      -0.292406      -0.292406    6[6-(1,6),6-(1,6),6-(6,6)]
   386       -0.98982       -0.98982       -0.98982    6[1-(0),6-(1,6),6-(6,6)]
   387      -2.332658      -2.332658      -2.332658    6[1-(0),6-(1,6),6-(6,6)]
   388       6.908391       6.908391       6.908391    6[6-(6,6),8-(30),8-(30)]
   389       8.512911       8.512911       8.512911    6[1-(0),1-(0),7-(6,6,30),7-(6,6,30)]
   390       7.318107       7.318107       7.318107    6[1-(0),1-(0),7-(6,6),7-(6,6,30)]
   391       8.484526       8.484526       8.484526    6[1-(0),1-(0),7-(6,6),7-(6,6,30)]
   392       6.111932       6.111932       6.111932    6[1-(0),1-(0),7-(6,6),7-(6,6,30)]
   393       7.273281       7.273281       7.273281    6[1-(0),1-(0),7-(6,6),7-(6,6,30)]
   394       6.146417       6.146417       6.146417    6[1-(0),1-(0),7-(6,6),7-(6,6)]
   395       2.403221       2.403221       2.403221    6[1-(0),1-(0),7-(6,6,30),7-(6,6,30)]
   396       2.646756       2.646756       2.646756    6[1-(0),1-(0),7-(6,6),7-(6,6,30)]
   397       3.693033       3.693033       3.693033    6[1-(0),1-(0),7-(6,6),7-(6,6,30)]
   398       3.722402       3.722402       3.722402    6[1-(0),1-(0),7-(6,6),7-(6,6,30)]
   399       4.799977       4.799977       4.799977    6[1-(0),1-(0),7-(6,6),7-(6,6,30)]
   400       4.990719       4.990719       4.990719    6[1-(0),1-(0),7-(6,6),7-(6,6)]
   401      10.585587      10.585587      10.585587    6[6-(6,6),8-(30),8-(30)]
   402       9.967047       9.967047       9.967047    6[6-(1,6),6-(1,6),6-(8,8)]
   403      10.766474      10.766474      10.766474    6[1-(0),6-(6,6),6-(6,6)]
   404      10.213705      10.213705      10.213705    6[6-(1,6),6-(1,6),6-(6,6)]
   405       7.439182       7.439182       7.439182    6[1-(0),6-(1,6),6-(6,6)]
   406       6.871774       6.871774       6.871774    6[1-(0),6-(1,6),6-(6,6)]
   407       5.473087       5.473087       5.473087    6[6-(1,6),6-(1,6),6-(8,8)]
   408       4.655738       4.655738       4.655738    6[1-(0),6-(6,6),6-(6,6)]
   409       8.794585       8.794585       8.794585    6[6-(1,6),6-(1,6),6-(6,6)]
   410       8.006592       8.006592       8.006592    6[1-(0),6-(1,6),6-(6,6)]
   411       8.574709       8.574709       8.574709    6[1-(0),6-(1,6),6-(6,6)]
   412       4.851218       4.851218       4.851218    6[6-(6,6),8-(30),8-(30)]
   413      -0.363639      -0.363639      -0.363639    6[6-(6,6),8-(30),8-(30)]
   414      -0.141171      -0.141171      -0.141171    6[6-(1,6),6-(1,6),6-(8,8)]
   415       1.128989       1.128989       1.128989    6[1-(0),6-(1,6),6-(6,6)]
   416       1.417257       1.417257       1.417257    6[1-(0),6-(1,6),6-(6,6)]
   417       0.448017       0.448017       0.448017    6[6-(1,6),6-(1,6),6-(6,6)]
   418       0.730571       0.730571       0.730571    6[1-(0),6-(6,6),6-(6,6)]
   419      -0.201546      -0.201546      -0.201546    6[6-(1,6),6-(1,6),6-(8,8)]
   420      10.914172      10.914172      10.914172    6[1-(0),6-(1,6),6-(6,6)]
   421      10.534386      10.534386      10.534386    6[1-(0),6-(1,6),6-(6,6)]
   422      -0.827103      -0.827103      -0.827103    6[6-(1,6),6-(1,6),6-(6,6)]
   423       -1.09964       -1.09964       -1.09964    6[1-(0),6-(6,6),6-(6,6)]
   424       0.214579       0.214579       0.214579    6[6-(6,6),8-(0),8-(30)]
   425      11.298423      11.298423      11.298423    6[6-(6,6),8-(30),8-(30)]
   426      10.937757      10.937757      10.937757    6[6-(1,6),6-(1,6),6-(8,8)]
   427        -0.6089        -0.6089        -0.6089    6[1-(0),6-(6,6),6-(6,6)]
   428      11.350622      11.350622      11.350622    6[6-(1,6),6-(1,6),6-(6,6)]
   429      -0.280651      -0.280651      -0.280651    6[1-(0),6-(1,6),6-(6,6)]
   430       11.63007       11.63007       11.63007    6[1-(0),6-(1,6),6-(6,6)]
   431      10.490034      10.490034      10.490034    6[6-(1,6),6-(1,6),6-(8,8)]
   432       9.732513       9.732513       9.732513    6[1-(0),6-(6,6),6-(6,6)]
   433      10.157946      10.157946      10.157946    6[6-(1,6),6-(1,6),6-(6,6)]
   434       9.388099       9.388099       9.388099    6[1-(0),6-(1,6),6-(6,6)]
   435       9.768135       9.768135       9.768135    6[1-(0),6-(1,6),6-(6,6)]
   436       9.894358       9.894358       9.894358    6[6-(6,6),8-(0),8-(30)]
   437        5.36698        5.36698        5.36698    6[6-(6,6),8-(30),8-(30)]
   438       3.875748       3.875748       3.875748    6[6-(1,6),6-(1,6),6-(8,8)]
   439       3.187473       3.187473       3.187473    6[1-(0),6-(6,6),6-(6,6)]
   440       1.706598       1.706598       1.706598    6[6-(1,6),6-(1,6),6-(6,6)]
   441       1.026412       1.026412       1.026412    6[1-(0),6-(1,6),6-(6,6)]
   442        -0.3439        -0.3439        -0.3439    6[1-(0),6-(1,6),6-(6,6)]
   443      -1.047123      -1.047123      -1.047123    6[6-(1,6),6-(1,6),6-(8,8)]
   444      -0.362331      -0.362331      -0.362331    6[1-(0),6-(6,6),6-(6,6)]
   445       1.141087       1.141087       1.141087    6[6-(1,6),6-(1,6),6-(6,6)]
   446       1.838501       1.838501       1.838501    6[1-(0),6-(1,6),6-(6,6)]
   447       3.181339       3.181339       3.181339    6[1-(0),6-(1,6),6-(6,6)]
   448       9.811036       9.811036       9.811036    6[6-(6,6),8-(30),8-(30)]
   449       0.611032       0.611032       0.611032    7[6-(1,1,7),6-(1,1,7),6-(1,1,7),30-(8,8,8,8)]
   450      -0.643942      -0.643942      -0.643942    7[6-(1,1,7),6-(1,1,7),6-(1,1,7),30-(8,8,8)]
   451       -1.83699       -1.83699       -1.83699    7[6-(1,1,7),6-(1,1,7),6-(1,1,7)]
   452      -0.647303      -0.647303      -0.647303    7[6-(1,1,7),6-(1,1,7),6-(1,1,7)]
   453       6.863095       6.863095       6.863095    7[6-(1,1,7),6-(1,1,7),6-(1,1,7),30-(8,8,8,8)]
   454       8.010395       8.010395       8.010395    7[6-(1,1,7),6-(1,1,7),6-(1,1,7),30-(8,8,8)]
   455       8.223111       8.223111       8.223111    7[6-(1,1,7),6-(1,1,7),6-(1,1,7)]
   456       9.298266       9.298266       9.298266    7[6-(1,1,7),6-(1,1,7),6-(1,1,7)]
   457       0.237649       0.237649       0.237649    7[6-(1,1,7),6-(1,1,7),6-(1,1,7),30-(8,8,8,8)]
   458       1.492623       1.492623       1.492623    7[6-(1,1,7),6-(1,1,7),6-(1,1,7),30-(8,8,8)]
   459       2.685671       2.685671       2.685671    7[6-(1,1,7),6-(1,1,7),6-(1,1,7)]
   460       1.495984       1.495984       1.495984    7[6-(1,1,7),6-(1,1,7),6-(1,1,7)]
   461       6.312986       6.312986       6.312986    7[6-(1,1,7),6-(1,1,7),6-(1,1,7),30-(8,8,8,8)]
   462       5.165686       5.165686       5.165686    7[6-(1,1,7),6-(1,1,7),6-(1,1,7),30-(8,8,8)]
   463        4.95297        4.95297        4.95297    7[6-(1,1,7),6-(1,1,7),6-(1,1,7)]
   464       3.877815       3.877815       3.877815    7[6-(1,1,7),6-(1,1,7),6-(1,1,7)]
   465       8.173022       8.173022       8.173022    7[6-(1,1,7),6-(1,1,7),6-(1,1,7),30-(8,8,8,8)]
   466       9.427996       9.427996       9.427996    7[6-(1,1,7),6-(1,1,7),6-(1,1,7),30-(8,8,8)]
   467      10.621044      10.621044      10.621044    7[6-(1,1,7),6-(1,1,7),6-(1,1,7)]
   468       9.431357       9.431357       9.431357    7[6-(1,1,7),6-(1,1,7),6-(1,1,7)]
   469       1.920959       1.920959       1.920959    7[6-(1,1,7),6-(1,1,7),6-(1,1,7),30-(8,8,8,8)]
   470       0.773659       0.773659       0.773659    7[6-(1,1,7),6-(1,1,7),6-(1,1,7),30-(8,8,8)]
   471       0.560943       0.560943       0.560943    7[6-(1,1,7),6-(1,1,7),6-(1,1,7)]
   472      -0.514212      -0.514212      -0.514212    7[6-(1,1,7),6-(1,1,7),6-(1,1,7)]
   473       8.546405       8.546405       8.546405    7[6-(1,1,7),6-(1,1,7),6-(1,1,7),30-(8,8,8,8)]
   474       7.291431       7.291431       7.291431    7[6-(1,1,7),6-(1,1,7),6-(1,1,7),30-(8,8,8)]
   475       6.098383       6.098383       6.098383    7[6-(1,1,7),6-(1,1,7),6-(1,1,7)]
   476        7.28807        7.28807        7.28807    7[6-(1,1,7),6-(1,1,7),6-(1,1,7)]
   477       2.471068       2.471068       2.471068    7[6-(1,1,7),6-(1,1,7),6-(1,1,7),30-(8,8,8,8)]
   478       3.618368       3.618368       3.618368    7[6-(1,1,7),6-(1,1,7),6-(1,1,7),30-(8,8,8)]
   479       3.831084       3.831084       3.831084    7[6-(1,1,7),6-(1,1,7),6-(1,1,7)]
   480       4.906239       4.906239       4.906239    7[6-(1,1,7),6-(1,1,7),6-(1,1,7)]
   481       3.907534       3.907534       3.907534    8[6-(6,8),30-(7,8,8,8)]
   482       1.850027       1.850027       1.850027    8[6-(6,8),30-(7,8,8,8)]
   483      -0.782613      -0.782613      -0.782613    8[6-(6,8),30-(7,8,8,8)]
   484       1.205986       1.205986       1.205986    8[6-(6,8),30-(7,8,8,8)]
   485       5.027714       5.027714       5.027714    8[6-(6,8),30-(7,8,8,8)]
   486       2.865396       2.865396       2.865396    8[6-(6,8),30-(7,8,8,8)]
   487       3.752645       3.752645       3.752645    8[6-(6,8),30-(7,8,8)]
   488       5.692962       5.692962       5.692962    8[6-(6,8)]
   489       4.436998       4.436998       4.436998    8[6-(6,8),30-(7,8,8,8)]
   490       2.569575       2.569575       2.569575    8[6-(6,8),30-(7,8,8,8)]
   491       1.088165       1.088165       1.088165    8[6-(6,8)]
   492       2.541759       2.541759       2.541759    8[6-(6,8),30-(7,8,8)]
   493       1.527037       1.527037       1.527037    8[6-(6,8),30-(7,8,8)]
   494      -1.979898      -1.979898      -1.979898    8[6-(6,8),30-(7,8,8)]
   495       1.301109       1.301109       1.301109    8[6-(6,8),30-(7,8,8)]
   496       4.800684       4.800684       4.800684    8[6-(6,8),30-(7,8,8)]
   497       9.268547       9.268547       9.268547    8[6-(6,8),30-(7,8,8,8)]
   498      -1.001346      -1.001346      -1.001346    8[6-(6,8),30-(7,8,8,8)]
   499        5.17464        5.17464        5.17464    8[6-(6,8),30-(7,8,8,8)]
   500       3.186041       3.186041       3.186041    8[6-(6,8),30-(7,8,8,8)]
   501       8.148367       8.148367       8.148367    8[6-(6,8),30-(7,8,8,8)]
   502      -2.016715      -2.016715      -2.016715    8[6-(6,8),30-(7,8,8,8)]
   503       9.423436       9.423436       9.423436    8[6-(6,8),30-(7,8,8)]
   504       7.483119       7.483119       7.483119    8[6-(6,8)]
   505       8.739083       8.739083       8.739083    8[6-(6,8),30-(7,8,8,8)]
   506      -1.720894      -1.720894      -1.720894    8[6-(6,8),30-(7,8,8,8)]
   507      -0.239484      -0.239484      -0.239484    8[6-(6,8)]
   508      -1.693078      -1.693078      -1.693078    8[6-(6,8),30-(7,8,8)]
   509        2.86499        2.86499        2.86499    8[6-(6,8),30-(7,8,8)]
   510       2.828579       2.828579       2.828579    8[6-(6,8),30-(7,8,8)]
   511      -0.452428      -0.452428      -0.452428    8[6-(6,8),30-(7,8,8)]
   512      -0.408657      -0.408657      -0.408657    8[6-(6,8),30-(7,8,8)]
   513        4.87652        4.87652        4.87652    8[6-(6,8),30-(7,8,8,8)]
   514       6.934027       6.934027       6.934027    8[6-(6,8),30-(7,8,8,8)]
   515       9.566667       9.566667       9.566667    8[6-(6,8),30-(7,8,8,8)]
   516       7.578068       7.578068       7.578068    8[6-(6,8),30-(7,8,8,8)]
   517        3.75634        3.75634        3.75634    8[6-(6,8),30-(7,8,8,8)]
   518       5.918658       5.918658       5.918658    8[6-(6,8),30-(7,8,8,8)]
   519       5.031409       5.031409       5.031409    8[6-(6,8),30-(7,8,8)]
   520       3.091092       3.091092       3.091092    8[6-(6,8)]
   521       4.347056       4.347056       4.347056    8[6-(6,8),30-(7,8,8,8)]
   522       6.214479       6.214479       6.214479    8[6-(6,8),30-(7,8,8,8)]
   523       7.695889       7.695889       7.695889    8[6-(6,8)]
   524       6.242295       6.242295       6.242295    8[6-(6,8),30-(7,8,8)]
   525       7.257017       7.257017       7.257017    8[6-(6,8),30-(7,8,8)]
   526      10.763952      10.763952      10.763952    8[6-(6,8),30-(7,8,8)]
   527       7.482945       7.482945       7.482945    8[6-(6,8),30-(7,8,8)]
   528        3.98337        3.98337        3.98337    8[6-(6,8),30-(7,8,8)]
   529      -0.484493      -0.484493      -0.484493    8[6-(6,8),30-(7,8,8,8)]
   530         9.7854         9.7854         9.7854    8[6-(6,8),30-(7,8,8,8)]
   531       3.609414       3.609414       3.609414    8[6-(6,8),30-(7,8,8,8)]
   532       5.598013       5.598013       5.598013    8[6-(6,8),30-(7,8,8,8)]
   533       0.635687       0.635687       0.635687    8[6-(6,8),30-(7,8,8,8)]
   534      10.800769      10.800769      10.800769    8[6-(6,8),30-(7,8,8,8)]
   535      -0.639382      -0.639382      -0.639382    8[6-(6,8),30-(7,8,8)]
   536       1.300935       1.300935       1.300935    8[6-(6,8)]
   537       0.044971       0.044971       0.044971    8[6-(6,8),30-(7,8,8,8)]
   538      10.504948      10.504948      10.504948    8[6-(6,8),30-(7,8,8,8)]
   539       9.023538       9.023538       9.023538    8[6-(6,8)]
   540      10.477132      10.477132      10.477132    8[6-(6,8),30-(7,8,8)]
   541       5.919064       5.919064       5.919064    8[6-(6,8),30-(7,8,8)]
   542       5.955475       5.955475       5.955475    8[6-(6,8),30-(7,8,8)]
   543       9.236482       9.236482       9.236482    8[6-(6,8),30-(7,8,8)]
   544       9.192711       9.192711       9.192711    8[6-(6,8),30-(7,8,8)]
