# Supplementary material for: A collection of forcefield precursors for metal–organic frameworks
Source: RSC Adv. 2019 Nov 13;9(63):36492–507. doi: 10.1039/c9ra07327b (PMC9075174; doi:10.1039/c9ra07327b)
Supplement: RA-009-C9RA07327B-s085 [file RA-009-C9RA07327B-s085.txt]

AMILUE_clean

12.340000    0.000000    0.000000
-1.582098    19.839919    0.000000
-1.582098    -4.540441    19.313384

     1       6.535946       6.535946       6.535946    30[7-(6,6,6),8-(6),8-(6),8-(6),8-(6)]
     2       9.121212       9.121212       9.121212    30[7-(6,6,6),8-(6),8-(6),8-(6),8-(6)]
     3        3.56582        3.56582        3.56582    30[7-(6,6,6),8-(6),8-(6),8-(6)]
     4       4.215204       4.215204       4.215204    30[7-(6,6,6),8-(6),8-(6),8-(6),8-(6)]
     5       0.365946       0.365946       0.365946    30[7-(6,6,6),8-(6),8-(6),8-(6),8-(6)]
     6       2.951212       2.951212       2.951212    30[7-(6,6,6),8-(6),8-(6),8-(6),8-(6)]
     7        9.73582        9.73582        9.73582    30[7-(6,6,6),8-(6),8-(6),8-(6)]
     8      -1.954796      -1.954796      -1.954796    30[7-(6,6,6),8-(6),8-(6),8-(6),8-(6)]
     9       4.919575       4.919575       4.919575    1[6-(1,7,7)]
    10       5.499076       5.499076       5.499076    1[6-(1,7,7)]
    11       5.171718       5.171718       5.171718    1[6-(1,7,7)]
    12       4.398194       4.398194       4.398194    1[6-(1,7,7)]
    13        3.53263        3.53263        3.53263    1[6-(1,7,7)]
    14       3.726589       3.726589       3.726589    1[6-(1,7,7)]
    15       2.432549       2.432549       2.432549    1[6-(1,7,7)]
    16       4.017542       4.017542       4.017542    1[6-(1,7,7)]
    17       1.241303       1.241303       1.241303    1[6-(1,7,7)]
    18       2.053279       2.053279       2.053279    1[6-(1,7,7)]
    19       2.517168       2.517168       2.517168    1[6-(1,7,7)]
    20       1.523478       1.523478       1.523478    1[6-(1,7,7)]
    21       8.545261       8.545261       8.545261    1[6-(1,7,7)]
    22       9.034711       9.034711       9.034711    1[6-(1,7,7)]
    23      11.437324      11.437324      11.437324    1[6-(1,7,7)]
    24       9.054048       9.054048       9.054048    1[6-(1,7,7)]
    25      -0.511663      -0.511663      -0.511663    1[6-(1,7,7)]
    26      -0.181996      -0.181996      -0.181996    1[6-(1,7,7)]
    27      10.193479      10.193479      10.193479    1[6-(1,7,7)]
    28      -0.590479      -0.590479      -0.590479    1[6-(1,7,7)]
    29       1.422653       1.422653       1.422653    1[6-(1,7,7)]
    30       0.594501       0.594501       0.594501    1[6-(1,7,7)]
    31        0.12362        0.12362        0.12362    1[6-(1,7,7)]
    32      -0.983029      -0.983029      -0.983029    1[6-(1,7,7)]
    33       6.223828       6.223828       6.223828    1[6-(6,6)]
    34       1.564657       1.564657       1.564657    1[6-(6,6)]
    35       2.668383       2.668383       2.668383    1[6-(6,6)]
    36       6.318223       6.318223       6.318223    1[6-(6,6)]
    37        5.26199        5.26199        5.26199    1[6-(6,6)]
    38       1.662722       1.662722       1.662722    1[6-(6,6)]
    39      10.526753      10.526753      10.526753    1[6-(6,6)]
    40      11.029907      11.029907      11.029907    1[6-(6,6)]
    41       6.909797       6.909797       6.909797    1[6-(6,6)]
    42      10.425148      10.425148      10.425148    1[6-(6,6)]
    43       6.950165       6.950165       6.950165    1[6-(6,6)]
    44       6.362815       6.362815       6.362815    1[6-(6,6)]
    45      -0.073105      -0.073105      -0.073105    1[6-(6,6)]
    46       9.992934       9.992934       9.992934    1[6-(6,6)]
    47      -0.034613      -0.034613      -0.034613    1[6-(6,6)]
    48      10.065286      10.065286      10.065286    1[6-(6,6)]
    49       7.760015       7.760015       7.760015    1[6-(6,6)]
    50       7.816384       7.816384       7.816384    1[6-(6,6)]
    51       7.244523       7.244523       7.244523    1[6-(6,6)]
    52       2.993675       2.993675       2.993675    1[6-(6,6)]
    53       3.483191       3.483191       3.483191    1[6-(6,6)]
    54       7.900604       7.900604       7.900604    1[6-(6,6)]
    55       7.389952       7.389952       7.389952    1[6-(6,6)]
    56       3.670512       3.670512       3.670512    1[6-(6,6)]
    57      11.089575      11.089575      11.089575    1[6-(1,7,7)]
    58      -0.670924      -0.670924      -0.670924    1[6-(1,7,7)]
    59      -0.998282      -0.998282      -0.998282    1[6-(1,7,7)]
    60      10.568194      10.568194      10.568194    1[6-(1,7,7)]
    61        9.70263        9.70263        9.70263    1[6-(1,7,7)]
    62       9.896589       9.896589       9.896589    1[6-(1,7,7)]
    63       8.602549       8.602549       8.602549    1[6-(1,7,7)]
    64      10.187542      10.187542      10.187542    1[6-(1,7,7)]
    65       7.411303       7.411303       7.411303    1[6-(1,7,7)]
    66       8.223279       8.223279       8.223279    1[6-(1,7,7)]
    67       8.687168       8.687168       8.687168    1[6-(1,7,7)]
    68       7.693478       7.693478       7.693478    1[6-(1,7,7)]
    69       2.375261       2.375261       2.375261    1[6-(1,7,7)]
    70       2.864711       2.864711       2.864711    1[6-(1,7,7)]
    71       5.267324       5.267324       5.267324    1[6-(1,7,7)]
    72       2.884048       2.884048       2.884048    1[6-(1,7,7)]
    73       5.658337       5.658337       5.658337    1[6-(1,7,7)]
    74       5.988004       5.988004       5.988004    1[6-(1,7,7)]
    75       4.023479       4.023479       4.023479    1[6-(1,7,7)]
    76       5.579521       5.579521       5.579521    1[6-(1,7,7)]
    77       7.592653       7.592653       7.592653    1[6-(1,7,7)]
    78       6.764501       6.764501       6.764501    1[6-(1,7,7)]
    79        6.29362        6.29362        6.29362    1[6-(1,7,7)]
    80       5.186971       5.186971       5.186971    1[6-(1,7,7)]
    81       0.053828       0.053828       0.053828    1[6-(6,6)]
    82       7.734657       7.734657       7.734657    1[6-(6,6)]
    83       8.838383       8.838383       8.838383    1[6-(6,6)]
    84       0.148223       0.148223       0.148223    1[6-(6,6)]
    85       -0.90801       -0.90801       -0.90801    1[6-(6,6)]
    86       7.832722       7.832722       7.832722    1[6-(6,6)]
    87       4.356753       4.356753       4.356753    1[6-(6,6)]
    88       4.859907       4.859907       4.859907    1[6-(6,6)]
    89       0.739797       0.739797       0.739797    1[6-(6,6)]
    90       4.255148       4.255148       4.255148    1[6-(6,6)]
    91       0.780165       0.780165       0.780165    1[6-(6,6)]
    92       0.192815       0.192815       0.192815    1[6-(6,6)]
    93       6.096895       6.096895       6.096895    1[6-(6,6)]
    94       3.822934       3.822934       3.822934    1[6-(6,6)]
    95       6.135387       6.135387       6.135387    1[6-(6,6)]
    96       3.895286       3.895286       3.895286    1[6-(6,6)]
    97       1.590015       1.590015       1.590015    1[6-(6,6)]
    98       1.646384       1.646384       1.646384    1[6-(6,6)]
    99       1.074523       1.074523       1.074523    1[6-(6,6)]
   100       9.163675       9.163675       9.163675    1[6-(6,6)]
   101       9.653191       9.653191       9.653191    1[6-(6,6)]
   102       1.730604       1.730604       1.730604    1[6-(6,6)]
   103       1.219952       1.219952       1.219952    1[6-(6,6)]
   104       9.840512       9.840512       9.840512    1[6-(6,6)]
   105       4.751243       4.751243       4.751243    6[1-(0),1-(0),7-(6,6,30),7-(6,6,30)]
   106       4.433535       4.433535       4.433535    6[1-(0),1-(0),7-(6,6),7-(6,6,30)]
   107       3.577494       3.577494       3.577494    6[1-(0),1-(0),7-(6,6),7-(6,6,30)]
   108       3.269203       3.269203       3.269203    6[1-(0),1-(0),7-(6,6),7-(6,6,30)]
   109       2.103555       2.103555       2.103555    6[1-(0),1-(0),7-(6,6),7-(6,6)]
   110       2.376965       2.376965       2.376965    6[1-(0),1-(0),7-(6,6),7-(6,6,30)]
   111       9.270122       9.270122       9.270122    6[1-(0),1-(0),7-(6,6,30),7-(6,6,30)]
   112       9.766443       9.766443       9.766443    6[1-(0),1-(0),7-(6,6),7-(6,6,30)]
   113      -0.276853      -0.276853      -0.276853    6[1-(0),1-(0),7-(6,6),7-(6,6,30)]
   114      -1.446276      -1.446276      -1.446276    6[1-(0),1-(0),7-(6,6),7-(6,6,30)]
   115      -0.270155      -0.270155      -0.270155    6[1-(0),1-(0),7-(6,6),7-(6,6)]
   116      -0.745213      -0.745213      -0.745213    6[1-(0),1-(0),7-(6,6),7-(6,6,30)]
   117       5.234341       5.234341       5.234341    6[6-(6,6),8-(30),8-(30)]
   118       4.564885       4.564885       4.564885    6[6-(1,6),6-(1,6),6-(8,8)]
   119       5.277983       5.277983       5.277983    6[1-(0),6-(6,6),6-(6,6)]
   120       4.648237       4.648237       4.648237    6[6-(1,6),6-(1,6),6-(6,6)]
   121       3.248786       3.248786       3.248786    6[6-(1,6),6-(1,6),6-(6,6)]
   122       2.511166       2.511166       2.511166    6[1-(0),6-(1,6),6-(6,6)]
   123       3.162714       3.162714       3.162714    6[1-(0),6-(1,6),6-(6,6)]
   124        5.37241        5.37241        5.37241    6[1-(0),6-(1,6),6-(6,6)]
   125       4.743992       4.743992       4.743992    6[1-(0),6-(1,6),6-(6,6)]
   126       3.338656       3.338656       3.338656    6[6-(1,6),6-(1,6),6-(8,8)]
   127       2.611035       2.611035       2.611035    6[1-(0),6-(6,6),6-(6,6)]
   128       2.682806       2.682806       2.682806    6[6-(6,6),8-(30),8-(30)]
   129       8.335072       8.335072       8.335072    6[6-(6,6),8-(30),8-(30)]
   130       8.649488       8.649488       8.649488    6[6-(1,6),6-(1,6),6-(8,8)]
   131       9.897474       9.897474       9.897474    6[1-(0),6-(1,6),6-(6,6)]
   132      10.195152      10.195152      10.195152    6[1-(0),6-(1,6),6-(6,6)]
   133       9.287748       9.287748       9.287748    6[6-(1,6),6-(1,6),6-(6,6)]
   134       8.050171       8.050171       8.050171    6[6-(1,6),6-(1,6),6-(6,6)]
   135       7.749741       7.749741       7.749741    6[1-(0),6-(6,6),6-(6,6)]
   136       9.618016       9.618016       9.618016    6[1-(0),6-(6,6),6-(6,6)]
   137       8.772375       8.772375       8.772375    6[6-(1,6),6-(1,6),6-(8,8)]
   138       7.544195       7.544195       7.544195    6[1-(0),6-(1,6),6-(6,6)]
   139       7.195766       7.195766       7.195766    6[1-(0),6-(1,6),6-(6,6)]
   140       9.228668       9.228668       9.228668    6[6-(6,6),8-(0),8-(30)]
   141       1.652906       1.652906       1.652906    6[6-(6,6),8-(30),8-(30)]
   142       0.149577       0.149577       0.149577    6[6-(1,6),6-(1,6),6-(8,8)]
   143      -0.541933      -0.541933      -0.541933    6[1-(0),6-(6,6),6-(6,6)]
   144      10.372101      10.372101      10.372101    6[6-(1,6),6-(1,6),6-(6,6)]
   145       9.684315       9.684315       9.684315    6[6-(1,6),6-(1,6),6-(6,6)]
   146      -1.901399      -1.901399      -1.901399    6[1-(0),6-(1,6),6-(6,6)]
   147      -0.532956      -0.532956      -0.532956    6[1-(0),6-(1,6),6-(6,6)]
   148       9.614746       9.614746       9.614746    6[1-(0),6-(1,6),6-(6,6)]
   149        8.25067        8.25067        8.25067    6[1-(0),6-(1,6),6-(6,6)]
   150       7.568959       7.568959       7.568959    6[6-(1,6),6-(1,6),6-(8,8)]
   151       8.282903       8.282903       8.282903    6[1-(0),6-(6,6),6-(6,6)]
   152       6.085786       6.085786       6.085786    6[6-(6,6),8-(30),8-(30)]
   153       5.717966       5.717966       5.717966    6[6-(6,6),8-(30),8-(30)]
   154        5.42051        5.42051        5.42051    6[6-(1,6),6-(1,6),6-(8,8)]
   155        6.37547        6.37547        6.37547    6[1-(0),6-(6,6),6-(6,6)]
   156       6.078553       6.078553       6.078553    6[6-(1,6),6-(1,6),6-(6,6)]
   157        4.80519        4.80519        4.80519    6[6-(1,6),6-(1,6),6-(6,6)]
   158       3.849787       3.849787       3.849787    6[1-(0),6-(1,6),6-(6,6)]
   159       4.143857       4.143857       4.143857    6[1-(0),6-(1,6),6-(6,6)]
   160       7.041834       7.041834       7.041834    6[1-(0),6-(1,6),6-(6,6)]
   161       6.737259       6.737259       6.737259    6[1-(0),6-(1,6),6-(6,6)]
   162       5.474212       5.474212       5.474212    6[6-(1,6),6-(1,6),6-(8,8)]
   163       4.532952       4.532952       4.532952    6[1-(0),6-(6,6),6-(6,6)]
   164       5.105881       5.105881       5.105881    6[6-(6,6),8-(30),8-(30)]
   165      10.921243      10.921243      10.921243    6[1-(0),1-(0),7-(6,6,30),7-(6,6,30)]
   166      10.603535      10.603535      10.603535    6[1-(0),1-(0),7-(6,6),7-(6,6,30)]
   167       9.747494       9.747494       9.747494    6[1-(0),1-(0),7-(6,6),7-(6,6,30)]
   168       9.439203       9.439203       9.439203    6[1-(0),1-(0),7-(6,6),7-(6,6,30)]
   169       8.273555       8.273555       8.273555    6[1-(0),1-(0),7-(6,6),7-(6,6)]
   170       8.546965       8.546965       8.546965    6[1-(0),1-(0),7-(6,6),7-(6,6,30)]
   171       3.100122       3.100122       3.100122    6[1-(0),1-(0),7-(6,6,30),7-(6,6,30)]
   172       3.596443       3.596443       3.596443    6[1-(0),1-(0),7-(6,6),7-(6,6,30)]
   173       5.893147       5.893147       5.893147    6[1-(0),1-(0),7-(6,6),7-(6,6,30)]
   174       4.723724       4.723724       4.723724    6[1-(0),1-(0),7-(6,6),7-(6,6,30)]
   175       5.899845       5.899845       5.899845    6[1-(0),1-(0),7-(6,6),7-(6,6)]
   176       5.424787       5.424787       5.424787    6[1-(0),1-(0),7-(6,6),7-(6,6,30)]
   177      -0.935659      -0.935659      -0.935659    6[6-(6,6),8-(30),8-(30)]
   178      -1.605115      -1.605115      -1.605115    6[6-(1,6),6-(1,6),6-(8,8)]
   179      -0.892017      -0.892017      -0.892017    6[1-(0),6-(6,6),6-(6,6)]
   180      -1.521763      -1.521763      -1.521763    6[6-(1,6),6-(1,6),6-(6,6)]
   181       9.418786       9.418786       9.418786    6[6-(1,6),6-(1,6),6-(6,6)]
   182       8.681166       8.681166       8.681166    6[1-(0),6-(1,6),6-(6,6)]
   183       9.332714       9.332714       9.332714    6[1-(0),6-(1,6),6-(6,6)]
   184       -0.79759       -0.79759       -0.79759    6[1-(0),6-(1,6),6-(6,6)]
   185      -1.426008      -1.426008      -1.426008    6[1-(0),6-(1,6),6-(6,6)]
   186       9.508656       9.508656       9.508656    6[6-(1,6),6-(1,6),6-(8,8)]
   187       8.781035       8.781035       8.781035    6[1-(0),6-(6,6),6-(6,6)]
   188       8.852806       8.852806       8.852806    6[6-(6,6),8-(30),8-(30)]
   189       2.165072       2.165072       2.165072    6[6-(6,6),8-(30),8-(30)]
   190       2.479488       2.479488       2.479488    6[6-(1,6),6-(1,6),6-(8,8)]
   191       3.727474       3.727474       3.727474    6[1-(0),6-(1,6),6-(6,6)]
   192       4.025152       4.025152       4.025152    6[1-(0),6-(1,6),6-(6,6)]
   193       3.117748       3.117748       3.117748    6[6-(1,6),6-(1,6),6-(6,6)]
   194       1.880171       1.880171       1.880171    6[6-(1,6),6-(1,6),6-(6,6)]
   195       1.579741       1.579741       1.579741    6[1-(0),6-(6,6),6-(6,6)]
   196       3.448016       3.448016       3.448016    6[1-(0),6-(6,6),6-(6,6)]
   197       2.602375       2.602375       2.602375    6[6-(1,6),6-(1,6),6-(8,8)]
   198       1.374195       1.374195       1.374195    6[1-(0),6-(1,6),6-(6,6)]
   199       1.025766       1.025766       1.025766    6[1-(0),6-(1,6),6-(6,6)]
   200       3.058668       3.058668       3.058668    6[6-(6,6),8-(0),8-(30)]
   201       7.822906       7.822906       7.822906    6[6-(6,6),8-(30),8-(30)]
   202       6.319577       6.319577       6.319577    6[6-(1,6),6-(1,6),6-(8,8)]
   203       5.628067       5.628067       5.628067    6[1-(0),6-(6,6),6-(6,6)]
   204       4.202101       4.202101       4.202101    6[6-(1,6),6-(1,6),6-(6,6)]
   205       3.514315       3.514315       3.514315    6[6-(1,6),6-(1,6),6-(6,6)]
   206       4.268601       4.268601       4.268601    6[1-(0),6-(1,6),6-(6,6)]
   207       5.637044       5.637044       5.637044    6[1-(0),6-(1,6),6-(6,6)]
   208       3.444746       3.444746       3.444746    6[1-(0),6-(1,6),6-(6,6)]
   209        2.08067        2.08067        2.08067    6[1-(0),6-(1,6),6-(6,6)]
   210       1.398959       1.398959       1.398959    6[6-(1,6),6-(1,6),6-(8,8)]
   211       2.112903       2.112903       2.112903    6[1-(0),6-(6,6),6-(6,6)]
   212      -0.084214      -0.084214      -0.084214    6[6-(6,6),8-(30),8-(30)]
   213      -0.452034      -0.452034      -0.452034    6[6-(6,6),8-(30),8-(30)]
   214       -0.74949       -0.74949       -0.74949    6[6-(1,6),6-(1,6),6-(8,8)]
   215        0.20547        0.20547        0.20547    6[1-(0),6-(6,6),6-(6,6)]
   216      -0.091447      -0.091447      -0.091447    6[6-(1,6),6-(1,6),6-(6,6)]
   217       -1.36481       -1.36481       -1.36481    6[6-(1,6),6-(1,6),6-(6,6)]
   218      -2.320213      -2.320213      -2.320213    6[1-(0),6-(1,6),6-(6,6)]
   219      -2.026143      -2.026143      -2.026143    6[1-(0),6-(1,6),6-(6,6)]
   220       0.871834       0.871834       0.871834    6[1-(0),6-(1,6),6-(6,6)]
   221       0.567259       0.567259       0.567259    6[1-(0),6-(1,6),6-(6,6)]
   222      -0.695788      -0.695788      -0.695788    6[6-(1,6),6-(1,6),6-(8,8)]
   223      -1.637048      -1.637048      -1.637048    6[1-(0),6-(6,6),6-(6,6)]
   224      -1.064119      -1.064119      -1.064119    6[6-(6,6),8-(30),8-(30)]
   225        4.70891        4.70891        4.70891    7[6-(1,1,7),6-(1,1,7),6-(1,1,7),30-(8,8,8,8)]
   226       3.490598       3.490598       3.490598    7[6-(1,1,7),6-(1,1,7),6-(1,1,7),30-(8,8,8)]
   227        3.18077        3.18077        3.18077    7[6-(1,1,7),6-(1,1,7),6-(1,1,7)]
   228       2.298656       2.298656       2.298656    7[6-(1,1,7),6-(1,1,7),6-(1,1,7)]
   229       9.370737       9.370737       9.370737    7[6-(1,1,7),6-(1,1,7),6-(1,1,7),30-(8,8,8,8)]
   230      -1.796419      -1.796419      -1.796419    7[6-(1,1,7),6-(1,1,7),6-(1,1,7),30-(8,8,8,8)]
   231      -1.322658      -1.322658      -1.322658    7[6-(1,1,7),6-(1,1,7),6-(1,1,7)]
   232      -0.604603      -0.604603      -0.604603    7[6-(1,1,7),6-(1,1,7),6-(1,1,7)]
   233       10.87891       10.87891       10.87891    7[6-(1,1,7),6-(1,1,7),6-(1,1,7),30-(8,8,8,8)]
   234       9.660598       9.660598       9.660598    7[6-(1,1,7),6-(1,1,7),6-(1,1,7),30-(8,8,8)]
   235        9.35077        9.35077        9.35077    7[6-(1,1,7),6-(1,1,7),6-(1,1,7)]
   236       8.468656       8.468656       8.468656    7[6-(1,1,7),6-(1,1,7),6-(1,1,7)]
   237       3.200737       3.200737       3.200737    7[6-(1,1,7),6-(1,1,7),6-(1,1,7),30-(8,8,8,8)]
   238       4.373581       4.373581       4.373581    7[6-(1,1,7),6-(1,1,7),6-(1,1,7),30-(8,8,8,8)]
   239       4.847342       4.847342       4.847342    7[6-(1,1,7),6-(1,1,7),6-(1,1,7)]
   240       5.565397       5.565397       5.565397    7[6-(1,1,7),6-(1,1,7),6-(1,1,7)]
   241       6.058221       6.058221       6.058221    8[6-(6,8),30-(7,8,8,8)]
   242       6.475745       6.475745       6.475745    8[6-(6,8),30-(7,8,8,8)]
   243        3.42881        3.42881        3.42881    8[6-(6,8),30-(7,8,8,8)]
   244       1.423968       1.423968       1.423968    8[6-(6,8),30-(7,8,8,8)]
   245       7.251049       7.251049       7.251049    8[6-(6,8),30-(7,8,8,8)]
   246         9.2065         9.2065         9.2065    8[6-(6,8),30-(7,8,8,8)]
   247      10.200746      10.200746      10.200746    8[6-(6,8)]
   248       8.624827       8.624827       8.624827    8[6-(6,8),30-(7,8,8)]
   249       6.382789       6.382789       6.382789    8[6-(6,8),30-(7,8,8,8)]
   250        2.24844        2.24844        2.24844    8[6-(6,8),30-(7,8,8,8)]
   251       2.222028       2.222028       2.222028    8[6-(6,8),30-(7,8,8)]
   252       5.507901       5.507901       5.507901    8[6-(6,8),30-(7,8,8)]
   253       5.486944       5.486944       5.486944    8[6-(6,8),30-(7,8,8,8)]
   254       6.858278       6.858278       6.858278    8[6-(6,8),30-(7,8,8,8)]
   255       5.959653       5.959653       5.959653    8[6-(6,8),30-(7,8,8,8)]
   256       3.950319       3.950319       3.950319    8[6-(6,8),30-(7,8,8,8)]
   257      -0.111779      -0.111779      -0.111779    8[6-(6,8),30-(7,8,8,8)]
   258       0.305745       0.305745       0.305745    8[6-(6,8),30-(7,8,8,8)]
   259        9.59881        9.59881        9.59881    8[6-(6,8),30-(7,8,8,8)]
   260       7.593968       7.593968       7.593968    8[6-(6,8),30-(7,8,8,8)]
   261       1.081049       1.081049       1.081049    8[6-(6,8),30-(7,8,8,8)]
   262         3.0365         3.0365         3.0365    8[6-(6,8),30-(7,8,8,8)]
   263       4.030746       4.030746       4.030746    8[6-(6,8)]
   264       2.454827       2.454827       2.454827    8[6-(6,8),30-(7,8,8)]
   265       0.212789       0.212789       0.212789    8[6-(6,8),30-(7,8,8,8)]
   266        8.41844        8.41844        8.41844    8[6-(6,8),30-(7,8,8,8)]
   267       8.392028       8.392028       8.392028    8[6-(6,8),30-(7,8,8)]
   268      -0.662099      -0.662099      -0.662099    8[6-(6,8),30-(7,8,8)]
   269      -0.683056      -0.683056      -0.683056    8[6-(6,8),30-(7,8,8,8)]
   270       0.688278       0.688278       0.688278    8[6-(6,8),30-(7,8,8,8)]
   271      -0.210347      -0.210347      -0.210347    8[6-(6,8),30-(7,8,8,8)]
   272      10.120319      10.120319      10.120319    8[6-(6,8),30-(7,8,8,8)]
