# Supplementary material for: A collection of forcefield precursors for metal–organic frameworks
Source: RSC Adv. 2019 Nov 13;9(63):36492–507. doi: 10.1039/c9ra07327b (PMC9075174; doi:10.1039/c9ra07327b)
Supplement: RA-009-C9RA07327B-s086 [file RA-009-C9RA07327B-s086.txt]

AMIMAL_clean

12.252700    0.000000    0.000000
-3.022264    24.532942    0.000000
0.000000    0.000000    31.251500

     1       6.600126       6.600126       6.600126    30[7-(6,6,6),8-(6),8-(6),8-(6),8-(6)]
     2       3.985862       3.985862       3.985862    30[7-(6,6,6),8-(6),8-(6),8-(6),8-(6)]
     3       7.282835       7.282835       7.282835    30[7-(6,6,6),8-(6),8-(6),8-(6)]
     4       3.393638       3.393638       3.393638    30[7-(6,6,6),8-(6),8-(6),8-(6),8-(6)]
     5      10.267792      10.267792      10.267792    30[7-(6,6,6),8-(6),8-(6),8-(6),8-(6)]
     6       0.629356       0.629356       0.629356    30[7-(6,6,6),8-(6),8-(6),8-(6),8-(6)]
     7       9.585083       9.585083       9.585083    30[7-(6,6,6),8-(6),8-(6),8-(6)]
     8        1.22158        1.22158        1.22158    30[7-(6,6,6),8-(6),8-(6),8-(6),8-(6)]
     9        2.63031        2.63031        2.63031    30[7-(6,6,6),8-(6),8-(6),8-(6),8-(6)]
    10       5.244574       5.244574       5.244574    30[7-(6,6,6),8-(6),8-(6),8-(6),8-(6)]
    11       1.947601       1.947601       1.947601    30[7-(6,6,6),8-(6),8-(6),8-(6)]
    12       5.836798       5.836798       5.836798    30[7-(6,6,6),8-(6),8-(6),8-(6),8-(6)]
    13      -1.037356      -1.037356      -1.037356    30[7-(6,6,6),8-(6),8-(6),8-(6),8-(6)]
    14        8.60108        8.60108        8.60108    30[7-(6,6,6),8-(6),8-(6),8-(6),8-(6)]
    15      -0.354647      -0.354647      -0.354647    30[7-(6,6,6),8-(6),8-(6),8-(6)]
    16       8.008856       8.008856       8.008856    30[7-(6,6,6),8-(6),8-(6),8-(6),8-(6)]
    17       7.670729       7.670729       7.670729    1[6-(1,7,7)]
    18        8.14581        8.14581        8.14581    1[6-(1,7,7)]
    19       9.309218       9.309218       9.309218    1[6-(1,7,7)]
    20        9.60164        9.60164        9.60164    1[6-(1,7,7)]
    21       8.884354       8.884354       8.884354    1[6-(1,7,7)]
    22       8.133382       8.133382       8.133382    1[6-(1,7,7)]
    23      11.605865      11.605865      11.605865    1[6-(1,7,7)]
    24      10.511252      10.511252      10.511252    1[6-(1,7,7)]
    25       9.332983       9.332983       9.332983    1[6-(1,7,7)]
    26      10.890106      10.890106      10.890106    1[6-(1,7,7)]
    27      11.211829      11.211829      11.211829    1[6-(1,7,7)]
    28      -0.235022      -0.235022      -0.235022    1[6-(1,7,7)]
    29       2.415102       2.415102       2.415102    1[6-(1,7,7)]
    30       3.062399       3.062399       3.062399    1[6-(1,7,7)]
    31       2.729313       2.729313       2.729313    1[6-(1,7,7)]
    32       1.890457       1.890457       1.890457    1[6-(1,7,7)]
    33        0.91468        0.91468        0.91468    1[6-(1,7,7)]
    34       1.114832       1.114832       1.114832    1[6-(1,7,7)]
    35       0.037947       0.037947       0.037947    1[6-(1,7,7)]
    36       1.624467       1.624467       1.624467    1[6-(1,7,7)]
    37      -0.000706      -0.000706      -0.000706    1[6-(1,7,7)]
    38      -0.945452      -0.945452      -0.945452    1[6-(1,7,7)]
    39      -0.479428      -0.479428      -0.479428    1[6-(1,7,7)]
    40      11.021613      11.021613      11.021613    1[6-(1,7,7)]
    41        5.36159        5.36159        5.36159    1[6-(6,6)]
    42       5.318467       5.318467       5.318467    1[6-(6,6)]
    43       6.379916       6.379916       6.379916    1[6-(6,6)]
    44       9.826302       9.826302       9.826302    1[6-(6,6)]
    45       9.886276       9.886276       9.886276    1[6-(6,6)]
    46        8.81719        8.81719        8.81719    1[6-(6,6)]
    47       2.515855       2.515855       2.515855    1[6-(6,6)]
    48       1.982281       1.982281       1.982281    1[6-(6,6)]
    49       2.686327       2.686327       2.686327    1[6-(6,6)]
    50       6.555522       6.555522       6.555522    1[6-(6,6)]
    51       7.098057       7.098057       7.098057    1[6-(6,6)]
    52       6.407538       6.407538       6.407538    1[6-(6,6)]
    53       4.497905       4.497905       4.497905    1[6-(6,6)]
    54       4.004247       4.004247       4.004247    1[6-(6,6)]
    55       4.634357       4.634357       4.634357    1[6-(6,6)]
    56       7.892016       7.892016       7.892016    1[6-(6,6)]
    57       8.409591       8.409591       8.409591    1[6-(6,6)]
    58       7.870364       7.870364       7.870364    1[6-(6,6)]
    59       3.734335       3.734335       3.734335    1[6-(6,6)]
    60        1.56232        1.56232        1.56232    1[6-(6,6)]
    61      -0.751847      -0.751847      -0.751847    1[6-(6,6)]
    62      -0.725868      -0.725868      -0.725868    1[6-(6,6)]
    63       1.459257       1.459257       1.459257    1[6-(6,6)]
    64       3.765501       3.765501       3.765501    1[6-(6,6)]
    65       9.197189       9.197189       9.197189    1[6-(1,7,7)]
    66       8.722108       8.722108       8.722108    1[6-(1,7,7)]
    67         7.5587         7.5587         7.5587    1[6-(1,7,7)]
    68       7.266278       7.266278       7.266278    1[6-(1,7,7)]
    69       7.983564       7.983564       7.983564    1[6-(1,7,7)]
    70       8.734536       8.734536       8.734536    1[6-(1,7,7)]
    71       5.262053       5.262053       5.262053    1[6-(1,7,7)]
    72       6.356666       6.356666       6.356666    1[6-(1,7,7)]
    73       7.534935       7.534935       7.534935    1[6-(1,7,7)]
    74       5.977812       5.977812       5.977812    1[6-(1,7,7)]
    75       5.656089       5.656089       5.656089    1[6-(1,7,7)]
    76        4.85024        4.85024        4.85024    1[6-(1,7,7)]
    77       2.200116       2.200116       2.200116    1[6-(1,7,7)]
    78       1.552819       1.552819       1.552819    1[6-(1,7,7)]
    79       1.885905       1.885905       1.885905    1[6-(1,7,7)]
    80       2.724761       2.724761       2.724761    1[6-(1,7,7)]
    81       3.700538       3.700538       3.700538    1[6-(1,7,7)]
    82       3.500386       3.500386       3.500386    1[6-(1,7,7)]
    83       4.577271       4.577271       4.577271    1[6-(1,7,7)]
    84       2.990751       2.990751       2.990751    1[6-(1,7,7)]
    85       4.615924       4.615924       4.615924    1[6-(1,7,7)]
    86        5.56067        5.56067        5.56067    1[6-(1,7,7)]
    87       5.094646       5.094646       5.094646    1[6-(1,7,7)]
    88       5.846305       5.846305       5.846305    1[6-(1,7,7)]
    89      11.506328      11.506328      11.506328    1[6-(6,6)]
    90       8.527187       8.527187       8.527187    1[6-(6,6)]
    91       7.465738       7.465738       7.465738    1[6-(6,6)]
    92       4.019352       4.019352       4.019352    1[6-(6,6)]
    93       6.981642       6.981642       6.981642    1[6-(6,6)]
    94       8.050728       8.050728       8.050728    1[6-(6,6)]
    95       2.099363       2.099363       2.099363    1[6-(6,6)]
    96       2.632937       2.632937       2.632937    1[6-(6,6)]
    97       1.928891       1.928891       1.928891    1[6-(6,6)]
    98      10.312396      10.312396      10.312396    1[6-(6,6)]
    99       9.769861       9.769861       9.769861    1[6-(6,6)]
   100       10.46038       10.46038       10.46038    1[6-(6,6)]
   101       0.117313       0.117313       0.117313    1[6-(6,6)]
   102       0.610971       0.610971       0.610971    1[6-(6,6)]
   103      -0.019139      -0.019139      -0.019139    1[6-(6,6)]
   104       8.975902       8.975902       8.975902    1[6-(6,6)]
   105       8.458327       8.458327       8.458327    1[6-(6,6)]
   106       8.997554       8.997554       8.997554    1[6-(6,6)]
   107       0.880883       0.880883       0.880883    1[6-(6,6)]
   108       3.052898       3.052898       3.052898    1[6-(6,6)]
   109       5.367065       5.367065       5.367065    1[6-(6,6)]
   110       2.318822       2.318822       2.318822    1[6-(6,6)]
   111       0.133697       0.133697       0.133697    1[6-(6,6)]
   112      -2.172547      -2.172547      -2.172547    1[6-(6,6)]
   113       1.559707       1.559707       1.559707    1[6-(1,7,7)]
   114       1.084626       1.084626       1.084626    1[6-(1,7,7)]
   115      -0.078782      -0.078782      -0.078782    1[6-(1,7,7)]
   116      -0.371204      -0.371204      -0.371204    1[6-(1,7,7)]
   117       0.346082       0.346082       0.346082    1[6-(1,7,7)]
   118       1.097054       1.097054       1.097054    1[6-(1,7,7)]
   119      -2.375429      -2.375429      -2.375429    1[6-(1,7,7)]
   120      -1.280816      -1.280816      -1.280816    1[6-(1,7,7)]
   121      -0.102547      -0.102547      -0.102547    1[6-(1,7,7)]
   122       -1.65967       -1.65967       -1.65967    1[6-(1,7,7)]
   123      -1.981393      -1.981393      -1.981393    1[6-(1,7,7)]
   124       9.465458       9.465458       9.465458    1[6-(1,7,7)]
   125       6.815334       6.815334       6.815334    1[6-(1,7,7)]
   126       6.168037       6.168037       6.168037    1[6-(1,7,7)]
   127       6.501123       6.501123       6.501123    1[6-(1,7,7)]
   128       7.339979       7.339979       7.339979    1[6-(1,7,7)]
   129       8.315756       8.315756       8.315756    1[6-(1,7,7)]
   130       8.115604       8.115604       8.115604    1[6-(1,7,7)]
   131       9.192489       9.192489       9.192489    1[6-(1,7,7)]
   132       7.605969       7.605969       7.605969    1[6-(1,7,7)]
   133       9.231142       9.231142       9.231142    1[6-(1,7,7)]
   134      10.175888      10.175888      10.175888    1[6-(1,7,7)]
   135       9.709864       9.709864       9.709864    1[6-(1,7,7)]
   136      -1.791177      -1.791177      -1.791177    1[6-(1,7,7)]
   137       3.868846       3.868846       3.868846    1[6-(6,6)]
   138       3.911969       3.911969       3.911969    1[6-(6,6)]
   139        2.85052        2.85052        2.85052    1[6-(6,6)]
   140      -0.595866      -0.595866      -0.595866    1[6-(6,6)]
   141       -0.65584       -0.65584       -0.65584    1[6-(6,6)]
   142       0.413246       0.413246       0.413246    1[6-(6,6)]
   143       6.714581       6.714581       6.714581    1[6-(6,6)]
   144       7.248155       7.248155       7.248155    1[6-(6,6)]
   145       6.544109       6.544109       6.544109    1[6-(6,6)]
   146       2.674914       2.674914       2.674914    1[6-(6,6)]
   147       2.132379       2.132379       2.132379    1[6-(6,6)]
   148       2.822898       2.822898       2.822898    1[6-(6,6)]
   149       4.732531       4.732531       4.732531    1[6-(6,6)]
   150       5.226189       5.226189       5.226189    1[6-(6,6)]
   151       4.596079       4.596079       4.596079    1[6-(6,6)]
   152        1.33842        1.33842        1.33842    1[6-(6,6)]
   153       0.820845       0.820845       0.820845    1[6-(6,6)]
   154       1.360072       1.360072       1.360072    1[6-(6,6)]
   155       5.496101       5.496101       5.496101    1[6-(6,6)]
   156       7.668116       7.668116       7.668116    1[6-(6,6)]
   157       9.982283       9.982283       9.982283    1[6-(6,6)]
   158       9.956304       9.956304       9.956304    1[6-(6,6)]
   159       7.771179       7.771179       7.771179    1[6-(6,6)]
   160       5.464935       5.464935       5.464935    1[6-(6,6)]
   161       0.033247       0.033247       0.033247    1[6-(1,7,7)]
   162       0.508328       0.508328       0.508328    1[6-(1,7,7)]
   163       1.671736       1.671736       1.671736    1[6-(1,7,7)]
   164       1.964158       1.964158       1.964158    1[6-(1,7,7)]
   165       1.246872       1.246872       1.246872    1[6-(1,7,7)]
   166         0.4959         0.4959         0.4959    1[6-(1,7,7)]
   167       3.968383       3.968383       3.968383    1[6-(1,7,7)]
   168        2.87377        2.87377        2.87377    1[6-(1,7,7)]
   169       1.695501       1.695501       1.695501    1[6-(1,7,7)]
   170       3.252624       3.252624       3.252624    1[6-(1,7,7)]
   171       3.574347       3.574347       3.574347    1[6-(1,7,7)]
   172       4.380196       4.380196       4.380196    1[6-(1,7,7)]
   173        7.03032        7.03032        7.03032    1[6-(1,7,7)]
   174       7.677617       7.677617       7.677617    1[6-(1,7,7)]
   175       7.344531       7.344531       7.344531    1[6-(1,7,7)]
   176       6.505675       6.505675       6.505675    1[6-(1,7,7)]
   177       5.529898       5.529898       5.529898    1[6-(1,7,7)]
   178        5.73005        5.73005        5.73005    1[6-(1,7,7)]
   179       4.653165       4.653165       4.653165    1[6-(1,7,7)]
   180       6.239685       6.239685       6.239685    1[6-(1,7,7)]
   181       4.614512       4.614512       4.614512    1[6-(1,7,7)]
   182       3.669766       3.669766       3.669766    1[6-(1,7,7)]
   183        4.13579        4.13579        4.13579    1[6-(1,7,7)]
   184       3.384131       3.384131       3.384131    1[6-(1,7,7)]
   185      -2.275892      -2.275892      -2.275892    1[6-(6,6)]
   186       0.703249       0.703249       0.703249    1[6-(6,6)]
   187       1.764698       1.764698       1.764698    1[6-(6,6)]
   188       5.211084       5.211084       5.211084    1[6-(6,6)]
   189       2.248794       2.248794       2.248794    1[6-(6,6)]
   190       1.179708       1.179708       1.179708    1[6-(6,6)]
   191       7.131073       7.131073       7.131073    1[6-(6,6)]
   192       6.597499       6.597499       6.597499    1[6-(6,6)]
   193       7.301545       7.301545       7.301545    1[6-(6,6)]
   194       -1.08196       -1.08196       -1.08196    1[6-(6,6)]
   195      -0.539425      -0.539425      -0.539425    1[6-(6,6)]
   196      -1.229944      -1.229944      -1.229944    1[6-(6,6)]
   197       9.113123       9.113123       9.113123    1[6-(6,6)]
   198       8.619465       8.619465       8.619465    1[6-(6,6)]
   199       9.249575       9.249575       9.249575    1[6-(6,6)]
   200       0.254534       0.254534       0.254534    1[6-(6,6)]
   201       0.772109       0.772109       0.772109    1[6-(6,6)]
   202       0.232882       0.232882       0.232882    1[6-(6,6)]
   203       8.349553       8.349553       8.349553    1[6-(6,6)]
   204       6.177538       6.177538       6.177538    1[6-(6,6)]
   205       3.863371       3.863371       3.863371    1[6-(6,6)]
   206       6.911614       6.911614       6.911614    1[6-(6,6)]
   207       9.096739       9.096739       9.096739    1[6-(6,6)]
   208      11.402983      11.402983      11.402983    1[6-(6,6)]
   209       8.381514       8.381514       8.381514    6[1-(0),1-(0),7-(6,6,30),7-(6,6,30)]
   210        9.53589        9.53589        9.53589    6[1-(0),1-(0),7-(6,6),7-(6,6,30)]
   211       8.831594       8.831594       8.831594    6[1-(0),1-(0),7-(6,6),7-(6,6,30)]
   212      10.729886      10.729886      10.729886    6[1-(0),1-(0),7-(6,6),7-(6,6,30)]
   213      10.024834      10.024834      10.024834    6[1-(0),1-(0),7-(6,6),7-(6,6,30)]
   214      11.139629      11.139629      11.139629    6[1-(0),1-(0),7-(6,6),7-(6,6)]
   215       2.280356       2.280356       2.280356    6[1-(0),1-(0),7-(6,6,30),7-(6,6,30)]
   216       1.956905       1.956905       1.956905    6[1-(0),1-(0),7-(6,6),7-(6,6,30)]
   217       0.993365       0.993365       0.993365    6[1-(0),1-(0),7-(6,6),7-(6,6,30)]
   218       0.857439       0.857439       0.857439    6[1-(0),1-(0),7-(6,6),7-(6,6,30)]
   219      -0.112537      -0.112537      -0.112537    6[1-(0),1-(0),7-(6,6),7-(6,6,30)]
   220      -0.396825      -0.396825      -0.396825    6[1-(0),1-(0),7-(6,6),7-(6,6)]
   221       6.309442       6.309442       6.309442    6[6-(6,6),8-(30),8-(30)]
   222       6.973046       6.973046       6.973046    6[6-(1,6),6-(1,6),6-(8,8)]
   223       6.277385       6.277385       6.277385    6[1-(0),6-(6,6),6-(6,6)]
   224       6.913304       6.913304       6.913304    6[6-(1,6),6-(1,6),6-(6,6)]
   225       6.223119       6.223119       6.223119    6[1-(0),6-(1,6),6-(6,6)]
   226       6.856099       6.856099       6.856099    6[1-(0),6-(1,6),6-(6,6)]
   227       8.216548       8.216548       8.216548    6[6-(1,6),6-(1,6),6-(8,8)]
   228       8.911769       8.911769       8.911769    6[1-(0),6-(6,6),6-(6,6)]
   229       8.282461       8.282461       8.282461    6[6-(1,6),6-(1,6),6-(6,6)]
   230       8.973175       8.973175       8.973175    6[1-(0),6-(1,6),6-(6,6)]
   231       8.339069       8.339069       8.339069    6[1-(0),6-(1,6),6-(6,6)]
   232       8.866465       8.866465       8.866465    6[6-(6,6),8-(30),8-(30)]
   233       4.833095       4.833095       4.833095    6[6-(6,6),8-(30),8-(30)]
   234       4.526309       4.526309       4.526309    6[6-(1,6),6-(1,6),6-(8,8)]
   235       3.192444       3.192444       3.192444    6[1-(0),6-(1,6),6-(6,6)]
   236       2.877638       2.877638       2.877638    6[1-(0),6-(1,6),6-(6,6)]
   237       3.873916       3.873916       3.873916    6[6-(1,6),6-(1,6),6-(6,6)]
   238       3.574796       3.574796       3.574796    6[1-(0),6-(6,6),6-(6,6)]
   239       4.549873       4.549873       4.549873    6[6-(1,6),6-(1,6),6-(8,8)]
   240        5.88214        5.88214        5.88214    6[1-(0),6-(1,6),6-(6,6)]
   241       6.203987       6.203987       6.203987    6[1-(0),6-(1,6),6-(6,6)]
   242        5.21288        5.21288        5.21288    6[6-(1,6),6-(1,6),6-(6,6)]
   243        5.51404        5.51404        5.51404    6[1-(0),6-(6,6),6-(6,6)]
   244        4.18727        4.18727        4.18727    6[6-(6,6),8-(30),8-(30)]
   245       5.817907       5.817907       5.817907    6[6-(6,6),8-(30),8-(30)]
   246       6.129559       6.129559       6.129559    6[6-(1,6),6-(1,6),6-(8,8)]
   247       5.296969       5.296969       5.296969    6[1-(0),6-(6,6),6-(6,6)]
   248       5.617492       5.617492       5.617492    6[6-(1,6),6-(1,6),6-(6,6)]
   249       4.805801       4.805801       4.805801    6[1-(0),6-(1,6),6-(6,6)]
   250        5.17576        5.17576        5.17576    6[1-(0),6-(1,6),6-(6,6)]
   251       6.353203       6.353203       6.353203    6[6-(1,6),6-(1,6),6-(8,8)]
   252       7.126721       7.126721       7.126721    6[1-(0),6-(6,6),6-(6,6)]
   253       6.799966       6.799966       6.799966    6[6-(1,6),6-(1,6),6-(6,6)]
   254       7.626768       7.626768       7.626768    6[1-(0),6-(1,6),6-(6,6)]
   255       7.304581       7.304581       7.304581    6[1-(0),6-(1,6),6-(6,6)]
   256       6.817285       6.817285       6.817285    6[6-(6,6),8-(0),8-(30)]
   257       5.448021       5.448021       5.448021    6[6-(6,6),8-(30),8-(30)]
   258       3.959099       3.959099       3.959099    6[6-(1,6),6-(1,6),6-(8,8)]
   259        3.26297        3.26297        3.26297    6[1-(0),6-(6,6),6-(6,6)]
   260       1.848444       1.848444       1.848444    6[6-(1,6),6-(1,6),6-(6,6)]
   261       1.107428       1.107428       1.107428    6[1-(0),6-(1,6),6-(6,6)]
   262      -0.260825      -0.260825      -0.260825    6[1-(0),6-(1,6),6-(6,6)]
   263      -0.947383      -0.947383      -0.947383    6[6-(1,6),6-(1,6),6-(8,8)]
   264      -0.253862      -0.253862      -0.253862    6[1-(0),6-(6,6),6-(6,6)]
   265       1.163349       1.163349       1.163349    6[6-(1,6),6-(1,6),6-(6,6)]
   266       1.911651       1.911651       1.911651    6[1-(0),6-(1,6),6-(6,6)]
   267       3.275829       3.275829       3.275829    6[1-(0),6-(1,6),6-(6,6)]
   268       9.813172       9.813172       9.813172    6[6-(6,6),8-(30),8-(30)]
   269       8.486404       8.486404       8.486404    6[1-(0),1-(0),7-(6,6,30),7-(6,6,30)]
   270       7.332028       7.332028       7.332028    6[1-(0),1-(0),7-(6,6),7-(6,6,30)]
   271       8.036324       8.036324       8.036324    6[1-(0),1-(0),7-(6,6),7-(6,6,30)]
   272       6.138032       6.138032       6.138032    6[1-(0),1-(0),7-(6,6),7-(6,6,30)]
   273       6.843084       6.843084       6.843084    6[1-(0),1-(0),7-(6,6),7-(6,6,30)]
   274       5.728289       5.728289       5.728289    6[1-(0),1-(0),7-(6,6),7-(6,6)]
   275       2.334862       2.334862       2.334862    6[1-(0),1-(0),7-(6,6,30),7-(6,6,30)]
   276       2.658313       2.658313       2.658313    6[1-(0),1-(0),7-(6,6),7-(6,6,30)]
   277       3.621853       3.621853       3.621853    6[1-(0),1-(0),7-(6,6),7-(6,6,30)]
   278       3.757779       3.757779       3.757779    6[1-(0),1-(0),7-(6,6),7-(6,6,30)]
   279       4.727755       4.727755       4.727755    6[1-(0),1-(0),7-(6,6),7-(6,6,30)]
   280       5.012043       5.012043       5.012043    6[1-(0),1-(0),7-(6,6),7-(6,6)]
   281      10.558476      10.558476      10.558476    6[6-(6,6),8-(30),8-(30)]
   282       9.894872       9.894872       9.894872    6[6-(1,6),6-(1,6),6-(8,8)]
   283      10.590533      10.590533      10.590533    6[1-(0),6-(6,6),6-(6,6)]
   284       9.954614       9.954614       9.954614    6[6-(1,6),6-(1,6),6-(6,6)]
   285       7.622535       7.622535       7.622535    6[1-(0),6-(1,6),6-(6,6)]
   286       6.989555       6.989555       6.989555    6[1-(0),6-(1,6),6-(6,6)]
   287       5.629106       5.629106       5.629106    6[6-(1,6),6-(1,6),6-(8,8)]
   288       4.933885       4.933885       4.933885    6[1-(0),6-(6,6),6-(6,6)]
   289       8.585457       8.585457       8.585457    6[6-(1,6),6-(1,6),6-(6,6)]
   290       7.894743       7.894743       7.894743    6[1-(0),6-(1,6),6-(6,6)]
   291       8.528849       8.528849       8.528849    6[1-(0),6-(1,6),6-(6,6)]
   292       4.979189       4.979189       4.979189    6[6-(6,6),8-(30),8-(30)]
   293      -0.217877      -0.217877      -0.217877    6[6-(6,6),8-(30),8-(30)]
   294       0.088909       0.088909       0.088909    6[6-(1,6),6-(1,6),6-(8,8)]
   295       1.422774       1.422774       1.422774    6[1-(0),6-(1,6),6-(6,6)]
   296        1.73758        1.73758        1.73758    6[1-(0),6-(1,6),6-(6,6)]
   297       0.741302       0.741302       0.741302    6[6-(1,6),6-(1,6),6-(6,6)]
   298       1.040422       1.040422       1.040422    6[1-(0),6-(6,6),6-(6,6)]
   299       0.065345       0.065345       0.065345    6[6-(1,6),6-(1,6),6-(8,8)]
   300      10.985778      10.985778      10.985778    6[1-(0),6-(1,6),6-(6,6)]
   301      10.663931      10.663931      10.663931    6[1-(0),6-(1,6),6-(6,6)]
   302      -0.597662      -0.597662      -0.597662    6[6-(1,6),6-(1,6),6-(6,6)]
   303      -0.898822      -0.898822      -0.898822    6[1-(0),6-(6,6),6-(6,6)]
   304       0.427948       0.427948       0.427948    6[6-(6,6),8-(30),8-(30)]
   305      11.050011      11.050011      11.050011    6[6-(6,6),8-(30),8-(30)]
   306      10.738359      10.738359      10.738359    6[6-(1,6),6-(1,6),6-(8,8)]
   307      -0.681751      -0.681751      -0.681751    6[1-(0),6-(6,6),6-(6,6)]
   308      11.250426      11.250426      11.250426    6[6-(1,6),6-(1,6),6-(6,6)]
   309      -0.190583      -0.190583      -0.190583    6[1-(0),6-(1,6),6-(6,6)]
   310      11.692158      11.692158      11.692158    6[1-(0),6-(1,6),6-(6,6)]
   311      10.514715      10.514715      10.514715    6[6-(1,6),6-(1,6),6-(8,8)]
   312       9.741197       9.741197       9.741197    6[1-(0),6-(6,6),6-(6,6)]
   313      10.067952      10.067952      10.067952    6[6-(1,6),6-(1,6),6-(6,6)]
   314        9.24115        9.24115        9.24115    6[1-(0),6-(1,6),6-(6,6)]
   315       9.563337       9.563337       9.563337    6[1-(0),6-(1,6),6-(6,6)]
   316      10.050633      10.050633      10.050633    6[6-(6,6),8-(0),8-(30)]
   317       8.397633       8.397633       8.397633    6[6-(6,6),8-(30),8-(30)]
   318      -2.366145      -2.366145      -2.366145    6[6-(1,6),6-(1,6),6-(8,8)]
   319       1.352248       1.352248       1.352248    6[1-(0),6-(6,6),6-(6,6)]
   320       2.766774       2.766774       2.766774    6[6-(1,6),6-(1,6),6-(6,6)]
   321        3.50779        3.50779        3.50779    6[1-(0),6-(1,6),6-(6,6)]
   322       4.876043       4.876043       4.876043    6[1-(0),6-(1,6),6-(6,6)]
   323       5.562601       5.562601       5.562601    6[6-(1,6),6-(1,6),6-(8,8)]
   324       1.846816       1.846816       1.846816    6[1-(0),6-(6,6),6-(6,6)]
   325       0.429605       0.429605       0.429605    6[6-(1,6),6-(1,6),6-(6,6)]
   326      -0.318697      -0.318697      -0.318697    6[1-(0),6-(1,6),6-(6,6)]
   327      -1.682875      -1.682875      -1.682875    6[1-(0),6-(1,6),6-(6,6)]
   328       7.054746       7.054746       7.054746    6[6-(6,6),8-(30),8-(30)]
   329       0.848922       0.848922       0.848922    6[1-(0),1-(0),7-(6,6,30),7-(6,6,30)]
   330      -0.305454      -0.305454      -0.305454    6[1-(0),1-(0),7-(6,6),7-(6,6,30)]
   331       0.398842       0.398842       0.398842    6[1-(0),1-(0),7-(6,6),7-(6,6,30)]
   332       -1.49945       -1.49945       -1.49945    6[1-(0),1-(0),7-(6,6),7-(6,6,30)]
   333      -0.794398      -0.794398      -0.794398    6[1-(0),1-(0),7-(6,6),7-(6,6,30)]
   334      -1.909193      -1.909193      -1.909193    6[1-(0),1-(0),7-(6,6),7-(6,6)]
   335        6.95008        6.95008        6.95008    6[1-(0),1-(0),7-(6,6,30),7-(6,6,30)]
   336       7.273531       7.273531       7.273531    6[1-(0),1-(0),7-(6,6),7-(6,6,30)]
   337       8.237071       8.237071       8.237071    6[1-(0),1-(0),7-(6,6),7-(6,6,30)]
   338       8.372997       8.372997       8.372997    6[1-(0),1-(0),7-(6,6),7-(6,6,30)]
   339       9.342973       9.342973       9.342973    6[1-(0),1-(0),7-(6,6),7-(6,6,30)]
   340       9.627261       9.627261       9.627261    6[1-(0),1-(0),7-(6,6),7-(6,6)]
   341       2.920994       2.920994       2.920994    6[6-(6,6),8-(30),8-(30)]
   342        2.25739        2.25739        2.25739    6[6-(1,6),6-(1,6),6-(8,8)]
   343       2.953051       2.953051       2.953051    6[1-(0),6-(6,6),6-(6,6)]
   344       2.317132       2.317132       2.317132    6[6-(1,6),6-(1,6),6-(6,6)]
   345       3.007317       3.007317       3.007317    6[1-(0),6-(1,6),6-(6,6)]
   346       2.374337       2.374337       2.374337    6[1-(0),6-(1,6),6-(6,6)]
   347       1.013888       1.013888       1.013888    6[6-(1,6),6-(1,6),6-(8,8)]
   348       0.318667       0.318667       0.318667    6[1-(0),6-(6,6),6-(6,6)]
   349       0.947975       0.947975       0.947975    6[6-(1,6),6-(1,6),6-(6,6)]
   350       0.257261       0.257261       0.257261    6[1-(0),6-(1,6),6-(6,6)]
   351       0.891367       0.891367       0.891367    6[1-(0),6-(1,6),6-(6,6)]
   352       0.363971       0.363971       0.363971    6[6-(6,6),8-(30),8-(30)]
   353       4.397341       4.397341       4.397341    6[6-(6,6),8-(30),8-(30)]
   354       4.704127       4.704127       4.704127    6[6-(1,6),6-(1,6),6-(8,8)]
   355       6.037992       6.037992       6.037992    6[1-(0),6-(1,6),6-(6,6)]
   356       6.352798       6.352798       6.352798    6[1-(0),6-(1,6),6-(6,6)]
   357        5.35652        5.35652        5.35652    6[6-(1,6),6-(1,6),6-(6,6)]
   358        5.65564        5.65564        5.65564    6[1-(0),6-(6,6),6-(6,6)]
   359       4.680563       4.680563       4.680563    6[6-(1,6),6-(1,6),6-(8,8)]
   360       3.348296       3.348296       3.348296    6[1-(0),6-(1,6),6-(6,6)]
   361       3.026449       3.026449       3.026449    6[1-(0),6-(1,6),6-(6,6)]
   362       4.017556       4.017556       4.017556    6[6-(1,6),6-(1,6),6-(6,6)]
   363       3.716396       3.716396       3.716396    6[1-(0),6-(6,6),6-(6,6)]
   364       5.043166       5.043166       5.043166    6[6-(6,6),8-(30),8-(30)]
   365       3.412529       3.412529       3.412529    6[6-(6,6),8-(30),8-(30)]
   366       3.100877       3.100877       3.100877    6[6-(1,6),6-(1,6),6-(8,8)]
   367       3.933467       3.933467       3.933467    6[1-(0),6-(6,6),6-(6,6)]
   368       3.612944       3.612944       3.612944    6[6-(1,6),6-(1,6),6-(6,6)]
   369       4.424635       4.424635       4.424635    6[1-(0),6-(1,6),6-(6,6)]
   370       4.054676       4.054676       4.054676    6[1-(0),6-(1,6),6-(6,6)]
   371       2.877233       2.877233       2.877233    6[6-(1,6),6-(1,6),6-(8,8)]
   372       2.103715       2.103715       2.103715    6[1-(0),6-(6,6),6-(6,6)]
   373        2.43047        2.43047        2.43047    6[6-(1,6),6-(1,6),6-(6,6)]
   374       1.603668       1.603668       1.603668    6[1-(0),6-(1,6),6-(6,6)]
   375       1.925855       1.925855       1.925855    6[1-(0),6-(1,6),6-(6,6)]
   376       2.413151       2.413151       2.413151    6[6-(6,6),8-(0),8-(30)]
   377       3.782415       3.782415       3.782415    6[6-(6,6),8-(30),8-(30)]
   378       5.271337       5.271337       5.271337    6[6-(1,6),6-(1,6),6-(8,8)]
   379       5.967466       5.967466       5.967466    6[1-(0),6-(6,6),6-(6,6)]
   380       7.381992       7.381992       7.381992    6[6-(1,6),6-(1,6),6-(6,6)]
   381       8.123008       8.123008       8.123008    6[1-(0),6-(1,6),6-(6,6)]
   382       9.491261       9.491261       9.491261    6[1-(0),6-(1,6),6-(6,6)]
   383      10.177819      10.177819      10.177819    6[6-(1,6),6-(1,6),6-(8,8)]
   384       9.484298       9.484298       9.484298    6[1-(0),6-(6,6),6-(6,6)]
   385       8.067087       8.067087       8.067087    6[6-(1,6),6-(1,6),6-(6,6)]
   386       7.318785       7.318785       7.318785    6[1-(0),6-(1,6),6-(6,6)]
   387       5.954607       5.954607       5.954607    6[1-(0),6-(1,6),6-(6,6)]
   388      -0.582736      -0.582736      -0.582736    6[6-(6,6),8-(30),8-(30)]
   389       0.744032       0.744032       0.744032    6[1-(0),1-(0),7-(6,6,30),7-(6,6,30)]
   390       1.898408       1.898408       1.898408    6[1-(0),1-(0),7-(6,6),7-(6,6,30)]
   391       1.194112       1.194112       1.194112    6[1-(0),1-(0),7-(6,6),7-(6,6,30)]
   392       3.092404       3.092404       3.092404    6[1-(0),1-(0),7-(6,6),7-(6,6,30)]
   393       2.387352       2.387352       2.387352    6[1-(0),1-(0),7-(6,6),7-(6,6,30)]
   394       3.502147       3.502147       3.502147    6[1-(0),1-(0),7-(6,6),7-(6,6)]
   395       6.895574       6.895574       6.895574    6[1-(0),1-(0),7-(6,6,30),7-(6,6,30)]
   396       6.572123       6.572123       6.572123    6[1-(0),1-(0),7-(6,6),7-(6,6,30)]
   397       5.608583       5.608583       5.608583    6[1-(0),1-(0),7-(6,6),7-(6,6,30)]
   398       5.472657       5.472657       5.472657    6[1-(0),1-(0),7-(6,6),7-(6,6,30)]
   399       4.502681       4.502681       4.502681    6[1-(0),1-(0),7-(6,6),7-(6,6,30)]
   400       4.218393       4.218393       4.218393    6[1-(0),1-(0),7-(6,6),7-(6,6)]
   401       -1.32804       -1.32804       -1.32804    6[6-(6,6),8-(30),8-(30)]
   402      -0.664436      -0.664436      -0.664436    6[6-(1,6),6-(1,6),6-(8,8)]
   403      -1.360097      -1.360097      -1.360097    6[1-(0),6-(6,6),6-(6,6)]
   404      -0.724178      -0.724178      -0.724178    6[6-(1,6),6-(1,6),6-(6,6)]
   405       1.607901       1.607901       1.607901    6[1-(0),6-(1,6),6-(6,6)]
   406       2.240881       2.240881       2.240881    6[1-(0),6-(1,6),6-(6,6)]
   407        3.60133        3.60133        3.60133    6[6-(1,6),6-(1,6),6-(8,8)]
   408       4.296551       4.296551       4.296551    6[1-(0),6-(6,6),6-(6,6)]
   409       0.644979       0.644979       0.644979    6[6-(1,6),6-(1,6),6-(6,6)]
   410       1.335693       1.335693       1.335693    6[1-(0),6-(1,6),6-(6,6)]
   411       0.701587       0.701587       0.701587    6[1-(0),6-(1,6),6-(6,6)]
   412       4.251247       4.251247       4.251247    6[6-(6,6),8-(30),8-(30)]
   413       9.448313       9.448313       9.448313    6[6-(6,6),8-(30),8-(30)]
   414       9.141527       9.141527       9.141527    6[6-(1,6),6-(1,6),6-(8,8)]
   415       7.807662       7.807662       7.807662    6[1-(0),6-(1,6),6-(6,6)]
   416       7.492856       7.492856       7.492856    6[1-(0),6-(1,6),6-(6,6)]
   417       8.489134       8.489134       8.489134    6[6-(1,6),6-(1,6),6-(6,6)]
   418       8.190014       8.190014       8.190014    6[1-(0),6-(6,6),6-(6,6)]
   419       9.165091       9.165091       9.165091    6[6-(1,6),6-(1,6),6-(8,8)]
   420      -1.755342      -1.755342      -1.755342    6[1-(0),6-(1,6),6-(6,6)]
   421      -1.433495      -1.433495      -1.433495    6[1-(0),6-(1,6),6-(6,6)]
   422       9.828098       9.828098       9.828098    6[6-(1,6),6-(1,6),6-(6,6)]
   423      -2.123442      -2.123442      -2.123442    6[1-(0),6-(6,6),6-(6,6)]
   424       8.802488       8.802488       8.802488    6[6-(6,6),8-(30),8-(30)]
   425      -1.819575      -1.819575      -1.819575    6[6-(6,6),8-(30),8-(30)]
   426      -1.507923      -1.507923      -1.507923    6[6-(1,6),6-(1,6),6-(8,8)]
   427      -2.340513      -2.340513      -2.340513    6[1-(0),6-(6,6),6-(6,6)]
   428       -2.01999       -2.01999       -2.01999    6[6-(1,6),6-(1,6),6-(6,6)]
   429       9.421019       9.421019       9.421019    6[1-(0),6-(1,6),6-(6,6)]
   430      -2.461722      -2.461722      -2.461722    6[1-(0),6-(1,6),6-(6,6)]
   431      -1.284279      -1.284279      -1.284279    6[6-(1,6),6-(1,6),6-(8,8)]
   432      -0.510761      -0.510761      -0.510761    6[1-(0),6-(6,6),6-(6,6)]
   433      -0.837516      -0.837516      -0.837516    6[6-(1,6),6-(1,6),6-(6,6)]
   434      -0.010714      -0.010714      -0.010714    6[1-(0),6-(1,6),6-(6,6)]
   435      -0.332901      -0.332901      -0.332901    6[1-(0),6-(1,6),6-(6,6)]
   436      -0.820197      -0.820197      -0.820197    6[6-(6,6),8-(0),8-(30)]
   437       0.832803       0.832803       0.832803    6[6-(6,6),8-(30),8-(30)]
   438      11.596581      11.596581      11.596581    6[6-(1,6),6-(1,6),6-(8,8)]
   439       7.878188       7.878188       7.878188    6[1-(0),6-(6,6),6-(6,6)]
   440       6.463662       6.463662       6.463662    6[6-(1,6),6-(1,6),6-(6,6)]
   441       5.722646       5.722646       5.722646    6[1-(0),6-(1,6),6-(6,6)]
   442       4.354393       4.354393       4.354393    6[1-(0),6-(1,6),6-(6,6)]
   443       3.667835       3.667835       3.667835    6[6-(1,6),6-(1,6),6-(8,8)]
   444        7.38362        7.38362        7.38362    6[1-(0),6-(6,6),6-(6,6)]
   445       8.800831       8.800831       8.800831    6[6-(1,6),6-(1,6),6-(6,6)]
   446       9.549133       9.549133       9.549133    6[1-(0),6-(1,6),6-(6,6)]
   447      10.913311      10.913311      10.913311    6[1-(0),6-(1,6),6-(6,6)]
   448        2.17569        2.17569        2.17569    6[6-(6,6),8-(30),8-(30)]
   449       8.447214       8.447214       8.447214    7[6-(1,1,7),6-(1,1,7),6-(1,1,7),30-(8,8,8,8)]
   450       9.678231       9.678231       9.678231    7[6-(1,1,7),6-(1,1,7),6-(1,1,7),30-(8,8,8)]
   451      10.117601      10.117601      10.117601    7[6-(1,1,7),6-(1,1,7),6-(1,1,7)]
   452      10.826197      10.826197      10.826197    7[6-(1,1,7),6-(1,1,7),6-(1,1,7)]
   453       2.190885       2.190885       2.190885    7[6-(1,1,7),6-(1,1,7),6-(1,1,7),30-(8,8,8,8)]
   454       1.051067       1.051067       1.051067    7[6-(1,1,7),6-(1,1,7),6-(1,1,7),30-(8,8,8,8)]
   455       0.741686       0.741686       0.741686    7[6-(1,1,7),6-(1,1,7),6-(1,1,7)]
   456       -0.23467       -0.23467       -0.23467    7[6-(1,1,7),6-(1,1,7),6-(1,1,7)]
   457       8.420704       8.420704       8.420704    7[6-(1,1,7),6-(1,1,7),6-(1,1,7),30-(8,8,8,8)]
   458       7.189687       7.189687       7.189687    7[6-(1,1,7),6-(1,1,7),6-(1,1,7),30-(8,8,8)]
   459       6.750317       6.750317       6.750317    7[6-(1,1,7),6-(1,1,7),6-(1,1,7)]
   460       6.041721       6.041721       6.041721    7[6-(1,1,7),6-(1,1,7),6-(1,1,7)]
   461       2.424333       2.424333       2.424333    7[6-(1,1,7),6-(1,1,7),6-(1,1,7),30-(8,8,8,8)]
   462       3.564151       3.564151       3.564151    7[6-(1,1,7),6-(1,1,7),6-(1,1,7),30-(8,8,8,8)]
   463       3.873532       3.873532       3.873532    7[6-(1,1,7),6-(1,1,7),6-(1,1,7)]
   464       4.849888       4.849888       4.849888    7[6-(1,1,7),6-(1,1,7),6-(1,1,7)]
   465       0.783222       0.783222       0.783222    7[6-(1,1,7),6-(1,1,7),6-(1,1,7),30-(8,8,8,8)]
   466      -0.447795      -0.447795      -0.447795    7[6-(1,1,7),6-(1,1,7),6-(1,1,7),30-(8,8,8)]
   467      -0.887165      -0.887165      -0.887165    7[6-(1,1,7),6-(1,1,7),6-(1,1,7)]
   468      -1.595761      -1.595761      -1.595761    7[6-(1,1,7),6-(1,1,7),6-(1,1,7)]
   469       7.039551       7.039551       7.039551    7[6-(1,1,7),6-(1,1,7),6-(1,1,7),30-(8,8,8,8)]
   470       8.179369       8.179369       8.179369    7[6-(1,1,7),6-(1,1,7),6-(1,1,7),30-(8,8,8,8)]
   471        8.48875        8.48875        8.48875    7[6-(1,1,7),6-(1,1,7),6-(1,1,7)]
   472       9.465106       9.465106       9.465106    7[6-(1,1,7),6-(1,1,7),6-(1,1,7)]
   473       0.809732       0.809732       0.809732    7[6-(1,1,7),6-(1,1,7),6-(1,1,7),30-(8,8,8,8)]
   474       2.040749       2.040749       2.040749    7[6-(1,1,7),6-(1,1,7),6-(1,1,7),30-(8,8,8)]
   475       2.480119       2.480119       2.480119    7[6-(1,1,7),6-(1,1,7),6-(1,1,7)]
   476       3.188715       3.188715       3.188715    7[6-(1,1,7),6-(1,1,7),6-(1,1,7)]
   477       6.806103       6.806103       6.806103    7[6-(1,1,7),6-(1,1,7),6-(1,1,7),30-(8,8,8,8)]
   478       5.666285       5.666285       5.666285    7[6-(1,1,7),6-(1,1,7),6-(1,1,7),30-(8,8,8,8)]
   479       5.356904       5.356904       5.356904    7[6-(1,1,7),6-(1,1,7),6-(1,1,7)]
   480       4.380548       4.380548       4.380548    7[6-(1,1,7),6-(1,1,7),6-(1,1,7)]
   481       5.049514       5.049514       5.049514    8[6-(6,8),30-(7,8,8,8)]
   482       7.088751       7.088751       7.088751    8[6-(6,8),30-(7,8,8,8)]
   483        10.0854        10.0854        10.0854    8[6-(6,8),30-(7,8,8,8)]
   484       8.134167       8.134167       8.134167    8[6-(6,8),30-(7,8,8,8)]
   485       3.858976       3.858976       3.858976    8[6-(6,8),30-(7,8,8,8)]
   486       6.016666       6.016666       6.016666    8[6-(6,8),30-(7,8,8,8)]
   487       5.053448       5.053448       5.053448    8[6-(6,8),30-(7,8,8,8)]
   488       2.986832       2.986832       2.986832    8[6-(6,8),30-(7,8,8,8)]
   489        4.77371        4.77371        4.77371    8[6-(6,8),30-(7,8,8,8)]
   490       6.622684       6.622684       6.622684    8[6-(6,8),30-(7,8,8,8)]
   491       7.774665       7.774665       7.774665    8[6-(6,8)]
   492       6.194035       6.194035       6.194035    8[6-(6,8),30-(7,8,8)]
   493       6.040303       6.040303       6.040303    8[6-(6,8),30-(7,8,8,8)]
   494       6.017719       6.017719       6.017719    8[6-(6,8),30-(7,8,8)]
   495       9.218682       9.218682       9.218682    8[6-(6,8),30-(7,8,8)]
   496       9.248615       9.248615       9.248615    8[6-(6,8),30-(7,8,8,8)]
   497      -0.434296      -0.434296      -0.434296    8[6-(6,8),30-(7,8,8,8)]
   498       9.779167       9.779167       9.779167    8[6-(6,8),30-(7,8,8,8)]
   499       3.760254       3.760254       3.760254    8[6-(6,8),30-(7,8,8,8)]
   500       5.711487       5.711487       5.711487    8[6-(6,8),30-(7,8,8,8)]
   501       0.756242       0.756242       0.756242    8[6-(6,8),30-(7,8,8,8)]
   502      10.851252      10.851252      10.851252    8[6-(6,8),30-(7,8,8,8)]
   503       -0.43823       -0.43823       -0.43823    8[6-(6,8),30-(7,8,8,8)]
   504       1.628386       1.628386       1.628386    8[6-(6,8),30-(7,8,8,8)]
   505      -0.158492      -0.158492      -0.158492    8[6-(6,8),30-(7,8,8,8)]
   506      10.245234      10.245234      10.245234    8[6-(6,8),30-(7,8,8,8)]
   507       9.093253       9.093253       9.093253    8[6-(6,8)]
   508      10.673883      10.673883      10.673883    8[6-(6,8),30-(7,8,8)]
   509       7.805351       7.805351       7.805351    8[6-(6,8),30-(7,8,8,8)]
   510      10.850199      10.850199      10.850199    8[6-(6,8),30-(7,8,8)]
   511       7.649236       7.649236       7.649236    8[6-(6,8),30-(7,8,8)]
   512       4.597039       4.597039       4.597039    8[6-(6,8),30-(7,8,8,8)]
   513       4.180922       4.180922       4.180922    8[6-(6,8),30-(7,8,8,8)]
   514       2.141685       2.141685       2.141685    8[6-(6,8),30-(7,8,8,8)]
   515      -0.854964      -0.854964      -0.854964    8[6-(6,8),30-(7,8,8,8)]
   516       1.096269       1.096269       1.096269    8[6-(6,8),30-(7,8,8,8)]
   517        5.37146        5.37146        5.37146    8[6-(6,8),30-(7,8,8,8)]
   518        3.21377        3.21377        3.21377    8[6-(6,8),30-(7,8,8,8)]
   519       4.176988       4.176988       4.176988    8[6-(6,8),30-(7,8,8,8)]
   520       6.243604       6.243604       6.243604    8[6-(6,8),30-(7,8,8,8)]
   521       4.456726       4.456726       4.456726    8[6-(6,8),30-(7,8,8,8)]
   522       2.607752       2.607752       2.607752    8[6-(6,8),30-(7,8,8,8)]
   523       1.455771       1.455771       1.455771    8[6-(6,8)]
   524       3.036401       3.036401       3.036401    8[6-(6,8),30-(7,8,8)]
   525       3.190133       3.190133       3.190133    8[6-(6,8),30-(7,8,8,8)]
   526       3.212717       3.212717       3.212717    8[6-(6,8),30-(7,8,8)]
   527       0.011754       0.011754       0.011754    8[6-(6,8),30-(7,8,8)]
   528      -0.018179      -0.018179      -0.018179    8[6-(6,8),30-(7,8,8,8)]
   529       9.664732       9.664732       9.664732    8[6-(6,8),30-(7,8,8,8)]
   530      -0.548731      -0.548731      -0.548731    8[6-(6,8),30-(7,8,8,8)]
   531       5.470182       5.470182       5.470182    8[6-(6,8),30-(7,8,8,8)]
   532       3.518949       3.518949       3.518949    8[6-(6,8),30-(7,8,8,8)]
   533       8.474194       8.474194       8.474194    8[6-(6,8),30-(7,8,8,8)]
   534      -1.620816      -1.620816      -1.620816    8[6-(6,8),30-(7,8,8,8)]
   535       9.668666       9.668666       9.668666    8[6-(6,8),30-(7,8,8,8)]
   536        7.60205        7.60205        7.60205    8[6-(6,8),30-(7,8,8,8)]
   537       9.388928       9.388928       9.388928    8[6-(6,8),30-(7,8,8,8)]
   538      -1.014798      -1.014798      -1.014798    8[6-(6,8),30-(7,8,8,8)]
   539       0.137183       0.137183       0.137183    8[6-(6,8)]
   540      -1.443447      -1.443447      -1.443447    8[6-(6,8),30-(7,8,8)]
   541       1.425085       1.425085       1.425085    8[6-(6,8),30-(7,8,8,8)]
   542      -1.619763      -1.619763      -1.619763    8[6-(6,8),30-(7,8,8)]
   543         1.5812         1.5812         1.5812    8[6-(6,8),30-(7,8,8)]
   544       4.633397       4.633397       4.633397    8[6-(6,8),30-(7,8,8,8)]
