# Supplementary material for: A collection of forcefield precursors for metal–organic frameworks
Source: RSC Adv. 2019 Nov 13;9(63):36492–507. doi: 10.1039/c9ra07327b (PMC9075174; doi:10.1039/c9ra07327b)
Supplement: RA-009-C9RA07327B-s087 [file RA-009-C9RA07327B-s087.txt]

AMIMEP_clean

12.275100    0.000000    0.000000
-1.354630    19.882707    0.000000
-1.354630    -4.767566    19.302652

     1       9.003923       9.003923       9.003923    30[7-(6,6,6),8-(6),8-(6),8-(6),8-(6)]
     2       6.419758       6.419758       6.419758    30[7-(6,6,6),8-(6),8-(6),8-(6),8-(6)]
     3       9.870302       9.870302       9.870302    30[7-(6,6,6),8-(6),8-(6),8-(6)]
     4      -0.354731      -0.354731      -0.354731    30[7-(6,6,6),8-(6),8-(6),8-(6)]
     5       2.866373       2.866373       2.866373    30[7-(6,6,6),8-(6),8-(6),8-(6),8-(6)]
     6       0.282208       0.282208       0.282208    30[7-(6,6,6),8-(6),8-(6),8-(6),8-(6)]
     7       3.732752       3.732752       3.732752    30[7-(6,6,6),8-(6),8-(6),8-(6)]
     8       5.782819       5.782819       5.782819    30[7-(6,6,6),8-(6),8-(6),8-(6)]
     9       4.828742       4.828742       4.828742    1[6-(1,7,7)]
    10       4.028395       4.028395       4.028395    1[6-(1,7,7)]
    11       2.178897       2.178897       2.178897    1[6-(1,7,7)]
    12         3.7091         3.7091         3.7091    1[6-(1,7,7)]
    13       2.740924       2.740924       2.740924    1[6-(1,7,7)]
    14       1.594334       1.594334       1.594334    1[6-(1,7,7)]
    15       0.999307       0.999307       0.999307    1[6-(1,7,7)]
    16       1.730373       1.730373       1.730373    1[6-(1,7,7)]
    17       3.398143       3.398143       3.398143    1[6-(1,7,7)]
    18       3.795381       3.795381       3.795381    1[6-(1,7,7)]
    19       5.032267       5.032267       5.032267    1[6-(1,7,7)]
    20       5.454602       5.454602       5.454602    1[6-(1,7,7)]
    21      -0.340675      -0.340675      -0.340675    1[6-(1,7,7)]
    22      -0.212699      -0.212699      -0.212699    1[6-(1,7,7)]
    23       9.970678       9.970678       9.970678    1[6-(1,7,7)]
    24      10.668965      10.668965      10.668965    1[6-(1,7,7)]
    25       11.00341       11.00341       11.00341    1[6-(1,7,7)]
    26       8.829883       8.829883       8.829883    1[6-(1,7,7)]
    27       1.715392       1.715392       1.715392    1[6-(1,7,7)]
    28       0.824689       0.824689       0.824689    1[6-(1,7,7)]
    29       1.114546       1.114546       1.114546    1[6-(1,7,7)]
    30       1.876317       1.876317       1.876317    1[6-(1,7,7)]
    31       9.955984       9.955984       9.955984    1[6-(1,7,7)]
    32       -0.72332       -0.72332       -0.72332    1[6-(1,7,7)]
    33        6.87291        6.87291        6.87291    1[6-(6,6)]
    34       6.434269       6.434269       6.434269    1[6-(6,6)]
    35       8.527327       8.527327       8.527327    1[6-(6,6)]
    36       9.190425       9.190425       9.190425    1[6-(6,6)]
    37        9.62905        9.62905        9.62905    1[6-(6,6)]
    38       8.996067       8.996067       8.996067    1[6-(6,6)]
    39       8.807266       8.807266       8.807266    1[6-(6,6)]
    40       4.568108       4.568108       4.568108    1[6-(6,6)]
    41       4.988527       4.988527       4.988527    1[6-(6,6)]
    42       9.593333       9.593333       9.593333    1[6-(6,6)]
    43       9.179432       9.179432       9.179432    1[6-(6,6)]
    44       5.364774       5.364774       5.364774    1[6-(6,6)]
    45       7.807398       7.807398       7.807398    1[6-(6,6)]
    46       7.743412       7.743412       7.743412    1[6-(6,6)]
    47       0.131181       0.131181       0.131181    1[6-(6,6)]
    48       0.169532       0.169532       0.169532    1[6-(6,6)]
    49       -0.94808       -0.94808       -0.94808    1[6-(6,6)]
    50      10.207731      10.207731      10.207731    1[6-(6,6)]
    51       7.657411       7.657411       7.657411    1[6-(6,6)]
    52       5.352037       5.352037       5.352037    1[6-(6,6)]
    53       3.187417       3.187417       3.187417    1[6-(6,6)]
    54       6.305721       6.305721       6.305721    1[6-(6,6)]
    55       4.126769       4.126769       4.126769    1[6-(6,6)]
    56       1.829446       1.829446       1.829446    1[6-(6,6)]
    57      -1.308808      -1.308808      -1.308808    1[6-(1,7,7)]
    58      10.165945      10.165945      10.165945    1[6-(1,7,7)]
    59       8.316447       8.316447       8.316447    1[6-(1,7,7)]
    60        9.84665        9.84665        9.84665    1[6-(1,7,7)]
    61       8.878474       8.878474       8.878474    1[6-(1,7,7)]
    62       7.731884       7.731884       7.731884    1[6-(1,7,7)]
    63       7.136857       7.136857       7.136857    1[6-(1,7,7)]
    64       7.867923       7.867923       7.867923    1[6-(1,7,7)]
    65       9.535693       9.535693       9.535693    1[6-(1,7,7)]
    66       9.932931       9.932931       9.932931    1[6-(1,7,7)]
    67      -1.105283      -1.105283      -1.105283    1[6-(1,7,7)]
    68      -0.682948      -0.682948      -0.682948    1[6-(1,7,7)]
    69       5.796875       5.796875       5.796875    1[6-(1,7,7)]
    70       5.924851       5.924851       5.924851    1[6-(1,7,7)]
    71       3.833128       3.833128       3.833128    1[6-(1,7,7)]
    72       4.531415       4.531415       4.531415    1[6-(1,7,7)]
    73        4.86586        4.86586        4.86586    1[6-(1,7,7)]
    74       2.692333       2.692333       2.692333    1[6-(1,7,7)]
    75       7.852942       7.852942       7.852942    1[6-(1,7,7)]
    76       6.962239       6.962239       6.962239    1[6-(1,7,7)]
    77       7.252096       7.252096       7.252096    1[6-(1,7,7)]
    78       8.013867       8.013867       8.013867    1[6-(1,7,7)]
    79       3.818434       3.818434       3.818434    1[6-(1,7,7)]
    80        5.41423        5.41423        5.41423    1[6-(1,7,7)]
    81        0.73536        0.73536        0.73536    1[6-(6,6)]
    82       0.296719       0.296719       0.296719    1[6-(6,6)]
    83       2.389777       2.389777       2.389777    1[6-(6,6)]
    84       3.052875       3.052875       3.052875    1[6-(6,6)]
    85         3.4915         3.4915         3.4915    1[6-(6,6)]
    86       2.858517       2.858517       2.858517    1[6-(6,6)]
    87       2.669716       2.669716       2.669716    1[6-(6,6)]
    88      10.705658      10.705658      10.705658    1[6-(6,6)]
    89      11.126077      11.126077      11.126077    1[6-(6,6)]
    90       3.455783       3.455783       3.455783    1[6-(6,6)]
    91       3.041882       3.041882       3.041882    1[6-(6,6)]
    92      -0.772776      -0.772776      -0.772776    1[6-(6,6)]
    93       1.669848       1.669848       1.669848    1[6-(6,6)]
    94       1.605862       1.605862       1.605862    1[6-(6,6)]
    95       6.268731       6.268731       6.268731    1[6-(6,6)]
    96       6.307082       6.307082       6.307082    1[6-(6,6)]
    97        5.18947        5.18947        5.18947    1[6-(6,6)]
    98       4.070181       4.070181       4.070181    1[6-(6,6)]
    99       1.519861       1.519861       1.519861    1[6-(6,6)]
   100      11.489587      11.489587      11.489587    1[6-(6,6)]
   101       9.324967       9.324967       9.324967    1[6-(6,6)]
   102       0.168171       0.168171       0.168171    1[6-(6,6)]
   103      10.264319      10.264319      10.264319    1[6-(6,6)]
   104       7.966996       7.966996       7.966996    1[6-(6,6)]
   105       4.139438       4.139438       4.139438    6[1-(0),1-(0),7-(6,6),7-(6,6,30)]
   106       3.038191       3.038191       3.038191    6[1-(0),1-(0),7-(6,6),7-(6,6,30)]
   107       2.454296       2.454296       2.454296    6[1-(0),1-(0),7-(6,6),7-(6,6,30)]
   108       1.862779       1.862779       1.862779    6[1-(0),1-(0),7-(6,6),7-(6,6)]
   109       3.518337       3.518337       3.518337    6[1-(0),1-(0),7-(6,6),7-(6,6,30)]
   110       4.749998       4.749998       4.749998    6[1-(0),1-(0),7-(6,6,30),7-(6,6,30)]
   111      -0.263501      -0.263501      -0.263501    6[1-(0),1-(0),7-(6,6),7-(6,6,30)]
   112      10.763116      10.763116      10.763116    6[1-(0),1-(0),7-(6,6,30),7-(6,6,30)]
   113      10.969757      10.969757      10.969757    6[1-(0),1-(0),7-(6,6),7-(6,6,30)]
   114        0.88725        0.88725        0.88725    6[1-(0),1-(0),7-(6,6),7-(6,6,30)]
   115       1.049898       1.049898       1.049898    6[1-(0),1-(0),7-(6,6),7-(6,6)]
   116      -1.535046      -1.535046      -1.535046    6[1-(0),1-(0),7-(6,6),7-(6,6,30)]
   117        8.19262        8.19262        8.19262    6[6-(6,6),8-(30),8-(30)]
   118       8.550918       8.550918       8.550918    6[6-(1,6),6-(1,6),6-(8,8)]
   119       7.713465       7.713465       7.713465    6[1-(0),6-(6,6),6-(6,6)]
   120       8.094014       8.094014       8.094014    6[6-(1,6),6-(1,6),6-(6,6)]
   121       7.281638       7.281638       7.281638    6[1-(0),6-(1,6),6-(6,6)]
   122       7.710438       7.710438       7.710438    6[1-(0),6-(1,6),6-(6,6)]
   123       8.369915       8.369915       8.369915    6[1-(0),6-(6,6),6-(6,6)]
   124       8.803972       8.803972       8.803972    6[1-(0),6-(1,6),6-(6,6)]
   125       8.422922       8.422922       8.422922    6[1-(0),6-(1,6),6-(6,6)]
   126       8.940204       8.940204       8.940204    6[6-(1,6),6-(1,6),6-(8,8)]
   127       9.416691       9.416691       9.416691    6[6-(6,6),8-(0),8-(30)]
   128       7.983385       7.983385       7.983385    6[6-(1,6),6-(1,6),6-(6,6)]
   129        7.19216        7.19216        7.19216    6[6-(6,6),8-(30),8-(30)]
   130       6.950098       6.950098       6.950098    6[6-(1,6),6-(1,6),6-(8,8)]
   131       7.949779       7.949779       7.949779    6[1-(0),6-(6,6),6-(6,6)]
   132       7.721576       7.721576       7.721576    6[6-(1,6),6-(1,6),6-(6,6)]
   133       6.446515       6.446515       6.446515    6[6-(1,6),6-(1,6),6-(6,6)]
   134       5.433259       5.433259       5.433259    6[1-(0),6-(1,6),6-(6,6)]
   135       5.680732       5.680732       5.680732    6[1-(0),6-(1,6),6-(6,6)]
   136       8.734428       8.734428       8.734428    6[1-(0),6-(1,6),6-(6,6)]
   137       8.487777       8.487777       8.487777    6[1-(0),6-(1,6),6-(6,6)]
   138       6.218677       6.218677       6.218677    6[1-(0),6-(6,6),6-(6,6)]
   139        7.22159        7.22159        7.22159    6[6-(1,6),6-(1,6),6-(8,8)]
   140       6.938818       6.938818       6.938818    6[6-(6,6),8-(0),8-(30)]
   141       8.767707       8.767707       8.767707    6[6-(6,6),8-(30),8-(30)]
   142       9.454163       9.454163       9.454163    6[6-(1,6),6-(1,6),6-(8,8)]
   143       8.747316       8.747316       8.747316    6[1-(0),6-(6,6),6-(6,6)]
   144       9.401871       9.401871       9.401871    6[6-(1,6),6-(1,6),6-(6,6)]
   145       8.683206       8.683206       8.683206    6[1-(0),6-(1,6),6-(6,6)]
   146      -0.813404      -0.813404      -0.813404    6[1-(0),6-(6,6),6-(6,6)]
   147      -1.471704      -1.471704      -1.471704    6[6-(1,6),6-(1,6),6-(6,6)]
   148      -0.767454      -0.767454      -0.767454    6[1-(0),6-(1,6),6-(6,6)]
   149      -1.432365      -1.432365      -1.432365    6[1-(0),6-(1,6),6-(6,6)]
   150      -1.523283      -1.523283      -1.523283    6[6-(1,6),6-(1,6),6-(8,8)]
   151        0.52332        0.52332        0.52332    6[6-(6,6),8-(30),8-(30)]
   152       9.345103       9.345103       9.345103    6[1-(0),6-(1,6),6-(6,6)]
   153       7.870023       7.870023       7.870023    6[6-(1,6),6-(1,6),6-(8,8)]
   154        9.35856        9.35856        9.35856    6[6-(6,6),8-(30),8-(30)]
   155       7.173101       7.173101       7.173101    6[1-(0),6-(1,6),6-(6,6)]
   156       5.813443       5.813443       5.813443    6[1-(0),6-(1,6),6-(6,6)]
   157       3.664897       3.664897       3.664897    6[1-(0),6-(6,6),6-(6,6)]
   158       0.127258       0.127258       0.127258    6[6-(6,6),8-(30),8-(30)]
   159       5.085549       5.085549       5.085549    6[6-(1,6),6-(1,6),6-(6,6)]
   160         4.4212         4.4212         4.4212    6[6-(1,6),6-(1,6),6-(6,6)]
   161       5.827203       5.827203       5.827203    6[1-(0),6-(6,6),6-(6,6)]
   162       3.672593       3.672593       3.672593    6[1-(0),6-(1,6),6-(6,6)]
   163       1.610371       1.610371       1.610371    6[6-(1,6),6-(1,6),6-(8,8)]
   164       2.313513       2.313513       2.313513    6[1-(0),6-(1,6),6-(6,6)]
   165      10.276988      10.276988      10.276988    6[1-(0),1-(0),7-(6,6),7-(6,6,30)]
   166       9.175741       9.175741       9.175741    6[1-(0),1-(0),7-(6,6),7-(6,6,30)]
   167       8.591846       8.591846       8.591846    6[1-(0),1-(0),7-(6,6),7-(6,6,30)]
   168       8.000329       8.000329       8.000329    6[1-(0),1-(0),7-(6,6),7-(6,6)]
   169       9.655887       9.655887       9.655887    6[1-(0),1-(0),7-(6,6),7-(6,6,30)]
   170      10.887548      10.887548      10.887548    6[1-(0),1-(0),7-(6,6,30),7-(6,6,30)]
   171       5.874049       5.874049       5.874049    6[1-(0),1-(0),7-(6,6),7-(6,6,30)]
   172       4.625566       4.625566       4.625566    6[1-(0),1-(0),7-(6,6,30),7-(6,6,30)]
   173       4.832207       4.832207       4.832207    6[1-(0),1-(0),7-(6,6),7-(6,6,30)]
   174         7.0248         7.0248         7.0248    6[1-(0),1-(0),7-(6,6),7-(6,6,30)]
   175       7.187448       7.187448       7.187448    6[1-(0),1-(0),7-(6,6),7-(6,6)]
   176       4.602504       4.602504       4.602504    6[1-(0),1-(0),7-(6,6),7-(6,6,30)]
   177        2.05507        2.05507        2.05507    6[6-(6,6),8-(30),8-(30)]
   178       2.413368       2.413368       2.413368    6[6-(1,6),6-(1,6),6-(8,8)]
   179       1.575915       1.575915       1.575915    6[1-(0),6-(6,6),6-(6,6)]
   180       1.956464       1.956464       1.956464    6[6-(1,6),6-(1,6),6-(6,6)]
   181       1.144088       1.144088       1.144088    6[1-(0),6-(1,6),6-(6,6)]
   182       1.572888       1.572888       1.572888    6[1-(0),6-(1,6),6-(6,6)]
   183       2.232365       2.232365       2.232365    6[1-(0),6-(6,6),6-(6,6)]
   184       2.666422       2.666422       2.666422    6[1-(0),6-(1,6),6-(6,6)]
   185       2.285372       2.285372       2.285372    6[1-(0),6-(1,6),6-(6,6)]
   186       2.802654       2.802654       2.802654    6[6-(1,6),6-(1,6),6-(8,8)]
   187       3.279141       3.279141       3.279141    6[6-(6,6),8-(0),8-(30)]
   188       1.845835       1.845835       1.845835    6[6-(1,6),6-(1,6),6-(6,6)]
   189        1.05461        1.05461        1.05461    6[6-(6,6),8-(30),8-(30)]
   190       0.812548       0.812548       0.812548    6[6-(1,6),6-(1,6),6-(8,8)]
   191       1.812229       1.812229       1.812229    6[1-(0),6-(6,6),6-(6,6)]
   192       1.584026       1.584026       1.584026    6[6-(1,6),6-(1,6),6-(6,6)]
   193       0.308965       0.308965       0.308965    6[6-(1,6),6-(1,6),6-(6,6)]
   194      -0.704291      -0.704291      -0.704291    6[1-(0),6-(1,6),6-(6,6)]
   195      -0.456818      -0.456818      -0.456818    6[1-(0),6-(1,6),6-(6,6)]
   196       2.596878       2.596878       2.596878    6[1-(0),6-(1,6),6-(6,6)]
   197       2.350227       2.350227       2.350227    6[1-(0),6-(1,6),6-(6,6)]
   198       0.081127       0.081127       0.081127    6[1-(0),6-(6,6),6-(6,6)]
   199        1.08404        1.08404        1.08404    6[6-(1,6),6-(1,6),6-(8,8)]
   200       0.801268       0.801268       0.801268    6[6-(6,6),8-(0),8-(30)]
   201       2.630157       2.630157       2.630157    6[6-(6,6),8-(30),8-(30)]
   202       3.316613       3.316613       3.316613    6[6-(1,6),6-(1,6),6-(8,8)]
   203       2.609766       2.609766       2.609766    6[1-(0),6-(6,6),6-(6,6)]
   204       3.264321       3.264321       3.264321    6[6-(1,6),6-(1,6),6-(6,6)]
   205       2.545656       2.545656       2.545656    6[1-(0),6-(1,6),6-(6,6)]
   206       5.324146       5.324146       5.324146    6[1-(0),6-(6,6),6-(6,6)]
   207       4.665846       4.665846       4.665846    6[6-(1,6),6-(1,6),6-(6,6)]
   208       5.370096       5.370096       5.370096    6[1-(0),6-(1,6),6-(6,6)]
   209       4.705185       4.705185       4.705185    6[1-(0),6-(1,6),6-(6,6)]
   210       4.614267       4.614267       4.614267    6[6-(1,6),6-(1,6),6-(8,8)]
   211        6.66087        6.66087        6.66087    6[6-(6,6),8-(30),8-(30)]
   212       3.207553       3.207553       3.207553    6[1-(0),6-(1,6),6-(6,6)]
   213       1.732473       1.732473       1.732473    6[6-(1,6),6-(1,6),6-(8,8)]
   214        3.22101        3.22101        3.22101    6[6-(6,6),8-(30),8-(30)]
   215       1.035551       1.035551       1.035551    6[1-(0),6-(1,6),6-(6,6)]
   216      -0.324107      -0.324107      -0.324107    6[1-(0),6-(1,6),6-(6,6)]
   217       9.802447       9.802447       9.802447    6[1-(0),6-(6,6),6-(6,6)]
   218       6.264808       6.264808       6.264808    6[6-(6,6),8-(30),8-(30)]
   219      11.223099      11.223099      11.223099    6[6-(1,6),6-(1,6),6-(6,6)]
   220       10.55875       10.55875       10.55875    6[6-(1,6),6-(1,6),6-(6,6)]
   221      -0.310347      -0.310347      -0.310347    6[1-(0),6-(6,6),6-(6,6)]
   222       9.810143       9.810143       9.810143    6[1-(0),6-(1,6),6-(6,6)]
   223       7.747921       7.747921       7.747921    6[6-(1,6),6-(1,6),6-(8,8)]
   224       8.451063       8.451063       8.451063    6[1-(0),6-(1,6),6-(6,6)]
   225       4.598855       4.598855       4.598855    7[6-(1,1,7),6-(1,1,7),6-(1,1,7),30-(8,8,8,8)]
   226       2.873436       2.873436       2.873436    7[6-(1,1,7),6-(1,1,7),6-(1,1,7)]
   227       2.255045       2.255045       2.255045    7[6-(1,1,7),6-(1,1,7),6-(1,1,7)]
   228        3.47801        3.47801        3.47801    7[6-(1,1,7),6-(1,1,7),6-(1,1,7),30-(8,8,8)]
   229      10.803224      10.803224      10.803224    7[6-(1,1,7),6-(1,1,7),6-(1,1,7),30-(8,8,8,8)]
   230      -0.298621      -0.298621      -0.298621    7[6-(1,1,7),6-(1,1,7),6-(1,1,7),30-(8,8,8)]
   231       0.961035       0.961035       0.961035    7[6-(1,1,7),6-(1,1,7),6-(1,1,7)]
   232      -1.455701      -1.455701      -1.455701    7[6-(1,1,7),6-(1,1,7),6-(1,1,7)]
   233      10.736405      10.736405      10.736405    7[6-(1,1,7),6-(1,1,7),6-(1,1,7),30-(8,8,8,8)]
   234       9.010986       9.010986       9.010986    7[6-(1,1,7),6-(1,1,7),6-(1,1,7)]
   235       8.392595       8.392595       8.392595    7[6-(1,1,7),6-(1,1,7),6-(1,1,7)]
   236        9.61556        9.61556        9.61556    7[6-(1,1,7),6-(1,1,7),6-(1,1,7),30-(8,8,8)]
   237       4.665674       4.665674       4.665674    7[6-(1,1,7),6-(1,1,7),6-(1,1,7),30-(8,8,8,8)]
   238       5.838929       5.838929       5.838929    7[6-(1,1,7),6-(1,1,7),6-(1,1,7),30-(8,8,8)]
   239       7.098585       7.098585       7.098585    7[6-(1,1,7),6-(1,1,7),6-(1,1,7)]
   240       4.681849       4.681849       4.681849    7[6-(1,1,7),6-(1,1,7),6-(1,1,7)]
   241       9.028946       9.028946       9.028946    8[6-(6,8),30-(7,8,8,8)]
   242       7.105226       7.105226       7.105226    8[6-(6,8),30-(7,8,8,8)]
   243       8.778424       8.778424       8.778424    8[6-(6,8),30-(7,8,8)]
   244      10.387124      10.387124      10.387124    8[6-(6,8)]
   245       8.328257       8.328257       8.328257    8[6-(6,8),30-(7,8,8,8)]
   246       6.262758       6.262758       6.262758    8[6-(6,8),30-(7,8,8,8)]
   247       7.850214       7.850214       7.850214    8[6-(6,8)]
   248       5.744836       5.744836       5.744836    8[6-(6,8),30-(7,8,8)]
   249       9.527795       9.527795       9.527795    8[6-(6,8),30-(7,8,8,8)]
   250       7.519971       7.519971       7.519971    8[6-(6,8),30-(7,8,8,8)]
   251      -0.205118      -0.205118      -0.205118    8[6-(6,8),30-(7,8,8,8)]
   252       1.758743       1.758743       1.758743    8[6-(6,8),30-(7,8,8,8)]
   253       0.911065       0.911065       0.911065    8[6-(6,8),30-(7,8,8)]
   254      -0.466845      -0.466845      -0.466845    8[6-(6,8),30-(7,8,8)]
   255       9.934602       9.934602       9.934602    8[6-(6,8),30-(7,8,8)]
   256       8.606836       8.606836       8.606836    8[6-(6,8),30-(7,8,8)]
   257       2.891396       2.891396       2.891396    8[6-(6,8),30-(7,8,8,8)]
   258       0.967676       0.967676       0.967676    8[6-(6,8),30-(7,8,8,8)]
   259       2.640874       2.640874       2.640874    8[6-(6,8),30-(7,8,8)]
   260       4.249574       4.249574       4.249574    8[6-(6,8)]
   261       2.190707       2.190707       2.190707    8[6-(6,8),30-(7,8,8,8)]
   262       0.125208       0.125208       0.125208    8[6-(6,8),30-(7,8,8,8)]
   263       1.712664       1.712664       1.712664    8[6-(6,8)]
   264      -0.392714      -0.392714      -0.392714    8[6-(6,8),30-(7,8,8)]
   265       3.390245       3.390245       3.390245    8[6-(6,8),30-(7,8,8,8)]
   266       1.382421       1.382421       1.382421    8[6-(6,8),30-(7,8,8,8)]
   267       5.932432       5.932432       5.932432    8[6-(6,8),30-(7,8,8,8)]
   268       7.896293       7.896293       7.896293    8[6-(6,8),30-(7,8,8,8)]
   269       7.048615       7.048615       7.048615    8[6-(6,8),30-(7,8,8)]
   270       5.670705       5.670705       5.670705    8[6-(6,8),30-(7,8,8)]
   271       3.797052       3.797052       3.797052    8[6-(6,8),30-(7,8,8)]
   272       2.469286       2.469286       2.469286    8[6-(6,8),30-(7,8,8)]
