# Supplementary material for: A collection of forcefield precursors for metal–organic frameworks
Source: RSC Adv. 2019 Nov 13;9(63):36492–507. doi: 10.1039/c9ra07327b (PMC9075174; doi:10.1039/c9ra07327b)
Supplement: RA-009-C9RA07327B-s088 [file RA-009-C9RA07327B-s088.txt]

AMIWID_clean

10.860000    0.000000    0.000000
-0.120319    13.231453    0.000000
0.000000    0.000000    14.312000

     1       2.692519       2.692519       2.692519    63[8-(6),8-(6),8-(6),8-(6),8-(6),8-(6),8-(6,63),8-(6,63)]
     2      -0.059574      -0.059574      -0.059574    63[8-(6),8-(6),8-(6),8-(6),8-(6,63),8-(6,63)]
     3       2.557003       2.557003       2.557003    63[8-(6),8-(6),8-(6),8-(6),8-(6),8-(6),8-(6,63),8-(6,63)]
     4       5.309096       5.309096       5.309096    63[8-(6),8-(6),8-(6),8-(6),8-(6,63),8-(6,63)]
     5       8.047162       8.047162       8.047162    63[8-(6),8-(6),8-(6),8-(6),8-(6),8-(6),8-(6,63),8-(6,63)]
     6      10.799255      10.799255      10.799255    63[8-(6),8-(6),8-(6),8-(6),8-(6,63),8-(6,63)]
     7       8.182678       8.182678       8.182678    63[8-(6),8-(6),8-(6),8-(6),8-(6),8-(6),8-(6,63),8-(6,63)]
     8       5.430585       5.430585       5.430585    63[8-(6),8-(6),8-(6),8-(6),8-(6,63),8-(6,63)]
     9       1.220567       1.220567       1.220567    1[6-(6,6)]
    10       0.610223       0.610223       0.610223    1[6-(6,6)]
    11       0.302687       0.302687       0.302687    1[6-(6,6)]
    12       4.028954       4.028954       4.028954    1[6-(6,6)]
    13       4.759617       4.759617       4.759617    1[6-(6,6)]
    14       5.067154       5.067154       5.067154    1[6-(6,6)]
    15       9.519114       9.519114       9.519114    1[6-(6,6)]
    16      10.129458      10.129458      10.129458    1[6-(6,6)]
    17      10.436994      10.436994      10.436994    1[6-(6,6)]
    18       6.710727       6.710727       6.710727    1[6-(6,6)]
    19       5.980064       5.980064       5.980064    1[6-(6,6)]
    20       5.672527       5.672527       5.672527    1[6-(6,6)]
    21       0.681942       0.681942       0.681942    6[1-(0),6-(6,6),6-(6,6)]
    22       0.272764       0.272764       0.272764    6[6-(1,6),6-(6,6),6-(8,8)]
    23       0.306211       0.306211       0.306211    6[6-(1,6),6-(6,6),6-(8,8)]
    24         0.8352         0.8352         0.8352    6[6-(6,6),8-(63),8-(63,63)]
    25       0.863855       0.863855       0.863855    6[6-(6,6),8-(63),8-(63)]
    26       1.265522       1.265522       1.265522    6[6-(1,6),6-(6,6),6-(8,8)]
    27       0.337951       0.337951       0.337951    6[1-(0),6-(6,6),6-(6,6)]
    28       0.881229       0.881229       0.881229    6[6-(1,6),6-(6,6),6-(8,8)]
    29       2.693046       2.693046       2.693046    6[6-(6,6),8-(63),8-(63)]
    30       1.888839       1.888839       1.888839    6[6-(6,6),8-(63),8-(63)]
    31       0.162687       0.162687       0.162687    6[1-(0),6-(6,6),6-(6,6)]
    32      10.586237      10.586237      10.586237    6[6-(1,6),6-(6,6),6-(8,8)]
    33       0.393907       0.393907       0.393907    6[6-(1,6),6-(6,6),6-(8,8)]
    34       0.971088       0.971088       0.971088    6[6-(6,6),8-(63),8-(63,63)]
    35      10.390671      10.390671      10.390671    6[6-(6,6),8-(63),8-(63)]
    36       4.567579       4.567579       4.567579    6[1-(0),6-(6,6),6-(6,6)]
    37       4.976758       4.976758       4.976758    6[6-(1,6),6-(6,6),6-(8,8)]
    38        4.94331        4.94331        4.94331    6[6-(1,6),6-(6,6),6-(8,8)]
    39       4.414322       4.414322       4.414322    6[6-(6,6),8-(63),8-(63,63)]
    40       4.385666       4.385666       4.385666    6[6-(6,6),8-(63),8-(63)]
    41       4.104319       4.104319       4.104319    6[6-(1,6),6-(6,6),6-(8,8)]
    42        5.03189        5.03189        5.03189    6[1-(0),6-(6,6),6-(6,6)]
    43       4.368293       4.368293       4.368293    6[6-(1,6),6-(6,6),6-(8,8)]
    44       2.556475       2.556475       2.556475    6[6-(6,6),8-(63),8-(63)]
    45       3.360683       3.360683       3.360683    6[6-(6,6),8-(63),8-(63)]
    46       5.207154       5.207154       5.207154    6[1-(0),6-(6,6),6-(6,6)]
    47       5.643603       5.643603       5.643603    6[6-(1,6),6-(6,6),6-(8,8)]
    48       4.855615       4.855615       4.855615    6[6-(1,6),6-(6,6),6-(8,8)]
    49       4.278434       4.278434       4.278434    6[6-(6,6),8-(63),8-(63,63)]
    50       5.839169       5.839169       5.839169    6[6-(6,6),8-(63),8-(63)]
    51      10.057739      10.057739      10.057739    6[1-(0),6-(6,6),6-(6,6)]
    52      10.466917      10.466917      10.466917    6[6-(1,6),6-(6,6),6-(8,8)]
    53       10.43347       10.43347       10.43347    6[6-(1,6),6-(6,6),6-(8,8)]
    54       9.904481       9.904481       9.904481    6[6-(6,6),8-(63),8-(63,63)]
    55       9.875826       9.875826       9.875826    6[6-(6,6),8-(63),8-(63)]
    56       9.474159       9.474159       9.474159    6[6-(1,6),6-(6,6),6-(8,8)]
    57       10.40173       10.40173       10.40173    6[1-(0),6-(6,6),6-(6,6)]
    58       9.858452       9.858452       9.858452    6[6-(1,6),6-(6,6),6-(8,8)]
    59       8.046635       8.046635       8.046635    6[6-(6,6),8-(63),8-(63)]
    60       8.850842       8.850842       8.850842    6[6-(6,6),8-(63),8-(63)]
    61      10.576994      10.576994      10.576994    6[1-(0),6-(6,6),6-(6,6)]
    62       0.153444       0.153444       0.153444    6[6-(1,6),6-(6,6),6-(8,8)]
    63      10.345774      10.345774      10.345774    6[6-(1,6),6-(6,6),6-(8,8)]
    64       9.768593       9.768593       9.768593    6[6-(6,6),8-(63),8-(63,63)]
    65        0.34901        0.34901        0.34901    6[6-(6,6),8-(63),8-(63)]
    66       6.172102       6.172102       6.172102    6[1-(0),6-(6,6),6-(6,6)]
    67       5.762923       5.762923       5.762923    6[6-(1,6),6-(6,6),6-(8,8)]
    68       5.796371       5.796371       5.796371    6[6-(1,6),6-(6,6),6-(8,8)]
    69       6.325359       6.325359       6.325359    6[6-(6,6),8-(63),8-(63,63)]
    70       6.354015       6.354015       6.354015    6[6-(6,6),8-(63),8-(63)]
    71       6.755681       6.755681       6.755681    6[6-(1,6),6-(6,6),6-(8,8)]
    72       5.707791       5.707791       5.707791    6[1-(0),6-(6,6),6-(6,6)]
    73       6.371388       6.371388       6.371388    6[6-(1,6),6-(6,6),6-(8,8)]
    74       8.183206       8.183206       8.183206    6[6-(6,6),8-(63),8-(63)]
    75       7.378998       7.378998       7.378998    6[6-(6,6),8-(63),8-(63)]
    76       5.532527       5.532527       5.532527    6[1-(0),6-(6,6),6-(6,6)]
    77       5.096078       5.096078       5.096078    6[6-(1,6),6-(6,6),6-(8,8)]
    78       5.884066       5.884066       5.884066    6[6-(1,6),6-(6,6),6-(8,8)]
    79       6.461247       6.461247       6.461247    6[6-(6,6),8-(63),8-(63,63)]
    80       4.900512       4.900512       4.900512    6[6-(6,6),8-(63),8-(63)]
    81       1.061649       1.061649       1.061649    8[6-(6,8),63-(8,8,8,8,8,8,8)]
    82       1.186865       1.186865       1.186865    8[6-(6,8),63-(8,8,8,8,8),63-(8,8,8,8,8,8,8)]
    83       1.062646       1.062646       1.062646    8[6-(6,8),63-(8,8,8,8,8,8,8)]
    84       1.166238       1.166238       1.166238    8[6-(6,8),63-(8,8,8,8,8)]
    85       3.399848       3.399848       3.399848    8[6-(6,8),63-(8,8,8,8,8)]
    86       3.032436       3.032436       3.032436    8[6-(6,8),63-(8,8,8,8,8,8,8)]
    87       1.463811       1.463811       1.463811    8[6-(6,8),63-(8,8,8,8,8,8,8)]
    88       3.106299       3.106299       3.106299    8[6-(6,8),63-(8,8,8,8,8)]
    89       1.139959       1.139959       1.139959    8[6-(6,8),63-(8,8,8,8,8,8,8)]
    90       1.344595       1.344595       1.344595    8[6-(6,8),63-(8,8,8,8,8),63-(8,8,8,8,8,8,8)]
    91       9.762163       9.762163       9.762163    8[6-(6,8),63-(8,8,8,8,8,8,8)]
    92       0.104948       0.104948       0.104948    8[6-(6,8),63-(8,8,8,8,8)]
    93       4.187873       4.187873       4.187873    8[6-(6,8),63-(8,8,8,8,8,8,8)]
    94       4.062656       4.062656       4.062656    8[6-(6,8),63-(8,8,8,8,8),63-(8,8,8,8,8,8,8)]
    95       4.186875       4.186875       4.186875    8[6-(6,8),63-(8,8,8,8,8,8,8)]
    96       4.203602       4.203602       4.203602    8[6-(6,8),63-(8,8,8,8,8)]
    97       1.969993       1.969993       1.969993    8[6-(6,8),63-(8,8,8,8,8)]
    98       2.217086       2.217086       2.217086    8[6-(6,8),63-(8,8,8,8,8,8,8)]
    99       3.785711       3.785711       3.785711    8[6-(6,8),63-(8,8,8,8,8,8,8)]
   100       2.143223       2.143223       2.143223    8[6-(6,8),63-(8,8,8,8,8)]
   101       4.109563       4.109563       4.109563    8[6-(6,8),63-(8,8,8,8,8,8,8)]
   102       3.904927       3.904927       3.904927    8[6-(6,8),63-(8,8,8,8,8),63-(8,8,8,8,8,8,8)]
   103       6.467677       6.467677       6.467677    8[6-(6,8),63-(8,8,8,8,8,8,8)]
   104       5.264893       5.264893       5.264893    8[6-(6,8),63-(8,8,8,8,8)]
   105       9.678032       9.678032       9.678032    8[6-(6,8),63-(8,8,8,8,8,8,8)]
   106       9.552816       9.552816       9.552816    8[6-(6,8),63-(8,8,8,8,8),63-(8,8,8,8,8,8,8)]
   107       9.677035       9.677035       9.677035    8[6-(6,8),63-(8,8,8,8,8,8,8)]
   108       9.573443       9.573443       9.573443    8[6-(6,8),63-(8,8,8,8,8)]
   109       7.339833       7.339833       7.339833    8[6-(6,8),63-(8,8,8,8,8)]
   110       7.707245       7.707245       7.707245    8[6-(6,8),63-(8,8,8,8,8,8,8)]
   111        9.27587        9.27587        9.27587    8[6-(6,8),63-(8,8,8,8,8,8,8)]
   112       7.633382       7.633382       7.633382    8[6-(6,8),63-(8,8,8,8,8)]
   113       9.599722       9.599722       9.599722    8[6-(6,8),63-(8,8,8,8,8,8,8)]
   114       9.395086       9.395086       9.395086    8[6-(6,8),63-(8,8,8,8,8),63-(8,8,8,8,8,8,8)]
   115       0.977518       0.977518       0.977518    8[6-(6,8),63-(8,8,8,8,8,8,8)]
   116      10.634733      10.634733      10.634733    8[6-(6,8),63-(8,8,8,8,8)]
   117       6.551808       6.551808       6.551808    8[6-(6,8),63-(8,8,8,8,8,8,8)]
   118       6.677025       6.677025       6.677025    8[6-(6,8),63-(8,8,8,8,8),63-(8,8,8,8,8,8,8)]
   119       6.552806       6.552806       6.552806    8[6-(6,8),63-(8,8,8,8,8,8,8)]
   120       6.536079       6.536079       6.536079    8[6-(6,8),63-(8,8,8,8,8)]
   121       8.769688       8.769688       8.769688    8[6-(6,8),63-(8,8,8,8,8)]
   122       8.522595       8.522595       8.522595    8[6-(6,8),63-(8,8,8,8,8,8,8)]
   123        6.95397        6.95397        6.95397    8[6-(6,8),63-(8,8,8,8,8,8,8)]
   124       8.596458       8.596458       8.596458    8[6-(6,8),63-(8,8,8,8,8)]
   125       6.630118       6.630118       6.630118    8[6-(6,8),63-(8,8,8,8,8,8,8)]
   126       6.834754       6.834754       6.834754    8[6-(6,8),63-(8,8,8,8,8),63-(8,8,8,8,8,8,8)]
   127       4.272004       4.272004       4.272004    8[6-(6,8),63-(8,8,8,8,8,8,8)]
   128       5.474788       5.474788       5.474788    8[6-(6,8),63-(8,8,8,8,8)]
