# Supplementary material for: A collection of forcefield precursors for metal–organic frameworks
Source: RSC Adv. 2019 Nov 13;9(63):36492–507. doi: 10.1039/c9ra07327b (PMC9075174; doi:10.1039/c9ra07327b)
Supplement: RA-009-C9RA07327B-s089 [file RA-009-C9RA07327B-s089.txt]

AMIWOJ_clean

10.853000    0.000000    0.000000
-0.007423    13.290998    0.000000
0.000000    0.000000    14.337000

     1       8.194372       8.194372       8.194372    64[8-(6),8-(6),8-(6),8-(6),8-(6),8-(6),8-(6,64),8-(6,64)]
     2       0.048291       0.048291       0.048291    64[8-(6),8-(6),8-(6),8-(6),8-(6,64),8-(6,64)]
     3       8.073993       8.073993       8.073993    64[8-(6),8-(6),8-(6),8-(6),8-(6),8-(6),8-(6,64),8-(6,64)]
     4       5.374498       5.374498       5.374498    64[8-(6),8-(6),8-(6),8-(6),8-(6,64),8-(6,64)]
     5       2.651205       2.651205       2.651205    64[8-(6),8-(6),8-(6),8-(6),8-(6),8-(6),8-(6,64),8-(6,64)]
     6      10.797286      10.797286      10.797286    64[8-(6),8-(6),8-(6),8-(6),8-(6,64),8-(6,64)]
     7       2.771584       2.771584       2.771584    64[8-(6),8-(6),8-(6),8-(6),8-(6),8-(6),8-(6,64),8-(6,64)]
     8       5.471079       5.471079       5.471079    64[8-(6),8-(6),8-(6),8-(6),8-(6,64),8-(6,64)]
     9       6.085717       6.085717       6.085717    1[6-(6,6)]
    10       9.504045       9.504045       9.504045    1[6-(6,6)]
    11       0.331169       0.331169       0.331169    1[6-(6,6)]
    12      10.190071      10.190071      10.190071    1[6-(6,6)]
    13        6.76432        6.76432        6.76432    1[6-(6,6)]
    14       5.084197       5.084197       5.084197    1[6-(6,6)]
    15        4.75986        4.75986        4.75986    1[6-(6,6)]
    16       1.341532       1.341532       1.341532    1[6-(6,6)]
    17      10.514408      10.514408      10.514408    1[6-(6,6)]
    18       0.655506       0.655506       0.655506    1[6-(6,6)]
    19       4.081257       4.081257       4.081257    1[6-(6,6)]
    20        5.76138        5.76138        5.76138    1[6-(6,6)]
    21       8.174702       8.174702       8.174702    6[6-(6,6),8-(64),8-(64)]
    22       6.752931       6.752931       6.752931    6[6-(1,6),6-(6,6),6-(8,8)]
    23        6.36804        6.36804        6.36804    6[6-(1,6),6-(6,6),6-(8,8)]
    24       7.386471       7.386471       7.386471    6[6-(6,6),8-(64),8-(64)]
    25       5.815737       5.815737       5.815737    6[1-(0),6-(6,6),6-(6,6)]
    26       9.873302       9.873302       9.873302    6[6-(6,6),8-(64),8-(64)]
    27      10.420193      10.420193      10.420193    6[6-(1,6),6-(6,6),6-(8,8)]
    28        0.38474        0.38474        0.38474    6[6-(1,6),6-(6,6),6-(8,8)]
    29       0.936566       0.936566       0.936566    6[6-(6,6),8-(64),8-(64,64)]
    30      10.045213      10.045213      10.045213    6[1-(0),6-(6,6),6-(6,6)]
    31      10.412519      10.412519      10.412519    6[6-(6,6),8-(64),8-(64)]
    32      10.609756      10.609756      10.609756    6[6-(1,6),6-(6,6),6-(8,8)]
    33      10.386483      10.386483      10.386483    6[6-(1,6),6-(6,6),6-(8,8)]
    34       9.798894       9.798894       9.798894    6[6-(6,6),8-(64),8-(64,64)]
    35        0.20221        0.20221        0.20221    6[1-(0),6-(6,6),6-(6,6)]
    36       8.093664       8.093664       8.093664    6[6-(6,6),8-(64),8-(64)]
    37       9.515434       9.515434       9.515434    6[6-(1,6),6-(6,6),6-(8,8)]
    38       9.900326       9.900326       9.900326    6[6-(1,6),6-(6,6),6-(8,8)]
    39       8.881894       8.881894       8.881894    6[6-(6,6),8-(64),8-(64)]
    40      10.460052      10.460052      10.460052    6[1-(0),6-(6,6),6-(6,6)]
    41       6.395064       6.395064       6.395064    6[6-(6,6),8-(64),8-(64)]
    42       5.848173       5.848173       5.848173    6[6-(1,6),6-(6,6),6-(8,8)]
    43       5.038048       5.038048       5.038048    6[6-(1,6),6-(6,6),6-(8,8)]
    44       4.486222       4.486222       4.486222    6[6-(6,6),8-(64),8-(64,64)]
    45       6.223153       6.223153       6.223153    6[1-(0),6-(6,6),6-(6,6)]
    46       5.855846       5.855846       5.855846    6[6-(6,6),8-(64),8-(64)]
    47       5.658609       5.658609       5.658609    6[6-(1,6),6-(6,6),6-(8,8)]
    48       5.881882       5.881882       5.881882    6[6-(1,6),6-(6,6),6-(8,8)]
    49       6.469471       6.469471       6.469471    6[6-(6,6),8-(64),8-(64,64)]
    50       5.213155       5.213155       5.213155    6[1-(0),6-(6,6),6-(6,6)]
    51       2.670875       2.670875       2.670875    6[6-(6,6),8-(64),8-(64)]
    52       4.092646       4.092646       4.092646    6[6-(1,6),6-(6,6),6-(8,8)]
    53       4.477537       4.477537       4.477537    6[6-(1,6),6-(6,6),6-(8,8)]
    54       3.459106       3.459106       3.459106    6[6-(6,6),8-(64),8-(64)]
    55        5.02984        5.02984        5.02984    6[1-(0),6-(6,6),6-(6,6)]
    56       0.972275       0.972275       0.972275    6[6-(6,6),8-(64),8-(64)]
    57       0.425384       0.425384       0.425384    6[6-(1,6),6-(6,6),6-(8,8)]
    58      10.460837      10.460837      10.460837    6[6-(1,6),6-(6,6),6-(8,8)]
    59       9.909011       9.909011       9.909011    6[6-(6,6),8-(64),8-(64,64)]
    60       0.800364       0.800364       0.800364    6[1-(0),6-(6,6),6-(6,6)]
    61       0.433058       0.433058       0.433058    6[6-(6,6),8-(64),8-(64)]
    62       0.235821       0.235821       0.235821    6[6-(1,6),6-(6,6),6-(8,8)]
    63       0.459094       0.459094       0.459094    6[6-(1,6),6-(6,6),6-(8,8)]
    64       1.046683       1.046683       1.046683    6[6-(6,6),8-(64),8-(64,64)]
    65      10.643367      10.643367      10.643367    6[1-(0),6-(6,6),6-(6,6)]
    66       2.751913       2.751913       2.751913    6[6-(6,6),8-(64),8-(64)]
    67       1.330143       1.330143       1.330143    6[6-(1,6),6-(6,6),6-(8,8)]
    68       0.945251       0.945251       0.945251    6[6-(1,6),6-(6,6),6-(8,8)]
    69       1.963683       1.963683       1.963683    6[6-(6,6),8-(64),8-(64)]
    70       0.385525       0.385525       0.385525    6[1-(0),6-(6,6),6-(6,6)]
    71       4.450513       4.450513       4.450513    6[6-(6,6),8-(64),8-(64)]
    72       4.997404       4.997404       4.997404    6[6-(1,6),6-(6,6),6-(8,8)]
    73       5.807529       5.807529       5.807529    6[6-(1,6),6-(6,6),6-(8,8)]
    74       6.359355       6.359355       6.359355    6[6-(6,6),8-(64),8-(64,64)]
    75       4.622424       4.622424       4.622424    6[1-(0),6-(6,6),6-(6,6)]
    76       4.989731       4.989731       4.989731    6[6-(6,6),8-(64),8-(64)]
    77       5.186968       5.186968       5.186968    6[6-(1,6),6-(6,6),6-(8,8)]
    78       4.963695       4.963695       4.963695    6[6-(1,6),6-(6,6),6-(8,8)]
    79       4.376106       4.376106       4.376106    6[6-(6,6),8-(64),8-(64,64)]
    80       5.632422       5.632422       5.632422    6[1-(0),6-(6,6),6-(6,6)]
    81       8.889157       8.889157       8.889157    8[6-(6,8),64-(8,8,8,8,8)]
    82       8.530175       8.530175       8.530175    8[6-(6,8),64-(8,8,8,8,8,8,8)]
    83       8.595357       8.595357       8.595357    8[6-(6,8),64-(8,8,8,8,8)]
    84       6.970144       6.970144       6.970144    8[6-(6,8),64-(8,8,8,8,8,8,8)]
    85       9.673956       9.673956       9.673956    8[6-(6,8),64-(8,8,8,8,8)]
    86        9.66234        9.66234        9.66234    8[6-(6,8),64-(8,8,8,8,8,8,8)]
    87        1.15733        1.15733        1.15733    8[6-(6,8),64-(8,8,8,8,8,8,8)]
    88       1.276411       1.276411       1.276411    8[6-(6,8),64-(8,8,8,8,8),64-(8,8,8,8,8,8,8)]
    89       9.763434       9.763434       9.763434    8[6-(6,8),64-(8,8,8,8,8,8,8)]
    90       0.104902       0.104902       0.104902    8[6-(6,8),64-(8,8,8,8,8)]
    91       9.627726       9.627726       9.627726    8[6-(6,8),64-(8,8,8,8,8,8,8)]
    92       9.408605       9.408605       9.408605    8[6-(6,8),64-(8,8,8,8,8),64-(8,8,8,8,8,8,8)]
    93       7.386631       7.386631       7.386631    8[6-(6,8),64-(8,8,8,8,8)]
    94       7.738191       7.738191       7.738191    8[6-(6,8),64-(8,8,8,8,8,8,8)]
    95       7.673008       7.673008       7.673008    8[6-(6,8),64-(8,8,8,8,8)]
    96       9.298222       9.298222       9.298222    8[6-(6,8),64-(8,8,8,8,8,8,8)]
    97       6.601833       6.601833       6.601833    8[6-(6,8),64-(8,8,8,8,8)]
    98       6.606025       6.606025       6.606025    8[6-(6,8),64-(8,8,8,8,8,8,8)]
    99       4.265458       4.265458       4.265458    8[6-(6,8),64-(8,8,8,8,8,8,8)]
   100       4.146378       4.146378       4.146378    8[6-(6,8),64-(8,8,8,8,8),64-(8,8,8,8,8,8,8)]
   101       6.504931       6.504931       6.504931    8[6-(6,8),64-(8,8,8,8,8,8,8)]
   102       5.310464       5.310464       5.310464    8[6-(6,8),64-(8,8,8,8,8)]
   103       6.640639       6.640639       6.640639    8[6-(6,8),64-(8,8,8,8,8,8,8)]
   104       6.859761       6.859761       6.859761    8[6-(6,8),64-(8,8,8,8,8),64-(8,8,8,8,8,8,8)]
   105        1.95642        1.95642        1.95642    8[6-(6,8),64-(8,8,8,8,8)]
   106       2.315402       2.315402       2.315402    8[6-(6,8),64-(8,8,8,8,8,8,8)]
   107        2.25022        2.25022        2.25022    8[6-(6,8),64-(8,8,8,8,8)]
   108       3.875433       3.875433       3.875433    8[6-(6,8),64-(8,8,8,8,8,8,8)]
   109       1.171621       1.171621       1.171621    8[6-(6,8),64-(8,8,8,8,8)]
   110       1.183237       1.183237       1.183237    8[6-(6,8),64-(8,8,8,8,8,8,8)]
   111       9.688247       9.688247       9.688247    8[6-(6,8),64-(8,8,8,8,8,8,8)]
   112       9.569166       9.569166       9.569166    8[6-(6,8),64-(8,8,8,8,8),64-(8,8,8,8,8,8,8)]
   113       1.082143       1.082143       1.082143    8[6-(6,8),64-(8,8,8,8,8,8,8)]
   114      10.740675      10.740675      10.740675    8[6-(6,8),64-(8,8,8,8,8)]
   115       1.217851       1.217851       1.217851    8[6-(6,8),64-(8,8,8,8,8,8,8)]
   116       1.436972       1.436972       1.436972    8[6-(6,8),64-(8,8,8,8,8),64-(8,8,8,8,8,8,8)]
   117       3.458946       3.458946       3.458946    8[6-(6,8),64-(8,8,8,8,8)]
   118       3.107386       3.107386       3.107386    8[6-(6,8),64-(8,8,8,8,8,8,8)]
   119       3.172569       3.172569       3.172569    8[6-(6,8),64-(8,8,8,8,8)]
   120       1.547355       1.547355       1.547355    8[6-(6,8),64-(8,8,8,8,8,8,8)]
   121       4.243744       4.243744       4.243744    8[6-(6,8),64-(8,8,8,8,8)]
   122       4.239552       4.239552       4.239552    8[6-(6,8),64-(8,8,8,8,8,8,8)]
   123       6.580119       6.580119       6.580119    8[6-(6,8),64-(8,8,8,8,8,8,8)]
   124       6.699199       6.699199       6.699199    8[6-(6,8),64-(8,8,8,8,8),64-(8,8,8,8,8,8,8)]
   125       4.340646       4.340646       4.340646    8[6-(6,8),64-(8,8,8,8,8,8,8)]
   126       5.535113       5.535113       5.535113    8[6-(6,8),64-(8,8,8,8,8)]
   127       4.204938       4.204938       4.204938    8[6-(6,8),64-(8,8,8,8,8,8,8)]
   128       3.985816       3.985816       3.985816    8[6-(6,8),64-(8,8,8,8,8),64-(8,8,8,8,8,8,8)]
