# Supplementary material for: A collection of forcefield precursors for metal–organic frameworks
Source: RSC Adv. 2019 Nov 13;9(63):36492–507. doi: 10.1039/c9ra07327b (PMC9075174; doi:10.1039/c9ra07327b)
Supplement: RA-009-C9RA07327B-s090 [file RA-009-C9RA07327B-s090.txt]

AMIWUP_clean

10.833000    0.000000    0.000000
-0.044616    13.244925    0.000000
0.000000    0.000000    14.298000

     1       2.615712       2.615712       2.615712    65[8-(6),8-(6),8-(6),8-(6),8-(6),8-(6),8-(6,65),8-(6,65)]
     2       5.317989       5.317989       5.317989    65[8-(6),8-(6),8-(6),8-(6),8-(6,65),8-(6,65)]
     3       2.733864       2.733864       2.733864    65[8-(6),8-(6),8-(6),8-(6),8-(6),8-(6),8-(6,65),8-(6,65)]
     4       0.031587       0.031587       0.031587    65[8-(6),8-(6),8-(6),8-(6),8-(6,65),8-(6,65)]
     5       8.172672       8.172672       8.172672    65[8-(6),8-(6),8-(6),8-(6),8-(6),8-(6),8-(6,65),8-(6,65)]
     6       5.470395       5.470395       5.470395    65[8-(6),8-(6),8-(6),8-(6),8-(6,65),8-(6,65)]
     7        8.05452        8.05452        8.05452    65[8-(6),8-(6),8-(6),8-(6),8-(6),8-(6),8-(6,65),8-(6,65)]
     8      10.756797      10.756797      10.756797    65[8-(6),8-(6),8-(6),8-(6),8-(6,65),8-(6,65)]
     9      10.149686      10.149686      10.149686    1[6-(6,6)]
    10       1.292278       1.292278       1.292278    1[6-(6,6)]
    11      10.401363      10.401363      10.401363    1[6-(6,6)]
    12        6.03289        6.03289        6.03289    1[6-(6,6)]
    13       4.057298       4.057298       4.057298    1[6-(6,6)]
    14       5.781213       5.781213       5.781213    1[6-(6,6)]
    15       0.638698       0.638698       0.638698    1[6-(6,6)]
    16       9.496106       9.496106       9.496106    1[6-(6,6)]
    17       0.387021       0.387021       0.387021    1[6-(6,6)]
    18       4.755494       4.755494       4.755494    1[6-(6,6)]
    19       6.731086       6.731086       6.731086    1[6-(6,6)]
    20       5.007171       5.007171       5.007171    1[6-(6,6)]
    21        1.91909        1.91909        1.91909    6[6-(6,6),8-(65),8-(65)]
    22          2.705          2.705          2.705    6[6-(6,6),8-(65),8-(65)]
    23       0.914392       0.914392       0.914392    6[6-(1,6),6-(6,6),6-(8,8)]
    24      10.411442      10.411442      10.411442    6[1-(0),6-(6,6),6-(6,6)]
    25       1.292355       1.292355       1.292355    6[6-(1,6),6-(6,6),6-(8,8)]
    26       0.931138       0.931138       0.931138    6[6-(6,6),8-(65),8-(65)]
    27       9.883758       9.883758       9.883758    6[6-(6,6),8-(65),8-(65,65)]
    28       0.421595       0.421595       0.421595    6[6-(1,6),6-(6,6),6-(8,8)]
    29      10.416382      10.416382      10.416382    6[6-(1,6),6-(6,6),6-(8,8)]
    30       0.773643       0.773643       0.773643    6[1-(0),6-(6,6),6-(6,6)]
    31       0.420849       0.420849       0.420849    6[6-(6,6),8-(65),8-(65)]
    32       0.973677       0.973677       0.973677    6[6-(6,6),8-(65),8-(65,65)]
    33       0.210208       0.210208       0.210208    6[6-(1,6),6-(6,6),6-(8,8)]
    34       0.453241       0.453241       0.453241    6[6-(1,6),6-(6,6),6-(8,8)]
    35       10.55507       10.55507       10.55507    6[1-(0),6-(6,6),6-(6,6)]
    36       3.430486       3.430486       3.430486    6[6-(6,6),8-(65),8-(65)]
    37       2.644576       2.644576       2.644576    6[6-(6,6),8-(65),8-(65)]
    38       4.435184       4.435184       4.435184    6[6-(1,6),6-(6,6),6-(8,8)]
    39       5.771134       5.771134       5.771134    6[1-(0),6-(6,6),6-(6,6)]
    40       4.057221       4.057221       4.057221    6[6-(1,6),6-(6,6),6-(8,8)]
    41       4.418438       4.418438       4.418438    6[6-(6,6),8-(65),8-(65)]
    42       6.343434       6.343434       6.343434    6[6-(6,6),8-(65),8-(65,65)]
    43       4.927981       4.927981       4.927981    6[6-(1,6),6-(6,6),6-(8,8)]
    44        5.81081        5.81081        5.81081    6[6-(1,6),6-(6,6),6-(8,8)]
    45       4.575933       4.575933       4.575933    6[1-(0),6-(6,6),6-(6,6)]
    46       4.928727       4.928727       4.928727    6[6-(6,6),8-(65),8-(65)]
    47       4.375899       4.375899       4.375899    6[6-(6,6),8-(65),8-(65,65)]
    48       5.139368       5.139368       5.139368    6[6-(1,6),6-(6,6),6-(8,8)]
    49       4.896335       4.896335       4.896335    6[6-(1,6),6-(6,6),6-(8,8)]
    50       5.627506       5.627506       5.627506    6[1-(0),6-(6,6),6-(6,6)]
    51       8.869294       8.869294       8.869294    6[6-(6,6),8-(65),8-(65)]
    52       8.083384       8.083384       8.083384    6[6-(6,6),8-(65),8-(65)]
    53       9.873992       9.873992       9.873992    6[6-(1,6),6-(6,6),6-(8,8)]
    54       0.376942       0.376942       0.376942    6[1-(0),6-(6,6),6-(6,6)]
    55       9.496029       9.496029       9.496029    6[6-(1,6),6-(6,6),6-(8,8)]
    56       9.857246       9.857246       9.857246    6[6-(6,6),8-(65),8-(65)]
    57       0.904626       0.904626       0.904626    6[6-(6,6),8-(65),8-(65,65)]
    58      10.366789      10.366789      10.366789    6[6-(1,6),6-(6,6),6-(8,8)]
    59       0.372002       0.372002       0.372002    6[6-(1,6),6-(6,6),6-(8,8)]
    60      10.014741      10.014741      10.014741    6[1-(0),6-(6,6),6-(6,6)]
    61      10.367535      10.367535      10.367535    6[6-(6,6),8-(65),8-(65)]
    62       9.814707       9.814707       9.814707    6[6-(6,6),8-(65),8-(65,65)]
    63      10.578176      10.578176      10.578176    6[6-(1,6),6-(6,6),6-(8,8)]
    64      10.335143      10.335143      10.335143    6[6-(1,6),6-(6,6),6-(8,8)]
    65       0.233314       0.233314       0.233314    6[1-(0),6-(6,6),6-(6,6)]
    66       7.357898       7.357898       7.357898    6[6-(6,6),8-(65),8-(65)]
    67       8.143808       8.143808       8.143808    6[6-(6,6),8-(65),8-(65)]
    68         6.3532         6.3532         6.3532    6[6-(1,6),6-(6,6),6-(8,8)]
    69        5.01725        5.01725        5.01725    6[1-(0),6-(6,6),6-(6,6)]
    70       6.731163       6.731163       6.731163    6[6-(1,6),6-(6,6),6-(8,8)]
    71       6.369946       6.369946       6.369946    6[6-(6,6),8-(65),8-(65)]
    72        4.44495        4.44495        4.44495    6[6-(6,6),8-(65),8-(65,65)]
    73       5.860403       5.860403       5.860403    6[6-(1,6),6-(6,6),6-(8,8)]
    74       4.977574       4.977574       4.977574    6[6-(1,6),6-(6,6),6-(8,8)]
    75       6.212451       6.212451       6.212451    6[1-(0),6-(6,6),6-(6,6)]
    76       5.859657       5.859657       5.859657    6[6-(6,6),8-(65),8-(65)]
    77       6.412485       6.412485       6.412485    6[6-(6,6),8-(65),8-(65,65)]
    78       5.649016       5.649016       5.649016    6[6-(1,6),6-(6,6),6-(8,8)]
    79       5.892049       5.892049       5.892049    6[6-(1,6),6-(6,6),6-(8,8)]
    80       5.160878       5.160878       5.160878    6[1-(0),6-(6,6),6-(6,6)]
    81       3.128248       3.128248       3.128248    8[6-(6,8),65-(8,8,8,8,8)]
    82        1.51211        1.51211        1.51211    8[6-(6,8),65-(8,8,8,8,8,8,8)]
    83       3.067173       3.067173       3.067173    8[6-(6,8),65-(8,8,8,8,8,8,8)]
    84       3.463339       3.463339       3.463339    8[6-(6,8),65-(8,8,8,8,8)]
    85       1.154593       1.154593       1.154593    8[6-(6,8),65-(8,8,8,8,8,8,8)]
    86        1.15336        1.15336        1.15336    8[6-(6,8),65-(8,8,8,8,8)]
    87       9.656812       9.656812       9.656812    8[6-(6,8),65-(8,8,8,8,8,8,8)]
    88       9.524262       9.524262       9.524262    8[6-(6,8),65-(8,8,8,8,8),65-(8,8,8,8,8,8,8)]
    89      10.714302      10.714302      10.714302    8[6-(6,8),65-(8,8,8,8,8)]
    90       1.069136       1.069136       1.069136    8[6-(6,8),65-(8,8,8,8,8,8,8)]
    91       1.409987       1.409987       1.409987    8[6-(6,8),65-(8,8,8,8,8),65-(8,8,8,8,8,8,8)]
    92       1.179819       1.179819       1.179819    8[6-(6,8),65-(8,8,8,8,8,8,8)]
    93       2.221328       2.221328       2.221328    8[6-(6,8),65-(8,8,8,8,8)]
    94       3.837466       3.837466       3.837466    8[6-(6,8),65-(8,8,8,8,8,8,8)]
    95       2.282403       2.282403       2.282403    8[6-(6,8),65-(8,8,8,8,8,8,8)]
    96       1.930853       1.930853       1.930853    8[6-(6,8),65-(8,8,8,8,8)]
    97       4.194983       4.194983       4.194983    8[6-(6,8),65-(8,8,8,8,8,8,8)]
    98       4.240832       4.240832       4.240832    8[6-(6,8),65-(8,8,8,8,8)]
    99        6.57038        6.57038        6.57038    8[6-(6,8),65-(8,8,8,8,8,8,8)]
   100        6.70293        6.70293        6.70293    8[6-(6,8),65-(8,8,8,8,8),65-(8,8,8,8,8,8,8)]
   101       5.468274       5.468274       5.468274    8[6-(6,8),65-(8,8,8,8,8)]
   102        4.28044        4.28044        4.28044    8[6-(6,8),65-(8,8,8,8,8,8,8)]
   103       3.939589       3.939589       3.939589    8[6-(6,8),65-(8,8,8,8,8),65-(8,8,8,8,8,8,8)]
   104       4.169757       4.169757       4.169757    8[6-(6,8),65-(8,8,8,8,8,8,8)]
   105       7.660136       7.660136       7.660136    8[6-(6,8),65-(8,8,8,8,8)]
   106       9.276274       9.276274       9.276274    8[6-(6,8),65-(8,8,8,8,8,8,8)]
   107       7.721211       7.721211       7.721211    8[6-(6,8),65-(8,8,8,8,8,8,8)]
   108       7.325045       7.325045       7.325045    8[6-(6,8),65-(8,8,8,8,8)]
   109       9.633791       9.633791       9.633791    8[6-(6,8),65-(8,8,8,8,8,8,8)]
   110       9.635024       9.635024       9.635024    8[6-(6,8),65-(8,8,8,8,8)]
   111       1.131572       1.131572       1.131572    8[6-(6,8),65-(8,8,8,8,8,8,8)]
   112       1.264122       1.264122       1.264122    8[6-(6,8),65-(8,8,8,8,8),65-(8,8,8,8,8,8,8)]
   113       0.074082       0.074082       0.074082    8[6-(6,8),65-(8,8,8,8,8)]
   114       9.719248       9.719248       9.719248    8[6-(6,8),65-(8,8,8,8,8,8,8)]
   115       9.378397       9.378397       9.378397    8[6-(6,8),65-(8,8,8,8,8),65-(8,8,8,8,8,8,8)]
   116       9.608565       9.608565       9.608565    8[6-(6,8),65-(8,8,8,8,8,8,8)]
   117       8.567056       8.567056       8.567056    8[6-(6,8),65-(8,8,8,8,8)]
   118       6.950918       6.950918       6.950918    8[6-(6,8),65-(8,8,8,8,8,8,8)]
   119       8.505981       8.505981       8.505981    8[6-(6,8),65-(8,8,8,8,8,8,8)]
   120       8.857531       8.857531       8.857531    8[6-(6,8),65-(8,8,8,8,8)]
   121       6.593401       6.593401       6.593401    8[6-(6,8),65-(8,8,8,8,8,8,8)]
   122       6.547552       6.547552       6.547552    8[6-(6,8),65-(8,8,8,8,8)]
   123       4.218004       4.218004       4.218004    8[6-(6,8),65-(8,8,8,8,8,8,8)]
   124       4.085454       4.085454       4.085454    8[6-(6,8),65-(8,8,8,8,8),65-(8,8,8,8,8,8,8)]
   125        5.32011        5.32011        5.32011    8[6-(6,8),65-(8,8,8,8,8)]
   126       6.507944       6.507944       6.507944    8[6-(6,8),65-(8,8,8,8,8,8,8)]
   127       6.848795       6.848795       6.848795    8[6-(6,8),65-(8,8,8,8,8),65-(8,8,8,8,8,8,8)]
   128       6.618627       6.618627       6.618627    8[6-(6,8),65-(8,8,8,8,8,8,8)]
