# Supplementary material for: A collection of forcefield precursors for metal–organic frameworks
Source: RSC Adv. 2019 Nov 13;9(63):36492–507. doi: 10.1039/c9ra07327b (PMC9075174; doi:10.1039/c9ra07327b)
Supplement: RA-009-C9RA07327B-s091 [file RA-009-C9RA07327B-s091.txt]

AMIXAW_clean

10.807400    0.000000    0.000000
-0.092630    13.201975    0.000000
0.000000    0.000000    14.257100

     1       8.091224       8.091224       8.091224    66[8-(6),8-(6),8-(6),8-(6),8-(6),8-(6),8-(6,66),8-(6,66)]
     2      10.659265      10.659265      10.659265    66[8-(6),8-(6),8-(6),8-(6),8-(6,66),8-(6,66)]
     3       7.980931       7.980931       7.980931    66[8-(6),8-(6),8-(6),8-(6),8-(6),8-(6),8-(6,66),8-(6,66)]
     4        5.41289        5.41289        5.41289    66[8-(6),8-(6),8-(6),8-(6),8-(6,66),8-(6,66)]
     5       2.623546       2.623546       2.623546    66[8-(6),8-(6),8-(6),8-(6),8-(6),8-(6),8-(6,66),8-(6,66)]
     6       0.055505       0.055505       0.055505    66[8-(6),8-(6),8-(6),8-(6),8-(6,66),8-(6,66)]
     7       2.733839       2.733839       2.733839    66[8-(6),8-(6),8-(6),8-(6),8-(6),8-(6),8-(6,66),8-(6,66)]
     8        5.30188        5.30188        5.30188    66[8-(6),8-(6),8-(6),8-(6),8-(6,66),8-(6,66)]
     9       6.060343       6.060343       6.060343    1[6-(6,6)]
    10       5.729364       5.729364       5.729364    1[6-(6,6)]
    11       6.684019       6.684019       6.684019    1[6-(6,6)]
    12      10.104442      10.104442      10.104442    1[6-(6,6)]
    13      10.435421      10.435421      10.435421    1[6-(6,6)]
    14       9.388136       9.388136       9.388136    1[6-(6,6)]
    15       4.654427       4.654427       4.654427    1[6-(6,6)]
    16       4.985406       4.985406       4.985406    1[6-(6,6)]
    17       4.030751       4.030751       4.030751    1[6-(6,6)]
    18       0.610328       0.610328       0.610328    1[6-(6,6)]
    19       0.279349       0.279349       0.279349    1[6-(6,6)]
    20       1.326634       1.326634       1.326634    1[6-(6,6)]
    21       5.798566       5.798566       5.798566    6[6-(6,6),8-(66),8-(66)]
    22       8.050239       8.050239       8.050239    6[6-(6,6),8-(66),8-(66)]
    23       6.736484       6.736484       6.736484    6[6-(1,6),6-(6,6),6-(8,8)]
    24       6.267318       6.267318       6.267318    6[6-(1,6),6-(6,6),6-(8,8)]
    25       6.369506       6.369506       6.369506    6[6-(6,6),8-(66),8-(66,66)]
    26       5.570225       5.570225       5.570225    6[6-(1,6),6-(6,6),6-(8,8)]
    27       7.274379       7.274379       7.274379    6[6-(6,6),8-(66),8-(66)]
    28       5.784875       5.784875       5.784875    6[6-(1,6),6-(6,6),6-(8,8)]
    29       5.793353       5.793353       5.793353    6[1-(0),6-(6,6),6-(6,6)]
    30       6.280094       6.280094       6.280094    6[6-(6,6),8-(66),8-(66,66)]
    31       5.602158       5.602158       5.602158    6[1-(0),6-(6,6),6-(6,6)]
    32       4.396372       4.396372       4.396372    6[6-(6,6),8-(66),8-(66)]
    33       6.150812       6.150812       6.150812    6[1-(0),6-(6,6),6-(6,6)]
    34        4.93115        4.93115        4.93115    6[6-(1,6),6-(6,6),6-(8,8)]
    35       5.738544       5.738544       5.738544    6[6-(1,6),6-(6,6),6-(8,8)]
    36      10.273589      10.273589      10.273589    6[6-(6,6),8-(66),8-(66)]
    37       8.021916       8.021916       8.021916    6[6-(6,6),8-(66),8-(66)]
    38       9.428301       9.428301       9.428301    6[6-(1,6),6-(6,6),6-(8,8)]
    39       9.804837       9.804837       9.804837    6[6-(1,6),6-(6,6),6-(8,8)]
    40       9.702649       9.702649       9.702649    6[6-(6,6),8-(66),8-(66,66)]
    41       10.50193       10.50193       10.50193    6[6-(1,6),6-(6,6),6-(8,8)]
    42       8.797776       8.797776       8.797776    6[6-(6,6),8-(66),8-(66)]
    43       10.28728       10.28728       10.28728    6[6-(1,6),6-(6,6),6-(8,8)]
    44      10.371432      10.371432      10.371432    6[1-(0),6-(6,6),6-(6,6)]
    45       9.792061       9.792061       9.792061    6[6-(6,6),8-(66),8-(66,66)]
    46      10.562627      10.562627      10.562627    6[1-(0),6-(6,6),6-(6,6)]
    47       0.961013       0.961013       0.961013    6[6-(6,6),8-(66),8-(66)]
    48       9.921343       9.921343       9.921343    6[1-(0),6-(6,6),6-(6,6)]
    49       0.426235       0.426235       0.426235    6[6-(1,6),6-(6,6),6-(8,8)]
    50      10.333611      10.333611      10.333611    6[6-(1,6),6-(6,6),6-(8,8)]
    51       4.916204       4.916204       4.916204    6[6-(6,6),8-(66),8-(66)]
    52       2.664531       2.664531       2.664531    6[6-(6,6),8-(66),8-(66)]
    53       4.070916       4.070916       4.070916    6[6-(1,6),6-(6,6),6-(8,8)]
    54       4.447452       4.447452       4.447452    6[6-(1,6),6-(6,6),6-(8,8)]
    55       4.345264       4.345264       4.345264    6[6-(6,6),8-(66),8-(66,66)]
    56       5.144545       5.144545       5.144545    6[6-(1,6),6-(6,6),6-(8,8)]
    57       3.440391       3.440391       3.440391    6[6-(6,6),8-(66),8-(66)]
    58       4.929895       4.929895       4.929895    6[6-(1,6),6-(6,6),6-(8,8)]
    59       4.921417       4.921417       4.921417    6[1-(0),6-(6,6),6-(6,6)]
    60       4.434676       4.434676       4.434676    6[6-(6,6),8-(66),8-(66,66)]
    61       5.112612       5.112612       5.112612    6[1-(0),6-(6,6),6-(6,6)]
    62       6.318398       6.318398       6.318398    6[6-(6,6),8-(66),8-(66)]
    63       4.563958       4.563958       4.563958    6[1-(0),6-(6,6),6-(6,6)]
    64        5.78362        5.78362        5.78362    6[6-(1,6),6-(6,6),6-(8,8)]
    65       4.976226       4.976226       4.976226    6[6-(1,6),6-(6,6),6-(8,8)]
    66       0.441181       0.441181       0.441181    6[6-(6,6),8-(66),8-(66)]
    67       2.692854       2.692854       2.692854    6[6-(6,6),8-(66),8-(66)]
    68       1.286469       1.286469       1.286469    6[6-(1,6),6-(6,6),6-(8,8)]
    69       0.909933       0.909933       0.909933    6[6-(1,6),6-(6,6),6-(8,8)]
    70       1.012121       1.012121       1.012121    6[6-(6,6),8-(66),8-(66,66)]
    71        0.21284        0.21284        0.21284    6[6-(1,6),6-(6,6),6-(8,8)]
    72       1.916994       1.916994       1.916994    6[6-(6,6),8-(66),8-(66)]
    73        0.42749        0.42749        0.42749    6[6-(1,6),6-(6,6),6-(8,8)]
    74       0.343338       0.343338       0.343338    6[1-(0),6-(6,6),6-(6,6)]
    75       0.922709       0.922709       0.922709    6[6-(6,6),8-(66),8-(66,66)]
    76       0.152143       0.152143       0.152143    6[1-(0),6-(6,6),6-(6,6)]
    77       9.753757       9.753757       9.753757    6[6-(6,6),8-(66),8-(66)]
    78       0.793427       0.793427       0.793427    6[1-(0),6-(6,6),6-(6,6)]
    79      10.288535      10.288535      10.288535    6[6-(1,6),6-(6,6),6-(8,8)]
    80       0.381159       0.381159       0.381159    6[6-(1,6),6-(6,6),6-(8,8)]
    81       8.421748       8.421748       8.421748    8[6-(6,8),66-(8,8,8,8,8,8,8)]
    82       8.489615       8.489615       8.489615    8[6-(6,8),66-(8,8,8,8,8)]
    83       6.778927       6.778927       6.778927    8[6-(6,8),66-(8,8,8,8,8),66-(8,8,8,8,8,8,8)]
    84        5.27026        5.27026        5.27026    8[6-(6,8),66-(8,8,8,8,8)]
    85       6.868036       6.868036       6.868036    8[6-(6,8),66-(8,8,8,8,8,8,8)]
    86        8.86288        8.86288        8.86288    8[6-(6,8),66-(8,8,8,8,8)]
    87       6.547245       6.547245       6.547245    8[6-(6,8),66-(8,8,8,8,8,8,8)]
    88       6.495859       6.495859       6.495859    8[6-(6,8),66-(8,8,8,8,8,8,8)]
    89        4.19915        4.19915        4.19915    8[6-(6,8),66-(8,8,8,8,8)]
    90       6.443632       6.443632       6.443632    8[6-(6,8),66-(8,8,8,8,8,8,8)]
    91       4.195129       4.195129       4.195129    8[6-(6,8),66-(8,8,8,8,8,8,8)]
    92       6.640826       6.640826       6.640826    8[6-(6,8),66-(8,8,8,8,8),66-(8,8,8,8,8,8,8)]
    93       7.650407       7.650407       7.650407    8[6-(6,8),66-(8,8,8,8,8,8,8)]
    94        7.58254        7.58254        7.58254    8[6-(6,8),66-(8,8,8,8,8)]
    95       9.293228       9.293228       9.293228    8[6-(6,8),66-(8,8,8,8,8),66-(8,8,8,8,8,8,8)]
    96      -0.005505      -0.005505      -0.005505    8[6-(6,8),66-(8,8,8,8,8)]
    97       9.204119       9.204119       9.204119    8[6-(6,8),66-(8,8,8,8,8,8,8)]
    98       7.301905       7.301905       7.301905    8[6-(6,8),66-(8,8,8,8,8)]
    99        9.52491        9.52491        9.52491    8[6-(6,8),66-(8,8,8,8,8,8,8)]
   100       9.576296       9.576296       9.576296    8[6-(6,8),66-(8,8,8,8,8,8,8)]
   101       1.065605       1.065605       1.065605    8[6-(6,8),66-(8,8,8,8,8)]
   102       9.628523       9.628523       9.628523    8[6-(6,8),66-(8,8,8,8,8,8,8)]
   103       1.162256       1.162256       1.162256    8[6-(6,8),66-(8,8,8,8,8,8,8)]
   104       9.431329       9.431329       9.431329    8[6-(6,8),66-(8,8,8,8,8),66-(8,8,8,8,8,8,8)]
   105       2.293022       2.293022       2.293022    8[6-(6,8),66-(8,8,8,8,8,8,8)]
   106       2.225155       2.225155       2.225155    8[6-(6,8),66-(8,8,8,8,8)]
   107       3.935843       3.935843       3.935843    8[6-(6,8),66-(8,8,8,8,8),66-(8,8,8,8,8,8,8)]
   108        5.44451        5.44451        5.44451    8[6-(6,8),66-(8,8,8,8,8)]
   109       3.846734       3.846734       3.846734    8[6-(6,8),66-(8,8,8,8,8,8,8)]
   110        1.85189        1.85189        1.85189    8[6-(6,8),66-(8,8,8,8,8)]
   111       4.167525       4.167525       4.167525    8[6-(6,8),66-(8,8,8,8,8,8,8)]
   112       4.218911       4.218911       4.218911    8[6-(6,8),66-(8,8,8,8,8,8,8)]
   113        6.51562        6.51562        6.51562    8[6-(6,8),66-(8,8,8,8,8)]
   114       4.271138       4.271138       4.271138    8[6-(6,8),66-(8,8,8,8,8,8,8)]
   115       6.519641       6.519641       6.519641    8[6-(6,8),66-(8,8,8,8,8,8,8)]
   116       4.073944       4.073944       4.073944    8[6-(6,8),66-(8,8,8,8,8),66-(8,8,8,8,8,8,8)]
   117       3.064363       3.064363       3.064363    8[6-(6,8),66-(8,8,8,8,8,8,8)]
   118        3.13223        3.13223        3.13223    8[6-(6,8),66-(8,8,8,8,8)]
   119       1.421542       1.421542       1.421542    8[6-(6,8),66-(8,8,8,8,8),66-(8,8,8,8,8,8,8)]
   120      10.720275      10.720275      10.720275    8[6-(6,8),66-(8,8,8,8,8)]
   121       1.510651       1.510651       1.510651    8[6-(6,8),66-(8,8,8,8,8,8,8)]
   122       3.412865       3.412865       3.412865    8[6-(6,8),66-(8,8,8,8,8)]
   123        1.18986        1.18986        1.18986    8[6-(6,8),66-(8,8,8,8,8,8,8)]
   124       1.138474       1.138474       1.138474    8[6-(6,8),66-(8,8,8,8,8,8,8)]
   125       9.649165       9.649165       9.649165    8[6-(6,8),66-(8,8,8,8,8)]
   126       1.086247       1.086247       1.086247    8[6-(6,8),66-(8,8,8,8,8,8,8)]
   127       9.552514       9.552514       9.552514    8[6-(6,8),66-(8,8,8,8,8,8,8)]
   128       1.283441       1.283441       1.283441    8[6-(6,8),66-(8,8,8,8,8),66-(8,8,8,8,8,8,8)]
