# Supplementary material for: A collection of forcefield precursors for metal–organic frameworks
Source: RSC Adv. 2019 Nov 13;9(63):36492–507. doi: 10.1039/c9ra07327b (PMC9075174; doi:10.1039/c9ra07327b)
Supplement: RA-009-C9RA07327B-s092 [file RA-009-C9RA07327B-s092.txt]

AMIXEA_clean

10.788000    0.000000    0.000000
-0.092403    13.169676    0.000000
0.000000    0.000000    14.223000

     1        7.96784        7.96784        7.96784    67[8-(6),8-(6),8-(6),8-(6),8-(6),8-(6),8-(6,67),8-(6,67)]
     2      10.635229      10.635229      10.635229    67[8-(6),8-(6),8-(6),8-(6),8-(6,67),8-(6,67)]
     3       8.075556       8.075556       8.075556    67[8-(6),8-(6),8-(6),8-(6),8-(6),8-(6),8-(6,67),8-(6,67)]
     4       5.408167       5.408167       5.408167    67[8-(6),8-(6),8-(6),8-(6),8-(6,67),8-(6,67)]
     5        2.72765        2.72765        2.72765    67[8-(6),8-(6),8-(6),8-(6),8-(6),8-(6),8-(6,67),8-(6,67)]
     6       0.060368       0.060368       0.060368    67[8-(6),8-(6),8-(6),8-(6),8-(6,67),8-(6,67)]
     7       2.620041       2.620041       2.620041    67[8-(6),8-(6),8-(6),8-(6),8-(6),8-(6),8-(6,67),8-(6,67)]
     8        5.28743        5.28743        5.28743    67[8-(6),8-(6),8-(6),8-(6),8-(6,67),8-(6,67)]
     9       9.373531       9.373531       9.373531    1[6-(6,6)]
    10       4.973268       4.973268       4.973268    1[6-(6,6)]
    11        4.64847        4.64847        4.64847    1[6-(6,6)]
    12       6.669864       6.669864       6.669864    1[6-(6,6)]
    13       0.282128       0.282128       0.282128    1[6-(6,6)]
    14       0.606925       0.606925       0.606925    1[6-(6,6)]
    15       1.322066       1.322066       1.322066    1[6-(6,6)]
    16       5.722329       5.722329       5.722329    1[6-(6,6)]
    17       6.047127       6.047127       6.047127    1[6-(6,6)]
    18       4.025733       4.025733       4.025733    1[6-(6,6)]
    19      10.413469      10.413469      10.413469    1[6-(6,6)]
    20      10.088672      10.088672      10.088672    1[6-(6,6)]
    21       9.773475       9.773475       9.773475    6[6-(6,6),8-(67),8-(67,67)]
    22       0.959298       0.959298       0.959298    6[6-(6,6),8-(67),8-(67)]
    23       9.903598       9.903598       9.903598    6[1-(0),6-(6,6),6-(6,6)]
    24      10.309752      10.309752      10.309752    6[6-(1,6),6-(6,6),6-(8,8)]
    25       0.428688       0.428688       0.428688    6[6-(1,6),6-(6,6),6-(8,8)]
    26       5.801169       5.801169       5.801169    6[6-(6,6),8-(67),8-(67)]
    27       6.368895       6.368895       6.368895    6[6-(6,6),8-(67),8-(67,67)]
    28       5.104572       5.104572       5.104572    6[1-(0),6-(6,6),6-(6,6)]
    29       5.567878       5.567878       5.567878    6[6-(1,6),6-(6,6),6-(8,8)]
    30       5.770196       5.770196       5.770196    6[6-(1,6),6-(6,6),6-(8,8)]
    31       7.261402       7.261402       7.261402    6[6-(6,6),8-(67),8-(67)]
    32       8.045568       8.045568       8.045568    6[6-(6,6),8-(67),8-(67)]
    33       4.915969       4.915969       4.915969    6[1-(0),6-(6,6),6-(6,6)]
    34       6.726549       6.726549       6.726549    6[6-(1,6),6-(6,6),6-(8,8)]
    35       6.251837       6.251837       6.251837    6[6-(1,6),6-(6,6),6-(8,8)]
    36       6.269921       6.269921       6.269921    6[6-(6,6),8-(67),8-(67,67)]
    37         4.3885         4.3885         4.3885    6[6-(6,6),8-(67),8-(67)]
    38       6.139797       6.139797       6.139797    6[1-(0),6-(6,6),6-(6,6)]
    39       5.733644       5.733644       5.733644    6[6-(1,6),6-(6,6),6-(8,8)]
    40       4.919111       4.919111       4.919111    6[6-(1,6),6-(6,6),6-(8,8)]
    41      10.242226      10.242226      10.242226    6[6-(6,6),8-(67),8-(67)]
    42         9.6745         9.6745         9.6745    6[6-(6,6),8-(67),8-(67,67)]
    43       0.150824       0.150824       0.150824    6[1-(0),6-(6,6),6-(6,6)]
    44      10.475517      10.475517      10.475517    6[6-(1,6),6-(6,6),6-(8,8)]
    45        10.2732        10.2732        10.2732    6[6-(1,6),6-(6,6),6-(8,8)]
    46       8.781993       8.781993       8.781993    6[6-(6,6),8-(67),8-(67)]
    47       7.997828       7.997828       7.997828    6[6-(6,6),8-(67),8-(67)]
    48       0.339427       0.339427       0.339427    6[1-(0),6-(6,6),6-(6,6)]
    49       9.409249       9.409249       9.409249    6[6-(1,6),6-(6,6),6-(8,8)]
    50       9.791558       9.791558       9.791558    6[6-(1,6),6-(6,6),6-(8,8)]
    51       0.922122       0.922122       0.922122    6[6-(6,6),8-(67),8-(67,67)]
    52       9.736299       9.736299       9.736299    6[6-(6,6),8-(67),8-(67)]
    53       0.791999       0.791999       0.791999    6[1-(0),6-(6,6),6-(6,6)]
    54       0.385845       0.385845       0.385845    6[6-(1,6),6-(6,6),6-(8,8)]
    55      10.266909      10.266909      10.266909    6[6-(1,6),6-(6,6),6-(8,8)]
    56       4.894428       4.894428       4.894428    6[6-(6,6),8-(67),8-(67)]
    57       4.326702       4.326702       4.326702    6[6-(6,6),8-(67),8-(67,67)]
    58       5.591025       5.591025       5.591025    6[1-(0),6-(6,6),6-(6,6)]
    59       5.127719       5.127719       5.127719    6[6-(1,6),6-(6,6),6-(8,8)]
    60       4.925401       4.925401       4.925401    6[6-(1,6),6-(6,6),6-(8,8)]
    61       3.434195       3.434195       3.434195    6[6-(6,6),8-(67),8-(67)]
    62       2.650029       2.650029       2.650029    6[6-(6,6),8-(67),8-(67)]
    63       5.779628       5.779628       5.779628    6[1-(0),6-(6,6),6-(6,6)]
    64       4.061451       4.061451       4.061451    6[6-(1,6),6-(6,6),6-(8,8)]
    65        4.44376        4.44376        4.44376    6[6-(1,6),6-(6,6),6-(8,8)]
    66       4.425676       4.425676       4.425676    6[6-(6,6),8-(67),8-(67,67)]
    67       6.307097       6.307097       6.307097    6[6-(6,6),8-(67),8-(67)]
    68         4.5558         4.5558         4.5558    6[1-(0),6-(6,6),6-(6,6)]
    69       4.961953       4.961953       4.961953    6[6-(1,6),6-(6,6),6-(8,8)]
    70       5.776486       5.776486       5.776486    6[6-(1,6),6-(6,6),6-(8,8)]
    71       0.453371       0.453371       0.453371    6[6-(6,6),8-(67),8-(67)]
    72       1.021097       1.021097       1.021097    6[6-(6,6),8-(67),8-(67,67)]
    73      10.544773      10.544773      10.544773    6[1-(0),6-(6,6),6-(6,6)]
    74        0.22008        0.22008        0.22008    6[6-(1,6),6-(6,6),6-(8,8)]
    75       0.422397       0.422397       0.422397    6[6-(1,6),6-(6,6),6-(8,8)]
    76       1.913604       1.913604       1.913604    6[6-(6,6),8-(67),8-(67)]
    77       2.697769       2.697769       2.697769    6[6-(6,6),8-(67),8-(67)]
    78       10.35617       10.35617       10.35617    6[1-(0),6-(6,6),6-(6,6)]
    79       1.286348       1.286348       1.286348    6[6-(1,6),6-(6,6),6-(8,8)]
    80       0.904039       0.904039       0.904039    6[6-(1,6),6-(6,6),6-(8,8)]
    81       9.559235       9.559235       9.559235    8[6-(6,8),67-(8,8,8,8,8,8,8)]
    82       9.415549       9.415549       9.415549    8[6-(6,8),67-(8,8,8,8,8),67-(8,8,8,8,8,8,8)]
    83       1.166603       1.166603       1.166603    8[6-(6,8),67-(8,8,8,8,8,8,8)]
    84       1.063768       1.063768       1.063768    8[6-(6,8),67-(8,8,8,8,8)]
    85       6.443933       6.443933       6.443933    8[6-(6,8),67-(8,8,8,8,8,8,8)]
    86       5.280363       5.280363       5.280363    8[6-(6,8),67-(8,8,8,8,8)]
    87       6.547378       6.547378       6.547378    8[6-(6,8),67-(8,8,8,8,8,8,8)]
    88       6.770061       6.770061       6.770061    8[6-(6,8),67-(8,8,8,8,8),67-(8,8,8,8,8,8,8)]
    89       6.854688       6.854688       6.854688    8[6-(6,8),67-(8,8,8,8,8,8,8)]
    90       8.475547       8.475547       8.475547    8[6-(6,8),67-(8,8,8,8,8)]
    91       8.855569       8.855569       8.855569    8[6-(6,8),67-(8,8,8,8,8)]
    92        8.40558        8.40558        8.40558    8[6-(6,8),67-(8,8,8,8,8,8,8)]
    93       6.484161       6.484161       6.484161    8[6-(6,8),67-(8,8,8,8,8,8,8)]
    94       6.627847       6.627847       6.627847    8[6-(6,8),67-(8,8,8,8,8),67-(8,8,8,8,8,8,8)]
    95       4.181195       4.181195       4.181195    8[6-(6,8),67-(8,8,8,8,8,8,8)]
    96       4.191627       4.191627       4.191627    8[6-(6,8),67-(8,8,8,8,8)]
    97       9.599462       9.599462       9.599462    8[6-(6,8),67-(8,8,8,8,8,8,8)]
    98      -0.024968      -0.024968      -0.024968    8[6-(6,8),67-(8,8,8,8,8)]
    99       9.496018       9.496018       9.496018    8[6-(6,8),67-(8,8,8,8,8,8,8)]
   100       9.273334       9.273334       9.273334    8[6-(6,8),67-(8,8,8,8,8),67-(8,8,8,8,8,8,8)]
   101       9.188708       9.188708       9.188708    8[6-(6,8),67-(8,8,8,8,8,8,8)]
   102       7.567849       7.567849       7.567849    8[6-(6,8),67-(8,8,8,8,8)]
   103        7.28023        7.28023        7.28023    8[6-(6,8),67-(8,8,8,8,8)]
   104       7.637816       7.637816       7.637816    8[6-(6,8),67-(8,8,8,8,8,8,8)]
   105       1.136362       1.136362       1.136362    8[6-(6,8),67-(8,8,8,8,8,8,8)]
   106       1.280048       1.280048       1.280048    8[6-(6,8),67-(8,8,8,8,8),67-(8,8,8,8,8,8,8)]
   107       9.528994       9.528994       9.528994    8[6-(6,8),67-(8,8,8,8,8,8,8)]
   108       9.631829       9.631829       9.631829    8[6-(6,8),67-(8,8,8,8,8)]
   109       4.251664       4.251664       4.251664    8[6-(6,8),67-(8,8,8,8,8,8,8)]
   110       5.415234       5.415234       5.415234    8[6-(6,8),67-(8,8,8,8,8)]
   111       4.148219       4.148219       4.148219    8[6-(6,8),67-(8,8,8,8,8,8,8)]
   112       3.925536       3.925536       3.925536    8[6-(6,8),67-(8,8,8,8,8),67-(8,8,8,8,8,8,8)]
   113       3.840909       3.840909       3.840909    8[6-(6,8),67-(8,8,8,8,8,8,8)]
   114        2.22005        2.22005        2.22005    8[6-(6,8),67-(8,8,8,8,8)]
   115       1.840028       1.840028       1.840028    8[6-(6,8),67-(8,8,8,8,8)]
   116       2.290017       2.290017       2.290017    8[6-(6,8),67-(8,8,8,8,8,8,8)]
   117       4.211436       4.211436       4.211436    8[6-(6,8),67-(8,8,8,8,8,8,8)]
   118        4.06775        4.06775        4.06775    8[6-(6,8),67-(8,8,8,8,8),67-(8,8,8,8,8,8,8)]
   119       6.514402       6.514402       6.514402    8[6-(6,8),67-(8,8,8,8,8,8,8)]
   120        6.50397        6.50397        6.50397    8[6-(6,8),67-(8,8,8,8,8)]
   121       1.096135       1.096135       1.096135    8[6-(6,8),67-(8,8,8,8,8,8,8)]
   122      10.720565      10.720565      10.720565    8[6-(6,8),67-(8,8,8,8,8)]
   123       1.199579       1.199579       1.199579    8[6-(6,8),67-(8,8,8,8,8,8,8)]
   124       1.422263       1.422263       1.422263    8[6-(6,8),67-(8,8,8,8,8),67-(8,8,8,8,8,8,8)]
   125       1.506889       1.506889       1.506889    8[6-(6,8),67-(8,8,8,8,8,8,8)]
   126       3.127748       3.127748       3.127748    8[6-(6,8),67-(8,8,8,8,8)]
   127       3.415367       3.415367       3.415367    8[6-(6,8),67-(8,8,8,8,8)]
   128       3.057781       3.057781       3.057781    8[6-(6,8),67-(8,8,8,8,8,8,8)]
