# Supplementary material for: A collection of forcefield precursors for metal–organic frameworks
Source: RSC Adv. 2019 Nov 13;9(63):36492–507. doi: 10.1039/c9ra07327b (PMC9075174; doi:10.1039/c9ra07327b)
Supplement: RA-009-C9RA07327B-s093 [file RA-009-C9RA07327B-s093.txt]

AMODUC_clean

16.229500    0.000000    0.000000
7.385095    14.451887    0.000000
4.809407    2.943307    27.461707

     1      18.765428      18.765428      18.765428    65[8-(6),8-(6),8-(6),8-(6),8-(6),8-(6)]
     2       7.289686       7.289686       7.289686    65[8-(6),8-(6),8-(6),8-(6),8-(6),8-(6)]
     3       9.658411       9.658411       9.658411    65[8-(6),8-(6),8-(6),8-(6),8-(6),8-(6)]
     4      21.134316      21.134316      21.134316    65[8-(6),8-(6),8-(6),8-(6),8-(6),8-(6)]
     5      17.742042      17.742042      17.742042    1[6-(6,6)]
     6      16.479384      16.479384      16.479384    1[6-(6,6)]
     7      14.337487      14.337487      14.337487    1[6-(6,6)]
     8      15.593637      15.593637      15.593637    1[6-(6,6)]
     9      14.669868      14.669868      14.669868    1[6-(6,6)]
    10      18.519752      18.519752      18.519752    1[6-(6,6)]
    11      20.121336      20.121336      20.121336    1[6-(6,6)]
    12      22.466238      22.466238      22.466238    1[6-(6,6)]
    13      20.943161      20.943161      20.943161    1[6-(6,6)]
    14       4.637865       4.637865       4.637865    1[6-(6,6)]
    15      16.488536      16.488536      16.488536    1[6-(6,6)]
    16      17.539449      17.539449      17.539449    1[6-(6,6)]
    17      14.843008      14.843008      14.843008    1[6-(6,6)]
    18       13.79019       13.79019       13.79019    1[6-(6,6)]
    19      16.575766      16.575766      16.575766    1[6-(6,6)]
    20       9.400316       9.400316       9.400316    1[6-(6,6)]
    21      10.924768      10.924768      10.924768    1[6-(6,6)]
    22      13.492965      13.492965      13.492965    1[6-(6,6)]
    23      11.858275      11.858275      11.858275    1[6-(6,6)]
    24       13.05622       13.05622       13.05622    1[6-(6,6)]
    25       6.906971       6.906971       6.906971    1[6-(6,6)]
    26       7.712835       7.712835       7.712835    1[6-(6,6)]
    27      10.980412      10.980412      10.980412    1[6-(6,6)]
    28      10.175641      10.175641      10.175641    1[6-(6,6)]
    29      16.692129      16.692129      16.692129    1[6-(6,6)]
    30      18.656239      18.656239      18.656239    1[6-(6,6)]
    31      17.439052      17.439052      17.439052    1[6-(6,6)]
    32      20.411437      20.411437      20.411437    1[6-(6,6)]
    33      21.602229      21.602229      21.602229    1[6-(6,6)]
    34      18.508868      18.508868      18.508868    1[6-(6,6)]
    35       10.68196       10.68196       10.68196    1[6-(6,6)]
    36      11.944618      11.944618      11.944618    1[6-(6,6)]
    37      14.086515      14.086515      14.086515    1[6-(6,6)]
    38      12.830365      12.830365      12.830365    1[6-(6,6)]
    39      13.754134      13.754134      13.754134    1[6-(6,6)]
    40        9.90425        9.90425        9.90425    1[6-(6,6)]
    41       8.302666       8.302666       8.302666    1[6-(6,6)]
    42       5.957764       5.957764       5.957764    1[6-(6,6)]
    43       7.480841       7.480841       7.480841    1[6-(6,6)]
    44      23.786137      23.786137      23.786137    1[6-(6,6)]
    45      11.935466      11.935466      11.935466    1[6-(6,6)]
    46      10.884553      10.884553      10.884553    1[6-(6,6)]
    47      13.580994      13.580994      13.580994    1[6-(6,6)]
    48      14.633812      14.633812      14.633812    1[6-(6,6)]
    49      11.848236      11.848236      11.848236    1[6-(6,6)]
    50      19.023686      19.023686      19.023686    1[6-(6,6)]
    51      17.499234      17.499234      17.499234    1[6-(6,6)]
    52      14.931037      14.931037      14.931037    1[6-(6,6)]
    53      16.565727      16.565727      16.565727    1[6-(6,6)]
    54      15.367782      15.367782      15.367782    1[6-(6,6)]
    55      21.517031      21.517031      21.517031    1[6-(6,6)]
    56      20.711167      20.711167      20.711167    1[6-(6,6)]
    57       17.44359       17.44359       17.44359    1[6-(6,6)]
    58      18.248361      18.248361      18.248361    1[6-(6,6)]
    59      11.731873      11.731873      11.731873    1[6-(6,6)]
    60       9.767763       9.767763       9.767763    1[6-(6,6)]
    61       10.98495       10.98495       10.98495    1[6-(6,6)]
    62       8.012565       8.012565       8.012565    1[6-(6,6)]
    63       6.821773       6.821773       6.821773    1[6-(6,6)]
    64       9.915134       9.915134       9.915134    1[6-(6,6)]
    65      17.473972      17.473972      17.473972    6[6-(6,6),8-(65),8-(65)]
    66      16.753664      16.753664      16.753664    6[6-(1,6),6-(1,6),6-(8,8)]
    67       17.02466       17.02466       17.02466    6[1-(0),6-(1,6),6-(6,6)]
    68      16.292463      16.292463      16.292463    6[1-(0),6-(1,6),6-(6,6)]
    69      15.272454      15.272454      15.272454    6[6-(1,6),6-(1,6),6-(1,6)]
    70      15.018365      15.018365      15.018365    6[1-(0),6-(1,6),6-(6,6)]
    71      15.777518      15.777518      15.777518    6[1-(0),6-(1,6),6-(6,6)]
    72      14.404529      14.404529      14.404529    6[1-(0),6-(1,6),6-(6,6)]
    73      20.956921      20.956921      20.956921    6[6-(6,6),8-(65),8-(65)]
    74      21.961536      21.961536      21.961536    6[6-(1,6),6-(1,6),6-(8,8)]
    75      18.344811      18.344811      18.344811    6[1-(0),6-(1,6),6-(6,6)]
    76      19.283504      19.283504      19.283504    6[1-(0),6-(1,6),6-(6,6)]
    77       23.83155       23.83155       23.83155    6[6-(1,6),6-(1,6),6-(1,6)]
    78      22.647001      22.647001      22.647001    6[1-(0),6-(1,6),6-(6,6)]
    79      21.743736      21.743736      21.743736    6[1-(0),6-(1,6),6-(6,6)]
    80      20.001867      20.001867      20.001867    6[1-(0),6-(1,6),6-(6,6)]
    81      14.344053      14.344053      14.344053    6[6-(6,6),8-(65),8-(65)]
    82       15.05118       15.05118       15.05118    6[6-(1,6),6-(1,6),6-(8,8)]
    83      16.162755      16.162755      16.162755    6[1-(0),6-(1,6),6-(6,6)]
    84      16.788956      16.788956      16.788956    6[1-(0),6-(1,6),6-(6,6)]
    85      16.326037      16.326037      16.326037    6[6-(1,6),6-(1,6),6-(1,6)]
    86      15.186118      15.186118      15.186118    6[1-(0),6-(1,6),6-(6,6)]
    87      14.561473      14.561473      14.561473    6[1-(0),6-(1,6),6-(6,6)]
    88      16.981826      16.981826      16.981826    6[1-(0),6-(1,6),6-(6,6)]
    89       9.480884       9.480884       9.480884    6[6-(6,6),8-(65),8-(65)]
    90      10.466524      10.466524      10.466524    6[6-(1,6),6-(1,6),6-(8,8)]
    91      10.225599      10.225599      10.225599    6[1-(0),6-(1,6),6-(6,6)]
    92      11.138222      11.138222      11.138222    6[1-(0),6-(1,6),6-(6,6)]
    93      12.382879      12.382879      12.382879    6[6-(1,6),6-(1,6),6-(1,6)]
    94      12.651119      12.651119      12.651119    6[1-(0),6-(1,6),6-(6,6)]
    95      11.667318      11.667318      11.667318    6[1-(0),6-(1,6),6-(6,6)]
    96      13.291488      13.291488      13.291488    6[1-(0),6-(1,6),6-(6,6)]
    97       7.956087       7.956087       7.956087    6[6-(6,6),8-(65),8-(65)]
    98       8.458558       8.458558       8.458558    6[6-(1,6),6-(1,6),6-(8,8)]
    99       7.729323       7.729323       7.729323    6[1-(0),6-(1,6),6-(6,6)]
   100       8.234037       8.234037       8.234037    6[1-(0),6-(1,6),6-(6,6)]
   101       9.439981       9.439981       9.439981    6[6-(1,6),6-(1,6),6-(1,6)]
   102      10.145163      10.145163      10.145163    6[1-(0),6-(1,6),6-(6,6)]
   103       9.668701       9.668701       9.668701    6[1-(0),6-(1,6),6-(6,6)]
   104       9.946116       9.946116       9.946116    6[1-(0),6-(1,6),6-(6,6)]
   105      20.997068      20.997068      20.997068    6[6-(6,6),8-(65),8-(65)]
   106      20.256332      20.256332      20.256332    6[6-(1,6),6-(1,6),6-(8,8)]
   107      19.010322      19.010322      19.010322    6[1-(0),6-(1,6),6-(6,6)]
   108      18.293908      18.293908      18.293908    6[1-(0),6-(1,6),6-(6,6)]
   109      18.822276      18.822276      18.822276    6[6-(1,6),6-(1,6),6-(1,6)]
   110      20.057715      20.057715      20.057715    6[1-(0),6-(1,6),6-(6,6)]
   111      20.763728      20.763728      20.763728    6[1-(0),6-(1,6),6-(6,6)]
   112      18.127572      18.127572      18.127572    6[1-(0),6-(1,6),6-(6,6)]
   113       10.95003       10.95003       10.95003    6[6-(6,6),8-(65),8-(65)]
   114      11.670338      11.670338      11.670338    6[6-(1,6),6-(1,6),6-(8,8)]
   115      11.399342      11.399342      11.399342    6[1-(0),6-(1,6),6-(6,6)]
   116      12.131539      12.131539      12.131539    6[1-(0),6-(1,6),6-(6,6)]
   117      13.151548      13.151548      13.151548    6[6-(1,6),6-(1,6),6-(1,6)]
   118      13.405637      13.405637      13.405637    6[1-(0),6-(1,6),6-(6,6)]
   119      12.646484      12.646484      12.646484    6[1-(0),6-(1,6),6-(6,6)]
   120      14.019473      14.019473      14.019473    6[1-(0),6-(1,6),6-(6,6)]
   121       7.467081       7.467081       7.467081    6[6-(6,6),8-(65),8-(65)]
   122       6.462466       6.462466       6.462466    6[6-(1,6),6-(1,6),6-(8,8)]
   123      10.079191      10.079191      10.079191    6[1-(0),6-(1,6),6-(6,6)]
   124       9.140498       9.140498       9.140498    6[1-(0),6-(1,6),6-(6,6)]
   125       4.592452       4.592452       4.592452    6[6-(1,6),6-(1,6),6-(1,6)]
   126       5.777001       5.777001       5.777001    6[1-(0),6-(1,6),6-(6,6)]
   127       6.680266       6.680266       6.680266    6[1-(0),6-(1,6),6-(6,6)]
   128       8.422135       8.422135       8.422135    6[1-(0),6-(1,6),6-(6,6)]
   129      14.079949      14.079949      14.079949    6[6-(6,6),8-(65),8-(65)]
   130      13.372822      13.372822      13.372822    6[6-(1,6),6-(1,6),6-(8,8)]
   131      12.261247      12.261247      12.261247    6[1-(0),6-(1,6),6-(6,6)]
   132      11.635046      11.635046      11.635046    6[1-(0),6-(1,6),6-(6,6)]
   133      12.097965      12.097965      12.097965    6[6-(1,6),6-(1,6),6-(1,6)]
   134      13.237884      13.237884      13.237884    6[1-(0),6-(1,6),6-(6,6)]
   135      13.862529      13.862529      13.862529    6[1-(0),6-(1,6),6-(6,6)]
   136      11.442176      11.442176      11.442176    6[1-(0),6-(1,6),6-(6,6)]
   137      18.943118      18.943118      18.943118    6[6-(6,6),8-(65),8-(65)]
   138      17.957478      17.957478      17.957478    6[6-(1,6),6-(1,6),6-(8,8)]
   139      18.198403      18.198403      18.198403    6[1-(0),6-(1,6),6-(6,6)]
   140       17.28578       17.28578       17.28578    6[1-(0),6-(1,6),6-(6,6)]
   141      16.041123      16.041123      16.041123    6[6-(1,6),6-(1,6),6-(1,6)]
   142      15.772883      15.772883      15.772883    6[1-(0),6-(1,6),6-(6,6)]
   143      16.756684      16.756684      16.756684    6[1-(0),6-(1,6),6-(6,6)]
   144      15.132514      15.132514      15.132514    6[1-(0),6-(1,6),6-(6,6)]
   145      20.467915      20.467915      20.467915    6[6-(6,6),8-(65),8-(65)]
   146      19.965444      19.965444      19.965444    6[6-(1,6),6-(1,6),6-(8,8)]
   147      20.694679      20.694679      20.694679    6[1-(0),6-(1,6),6-(6,6)]
   148      20.189965      20.189965      20.189965    6[1-(0),6-(1,6),6-(6,6)]
   149      18.984021      18.984021      18.984021    6[6-(1,6),6-(1,6),6-(1,6)]
   150      18.278839      18.278839      18.278839    6[1-(0),6-(1,6),6-(6,6)]
   151      18.755301      18.755301      18.755301    6[1-(0),6-(1,6),6-(6,6)]
   152      18.477886      18.477886      18.477886    6[1-(0),6-(1,6),6-(6,6)]
   153       7.426934       7.426934       7.426934    6[6-(6,6),8-(65),8-(65)]
   154        8.16767        8.16767        8.16767    6[6-(1,6),6-(1,6),6-(8,8)]
   155        9.41368        9.41368        9.41368    6[1-(0),6-(1,6),6-(6,6)]
   156      10.130094      10.130094      10.130094    6[1-(0),6-(1,6),6-(6,6)]
   157       9.601726       9.601726       9.601726    6[6-(1,6),6-(1,6),6-(1,6)]
   158       8.366287       8.366287       8.366287    6[1-(0),6-(1,6),6-(6,6)]
   159       7.660274       7.660274       7.660274    6[1-(0),6-(1,6),6-(6,6)]
   160       10.29643       10.29643       10.29643    6[1-(0),6-(1,6),6-(6,6)]
   161      18.408538      18.408538      18.408538    8[6-(6,8),65-(8,8,8,8,8)]
   162       17.16357       17.16357       17.16357    8[6-(6,8),65-(8,8,8,8,8)]
   163      19.949808      19.949808      19.949808    8[6-(6,8),65-(8,8,8,8,8)]
   164      16.354543      16.354543      16.354543    8[6-(6,8),65-(8,8,8,8,8)]
   165      13.332802      13.332802      13.332802    8[6-(6,8),65-(8,8,8,8,8)]
   166      14.820131      14.820131      14.820131    8[6-(6,8),65-(8,8,8,8,8)]
   167       8.406577       8.406577       8.406577    8[6-(6,8),65-(8,8,8,8,8)]
   168       9.637393       9.637393       9.637393    8[6-(6,8),65-(8,8,8,8,8)]
   169       8.604116       8.604116       8.604116    8[6-(6,8),65-(8,8,8,8,8)]
   170       6.894687       6.894687       6.894687    8[6-(6,8),65-(8,8,8,8,8)]
   171      22.112682      22.112682      22.112682    8[6-(6,8),65-(8,8,8,8,8)]
   172         20.475         20.475         20.475    8[6-(6,8),65-(8,8,8,8,8)]
   173      10.015464      10.015464      10.015464    8[6-(6,8),65-(8,8,8,8,8)]
   174      11.260432      11.260432      11.260432    8[6-(6,8),65-(8,8,8,8,8)]
   175       8.474194       8.474194       8.474194    8[6-(6,8),65-(8,8,8,8,8)]
   176      12.069459      12.069459      12.069459    8[6-(6,8),65-(8,8,8,8,8)]
   177        15.0912        15.0912        15.0912    8[6-(6,8),65-(8,8,8,8,8)]
   178      13.603871      13.603871      13.603871    8[6-(6,8),65-(8,8,8,8,8)]
   179      20.017425      20.017425      20.017425    8[6-(6,8),65-(8,8,8,8,8)]
   180      18.786609      18.786609      18.786609    8[6-(6,8),65-(8,8,8,8,8)]
   181      19.819886      19.819886      19.819886    8[6-(6,8),65-(8,8,8,8,8)]
   182      21.529315      21.529315      21.529315    8[6-(6,8),65-(8,8,8,8,8)]
   183        6.31132        6.31132        6.31132    8[6-(6,8),65-(8,8,8,8,8)]
   184       7.949002       7.949002       7.949002    8[6-(6,8),65-(8,8,8,8,8)]
