# Supplementary material for: A collection of forcefield precursors for metal–organic frameworks
Source: RSC Adv. 2019 Nov 13;9(63):36492–507. doi: 10.1039/c9ra07327b (PMC9075174; doi:10.1039/c9ra07327b)
Supplement: RA-009-C9RA07327B-s094 [file RA-009-C9RA07327B-s094.txt]

AMOFAK_clean

16.573600    0.000000    0.000000
0.000000    21.789700    0.000000
0.000000    0.000000    35.132000

     1       4.024567       4.024567       4.024567    63[8-(6),8-(6),8-(6),8-(6),8-(6),8-(6)]
     2        2.91049        2.91049        2.91049    63[8-(6),8-(6),8-(6),8-(6),8-(6),8-(6)]
     3       4.262233       4.262233       4.262233    63[8-(6),8-(6),8-(6),8-(6),8-(6),8-(6)]
     4        5.37631        5.37631        5.37631    63[8-(6),8-(6),8-(6),8-(6),8-(6),8-(6)]
     5      12.549033      12.549033      12.549033    63[8-(6),8-(6),8-(6),8-(6),8-(6),8-(6)]
     6       13.66311       13.66311       13.66311    63[8-(6),8-(6),8-(6),8-(6),8-(6),8-(6)]
     7      12.311367      12.311367      12.311367    63[8-(6),8-(6),8-(6),8-(6),8-(6),8-(6)]
     8       11.19729       11.19729       11.19729    63[8-(6),8-(6),8-(6),8-(6),8-(6),8-(6)]
     9       4.551111       4.551111       4.551111    1[6-(6,6)]
    10        4.74005        4.74005        4.74005    1[6-(6,6)]
    11       4.242842       4.242842       4.242842    1[6-(6,6)]
    12       4.014126       4.014126       4.014126    1[6-(6,6)]
    13       4.446697       4.446697       4.446697    1[6-(6,6)]
    14        7.69015        7.69015        7.69015    1[6-(6,6)]
    15        9.97565        9.97565        9.97565    1[6-(6,6)]
    16        9.50496        9.50496        9.50496    1[6-(6,6)]
    17       7.207859       7.207859       7.207859    1[6-(6,6)]
    18      11.901502      11.901502      11.901502    1[6-(6,6)]
    19       6.079196       6.079196       6.079196    1[6-(6,6)]
    20       5.908488       5.908488       5.908488    1[6-(6,6)]
    21       4.519621       4.519621       4.519621    1[6-(6,6)]
    22       4.647237       4.647237       4.647237    1[6-(6,6)]
    23       5.275377       5.275377       5.275377    1[6-(6,6)]
    24      15.885796      15.885796      15.885796    1[6-(6,6)]
    25      13.587037      13.587037      13.587037    1[6-(6,6)]
    26      13.945027      13.945027      13.945027    1[6-(6,6)]
    27      16.295164      16.295164      16.295164    1[6-(6,6)]
    28      11.594891      11.594891      11.594891    1[6-(6,6)]
    29       3.419134       3.419134       3.419134    1[6-(6,6)]
    30       3.178816       3.178816       3.178816    1[6-(6,6)]
    31       2.234121       2.234121       2.234121    1[6-(6,6)]
    32       2.572223       2.572223       2.572223    1[6-(6,6)]
    33       2.013692       2.013692       2.013692    1[6-(6,6)]
    34       2.534103       2.534103       2.534103    1[6-(6,6)]
    35       2.336878       2.336878       2.336878    1[6-(6,6)]
    36       3.480456       3.480456       3.480456    1[6-(6,6)]
    37       3.677682       3.677682       3.677682    1[6-(6,6)]
    38       3.279915       3.279915       3.279915    1[6-(6,6)]
    39       3.735689       3.735689       3.735689    1[6-(6,6)]
    40        3.54675        3.54675        3.54675    1[6-(6,6)]
    41       4.043958       4.043958       4.043958    1[6-(6,6)]
    42       4.272674       4.272674       4.272674    1[6-(6,6)]
    43       3.840103       3.840103       3.840103    1[6-(6,6)]
    44        0.59665        0.59665        0.59665    1[6-(6,6)]
    45       14.88475       14.88475       14.88475    1[6-(6,6)]
    46       15.35544       15.35544       15.35544    1[6-(6,6)]
    47       1.078941       1.078941       1.078941    1[6-(6,6)]
    48      12.958898      12.958898      12.958898    1[6-(6,6)]
    49       2.207604       2.207604       2.207604    1[6-(6,6)]
    50       2.378312       2.378312       2.378312    1[6-(6,6)]
    51       3.767179       3.767179       3.767179    1[6-(6,6)]
    52       3.639563       3.639563       3.639563    1[6-(6,6)]
    53       3.011423       3.011423       3.011423    1[6-(6,6)]
    54       8.974604       8.974604       8.974604    1[6-(6,6)]
    55      11.273363      11.273363      11.273363    1[6-(6,6)]
    56      10.915373      10.915373      10.915373    1[6-(6,6)]
    57       8.565236       8.565236       8.565236    1[6-(6,6)]
    58      13.265509      13.265509      13.265509    1[6-(6,6)]
    59       4.867666       4.867666       4.867666    1[6-(6,6)]
    60       5.107984       5.107984       5.107984    1[6-(6,6)]
    61       6.052679       6.052679       6.052679    1[6-(6,6)]
    62       5.714577       5.714577       5.714577    1[6-(6,6)]
    63       6.273108       6.273108       6.273108    1[6-(6,6)]
    64       5.752697       5.752697       5.752697    1[6-(6,6)]
    65       5.949922       5.949922       5.949922    1[6-(6,6)]
    66       4.806344       4.806344       4.806344    1[6-(6,6)]
    67       4.609118       4.609118       4.609118    1[6-(6,6)]
    68       5.006885       5.006885       5.006885    1[6-(6,6)]
    69      12.022489      12.022489      12.022489    1[6-(6,6)]
    70       11.83355       11.83355       11.83355    1[6-(6,6)]
    71      12.330758      12.330758      12.330758    1[6-(6,6)]
    72      12.559474      12.559474      12.559474    1[6-(6,6)]
    73      12.126903      12.126903      12.126903    1[6-(6,6)]
    74        8.88345        8.88345        8.88345    1[6-(6,6)]
    75        6.59795        6.59795        6.59795    1[6-(6,6)]
    76        7.06864        7.06864        7.06864    1[6-(6,6)]
    77       9.365741       9.365741       9.365741    1[6-(6,6)]
    78       4.672098       4.672098       4.672098    1[6-(6,6)]
    79      10.494404      10.494404      10.494404    1[6-(6,6)]
    80      10.665112      10.665112      10.665112    1[6-(6,6)]
    81      12.053979      12.053979      12.053979    1[6-(6,6)]
    82      11.926363      11.926363      11.926363    1[6-(6,6)]
    83      11.298223      11.298223      11.298223    1[6-(6,6)]
    84       0.687804       0.687804       0.687804    1[6-(6,6)]
    85       2.986563       2.986563       2.986563    1[6-(6,6)]
    86       2.628573       2.628573       2.628573    1[6-(6,6)]
    87       0.278436       0.278436       0.278436    1[6-(6,6)]
    88       4.978709       4.978709       4.978709    1[6-(6,6)]
    89      13.154466      13.154466      13.154466    1[6-(6,6)]
    90      13.394784      13.394784      13.394784    1[6-(6,6)]
    91      14.339479      14.339479      14.339479    1[6-(6,6)]
    92      14.001377      14.001377      14.001377    1[6-(6,6)]
    93      14.559908      14.559908      14.559908    1[6-(6,6)]
    94      14.039497      14.039497      14.039497    1[6-(6,6)]
    95      14.236722      14.236722      14.236722    1[6-(6,6)]
    96      13.093144      13.093144      13.093144    1[6-(6,6)]
    97      12.895918      12.895918      12.895918    1[6-(6,6)]
    98      13.293685      13.293685      13.293685    1[6-(6,6)]
    99      12.837911      12.837911      12.837911    1[6-(6,6)]
   100       13.02685       13.02685       13.02685    1[6-(6,6)]
   101      12.529642      12.529642      12.529642    1[6-(6,6)]
   102      12.300926      12.300926      12.300926    1[6-(6,6)]
   103      12.733497      12.733497      12.733497    1[6-(6,6)]
   104       15.97695       15.97695       15.97695    1[6-(6,6)]
   105        1.68885        1.68885        1.68885    1[6-(6,6)]
   106        1.21816        1.21816        1.21816    1[6-(6,6)]
   107      15.494659      15.494659      15.494659    1[6-(6,6)]
   108       3.614702       3.614702       3.614702    1[6-(6,6)]
   109      14.365996      14.365996      14.365996    1[6-(6,6)]
   110      14.195288      14.195288      14.195288    1[6-(6,6)]
   111      12.806421      12.806421      12.806421    1[6-(6,6)]
   112      12.934037      12.934037      12.934037    1[6-(6,6)]
   113      13.562177      13.562177      13.562177    1[6-(6,6)]
   114       7.598996       7.598996       7.598996    1[6-(6,6)]
   115       5.300237       5.300237       5.300237    1[6-(6,6)]
   116       5.658227       5.658227       5.658227    1[6-(6,6)]
   117       8.008364       8.008364       8.008364    1[6-(6,6)]
   118       3.308091       3.308091       3.308091    1[6-(6,6)]
   119      11.705934      11.705934      11.705934    1[6-(6,6)]
   120      11.465616      11.465616      11.465616    1[6-(6,6)]
   121      10.520921      10.520921      10.520921    1[6-(6,6)]
   122      10.859023      10.859023      10.859023    1[6-(6,6)]
   123      10.300492      10.300492      10.300492    1[6-(6,6)]
   124      10.820903      10.820903      10.820903    1[6-(6,6)]
   125      10.623678      10.623678      10.623678    1[6-(6,6)]
   126      11.767256      11.767256      11.767256    1[6-(6,6)]
   127      11.964482      11.964482      11.964482    1[6-(6,6)]
   128      11.566715      11.566715      11.566715    1[6-(6,6)]
   129       4.138428       4.138428       4.138428    6[6-(6,6),8-(63),8-(63)]
   130       4.277646       4.277646       4.277646    6[6-(1,6),6-(1,6),6-(8,8)]
   131       4.486474       4.486474       4.486474    6[1-(0),6-(1,6),6-(6,6)]
   132       4.609118       4.609118       4.609118    6[1-(0),6-(1,6),6-(6,6)]
   133        4.53288        4.53288        4.53288    6[6-(1,6),6-(1,6),6-(1,6)]
   134       4.307479       4.307479       4.307479    6[1-(0),6-(1,6),6-(6,6)]
   135       4.176547       4.176547       4.176547    6[1-(0),6-(1,6),6-(6,6)]
   136       4.668783       4.668783       4.668783    6[1-(0),6-(1,6),6-(6,6)]
   137       5.702976       5.702976       5.702976    6[6-(6,6),8-(63),8-(63)]
   138       7.207859       7.207859       7.207859    6[6-(1,6),6-(1,6),6-(8,8)]
   139       8.058084       8.058084       8.058084    6[1-(0),6-(1,6),6-(6,6)]
   140       9.422092       9.422092       9.422092    6[1-(0),6-(1,6),6-(6,6)]
   141       9.972335       9.972335       9.972335    6[6-(1,6),6-(1,6),6-(1,6)]
   142        9.14034        9.14034        9.14034    6[1-(0),6-(1,6),6-(6,6)]
   143       7.763074       7.763074       7.763074    6[1-(0),6-(1,6),6-(6,6)]
   144      11.402637      11.402637      11.402637    6[1-(0),6-(1,6),6-(6,6)]
   145       5.396364       5.396364       5.396364    6[6-(6,6),8-(63),8-(63)]
   146       5.394707       5.394707       5.394707    6[6-(1,6),6-(1,6),6-(8,8)]
   147       5.767613       5.767613       5.767613    6[1-(0),6-(1,6),6-(6,6)]
   148       5.661542       5.661542       5.661542    6[1-(0),6-(1,6),6-(6,6)]
   149        5.20411        5.20411        5.20411    6[6-(1,6),6-(1,6),6-(1,6)]
   150       4.831204       4.831204       4.831204    6[1-(0),6-(1,6),6-(6,6)]
   151       4.920702       4.920702       4.920702    6[1-(0),6-(1,6),6-(6,6)]
   152        5.05992        5.05992        5.05992    6[1-(0),6-(1,6),6-(6,6)]
   153       1.219817       1.219817       1.219817    6[6-(6,6),8-(63),8-(63)]
   154      16.311737      16.311737      16.311737    6[6-(1,6),6-(1,6),6-(8,8)]
   155      15.502945      15.502945      15.502945    6[1-(0),6-(1,6),6-(6,6)]
   156      14.137281      14.137281      14.137281    6[1-(0),6-(1,6),6-(6,6)]
   157      13.524058      13.524058      13.524058    6[6-(1,6),6-(1,6),6-(1,6)]
   158      14.341136      14.341136      14.341136    6[1-(0),6-(1,6),6-(6,6)]
   159      15.743263      15.743263      15.743263    6[1-(0),6-(1,6),6-(6,6)]
   160      12.090441      12.090441      12.090441    6[1-(0),6-(1,6),6-(6,6)]
   161        3.40919        3.40919        3.40919    6[6-(6,6),8-(63),8-(63)]
   162       3.061144       3.061144       3.061144    6[6-(1,6),6-(1,6),6-(8,8)]
   163       3.203677       3.203677       3.203677    6[1-(0),6-(1,6),6-(6,6)]
   164       3.026339       3.026339       3.026339    6[1-(0),6-(1,6),6-(6,6)]
   165        2.63023        2.63023        2.63023    6[6-(1,6),6-(1,6),6-(1,6)]
   166       2.482725       2.482725       2.482725    6[1-(0),6-(1,6),6-(6,6)]
   167       2.684923       2.684923       2.684923    6[1-(0),6-(1,6),6-(6,6)]
   168       2.456208       2.456208       2.456208    6[1-(0),6-(1,6),6-(6,6)]
   169       3.236824       3.236824       3.236824    6[6-(6,6),8-(63),8-(63)]
   170       3.094291       3.094291       3.094291    6[6-(1,6),6-(1,6),6-(8,8)]
   171       2.719728       2.719728       2.719728    6[1-(0),6-(1,6),6-(6,6)]
   172       2.616971       2.616971       2.616971    6[1-(0),6-(1,6),6-(6,6)]
   173       2.915296       2.915296       2.915296    6[6-(1,6),6-(1,6),6-(1,6)]
   174        3.28986        3.28986        3.28986    6[1-(0),6-(1,6),6-(6,6)]
   175        3.40256        3.40256        3.40256    6[1-(0),6-(1,6),6-(6,6)]
   176       2.920268       2.920268       2.920268    6[1-(0),6-(1,6),6-(6,6)]
   177       4.148372       4.148372       4.148372    6[6-(6,6),8-(63),8-(63)]
   178       4.009154       4.009154       4.009154    6[6-(1,6),6-(1,6),6-(8,8)]
   179       3.800326       3.800326       3.800326    6[1-(0),6-(1,6),6-(6,6)]
   180       3.677682       3.677682       3.677682    6[1-(0),6-(1,6),6-(6,6)]
   181        3.75392        3.75392        3.75392    6[6-(1,6),6-(1,6),6-(1,6)]
   182       3.979321       3.979321       3.979321    6[1-(0),6-(1,6),6-(6,6)]
   183       4.110253       4.110253       4.110253    6[1-(0),6-(1,6),6-(6,6)]
   184       3.618017       3.618017       3.618017    6[1-(0),6-(1,6),6-(6,6)]
   185       2.583824       2.583824       2.583824    6[6-(6,6),8-(63),8-(63)]
   186       1.078941       1.078941       1.078941    6[6-(1,6),6-(1,6),6-(8,8)]
   187       0.228716       0.228716       0.228716    6[1-(0),6-(1,6),6-(6,6)]
   188      15.438308      15.438308      15.438308    6[1-(0),6-(1,6),6-(6,6)]
   189      14.888065      14.888065      14.888065    6[6-(1,6),6-(1,6),6-(1,6)]
   190       15.72006       15.72006       15.72006    6[1-(0),6-(1,6),6-(6,6)]
   191       0.523726       0.523726       0.523726    6[1-(0),6-(1,6),6-(6,6)]
   192      13.457763      13.457763      13.457763    6[1-(0),6-(1,6),6-(6,6)]
   193       2.890436       2.890436       2.890436    6[6-(6,6),8-(63),8-(63)]
   194       2.892093       2.892093       2.892093    6[6-(1,6),6-(1,6),6-(8,8)]
   195       2.519187       2.519187       2.519187    6[1-(0),6-(1,6),6-(6,6)]
   196       2.625258       2.625258       2.625258    6[1-(0),6-(1,6),6-(6,6)]
   197        3.08269        3.08269        3.08269    6[6-(1,6),6-(1,6),6-(1,6)]
   198       3.455596       3.455596       3.455596    6[1-(0),6-(1,6),6-(6,6)]
   199       3.366098       3.366098       3.366098    6[1-(0),6-(1,6),6-(6,6)]
   200        3.22688        3.22688        3.22688    6[1-(0),6-(1,6),6-(6,6)]
   201       7.066983       7.066983       7.066983    6[6-(6,6),8-(63),8-(63)]
   202       8.548663       8.548663       8.548663    6[6-(1,6),6-(1,6),6-(8,8)]
   203       9.357455       9.357455       9.357455    6[1-(0),6-(1,6),6-(6,6)]
   204      10.723119      10.723119      10.723119    6[1-(0),6-(1,6),6-(6,6)]
   205      11.336342      11.336342      11.336342    6[6-(1,6),6-(1,6),6-(1,6)]
   206      10.519264      10.519264      10.519264    6[1-(0),6-(1,6),6-(6,6)]
   207       9.117137       9.117137       9.117137    6[1-(0),6-(1,6),6-(6,6)]
   208      12.769959      12.769959      12.769959    6[1-(0),6-(1,6),6-(6,6)]
   209        4.87761        4.87761        4.87761    6[6-(6,6),8-(63),8-(63)]
   210       5.225656       5.225656       5.225656    6[6-(1,6),6-(1,6),6-(8,8)]
   211       5.083123       5.083123       5.083123    6[1-(0),6-(1,6),6-(6,6)]
   212       5.260461       5.260461       5.260461    6[1-(0),6-(1,6),6-(6,6)]
   213        5.65657        5.65657        5.65657    6[6-(1,6),6-(1,6),6-(1,6)]
   214       5.804075       5.804075       5.804075    6[1-(0),6-(1,6),6-(6,6)]
   215       5.601877       5.601877       5.601877    6[1-(0),6-(1,6),6-(6,6)]
   216       5.830592       5.830592       5.830592    6[1-(0),6-(1,6),6-(6,6)]
   217       5.049976       5.049976       5.049976    6[6-(6,6),8-(63),8-(63)]
   218       5.192509       5.192509       5.192509    6[6-(1,6),6-(1,6),6-(8,8)]
   219       5.567072       5.567072       5.567072    6[1-(0),6-(1,6),6-(6,6)]
   220       5.669829       5.669829       5.669829    6[1-(0),6-(1,6),6-(6,6)]
   221       5.371504       5.371504       5.371504    6[6-(1,6),6-(1,6),6-(1,6)]
   222        4.99694        4.99694        4.99694    6[1-(0),6-(1,6),6-(6,6)]
   223        4.88424        4.88424        4.88424    6[1-(0),6-(1,6),6-(6,6)]
   224       5.366532       5.366532       5.366532    6[1-(0),6-(1,6),6-(6,6)]
   225      12.435172      12.435172      12.435172    6[6-(6,6),8-(63),8-(63)]
   226      12.295954      12.295954      12.295954    6[6-(1,6),6-(1,6),6-(8,8)]
   227      12.087126      12.087126      12.087126    6[1-(0),6-(1,6),6-(6,6)]
   228      11.964482      11.964482      11.964482    6[1-(0),6-(1,6),6-(6,6)]
   229       12.04072       12.04072       12.04072    6[6-(1,6),6-(1,6),6-(1,6)]
   230      12.266121      12.266121      12.266121    6[1-(0),6-(1,6),6-(6,6)]
   231      12.397053      12.397053      12.397053    6[1-(0),6-(1,6),6-(6,6)]
   232      11.904817      11.904817      11.904817    6[1-(0),6-(1,6),6-(6,6)]
   233      10.870624      10.870624      10.870624    6[6-(6,6),8-(63),8-(63)]
   234       9.365741       9.365741       9.365741    6[6-(1,6),6-(1,6),6-(8,8)]
   235       8.515516       8.515516       8.515516    6[1-(0),6-(1,6),6-(6,6)]
   236       7.151508       7.151508       7.151508    6[1-(0),6-(1,6),6-(6,6)]
   237       6.601265       6.601265       6.601265    6[6-(1,6),6-(1,6),6-(1,6)]
   238        7.43326        7.43326        7.43326    6[1-(0),6-(1,6),6-(6,6)]
   239       8.810526       8.810526       8.810526    6[1-(0),6-(1,6),6-(6,6)]
   240       5.170963       5.170963       5.170963    6[1-(0),6-(1,6),6-(6,6)]
   241      11.177236      11.177236      11.177236    6[6-(6,6),8-(63),8-(63)]
   242      11.178893      11.178893      11.178893    6[6-(1,6),6-(1,6),6-(8,8)]
   243      10.805987      10.805987      10.805987    6[1-(0),6-(1,6),6-(6,6)]
   244      10.912058      10.912058      10.912058    6[1-(0),6-(1,6),6-(6,6)]
   245       11.36949       11.36949       11.36949    6[6-(1,6),6-(1,6),6-(1,6)]
   246      11.742396      11.742396      11.742396    6[1-(0),6-(1,6),6-(6,6)]
   247      11.652898      11.652898      11.652898    6[1-(0),6-(1,6),6-(6,6)]
   248       11.51368       11.51368       11.51368    6[1-(0),6-(1,6),6-(6,6)]
   249      15.353783      15.353783      15.353783    6[6-(6,6),8-(63),8-(63)]
   250       0.261863       0.261863       0.261863    6[6-(1,6),6-(1,6),6-(8,8)]
   251       1.070655       1.070655       1.070655    6[1-(0),6-(1,6),6-(6,6)]
   252       2.436319       2.436319       2.436319    6[1-(0),6-(1,6),6-(6,6)]
   253       3.049542       3.049542       3.049542    6[6-(1,6),6-(1,6),6-(1,6)]
   254       2.232464       2.232464       2.232464    6[1-(0),6-(1,6),6-(6,6)]
   255       0.830337       0.830337       0.830337    6[1-(0),6-(1,6),6-(6,6)]
   256       4.483159       4.483159       4.483159    6[1-(0),6-(1,6),6-(6,6)]
   257       13.16441       13.16441       13.16441    6[6-(6,6),8-(63),8-(63)]
   258      13.512456      13.512456      13.512456    6[6-(1,6),6-(1,6),6-(8,8)]
   259      13.369923      13.369923      13.369923    6[1-(0),6-(1,6),6-(6,6)]
   260      13.547261      13.547261      13.547261    6[1-(0),6-(1,6),6-(6,6)]
   261       13.94337       13.94337       13.94337    6[6-(1,6),6-(1,6),6-(1,6)]
   262      14.090875      14.090875      14.090875    6[1-(0),6-(1,6),6-(6,6)]
   263      13.888677      13.888677      13.888677    6[1-(0),6-(1,6),6-(6,6)]
   264      14.117392      14.117392      14.117392    6[1-(0),6-(1,6),6-(6,6)]
   265      13.336776      13.336776      13.336776    6[6-(6,6),8-(63),8-(63)]
   266      13.479309      13.479309      13.479309    6[6-(1,6),6-(1,6),6-(8,8)]
   267      13.853872      13.853872      13.853872    6[1-(0),6-(1,6),6-(6,6)]
   268      13.956629      13.956629      13.956629    6[1-(0),6-(1,6),6-(6,6)]
   269      13.658304      13.658304      13.658304    6[6-(1,6),6-(1,6),6-(1,6)]
   270       13.28374       13.28374       13.28374    6[1-(0),6-(1,6),6-(6,6)]
   271       13.17104       13.17104       13.17104    6[1-(0),6-(1,6),6-(6,6)]
   272      13.653332      13.653332      13.653332    6[1-(0),6-(1,6),6-(6,6)]
   273      12.425228      12.425228      12.425228    6[6-(6,6),8-(63),8-(63)]
   274      12.564446      12.564446      12.564446    6[6-(1,6),6-(1,6),6-(8,8)]
   275      12.773274      12.773274      12.773274    6[1-(0),6-(1,6),6-(6,6)]
   276      12.895918      12.895918      12.895918    6[1-(0),6-(1,6),6-(6,6)]
   277       12.81968       12.81968       12.81968    6[6-(1,6),6-(1,6),6-(1,6)]
   278      12.594279      12.594279      12.594279    6[1-(0),6-(1,6),6-(6,6)]
   279      12.463347      12.463347      12.463347    6[1-(0),6-(1,6),6-(6,6)]
   280      12.955583      12.955583      12.955583    6[1-(0),6-(1,6),6-(6,6)]
   281      13.989776      13.989776      13.989776    6[6-(6,6),8-(63),8-(63)]
   282      15.494659      15.494659      15.494659    6[6-(1,6),6-(1,6),6-(8,8)]
   283      16.344884      16.344884      16.344884    6[1-(0),6-(1,6),6-(6,6)]
   284       1.135292       1.135292       1.135292    6[1-(0),6-(1,6),6-(6,6)]
   285       1.685535       1.685535       1.685535    6[6-(1,6),6-(1,6),6-(1,6)]
   286        0.85354        0.85354        0.85354    6[1-(0),6-(1,6),6-(6,6)]
   287      16.049874      16.049874      16.049874    6[1-(0),6-(1,6),6-(6,6)]
   288       3.115837       3.115837       3.115837    6[1-(0),6-(1,6),6-(6,6)]
   289      13.683164      13.683164      13.683164    6[6-(6,6),8-(63),8-(63)]
   290      13.681507      13.681507      13.681507    6[6-(1,6),6-(1,6),6-(8,8)]
   291      14.054413      14.054413      14.054413    6[1-(0),6-(1,6),6-(6,6)]
   292      13.948342      13.948342      13.948342    6[1-(0),6-(1,6),6-(6,6)]
   293       13.49091       13.49091       13.49091    6[6-(1,6),6-(1,6),6-(1,6)]
   294      13.118004      13.118004      13.118004    6[1-(0),6-(1,6),6-(6,6)]
   295      13.207502      13.207502      13.207502    6[1-(0),6-(1,6),6-(6,6)]
   296       13.34672       13.34672       13.34672    6[1-(0),6-(1,6),6-(6,6)]
   297       9.506617       9.506617       9.506617    6[6-(6,6),8-(63),8-(63)]
   298       8.024937       8.024937       8.024937    6[6-(1,6),6-(1,6),6-(8,8)]
   299       7.216145       7.216145       7.216145    6[1-(0),6-(1,6),6-(6,6)]
   300       5.850481       5.850481       5.850481    6[1-(0),6-(1,6),6-(6,6)]
   301       5.237258       5.237258       5.237258    6[6-(1,6),6-(1,6),6-(1,6)]
   302       6.054336       6.054336       6.054336    6[1-(0),6-(1,6),6-(6,6)]
   303       7.456463       7.456463       7.456463    6[1-(0),6-(1,6),6-(6,6)]
   304       3.803641       3.803641       3.803641    6[1-(0),6-(1,6),6-(6,6)]
   305       11.69599       11.69599       11.69599    6[6-(6,6),8-(63),8-(63)]
   306      11.347944      11.347944      11.347944    6[6-(1,6),6-(1,6),6-(8,8)]
   307      11.490477      11.490477      11.490477    6[1-(0),6-(1,6),6-(6,6)]
   308      11.313139      11.313139      11.313139    6[1-(0),6-(1,6),6-(6,6)]
   309       10.91703       10.91703       10.91703    6[6-(1,6),6-(1,6),6-(1,6)]
   310      10.769525      10.769525      10.769525    6[1-(0),6-(1,6),6-(6,6)]
   311      10.971723      10.971723      10.971723    6[1-(0),6-(1,6),6-(6,6)]
   312      10.743008      10.743008      10.743008    6[1-(0),6-(1,6),6-(6,6)]
   313      11.523624      11.523624      11.523624    6[6-(6,6),8-(63),8-(63)]
   314      11.381091      11.381091      11.381091    6[6-(1,6),6-(1,6),6-(8,8)]
   315      11.006528      11.006528      11.006528    6[1-(0),6-(1,6),6-(6,6)]
   316      10.903771      10.903771      10.903771    6[1-(0),6-(1,6),6-(6,6)]
   317      11.202096      11.202096      11.202096    6[6-(1,6),6-(1,6),6-(1,6)]
   318       11.57666       11.57666       11.57666    6[1-(0),6-(1,6),6-(6,6)]
   319       11.68936       11.68936       11.68936    6[1-(0),6-(1,6),6-(6,6)]
   320      11.207068      11.207068      11.207068    6[1-(0),6-(1,6),6-(6,6)]
   321         4.1434         4.1434         4.1434    8[6-(6,8),63-(8,8,8,8,8)]
   322       4.009154       4.009154       4.009154    8[6-(6,8),63-(8,8,8,8,8)]
   323       5.212397       5.212397       5.212397    8[6-(6,8),63-(8,8,8,8,8)]
   324       4.975395       4.975395       4.975395    8[6-(6,8),63-(8,8,8,8,8)]
   325       5.504093       5.504093       5.504093    8[6-(6,8),63-(8,8,8,8,8)]
   326       5.290293       5.290293       5.290293    8[6-(6,8),63-(8,8,8,8,8)]
   327       1.965629       1.965629       1.965629    8[6-(6,8),63-(8,8,8,8,8)]
   328       1.700451       1.700451       1.700451    8[6-(6,8),63-(8,8,8,8,8)]
   329       3.326322       3.326322       3.326322    8[6-(6,8),63-(8,8,8,8,8)]
   330       3.803641       3.803641       3.803641    8[6-(6,8),63-(8,8,8,8,8)]
   331       2.993192       2.993192       2.993192    8[6-(6,8),63-(8,8,8,8,8)]
   332       3.520233       3.520233       3.520233    8[6-(6,8),63-(8,8,8,8,8)]
   333         4.1434         4.1434         4.1434    8[6-(6,8),63-(8,8,8,8,8)]
   334       4.277646       4.277646       4.277646    8[6-(6,8),63-(8,8,8,8,8)]
   335       3.074403       3.074403       3.074403    8[6-(6,8),63-(8,8,8,8,8)]
   336       3.311405       3.311405       3.311405    8[6-(6,8),63-(8,8,8,8,8)]
   337       2.782707       2.782707       2.782707    8[6-(6,8),63-(8,8,8,8,8)]
   338       2.996507       2.996507       2.996507    8[6-(6,8),63-(8,8,8,8,8)]
   339       6.321171       6.321171       6.321171    8[6-(6,8),63-(8,8,8,8,8)]
   340       6.586349       6.586349       6.586349    8[6-(6,8),63-(8,8,8,8,8)]
   341       4.960478       4.960478       4.960478    8[6-(6,8),63-(8,8,8,8,8)]
   342       4.483159       4.483159       4.483159    8[6-(6,8),63-(8,8,8,8,8)]
   343       5.293608       5.293608       5.293608    8[6-(6,8),63-(8,8,8,8,8)]
   344       4.766567       4.766567       4.766567    8[6-(6,8),63-(8,8,8,8,8)]
   345        12.4302        12.4302        12.4302    8[6-(6,8),63-(8,8,8,8,8)]
   346      12.564446      12.564446      12.564446    8[6-(6,8),63-(8,8,8,8,8)]
   347      11.361203      11.361203      11.361203    8[6-(6,8),63-(8,8,8,8,8)]
   348      11.598205      11.598205      11.598205    8[6-(6,8),63-(8,8,8,8,8)]
   349      11.069507      11.069507      11.069507    8[6-(6,8),63-(8,8,8,8,8)]
   350      11.283307      11.283307      11.283307    8[6-(6,8),63-(8,8,8,8,8)]
   351      14.607971      14.607971      14.607971    8[6-(6,8),63-(8,8,8,8,8)]
   352      14.873149      14.873149      14.873149    8[6-(6,8),63-(8,8,8,8,8)]
   353      13.247278      13.247278      13.247278    8[6-(6,8),63-(8,8,8,8,8)]
   354      12.769959      12.769959      12.769959    8[6-(6,8),63-(8,8,8,8,8)]
   355      13.580408      13.580408      13.580408    8[6-(6,8),63-(8,8,8,8,8)]
   356      13.053367      13.053367      13.053367    8[6-(6,8),63-(8,8,8,8,8)]
   357        12.4302        12.4302        12.4302    8[6-(6,8),63-(8,8,8,8,8)]
   358      12.295954      12.295954      12.295954    8[6-(6,8),63-(8,8,8,8,8)]
   359      13.499197      13.499197      13.499197    8[6-(6,8),63-(8,8,8,8,8)]
   360      13.262195      13.262195      13.262195    8[6-(6,8),63-(8,8,8,8,8)]
   361      13.790893      13.790893      13.790893    8[6-(6,8),63-(8,8,8,8,8)]
   362      13.577093      13.577093      13.577093    8[6-(6,8),63-(8,8,8,8,8)]
   363      10.252429      10.252429      10.252429    8[6-(6,8),63-(8,8,8,8,8)]
   364       9.987251       9.987251       9.987251    8[6-(6,8),63-(8,8,8,8,8)]
   365      11.613122      11.613122      11.613122    8[6-(6,8),63-(8,8,8,8,8)]
   366      12.090441      12.090441      12.090441    8[6-(6,8),63-(8,8,8,8,8)]
   367      11.279992      11.279992      11.279992    8[6-(6,8),63-(8,8,8,8,8)]
   368      11.807033      11.807033      11.807033    8[6-(6,8),63-(8,8,8,8,8)]
