# Supplementary material for: A collection of forcefield precursors for metal–organic frameworks
Source: RSC Adv. 2019 Nov 13;9(63):36492–507. doi: 10.1039/c9ra07327b (PMC9075174; doi:10.1039/c9ra07327b)
Supplement: RA-009-C9RA07327B-s095 [file RA-009-C9RA07327B-s095.txt]

AMOYOR_clean

5.865300    0.000000    0.000000
-2.932705    12.514460    0.000000
0.000000    -0.871239    20.961902

     1       4.208646       4.208646       4.208646    30[7-(6,6),7-(6,6),8-(6),8-(6)]
     2       1.656654       1.656654       1.656654    30[7-(6,6),7-(6,6),8-(6),8-(6)]
     3       1.155415       1.155415       1.155415    1[6-(6,7)]
     4       2.329068       2.329068       2.329068    1[6-(6,6)]
     5      -0.710917      -0.710917      -0.710917    1[6-(6,6)]
     6      -2.010673      -2.010673      -2.010673    1[6-(6,7)]
     7      -1.564313      -1.564313      -1.564313    1[6-(6,6)]
     8       0.201144       0.201144       0.201144    1[6-(6,6)]
     9      -0.515591      -0.515591      -0.515591    1[6-(6,6)]
    10       2.139632       2.139632       2.139632    1[6-(6,6)]
    11        3.00654        3.00654        3.00654    1[6-(1,6,6)]
    12       1.753128       1.753128       1.753128    1[6-(1,6,6)]
    13       0.987129       0.987129       0.987129    1[6-(6,6)]
    14       4.647657       4.647657       4.647657    1[6-(6,6)]
    15       4.088108       4.088108       4.088108    1[6-(6,7)]
    16      -0.603551      -0.603551      -0.603551    1[6-(6,6)]
    17       2.221763       2.221763       2.221763    1[6-(6,6)]
    18       0.922019       0.922019       0.922019    1[6-(6,7)]
    19       1.368357       1.368357       1.368357    1[6-(6,6)]
    20        3.13381        3.13381        3.13381    1[6-(6,6)]
    21       2.417067       2.417067       2.417067    1[6-(6,6)]
    22      -0.793014      -0.793014      -0.793014    1[6-(6,6)]
    23       0.073861       0.073861       0.073861    1[6-(1,6,6)]
    24      -1.179557      -1.179557      -1.179557    1[6-(1,6,6)]
    25      -1.945574      -1.945574      -1.945574    1[6-(6,6)]
    26       1.714965       1.714965       1.714965    1[6-(6,6)]
    27        1.77718        1.77718        1.77718    1[6-(6,7)]
    28       0.603527       0.603527       0.603527    1[6-(6,6)]
    29       3.643512       3.643512       3.643512    1[6-(6,6)]
    30       4.943268       4.943268       4.943268    1[6-(6,7)]
    31       4.496908       4.496908       4.496908    1[6-(6,6)]
    32       2.731451       2.731451       2.731451    1[6-(6,6)]
    33       3.448186       3.448186       3.448186    1[6-(6,6)]
    34       0.792963       0.792963       0.792963    1[6-(6,6)]
    35      -0.073945      -0.073945      -0.073945    1[6-(1,6,6)]
    36       1.179467       1.179467       1.179467    1[6-(1,6,6)]
    37       1.945466       1.945466       1.945466    1[6-(6,6)]
    38      -1.715062      -1.715062      -1.715062    1[6-(6,6)]
    39      -1.155513      -1.155513      -1.155513    1[6-(6,7)]
    40       3.536146       3.536146       3.536146    1[6-(6,6)]
    41       0.710832       0.710832       0.710832    1[6-(6,6)]
    42       2.010576       2.010576       2.010576    1[6-(6,7)]
    43       1.564238       1.564238       1.564238    1[6-(6,6)]
    44      -0.201215      -0.201215      -0.201215    1[6-(6,6)]
    45       0.515528       0.515528       0.515528    1[6-(6,6)]
    46       3.725609       3.725609       3.725609    1[6-(6,6)]
    47       2.858734       2.858734       2.858734    1[6-(1,6,6)]
    48       4.112152       4.112152       4.112152    1[6-(1,6,6)]
    49       4.878169       4.878169       4.878169    1[6-(6,6)]
    50        1.21763        1.21763        1.21763    1[6-(6,6)]
    51       1.965414       1.965414       1.965414    6[1-(0),6-(1,6),7-(6,30)]
    52       2.668667       2.668667       2.668667    6[1-(0),6-(1,7),6-(6,6)]
    53      -1.981927      -1.981927      -1.981927    6[6-(1,6),6-(1,6),6-(1,6)]
    54      -1.534993      -1.534993      -1.534993    6[1-(0),6-(1,7),6-(6,6)]
    55      -2.311562      -2.311562      -2.311562    6[1-(0),6-(1,6),7-(6,30)]
    56       -1.23351       -1.23351       -1.23351    6[1-(0),6-(1,6),6-(6,6)]
    57      -0.112062      -0.112062      -0.112062    6[1-(0),6-(1,6),6-(6,6)]
    58       0.669786       0.669786       0.669786    6[6-(1,6),6-(1,6),6-(1,6)]
    59        0.28561        0.28561        0.28561    6[1-(0),6-(1,6),6-(6,6)]
    60       1.862791       1.862791       1.862791    6[1-(0),6-(1,6),6-(6,6)]
    61       3.540874       3.540874       3.540874    6[6-(1,1,6),8-(0),8-(30)]
    62       2.686298       2.686298       2.686298    6[1-(0),1-(0),6-(6,6),6-(8,8)]
    63       1.774839       1.774839       1.774839    6[1-(0),6-(1,6),6-(6,6)]
    64       2.795984       2.795984       2.795984    6[6-(1,1,6),6-(1,6),6-(1,6)]
    65       3.951449       3.951449       3.951449    6[1-(0),6-(1,6),6-(6,6)]
    66       4.898105       4.898105       4.898105    6[1-(0),6-(1,6),7-(6,30)]
    67      -0.263949      -0.263949      -0.263949    6[1-(0),6-(1,7),6-(6,6)]
    68       0.950752       0.950752       0.950752    6[6-(1,6),6-(1,6),6-(1,6)]
    69        1.39769        1.39769        1.39769    6[1-(0),6-(1,7),6-(6,6)]
    70       0.621128       0.621128       0.621128    6[1-(0),6-(1,6),7-(6,30)]
    71        1.69916        1.69916        1.69916    6[1-(0),6-(1,6),6-(6,6)]
    72       2.820603       2.820603       2.820603    6[1-(0),6-(1,6),6-(6,6)]
    73       3.602443       3.602443       3.602443    6[6-(1,6),6-(1,6),6-(1,6)]
    74       3.218265       3.218265       3.218265    6[1-(0),6-(1,6),6-(6,6)]
    75      -1.069857      -1.069857      -1.069857    6[1-(0),6-(1,6),6-(6,6)]
    76       0.608184       0.608184       0.608184    6[6-(1,1,6),8-(0),8-(30)]
    77      -0.246388      -0.246388      -0.246388    6[1-(0),1-(0),6-(6,6),6-(8,8)]
    78      -1.157865      -1.157865      -1.157865    6[1-(0),6-(1,6),6-(6,6)]
    79      -0.136712      -0.136712      -0.136712    6[6-(1,1,6),6-(1,6),6-(1,6)]
    80       1.018752       1.018752       1.018752    6[1-(0),6-(1,6),6-(6,6)]
    81       0.967181       0.967181       0.967181    6[1-(0),6-(1,6),7-(6,30)]
    82       0.263928       0.263928       0.263928    6[1-(0),6-(1,7),6-(6,6)]
    83       4.914522       4.914522       4.914522    6[6-(1,6),6-(1,6),6-(1,6)]
    84       4.467588       4.467588       4.467588    6[1-(0),6-(1,7),6-(6,6)]
    85       5.244157       5.244157       5.244157    6[1-(0),6-(1,6),7-(6,30)]
    86       4.166105       4.166105       4.166105    6[1-(0),6-(1,6),6-(6,6)]
    87       3.044657       3.044657       3.044657    6[1-(0),6-(1,6),6-(6,6)]
    88       2.262809       2.262809       2.262809    6[6-(1,6),6-(1,6),6-(1,6)]
    89       2.646985       2.646985       2.646985    6[1-(0),6-(1,6),6-(6,6)]
    90       1.069804       1.069804       1.069804    6[1-(0),6-(1,6),6-(6,6)]
    91      -0.608279      -0.608279      -0.608279    6[6-(1,1,6),8-(0),8-(30)]
    92       0.246297       0.246297       0.246297    6[1-(0),1-(0),6-(6,6),6-(8,8)]
    93       1.157756       1.157756       1.157756    6[1-(0),6-(1,6),6-(6,6)]
    94       0.136611       0.136611       0.136611    6[6-(1,1,6),6-(1,6),6-(1,6)]
    95      -1.018854      -1.018854      -1.018854    6[1-(0),6-(1,6),6-(6,6)]
    96       -1.96551       -1.96551       -1.96551    6[1-(0),6-(1,6),7-(6,30)]
    97       3.196544       3.196544       3.196544    6[1-(0),6-(1,7),6-(6,6)]
    98       1.981843       1.981843       1.981843    6[6-(1,6),6-(1,6),6-(1,6)]
    99       1.534905       1.534905       1.534905    6[1-(0),6-(1,7),6-(6,6)]
   100       2.311467       2.311467       2.311467    6[1-(0),6-(1,6),7-(6,30)]
   101       1.233435       1.233435       1.233435    6[1-(0),6-(1,6),6-(6,6)]
   102       0.111992       0.111992       0.111992    6[1-(0),6-(1,6),6-(6,6)]
   103      -0.669848      -0.669848      -0.669848    6[6-(1,6),6-(1,6),6-(1,6)]
   104       -0.28567       -0.28567       -0.28567    6[1-(0),6-(1,6),6-(6,6)]
   105       4.002452       4.002452       4.002452    6[1-(0),6-(1,6),6-(6,6)]
   106       2.324411       2.324411       2.324411    6[6-(1,1,6),8-(0),8-(30)]
   107       3.178983       3.178983       3.178983    6[1-(0),1-(0),6-(6,6),6-(8,8)]
   108        4.09046        4.09046        4.09046    6[1-(0),6-(1,6),6-(6,6)]
   109       3.069307       3.069307       3.069307    6[6-(1,1,6),6-(1,6),6-(1,6)]
   110       1.913843       1.913843       1.913843    6[1-(0),6-(1,6),6-(6,6)]
   111       2.383608       2.383608       2.383608    7[6-(1,6),6-(1,6),30-(7,8,8)]
   112       5.316302       5.316302       5.316302    7[6-(1,6),6-(1,6),30-(7,8,8)]
   113       0.548987       0.548987       0.548987    7[6-(1,6),6-(1,6),30-(7,8,8)]
   114      -2.383707      -2.383707      -2.383707    7[6-(1,6),6-(1,6),30-(7,8,8)]
   115       3.005376       3.005376       3.005376    8[6-(6,8),30-(7,7,8)]
   116       4.712759       4.712759       4.712759    8[6-(6,8)]
   117       0.072678       0.072678       0.072678    8[6-(6,8),30-(7,7,8)]
   118       1.780073       1.780073       1.780073    8[6-(6,8)]
   119      -0.072781      -0.072781      -0.072781    8[6-(6,8),30-(7,7,8)]
   120      -1.780164      -1.780164      -1.780164    8[6-(6,8)]
   121       2.859917       2.859917       2.859917    8[6-(6,8),30-(7,7,8)]
   122       1.152522       1.152522       1.152522    8[6-(6,8)]
