# Supplementary material for: A collection of forcefield precursors for metal–organic frameworks
Source: RSC Adv. 2019 Nov 13;9(63):36492–507. doi: 10.1039/c9ra07327b (PMC9075174; doi:10.1039/c9ra07327b)
Supplement: RA-009-C9RA07327B-s096 [file RA-009-C9RA07327B-s096.txt]

AMUWUB_clean

10.035800    0.000000    0.000000
-4.871926    15.211663    0.000000
-1.422041    -3.736244    21.185107

     1       1.516791       1.516791       1.516791    29[7-(6,6),7-(6,6),8-(6),8-(6)]
     2      -2.385445      -2.385445      -2.385445    29[7-(6,6),8-(6),8-(6),8-(6)]
     3       5.374393       5.374393       5.374393    29[8-(6),8-(6)]
     4       2.225042       2.225042       2.225042    29[7-(6,6),7-(6,6),8-(6),8-(6)]
     5       6.127278       6.127278       6.127278    29[7-(6,6),8-(6),8-(6),8-(6)]
     6       -1.63256       -1.63256       -1.63256    29[8-(6),8-(6)]
     7       5.230856       5.230856       5.230856    1[6-(6,6)]
     8      -0.124742      -0.124742      -0.124742    1[6-(6,7)]
     9       8.175703       8.175703       8.175703    1[6-(6,6)]
    10       8.481024       8.481024       8.481024    1[6-(6,6)]
    11       0.147666       0.147666       0.147666    1[6-(6,7)]
    12       1.923976       1.923976       1.923976    1[6-(6,6)]
    13        6.62599        6.62599        6.62599    1[6-(6,6)]
    14       0.090981       0.090981       0.090981    1[6-(6,6)]
    15      -1.567096      -1.567096      -1.567096    1[6-(6,6)]
    16      -1.142459      -1.142459      -1.142459    1[6-(6,6)]
    17       0.523414       0.523414       0.523414    1[6-(6,6)]
    18      -2.212626      -2.212626      -2.212626    1[6-(6,7)]
    19      -0.829106      -0.829106      -0.829106    1[6-(6,6)]
    20       1.486014       1.486014       1.486014    1[6-(6,6)]
    21        0.10498        0.10498        0.10498    1[6-(6,7)]
    22       2.062409       2.062409       2.062409    1[6-(6,6)]
    23       0.823509       0.823509       0.823509    1[6-(6,6)]
    24       3.238999       3.238999       3.238999    1[6-(6,6)]
    25       5.239213       5.239213       5.239213    1[6-(6,6)]
    26       6.220062       6.220062       6.220062    1[6-(6,6)]
    27       3.382048       3.382048       3.382048    1[6-(6,6)]
    28      -1.489023      -1.489023      -1.489023    1[6-(6,6)]
    29       3.866575       3.866575       3.866575    1[6-(6,7)]
    30       -4.43387       -4.43387       -4.43387    1[6-(6,6)]
    31      -4.739191      -4.739191      -4.739191    1[6-(6,6)]
    32       3.594167       3.594167       3.594167    1[6-(6,7)]
    33       1.817857       1.817857       1.817857    1[6-(6,6)]
    34      -2.884157      -2.884157      -2.884157    1[6-(6,6)]
    35       3.650852       3.650852       3.650852    1[6-(6,6)]
    36       5.308929       5.308929       5.308929    1[6-(6,6)]
    37       4.884292       4.884292       4.884292    1[6-(6,6)]
    38       3.218419       3.218419       3.218419    1[6-(6,6)]
    39       5.954459       5.954459       5.954459    1[6-(6,7)]
    40       4.570939       4.570939       4.570939    1[6-(6,6)]
    41       2.255819       2.255819       2.255819    1[6-(6,6)]
    42       3.636853       3.636853       3.636853    1[6-(6,7)]
    43       1.679424       1.679424       1.679424    1[6-(6,6)]
    44       2.918324       2.918324       2.918324    1[6-(6,6)]
    45       1.924875       1.924875       1.924875    1[6-(6,6)]
    46       -1.49738       -1.49738       -1.49738    1[6-(6,6)]
    47      -2.478229      -2.478229      -2.478229    1[6-(6,6)]
    48       0.359785       0.359785       0.359785    1[6-(6,6)]
    49       2.877544       2.877544       2.877544    6[6-(6,7),8-(0),8-(29)]
    50       3.372077       3.372077       3.372077    6[6-(6,6),6-(8,8),7-(6,29)]
    51       4.295356       4.295356       4.295356    6[6-(1,6),6-(6,7),6-(8,8)]
    52       4.966715       4.966715       4.966715    6[6-(6,6),8-(0),8-(29)]
    53       4.632255       4.632255       4.632255    6[1-(0),6-(6,6),6-(6,6)]
    54       4.105121       4.105121       4.105121    6[6-(1,6),6-(6,7),6-(8,8)]
    55       4.538454       4.538454       4.538454    6[6-(6,6),8-(0),8-(29)]
    56        3.17777        3.17777        3.17777    6[6-(6,6),6-(8,8),7-(6,29)]
    57       2.473087       2.473087       2.473087    6[6-(6,7),8-(0),8-(29)]
    58       -0.41298       -0.41298       -0.41298    6[1-(0),6-(1,6),7-(6,29)]
    59       8.574766       8.574766       8.574766    6[1-(0),6-(1,7),6-(6,6)]
    60       8.123393       8.123393       8.123393    6[6-(1,6),6-(1,6),6-(1,6)]
    61      -1.286652      -1.286652      -1.286652    6[1-(0),6-(1,7),6-(6,6)]
    62      -0.256159      -0.256159      -0.256159    6[1-(0),6-(1,6),7-(6,29)]
    63       7.028983       7.028983       7.028983    6[1-(0),6-(1,6),6-(6,6)]
    64       1.515914       1.515914       1.515914    6[1-(0),6-(1,6),6-(6,6)]
    65       0.437005       0.437005       0.437005    6[6-(1,6),6-(1,6),6-(1,6)]
    66       -0.16338       -0.16338       -0.16338    6[1-(0),6-(1,6),6-(6,6)]
    67      -1.153142      -1.153142      -1.153142    6[1-(0),6-(1,6),6-(6,6)]
    68      -1.509384      -1.509384      -1.509384    6[6-(1,6),6-(1,6),6-(8,8)]
    69      -0.899072      -0.899072      -0.899072    6[1-(0),6-(1,6),6-(6,6)]
    70         0.0955         0.0955         0.0955    6[1-(0),6-(1,6),6-(6,6)]
    71      -2.518753      -2.518753      -2.518753    6[6-(6,6),8-(29),8-(29)]
    72      -1.441183      -1.441183      -1.441183    6[1-(0),6-(1,6),7-(6,29)]
    73      -0.621335      -0.621335      -0.621335    6[1-(0),6-(1,7),6-(6,6)]
    74       0.494007       0.494007       0.494007    6[6-(1,6),6-(1,6),6-(1,6)]
    75       0.738425       0.738425       0.738425    6[1-(0),6-(1,7),6-(6,6)]
    76      -0.102205      -0.102205      -0.102205    6[1-(0),6-(1,6),7-(6,29)]
    77       1.436235       1.436235       1.436235    6[1-(0),6-(1,6),6-(6,6)]
    78       1.478891       1.478891       1.478891    6[1-(0),6-(1,6),6-(6,6)]
    79        2.51876        2.51876        2.51876    6[6-(1,6),6-(1,6),6-(1,6)]
    80       3.889212       3.889212       3.889212    6[1-(0),6-(1,6),6-(6,6)]
    81       5.094714       5.094714       5.094714    6[1-(0),6-(1,6),6-(6,6)]
    82       5.917758       5.917758       5.917758    6[6-(1,6),6-(1,6),6-(8,8)]
    83       5.761356       5.761356       5.761356    6[1-(0),6-(1,6),6-(6,6)]
    84       3.396481       3.396481       3.396481    6[1-(0),6-(1,6),6-(6,6)]
    85       7.013387       7.013387       7.013387    6[6-(6,6),8-(0),8-(29)]
    86       0.864289       0.864289       0.864289    6[6-(6,7),8-(0),8-(29)]
    87       0.369756       0.369756       0.369756    6[6-(6,6),6-(8,8),7-(6,29)]
    88      -0.553523      -0.553523      -0.553523    6[6-(1,6),6-(6,7),6-(8,8)]
    89      -1.224882      -1.224882      -1.224882    6[6-(6,6),8-(0),8-(29)]
    90      -0.890422      -0.890422      -0.890422    6[1-(0),6-(6,6),6-(6,6)]
    91      -0.363288      -0.363288      -0.363288    6[6-(1,6),6-(6,7),6-(8,8)]
    92      -0.796621      -0.796621      -0.796621    6[6-(6,6),8-(0),8-(29)]
    93       0.564063       0.564063       0.564063    6[6-(6,6),6-(8,8),7-(6,29)]
    94       1.268746       1.268746       1.268746    6[6-(6,7),8-(0),8-(29)]
    95       4.154813       4.154813       4.154813    6[1-(0),6-(1,6),7-(6,29)]
    96      -4.832933      -4.832933      -4.832933    6[1-(0),6-(1,7),6-(6,6)]
    97       -4.38156       -4.38156       -4.38156    6[6-(1,6),6-(1,6),6-(1,6)]
    98       5.028485       5.028485       5.028485    6[1-(0),6-(1,7),6-(6,6)]
    99       3.997992       3.997992       3.997992    6[1-(0),6-(1,6),7-(6,29)]
   100       -3.28715       -3.28715       -3.28715    6[1-(0),6-(1,6),6-(6,6)]
   101       2.225919       2.225919       2.225919    6[1-(0),6-(1,6),6-(6,6)]
   102       3.304828       3.304828       3.304828    6[6-(1,6),6-(1,6),6-(1,6)]
   103       3.905213       3.905213       3.905213    6[1-(0),6-(1,6),6-(6,6)]
   104       4.894975       4.894975       4.894975    6[1-(0),6-(1,6),6-(6,6)]
   105       5.251217       5.251217       5.251217    6[6-(1,6),6-(1,6),6-(8,8)]
   106       4.640905       4.640905       4.640905    6[1-(0),6-(1,6),6-(6,6)]
   107       3.646333       3.646333       3.646333    6[1-(0),6-(1,6),6-(6,6)]
   108       6.260586       6.260586       6.260586    6[6-(6,6),8-(29),8-(29)]
   109       5.183016       5.183016       5.183016    6[1-(0),6-(1,6),7-(6,29)]
   110       4.363168       4.363168       4.363168    6[1-(0),6-(1,7),6-(6,6)]
   111       3.247826       3.247826       3.247826    6[6-(1,6),6-(1,6),6-(1,6)]
   112       3.003408       3.003408       3.003408    6[1-(0),6-(1,7),6-(6,6)]
   113       3.844038       3.844038       3.844038    6[1-(0),6-(1,6),7-(6,29)]
   114       2.305598       2.305598       2.305598    6[1-(0),6-(1,6),6-(6,6)]
   115       2.262942       2.262942       2.262942    6[1-(0),6-(1,6),6-(6,6)]
   116       1.223073       1.223073       1.223073    6[6-(1,6),6-(1,6),6-(1,6)]
   117      -0.147379      -0.147379      -0.147379    6[1-(0),6-(1,6),6-(6,6)]
   118      -1.352881      -1.352881      -1.352881    6[1-(0),6-(1,6),6-(6,6)]
   119      -2.175925      -2.175925      -2.175925    6[6-(1,6),6-(1,6),6-(8,8)]
   120      -2.019523      -2.019523      -2.019523    6[1-(0),6-(1,6),6-(6,6)]
   121       0.345352       0.345352       0.345352    6[1-(0),6-(1,6),6-(6,6)]
   122      -3.271554      -3.271554      -3.271554    6[6-(6,6),8-(0),8-(29)]
   123        2.86245        2.86245        2.86245    7[6-(6,6),6-(6,6),29-(7,8,8)]
   124       0.190836       0.190836       0.190836    7[6-(1,6),6-(1,6),29-(7,8,8)]
   125      -1.188304      -1.188304      -1.188304    7[6-(1,6),6-(1,6),29-(8,8,8)]
   126       0.879383       0.879383       0.879383    7[6-(6,6),6-(6,6),29-(7,8,8)]
   127       3.550997       3.550997       3.550997    7[6-(1,6),6-(1,6),29-(7,8,8)]
   128       4.930137       4.930137       4.930137    7[6-(1,6),6-(1,6),29-(8,8,8)]
   129       3.367263       3.367263       3.367263    8[6-(6,8)]
   130       1.980128       1.980128       1.980128    8[6-(6,8),29-(7,7,8)]
   131       6.110569       6.110569       6.110569    8[6-(6,8)]
   132       4.334806       4.334806       4.334806    8[6-(6,8),29-(8)]
   133       3.992897       3.992897       3.992897    8[6-(6,8)]
   134       5.508216       5.508216       5.508216    8[6-(6,8),29-(7,8,8)]
   135       2.633173       2.633173       2.633173    8[6-(6,8)]
   136       1.740932       1.740932       1.740932    8[6-(6,8),29-(7,7,8)]
   137      -3.108578      -3.108578      -3.108578    8[6-(6,8),29-(7,8,8)]
   138      -2.757696      -2.757696      -2.757696    8[6-(6,8),29-(7,8,8)]
   139       -2.49916       -2.49916       -2.49916    8[6-(6,8)]
   140       7.193741       7.193741       7.193741    8[6-(6,8),29-(8)]
   141        0.37457        0.37457        0.37457    8[6-(6,8)]
   142       1.761705       1.761705       1.761705    8[6-(6,8),29-(7,7,8)]
   143      -2.368736      -2.368736      -2.368736    8[6-(6,8)]
   144      -0.592973      -0.592973      -0.592973    8[6-(6,8),29-(8)]
   145      -0.251064      -0.251064      -0.251064    8[6-(6,8)]
   146      -1.766383      -1.766383      -1.766383    8[6-(6,8),29-(7,8,8)]
   147        1.10866        1.10866        1.10866    8[6-(6,8)]
   148       2.000901       2.000901       2.000901    8[6-(6,8),29-(7,7,8)]
   149       6.850411       6.850411       6.850411    8[6-(6,8),29-(7,8,8)]
   150       6.499529       6.499529       6.499529    8[6-(6,8),29-(7,8,8)]
   151       6.240993       6.240993       6.240993    8[6-(6,8)]
   152      -3.451908      -3.451908      -3.451908    8[6-(6,8),29-(8)]
