# Supplementary material for: A collection of forcefield precursors for metal–organic frameworks
Source: RSC Adv. 2019 Nov 13;9(63):36492–507. doi: 10.1039/c9ra07327b (PMC9075174; doi:10.1039/c9ra07327b)
Supplement: RA-009-C9RA07327B-s097 [file RA-009-C9RA07327B-s097.txt]

ANENIR_clean

9.779200    0.000000    0.000000
3.707085    10.709653    0.000000
1.307559    5.021862    15.054733

     1        6.05653        6.05653        6.05653    57[8-(6),8-(6),8-(6),8-(6),8-(6),8-(6,57),8-(6,57)]
     2      13.719529      13.719529      13.719529    57[8-(6),8-(6),8-(6),8-(6),8-(6),8-(6,57),8-(6,57)]
     3      10.223227      10.223227      10.223227    1[6-(6,6,8)]
     4        9.10328        9.10328        9.10328    1[6-(6,6)]
     5       9.302491       9.302491       9.302491    1[6-(6,6)]
     6       13.22814       13.22814       13.22814    1[6-(6,6)]
     7      13.064409      13.064409      13.064409    1[6-(6,6)]
     8      10.587707      10.587707      10.587707    1[6-(1,1,8)]
     9      11.563798      11.563798      11.563798    1[6-(1,1,8)]
    10      10.306922      10.306922      10.306922    1[6-(1,1,8)]
    11      12.374594      12.374594      12.374594    1[6-(6,6,8)]
    12       9.067531       9.067531       9.067531    1[6-(6,6)]
    13       7.632281       7.632281       7.632281    1[6-(6,6)]
    14      10.550324      10.550324      10.550324    1[6-(6,6)]
    15      11.938199      11.938199      11.938199    1[6-(6,6)]
    16      11.683795      11.683795      11.683795    1[6-(1,1,8)]
    17       2.870628       2.870628       2.870628    1[6-(1,1,8)]
    18       3.134568       3.134568       3.134568    1[6-(1,1,8)]
    19       6.385296       6.385296       6.385296    1[6-(6,6,8)]
    20       9.055408       9.055408       9.055408    1[6-(6,6)]
    21      10.610079      10.610079      10.610079    1[6-(6,6)]
    22       7.992252       7.992252       7.992252    1[6-(6,6)]
    23       6.507236       6.507236       6.507236    1[6-(6,6)]
    24       5.054725       5.054725       5.054725    1[6-(1,1,8)]
    25       4.060526       4.060526       4.060526    1[6-(1,1,8)]
    26       3.799663       3.799663       3.799663    1[6-(1,1,8)]
    27       6.093502       6.093502       6.093502    1[6-(6,6,8)]
    28       9.032443       9.032443       9.032443    1[6-(6,6)]
    29       9.171089       9.171089       9.171089    1[6-(6,6)]
    30       5.164405       5.164405       5.164405    1[6-(6,6)]
    31       5.126533       5.126533       5.126533    1[6-(6,6)]
    32       8.361697       8.361697       8.361697    1[6-(1,1,8)]
    33       9.076526       9.076526       9.076526    1[6-(1,1,8)]
    34       7.528197       7.528197       7.528197    1[6-(1,1,8)]
    35       1.543223       1.543223       1.543223    1[6-(6,6,8)]
    36       10.39765       10.39765       10.39765    1[6-(6,6)]
    37      10.634531      10.634531      10.634531    1[6-(6,6)]
    38       4.765068       4.765068       4.765068    1[6-(6,6)]
    39       4.527816       4.527816       4.527816    1[6-(6,6)]
    40        1.86422        1.86422        1.86422    1[6-(1,1,8)]
    41       3.049322       3.049322       3.049322    1[6-(1,1,8)]
    42       1.819477       1.819477       1.819477    1[6-(1,1,8)]
    43       4.939111       4.939111       4.939111    1[6-(6,6,8)]
    44       7.914028       7.914028       7.914028    1[6-(6,6)]
    45       7.845774       7.845774       7.845774    1[6-(6,6)]
    46      13.601802      13.601802      13.601802    1[6-(6,6)]
    47      10.117576      10.117576      10.117576    1[6-(6,6)]
    48       5.753495       5.753495       5.753495    1[6-(1,1,8)]
    49       7.114669       7.114669       7.114669    1[6-(1,1,8)]
    50       7.060096       7.060096       7.060096    1[6-(1,1,8)]
    51      10.945765      10.945765      10.945765    6[1-(0),6-(1,6,8),6-(6,6),8-(6)]
    52      11.089995      11.089995      11.089995    6[6-(1,6),6-(1,6),6-(1,6,8)]
    53       9.939378       9.939378       9.939378    6[1-(0),6-(1,6),6-(6,6)]
    54      10.071788      10.071788      10.071788    6[1-(0),6-(1,6),6-(6,6)]
    55      11.245128      11.245128      11.245128    6[6-(1,6),6-(1,6),6-(8,8)]
    56      12.397564      12.397564      12.397564    6[1-(0),6-(1,6),6-(6,6)]
    57       12.28488       12.28488       12.28488    6[1-(0),6-(1,6),6-(6,6)]
    58      11.377824      11.377824      11.377824    6[6-(6,6),8-(57),8-(57)]
    59      10.989573      10.989573      10.989573    6[1-(0),1-(0),1-(0),8-(6)]
    60      11.471478      11.471478      11.471478    6[1-(0),6-(1,6,8),6-(6,6),8-(6)]
    61      10.606592      10.606592      10.606592    6[6-(1,6),6-(1,6),6-(1,6,8)]
    62       9.370855       9.370855       9.370855    6[1-(0),6-(1,6),6-(6,6)]
    63       8.492265       8.492265       8.492265    6[1-(0),6-(1,6),6-(6,6)]
    64       8.964351       8.964351       8.964351    6[6-(1,6),6-(1,6),6-(8,8)]
    65       10.23947       10.23947       10.23947    6[1-(0),6-(1,6),6-(6,6)]
    66      11.080142      11.080142      11.080142    6[1-(0),6-(1,6),6-(6,6)]
    67        8.03366        8.03366        8.03366    6[6-(6,6),8-(57),8-(57,57)]
    68       2.459207       2.459207       2.459207    6[1-(0),1-(0),1-(0),8-(6)]
    69       6.573842       6.573842       6.573842    6[1-(0),6-(1,6,8),6-(6,6),8-(6)]
    70       7.593172       7.593172       7.593172    6[6-(1,6),6-(1,6),6-(1,6,8)]
    71       8.855311       8.855311       8.855311    6[1-(0),6-(1,6),6-(6,6)]
    72       9.760635       9.760635       9.760635    6[1-(0),6-(1,6),6-(6,6)]
    73       9.456689       9.456689       9.456689    6[6-(1,6),6-(1,6),6-(8,8)]
    74       8.217526       8.217526       8.217526    6[1-(0),6-(1,6),6-(6,6)]
    75       7.317831       7.317831       7.317831    6[1-(0),6-(1,6),6-(6,6)]
    76      10.377487      10.377487      10.377487    6[6-(6,6),8-(57),8-(57,57)]
    77       4.476821       4.476821       4.476821    6[1-(0),1-(0),1-(0),8-(6)]
    78       6.886626       6.886626       6.886626    6[1-(0),6-(1,6,8),6-(6,6),8-(6)]
    79       7.065226       7.065226       7.065226    6[6-(1,6),6-(1,6),6-(1,6,8)]
    80       8.259424       8.259424       8.259424    6[1-(0),6-(1,6),6-(6,6)]
    81       8.351455       8.351455       8.351455    6[1-(0),6-(1,6),6-(6,6)]
    82       7.163312       7.163312       7.163312    6[6-(1,6),6-(1,6),6-(8,8)]
    83       5.968632       5.968632       5.968632    6[1-(0),6-(1,6),6-(6,6)]
    84        5.93925        5.93925        5.93925    6[1-(0),6-(1,6),6-(6,6)]
    85       7.222315       7.222315       7.222315    6[6-(6,6),8-(57),8-(57)]
    86       8.273649       8.273649       8.273649    6[1-(0),1-(0),1-(0),8-(6)]
    87        2.14296        2.14296        2.14296    6[1-(0),6-(1,6,8),6-(6,6),8-(6)]
    88       2.549237       2.549237       2.549237    6[6-(1,6),6-(1,6),6-(1,6,8)]
    89          1.449          1.449          1.449    6[1-(0),6-(1,6),6-(6,6)]
    90       1.591336       1.591336       1.591336    6[1-(0),6-(1,6),6-(6,6)]
    91        2.83391        2.83391        2.83391    6[6-(1,6),6-(1,6),6-(8,8)]
    92        3.93317        3.93317        3.93317    6[1-(0),6-(1,6),6-(6,6)]
    93       3.791811       3.791811       3.791811    6[1-(0),6-(1,6),6-(6,6)]
    94       2.955354       2.955354       2.955354    6[6-(6,6),8-(57),8-(57)]
    95       2.391244       2.391244       2.391244    6[1-(0),1-(0),1-(0),8-(6)]
    96       5.828396       5.828396       5.828396    6[1-(0),6-(1,6,8),6-(6,6),8-(6)]
    97       5.927758       5.927758       5.927758    6[6-(1,6),6-(1,6),6-(1,6,8)]
    98       7.091145       7.091145       7.091145    6[1-(0),6-(1,6),6-(6,6)]
    99       7.057131       7.057131       7.057131    6[1-(0),6-(1,6),6-(6,6)]
   100       5.820116       5.820116       5.820116    6[6-(1,6),6-(1,6),6-(8,8)]
   101       4.658009       4.658009       4.658009    6[1-(0),6-(1,6),6-(6,6)]
   102       4.791346       4.791346       4.791346    6[1-(0),6-(1,6),6-(6,6)]
   103        5.72035        5.72035        5.72035    6[6-(6,6),8-(57),8-(57)]
   104       6.702688       6.702688       6.702688    6[1-(0),1-(0),1-(0),8-(6)]
   105      10.293802      10.293802      10.293802    8[6-(6,8),57-(8,8,8,8,8,8)]
   106      12.485319      12.485319      12.485319    8[6-(6,8),57-(8,8,8,8,8,8)]
   107      11.754813      11.754813      11.754813    8[6-(1,1,1),6-(1,6,6)]
   108       6.854895       6.854895       6.854895    8[6-(6,8),57-(8,8,8,8,8,8)]
   109        8.55349        8.55349        8.55349    8[6-(6,8),57-(8,8,8,8,8,8),57-(8,8,8,8,8,8)]
   110      11.370117      11.370117      11.370117    8[6-(1,1,1),6-(1,6,6)]
   111      11.658248      11.658248      11.658248    8[6-(6,8),57-(8,8,8,8,8,8)]
   112      11.259105      11.259105      11.259105    8[6-(6,8),57-(8,8,8,8,8,8),57-(8,8,8,8,8,8)]
   113       5.254434       5.254434       5.254434    8[6-(1,1,1),6-(1,6,6)]
   114       8.289948       8.289948       8.289948    8[6-(6,8),57-(8,8,8,8,8,8)]
   115       6.056243       6.056243       6.056243    8[6-(6,8),57-(8,8,8,8,8,8)]
   116       8.065843       8.065843       8.065843    8[6-(1,1,1),6-(1,6,6)]
   117       1.901118       1.901118       1.901118    8[6-(6,8),57-(8,8,8,8,8,8)]
   118        4.11088        4.11088        4.11088    8[6-(6,8),57-(8,8,8,8,8,8)]
   119       3.067777       3.067777       3.067777    8[6-(1,1,1),6-(1,6,6)]
   120        6.78043        6.78043        6.78043    8[6-(6,8),57-(8,8,8,8,8,8)]
   121       4.634298       4.634298       4.634298    8[6-(6,8),57-(8,8,8,8,8,8)]
   122       6.955679       6.955679       6.955679    8[6-(1,1,1),6-(1,6,6)]
