# Supplementary material for: A collection of forcefield precursors for metal–organic frameworks
Source: RSC Adv. 2019 Nov 13;9(63):36492–507. doi: 10.1039/c9ra07327b (PMC9075174; doi:10.1039/c9ra07327b)
Supplement: RA-009-C9RA07327B-s098 [file RA-009-C9RA07327B-s098.txt]

ANOMUM_clean

10.303600    0.000000    0.000000
0.000000    15.224800    0.000000
5.151812    7.612384    18.219550

     1      11.264731      11.264731      11.264731    29[8-(6),8-(6),8-(6),8-(6)]
     2        0.96112        0.96112        0.96112    29[8-(6),8-(6),8-(6),8-(6)]
     3      14.494292      14.494292      14.494292    29[8-(6),8-(6),8-(6),8-(6)]
     4       4.190681       4.190681       4.190681    29[8-(6),8-(6),8-(6),8-(6)]
     5       9.020811       9.020811       9.020811    1[6-(6,6)]
     6       5.392911       5.392911       5.392911    1[6-(6,6)]
     7       9.020804       9.020804       9.020804    1[6-(6,6)]
     8       5.392909       5.392909       5.392909    1[6-(6,6)]
     9       6.434608       6.434608       6.434608    1[6-(6,6)]
    10      10.062503      10.062503      10.062503    1[6-(6,6)]
    11       6.434601       6.434601       6.434601    1[6-(6,6)]
    12      10.062501      10.062501      10.062501    1[6-(6,6)]
    13       6.434601       6.434601       6.434601    1[6-(6,6)]
    14      10.062501      10.062501      10.062501    1[6-(6,6)]
    15       6.434608       6.434608       6.434608    1[6-(6,6)]
    16      10.062503      10.062503      10.062503    1[6-(6,6)]
    17       9.020804       9.020804       9.020804    1[6-(6,6)]
    18       5.392909       5.392909       5.392909    1[6-(6,6)]
    19       9.020811       9.020811       9.020811    1[6-(6,6)]
    20       5.392911       5.392911       5.392911    1[6-(6,6)]
    21       7.727712       7.727712       7.727712    1[6-(6,6)]
    22         7.7277         7.7277         7.7277    1[6-(6,6)]
    23         7.7277         7.7277         7.7277    1[6-(6,6)]
    24       7.727712       7.727712       7.727712    1[6-(6,6)]
    25       9.185671       9.185671       9.185671    6[6-(6,6),8-(29),8-(29)]
    26       8.446902       8.446902       8.446902    6[6-(1,6),6-(1,6),6-(8,8)]
    27       8.483994       8.483994       8.483994    6[1-(0),6-(6,6),6-(6,7)]
    28       6.809657       6.809657       6.809657    6[6-(6,6),7-(6,6),8-(0)]
    29       6.829233       6.829233       6.829233    6[6-(1,6),6-(6,6),6-(7,8)]
    30       5.987428       5.987428       5.987428    6[1-(0),6-(1,6),6-(6,6)]
    31        9.18566        9.18566        9.18566    6[6-(6,6),8-(29),8-(29)]
    32       8.446893       8.446893       8.446893    6[6-(1,6),6-(1,6),6-(8,8)]
    33       8.483987       8.483987       8.483987    6[1-(0),6-(6,6),6-(6,7)]
    34       6.809653       6.809653       6.809653    6[6-(6,6),7-(6,6),8-(0)]
    35       6.829231       6.829231       6.829231    6[6-(1,6),6-(6,6),6-(7,8)]
    36       5.987427       5.987427       5.987427    6[1-(0),6-(1,6),6-(6,6)]
    37       6.269752       6.269752       6.269752    6[6-(6,6),8-(29),8-(29)]
    38       7.008519       7.008519       7.008519    6[6-(1,6),6-(1,6),6-(8,8)]
    39       6.971425       6.971425       6.971425    6[1-(0),6-(6,6),6-(6,7)]
    40       8.645759       8.645759       8.645759    6[6-(6,6),7-(6,6),8-(0)]
    41       8.626181       8.626181       8.626181    6[6-(1,6),6-(6,6),6-(7,8)]
    42       9.467985       9.467985       9.467985    6[1-(0),6-(1,6),6-(6,6)]
    43       6.269741       6.269741       6.269741    6[6-(6,6),8-(29),8-(29)]
    44        7.00851        7.00851        7.00851    6[6-(1,6),6-(1,6),6-(8,8)]
    45       6.971418       6.971418       6.971418    6[1-(0),6-(6,6),6-(6,7)]
    46       8.645755       8.645755       8.645755    6[6-(6,6),7-(6,6),8-(0)]
    47       8.626179       8.626179       8.626179    6[6-(1,6),6-(6,6),6-(7,8)]
    48       9.467984       9.467984       9.467984    6[1-(0),6-(1,6),6-(6,6)]
    49       6.269741       6.269741       6.269741    6[6-(6,6),8-(29),8-(29)]
    50        7.00851        7.00851        7.00851    6[6-(1,6),6-(1,6),6-(8,8)]
    51       6.971418       6.971418       6.971418    6[1-(0),6-(6,6),6-(6,7)]
    52       8.645755       8.645755       8.645755    6[6-(6,6),7-(6,6),8-(0)]
    53       8.626179       8.626179       8.626179    6[6-(1,6),6-(6,6),6-(7,8)]
    54       9.467984       9.467984       9.467984    6[1-(0),6-(1,6),6-(6,6)]
    55       6.269752       6.269752       6.269752    6[6-(6,6),8-(29),8-(29)]
    56       7.008519       7.008519       7.008519    6[6-(1,6),6-(1,6),6-(8,8)]
    57       6.971425       6.971425       6.971425    6[1-(0),6-(6,6),6-(6,7)]
    58       8.645759       8.645759       8.645759    6[6-(6,6),7-(6,6),8-(0)]
    59       8.626181       8.626181       8.626181    6[6-(1,6),6-(6,6),6-(7,8)]
    60       9.467985       9.467985       9.467985    6[1-(0),6-(1,6),6-(6,6)]
    61        9.18566        9.18566        9.18566    6[6-(6,6),8-(29),8-(29)]
    62       8.446893       8.446893       8.446893    6[6-(1,6),6-(1,6),6-(8,8)]
    63       8.483987       8.483987       8.483987    6[1-(0),6-(6,6),6-(6,7)]
    64       6.809653       6.809653       6.809653    6[6-(6,6),7-(6,6),8-(0)]
    65       6.829231       6.829231       6.829231    6[6-(1,6),6-(6,6),6-(7,8)]
    66       5.987427       5.987427       5.987427    6[1-(0),6-(1,6),6-(6,6)]
    67       9.185671       9.185671       9.185671    6[6-(6,6),8-(29),8-(29)]
    68       8.446902       8.446902       8.446902    6[6-(1,6),6-(1,6),6-(8,8)]
    69       8.483994       8.483994       8.483994    6[1-(0),6-(6,6),6-(6,7)]
    70       6.809657       6.809657       6.809657    6[6-(6,6),7-(6,6),8-(0)]
    71       6.829233       6.829233       6.829233    6[6-(1,6),6-(6,6),6-(7,8)]
    72       5.987428       5.987428       5.987428    6[1-(0),6-(1,6),6-(6,6)]
    73       7.727711       7.727711       7.727711    6[1-(0),6-(6,6),6-(6,6)]
    74       7.727709       7.727709       7.727709    6[6-(1,6),6-(1,6),7-(6,6)]
    75       7.727706       7.727706       7.727706    6[6-(6,6),6-(6,6),6-(6,6)]
    76       7.727701       7.727701       7.727701    6[1-(0),6-(6,6),6-(6,6)]
    77       7.727703       7.727703       7.727703    6[6-(1,6),6-(1,6),7-(6,6)]
    78       7.727706       7.727706       7.727706    6[6-(6,6),6-(6,6),6-(6,6)]
    79       7.727701       7.727701       7.727701    6[1-(0),6-(6,6),6-(6,6)]
    80       7.727703       7.727703       7.727703    6[6-(1,6),6-(1,6),7-(6,6)]
    81       7.727706       7.727706       7.727706    6[6-(6,6),6-(6,6),6-(6,6)]
    82       7.727711       7.727711       7.727711    6[1-(0),6-(6,6),6-(6,6)]
    83       7.727709       7.727709       7.727709    6[6-(1,6),6-(1,6),7-(6,6)]
    84       7.727706       7.727706       7.727706    6[6-(6,6),6-(6,6),6-(6,6)]
    85       7.727708       7.727708       7.727708    7[6-(6,6),6-(6,8),6-(6,8)]
    86       7.727704       7.727704       7.727704    7[6-(6,6),6-(6,8),6-(6,8)]
    87       7.727704       7.727704       7.727704    7[6-(6,6),6-(6,8),6-(6,8)]
    88       7.727708       7.727708       7.727708    7[6-(6,6),6-(6,8),6-(6,8)]
    89      10.235607      10.235607      10.235607    8[6-(6,8),29-(8,8,8)]
    90       8.659054       8.659054       8.659054    8[6-(6,8),29-(8,8,8)]
    91       6.068829       6.068829       6.068829    8[6-(6,7)]
    92      10.235597      10.235597      10.235597    8[6-(6,8),29-(8,8,8)]
    93       8.659043       8.659043       8.659043    8[6-(6,8),29-(8,8,8)]
    94       6.068824       6.068824       6.068824    8[6-(6,7)]
    95       5.219815       5.219815       5.219815    8[6-(6,8),29-(8,8,8)]
    96       6.796369       6.796369       6.796369    8[6-(6,8),29-(8,8,8)]
    97       9.386588       9.386588       9.386588    8[6-(6,7)]
    98       5.219805       5.219805       5.219805    8[6-(6,8),29-(8,8,8)]
    99       6.796358       6.796358       6.796358    8[6-(6,8),29-(8,8,8)]
   100       9.386583       9.386583       9.386583    8[6-(6,7)]
   101       5.219805       5.219805       5.219805    8[6-(6,8),29-(8,8,8)]
   102       6.796358       6.796358       6.796358    8[6-(6,8),29-(8,8,8)]
   103       9.386583       9.386583       9.386583    8[6-(6,7)]
   104       5.219815       5.219815       5.219815    8[6-(6,8),29-(8,8,8)]
   105       6.796369       6.796369       6.796369    8[6-(6,8),29-(8,8,8)]
   106       9.386588       9.386588       9.386588    8[6-(6,7)]
   107      10.235597      10.235597      10.235597    8[6-(6,8),29-(8,8,8)]
   108       8.659043       8.659043       8.659043    8[6-(6,8),29-(8,8,8)]
   109       6.068824       6.068824       6.068824    8[6-(6,7)]
   110      10.235607      10.235607      10.235607    8[6-(6,8),29-(8,8,8)]
   111       8.659054       8.659054       8.659054    8[6-(6,8),29-(8,8,8)]
   112       6.068829       6.068829       6.068829    8[6-(6,7)]
