# Supplementary material for: A collection of forcefield precursors for metal–organic frameworks
Source: RSC Adv. 2019 Nov 13;9(63):36492–507. doi: 10.1039/c9ra07327b (PMC9075174; doi:10.1039/c9ra07327b)
Supplement: RA-009-C9RA07327B-s099 [file RA-009-C9RA07327B-s099.txt]

ANONAT_manual

10.922000    0.000000    0.000000
0.000000    14.981000    0.000000
-5.460995    -7.490561    18.185450

     1       0.933945       0.933945       0.933945    29[7-(6,6),8-(6),8-(6),8-(6),8-(6)]
     2       0.933176       0.933176       0.933176    29[7-(6,6),8-(6),8-(6),8-(6),8-(6)]
     3       4.527774       4.527774       4.527774    29[7-(6,6),8-(6),8-(6),8-(6),8-(6)]
     4       4.526951       4.526951       4.526951    29[7-(6,6),8-(6),8-(6),8-(6),8-(6)]
     5       6.853119       6.853119       6.853119    1[6-(6,6)]
     6       5.472907       5.472907       5.472907    1[6-(6,6)]
     7       3.881083       3.881083       3.881083    1[6-(6,7)]
     8       1.008214       1.008214       1.008214    1[6-(6,7)]
     9      -4.594662      -4.594662      -4.594662    1[6-(1,1,6)]
    10        -4.0727        -4.0727        -4.0727    1[6-(1,1,6)]
    11      -4.598212      -4.598212      -4.598212    1[6-(1,1,6)]
    12       3.608632       3.608632       3.608632    1[6-(1,1,6)]
    13      -4.083896      -4.083896      -4.083896    1[6-(6,6)]
    14       7.166692       7.166692       7.166692    1[6-(6,6)]
    15       6.328098       6.328098       6.328098    1[6-(1,1,6)]
    16       2.102869       2.102869       2.102869    1[6-(1,1,6)]
    17       2.094022       2.094022       2.094022    1[6-(1,1,6)]
    18       9.507602       9.507602       9.507602    1[6-(6,6)]
    19      -0.002291      -0.002291      -0.002291    1[6-(6,6)]
    20       -0.85983       -0.85983       -0.85983    1[6-(1,1,6)]
    21       1.857016       1.857016       1.857016    1[6-(1,1,6)]
    22      -1.378735      -1.378735      -1.378735    1[6-(6,6)]
    23      -1.706123      -1.706123      -1.706123    1[6-(6,6)]
    24       1.579594       1.579594       1.579594    1[6-(6,7)]
    25      10.053756      10.053756      10.053756    1[6-(1,1,6)]
    26       3.354203       3.354203       3.354203    1[6-(1,1,6)]
    27       3.362995       3.362995       3.362995    1[6-(1,1,6)]
    28      -1.392551      -1.392551      -1.392551    1[6-(6,6)]
    29      -0.011848      -0.011848      -0.011848    1[6-(6,6)]
    30       4.453064       4.453064       4.453064    1[6-(6,7)]
    31       10.06091       10.06091       10.06091    1[6-(1,1,6)]
    32       9.533869       9.533869       9.533869    1[6-(1,1,6)]
    33       1.853028       1.853028       1.853028    1[6-(1,1,6)]
    34       9.544791       9.544791       9.544791    1[6-(6,6)]
    35      -1.705632      -1.705632      -1.705632    1[6-(6,6)]
    36       1.580364       1.580364       1.580364    1[6-(6,7)]
    37       4.455525       4.455525       4.455525    1[6-(6,7)]
    38      -1.386107      -1.386107      -1.386107    1[6-(1,1,6)]
    39      -0.867038      -0.867038      -0.867038    1[6-(1,1,6)]
    40       3.357972       3.357972       3.357972    1[6-(1,1,6)]
    41       3.366928       3.366928       3.366928    1[6-(1,1,6)]
    42      -4.046269      -4.046269      -4.046269    1[6-(6,6)]
    43       5.463242       5.463242       5.463242    1[6-(6,6)]
    44       3.880641       3.880641       3.880641    1[6-(6,7)]
    45       1.005371       1.005371       1.005371    1[6-(6,7)]
    46       6.320671       6.320671       6.320671    1[6-(1,1,6)]
    47       6.846948       6.846948       6.846948    1[6-(1,1,6)]
    48        3.60377        3.60377        3.60377    1[6-(1,1,6)]
    49       6.840067       6.840067       6.840067    1[6-(6,6)]
    50       7.167182       7.167182       7.167182    1[6-(6,6)]
    51       2.109151       2.109151       2.109151    1[6-(1,1,6)]
    52       2.096809       2.096809       2.096809    1[6-(1,1,6)]
    53       5.193142       5.193142       5.193142    1[6-(6,6)]
    54       5.189699       5.189699       5.189699    1[6-(6,6)]
    55       0.271197       0.271197       0.271197    1[6-(6,6)]
    56       0.268191       0.268191       0.268191    1[6-(6,6)]
    57       8.193357       8.193357       8.193357    1[6-(6,6)]
    58      -2.731696      -2.731696      -2.731696    1[6-(6,6)]
    59      -2.732898      -2.732898      -2.732898    1[6-(6,6)]
    60       8.192811       8.192811       8.192811    1[6-(6,6)]
    61       6.689234       6.689234       6.689234    6[6-(6,6),8-(29),8-(29)]
    62       7.440176       7.440176       7.440176    6[6-(1,6),6-(1,6),6-(8,8)]
    63        7.42565        7.42565        7.42565    6[1-(0),6-(6,6),6-(6,7)]
    64       7.212399       7.212399       7.212399    6[6-(6,6),7-(6,6),8-(0)]
    65       7.210433       7.210433       7.210433    6[6-(1,6),6-(6,6),6-(7,8)]
    66       6.234826       6.234826       6.234826    6[1-(0),6-(1,6),6-(6,6)]
    67       3.662752       3.662752       3.662752    6[1-(0),6-(6,6),7-(6,29)]
    68       4.710281       4.710281       4.710281    6[6-(1,1,1),6-(1,6),6-(1,7)]
    69       2.048917       2.048917       2.048917    6[1-(0),6-(6,6),7-(6,29)]
    70      -4.786125      -4.786125      -4.786125    6[1-(0),1-(0),1-(0),6-(6,6)]
    71      -4.237076      -4.237076      -4.237076    6[6-(6,6),8-(29),8-(29)]
    72      -3.484223      -3.484223      -3.484223    6[6-(1,6),6-(1,6),6-(8,8)]
    73      -3.496565      -3.496565      -3.496565    6[1-(0),6-(6,6),6-(6,7)]
    74      -3.121395      -3.121395      -3.121395    6[6-(6,6),7-(6,6),8-(0)]
    75       -3.10463       -3.10463       -3.10463    6[6-(1,6),6-(6,6),6-(7,8)]
    76       7.454486       7.454486       7.454486    6[1-(0),6-(1,6),6-(6,6)]
    77       4.708366       4.708366       4.708366    6[6-(1,1,1),6-(1,6),6-(1,7)]
    78       3.056687       3.056687       3.056687    6[6-(1,1,1),6-(1,6),6-(1,7)]
    79       6.134287       6.134287       6.134287    6[1-(0),1-(0),1-(0),6-(6,6)]
    80       2.697681       2.697681       2.697681    6[1-(0),1-(0),1-(0),6-(6,6)]
    81        9.68918        9.68918        9.68918    6[6-(6,6),8-(29),8-(29)]
    82       8.934415       8.934415       8.934415    6[6-(1,6),6-(1,6),6-(8,8)]
    83        8.93862        8.93862        8.93862    6[1-(0),6-(6,6),6-(6,7)]
    84      -1.735886      -1.735886      -1.735886    6[6-(6,6),7-(6,6),8-(0)]
    85      -1.737579      -1.737579      -1.737579    6[6-(1,6),6-(6,6),6-(7,8)]
    86      -0.767924      -0.767924      -0.767924    6[1-(0),6-(1,6),6-(6,6)]
    87      -1.225662      -1.225662      -1.225662    6[6-(6,6),8-(29),8-(29)]
    88      -1.978953      -1.978953      -1.978953    6[6-(1,6),6-(1,6),6-(8,8)]
    89      -1.966284      -1.966284      -1.966284    6[1-(0),6-(6,6),6-(6,7)]
    90      -2.340691      -2.340691      -2.340691    6[6-(6,6),7-(6,6),8-(0)]
    91       -2.35691       -2.35691       -2.35691    6[6-(1,6),6-(6,6),6-(7,8)]
    92      -1.993699      -1.993699      -1.993699    6[1-(0),6-(1,6),6-(6,6)]
    93       1.798308       1.798308       1.798308    6[1-(0),6-(6,6),7-(6,29)]
    94       0.750724       0.750724       0.750724    6[6-(1,1,1),6-(1,6),6-(1,7)]
    95       2.401421       2.401421       2.401421    6[6-(1,1,1),6-(1,6),6-(1,7)]
    96       -0.67487       -0.67487       -0.67487    6[1-(0),1-(0),1-(0),6-(6,6)]
    97       2.759445       2.759445       2.759445    6[1-(0),1-(0),1-(0),6-(6,6)]
    98       -1.22872       -1.22872       -1.22872    6[6-(6,6),8-(29),8-(29)]
    99      -1.979608      -1.979608      -1.979608    6[6-(1,6),6-(1,6),6-(8,8)]
   100      -1.964973      -1.964973      -1.964973    6[1-(0),6-(6,6),6-(6,7)]
   101      -1.751339      -1.751339      -1.751339    6[6-(6,6),7-(6,6),8-(0)]
   102      -1.749483      -1.749483      -1.749483    6[6-(1,6),6-(6,6),6-(7,8)]
   103      -0.773876      -0.773876      -0.773876    6[1-(0),6-(1,6),6-(6,6)]
   104       3.412307       3.412307       3.412307    6[1-(0),6-(6,6),7-(6,29)]
   105       9.697917       9.697917       9.697917    6[6-(6,6),8-(29),8-(29)]
   106       8.945228       8.945228       8.945228    6[6-(1,6),6-(1,6),6-(8,8)]
   107        8.95757        8.95757        8.95757    6[1-(0),6-(6,6),6-(6,7)]
   108       8.582509       8.582509       8.582509    6[6-(6,6),7-(6,6),8-(0)]
   109       8.565744       8.565744       8.565744    6[6-(1,6),6-(6,6),6-(7,8)]
   110      -1.993481      -1.993481      -1.993481    6[1-(0),6-(1,6),6-(6,6)]
   111       1.799513       1.799513       1.799513    6[1-(0),6-(6,6),7-(6,29)]
   112        0.75253        0.75253        0.75253    6[6-(1,1,1),6-(1,6),6-(1,7)]
   113       2.404264       2.404264       2.404264    6[6-(1,1,1),6-(1,6),6-(1,7)]
   114       3.414549       3.414549       3.414549    6[1-(0),6-(6,6),7-(6,29)]
   115      -0.673392      -0.673392      -0.673392    6[1-(0),1-(0),1-(0),6-(6,6)]
   116       2.763106       2.763106       2.763106    6[1-(0),1-(0),1-(0),6-(6,6)]
   117      -4.228175      -4.228175      -4.228175    6[6-(6,6),8-(29),8-(29)]
   118      -3.473574      -3.473574      -3.473574    6[6-(1,6),6-(1,6),6-(8,8)]
   119      -3.477561      -3.477561      -3.477561    6[1-(0),6-(6,6),6-(6,7)]
   120       7.196837       7.196837       7.196837    6[6-(6,6),7-(6,6),8-(0)]
   121       7.198529       7.198529       7.198529    6[6-(1,6),6-(6,6),6-(7,8)]
   122       6.228874       6.228874       6.228874    6[1-(0),6-(1,6),6-(6,6)]
   123       3.661383       3.661383       3.661383    6[1-(0),6-(6,6),7-(6,29)]
   124       2.046347       2.046347       2.046347    6[1-(0),6-(6,6),7-(6,29)]
   125       6.687049       6.687049       6.687049    6[6-(6,6),8-(29),8-(29)]
   126        7.44034        7.44034        7.44034    6[6-(1,6),6-(1,6),6-(8,8)]
   127       7.427507       7.427507       7.427507    6[1-(0),6-(6,6),6-(6,7)]
   128       7.801586       7.801586       7.801586    6[6-(6,6),7-(6,6),8-(0)]
   129       7.817915       7.817915       7.817915    6[6-(1,6),6-(6,6),6-(7,8)]
   130       7.454759       7.454759       7.454759    6[1-(0),6-(1,6),6-(6,6)]
   131       3.059966       3.059966       3.059966    6[6-(1,1,1),6-(1,6),6-(1,7)]
   132       2.702106       2.702106       2.702106    6[1-(0),1-(0),1-(0),6-(6,6)]
   133       4.398949       4.398949       4.398949    6[1-(0),6-(6,6),6-(6,6)]
   134       4.395888       4.395888       4.395888    6[1-(0),6-(6,6),6-(6,6)]
   135       1.065008       1.065008       1.065008    6[1-(0),6-(6,6),6-(6,6)]
   136       1.062384       1.062384       1.062384    6[1-(0),6-(6,6),6-(6,6)]
   137       8.178613       8.178613       8.178613    6[6-(1,6),6-(1,6),7-(6,6)]
   138       8.189644       8.189644       8.189644    6[1-(0),6-(6,6),6-(6,6)]
   139        8.19467        8.19467        8.19467    6[6-(6,6),6-(6,6),6-(6,6)]
   140       -2.73137       -2.73137       -2.73137    6[6-(1,6),6-(1,6),7-(6,6)]
   141      -2.731642      -2.731642      -2.731642    6[1-(0),6-(6,6),6-(6,6)]
   142      -2.730661      -2.730661      -2.730661    6[6-(6,6),6-(6,6),6-(6,6)]
   143      -2.717663      -2.717663      -2.717663    6[6-(1,6),6-(1,6),7-(6,6)]
   144      -2.729021      -2.729021      -2.729021    6[1-(0),6-(6,6),6-(6,6)]
   145       -2.73361       -2.73361       -2.73361    6[6-(6,6),6-(6,6),6-(6,6)]
   146       8.192484       8.192484       8.192484    6[6-(1,6),6-(1,6),7-(6,6)]
   147       8.192866       8.192866       8.192866    6[1-(0),6-(6,6),6-(6,6)]
   148       8.191666       8.191666       8.191666    6[6-(6,6),6-(6,6),6-(6,6)]
   149       2.366092       2.366092       2.366092    7[6-(1,6),6-(1,6),29-(8,8,8,8)]
   150        2.36445        2.36445        2.36445    7[6-(1,6),6-(1,6),29-(8,8,8,8)]
   151       3.096446       3.096446       3.096446    7[6-(1,6),6-(1,6),29-(8,8,8,8)]
   152       3.094968       3.094968       3.094968    7[6-(1,6),6-(1,6),29-(8,8,8,8)]
   153       8.174518       8.174518       8.174518    7[6-(6,6),6-(6,8),6-(6,8)]
   154      -2.731316      -2.731316      -2.731316    7[6-(6,6),6-(6,8),6-(6,8)]
   155      -2.713567      -2.713567      -2.713567    7[6-(6,6),6-(6,8),6-(6,8)]
   156       8.192321       8.192321       8.192321    7[6-(6,6),6-(6,8),6-(6,8)]
   157       7.130755       7.130755       7.130755    8[6-(6,8),29-(7,8,8,8)]
   158       5.614837       5.614837       5.614837    8[6-(6,8),29-(7,8,8,8)]
   159       6.354749       6.354749       6.354749    8[6-(6,7)]
   160      -3.794735      -3.794735      -3.794735    8[6-(6,8),29-(7,8,8,8)]
   161       5.611674       5.611674       5.611674    8[6-(6,8),29-(7,8,8,8)]
   162      -3.483896      -3.483896      -3.483896    8[6-(6,7)]
   163       9.249623       9.249623       9.249623    8[6-(6,8),29-(7,8,8,8)]
   164      -0.157822      -0.157822      -0.157822    8[6-(6,8),29-(7,8,8,8)]
   165      -0.880202      -0.880202      -0.880202    8[6-(6,7)]
   166      -1.668276      -1.668276      -1.668276    8[6-(6,8),29-(7,8,8,8)]
   167      -0.151538      -0.151538      -0.151538    8[6-(6,8),29-(7,8,8,8)]
   168      -1.978135      -1.978135      -1.978135    8[6-(6,7)]
   169      -1.670351      -1.670351      -1.670351    8[6-(6,8),29-(7,8,8,8)]
   170      -0.154269      -0.154269      -0.154269    8[6-(6,8),29-(7,8,8,8)]
   171      -0.893744      -0.893744      -0.893744    8[6-(6,7)]
   172       9.255576       9.255576       9.255576    8[6-(6,8),29-(7,8,8,8)]
   173      -0.150832      -0.150832      -0.150832    8[6-(6,8),29-(7,8,8,8)]
   174       8.945229       8.945229       8.945229    8[6-(6,7)]
   175      -3.788618      -3.788618      -3.788618    8[6-(6,8),29-(7,8,8,8)]
   176       5.618937       5.618937       5.618937    8[6-(6,8),29-(7,8,8,8)]
   177       6.341153       6.341153       6.341153    8[6-(6,7)]
   178       7.129718       7.129718       7.129718    8[6-(6,8),29-(7,8,8,8)]
   179       5.612652       5.612652       5.612652    8[6-(6,8),29-(7,8,8,8)]
   180       7.438812       7.438812       7.438812    8[6-(6,7)]
