# Supplementary material for: A collection of forcefield precursors for metal–organic frameworks
Source: RSC Adv. 2019 Nov 13;9(63):36492–507. doi: 10.1039/c9ra07327b (PMC9075174; doi:10.1039/c9ra07327b)
Supplement: RA-009-C9RA07327B-s100 [file RA-009-C9RA07327B-s100.txt]

ANUGEW_clean

24.605500    0.000000    0.000000
12.302833    23.526249    0.000000
12.302787    0.000001    23.526160

     1       7.386613       7.386613       7.386613    29[8-(6),8-(6),8-(6),8-(6),29-(8,8,8,8)]
     2      17.218948      17.218948      17.218948    29[8-(6),8-(6),8-(6),8-(6),29-(8,8,8,8)]
     3      41.824529      41.824529      41.824529    29[8-(6),8-(6),8-(6),8-(6),29-(8,8,8,8)]
     4       31.99215       31.99215       31.99215    29[8-(6),8-(6),8-(6),8-(6),29-(8,8,8,8)]
     5      41.824507      41.824507      41.824507    29[8-(6),8-(6),8-(6),8-(6),29-(8,8,8,8)]
     6      31.992172      31.992172      31.992172    29[8-(6),8-(6),8-(6),8-(6),29-(8,8,8,8)]
     7       7.386591       7.386591       7.386591    29[8-(6),8-(6),8-(6),8-(6),29-(8,8,8,8)]
     8       17.21897       17.21897       17.21897    29[8-(6),8-(6),8-(6),8-(6),29-(8,8,8,8)]
     9      24.605555      24.605555      24.605555    29[8-(6),8-(6),8-(6),8-(6)]
    10      24.605565      24.605565      24.605565    29[8-(6),8-(6),8-(6),8-(6)]
    11      12.302831      12.302831      12.302831    29[8-(6),8-(6),8-(6),8-(6)]
    12      12.302789      12.302789      12.302789    29[8-(6),8-(6),8-(6),8-(6)]
    13      27.294938      27.294938      27.294938    1[6-(6,6)]
    14      31.020214      31.020214      31.020214    1[6-(6,6)]
    15      31.630424      31.630424      31.630424    1[6-(6,6)]
    16      27.836252      27.836252      27.836252    1[6-(6,6)]
    17      27.189134      27.189134      27.189134    1[6-(6,6)]
    18       21.28877       21.28877       21.28877    1[6-(6,6)]
    19      21.911295      21.911295      21.911295    1[6-(6,6)]
    20      42.766917      42.766917      42.766917    1[6-(6,6)]
    21      42.210826      42.210826      42.210826    1[6-(6,6)]
    22      46.292894      46.292894      46.292894    1[6-(6,6)]
    23      21.916167      21.916167      21.916167    1[6-(6,6)]
    24      18.190891      18.190891      18.190891    1[6-(6,6)]
    25      17.580666      17.580666      17.580666    1[6-(6,6)]
    26       21.37483       21.37483       21.37483    1[6-(6,6)]
    27      22.021963      22.021963      22.021963    1[6-(6,6)]
    28      27.922428      27.922428      27.922428    1[6-(6,6)]
    29      27.299909      27.299909      27.299909    1[6-(6,6)]
    30      31.049783      31.049783      31.049783    1[6-(6,6)]
    31      31.605867      31.605867      31.605867    1[6-(6,6)]
    32      27.523824      27.523824      27.523824    1[6-(6,6)]
    33       21.91619       21.91619       21.91619    1[6-(6,6)]
    34      18.190921      18.190921      18.190921    1[6-(6,6)]
    35      17.580713      17.580713      17.580713    1[6-(6,6)]
    36      21.374886      21.374886      21.374886    1[6-(6,6)]
    37      22.022002      22.022002      22.022002    1[6-(6,6)]
    38      27.922335      27.922335      27.922335    1[6-(6,6)]
    39      27.299815      27.299815      27.299815    1[6-(6,6)]
    40       6.444198       6.444198       6.444198    1[6-(6,6)]
    41       7.000283       7.000283       7.000283    1[6-(6,6)]
    42       2.918221       2.918221       2.918221    1[6-(6,6)]
    43      27.294944      27.294944      27.294944    1[6-(6,6)]
    44      31.020214      31.020214      31.020214    1[6-(6,6)]
    45      31.630436      31.630436      31.630436    1[6-(6,6)]
    46      27.836272      27.836272      27.836272    1[6-(6,6)]
    47      27.189141      27.189141      27.189141    1[6-(6,6)]
    48      21.288707      21.288707      21.288707    1[6-(6,6)]
    49       21.91122       21.91122       21.91122    1[6-(6,6)]
    50      18.161342      18.161342      18.161342    1[6-(6,6)]
    51      17.605265      17.605265      17.605265    1[6-(6,6)]
    52      21.687301      21.687301      21.687301    1[6-(6,6)]
    53      21.916182      21.916182      21.916182    1[6-(6,6)]
    54      18.190906      18.190906      18.190906    1[6-(6,6)]
    55      17.580696      17.580696      17.580696    1[6-(6,6)]
    56      21.374868      21.374868      21.374868    1[6-(6,6)]
    57      22.021986      22.021986      22.021986    1[6-(6,6)]
    58       27.92235       27.92235       27.92235    1[6-(6,6)]
    59      27.299825      27.299825      27.299825    1[6-(6,6)]
    60       6.444203       6.444203       6.444203    1[6-(6,6)]
    61       7.000294       7.000294       7.000294    1[6-(6,6)]
    62       2.918226       2.918226       2.918226    1[6-(6,6)]
    63      27.294953      27.294953      27.294953    1[6-(6,6)]
    64      31.020229      31.020229      31.020229    1[6-(6,6)]
    65      31.630454      31.630454      31.630454    1[6-(6,6)]
    66       27.83629       27.83629       27.83629    1[6-(6,6)]
    67      27.189157      27.189157      27.189157    1[6-(6,6)]
    68      21.288692      21.288692      21.288692    1[6-(6,6)]
    69      21.911211      21.911211      21.911211    1[6-(6,6)]
    70      18.161337      18.161337      18.161337    1[6-(6,6)]
    71      17.605253      17.605253      17.605253    1[6-(6,6)]
    72      21.687296      21.687296      21.687296    1[6-(6,6)]
    73       27.29493       27.29493       27.29493    1[6-(6,6)]
    74      31.020199      31.020199      31.020199    1[6-(6,6)]
    75      31.630407      31.630407      31.630407    1[6-(6,6)]
    76      27.836234      27.836234      27.836234    1[6-(6,6)]
    77      27.189118      27.189118      27.189118    1[6-(6,6)]
    78      21.288785      21.288785      21.288785    1[6-(6,6)]
    79      21.911305      21.911305      21.911305    1[6-(6,6)]
    80      42.766922      42.766922      42.766922    1[6-(6,6)]
    81      42.210837      42.210837      42.210837    1[6-(6,6)]
    82      46.292899      46.292899      46.292899    1[6-(6,6)]
    83      21.916176      21.916176      21.916176    1[6-(6,6)]
    84      18.190906      18.190906      18.190906    1[6-(6,6)]
    85      17.580684      17.580684      17.580684    1[6-(6,6)]
    86      21.374848      21.374848      21.374848    1[6-(6,6)]
    87      22.021979      22.021979      22.021979    1[6-(6,6)]
    88      27.922413      27.922413      27.922413    1[6-(6,6)]
    89        27.2999        27.2999        27.2999    1[6-(6,6)]
    90      31.049778      31.049778      31.049778    1[6-(6,6)]
    91      31.605855      31.605855      31.605855    1[6-(6,6)]
    92      27.523819      27.523819      27.523819    1[6-(6,6)]
    93      29.723512      29.723512      29.723512    1[6-(6,6)]
    94      19.487608      19.487608      19.487608    1[6-(6,6)]
    95      19.487624      19.487624      19.487624    1[6-(6,6)]
    96      29.723496      29.723496      29.723496    1[6-(6,6)]
    97      44.132524      44.132524      44.132524    1[6-(6,6)]
    98      29.684174      29.684174      29.684174    1[6-(6,6)]
    99       5.078596       5.078596       5.078596    1[6-(6,6)]
   100      19.526946      19.526946      19.526946    1[6-(6,6)]
   101      27.668945      27.668945      27.668945    6[1-(0),6-(6,6),6-(6,6)]
   102      28.660548      28.660548      28.660548    6[6-(1,6),6-(1,6),6-(6,6)]
   103      29.120667      29.120667      29.120667    6[6-(1,6),6-(1,6),6-(6,6)]
   104      30.353402      30.353402      30.353402    6[1-(0),6-(1,6),6-(6,6)]
   105      30.722482      30.722482      30.722482    6[1-(0),6-(1,6),6-(6,6)]
   106      29.775167      29.775167      29.775167    6[6-(1,6),6-(1,6),6-(8,8)]
   107      28.485839      28.485839      28.485839    6[1-(0),6-(1,6),6-(6,6)]
   108      28.094615      28.094615      28.094615    6[1-(0),6-(1,6),6-(6,6)]
   109       30.25497       30.25497       30.25497    6[6-(6,6),8-(29),8-(29)]
   110      43.687151      43.687151      43.687151    6[6-(6,6),8-(29),8-(29)]
   111      44.016869      44.016869      44.016869    6[6-(1,6),6-(1,6),6-(8,8)]
   112      20.666252      20.666252      20.666252    6[1-(0),6-(1,6),6-(6,6)]
   113      21.035338      21.035338      21.035338    6[1-(0),6-(1,6),6-(6,6)]
   114      44.715673      44.715673      44.715673    6[6-(1,6),6-(1,6),6-(6,6)]
   115      43.406658      43.406658      43.406658    6[1-(0),6-(1,6),6-(6,6)]
   116      43.076941      43.076941      43.076941    6[1-(0),6-(1,6),6-(6,6)]
   117      45.151195      45.151195      45.151195    6[6-(1,6),6-(1,6),6-(6,6)]
   118      46.002549      46.002549      46.002549    6[1-(0),6-(6,6),6-(6,6)]
   119      21.542166      21.542166      21.542166    6[1-(0),6-(6,6),6-(6,6)]
   120      20.550563      20.550563      20.550563    6[6-(1,6),6-(1,6),6-(6,6)]
   121      20.090435      20.090435      20.090435    6[6-(1,6),6-(1,6),6-(6,6)]
   122      18.857698      18.857698      18.857698    6[1-(0),6-(1,6),6-(6,6)]
   123       18.48861       18.48861       18.48861    6[1-(0),6-(1,6),6-(6,6)]
   124      19.435918      19.435918      19.435918    6[6-(1,6),6-(1,6),6-(8,8)]
   125      20.725247      20.725247      20.725247    6[1-(0),6-(1,6),6-(6,6)]
   126       21.11648       21.11648       21.11648    6[1-(0),6-(1,6),6-(6,6)]
   127      18.956105      18.956105      18.956105    6[6-(6,6),8-(29),8-(29)]
   128      30.129538      30.129538      30.129538    6[6-(6,6),8-(29),8-(29)]
   129      29.799825      29.799825      29.799825    6[6-(1,6),6-(1,6),6-(8,8)]
   130      28.544946      28.544946      28.544946    6[1-(0),6-(1,6),6-(6,6)]
   131      28.175864      28.175864      28.175864    6[1-(0),6-(1,6),6-(6,6)]
   132       29.10103       29.10103       29.10103    6[6-(1,6),6-(1,6),6-(6,6)]
   133      30.410041      30.410041      30.410041    6[1-(0),6-(1,6),6-(6,6)]
   134      30.739754      30.739754      30.739754    6[1-(0),6-(1,6),6-(6,6)]
   135      28.665513      28.665513      28.665513    6[6-(1,6),6-(1,6),6-(6,6)]
   136      27.814166      27.814166      27.814166    6[1-(0),6-(6,6),6-(6,6)]
   137      21.542184      21.542184      21.542184    6[1-(0),6-(6,6),6-(6,6)]
   138      20.550584      20.550584      20.550584    6[6-(1,6),6-(1,6),6-(6,6)]
   139      20.090467      20.090467      20.090467    6[6-(1,6),6-(1,6),6-(6,6)]
   140      18.857733      18.857733      18.857733    6[1-(0),6-(1,6),6-(6,6)]
   141      18.488655      18.488655      18.488655    6[1-(0),6-(1,6),6-(6,6)]
   142      19.435971      19.435971      19.435971    6[6-(1,6),6-(1,6),6-(8,8)]
   143      20.725298      20.725298      20.725298    6[1-(0),6-(1,6),6-(6,6)]
   144       21.11652       21.11652       21.11652    6[1-(0),6-(1,6),6-(6,6)]
   145      18.956169      18.956169      18.956169    6[6-(6,6),8-(29),8-(29)]
   146       5.523952       5.523952       5.523952    6[6-(6,6),8-(29),8-(29)]
   147       5.194237       5.194237       5.194237    6[6-(1,6),6-(1,6),6-(8,8)]
   148      28.544855      28.544855      28.544855    6[1-(0),6-(1,6),6-(6,6)]
   149      28.175772      28.175772      28.175772    6[1-(0),6-(1,6),6-(6,6)]
   150        4.49544        4.49544        4.49544    6[6-(1,6),6-(1,6),6-(6,6)]
   151       5.804454       5.804454       5.804454    6[1-(0),6-(1,6),6-(6,6)]
   152       6.134168       6.134168       6.134168    6[1-(0),6-(1,6),6-(6,6)]
   153       4.059922       4.059922       4.059922    6[6-(1,6),6-(1,6),6-(6,6)]
   154       3.208568       3.208568       3.208568    6[1-(0),6-(6,6),6-(6,6)]
   155      27.668944      27.668944      27.668944    6[1-(0),6-(6,6),6-(6,6)]
   156      28.660544      28.660544      28.660544    6[6-(1,6),6-(1,6),6-(6,6)]
   157      29.120671      29.120671      29.120671    6[6-(1,6),6-(1,6),6-(6,6)]
   158      30.353407      30.353407      30.353407    6[1-(0),6-(1,6),6-(6,6)]
   159      30.722493      30.722493      30.722493    6[1-(0),6-(1,6),6-(6,6)]
   160      29.775184      29.775184      29.775184    6[6-(1,6),6-(1,6),6-(8,8)]
   161      28.485855      28.485855      28.485855    6[1-(0),6-(1,6),6-(6,6)]
   162      28.094624      28.094624      28.094624    6[1-(0),6-(1,6),6-(6,6)]
   163      30.254995      30.254995      30.254995    6[6-(6,6),8-(29),8-(29)]
   164      19.081599      19.081599      19.081599    6[6-(6,6),8-(29),8-(29)]
   165      19.411309      19.411309      19.411309    6[6-(1,6),6-(1,6),6-(8,8)]
   166      20.666187      20.666187      20.666187    6[1-(0),6-(1,6),6-(6,6)]
   167      21.035266      21.035266      21.035266    6[1-(0),6-(1,6),6-(6,6)]
   168      20.110097      20.110097      20.110097    6[6-(1,6),6-(1,6),6-(6,6)]
   169      18.801087      18.801087      18.801087    6[1-(0),6-(1,6),6-(6,6)]
   170      18.471377      18.471377      18.471377    6[1-(0),6-(1,6),6-(6,6)]
   171       20.54561       20.54561       20.54561    6[6-(1,6),6-(1,6),6-(6,6)]
   172      21.396957      21.396957      21.396957    6[1-(0),6-(6,6),6-(6,6)]
   173      21.542175      21.542175      21.542175    6[1-(0),6-(6,6),6-(6,6)]
   174      20.550572      20.550572      20.550572    6[6-(1,6),6-(1,6),6-(6,6)]
   175      20.090453      20.090453      20.090453    6[6-(1,6),6-(1,6),6-(6,6)]
   176      18.857718      18.857718      18.857718    6[1-(0),6-(1,6),6-(6,6)]
   177      18.488638      18.488638      18.488638    6[1-(0),6-(1,6),6-(6,6)]
   178      19.435953      19.435953      19.435953    6[6-(1,6),6-(1,6),6-(8,8)]
   179      20.725281      20.725281      20.725281    6[1-(0),6-(1,6),6-(6,6)]
   180      21.116505      21.116505      21.116505    6[1-(0),6-(1,6),6-(6,6)]
   181       18.95615       18.95615       18.95615    6[6-(6,6),8-(29),8-(29)]
   182       5.523969       5.523969       5.523969    6[6-(6,6),8-(29),8-(29)]
   183       5.194251       5.194251       5.194251    6[6-(1,6),6-(1,6),6-(8,8)]
   184      28.544868      28.544868      28.544868    6[1-(0),6-(1,6),6-(6,6)]
   185      28.175782      28.175782      28.175782    6[1-(0),6-(1,6),6-(6,6)]
   186       4.495447       4.495447       4.495447    6[6-(1,6),6-(1,6),6-(6,6)]
   187       5.804462       5.804462       5.804462    6[1-(0),6-(1,6),6-(6,6)]
   188       6.134179       6.134179       6.134179    6[1-(0),6-(1,6),6-(6,6)]
   189       4.059925       4.059925       4.059925    6[6-(1,6),6-(1,6),6-(6,6)]
   190       3.208571       3.208571       3.208571    6[1-(0),6-(6,6),6-(6,6)]
   191      27.668954      27.668954      27.668954    6[1-(0),6-(6,6),6-(6,6)]
   192      28.660557      28.660557      28.660557    6[6-(1,6),6-(1,6),6-(6,6)]
   193      29.120685      29.120685      29.120685    6[6-(1,6),6-(1,6),6-(6,6)]
   194      30.353422      30.353422      30.353422    6[1-(0),6-(1,6),6-(6,6)]
   195       30.72251       30.72251       30.72251    6[1-(0),6-(1,6),6-(6,6)]
   196      29.775202      29.775202      29.775202    6[6-(1,6),6-(1,6),6-(8,8)]
   197      28.485873      28.485873      28.485873    6[1-(0),6-(1,6),6-(6,6)]
   198       28.09464       28.09464       28.09464    6[1-(0),6-(1,6),6-(6,6)]
   199      30.255015      30.255015      30.255015    6[6-(6,6),8-(29),8-(29)]
   200      19.081582      19.081582      19.081582    6[6-(6,6),8-(29),8-(29)]
   201      19.411295      19.411295      19.411295    6[6-(1,6),6-(1,6),6-(8,8)]
   202      20.666174      20.666174      20.666174    6[1-(0),6-(1,6),6-(6,6)]
   203      21.035256      21.035256      21.035256    6[1-(0),6-(1,6),6-(6,6)]
   204       20.11009       20.11009       20.11009    6[6-(1,6),6-(1,6),6-(6,6)]
   205      18.801079      18.801079      18.801079    6[1-(0),6-(1,6),6-(6,6)]
   206      18.471366      18.471366      18.471366    6[1-(0),6-(1,6),6-(6,6)]
   207      20.545607      20.545607      20.545607    6[6-(1,6),6-(1,6),6-(6,6)]
   208      21.396954      21.396954      21.396954    6[1-(0),6-(6,6),6-(6,6)]
   209      27.668936      27.668936      27.668936    6[1-(0),6-(6,6),6-(6,6)]
   210      28.660536      28.660536      28.660536    6[6-(1,6),6-(1,6),6-(6,6)]
   211      29.120653      29.120653      29.120653    6[6-(1,6),6-(1,6),6-(6,6)]
   212      30.353387      30.353387      30.353387    6[1-(0),6-(1,6),6-(6,6)]
   213      30.722465      30.722465      30.722465    6[1-(0),6-(1,6),6-(6,6)]
   214      29.775149      29.775149      29.775149    6[6-(1,6),6-(1,6),6-(8,8)]
   215      28.485822      28.485822      28.485822    6[1-(0),6-(1,6),6-(6,6)]
   216        28.0946        28.0946        28.0946    6[1-(0),6-(1,6),6-(6,6)]
   217      30.254951      30.254951      30.254951    6[6-(6,6),8-(29),8-(29)]
   218      43.687168      43.687168      43.687168    6[6-(6,6),8-(29),8-(29)]
   219      44.016883      44.016883      44.016883    6[6-(1,6),6-(1,6),6-(8,8)]
   220      20.666265      20.666265      20.666265    6[1-(0),6-(1,6),6-(6,6)]
   221      21.035348      21.035348      21.035348    6[1-(0),6-(1,6),6-(6,6)]
   222       44.71568       44.71568       44.71568    6[6-(1,6),6-(1,6),6-(6,6)]
   223      43.406666      43.406666      43.406666    6[1-(0),6-(1,6),6-(6,6)]
   224      43.076952      43.076952      43.076952    6[1-(0),6-(1,6),6-(6,6)]
   225      45.151198      45.151198      45.151198    6[6-(1,6),6-(1,6),6-(6,6)]
   226      46.002552      46.002552      46.002552    6[1-(0),6-(6,6),6-(6,6)]
   227      21.542176      21.542176      21.542176    6[1-(0),6-(6,6),6-(6,6)]
   228      20.550576      20.550576      20.550576    6[6-(1,6),6-(1,6),6-(6,6)]
   229      20.090449      20.090449      20.090449    6[6-(1,6),6-(1,6),6-(6,6)]
   230      18.857713      18.857713      18.857713    6[1-(0),6-(1,6),6-(6,6)]
   231      18.488627      18.488627      18.488627    6[1-(0),6-(1,6),6-(6,6)]
   232      19.435936      19.435936      19.435936    6[6-(1,6),6-(1,6),6-(8,8)]
   233      20.725265      20.725265      20.725265    6[1-(0),6-(1,6),6-(6,6)]
   234      21.116496      21.116496      21.116496    6[1-(0),6-(1,6),6-(6,6)]
   235      18.956125      18.956125      18.956125    6[6-(6,6),8-(29),8-(29)]
   236      30.129521      30.129521      30.129521    6[6-(6,6),8-(29),8-(29)]
   237      29.799811      29.799811      29.799811    6[6-(1,6),6-(1,6),6-(8,8)]
   238      28.544933      28.544933      28.544933    6[1-(0),6-(1,6),6-(6,6)]
   239      28.175854      28.175854      28.175854    6[1-(0),6-(1,6),6-(6,6)]
   240      29.101023      29.101023      29.101023    6[6-(1,6),6-(1,6),6-(6,6)]
   241      30.410033      30.410033      30.410033    6[1-(0),6-(1,6),6-(6,6)]
   242      30.739743      30.739743      30.739743    6[1-(0),6-(1,6),6-(6,6)]
   243       28.66551       28.66551       28.66551    6[6-(1,6),6-(1,6),6-(6,6)]
   244      27.814163      27.814163      27.814163    6[1-(0),6-(6,6),6-(6,6)]
   245      26.352553      26.352553      26.352553    6[6-(6,6),8-(29),8-(29)]
   246      27.285103      27.285103      27.285103    6[6-(1,6),6-(1,6),6-(8,8)]
   247      29.125597      29.125597      29.125597    6[1-(0),6-(6,6),6-(6,6)]
   248      22.858567      22.858567      22.858567    6[6-(6,6),8-(29),8-(29)]
   249      21.926017      21.926017      21.926017    6[6-(1,6),6-(1,6),6-(8,8)]
   250      20.085523      20.085523      20.085523    6[1-(0),6-(6,6),6-(6,6)]
   251      22.858572      22.858572      22.858572    6[6-(6,6),8-(29),8-(29)]
   252      21.926025      21.926025      21.926025    6[6-(1,6),6-(1,6),6-(8,8)]
   253      20.085537      20.085537      20.085537    6[1-(0),6-(6,6),6-(6,6)]
   254      26.352548      26.352548      26.352548    6[6-(6,6),8-(29),8-(29)]
   255      27.285095      27.285095      27.285095    6[6-(1,6),6-(1,6),6-(8,8)]
   256      29.125583      29.125583      29.125583    6[1-(0),6-(6,6),6-(6,6)]
   257      44.700913      44.700913      44.700913    6[1-(0),6-(6,6),6-(6,6)]
   258      46.452833      46.452833      46.452833    6[6-(1,6),6-(1,6),6-(8,8)]
   259      47.387846      47.387846      47.387846    6[6-(6,6),8-(29),8-(29)]
   260       29.11579       29.11579       29.11579    6[1-(0),6-(6,6),6-(6,6)]
   261      27.363886      27.363886      27.363886    6[6-(1,6),6-(1,6),6-(8,8)]
   262      26.428881      26.428881      26.428881    6[6-(6,6),8-(29),8-(29)]
   263       4.510207       4.510207       4.510207    6[1-(0),6-(6,6),6-(6,6)]
   264       2.758287       2.758287       2.758287    6[6-(1,6),6-(1,6),6-(8,8)]
   265       1.823274       1.823274       1.823274    6[6-(6,6),8-(29),8-(29)]
   266       20.09533       20.09533       20.09533    6[1-(0),6-(6,6),6-(6,6)]
   267      21.847234      21.847234      21.847234    6[6-(1,6),6-(1,6),6-(8,8)]
   268      22.782239      22.782239      22.782239    6[6-(6,6),8-(29),8-(29)]
   269      25.977807      25.977807      25.977807    8[6-(6,8),29-(8,8,8)]
   270       31.42127       31.42127       31.42127    8[6-(6,8),29-(8,8,8,29)]
   271      19.962526      19.962526      19.962526    8[6-(6,8),29-(8,8,8,29)]
   272      29.258446      29.258446      29.258446    8[6-(6,8),29-(8,8,8,29)]
   273      42.486401      42.486401      42.486401    8[6-(6,8),29-(8,8,8,29)]
   274      47.870114      47.870114      47.870114    8[6-(6,8),29-(8,8,8)]
   275      23.233305      23.233305      23.233305    8[6-(6,8),29-(8,8,8)]
   276      17.789803      17.789803      17.789803    8[6-(6,8),29-(8,8,8,29)]
   277      29.248661      29.248661      29.248661    8[6-(6,8),29-(8,8,8,29)]
   278      19.952625      19.952625      19.952625    8[6-(6,8),29-(8,8,8,29)]
   279      31.330285      31.330285      31.330285    8[6-(6,8),29-(8,8,8,29)]
   280      25.946616      25.946616      25.946616    8[6-(6,8),29-(8,8,8)]
   281      23.233317      23.233317      23.233317    8[6-(6,8),29-(8,8,8)]
   282       17.78987       17.78987       17.78987    8[6-(6,8),29-(8,8,8,29)]
   283      29.248574      29.248574      29.248574    8[6-(6,8),29-(8,8,8,29)]
   284      19.952695      19.952695      19.952695    8[6-(6,8),29-(8,8,8,29)]
   285       6.724701       6.724701       6.724701    8[6-(6,8),29-(8,8,8,29)]
   286       1.341003       1.341003       1.341003    8[6-(6,8),29-(8,8,8)]
   287      25.977811      25.977811      25.977811    8[6-(6,8),29-(8,8,8)]
   288      31.421297      31.421297      31.421297    8[6-(6,8),29-(8,8,8,29)]
   289      19.962478      19.962478      19.962478    8[6-(6,8),29-(8,8,8,29)]
   290      29.258474      29.258474      29.258474    8[6-(6,8),29-(8,8,8,29)]
   291      17.880853      17.880853      17.880853    8[6-(6,8),29-(8,8,8,29)]
   292      23.264507      23.264507      23.264507    8[6-(6,8),29-(8,8,8)]
   293      23.233313      23.233313      23.233313    8[6-(6,8),29-(8,8,8)]
   294       17.78985       17.78985       17.78985    8[6-(6,8),29-(8,8,8,29)]
   295      29.248594      29.248594      29.248594    8[6-(6,8),29-(8,8,8,29)]
   296      19.952674      19.952674      19.952674    8[6-(6,8),29-(8,8,8,29)]
   297       6.724719       6.724719       6.724719    8[6-(6,8),29-(8,8,8,29)]
   298       1.341006       1.341006       1.341006    8[6-(6,8),29-(8,8,8)]
   299      25.977815      25.977815      25.977815    8[6-(6,8),29-(8,8,8)]
   300      31.421317      31.421317      31.421317    8[6-(6,8),29-(8,8,8,29)]
   301      19.962459      19.962459      19.962459    8[6-(6,8),29-(8,8,8,29)]
   302      29.258495      29.258495      29.258495    8[6-(6,8),29-(8,8,8,29)]
   303      17.880835      17.880835      17.880835    8[6-(6,8),29-(8,8,8,29)]
   304      23.264504      23.264504      23.264504    8[6-(6,8),29-(8,8,8)]
   305      25.977803      25.977803      25.977803    8[6-(6,8),29-(8,8,8)]
   306       31.42125       31.42125       31.42125    8[6-(6,8),29-(8,8,8,29)]
   307      19.962546      19.962546      19.962546    8[6-(6,8),29-(8,8,8,29)]
   308      29.258425      29.258425      29.258425    8[6-(6,8),29-(8,8,8,29)]
   309      42.486419      42.486419      42.486419    8[6-(6,8),29-(8,8,8,29)]
   310      47.870117      47.870117      47.870117    8[6-(6,8),29-(8,8,8)]
   311      23.233309      23.233309      23.233309    8[6-(6,8),29-(8,8,8)]
   312      17.789823      17.789823      17.789823    8[6-(6,8),29-(8,8,8,29)]
   313      29.248642      29.248642      29.248642    8[6-(6,8),29-(8,8,8,29)]
   314      19.952646      19.952646      19.952646    8[6-(6,8),29-(8,8,8,29)]
   315      31.330267      31.330267      31.330267    8[6-(6,8),29-(8,8,8,29)]
   316      25.946613      25.946613      25.946613    8[6-(6,8),29-(8,8,8)]
