# Supplementary material for: A collection of forcefield precursors for metal–organic frameworks
Source: RSC Adv. 2019 Nov 13;9(63):36492–507. doi: 10.1039/c9ra07327b (PMC9075174; doi:10.1039/c9ra07327b)
Supplement: RA-009-C9RA07327B-s101 [file RA-009-C9RA07327B-s101.txt]

ANUGIA_clean

17.583800    0.000000    0.000000
-2.091103    17.459018    0.000000
-2.091103    -2.356504    17.299254

     1       1.617741       1.617741       1.617741    29[8-(6),8-(6),8-(6),8-(6),29-(8,8,8,8)]
     2      13.373299      13.373299      13.373299    29[8-(6),8-(6),8-(6),8-(6),29-(8,8,8,8)]
     3      13.373299      13.373299      13.373299    29[8-(6),8-(6),8-(6),8-(6),29-(8,8,8,8)]
     4      12.855164      12.855164      12.855164    29[8-(6),8-(6),8-(6),8-(6),29-(8,8,8,8)]
     5      12.855164      12.855164      12.855164    29[8-(6),8-(6),8-(6),8-(6),29-(8,8,8,8)]
     6      -0.693171      -0.693171      -0.693171    29[8-(6),8-(6),8-(6),8-(6),29-(8,8,8,8)]
     7        0.97326        0.97326        0.97326    1[6-(6,6)]
     8       0.219707       0.219707       0.219707    1[6-(6,6)]
     9       4.354786       4.354786       4.354786    1[6-(6,6)]
    10       3.564962       3.564962       3.564962    1[6-(6,6)]
    11       1.454583       1.454583       1.454583    1[6-(6,6)]
    12        0.10632        0.10632        0.10632    1[6-(6,6)]
    13      13.275976      13.275976      13.275976    1[6-(6,6)]
    14      12.941499      12.941499      12.941499    1[6-(6,6)]
    15      14.225685      14.225685      14.225685    1[6-(6,6)]
    16      14.030043      14.030043      14.030043    1[6-(6,6)]
    17      14.463629      14.463629      14.463629    1[6-(6,6)]
    18      14.685423      14.685423      14.685423    1[6-(6,6)]
    19       6.383858       6.383858       6.383858    1[6-(6,6)]
    20        8.58154        8.58154        8.58154    1[6-(6,6)]
    21        7.15059        7.15059        7.15059    1[6-(6,6)]
    22       9.402506       9.402506       9.402506    1[6-(6,6)]
    23       4.429428       4.429428       4.429428    1[6-(6,6)]
    24       3.075263       3.075263       3.075263    1[6-(6,6)]
    25       6.383858       6.383858       6.383858    1[6-(6,6)]
    26        8.58154        8.58154        8.58154    1[6-(6,6)]
    27        7.15059        7.15059        7.15059    1[6-(6,6)]
    28       9.402506       9.402506       9.402506    1[6-(6,6)]
    29       4.429428       4.429428       4.429428    1[6-(6,6)]
    30       3.075263       3.075263       3.075263    1[6-(6,6)]
    31        0.97326        0.97326        0.97326    1[6-(6,6)]
    32       0.219707       0.219707       0.219707    1[6-(6,6)]
    33       4.354786       4.354786       4.354786    1[6-(6,6)]
    34       3.564962       3.564962       3.564962    1[6-(6,6)]
    35       1.454583       1.454583       1.454583    1[6-(6,6)]
    36        0.10632        0.10632        0.10632    1[6-(6,6)]
    37      13.275976      13.275976      13.275976    1[6-(6,6)]
    38      12.941499      12.941499      12.941499    1[6-(6,6)]
    39      14.225685      14.225685      14.225685    1[6-(6,6)]
    40      14.030043      14.030043      14.030043    1[6-(6,6)]
    41      14.463629      14.463629      14.463629    1[6-(6,6)]
    42      14.685423      14.685423      14.685423    1[6-(6,6)]
    43       5.183662       5.183662       5.183662    1[6-(6,6)]
    44      -0.740184      -0.740184      -0.740184    1[6-(6,6)]
    45      13.638951      13.638951      13.638951    1[6-(6,6)]
    46      15.069584      15.069584      15.069584    1[6-(6,6)]
    47       5.183662       5.183662       5.183662    1[6-(6,6)]
    48      -0.740184      -0.740184      -0.740184    1[6-(6,6)]
    49       1.817099       1.817099       1.817099    6[6-(1,6),6-(1,6),6-(8,8)]
    50       1.521044       1.521044       1.521044    6[1-(0),6-(1,6),6-(6,6)]
    51       1.043626       1.043626       1.043626    6[1-(0),6-(1,6),6-(6,6)]
    52       2.767972       2.767972       2.767972    6[6-(1,6),6-(1,6),6-(6,6)]
    53       3.487839       3.487839       3.487839    6[1-(0),6-(1,6),6-(6,6)]
    54       3.014583       3.014583       3.014583    6[1-(0),6-(1,6),6-(6,6)]
    55       1.363403       1.363403       1.363403    6[6-(6,6),8-(29),8-(29)]
    56      -2.016647      -2.016647      -2.016647    6[6-(6,6),8-(29),8-(29)]
    57       3.272451       3.272451       3.272451    6[6-(1,6),6-(1,6),6-(6,6)]
    58       2.358857       2.358857       2.358857    6[1-(0),6-(6,6),6-(6,6)]
    59      -0.528658      -0.528658      -0.528658    6[6-(1,6),6-(1,6),6-(8,8)]
    60       0.388386       0.388386       0.388386    6[1-(0),6-(6,6),6-(6,6)]
    61      13.535471      13.535471      13.535471    6[6-(1,6),6-(1,6),6-(8,8)]
    62      13.438133      13.438133      13.438133    6[1-(0),6-(1,6),6-(6,6)]
    63      13.251903      13.251903      13.251903    6[1-(0),6-(1,6),6-(6,6)]
    64      13.856748      13.856748      13.856748    6[6-(1,6),6-(1,6),6-(6,6)]
    65      14.011944      14.011944      14.011944    6[1-(0),6-(1,6),6-(6,6)]
    66       13.87513       13.87513       13.87513    6[1-(0),6-(1,6),6-(6,6)]
    67      13.359192      13.359192      13.359192    6[6-(6,6),8-(29),8-(29)]
    68      15.023786      15.023786      15.023786    6[6-(6,6),8-(29),8-(29)]
    69      13.969696      13.969696      13.969696    6[6-(1,6),6-(1,6),6-(6,6)]
    70      14.323165      14.323165      14.323165    6[1-(0),6-(6,6),6-(6,6)]
    71      14.943685      14.943685      14.943685    6[6-(1,6),6-(1,6),6-(8,8)]
    72       14.77074       14.77074       14.77074    6[1-(0),6-(6,6),6-(6,6)]
    73       9.228634       9.228634       9.228634    6[6-(1,6),6-(1,6),6-(8,8)]
    74       6.992634       6.992634       6.992634    6[1-(0),6-(1,6),6-(6,6)]
    75         8.3076         8.3076         8.3076    6[1-(0),6-(1,6),6-(6,6)]
    76       6.464887       6.464887       6.464887    6[6-(1,6),6-(1,6),6-(6,6)]
    77       7.407079       7.407079       7.407079    6[1-(0),6-(1,6),6-(6,6)]
    78       8.793102       8.793102       8.793102    6[1-(0),6-(1,6),6-(6,6)]
    79       10.71095       10.71095       10.71095    6[6-(6,6),8-(29),8-(29)]
    80       1.707812       1.707812       1.707812    6[6-(6,6),8-(29),8-(29)]
    81       5.035323       5.035323       5.035323    6[6-(1,6),6-(1,6),6-(6,6)]
    82       4.111891       4.111891       4.111891    6[1-(0),6-(6,6),6-(6,6)]
    83       1.305043       1.305043       1.305043    6[6-(1,6),6-(1,6),6-(8,8)]
    84       2.161095       2.161095       2.161095    6[1-(0),6-(6,6),6-(6,6)]
    85       9.228634       9.228634       9.228634    6[6-(1,6),6-(1,6),6-(8,8)]
    86       6.992634       6.992634       6.992634    6[1-(0),6-(1,6),6-(6,6)]
    87         8.3076         8.3076         8.3076    6[1-(0),6-(1,6),6-(6,6)]
    88       6.464887       6.464887       6.464887    6[6-(1,6),6-(1,6),6-(6,6)]
    89       7.407079       7.407079       7.407079    6[1-(0),6-(1,6),6-(6,6)]
    90       8.793102       8.793102       8.793102    6[1-(0),6-(1,6),6-(6,6)]
    91       10.71095       10.71095       10.71095    6[6-(6,6),8-(29),8-(29)]
    92       1.707812       1.707812       1.707812    6[6-(6,6),8-(29),8-(29)]
    93       5.035323       5.035323       5.035323    6[6-(1,6),6-(1,6),6-(6,6)]
    94       4.111891       4.111891       4.111891    6[1-(0),6-(6,6),6-(6,6)]
    95       1.305043       1.305043       1.305043    6[6-(1,6),6-(1,6),6-(8,8)]
    96       2.161095       2.161095       2.161095    6[1-(0),6-(6,6),6-(6,6)]
    97       1.817099       1.817099       1.817099    6[6-(1,6),6-(1,6),6-(8,8)]
    98       1.521044       1.521044       1.521044    6[1-(0),6-(1,6),6-(6,6)]
    99       1.043626       1.043626       1.043626    6[1-(0),6-(1,6),6-(6,6)]
   100       2.767972       2.767972       2.767972    6[6-(1,6),6-(1,6),6-(6,6)]
   101       3.487839       3.487839       3.487839    6[1-(0),6-(1,6),6-(6,6)]
   102       3.014583       3.014583       3.014583    6[1-(0),6-(1,6),6-(6,6)]
   103       1.363403       1.363403       1.363403    6[6-(6,6),8-(29),8-(29)]
   104      -2.016647      -2.016647      -2.016647    6[6-(6,6),8-(29),8-(29)]
   105       3.272451       3.272451       3.272451    6[6-(1,6),6-(1,6),6-(6,6)]
   106       2.358857       2.358857       2.358857    6[1-(0),6-(6,6),6-(6,6)]
   107      -0.528658      -0.528658      -0.528658    6[6-(1,6),6-(1,6),6-(8,8)]
   108       0.388386       0.388386       0.388386    6[1-(0),6-(6,6),6-(6,6)]
   109      13.535471      13.535471      13.535471    6[6-(1,6),6-(1,6),6-(8,8)]
   110      13.438133      13.438133      13.438133    6[1-(0),6-(1,6),6-(6,6)]
   111      13.251903      13.251903      13.251903    6[1-(0),6-(1,6),6-(6,6)]
   112      13.856748      13.856748      13.856748    6[6-(1,6),6-(1,6),6-(6,6)]
   113      14.011944      14.011944      14.011944    6[1-(0),6-(1,6),6-(6,6)]
   114       13.87513       13.87513       13.87513    6[1-(0),6-(1,6),6-(6,6)]
   115      13.359192      13.359192      13.359192    6[6-(6,6),8-(29),8-(29)]
   116      15.023786      15.023786      15.023786    6[6-(6,6),8-(29),8-(29)]
   117      13.969696      13.969696      13.969696    6[6-(1,6),6-(1,6),6-(6,6)]
   118      14.323165      14.323165      14.323165    6[1-(0),6-(6,6),6-(6,6)]
   119      14.943685      14.943685      14.943685    6[6-(1,6),6-(1,6),6-(8,8)]
   120       14.77074       14.77074       14.77074    6[1-(0),6-(6,6),6-(6,6)]
   121       4.566387       4.566387       4.566387    6[1-(0),6-(6,6),6-(6,6)]
   122       2.724913       2.724913       2.724913    6[6-(1,6),6-(1,6),6-(6,6)]
   123       1.734046       1.734046       1.734046    6[6-(1,6),6-(1,6),6-(6,6)]
   124       -0.12717       -0.12717       -0.12717    6[1-(0),6-(6,6),6-(6,6)]
   125      13.836218      13.836218      13.836218    6[1-(0),6-(6,6),6-(6,6)]
   126      14.479684      14.479684      14.479684    6[6-(1,6),6-(1,6),6-(6,6)]
   127      14.716531      14.716531      14.716531    6[6-(1,6),6-(1,6),6-(6,6)]
   128      15.001278      15.001278      15.001278    6[1-(0),6-(6,6),6-(6,6)]
   129       4.566387       4.566387       4.566387    6[1-(0),6-(6,6),6-(6,6)]
   130       2.724913       2.724913       2.724913    6[6-(1,6),6-(1,6),6-(6,6)]
   131       1.734046       1.734046       1.734046    6[6-(1,6),6-(1,6),6-(6,6)]
   132      -0.127149      -0.127149      -0.127149    6[1-(0),6-(6,6),6-(6,6)]
   133       2.128295       2.128295       2.128295    8[6-(6,8),29-(8,8,8,29)]
   134      14.772863      14.772863      14.772863    8[6-(6,8),29-(8,8,8,29)]
   135       -2.34593       -2.34593       -2.34593    8[6-(6,8),29-(8,8,8,29)]
   136       0.129412       0.129412       0.129412    8[6-(6,8),29-(8,8,8,29)]
   137      13.498421      13.498421      13.498421    8[6-(6,8),29-(8,8,8,29)]
   138      12.752251      12.752251      12.752251    8[6-(6,8),29-(8,8,8,29)]
   139      15.252091      15.252091      15.252091    8[6-(6,8),29-(8,8,8,29)]
   140      13.070186      13.070186      13.070186    8[6-(6,8),29-(8,8,8,29)]
   141      11.499451      11.499451      11.499451    8[6-(6,8),29-(8,8,8,29)]
   142       -1.17758       -1.17758       -1.17758    8[6-(6,8),29-(8,8,8,29)]
   143       2.920452       2.920452       2.920452    8[6-(6,8),29-(8,8,8,29)]
   144      11.024587      11.024587      11.024587    8[6-(6,8),29-(8,8,8,29)]
   145      11.499451      11.499451      11.499451    8[6-(6,8),29-(8,8,8,29)]
   146       -1.17758       -1.17758       -1.17758    8[6-(6,8),29-(8,8,8,29)]
   147       2.920452       2.920452       2.920452    8[6-(6,8),29-(8,8,8,29)]
   148      11.024587      11.024587      11.024587    8[6-(6,8),29-(8,8,8,29)]
   149       2.128295       2.128295       2.128295    8[6-(6,8),29-(8,8,8,29)]
   150      14.772863      14.772863      14.772863    8[6-(6,8),29-(8,8,8,29)]
   151       -2.34593       -2.34593       -2.34593    8[6-(6,8),29-(8,8,8,29)]
   152       0.129412       0.129412       0.129412    8[6-(6,8),29-(8,8,8,29)]
   153      13.498421      13.498421      13.498421    8[6-(6,8),29-(8,8,8,29)]
   154      12.752251      12.752251      12.752251    8[6-(6,8),29-(8,8,8,29)]
   155      15.252091      15.252091      15.252091    8[6-(6,8),29-(8,8,8,29)]
   156      13.070186      13.070186      13.070186    8[6-(6,8),29-(8,8,8,29)]
