# Supplementary material for: A collection of forcefield precursors for metal–organic frameworks
Source: RSC Adv. 2019 Nov 13;9(63):36492–507. doi: 10.1039/c9ra07327b (PMC9075174; doi:10.1039/c9ra07327b)
Supplement: RA-009-C9RA07327B-s102 [file RA-009-C9RA07327B-s102.txt]

ANUGOG_clean

18.114800    0.000000    0.000000
-5.109706    17.379208    0.000000
6.502497    8.689538    21.850013

     1      11.128051      11.128051      11.128051    29[8-(6),8-(6),8-(6),8-(6)]
     2      12.327189      12.327189      12.327189    29[8-(6),8-(6),8-(6),8-(6)]
     3       7.854169       7.854169       7.854169    29[8-(6),8-(6),8-(6),8-(6)]
     4      20.710817      20.710817      20.710817    29[8-(6),8-(6),8-(6),8-(6)]
     5        8.37954        8.37954        8.37954    29[8-(6),8-(6),8-(6),8-(6)]
     6       7.180402       7.180402       7.180402    29[8-(6),8-(6),8-(6),8-(6)]
     7      11.653422      11.653422      11.653422    29[8-(6),8-(6),8-(6),8-(6)]
     8      -1.203226      -1.203226      -1.203226    29[8-(6),8-(6),8-(6),8-(6)]
     9      11.094851      11.094851      11.094851    1[6-(6,6)]
    10      17.178888      17.178888      17.178888    1[6-(6,6)]
    11      19.462408      19.462408      19.462408    1[6-(6,6)]
    12      15.295808      15.295808      15.295808    1[6-(6,6)]
    13        18.9614        18.9614        18.9614    1[6-(6,6)]
    14       0.679832       0.679832       0.679832    1[6-(6,6)]
    15      -0.644611      -0.644611      -0.644611    1[6-(6,6)]
    16       6.276364       6.276364       6.276364    1[6-(6,6)]
    17       3.992831       3.992831       3.992831    1[6-(6,6)]
    18        8.15944        8.15944        8.15944    1[6-(6,6)]
    19       4.493858       4.493858       4.493858    1[6-(6,6)]
    20       4.660634       4.660634       4.660634    1[6-(6,6)]
    21      16.322874      16.322874      16.322874    1[6-(6,6)]
    22      13.592092      13.592092      13.592092    1[6-(6,6)]
    23       15.86522       15.86522       15.86522    1[6-(6,6)]
    24      14.086346      14.086346      14.086346    1[6-(6,6)]
    25        14.6151        14.6151        14.6151    1[6-(6,6)]
    26      13.615997      13.615997      13.615997    1[6-(6,6)]
    27      12.242117      12.242117      12.242117    1[6-(6,6)]
    28      14.972883      14.972883      14.972883    1[6-(6,6)]
    29      12.699767      12.699767      12.699767    1[6-(6,6)]
    30      14.478632      14.478632      14.478632    1[6-(6,6)]
    31      13.949869      13.949869      13.949869    1[6-(6,6)]
    32      14.948962      14.948962      14.948962    1[6-(6,6)]
    33        8.41274        8.41274        8.41274    1[6-(6,6)]
    34       2.328703       2.328703       2.328703    1[6-(6,6)]
    35       0.045183       0.045183       0.045183    1[6-(6,6)]
    36       4.211783       4.211783       4.211783    1[6-(6,6)]
    37       0.546191       0.546191       0.546191    1[6-(6,6)]
    38      18.827759      18.827759      18.827759    1[6-(6,6)]
    39      20.152202      20.152202      20.152202    1[6-(6,6)]
    40      13.231227      13.231227      13.231227    1[6-(6,6)]
    41       15.51476       15.51476       15.51476    1[6-(6,6)]
    42      11.348151      11.348151      11.348151    1[6-(6,6)]
    43      15.013733      15.013733      15.013733    1[6-(6,6)]
    44      14.846957      14.846957      14.846957    1[6-(6,6)]
    45       3.184717       3.184717       3.184717    1[6-(6,6)]
    46       5.915499       5.915499       5.915499    1[6-(6,6)]
    47       3.642371       3.642371       3.642371    1[6-(6,6)]
    48       5.421245       5.421245       5.421245    1[6-(6,6)]
    49       4.892491       4.892491       4.892491    1[6-(6,6)]
    50       5.891594       5.891594       5.891594    1[6-(6,6)]
    51       7.265474       7.265474       7.265474    1[6-(6,6)]
    52       4.534708       4.534708       4.534708    1[6-(6,6)]
    53       6.807824       6.807824       6.807824    1[6-(6,6)]
    54       5.028959       5.028959       5.028959    1[6-(6,6)]
    55       5.557722       5.557722       5.557722    1[6-(6,6)]
    56       4.558629       4.558629       4.558629    1[6-(6,6)]
    57       2.670221       2.670221       2.670221    1[6-(6,6)]
    58       2.670241       2.670241       2.670241    1[6-(6,6)]
    59      14.282492      14.282492      14.282492    1[6-(6,6)]
    60      14.282472      14.282472      14.282472    1[6-(6,6)]
    61       16.83737       16.83737       16.83737    1[6-(6,6)]
    62       16.83735       16.83735       16.83735    1[6-(6,6)]
    63       5.225099       5.225099       5.225099    1[6-(6,6)]
    64       5.225119       5.225119       5.225119    1[6-(6,6)]
    65      16.296228      16.296228      16.296228    6[6-(1,6),6-(1,6),6-(8,8)]
    66      17.521441      17.521441      17.521441    6[1-(0),6-(1,6),6-(6,6)]
    67      17.269845      17.269845      17.269845    6[1-(0),6-(1,6),6-(6,6)]
    68      18.510109      18.510109      18.510109    6[6-(1,6),6-(1,6),6-(6,6)]
    69      18.629032      18.629032      18.629032    6[1-(0),6-(1,6),6-(6,6)]
    70       16.13838       16.13838       16.13838    6[1-(0),6-(1,6),6-(6,6)]
    71        1.59301        1.59301        1.59301    6[6-(1,6),6-(1,6),6-(6,6)]
    72       1.574341       1.574341       1.574341    6[1-(0),6-(6,6),6-(6,6)]
    73       1.497602       1.497602       1.497602    6[1-(0),6-(6,6),6-(6,6)]
    74        1.49612        1.49612        1.49612    6[6-(1,6),6-(1,6),6-(8,8)]
    75      15.019383      15.019383      15.019383    6[6-(6,6),8-(29),8-(29)]
    76       0.219725       0.219725       0.219725    6[6-(6,6),8-(29),8-(29)]
    77       7.159013       7.159013       7.159013    6[6-(1,6),6-(1,6),6-(8,8)]
    78       5.933797       5.933797       5.933797    6[1-(0),6-(1,6),6-(6,6)]
    79       6.185403       6.185403       6.185403    6[1-(0),6-(1,6),6-(6,6)]
    80       4.945136       4.945136       4.945136    6[6-(1,6),6-(1,6),6-(6,6)]
    81       4.826208       4.826208       4.826208    6[1-(0),6-(1,6),6-(6,6)]
    82       7.316865       7.316865       7.316865    6[1-(0),6-(1,6),6-(6,6)]
    83       3.747439       3.747439       3.747439    6[6-(1,6),6-(1,6),6-(6,6)]
    84       3.766114       3.766114       3.766114    6[1-(0),6-(6,6),6-(6,6)]
    85       3.842867       3.842867       3.842867    6[1-(0),6-(6,6),6-(6,6)]
    86       3.844355       3.844355       3.844355    6[6-(1,6),6-(1,6),6-(8,8)]
    87       8.435855       8.435855       8.435855    6[6-(6,6),8-(29),8-(29)]
    88       5.120753       5.120753       5.120753    6[6-(6,6),8-(29),8-(29)]
    89      15.292254      15.292254      15.292254    6[6-(1,6),6-(1,6),6-(8,8)]
    90      15.799589      15.799589      15.799589    6[1-(0),6-(1,6),6-(6,6)]
    91      14.174645      14.174645      14.174645    6[1-(0),6-(1,6),6-(6,6)]
    92      14.741247      14.741247      14.741247    6[6-(1,6),6-(1,6),6-(6,6)]
    93      15.523435      15.523435      15.523435    6[1-(0),6-(1,6),6-(6,6)]
    94      14.460738      14.460738      14.460738    6[1-(0),6-(1,6),6-(6,6)]
    95      14.477172      14.477172      14.477172    6[6-(1,6),6-(1,6),6-(6,6)]
    96      14.481906      14.481906      14.481906    6[1-(0),6-(6,6),6-(6,6)]
    97      13.908359      13.908359      13.908359    6[1-(0),6-(6,6),6-(6,6)]
    98       13.95629       13.95629       13.95629    6[6-(1,6),6-(1,6),6-(8,8)]
    99      15.654053      15.654053      15.654053    6[6-(6,6),8-(29),8-(29)]
   100      13.616259      13.616259      13.616259    6[6-(6,6),8-(29),8-(29)]
   101      13.272731      13.272731      13.272731    6[6-(1,6),6-(1,6),6-(8,8)]
   102      12.765399      12.765399      12.765399    6[1-(0),6-(1,6),6-(6,6)]
   103      14.390333      14.390333      14.390333    6[1-(0),6-(1,6),6-(6,6)]
   104      13.823733      13.823733      13.823733    6[6-(1,6),6-(1,6),6-(6,6)]
   105       13.04155       13.04155       13.04155    6[1-(0),6-(1,6),6-(6,6)]
   106      14.104243      14.104243      14.104243    6[1-(0),6-(1,6),6-(6,6)]
   107      14.087805      14.087805      14.087805    6[6-(1,6),6-(1,6),6-(6,6)]
   108      14.083065      14.083065      14.083065    6[1-(0),6-(6,6),6-(6,6)]
   109      14.656598      14.656598      14.656598    6[1-(0),6-(6,6),6-(6,6)]
   110      14.608661      14.608661      14.608661    6[6-(1,6),6-(1,6),6-(8,8)]
   111      12.910934      12.910934      12.910934    6[6-(6,6),8-(29),8-(29)]
   112      14.948689      14.948689      14.948689    6[6-(6,6),8-(29),8-(29)]
   113       3.211363       3.211363       3.211363    6[6-(1,6),6-(1,6),6-(8,8)]
   114        1.98615        1.98615        1.98615    6[1-(0),6-(1,6),6-(6,6)]
   115       2.237746       2.237746       2.237746    6[1-(0),6-(1,6),6-(6,6)]
   116       0.997482       0.997482       0.997482    6[6-(1,6),6-(1,6),6-(6,6)]
   117       0.878559       0.878559       0.878559    6[1-(0),6-(1,6),6-(6,6)]
   118       3.369211       3.369211       3.369211    6[1-(0),6-(1,6),6-(6,6)]
   119      -0.200219      -0.200219      -0.200219    6[6-(1,6),6-(1,6),6-(6,6)]
   120       17.93325       17.93325       17.93325    6[1-(0),6-(6,6),6-(6,6)]
   121      18.009989      18.009989      18.009989    6[1-(0),6-(6,6),6-(6,6)]
   122      18.011471      18.011471      18.011471    6[6-(1,6),6-(1,6),6-(8,8)]
   123       4.488208       4.488208       4.488208    6[6-(6,6),8-(29),8-(29)]
   124      19.287866      19.287866      19.287866    6[6-(6,6),8-(29),8-(29)]
   125      12.348578      12.348578      12.348578    6[6-(1,6),6-(1,6),6-(8,8)]
   126      13.573794      13.573794      13.573794    6[1-(0),6-(1,6),6-(6,6)]
   127      13.322188      13.322188      13.322188    6[1-(0),6-(1,6),6-(6,6)]
   128      14.562455      14.562455      14.562455    6[6-(1,6),6-(1,6),6-(6,6)]
   129      14.681383      14.681383      14.681383    6[1-(0),6-(1,6),6-(6,6)]
   130      12.190726      12.190726      12.190726    6[1-(0),6-(1,6),6-(6,6)]
   131      15.760152      15.760152      15.760152    6[6-(1,6),6-(1,6),6-(6,6)]
   132      15.741477      15.741477      15.741477    6[1-(0),6-(6,6),6-(6,6)]
   133      15.664724      15.664724      15.664724    6[1-(0),6-(6,6),6-(6,6)]
   134      15.663236      15.663236      15.663236    6[6-(1,6),6-(1,6),6-(8,8)]
   135      11.071736      11.071736      11.071736    6[6-(6,6),8-(29),8-(29)]
   136      14.386838      14.386838      14.386838    6[6-(6,6),8-(29),8-(29)]
   137       4.215337       4.215337       4.215337    6[6-(1,6),6-(1,6),6-(8,8)]
   138       3.708002       3.708002       3.708002    6[1-(0),6-(1,6),6-(6,6)]
   139       5.332946       5.332946       5.332946    6[1-(0),6-(1,6),6-(6,6)]
   140       4.766344       4.766344       4.766344    6[6-(1,6),6-(1,6),6-(6,6)]
   141       3.984156       3.984156       3.984156    6[1-(0),6-(1,6),6-(6,6)]
   142       5.046853       5.046853       5.046853    6[1-(0),6-(1,6),6-(6,6)]
   143       5.030419       5.030419       5.030419    6[6-(1,6),6-(1,6),6-(6,6)]
   144       5.025685       5.025685       5.025685    6[1-(0),6-(6,6),6-(6,6)]
   145       5.599232       5.599232       5.599232    6[1-(0),6-(6,6),6-(6,6)]
   146       5.551301       5.551301       5.551301    6[6-(1,6),6-(1,6),6-(8,8)]
   147       3.853538       3.853538       3.853538    6[6-(6,6),8-(29),8-(29)]
   148       5.891332       5.891332       5.891332    6[6-(6,6),8-(29),8-(29)]
   149        6.23486        6.23486        6.23486    6[6-(1,6),6-(1,6),6-(8,8)]
   150       6.742192       6.742192       6.742192    6[1-(0),6-(1,6),6-(6,6)]
   151       5.117258       5.117258       5.117258    6[1-(0),6-(1,6),6-(6,6)]
   152       5.683858       5.683858       5.683858    6[6-(1,6),6-(1,6),6-(6,6)]
   153       6.466041       6.466041       6.466041    6[1-(0),6-(1,6),6-(6,6)]
   154       5.403348       5.403348       5.403348    6[1-(0),6-(1,6),6-(6,6)]
   155       5.419786       5.419786       5.419786    6[6-(1,6),6-(1,6),6-(6,6)]
   156       5.424526       5.424526       5.424526    6[1-(0),6-(6,6),6-(6,6)]
   157       4.850993       4.850993       4.850993    6[1-(0),6-(6,6),6-(6,6)]
   158        4.89893        4.89893        4.89893    6[6-(1,6),6-(1,6),6-(8,8)]
   159       6.596657       6.596657       6.596657    6[6-(6,6),8-(29),8-(29)]
   160       4.558902       4.558902       4.558902    6[6-(6,6),8-(29),8-(29)]
   161       2.670223       2.670223       2.670223    6[1-(0),6-(6,6),6-(6,6)]
   162       2.670229       2.670229       2.670229    6[6-(1,6),6-(1,6),6-(6,6)]
   163       2.670233       2.670233       2.670233    6[6-(1,6),6-(1,6),6-(6,6)]
   164       2.670239       2.670239       2.670239    6[1-(0),6-(6,6),6-(6,6)]
   165       14.28249       14.28249       14.28249    6[1-(0),6-(6,6),6-(6,6)]
   166      14.282484      14.282484      14.282484    6[6-(1,6),6-(1,6),6-(6,6)]
   167       14.28248       14.28248       14.28248    6[6-(1,6),6-(1,6),6-(6,6)]
   168      14.282474      14.282474      14.282474    6[1-(0),6-(6,6),6-(6,6)]
   169      16.837368      16.837368      16.837368    6[1-(0),6-(6,6),6-(6,6)]
   170      16.837362      16.837362      16.837362    6[6-(1,6),6-(1,6),6-(6,6)]
   171      16.837358      16.837358      16.837358    6[6-(1,6),6-(1,6),6-(6,6)]
   172      16.837352      16.837352      16.837352    6[1-(0),6-(6,6),6-(6,6)]
   173       5.225101       5.225101       5.225101    6[1-(0),6-(6,6),6-(6,6)]
   174       5.225107       5.225107       5.225107    6[6-(1,6),6-(1,6),6-(6,6)]
   175       5.225111       5.225111       5.225111    6[6-(1,6),6-(1,6),6-(6,6)]
   176       5.225117       5.225117       5.225117    6[1-(0),6-(6,6),6-(6,6)]
   177      14.000549      14.000549      14.000549    8[6-(6,8),29-(8,8,8)]
   178      -0.817372      -0.817372      -0.817372    8[6-(6,8),29-(8,8,8)]
   179       8.687783       8.687783       8.687783    8[6-(6,8),29-(8,8,8)]
   180       0.265201       0.265201       0.265201    8[6-(6,8),29-(8,8,8)]
   181       9.454692       9.454692       9.454692    8[6-(6,8),29-(8,8,8)]
   182       6.157848       6.157848       6.157848    8[6-(6,8),29-(8,8,8)]
   183       1.762457       1.762457       1.762457    8[6-(6,8),29-(8,8,8)]
   184      10.184989      10.184989      10.184989    8[6-(6,8),29-(8,8,8)]
   185       15.23111       15.23111       15.23111    8[6-(6,8),29-(8,8,8)]
   186      12.911054      12.911054      12.911054    8[6-(6,8),29-(8,8,8)]
   187      16.356863      16.356863      16.356863    8[6-(6,8),29-(8,8,8)]
   188      14.026912      14.026912      14.026912    8[6-(6,8),29-(8,8,8)]
   189      13.333875      13.333875      13.333875    8[6-(6,8),29-(8,8,8)]
   190      15.653896      15.653896      15.653896    8[6-(6,8),29-(8,8,8)]
   191       12.20813       12.20813       12.20813    8[6-(6,8),29-(8,8,8)]
   192       14.53803       14.53803       14.53803    8[6-(6,8),29-(8,8,8)]
   193       5.507042       5.507042       5.507042    8[6-(6,8),29-(8,8,8)]
   194      20.324963      20.324963      20.324963    8[6-(6,8),29-(8,8,8)]
   195      10.819808      10.819808      10.819808    8[6-(6,8),29-(8,8,8)]
   196       19.24239       19.24239       19.24239    8[6-(6,8),29-(8,8,8)]
   197      10.052899      10.052899      10.052899    8[6-(6,8),29-(8,8,8)]
   198      13.349743      13.349743      13.349743    8[6-(6,8),29-(8,8,8)]
   199      17.745134      17.745134      17.745134    8[6-(6,8),29-(8,8,8)]
   200       9.322602       9.322602       9.322602    8[6-(6,8),29-(8,8,8)]
   201       4.276481       4.276481       4.276481    8[6-(6,8),29-(8,8,8)]
   202       6.596537       6.596537       6.596537    8[6-(6,8),29-(8,8,8)]
   203       3.150728       3.150728       3.150728    8[6-(6,8),29-(8,8,8)]
   204       5.480679       5.480679       5.480679    8[6-(6,8),29-(8,8,8)]
   205       6.173716       6.173716       6.173716    8[6-(6,8),29-(8,8,8)]
   206       3.853695       3.853695       3.853695    8[6-(6,8),29-(8,8,8)]
   207       7.299461       7.299461       7.299461    8[6-(6,8),29-(8,8,8)]
   208       4.969561       4.969561       4.969561    8[6-(6,8),29-(8,8,8)]
