# Supplementary material for: A collection of forcefield precursors for metal–organic frameworks
Source: RSC Adv. 2019 Nov 13;9(63):36492–507. doi: 10.1039/c9ra07327b (PMC9075174; doi:10.1039/c9ra07327b)
Supplement: RA-009-C9RA07327B-s103 [file RA-009-C9RA07327B-s103.txt]

ANUGUM_clean

11.858600    0.000000    0.000000
5.929310    15.385510    0.000000
0.299426    -0.000003    17.449031

     1      11.084035      11.084035      11.084035    30[8-(6),8-(6),8-(6),8-(6)]
     2       1.223707       1.223707       1.223707    30[8-(6),8-(6),8-(6),8-(6)]
     3       7.003301       7.003301       7.003301    30[8-(6),8-(6),8-(6),8-(6)]
     4      16.863629      16.863629      16.863629    30[8-(6),8-(6),8-(6),8-(6)]
     5      14.487438      14.487438      14.487438    1[6-(6,6)]
     6      16.579486      16.579486      16.579486    1[6-(6,6)]
     7      13.617066      13.617066      13.617066    1[6-(6,6)]
     8       13.91766       13.91766       13.91766    1[6-(6,6)]
     9      11.035417      11.035417      11.035417    1[6-(6,6)]
    10      11.186805      11.186805      11.186805    1[6-(6,6)]
    11        9.67892        9.67892        9.67892    1[6-(6,6)]
    12       7.586872       7.586872       7.586872    1[6-(6,6)]
    13      10.549287      10.549287      10.549287    1[6-(6,6)]
    14      10.248694      10.248694      10.248694    1[6-(6,6)]
    15      13.130933      13.130933      13.130933    1[6-(6,6)]
    16      12.979542      12.979542      12.979542    1[6-(6,6)]
    17       3.599898       3.599898       3.599898    1[6-(6,6)]
    18        1.50785        1.50785        1.50785    1[6-(6,6)]
    19        4.47027        4.47027        4.47027    1[6-(6,6)]
    20       4.169676       4.169676       4.169676    1[6-(6,6)]
    21       7.051919       7.051919       7.051919    1[6-(6,6)]
    22       6.900531       6.900531       6.900531    1[6-(6,6)]
    23       8.408416       8.408416       8.408416    1[6-(6,6)]
    24      10.500464      10.500464      10.500464    1[6-(6,6)]
    25       7.538049       7.538049       7.538049    1[6-(6,6)]
    26       7.838642       7.838642       7.838642    1[6-(6,6)]
    27       4.956403       4.956403       4.956403    1[6-(6,6)]
    28       5.107794       5.107794       5.107794    1[6-(6,6)]
    29      12.083179      12.083179      12.083179    1[6-(6,6)]
    30       6.004157       6.004157       6.004157    1[6-(6,6)]
    31      12.999121      12.999121      12.999121    6[6-(1,6),6-(1,6),6-(6,6)]
    32      15.627112      15.627112      15.627112    6[6-(1,6),6-(1,6),6-(8,8)]
    33      14.681534      14.681534      14.681534    6[1-(0),6-(6,6),6-(6,6)]
    34      15.935751      15.935751      15.935751    6[1-(0),6-(6,6),6-(6,6)]
    35      14.015564      14.015564      14.015564    6[6-(1,6),6-(1,6),6-(6,6)]
    36      12.997605      12.997605      12.997605    6[1-(0),6-(6,6),6-(6,6)]
    37      14.335611      14.335611      14.335611    6[1-(0),6-(6,6),6-(6,6)]
    38      10.489043      10.489043      10.489043    6[6-(6,6),8-(30),8-(30)]
    39      15.299584      15.299584      15.299584    6[6-(6,6),8-(0),8-(30)]
    40      15.288994      15.288994      15.288994    6[6-(1,6),6-(1,6),6-(8,8)]
    41      11.482245      11.482245      11.482245    6[1-(0),6-(1,6),6-(6,6)]
    42      11.530325      11.530325      11.530325    6[1-(0),6-(1,6),6-(6,6)]
    43      11.167234      11.167234      11.167234    6[6-(1,6),6-(1,6),6-(6,6)]
    44       8.539246       8.539246       8.539246    6[6-(1,6),6-(1,6),6-(8,8)]
    45       9.484824       9.484824       9.484824    6[1-(0),6-(6,6),6-(6,6)]
    46       8.230607       8.230607       8.230607    6[1-(0),6-(6,6),6-(6,6)]
    47      10.150792      10.150792      10.150792    6[6-(1,6),6-(1,6),6-(6,6)]
    48      11.168748      11.168748      11.168748    6[1-(0),6-(6,6),6-(6,6)]
    49       9.830744       9.830744       9.830744    6[1-(0),6-(6,6),6-(6,6)]
    50       1.818697       1.818697       1.818697    6[6-(6,6),8-(30),8-(30)]
    51       8.567346       8.567346       8.567346    6[6-(6,6),8-(0),8-(30)]
    52       8.877362       8.877362       8.877362    6[6-(1,6),6-(1,6),6-(8,8)]
    53      12.684104      12.684104      12.684104    6[1-(0),6-(1,6),6-(6,6)]
    54      12.636022      12.636022      12.636022    6[1-(0),6-(1,6),6-(6,6)]
    55       5.088215       5.088215       5.088215    6[6-(1,6),6-(1,6),6-(6,6)]
    56       2.460224       2.460224       2.460224    6[6-(1,6),6-(1,6),6-(8,8)]
    57       3.405802       3.405802       3.405802    6[1-(0),6-(6,6),6-(6,6)]
    58       2.151585       2.151585       2.151585    6[1-(0),6-(6,6),6-(6,6)]
    59       4.071772       4.071772       4.071772    6[6-(1,6),6-(1,6),6-(6,6)]
    60       5.089731       5.089731       5.089731    6[1-(0),6-(6,6),6-(6,6)]
    61       3.751725       3.751725       3.751725    6[1-(0),6-(6,6),6-(6,6)]
    62       7.598293       7.598293       7.598293    6[6-(6,6),8-(30),8-(30)]
    63       2.787752       2.787752       2.787752    6[6-(6,6),8-(0),8-(30)]
    64       2.798342       2.798342       2.798342    6[6-(1,6),6-(1,6),6-(8,8)]
    65       6.605091       6.605091       6.605091    6[1-(0),6-(1,6),6-(6,6)]
    66       6.557011       6.557011       6.557011    6[1-(0),6-(1,6),6-(6,6)]
    67       6.920102       6.920102       6.920102    6[6-(1,6),6-(1,6),6-(6,6)]
    68        9.54809        9.54809        9.54809    6[6-(1,6),6-(1,6),6-(8,8)]
    69       8.602512       8.602512       8.602512    6[1-(0),6-(6,6),6-(6,6)]
    70       9.856729       9.856729       9.856729    6[1-(0),6-(6,6),6-(6,6)]
    71       7.936544       7.936544       7.936544    6[6-(1,6),6-(1,6),6-(6,6)]
    72       6.918588       6.918588       6.918588    6[1-(0),6-(6,6),6-(6,6)]
    73       8.256592       8.256592       8.256592    6[1-(0),6-(6,6),6-(6,6)]
    74      16.268639      16.268639      16.268639    6[6-(6,6),8-(30),8-(30)]
    75        9.51999        9.51999        9.51999    6[6-(6,6),8-(0),8-(30)]
    76       9.209974       9.209974       9.209974    6[6-(1,6),6-(1,6),6-(8,8)]
    77       5.403232       5.403232       5.403232    6[1-(0),6-(1,6),6-(6,6)]
    78       5.451314       5.451314       5.451314    6[1-(0),6-(1,6),6-(6,6)]
    79      12.083178      12.083178      12.083178    6[1-(0),6-(6,6),6-(6,6)]
    80      12.083175      12.083175      12.083175    6[6-(1,6),6-(1,6),6-(6,6)]
    81      12.083176      12.083176      12.083176    6[6-(1,6),6-(1,6),6-(6,6)]
    82      12.083172      12.083172      12.083172    6[6-(6,6),8-(30),8-(30)]
    83      12.083173      12.083173      12.083173    6[6-(1,6),6-(1,6),6-(8,8)]
    84       6.004158       6.004158       6.004158    6[1-(0),6-(6,6),6-(6,6)]
    85       6.004161       6.004161       6.004161    6[6-(1,6),6-(1,6),6-(6,6)]
    86        6.00416        6.00416        6.00416    6[6-(1,6),6-(1,6),6-(6,6)]
    87       6.004164       6.004164       6.004164    6[6-(6,6),8-(30),8-(30)]
    88       6.004163       6.004163       6.004163    6[6-(1,6),6-(1,6),6-(8,8)]
    89      16.187942      16.187942      16.187942    8[6-(6,8),30-(8,8,8)]
    90      12.690962      12.690962      12.690962    8[6-(6,8),30-(8,8,8)]
    91      11.364719      11.364719      11.364719    8[6-(6,8),30-(8,8,8)]
    92      10.201857      10.201857      10.201857    8[6-(6,8),30-(8,8,8)]
    93      14.740599      14.740599      14.740599    8[6-(6,8)]
    94       7.678989       7.678989       7.678989    8[6-(6,8),30-(8,8,8)]
    95      11.475382      11.475382      11.475382    8[6-(6,8),30-(8,8,8)]
    96       0.943022       0.943022       0.943022    8[6-(6,8),30-(8,8,8)]
    97       2.105883       2.105883       2.105883    8[6-(6,8),30-(8,8,8)]
    98        9.12633        9.12633        9.12633    8[6-(6,8)]
    99       1.899394       1.899394       1.899394    8[6-(6,8),30-(8,8,8)]
   100       5.396374       5.396374       5.396374    8[6-(6,8),30-(8,8,8)]
   101       6.722617       6.722617       6.722617    8[6-(6,8),30-(8,8,8)]
   102       7.885479       7.885479       7.885479    8[6-(6,8),30-(8,8,8)]
   103       3.346737       3.346737       3.346737    8[6-(6,8)]
   104      10.408347      10.408347      10.408347    8[6-(6,8),30-(8,8,8)]
   105       6.611954       6.611954       6.611954    8[6-(6,8),30-(8,8,8)]
   106      17.144314      17.144314      17.144314    8[6-(6,8),30-(8,8,8)]
   107      15.981453      15.981453      15.981453    8[6-(6,8),30-(8,8,8)]
   108       8.961006       8.961006       8.961006    8[6-(6,8)]
