# Supplementary material for: A collection of forcefield precursors for metal–organic frameworks
Source: RSC Adv. 2019 Nov 13;9(63):36492–507. doi: 10.1039/c9ra07327b (PMC9075174; doi:10.1039/c9ra07327b)
Supplement: RA-009-C9RA07327B-s104 [file RA-009-C9RA07327B-s104.txt]

AQETUM_clean

9.635500    0.000000    0.000000
0.000000    13.996700    0.000000
-1.524388    0.000000    14.091789

     1       6.222028       6.222028       6.222028    25[7-(6),7-(6),7-(6),7-(6)]
     2       1.053209       1.053209       1.053209    25[7-(6),7-(6),7-(6),7-(6)]
     3       2.651278       2.651278       2.651278    25[7-(6),7-(6),7-(6),7-(6)]
     4       7.820097       7.820097       7.820097    25[7-(6),7-(6),7-(6),7-(6)]
     5       1.889084       1.889084       1.889084    25[7-(6),7-(6),7-(6),7-(6)]
     6       7.057903       7.057903       7.057903    25[7-(6),7-(6),7-(6),7-(6)]
     7       5.459834       5.459834       5.459834    25[7-(6),7-(6),7-(6),7-(6)]
     8       0.291015       0.291015       0.291015    25[7-(6),7-(6),7-(6),7-(6)]
     9       2.187173       2.187173       2.187173    41[6-(7),6-(7),6-(7),6-(7),6-(7),6-(7),6-(7),6-(7)]
    10       5.161745       5.161745       5.161745    41[6-(7),6-(7),6-(7),6-(7),6-(7),6-(7),6-(7),6-(7)]
    11       5.923939       5.923939       5.923939    41[6-(7),6-(7),6-(7),6-(7),6-(7),6-(7),6-(7),6-(7)]
    12       2.949367       2.949367       2.949367    41[6-(7),6-(7),6-(7),6-(7),6-(7),6-(7),6-(7),6-(7)]
    13       3.315296       3.315296       3.315296    6[7-(25),41-(6,6,6,6,6,6,6)]
    14       1.606237       1.606237       1.606237    6[7-(25),41-(6,6,6,6,6,6,6)]
    15       0.041075       0.041075       0.041075    6[7-(25),41-(6,6,6,6,6,6,6)]
    16       4.463097       4.463097       4.463097    6[7-(25),41-(6,6,6,6,6,6,6)]
    17       4.286231       4.286231       4.286231    6[7-(25),41-(6,6,6,6,6,6,6)]
    18       6.169855       6.169855       6.169855    6[7-(25),41-(6,6,6,6,6,6,6)]
    19       5.225393       5.225393       5.225393    6[7-(25),41-(6,6,6,6,6,6,6)]
    20       1.103832       1.103832       1.103832    6[7-(25),41-(6,6,6,6,6,6,6)]
    21       4.033622       4.033622       4.033622    6[7-(25),41-(6,6,6,6,6,6,6)]
    22       5.742681       5.742681       5.742681    6[7-(25),41-(6,6,6,6,6,6,6)]
    23       7.307843       7.307843       7.307843    6[7-(25),41-(6,6,6,6,6,6,6)]
    24       4.410209       4.410209       4.410209    6[7-(25),41-(6,6,6,6,6,6,6)]
    25       3.062687       3.062687       3.062687    6[7-(25),41-(6,6,6,6,6,6,6)]
    26       2.703451       2.703451       2.703451    6[7-(25),41-(6,6,6,6,6,6,6)]
    27       2.123525       2.123525       2.123525    6[7-(25),41-(6,6,6,6,6,6,6)]
    28       6.245086       6.245086       6.245086    6[7-(25),41-(6,6,6,6,6,6,6)]
    29       4.795816       4.795816       4.795816    6[7-(25),41-(6,6,6,6,6,6,6)]
    30       6.504875       6.504875       6.504875    6[7-(25),41-(6,6,6,6,6,6,6)]
    31       8.070037       8.070037       8.070037    6[7-(25),41-(6,6,6,6,6,6,6)]
    32       3.648015       3.648015       3.648015    6[7-(25),41-(6,6,6,6,6,6,6)]
    33       3.824881       3.824881       3.824881    6[7-(25),41-(6,6,6,6,6,6,6)]
    34       1.941257       1.941257       1.941257    6[7-(25),41-(6,6,6,6,6,6,6)]
    35       2.885719       2.885719       2.885719    6[7-(25),41-(6,6,6,6,6,6,6)]
    36        7.00728        7.00728        7.00728    6[7-(25),41-(6,6,6,6,6,6,6)]
    37        4.07749        4.07749        4.07749    6[7-(25),41-(6,6,6,6,6,6,6)]
    38       2.368431       2.368431       2.368431    6[7-(25),41-(6,6,6,6,6,6,6)]
    39       0.803269       0.803269       0.803269    6[7-(25),41-(6,6,6,6,6,6,6)]
    40       3.700903       3.700903       3.700903    6[7-(25),41-(6,6,6,6,6,6,6)]
    41       5.048425       5.048425       5.048425    6[7-(25),41-(6,6,6,6,6,6,6)]
    42       5.407661       5.407661       5.407661    6[7-(25),41-(6,6,6,6,6,6,6)]
    43       5.987587       5.987587       5.987587    6[7-(25),41-(6,6,6,6,6,6,6)]
    44       1.866026       1.866026       1.866026    6[7-(25),41-(6,6,6,6,6,6,6)]
    45       1.325413       1.325413       1.325413    7[6-(41),25-(7,7,7)]
    46       3.876357       3.876357       3.876357    7[6-(41),25-(7,7,7)]
    47      -1.041303      -1.041303      -1.041303    7[6-(41),25-(7,7,7)]
    48       5.252145       5.252145       5.252145    7[6-(41),25-(7,7,7)]
    49       5.340116       5.340116       5.340116    7[6-(41),25-(7,7,7)]
    50       6.290639       6.290639       6.290639    7[6-(41),25-(7,7,7)]
    51       5.248943       5.248943       5.248943    7[6-(41),25-(7,7,7)]
    52       0.616288       0.616288       0.616288    7[6-(41),25-(7,7,7)]
    53       7.547893       7.547893       7.547893    7[6-(41),25-(7,7,7)]
    54       3.472561       3.472561       3.472561    7[6-(41),25-(7,7,7)]
    55       8.390221       8.390221       8.390221    7[6-(41),25-(7,7,7)]
    56       3.621161       3.621161       3.621161    7[6-(41),25-(7,7,7)]
    57       2.008802       2.008802       2.008802    7[6-(41),25-(7,7,7)]
    58       2.582667       2.582667       2.582667    7[6-(41),25-(7,7,7)]
    59       2.099975       2.099975       2.099975    7[6-(41),25-(7,7,7)]
    60        6.73263        6.73263        6.73263    7[6-(41),25-(7,7,7)]
    61       6.785699       6.785699       6.785699    7[6-(41),25-(7,7,7)]
    62       4.234755       4.234755       4.234755    7[6-(41),25-(7,7,7)]
    63       9.152415       9.152415       9.152415    7[6-(41),25-(7,7,7)]
    64       2.858967       2.858967       2.858967    7[6-(41),25-(7,7,7)]
    65       2.770996       2.770996       2.770996    7[6-(41),25-(7,7,7)]
    66       1.820473       1.820473       1.820473    7[6-(41),25-(7,7,7)]
    67       2.862169       2.862169       2.862169    7[6-(41),25-(7,7,7)]
    68       7.494824       7.494824       7.494824    7[6-(41),25-(7,7,7)]
    69       0.563219       0.563219       0.563219    7[6-(41),25-(7,7,7)]
    70       4.638551       4.638551       4.638551    7[6-(41),25-(7,7,7)]
    71      -0.279109      -0.279109      -0.279109    7[6-(41),25-(7,7,7)]
    72       4.489951       4.489951       4.489951    7[6-(41),25-(7,7,7)]
    73        6.10231        6.10231        6.10231    7[6-(41),25-(7,7,7)]
    74       5.528445       5.528445       5.528445    7[6-(41),25-(7,7,7)]
    75       6.011137       6.011137       6.011137    7[6-(41),25-(7,7,7)]
    76       1.378482       1.378482       1.378482    7[6-(41),25-(7,7,7)]
