# Supplementary material for: A collection of forcefield precursors for metal–organic frameworks
Source: RSC Adv. 2019 Nov 13;9(63):36492–507. doi: 10.1039/c9ra07327b (PMC9075174; doi:10.1039/c9ra07327b)
Supplement: RA-009-C9RA07327B-s105 [file RA-009-C9RA07327B-s105.txt]

AQUCOF_clean

11.402900    0.000000    0.000000
-4.791885    12.080739    0.000000
0.000000    0.000000    23.057000

     1      -1.609927      -1.609927      -1.609927    29[7-(6,6),7-(6,6),8-(6),8-(6)]
     2       8.595825       8.595825       8.595825    29[7-(6,6),7-(6,6),8-(6),8-(6)]
     3       5.595054       5.595054       5.595054    29[7-(6,6),7-(6,6),8-(6)]
     4      -3.249627      -3.249627      -3.249627    29[7-(6,6),7-(6,6),8-(6)]
     5       2.823547       2.823547       2.823547    29[7-(6,6),8-(6),8-(6)]
     6       5.044536       5.044536       5.044536    29[7-(6,6),8-(6)]
     7        1.69558        1.69558        1.69558    29[7-(6,6),7-(6,6),8-(6),8-(6)]
     8       0.498433       0.498433       0.498433    29[7-(6,6),7-(6,6),8-(6),8-(6)]
     9       2.289547       2.289547       2.289547    29[7-(6,6),7-(6,6),8-(6)]
    10       4.847766       4.847766       4.847766    29[7-(6,6),7-(6,6),8-(6)]
    11       6.129054       6.129054       6.129054    29[7-(6,6),8-(6),8-(6)]
    12      -3.052857      -3.052857      -3.052857    29[7-(6,6),8-(6)]
    13       3.624726       3.624726       3.624726    1[6-(6,7)]
    14      10.417166      10.417166      10.417166    1[6-(6,7)]
    15      -0.841435      -0.841435      -0.841435    1[6-(6,7)]
    16       9.300479       9.300479       9.300479    1[6-(6,7)]
    17       1.627952       1.627952       1.627952    1[6-(6,7)]
    18      -1.433317      -1.433317      -1.433317    1[6-(6,7)]
    19      -3.870397      -3.870397      -3.870397    1[6-(6,7)]
    20       8.947446       8.947446       8.947446    1[6-(6,7)]
    21       6.504885       6.504885       6.504885    1[6-(6,7)]
    22       5.692082       5.692082       5.692082    1[6-(6,7)]
    23       3.737147       3.737147       3.737147    1[6-(6,7)]
    24       2.997534       2.997534       2.997534    1[6-(6,7)]
    25       2.874583       2.874583       2.874583    1[6-(6,7)]
    26       7.279422       7.279422       7.279422    1[6-(6,7)]
    27       8.022222       8.022222       8.022222    1[6-(6,7)]
    28       0.319218       0.319218       0.319218    1[6-(6,7)]
    29       2.319773       2.319773       2.319773    1[6-(6,7)]
    30       7.255957       7.255957       7.255957    1[6-(6,7)]
    31       1.203087       1.203087       1.203087    1[6-(6,7)]
    32       4.933459       4.933459       4.933459    1[6-(6,7)]
    33       6.664075       6.664075       6.664075    1[6-(6,7)]
    34       4.226995       4.226995       4.226995    1[6-(6,7)]
    35       0.850054       0.850054       0.850054    1[6-(6,7)]
    36       3.199377       3.199377       3.199377    1[6-(6,7)]
    37      -2.405311      -2.405311      -2.405311    1[6-(6,7)]
    38       7.042655       7.042655       7.042655    1[6-(6,7)]
    39       6.303041       6.303041       6.303041    1[6-(6,7)]
    40      -0.430925      -0.430925      -0.430925    1[6-(6,7)]
    41       3.973914       3.973914       3.973914    1[6-(6,7)]
    42      -0.075171      -0.075171      -0.075171    1[6-(6,7)]
    43       0.088072       0.088072       0.088072    6[6-(1,7),6-(8,8),7-(6,29)]
    44        6.53395        6.53395        6.53395    6[6-(6,7),8-(29),8-(29)]
    45       6.861394       6.861394       6.861394    6[6-(1,7),6-(8,8),7-(6,29)]
    46       8.300199       8.300199       8.300199    6[6-(1,7),6-(8,8),7-(6,29)]
    47       4.060716       4.060716       4.060716    6[1-(0),6-(1,7),7-(6,29)]
    48        0.60555        0.60555        0.60555    6[6-(6,7),8-(29),8-(29)]
    49      10.710517      10.710517      10.710517    6[1-(0),6-(1,7),7-(6,29)]
    50      -1.481626      -1.481626      -1.481626    6[1-(0),6-(1,7),7-(6,29)]
    51      10.047063      10.047063      10.047063    6[1-(0),6-(1,7),7-(6,29)]
    52       0.855306       0.855306       0.855306    6[1-(0),6-(6,7),7-(6,29)]
    53       -1.86298       -1.86298       -1.86298    6[1-(0),6-(1,7),7-(6,29)]
    54      -3.298771      -3.298771      -3.298771    6[1-(0),6-(1,7),7-(6,29)]
    55       8.261333       8.261333       8.261333    6[1-(0),6-(1,7),7-(6,29)]
    56       5.729709       5.729709       5.729709    6[1-(0),6-(6,7),7-(6,29)]
    57       6.333622       6.333622       6.333622    6[1-(0),6-(6,7),7-(6,29)]
    58       5.304563       5.304563       5.304563    6[6-(1,7),6-(8,8),7-(6,29)]
    59       5.972275       5.972275       5.972275    6[6-(6,7),8-(29),8-(29)]
    60       7.779571       7.779571       7.779571    6[6-(6,7),8-(0),8-(29)]
    61      -3.194015      -3.194015      -3.194015    6[6-(6,7),8-(29),8-(29)]
    62       3.185402       3.185402       3.185402    6[1-(0),6-(6,7),7-(6,29)]
    63       2.750938       2.750938       2.750938    6[1-(0),6-(1,7),7-(6,29)]
    64       3.644665       3.644665       3.644665    6[1-(0),6-(1,7),7-(6,29)]
    65       7.955538       7.955538       7.955538    6[1-(0),6-(6,7),7-(6,29)]
    66       -2.74482       -2.74482       -2.74482    6[6-(1,7),6-(8,8),7-(6,29)]
    67        7.66217        7.66217        7.66217    6[1-(0),6-(1,7),7-(6,29)]
    68       3.393579       3.393579       3.393579    6[6-(1,7),6-(8,8),7-(6,29)]
    69      -1.563443      -1.563443      -1.563443    6[6-(6,7),8-(29),8-(29)]
    70      -1.235998      -1.235998      -1.235998    6[6-(1,7),6-(8,8),7-(6,29)]
    71       4.994692       4.994692       4.994692    6[6-(1,7),6-(8,8),7-(6,29)]
    72       0.755208       0.755208       0.755208    6[1-(0),6-(1,7),7-(6,29)]
    73       3.911058       3.911058       3.911058    6[6-(6,7),8-(29),8-(29)]
    74       2.613125       2.613125       2.613125    6[1-(0),6-(1,7),7-(6,29)]
    75       6.615767       6.615767       6.615767    6[1-(0),6-(1,7),7-(6,29)]
    76       1.949671       1.949671       1.949671    6[1-(0),6-(1,7),7-(6,29)]
    77       4.160813       4.160813       4.160813    6[1-(0),6-(6,7),7-(6,29)]
    78       6.234412       6.234412       6.234412    6[1-(0),6-(1,7),7-(6,29)]
    79       4.798622       4.798622       4.798622    6[1-(0),6-(1,7),7-(6,29)]
    80       0.163941       0.163941       0.163941    6[1-(0),6-(1,7),7-(6,29)]
    81       2.424202       2.424202       2.424202    6[1-(0),6-(6,7),7-(6,29)]
    82      -1.763771      -1.763771      -1.763771    6[1-(0),6-(6,7),7-(6,29)]
    83       1.999055       1.999055       1.999055    6[6-(1,7),6-(8,8),7-(6,29)]
    84       2.666768       2.666768       2.666768    6[6-(6,7),8-(29),8-(29)]
    85      -0.317822      -0.317822      -0.317822    6[6-(6,7),8-(0),8-(29)]
    86       4.903378       4.903378       4.903378    6[6-(6,7),8-(29),8-(29)]
    87        6.49091        6.49091        6.49091    6[1-(0),6-(6,7),7-(6,29)]
    88       6.056446       6.056446       6.056446    6[1-(0),6-(1,7),7-(6,29)]
    89       0.339157       0.339157       0.339157    6[1-(0),6-(1,7),7-(6,29)]
    90       4.650031       4.650031       4.650031    6[1-(0),6-(6,7),7-(6,29)]
    91       5.352572       5.352572       5.352572    6[6-(1,7),6-(8,8),7-(6,29)]
    92      -0.435222      -0.435222      -0.435222    6[1-(0),6-(1,7),7-(6,29)]
    93       6.605516       6.605516       6.605516    7[6-(1,6),6-(1,6),29-(7,8)]
    94      -0.913387      -0.913387      -0.913387    7[6-(1,6),6-(6,6),29-(7,8,8)]
    95      -2.086867      -2.086867      -2.086867    7[6-(1,6),6-(6,6),29-(7,8,8)]
    96      -2.851217      -2.851217      -2.851217    7[6-(1,6),6-(1,6),29-(7,8)]
    97      -3.630298      -3.630298      -3.630298    7[6-(1,6),6-(6,6),29-(8,8)]
    98       4.268895       4.268895       4.268895    7[6-(1,6),6-(6,6),29-(7,8,8)]
    99       7.923994       7.923994       7.923994    7[6-(1,6),6-(6,6),29-(7,8,8)]
   100       5.086134       5.086134       5.086134    7[6-(1,6),6-(1,6),29-(7,8)]
   101       3.618402       3.618402       3.618402    7[6-(1,6),6-(1,6),29-(8)]
   102       0.367244       0.367244       0.367244    7[6-(1,6),6-(1,6),29-(7,8)]
   103      -1.491876      -1.491876      -1.491876    7[6-(1,6),6-(1,6),29-(7,8)]
   104       2.392121       2.392121       2.392121    7[6-(1,6),6-(6,6),29-(7,8,8)]
   105       6.010526       6.010526       6.010526    7[6-(1,6),6-(6,6),29-(7,8,8)]
   106       5.246176       5.246176       5.246176    7[6-(1,6),6-(1,6),29-(7,8)]
   107       4.467095       4.467095       4.467095    7[6-(1,6),6-(6,6),29-(8,8)]
   108       0.963388       0.963388       0.963388    7[6-(1,6),6-(6,6),29-(7,8,8)]
   109      -0.173399      -0.173399      -0.173399    7[6-(1,6),6-(6,6),29-(7,8,8)]
   110       1.780626       1.780626       1.780626    7[6-(1,6),6-(1,6),29-(7,8)]
   111       6.923909       6.923909       6.923909    7[6-(1,6),6-(1,6),29-(8)]
   112       3.672752       3.672752       3.672752    7[6-(1,6),6-(1,6),29-(7,8)]
   113      -2.532274      -2.532274      -2.532274    8[6-(6,8),29-(7,7)]
   114       7.158248       7.158248       7.158248    8[6-(6,8),29-(7,7,8)]
   115       5.585867       5.585867       5.585867    8[6-(6,8),29-(7)]
   116       1.539057       1.539057       1.539057    8[6-(6,8),29-(7,8)]
   117      -0.028487      -0.028487      -0.028487    8[6-(6,8),29-(7,7,8)]
   118       8.353771       8.353771       8.353771    8[6-(6,8),29-(7,7,8)]
   119      10.166639      10.166639      10.166639    8[6-(6,8),29-(7,7,8)]
   120       -4.35711       -4.35711       -4.35711    8[6-(6,8),29-(7,7)]
   121       6.811061       6.811061       6.811061    8[6-(6,8)]
   122      -4.410504      -4.410504      -4.410504    8[6-(6,8),29-(7,8)]
   123       5.565119       5.565119       5.565119    8[6-(6,8),29-(7,7)]
   124      -0.939145      -0.939145      -0.939145    8[6-(6,8),29-(7,7,8)]
   125      -2.511525      -2.511525      -2.511525    8[6-(6,8),29-(7)]
   126       4.844565       4.844565       4.844565    8[6-(6,8),29-(7,8)]
   127        3.27702        3.27702        3.27702    8[6-(6,8),29-(7,7,8)]
   128       0.256379       0.256379       0.256379    8[6-(6,8),29-(7,7,8)]
   129       2.069246       2.069246       2.069246    8[6-(6,8),29-(7,7,8)]
   130       3.740282       3.740282       3.740282    8[6-(6,8),29-(7,7)]
   131       3.505553       3.505553       3.505553    8[6-(6,8)]
   132       3.686888       3.686888       3.686888    8[6-(6,8),29-(7,8)]
