# Supplementary material for: A collection of forcefield precursors for metal–organic frameworks
Source: RSC Adv. 2019 Nov 13;9(63):36492–507. doi: 10.1039/c9ra07327b (PMC9075174; doi:10.1039/c9ra07327b)
Supplement: RA-009-C9RA07327B-s106 [file RA-009-C9RA07327B-s106.txt]

AQUDAS_clean

11.409500    0.000000    0.000000
-4.789609    12.079920    0.000000
0.000000    0.000000    23.103000

     1       0.450508       0.450508       0.450508    29[7-(6,6),7-(6,6),8-(6),8-(6)]
     2       6.433652       6.433652       6.433652    29[7-(6,6),7-(6,6),8-(6),8-(6)]
     3       4.631866       4.631866       4.631866    29[7-(6,6),7-(6,6),8-(6)]
     4         2.0679         2.0679         2.0679    29[7-(6,6),7-(6,6),8-(6)]
     5       -4.00716       -4.00716       -4.00716    29[7-(6,6),8-(6),8-(6)]
     6       9.970024       9.970024       9.970024    29[7-(6,6),8-(6)]
     7       8.550062       8.550062       8.550062    29[7-(6,6),7-(6,6),8-(6),8-(6)]
     8      -1.665903      -1.665903      -1.665903    29[7-(6,6),7-(6,6),8-(6),8-(6)]
     9        1.32192        1.32192        1.32192    29[7-(6,6),7-(6,6),8-(6)]
    10       5.377845       5.377845       5.377845    29[7-(6,6),7-(6,6),8-(6)]
    11       4.092395       4.092395       4.092395    29[7-(6,6),8-(6),8-(6)]
    12       1.870469       1.870469       1.870469    29[7-(6,6),8-(6)]
    13      -0.305232      -0.305232      -0.305232    1[6-(6,7)]
    14       5.718083       5.718083       5.718083    1[6-(6,7)]
    15       9.375997       9.375997       9.375997    1[6-(6,7)]
    16       0.647108       0.647108       0.647108    1[6-(6,7)]
    17       2.300283       2.300283       2.300283    1[6-(6,7)]
    18       5.969658       5.969658       5.969658    1[6-(6,7)]
    19       0.347649       0.347649       0.347649    1[6-(6,7)]
    20       3.067639       3.067639       3.067639    1[6-(6,7)]
    21       4.591517       4.591517       4.591517    1[6-(6,7)]
    22        2.04221        2.04221        2.04221    1[6-(6,7)]
    23       7.288116       7.288116       7.288116    1[6-(6,7)]
    24       6.697743       6.697743       6.697743    1[6-(6,7)]
    25       2.578211       2.578211       2.578211    1[6-(6,7)]
    26       3.862848       3.862848       3.862848    1[6-(6,7)]
    27      -0.223596      -0.223596      -0.223596    1[6-(6,7)]
    28       7.794322       7.794322       7.794322    1[6-(6,7)]
    29      -2.381471      -2.381471      -2.381471    1[6-(6,7)]
    30       1.276442       1.276442       1.276442    1[6-(6,7)]
    31       3.957053       3.957053       3.957053    1[6-(6,7)]
    32      -1.009663      -1.009663      -1.009663    1[6-(6,7)]
    33      -2.129897      -2.129897      -2.129897    1[6-(6,7)]
    34       8.447203       8.447203       8.447203    1[6-(6,7)]
    35      -0.242306      -0.242306      -0.242306    1[6-(6,7)]
    36      -3.508038      -3.508038      -3.508038    1[6-(6,7)]
    37       5.352155       5.352155       5.352155    1[6-(6,7)]
    38       3.978171       3.978171       3.978171    1[6-(6,7)]
    39       3.387798       3.387798       3.387798    1[6-(6,7)]
    40       5.888157       5.888157       5.888157    1[6-(6,7)]
    41       0.552902       0.552902       0.552902    1[6-(6,7)]
    42       3.086349       3.086349       3.086349    1[6-(6,7)]
    43       4.262615       4.262615       4.262615    6[6-(6,7),8-(29),8-(29)]
    44       0.381413       0.381413       0.381413    6[1-(0),6-(1,7),7-(6,29)]
    45       1.935328       1.935328       1.935328    6[6-(1,7),6-(8,8),7-(6,29)]
    46       4.986856       4.986856       4.986856    6[1-(0),6-(1,7),7-(6,29)]
    47        8.48237        8.48237        8.48237    6[6-(6,7),8-(29),8-(29)]
    48       8.219286       8.219286       8.219286    6[6-(1,7),6-(8,8),7-(6,29)]
    49       8.728814       8.728814       8.728814    6[1-(0),6-(6,7),7-(6,29)]
    50       0.854442       0.854442       0.854442    6[1-(0),6-(1,7),7-(6,29)]
    51       2.574736       2.574736       2.574736    6[1-(0),6-(1,7),7-(6,29)]
    52       6.711282       6.711282       6.711282    6[1-(0),6-(1,7),7-(6,29)]
    53       0.767268       0.767268       0.767268    6[1-(0),6-(1,7),7-(6,29)]
    54        2.33851        2.33851        2.33851    6[1-(0),6-(6,7),7-(6,29)]
    55       4.274214       4.274214       4.274214    6[1-(0),6-(1,7),7-(6,29)]
    56       2.802269       2.802269       2.802269    6[1-(0),6-(6,7),7-(6,29)]
    57       2.082972       2.082972       2.082972    6[6-(6,7),8-(29),8-(29)]
    58        1.55829        1.55829        1.55829    6[6-(1,7),6-(8,8),7-(6,29)]
    59       4.963622       4.963622       4.963622    6[6-(1,7),6-(8,8),7-(6,29)]
    60       2.458573       2.458573       2.458573    6[6-(6,7),8-(0),8-(29)]
    61        6.59713        6.59713        6.59713    6[1-(0),6-(1,7),7-(6,29)]
    62       6.223386       6.223386       6.223386    6[1-(0),6-(1,7),7-(6,29)]
    63       2.043681       2.043681       2.043681    6[1-(0),6-(1,7),7-(6,29)]
    64       4.549029       4.549029       4.549029    6[1-(0),6-(6,7),7-(6,29)]
    65       0.399892       0.399892       0.399892    6[1-(0),6-(6,7),7-(6,29)]
    66       3.545479       3.545479       3.545479    6[6-(1,7),6-(8,8),7-(6,29)]
    67       2.967718       2.967718       2.967718    6[6-(6,7),8-(29),8-(29)]
    68       -3.83694       -3.83694       -3.83694    6[6-(6,7),8-(29),8-(29)]
    69       8.480967       8.480967       8.480967    6[1-(0),6-(1,7),7-(6,29)]
    70      -1.374618      -1.374618      -1.374618    6[6-(1,7),6-(8,8),7-(6,29)]
    71      -3.112699      -3.112699      -3.112699    6[1-(0),6-(1,7),7-(6,29)]
    72       0.382815       0.382815       0.382815    6[6-(6,7),8-(29),8-(29)]
    73       0.119731       0.119731       0.119731    6[6-(1,7),6-(8,8),7-(6,29)]
    74        0.62926        0.62926        0.62926    6[1-(0),6-(6,7),7-(6,29)]
    75       4.164388       4.164388       4.164388    6[1-(0),6-(1,7),7-(6,29)]
    76       -0.73521       -0.73521       -0.73521    6[1-(0),6-(1,7),7-(6,29)]
    77      -1.388272      -1.388272      -1.388272    6[1-(0),6-(1,7),7-(6,29)]
    78       8.866822       8.866822       8.866822    6[1-(0),6-(1,7),7-(6,29)]
    79      10.438065      10.438065      10.438065    6[1-(0),6-(6,7),7-(6,29)]
    80       7.584159       7.584159       7.584159    6[1-(0),6-(1,7),7-(6,29)]
    81       6.112215       6.112215       6.112215    6[1-(0),6-(6,7),7-(6,29)]
    82       5.392918       5.392918       5.392918    6[6-(6,7),8-(29),8-(29)]
    83       4.868235       4.868235       4.868235    6[6-(1,7),6-(8,8),7-(6,29)]
    84      -3.135933      -3.135933      -3.135933    6[6-(1,7),6-(8,8),7-(6,29)]
    85      -0.851373      -0.851373      -0.851373    6[6-(6,7),8-(0),8-(29)]
    86       3.287184       3.287184       3.287184    6[1-(0),6-(1,7),7-(6,29)]
    87        2.91344        2.91344        2.91344    6[1-(0),6-(1,7),7-(6,29)]
    88       5.353626       5.353626       5.353626    6[1-(0),6-(1,7),7-(6,29)]
    89       1.239084       1.239084       1.239084    6[1-(0),6-(6,7),7-(6,29)]
    90       3.709838       3.709838       3.709838    6[1-(0),6-(6,7),7-(6,29)]
    91       6.855424       6.855424       6.855424    6[6-(1,7),6-(8,8),7-(6,29)]
    92       6.277664       6.277664       6.277664    6[6-(6,7),8-(29),8-(29)]
    93       5.204125       5.204125       5.204125    7[6-(1,6),6-(1,6),29-(7,8)]
    94       0.018744       0.018744       0.018744    7[6-(1,6),6-(1,6),29-(8)]
    95        3.53948        3.53948        3.53948    7[6-(1,6),6-(1,6),29-(7,8)]
    96       0.951425       0.951425       0.951425    7[6-(1,6),6-(6,6),29-(7,8,8)]
    97       4.604459       4.604459       4.604459    7[6-(1,6),6-(6,6),29-(7,8,8)]
    98       2.425257       2.425257       2.425257    7[6-(1,6),6-(6,6),29-(8,8)]
    99       3.177618       3.177618       3.177618    7[6-(1,6),6-(1,6),29-(7,8)]
   100       5.986543       5.986543       5.986543    7[6-(1,6),6-(6,6),29-(7,8,8)]
   101       7.163966       7.163966       7.163966    7[6-(1,6),6-(6,6),29-(7,8,8)]
   102       1.765539       1.765539       1.765539    7[6-(1,6),6-(1,6),29-(7,8)]
   103        1.89418        1.89418        1.89418    7[6-(1,6),6-(1,6),29-(7,8)]
   104       3.328689       3.328689       3.328689    7[6-(1,6),6-(1,6),29-(8)]
   105       0.229535       0.229535       0.229535    7[6-(1,6),6-(1,6),29-(7,8)]
   106       9.050979       9.050979       9.050979    7[6-(1,6),6-(6,6),29-(7,8,8)]
   107       7.914404       7.914404       7.914404    7[6-(1,6),6-(6,6),29-(7,8,8)]
   108       5.735203       5.735203       5.735203    7[6-(1,6),6-(6,6),29-(8,8)]
   109       6.487564       6.487564       6.487564    7[6-(1,6),6-(1,6),29-(7,8)]
   110      -2.113012      -2.113012      -2.113012    7[6-(1,6),6-(6,6),29-(7,8,8)]
   111      -0.935588      -0.935588      -0.935588    7[6-(1,6),6-(6,6),29-(7,8,8)]
   112       9.865094       9.865094       9.865094    7[6-(1,6),6-(1,6),29-(7,8)]
   113       3.163915       3.163915       3.163915    8[6-(6,8),29-(7,7)]
   114       4.900179       4.900179       4.900179    8[6-(6,8),29-(7,7,8)]
   115       9.491623       9.491623       9.491623    8[6-(6,8),29-(7)]
   116       7.873543       7.873543       7.873543    8[6-(6,8),29-(7,7,8)]
   117       3.203053       3.203053       3.203053    8[6-(6,8),29-(7,8)]
   118       1.279945       1.279945       1.279945    8[6-(6,8),29-(7,7)]
   119       2.094756       2.094756       2.094756    8[6-(6,8),29-(7,8)]
   120      -1.116492      -1.116492      -1.116492    8[6-(6,8),29-(7,7,8)]
   121       3.378411       3.378411       3.378411    8[6-(6,8)]
   122       1.936232       1.936232       1.936232    8[6-(6,8),29-(7,7,8)]
   123       6.473861       6.473861       6.473861    8[6-(6,8),29-(7,7)]
   124      -3.199375      -3.199375      -3.199375    8[6-(6,8),29-(7,7,8)]
   125       1.392069       1.392069       1.392069    8[6-(6,8),29-(7)]
   126      -0.226012      -0.226012      -0.226012    8[6-(6,8),29-(7,7,8)]
   127       6.512998       6.512998       6.512998    8[6-(6,8),29-(7,8)]
   128       4.589891       4.589891       4.589891    8[6-(6,8),29-(7,7)]
   129       5.404701       5.404701       5.404701    8[6-(6,8),29-(7,8)]
   130       6.983063       6.983063       6.983063    8[6-(6,8),29-(7,7,8)]
   131       0.068466       0.068466       0.068466    8[6-(6,8)]
   132      -1.373714      -1.373714      -1.373714    8[6-(6,8),29-(7,7,8)]
