# Supplementary material for: A collection of forcefield precursors for metal–organic frameworks
Source: RSC Adv. 2019 Nov 13;9(63):36492–507. doi: 10.1039/c9ra07327b (PMC9075174; doi:10.1039/c9ra07327b)
Supplement: RA-009-C9RA07327B-s107 [file RA-009-C9RA07327B-s107.txt]

ARIBOS_clean

9.994300    0.000000    0.000000
-3.853023    9.588081    0.000000
0.000000    0.000000    19.759300

     1      -2.616749      -2.616749      -2.616749    48[7-(6,6),8-(6),8-(6),8-(6),8-(6),48-(7,8,8,8,8)]
     2       6.831514       6.831514       6.831514    48[7-(6,6),8-(6),8-(6),8-(6),8-(6),48-(7,8,8,8,8)]
     3       8.758026       8.758026       8.758026    48[7-(6,6),8-(6),8-(6),8-(6),8-(6),48-(7,8,8,8,8)]
     4      -0.690237      -0.690237      -0.690237    48[7-(6,6),8-(6),8-(6),8-(6),8-(6),48-(7,8,8,8,8)]
     5       3.585582       3.585582       3.585582    1[6-(6,6)]
     6       0.456138       0.456138       0.456138    1[6-(6,6)]
     7        -1.4973        -1.4973        -1.4973    1[6-(6,7)]
     8       0.378175       0.378175       0.378175    1[6-(6,7)]
     9       2.338214       2.338214       2.338214    1[6-(6,6)]
    10       2.636189       2.636189       2.636189    1[6-(6,6)]
    11       2.752137       2.752137       2.752137    1[6-(6,6)]
    12       4.925059       4.925059       4.925059    1[6-(6,6)]
    13       5.934032       5.934032       5.934032    1[6-(6,6)]
    14       1.277329       1.277329       1.277329    1[6-(6,6)]
    15       0.355298       0.355298       0.355298    1[6-(6,6)]
    16       -1.80374       -1.80374       -1.80374    1[6-(6,6)]
    17      -2.381565      -2.381565      -2.381565    1[6-(6,6)]
    18       0.629183       0.629183       0.629183    1[6-(6,6)]
    19        7.61165        7.61165        7.61165    1[6-(6,6)]
    20       5.712066       5.712066       5.712066    1[6-(6,7)]
    21        3.83659        3.83659        3.83659    1[6-(6,7)]
    22       1.876552       1.876552       1.876552    1[6-(6,6)]
    23       1.578577       1.578577       1.578577    1[6-(6,6)]
    24       5.315652       5.315652       5.315652    1[6-(6,6)]
    25       3.142729       3.142729       3.142729    1[6-(6,6)]
    26      -1.719267      -1.719267      -1.719267    1[6-(6,6)]
    27       2.937436       2.937436       2.937436    1[6-(6,6)]
    28       3.859468       3.859468       3.859468    1[6-(6,6)]
    29       6.018506       6.018506       6.018506    1[6-(6,6)]
    30       6.596331       6.596331       6.596331    1[6-(6,6)]
    31       2.555695       2.555695       2.555695    1[6-(6,6)]
    32       5.685139       5.685139       5.685139    1[6-(6,6)]
    33       7.638577       7.638577       7.638577    1[6-(6,7)]
    34       5.763102       5.763102       5.763102    1[6-(6,7)]
    35       3.803063       3.803063       3.803063    1[6-(6,6)]
    36       3.505088       3.505088       3.505088    1[6-(6,6)]
    37        3.38914        3.38914        3.38914    1[6-(6,6)]
    38       1.216218       1.216218       1.216218    1[6-(6,6)]
    39       0.207245       0.207245       0.207245    1[6-(6,6)]
    40       4.863948       4.863948       4.863948    1[6-(6,6)]
    41       5.785979       5.785979       5.785979    1[6-(6,6)]
    42       7.945017       7.945017       7.945017    1[6-(6,6)]
    43       8.522842       8.522842       8.522842    1[6-(6,6)]
    44       5.512094       5.512094       5.512094    1[6-(6,6)]
    45      -1.470373      -1.470373      -1.470373    1[6-(6,6)]
    46       0.429211       0.429211       0.429211    1[6-(6,7)]
    47       2.304687       2.304687       2.304687    1[6-(6,7)]
    48       4.264725       4.264725       4.264725    1[6-(6,6)]
    49         4.5627         4.5627         4.5627    1[6-(6,6)]
    50       0.825625       0.825625       0.825625    1[6-(6,6)]
    51       2.998548       2.998548       2.998548    1[6-(6,6)]
    52       7.860544       7.860544       7.860544    1[6-(6,6)]
    53       3.203841       3.203841       3.203841    1[6-(6,6)]
    54       2.281809       2.281809       2.281809    1[6-(6,6)]
    55       0.122771       0.122771       0.122771    1[6-(6,6)]
    56      -0.455054      -0.455054      -0.455054    1[6-(6,6)]
    57       2.902938       2.902938       2.902938    6[1-(0),6-(1,6),6-(6,6)]
    58       1.619552       1.619552       1.619552    6[6-(1,6),6-(1,6),6-(1,6)]
    59       0.463465       0.463465       0.463465    6[1-(0),6-(1,7),6-(6,6)]
    60      -0.722024      -0.722024      -0.722024    6[1-(0),6-(1,6),7-(6,48)]
    61       0.390451       0.390451       0.390451    6[1-(0),6-(1,6),7-(6,48)]
    62       1.567272       1.567272       1.567272    6[1-(0),6-(1,7),6-(6,6)]
    63       5.021394       5.021394       5.021394    6[6-(6,6),8-(48),8-(48)]
    64        4.38658        4.38658        4.38658    6[6-(1,6),6-(1,6),6-(8,8)]
    65       3.090408       3.090408       3.090408    6[1-(0),6-(6,6),6-(6,6)]
    66       2.451754       2.451754       2.451754    6[6-(1,6),6-(1,6),6-(6,6)]
    67       3.159556       3.159556       3.159556    6[1-(0),6-(1,6),6-(6,6)]
    68       4.454247       4.454247       4.454247    6[1-(0),6-(1,6),6-(1,6)]
    69       5.063303       5.063303       5.063303    6[1-(0),6-(1,6),6-(6,6)]
    70      -1.006471      -1.006471      -1.006471    6[6-(6,6),8-(48),8-(48)]
    71      -0.605667      -0.605667      -0.605667    6[6-(1,6),6-(1,6),6-(8,8)]
    72       0.660075       0.660075       0.660075    6[1-(0),6-(6,6),6-(6,6)]
    73        1.05216        1.05216        1.05216    6[6-(1,6),6-(1,6),6-(6,6)]
    74       0.116357       0.116357       0.116357    6[1-(0),6-(1,6),6-(6,6)]
    75      -1.173517      -1.173517      -1.173517    6[1-(0),6-(1,6),6-(1,6)]
    76      -1.526407      -1.526407      -1.526407    6[1-(0),6-(1,6),6-(6,6)]
    77       1.311828       1.311828       1.311828    6[1-(0),6-(1,6),6-(6,6)]
    78       2.595214       2.595214       2.595214    6[6-(1,6),6-(1,6),6-(1,6)]
    79         3.7513         3.7513         3.7513    6[1-(0),6-(1,7),6-(6,6)]
    80       4.936789       4.936789       4.936789    6[1-(0),6-(1,6),7-(6,48)]
    81       3.824314       3.824314       3.824314    6[1-(0),6-(1,6),7-(6,48)]
    82       2.647494       2.647494       2.647494    6[1-(0),6-(1,7),6-(6,6)]
    83      -0.806629      -0.806629      -0.806629    6[6-(6,6),8-(48),8-(48)]
    84      -0.171814      -0.171814      -0.171814    6[6-(1,6),6-(1,6),6-(8,8)]
    85       1.124357       1.124357       1.124357    6[1-(0),6-(6,6),6-(6,6)]
    86       1.763012       1.763012       1.763012    6[6-(1,6),6-(1,6),6-(6,6)]
    87        1.05521        1.05521        1.05521    6[1-(0),6-(1,6),6-(6,6)]
    88       3.613542       3.613542       3.613542    6[1-(0),6-(1,6),6-(1,6)]
    89      -0.848538      -0.848538      -0.848538    6[1-(0),6-(1,6),6-(6,6)]
    90       5.221236       5.221236       5.221236    6[6-(6,6),8-(48),8-(48)]
    91       4.820433       4.820433       4.820433    6[6-(1,6),6-(1,6),6-(8,8)]
    92        3.55469        3.55469        3.55469    6[1-(0),6-(6,6),6-(6,6)]
    93       3.162606       3.162606       3.162606    6[6-(1,6),6-(1,6),6-(6,6)]
    94       4.098409       4.098409       4.098409    6[1-(0),6-(1,6),6-(6,6)]
    95       5.388283       5.388283       5.388283    6[1-(0),6-(1,6),6-(1,6)]
    96       5.741172       5.741172       5.741172    6[1-(0),6-(1,6),6-(6,6)]
    97       3.238339       3.238339       3.238339    6[1-(0),6-(1,6),6-(6,6)]
    98       4.521725       4.521725       4.521725    6[6-(1,6),6-(1,6),6-(1,6)]
    99       5.677812       5.677812       5.677812    6[1-(0),6-(1,7),6-(6,6)]
   100       6.863301       6.863301       6.863301    6[1-(0),6-(1,6),7-(6,48)]
   101       5.750826       5.750826       5.750826    6[1-(0),6-(1,6),7-(6,48)]
   102       4.574005       4.574005       4.574005    6[1-(0),6-(1,7),6-(6,6)]
   103       1.119883       1.119883       1.119883    6[6-(6,6),8-(48),8-(48)]
   104       1.754697       1.754697       1.754697    6[6-(1,6),6-(1,6),6-(8,8)]
   105       3.050869       3.050869       3.050869    6[1-(0),6-(6,6),6-(6,6)]
   106       3.689523       3.689523       3.689523    6[6-(1,6),6-(1,6),6-(6,6)]
   107       2.981721       2.981721       2.981721    6[1-(0),6-(1,6),6-(6,6)]
   108        1.68703        1.68703        1.68703    6[1-(0),6-(1,6),6-(1,6)]
   109       1.077974       1.077974       1.077974    6[1-(0),6-(1,6),6-(6,6)]
   110       7.147748       7.147748       7.147748    6[6-(6,6),8-(48),8-(48)]
   111       6.746944       6.746944       6.746944    6[6-(1,6),6-(1,6),6-(8,8)]
   112       5.481202       5.481202       5.481202    6[1-(0),6-(6,6),6-(6,6)]
   113       5.089117       5.089117       5.089117    6[6-(1,6),6-(1,6),6-(6,6)]
   114        6.02492        6.02492        6.02492    6[1-(0),6-(1,6),6-(6,6)]
   115       7.314794       7.314794       7.314794    6[1-(0),6-(1,6),6-(1,6)]
   116       7.667684       7.667684       7.667684    6[1-(0),6-(1,6),6-(6,6)]
   117       4.829449       4.829449       4.829449    6[1-(0),6-(1,6),6-(6,6)]
   118       3.546063       3.546063       3.546063    6[6-(1,6),6-(1,6),6-(1,6)]
   119       2.389977       2.389977       2.389977    6[1-(0),6-(1,7),6-(6,6)]
   120       1.204488       1.204488       1.204488    6[1-(0),6-(1,6),7-(6,48)]
   121       2.316963       2.316963       2.316963    6[1-(0),6-(1,6),7-(6,48)]
   122       3.493783       3.493783       3.493783    6[1-(0),6-(1,7),6-(6,6)]
   123       6.947906       6.947906       6.947906    6[6-(6,6),8-(48),8-(48)]
   124       6.313091       6.313091       6.313091    6[6-(1,6),6-(1,6),6-(8,8)]
   125        5.01692        5.01692        5.01692    6[1-(0),6-(6,6),6-(6,6)]
   126       4.378265       4.378265       4.378265    6[6-(1,6),6-(1,6),6-(6,6)]
   127       5.086067       5.086067       5.086067    6[1-(0),6-(1,6),6-(6,6)]
   128       6.380758       6.380758       6.380758    6[1-(0),6-(1,6),6-(1,6)]
   129       6.989815       6.989815       6.989815    6[1-(0),6-(1,6),6-(6,6)]
   130       0.920041       0.920041       0.920041    6[6-(6,6),8-(48),8-(48)]
   131       1.320844       1.320844       1.320844    6[6-(1,6),6-(1,6),6-(8,8)]
   132       2.586587       2.586587       2.586587    6[1-(0),6-(6,6),6-(6,6)]
   133       2.978671       2.978671       2.978671    6[6-(1,6),6-(1,6),6-(6,6)]
   134       2.042868       2.042868       2.042868    6[1-(0),6-(1,6),6-(6,6)]
   135       0.752994       0.752994       0.752994    6[1-(0),6-(1,6),6-(1,6)]
   136       0.400105       0.400105       0.400105    6[1-(0),6-(1,6),6-(6,6)]
   137      -0.755942      -0.755942      -0.755942    7[6-(1,6),6-(1,6),48-(8,8,8,8,48)]
   138       4.970708       4.970708       4.970708    7[6-(1,6),6-(1,6),48-(8,8,8,8,48)]
   139       6.897219       6.897219       6.897219    7[6-(1,6),6-(1,6),48-(8,8,8,8,48)]
   140       1.170569       1.170569       1.170569    7[6-(1,6),6-(1,6),48-(8,8,8,8,48)]
   141       6.149697       6.149697       6.149697    8[6-(6,8),48-(7,8,8,8,48)]
   142       4.348064       4.348064       4.348064    8[6-(6,8),48-(7,8,8,8,48)]
   143      -0.242706      -0.242706      -0.242706    8[6-(6,8),48-(7,8,8,8,48)]
   144       -2.07732       -2.07732       -2.07732    8[6-(6,8),48-(7,8,8,8,48)]
   145      -1.934931      -1.934931      -1.934931    8[6-(6,8),48-(7,8,8,8,48)]
   146      -0.133299      -0.133299      -0.133299    8[6-(6,8),48-(7,8,8,8,48)]
   147       4.457471       4.457471       4.457471    8[6-(6,8),48-(7,8,8,8,48)]
   148       6.292085       6.292085       6.292085    8[6-(6,8),48-(7,8,8,8,48)]
   149       -0.00842       -0.00842       -0.00842    8[6-(6,8),48-(7,8,8,8,48)]
   150       1.793213       1.793213       1.793213    8[6-(6,8),48-(7,8,8,8,48)]
   151       6.383983       6.383983       6.383983    8[6-(6,8),48-(7,8,8,8,48)]
   152       8.218597       8.218597       8.218597    8[6-(6,8),48-(7,8,8,8,48)]
   153       8.076208       8.076208       8.076208    8[6-(6,8),48-(7,8,8,8,48)]
   154       6.274576       6.274576       6.274576    8[6-(6,8),48-(7,8,8,8,48)]
   155       1.683806       1.683806       1.683806    8[6-(6,8),48-(7,8,8,8,48)]
   156      -0.150808      -0.150808      -0.150808    8[6-(6,8),48-(7,8,8,8,48)]
