# Supplementary material for: A collection of forcefield precursors for metal–organic frameworks
Source: RSC Adv. 2019 Nov 13;9(63):36492–507. doi: 10.1039/c9ra07327b (PMC9075174; doi:10.1039/c9ra07327b)
Supplement: RA-009-C9RA07327B-s108 [file RA-009-C9RA07327B-s108.txt]

AROFAP_clean

15.420000    0.000000    0.000000
-1.497745    15.771041    0.000000
-6.733609    -7.565030    14.661023

     1      -2.039918      -2.039918      -2.039918    48[8-(6),8-(6),8-(6,48),8-(6,48)]
     2      -3.373547      -3.373547      -3.373547    48[8-(6),8-(6),8-(6),8-(6,48),8-(6,48)]
     3       7.920517       7.920517       7.920517    48[8-(6),8-(6),8-(6),8-(6,48),8-(6,48)]
     4      -6.527633      -6.527633      -6.527633    48[8-(6),8-(6),8-(6,48),8-(6,48)]
     5       7.318412       7.318412       7.318412    48[8-(6),8-(6),8-(6),8-(6,48),8-(6,48)]
     6       4.386385       4.386385       4.386385    48[8-(6),8-(6),8-(6,48),8-(6,48)]
     7       5.440081       5.440081       5.440081    1[6-(1,6,8)]
     8       4.418874       4.418874       4.418874    1[6-(1,6,8)]
     9       8.720456       8.720456       8.720456    1[6-(6,6)]
    10       5.665571       5.665571       5.665571    1[6-(1,6,8)]
    11         5.1431         5.1431         5.1431    1[6-(1,6,8)]
    12       6.348599       6.348599       6.348599    1[6-(6,6)]
    13       4.028662       4.028662       4.028662    1[6-(6,6)]
    14      10.438347      10.438347      10.438347    1[6-(1,6,8)]
    15       9.798491       9.798491       9.798491    1[6-(1,6,8)]
    16      -3.709148      -3.709148      -3.709148    1[6-(1,6,8)]
    17      -3.063369      -3.063369      -3.063369    1[6-(1,6,8)]
    18       7.990082       7.990082       7.990082    1[6-(6,6)]
    19       6.925255       6.925255       6.925255    1[6-(1,6,8)]
    20       7.557224       7.557224       7.557224    1[6-(1,6,8)]
    21       8.907706       8.907706       8.907706    1[6-(6,6)]
    22      -1.976748      -1.976748      -1.976748    1[6-(6,6)]
    23       8.403656       8.403656       8.403656    1[6-(6,6)]
    24      10.283506      10.283506      10.283506    1[6-(1,6,8)]
    25       9.268124       9.268124       9.268124    1[6-(1,6,8)]
    26      -1.970367      -1.970367      -1.970367    1[6-(6,6)]
    27       5.066121       5.066121       5.066121    1[6-(6,6)]
    28       4.961688       4.961688       4.961688    1[6-(6,6)]
    29        8.92891        8.92891        8.92891    1[6-(6,6)]
    30       6.880988       6.880988       6.880988    1[6-(6,6)]
    31       4.029844       4.029844       4.029844    1[6-(6,6)]
    32       7.181685       7.181685       7.181685    1[6-(1,6,8)]
    33       8.236125       8.236125       8.236125    1[6-(1,6,8)]
    34      -1.557429      -1.557429      -1.557429    1[6-(6,6)]
    35       0.428308       0.428308       0.428308    1[6-(1,6,8)]
    36       0.645164       0.645164       0.645164    1[6-(1,6,8)]
    37      -0.613261      -0.613261      -0.613261    1[6-(6,6)]
    38      10.689555      10.689555      10.689555    1[6-(6,6)]
    39       3.544618       3.544618       3.544618    1[6-(1,6,8)]
    40       2.423802       2.423802       2.423802    1[6-(1,6,8)]
    41      -3.017692      -3.017692      -3.017692    1[6-(6,6)]
    42      -0.260603      -0.260603      -0.260603    1[6-(1,6,8)]
    43      -0.689037      -0.689037      -0.689037    1[6-(1,6,8)]
    44       2.697226       2.697226       2.697226    1[6-(6,6)]
    45       2.965183       2.965183       2.965183    1[6-(1,6,8)]
    46       1.153295       1.153295       1.153295    1[6-(1,6,8)]
    47        7.50164        7.50164        7.50164    1[6-(6,6)]
    48       7.510795       7.510795       7.510795    1[6-(6,6)]
    49        6.19229        6.19229        6.19229    1[6-(6,6)]
    50      -0.219852      -0.219852      -0.219852    1[6-(6,6)]
    51      10.805766      10.805766      10.805766    1[6-(6,6)]
    52       8.990421       8.990421       8.990421    1[6-(6,6)]
    53       2.154048       2.154048       2.154048    1[6-(6,6)]
    54      -2.803111      -2.803111      -2.803111    1[6-(6,6)]
    55       4.348622       4.348622       4.348622    1[6-(6,6)]
    56      -0.516613      -0.516613      -0.516613    1[6-(6,6)]
    57       3.424459       3.424459       3.424459    1[6-(6,6)]
    58      10.687996      10.687996      10.687996    1[6-(6,6)]
    59        9.73936        9.73936        9.73936    1[6-(6,6)]
    60       4.487303       4.487303       4.487303    1[6-(6,6)]
    61       2.662533       2.662533       2.662533    1[6-(6,6)]
    62      13.403422      13.403422      13.403422    1[6-(6,6)]
    63       3.327392       3.327392       3.327392    1[6-(6,6)]
    64      -1.759183      -1.759183      -1.759183    1[6-(6,6)]
    65      -1.226541      -1.226541      -1.226541    1[6-(6,6)]
    66      11.913672      11.913672      11.913672    1[6-(1,6,8)]
    67      -2.531938      -2.531938      -2.531938    1[6-(1,6,8)]
    68        9.79147        9.79147        9.79147    1[6-(6,6)]
    69        1.87425        1.87425        1.87425    1[6-(6,6)]
    70      -1.509288      -1.509288      -1.509288    1[6-(6,6)]
    71        3.74677        3.74677        3.74677    1[6-(6,6)]
    72       9.008216       9.008216       9.008216    1[6-(6,6)]
    73      -0.116869      -0.116869      -0.116869    1[6-(6,6)]
    74      -1.016372      -1.016372      -1.016372    1[6-(6,6)]
    75      -5.150181      -5.150181      -5.150181    1[6-(6,6)]
    76       3.543773       3.543773       3.543773    1[6-(6,6)]
    77       1.881198       1.881198       1.881198    1[6-(6,6)]
    78       0.672932       0.672932       0.672932    1[6-(6,6)]
    79       6.320158       6.320158       6.320158    6[6-(1,1,8),6-(1,1,8),6-(1,1,8),6-(1,1,8)]
    80      11.079474      11.079474      11.079474    6[6-(1,1,8),6-(1,1,8),6-(1,1,8),6-(1,1,8)]
    81       5.145734       5.145734       5.145734    6[1-(0),1-(0),6-(6,6,6),8-(6)]
    82       6.438222       6.438222       6.438222    6[6-(1,6),6-(1,6),6-(8,8)]
    83      -4.444298      -4.444298      -4.444298    6[1-(0),6-(1,6),6-(6,8)]
    84       6.957712       6.957712       6.957712    6[6-(1,6),6-(1,6),8-(6)]
    85       5.919528       5.919528       5.919528    6[1-(0),1-(0),6-(6,6,6),8-(6)]
    86       6.779198       6.779198       6.779198    6[1-(0),6-(1,6),6-(6,6)]
    87       4.743299       4.743299       4.743299    6[1-(0),6-(1,6),6-(6,8)]
    88      10.620658      10.620658      10.620658    6[1-(0),1-(0),6-(6,6,6),8-(6)]
    89       6.966883       6.966883       6.966883    6[6-(1,6),6-(1,6),6-(8,8)]
    90       -3.84394       -3.84394       -3.84394    6[6-(1,6),6-(1,6),6-(8,8)]
    91       -3.88987       -3.88987       -3.88987    6[1-(0),1-(0),6-(6,6,6),8-(6)]
    92      -3.843814      -3.843814      -3.843814    6[6-(1,6),6-(1,6),8-(6)]
    93       7.749279       7.749279       7.749279    6[1-(0),6-(1,6),6-(6,8)]
    94       6.740942       6.740942       6.740942    6[1-(0),1-(0),6-(6,6,6),8-(6)]
    95       8.114168       8.114168       8.114168    6[1-(0),6-(1,6),6-(6,8)]
    96      -2.728989      -2.728989      -2.728989    6[1-(0),6-(1,6),6-(6,6)]
    97       8.017154       8.017154       8.017154    6[1-(0),6-(1,6),6-(6,8)]
    98       7.019359       7.019359       7.019359    6[6-(6,6),8-(0),8-(48,48)]
    99      -4.846904      -4.846904      -4.846904    6[6-(1,6),6-(1,6),8-(6)]
   100       9.941732       9.941732       9.941732    6[1-(0),1-(0),6-(6,6,6),8-(6)]
   101      -2.723399      -2.723399      -2.723399    6[1-(0),6-(1,6),6-(6,8)]
   102       5.844064       5.844064       5.844064    6[1-(0),6-(1,6),6-(6,6)]
   103       5.777652       5.777652       5.777652    6[1-(0),6-(1,6),6-(6,8)]
   104       8.124752       8.124752       8.124752    6[1-(0),6-(1,6),6-(6,6)]
   105       5.788189       5.788189       5.788189    6[6-(1,6),6-(1,6),8-(6)]
   106       7.078026       7.078026       7.078026    6[1-(0),6-(1,6),6-(6,6)]
   107        4.75457        4.75457        4.75457    6[1-(0),6-(1,6),6-(6,6)]
   108        7.47359        7.47359        7.47359    6[1-(0),1-(0),6-(6,6,6),8-(6)]
   109       5.787291       5.787291       5.787291    6[6-(1,6),6-(1,6),6-(8,8)]
   110      -2.303462      -2.303462      -2.303462    6[1-(0),6-(1,6),6-(6,6)]
   111       1.098578       1.098578       1.098578    6[1-(0),1-(0),6-(6,6,6),8-(6)]
   112       1.318694       1.318694       1.318694    6[6-(1,6),6-(1,6),6-(8,8)]
   113       1.679656       1.679656       1.679656    6[6-(1,1,8),6-(1,1,8),6-(1,1,8),6-(1,1,8)]
   114       0.275858       0.275858       0.275858    6[1-(0),6-(1,6),6-(6,6)]
   115       8.876309       8.876309       8.876309    6[6-(1,6),6-(1,6),8-(6)]
   116      10.357047      10.357047      10.357047    6[1-(0),6-(1,6),6-(6,6)]
   117       2.754554       2.754554       2.754554    6[1-(0),1-(0),6-(6,6,6),8-(6)]
   118      -2.265504      -2.265504      -2.265504    6[1-(0),6-(1,6),6-(6,8)]
   119       5.256397       5.256397       5.256397    6[6-(6,6),8-(48),8-(48)]
   120      10.901196      10.901196      10.901196    6[6-(1,6),6-(1,6),6-(8,8)]
   121        1.01838        1.01838        1.01838    6[6-(6,6),8-(48),8-(48)]
   122       2.634258       2.634258       2.634258    6[6-(1,6),6-(1,6),8-(6)]
   123       0.517235       0.517235       0.517235    6[1-(0),1-(0),6-(6,6,6),8-(6)]
   124      -3.876618      -3.876618      -3.876618    6[6-(6,6),8-(0),8-(48,48)]
   125       3.086274       3.086274       3.086274    6[1-(0),6-(1,6),6-(6,8)]
   126       2.251443       2.251443       2.251443    6[1-(0),1-(0),6-(6,6,6),8-(6)]
   127         0.1522         0.1522         0.1522    6[6-(1,6),6-(1,6),8-(6)]
   128      -0.789363      -0.789363      -0.789363    6[6-(1,6),6-(1,6),8-(6)]
   129       6.791366       6.791366       6.791366    6[1-(0),6-(1,6),6-(6,8)]
   130        6.80152        6.80152        6.80152    6[1-(0),6-(1,6),6-(6,6)]
   131       1.820736       1.820736       1.820736    6[6-(1,6),6-(1,6),8-(6)]
   132      11.158102      11.158102      11.158102    6[6-(1,6),6-(1,6),6-(8,8)]
   133      -3.385397      -3.385397      -3.385397    6[6-(6,6),8-(48),8-(48,48)]
   134       1.340393       1.340393       1.340393    6[6-(6,6),8-(48),8-(48)]
   135       4.725513       4.725513       4.725513    6[6-(1,6),6-(1,6),6-(8,8)]
   136       5.780795       5.780795       5.780795    6[1-(0),6-(1,6),6-(6,6)]
   137        5.40433        5.40433        5.40433    6[6-(6,6),8-(48),8-(48)]
   138       0.502737       0.502737       0.502737    6[1-(0),6-(1,6),6-(6,8)]
   139      11.369712      11.369712      11.369712    6[1-(0),6-(1,6),6-(6,6)]
   140         9.3558         9.3558         9.3558    6[1-(0),6-(1,6),6-(6,8)]
   141        1.46358        1.46358        1.46358    6[1-(0),6-(1,6),6-(6,8)]
   142      -3.009437      -3.009437      -3.009437    6[1-(0),6-(1,6),6-(6,8)]
   143       4.095083       4.095083       4.095083    6[1-(0),6-(1,6),6-(6,6)]
   144       5.830464       5.830464       5.830464    6[6-(6,6),8-(0),8-(48,48)]
   145      -1.005962      -1.005962      -1.005962    6[1-(0),6-(1,6),6-(6,8)]
   146       1.168969       1.168969       1.168969    6[6-(6,6),8-(48),8-(48)]
   147       5.834718       5.834718       5.834718    6[6-(6,6),8-(48),8-(48,48)]
   148       3.140583       3.140583       3.140583    6[1-(0),6-(1,6),6-(6,8)]
   149      10.367998      10.367998      10.367998    6[1-(0),6-(1,6),6-(6,6)]
   150      -4.927845      -4.927845      -4.927845    6[1-(0),6-(1,6),6-(6,8)]
   151       4.764865       4.764865       4.764865    6[1-(0),6-(1,6),6-(6,8)]
   152      10.069173      10.069173      10.069173    6[6-(6,6),8-(48),8-(48,48)]
   153       3.673201       3.673201       3.673201    6[6-(1,6),6-(1,6),8-(6)]
   154       1.755524       1.755524       1.755524    6[1-(0),6-(1,6),6-(6,6)]
   155      11.980442      11.980442      11.980442    6[1-(0),6-(1,6),6-(6,6)]
   156       2.610256       2.610256       2.610256    6[1-(0),6-(1,6),6-(6,6)]
   157       1.709962       1.709962       1.709962    6[6-(1,6),6-(1,6),6-(8,8)]
   158      -3.379099      -3.379099      -3.379099    6[6-(1,6),6-(1,6),6-(8,8)]
   159       0.360247       0.360247       0.360247    6[6-(1,6),6-(1,6),6-(8,8)]
   160      -0.856871      -0.856871      -0.856871    6[1-(0),6-(1,6),6-(6,8)]
   161       0.810564       0.810564       0.810564    6[6-(1,6),6-(1,6),6-(8,8)]
   162       8.359381       8.359381       8.359381    6[6-(1,6),6-(1,6),8-(6)]
   163      -0.540044      -0.540044      -0.540044    6[1-(0),6-(1,6),6-(6,6)]
   164       -3.17693       -3.17693       -3.17693    6[1-(0),1-(0),6-(6,6,6),8-(6)]
   165      -4.898977      -4.898977      -4.898977    6[1-(0),6-(1,6),6-(6,6)]
   166       2.202079       2.202079       2.202079    6[1-(0),6-(1,6),6-(6,6)]
   167      -1.161315      -1.161315      -1.161315    6[1-(0),6-(1,6),6-(6,8)]
   168       2.850523       2.850523       2.850523    6[1-(0),6-(1,6),6-(6,8)]
   169       9.368869       9.368869       9.368869    6[1-(0),6-(1,6),6-(6,8)]
   170      -0.278393      -0.278393      -0.278393    6[1-(0),6-(1,6),6-(6,6)]
   171      -1.508988      -1.508988      -1.508988    6[6-(1,6),6-(1,6),8-(6)]
   172      -0.831529      -0.831529      -0.831529    6[1-(0),6-(1,6),6-(6,8)]
   173      -6.002752      -6.002752      -6.002752    6[6-(6,6),8-(48),8-(48)]
   174       -4.43206       -4.43206       -4.43206    6[1-(0),6-(1,6),6-(6,6)]
   175       3.197253       3.197253       3.197253    6[1-(0),6-(1,6),6-(6,8)]
   176       2.219861       2.219861       2.219861    6[1-(0),6-(1,6),6-(6,6)]
   177       0.139553       0.139553       0.139553    6[1-(0),6-(1,6),6-(6,6)]
   178       8.007267       8.007267       8.007267    8[6-(6,8),48-(8,8,8),48-(8,8,8,8)]
   179       6.088133       6.088133       6.088133    8[6-(6,8)]
   180        7.02203        7.02203        7.02203    8[6-(1,1,6),6-(6,6)]
   181       9.351954       9.351954       9.351954    8[6-(1,1,6),6-(6,6)]
   182       4.663683       4.663683       4.663683    8[6-(1,1,6),6-(6,6)]
   183      -3.722444      -3.722444      -3.722444    8[6-(1,1,6),6-(6,6)]
   184       -4.93113       -4.93113       -4.93113    8[6-(1,1,6),6-(6,6)]
   185         5.6448         5.6448         5.6448    8[6-(1,1,6),6-(6,6)]
   186      -4.417985      -4.417985      -4.417985    8[6-(6,8),48-(8,8,8),48-(8,8,8,8)]
   187       1.395575       1.395575       1.395575    8[6-(6,8),48-(8,8,8)]
   188       5.034883       5.034883       5.034883    8[6-(6,8),48-(8,8,8)]
   189       6.588409       6.588409       6.588409    8[6-(6,8)]
   190      -0.157053      -0.157053      -0.157053    8[6-(6,8),48-(8,8,8)]
   191        6.03754        6.03754        6.03754    8[6-(6,8),48-(8,8,8),48-(8,8,8,8)]
   192       6.641061       6.641061       6.641061    8[6-(6,8),48-(8,8,8,8)]
   193       5.814193       5.814193       5.814193    8[6-(6,8),48-(8,8,8)]
   194       5.021465       5.021465       5.021465    8[6-(6,8),48-(8,8,8),48-(8,8,8,8)]
   195      -2.415611      -2.415611      -2.415611    8[6-(6,8),48-(8,8,8,8)]
   196      -2.951351      -2.951351      -2.951351    8[6-(6,8),48-(8,8,8),48-(8,8,8,8)]
   197       9.965716       9.965716       9.965716    8[6-(6,8),48-(8,8,8),48-(8,8,8,8)]
   198       2.349185       2.349185       2.349185    8[6-(6,8),48-(8,8,8)]
   199       9.219178       9.219178       9.219178    8[6-(6,8),48-(8,8,8,8)]
   200       1.983224       1.983224       1.983224    8[6-(6,8),48-(8,8,8,8)]
   201       5.681924       5.681924       5.681924    8[6-(6,8),48-(8,8,8,8)]
   202       4.936726       4.936726       4.936726    8[6-(6,8),48-(8,8,8,8)]
   203      -6.549454      -6.549454      -6.549454    8[6-(6,8),48-(8,8,8)]
   204      -6.414706      -6.414706      -6.414706    8[6-(6,8),48-(8,8,8,8)]
   205       7.874564       7.874564       7.874564    8[6-(1,1,6),6-(6,6)]
   206       1.613845       1.613845       1.613845    8[6-(1,1,6),6-(6,6)]
   207       2.157596       2.157596       2.157596    8[6-(1,1,6),6-(6,6)]
   208       1.241822       1.241822       1.241822    8[6-(1,1,6),6-(6,6)]
   209      -4.726678      -4.726678      -4.726678    8[6-(6,8)]
   210       0.174104       0.174104       0.174104    8[6-(1,1,6),6-(6,6)]
   211        0.24617        0.24617        0.24617    8[6-(6,8),48-(8,8,8,8)]
   212       1.986528       1.986528       1.986528    8[6-(6,8),48-(8,8,8,8)]
   213      -2.527726      -2.527726      -2.527726    8[6-(1,1,6),6-(6,6)]
