# Supplementary material for: A collection of forcefield precursors for metal–organic frameworks
Source: RSC Adv. 2019 Nov 13;9(63):36492–507. doi: 10.1039/c9ra07327b (PMC9075174; doi:10.1039/c9ra07327b)
Supplement: RA-009-C9RA07327B-s109 [file RA-009-C9RA07327B-s109.txt]

AROFET_clean

13.346000    0.000000    0.000000
-2.147755    16.043276    0.000000
-5.309751    -7.604250    15.170208

     1      -3.575046      -3.575046      -3.575046    48[8-(6),8-(6),8-(6,48),8-(6,48)]
     2       -1.03513       -1.03513       -1.03513    48[8-(6),8-(6),8-(6),8-(6),8-(6)]
     3        9.46354        9.46354        9.46354    48[8-(6),8-(6),8-(6,48),8-(6,48)]
     4       6.923624       6.923624       6.923624    48[8-(6),8-(6),8-(6),8-(6),8-(6)]
     5       1.954686       1.954686       1.954686    1[6-(6,6)]
     6       4.310075       4.310075       4.310075    1[6-(6,6)]
     7       1.395357       1.395357       1.395357    1[6-(1,6,8)]
     8       2.320503       2.320503       2.320503    1[6-(1,6,8)]
     9      -4.189818      -4.189818      -4.189818    1[6-(6,6)]
    10      -0.675802      -0.675802      -0.675802    1[6-(1,6,8)]
    11      -1.038426      -1.038426      -1.038426    1[6-(1,6,8)]
    12       9.459201       9.459201       9.459201    1[6-(6,6)]
    13      -1.884949      -1.884949      -1.884949    1[6-(6,6)]
    14       8.258007       8.258007       8.258007    1[6-(6,6)]
    15        2.00029        2.00029        2.00029    1[6-(6,6)]
    16      -3.919867      -3.919867      -3.919867    1[6-(6,6)]
    17       8.211976       8.211976       8.211976    1[6-(6,6)]
    18       9.404824       9.404824       9.404824    1[6-(6,6)]
    19      -0.229015      -0.229015      -0.229015    1[6-(1,6,8)]
    20      -1.441691      -1.441691      -1.441691    1[6-(1,6,8)]
    21       1.239444       1.239444       1.239444    1[6-(6,6)]
    22       2.659363       2.659363       2.659363    1[6-(6,6)]
    23       0.071513       0.071513       0.071513    1[6-(6,6)]
    24       1.240423       1.240423       1.240423    1[6-(6,6)]
    25       1.421594       1.421594       1.421594    1[6-(1,6,8)]
    26        1.51164        1.51164        1.51164    1[6-(1,6,8)]
    27       2.897277       2.897277       2.897277    1[6-(6,6)]
    28      -2.557982      -2.557982      -2.557982    1[6-(6,6)]
    29       3.933808       3.933808       3.933808    1[6-(6,6)]
    30       1.578419       1.578419       1.578419    1[6-(6,6)]
    31       4.493137       4.493137       4.493137    1[6-(1,6,8)]
    32       3.567991       3.567991       3.567991    1[6-(1,6,8)]
    33      10.078312      10.078312      10.078312    1[6-(6,6)]
    34       6.564296       6.564296       6.564296    1[6-(1,6,8)]
    35        6.92692        6.92692        6.92692    1[6-(1,6,8)]
    36      -3.570707      -3.570707      -3.570707    1[6-(6,6)]
    37       7.773443       7.773443       7.773443    1[6-(6,6)]
    38      -2.369513      -2.369513      -2.369513    1[6-(6,6)]
    39       3.888204       3.888204       3.888204    1[6-(6,6)]
    40       9.808361       9.808361       9.808361    1[6-(6,6)]
    41      -2.323482      -2.323482      -2.323482    1[6-(6,6)]
    42       -3.51633       -3.51633       -3.51633    1[6-(6,6)]
    43       6.117509       6.117509       6.117509    1[6-(1,6,8)]
    44       7.330185       7.330185       7.330185    1[6-(1,6,8)]
    45        4.64905        4.64905        4.64905    1[6-(6,6)]
    46       3.229131       3.229131       3.229131    1[6-(6,6)]
    47       5.816981       5.816981       5.816981    1[6-(6,6)]
    48       4.648071       4.648071       4.648071    1[6-(6,6)]
    49         4.4669         4.4669         4.4669    1[6-(1,6,8)]
    50       4.376854       4.376854       4.376854    1[6-(1,6,8)]
    51       2.991217       2.991217       2.991217    1[6-(6,6)]
    52       8.446476       8.446476       8.446476    1[6-(6,6)]
    53       1.033849       1.033849       1.033849    6[1-(0),6-(1,6),6-(6,8)]
    54       3.683182       3.683182       3.683182    6[1-(0),6-(1,6),6-(6,8)]
    55       1.648344       1.648344       1.648344    6[1-(0),1-(0),6-(6,6,6),8-(6)]
    56      -3.323891      -3.323891      -3.323891    6[1-(0),6-(1,6),6-(6,8)]
    57      -0.297026      -0.297026      -0.297026    6[1-(0),1-(0),6-(6,6,6),8-(6)]
    58       9.210672       9.210672       9.210672    6[1-(0),6-(1,6),6-(6,6)]
    59      -1.243621      -1.243621      -1.243621    6[1-(0),6-(1,6),6-(6,8)]
    60       8.497407       8.497407       8.497407    6[1-(0),6-(1,6),6-(6,8)]
    61      -0.918715      -0.918715      -0.918715    6[1-(0),6-(1,6),6-(6,8)]
    62      -3.149948      -3.149948      -3.149948    6[1-(0),6-(1,6),6-(6,6)]
    63        8.46771        8.46771        8.46771    6[1-(0),6-(1,6),6-(6,8)]
    64       9.175182       9.175182       9.175182    6[1-(0),6-(1,6),6-(6,6)]
    65      -0.578134      -0.578134      -0.578134    6[1-(0),1-(0),6-(6,6,6),8-(6)]
    66       0.605175       0.605175       0.605175    6[1-(0),6-(1,6),6-(6,6)]
    67       2.704094       2.704094       2.704094    6[1-(0),6-(1,6),6-(6,8)]
    68       0.406269       0.406269       0.406269    6[6-(1,1,8),6-(1,1,8),6-(1,1,8),6-(1,1,8)]
    69      -0.020099      -0.020099      -0.020099    6[6-(1,6),6-(1,6),8-(6)]
    70       1.793185       1.793185       1.793185    6[6-(1,6),6-(1,6),6-(8,8)]
    71      -0.798597      -0.798597      -0.798597    6[1-(0),6-(1,6),6-(6,6)]
    72       0.113091       0.113091       0.113091    6[6-(1,6),6-(1,6),8-(6)]
    73       0.889847       0.889847       0.889847    6[6-(6,6),8-(48),8-(48)]
    74        8.14865        8.14865        8.14865    6[6-(1,6),6-(1,6),8-(6)]
    75       1.833609       1.833609       1.833609    6[1-(0),6-(1,6),6-(6,6)]
    76       0.913095       0.913095       0.913095    6[1-(0),1-(0),6-(6,6,6),8-(6)]
    77       9.555255       9.555255       9.555255    6[6-(1,6),6-(1,6),6-(8,8)]
    78       -1.16728       -1.16728       -1.16728    6[6-(6,6),8-(48),8-(48,48)]
    79      -0.729705      -0.729705      -0.729705    6[6-(1,6),6-(1,6),6-(8,8)]
    80       2.815067       2.815067       2.815067    6[1-(0),6-(1,6),6-(6,6)]
    81       -1.63764       -1.63764       -1.63764    6[1-(0),6-(1,6),6-(6,6)]
    82        3.66689        3.66689        3.66689    6[6-(1,6),6-(1,6),8-(6)]
    83      -1.699858      -1.699858      -1.699858    6[6-(6,6),8-(48),8-(48)]
    84       -1.89256       -1.89256       -1.89256    6[6-(1,6),6-(1,6),6-(8,8)]
    85      10.341689      10.341689      10.341689    6[6-(6,6),8-(48),8-(48)]
    86       4.854645       4.854645       4.854645    6[1-(0),6-(1,6),6-(6,8)]
    87       2.205312       2.205312       2.205312    6[1-(0),6-(1,6),6-(6,8)]
    88        4.24015        4.24015        4.24015    6[1-(0),1-(0),6-(6,6,6),8-(6)]
    89       9.212385       9.212385       9.212385    6[1-(0),6-(1,6),6-(6,8)]
    90        6.18552        6.18552        6.18552    6[1-(0),1-(0),6-(6,6,6),8-(6)]
    91      -3.322178      -3.322178      -3.322178    6[1-(0),6-(1,6),6-(6,6)]
    92       7.132115       7.132115       7.132115    6[1-(0),6-(1,6),6-(6,8)]
    93      -2.608913      -2.608913      -2.608913    6[1-(0),6-(1,6),6-(6,8)]
    94       6.807209       6.807209       6.807209    6[1-(0),6-(1,6),6-(6,8)]
    95       9.038442       9.038442       9.038442    6[1-(0),6-(1,6),6-(6,6)]
    96      -2.579216      -2.579216      -2.579216    6[1-(0),6-(1,6),6-(6,8)]
    97      -3.286688      -3.286688      -3.286688    6[1-(0),6-(1,6),6-(6,6)]
    98       6.466628       6.466628       6.466628    6[1-(0),1-(0),6-(6,6,6),8-(6)]
    99       5.283319       5.283319       5.283319    6[1-(0),6-(1,6),6-(6,6)]
   100         3.1844         3.1844         3.1844    6[1-(0),6-(1,6),6-(6,8)]
   101       5.482225       5.482225       5.482225    6[6-(1,1,8),6-(1,1,8),6-(1,1,8),6-(1,1,8)]
   102       5.908593       5.908593       5.908593    6[6-(1,6),6-(1,6),8-(6)]
   103       4.095309       4.095309       4.095309    6[6-(1,6),6-(1,6),6-(8,8)]
   104       6.687091       6.687091       6.687091    6[1-(0),6-(1,6),6-(6,6)]
   105       5.775403       5.775403       5.775403    6[6-(1,6),6-(1,6),8-(6)]
   106       4.998647       4.998647       4.998647    6[6-(6,6),8-(48),8-(48)]
   107      -2.260156      -2.260156      -2.260156    6[6-(1,6),6-(1,6),8-(6)]
   108       4.054885       4.054885       4.054885    6[1-(0),6-(1,6),6-(6,6)]
   109       4.975399       4.975399       4.975399    6[1-(0),1-(0),6-(6,6,6),8-(6)]
   110      -3.666761      -3.666761      -3.666761    6[6-(1,6),6-(1,6),6-(8,8)]
   111       7.055774       7.055774       7.055774    6[6-(6,6),8-(48),8-(48,48)]
   112       6.618199       6.618199       6.618199    6[6-(1,6),6-(1,6),6-(8,8)]
   113       3.073427       3.073427       3.073427    6[1-(0),6-(1,6),6-(6,6)]
   114       7.526134       7.526134       7.526134    6[1-(0),6-(1,6),6-(6,6)]
   115       2.221604       2.221604       2.221604    6[6-(1,6),6-(1,6),8-(6)]
   116       7.588352       7.588352       7.588352    6[6-(6,6),8-(48),8-(48)]
   117       7.781054       7.781054       7.781054    6[6-(1,6),6-(1,6),6-(8,8)]
   118      -4.453195      -4.453195      -4.453195    6[6-(6,6),8-(48),8-(48)]
   119      -0.245213      -0.245213      -0.245213    8[6-(1,1,6),6-(6,6)]
   120      -2.420104      -2.420104      -2.420104    8[6-(6,8),48-(8,8,8,8)]
   121       2.175449       2.175449       2.175449    8[6-(1,1,6),6-(6,6)]
   122      -0.301045      -0.301045      -0.301045    8[6-(6,8),48-(8,8,8,8)]
   123      -2.447561      -2.447561      -2.447561    8[6-(6,8),48-(8,8,8),48-(8,8,8)]
   124      -0.750569      -0.750569      -0.750569    8[6-(1,1,6),6-(6,6)]
   125      10.419958      10.419958      10.419958    8[6-(6,8),48-(8,8,8)]
   126       0.627351       0.627351       0.627351    8[6-(1,1,6),6-(6,6)]
   127      -0.013864      -0.013864      -0.013864    8[6-(6,8),48-(8,8,8,8)]
   128      -2.707024      -2.707024      -2.707024    8[6-(6,8),48-(8,8,8)]
   129      -0.628456      -0.628456      -0.628456    8[6-(6,8),48-(8,8,8,8)]
   130       0.965427       0.965427       0.965427    8[6-(6,8),48-(8,8,8,8)]
   131       6.133707       6.133707       6.133707    8[6-(1,1,6),6-(6,6)]
   132       8.308598       8.308598       8.308598    8[6-(6,8),48-(8,8,8,8)]
   133       3.713045       3.713045       3.713045    8[6-(1,1,6),6-(6,6)]
   134       6.189539       6.189539       6.189539    8[6-(6,8),48-(8,8,8,8)]
   135       8.336055       8.336055       8.336055    8[6-(6,8),48-(8,8,8),48-(8,8,8)]
   136       6.639063       6.639063       6.639063    8[6-(1,1,6),6-(6,6)]
   137      -4.531464      -4.531464      -4.531464    8[6-(6,8),48-(8,8,8)]
   138       5.261143       5.261143       5.261143    8[6-(1,1,6),6-(6,6)]
   139       5.902358       5.902358       5.902358    8[6-(6,8),48-(8,8,8,8)]
   140       8.595518       8.595518       8.595518    8[6-(6,8),48-(8,8,8)]
   141        6.51695        6.51695        6.51695    8[6-(6,8),48-(8,8,8,8)]
   142       4.923067       4.923067       4.923067    8[6-(6,8),48-(8,8,8,8)]
