# Supplementary material for: A collection of forcefield precursors for metal–organic frameworks
Source: RSC Adv. 2019 Nov 13;9(63):36492–507. doi: 10.1039/c9ra07327b (PMC9075174; doi:10.1039/c9ra07327b)
Supplement: RA-009-C9RA07327B-s110 [file RA-009-C9RA07327B-s110.txt]

ASACON_clean

12.056000    0.000000    0.000000
0.000000    15.987000    0.000000
0.000000    0.000000    15.383000

     1       0.302123       0.302123       0.302123    30[8-(30,30),8-(6),8-(6),8-(6)]
     2      11.753877      11.753877      11.753877    30[8-(30,30),8-(6),8-(6),8-(6)]
     3       6.330123       6.330123       6.330123    30[8-(30,30),8-(6),8-(6),8-(6)]
     4       5.725877       5.725877       5.725877    30[8-(30,30),8-(6),8-(6),8-(6)]
     5      11.753877      11.753877      11.753877    30[8-(30,30),8-(6),8-(6),8-(6)]
     6       0.302123       0.302123       0.302123    30[8-(30,30),8-(6),8-(6),8-(6)]
     7       5.725877       5.725877       5.725877    30[8-(30,30),8-(6),8-(6),8-(6)]
     8       6.330123       6.330123       6.330123    30[8-(30,30),8-(6),8-(6),8-(6)]
     9          3.014          3.014          3.014    30[8-(30,30),8-(30,30),8-(6),8-(6),8-(6),8-(6)]
    10          9.042          9.042          9.042    30[8-(30,30),8-(30,30),8-(6),8-(6),8-(6),8-(6)]
    11          9.042          9.042          9.042    30[8-(30,30),8-(30,30),8-(6),8-(6),8-(6),8-(6)]
    12          3.014          3.014          3.014    30[8-(30,30),8-(30,30),8-(6),8-(6),8-(6),8-(6)]
    13            0.0            0.0            0.0    30[8-(30,30),8-(30,30),8-(6),8-(6)]
    14          6.028          6.028          6.028    30[8-(30,30),8-(30,30),8-(6),8-(6)]
    15            0.0            0.0            0.0    30[8-(30,30),8-(30,30),8-(6),8-(6)]
    16          6.028          6.028          6.028    30[8-(30,30),8-(30,30),8-(6),8-(6)]
    17      11.658152      11.658152      11.658152    1[6-(6,6)]
    18      11.722049      11.722049      11.722049    1[6-(6,6)]
    19       0.397848       0.397848       0.397848    1[6-(6,6)]
    20       0.333951       0.333951       0.333951    1[6-(6,6)]
    21       5.630152       5.630152       5.630152    1[6-(6,6)]
    22       5.694049       5.694049       5.694049    1[6-(6,6)]
    23       6.425848       6.425848       6.425848    1[6-(6,6)]
    24       6.361951       6.361951       6.361951    1[6-(6,6)]
    25       0.397848       0.397848       0.397848    1[6-(6,6)]
    26       0.333951       0.333951       0.333951    1[6-(6,6)]
    27      11.658152      11.658152      11.658152    1[6-(6,6)]
    28      11.722049      11.722049      11.722049    1[6-(6,6)]
    29       6.425848       6.425848       6.425848    1[6-(6,6)]
    30       6.361951       6.361951       6.361951    1[6-(6,6)]
    31       5.630152       5.630152       5.630152    1[6-(6,6)]
    32       5.694049       5.694049       5.694049    1[6-(6,6)]
    33       0.395437       0.395437       0.395437    6[1-(0),6-(1,6),6-(6,6)]
    34       1.523878       1.523878       1.523878    6[6-(1,6),6-(6,6),6-(8,8)]
    35       1.411758       1.411758       1.411758    6[6-(6,6),8-(30),8-(30)]
    36       2.735506       2.735506       2.735506    6[6-(6,6),6-(6,6),6-(8,8)]
    37       2.782525       2.782525       2.782525    6[6-(6,6),6-(6,6),6-(8,8)]
    38       4.127974       4.127974       4.127974    6[6-(6,6),8-(0),8-(30)]
    39        1.64685        1.64685        1.64685    6[6-(1,6),6-(6,6),6-(8,8)]
    40       1.614298       1.614298       1.614298    6[6-(6,6),8-(30),8-(30)]
    41       0.442455       0.442455       0.442455    6[1-(0),6-(1,6),6-(6,6)]
    42       3.924228       3.924228       3.924228    6[6-(6,6),8-(0),8-(30)]
    43      11.660563      11.660563      11.660563    6[1-(0),6-(1,6),6-(6,6)]
    44      10.532122      10.532122      10.532122    6[6-(1,6),6-(6,6),6-(8,8)]
    45      10.644242      10.644242      10.644242    6[6-(6,6),8-(30),8-(30)]
    46       9.320494       9.320494       9.320494    6[6-(6,6),6-(6,6),6-(8,8)]
    47       9.273475       9.273475       9.273475    6[6-(6,6),6-(6,6),6-(8,8)]
    48       7.928026       7.928026       7.928026    6[6-(6,6),8-(0),8-(30)]
    49       10.40915       10.40915       10.40915    6[6-(1,6),6-(6,6),6-(8,8)]
    50      10.441702      10.441702      10.441702    6[6-(6,6),8-(30),8-(30)]
    51      11.613545      11.613545      11.613545    6[1-(0),6-(1,6),6-(6,6)]
    52       8.131772       8.131772       8.131772    6[6-(6,6),8-(0),8-(30)]
    53       6.423437       6.423437       6.423437    6[1-(0),6-(1,6),6-(6,6)]
    54       7.551878       7.551878       7.551878    6[6-(1,6),6-(6,6),6-(8,8)]
    55       7.439758       7.439758       7.439758    6[6-(6,6),8-(30),8-(30)]
    56       8.763506       8.763506       8.763506    6[6-(6,6),6-(6,6),6-(8,8)]
    57       8.810525       8.810525       8.810525    6[6-(6,6),6-(6,6),6-(8,8)]
    58      10.155974      10.155974      10.155974    6[6-(6,6),8-(0),8-(30)]
    59        7.67485        7.67485        7.67485    6[6-(1,6),6-(6,6),6-(8,8)]
    60       7.642298       7.642298       7.642298    6[6-(6,6),8-(30),8-(30)]
    61       6.470455       6.470455       6.470455    6[1-(0),6-(1,6),6-(6,6)]
    62       9.952228       9.952228       9.952228    6[6-(6,6),8-(0),8-(30)]
    63       5.632563       5.632563       5.632563    6[1-(0),6-(1,6),6-(6,6)]
    64       4.504122       4.504122       4.504122    6[6-(1,6),6-(6,6),6-(8,8)]
    65       4.616242       4.616242       4.616242    6[6-(6,6),8-(30),8-(30)]
    66       3.292494       3.292494       3.292494    6[6-(6,6),6-(6,6),6-(8,8)]
    67       3.245475       3.245475       3.245475    6[6-(6,6),6-(6,6),6-(8,8)]
    68       1.900026       1.900026       1.900026    6[6-(6,6),8-(0),8-(30)]
    69        4.38115        4.38115        4.38115    6[6-(1,6),6-(6,6),6-(8,8)]
    70       4.413702       4.413702       4.413702    6[6-(6,6),8-(30),8-(30)]
    71       5.585545       5.585545       5.585545    6[1-(0),6-(1,6),6-(6,6)]
    72       2.103772       2.103772       2.103772    6[6-(6,6),8-(0),8-(30)]
    73      11.660563      11.660563      11.660563    6[1-(0),6-(1,6),6-(6,6)]
    74      10.532122      10.532122      10.532122    6[6-(1,6),6-(6,6),6-(8,8)]
    75      10.644242      10.644242      10.644242    6[6-(6,6),8-(30),8-(30)]
    76       9.320494       9.320494       9.320494    6[6-(6,6),6-(6,6),6-(8,8)]
    77       9.273475       9.273475       9.273475    6[6-(6,6),6-(6,6),6-(8,8)]
    78       7.928026       7.928026       7.928026    6[6-(6,6),8-(0),8-(30)]
    79       10.40915       10.40915       10.40915    6[6-(1,6),6-(6,6),6-(8,8)]
    80      10.441702      10.441702      10.441702    6[6-(6,6),8-(30),8-(30)]
    81      11.613545      11.613545      11.613545    6[1-(0),6-(1,6),6-(6,6)]
    82       8.131772       8.131772       8.131772    6[6-(6,6),8-(0),8-(30)]
    83       0.395437       0.395437       0.395437    6[1-(0),6-(1,6),6-(6,6)]
    84       1.523878       1.523878       1.523878    6[6-(1,6),6-(6,6),6-(8,8)]
    85       1.411758       1.411758       1.411758    6[6-(6,6),8-(30),8-(30)]
    86       2.735506       2.735506       2.735506    6[6-(6,6),6-(6,6),6-(8,8)]
    87       2.782525       2.782525       2.782525    6[6-(6,6),6-(6,6),6-(8,8)]
    88       4.127974       4.127974       4.127974    6[6-(6,6),8-(0),8-(30)]
    89        1.64685        1.64685        1.64685    6[6-(1,6),6-(6,6),6-(8,8)]
    90       1.614298       1.614298       1.614298    6[6-(6,6),8-(30),8-(30)]
    91       0.442455       0.442455       0.442455    6[1-(0),6-(1,6),6-(6,6)]
    92       3.924228       3.924228       3.924228    6[6-(6,6),8-(0),8-(30)]
    93       5.632563       5.632563       5.632563    6[1-(0),6-(1,6),6-(6,6)]
    94       4.504122       4.504122       4.504122    6[6-(1,6),6-(6,6),6-(8,8)]
    95       4.616242       4.616242       4.616242    6[6-(6,6),8-(30),8-(30)]
    96       3.292494       3.292494       3.292494    6[6-(6,6),6-(6,6),6-(8,8)]
    97       3.245475       3.245475       3.245475    6[6-(6,6),6-(6,6),6-(8,8)]
    98       1.900026       1.900026       1.900026    6[6-(6,6),8-(0),8-(30)]
    99        4.38115        4.38115        4.38115    6[6-(1,6),6-(6,6),6-(8,8)]
   100       4.413702       4.413702       4.413702    6[6-(6,6),8-(30),8-(30)]
   101       5.585545       5.585545       5.585545    6[1-(0),6-(1,6),6-(6,6)]
   102       2.103772       2.103772       2.103772    6[6-(6,6),8-(0),8-(30)]
   103       6.423437       6.423437       6.423437    6[1-(0),6-(1,6),6-(6,6)]
   104       7.551878       7.551878       7.551878    6[6-(1,6),6-(6,6),6-(8,8)]
   105       7.439758       7.439758       7.439758    6[6-(6,6),8-(30),8-(30)]
   106       8.763506       8.763506       8.763506    6[6-(6,6),6-(6,6),6-(8,8)]
   107       8.810525       8.810525       8.810525    6[6-(6,6),6-(6,6),6-(8,8)]
   108      10.155974      10.155974      10.155974    6[6-(6,6),8-(0),8-(30)]
   109        7.67485        7.67485        7.67485    6[6-(1,6),6-(6,6),6-(8,8)]
   110       7.642298       7.642298       7.642298    6[6-(6,6),8-(30),8-(30)]
   111       6.470455       6.470455       6.470455    6[1-(0),6-(1,6),6-(6,6)]
   112       9.952228       9.952228       9.952228    6[6-(6,6),8-(0),8-(30)]
   113       0.447278       0.447278       0.447278    8[6-(6,8),30-(8,8,8)]
   114       2.248444       2.248444       2.248444    8[6-(6,8),30-(8,8,8,8,8)]
   115       4.126769       4.126769       4.126769    8[6-(6,8)]
   116       4.668083       4.668083       4.668083    8[6-(6,8),30-(8,8,8)]
   117       4.489654       4.489654       4.489654    8[6-(6,8),30-(8,8,8)]
   118       4.760914       4.760914       4.760914    8[6-(6,8)]
   119       2.347303       2.347303       2.347303    8[6-(6,8),30-(8,8,8,8,8)]
   120       0.841509       0.841509       0.841509    8[6-(6,8),30-(8,8,8)]
   121       4.709074       4.709074       4.709074    8[30-(8,8,8),30-(8,8,8),30-(8,8,8,8,8)]
   122      11.608722      11.608722      11.608722    8[6-(6,8),30-(8,8,8)]
   123       9.807556       9.807556       9.807556    8[6-(6,8),30-(8,8,8,8,8)]
   124       7.929231       7.929231       7.929231    8[6-(6,8)]
   125       7.387917       7.387917       7.387917    8[6-(6,8),30-(8,8,8)]
   126       7.566346       7.566346       7.566346    8[6-(6,8),30-(8,8,8)]
   127       7.295086       7.295086       7.295086    8[6-(6,8)]
   128       9.708697       9.708697       9.708697    8[6-(6,8),30-(8,8,8,8,8)]
   129      11.214491      11.214491      11.214491    8[6-(6,8),30-(8,8,8)]
   130       7.346926       7.346926       7.346926    8[30-(8,8,8),30-(8,8,8),30-(8,8,8,8,8)]
   131       6.475278       6.475278       6.475278    8[6-(6,8),30-(8,8,8)]
   132       8.276444       8.276444       8.276444    8[6-(6,8),30-(8,8,8,8,8)]
   133      10.154769      10.154769      10.154769    8[6-(6,8)]
   134      10.696083      10.696083      10.696083    8[6-(6,8),30-(8,8,8)]
   135      10.517654      10.517654      10.517654    8[6-(6,8),30-(8,8,8)]
   136      10.788914      10.788914      10.788914    8[6-(6,8)]
   137       8.375303       8.375303       8.375303    8[6-(6,8),30-(8,8,8,8,8)]
   138       6.869509       6.869509       6.869509    8[6-(6,8),30-(8,8,8)]
   139      10.737074      10.737074      10.737074    8[30-(8,8,8),30-(8,8,8),30-(8,8,8,8,8)]
   140       5.580722       5.580722       5.580722    8[6-(6,8),30-(8,8,8)]
   141       3.779556       3.779556       3.779556    8[6-(6,8),30-(8,8,8,8,8)]
   142       1.901231       1.901231       1.901231    8[6-(6,8)]
   143       1.359917       1.359917       1.359917    8[6-(6,8),30-(8,8,8)]
   144       1.538346       1.538346       1.538346    8[6-(6,8),30-(8,8,8)]
   145       1.267086       1.267086       1.267086    8[6-(6,8)]
   146       3.680697       3.680697       3.680697    8[6-(6,8),30-(8,8,8,8,8)]
   147       5.186491       5.186491       5.186491    8[6-(6,8),30-(8,8,8)]
   148       1.318926       1.318926       1.318926    8[30-(8,8,8),30-(8,8,8),30-(8,8,8,8,8)]
   149      11.608722      11.608722      11.608722    8[6-(6,8),30-(8,8,8)]
   150       9.807556       9.807556       9.807556    8[6-(6,8),30-(8,8,8,8,8)]
   151       7.929231       7.929231       7.929231    8[6-(6,8)]
   152       7.387917       7.387917       7.387917    8[6-(6,8),30-(8,8,8)]
   153       7.566346       7.566346       7.566346    8[6-(6,8),30-(8,8,8)]
   154       7.295086       7.295086       7.295086    8[6-(6,8)]
   155       9.708697       9.708697       9.708697    8[6-(6,8),30-(8,8,8,8,8)]
   156      11.214491      11.214491      11.214491    8[6-(6,8),30-(8,8,8)]
   157       7.346926       7.346926       7.346926    8[30-(8,8,8),30-(8,8,8),30-(8,8,8,8,8)]
   158       0.447278       0.447278       0.447278    8[6-(6,8),30-(8,8,8)]
   159       2.248444       2.248444       2.248444    8[6-(6,8),30-(8,8,8,8,8)]
   160       4.126769       4.126769       4.126769    8[6-(6,8)]
   161       4.668083       4.668083       4.668083    8[6-(6,8),30-(8,8,8)]
   162       4.489654       4.489654       4.489654    8[6-(6,8),30-(8,8,8)]
   163       4.760914       4.760914       4.760914    8[6-(6,8)]
   164       2.347303       2.347303       2.347303    8[6-(6,8),30-(8,8,8,8,8)]
   165       0.841509       0.841509       0.841509    8[6-(6,8),30-(8,8,8)]
   166       4.709074       4.709074       4.709074    8[30-(8,8,8),30-(8,8,8),30-(8,8,8,8,8)]
   167       5.580722       5.580722       5.580722    8[6-(6,8),30-(8,8,8)]
   168       3.779556       3.779556       3.779556    8[6-(6,8),30-(8,8,8,8,8)]
   169       1.901231       1.901231       1.901231    8[6-(6,8)]
   170       1.359917       1.359917       1.359917    8[6-(6,8),30-(8,8,8)]
   171       1.538346       1.538346       1.538346    8[6-(6,8),30-(8,8,8)]
   172       1.267086       1.267086       1.267086    8[6-(6,8)]
   173       3.680697       3.680697       3.680697    8[6-(6,8),30-(8,8,8,8,8)]
   174       5.186491       5.186491       5.186491    8[6-(6,8),30-(8,8,8)]
   175       1.318926       1.318926       1.318926    8[30-(8,8,8),30-(8,8,8),30-(8,8,8,8,8)]
   176       6.475278       6.475278       6.475278    8[6-(6,8),30-(8,8,8)]
   177       8.276444       8.276444       8.276444    8[6-(6,8),30-(8,8,8,8,8)]
   178      10.154769      10.154769      10.154769    8[6-(6,8)]
   179      10.696083      10.696083      10.696083    8[6-(6,8),30-(8,8,8)]
   180      10.517654      10.517654      10.517654    8[6-(6,8),30-(8,8,8)]
   181      10.788914      10.788914      10.788914    8[6-(6,8)]
   182       8.375303       8.375303       8.375303    8[6-(6,8),30-(8,8,8,8,8)]
   183       6.869509       6.869509       6.869509    8[6-(6,8),30-(8,8,8)]
   184      10.737074      10.737074      10.737074    8[30-(8,8,8),30-(8,8,8),30-(8,8,8,8,8)]
