# Supplementary material for: A collection of forcefield precursors for metal–organic frameworks
Source: RSC Adv. 2019 Nov 13;9(63):36492–507. doi: 10.1039/c9ra07327b (PMC9075174; doi:10.1039/c9ra07327b)
Supplement: RA-009-C9RA07327B-s111 [file RA-009-C9RA07327B-s111.txt]

ASALIP_clean

7.203900    0.000000    0.000000
0.000000    8.730900    0.000000
0.000000    0.000000    16.234000

     1       1.857526       1.857526       1.857526    30[1-(7),7-(1,1,6),7-(6,6),8-(6),8-(6)]
     2       1.744424       1.744424       1.744424    30[1-(7),7-(1,1,6),7-(6,6),8-(6),8-(6)]
     3       5.346374       5.346374       5.346374    30[1-(7),7-(1,1,6),7-(6,6),8-(6),8-(6)]
     4       5.459476       5.459476       5.459476    30[1-(7),7-(1,1,6),7-(6,6),8-(6),8-(6)]
     5         0.6642         0.6642         0.6642    1[6-(6,6,7)]
     6       6.075049       6.075049       6.075049    1[6-(6,7)]
     7       5.827955       5.827955       5.827955    1[6-(6,6)]
     8        4.82085        4.82085        4.82085    1[6-(6,6)]
     9       1.987556       1.987556       1.987556    1[6-(6,7)]
    10       1.685713       1.685713       1.685713    1[7-(1,6,30),30-(7,7,8,8)]
    11       0.262942       0.262942       0.262942    1[7-(1,6,30)]
    12       2.277153       2.277153       2.277153    1[6-(1,6,6)]
    13       3.016273       3.016273       3.016273    1[6-(1,6,6)]
    14        2.93775        2.93775        2.93775    1[6-(6,6,7)]
    15       4.730801       4.730801       4.730801    1[6-(6,7)]
    16       4.977895       4.977895       4.977895    1[6-(6,6)]
    17          5.985          5.985          5.985    1[6-(6,6)]
    18       1.614394       1.614394       1.614394    1[6-(6,7)]
    19       1.916237       1.916237       1.916237    1[7-(1,6,30),30-(7,7,8,8)]
    20       3.339008       3.339008       3.339008    1[7-(1,6,30)]
    21       1.324797       1.324797       1.324797    1[6-(1,6,6)]
    22       0.585677       0.585677       0.585677    1[6-(1,6,6)]
    23         6.5397         6.5397         6.5397    1[6-(6,6,7)]
    24       1.128851       1.128851       1.128851    1[6-(6,7)]
    25       1.375945       1.375945       1.375945    1[6-(6,6)]
    26        2.38305        2.38305        2.38305    1[6-(6,6)]
    27       5.216344       5.216344       5.216344    1[6-(6,7)]
    28       5.518187       5.518187       5.518187    1[7-(1,6,30),30-(7,7,8,8)]
    29       6.940958       6.940958       6.940958    1[7-(1,6,30)]
    30       4.926747       4.926747       4.926747    1[6-(1,6,6)]
    31       4.187627       4.187627       4.187627    1[6-(1,6,6)]
    32        4.26615        4.26615        4.26615    1[6-(6,6,7)]
    33       2.473099       2.473099       2.473099    1[6-(6,7)]
    34       2.226005       2.226005       2.226005    1[6-(6,6)]
    35         1.2189         1.2189         1.2189    1[6-(6,6)]
    36       5.589506       5.589506       5.589506    1[6-(6,7)]
    37       5.287663       5.287663       5.287663    1[7-(1,6,30),30-(7,7,8,8)]
    38       3.864892       3.864892       3.864892    1[7-(1,6,30)]
    39       5.879103       5.879103       5.879103    1[6-(1,6,6)]
    40       6.618223       6.618223       6.618223    1[6-(1,6,6)]
    41       1.185042       1.185042       1.185042    6[1-(0),6-(1,1,6),6-(6,6),7-(1,1,30)]
    42       0.447362       0.447362       0.447362    6[6-(1,6),6-(1,6,7),6-(1,7)]
    43       6.477026       6.477026       6.477026    6[1-(0),6-(1,6),7-(6,30)]
    44       6.318541       6.318541       6.318541    6[1-(0),6-(1,6),6-(6,6)]
    45       5.719176       5.719176       5.719176    6[1-(0),6-(1,6),6-(1,7)]
    46       1.107239       1.107239       1.107239    6[1-(0),6-(6,6),7-(6,30)]
    47       2.441402       2.441402       2.441402    6[1-(0),1-(0),6-(1,6,7),6-(8,8)]
    48       3.241035       3.241035       3.241035    6[6-(1,1,6),8-(30),8-(30)]
    49       2.416908       2.416908       2.416908    6[1-(0),6-(1,1,6),6-(6,6),7-(1,1,30)]
    50       3.154588       3.154588       3.154588    6[6-(1,6),6-(1,6,7),6-(1,7)]
    51       4.328824       4.328824       4.328824    6[1-(0),6-(1,6),7-(6,30)]
    52       4.487309       4.487309       4.487309    6[1-(0),6-(1,6),6-(6,6)]
    53       5.086674       5.086674       5.086674    6[1-(0),6-(1,6),6-(1,7)]
    54       2.494711       2.494711       2.494711    6[1-(0),6-(6,6),7-(6,30)]
    55       1.160548       1.160548       1.160548    6[1-(0),1-(0),6-(1,6,7),6-(8,8)]
    56       0.360915       0.360915       0.360915    6[6-(1,1,6),8-(30),8-(30)]
    57       6.018858       6.018858       6.018858    6[1-(0),6-(1,1,6),6-(6,6),7-(1,1,30)]
    58       6.756538       6.756538       6.756538    6[6-(1,6),6-(1,6,7),6-(1,7)]
    59       0.726874       0.726874       0.726874    6[1-(0),6-(1,6),7-(6,30)]
    60       0.885359       0.885359       0.885359    6[1-(0),6-(1,6),6-(6,6)]
    61       1.484724       1.484724       1.484724    6[1-(0),6-(1,6),6-(1,7)]
    62       6.096661       6.096661       6.096661    6[1-(0),6-(6,6),7-(6,30)]
    63       4.762498       4.762498       4.762498    6[1-(0),1-(0),6-(1,6,7),6-(8,8)]
    64       3.962865       3.962865       3.962865    6[6-(1,1,6),8-(30),8-(30)]
    65       4.786992       4.786992       4.786992    6[1-(0),6-(1,1,6),6-(6,6),7-(1,1,30)]
    66       4.049312       4.049312       4.049312    6[6-(1,6),6-(1,6,7),6-(1,7)]
    67       2.875076       2.875076       2.875076    6[1-(0),6-(1,6),7-(6,30)]
    68       2.716591       2.716591       2.716591    6[1-(0),6-(1,6),6-(6,6)]
    69       2.117226       2.117226       2.117226    6[1-(0),6-(1,6),6-(1,7)]
    70       4.709189       4.709189       4.709189    6[1-(0),6-(6,6),7-(6,30)]
    71       6.043352       6.043352       6.043352    6[1-(0),1-(0),6-(1,6,7),6-(8,8)]
    72       6.842985       6.842985       6.842985    6[6-(1,1,6),8-(30),8-(30)]
    73       0.556861       0.556861       0.556861    7[6-(1,6),6-(1,6),30-(1,7,8,8)]
    74       1.025115       1.025115       1.025115    7[1-(0),1-(30),6-(1,6,6),30-(1,7,8,8)]
    75       3.045089       3.045089       3.045089    7[6-(1,6),6-(1,6),30-(1,7,8,8)]
    76       2.576835       2.576835       2.576835    7[1-(0),1-(30),6-(1,6,6),30-(1,7,8,8)]
    77       6.647039       6.647039       6.647039    7[6-(1,6),6-(1,6),30-(1,7,8,8)]
    78       6.178785       6.178785       6.178785    7[1-(0),1-(30),6-(1,6,6),30-(1,7,8,8)]
    79       4.158811       4.158811       4.158811    7[6-(1,6),6-(1,6),30-(1,7,8,8)]
    80       4.627065       4.627065       4.627065    7[1-(0),1-(30),6-(1,6,6),30-(1,7,8,8)]
    81       4.121351       4.121351       4.121351    8[6-(6,8),30-(1,7,7,8)]
    82       3.032842       3.032842       3.032842    8[6-(6,8),30-(1,7,7,8)]
    83       6.684499       6.684499       6.684499    8[6-(6,8),30-(1,7,7,8)]
    84       0.569108       0.569108       0.569108    8[6-(6,8),30-(1,7,7,8)]
    85       3.082549       3.082549       3.082549    8[6-(6,8),30-(1,7,7,8)]
    86       4.171058       4.171058       4.171058    8[6-(6,8),30-(1,7,7,8)]
    87       0.519401       0.519401       0.519401    8[6-(6,8),30-(1,7,7,8)]
    88       6.634792       6.634792       6.634792    8[6-(6,8),30-(1,7,7,8)]
