# Supplementary material for: A collection of forcefield precursors for metal–organic frameworks
Source: RSC Adv. 2019 Nov 13;9(63):36492–507. doi: 10.1039/c9ra07327b (PMC9075174; doi:10.1039/c9ra07327b)
Supplement: RA-009-C9RA07327B-s112 [file RA-009-C9RA07327B-s112.txt]

ATAFIK_clean

11.810500    0.000000    0.000000
0.000000    18.777500    0.000000
0.000000    0.000000    18.777500

     1       5.905722       5.905722       5.905722    30[8-(6),8-(6),8-(6),8-(6,30)]
     2       3.797548       3.797548       3.797548    30[8-(6),8-(6),8-(6),8-(6,30)]
     3       5.905722       5.905722       5.905722    30[8-(6),8-(6),8-(6),8-(6,30)]
     4       3.797548       3.797548       3.797548    30[8-(6),8-(6),8-(6),8-(6,30)]
     5       0.000472       0.000472       0.000472    30[8-(6),8-(6),8-(6),8-(6,30)]
     6       9.702798       9.702798       9.702798    30[8-(6),8-(6),8-(6),8-(6,30)]
     7       0.000472       0.000472       0.000472    30[8-(6),8-(6),8-(6),8-(6,30)]
     8       9.702798       9.702798       9.702798    30[8-(6),8-(6),8-(6),8-(6,30)]
     9       5.905722       5.905722       5.905722    30[8-(6),8-(6),8-(6),8-(6,30)]
    10       3.797548       3.797548       3.797548    30[8-(6),8-(6),8-(6),8-(6,30)]
    11       5.905722       5.905722       5.905722    30[8-(6),8-(6),8-(6),8-(6,30)]
    12       3.797548       3.797548       3.797548    30[8-(6),8-(6),8-(6),8-(6,30)]
    13       0.000472       0.000472       0.000472    30[8-(6),8-(6),8-(6),8-(6,30)]
    14       9.702798       9.702798       9.702798    30[8-(6),8-(6),8-(6),8-(6,30)]
    15       0.000472       0.000472       0.000472    30[8-(6),8-(6),8-(6),8-(6,30)]
    16       9.702798       9.702798       9.702798    30[8-(6),8-(6),8-(6),8-(6,30)]
    17       9.031489       9.031489       9.031489    1[6-(6,6)]
    18       4.580112       4.580112       4.580112    1[6-(6,6)]
    19       9.031489       9.031489       9.031489    1[6-(6,6)]
    20       4.580112       4.580112       4.580112    1[6-(6,6)]
    21       3.126239       3.126239       3.126239    1[6-(6,6)]
    22      10.485362      10.485362      10.485362    1[6-(6,6)]
    23       3.126239       3.126239       3.126239    1[6-(6,6)]
    24      10.485362      10.485362      10.485362    1[6-(6,6)]
    25       9.031489       9.031489       9.031489    1[6-(6,6)]
    26       4.580112       4.580112       4.580112    1[6-(6,6)]
    27       9.031489       9.031489       9.031489    1[6-(6,6)]
    28       4.580112       4.580112       4.580112    1[6-(6,6)]
    29       3.126239       3.126239       3.126239    1[6-(6,6)]
    30      10.485362      10.485362      10.485362    1[6-(6,6)]
    31       3.126239       3.126239       3.126239    1[6-(6,6)]
    32      10.485362      10.485362      10.485362    1[6-(6,6)]
    33       5.909974       5.909974       5.909974    6[6-(1,6),6-(6,6),6-(8,8)]
    34        7.26582        7.26582        7.26582    6[6-(1,6),6-(6,6),6-(8,8)]
    35       8.130348       8.130348       8.130348    6[1-(0),6-(6,6),6-(6,6)]
    36       7.701627       7.701627       7.701627    6[6-(1,6),6-(6,6),6-(8,8)]
    37        6.35523        6.35523        6.35523    6[6-(1,6),6-(6,6),6-(8,8)]
    38       5.478891       5.478891       5.478891    6[1-(0),6-(6,6),6-(6,6)]
    39       4.845848       4.845848       4.845848    6[6-(6,6),8-(0),8-(30,30)]
    40       7.917759       7.917759       7.917759    6[6-(6,6),8-(30),8-(30)]
    41       8.738589       8.738589       8.738589    6[6-(6,6),8-(30),8-(30)]
    42        5.77061        5.77061        5.77061    6[6-(6,6),8-(30),8-(30)]
    43       5.909974       5.909974       5.909974    6[6-(1,6),6-(6,6),6-(8,8)]
    44        7.26582        7.26582        7.26582    6[6-(1,6),6-(6,6),6-(8,8)]
    45       8.130348       8.130348       8.130348    6[1-(0),6-(6,6),6-(6,6)]
    46       7.701627       7.701627       7.701627    6[6-(1,6),6-(6,6),6-(8,8)]
    47        6.35523        6.35523        6.35523    6[6-(1,6),6-(6,6),6-(8,8)]
    48       5.478891       5.478891       5.478891    6[1-(0),6-(6,6),6-(6,6)]
    49       4.845848       4.845848       4.845848    6[6-(6,6),8-(0),8-(30,30)]
    50       7.917759       7.917759       7.917759    6[6-(6,6),8-(30),8-(30)]
    51       8.738589       8.738589       8.738589    6[6-(6,6),8-(30),8-(30)]
    52        5.77061        5.77061        5.77061    6[6-(6,6),8-(30),8-(30)]
    53       0.004724       0.004724       0.004724    6[6-(1,6),6-(6,6),6-(8,8)]
    54        1.36057        1.36057        1.36057    6[6-(1,6),6-(6,6),6-(8,8)]
    55       2.225098       2.225098       2.225098    6[1-(0),6-(6,6),6-(6,6)]
    56       1.796377       1.796377       1.796377    6[6-(1,6),6-(6,6),6-(8,8)]
    57        0.44998        0.44998        0.44998    6[6-(1,6),6-(6,6),6-(8,8)]
    58      11.384141      11.384141      11.384141    6[1-(0),6-(6,6),6-(6,6)]
    59      10.751098      10.751098      10.751098    6[6-(6,6),8-(0),8-(30,30)]
    60       2.012509       2.012509       2.012509    6[6-(6,6),8-(30),8-(30)]
    61       2.833339       2.833339       2.833339    6[6-(6,6),8-(30),8-(30)]
    62       11.67586       11.67586       11.67586    6[6-(6,6),8-(30),8-(30)]
    63       0.004724       0.004724       0.004724    6[6-(1,6),6-(6,6),6-(8,8)]
    64        1.36057        1.36057        1.36057    6[6-(1,6),6-(6,6),6-(8,8)]
    65       2.225098       2.225098       2.225098    6[1-(0),6-(6,6),6-(6,6)]
    66       1.796377       1.796377       1.796377    6[6-(1,6),6-(6,6),6-(8,8)]
    67        0.44998        0.44998        0.44998    6[6-(1,6),6-(6,6),6-(8,8)]
    68      11.384141      11.384141      11.384141    6[1-(0),6-(6,6),6-(6,6)]
    69      10.751098      10.751098      10.751098    6[6-(6,6),8-(0),8-(30,30)]
    70       2.012509       2.012509       2.012509    6[6-(6,6),8-(30),8-(30)]
    71       2.833339       2.833339       2.833339    6[6-(6,6),8-(30),8-(30)]
    72       11.67586       11.67586       11.67586    6[6-(6,6),8-(30),8-(30)]
    73       5.909974       5.909974       5.909974    6[6-(1,6),6-(6,6),6-(8,8)]
    74        7.26582        7.26582        7.26582    6[6-(1,6),6-(6,6),6-(8,8)]
    75       8.130348       8.130348       8.130348    6[1-(0),6-(6,6),6-(6,6)]
    76       7.701627       7.701627       7.701627    6[6-(1,6),6-(6,6),6-(8,8)]
    77        6.35523        6.35523        6.35523    6[6-(1,6),6-(6,6),6-(8,8)]
    78       5.478891       5.478891       5.478891    6[1-(0),6-(6,6),6-(6,6)]
    79       4.845848       4.845848       4.845848    6[6-(6,6),8-(0),8-(30,30)]
    80       7.917759       7.917759       7.917759    6[6-(6,6),8-(30),8-(30)]
    81       8.738589       8.738589       8.738589    6[6-(6,6),8-(30),8-(30)]
    82        5.77061        5.77061        5.77061    6[6-(6,6),8-(30),8-(30)]
    83       5.909974       5.909974       5.909974    6[6-(1,6),6-(6,6),6-(8,8)]
    84        7.26582        7.26582        7.26582    6[6-(1,6),6-(6,6),6-(8,8)]
    85       8.130348       8.130348       8.130348    6[1-(0),6-(6,6),6-(6,6)]
    86       7.701627       7.701627       7.701627    6[6-(1,6),6-(6,6),6-(8,8)]
    87        6.35523        6.35523        6.35523    6[6-(1,6),6-(6,6),6-(8,8)]
    88       5.478891       5.478891       5.478891    6[1-(0),6-(6,6),6-(6,6)]
    89       4.845848       4.845848       4.845848    6[6-(6,6),8-(0),8-(30,30)]
    90       7.917759       7.917759       7.917759    6[6-(6,6),8-(30),8-(30)]
    91       8.738589       8.738589       8.738589    6[6-(6,6),8-(30),8-(30)]
    92        5.77061        5.77061        5.77061    6[6-(6,6),8-(30),8-(30)]
    93       0.004724       0.004724       0.004724    6[6-(1,6),6-(6,6),6-(8,8)]
    94        1.36057        1.36057        1.36057    6[6-(1,6),6-(6,6),6-(8,8)]
    95       2.225098       2.225098       2.225098    6[1-(0),6-(6,6),6-(6,6)]
    96       1.796377       1.796377       1.796377    6[6-(1,6),6-(6,6),6-(8,8)]
    97        0.44998        0.44998        0.44998    6[6-(1,6),6-(6,6),6-(8,8)]
    98      11.384141      11.384141      11.384141    6[1-(0),6-(6,6),6-(6,6)]
    99      10.751098      10.751098      10.751098    6[6-(6,6),8-(0),8-(30,30)]
   100       2.012509       2.012509       2.012509    6[6-(6,6),8-(30),8-(30)]
   101       2.833339       2.833339       2.833339    6[6-(6,6),8-(30),8-(30)]
   102       11.67586       11.67586       11.67586    6[6-(6,6),8-(30),8-(30)]
   103       0.004724       0.004724       0.004724    6[6-(1,6),6-(6,6),6-(8,8)]
   104        1.36057        1.36057        1.36057    6[6-(1,6),6-(6,6),6-(8,8)]
   105       2.225098       2.225098       2.225098    6[1-(0),6-(6,6),6-(6,6)]
   106       1.796377       1.796377       1.796377    6[6-(1,6),6-(6,6),6-(8,8)]
   107        0.44998        0.44998        0.44998    6[6-(1,6),6-(6,6),6-(8,8)]
   108      11.384141      11.384141      11.384141    6[1-(0),6-(6,6),6-(6,6)]
   109      10.751098      10.751098      10.751098    6[6-(6,6),8-(0),8-(30,30)]
   110       2.012509       2.012509       2.012509    6[6-(6,6),8-(30),8-(30)]
   111       2.833339       2.833339       2.833339    6[6-(6,6),8-(30),8-(30)]
   112       11.67586       11.67586       11.67586    6[6-(6,6),8-(30),8-(30)]
   113       5.185991       5.185991       5.185991    8[6-(6,8),30-(8,8,8),30-(8,8,8)]
   114       3.732118       3.732118       3.732118    8[6-(6,8)]
   115       7.680368       7.680368       7.680368    8[6-(6,8),30-(8,8,8)]
   116       8.830711       8.830711       8.830711    8[6-(6,8),30-(8,8,8)]
   117       9.891294       9.891294       9.891294    8[6-(6,8),30-(8,8,8)]
   118       8.378369       8.378369       8.378369    8[6-(6,8),30-(8,8,8)]
   119       4.911987       4.911987       4.911987    8[6-(6,8),30-(8,8,8)]
   120       6.087132       6.087132       6.087132    8[6-(6,8),30-(8,8,8)]
   121       5.185991       5.185991       5.185991    8[6-(6,8),30-(8,8,8),30-(8,8,8)]
   122       3.732118       3.732118       3.732118    8[6-(6,8)]
   123       7.680368       7.680368       7.680368    8[6-(6,8),30-(8,8,8)]
   124       8.830711       8.830711       8.830711    8[6-(6,8),30-(8,8,8)]
   125       9.891294       9.891294       9.891294    8[6-(6,8),30-(8,8,8)]
   126       8.378369       8.378369       8.378369    8[6-(6,8),30-(8,8,8)]
   127       4.911987       4.911987       4.911987    8[6-(6,8),30-(8,8,8)]
   128       6.087132       6.087132       6.087132    8[6-(6,8),30-(8,8,8)]
   129      11.091241      11.091241      11.091241    8[6-(6,8),30-(8,8,8),30-(8,8,8)]
   130       9.637368       9.637368       9.637368    8[6-(6,8)]
   131       1.775118       1.775118       1.775118    8[6-(6,8),30-(8,8,8)]
   132       2.925461       2.925461       2.925461    8[6-(6,8),30-(8,8,8)]
   133       3.986044       3.986044       3.986044    8[6-(6,8),30-(8,8,8)]
   134       2.473119       2.473119       2.473119    8[6-(6,8),30-(8,8,8)]
   135      10.817237      10.817237      10.817237    8[6-(6,8),30-(8,8,8)]
   136       0.181882       0.181882       0.181882    8[6-(6,8),30-(8,8,8)]
   137      11.091241      11.091241      11.091241    8[6-(6,8),30-(8,8,8),30-(8,8,8)]
   138       9.637368       9.637368       9.637368    8[6-(6,8)]
   139       1.775118       1.775118       1.775118    8[6-(6,8),30-(8,8,8)]
   140       2.925461       2.925461       2.925461    8[6-(6,8),30-(8,8,8)]
   141       3.986044       3.986044       3.986044    8[6-(6,8),30-(8,8,8)]
   142       2.473119       2.473119       2.473119    8[6-(6,8),30-(8,8,8)]
   143      10.817237      10.817237      10.817237    8[6-(6,8),30-(8,8,8)]
   144       0.181882       0.181882       0.181882    8[6-(6,8),30-(8,8,8)]
   145       5.185991       5.185991       5.185991    8[6-(6,8),30-(8,8,8),30-(8,8,8)]
   146       3.732118       3.732118       3.732118    8[6-(6,8)]
   147       7.680368       7.680368       7.680368    8[6-(6,8),30-(8,8,8)]
   148       8.830711       8.830711       8.830711    8[6-(6,8),30-(8,8,8)]
   149       9.891294       9.891294       9.891294    8[6-(6,8),30-(8,8,8)]
   150       8.378369       8.378369       8.378369    8[6-(6,8),30-(8,8,8)]
   151       4.911987       4.911987       4.911987    8[6-(6,8),30-(8,8,8)]
   152       6.087132       6.087132       6.087132    8[6-(6,8),30-(8,8,8)]
   153       5.185991       5.185991       5.185991    8[6-(6,8),30-(8,8,8),30-(8,8,8)]
   154       3.732118       3.732118       3.732118    8[6-(6,8)]
   155       7.680368       7.680368       7.680368    8[6-(6,8),30-(8,8,8)]
   156       8.830711       8.830711       8.830711    8[6-(6,8),30-(8,8,8)]
   157       9.891294       9.891294       9.891294    8[6-(6,8),30-(8,8,8)]
   158       8.378369       8.378369       8.378369    8[6-(6,8),30-(8,8,8)]
   159       4.911987       4.911987       4.911987    8[6-(6,8),30-(8,8,8)]
   160       6.087132       6.087132       6.087132    8[6-(6,8),30-(8,8,8)]
   161      11.091241      11.091241      11.091241    8[6-(6,8),30-(8,8,8),30-(8,8,8)]
   162       9.637368       9.637368       9.637368    8[6-(6,8)]
   163       1.775118       1.775118       1.775118    8[6-(6,8),30-(8,8,8)]
   164       2.925461       2.925461       2.925461    8[6-(6,8),30-(8,8,8)]
   165       3.986044       3.986044       3.986044    8[6-(6,8),30-(8,8,8)]
   166       2.473119       2.473119       2.473119    8[6-(6,8),30-(8,8,8)]
   167      10.817237      10.817237      10.817237    8[6-(6,8),30-(8,8,8)]
   168       0.181882       0.181882       0.181882    8[6-(6,8),30-(8,8,8)]
   169      11.091241      11.091241      11.091241    8[6-(6,8),30-(8,8,8),30-(8,8,8)]
   170       9.637368       9.637368       9.637368    8[6-(6,8)]
   171       1.775118       1.775118       1.775118    8[6-(6,8),30-(8,8,8)]
   172       2.925461       2.925461       2.925461    8[6-(6,8),30-(8,8,8)]
   173       3.986044       3.986044       3.986044    8[6-(6,8),30-(8,8,8)]
   174       2.473119       2.473119       2.473119    8[6-(6,8),30-(8,8,8)]
   175      10.817237      10.817237      10.817237    8[6-(6,8),30-(8,8,8)]
   176       0.181882       0.181882       0.181882    8[6-(6,8),30-(8,8,8)]
