# Supplementary material for: A collection of forcefield precursors for metal–organic frameworks
Source: RSC Adv. 2019 Nov 13;9(63):36492–507. doi: 10.1039/c9ra07327b (PMC9075174; doi:10.1039/c9ra07327b)
Supplement: RA-009-C9RA07327B-s113 [file RA-009-C9RA07327B-s113.txt]

ATIBAG_clean

10.127900    0.000000    0.000000
0.000000    11.649500    0.000000
0.000000    -0.433086    14.854488

     1       9.273004       9.273004       9.273004    25[8-(6,25),8-(6,25),8-(6,25),8-(6,25),8-(6,25),8-(6,25)]
     2       1.015727       1.015727       1.015727    25[8-(6),8-(6),8-(6,25),8-(6,25),8-(6,25),8-(6,25)]
     3       4.209054       4.209054       4.209054    25[8-(6,25),8-(6,25),8-(6,25),8-(6,25),8-(6,25),8-(6,25)]
     4       6.079677       6.079677       6.079677    25[8-(6),8-(6),8-(6,25),8-(6,25),8-(6,25),8-(6,25)]
     5       0.854896       0.854896       0.854896    25[8-(6,25),8-(6,25),8-(6,25),8-(6,25),8-(6,25),8-(6,25)]
     6       9.112173       9.112173       9.112173    25[8-(6),8-(6),8-(6,25),8-(6,25),8-(6,25),8-(6,25)]
     7       5.918846       5.918846       5.918846    25[8-(6,25),8-(6,25),8-(6,25),8-(6,25),8-(6,25),8-(6,25)]
     8       4.048223       4.048223       4.048223    25[8-(6),8-(6),8-(6,25),8-(6,25),8-(6,25),8-(6,25)]
     9            0.0            0.0            0.0    25[8-(6),8-(6),8-(6),8-(6),8-(6,25),8-(6,25)]
    10        5.06395        5.06395        5.06395    25[8-(6),8-(6),8-(6),8-(6),8-(6,25),8-(6,25)]
    11            0.0            0.0            0.0    25[8-(6),8-(6),8-(6),8-(6),8-(6,25),8-(6,25)]
    12        5.06395        5.06395        5.06395    25[8-(6),8-(6),8-(6),8-(6),8-(6,25),8-(6,25)]
    13       7.589848       7.589848       7.589848    1[6-(8,8)]
    14       0.236993       0.236993       0.236993    1[6-(8,8)]
    15       6.267145       6.267145       6.267145    1[6-(8,8)]
    16       1.901007       1.901007       1.901007    1[6-(8,8)]
    17       1.596157       1.596157       1.596157    1[6-(8,8)]
    18       7.110799       7.110799       7.110799    1[6-(8,8)]
    19       2.525898       2.525898       2.525898    1[6-(8,8)]
    20       5.300943       5.300943       5.300943    1[6-(8,8)]
    21       1.203195       1.203195       1.203195    1[6-(8,8)]
    22       6.964957       6.964957       6.964957    1[6-(8,8)]
    23       6.660107       6.660107       6.660107    1[6-(8,8)]
    24       2.046849       2.046849       2.046849    1[6-(8,8)]
    25       2.538052       2.538052       2.538052    1[6-(8,8)]
    26       9.890907       9.890907       9.890907    1[6-(8,8)]
    27       3.860755       3.860755       3.860755    1[6-(8,8)]
    28       8.226893       8.226893       8.226893    1[6-(8,8)]
    29       8.531743       8.531743       8.531743    1[6-(8,8)]
    30       3.017101       3.017101       3.017101    1[6-(8,8)]
    31       7.602002       7.602002       7.602002    1[6-(8,8)]
    32       4.826957       4.826957       4.826957    1[6-(8,8)]
    33       8.924705       8.924705       8.924705    1[6-(8,8)]
    34       3.162943       3.162943       3.162943    1[6-(8,8)]
    35       3.467793       3.467793       3.467793    1[6-(8,8)]
    36       8.081051       8.081051       8.081051    1[6-(8,8)]
    37       8.290699       8.290699       8.290699    6[1-(0),8-(25),8-(25,25)]
    38       0.073934       0.073934       0.073934    6[1-(0),8-(25),8-(25,25)]
    39       7.183719       7.183719       7.183719    6[1-(0),8-(25),8-(25,25)]
    40       1.290294       1.290294       1.290294    6[1-(0),8-(25),8-(25,25)]
    41       1.030007       1.030007       1.030007    6[1-(0),8-(25),8-(25,25)]
    42       7.275883       7.275883       7.275883    6[1-(0),8-(25),8-(25,25)]
    43       3.226749       3.226749       3.226749    6[1-(0),8-(25),8-(25,25)]
    44       5.137884       5.137884       5.137884    6[1-(0),8-(25),8-(25,25)]
    45       2.119769       2.119769       2.119769    6[1-(0),8-(25),8-(25,25)]
    46       6.354244       6.354244       6.354244    6[1-(0),8-(25),8-(25,25)]
    47       6.093957       6.093957       6.093957    6[1-(0),8-(25),8-(25,25)]
    48       2.211933       2.211933       2.211933    6[1-(0),8-(25),8-(25,25)]
    49       1.837201       1.837201       1.837201    6[1-(0),8-(25),8-(25,25)]
    50      10.053966      10.053966      10.053966    6[1-(0),8-(25),8-(25,25)]
    51       2.944181       2.944181       2.944181    6[1-(0),8-(25),8-(25,25)]
    52       8.837606       8.837606       8.837606    6[1-(0),8-(25),8-(25,25)]
    53       9.097893       9.097893       9.097893    6[1-(0),8-(25),8-(25,25)]
    54       2.852017       2.852017       2.852017    6[1-(0),8-(25),8-(25,25)]
    55       6.901151       6.901151       6.901151    6[1-(0),8-(25),8-(25,25)]
    56       4.990016       4.990016       4.990016    6[1-(0),8-(25),8-(25,25)]
    57       8.008131       8.008131       8.008131    6[1-(0),8-(25),8-(25,25)]
    58       3.773656       3.773656       3.773656    6[1-(0),8-(25),8-(25,25)]
    59       4.033943       4.033943       4.033943    6[1-(0),8-(25),8-(25,25)]
    60       7.915967       7.915967       7.915967    6[1-(0),8-(25),8-(25,25)]
    61       8.028589       8.028589       8.028589    8[6-(1,8),25-(8,8,8,8,8),25-(8,8,8,8,8)]
    62       9.373169       9.373169       9.373169    8[6-(1,8),25-(8,8,8,8,8)]
    63      -0.005064      -0.005064      -0.005064    8[6-(1,8),25-(8,8,8,8,8),25-(8,8,8,8,8)]
    64      10.090123      10.090123      10.090123    8[6-(1,8),25-(8,8,8,8,8)]
    65       7.467503       7.467503       7.467503    8[6-(1,8),25-(8,8,8,8,8),25-(8,8,8,8,8)]
    66       7.991723       7.991723       7.991723    8[6-(1,8),25-(8,8,8,8,8)]
    67       0.769822       0.769822       0.769822    8[6-(1,8),25-(8,8,8,8,8),25-(8,8,8,8,8)]
    68       1.086116       1.086116       1.086116    8[6-(1,8),25-(8,8,8,8,8)]
    69       0.291886       0.291886       0.291886    8[6-(1,8),25-(8,8,8,8,8),25-(8,8,8,8,8)]
    70       1.083179       1.083179       1.083179    8[6-(1,8),25-(8,8,8,8,8)]
    71       8.483939       8.483939       8.483939    8[6-(1,8),25-(8,8,8,8,8),25-(8,8,8,8,8)]
    72       6.296819       6.296819       6.296819    8[6-(1,8),25-(8,8,8,8,8)]
    73       2.964639       2.964639       2.964639    8[6-(1,8),25-(8,8,8,8,8),25-(8,8,8,8,8)]
    74       4.309219       4.309219       4.309219    8[6-(1,8),25-(8,8,8,8,8)]
    75       5.058886       5.058886       5.058886    8[6-(1,8),25-(8,8,8,8,8),25-(8,8,8,8,8)]
    76       5.026173       5.026173       5.026173    8[6-(1,8),25-(8,8,8,8,8)]
    77       2.403553       2.403553       2.403553    8[6-(1,8),25-(8,8,8,8,8),25-(8,8,8,8,8)]
    78       2.927773       2.927773       2.927773    8[6-(1,8),25-(8,8,8,8,8)]
    79       5.833772       5.833772       5.833772    8[6-(1,8),25-(8,8,8,8,8),25-(8,8,8,8,8)]
    80       6.150066       6.150066       6.150066    8[6-(1,8),25-(8,8,8,8,8)]
    81       5.355836       5.355836       5.355836    8[6-(1,8),25-(8,8,8,8,8),25-(8,8,8,8,8)]
    82       6.147129       6.147129       6.147129    8[6-(1,8),25-(8,8,8,8,8)]
    83       3.419989       3.419989       3.419989    8[6-(1,8),25-(8,8,8,8,8),25-(8,8,8,8,8)]
    84       1.232869       1.232869       1.232869    8[6-(1,8),25-(8,8,8,8,8)]
    85       2.099311       2.099311       2.099311    8[6-(1,8),25-(8,8,8,8,8),25-(8,8,8,8,8)]
    86       0.754731       0.754731       0.754731    8[6-(1,8),25-(8,8,8,8,8)]
    87       0.005064       0.005064       0.005064    8[6-(1,8),25-(8,8,8,8,8),25-(8,8,8,8,8)]
    88       0.037777       0.037777       0.037777    8[6-(1,8),25-(8,8,8,8,8)]
    89       2.660397       2.660397       2.660397    8[6-(1,8),25-(8,8,8,8,8),25-(8,8,8,8,8)]
    90       2.136177       2.136177       2.136177    8[6-(1,8),25-(8,8,8,8,8)]
    91       9.358078       9.358078       9.358078    8[6-(1,8),25-(8,8,8,8,8),25-(8,8,8,8,8)]
    92       9.041784       9.041784       9.041784    8[6-(1,8),25-(8,8,8,8,8)]
    93       9.836014       9.836014       9.836014    8[6-(1,8),25-(8,8,8,8,8),25-(8,8,8,8,8)]
    94       9.044721       9.044721       9.044721    8[6-(1,8),25-(8,8,8,8,8)]
    95       1.643961       1.643961       1.643961    8[6-(1,8),25-(8,8,8,8,8),25-(8,8,8,8,8)]
    96       3.831081       3.831081       3.831081    8[6-(1,8),25-(8,8,8,8,8)]
    97       7.163261       7.163261       7.163261    8[6-(1,8),25-(8,8,8,8,8),25-(8,8,8,8,8)]
    98       5.818681       5.818681       5.818681    8[6-(1,8),25-(8,8,8,8,8)]
    99       5.069014       5.069014       5.069014    8[6-(1,8),25-(8,8,8,8,8),25-(8,8,8,8,8)]
   100       5.101727       5.101727       5.101727    8[6-(1,8),25-(8,8,8,8,8)]
   101       7.724347       7.724347       7.724347    8[6-(1,8),25-(8,8,8,8,8),25-(8,8,8,8,8)]
   102       7.200127       7.200127       7.200127    8[6-(1,8),25-(8,8,8,8,8)]
   103       4.294128       4.294128       4.294128    8[6-(1,8),25-(8,8,8,8,8),25-(8,8,8,8,8)]
   104       3.977834       3.977834       3.977834    8[6-(1,8),25-(8,8,8,8,8)]
   105       4.772064       4.772064       4.772064    8[6-(1,8),25-(8,8,8,8,8),25-(8,8,8,8,8)]
   106       3.980771       3.980771       3.980771    8[6-(1,8),25-(8,8,8,8,8)]
   107       6.707911       6.707911       6.707911    8[6-(1,8),25-(8,8,8,8,8),25-(8,8,8,8,8)]
   108       8.895031       8.895031       8.895031    8[6-(1,8),25-(8,8,8,8,8)]
