# Supplementary material for: A collection of forcefield precursors for metal–organic frameworks
Source: RSC Adv. 2019 Nov 13;9(63):36492–507. doi: 10.1039/c9ra07327b (PMC9075174; doi:10.1039/c9ra07327b)
Supplement: RA-009-C9RA07327B-s114 [file RA-009-C9RA07327B-s114.txt]

ATIBOU_clean

10.094600    0.000000    0.000000
0.000000    11.704700    0.000000
0.000000    -0.386700    14.704716

     1       9.233632       9.233632       9.233632    25[8-(6,25),8-(6,25),8-(6,25),8-(6,25),8-(6,25),8-(6,25)]
     2       0.989776       0.989776       0.989776    25[8-(6),8-(6),8-(6,25),8-(6,25),8-(6,25),8-(6,25)]
     3       4.186332       4.186332       4.186332    25[8-(6,25),8-(6,25),8-(6,25),8-(6,25),8-(6,25),8-(6,25)]
     4       6.037076       6.037076       6.037076    25[8-(6),8-(6),8-(6,25),8-(6,25),8-(6,25),8-(6,25)]
     5       0.860968       0.860968       0.860968    25[8-(6,25),8-(6,25),8-(6,25),8-(6,25),8-(6,25),8-(6,25)]
     6       9.104824       9.104824       9.104824    25[8-(6),8-(6),8-(6,25),8-(6,25),8-(6,25),8-(6,25)]
     7       5.908268       5.908268       5.908268    25[8-(6,25),8-(6,25),8-(6,25),8-(6,25),8-(6,25),8-(6,25)]
     8       4.057524       4.057524       4.057524    25[8-(6),8-(6),8-(6,25),8-(6,25),8-(6,25),8-(6,25)]
     9            0.0            0.0            0.0    25[8-(6),8-(6),8-(6),8-(6),8-(6,25),8-(6,25)]
    10         5.0473         5.0473         5.0473    25[8-(6),8-(6),8-(6),8-(6),8-(6,25),8-(6,25)]
    11            0.0            0.0            0.0    25[8-(6),8-(6),8-(6),8-(6),8-(6,25),8-(6,25)]
    12         5.0473         5.0473         5.0473    25[8-(6),8-(6),8-(6),8-(6),8-(6,25),8-(6,25)]
    13       7.470004       7.470004       7.470004    1[6-(8,8)]
    14        0.26246        0.26246        0.26246    1[6-(8,8)]
    15       6.167801       6.167801       6.167801    1[6-(8,8)]
    16       2.029015       2.029015       2.029015    1[6-(8,8)]
    17       1.625231       1.625231       1.625231    1[6-(8,8)]
    18       7.126788       7.126788       7.126788    1[6-(8,8)]
    19       2.422704       2.422704       2.422704    1[6-(8,8)]
    20        5.30976        5.30976        5.30976    1[6-(8,8)]
    21       1.120501       1.120501       1.120501    1[6-(8,8)]
    22       7.076315       7.076315       7.076315    1[6-(8,8)]
    23       6.672531       6.672531       6.672531    1[6-(8,8)]
    24       2.079488       2.079488       2.079488    1[6-(8,8)]
    25       2.624596       2.624596       2.624596    1[6-(8,8)]
    26        9.83214        9.83214        9.83214    1[6-(8,8)]
    27       3.926799       3.926799       3.926799    1[6-(8,8)]
    28       8.065585       8.065585       8.065585    1[6-(8,8)]
    29       8.469369       8.469369       8.469369    1[6-(8,8)]
    30       2.967812       2.967812       2.967812    1[6-(8,8)]
    31       7.671896       7.671896       7.671896    1[6-(8,8)]
    32        4.78484        4.78484        4.78484    1[6-(8,8)]
    33       8.974099       8.974099       8.974099    1[6-(8,8)]
    34       3.018285       3.018285       3.018285    1[6-(8,8)]
    35       3.422069       3.422069       3.422069    1[6-(8,8)]
    36       8.015112       8.015112       8.015112    1[6-(8,8)]
    37       8.208929       8.208929       8.208929    6[1-(0),8-(25),8-(25,25)]
    38       0.051482       0.051482       0.051482    6[1-(0),8-(25),8-(25,25)]
    39       7.145967       7.145967       7.145967    6[1-(0),8-(25),8-(25,25)]
    40        1.36378        1.36378        1.36378    6[1-(0),8-(25),8-(25,25)]
    41       1.037725       1.037725       1.037725    6[1-(0),8-(25),8-(25,25)]
    42       7.265084       7.265084       7.265084    6[1-(0),8-(25),8-(25,25)]
    43       3.161629       3.161629       3.161629    6[1-(0),8-(25),8-(25,25)]
    44       5.098782       5.098782       5.098782    6[1-(0),8-(25),8-(25,25)]
    45       2.098667       2.098667       2.098667    6[1-(0),8-(25),8-(25,25)]
    46        6.41108        6.41108        6.41108    6[1-(0),8-(25),8-(25,25)]
    47       6.085025       6.085025       6.085025    6[1-(0),8-(25),8-(25,25)]
    48       2.217784       2.217784       2.217784    6[1-(0),8-(25),8-(25,25)]
    49       1.885671       1.885671       1.885671    6[1-(0),8-(25),8-(25,25)]
    50      10.043118      10.043118      10.043118    6[1-(0),8-(25),8-(25,25)]
    51       2.948633       2.948633       2.948633    6[1-(0),8-(25),8-(25,25)]
    52        8.73082        8.73082        8.73082    6[1-(0),8-(25),8-(25,25)]
    53       9.056875       9.056875       9.056875    6[1-(0),8-(25),8-(25,25)]
    54       2.829516       2.829516       2.829516    6[1-(0),8-(25),8-(25,25)]
    55       6.932971       6.932971       6.932971    6[1-(0),8-(25),8-(25,25)]
    56       4.995818       4.995818       4.995818    6[1-(0),8-(25),8-(25,25)]
    57       7.995933       7.995933       7.995933    6[1-(0),8-(25),8-(25,25)]
    58        3.68352        3.68352        3.68352    6[1-(0),8-(25),8-(25,25)]
    59       4.009575       4.009575       4.009575    6[1-(0),8-(25),8-(25,25)]
    60       7.876816       7.876816       7.876816    6[1-(0),8-(25),8-(25,25)]
    61       7.981598       7.981598       7.981598    8[6-(1,8),25-(8,8,8,8,8),25-(8,8,8,8,8)]
    62       9.286729       9.286729       9.286729    8[6-(1,8),25-(8,8,8,8,8)]
    63      -0.029779      -0.029779      -0.029779    8[6-(1,8),25-(8,8,8,8,8),25-(8,8,8,8,8)]
    64      10.035748      10.035748      10.035748    8[6-(1,8),25-(8,8,8,8,8)]
    65       7.418723       7.418723       7.418723    8[6-(1,8),25-(8,8,8,8,8),25-(8,8,8,8,8)]
    66        7.96252        7.96252        7.96252    8[6-(1,8),25-(8,8,8,8,8)]
    67       0.741953       0.741953       0.741953    8[6-(1,8),25-(8,8,8,8,8),25-(8,8,8,8,8)]
    68       1.210242       1.210242       1.210242    8[6-(1,8),25-(8,8,8,8,8)]
    69       0.295267       0.295267       0.295267    8[6-(1,8),25-(8,8,8,8,8),25-(8,8,8,8,8)]
    70       1.036211       1.036211       1.036211    8[6-(1,8),25-(8,8,8,8,8)]
    71        8.45766        8.45766        8.45766    8[6-(1,8),25-(8,8,8,8,8),25-(8,8,8,8,8)]
    72       6.258551       6.258551       6.258551    8[6-(1,8),25-(8,8,8,8,8)]
    73       2.934298       2.934298       2.934298    8[6-(1,8),25-(8,8,8,8,8),25-(8,8,8,8,8)]
    74       4.239429       4.239429       4.239429    8[6-(1,8),25-(8,8,8,8,8)]
    75       5.017521       5.017521       5.017521    8[6-(1,8),25-(8,8,8,8,8),25-(8,8,8,8,8)]
    76       4.988448       4.988448       4.988448    8[6-(1,8),25-(8,8,8,8,8)]
    77       2.371423       2.371423       2.371423    8[6-(1,8),25-(8,8,8,8,8),25-(8,8,8,8,8)]
    78        2.91522        2.91522        2.91522    8[6-(1,8),25-(8,8,8,8,8)]
    79       5.789253       5.789253       5.789253    8[6-(1,8),25-(8,8,8,8,8),25-(8,8,8,8,8)]
    80       6.257542       6.257542       6.257542    8[6-(1,8),25-(8,8,8,8,8)]
    81       5.342567       5.342567       5.342567    8[6-(1,8),25-(8,8,8,8,8),25-(8,8,8,8,8)]
    82       6.083511       6.083511       6.083511    8[6-(1,8),25-(8,8,8,8,8)]
    83        3.41036        3.41036        3.41036    8[6-(1,8),25-(8,8,8,8,8),25-(8,8,8,8,8)]
    84       1.211251       1.211251       1.211251    8[6-(1,8),25-(8,8,8,8,8)]
    85       2.113002       2.113002       2.113002    8[6-(1,8),25-(8,8,8,8,8),25-(8,8,8,8,8)]
    86       0.807871       0.807871       0.807871    8[6-(1,8),25-(8,8,8,8,8)]
    87       0.029779       0.029779       0.029779    8[6-(1,8),25-(8,8,8,8,8),25-(8,8,8,8,8)]
    88       0.058852       0.058852       0.058852    8[6-(1,8),25-(8,8,8,8,8)]
    89       2.675877       2.675877       2.675877    8[6-(1,8),25-(8,8,8,8,8),25-(8,8,8,8,8)]
    90        2.13208        2.13208        2.13208    8[6-(1,8),25-(8,8,8,8,8)]
    91       9.352647       9.352647       9.352647    8[6-(1,8),25-(8,8,8,8,8),25-(8,8,8,8,8)]
    92       8.884358       8.884358       8.884358    8[6-(1,8),25-(8,8,8,8,8)]
    93       9.799333       9.799333       9.799333    8[6-(1,8),25-(8,8,8,8,8),25-(8,8,8,8,8)]
    94       9.058389       9.058389       9.058389    8[6-(1,8),25-(8,8,8,8,8)]
    95        1.63694        1.63694        1.63694    8[6-(1,8),25-(8,8,8,8,8),25-(8,8,8,8,8)]
    96       3.836049       3.836049       3.836049    8[6-(1,8),25-(8,8,8,8,8)]
    97       7.160302       7.160302       7.160302    8[6-(1,8),25-(8,8,8,8,8),25-(8,8,8,8,8)]
    98       5.855171       5.855171       5.855171    8[6-(1,8),25-(8,8,8,8,8)]
    99       5.077079       5.077079       5.077079    8[6-(1,8),25-(8,8,8,8,8),25-(8,8,8,8,8)]
   100       5.106152       5.106152       5.106152    8[6-(1,8),25-(8,8,8,8,8)]
   101       7.723177       7.723177       7.723177    8[6-(1,8),25-(8,8,8,8,8),25-(8,8,8,8,8)]
   102        7.17938        7.17938        7.17938    8[6-(1,8),25-(8,8,8,8,8)]
   103       4.305347       4.305347       4.305347    8[6-(1,8),25-(8,8,8,8,8),25-(8,8,8,8,8)]
   104       3.837058       3.837058       3.837058    8[6-(1,8),25-(8,8,8,8,8)]
   105       4.752033       4.752033       4.752033    8[6-(1,8),25-(8,8,8,8,8),25-(8,8,8,8,8)]
   106       4.011089       4.011089       4.011089    8[6-(1,8),25-(8,8,8,8,8)]
   107        6.68424        6.68424        6.68424    8[6-(1,8),25-(8,8,8,8,8),25-(8,8,8,8,8)]
   108       8.883349       8.883349       8.883349    8[6-(1,8),25-(8,8,8,8,8)]
