# Supplementary material for: A collection of forcefield precursors for metal–organic frameworks
Source: RSC Adv. 2019 Nov 13;9(63):36492–507. doi: 10.1039/c9ra07327b (PMC9075174; doi:10.1039/c9ra07327b)
Supplement: RA-009-C9RA07327B-s115 [file RA-009-C9RA07327B-s115.txt]

ATIBOU01_clean

10.250000    0.000000    0.000000
0.000000    11.683000    0.000000
0.000000    -0.491860    15.146016

     1       9.465158       9.465158       9.465158    25[8-(6,25),8-(6,25),8-(6,25),8-(6,25),8-(6,25),8-(6,25)]
     2         6.2771         6.2771         6.2771    25[8-(6),8-(6),8-(6,25),8-(6,25),8-(6,25),8-(6,25)]
     3       4.340157       4.340157       4.340157    25[8-(6,25),8-(6,25),8-(6,25),8-(6,25),8-(6,25),8-(6,25)]
     4         1.1521         1.1521         1.1521    25[8-(6),8-(6),8-(6,25),8-(6,25),8-(6,25),8-(6,25)]
     5       0.784842       0.784842       0.784842    25[8-(6,25),8-(6,25),8-(6,25),8-(6,25),8-(6,25),8-(6,25)]
     6         3.9729         3.9729         3.9729    25[8-(6),8-(6),8-(6,25),8-(6,25),8-(6,25),8-(6,25)]
     7       5.909842       5.909842       5.909842    25[8-(6,25),8-(6,25),8-(6,25),8-(6,25),8-(6,25),8-(6,25)]
     8         9.0979         9.0979         9.0979    25[8-(6),8-(6),8-(6,25),8-(6,25),8-(6,25),8-(6,25)]
     9            0.0            0.0            0.0    25[8-(6),8-(6),8-(6),8-(6),8-(6,25),8-(6,25)]
    10          5.125          5.125          5.125    25[8-(6),8-(6),8-(6),8-(6),8-(6,25),8-(6,25)]
    11            0.0            0.0            0.0    25[8-(6),8-(6),8-(6),8-(6),8-(6,25),8-(6,25)]
    12          5.125          5.125          5.125    25[8-(6),8-(6),8-(6),8-(6),8-(6,25),8-(6,25)]
    13       7.315425       7.315425       7.315425    1[6-(8,8)]
    14         6.4329         6.4329         6.4329    1[6-(8,8)]
    15        2.17095        2.17095        2.17095    1[6-(8,8)]
    16        1.54775        1.54775        1.54775    1[6-(8,8)]
    17        7.84535        7.84535        7.84535    1[6-(8,8)]
    18        0.42435        0.42435        0.42435    1[6-(8,8)]
    19       2.190425       2.190425       2.190425    1[6-(8,8)]
    20         1.3079         1.3079         1.3079    1[6-(8,8)]
    21        7.29595        7.29595        7.29595    1[6-(8,8)]
    22        6.67275        6.67275        6.67275    1[6-(8,8)]
    23        2.72035        2.72035        2.72035    1[6-(8,8)]
    24        5.54935        5.54935        5.54935    1[6-(8,8)]
    25       2.934575       2.934575       2.934575    1[6-(8,8)]
    26         3.8171         3.8171         3.8171    1[6-(8,8)]
    27        8.07905        8.07905        8.07905    1[6-(8,8)]
    28        8.70225        8.70225        8.70225    1[6-(8,8)]
    29        2.40465        2.40465        2.40465    1[6-(8,8)]
    30        9.82565        9.82565        9.82565    1[6-(8,8)]
    31       8.059575       8.059575       8.059575    1[6-(8,8)]
    32         8.9421         8.9421         8.9421    1[6-(8,8)]
    33        2.95405        2.95405        2.95405    1[6-(8,8)]
    34        3.57725        3.57725        3.57725    1[6-(8,8)]
    35        7.52965        7.52965        7.52965    1[6-(8,8)]
    36        4.70065        4.70065        4.70065    1[6-(8,8)]
    37       7.468868       7.468868       7.468868    6[1-(0),8-(25),8-(25,25)]
    38        7.33162        7.33162        7.33162    6[1-(0),8-(25),8-(25,25)]
    39         1.4883         1.4883         1.4883    6[1-(0),8-(25),8-(25,25)]
    40        0.98933        0.98933        0.98933    6[1-(0),8-(25),8-(25,25)]
    41       8.531997       8.531997       8.531997    6[1-(0),8-(25),8-(25,25)]
    42         0.2214         0.2214         0.2214    6[1-(0),8-(25),8-(25,25)]
    43       2.343867       2.343867       2.343867    6[1-(0),8-(25),8-(25,25)]
    44        2.20662        2.20662        2.20662    6[1-(0),8-(25),8-(25,25)]
    45         6.6133         6.6133         6.6133    6[1-(0),8-(25),8-(25,25)]
    46        6.11433        6.11433        6.11433    6[1-(0),8-(25),8-(25,25)]
    47       3.406997       3.406997       3.406997    6[1-(0),8-(25),8-(25,25)]
    48         5.3464         5.3464         5.3464    6[1-(0),8-(25),8-(25,25)]
    49       2.781133       2.781133       2.781133    6[1-(0),8-(25),8-(25,25)]
    50        2.91838        2.91838        2.91838    6[1-(0),8-(25),8-(25,25)]
    51         8.7617         8.7617         8.7617    6[1-(0),8-(25),8-(25,25)]
    52        9.26067        9.26067        9.26067    6[1-(0),8-(25),8-(25,25)]
    53       1.718002       1.718002       1.718002    6[1-(0),8-(25),8-(25,25)]
    54        10.0286        10.0286        10.0286    6[1-(0),8-(25),8-(25,25)]
    55       7.906132       7.906132       7.906132    6[1-(0),8-(25),8-(25,25)]
    56        8.04338        8.04338        8.04338    6[1-(0),8-(25),8-(25,25)]
    57         3.6367         3.6367         3.6367    6[1-(0),8-(25),8-(25,25)]
    58        4.13567        4.13567        4.13567    6[1-(0),8-(25),8-(25,25)]
    59       6.843003       6.843003       6.843003    6[1-(0),8-(25),8-(25,25)]
    60         4.9036         4.9036         4.9036    6[1-(0),8-(25),8-(25,25)]
    61       6.495425       6.495425       6.495425    8[6-(1,8),25-(8,8,8,8,8)]
    62       0.978875       0.978875       0.978875    8[6-(1,8),25-(8,8,8,8,8)]
    63        8.11103        8.11103        8.11103    8[6-(1,8),25-(8,8,8,8,8)]
    64       0.122385       0.122385       0.122385    8[6-(1,8),25-(8,8,8,8,8),25-(8,8,8,8,8)]
    65       0.865407       0.865407       0.865407    8[6-(1,8),25-(8,8,8,8,8),25-(8,8,8,8,8)]
    66       8.655203       8.655203       8.655203    8[6-(1,8),25-(8,8,8,8,8),25-(8,8,8,8,8)]
    67        8.25248        8.25248        8.25248    8[6-(1,8),25-(8,8,8,8,8),25-(8,8,8,8,8)]
    68        0.30258        0.30258        0.30258    8[6-(1,8),25-(8,8,8,8,8),25-(8,8,8,8,8)]
    69        7.63338        7.63338        7.63338    8[6-(1,8),25-(8,8,8,8,8),25-(8,8,8,8,8)]
    70        9.63336        9.63336        9.63336    8[6-(1,8),25-(8,8,8,8,8)]
    71       1.281762       1.281762       1.281762    8[6-(1,8),25-(8,8,8,8,8)]
    72         0.0779         0.0779         0.0779    8[6-(1,8),25-(8,8,8,8,8)]
    73       1.370425       1.370425       1.370425    8[6-(1,8),25-(8,8,8,8,8)]
    74       6.103875       6.103875       6.103875    8[6-(1,8),25-(8,8,8,8,8)]
    75        2.98603        2.98603        2.98603    8[6-(1,8),25-(8,8,8,8,8)]
    76       5.247385       5.247385       5.247385    8[6-(1,8),25-(8,8,8,8,8),25-(8,8,8,8,8)]
    77       5.990408       5.990408       5.990408    8[6-(1,8),25-(8,8,8,8,8),25-(8,8,8,8,8)]
    78       3.530203       3.530203       3.530203    8[6-(1,8),25-(8,8,8,8,8),25-(8,8,8,8,8)]
    79        3.12748        3.12748        3.12748    8[6-(1,8),25-(8,8,8,8,8),25-(8,8,8,8,8)]
    80        5.42758        5.42758        5.42758    8[6-(1,8),25-(8,8,8,8,8),25-(8,8,8,8,8)]
    81        2.50838        2.50838        2.50838    8[6-(1,8),25-(8,8,8,8,8),25-(8,8,8,8,8)]
    82        4.50836        4.50836        4.50836    8[6-(1,8),25-(8,8,8,8,8)]
    83       6.406762       6.406762       6.406762    8[6-(1,8),25-(8,8,8,8,8)]
    84         5.2029         5.2029         5.2029    8[6-(1,8),25-(8,8,8,8,8)]
    85       3.754575       3.754575       3.754575    8[6-(1,8),25-(8,8,8,8,8)]
    86       9.271125       9.271125       9.271125    8[6-(1,8),25-(8,8,8,8,8)]
    87        2.13897        2.13897        2.13897    8[6-(1,8),25-(8,8,8,8,8)]
    88      10.127615      10.127615      10.127615    8[6-(1,8),25-(8,8,8,8,8),25-(8,8,8,8,8)]
    89       9.384593       9.384593       9.384593    8[6-(1,8),25-(8,8,8,8,8),25-(8,8,8,8,8)]
    90       1.594798       1.594798       1.594798    8[6-(1,8),25-(8,8,8,8,8),25-(8,8,8,8,8)]
    91        1.99752        1.99752        1.99752    8[6-(1,8),25-(8,8,8,8,8),25-(8,8,8,8,8)]
    92        9.94742        9.94742        9.94742    8[6-(1,8),25-(8,8,8,8,8),25-(8,8,8,8,8)]
    93        2.61662        2.61662        2.61662    8[6-(1,8),25-(8,8,8,8,8),25-(8,8,8,8,8)]
    94        0.61664        0.61664        0.61664    8[6-(1,8),25-(8,8,8,8,8)]
    95       8.968237       8.968237       8.968237    8[6-(1,8),25-(8,8,8,8,8)]
    96        10.1721        10.1721        10.1721    8[6-(1,8),25-(8,8,8,8,8)]
    97       8.879575       8.879575       8.879575    8[6-(1,8),25-(8,8,8,8,8)]
    98       4.146125       4.146125       4.146125    8[6-(1,8),25-(8,8,8,8,8)]
    99        7.26397        7.26397        7.26397    8[6-(1,8),25-(8,8,8,8,8)]
   100       5.002615       5.002615       5.002615    8[6-(1,8),25-(8,8,8,8,8),25-(8,8,8,8,8)]
   101       4.259593       4.259593       4.259593    8[6-(1,8),25-(8,8,8,8,8),25-(8,8,8,8,8)]
   102       6.719798       6.719798       6.719798    8[6-(1,8),25-(8,8,8,8,8),25-(8,8,8,8,8)]
   103        7.12252        7.12252        7.12252    8[6-(1,8),25-(8,8,8,8,8),25-(8,8,8,8,8)]
   104        4.82242        4.82242        4.82242    8[6-(1,8),25-(8,8,8,8,8),25-(8,8,8,8,8)]
   105        7.74162        7.74162        7.74162    8[6-(1,8),25-(8,8,8,8,8),25-(8,8,8,8,8)]
   106        5.74164        5.74164        5.74164    8[6-(1,8),25-(8,8,8,8,8)]
   107       3.843237       3.843237       3.843237    8[6-(1,8),25-(8,8,8,8,8)]
   108         5.0471         5.0471         5.0471    8[6-(1,8),25-(8,8,8,8,8)]
