# Supplementary material for: A collection of forcefield precursors for metal–organic frameworks
Source: RSC Adv. 2019 Nov 13;9(63):36492–507. doi: 10.1039/c9ra07327b (PMC9075174; doi:10.1039/c9ra07327b)
Supplement: RA-009-C9RA07327B-s116 [file RA-009-C9RA07327B-s116.txt]

ATIBUA_clean

10.005000    0.000000    0.000000
0.000000    11.519000    0.000000
0.000000    -0.320760    14.957561

     1       9.145671       9.145671       9.145671    25[8-(6,25),8-(6,25),8-(6,25),8-(6,25),8-(6,25),8-(6,25)]
     2       0.971786       0.971786       0.971786    25[8-(6),8-(6),8-(6,25),8-(6,25),8-(6,25),8-(6,25)]
     3       4.143171       4.143171       4.143171    25[8-(6,25),8-(6,25),8-(6,25),8-(6,25),8-(6,25),8-(6,25)]
     4       5.974286       5.974286       5.974286    25[8-(6),8-(6),8-(6,25),8-(6,25),8-(6,25),8-(6,25)]
     5       0.859329       0.859329       0.859329    25[8-(6,25),8-(6,25),8-(6,25),8-(6,25),8-(6,25),8-(6,25)]
     6       9.033214       9.033214       9.033214    25[8-(6),8-(6),8-(6,25),8-(6,25),8-(6,25),8-(6,25)]
     7       5.861829       5.861829       5.861829    25[8-(6,25),8-(6,25),8-(6,25),8-(6,25),8-(6,25),8-(6,25)]
     8       4.030714       4.030714       4.030714    25[8-(6),8-(6),8-(6,25),8-(6,25),8-(6,25),8-(6,25)]
     9            0.0            0.0            0.0    25[8-(6),8-(6),8-(6),8-(6),8-(6,25),8-(6,25)]
    10         5.0025         5.0025         5.0025    25[8-(6),8-(6),8-(6),8-(6),8-(6,25),8-(6,25)]
    11            0.0            0.0            0.0    25[8-(6),8-(6),8-(6),8-(6),8-(6,25),8-(6,25)]
    12         5.0025         5.0025         5.0025    25[8-(6),8-(6),8-(6),8-(6),8-(6,25),8-(6,25)]
    13        7.46373        7.46373        7.46373    1[6-(8,8)]
    14        0.26013        0.26013        0.26013    1[6-(8,8)]
    15       6.113055       6.113055       6.113055    1[6-(8,8)]
    16       1.950975       1.950975       1.950975    1[6-(8,8)]
    17       1.630815       1.630815       1.630815    1[6-(8,8)]
    18       7.013505       7.013505       7.013505    1[6-(8,8)]
    19        2.46123        2.46123        2.46123    1[6-(8,8)]
    20        5.26263        5.26263        5.26263    1[6-(8,8)]
    21       1.110555       1.110555       1.110555    1[6-(8,8)]
    22       6.953475       6.953475       6.953475    1[6-(8,8)]
    23       6.633315       6.633315       6.633315    1[6-(8,8)]
    24       2.011005       2.011005       2.011005    1[6-(8,8)]
    25        2.54127        2.54127        2.54127    1[6-(8,8)]
    26        9.74487        9.74487        9.74487    1[6-(8,8)]
    27       3.891945       3.891945       3.891945    1[6-(8,8)]
    28       8.054025       8.054025       8.054025    1[6-(8,8)]
    29       8.374185       8.374185       8.374185    1[6-(8,8)]
    30       2.991495       2.991495       2.991495    1[6-(8,8)]
    31        7.54377        7.54377        7.54377    1[6-(8,8)]
    32        4.74237        4.74237        4.74237    1[6-(8,8)]
    33       8.894445       8.894445       8.894445    1[6-(8,8)]
    34       3.051525       3.051525       3.051525    1[6-(8,8)]
    35       3.371685       3.371685       3.371685    1[6-(8,8)]
    36       7.993995       7.993995       7.993995    1[6-(8,8)]
    37       8.173085       8.173085       8.173085    6[1-(0),8-(25),8-(25,25)]
    38        0.07904        0.07904        0.07904    6[1-(0),8-(25),8-(25,25)]
    39       7.058528       7.058528       7.058528    6[1-(0),8-(25),8-(25,25)]
    40       1.284642       1.284642       1.284642    6[1-(0),8-(25),8-(25,25)]
    41       1.081541       1.081541       1.081541    6[1-(0),8-(25),8-(25,25)]
    42       7.147572       7.147572       7.147572    6[1-(0),8-(25),8-(25,25)]
    43       3.170585       3.170585       3.170585    6[1-(0),8-(25),8-(25,25)]
    44        5.08154        5.08154        5.08154    6[1-(0),8-(25),8-(25,25)]
    45       2.056028       2.056028       2.056028    6[1-(0),8-(25),8-(25,25)]
    46       6.287142       6.287142       6.287142    6[1-(0),8-(25),8-(25,25)]
    47       6.084041       6.084041       6.084041    6[1-(0),8-(25),8-(25,25)]
    48       2.145072       2.145072       2.145072    6[1-(0),8-(25),8-(25,25)]
    49       1.831916       1.831916       1.831916    6[1-(0),8-(25),8-(25,25)]
    50       9.925961       9.925961       9.925961    6[1-(0),8-(25),8-(25,25)]
    51       2.946473       2.946473       2.946473    6[1-(0),8-(25),8-(25,25)]
    52       8.720358       8.720358       8.720358    6[1-(0),8-(25),8-(25,25)]
    53        8.92346        8.92346        8.92346    6[1-(0),8-(25),8-(25,25)]
    54       2.857428       2.857428       2.857428    6[1-(0),8-(25),8-(25,25)]
    55       6.834416       6.834416       6.834416    6[1-(0),8-(25),8-(25,25)]
    56       4.923461       4.923461       4.923461    6[1-(0),8-(25),8-(25,25)]
    57       7.948973       7.948973       7.948973    6[1-(0),8-(25),8-(25,25)]
    58       3.717858       3.717858       3.717858    6[1-(0),8-(25),8-(25,25)]
    59        3.92096        3.92096        3.92096    6[1-(0),8-(25),8-(25,25)]
    60       7.859928       7.859928       7.859928    6[1-(0),8-(25),8-(25,25)]
    61       7.918757       7.918757       7.918757    8[6-(1,8),25-(8,8,8,8,8),25-(8,8,8,8,8)]
    62       9.233214       9.233214       9.233214    8[6-(1,8),25-(8,8,8,8,8)]
    63       9.954975       9.954975       9.954975    8[6-(1,8),25-(8,8,8,8,8),25-(8,8,8,8,8)]
    64        0.02061        0.02061        0.02061    8[6-(1,8),25-(8,8,8,8,8)]
    65        7.34287        7.34287        7.34287    8[6-(1,8),25-(8,8,8,8,8),25-(8,8,8,8,8)]
    66       7.856626       7.856626       7.856626    8[6-(1,8),25-(8,8,8,8,8)]
    67       0.776788       0.776788       0.776788    8[6-(1,8),25-(8,8,8,8,8),25-(8,8,8,8,8)]
    68       1.055628       1.055628       1.055628    8[6-(1,8),25-(8,8,8,8,8)]
    69       0.301651       0.301651       0.301651    8[6-(1,8),25-(8,8,8,8,8),25-(8,8,8,8,8)]
    70       1.157378       1.157378       1.157378    8[6-(1,8),25-(8,8,8,8,8)]
    71       8.354675       8.354675       8.354675    8[6-(1,8),25-(8,8,8,8,8),25-(8,8,8,8,8)]
    72       6.166582       6.166582       6.166582    8[6-(1,8),25-(8,8,8,8,8)]
    73       2.916257       2.916257       2.916257    8[6-(1,8),25-(8,8,8,8,8),25-(8,8,8,8,8)]
    74       4.230714       4.230714       4.230714    8[6-(1,8),25-(8,8,8,8,8)]
    75       4.952475       4.952475       4.952475    8[6-(1,8),25-(8,8,8,8,8),25-(8,8,8,8,8)]
    76        5.02311        5.02311        5.02311    8[6-(1,8),25-(8,8,8,8,8)]
    77        2.34037        2.34037        2.34037    8[6-(1,8),25-(8,8,8,8,8),25-(8,8,8,8,8)]
    78       2.854126       2.854126       2.854126    8[6-(1,8),25-(8,8,8,8,8)]
    79       5.779288       5.779288       5.779288    8[6-(1,8),25-(8,8,8,8,8),25-(8,8,8,8,8)]
    80       6.058128       6.058128       6.058128    8[6-(1,8),25-(8,8,8,8,8)]
    81       5.304151       5.304151       5.304151    8[6-(1,8),25-(8,8,8,8,8),25-(8,8,8,8,8)]
    82       6.159878       6.159878       6.159878    8[6-(1,8),25-(8,8,8,8,8)]
    83       3.352175       3.352175       3.352175    8[6-(1,8),25-(8,8,8,8,8),25-(8,8,8,8,8)]
    84       1.164082       1.164082       1.164082    8[6-(1,8),25-(8,8,8,8,8)]
    85       2.086243       2.086243       2.086243    8[6-(1,8),25-(8,8,8,8,8),25-(8,8,8,8,8)]
    86       0.771786       0.771786       0.771786    8[6-(1,8),25-(8,8,8,8,8)]
    87       0.050025       0.050025       0.050025    8[6-(1,8),25-(8,8,8,8,8),25-(8,8,8,8,8)]
    88       -0.02061       -0.02061       -0.02061    8[6-(1,8),25-(8,8,8,8,8)]
    89        2.66213        2.66213        2.66213    8[6-(1,8),25-(8,8,8,8,8),25-(8,8,8,8,8)]
    90       2.148374       2.148374       2.148374    8[6-(1,8),25-(8,8,8,8,8)]
    91       9.228212       9.228212       9.228212    8[6-(1,8),25-(8,8,8,8,8),25-(8,8,8,8,8)]
    92       8.949372       8.949372       8.949372    8[6-(1,8),25-(8,8,8,8,8)]
    93       9.703349       9.703349       9.703349    8[6-(1,8),25-(8,8,8,8,8),25-(8,8,8,8,8)]
    94       8.847622       8.847622       8.847622    8[6-(1,8),25-(8,8,8,8,8)]
    95       1.650325       1.650325       1.650325    8[6-(1,8),25-(8,8,8,8,8),25-(8,8,8,8,8)]
    96       3.838418       3.838418       3.838418    8[6-(1,8),25-(8,8,8,8,8)]
    97       7.088743       7.088743       7.088743    8[6-(1,8),25-(8,8,8,8,8),25-(8,8,8,8,8)]
    98       5.774286       5.774286       5.774286    8[6-(1,8),25-(8,8,8,8,8)]
    99       5.052525       5.052525       5.052525    8[6-(1,8),25-(8,8,8,8,8),25-(8,8,8,8,8)]
   100        4.98189        4.98189        4.98189    8[6-(1,8),25-(8,8,8,8,8)]
   101        7.66463        7.66463        7.66463    8[6-(1,8),25-(8,8,8,8,8),25-(8,8,8,8,8)]
   102       7.150874       7.150874       7.150874    8[6-(1,8),25-(8,8,8,8,8)]
   103       4.225712       4.225712       4.225712    8[6-(1,8),25-(8,8,8,8,8),25-(8,8,8,8,8)]
   104       3.946872       3.946872       3.946872    8[6-(1,8),25-(8,8,8,8,8)]
   105       4.700849       4.700849       4.700849    8[6-(1,8),25-(8,8,8,8,8),25-(8,8,8,8,8)]
   106       3.845122       3.845122       3.845122    8[6-(1,8),25-(8,8,8,8,8)]
   107       6.652825       6.652825       6.652825    8[6-(1,8),25-(8,8,8,8,8),25-(8,8,8,8,8)]
   108       8.840918       8.840918       8.840918    8[6-(1,8),25-(8,8,8,8,8)]
