# Supplementary material for: A collection of forcefield precursors for metal–organic frameworks
Source: RSC Adv. 2019 Nov 13;9(63):36492–507. doi: 10.1039/c9ra07327b (PMC9075174; doi:10.1039/c9ra07327b)
Supplement: RA-009-C9RA07327B-s117 [file RA-009-C9RA07327B-s117.txt]

ATICAH_clean

10.161700    0.000000    0.000000
0.000000    11.654800    0.000000
0.000000    -0.306822    15.291222

     1       9.369799       9.369799       9.369799    25[8-(6,25),8-(6,25),8-(6,25),8-(6,25),8-(6,25),8-(6,25)]
     2       1.122157       1.122157       1.122157    25[8-(6),8-(6),8-(6,25),8-(6,25),8-(6,25),8-(6,25)]
     3       4.288949       4.288949       4.288949    25[8-(6,25),8-(6,25),8-(6,25),8-(6,25),8-(6,25),8-(6,25)]
     4       6.203007       6.203007       6.203007    25[8-(6),8-(6),8-(6,25),8-(6,25),8-(6,25),8-(6,25)]
     5       0.791901       0.791901       0.791901    25[8-(6,25),8-(6,25),8-(6,25),8-(6,25),8-(6,25),8-(6,25)]
     6       9.039543       9.039543       9.039543    25[8-(6),8-(6),8-(6,25),8-(6,25),8-(6,25),8-(6,25)]
     7       5.872751       5.872751       5.872751    25[8-(6,25),8-(6,25),8-(6,25),8-(6,25),8-(6,25),8-(6,25)]
     8       3.958693       3.958693       3.958693    25[8-(6),8-(6),8-(6,25),8-(6,25),8-(6,25),8-(6,25)]
     9            0.0            0.0            0.0    25[8-(6),8-(6),8-(6),8-(6),8-(6,25),8-(6,25)]
    10        5.08085        5.08085        5.08085    25[8-(6),8-(6),8-(6),8-(6),8-(6,25),8-(6,25)]
    11            0.0            0.0            0.0    25[8-(6),8-(6),8-(6),8-(6),8-(6,25),8-(6,25)]
    12        5.08085        5.08085        5.08085    25[8-(6),8-(6),8-(6),8-(6),8-(6,25),8-(6,25)]
    13       7.672083       7.672083       7.672083    1[6-(8,8)]
    14         0.4776         0.4776         0.4776    1[6-(8,8)]
    15       6.310416       6.310416       6.310416    1[6-(8,8)]
    16       2.276221       2.276221       2.276221    1[6-(8,8)]
    17       1.442961       1.442961       1.442961    1[6-(8,8)]
    18        7.23513        7.23513        7.23513    1[6-(8,8)]
    19       2.591233       2.591233       2.591233    1[6-(8,8)]
    20        5.55845        5.55845        5.55845    1[6-(8,8)]
    21       1.229566       1.229566       1.229566    1[6-(8,8)]
    22       7.357071       7.357071       7.357071    1[6-(8,8)]
    23       6.523811       6.523811       6.523811    1[6-(8,8)]
    24        2.15428        2.15428        2.15428    1[6-(8,8)]
    25       2.489617       2.489617       2.489617    1[6-(8,8)]
    26         9.6841         9.6841         9.6841    1[6-(8,8)]
    27       3.851284       3.851284       3.851284    1[6-(8,8)]
    28       7.885479       7.885479       7.885479    1[6-(8,8)]
    29       8.718739       8.718739       8.718739    1[6-(8,8)]
    30        2.92657        2.92657        2.92657    1[6-(8,8)]
    31       7.570467       7.570467       7.570467    1[6-(8,8)]
    32        4.60325        4.60325        4.60325    1[6-(8,8)]
    33       8.932134       8.932134       8.932134    1[6-(8,8)]
    34       2.804629       2.804629       2.804629    1[6-(8,8)]
    35       3.637889       3.637889       3.637889    1[6-(8,8)]
    36        8.00742        8.00742        8.00742    1[6-(8,8)]
    37       8.453518       8.453518       8.453518    6[1-(0),8-(25),8-(25,25)]
    38       0.256075       0.256075       0.256075    6[1-(0),8-(25),8-(25,25)]
    39       7.248341       7.248341       7.248341    6[1-(0),8-(25),8-(25,25)]
    40       1.535433       1.535433       1.535433    6[1-(0),8-(25),8-(25,25)]
    41       0.912521       0.912521       0.912521    6[1-(0),8-(25),8-(25,25)]
    42       7.377394       7.377394       7.377394    6[1-(0),8-(25),8-(25,25)]
    43       3.372668       3.372668       3.372668    6[1-(0),8-(25),8-(25,25)]
    44       5.336925       5.336925       5.336925    6[1-(0),8-(25),8-(25,25)]
    45       2.167491       2.167491       2.167491    6[1-(0),8-(25),8-(25,25)]
    46       6.616283       6.616283       6.616283    6[1-(0),8-(25),8-(25,25)]
    47       5.993371       5.993371       5.993371    6[1-(0),8-(25),8-(25,25)]
    48       2.296544       2.296544       2.296544    6[1-(0),8-(25),8-(25,25)]
    49       1.708182       1.708182       1.708182    6[1-(0),8-(25),8-(25,25)]
    50       9.905625       9.905625       9.905625    6[1-(0),8-(25),8-(25,25)]
    51       2.913359       2.913359       2.913359    6[1-(0),8-(25),8-(25,25)]
    52       8.626267       8.626267       8.626267    6[1-(0),8-(25),8-(25,25)]
    53       9.249179       9.249179       9.249179    6[1-(0),8-(25),8-(25,25)]
    54       2.784306       2.784306       2.784306    6[1-(0),8-(25),8-(25,25)]
    55       6.789032       6.789032       6.789032    6[1-(0),8-(25),8-(25,25)]
    56       4.824775       4.824775       4.824775    6[1-(0),8-(25),8-(25,25)]
    57       7.994209       7.994209       7.994209    6[1-(0),8-(25),8-(25,25)]
    58       3.545417       3.545417       3.545417    6[1-(0),8-(25),8-(25,25)]
    59       4.168329       4.168329       4.168329    6[1-(0),8-(25),8-(25,25)]
    60       7.865156       7.865156       7.865156    6[1-(0),8-(25),8-(25,25)]
    61       8.166755       8.166755       8.166755    8[6-(1,8),25-(8,8,8,8,8),25-(8,8,8,8,8)]
    62       9.554945       9.554945       9.554945    8[6-(1,8),25-(8,8,8,8,8)]
    63       0.078652       0.078652       0.078652    8[6-(1,8),25-(8,8,8,8,8),25-(8,8,8,8,8)]
    64       0.200897       0.200897       0.200897    8[6-(1,8),25-(8,8,8,8,8)]
    65       7.552277       7.552277       7.552277    8[6-(1,8),25-(8,8,8,8,8),25-(8,8,8,8,8)]
    66       8.023373       8.023373       8.023373    8[6-(1,8),25-(8,8,8,8,8)]
    67       0.889555       0.889555       0.889555    8[6-(1,8),25-(8,8,8,8,8),25-(8,8,8,8,8)]
    68       1.311266       1.311266       1.311266    8[6-(1,8),25-(8,8,8,8,8)]
    69       0.229451       0.229451       0.229451    8[6-(1,8),25-(8,8,8,8,8),25-(8,8,8,8,8)]
    70       0.977556       0.977556       0.977556    8[6-(1,8),25-(8,8,8,8,8)]
    71        8.57617        8.57617        8.57617    8[6-(1,8),25-(8,8,8,8,8),25-(8,8,8,8,8)]
    72        6.40055        6.40055        6.40055    8[6-(1,8),25-(8,8,8,8,8)]
    73       3.085905       3.085905       3.085905    8[6-(1,8),25-(8,8,8,8,8),25-(8,8,8,8,8)]
    74       4.474095       4.474095       4.474095    8[6-(1,8),25-(8,8,8,8,8)]
    75       5.159502       5.159502       5.159502    8[6-(1,8),25-(8,8,8,8,8),25-(8,8,8,8,8)]
    76       5.281747       5.281747       5.281747    8[6-(1,8),25-(8,8,8,8,8)]
    77       2.471427       2.471427       2.471427    8[6-(1,8),25-(8,8,8,8,8),25-(8,8,8,8,8)]
    78       2.942523       2.942523       2.942523    8[6-(1,8),25-(8,8,8,8,8)]
    79       5.970405       5.970405       5.970405    8[6-(1,8),25-(8,8,8,8,8),25-(8,8,8,8,8)]
    80       6.392116       6.392116       6.392116    8[6-(1,8),25-(8,8,8,8,8)]
    81       5.310301       5.310301       5.310301    8[6-(1,8),25-(8,8,8,8,8),25-(8,8,8,8,8)]
    82       6.058406       6.058406       6.058406    8[6-(1,8),25-(8,8,8,8,8)]
    83        3.49532        3.49532        3.49532    8[6-(1,8),25-(8,8,8,8,8),25-(8,8,8,8,8)]
    84         1.3197         1.3197         1.3197    8[6-(1,8),25-(8,8,8,8,8)]
    85       1.994945       1.994945       1.994945    8[6-(1,8),25-(8,8,8,8,8),25-(8,8,8,8,8)]
    86       0.606755       0.606755       0.606755    8[6-(1,8),25-(8,8,8,8,8)]
    87      10.083048      10.083048      10.083048    8[6-(1,8),25-(8,8,8,8,8),25-(8,8,8,8,8)]
    88       9.960803       9.960803       9.960803    8[6-(1,8),25-(8,8,8,8,8)]
    89       2.609423       2.609423       2.609423    8[6-(1,8),25-(8,8,8,8,8),25-(8,8,8,8,8)]
    90       2.138327       2.138327       2.138327    8[6-(1,8),25-(8,8,8,8,8)]
    91       9.272145       9.272145       9.272145    8[6-(1,8),25-(8,8,8,8,8),25-(8,8,8,8,8)]
    92       8.850434       8.850434       8.850434    8[6-(1,8),25-(8,8,8,8,8)]
    93       9.932249       9.932249       9.932249    8[6-(1,8),25-(8,8,8,8,8),25-(8,8,8,8,8)]
    94       9.184144       9.184144       9.184144    8[6-(1,8),25-(8,8,8,8,8)]
    95        1.58553        1.58553        1.58553    8[6-(1,8),25-(8,8,8,8,8),25-(8,8,8,8,8)]
    96        3.76115        3.76115        3.76115    8[6-(1,8),25-(8,8,8,8,8)]
    97       7.075795       7.075795       7.075795    8[6-(1,8),25-(8,8,8,8,8),25-(8,8,8,8,8)]
    98       5.687605       5.687605       5.687605    8[6-(1,8),25-(8,8,8,8,8)]
    99       5.002198       5.002198       5.002198    8[6-(1,8),25-(8,8,8,8,8),25-(8,8,8,8,8)]
   100       4.879953       4.879953       4.879953    8[6-(1,8),25-(8,8,8,8,8)]
   101       7.690273       7.690273       7.690273    8[6-(1,8),25-(8,8,8,8,8),25-(8,8,8,8,8)]
   102       7.219177       7.219177       7.219177    8[6-(1,8),25-(8,8,8,8,8)]
   103       4.191295       4.191295       4.191295    8[6-(1,8),25-(8,8,8,8,8),25-(8,8,8,8,8)]
   104       3.769584       3.769584       3.769584    8[6-(1,8),25-(8,8,8,8,8)]
   105       4.851399       4.851399       4.851399    8[6-(1,8),25-(8,8,8,8,8),25-(8,8,8,8,8)]
   106       4.103294       4.103294       4.103294    8[6-(1,8),25-(8,8,8,8,8)]
   107        6.66638        6.66638        6.66638    8[6-(1,8),25-(8,8,8,8,8),25-(8,8,8,8,8)]
   108          8.842          8.842          8.842    8[6-(1,8),25-(8,8,8,8,8)]
