# Supplementary material for: A collection of forcefield precursors for metal–organic frameworks
Source: RSC Adv. 2019 Nov 13;9(63):36492–507. doi: 10.1039/c9ra07327b (PMC9075174; doi:10.1039/c9ra07327b)
Supplement: RA-009-C9RA07327B-s118 [file RA-009-C9RA07327B-s118.txt]

ATICEL_clean

10.195600    0.000000    0.000000
0.000000    11.834100    0.000000
0.000000    -0.254756    14.871618

     1       9.349059       9.349059       9.349059    25[8-(6,25),8-(6,25),8-(6,25),8-(6,25),8-(6,25),8-(6,25)]
     2        1.06595        1.06595        1.06595    25[8-(6),8-(6),8-(6,25),8-(6,25),8-(6,25),8-(6,25)]
     3       4.251259       4.251259       4.251259    25[8-(6,25),8-(6,25),8-(6,25),8-(6,25),8-(6,25),8-(6,25)]
     4        6.16375        6.16375        6.16375    25[8-(6),8-(6),8-(6,25),8-(6,25),8-(6,25),8-(6,25)]
     5       0.846541       0.846541       0.846541    25[8-(6,25),8-(6,25),8-(6,25),8-(6,25),8-(6,25),8-(6,25)]
     6        9.12965        9.12965        9.12965    25[8-(6),8-(6),8-(6,25),8-(6,25),8-(6,25),8-(6,25)]
     7       5.944341       5.944341       5.944341    25[8-(6,25),8-(6,25),8-(6,25),8-(6,25),8-(6,25),8-(6,25)]
     8        4.03185        4.03185        4.03185    25[8-(6),8-(6),8-(6,25),8-(6,25),8-(6,25),8-(6,25)]
     9            0.0            0.0            0.0    25[8-(6),8-(6),8-(6),8-(6),8-(6,25),8-(6,25)]
    10         5.0978         5.0978         5.0978    25[8-(6),8-(6),8-(6),8-(6),8-(6,25),8-(6,25)]
    11            0.0            0.0            0.0    25[8-(6),8-(6),8-(6),8-(6),8-(6,25),8-(6,25)]
    12         5.0978         5.0978         5.0978    25[8-(6),8-(6),8-(6),8-(6),8-(6,25),8-(6,25)]
    13       7.575331       7.575331       7.575331    1[6-(8,8)]
    14        0.41802        0.41802        0.41802    1[6-(8,8)]
    15       6.260098       6.260098       6.260098    1[6-(8,8)]
    16       2.253228       2.253228       2.253228    1[6-(8,8)]
    17       1.519144       1.519144       1.519144    1[6-(8,8)]
    18       7.310245       7.310245       7.310245    1[6-(8,8)]
    19       2.477531       2.477531       2.477531    1[6-(8,8)]
    20        5.51582        5.51582        5.51582    1[6-(8,8)]
    21       1.162298       1.162298       1.162298    1[6-(8,8)]
    22       7.351028       7.351028       7.351028    1[6-(8,8)]
    23       6.616944       6.616944       6.616944    1[6-(8,8)]
    24       2.212445       2.212445       2.212445    1[6-(8,8)]
    25       2.620269       2.620269       2.620269    1[6-(8,8)]
    26        9.77758        9.77758        9.77758    1[6-(8,8)]
    27       3.935502       3.935502       3.935502    1[6-(8,8)]
    28       7.942372       7.942372       7.942372    1[6-(8,8)]
    29       8.676456       8.676456       8.676456    1[6-(8,8)]
    30       2.885355       2.885355       2.885355    1[6-(8,8)]
    31       7.718069       7.718069       7.718069    1[6-(8,8)]
    32        4.67978        4.67978        4.67978    1[6-(8,8)]
    33       9.033302       9.033302       9.033302    1[6-(8,8)]
    34       2.844572       2.844572       2.844572    1[6-(8,8)]
    35       3.578656       3.578656       3.578656    1[6-(8,8)]
    36       7.983155       7.983155       7.983155    1[6-(8,8)]
    37       8.381803       8.381803       8.381803    6[1-(0),8-(25),8-(25,25)]
    38       0.175364       0.175364       0.175364    6[1-(0),8-(25),8-(25,25)]
    39       7.237856       7.237856       7.237856    6[1-(0),8-(25),8-(25,25)]
    40       1.445736       1.445736       1.445736    6[1-(0),8-(25),8-(25,25)]
    41         0.9278         0.9278         0.9278    6[1-(0),8-(25),8-(25,25)]
    42       7.404045       7.404045       7.404045    6[1-(0),8-(25),8-(25,25)]
    43       3.284003       3.284003       3.284003    6[1-(0),8-(25),8-(25,25)]
    44       5.273164       5.273164       5.273164    6[1-(0),8-(25),8-(25,25)]
    45       2.140056       2.140056       2.140056    6[1-(0),8-(25),8-(25,25)]
    46       6.543536       6.543536       6.543536    6[1-(0),8-(25),8-(25,25)]
    47         6.0256         6.0256         6.0256    6[1-(0),8-(25),8-(25,25)]
    48       2.306245       2.306245       2.306245    6[1-(0),8-(25),8-(25,25)]
    49       1.813797       1.813797       1.813797    6[1-(0),8-(25),8-(25,25)]
    50      10.020236      10.020236      10.020236    6[1-(0),8-(25),8-(25,25)]
    51       2.957744       2.957744       2.957744    6[1-(0),8-(25),8-(25,25)]
    52       8.749864       8.749864       8.749864    6[1-(0),8-(25),8-(25,25)]
    53         9.2678         9.2678         9.2678    6[1-(0),8-(25),8-(25,25)]
    54       2.791555       2.791555       2.791555    6[1-(0),8-(25),8-(25,25)]
    55       6.911597       6.911597       6.911597    6[1-(0),8-(25),8-(25,25)]
    56       4.922436       4.922436       4.922436    6[1-(0),8-(25),8-(25,25)]
    57       8.055544       8.055544       8.055544    6[1-(0),8-(25),8-(25,25)]
    58       3.652064       3.652064       3.652064    6[1-(0),8-(25),8-(25,25)]
    59           4.17           4.17           4.17    6[1-(0),8-(25),8-(25,25)]
    60       7.889355       7.889355       7.889355    6[1-(0),8-(25),8-(25,25)]
    61       8.123854       8.123854       8.123854    8[6-(1,8),25-(8,8,8,8,8),25-(8,8,8,8,8)]
    62       9.492104       9.492104       9.492104    8[6-(1,8),25-(8,8,8,8,8)]
    63        0.07035        0.07035        0.07035    8[6-(1,8),25-(8,8,8,8,8),25-(8,8,8,8,8)]
    64       0.033645       0.033645       0.033645    8[6-(1,8),25-(8,8,8,8,8)]
    65       7.525372       7.525372       7.525372    8[6-(1,8),25-(8,8,8,8,8),25-(8,8,8,8,8)]
    66       8.047387       8.047387       8.047387    8[6-(1,8),25-(8,8,8,8,8)]
    67       0.782003       0.782003       0.782003    8[6-(1,8),25-(8,8,8,8,8),25-(8,8,8,8,8)]
    68       1.257117       1.257117       1.257117    8[6-(1,8),25-(8,8,8,8,8)]
    69       0.251831       0.251831       0.251831    8[6-(1,8),25-(8,8,8,8,8),25-(8,8,8,8,8)]
    70       0.984895       0.984895       0.984895    8[6-(1,8),25-(8,8,8,8,8)]
    71       8.601008       8.601008       8.601008    8[6-(1,8),25-(8,8,8,8,8),25-(8,8,8,8,8)]
    72       6.415072       6.415072       6.415072    8[6-(1,8),25-(8,8,8,8,8)]
    73       3.026054       3.026054       3.026054    8[6-(1,8),25-(8,8,8,8,8),25-(8,8,8,8,8)]
    74       4.394304       4.394304       4.394304    8[6-(1,8),25-(8,8,8,8,8)]
    75        5.16815        5.16815        5.16815    8[6-(1,8),25-(8,8,8,8,8),25-(8,8,8,8,8)]
    76       5.131445       5.131445       5.131445    8[6-(1,8),25-(8,8,8,8,8)]
    77       2.427572       2.427572       2.427572    8[6-(1,8),25-(8,8,8,8,8),25-(8,8,8,8,8)]
    78       2.949587       2.949587       2.949587    8[6-(1,8),25-(8,8,8,8,8)]
    79       5.879803       5.879803       5.879803    8[6-(1,8),25-(8,8,8,8,8),25-(8,8,8,8,8)]
    80       6.354917       6.354917       6.354917    8[6-(1,8),25-(8,8,8,8,8)]
    81       5.349631       5.349631       5.349631    8[6-(1,8),25-(8,8,8,8,8),25-(8,8,8,8,8)]
    82       6.082695       6.082695       6.082695    8[6-(1,8),25-(8,8,8,8,8)]
    83       3.503208       3.503208       3.503208    8[6-(1,8),25-(8,8,8,8,8),25-(8,8,8,8,8)]
    84       1.317272       1.317272       1.317272    8[6-(1,8),25-(8,8,8,8,8)]
    85       2.071746       2.071746       2.071746    8[6-(1,8),25-(8,8,8,8,8),25-(8,8,8,8,8)]
    86       0.703496       0.703496       0.703496    8[6-(1,8),25-(8,8,8,8,8)]
    87       10.12525       10.12525       10.12525    8[6-(1,8),25-(8,8,8,8,8),25-(8,8,8,8,8)]
    88      -0.033645      -0.033645      -0.033645    8[6-(1,8),25-(8,8,8,8,8)]
    89       2.670228       2.670228       2.670228    8[6-(1,8),25-(8,8,8,8,8),25-(8,8,8,8,8)]
    90       2.148213       2.148213       2.148213    8[6-(1,8),25-(8,8,8,8,8)]
    91       9.413597       9.413597       9.413597    8[6-(1,8),25-(8,8,8,8,8),25-(8,8,8,8,8)]
    92       8.938483       8.938483       8.938483    8[6-(1,8),25-(8,8,8,8,8)]
    93       9.943769       9.943769       9.943769    8[6-(1,8),25-(8,8,8,8,8),25-(8,8,8,8,8)]
    94       9.210705       9.210705       9.210705    8[6-(1,8),25-(8,8,8,8,8)]
    95       1.594592       1.594592       1.594592    8[6-(1,8),25-(8,8,8,8,8),25-(8,8,8,8,8)]
    96       3.780528       3.780528       3.780528    8[6-(1,8),25-(8,8,8,8,8)]
    97       7.169546       7.169546       7.169546    8[6-(1,8),25-(8,8,8,8,8),25-(8,8,8,8,8)]
    98       5.801296       5.801296       5.801296    8[6-(1,8),25-(8,8,8,8,8)]
    99        5.02745        5.02745        5.02745    8[6-(1,8),25-(8,8,8,8,8),25-(8,8,8,8,8)]
   100       5.064155       5.064155       5.064155    8[6-(1,8),25-(8,8,8,8,8)]
   101       7.768028       7.768028       7.768028    8[6-(1,8),25-(8,8,8,8,8),25-(8,8,8,8,8)]
   102       7.246013       7.246013       7.246013    8[6-(1,8),25-(8,8,8,8,8)]
   103       4.315797       4.315797       4.315797    8[6-(1,8),25-(8,8,8,8,8),25-(8,8,8,8,8)]
   104       3.840683       3.840683       3.840683    8[6-(1,8),25-(8,8,8,8,8)]
   105       4.845969       4.845969       4.845969    8[6-(1,8),25-(8,8,8,8,8),25-(8,8,8,8,8)]
   106       4.112905       4.112905       4.112905    8[6-(1,8),25-(8,8,8,8,8)]
   107       6.692392       6.692392       6.692392    8[6-(1,8),25-(8,8,8,8,8),25-(8,8,8,8,8)]
   108       8.878328       8.878328       8.878328    8[6-(1,8),25-(8,8,8,8,8)]
