# Supplementary material for: A collection of forcefield precursors for metal–organic frameworks
Source: RSC Adv. 2019 Nov 13;9(63):36492–507. doi: 10.1039/c9ra07327b (PMC9075174; doi:10.1039/c9ra07327b)
Supplement: RA-009-C9RA07327B-s119 [file RA-009-C9RA07327B-s119.txt]

ATOWIQ_clean

13.822400    0.000000    0.000000
2.469126    13.600079    0.000000
6.767238    5.649255    11.356046

     1       7.037913       7.037913       7.037913    30[7-(6,7),7-(6,7),8-(6),8-(6)]
     2      16.020851      16.020851      16.020851    30[7-(6,7),7-(6,7),8-(6),8-(6)]
     3        0.89009        0.89009        0.89009    30[7-(6,6),8-(6),8-(6),8-(6),8-(6)]
     4      22.168674      22.168674      22.168674    30[7-(6,6),8-(6),8-(6),8-(6),8-(6)]
     5      18.292562      18.292562      18.292562    1[8-(6)]
     6       7.877457       7.877457       7.877457    1[6-(6,6)]
     7       7.637504       7.637504       7.637504    1[6-(6,6)]
     8      18.544416      18.544416      18.544416    1[6-(6,6)]
     9      18.819235      18.819235      18.819235    1[6-(6,6)]
    10       9.343339       9.343339       9.343339    1[6-(1,1,6)]
    11        9.17295        9.17295        9.17295    1[6-(1,1,6)]
    12       8.324216       8.324216       8.324216    1[6-(1,1,6)]
    13       6.848392       6.848392       6.848392    1[8-(6)]
    14      11.679958      11.679958      11.679958    1[6-(6,6)]
    15       9.860426       9.860426       9.860426    1[6-(6,6)]
    16       9.593803       9.593803       9.593803    1[6-(6,6)]
    17      11.432963      11.432963      11.432963    1[6-(6,6)]
    18       6.149603       6.149603       6.149603    1[6-(1,1,6)]
    19       5.738704       5.738704       5.738704    1[6-(1,1,6)]
    20       7.062005       7.062005       7.062005    1[6-(1,1,6)]
    21       4.766202       4.766202       4.766202    1[8-(6)]
    22      15.181307      15.181307      15.181307    1[6-(6,6)]
    23       15.42126       15.42126       15.42126    1[6-(6,6)]
    24       4.514348       4.514348       4.514348    1[6-(6,6)]
    25       4.239529       4.239529       4.239529    1[6-(6,6)]
    26      13.715425      13.715425      13.715425    1[6-(1,1,6)]
    27      13.885814      13.885814      13.885814    1[6-(1,1,6)]
    28      14.734548      14.734548      14.734548    1[6-(1,1,6)]
    29      16.210372      16.210372      16.210372    1[8-(6)]
    30      11.378806      11.378806      11.378806    1[6-(6,6)]
    31      13.198338      13.198338      13.198338    1[6-(6,6)]
    32      13.464961      13.464961      13.464961    1[6-(6,6)]
    33      11.625801      11.625801      11.625801    1[6-(6,6)]
    34      16.909161      16.909161      16.909161    1[6-(1,1,6)]
    35       17.32006       17.32006       17.32006    1[6-(1,1,6)]
    36      15.996759      15.996759      15.996759    1[6-(1,1,6)]
    37        6.59205        6.59205        6.59205    6[6-(6,6),8-(30),8-(30)]
    38       6.477429       6.477429       6.477429    6[6-(1,6),6-(1,6),6-(8,8)]
    39       7.246266       7.246266       7.246266    6[1-(0),6-(1,6),6-(6,6)]
    40       7.120154       7.120154       7.120154    6[1-(0),6-(1,6),6-(6,6)]
    41       6.279303       6.279303       6.279303    6[6-(1,6),6-(1,6),6-(8,8)]
    42      19.231721      19.231721      19.231721    6[1-(0),6-(1,6),6-(6,6)]
    43      19.364024      19.364024      19.364024    6[1-(0),6-(1,6),6-(6,6)]
    44       6.166482       6.166482       6.166482    6[6-(6,6),8-(1),8-(30)]
    45       7.654154       7.654154       7.654154    6[6-(1,1,1),7-(6,30),7-(7,30)]
    46       8.717238       8.717238       8.717238    6[1-(0),1-(0),1-(0),6-(7,7)]
    47      14.177894      14.177894      14.177894    6[6-(6,6),8-(30),8-(30)]
    48      12.977805      12.977805      12.977805    6[6-(1,6),6-(1,6),6-(8,8)]
    49      11.782085      11.782085      11.782085    6[1-(0),6-(1,6),6-(6,6)]
    50      10.688856      10.688856      10.688856    6[1-(0),6-(1,6),6-(6,6)]
    51      10.794015      10.794015      10.794015    6[6-(1,6),6-(1,6),6-(8,8)]
    52       9.526386       9.526386       9.526386    6[1-(0),6-(1,6),6-(6,6)]
    53      10.613425      10.613425      10.613425    6[1-(0),6-(1,6),6-(6,6)]
    54       9.628458       9.628458       9.628458    6[6-(6,6),8-(1),8-(30)]
    55       5.409187       5.409187       5.409187    6[6-(1,1,1),7-(6,30),7-(7,30)]
    56       6.155815       6.155815       6.155815    6[1-(0),1-(0),1-(0),6-(7,7)]
    57      16.466714      16.466714      16.466714    6[6-(6,6),8-(30),8-(30)]
    58      16.581335      16.581335      16.581335    6[6-(1,6),6-(1,6),6-(8,8)]
    59      15.812498      15.812498      15.812498    6[1-(0),6-(1,6),6-(6,6)]
    60       15.93861       15.93861       15.93861    6[1-(0),6-(1,6),6-(6,6)]
    61      16.779461      16.779461      16.779461    6[6-(1,6),6-(1,6),6-(8,8)]
    62       3.827043       3.827043       3.827043    6[1-(0),6-(1,6),6-(6,6)]
    63        3.69474        3.69474        3.69474    6[1-(0),6-(1,6),6-(6,6)]
    64      16.892282      16.892282      16.892282    6[6-(6,6),8-(1),8-(30)]
    65       15.40461       15.40461       15.40461    6[6-(1,1,1),7-(6,30),7-(7,30)]
    66      14.341526      14.341526      14.341526    6[1-(0),1-(0),1-(0),6-(7,7)]
    67        8.88087        8.88087        8.88087    6[6-(6,6),8-(30),8-(30)]
    68      10.080959      10.080959      10.080959    6[6-(1,6),6-(1,6),6-(8,8)]
    69      11.276679      11.276679      11.276679    6[1-(0),6-(1,6),6-(6,6)]
    70      12.369908      12.369908      12.369908    6[1-(0),6-(1,6),6-(6,6)]
    71      12.264749      12.264749      12.264749    6[6-(1,6),6-(1,6),6-(8,8)]
    72      13.532378      13.532378      13.532378    6[1-(0),6-(1,6),6-(6,6)]
    73      12.445339      12.445339      12.445339    6[1-(0),6-(1,6),6-(6,6)]
    74      13.430306      13.430306      13.430306    6[6-(6,6),8-(1),8-(30)]
    75      17.649577      17.649577      17.649577    6[6-(1,1,1),7-(6,30),7-(7,30)]
    76      16.902949      16.902949      16.902949    6[1-(0),1-(0),1-(0),6-(7,7)]
    77       6.912194       6.912194       6.912194    7[6-(6,7),7-(6,30),30-(7,8,8)]
    78       5.656145       5.656145       5.656145    7[6-(6,7),7-(6,30),30-(7,8,8)]
    79       16.14657       16.14657       16.14657    7[6-(6,7),7-(6,30),30-(7,8,8)]
    80      17.402619      17.402619      17.402619    7[6-(6,7),7-(6,30),30-(7,8,8)]
    81      21.132632      21.132632      21.132632    7[6-(6,7),6-(6,7),30-(8,8,8,8)]
    82       1.926132       1.926132       1.926132    7[6-(6,7),6-(6,7),30-(8,8,8,8)]
    83       7.320147       7.320147       7.320147    8[6-(6,8),30-(7,8,8,8)]
    84      19.778082      19.778082      19.778082    8[6-(6,8),30-(7,8,8,8)]
    85       6.971029       6.971029       6.971029    8[6-(6,8),30-(7,7,8)]
    86      18.976051      18.976051      18.976051    8[1-(0),6-(6,8)]
    87      13.974318      13.974318      13.974318    8[6-(6,8),30-(7,8,8,8)]
    88      12.819703      12.819703      12.819703    8[6-(6,8),30-(7,8,8,8)]
    89       8.662693       8.662693       8.662693    8[6-(6,8),30-(7,7,8)]
    90       7.202592       7.202592       7.202592    8[1-(0),6-(6,8)]
    91      15.738617      15.738617      15.738617    8[6-(6,8),30-(7,8,8,8)]
    92       3.280682       3.280682       3.280682    8[6-(6,8),30-(7,8,8,8)]
    93      16.087735      16.087735      16.087735    8[6-(6,8),30-(7,7,8)]
    94       4.082713       4.082713       4.082713    8[1-(0),6-(6,8)]
    95       9.084446       9.084446       9.084446    8[6-(6,8),30-(7,8,8,8)]
    96      10.239061      10.239061      10.239061    8[6-(6,8),30-(7,8,8,8)]
    97      14.396071      14.396071      14.396071    8[6-(6,8),30-(7,7,8)]
    98      15.856172      15.856172      15.856172    8[1-(0),6-(6,8)]
