# Supplementary material for: A collection of forcefield precursors for metal–organic frameworks
Source: RSC Adv. 2019 Nov 13;9(63):36492–507. doi: 10.1039/c9ra07327b (PMC9075174; doi:10.1039/c9ra07327b)
Supplement: RA-009-C9RA07327B-s120 [file RA-009-C9RA07327B-s120.txt]

ATOWOW_clean

14.059900    0.000000    0.000000
1.496234    13.980060    0.000000
6.962406    6.257008    10.876454

     1      21.624445      21.624445      21.624445    30[7-(6,6),8-(6),8-(6),8-(6),8-(6)]
     2       0.894095       0.894095       0.894095    30[7-(6,6),8-(6),8-(6),8-(6),8-(6)]
     3      16.290893      16.290893      16.290893    30[7-(6,7),7-(6,7),8-(6),8-(6)]
     4       6.227647       6.227647       6.227647    30[7-(6,7),7-(6,7),8-(6),8-(6)]
     5      10.964146      10.964146      10.964146    1[6-(6,6)]
     6        9.12916        9.12916        9.12916    1[6-(6,6)]
     7       9.831149       9.831149       9.831149    1[6-(6,6)]
     8      11.709954      11.709954      11.709954    1[6-(6,6)]
     9      16.347109      16.347109      16.347109    1[6-(1,1,6)]
    10      17.098777      17.098777      17.098777    1[6-(1,1,6)]
    11      17.676568      17.676568      17.676568    1[6-(1,1,6)]
    12          7.403          7.403          7.403    1[8-(6)]
    13       7.632017       7.632017       7.632017    1[6-(6,6)]
    14       7.316104       7.316104       7.316104    1[6-(6,6)]
    15      18.418936      18.418936      18.418936    1[6-(6,6)]
    16      18.924715      18.924715      18.924715    1[6-(6,6)]
    17      14.943383      14.943383      14.943383    1[6-(1,1,6)]
    18      13.998235      13.998235      13.998235    1[6-(1,1,6)]
    19      14.068728      14.068728      14.068728    1[6-(1,1,6)]
    20      17.711194      17.711194      17.711194    1[8-(6)]
    21      11.554394      11.554394      11.554394    1[6-(6,6)]
    22       13.38938       13.38938       13.38938    1[6-(6,6)]
    23      12.687391      12.687391      12.687391    1[6-(6,6)]
    24      10.808586      10.808586      10.808586    1[6-(6,6)]
    25       6.171431       6.171431       6.171431    1[6-(1,1,6)]
    26       5.419763       5.419763       5.419763    1[6-(1,1,6)]
    27       4.841972       4.841972       4.841972    1[6-(1,1,6)]
    28       15.11554       15.11554       15.11554    1[8-(6)]
    29      14.886523      14.886523      14.886523    1[6-(6,6)]
    30      15.202436      15.202436      15.202436    1[6-(6,6)]
    31       4.099604       4.099604       4.099604    1[6-(6,6)]
    32       3.593825       3.593825       3.593825    1[6-(6,6)]
    33       7.575157       7.575157       7.575157    1[6-(1,1,6)]
    34       8.520305       8.520305       8.520305    1[6-(1,1,6)]
    35       8.449812       8.449812       8.449812    1[6-(1,1,6)]
    36       4.807346       4.807346       4.807346    1[8-(6)]
    37      13.470526      13.470526      13.470526    6[6-(6,6),8-(30),8-(30)]
    38      12.268319      12.268319      12.268319    6[6-(1,6),6-(1,6),6-(8,8)]
    39      11.052458      11.052458      11.052458    6[1-(0),6-(1,6),6-(6,6)]
    40       9.931142       9.931142       9.931142    6[1-(0),6-(1,6),6-(6,6)]
    41      10.019341      10.019341      10.019341    6[6-(1,6),6-(1,6),6-(8,8)]
    42       9.755172       9.755172       9.755172    6[1-(0),6-(1,6),6-(6,6)]
    43      10.881675      10.881675      10.881675    6[1-(0),6-(1,6),6-(6,6)]
    44       8.816328       8.816328       8.816328    6[6-(6,6),8-(1),8-(30)]
    45      17.992978      17.992978      17.992978    6[6-(1,1,1),7-(6,30),7-(7,30)]
    46      17.209863      17.209863      17.209863    6[1-(0),1-(0),1-(0),6-(7,7)]
    47       6.583022       6.583022       6.583022    6[6-(6,6),8-(30),8-(30)]
    48       6.290153       6.290153       6.290153    6[6-(1,6),6-(1,6),6-(8,8)]
    49        6.99593        6.99593        6.99593    6[1-(0),6-(1,6),6-(6,6)]
    50       6.775446       6.775446       6.775446    6[1-(0),6-(1,6),6-(6,6)]
    51       5.777638       5.777638       5.777638    6[6-(1,6),6-(1,6),6-(8,8)]
    52       19.10802       19.10802       19.10802    6[1-(0),6-(1,6),6-(6,6)]
    53      19.393672      19.393672      19.393672    6[1-(0),6-(1,6),6-(6,6)]
    54       5.525778       5.525778       5.525778    6[6-(6,6),8-(1),8-(30)]
    55      15.674559      15.674559      15.674559    6[6-(1,1,1),7-(6,30),7-(7,30)]
    56      14.573124      14.573124      14.573124    6[1-(0),1-(0),1-(0),6-(7,7)]
    57       9.048014       9.048014       9.048014    6[6-(6,6),8-(30),8-(30)]
    58      10.250221      10.250221      10.250221    6[6-(1,6),6-(1,6),6-(8,8)]
    59      11.466082      11.466082      11.466082    6[1-(0),6-(1,6),6-(6,6)]
    60      12.587398      12.587398      12.587398    6[1-(0),6-(1,6),6-(6,6)]
    61      12.499199      12.499199      12.499199    6[6-(1,6),6-(1,6),6-(8,8)]
    62      12.763368      12.763368      12.763368    6[1-(0),6-(1,6),6-(6,6)]
    63      11.636865      11.636865      11.636865    6[1-(0),6-(1,6),6-(6,6)]
    64      13.702212      13.702212      13.702212    6[6-(6,6),8-(1),8-(30)]
    65       4.525562       4.525562       4.525562    6[6-(1,1,1),7-(6,30),7-(7,30)]
    66       5.308677       5.308677       5.308677    6[1-(0),1-(0),1-(0),6-(7,7)]
    67      15.935518      15.935518      15.935518    6[6-(6,6),8-(30),8-(30)]
    68      16.228387      16.228387      16.228387    6[6-(1,6),6-(1,6),6-(8,8)]
    69       15.52261       15.52261       15.52261    6[1-(0),6-(1,6),6-(6,6)]
    70      15.743094      15.743094      15.743094    6[1-(0),6-(1,6),6-(6,6)]
    71      16.740902      16.740902      16.740902    6[6-(1,6),6-(1,6),6-(8,8)]
    72        3.41052        3.41052        3.41052    6[1-(0),6-(1,6),6-(6,6)]
    73       3.124868       3.124868       3.124868    6[1-(0),6-(1,6),6-(6,6)]
    74      16.992762      16.992762      16.992762    6[6-(6,6),8-(1),8-(30)]
    75       6.843981       6.843981       6.843981    6[6-(1,1,1),7-(6,30),7-(7,30)]
    76       7.945416       7.945416       7.945416    6[1-(0),1-(0),1-(0),6-(7,7)]
    77      17.724928      17.724928      17.724928    7[6-(6,7),7-(6,30),30-(7,8,8)]
    78      16.425054      16.425054      16.425054    7[6-(6,7),7-(6,30),30-(7,8,8)]
    79       4.793612       4.793612       4.793612    7[6-(6,7),7-(6,30),30-(7,8,8)]
    80       6.093486       6.093486       6.093486    7[6-(6,7),7-(6,30),30-(7,8,8)]
    81      20.546258      20.546258      20.546258    7[6-(6,7),6-(6,7),30-(8,8,8,8)]
    82       1.972282       1.972282       1.972282    7[6-(6,7),6-(6,7),30-(8,8,8,8)]
    83      13.248621      13.248621      13.248621    8[6-(6,8),30-(7,8,8,8)]
    84      13.071737      13.071737      13.071737    8[6-(6,8),30-(7,8,8,8)]
    85        7.80981        7.80981        7.80981    8[6-(6,8),30-(7,7,8)]
    86       7.392506       7.392506       7.392506    8[1-(0),6-(6,8)]
    87       7.362755       7.362755       7.362755    8[6-(6,8),30-(7,8,8,8)]
    88        6.04843        6.04843        6.04843    8[6-(6,8),30-(7,8,8,8)]
    89       6.291074       6.291074       6.291074    8[6-(6,8),30-(7,7,8)]
    90      18.548376      18.548376      18.548376    8[1-(0),6-(6,8)]
    91       9.269919       9.269919       9.269919    8[6-(6,8),30-(7,8,8,8)]
    92       7.950569       7.950569       7.950569    8[6-(6,8),30-(7,8,8,8)]
    93       14.70873       14.70873       14.70873    8[6-(6,8),30-(7,7,8)]
    94      15.126034      15.126034      15.126034    8[1-(0),6-(6,8)]
    95      15.155785      15.155785      15.155785    8[6-(6,8),30-(7,8,8,8)]
    96        2.41021        2.41021        2.41021    8[6-(6,8),30-(7,8,8,8)]
    97      16.227466      16.227466      16.227466    8[6-(6,8),30-(7,7,8)]
    98       3.970164       3.970164       3.970164    8[1-(0),6-(6,8)]
