# Supplementary material for: A collection of forcefield precursors for metal–organic frameworks
Source: RSC Adv. 2019 Nov 13;9(63):36492–507. doi: 10.1039/c9ra07327b (PMC9075174; doi:10.1039/c9ra07327b)
Supplement: RA-009-C9RA07327B-s121 [file RA-009-C9RA07327B-s121.txt]

ATOXEN_clean

10.925000    0.000000    0.000000
-1.880054    10.783335    0.000000
-2.241081    -1.676149    13.688859

     1       0.391243       0.391243       0.391243    30[7-(6,6),8-(6),8-(6),8-(6),8-(6)]
     2        0.29618        0.29618        0.29618    30[7-(6,6),8-(6),8-(6),8-(6),8-(6)]
     3       6.412622       6.412622       6.412622    30[7-(6,6),8-(6),8-(6),8-(6),8-(6)]
     4       6.507685       6.507685       6.507685    30[7-(6,6),8-(6),8-(6),8-(6),8-(6)]
     5       1.414249       1.414249       1.414249    1[6-(6,6)]
     6       0.892278       0.892278       0.892278    1[6-(6,6)]
     7       1.220818       1.220818       1.220818    1[6-(6,6)]
     8       1.652333       1.652333       1.652333    1[6-(6,6)]
     9       6.824386       6.824386       6.824386    1[6-(6,6)]
    10       4.512192       4.512192       4.512192    1[6-(6,6)]
    11       4.809933       4.809933       4.809933    1[6-(6,6)]
    12       7.121471       7.121471       7.121471    1[6-(6,6)]
    13       2.126804       2.126804       2.126804    1[6-(6,7)]
    14       1.581202       1.581202       1.581202    1[6-(6,6)]
    15       2.177119       2.177119       2.177119    1[6-(6,7)]
    16       2.960123       2.960123       2.960123    1[6-(6,6)]
    17       2.477046       2.477046       2.477046    1[6-(6,7)]
    18      -1.128864      -1.128864      -1.128864    1[6-(6,7)]
    19       2.221877       2.221877       2.221877    1[6-(1,1,6)]
    20       3.222471       3.222471       3.222471    1[6-(1,1,6)]
    21        0.67479        0.67479        0.67479    1[6-(1,1,6)]
    22      -0.915124      -0.915124      -0.915124    1[6-(1,1,6)]
    23       9.043741       9.043741       9.043741    1[6-(1,1,6)]
    24      -1.681246      -1.681246      -1.681246    1[6-(1,1,6)]
    25       5.389616       5.389616       5.389616    1[6-(6,6)]
    26       5.911587       5.911587       5.911587    1[6-(6,6)]
    27       5.583047       5.583047       5.583047    1[6-(6,6)]
    28       5.151532       5.151532       5.151532    1[6-(6,6)]
    29      -0.020521      -0.020521      -0.020521    1[6-(6,6)]
    30       2.291673       2.291673       2.291673    1[6-(6,6)]
    31       1.993932       1.993932       1.993932    1[6-(6,6)]
    32      -0.317606      -0.317606      -0.317606    1[6-(6,6)]
    33       4.677061       4.677061       4.677061    1[6-(6,7)]
    34       5.222663       5.222663       5.222663    1[6-(6,6)]
    35       4.626746       4.626746       4.626746    1[6-(6,7)]
    36       3.843742       3.843742       3.843742    1[6-(6,6)]
    37       4.326819       4.326819       4.326819    1[6-(6,7)]
    38       7.932729       7.932729       7.932729    1[6-(6,7)]
    39       4.581988       4.581988       4.581988    1[6-(1,1,6)]
    40       3.581394       3.581394       3.581394    1[6-(1,1,6)]
    41       6.129075       6.129075       6.129075    1[6-(1,1,6)]
    42       7.718989       7.718989       7.718989    1[6-(1,1,6)]
    43      -2.239876      -2.239876      -2.239876    1[6-(1,1,6)]
    44       8.485111       8.485111       8.485111    1[6-(1,1,6)]
    45       0.020071       0.020071       0.020071    6[6-(6,6),8-(30),8-(30)]
    46       1.577613       1.577613       1.577613    6[6-(1,6),6-(1,6),6-(8,8)]
    47       1.358744       1.358744       1.358744    6[1-(0),6-(1,6),6-(6,6)]
    48       1.045477       1.045477       1.045477    6[1-(0),6-(1,6),6-(6,6)]
    49       0.967617       0.967617       0.967617    6[6-(1,6),6-(1,6),6-(8,8)]
    50       1.230741       1.230741       1.230741    6[1-(0),6-(1,6),6-(6,6)]
    51       1.510203       1.510203       1.510203    6[1-(0),6-(1,6),6-(6,6)]
    52       0.677887       0.677887       0.677887    6[6-(6,6),8-(30),8-(30)]
    53      -2.214791      -2.214791      -2.214791    6[6-(6,6),8-(30),8-(30)]
    54       7.198922       7.198922       7.198922    6[6-(1,6),6-(1,6),6-(8,8)]
    55       6.427964       6.427964       6.427964    6[1-(0),6-(1,6),6-(6,6)]
    56       5.031423       5.031423       5.031423    6[1-(0),6-(1,6),6-(6,6)]
    57       4.420377       4.420377       4.420377    6[6-(1,6),6-(1,6),6-(8,8)]
    58       5.210211       5.210211       5.210211    6[1-(0),6-(1,6),6-(6,6)]
    59       6.599973       6.599973       6.599973    6[1-(0),6-(1,6),6-(6,6)]
    60       2.923296       2.923296       2.923296    6[6-(6,6),8-(30),8-(30)]
    61       2.028061       2.028061       2.028061    6[1-(0),6-(6,6),7-(6,30)]
    62       1.675008       1.675008       1.675008    6[6-(1,1,1),6-(1,7),6-(6,6)]
    63       1.501616       1.501616       1.501616    6[6-(1,6),6-(6,6),6-(6,6)]
    64       1.692744       1.692744       1.692744    6[1-(0),6-(1,7),6-(6,6)]
    65       2.054189       2.054189       2.054189    6[1-(0),6-(1,6),7-(6,30)]
    66       1.128971       1.128971       1.128971    6[6-(1,6),6-(6,6),6-(6,6)]
    67       2.106085       2.106085       2.106085    6[1-(0),6-(1,7),6-(6,6)]
    68       1.824594       1.824594       1.824594    6[1-(0),6-(1,6),7-(6,30)]
    69      -0.286014      -0.286014      -0.286014    6[1-(0),6-(6,6),7-(6,30)]
    70      -0.099871      -0.099871      -0.099871    6[6-(1,1,1),6-(1,7),6-(6,6)]
    71       1.458073       1.458073       1.458073    6[1-(0),1-(0),1-(0),6-(6,6)]
    72      -1.249738      -1.249738      -1.249738    6[1-(0),1-(0),1-(0),6-(6,6)]
    73       6.783794       6.783794       6.783794    6[6-(6,6),8-(30),8-(30)]
    74       5.226252       5.226252       5.226252    6[6-(1,6),6-(1,6),6-(8,8)]
    75       5.445121       5.445121       5.445121    6[1-(0),6-(1,6),6-(6,6)]
    76       5.758388       5.758388       5.758388    6[1-(0),6-(1,6),6-(6,6)]
    77       5.836248       5.836248       5.836248    6[6-(1,6),6-(1,6),6-(8,8)]
    78       5.573124       5.573124       5.573124    6[1-(0),6-(1,6),6-(6,6)]
    79       5.293662       5.293662       5.293662    6[1-(0),6-(1,6),6-(6,6)]
    80       6.125978       6.125978       6.125978    6[6-(6,6),8-(30),8-(30)]
    81       9.018656       9.018656       9.018656    6[6-(6,6),8-(30),8-(30)]
    82      -0.395057      -0.395057      -0.395057    6[6-(1,6),6-(1,6),6-(8,8)]
    83       0.375901       0.375901       0.375901    6[1-(0),6-(1,6),6-(6,6)]
    84       1.772442       1.772442       1.772442    6[1-(0),6-(1,6),6-(6,6)]
    85       2.383488       2.383488       2.383488    6[6-(1,6),6-(1,6),6-(8,8)]
    86       1.593654       1.593654       1.593654    6[1-(0),6-(1,6),6-(6,6)]
    87       0.203892       0.203892       0.203892    6[1-(0),6-(1,6),6-(6,6)]
    88       3.880569       3.880569       3.880569    6[6-(6,6),8-(30),8-(30)]
    89       4.775804       4.775804       4.775804    6[1-(0),6-(6,6),7-(6,30)]
    90       5.128857       5.128857       5.128857    6[6-(1,1,1),6-(1,7),6-(6,6)]
    91       5.302249       5.302249       5.302249    6[6-(1,6),6-(6,6),6-(6,6)]
    92       5.111121       5.111121       5.111121    6[1-(0),6-(1,7),6-(6,6)]
    93       4.749676       4.749676       4.749676    6[1-(0),6-(1,6),7-(6,30)]
    94       5.674894       5.674894       5.674894    6[6-(1,6),6-(6,6),6-(6,6)]
    95        4.69778        4.69778        4.69778    6[1-(0),6-(1,7),6-(6,6)]
    96       4.979271       4.979271       4.979271    6[1-(0),6-(1,6),7-(6,30)]
    97       7.089879       7.089879       7.089879    6[1-(0),6-(6,6),7-(6,30)]
    98       6.903736       6.903736       6.903736    6[6-(1,1,1),6-(1,7),6-(6,6)]
    99       5.345792       5.345792       5.345792    6[1-(0),1-(0),1-(0),6-(6,6)]
   100       8.053603       8.053603       8.053603    6[1-(0),1-(0),1-(0),6-(6,6)]
   101        2.22873        2.22873        2.22873    7[6-(1,6),6-(1,6),30-(8,8,8,8)]
   102       0.628029       0.628029       0.628029    7[6-(1,6),6-(1,6),30-(8,8,8,8)]
   103       4.575135       4.575135       4.575135    7[6-(1,6),6-(1,6),30-(8,8,8,8)]
   104       6.175836       6.175836       6.175836    7[6-(1,6),6-(1,6),30-(8,8,8,8)]
   105       0.082824       0.082824       0.082824    8[6-(6,8),30-(7,8,8,8)]
   106       0.190154       0.190154       0.190154    8[6-(6,8),30-(7,8,8,8)]
   107       0.630233       0.630233       0.630233    8[6-(6,8),30-(7,8,8,8)]
   108       0.459837       0.459837       0.459837    8[6-(6,8),30-(7,8,8,8)]
   109      -1.721228      -1.721228      -1.721228    8[6-(6,8),30-(7,8,8,8)]
   110      -1.577568      -1.577568      -1.577568    8[6-(6,8),30-(7,8,8,8)]
   111       2.273982       2.273982       2.273982    8[6-(6,8),30-(7,8,8,8)]
   112       2.429718       2.429718       2.429718    8[6-(6,8),30-(7,8,8,8)]
   113       6.721041       6.721041       6.721041    8[6-(6,8),30-(7,8,8,8)]
   114       6.613711       6.613711       6.613711    8[6-(6,8),30-(7,8,8,8)]
   115       6.173632       6.173632       6.173632    8[6-(6,8),30-(7,8,8,8)]
   116       6.344028       6.344028       6.344028    8[6-(6,8),30-(7,8,8,8)]
   117       8.525093       8.525093       8.525093    8[6-(6,8),30-(7,8,8,8)]
   118       8.381433       8.381433       8.381433    8[6-(6,8),30-(7,8,8,8)]
   119       4.529883       4.529883       4.529883    8[6-(6,8),30-(7,8,8,8)]
   120       4.374147       4.374147       4.374147    8[6-(6,8),30-(7,8,8,8)]
