# Supplementary material for: A collection of forcefield precursors for metal–organic frameworks
Source: RSC Adv. 2019 Nov 13;9(63):36492–507. doi: 10.1039/c9ra07327b (PMC9075174; doi:10.1039/c9ra07327b)
Supplement: RA-009-C9RA07327B-s122 [file RA-009-C9RA07327B-s122.txt]

AVAQIX_clean

12.339700    0.000000    0.000000
0.000000    15.505000    0.000000
0.000000    0.000000    18.943700

     1       8.497858       8.497858       8.497858    48[7-(6,6),7-(6,6),8-(6),8-(6),8-(6)]
     2       3.841842       3.841842       3.841842    48[7-(6,6),7-(6,6),8-(6),8-(6),8-(6)]
     3      10.011692      10.011692      10.011692    48[7-(6,6),7-(6,6),8-(6),8-(6),8-(6)]
     4       2.328008       2.328008       2.328008    48[7-(6,6),7-(6,6),8-(6),8-(6),8-(6)]
     5       3.841842       3.841842       3.841842    48[7-(6,6),7-(6,6),8-(6),8-(6),8-(6)]
     6       8.497858       8.497858       8.497858    48[7-(6,6),7-(6,6),8-(6),8-(6),8-(6)]
     7       2.328008       2.328008       2.328008    48[7-(6,6),7-(6,6),8-(6),8-(6),8-(6)]
     8      10.011692      10.011692      10.011692    48[7-(6,6),7-(6,6),8-(6),8-(6),8-(6)]
     9       3.788288       3.788288       3.788288    1[6-(6,7)]
    10       4.882819       4.882819       4.882819    1[6-(6,6)]
    11       7.165664       7.165664       7.165664    1[6-(6,6)]
    12        6.02054        6.02054        6.02054    1[6-(6,7)]
    13        4.25843        4.25843        4.25843    1[6-(6,7)]
    14        5.67256        5.67256        5.67256    1[6-(6,6)]
    15       7.600021       7.600021       7.600021    1[6-(6,6)]
    16       6.177254       6.177254       6.177254    1[6-(6,7)]
    17       8.551412       8.551412       8.551412    1[6-(6,7)]
    18       7.456881       7.456881       7.456881    1[6-(6,6)]
    19       5.174036       5.174036       5.174036    1[6-(6,6)]
    20        6.31916        6.31916        6.31916    1[6-(6,7)]
    21        8.08127        8.08127        8.08127    1[6-(6,7)]
    22        6.66714        6.66714        6.66714    1[6-(6,6)]
    23       4.739679       4.739679       4.739679    1[6-(6,6)]
    24       6.162446       6.162446       6.162446    1[6-(6,7)]
    25        1.91142        1.91142        1.91142    1[6-(6,7)]
    26        0.49729        0.49729        0.49729    1[6-(6,6)]
    27      10.909529      10.909529      10.909529    1[6-(6,6)]
    28      -0.007404      -0.007404      -0.007404    1[6-(6,7)]
    29       2.381562       2.381562       2.381562    1[6-(6,7)]
    30       1.287031       1.287031       1.287031    1[6-(6,6)]
    31      11.343886      11.343886      11.343886    1[6-(6,6)]
    32        0.14931        0.14931        0.14931    1[6-(6,7)]
    33       10.42828       10.42828       10.42828    1[6-(6,7)]
    34       11.84241       11.84241       11.84241    1[6-(6,6)]
    35       1.430171       1.430171       1.430171    1[6-(6,6)]
    36       0.007404       0.007404       0.007404    1[6-(6,7)]
    37       9.958138       9.958138       9.958138    1[6-(6,7)]
    38      11.052669      11.052669      11.052669    1[6-(6,6)]
    39       0.995814       0.995814       0.995814    1[6-(6,6)]
    40       12.19039       12.19039       12.19039    1[6-(6,7)]
    41       8.551412       8.551412       8.551412    1[6-(6,7)]
    42       7.456881       7.456881       7.456881    1[6-(6,6)]
    43       5.174036       5.174036       5.174036    1[6-(6,6)]
    44        6.31916        6.31916        6.31916    1[6-(6,7)]
    45        8.08127        8.08127        8.08127    1[6-(6,7)]
    46        6.66714        6.66714        6.66714    1[6-(6,6)]
    47       4.739679       4.739679       4.739679    1[6-(6,6)]
    48       6.162446       6.162446       6.162446    1[6-(6,7)]
    49       3.788288       3.788288       3.788288    1[6-(6,7)]
    50       4.882819       4.882819       4.882819    1[6-(6,6)]
    51       7.165664       7.165664       7.165664    1[6-(6,6)]
    52        6.02054        6.02054        6.02054    1[6-(6,7)]
    53        4.25843        4.25843        4.25843    1[6-(6,7)]
    54        5.67256        5.67256        5.67256    1[6-(6,6)]
    55       7.600021       7.600021       7.600021    1[6-(6,6)]
    56       6.177254       6.177254       6.177254    1[6-(6,7)]
    57       10.42828       10.42828       10.42828    1[6-(6,7)]
    58       11.84241       11.84241       11.84241    1[6-(6,6)]
    59       1.430171       1.430171       1.430171    1[6-(6,6)]
    60       0.007404       0.007404       0.007404    1[6-(6,7)]
    61       9.958138       9.958138       9.958138    1[6-(6,7)]
    62      11.052669      11.052669      11.052669    1[6-(6,6)]
    63       0.995814       0.995814       0.995814    1[6-(6,6)]
    64       12.19039       12.19039       12.19039    1[6-(6,7)]
    65        1.91142        1.91142        1.91142    1[6-(6,7)]
    66        0.49729        0.49729        0.49729    1[6-(6,6)]
    67      10.909529      10.909529      10.909529    1[6-(6,6)]
    68      -0.007404      -0.007404      -0.007404    1[6-(6,7)]
    69       2.381562       2.381562       2.381562    1[6-(6,7)]
    70       1.287031       1.287031       1.287031    1[6-(6,6)]
    71      11.343886      11.343886      11.343886    1[6-(6,6)]
    72        0.14931        0.14931        0.14931    1[6-(6,7)]
    73       4.483013       4.483013       4.483013    6[1-(0),6-(1,6),7-(6,48)]
    74       5.134302       5.134302       5.134302    6[1-(0),6-(1,7),6-(6,6)]
    75       6.163557       6.163557       6.163557    6[6-(1,6),6-(1,6),6-(8,8)]
    76       6.488708       6.488708       6.488708    6[1-(0),6-(1,7),6-(6,6)]
    77       5.791762       5.791762       5.791762    6[1-(0),6-(1,6),7-(6,48)]
    78       6.926644       6.926644       6.926644    6[6-(6,6),8-(0),8-(48)]
    79       4.958708       4.958708       4.958708    6[1-(0),6-(1,6),7-(6,48)]
    80       5.801757       5.801757       5.801757    6[1-(0),6-(1,7),6-(6,6)]
    81       6.834466       6.834466       6.834466    6[6-(1,6),6-(1,6),6-(8,8)]
    82       6.942932       6.942932       6.942932    6[1-(0),6-(1,7),6-(6,6)]
    83        6.07323        6.07323        6.07323    6[1-(0),6-(1,6),7-(6,48)]
    84       7.870014       7.870014       7.870014    6[6-(6,6),8-(48),8-(48)]
    85       7.856687       7.856687       7.856687    6[1-(0),6-(1,6),7-(6,48)]
    86       7.205398       7.205398       7.205398    6[1-(0),6-(1,7),6-(6,6)]
    87       6.176143       6.176143       6.176143    6[6-(1,6),6-(1,6),6-(8,8)]
    88       5.850992       5.850992       5.850992    6[1-(0),6-(1,7),6-(6,6)]
    89       6.547938       6.547938       6.547938    6[1-(0),6-(1,6),7-(6,48)]
    90       5.413056       5.413056       5.413056    6[6-(6,6),8-(0),8-(48)]
    91       7.380992       7.380992       7.380992    6[1-(0),6-(1,6),7-(6,48)]
    92       6.537943       6.537943       6.537943    6[1-(0),6-(1,7),6-(6,6)]
    93       5.505234       5.505234       5.505234    6[6-(1,6),6-(1,6),6-(8,8)]
    94       5.396768       5.396768       5.396768    6[1-(0),6-(1,7),6-(6,6)]
    95        6.26647        6.26647        6.26647    6[1-(0),6-(1,6),7-(6,48)]
    96       4.469686       4.469686       4.469686    6[6-(6,6),8-(48),8-(48)]
    97       1.211142       1.211142       1.211142    6[1-(0),6-(1,6),7-(6,48)]
    98       0.368093       0.368093       0.368093    6[1-(0),6-(1,7),6-(6,6)]
    99      11.675084      11.675084      11.675084    6[6-(1,6),6-(1,6),6-(8,8)]
   100      11.566618      11.566618      11.566618    6[1-(0),6-(1,7),6-(6,6)]
   101        0.09662        0.09662        0.09662    6[1-(0),6-(1,6),7-(6,48)]
   102      10.639536      10.639536      10.639536    6[6-(6,6),8-(48),8-(48)]
   103       1.686837       1.686837       1.686837    6[1-(0),6-(1,6),7-(6,48)]
   104       1.035548       1.035548       1.035548    6[1-(0),6-(1,7),6-(6,6)]
   105       0.006293       0.006293       0.006293    6[6-(1,6),6-(1,6),6-(8,8)]
   106      12.020842      12.020842      12.020842    6[1-(0),6-(1,7),6-(6,6)]
   107       0.378088       0.378088       0.378088    6[1-(0),6-(1,6),7-(6,48)]
   108      11.582906      11.582906      11.582906    6[6-(6,6),8-(0),8-(48)]
   109      11.128558      11.128558      11.128558    6[1-(0),6-(1,6),7-(6,48)]
   110      11.971607      11.971607      11.971607    6[1-(0),6-(1,7),6-(6,6)]
   111       0.664616       0.664616       0.664616    6[6-(1,6),6-(1,6),6-(8,8)]
   112       0.773082       0.773082       0.773082    6[1-(0),6-(1,7),6-(6,6)]
   113       12.24308       12.24308       12.24308    6[1-(0),6-(1,6),7-(6,48)]
   114       1.700164       1.700164       1.700164    6[6-(6,6),8-(48),8-(48)]
   115      10.652863      10.652863      10.652863    6[1-(0),6-(1,6),7-(6,48)]
   116      11.304152      11.304152      11.304152    6[1-(0),6-(1,7),6-(6,6)]
   117      -0.006293      -0.006293      -0.006293    6[6-(1,6),6-(1,6),6-(8,8)]
   118       0.318858       0.318858       0.318858    6[1-(0),6-(1,7),6-(6,6)]
   119      11.961612      11.961612      11.961612    6[1-(0),6-(1,6),7-(6,48)]
   120       0.756794       0.756794       0.756794    6[6-(6,6),8-(0),8-(48)]
   121       7.856687       7.856687       7.856687    6[1-(0),6-(1,6),7-(6,48)]
   122       7.205398       7.205398       7.205398    6[1-(0),6-(1,7),6-(6,6)]
   123       6.176143       6.176143       6.176143    6[6-(1,6),6-(1,6),6-(8,8)]
   124       5.850992       5.850992       5.850992    6[1-(0),6-(1,7),6-(6,6)]
   125       6.547938       6.547938       6.547938    6[1-(0),6-(1,6),7-(6,48)]
   126       5.413056       5.413056       5.413056    6[6-(6,6),8-(0),8-(48)]
   127       7.380992       7.380992       7.380992    6[1-(0),6-(1,6),7-(6,48)]
   128       6.537943       6.537943       6.537943    6[1-(0),6-(1,7),6-(6,6)]
   129       5.505234       5.505234       5.505234    6[6-(1,6),6-(1,6),6-(8,8)]
   130       5.396768       5.396768       5.396768    6[1-(0),6-(1,7),6-(6,6)]
   131        6.26647        6.26647        6.26647    6[1-(0),6-(1,6),7-(6,48)]
   132       4.469686       4.469686       4.469686    6[6-(6,6),8-(48),8-(48)]
   133       4.483013       4.483013       4.483013    6[1-(0),6-(1,6),7-(6,48)]
   134       5.134302       5.134302       5.134302    6[1-(0),6-(1,7),6-(6,6)]
   135       6.163557       6.163557       6.163557    6[6-(1,6),6-(1,6),6-(8,8)]
   136       6.488708       6.488708       6.488708    6[1-(0),6-(1,7),6-(6,6)]
   137       5.791762       5.791762       5.791762    6[1-(0),6-(1,6),7-(6,48)]
   138       6.926644       6.926644       6.926644    6[6-(6,6),8-(0),8-(48)]
   139       4.958708       4.958708       4.958708    6[1-(0),6-(1,6),7-(6,48)]
   140       5.801757       5.801757       5.801757    6[1-(0),6-(1,7),6-(6,6)]
   141       6.834466       6.834466       6.834466    6[6-(1,6),6-(1,6),6-(8,8)]
   142       6.942932       6.942932       6.942932    6[1-(0),6-(1,7),6-(6,6)]
   143        6.07323        6.07323        6.07323    6[1-(0),6-(1,6),7-(6,48)]
   144       7.870014       7.870014       7.870014    6[6-(6,6),8-(48),8-(48)]
   145      11.128558      11.128558      11.128558    6[1-(0),6-(1,6),7-(6,48)]
   146      11.971607      11.971607      11.971607    6[1-(0),6-(1,7),6-(6,6)]
   147       0.664616       0.664616       0.664616    6[6-(1,6),6-(1,6),6-(8,8)]
   148       0.773082       0.773082       0.773082    6[1-(0),6-(1,7),6-(6,6)]
   149       12.24308       12.24308       12.24308    6[1-(0),6-(1,6),7-(6,48)]
   150       1.700164       1.700164       1.700164    6[6-(6,6),8-(48),8-(48)]
   151      10.652863      10.652863      10.652863    6[1-(0),6-(1,6),7-(6,48)]
   152      11.304152      11.304152      11.304152    6[1-(0),6-(1,7),6-(6,6)]
   153      -0.006293      -0.006293      -0.006293    6[6-(1,6),6-(1,6),6-(8,8)]
   154       0.318858       0.318858       0.318858    6[1-(0),6-(1,7),6-(6,6)]
   155      11.961612      11.961612      11.961612    6[1-(0),6-(1,6),7-(6,48)]
   156       0.756794       0.756794       0.756794    6[6-(6,6),8-(0),8-(48)]
   157       1.211142       1.211142       1.211142    6[1-(0),6-(1,6),7-(6,48)]
   158       0.368093       0.368093       0.368093    6[1-(0),6-(1,7),6-(6,6)]
   159      11.675084      11.675084      11.675084    6[6-(1,6),6-(1,6),6-(8,8)]
   160      11.566618      11.566618      11.566618    6[1-(0),6-(1,7),6-(6,6)]
   161        0.09662        0.09662        0.09662    6[1-(0),6-(1,6),7-(6,48)]
   162      10.639536      10.639536      10.639536    6[6-(6,6),8-(48),8-(48)]
   163       1.686837       1.686837       1.686837    6[1-(0),6-(1,6),7-(6,48)]
   164       1.035548       1.035548       1.035548    6[1-(0),6-(1,7),6-(6,6)]
   165       0.006293       0.006293       0.006293    6[6-(1,6),6-(1,6),6-(8,8)]
   166      12.020842      12.020842      12.020842    6[1-(0),6-(1,7),6-(6,6)]
   167       0.378088       0.378088       0.378088    6[1-(0),6-(1,6),7-(6,48)]
   168      11.582906      11.582906      11.582906    6[6-(6,6),8-(0),8-(48)]
   169       4.804215       4.804215       4.804215    7[6-(1,6),6-(1,6),48-(7,8,8,8)]
   170       5.094445       5.094445       5.094445    7[6-(1,6),6-(1,6),48-(7,8,8,8)]
   171       7.535485       7.535485       7.535485    7[6-(1,6),6-(1,6),48-(7,8,8,8)]
   172       7.245255       7.245255       7.245255    7[6-(1,6),6-(1,6),48-(7,8,8,8)]
   173       1.075405       1.075405       1.075405    7[6-(1,6),6-(1,6),48-(7,8,8,8)]
   174       1.365635       1.365635       1.365635    7[6-(1,6),6-(1,6),48-(7,8,8,8)]
   175      11.264295      11.264295      11.264295    7[6-(1,6),6-(1,6),48-(7,8,8,8)]
   176      10.974065      10.974065      10.974065    7[6-(1,6),6-(1,6),48-(7,8,8,8)]
   177       7.535485       7.535485       7.535485    7[6-(1,6),6-(1,6),48-(7,8,8,8)]
   178       7.245255       7.245255       7.245255    7[6-(1,6),6-(1,6),48-(7,8,8,8)]
   179       4.804215       4.804215       4.804215    7[6-(1,6),6-(1,6),48-(7,8,8,8)]
   180       5.094445       5.094445       5.094445    7[6-(1,6),6-(1,6),48-(7,8,8,8)]
   181      11.264295      11.264295      11.264295    7[6-(1,6),6-(1,6),48-(7,8,8,8)]
   182      10.974065      10.974065      10.974065    7[6-(1,6),6-(1,6),48-(7,8,8,8)]
   183       1.075405       1.075405       1.075405    7[6-(1,6),6-(1,6),48-(7,8,8,8)]
   184       1.365635       1.365635       1.365635    7[6-(1,6),6-(1,6),48-(7,8,8,8)]
   185       6.436264       6.436264       6.436264    8[6-(6,8)]
   186       8.007602       8.007602       8.007602    8[6-(6,8),48-(7,7,8,8)]
   187       8.072879       8.072879       8.072879    8[6-(6,8),48-(7,7,8,8)]
   188       8.517355       8.517355       8.517355    8[6-(6,8),48-(7,7,8,8)]
   189       5.903436       5.903436       5.903436    8[6-(6,8)]
   190       4.332098       4.332098       4.332098    8[6-(6,8),48-(7,7,8,8)]
   191       4.266821       4.266821       4.266821    8[6-(6,8),48-(7,7,8,8)]
   192       3.822345       3.822345       3.822345    8[6-(6,8),48-(7,7,8,8)]
   193      10.436671      10.436671      10.436671    8[6-(6,8),48-(7,7,8,8)]
   194       9.992195       9.992195       9.992195    8[6-(6,8),48-(7,7,8,8)]
   195      12.073286      12.073286      12.073286    8[6-(6,8)]
   196      10.501948      10.501948      10.501948    8[6-(6,8),48-(7,7,8,8)]
   197       1.903029       1.903029       1.903029    8[6-(6,8),48-(7,7,8,8)]
   198       2.347505       2.347505       2.347505    8[6-(6,8),48-(7,7,8,8)]
   199       0.266414       0.266414       0.266414    8[6-(6,8)]
   200       1.837752       1.837752       1.837752    8[6-(6,8),48-(7,7,8,8)]
   201       5.903436       5.903436       5.903436    8[6-(6,8)]
   202       4.332098       4.332098       4.332098    8[6-(6,8),48-(7,7,8,8)]
   203       4.266821       4.266821       4.266821    8[6-(6,8),48-(7,7,8,8)]
   204       3.822345       3.822345       3.822345    8[6-(6,8),48-(7,7,8,8)]
   205       6.436264       6.436264       6.436264    8[6-(6,8)]
   206       8.007602       8.007602       8.007602    8[6-(6,8),48-(7,7,8,8)]
   207       8.072879       8.072879       8.072879    8[6-(6,8),48-(7,7,8,8)]
   208       8.517355       8.517355       8.517355    8[6-(6,8),48-(7,7,8,8)]
   209       1.903029       1.903029       1.903029    8[6-(6,8),48-(7,7,8,8)]
   210       2.347505       2.347505       2.347505    8[6-(6,8),48-(7,7,8,8)]
   211       0.266414       0.266414       0.266414    8[6-(6,8)]
   212       1.837752       1.837752       1.837752    8[6-(6,8),48-(7,7,8,8)]
   213      10.436671      10.436671      10.436671    8[6-(6,8),48-(7,7,8,8)]
   214       9.992195       9.992195       9.992195    8[6-(6,8),48-(7,7,8,8)]
   215      12.073286      12.073286      12.073286    8[6-(6,8)]
   216      10.501948      10.501948      10.501948    8[6-(6,8),48-(7,7,8,8)]
