# Supplementary material for: A collection of forcefield precursors for metal–organic frameworks
Source: RSC Adv. 2019 Nov 13;9(63):36492–507. doi: 10.1039/c9ra07327b (PMC9075174; doi:10.1039/c9ra07327b)
Supplement: RA-009-C9RA07327B-s123 [file RA-009-C9RA07327B-s123.txt]

AVELOD_clean

13.756100    0.000000    0.000000
0.000000    13.756100    0.000000
0.000000    0.000000    25.530600

     1      12.471418      12.471418      12.471418    29[7-(1,6),7-(6,6),7-(6,6),8-(6)]
     2       1.284682       1.284682       1.284682    29[7-(1,6),7-(6,6),7-(6,6),8-(6)]
     3       3.449205       3.449205       3.449205    29[7-(1,6),7-(6,6),7-(6,6),8-(6)]
     4      10.306895      10.306895      10.306895    29[7-(1,6),7-(6,6),7-(6,6),8-(6)]
     5      10.327255      10.327255      10.327255    29[7-(1,6),7-(6,6),7-(6,6),8-(6)]
     6       3.428845       3.428845       3.428845    29[7-(1,6),7-(6,6),7-(6,6),8-(6)]
     7       5.593368       5.593368       5.593368    29[7-(1,6),7-(6,6),7-(6,6),8-(6)]
     8       8.162732       8.162732       8.162732    29[7-(1,6),7-(6,6),7-(6,6),8-(6)]
     9      11.044773      11.044773      11.044773    1[7-(6,29)]
    10      13.121944      13.121944      13.121944    1[6-(6,6,7)]
    11      12.643232      12.643232      12.643232    1[6-(1,1,6)]
    12      13.512617      13.512617      13.512617    1[6-(1,1,6)]
    13      11.965056      11.965056      11.965056    1[6-(1,1,6)]
    14      12.086109      12.086109      12.086109    1[6-(6,7)]
    15        12.9665        12.9665        12.9665    1[6-(6,6)]
    16       2.042781       2.042781       2.042781    1[6-(6,6)]
    17       1.027581       1.027581       1.027581    1[6-(6,7)]
    18       2.118439       2.118439       2.118439    1[6-(6,6)]
    19       9.593504       9.593504       9.593504    1[6-(6,7)]
    20       7.634635       7.634635       7.634635    1[6-(6,6)]
    21       9.517846       9.517846       9.517846    1[6-(6,6)]
    22      11.487719      11.487719      11.487719    1[6-(6,7)]
    23        6.23564        6.23564        6.23564    1[6-(6,6)]
    24       2.711327       2.711327       2.711327    1[7-(6,29)]
    25       0.634156       0.634156       0.634156    1[6-(6,6,7)]
    26       1.112868       1.112868       1.112868    1[6-(1,1,6)]
    27       0.243483       0.243483       0.243483    1[6-(1,1,6)]
    28       1.791044       1.791044       1.791044    1[6-(1,1,6)]
    29       1.669991       1.669991       1.669991    1[6-(6,7)]
    30         0.7896         0.7896         0.7896    1[6-(6,6)]
    31      11.713319      11.713319      11.713319    1[6-(6,6)]
    32      12.728519      12.728519      12.728519    1[6-(6,7)]
    33      11.637661      11.637661      11.637661    1[6-(6,6)]
    34       4.162596       4.162596       4.162596    1[6-(6,7)]
    35       6.121465       6.121465       6.121465    1[6-(6,6)]
    36       4.238254       4.238254       4.238254    1[6-(6,6)]
    37       2.268381       2.268381       2.268381    1[6-(6,7)]
    38        7.52046        7.52046        7.52046    1[6-(6,6)]
    39       4.089689       4.089689       4.089689    1[7-(6,29)]
    40       3.348235       3.348235       3.348235    1[6-(6,6,7)]
    41       6.103582       6.103582       6.103582    1[6-(1,1,6)]
    42       5.279591       5.279591       5.279591    1[6-(1,1,6)]
    43       5.042986       5.042986       5.042986    1[6-(1,1,6)]
    44       3.517435       3.517435       3.517435    1[6-(6,7)]
    45       2.657679       2.657679       2.657679    1[6-(6,6)]
    46       0.925786       0.925786       0.925786    1[6-(6,6)]
    47       1.825434       1.825434       1.825434    1[6-(6,7)]
    48        0.52961        0.52961        0.52961    1[6-(6,6)]
    49       4.129581       4.129581       4.129581    1[6-(6,7)]
    50       3.210674       3.210674       3.210674    1[6-(6,6)]
    51      13.387437      13.387437      13.387437    1[6-(6,6)]
    52       0.786849       0.786849       0.786849    1[6-(6,7)]
    53         1.1844         1.1844         1.1844    1[6-(6,6)]
    54       9.666411       9.666411       9.666411    1[7-(6,29)]
    55      10.407865      10.407865      10.407865    1[6-(6,6,7)]
    56       7.652518       7.652518       7.652518    1[6-(1,1,6)]
    57       8.476509       8.476509       8.476509    1[6-(1,1,6)]
    58       8.713114       8.713114       8.713114    1[6-(1,1,6)]
    59      10.238665      10.238665      10.238665    1[6-(6,7)]
    60      11.098421      11.098421      11.098421    1[6-(6,6)]
    61      12.830314      12.830314      12.830314    1[6-(6,6)]
    62      11.930666      11.930666      11.930666    1[6-(6,7)]
    63       13.22649       13.22649       13.22649    1[6-(6,6)]
    64       9.626519       9.626519       9.626519    1[6-(6,7)]
    65      10.545426      10.545426      10.545426    1[6-(6,6)]
    66       0.368663       0.368663       0.368663    1[6-(6,6)]
    67      12.969251      12.969251      12.969251    1[6-(6,7)]
    68        12.5717        12.5717        12.5717    1[6-(6,6)]
    69      10.967739      10.967739      10.967739    1[7-(6,29)]
    70      10.226285      10.226285      10.226285    1[6-(6,6,7)]
    71      12.981632      12.981632      12.981632    1[6-(1,1,6)]
    72      12.157641      12.157641      12.157641    1[6-(1,1,6)]
    73      11.921036      11.921036      11.921036    1[6-(1,1,6)]
    74      10.395485      10.395485      10.395485    1[6-(6,7)]
    75       9.535729       9.535729       9.535729    1[6-(6,6)]
    76       7.803836       7.803836       7.803836    1[6-(6,6)]
    77       8.703484       8.703484       8.703484    1[6-(6,7)]
    78        7.40766        7.40766        7.40766    1[6-(6,6)]
    79      11.007631      11.007631      11.007631    1[6-(6,7)]
    80      10.088724      10.088724      10.088724    1[6-(6,6)]
    81       6.509387       6.509387       6.509387    1[6-(6,6)]
    82       7.664899       7.664899       7.664899    1[6-(6,7)]
    83        8.06245        8.06245        8.06245    1[6-(6,6)]
    84       2.788361       2.788361       2.788361    1[7-(6,29)]
    85       3.529815       3.529815       3.529815    1[6-(6,6,7)]
    86       0.774468       0.774468       0.774468    1[6-(1,1,6)]
    87       1.598459       1.598459       1.598459    1[6-(1,1,6)]
    88       1.835064       1.835064       1.835064    1[6-(1,1,6)]
    89       3.360615       3.360615       3.360615    1[6-(6,7)]
    90       4.220371       4.220371       4.220371    1[6-(6,6)]
    91       5.952264       5.952264       5.952264    1[6-(6,6)]
    92       5.052616       5.052616       5.052616    1[6-(6,7)]
    93        6.34844        6.34844        6.34844    1[6-(6,6)]
    94       2.748469       2.748469       2.748469    1[6-(6,7)]
    95       3.667376       3.667376       3.667376    1[6-(6,6)]
    96       7.246713       7.246713       7.246713    1[6-(6,6)]
    97       6.091201       6.091201       6.091201    1[6-(6,7)]
    98        5.69365        5.69365        5.69365    1[6-(6,6)]
    99       4.166723       4.166723       4.166723    1[7-(6,29)]
   100       6.243894       6.243894       6.243894    1[6-(6,6,7)]
   101       5.765182       5.765182       5.765182    1[6-(1,1,6)]
   102       6.634567       6.634567       6.634567    1[6-(1,1,6)]
   103       5.087006       5.087006       5.087006    1[6-(1,1,6)]
   104       5.208059       5.208059       5.208059    1[6-(6,7)]
   105        6.08845        6.08845        6.08845    1[6-(6,6)]
   106       8.920831       8.920831       8.920831    1[6-(6,6)]
   107       7.905631       7.905631       7.905631    1[6-(6,7)]
   108       8.996489       8.996489       8.996489    1[6-(6,6)]
   109       2.715454       2.715454       2.715454    1[6-(6,7)]
   110       0.756586       0.756586       0.756586    1[6-(6,6)]
   111       2.639796       2.639796       2.639796    1[6-(6,6)]
   112       4.609669       4.609669       4.609669    1[6-(6,7)]
   113       13.11369       13.11369       13.11369    1[6-(6,6)]
   114       9.589377       9.589377       9.589377    1[7-(6,29)]
   115       7.512206       7.512206       7.512206    1[6-(6,6,7)]
   116       7.990918       7.990918       7.990918    1[6-(1,1,6)]
   117       7.121533       7.121533       7.121533    1[6-(1,1,6)]
   118       8.669094       8.669094       8.669094    1[6-(1,1,6)]
   119       8.548041       8.548041       8.548041    1[6-(6,7)]
   120        7.66765        7.66765        7.66765    1[6-(6,6)]
   121       4.835269       4.835269       4.835269    1[6-(6,6)]
   122       5.850469       5.850469       5.850469    1[6-(6,7)]
   123       4.759611       4.759611       4.759611    1[6-(6,6)]
   124      11.040646      11.040646      11.040646    1[6-(6,7)]
   125      12.999514      12.999514      12.999514    1[6-(6,6)]
   126      11.116304      11.116304      11.116304    1[6-(6,6)]
   127       9.146431       9.146431       9.146431    1[6-(6,7)]
   128        0.64241        0.64241        0.64241    1[6-(6,6)]
   129       0.543366       0.543366       0.543366    6[6-(1,6,7),8-(0),8-(29)]
   130      12.965124      12.965124      12.965124    6[1-(0),6-(1,1,1),6-(8,8),7-(1,29)]
   131      12.751905      12.751905      12.751905    6[1-(0),1-(0),1-(0),6-(1,6,7)]
   132      12.839944      12.839944      12.839944    6[1-(0),6-(1,6),7-(6,29)]
   133      13.370929      13.370929      13.370929    6[1-(0),6-(1,7),6-(6,6)]
   134       0.781346       0.781346       0.781346    6[6-(1,6),6-(1,6),6-(1,6)]
   135       1.280693       1.280693       1.280693    6[1-(0),6-(1,7),6-(6,6)]
   136       0.660293       0.660293       0.660293    6[1-(0),6-(1,6),7-(6,29)]
   137       1.433386       1.433386       1.433386    6[1-(0),6-(1,6),6-(6,6)]
   138       9.571494       9.571494       9.571494    6[1-(0),6-(1,6),7-(6,29)]
   139       8.395348       8.395348       8.395348    6[1-(0),6-(1,7),6-(6,6)]
   140       8.296304       8.296304       8.296304    6[6-(1,6),6-(1,6),6-(1,6)]
   141       9.510968       9.510968       9.510968    6[1-(0),6-(1,7),6-(6,6)]
   142      10.689865      10.689865      10.689865    6[1-(0),6-(1,6),7-(6,29)]
   143       6.979845       6.979845       6.979845    6[1-(0),6-(1,6),6-(6,6)]
   144      13.212734      13.212734      13.212734    6[6-(1,6,7),8-(0),8-(29)]
   145       0.790976       0.790976       0.790976    6[1-(0),6-(1,1,1),6-(8,8),7-(1,29)]
   146       1.004195       1.004195       1.004195    6[1-(0),1-(0),1-(0),6-(1,6,7)]
   147       0.916156       0.916156       0.916156    6[1-(0),6-(1,6),7-(6,29)]
   148       0.385171       0.385171       0.385171    6[1-(0),6-(1,7),6-(6,6)]
   149      12.974754      12.974754      12.974754    6[6-(1,6),6-(1,6),6-(1,6)]
   150      12.475407      12.475407      12.475407    6[1-(0),6-(1,7),6-(6,6)]
   151      13.095807      13.095807      13.095807    6[1-(0),6-(1,6),7-(6,29)]
   152      12.322714      12.322714      12.322714    6[1-(0),6-(1,6),6-(6,6)]
   153       4.184606       4.184606       4.184606    6[1-(0),6-(1,6),7-(6,29)]
   154       5.360752       5.360752       5.360752    6[1-(0),6-(1,7),6-(6,6)]
   155       5.459796       5.459796       5.459796    6[6-(1,6),6-(1,6),6-(1,6)]
   156       4.245132       4.245132       4.245132    6[1-(0),6-(1,7),6-(6,6)]
   157       3.066235       3.066235       3.066235    6[1-(0),6-(1,6),7-(6,29)]
   158       6.776255       6.776255       6.776255    6[1-(0),6-(1,6),6-(6,6)]
   159       4.524381       4.524381       4.524381    6[6-(1,6,7),8-(0),8-(29)]
   160       4.192859       4.192859       4.192859    6[1-(0),6-(1,1,1),6-(8,8),7-(1,29)]
   161       5.249328       5.249328       5.249328    6[1-(0),1-(0),1-(0),6-(1,6,7)]
   162       2.975444       2.975444       2.975444    6[1-(0),6-(1,6),7-(6,29)]
   163       2.477474       2.477474       2.477474    6[1-(0),6-(1,7),6-(6,6)]
   164       1.687873       1.687873       1.687873    6[6-(1,6),6-(1,6),6-(1,6)]
   165       1.451269       1.451269       1.451269    6[1-(0),6-(1,7),6-(6,6)]
   166       1.994634       1.994634       1.994634    6[1-(0),6-(1,6),7-(6,29)]
   167       1.141756       1.141756       1.141756    6[1-(0),6-(1,6),6-(6,6)]
   168       3.205171       3.205171       3.205171    6[1-(0),6-(1,6),7-(6,29)]
   169       2.675561       2.675561       2.675561    6[1-(0),6-(1,7),6-(6,6)]
   170         1.2972         1.2972         1.2972    6[6-(1,6),6-(1,6),6-(1,6)]
   171       0.555746       0.555746       0.555746    6[1-(0),6-(1,7),6-(6,6)]
   172       1.264186       1.264186       1.264186    6[1-(0),6-(1,6),7-(6,29)]
   173       0.635532       0.635532       0.635532    6[1-(0),6-(1,6),6-(6,6)]
   174       9.231719       9.231719       9.231719    6[6-(1,6,7),8-(0),8-(29)]
   175       9.563241       9.563241       9.563241    6[1-(0),6-(1,1,1),6-(8,8),7-(1,29)]
   176       8.506772       8.506772       8.506772    6[1-(0),1-(0),1-(0),6-(1,6,7)]
   177      10.780656      10.780656      10.780656    6[1-(0),6-(1,6),7-(6,29)]
   178      11.278626      11.278626      11.278626    6[1-(0),6-(1,7),6-(6,6)]
   179      12.068227      12.068227      12.068227    6[6-(1,6),6-(1,6),6-(1,6)]
   180      12.304831      12.304831      12.304831    6[1-(0),6-(1,7),6-(6,6)]
   181      11.761465      11.761465      11.761465    6[1-(0),6-(1,6),7-(6,29)]
   182      12.614344      12.614344      12.614344    6[1-(0),6-(1,6),6-(6,6)]
   183      10.550929      10.550929      10.550929    6[1-(0),6-(1,6),7-(6,29)]
   184      11.080539      11.080539      11.080539    6[1-(0),6-(1,7),6-(6,6)]
   185        12.4589        12.4589        12.4589    6[6-(1,6),6-(1,6),6-(1,6)]
   186      13.200354      13.200354      13.200354    6[1-(0),6-(1,7),6-(6,6)]
   187      12.491914      12.491914      12.491914    6[1-(0),6-(1,6),7-(6,29)]
   188      13.120568      13.120568      13.120568    6[1-(0),6-(1,6),6-(6,6)]
   189      11.402431      11.402431      11.402431    6[6-(1,6,7),8-(0),8-(29)]
   190      11.070909      11.070909      11.070909    6[1-(0),6-(1,1,1),6-(8,8),7-(1,29)]
   191      12.127378      12.127378      12.127378    6[1-(0),1-(0),1-(0),6-(1,6,7)]
   192       9.853494       9.853494       9.853494    6[1-(0),6-(1,6),7-(6,29)]
   193       9.355524       9.355524       9.355524    6[1-(0),6-(1,7),6-(6,6)]
   194       8.565923       8.565923       8.565923    6[6-(1,6),6-(1,6),6-(1,6)]
   195       8.329319       8.329319       8.329319    6[1-(0),6-(1,7),6-(6,6)]
   196       8.872685       8.872685       8.872685    6[1-(0),6-(1,6),7-(6,29)]
   197       8.019806       8.019806       8.019806    6[1-(0),6-(1,6),6-(6,6)]
   198      10.083221      10.083221      10.083221    6[1-(0),6-(1,6),7-(6,29)]
   199       9.553611       9.553611       9.553611    6[1-(0),6-(1,7),6-(6,6)]
   200        8.17525        8.17525        8.17525    6[6-(1,6),6-(1,6),6-(1,6)]
   201       7.433796       7.433796       7.433796    6[1-(0),6-(1,7),6-(6,6)]
   202       8.142236       8.142236       8.142236    6[1-(0),6-(1,6),7-(6,29)]
   203       7.513582       7.513582       7.513582    6[1-(0),6-(1,6),6-(6,6)]
   204       2.353669       2.353669       2.353669    6[6-(1,6,7),8-(0),8-(29)]
   205       2.685191       2.685191       2.685191    6[1-(0),6-(1,1,1),6-(8,8),7-(1,29)]
   206       1.628722       1.628722       1.628722    6[1-(0),1-(0),1-(0),6-(1,6,7)]
   207       3.902606       3.902606       3.902606    6[1-(0),6-(1,6),7-(6,29)]
   208       4.400576       4.400576       4.400576    6[1-(0),6-(1,7),6-(6,6)]
   209       5.190177       5.190177       5.190177    6[6-(1,6),6-(1,6),6-(1,6)]
   210       5.426781       5.426781       5.426781    6[1-(0),6-(1,7),6-(6,6)]
   211       4.883415       4.883415       4.883415    6[1-(0),6-(1,6),7-(6,29)]
   212       5.736294       5.736294       5.736294    6[1-(0),6-(1,6),6-(6,6)]
   213       3.672879       3.672879       3.672879    6[1-(0),6-(1,6),7-(6,29)]
   214       4.202489       4.202489       4.202489    6[1-(0),6-(1,7),6-(6,6)]
   215        5.58085        5.58085        5.58085    6[6-(1,6),6-(1,6),6-(1,6)]
   216       6.322304       6.322304       6.322304    6[1-(0),6-(1,7),6-(6,6)]
   217       5.613864       5.613864       5.613864    6[1-(0),6-(1,6),7-(6,29)]
   218       6.242518       6.242518       6.242518    6[1-(0),6-(1,6),6-(6,6)]
   219       7.421416       7.421416       7.421416    6[6-(1,6,7),8-(0),8-(29)]
   220       6.087074       6.087074       6.087074    6[1-(0),6-(1,1,1),6-(8,8),7-(1,29)]
   221       5.873855       5.873855       5.873855    6[1-(0),1-(0),1-(0),6-(1,6,7)]
   222       5.961894       5.961894       5.961894    6[1-(0),6-(1,6),7-(6,29)]
   223       6.492879       6.492879       6.492879    6[1-(0),6-(1,7),6-(6,6)]
   224       7.659396       7.659396       7.659396    6[6-(1,6),6-(1,6),6-(1,6)]
   225       8.158743       8.158743       8.158743    6[1-(0),6-(1,7),6-(6,6)]
   226       7.538343       7.538343       7.538343    6[1-(0),6-(1,6),7-(6,29)]
   227       8.311436       8.311436       8.311436    6[1-(0),6-(1,6),6-(6,6)]
   228       2.693444       2.693444       2.693444    6[1-(0),6-(1,6),7-(6,29)]
   229       1.517298       1.517298       1.517298    6[1-(0),6-(1,7),6-(6,6)]
   230       1.418254       1.418254       1.418254    6[6-(1,6),6-(1,6),6-(1,6)]
   231       2.632918       2.632918       2.632918    6[1-(0),6-(1,7),6-(6,6)]
   232       3.811815       3.811815       3.811815    6[1-(0),6-(1,6),7-(6,29)]
   233       0.101795       0.101795       0.101795    6[1-(0),6-(1,6),6-(6,6)]
   234       6.334684       6.334684       6.334684    6[6-(1,6,7),8-(0),8-(29)]
   235       7.669026       7.669026       7.669026    6[1-(0),6-(1,1,1),6-(8,8),7-(1,29)]
   236       7.882245       7.882245       7.882245    6[1-(0),1-(0),1-(0),6-(1,6,7)]
   237       7.794206       7.794206       7.794206    6[1-(0),6-(1,6),7-(6,29)]
   238       7.263221       7.263221       7.263221    6[1-(0),6-(1,7),6-(6,6)]
   239       6.096704       6.096704       6.096704    6[6-(1,6),6-(1,6),6-(1,6)]
   240       5.597357       5.597357       5.597357    6[1-(0),6-(1,7),6-(6,6)]
   241       6.217757       6.217757       6.217757    6[1-(0),6-(1,6),7-(6,29)]
   242       5.444664       5.444664       5.444664    6[1-(0),6-(1,6),6-(6,6)]
   243      11.062656      11.062656      11.062656    6[1-(0),6-(1,6),7-(6,29)]
   244      12.238802      12.238802      12.238802    6[1-(0),6-(1,7),6-(6,6)]
   245      12.337846      12.337846      12.337846    6[6-(1,6),6-(1,6),6-(1,6)]
   246      11.123182      11.123182      11.123182    6[1-(0),6-(1,7),6-(6,6)]
   247       9.944285       9.944285       9.944285    6[1-(0),6-(1,6),7-(6,29)]
   248      13.654305      13.654305      13.654305    6[1-(0),6-(1,6),6-(6,6)]
   249      13.337915      13.337915      13.337915    7[6-(1,6),6-(1,6),29-(7,7,8)]
   250      10.742138      10.742138      10.742138    7[6-(1,6),6-(1,6),29-(7,7,8)]
   251      11.866012      11.866012      11.866012    7[1-(0),6-(1,6,6),29-(7,7,8)]
   252       0.418185       0.418185       0.418185    7[6-(1,6),6-(1,6),29-(7,7,8)]
   253       3.013962       3.013962       3.013962    7[6-(1,6),6-(1,6),29-(7,7,8)]
   254       1.890088       1.890088       1.890088    7[1-(0),6-(1,6,6),29-(7,7,8)]
   255        2.72921        2.72921        2.72921    7[6-(1,6),6-(1,6),29-(7,7,8)]
   256       2.576518       2.576518       2.576518    7[6-(1,6),6-(1,6),29-(7,7,8)]
   257        3.99202        3.99202        3.99202    7[1-(0),6-(1,6,6),29-(7,7,8)]
   258       11.02689       11.02689       11.02689    7[6-(1,6),6-(1,6),29-(7,7,8)]
   259      11.179582      11.179582      11.179582    7[6-(1,6),6-(1,6),29-(7,7,8)]
   260        9.76408        9.76408        9.76408    7[1-(0),6-(1,6,6),29-(7,7,8)]
   261        9.60726        9.60726        9.60726    7[6-(1,6),6-(1,6),29-(7,7,8)]
   262       9.454568       9.454568       9.454568    7[6-(1,6),6-(1,6),29-(7,7,8)]
   263       10.87007       10.87007       10.87007    7[1-(0),6-(1,6,6),29-(7,7,8)]
   264        4.14884        4.14884        4.14884    7[6-(1,6),6-(1,6),29-(7,7,8)]
   265       4.301532       4.301532       4.301532    7[6-(1,6),6-(1,6),29-(7,7,8)]
   266        2.88603        2.88603        2.88603    7[1-(0),6-(1,6,6),29-(7,7,8)]
   267       6.459865       6.459865       6.459865    7[6-(1,6),6-(1,6),29-(7,7,8)]
   268       3.864088       3.864088       3.864088    7[6-(1,6),6-(1,6),29-(7,7,8)]
   269       4.987962       4.987962       4.987962    7[1-(0),6-(1,6,6),29-(7,7,8)]
   270       7.296235       7.296235       7.296235    7[6-(1,6),6-(1,6),29-(7,7,8)]
   271       9.892012       9.892012       9.892012    7[6-(1,6),6-(1,6),29-(7,7,8)]
   272       8.768138       8.768138       8.768138    7[1-(0),6-(1,6,6),29-(7,7,8)]
   273        0.41681        0.41681        0.41681    8[6-(6,8),29-(7,7,7)]
   274       1.504917       1.504917       1.504917    8[6-(6,8)]
   275       13.33929       13.33929       13.33929    8[6-(6,8),29-(7,7,7)]
   276      12.251183      12.251183      12.251183    8[6-(6,8)]
   277       4.103445       4.103445       4.103445    8[6-(6,8),29-(7,7,7)]
   278       5.005845       5.005845       5.005845    8[6-(6,8)]
   279       9.652655       9.652655       9.652655    8[6-(6,8),29-(7,7,7)]
   280       8.750255       8.750255       8.750255    8[6-(6,8)]
   281      10.981495      10.981495      10.981495    8[6-(6,8),29-(7,7,7)]
   282      11.883895      11.883895      11.883895    8[6-(6,8)]
   283       2.774605       2.774605       2.774605    8[6-(6,8),29-(7,7,7)]
   284       1.872205       1.872205       1.872205    8[6-(6,8)]
   285        7.29486        7.29486        7.29486    8[6-(6,8),29-(7,7,7)]
   286       8.382967       8.382967       8.382967    8[6-(6,8)]
   287        6.46124        6.46124        6.46124    8[6-(6,8),29-(7,7,7)]
   288       5.373133       5.373133       5.373133    8[6-(6,8)]
