# Supplementary material for: A collection of forcefield precursors for metal–organic frameworks
Source: RSC Adv. 2019 Nov 13;9(63):36492–507. doi: 10.1039/c9ra07327b (PMC9075174; doi:10.1039/c9ra07327b)
Supplement: RA-009-C9RA07327B-s124 [file RA-009-C9RA07327B-s124.txt]

AVESAW_clean

10.341700    0.000000    0.000000
0.000000    13.414800    0.000000
-5.170887    0.000000    16.789461

     1       -3.2e-05       -3.2e-05       -3.2e-05    48[7-(6,6),7-(6,6),7-(6,7),7-(6,7),7-(6,7)]
     2       -2.6e-05       -2.6e-05       -2.6e-05    48[7-(6,7),7-(6,7),7-(6,7),7-(6,7),7-(6,7),17-(48)]
     3       -2.3e-05       -2.3e-05       -2.3e-05    48[7-(6,7),7-(6,7),7-(6,7),7-(6,7),17-(48),17-(48)]
     4         -2e-05         -2e-05         -2e-05    48[7-(6,6),7-(6,6),7-(6,7),7-(6,7),17-(48)]
     5       5.170845       5.170845       5.170845    48[7-(6,6),7-(6,6),7-(6,7),7-(6,7),7-(6,7)]
     6       5.170839       5.170839       5.170839    48[7-(6,7),7-(6,7),7-(6,7),7-(6,7),7-(6,7),17-(48)]
     7       5.170836       5.170836       5.170836    48[7-(6,7),7-(6,7),7-(6,7),7-(6,7),17-(48),17-(48)]
     8       5.170833       5.170833       5.170833    48[7-(6,6),7-(6,6),7-(6,7),7-(6,7),17-(48)]
     9       5.170821       5.170821       5.170821    48[7-(6,6),7-(6,6),7-(6,7),7-(6,7),7-(6,7)]
    10        4.4e-05        4.4e-05        4.4e-05    48[7-(6,6),7-(6,6),7-(6,7),7-(6,7),7-(6,7)]
    11       5.170814       5.170814       5.170814    48[7-(6,6),7-(6,6),7-(6,6),7-(6,7),7-(6,7)]
    12         -1e-06         -1e-06         -1e-06    48[7-(6,6),7-(6,6),7-(6,6),7-(6,7),7-(6,7)]
    13      -2.815046      -2.815046      -2.815046    1[6-(7,7)]
    14      -3.081856      -3.081856      -3.081856    1[6-(7,7)]
    15       2.918406       2.918406       2.918406    1[6-(7,7)]
    16       2.955638       2.955638       2.955638    1[6-(7,7)]
    17      -3.120114      -3.120114      -3.120114    1[6-(7,7)]
    18      -2.867781      -2.867781      -2.867781    1[6-(7,7)]
    19       2.384767       2.384767       2.384767    1[6-(7,7)]
    20       7.183345       7.183345       7.183345    1[6-(7,7)]
    21       7.985859       7.985859       7.985859    1[6-(7,7)]
    22       8.252669       8.252669       8.252669    1[6-(7,7)]
    23       2.252407       2.252407       2.252407    1[6-(7,7)]
    24       2.215175       2.215175       2.215175    1[6-(7,7)]
    25       8.290927       8.290927       8.290927    1[6-(7,7)]
    26       8.038594       8.038594       8.038594    1[6-(7,7)]
    27       2.786046       2.786046       2.786046    1[6-(7,7)]
    28      -2.012532      -2.012532      -2.012532    1[6-(7,7)]
    29       2.355838       2.355838       2.355838    1[6-(7,7)]
    30       2.089016       2.089016       2.089016    1[6-(7,7)]
    31       8.089263       8.089263       8.089263    1[6-(7,7)]
    32       -2.21521       -2.21521       -2.21521    1[6-(7,7)]
    33       2.050746       2.050746       2.050746    1[6-(7,7)]
    34       2.303087       2.303087       2.303087    1[6-(7,7)]
    35       7.555638       7.555638       7.555638    1[6-(7,7)]
    36       2.012458       2.012458       2.012458    1[6-(7,7)]
    37       2.814975       2.814975       2.814975    1[6-(7,7)]
    38       3.081797       3.081797       3.081797    1[6-(7,7)]
    39       -2.91845       -2.91845       -2.91845    1[6-(7,7)]
    40       7.386023       7.386023       7.386023    1[6-(7,7)]
    41       3.120067       3.120067       3.120067    1[6-(7,7)]
    42       2.867726       2.867726       2.867726    1[6-(7,7)]
    43      -2.384825      -2.384825      -2.384825    1[6-(7,7)]
    44       3.158355       3.158355       3.158355    1[6-(7,7)]
    45       -2.6e-05       -2.6e-05       -2.6e-05    1[6-(7,7)]
    46       -2.1e-05       -2.1e-05       -2.1e-05    1[6-(7,7)]
    47       5.170839       5.170839       5.170839    1[6-(7,7)]
    48       5.170834       5.170834       5.170834    1[6-(7,7)]
    49         -1e-06         -1e-06         -1e-06    1[6-(7,7)]
    50        5.17082        5.17082        5.17082    1[6-(7,7)]
    51       5.170814       5.170814       5.170814    1[6-(7,7)]
    52         -7e-06         -7e-06         -7e-06    1[6-(7,7)]
    53       -2.65268       -2.65268       -2.65268    6[1-(0),7-(6,48),7-(7,48)]
    54      -2.795392      -2.795392      -2.795392    6[1-(0),7-(6,48),7-(7,48)]
    55       2.690889       2.690889       2.690889    6[1-(0),7-(6,48),7-(7,48)]
    56       2.711573       2.711573       2.711573    6[1-(0),7-(6,48),7-(7,48)]
    57      -2.816069      -2.816069      -2.816069    6[1-(0),7-(6,48),7-(7,48)]
    58      -2.682663      -2.682663      -2.682663    6[1-(0),7-(6,48),7-(7,48)]
    59       2.535754       2.535754       2.535754    6[1-(0),7-(6,48),7-(7,48)]
    60       2.333052       2.333052       2.333052    6[1-(0),7-(6,48),7-(7,48)]
    61       7.823493       7.823493       7.823493    6[1-(0),7-(6,48),7-(7,48)]
    62       7.966205       7.966205       7.966205    6[1-(0),7-(6,48),7-(7,48)]
    63       2.479924       2.479924       2.479924    6[1-(0),7-(6,48),7-(7,48)]
    64        2.45924        2.45924        2.45924    6[1-(0),7-(6,48),7-(7,48)]
    65       7.986882       7.986882       7.986882    6[1-(0),7-(6,48),7-(7,48)]
    66       7.853476       7.853476       7.853476    6[1-(0),7-(6,48),7-(7,48)]
    67       2.635059       2.635059       2.635059    6[1-(0),7-(6,48),7-(7,48)]
    68       2.837761       2.837761       2.837761    6[1-(0),7-(6,48),7-(7,48)]
    69       2.518201       2.518201       2.518201    6[1-(0),7-(6,48),7-(7,48)]
    70       2.375482       2.375482       2.375482    6[1-(0),7-(6,48),7-(7,48)]
    71       7.861745       7.861745       7.861745    6[1-(0),7-(6,48),7-(7,48)]
    72       7.882427       7.882427       7.882427    6[1-(0),7-(6,48),7-(7,48)]
    73       2.354792       2.354792       2.354792    6[1-(0),7-(6,48),7-(7,48)]
    74       2.488202       2.488202       2.488202    6[1-(0),7-(6,48),7-(7,48)]
    75       7.706629       7.706629       7.706629    6[1-(0),7-(6,48),7-(7,48)]
    76       7.503936       7.503936       7.503936    6[1-(0),7-(6,48),7-(7,48)]
    77       2.652612       2.652612       2.652612    6[1-(0),7-(6,48),7-(7,48)]
    78       2.795331       2.795331       2.795331    6[1-(0),7-(6,48),7-(7,48)]
    79      -2.690932      -2.690932      -2.690932    6[1-(0),7-(6,48),7-(7,48)]
    80      -2.711614      -2.711614      -2.711614    6[1-(0),7-(6,48),7-(7,48)]
    81       2.816021       2.816021       2.816021    6[1-(0),7-(6,48),7-(7,48)]
    82       2.682611       2.682611       2.682611    6[1-(0),7-(6,48),7-(7,48)]
    83      -2.535816      -2.535816      -2.535816    6[1-(0),7-(6,48),7-(7,48)]
    84      -2.333123      -2.333123      -2.333123    6[1-(0),7-(6,48),7-(7,48)]
    85       -2.6e-05       -2.6e-05       -2.6e-05    6[1-(0),7-(6),7-(7,48)]
    86       -2.2e-05       -2.2e-05       -2.2e-05    6[1-(0),7-(6),7-(7,48)]
    87       5.170839       5.170839       5.170839    6[1-(0),7-(6),7-(7,48)]
    88       5.170835       5.170835       5.170835    6[1-(0),7-(6),7-(7,48)]
    89       5.170814       5.170814       5.170814    6[1-(0),7-(6,48),7-(7)]
    90       5.170818       5.170818       5.170818    6[1-(0),7-(6,48),7-(7,48)]
    91         -1e-06         -1e-06         -1e-06    6[1-(0),7-(6,48),7-(7)]
    92         -5e-06         -5e-06         -5e-06    6[1-(0),7-(6,48),7-(7,48)]
    93      -1.627815      -1.627815      -1.627815    7[6-(1,7),7-(6,48),48-(7,7,7,7)]
    94      -1.708479      -1.708479      -1.708479    7[6-(1,7),7-(6,48),48-(7,7,7,7,17)]
    95      -3.444853      -3.444853      -3.444853    7[6-(1,7),6-(1,7),48-(7,7,7,7)]
    96       1.625692       1.625692       1.625692    7[6-(1,7),7-(6,48),48-(7,7,7,7,17)]
    97       1.641206       1.641206       1.641206    7[6-(1,7),7-(6,48),48-(7,7,7,17,17)]
    98       3.408604       3.408604       3.408604    7[6-(1,7),6-(1,7),48-(7,7,7,17)]
    99      -1.683652      -1.683652      -1.683652    7[6-(1,7),7-(6,48),48-(7,7,7,17)]
   100      -1.597817      -1.597817      -1.597817    7[6-(1,7),7-(6,48),48-(7,7,7,17,17)]
   101      -3.482076      -3.482076      -3.482076    7[6-(1,7),6-(1,7),48-(7,7,7,7)]
   102       3.578196       3.578196       3.578196    7[6-(1,7),7-(6,48),48-(7,7,7,7)]
   103       3.452025       3.452025       3.452025    7[6-(1,7),7-(6,48),48-(7,7,7,7)]
   104       1.712553       1.712553       1.712553    7[6-(1,7),6-(1,7),48-(7,7,7,7)]
   105       6.798628       6.798628       6.798628    7[6-(1,7),7-(6,48),48-(7,7,7,7)]
   106       6.879292       6.879292       6.879292    7[6-(1,7),7-(6,48),48-(7,7,7,7,17)]
   107       8.615666       8.615666       8.615666    7[6-(1,7),6-(1,7),48-(7,7,7,7)]
   108       3.545121       3.545121       3.545121    7[6-(1,7),7-(6,48),48-(7,7,7,7,17)]
   109       3.529607       3.529607       3.529607    7[6-(1,7),7-(6,48),48-(7,7,7,17,17)]
   110       1.762209       1.762209       1.762209    7[6-(1,7),6-(1,7),48-(7,7,7,17)]
   111       6.854465       6.854465       6.854465    7[6-(1,7),7-(6,48),48-(7,7,7,17)]
   112        6.76863        6.76863        6.76863    7[6-(1,7),7-(6,48),48-(7,7,7,17,17)]
   113       8.652889       8.652889       8.652889    7[6-(1,7),6-(1,7),48-(7,7,7,7)]
   114       1.592617       1.592617       1.592617    7[6-(1,7),7-(6,48),48-(7,7,7,7)]
   115       1.718788       1.718788       1.718788    7[6-(1,7),7-(6,48),48-(7,7,7,7)]
   116        3.45826        3.45826        3.45826    7[6-(1,7),6-(1,7),48-(7,7,7,7)]
   117       3.543061       3.543061       3.543061    7[6-(1,7),7-(6,48),48-(7,7,7,7)]
   118       3.462394       3.462394       3.462394    7[6-(1,7),7-(6,48),48-(7,7,7,7,17)]
   119       1.726026       1.726026       1.726026    7[6-(1,7),6-(1,7),48-(7,7,7,7)]
   120       6.796551       6.796551       6.796551    7[6-(1,7),7-(6,48),48-(7,7,7,7,17)]
   121       6.812063       6.812063       6.812063    7[6-(1,7),7-(6,48),48-(7,7,7,17,17)]
   122      -1.762243      -1.762243      -1.762243    7[6-(1,7),6-(1,7),48-(7,7,7,17)]
   123       3.487207       3.487207       3.487207    7[6-(1,7),7-(6,48),48-(7,7,7,17)]
   124       3.573045       3.573045       3.573045    7[6-(1,7),7-(6,48),48-(7,7,7,17,17)]
   125       1.688789       1.688789       1.688789    7[6-(1,7),6-(1,7),48-(7,7,7,7)]
   126       8.749073       8.749073       8.749073    7[6-(1,7),7-(6,48),48-(7,7,7,7)]
   127       8.622907       8.622907       8.622907    7[6-(1,7),7-(6,48),48-(7,7,7,7)]
   128       6.883432       6.883432       6.883432    7[6-(1,7),6-(1,7),48-(7,7,7,7)]
   129       1.627752       1.627752       1.627752    7[6-(1,7),7-(6,48),48-(7,7,7,7)]
   130       1.708419       1.708419       1.708419    7[6-(1,7),7-(6,48),48-(7,7,7,7,17)]
   131       3.444787       3.444787       3.444787    7[6-(1,7),6-(1,7),48-(7,7,7,7)]
   132      -1.625738      -1.625738      -1.625738    7[6-(1,7),7-(6,48),48-(7,7,7,7,17)]
   133       -1.64125       -1.64125       -1.64125    7[6-(1,7),7-(6,48),48-(7,7,7,17,17)]
   134       6.933056       6.933056       6.933056    7[6-(1,7),6-(1,7),48-(7,7,7,17)]
   135       1.683606       1.683606       1.683606    7[6-(1,7),7-(6,48),48-(7,7,7,17)]
   136       1.597768       1.597768       1.597768    7[6-(1,7),7-(6,48),48-(7,7,7,17,17)]
   137       3.482024       3.482024       3.482024    7[6-(1,7),6-(1,7),48-(7,7,7,7)]
   138       -3.57826       -3.57826       -3.57826    7[6-(1,7),7-(6,48),48-(7,7,7,7)]
   139      -3.452094      -3.452094      -3.452094    7[6-(1,7),7-(6,48),48-(7,7,7,7)]
   140      -1.712619      -1.712619      -1.712619    7[6-(1,7),6-(1,7),48-(7,7,7,7)]
   141       -2.7e-05       -2.7e-05       -2.7e-05    7[6-(1,7),7-(6,48),48-(7,7,7,7)]
   142       -2.5e-05       -2.5e-05       -2.5e-05    7[6-(1,7),7-(6,48),48-(7,7,7,7,17)]
   143       -2.3e-05       -2.3e-05       -2.3e-05    7[6-(1,7),6-(1,7)]
   144        5.17084        5.17084        5.17084    7[6-(1,7),7-(6,48),48-(7,7,7,7)]
   145       5.170838       5.170838       5.170838    7[6-(1,7),7-(6,48),48-(7,7,7,7,17)]
   146       5.170836       5.170836       5.170836    7[6-(1,7),6-(1,7)]
   147       5.170818       5.170818       5.170818    7[6-(1,7),7-(6),48-(7,7,7,7)]
   148       5.170815       5.170815       5.170815    7[6-(1,7),7-(6,48)]
   149       5.170816       5.170816       5.170816    7[6-(1,7),6-(1,7),48-(7,7,7,7)]
   150         -5e-06         -5e-06         -5e-06    7[6-(1,7),7-(6),48-(7,7,7,7)]
   151         -2e-06         -2e-06         -2e-06    7[6-(1,7),7-(6,48)]
   152         -3e-06         -3e-06         -3e-06    7[6-(1,7),6-(1,7),48-(7,7,7,7)]
   153       -2.9e-05       -2.9e-05       -2.9e-05    17[48-(7,7,7,7,17),48-(7,7,7,7,7)]
   154       -1.8e-05       -1.8e-05       -1.8e-05    17[48-(7,7,7,7),48-(7,7,7,7,17)]
   155       5.170842       5.170842       5.170842    17[48-(7,7,7,7,17),48-(7,7,7,7,7)]
   156       5.170831       5.170831       5.170831    17[48-(7,7,7,7),48-(7,7,7,7,17)]
