# Supplementary material for: A collection of forcefield precursors for metal–organic frameworks
Source: RSC Adv. 2019 Nov 13;9(63):36492–507. doi: 10.1039/c9ra07327b (PMC9075174; doi:10.1039/c9ra07327b)
Supplement: RA-009-C9RA07327B-s125 [file RA-009-C9RA07327B-s125.txt]

AVIMOI_clean

9.324300    0.000000    0.000000
-0.773567    14.432784    0.000000
0.000000    0.000000    26.939000

     1       5.944655       5.944655       5.944655    30[8-(6),8-(6),8-(6)]
     2        8.93626        8.93626        8.93626    30[8-(6),8-(6),8-(6),8-(6)]
     3       2.992862       2.992862       2.992862    30[8-(6),8-(6),8-(6)]
     4       0.001256       0.001256       0.001256    30[8-(6),8-(6),8-(6),8-(6)]
     5       2.606078       2.606078       2.606078    30[8-(6),8-(6),8-(6)]
     6      -0.385527      -0.385527      -0.385527    30[8-(6),8-(6),8-(6),8-(6)]
     7       5.557871       5.557871       5.557871    30[8-(6),8-(6),8-(6)]
     8       8.549477       8.549477       8.549477    30[8-(6),8-(6),8-(6),8-(6)]
     9       0.702077       0.702077       0.702077    1[6-(6,6)]
    10       1.065608       1.065608       1.065608    1[6-(6,6)]
    11       7.232026       7.232026       7.232026    1[6-(6,6)]
    12       2.851648       2.851648       2.851648    1[6-(1,6,8)]
    13       2.084946       2.084946       2.084946    1[6-(1,6,8)]
    14       5.318391       5.318391       5.318391    1[6-(6,6)]
    15       7.229339       7.229339       7.229339    1[6-(6,6)]
    16       5.156107       5.156107       5.156107    1[6-(6,6)]
    17        3.41413        3.41413        3.41413    1[6-(6,6)]
    18      -0.359668      -0.359668      -0.359668    1[6-(6,6)]
    19       1.424712       1.424712       1.424712    1[6-(6,6)]
    20      -0.581058      -0.581058      -0.581058    1[6-(6,6)]
    21       6.824134       6.824134       6.824134    1[6-(6,6)]
    22       1.800975       1.800975       1.800975    1[6-(1,6,8)]
    23       2.653651       2.653651       2.653651    1[6-(1,6,8)]
    24       3.426581       3.426581       3.426581    1[6-(6,6)]
    25       6.795478       6.795478       6.795478    1[6-(6,6)]
    26       4.157377       4.157377       4.157377    1[6-(6,6)]
    27       8.235439       8.235439       8.235439    1[6-(6,6)]
    28       7.098341       7.098341       7.098341    1[6-(6,6)]
    29       1.705491       1.705491       1.705491    1[6-(6,6)]
    30       6.085869       6.085869       6.085869    1[6-(1,6,8)]
    31       6.852571       6.852571       6.852571    1[6-(1,6,8)]
    32       3.619126       3.619126       3.619126    1[6-(6,6)]
    33       1.708177       1.708177       1.708177    1[6-(6,6)]
    34       3.007842       3.007842       3.007842    1[6-(6,6)]
    35       4.749819       4.749819       4.749819    1[6-(6,6)]
    36       8.523618       8.523618       8.523618    1[6-(6,6)]
    37       6.739238       6.739238       6.739238    1[6-(6,6)]
    38      -0.579293      -0.579293      -0.579293    1[6-(6,6)]
    39       1.339816       1.339816       1.339816    1[6-(6,6)]
    40       6.362975       6.362975       6.362975    1[6-(1,6,8)]
    41       5.510299       5.510299       5.510299    1[6-(1,6,8)]
    42       4.737369       4.737369       4.737369    1[6-(6,6)]
    43       1.368471       1.368471       1.368471    1[6-(6,6)]
    44       4.006572       4.006572       4.006572    1[6-(6,6)]
    45       7.848656       7.848656       7.848656    1[6-(6,6)]
    46       7.485125       7.485125       7.485125    1[6-(6,6)]
    47       1.318707       1.318707       1.318707    1[6-(6,6)]
    48       5.699085       5.699085       5.699085    1[6-(1,6,8)]
    49       6.465787       6.465787       6.465787    1[6-(1,6,8)]
    50       3.232342       3.232342       3.232342    1[6-(6,6)]
    51       1.321394       1.321394       1.321394    1[6-(6,6)]
    52       3.394626       3.394626       3.394626    1[6-(6,6)]
    53       5.136603       5.136603       5.136603    1[6-(6,6)]
    54       8.910401       8.910401       8.910401    1[6-(6,6)]
    55       7.126021       7.126021       7.126021    1[6-(6,6)]
    56      -0.192509      -0.192509      -0.192509    1[6-(6,6)]
    57       1.726599       1.726599       1.726599    1[6-(6,6)]
    58       6.749758       6.749758       6.749758    1[6-(1,6,8)]
    59       5.897082       5.897082       5.897082    1[6-(1,6,8)]
    60       5.124152       5.124152       5.124152    1[6-(6,6)]
    61       1.755255       1.755255       1.755255    1[6-(6,6)]
    62       4.393356       4.393356       4.393356    1[6-(6,6)]
    63       0.315294       0.315294       0.315294    1[6-(6,6)]
    64       1.452392       1.452392       1.452392    1[6-(6,6)]
    65       6.845242       6.845242       6.845242    1[6-(6,6)]
    66       2.464864       2.464864       2.464864    1[6-(1,6,8)]
    67       1.698162       1.698162       1.698162    1[6-(1,6,8)]
    68       4.931607       4.931607       4.931607    1[6-(6,6)]
    69       6.842556       6.842556       6.842556    1[6-(6,6)]
    70       5.542891       5.542891       5.542891    1[6-(6,6)]
    71       3.800914       3.800914       3.800914    1[6-(6,6)]
    72       0.027115       0.027115       0.027115    1[6-(6,6)]
    73       1.811495       1.811495       1.811495    1[6-(6,6)]
    74      -0.194274      -0.194274      -0.194274    1[6-(6,6)]
    75       7.210917       7.210917       7.210917    1[6-(6,6)]
    76       2.187758       2.187758       2.187758    1[6-(1,6,8)]
    77       3.040434       3.040434       3.040434    1[6-(1,6,8)]
    78       3.813364       3.813364       3.813364    1[6-(6,6)]
    79       7.182262       7.182262       7.182262    1[6-(6,6)]
    80       4.544161       4.544161       4.544161    1[6-(6,6)]
    81        8.53133        8.53133        8.53133    6[6-(1,6),6-(1,6),6-(8,8)]
    82       0.373746       0.373746       0.373746    6[1-(0),6-(6,6),6-(6,8)]
    83       1.062768       1.062768       1.062768    6[6-(1,6),6-(1,6),8-(6)]
    84       0.597118       0.597118       0.597118    6[1-(0),6-(6,6),6-(6,8)]
    85       8.737601       8.737601       8.737601    6[6-(1,6),6-(1,6),6-(8,8)]
    86       8.031722       8.031722       8.031722    6[1-(0),6-(6,6),6-(6,6)]
    87       7.875842       7.875842       7.875842    6[6-(6,6),8-(30),8-(30)]
    88       8.199922       8.199922       8.199922    6[6-(6,6),8-(30),8-(30)]
    89        2.72226        2.72226        2.72226    6[1-(0),1-(0),6-(6,6),8-(6)]
    90         4.0456         4.0456         4.0456    6[6-(1,1,8),6-(1,6),6-(1,6)]
    91       5.265958       5.265958       5.265958    6[1-(0),6-(1,6),6-(6,6)]
    92       6.412996       6.412996       6.412996    6[1-(0),6-(1,6),6-(6,6)]
    93       6.444488       6.444488       6.444488    6[6-(1,6),6-(1,6),6-(6,6)]
    94       5.236028       5.236028       5.236028    6[1-(0),6-(1,6),6-(6,6)]
    95       4.173413       4.173413       4.173413    6[1-(0),6-(1,6),6-(6,6)]
    96       7.686329       7.686329       7.686329    6[6-(1,6),6-(1,6),6-(6,6)]
    97      -0.432297      -0.432297      -0.432297    6[1-(0),6-(1,6),6-(6,6)]
    98       0.644684       0.644684       0.644684    6[1-(0),6-(1,6),6-(6,6)]
    99       0.722295       0.722295       0.722295    6[6-(1,1,8),6-(1,6),6-(1,6)]
   100      -0.520225      -0.520225      -0.520225    6[1-(0),6-(1,6),6-(6,6)]
   101       7.647871       7.647871       7.647871    6[1-(0),6-(1,6),6-(6,6)]
   102       1.970186       1.970186       1.970186    6[1-(0),1-(0),6-(6,6),8-(6)]
   103       3.570081       3.570081       3.570081    6[6-(1,6),6-(1,6),8-(6)]
   104       3.964637       3.964637       3.964637    6[1-(0),6-(6,6),6-(6,8)]
   105       5.163517       5.163517       5.163517    6[6-(1,6),6-(1,6),6-(8,8)]
   106       5.982137       5.982137       5.982137    6[1-(0),6-(6,6),6-(6,6)]
   107       5.602112       5.602112       5.602112    6[6-(1,6),6-(1,6),6-(8,8)]
   108       4.395846       4.395846       4.395846    6[1-(0),6-(6,6),6-(6,8)]
   109       6.388295       6.388295       6.388295    6[6-(6,6),8-(30),8-(30)]
   110       6.483978       6.483978       6.483978    6[6-(6,6),8-(0),8-(30)]
   111       0.406187       0.406187       0.406187    6[6-(1,6),6-(1,6),6-(8,8)]
   112       8.563771       8.563771       8.563771    6[1-(0),6-(6,6),6-(6,8)]
   113       7.874749       7.874749       7.874749    6[6-(1,6),6-(1,6),8-(6)]
   114       7.566831       7.566831       7.566831    6[1-(0),6-(6,6),6-(6,8)]
   115       0.199916       0.199916       0.199916    6[6-(1,6),6-(1,6),6-(8,8)]
   116       0.905795       0.905795       0.905795    6[1-(0),6-(6,6),6-(6,6)]
   117       1.061674       1.061674       1.061674    6[6-(6,6),8-(30),8-(30)]
   118      -0.035972      -0.035972      -0.035972    6[6-(6,6),8-(30),8-(30)]
   119       6.215257       6.215257       6.215257    6[1-(0),1-(0),6-(6,6),8-(6)]
   120       4.891916       4.891916       4.891916    6[6-(1,1,8),6-(1,6),6-(1,6)]
   121       3.671559       3.671559       3.671559    6[1-(0),6-(1,6),6-(6,6)]
   122        2.52452        2.52452        2.52452    6[1-(0),6-(1,6),6-(6,6)]
   123       1.719462       1.719462       1.719462    6[6-(1,6),6-(1,6),6-(6,6)]
   124       2.927921       2.927921       2.927921    6[1-(0),6-(1,6),6-(6,6)]
   125       3.990537       3.990537       3.990537    6[1-(0),6-(1,6),6-(6,6)]
   126       0.477621       0.477621       0.477621    6[6-(1,6),6-(1,6),6-(6,6)]
   127      -0.728054      -0.728054      -0.728054    6[1-(0),6-(1,6),6-(6,6)]
   128       7.519266       7.519266       7.519266    6[1-(0),6-(1,6),6-(6,6)]
   129       7.441654       7.441654       7.441654    6[6-(1,1,8),6-(1,6),6-(1,6)]
   130      -0.640126      -0.640126      -0.640126    6[1-(0),6-(1,6),6-(6,6)]
   131       0.516078       0.516078       0.516078    6[1-(0),6-(1,6),6-(6,6)]
   132       6.193763       6.193763       6.193763    6[1-(0),1-(0),6-(6,6),8-(6)]
   133       4.593869       4.593869       4.593869    6[6-(1,6),6-(1,6),8-(6)]
   134       4.199312       4.199312       4.199312    6[1-(0),6-(6,6),6-(6,8)]
   135       3.000432       3.000432       3.000432    6[6-(1,6),6-(1,6),6-(8,8)]
   136       2.181813       2.181813       2.181813    6[1-(0),6-(6,6),6-(6,6)]
   137       2.561837       2.561837       2.561837    6[6-(1,6),6-(1,6),6-(8,8)]
   138       3.768103       3.768103       3.768103    6[1-(0),6-(6,6),6-(6,8)]
   139       2.549222       2.549222       2.549222    6[6-(6,6),8-(30),8-(30)]
   140       1.679971       1.679971       1.679971    6[6-(6,6),8-(0),8-(30)]
   141       0.019403       0.019403       0.019403    6[6-(1,6),6-(1,6),6-(8,8)]
   142       8.176987       8.176987       8.176987    6[1-(0),6-(6,6),6-(6,8)]
   143       7.487965       7.487965       7.487965    6[6-(1,6),6-(1,6),8-(6)]
   144       7.953615       7.953615       7.953615    6[1-(0),6-(6,6),6-(6,8)]
   145      -0.186868      -0.186868      -0.186868    6[6-(1,6),6-(1,6),6-(8,8)]
   146       0.519011       0.519011       0.519011    6[1-(0),6-(6,6),6-(6,6)]
   147       0.674891       0.674891       0.674891    6[6-(6,6),8-(30),8-(30)]
   148       0.350811       0.350811       0.350811    6[6-(6,6),8-(30),8-(30)]
   149       5.828473       5.828473       5.828473    6[1-(0),1-(0),6-(6,6),8-(6)]
   150       4.505133       4.505133       4.505133    6[6-(1,1,8),6-(1,6),6-(1,6)]
   151       3.284775       3.284775       3.284775    6[1-(0),6-(1,6),6-(6,6)]
   152       2.137737       2.137737       2.137737    6[1-(0),6-(1,6),6-(6,6)]
   153       2.106245       2.106245       2.106245    6[6-(1,6),6-(1,6),6-(6,6)]
   154       3.314705       3.314705       3.314705    6[1-(0),6-(1,6),6-(6,6)]
   155        4.37732        4.37732        4.37732    6[1-(0),6-(1,6),6-(6,6)]
   156       0.864404       0.864404       0.864404    6[6-(1,6),6-(1,6),6-(6,6)]
   157       -0.34127       -0.34127       -0.34127    6[1-(0),6-(1,6),6-(6,6)]
   158       7.906049       7.906049       7.906049    6[1-(0),6-(1,6),6-(6,6)]
   159       7.828438       7.828438       7.828438    6[6-(1,1,8),6-(1,6),6-(1,6)]
   160      -0.253342      -0.253342      -0.253342    6[1-(0),6-(1,6),6-(6,6)]
   161       0.902862       0.902862       0.902862    6[1-(0),6-(1,6),6-(6,6)]
   162       6.580547       6.580547       6.580547    6[1-(0),1-(0),6-(6,6),8-(6)]
   163       4.980652       4.980652       4.980652    6[6-(1,6),6-(1,6),8-(6)]
   164       4.586096       4.586096       4.586096    6[1-(0),6-(6,6),6-(6,8)]
   165       3.387216       3.387216       3.387216    6[6-(1,6),6-(1,6),6-(8,8)]
   166       2.568596       2.568596       2.568596    6[1-(0),6-(6,6),6-(6,6)]
   167       2.948621       2.948621       2.948621    6[6-(1,6),6-(1,6),6-(8,8)]
   168       4.154887       4.154887       4.154887    6[1-(0),6-(6,6),6-(6,8)]
   169       2.162438       2.162438       2.162438    6[6-(6,6),8-(30),8-(30)]
   170       2.066755       2.066755       2.066755    6[6-(6,6),8-(0),8-(30)]
   171       8.144546       8.144546       8.144546    6[6-(1,6),6-(1,6),6-(8,8)]
   172      -0.013038      -0.013038      -0.013038    6[1-(0),6-(6,6),6-(6,8)]
   173       0.675984       0.675984       0.675984    6[6-(1,6),6-(1,6),8-(6)]
   174       0.983902       0.983902       0.983902    6[1-(0),6-(6,6),6-(6,8)]
   175       8.350817       8.350817       8.350817    6[6-(1,6),6-(1,6),6-(8,8)]
   176       7.644938       7.644938       7.644938    6[1-(0),6-(6,6),6-(6,6)]
   177       7.489059       7.489059       7.489059    6[6-(6,6),8-(30),8-(30)]
   178       8.586705       8.586705       8.586705    6[6-(6,6),8-(30),8-(30)]
   179       2.335476       2.335476       2.335476    6[1-(0),1-(0),6-(6,6),8-(6)]
   180       3.658817       3.658817       3.658817    6[6-(1,1,8),6-(1,6),6-(1,6)]
   181       4.879174       4.879174       4.879174    6[1-(0),6-(1,6),6-(6,6)]
   182       6.026213       6.026213       6.026213    6[1-(0),6-(1,6),6-(6,6)]
   183       6.831271       6.831271       6.831271    6[6-(1,6),6-(1,6),6-(6,6)]
   184       5.622812       5.622812       5.622812    6[1-(0),6-(1,6),6-(6,6)]
   185       4.560196       4.560196       4.560196    6[1-(0),6-(1,6),6-(6,6)]
   186       8.073112       8.073112       8.073112    6[6-(1,6),6-(1,6),6-(6,6)]
   187      -0.045513      -0.045513      -0.045513    6[1-(0),6-(1,6),6-(6,6)]
   188       1.031467       1.031467       1.031467    6[1-(0),6-(1,6),6-(6,6)]
   189       1.109079       1.109079       1.109079    6[6-(1,1,8),6-(1,6),6-(1,6)]
   190      -0.133441      -0.133441      -0.133441    6[1-(0),6-(1,6),6-(6,6)]
   191       8.034655       8.034655       8.034655    6[1-(0),6-(1,6),6-(6,6)]
   192        2.35697        2.35697        2.35697    6[1-(0),1-(0),6-(6,6),8-(6)]
   193       3.956864       3.956864       3.956864    6[6-(1,6),6-(1,6),8-(6)]
   194       4.351421       4.351421       4.351421    6[1-(0),6-(6,6),6-(6,8)]
   195       5.550301       5.550301       5.550301    6[6-(1,6),6-(1,6),6-(8,8)]
   196        6.36892        6.36892        6.36892    6[1-(0),6-(6,6),6-(6,6)]
   197       5.988896       5.988896       5.988896    6[6-(1,6),6-(1,6),6-(8,8)]
   198        4.78263        4.78263        4.78263    6[1-(0),6-(6,6),6-(6,8)]
   199       6.001511       6.001511       6.001511    6[6-(6,6),8-(30),8-(30)]
   200       6.870762       6.870762       6.870762    6[6-(6,6),8-(0),8-(30)]
   201       7.012624       7.012624       7.012624    8[6-(6,8),30-(8,8)]
   202       8.209614       8.209614       8.209614    8[6-(6,8),30-(8,8,8)]
   203        2.24948        2.24948        2.24948    8[6-(1,1,6),6-(6,6)]
   204       2.393622       2.393622       2.393622    8[6-(1,1,6),6-(6,6)]
   205       6.215785       6.215785       6.215785    8[6-(6,8)]
   206       7.585792       7.585792       7.585792    8[6-(6,8),30-(8,8,8)]
   207       7.575434       7.575434       7.575434    8[6-(6,8),30-(8,8,8)]
   208        6.98647        6.98647        6.98647    8[6-(6,8),30-(8,8)]
   209      -0.240174      -0.240174      -0.240174    8[6-(6,8),30-(8,8,8)]
   210       5.561186       5.561186       5.561186    8[6-(6,8),30-(8,8)]
   211       1.924892       1.924892       1.924892    8[6-(6,8),30-(8,8)]
   212       0.727902       0.727902       0.727902    8[6-(6,8),30-(8,8,8)]
   213       6.688036       6.688036       6.688036    8[6-(1,1,6),6-(6,6)]
   214       5.770327       5.770327       5.770327    8[6-(1,1,6),6-(6,6)]
   215       1.948164       1.948164       1.948164    8[6-(6,8)]
   216       0.578157       0.578157       0.578157    8[6-(6,8),30-(8,8,8)]
   217       1.362082       1.362082       1.362082    8[6-(6,8),30-(8,8,8)]
   218        1.17748        1.17748        1.17748    8[6-(6,8),30-(8,8)]
   219       8.404123       8.404123       8.404123    8[6-(6,8),30-(8,8,8)]
   220       3.376331       3.376331       3.376331    8[6-(6,8),30-(8,8)]
   221       1.538109       1.538109       1.538109    8[6-(6,8),30-(8,8)]
   222       0.341119       0.341119       0.341119    8[6-(6,8),30-(8,8,8)]
   223       6.301253       6.301253       6.301253    8[6-(1,1,6),6-(6,6)]
   224       6.157111       6.157111       6.157111    8[6-(1,1,6),6-(6,6)]
   225       2.334948       2.334948       2.334948    8[6-(6,8)]
   226       0.964941       0.964941       0.964941    8[6-(6,8),30-(8,8,8)]
   227       0.975299       0.975299       0.975299    8[6-(6,8),30-(8,8,8)]
   228       1.564263       1.564263       1.564263    8[6-(6,8),30-(8,8)]
   229       8.790907       8.790907       8.790907    8[6-(6,8),30-(8,8,8)]
   230       2.989547       2.989547       2.989547    8[6-(6,8),30-(8,8)]
   231       6.625841       6.625841       6.625841    8[6-(6,8),30-(8,8)]
   232       7.822831       7.822831       7.822831    8[6-(6,8),30-(8,8,8)]
   233       1.862697       1.862697       1.862697    8[6-(1,1,6),6-(6,6)]
   234       2.780406       2.780406       2.780406    8[6-(1,1,6),6-(6,6)]
   235       6.602569       6.602569       6.602569    8[6-(6,8)]
   236       7.972576       7.972576       7.972576    8[6-(6,8),30-(8,8,8)]
   237       7.188651       7.188651       7.188651    8[6-(6,8),30-(8,8,8)]
   238       7.373253       7.373253       7.373253    8[6-(6,8),30-(8,8)]
   239        0.14661        0.14661        0.14661    8[6-(6,8),30-(8,8,8)]
   240       5.174402       5.174402       5.174402    8[6-(6,8),30-(8,8)]
