# Supplementary material for: A collection of forcefield precursors for metal–organic frameworks
Source: RSC Adv. 2019 Nov 13;9(63):36492–507. doi: 10.1039/c9ra07327b (PMC9075174; doi:10.1039/c9ra07327b)
Supplement: RA-009-C9RA07327B-s126 [file RA-009-C9RA07327B-s126.txt]

AVIMUO_clean

8.680100    0.000000    0.000000
-0.221201    13.926143    0.000000
0.000000    0.000000    28.708000

     1       0.042519       0.042519       0.042519    25[8-(6),8-(6),8-(6),8-(6)]
     2       3.448455       3.448455       3.448455    25[8-(6),8-(6),8-(6),8-(6)]
     3       8.305779       8.305779       8.305779    25[8-(6),8-(6),8-(6),8-(6)]
     4       4.899843       4.899843       4.899843    25[8-(6),8-(6),8-(6),8-(6)]
     5        8.41638        8.41638        8.41638    25[8-(6),8-(6),8-(6),8-(6)]
     6       5.010444       5.010444       5.010444    25[8-(6),8-(6),8-(6),8-(6)]
     7        0.15312        0.15312        0.15312    25[8-(6),8-(6),8-(6),8-(6)]
     8       3.559056       3.559056       3.559056    25[8-(6),8-(6),8-(6),8-(6)]
     9       8.222351       8.222351       8.222351    1[6-(6,6)]
    10       7.589611       7.589611       7.589611    1[6-(6,6)]
    11       2.152824       2.152824       2.152824    1[6-(6,6)]
    12       7.548693       7.548693       7.548693    1[6-(1,6,8)]
    13       7.028551       7.028551       7.028551    1[6-(1,6,8)]
    14       6.509099       6.509099       6.509099    1[6-(6,6)]
    15       4.692475       4.692475       4.692475    1[6-(6,6)]
    16        2.39754        2.39754        2.39754    1[6-(6,6)]
    17       4.292336       4.292336       4.292336    1[6-(6,6)]
    18       1.151486       1.151486       1.151486    1[6-(6,6)]
    19        3.04047        3.04047        3.04047    1[6-(6,6)]
    20       0.961228       0.961228       0.961228    1[6-(6,6)]
    21       7.844552       7.844552       7.844552    1[6-(6,6)]
    22       4.895417       4.895417       4.895417    1[6-(6,6)]
    23       1.685253       1.685253       1.685253    1[6-(6,6)]
    24       4.619023       4.619023       4.619023    1[6-(6,6)]
    25       7.555977       7.555977       7.555977    1[6-(1,6,8)]
    26       7.410745       7.410745       7.410745    1[6-(1,6,8)]
    27       0.125947       0.125947       0.125947    1[6-(6,6)]
    28       0.979889       0.979889       0.979889    1[6-(6,6)]
    29       6.195474       6.195474       6.195474    1[6-(6,6)]
    30       1.020806       1.020806       1.020806    1[6-(1,6,8)]
    31       1.319747       1.319747       1.319747    1[6-(1,6,8)]
    32       2.060401       2.060401       2.060401    1[6-(6,6)]
    33       3.877025       3.877025       3.877025    1[6-(6,6)]
    34       6.171959       6.171959       6.171959    1[6-(6,6)]
    35       4.055963       4.055963       4.055963    1[6-(6,6)]
    36       7.418014       7.418014       7.418014    1[6-(6,6)]
    37       5.529029       5.529029       5.529029    1[6-(6,6)]
    38       7.608272       7.608272       7.608272    1[6-(6,6)]
    39       0.724948       0.724948       0.724948    1[6-(6,6)]
    40       3.674082       3.674082       3.674082    1[6-(6,6)]
    41       6.884247       6.884247       6.884247    1[6-(6,6)]
    42       3.950476       3.950476       3.950476    1[6-(6,6)]
    43       1.013522       1.013522       1.013522    1[6-(1,6,8)]
    44       1.158755       1.158755       1.158755    1[6-(1,6,8)]
    45       0.236548       0.236548       0.236548    1[6-(6,6)]
    46       0.869288       0.869288       0.869288    1[6-(6,6)]
    47       6.306075       6.306075       6.306075    1[6-(6,6)]
    48       0.910206       0.910206       0.910206    1[6-(1,6,8)]
    49       1.430348       1.430348       1.430348    1[6-(1,6,8)]
    50         1.9498         1.9498         1.9498    1[6-(6,6)]
    51       3.766424       3.766424       3.766424    1[6-(6,6)]
    52       6.061359       6.061359       6.061359    1[6-(6,6)]
    53       4.166563       4.166563       4.166563    1[6-(6,6)]
    54       7.307413       7.307413       7.307413    1[6-(6,6)]
    55       5.418429       5.418429       5.418429    1[6-(6,6)]
    56       7.497671       7.497671       7.497671    1[6-(6,6)]
    57       0.614347       0.614347       0.614347    1[6-(6,6)]
    58       3.563482       3.563482       3.563482    1[6-(6,6)]
    59       6.773646       6.773646       6.773646    1[6-(6,6)]
    60       3.839876       3.839876       3.839876    1[6-(6,6)]
    61       0.902922       0.902922       0.902922    1[6-(1,6,8)]
    62       1.048154       1.048154       1.048154    1[6-(1,6,8)]
    63       8.332952       8.332952       8.332952    1[6-(6,6)]
    64        7.47901        7.47901        7.47901    1[6-(6,6)]
    65       2.263425       2.263425       2.263425    1[6-(6,6)]
    66       7.438093       7.438093       7.438093    1[6-(1,6,8)]
    67       7.139152       7.139152       7.139152    1[6-(1,6,8)]
    68       6.398498       6.398498       6.398498    1[6-(6,6)]
    69       4.581874       4.581874       4.581874    1[6-(6,6)]
    70        2.28694        2.28694        2.28694    1[6-(6,6)]
    71       4.402936       4.402936       4.402936    1[6-(6,6)]
    72       1.040885       1.040885       1.040885    1[6-(6,6)]
    73        2.92987        2.92987        2.92987    1[6-(6,6)]
    74       0.850627       0.850627       0.850627    1[6-(6,6)]
    75       7.733951       7.733951       7.733951    1[6-(6,6)]
    76       4.784817       4.784817       4.784817    1[6-(6,6)]
    77       1.574652       1.574652       1.574652    1[6-(6,6)]
    78       4.508423       4.508423       4.508423    1[6-(6,6)]
    79       7.445377       7.445377       7.445377    1[6-(1,6,8)]
    80       7.300144       7.300144       7.300144    1[6-(1,6,8)]
    81       0.957871       0.957871       0.957871    6[6-(1,6),6-(1,6),6-(8,8)]
    82       8.479168       8.479168       8.479168    6[1-(0),6-(6,6),6-(6,8)]
    83       7.711652       7.711652       7.711652    6[6-(1,6),6-(1,6),8-(6)]
    84       8.108617       8.108617       8.108617    6[1-(0),6-(6,6),6-(6,8)]
    85       0.603901       0.603901       0.603901    6[6-(1,6),6-(1,6),6-(8,8)]
    86       1.364672       1.364672       1.364672    6[1-(0),6-(6,6),6-(6,6)]
    87       1.732306       1.732306       1.732306    6[6-(6,6),8-(25),8-(25)]
    88       0.903981       0.903981       0.903981    6[6-(6,6),8-(25),8-(25)]
    89       6.795966       6.795966       6.795966    6[1-(0),1-(0),6-(6,6),8-(6)]
    90       5.628711       5.628711       5.628711    6[6-(1,1,8),6-(1,6),6-(1,6)]
    91       5.677102       5.677102       5.677102    6[1-(0),6-(1,6),6-(6,6)]
    92       4.595957       4.595957       4.595957    6[1-(0),6-(1,6),6-(6,6)]
    93       3.353435       3.353435       3.353435    6[6-(1,6),6-(1,6),6-(6,6)]
    94       3.239235       3.239235       3.239235    6[1-(0),6-(1,6),6-(6,6)]
    95       4.376237       4.376237       4.376237    6[1-(0),6-(1,6),6-(6,6)]
    96       1.114497       1.114497       1.114497    6[1-(0),6-(1,6),6-(6,6)]
    97       2.245555       2.245555       2.245555    6[1-(0),6-(1,6),6-(6,6)]
    98       2.190652       2.190652       2.190652    6[6-(1,6),6-(1,6),6-(6,6)]
    99       1.017153       1.017153       1.017153    6[1-(0),6-(1,6),6-(6,6)]
   100      -0.081309      -0.081309      -0.081309    6[1-(0),6-(1,6),6-(6,6)]
   101      -0.080593      -0.080593      -0.080593    6[6-(1,1,8),6-(1,6),6-(1,6)]
   102       4.973341       4.973341       4.973341    6[6-(1,6),6-(1,6),8-(6)]
   103       4.433217       4.433217       4.433217    6[1-(0),6-(6,6),6-(6,8)]
   104       3.195443       3.195443       3.195443    6[6-(1,6),6-(1,6),6-(8,8)]
   105       2.513217       2.513217       2.513217    6[1-(0),6-(6,6),6-(6,6)]
   106       3.051847       3.051847       3.051847    6[6-(1,6),6-(1,6),6-(8,8)]
   107       4.273732       4.273732       4.273732    6[1-(0),6-(6,6),6-(6,8)]
   108       2.657901       2.657901       2.657901    6[6-(6,6),8-(25),8-(25)]
   109       2.373287       2.373287       2.373287    6[6-(6,6),8-(25),8-(25)]
   110       7.445454       7.445454       7.445454    6[1-(0),1-(0),6-(6,6),8-(6)]
   111       7.390427       7.390427       7.390427    6[6-(1,6),6-(1,6),6-(8,8)]
   112      -0.130869      -0.130869      -0.130869    6[1-(0),6-(6,6),6-(6,8)]
   113       0.636646       0.636646       0.636646    6[6-(1,6),6-(1,6),8-(6)]
   114       0.239681       0.239681       0.239681    6[1-(0),6-(6,6),6-(6,8)]
   115       7.744397       7.744397       7.744397    6[6-(1,6),6-(1,6),6-(8,8)]
   116       6.983626       6.983626       6.983626    6[1-(0),6-(6,6),6-(6,6)]
   117       6.615992       6.615992       6.615992    6[6-(6,6),8-(25),8-(25)]
   118       7.444317       7.444317       7.444317    6[6-(6,6),8-(25),8-(25)]
   119       1.552333       1.552333       1.552333    6[1-(0),1-(0),6-(6,6),8-(6)]
   120       2.940789       2.940789       2.940789    6[6-(1,1,8),6-(1,6),6-(1,6)]
   121       2.892397       2.892397       2.892397    6[1-(0),6-(1,6),6-(6,6)]
   122       3.973543       3.973543       3.973543    6[1-(0),6-(1,6),6-(6,6)]
   123       5.216065       5.216065       5.216065    6[6-(1,6),6-(1,6),6-(6,6)]
   124       5.330265       5.330265       5.330265    6[1-(0),6-(1,6),6-(6,6)]
   125       3.972062       3.972062       3.972062    6[1-(0),6-(1,6),6-(6,6)]
   126       7.455003       7.455003       7.455003    6[1-(0),6-(1,6),6-(6,6)]
   127       6.323944       6.323944       6.323944    6[1-(0),6-(1,6),6-(6,6)]
   128       6.378847       6.378847       6.378847    6[6-(1,6),6-(1,6),6-(6,6)]
   129       7.552347       7.552347       7.552347    6[1-(0),6-(1,6),6-(6,6)]
   130      -0.029292      -0.029292      -0.029292    6[1-(0),6-(1,6),6-(6,6)]
   131      -0.030008      -0.030008      -0.030008    6[6-(1,1,8),6-(1,6),6-(1,6)]
   132       3.596159       3.596159       3.596159    6[6-(1,6),6-(1,6),8-(6)]
   133       4.136282       4.136282       4.136282    6[1-(0),6-(6,6),6-(6,8)]
   134       5.374057       5.374057       5.374057    6[6-(1,6),6-(1,6),6-(8,8)]
   135       6.056283       6.056283       6.056283    6[1-(0),6-(6,6),6-(6,6)]
   136       5.517652       5.517652       5.517652    6[6-(1,6),6-(1,6),6-(8,8)]
   137       4.295767       4.295767       4.295767    6[1-(0),6-(6,6),6-(6,8)]
   138       5.911598       5.911598       5.911598    6[6-(6,6),8-(25),8-(25)]
   139       6.196212       6.196212       6.196212    6[6-(6,6),8-(25),8-(25)]
   140       1.124045       1.124045       1.124045    6[1-(0),1-(0),6-(6,6),8-(6)]
   141       7.501028       7.501028       7.501028    6[6-(1,6),6-(1,6),6-(8,8)]
   142      -0.020269      -0.020269      -0.020269    6[1-(0),6-(6,6),6-(6,8)]
   143       0.747247       0.747247       0.747247    6[6-(1,6),6-(1,6),8-(6)]
   144       0.350282       0.350282       0.350282    6[1-(0),6-(6,6),6-(6,8)]
   145       7.854998       7.854998       7.854998    6[6-(1,6),6-(1,6),6-(8,8)]
   146       7.094227       7.094227       7.094227    6[1-(0),6-(6,6),6-(6,6)]
   147       6.726593       6.726593       6.726593    6[6-(6,6),8-(25),8-(25)]
   148       7.554918       7.554918       7.554918    6[6-(6,6),8-(25),8-(25)]
   149       1.662933       1.662933       1.662933    6[1-(0),1-(0),6-(6,6),8-(6)]
   150       2.830188       2.830188       2.830188    6[6-(1,1,8),6-(1,6),6-(1,6)]
   151       2.781797       2.781797       2.781797    6[1-(0),6-(1,6),6-(6,6)]
   152       3.862942       3.862942       3.862942    6[1-(0),6-(1,6),6-(6,6)]
   153       5.105464       5.105464       5.105464    6[6-(1,6),6-(1,6),6-(6,6)]
   154       5.219664       5.219664       5.219664    6[1-(0),6-(1,6),6-(6,6)]
   155       4.082662       4.082662       4.082662    6[1-(0),6-(1,6),6-(6,6)]
   156       7.344402       7.344402       7.344402    6[1-(0),6-(1,6),6-(6,6)]
   157       6.213344       6.213344       6.213344    6[1-(0),6-(1,6),6-(6,6)]
   158       6.268247       6.268247       6.268247    6[6-(1,6),6-(1,6),6-(6,6)]
   159       7.441746       7.441746       7.441746    6[1-(0),6-(1,6),6-(6,6)]
   160      -0.139892      -0.139892      -0.139892    6[1-(0),6-(1,6),6-(6,6)]
   161      -0.140608      -0.140608      -0.140608    6[6-(1,1,8),6-(1,6),6-(1,6)]
   162       3.485558       3.485558       3.485558    6[6-(1,6),6-(1,6),8-(6)]
   163       4.025682       4.025682       4.025682    6[1-(0),6-(6,6),6-(6,8)]
   164       5.263456       5.263456       5.263456    6[6-(1,6),6-(1,6),6-(8,8)]
   165       5.945682       5.945682       5.945682    6[1-(0),6-(6,6),6-(6,6)]
   166       5.407052       5.407052       5.407052    6[6-(1,6),6-(1,6),6-(8,8)]
   167       4.185167       4.185167       4.185167    6[1-(0),6-(6,6),6-(6,8)]
   168       5.800998       5.800998       5.800998    6[6-(6,6),8-(25),8-(25)]
   169       6.085612       6.085612       6.085612    6[6-(6,6),8-(25),8-(25)]
   170       1.013445       1.013445       1.013445    6[1-(0),1-(0),6-(6,6),8-(6)]
   171       1.068472       1.068472       1.068472    6[6-(1,6),6-(1,6),6-(8,8)]
   172       8.589768       8.589768       8.589768    6[1-(0),6-(6,6),6-(6,8)]
   173       7.822253       7.822253       7.822253    6[6-(1,6),6-(1,6),8-(6)]
   174       8.219218       8.219218       8.219218    6[1-(0),6-(6,6),6-(6,8)]
   175       0.714502       0.714502       0.714502    6[6-(1,6),6-(1,6),6-(8,8)]
   176       1.475273       1.475273       1.475273    6[1-(0),6-(6,6),6-(6,6)]
   177       1.842907       1.842907       1.842907    6[6-(6,6),8-(25),8-(25)]
   178       1.014582       1.014582       1.014582    6[6-(6,6),8-(25),8-(25)]
   179       6.906566       6.906566       6.906566    6[1-(0),1-(0),6-(6,6),8-(6)]
   180        5.51811        5.51811        5.51811    6[6-(1,1,8),6-(1,6),6-(1,6)]
   181       5.566502       5.566502       5.566502    6[1-(0),6-(1,6),6-(6,6)]
   182       4.485356       4.485356       4.485356    6[1-(0),6-(1,6),6-(6,6)]
   183       3.242834       3.242834       3.242834    6[6-(1,6),6-(1,6),6-(6,6)]
   184       3.128634       3.128634       3.128634    6[1-(0),6-(1,6),6-(6,6)]
   185       4.486837       4.486837       4.486837    6[1-(0),6-(1,6),6-(6,6)]
   186       1.003896       1.003896       1.003896    6[1-(0),6-(1,6),6-(6,6)]
   187       2.134955       2.134955       2.134955    6[1-(0),6-(1,6),6-(6,6)]
   188       2.080052       2.080052       2.080052    6[6-(1,6),6-(1,6),6-(6,6)]
   189       0.906552       0.906552       0.906552    6[1-(0),6-(1,6),6-(6,6)]
   190      -0.191909      -0.191909      -0.191909    6[1-(0),6-(1,6),6-(6,6)]
   191      -0.191193      -0.191193      -0.191193    6[6-(1,1,8),6-(1,6),6-(1,6)]
   192        4.86274        4.86274        4.86274    6[6-(1,6),6-(1,6),8-(6)]
   193       4.322617       4.322617       4.322617    6[1-(0),6-(6,6),6-(6,8)]
   194       3.084842       3.084842       3.084842    6[6-(1,6),6-(1,6),6-(8,8)]
   195       2.402616       2.402616       2.402616    6[1-(0),6-(6,6),6-(6,6)]
   196       2.941247       2.941247       2.941247    6[6-(1,6),6-(1,6),6-(8,8)]
   197       4.163132       4.163132       4.163132    6[1-(0),6-(6,6),6-(6,8)]
   198       2.547301       2.547301       2.547301    6[6-(6,6),8-(25),8-(25)]
   199       2.262687       2.262687       2.262687    6[6-(6,6),8-(25),8-(25)]
   200       7.334854       7.334854       7.334854    6[1-(0),1-(0),6-(6,6),8-(6)]
   201       1.296781       1.296781       1.296781    8[6-(6,8),25-(8,8,8)]
   202       2.795333       2.795333       2.795333    8[6-(6,8),25-(8,8,8)]
   203       2.161033       2.161033       2.161033    8[6-(6,8),25-(8,8,8)]
   204       0.108429       0.108429       0.108429    8[6-(6,8),25-(8,8,8)]
   205       6.589891       6.589891       6.589891    8[6-(1,1,6),6-(6,6)]
   206       6.156666       6.156666       6.156666    8[6-(1,1,6),6-(6,6)]
   207       3.401876       3.401876       3.401876    8[6-(6,8),25-(8,8,8)]
   208       1.383414       1.383414       1.383414    8[6-(6,8),25-(8,8,8)]
   209       1.012621       1.012621       1.012621    8[6-(6,8),25-(8,8,8)]
   210       3.022624       3.022624       3.022624    8[6-(6,8),25-(8,8,8)]
   211       7.051518       7.051518       7.051518    8[6-(6,8),25-(8,8,8)]
   212       5.552965       5.552965       5.552965    8[6-(6,8),25-(8,8,8)]
   213       6.187265       6.187265       6.187265    8[6-(6,8),25-(8,8,8)]
   214       8.461071       8.461071       8.461071    8[6-(6,8),25-(8,8,8)]
   215       1.758407       1.758407       1.758407    8[6-(1,1,6),6-(6,6)]
   216       2.412834       2.412834       2.412834    8[6-(1,1,6),6-(6,6)]
   217       5.167624       5.167624       5.167624    8[6-(6,8),25-(8,8,8)]
   218       7.186086       7.186086       7.186086    8[6-(6,8),25-(8,8,8)]
   219       7.335678       7.335678       7.335678    8[6-(6,8),25-(8,8,8)]
   220       5.546875       5.546875       5.546875    8[6-(6,8),25-(8,8,8)]
   221       7.162118       7.162118       7.162118    8[6-(6,8),25-(8,8,8)]
   222       5.663566       5.663566       5.663566    8[6-(6,8),25-(8,8,8)]
   223       6.297866       6.297866       6.297866    8[6-(6,8),25-(8,8,8)]
   224        8.35047        8.35047        8.35047    8[6-(6,8),25-(8,8,8)]
   225       1.869008       1.869008       1.869008    8[6-(1,1,6),6-(6,6)]
   226       2.302233       2.302233       2.302233    8[6-(1,1,6),6-(6,6)]
   227       5.057023       5.057023       5.057023    8[6-(6,8),25-(8,8,8)]
   228       7.075485       7.075485       7.075485    8[6-(6,8),25-(8,8,8)]
   229       7.446278       7.446278       7.446278    8[6-(6,8),25-(8,8,8)]
   230       5.436275       5.436275       5.436275    8[6-(6,8),25-(8,8,8)]
   231       1.407381       1.407381       1.407381    8[6-(6,8),25-(8,8,8)]
   232       2.905934       2.905934       2.905934    8[6-(6,8),25-(8,8,8)]
   233       2.271634       2.271634       2.271634    8[6-(6,8),25-(8,8,8)]
   234      -0.002172      -0.002172      -0.002172    8[6-(6,8),25-(8,8,8)]
   235       6.700492       6.700492       6.700492    8[6-(1,1,6),6-(6,6)]
   236       6.046065       6.046065       6.046065    8[6-(1,1,6),6-(6,6)]
   237       3.291275       3.291275       3.291275    8[6-(6,8),25-(8,8,8)]
   238       1.272813       1.272813       1.272813    8[6-(6,8),25-(8,8,8)]
   239       1.123221       1.123221       1.123221    8[6-(6,8),25-(8,8,8)]
   240       2.912024       2.912024       2.912024    8[6-(6,8),25-(8,8,8)]
