# Supplementary material for: A collection of forcefield precursors for metal–organic frameworks
Source: RSC Adv. 2019 Nov 13;9(63):36492–507. doi: 10.1039/c9ra07327b (PMC9075174; doi:10.1039/c9ra07327b)
Supplement: RA-009-C9RA07327B-s127 [file RA-009-C9RA07327B-s127.txt]

AVIPAX_clean

11.192900    0.000000    0.000000
0.000000    12.347500    0.000000
0.000000    -4.394537    28.334642

     1       1.939394       1.939394       1.939394    12[8-(6),8-(6),8-(6)]
     2        5.12355        5.12355        5.12355    12[8-(6),8-(6),8-(6),8-(6),8-(6)]
     3       3.243702       3.243702       3.243702    12[8-(6),8-(6),8-(6)]
     4       7.535844       7.535844       7.535844    12[8-(6),8-(6),8-(6)]
     5          10.72          10.72          10.72    12[8-(6),8-(6),8-(6),8-(6),8-(6)]
     6       8.840152       8.840152       8.840152    12[8-(6),8-(6),8-(6)]
     7       9.253506       9.253506       9.253506    12[8-(6),8-(6),8-(6)]
     8        6.06935        6.06935        6.06935    12[8-(6),8-(6),8-(6),8-(6),8-(6)]
     9       7.949198       7.949198       7.949198    12[8-(6),8-(6),8-(6)]
    10       3.657056       3.657056       3.657056    12[8-(6),8-(6),8-(6)]
    11         0.4729         0.4729         0.4729    12[8-(6),8-(6),8-(6),8-(6),8-(6)]
    12       2.352748       2.352748       2.352748    12[8-(6),8-(6),8-(6)]
    13       5.775536       5.775536       5.775536    1[6-(6,7)]
    14       2.172542       2.172542       2.172542    1[6-(6,6)]
    15       4.843168       4.843168       4.843168    1[6-(6,7)]
    16        3.84588        3.84588        3.84588    1[6-(6,6)]
    17       7.270908       7.270908       7.270908    1[6-(6,7)]
    18       7.218301       7.218301       7.218301    1[6-(6,7)]
    19      10.813461      10.813461      10.813461    1[6-(6,7)]
    20       2.244176       2.244176       2.244176    1[6-(6,6)]
    21       9.760209       9.760209       9.760209    1[6-(6,7)]
    22       0.179086       0.179086       0.179086    1[6-(6,7)]
    23       7.768992       7.768992       7.768992    1[6-(6,6)]
    24      10.439618      10.439618      10.439618    1[6-(6,7)]
    25        9.44233        9.44233        9.44233    1[6-(6,6)]
    26       1.674458       1.674458       1.674458    1[6-(6,7)]
    27       1.621851       1.621851       1.621851    1[6-(6,7)]
    28       5.217011       5.217011       5.217011    1[6-(6,7)]
    29       7.840626       7.840626       7.840626    1[6-(6,6)]
    30       4.163759       4.163759       4.163759    1[6-(6,7)]
    31       5.417364       5.417364       5.417364    1[6-(6,7)]
    32       9.020358       9.020358       9.020358    1[6-(6,6)]
    33       6.349732       6.349732       6.349732    1[6-(6,7)]
    34        7.34702        7.34702        7.34702    1[6-(6,6)]
    35       3.921992       3.921992       3.921992    1[6-(6,7)]
    36       3.974599       3.974599       3.974599    1[6-(6,7)]
    37       0.379439       0.379439       0.379439    1[6-(6,7)]
    38       8.948724       8.948724       8.948724    1[6-(6,6)]
    39       1.432691       1.432691       1.432691    1[6-(6,7)]
    40      11.013814      11.013814      11.013814    1[6-(6,7)]
    41       3.423908       3.423908       3.423908    1[6-(6,6)]
    42       0.753282       0.753282       0.753282    1[6-(6,7)]
    43        1.75057        1.75057        1.75057    1[6-(6,6)]
    44       9.518442       9.518442       9.518442    1[6-(6,7)]
    45       9.571049       9.571049       9.571049    1[6-(6,7)]
    46       5.975889       5.975889       5.975889    1[6-(6,7)]
    47       3.352274       3.352274       3.352274    1[6-(6,6)]
    48       7.029141       7.029141       7.029141    1[6-(6,7)]
    49       5.156569       5.156569       5.156569    6[1-(0),6-(6,6),7-(6)]
    50       3.924231       3.924231       3.924231    6[6-(1,6),6-(1,7),6-(8,8)]
    51       3.018725       3.018725       3.018725    6[1-(0),6-(6,6),6-(6,6)]
    52       3.362459       3.362459       3.362459    6[6-(1,6),6-(1,7),6-(8,8)]
    53       4.610356       4.610356       4.610356    6[1-(0),6-(6,6),7-(6)]
    54       3.630977       3.630977       3.630977    6[6-(6,6),8-(12),8-(12)]
    55       2.063523       2.063523       2.063523    6[6-(6,6),8-(12),8-(12)]
    56       4.752505       4.752505       4.752505    6[6-(6,6),8-(12),8-(12)]
    57       4.640576       4.640576       4.640576    6[6-(6,6),8-(0),8-(12)]
    58       5.414006       5.414006       5.414006    6[6-(1,6),6-(1,7),6-(8,8)]
    59       4.756983       4.756983       4.756983    6[1-(0),6-(6,6),6-(6,6)]
    60       5.445346       5.445346       5.445346    6[6-(1,6),6-(1,7),6-(8,8)]
    61        6.79521        6.79521        6.79521    6[1-(0),6-(6,6),7-(6)]
    62       6.766108       6.766108       6.766108    6[1-(0),6-(6,6),7-(6)]
    63       2.445201       2.445201       2.445201    6[6-(6,6),8-(12),8-(12)]
    64       0.621094       0.621094       0.621094    6[6-(6,6),8-(12),8-(12)]
    65       0.421748       0.421748       0.421748    6[6-(1,6),6-(1,7),6-(8,8)]
    66      11.027133      11.027133      11.027133    6[1-(0),6-(6,6),7-(6)]
    67       1.081458       1.081458       1.081458    6[6-(1,6),6-(1,7),6-(8,8)]
    68       1.390494       1.390494       1.390494    6[1-(0),6-(6,6),6-(6,6)]
    69      10.401562      10.401562      10.401562    6[1-(0),6-(6,6),7-(6)]
    70      10.753019      10.753019      10.753019    6[1-(0),6-(6,6),7-(6)]
    71       9.520681       9.520681       9.520681    6[6-(1,6),6-(1,7),6-(8,8)]
    72       8.615175       8.615175       8.615175    6[1-(0),6-(6,6),6-(6,6)]
    73       8.958909       8.958909       8.958909    6[6-(1,6),6-(1,7),6-(8,8)]
    74      10.206806      10.206806      10.206806    6[1-(0),6-(6,6),7-(6)]
    75       9.227427       9.227427       9.227427    6[6-(6,6),8-(12),8-(12)]
    76       7.659973       7.659973       7.659973    6[6-(6,6),8-(12),8-(12)]
    77      10.348955      10.348955      10.348955    6[6-(6,6),8-(12),8-(12)]
    78      10.237026      10.237026      10.237026    6[6-(6,6),8-(0),8-(12)]
    79      11.010456      11.010456      11.010456    6[6-(1,6),6-(1,7),6-(8,8)]
    80      10.353433      10.353433      10.353433    6[1-(0),6-(6,6),6-(6,6)]
    81      11.041796      11.041796      11.041796    6[6-(1,6),6-(1,7),6-(8,8)]
    82        1.19876        1.19876        1.19876    6[1-(0),6-(6,6),7-(6)]
    83       1.169658       1.169658       1.169658    6[1-(0),6-(6,6),7-(6)]
    84       8.041651       8.041651       8.041651    6[6-(6,6),8-(12),8-(12)]
    85       6.217544       6.217544       6.217544    6[6-(6,6),8-(12),8-(12)]
    86       6.018198       6.018198       6.018198    6[6-(1,6),6-(1,7),6-(8,8)]
    87       5.430683       5.430683       5.430683    6[1-(0),6-(6,6),7-(6)]
    88       6.677908       6.677908       6.677908    6[6-(1,6),6-(1,7),6-(8,8)]
    89       6.986944       6.986944       6.986944    6[1-(0),6-(6,6),6-(6,6)]
    90       4.805112       4.805112       4.805112    6[1-(0),6-(6,6),7-(6)]
    91       6.036331       6.036331       6.036331    6[1-(0),6-(6,6),7-(6)]
    92       7.268669       7.268669       7.268669    6[6-(1,6),6-(1,7),6-(8,8)]
    93       8.174175       8.174175       8.174175    6[1-(0),6-(6,6),6-(6,6)]
    94       7.830441       7.830441       7.830441    6[6-(1,6),6-(1,7),6-(8,8)]
    95       6.582544       6.582544       6.582544    6[1-(0),6-(6,6),7-(6)]
    96       7.561923       7.561923       7.561923    6[6-(6,6),8-(12),8-(12)]
    97       9.129377       9.129377       9.129377    6[6-(6,6),8-(12),8-(12)]
    98       6.440395       6.440395       6.440395    6[6-(6,6),8-(12),8-(12)]
    99       6.552324       6.552324       6.552324    6[6-(6,6),8-(0),8-(12)]
   100       5.778894       5.778894       5.778894    6[6-(1,6),6-(1,7),6-(8,8)]
   101       6.435917       6.435917       6.435917    6[1-(0),6-(6,6),6-(6,6)]
   102       5.747554       5.747554       5.747554    6[6-(1,6),6-(1,7),6-(8,8)]
   103        4.39769        4.39769        4.39769    6[1-(0),6-(6,6),7-(6)]
   104       4.426792       4.426792       4.426792    6[1-(0),6-(6,6),7-(6)]
   105       8.747699       8.747699       8.747699    6[6-(6,6),8-(12),8-(12)]
   106      10.571806      10.571806      10.571806    6[6-(6,6),8-(12),8-(12)]
   107      10.771152      10.771152      10.771152    6[6-(1,6),6-(1,7),6-(8,8)]
   108       0.165767       0.165767       0.165767    6[1-(0),6-(6,6),7-(6)]
   109      10.111442      10.111442      10.111442    6[6-(1,6),6-(1,7),6-(8,8)]
   110       9.802406       9.802406       9.802406    6[1-(0),6-(6,6),6-(6,6)]
   111       0.791338       0.791338       0.791338    6[1-(0),6-(6,6),7-(6)]
   112       0.439881       0.439881       0.439881    6[1-(0),6-(6,6),7-(6)]
   113       1.672219       1.672219       1.672219    6[6-(1,6),6-(1,7),6-(8,8)]
   114       2.577725       2.577725       2.577725    6[1-(0),6-(6,6),6-(6,6)]
   115       2.233991       2.233991       2.233991    6[6-(1,6),6-(1,7),6-(8,8)]
   116       0.986094       0.986094       0.986094    6[1-(0),6-(6,6),7-(6)]
   117       1.965473       1.965473       1.965473    6[6-(6,6),8-(12),8-(12)]
   118       3.532927       3.532927       3.532927    6[6-(6,6),8-(12),8-(12)]
   119       0.843945       0.843945       0.843945    6[6-(6,6),8-(12),8-(12)]
   120       0.955874       0.955874       0.955874    6[6-(6,6),8-(0),8-(12)]
   121       0.182444       0.182444       0.182444    6[6-(1,6),6-(1,7),6-(8,8)]
   122       0.839467       0.839467       0.839467    6[1-(0),6-(6,6),6-(6,6)]
   123       0.151104       0.151104       0.151104    6[6-(1,6),6-(1,7),6-(8,8)]
   124        9.99414        9.99414        9.99414    6[1-(0),6-(6,6),7-(6)]
   125      10.023242      10.023242      10.023242    6[1-(0),6-(6,6),7-(6)]
   126       3.151249       3.151249       3.151249    6[6-(6,6),8-(12),8-(12)]
   127       4.975356       4.975356       4.975356    6[6-(6,6),8-(12),8-(12)]
   128       5.174702       5.174702       5.174702    6[6-(1,6),6-(1,7),6-(8,8)]
   129       5.762217       5.762217       5.762217    6[1-(0),6-(6,6),7-(6)]
   130       4.514992       4.514992       4.514992    6[6-(1,6),6-(1,7),6-(8,8)]
   131       4.205956       4.205956       4.205956    6[1-(0),6-(6,6),6-(6,6)]
   132       6.387788       6.387788       6.387788    6[1-(0),6-(6,6),7-(6)]
   133       5.505116       5.505116       5.505116    7[6-(1,6),6-(1,6)]
   134      10.097451      10.097451      10.097451    7[6-(1,6),6-(1,6)]
   135       7.463314       7.463314       7.463314    7[6-(1,6),6-(1,6)]
   136      11.101566      11.101566      11.101566    7[6-(1,6),6-(1,6)]
   137       4.501001       4.501001       4.501001    7[6-(1,6),6-(1,6)]
   138       1.866864       1.866864       1.866864    7[6-(1,6),6-(1,6)]
   139       5.687784       5.687784       5.687784    7[6-(1,6),6-(1,6)]
   140       1.095449       1.095449       1.095449    7[6-(1,6),6-(1,6)]
   141       3.729586       3.729586       3.729586    7[6-(1,6),6-(1,6)]
   142       0.091334       0.091334       0.091334    7[6-(1,6),6-(1,6)]
   143       6.691899       6.691899       6.691899    7[6-(1,6),6-(1,6)]
   144       9.326036       9.326036       9.326036    7[6-(1,6),6-(1,6)]
   145       3.268439       3.268439       3.268439    8[6-(6,8),12-(8,8,8,8)]
   146        1.59219        1.59219        1.59219    8[6-(6,8),12-(8,8)]
   147       5.332186       5.332186       5.332186    8[6-(6,8),12-(8,8,8,8)]
   148        3.66019        3.66019        3.66019    8[6-(6,8),12-(8,8)]
   149       4.414592       4.414592       4.414592    8[6-(6,8),12-(8,8,8,8)]
   150       2.625966       2.625966       2.625966    8[6-(6,8),12-(8,8)]
   151       5.172351       5.172351       5.172351    8[6-(6,8)]
   152       3.474164       3.474164       3.474164    8[6-(6,8),12-(8,8)]
   153       2.898401       2.898401       2.898401    8[6-(6,8),12-(8,8)]
   154       1.335313       1.335313       1.335313    8[6-(6,8),12-(8,8,8,8)]
   155       1.756502       1.756502       1.756502    8[6-(6,8),12-(8,8)]
   156      10.834839      10.834839      10.834839    8[6-(6,8),12-(8,8,8,8)]
   157       8.864889       8.864889       8.864889    8[6-(6,8),12-(8,8,8,8)]
   158        7.18864        7.18864        7.18864    8[6-(6,8),12-(8,8)]
   159      10.928636      10.928636      10.928636    8[6-(6,8),12-(8,8,8,8)]
   160        9.25664        9.25664        9.25664    8[6-(6,8),12-(8,8)]
   161      10.011042      10.011042      10.011042    8[6-(6,8),12-(8,8,8,8)]
   162       8.222416       8.222416       8.222416    8[6-(6,8),12-(8,8)]
   163      10.768801      10.768801      10.768801    8[6-(6,8)]
   164       9.070614       9.070614       9.070614    8[6-(6,8),12-(8,8)]
   165       8.494851       8.494851       8.494851    8[6-(6,8),12-(8,8)]
   166       6.931763       6.931763       6.931763    8[6-(6,8),12-(8,8,8,8)]
   167       7.352952       7.352952       7.352952    8[6-(6,8),12-(8,8)]
   168       5.238389       5.238389       5.238389    8[6-(6,8),12-(8,8,8,8)]
   169       7.924461       7.924461       7.924461    8[6-(6,8),12-(8,8,8,8)]
   170        9.60071        9.60071        9.60071    8[6-(6,8),12-(8,8)]
   171       5.860714       5.860714       5.860714    8[6-(6,8),12-(8,8,8,8)]
   172        7.53271        7.53271        7.53271    8[6-(6,8),12-(8,8)]
   173       6.778308       6.778308       6.778308    8[6-(6,8),12-(8,8,8,8)]
   174       8.566934       8.566934       8.566934    8[6-(6,8),12-(8,8)]
   175       6.020549       6.020549       6.020549    8[6-(6,8)]
   176       7.718736       7.718736       7.718736    8[6-(6,8),12-(8,8)]
   177       8.294499       8.294499       8.294499    8[6-(6,8),12-(8,8)]
   178       9.857587       9.857587       9.857587    8[6-(6,8),12-(8,8,8,8)]
   179       9.436398       9.436398       9.436398    8[6-(6,8),12-(8,8)]
   180       0.358061       0.358061       0.358061    8[6-(6,8),12-(8,8,8,8)]
   181       2.328011       2.328011       2.328011    8[6-(6,8),12-(8,8,8,8)]
   182        4.00426        4.00426        4.00426    8[6-(6,8),12-(8,8)]
   183       0.264264       0.264264       0.264264    8[6-(6,8),12-(8,8,8,8)]
   184        1.93626        1.93626        1.93626    8[6-(6,8),12-(8,8)]
   185       1.181858       1.181858       1.181858    8[6-(6,8),12-(8,8,8,8)]
   186       2.970484       2.970484       2.970484    8[6-(6,8),12-(8,8)]
   187       0.424099       0.424099       0.424099    8[6-(6,8)]
   188       2.122286       2.122286       2.122286    8[6-(6,8),12-(8,8)]
   189       2.698049       2.698049       2.698049    8[6-(6,8),12-(8,8)]
   190       4.261137       4.261137       4.261137    8[6-(6,8),12-(8,8,8,8)]
   191       3.839948       3.839948       3.839948    8[6-(6,8),12-(8,8)]
   192       5.954511       5.954511       5.954511    8[6-(6,8),12-(8,8,8,8)]
