# Supplementary material for: A collection of forcefield precursors for metal–organic frameworks
Source: RSC Adv. 2019 Nov 13;9(63):36492–507. doi: 10.1039/c9ra07327b (PMC9075174; doi:10.1039/c9ra07327b)
Supplement: RA-009-C9RA07327B-s128 [file RA-009-C9RA07327B-s128.txt]

AWEBIO_charged

10.834600    0.000000    0.000000
0.000000    13.842700    0.000000
0.000000    -3.679344    27.745302

     1       9.525455       9.525455       9.525455    92[8-(0),8-(0),8-(1,92),8-(6),8-(6),8-(92,92),8-(92,92)]
     2       9.607148       9.607148       9.607148    92[8-(0),8-(0),8-(1,92),8-(6),8-(6),8-(6),8-(92,92)]
     3       4.108155       4.108155       4.108155    92[8-(0),8-(0),8-(1,92),8-(6),8-(6),8-(92,92),8-(92,92)]
     4       4.189848       4.189848       4.189848    92[8-(0),8-(0),8-(1,92),8-(6),8-(6),8-(6),8-(92,92)]
     5       1.309145       1.309145       1.309145    92[8-(0),8-(0),8-(1,92),8-(6),8-(6),8-(92,92),8-(92,92)]
     6       1.227452       1.227452       1.227452    92[8-(0),8-(0),8-(1,92),8-(6),8-(6),8-(6),8-(92,92)]
     7       6.726445       6.726445       6.726445    92[8-(0),8-(0),8-(1,92),8-(6),8-(6),8-(92,92),8-(92,92)]
     8       6.644752       6.644752       6.644752    92[8-(0),8-(0),8-(1,92),8-(6),8-(6),8-(6),8-(92,92)]
     9       7.744572       7.744572       7.744572    1[8-(92,92)]
    10       9.303671       9.303671       9.303671    1[6-(1,6,6)]
    11       8.744606       8.744606       8.744606    1[6-(1,6,6)]
    12       7.043573       7.043573       7.043573    1[6-(1,6,6)]
    13       6.718535       6.718535       6.718535    1[6-(1,6,6)]
    14       8.655762       8.655762       8.655762    1[6-(1,6,6)]
    15       8.383813       8.383813       8.383813    1[6-(1,6,6)]
    16       6.430335       6.430335       6.430335    1[6-(1,6,6)]
    17        6.24398        6.24398        6.24398    1[6-(1,6,6)]
    18       6.686032       6.686032       6.686032    1[6-(1,6,6)]
    19       7.912508       7.912508       7.912508    1[6-(1,6,6)]
    20       7.909258       7.909258       7.909258    1[6-(1,6,6)]
    21       9.147653       9.147653       9.147653    1[6-(1,6,6)]
    22       9.345926       9.345926       9.345926    1[6-(1,6,6)]
    23       8.000269       8.000269       8.000269    1[6-(1,6,6)]
    24       6.836633       6.836633       6.836633    1[6-(6,7,7)]
    25       5.226611       5.226611       5.226611    1[6-(6,7,7)]
    26       5.939528       5.939528       5.939528    1[6-(1,7,7)]
    27       4.760723       4.760723       4.760723    1[6-(1,7,7)]
    28       2.738987       2.738987       2.738987    1[6-(1,7,7)]
    29       2.183172       2.183172       2.183172    1[6-(1,7,7)]
    30        2.45187        2.45187        2.45187    1[6-(6,7,7)]
    31       1.685864       1.685864       1.685864    1[6-(6,7,7)]
    32       2.676146       2.676146       2.676146    1[6-(1,7,7)]
    33       4.230911       4.230911       4.230911    1[6-(1,7,7)]
    34       0.347791       0.347791       0.347791    1[6-(1,7,7)]
    35       0.365126       0.365126       0.365126    1[6-(1,7,7)]
    36       1.374911       1.374911       1.374911    1[6-(6,7,7)]
    37       1.790959       1.790959       1.790959    1[6-(6,7,7)]
    38       6.840966       6.840966       6.840966    1[6-(1,7,7)]
    39       5.547315       5.547315       5.547315    1[6-(1,7,7)]
    40       9.072894       9.072894       9.072894    1[6-(1,7,7)]
    41       9.274418       9.274418       9.274418    1[6-(1,7,7)]
    42       2.327272       2.327272       2.327272    1[8-(92,92)]
    43       3.886371       3.886371       3.886371    1[6-(1,6,6)]
    44       3.327306       3.327306       3.327306    1[6-(1,6,6)]
    45       1.626273       1.626273       1.626273    1[6-(1,6,6)]
    46       1.301235       1.301235       1.301235    1[6-(1,6,6)]
    47       3.238462       3.238462       3.238462    1[6-(1,6,6)]
    48       2.966513       2.966513       2.966513    1[6-(1,6,6)]
    49       1.013035       1.013035       1.013035    1[6-(1,6,6)]
    50        0.82668        0.82668        0.82668    1[6-(1,6,6)]
    51       1.268732       1.268732       1.268732    1[6-(1,6,6)]
    52       2.495208       2.495208       2.495208    1[6-(1,6,6)]
    53       2.491958       2.491958       2.491958    1[6-(1,6,6)]
    54       3.730353       3.730353       3.730353    1[6-(1,6,6)]
    55       3.928626       3.928626       3.928626    1[6-(1,6,6)]
    56       2.582969       2.582969       2.582969    1[6-(1,6,6)]
    57       1.419333       1.419333       1.419333    1[6-(6,7,7)]
    58      10.643911      10.643911      10.643911    1[6-(6,7,7)]
    59       0.522228       0.522228       0.522228    1[6-(1,7,7)]
    60      10.178023      10.178023      10.178023    1[6-(1,7,7)]
    61       8.156287       8.156287       8.156287    1[6-(1,7,7)]
    62       7.600472       7.600472       7.600472    1[6-(1,7,7)]
    63        7.86917        7.86917        7.86917    1[6-(6,7,7)]
    64       7.103164       7.103164       7.103164    1[6-(6,7,7)]
    65       8.093446       8.093446       8.093446    1[6-(1,7,7)]
    66       9.648211       9.648211       9.648211    1[6-(1,7,7)]
    67       5.765091       5.765091       5.765091    1[6-(1,7,7)]
    68       5.782426       5.782426       5.782426    1[6-(1,7,7)]
    69       6.792211       6.792211       6.792211    1[6-(6,7,7)]
    70       7.208259       7.208259       7.208259    1[6-(6,7,7)]
    71       1.423666       1.423666       1.423666    1[6-(1,7,7)]
    72       0.130015       0.130015       0.130015    1[6-(1,7,7)]
    73       3.655594       3.655594       3.655594    1[6-(1,7,7)]
    74       3.857118       3.857118       3.857118    1[6-(1,7,7)]
    75       3.090028       3.090028       3.090028    1[8-(92,92)]
    76       1.530929       1.530929       1.530929    1[6-(1,6,6)]
    77       2.089994       2.089994       2.089994    1[6-(1,6,6)]
    78       3.791027       3.791027       3.791027    1[6-(1,6,6)]
    79       4.116065       4.116065       4.116065    1[6-(1,6,6)]
    80       2.178838       2.178838       2.178838    1[6-(1,6,6)]
    81       2.450787       2.450787       2.450787    1[6-(1,6,6)]
    82       4.404265       4.404265       4.404265    1[6-(1,6,6)]
    83        4.59062        4.59062        4.59062    1[6-(1,6,6)]
    84       4.148568       4.148568       4.148568    1[6-(1,6,6)]
    85       2.922092       2.922092       2.922092    1[6-(1,6,6)]
    86       2.925342       2.925342       2.925342    1[6-(1,6,6)]
    87       1.686947       1.686947       1.686947    1[6-(1,6,6)]
    88       1.488674       1.488674       1.488674    1[6-(1,6,6)]
    89       2.834331       2.834331       2.834331    1[6-(1,6,6)]
    90       3.997967       3.997967       3.997967    1[6-(6,7,7)]
    91       5.607989       5.607989       5.607989    1[6-(6,7,7)]
    92       4.895072       4.895072       4.895072    1[6-(1,7,7)]
    93       6.073877       6.073877       6.073877    1[6-(1,7,7)]
    94       8.095613       8.095613       8.095613    1[6-(1,7,7)]
    95       8.651428       8.651428       8.651428    1[6-(1,7,7)]
    96        8.38273        8.38273        8.38273    1[6-(6,7,7)]
    97       9.148736       9.148736       9.148736    1[6-(6,7,7)]
    98       8.158454       8.158454       8.158454    1[6-(1,7,7)]
    99       6.603689       6.603689       6.603689    1[6-(1,7,7)]
   100      10.486809      10.486809      10.486809    1[6-(1,7,7)]
   101      10.469474      10.469474      10.469474    1[6-(1,7,7)]
   102       9.459689       9.459689       9.459689    1[6-(6,7,7)]
   103       9.043641       9.043641       9.043641    1[6-(6,7,7)]
   104       3.993634       3.993634       3.993634    1[6-(1,7,7)]
   105       5.287285       5.287285       5.287285    1[6-(1,7,7)]
   106       1.761706       1.761706       1.761706    1[6-(1,7,7)]
   107       1.560182       1.560182       1.560182    1[6-(1,7,7)]
   108       8.507328       8.507328       8.507328    1[8-(92,92)]
   109       6.948229       6.948229       6.948229    1[6-(1,6,6)]
   110       7.507294       7.507294       7.507294    1[6-(1,6,6)]
   111       9.208327       9.208327       9.208327    1[6-(1,6,6)]
   112       9.533365       9.533365       9.533365    1[6-(1,6,6)]
   113       7.596138       7.596138       7.596138    1[6-(1,6,6)]
   114       7.868087       7.868087       7.868087    1[6-(1,6,6)]
   115       9.821565       9.821565       9.821565    1[6-(1,6,6)]
   116       10.00792       10.00792       10.00792    1[6-(1,6,6)]
   117       9.565868       9.565868       9.565868    1[6-(1,6,6)]
   118       8.339392       8.339392       8.339392    1[6-(1,6,6)]
   119       8.342642       8.342642       8.342642    1[6-(1,6,6)]
   120       7.104247       7.104247       7.104247    1[6-(1,6,6)]
   121       6.905974       6.905974       6.905974    1[6-(1,6,6)]
   122       8.251631       8.251631       8.251631    1[6-(1,6,6)]
   123       9.415267       9.415267       9.415267    1[6-(6,7,7)]
   124       0.190689       0.190689       0.190689    1[6-(6,7,7)]
   125      10.312372      10.312372      10.312372    1[6-(1,7,7)]
   126       0.656577       0.656577       0.656577    1[6-(1,7,7)]
   127       2.678313       2.678313       2.678313    1[6-(1,7,7)]
   128       3.234128       3.234128       3.234128    1[6-(1,7,7)]
   129        2.96543        2.96543        2.96543    1[6-(6,7,7)]
   130       3.731436       3.731436       3.731436    1[6-(6,7,7)]
   131       2.741154       2.741154       2.741154    1[6-(1,7,7)]
   132       1.186389       1.186389       1.186389    1[6-(1,7,7)]
   133       5.069509       5.069509       5.069509    1[6-(1,7,7)]
   134       5.052174       5.052174       5.052174    1[6-(1,7,7)]
   135       4.042389       4.042389       4.042389    1[6-(6,7,7)]
   136       3.626341       3.626341       3.626341    1[6-(6,7,7)]
   137       9.410934       9.410934       9.410934    1[6-(1,7,7)]
   138      10.704585      10.704585      10.704585    1[6-(1,7,7)]
   139       7.179006       7.179006       7.179006    1[6-(1,7,7)]
   140       6.977482       6.977482       6.977482    1[6-(1,7,7)]
   141       7.734821       7.734821       7.734821    1[7-(1,6,6)]
   142       6.921142       6.921142       6.921142    1[7-(1,6,6)]
   143       7.005652       7.005652       7.005652    1[6-(1,1,7)]
   144       5.781343       5.781343       5.781343    1[6-(1,1,7)]
   145       6.176805       6.176805       6.176805    1[6-(1,1,7)]
   146       8.160621       8.160621       8.160621    1[6-(1,1,7)]
   147       9.004636       9.004636       9.004636    1[6-(1,1,7)]
   148       9.072894       9.072894       9.072894    1[6-(1,1,7)]
   149       2.317521       2.317521       2.317521    1[7-(1,6,6)]
   150       1.503842       1.503842       1.503842    1[7-(1,6,6)]
   151       1.588352       1.588352       1.588352    1[6-(1,1,7)]
   152       0.364043       0.364043       0.364043    1[6-(1,1,7)]
   153       0.759505       0.759505       0.759505    1[6-(1,1,7)]
   154       2.743321       2.743321       2.743321    1[6-(1,1,7)]
   155       3.587336       3.587336       3.587336    1[6-(1,1,7)]
   156       3.655594       3.655594       3.655594    1[6-(1,1,7)]
   157       3.099779       3.099779       3.099779    1[7-(1,6,6)]
   158       3.913458       3.913458       3.913458    1[7-(1,6,6)]
   159       3.828948       3.828948       3.828948    1[6-(1,1,7)]
   160       5.053257       5.053257       5.053257    1[6-(1,1,7)]
   161       4.657795       4.657795       4.657795    1[6-(1,1,7)]
   162       2.673979       2.673979       2.673979    1[6-(1,1,7)]
   163       1.829964       1.829964       1.829964    1[6-(1,1,7)]
   164       1.761706       1.761706       1.761706    1[6-(1,1,7)]
   165       8.517079       8.517079       8.517079    1[7-(1,6,6)]
   166       9.330758       9.330758       9.330758    1[7-(1,6,6)]
   167       9.246248       9.246248       9.246248    1[6-(1,1,7)]
   168      10.470557      10.470557      10.470557    1[6-(1,1,7)]
   169      10.075095      10.075095      10.075095    1[6-(1,1,7)]
   170       8.091279       8.091279       8.091279    1[6-(1,1,7)]
   171       7.247264       7.247264       7.247264    1[6-(1,1,7)]
   172       7.179006       7.179006       7.179006    1[6-(1,1,7)]
   173       7.966681       7.966681       7.966681    6[6-(1,1,6),8-(92),8-(92)]
   174       8.506244       8.506244       8.506244    6[1-(0),1-(0),6-(1,1,6),6-(8,8)]
   175       7.428202       7.428202       7.428202    6[1-(0),1-(0),6-(1,1,6),6-(1,1,6)]
   176       7.969932       7.969932       7.969932    6[1-(0),1-(0),6-(1,1,6),6-(1,1,6)]
   177       6.892973       6.892973       6.892973    6[1-(0),1-(0),6-(1,1,6),6-(1,1,6)]
   178       7.434703       7.434703       7.434703    6[1-(0),1-(0),6-(1,1,6),6-(1,1,6)]
   179       8.359977       8.359977       8.359977    6[1-(0),1-(0),6-(1,1,6),6-(1,1,6)]
   180       8.787944       8.787944       8.787944    6[1-(0),1-(0),6-(1,1,6),6-(8,8)]
   181       9.518196       9.518196       9.518196    6[6-(1,1,6),8-(92),8-(92)]
   182        7.04574        7.04574        7.04574    6[7-(6,6),7-(6,6),8-(92)]
   183        6.44767        6.44767        6.44767    6[1-(0),6-(1,7,7),7-(6,6),7-(6,6)]
   184       5.345792       5.345792       5.345792    6[1-(0),6-(1,7,7),7-(6,6),7-(6,6)]
   185       4.419433       4.419433       4.419433    6[7-(6,6),7-(6,6),8-(0)]
   186       5.242863       5.242863       5.242863    6[1-(0),1-(0),7-(6,6),7-(6,6)]
   187       2.859251       2.859251       2.859251    6[1-(0),1-(0),7-(6,6),7-(6,6)]
   188       4.657795       4.657795       4.657795    6[7-(6,6),7-(6,6),8-(0)]
   189       2.915591       2.915591       2.915591    6[1-(0),6-(1,7,7),7-(6,6),7-(6,6)]
   190       2.390113       2.390113       2.390113    6[1-(0),6-(1,7,7),7-(6,6),7-(6,6)]
   191       1.917724       1.917724       1.917724    6[7-(6,6),7-(6,6),8-(0)]
   192       3.456237       3.456237       3.456237    6[1-(0),1-(0),7-(6,6),7-(6,6)]
   193       0.922024       0.922024       0.922024    6[1-(0),1-(0),7-(6,6),7-(6,6)]
   194       4.292669       4.292669       4.292669    6[7-(6,6),7-(6,6),8-(0)]
   195       2.037988       2.037988       2.037988    6[1-(0),6-(1,7,7),7-(6,6),7-(6,6)]
   196       2.390113       2.390113       2.390113    6[1-(0),6-(1,7,7),7-(6,6),7-(6,6)]
   197       1.758456       1.758456       1.758456    6[7-(6,6),7-(6,6),8-(0)]
   198       6.285151       6.285151       6.285151    6[1-(0),1-(0),7-(6,6),7-(6,6)]
   199       8.679598       8.679598       8.679598    6[1-(0),1-(0),7-(6,6),7-(6,6)]
   200       2.549381       2.549381       2.549381    6[6-(1,1,6),8-(92),8-(92)]
   201       3.088944       3.088944       3.088944    6[1-(0),1-(0),6-(1,1,6),6-(8,8)]
   202       2.010902       2.010902       2.010902    6[1-(0),1-(0),6-(1,1,6),6-(1,1,6)]
   203       2.552632       2.552632       2.552632    6[1-(0),1-(0),6-(1,1,6),6-(1,1,6)]
   204       1.475673       1.475673       1.475673    6[1-(0),1-(0),6-(1,1,6),6-(1,1,6)]
   205       2.017403       2.017403       2.017403    6[1-(0),1-(0),6-(1,1,6),6-(1,1,6)]
   206       2.942677       2.942677       2.942677    6[1-(0),1-(0),6-(1,1,6),6-(1,1,6)]
   207       3.370644       3.370644       3.370644    6[1-(0),1-(0),6-(1,1,6),6-(8,8)]
   208       4.100896       4.100896       4.100896    6[6-(1,1,6),8-(92),8-(92)]
   209        1.62844        1.62844        1.62844    6[7-(6,6),7-(6,6),8-(92)]
   210        1.03037        1.03037        1.03037    6[1-(0),6-(1,7,7),7-(6,6),7-(6,6)]
   211      10.763092      10.763092      10.763092    6[1-(0),6-(1,7,7),7-(6,6),7-(6,6)]
   212       9.836733       9.836733       9.836733    6[7-(6,6),7-(6,6),8-(0)]
   213      10.660163      10.660163      10.660163    6[1-(0),1-(0),7-(6,6),7-(6,6)]
   214       8.276551       8.276551       8.276551    6[1-(0),1-(0),7-(6,6),7-(6,6)]
   215      10.075095      10.075095      10.075095    6[7-(6,6),7-(6,6),8-(0)]
   216       8.332891       8.332891       8.332891    6[1-(0),6-(1,7,7),7-(6,6),7-(6,6)]
   217       7.807413       7.807413       7.807413    6[1-(0),6-(1,7,7),7-(6,6),7-(6,6)]
   218       7.335024       7.335024       7.335024    6[7-(6,6),7-(6,6),8-(0)]
   219       8.873537       8.873537       8.873537    6[1-(0),1-(0),7-(6,6),7-(6,6)]
   220       6.339324       6.339324       6.339324    6[1-(0),1-(0),7-(6,6),7-(6,6)]
   221       9.709969       9.709969       9.709969    6[7-(6,6),7-(6,6),8-(0)]
   222       7.455288       7.455288       7.455288    6[1-(0),6-(1,7,7),7-(6,6),7-(6,6)]
   223       7.807413       7.807413       7.807413    6[1-(0),6-(1,7,7),7-(6,6),7-(6,6)]
   224       7.175756       7.175756       7.175756    6[7-(6,6),7-(6,6),8-(0)]
   225       0.867851       0.867851       0.867851    6[1-(0),1-(0),7-(6,6),7-(6,6)]
   226       3.262298       3.262298       3.262298    6[1-(0),1-(0),7-(6,6),7-(6,6)]
   227       2.867919       2.867919       2.867919    6[6-(1,1,6),8-(92),8-(92)]
   228       2.328356       2.328356       2.328356    6[1-(0),1-(0),6-(1,1,6),6-(8,8)]
   229       3.406398       3.406398       3.406398    6[1-(0),1-(0),6-(1,1,6),6-(1,1,6)]
   230       2.864668       2.864668       2.864668    6[1-(0),1-(0),6-(1,1,6),6-(1,1,6)]
   231       3.941627       3.941627       3.941627    6[1-(0),1-(0),6-(1,1,6),6-(1,1,6)]
   232       3.399897       3.399897       3.399897    6[1-(0),1-(0),6-(1,1,6),6-(1,1,6)]
   233       2.474623       2.474623       2.474623    6[1-(0),1-(0),6-(1,1,6),6-(1,1,6)]
   234       2.046656       2.046656       2.046656    6[1-(0),1-(0),6-(1,1,6),6-(8,8)]
   235       1.316404       1.316404       1.316404    6[6-(1,1,6),8-(92),8-(92)]
   236        3.78886        3.78886        3.78886    6[7-(6,6),7-(6,6),8-(92)]
   237        4.38693        4.38693        4.38693    6[1-(0),6-(1,7,7),7-(6,6),7-(6,6)]
   238       5.488808       5.488808       5.488808    6[1-(0),6-(1,7,7),7-(6,6),7-(6,6)]
   239       6.415167       6.415167       6.415167    6[7-(6,6),7-(6,6),8-(0)]
   240       5.591737       5.591737       5.591737    6[1-(0),1-(0),7-(6,6),7-(6,6)]
   241       7.975349       7.975349       7.975349    6[1-(0),1-(0),7-(6,6),7-(6,6)]
   242       6.176805       6.176805       6.176805    6[7-(6,6),7-(6,6),8-(0)]
   243       7.919009       7.919009       7.919009    6[1-(0),6-(1,7,7),7-(6,6),7-(6,6)]
   244       8.444487       8.444487       8.444487    6[1-(0),6-(1,7,7),7-(6,6),7-(6,6)]
   245       8.916876       8.916876       8.916876    6[7-(6,6),7-(6,6),8-(0)]
   246       7.378363       7.378363       7.378363    6[1-(0),1-(0),7-(6,6),7-(6,6)]
   247       9.912576       9.912576       9.912576    6[1-(0),1-(0),7-(6,6),7-(6,6)]
   248       6.541931       6.541931       6.541931    6[7-(6,6),7-(6,6),8-(0)]
   249       8.796612       8.796612       8.796612    6[1-(0),6-(1,7,7),7-(6,6),7-(6,6)]
   250       8.444487       8.444487       8.444487    6[1-(0),6-(1,7,7),7-(6,6),7-(6,6)]
   251       9.076144       9.076144       9.076144    6[7-(6,6),7-(6,6),8-(0)]
   252       4.549449       4.549449       4.549449    6[1-(0),1-(0),7-(6,6),7-(6,6)]
   253       2.155002       2.155002       2.155002    6[1-(0),1-(0),7-(6,6),7-(6,6)]
   254       8.285219       8.285219       8.285219    6[6-(1,1,6),8-(92),8-(92)]
   255       7.745656       7.745656       7.745656    6[1-(0),1-(0),6-(1,1,6),6-(8,8)]
   256       8.823698       8.823698       8.823698    6[1-(0),1-(0),6-(1,1,6),6-(1,1,6)]
   257       8.281968       8.281968       8.281968    6[1-(0),1-(0),6-(1,1,6),6-(1,1,6)]
   258       9.358927       9.358927       9.358927    6[1-(0),1-(0),6-(1,1,6),6-(1,1,6)]
   259       8.817197       8.817197       8.817197    6[1-(0),1-(0),6-(1,1,6),6-(1,1,6)]
   260       7.891923       7.891923       7.891923    6[1-(0),1-(0),6-(1,1,6),6-(1,1,6)]
   261       7.463956       7.463956       7.463956    6[1-(0),1-(0),6-(1,1,6),6-(8,8)]
   262       6.733704       6.733704       6.733704    6[6-(1,1,6),8-(92),8-(92)]
   263        9.20616        9.20616        9.20616    6[7-(6,6),7-(6,6),8-(92)]
   264        9.80423        9.80423        9.80423    6[1-(0),6-(1,7,7),7-(6,6),7-(6,6)]
   265       0.071508       0.071508       0.071508    6[1-(0),6-(1,7,7),7-(6,6),7-(6,6)]
   266       0.997867       0.997867       0.997867    6[7-(6,6),7-(6,6),8-(0)]
   267       0.174437       0.174437       0.174437    6[1-(0),1-(0),7-(6,6),7-(6,6)]
   268       2.558049       2.558049       2.558049    6[1-(0),1-(0),7-(6,6),7-(6,6)]
   269       0.759505       0.759505       0.759505    6[7-(6,6),7-(6,6),8-(0)]
   270       2.501709       2.501709       2.501709    6[1-(0),6-(1,7,7),7-(6,6),7-(6,6)]
   271       3.027187       3.027187       3.027187    6[1-(0),6-(1,7,7),7-(6,6),7-(6,6)]
   272       3.499576       3.499576       3.499576    6[7-(6,6),7-(6,6),8-(0)]
   273       1.961063       1.961063       1.961063    6[1-(0),1-(0),7-(6,6),7-(6,6)]
   274       4.495276       4.495276       4.495276    6[1-(0),1-(0),7-(6,6),7-(6,6)]
   275       1.124631       1.124631       1.124631    6[7-(6,6),7-(6,6),8-(0)]
   276       3.379312       3.379312       3.379312    6[1-(0),6-(1,7,7),7-(6,6),7-(6,6)]
   277       3.027187       3.027187       3.027187    6[1-(0),6-(1,7,7),7-(6,6),7-(6,6)]
   278       3.658844       3.658844       3.658844    6[7-(6,6),7-(6,6),8-(0)]
   279       9.966749       9.966749       9.966749    6[1-(0),1-(0),7-(6,6),7-(6,6)]
   280       7.572302       7.572302       7.572302    6[1-(0),1-(0),7-(6,6),7-(6,6)]
   281       6.514845       6.514845       6.514845    6[1-(0),1-(0),1-(0),7-(1,1,6)]
   282       8.502994       8.502994       8.502994    6[1-(0),1-(0),1-(0),7-(1,1,6)]
   283       1.097545       1.097545       1.097545    6[1-(0),1-(0),1-(0),7-(1,1,6)]
   284       3.085694       3.085694       3.085694    6[1-(0),1-(0),1-(0),7-(1,1,6)]
   285       4.319755       4.319755       4.319755    6[1-(0),1-(0),1-(0),7-(1,1,6)]
   286       2.331606       2.331606       2.331606    6[1-(0),1-(0),1-(0),7-(1,1,6)]
   287       9.737055       9.737055       9.737055    6[1-(0),1-(0),1-(0),7-(1,1,6)]
   288       7.748906       7.748906       7.748906    6[1-(0),1-(0),1-(0),7-(1,1,6)]
   289       7.422784       7.422784       7.422784    7[6-(1,1,7),6-(1,6,7),6-(7,8)]
   290       5.852851       5.852851       5.852851    7[6-(1,1,7),6-(1,6,7),6-(7,8)]
   291       4.174571       4.174571       4.174571    7[6-(1,1,7),6-(1,6,7),6-(7,8)]
   292       5.749922       5.749922       5.749922    7[6-(1,1,7),6-(1,6,7),6-(7,8)]
   293       4.319755       4.319755       4.319755    7[6-(1,1,7),6-(1,6,7),6-(7,8)]
   294       3.597087       3.597087       3.597087    7[6-(1,1,7),6-(1,6,7),6-(7,8)]
   295       1.888471       1.888471       1.888471    7[6-(1,1,7),6-(1,6,7),6-(7,8)]
   296       2.659894       2.659894       2.659894    7[6-(1,1,7),6-(1,6,7),6-(7,8)]
   297       3.320805       3.320805       3.320805    7[6-(1,1,7),6-(1,6,7),6-(7,8)]
   298       3.762857       3.762857       3.762857    7[6-(1,1,7),6-(1,6,7),6-(7,8)]
   299       2.256847       2.256847       2.256847    7[6-(1,1,7),6-(1,6,7),6-(7,8)]
   300       1.526595       1.526595       1.526595    7[6-(1,1,7),6-(1,6,7),6-(7,8)]
   301       2.005484       2.005484       2.005484    7[6-(1,1,7),6-(1,6,7),6-(7,8)]
   302       0.435551       0.435551       0.435551    7[6-(1,1,7),6-(1,6,7),6-(7,8)]
   303       9.591871       9.591871       9.591871    7[6-(1,1,7),6-(1,6,7),6-(7,8)]
   304       0.332622       0.332622       0.332622    7[6-(1,1,7),6-(1,6,7),6-(7,8)]
   305       9.737055       9.737055       9.737055    7[6-(1,1,7),6-(1,6,7),6-(7,8)]
   306       9.014387       9.014387       9.014387    7[6-(1,1,7),6-(1,6,7),6-(7,8)]
   307       7.305771       7.305771       7.305771    7[6-(1,1,7),6-(1,6,7),6-(7,8)]
   308       8.077194       8.077194       8.077194    7[6-(1,1,7),6-(1,6,7),6-(7,8)]
   309       8.738105       8.738105       8.738105    7[6-(1,1,7),6-(1,6,7),6-(7,8)]
   310       9.180157       9.180157       9.180157    7[6-(1,1,7),6-(1,6,7),6-(7,8)]
   311       7.674147       7.674147       7.674147    7[6-(1,1,7),6-(1,6,7),6-(7,8)]
   312       6.943895       6.943895       6.943895    7[6-(1,1,7),6-(1,6,7),6-(7,8)]
   313       3.411816       3.411816       3.411816    7[6-(1,1,7),6-(1,6,7),6-(7,8)]
   314       4.981749       4.981749       4.981749    7[6-(1,1,7),6-(1,6,7),6-(7,8)]
   315       6.660029       6.660029       6.660029    7[6-(1,1,7),6-(1,6,7),6-(7,8)]
   316       5.084678       5.084678       5.084678    7[6-(1,1,7),6-(1,6,7),6-(7,8)]
   317       6.514845       6.514845       6.514845    7[6-(1,1,7),6-(1,6,7),6-(7,8)]
   318       7.237513       7.237513       7.237513    7[6-(1,1,7),6-(1,6,7),6-(7,8)]
   319       8.946129       8.946129       8.946129    7[6-(1,1,7),6-(1,6,7),6-(7,8)]
   320       8.174706       8.174706       8.174706    7[6-(1,1,7),6-(1,6,7),6-(7,8)]
   321       7.513795       7.513795       7.513795    7[6-(1,1,7),6-(1,6,7),6-(7,8)]
   322       7.071743       7.071743       7.071743    7[6-(1,1,7),6-(1,6,7),6-(7,8)]
   323       8.577753       8.577753       8.577753    7[6-(1,1,7),6-(1,6,7),6-(7,8)]
   324       9.308005       9.308005       9.308005    7[6-(1,1,7),6-(1,6,7),6-(7,8)]
   325       8.829116       8.829116       8.829116    7[6-(1,1,7),6-(1,6,7),6-(7,8)]
   326      10.399049      10.399049      10.399049    7[6-(1,1,7),6-(1,6,7),6-(7,8)]
   327       1.242729       1.242729       1.242729    7[6-(1,1,7),6-(1,6,7),6-(7,8)]
   328      10.501978      10.501978      10.501978    7[6-(1,1,7),6-(1,6,7),6-(7,8)]
   329       1.097545       1.097545       1.097545    7[6-(1,1,7),6-(1,6,7),6-(7,8)]
   330       1.820213       1.820213       1.820213    7[6-(1,1,7),6-(1,6,7),6-(7,8)]
   331       3.528829       3.528829       3.528829    7[6-(1,1,7),6-(1,6,7),6-(7,8)]
   332       2.757406       2.757406       2.757406    7[6-(1,1,7),6-(1,6,7),6-(7,8)]
   333       2.096495       2.096495       2.096495    7[6-(1,1,7),6-(1,6,7),6-(7,8)]
   334       1.654443       1.654443       1.654443    7[6-(1,1,7),6-(1,6,7),6-(7,8)]
   335       3.160453       3.160453       3.160453    7[6-(1,1,7),6-(1,6,7),6-(7,8)]
   336       3.890705       3.890705       3.890705    7[6-(1,1,7),6-(1,6,7),6-(7,8)]
   337       7.404366       7.404366       7.404366    7[1-(0),1-(0),6-(1,1,1),6-(1,1,1)]
   338       1.987066       1.987066       1.987066    7[1-(0),1-(0),6-(1,1,1),6-(1,1,1)]
   339       3.430234       3.430234       3.430234    7[1-(0),1-(0),6-(1,1,1),6-(1,1,1)]
   340       8.847534       8.847534       8.847534    7[1-(0),1-(0),6-(1,1,1),6-(1,1,1)]
   341       8.262466       8.262466       8.262466    8[92-(8,8,8,8,8,8)]
   342      10.677498      10.677498      10.677498    8[92-(8,8,8,8,8,8)]
   343       8.338308       8.338308       8.338308    8[92-(8,8,8,8,8,8)]
   344      -0.027086      -0.027086      -0.027086    8[92-(8,8,8,8,8,8)]
   345      10.523647      10.523647      10.523647    8[92-(8,8,8,8,8,8),92-(8,8,8,8,8,8),92-(8,8,8,8,8,8)]
   346       8.499744       8.499744       8.499744    8[1-(0),92-(8,8,8,8,8,8),92-(8,8,8,8,8,8)]
   347       8.300387       8.300387       8.300387    8[6-(6,8),92-(8,8,8,8,8,8)]
   348       7.150836       7.150836       7.150836    8[6-(6,8),92-(8,8,8,8,8,8)]
   349       9.186657       9.186657       9.186657    8[6-(6,8),92-(8,8,8,8,8,8)]
   350      10.627659      10.627659      10.627659    8[6-(6,8),92-(8,8,8,8,8,8)]
   351        7.75324        7.75324        7.75324    8[6-(7,7),92-(8,8,8,8,8,8)]
   352       3.567834       3.567834       3.567834    8[6-(7,7)]
   353       5.719585       5.719585       5.719585    8[6-(7,7)]
   354        1.39983        1.39983        1.39983    8[6-(7,7)]
   355       5.447637       5.447637       5.447637    8[6-(7,7)]
   356       1.558015       1.558015       1.558015    8[6-(7,7)]
   357       2.845166       2.845166       2.845166    8[92-(8,8,8,8,8,8)]
   358       5.260198       5.260198       5.260198    8[92-(8,8,8,8,8,8)]
   359       2.921008       2.921008       2.921008    8[92-(8,8,8,8,8,8)]
   360       5.390213       5.390213       5.390213    8[92-(8,8,8,8,8,8)]
   361       5.106347       5.106347       5.106347    8[92-(8,8,8,8,8,8),92-(8,8,8,8,8,8),92-(8,8,8,8,8,8)]
   362       3.082444       3.082444       3.082444    8[1-(0),92-(8,8,8,8,8,8),92-(8,8,8,8,8,8)]
   363       2.883087       2.883087       2.883087    8[6-(6,8),92-(8,8,8,8,8,8)]
   364       1.733536       1.733536       1.733536    8[6-(6,8),92-(8,8,8,8,8,8)]
   365       3.769357       3.769357       3.769357    8[6-(6,8),92-(8,8,8,8,8,8)]
   366       5.210359       5.210359       5.210359    8[6-(6,8),92-(8,8,8,8,8,8)]
   367        2.33594        2.33594        2.33594    8[6-(7,7),92-(8,8,8,8,8,8)]
   368       8.985134       8.985134       8.985134    8[6-(7,7)]
   369       0.302285       0.302285       0.302285    8[6-(7,7)]
   370        6.81713        6.81713        6.81713    8[6-(7,7)]
   371       0.030337       0.030337       0.030337    8[6-(7,7)]
   372       6.975315       6.975315       6.975315    8[6-(7,7)]
   373       2.572134       2.572134       2.572134    8[92-(8,8,8,8,8,8)]
   374       0.157102       0.157102       0.157102    8[92-(8,8,8,8,8,8)]
   375       2.496292       2.496292       2.496292    8[92-(8,8,8,8,8,8)]
   376       0.027087       0.027087       0.027087    8[92-(8,8,8,8,8,8)]
   377       0.310953       0.310953       0.310953    8[92-(8,8,8,8,8,8),92-(8,8,8,8,8,8),92-(8,8,8,8,8,8)]
   378       2.334856       2.334856       2.334856    8[1-(0),92-(8,8,8,8,8,8),92-(8,8,8,8,8,8)]
   379       2.534213       2.534213       2.534213    8[6-(6,8),92-(8,8,8,8,8,8)]
   380       3.683764       3.683764       3.683764    8[6-(6,8),92-(8,8,8,8,8,8)]
   381       1.647943       1.647943       1.647943    8[6-(6,8),92-(8,8,8,8,8,8)]
   382       0.206941       0.206941       0.206941    8[6-(6,8),92-(8,8,8,8,8,8)]
   383        3.08136        3.08136        3.08136    8[6-(7,7),92-(8,8,8,8,8,8)]
   384       7.266766       7.266766       7.266766    8[6-(7,7)]
   385       5.115015       5.115015       5.115015    8[6-(7,7)]
   386        9.43477        9.43477        9.43477    8[6-(7,7)]
   387       5.386963       5.386963       5.386963    8[6-(7,7)]
   388       9.276585       9.276585       9.276585    8[6-(7,7)]
   389       7.989434       7.989434       7.989434    8[92-(8,8,8,8,8,8)]
   390       5.574402       5.574402       5.574402    8[92-(8,8,8,8,8,8)]
   391       7.913592       7.913592       7.913592    8[92-(8,8,8,8,8,8)]
   392       5.444386       5.444386       5.444386    8[92-(8,8,8,8,8,8)]
   393       5.728253       5.728253       5.728253    8[92-(8,8,8,8,8,8),92-(8,8,8,8,8,8),92-(8,8,8,8,8,8)]
   394       7.752156       7.752156       7.752156    8[1-(0),92-(8,8,8,8,8,8),92-(8,8,8,8,8,8)]
   395       7.951513       7.951513       7.951513    8[6-(6,8),92-(8,8,8,8,8,8)]
   396       9.101064       9.101064       9.101064    8[6-(6,8),92-(8,8,8,8,8,8)]
   397       7.065243       7.065243       7.065243    8[6-(6,8),92-(8,8,8,8,8,8)]
   398       5.624241       5.624241       5.624241    8[6-(6,8),92-(8,8,8,8,8,8)]
   399        8.49866        8.49866        8.49866    8[6-(7,7),92-(8,8,8,8,8,8)]
   400       1.849466       1.849466       1.849466    8[6-(7,7)]
   401      10.532315      10.532315      10.532315    8[6-(7,7)]
   402        4.01747        4.01747        4.01747    8[6-(7,7)]
   403      -0.030337      -0.030337      -0.030337    8[6-(7,7)]
   404       3.859285       3.859285       3.859285    8[6-(7,7)]
