# Supplementary material for: A collection of forcefield precursors for metal–organic frameworks
Source: RSC Adv. 2019 Nov 13;9(63):36492–507. doi: 10.1039/c9ra07327b (PMC9075174; doi:10.1039/c9ra07327b)
Supplement: RA-009-C9RA07327B-s129 [file RA-009-C9RA07327B-s129.txt]

AWEDOW_charged

9.905500    0.000000    0.000000
0.000000    27.766000    0.000000
0.000000    0.000000    28.330000

     1        6.10159        6.10159        6.10159    30[7-(6,6),7-(6,6),7-(6,6),8-(6)]
     2        6.10159        6.10159        6.10159    30[7-(6,6),7-(6,6),7-(6,6),8-(6)]
     3        8.75666        8.75666        8.75666    30[7-(6,6),7-(6,6),7-(6,6),8-(6)]
     4        8.75666        8.75666        8.75666    30[7-(6,6),7-(6,6),7-(6,6),8-(6)]
     5        3.80391        3.80391        3.80391    30[7-(6,6),7-(6,6),7-(6,6),8-(6)]
     6        3.80391        3.80391        3.80391    30[7-(6,6),7-(6,6),7-(6,6),8-(6)]
     7        1.14884        1.14884        1.14884    30[7-(6,6),7-(6,6),7-(6,6),8-(6)]
     8        1.14884        1.14884        1.14884    30[7-(6,6),7-(6,6),7-(6,6),8-(6)]
     9        3.80074        3.80074        3.80074    1[6-(6,7)]
    10       4.066208       4.066208       4.066208    1[6-(6,7)]
    11       7.295401       7.295401       7.295401    1[6-(7,7)]
    12        2.79236        2.79236        2.79236    1[6-(6,7)]
    13       2.495195       2.495195       2.495195    1[6-(6,7)]
    14       0.175327       0.175327       0.175327    1[6-(7,7)]
    15        2.75571        2.75571        2.75571    1[6-(7,7)]
    16       0.649801       0.649801       0.649801    1[6-(6,7)]
    17       9.007071       9.007071       9.007071    1[6-(6,7)]
    18        6.01462        6.01462        6.01462    1[6-(6,6)]
    19       7.200308       7.200308       7.200308    1[6-(6,6)]
    20       8.582125       8.582125       8.582125    1[6-(6,6)]
    21       7.396437       7.396437       7.396437    1[6-(6,6)]
    22       0.963805       0.963805       0.963805    1[6-(6,6)]
    23       9.842105       9.842105       9.842105    1[6-(6,6)]
    24       9.182399       9.182399       9.182399    1[6-(6,6)]
    25       0.078253       0.078253       0.078253    1[6-(6,6)]
    26       2.120768       2.120768       2.120768    1[6-(6,6)]
    27       1.263942       1.263942       1.263942    1[6-(6,6)]
    28        7.56384        7.56384        7.56384    1[6-(6,6)]
    29       8.237414       8.237414       8.237414    1[6-(6,6)]
    30       3.182637       3.182637       3.182637    1[6-(1,6,6)]
    31        3.80074        3.80074        3.80074    1[6-(6,7)]
    32       4.066208       4.066208       4.066208    1[6-(6,7)]
    33       7.295401       7.295401       7.295401    1[6-(7,7)]
    34        2.79236        2.79236        2.79236    1[6-(6,7)]
    35       2.495195       2.495195       2.495195    1[6-(6,7)]
    36       0.175327       0.175327       0.175327    1[6-(7,7)]
    37        2.75571        2.75571        2.75571    1[6-(7,7)]
    38       0.649801       0.649801       0.649801    1[6-(6,7)]
    39       9.007071       9.007071       9.007071    1[6-(6,7)]
    40        6.01462        6.01462        6.01462    1[6-(6,6)]
    41       7.200308       7.200308       7.200308    1[6-(6,6)]
    42       8.582125       8.582125       8.582125    1[6-(6,6)]
    43       7.396437       7.396437       7.396437    1[6-(6,6)]
    44       0.963805       0.963805       0.963805    1[6-(6,6)]
    45       9.842105       9.842105       9.842105    1[6-(6,6)]
    46       9.182399       9.182399       9.182399    1[6-(6,6)]
    47       0.078253       0.078253       0.078253    1[6-(6,6)]
    48       2.120768       2.120768       2.120768    1[6-(6,6)]
    49       1.263942       1.263942       1.263942    1[6-(6,6)]
    50        7.56384        7.56384        7.56384    1[6-(6,6)]
    51       8.237414       8.237414       8.237414    1[6-(6,6)]
    52       3.182637       3.182637       3.182637    1[6-(1,6,6)]
    53        1.15201        1.15201        1.15201    1[6-(6,7)]
    54       0.886542       0.886542       0.886542    1[6-(6,7)]
    55       7.562849       7.562849       7.562849    1[6-(7,7)]
    56        2.16039        2.16039        2.16039    1[6-(6,7)]
    57       2.457555       2.457555       2.457555    1[6-(6,7)]
    58       4.777423       4.777423       4.777423    1[6-(7,7)]
    59        2.19704        2.19704        2.19704    1[6-(7,7)]
    60       4.302949       4.302949       4.302949    1[6-(6,7)]
    61       5.851179       5.851179       5.851179    1[6-(6,7)]
    62        8.84363        8.84363        8.84363    1[6-(6,6)]
    63       7.657942       7.657942       7.657942    1[6-(6,6)]
    64       6.276125       6.276125       6.276125    1[6-(6,6)]
    65       7.461813       7.461813       7.461813    1[6-(6,6)]
    66       3.988945       3.988945       3.988945    1[6-(6,6)]
    67       5.016145       5.016145       5.016145    1[6-(6,6)]
    68       5.675852       5.675852       5.675852    1[6-(6,6)]
    69       4.874497       4.874497       4.874497    1[6-(6,6)]
    70       2.831982       2.831982       2.831982    1[6-(6,6)]
    71       3.688808       3.688808       3.688808    1[6-(6,6)]
    72        7.29441        7.29441        7.29441    1[6-(6,6)]
    73       6.620836       6.620836       6.620836    1[6-(6,6)]
    74       1.770113       1.770113       1.770113    1[6-(1,6,6)]
    75        1.15201        1.15201        1.15201    1[6-(6,7)]
    76       0.886542       0.886542       0.886542    1[6-(6,7)]
    77       7.562849       7.562849       7.562849    1[6-(7,7)]
    78        2.16039        2.16039        2.16039    1[6-(6,7)]
    79       2.457555       2.457555       2.457555    1[6-(6,7)]
    80       4.777423       4.777423       4.777423    1[6-(7,7)]
    81        2.19704        2.19704        2.19704    1[6-(7,7)]
    82       4.302949       4.302949       4.302949    1[6-(6,7)]
    83       5.851179       5.851179       5.851179    1[6-(6,7)]
    84        8.84363        8.84363        8.84363    1[6-(6,6)]
    85       7.657942       7.657942       7.657942    1[6-(6,6)]
    86       6.276125       6.276125       6.276125    1[6-(6,6)]
    87       7.461813       7.461813       7.461813    1[6-(6,6)]
    88       3.988945       3.988945       3.988945    1[6-(6,6)]
    89       5.016145       5.016145       5.016145    1[6-(6,6)]
    90       5.675852       5.675852       5.675852    1[6-(6,6)]
    91       4.874497       4.874497       4.874497    1[6-(6,6)]
    92       2.831982       2.831982       2.831982    1[6-(6,6)]
    93       3.688808       3.688808       3.688808    1[6-(6,6)]
    94        7.29441        7.29441        7.29441    1[6-(6,6)]
    95       6.620836       6.620836       6.620836    1[6-(6,6)]
    96       1.770113       1.770113       1.770113    1[6-(1,6,6)]
    97        6.10476        6.10476        6.10476    1[6-(6,7)]
    98       5.839292       5.839292       5.839292    1[6-(6,7)]
    99       2.610099       2.610099       2.610099    1[6-(7,7)]
   100        7.11314        7.11314        7.11314    1[6-(6,7)]
   101       7.410305       7.410305       7.410305    1[6-(6,7)]
   102       9.730173       9.730173       9.730173    1[6-(7,7)]
   103        7.14979        7.14979        7.14979    1[6-(7,7)]
   104       9.255699       9.255699       9.255699    1[6-(6,7)]
   105       0.898429       0.898429       0.898429    1[6-(6,7)]
   106        3.89088        3.89088        3.89088    1[6-(6,6)]
   107       2.705192       2.705192       2.705192    1[6-(6,6)]
   108       1.323375       1.323375       1.323375    1[6-(6,6)]
   109       2.509063       2.509063       2.509063    1[6-(6,6)]
   110       8.941695       8.941695       8.941695    1[6-(6,6)]
   111       0.063395       0.063395       0.063395    1[6-(6,6)]
   112       0.723101       0.723101       0.723101    1[6-(6,6)]
   113       9.827247       9.827247       9.827247    1[6-(6,6)]
   114       7.784732       7.784732       7.784732    1[6-(6,6)]
   115       8.641558       8.641558       8.641558    1[6-(6,6)]
   116        2.34166        2.34166        2.34166    1[6-(6,6)]
   117       1.668086       1.668086       1.668086    1[6-(6,6)]
   118       6.722863       6.722863       6.722863    1[6-(1,6,6)]
   119        6.10476        6.10476        6.10476    1[6-(6,7)]
   120       5.839292       5.839292       5.839292    1[6-(6,7)]
   121       2.610099       2.610099       2.610099    1[6-(7,7)]
   122        7.11314        7.11314        7.11314    1[6-(6,7)]
   123       7.410305       7.410305       7.410305    1[6-(6,7)]
   124       9.730173       9.730173       9.730173    1[6-(7,7)]
   125        7.14979        7.14979        7.14979    1[6-(7,7)]
   126       9.255699       9.255699       9.255699    1[6-(6,7)]
   127       0.898429       0.898429       0.898429    1[6-(6,7)]
   128        3.89088        3.89088        3.89088    1[6-(6,6)]
   129       2.705192       2.705192       2.705192    1[6-(6,6)]
   130       1.323375       1.323375       1.323375    1[6-(6,6)]
   131       2.509063       2.509063       2.509063    1[6-(6,6)]
   132       8.941695       8.941695       8.941695    1[6-(6,6)]
   133       0.063395       0.063395       0.063395    1[6-(6,6)]
   134       0.723101       0.723101       0.723101    1[6-(6,6)]
   135       9.827247       9.827247       9.827247    1[6-(6,6)]
   136       7.784732       7.784732       7.784732    1[6-(6,6)]
   137       8.641558       8.641558       8.641558    1[6-(6,6)]
   138        2.34166        2.34166        2.34166    1[6-(6,6)]
   139       1.668086       1.668086       1.668086    1[6-(6,6)]
   140       6.722863       6.722863       6.722863    1[6-(1,6,6)]
   141        8.75349        8.75349        8.75349    1[6-(6,7)]
   142       9.018958       9.018958       9.018958    1[6-(6,7)]
   143       2.342651       2.342651       2.342651    1[6-(7,7)]
   144        7.74511        7.74511        7.74511    1[6-(6,7)]
   145       7.447945       7.447945       7.447945    1[6-(6,7)]
   146       5.128077       5.128077       5.128077    1[6-(7,7)]
   147        7.70846        7.70846        7.70846    1[6-(7,7)]
   148       5.602551       5.602551       5.602551    1[6-(6,7)]
   149       4.054321       4.054321       4.054321    1[6-(6,7)]
   150        1.06187        1.06187        1.06187    1[6-(6,6)]
   151       2.247558       2.247558       2.247558    1[6-(6,6)]
   152       3.629375       3.629375       3.629375    1[6-(6,6)]
   153       2.443687       2.443687       2.443687    1[6-(6,6)]
   154       5.916555       5.916555       5.916555    1[6-(6,6)]
   155       4.889355       4.889355       4.889355    1[6-(6,6)]
   156       4.229648       4.229648       4.229648    1[6-(6,6)]
   157       5.031003       5.031003       5.031003    1[6-(6,6)]
   158       7.073518       7.073518       7.073518    1[6-(6,6)]
   159       6.216692       6.216692       6.216692    1[6-(6,6)]
   160        2.61109        2.61109        2.61109    1[6-(6,6)]
   161       3.284664       3.284664       3.284664    1[6-(6,6)]
   162       8.135387       8.135387       8.135387    1[6-(1,6,6)]
   163        8.75349        8.75349        8.75349    1[6-(6,7)]
   164       9.018958       9.018958       9.018958    1[6-(6,7)]
   165       2.342651       2.342651       2.342651    1[6-(7,7)]
   166        7.74511        7.74511        7.74511    1[6-(6,7)]
   167       7.447945       7.447945       7.447945    1[6-(6,7)]
   168       5.128077       5.128077       5.128077    1[6-(7,7)]
   169        7.70846        7.70846        7.70846    1[6-(7,7)]
   170       5.602551       5.602551       5.602551    1[6-(6,7)]
   171       4.054321       4.054321       4.054321    1[6-(6,7)]
   172        1.06187        1.06187        1.06187    1[6-(6,6)]
   173       2.247558       2.247558       2.247558    1[6-(6,6)]
   174       3.629375       3.629375       3.629375    1[6-(6,6)]
   175       2.443687       2.443687       2.443687    1[6-(6,6)]
   176       5.916555       5.916555       5.916555    1[6-(6,6)]
   177       4.889355       4.889355       4.889355    1[6-(6,6)]
   178       4.229648       4.229648       4.229648    1[6-(6,6)]
   179       5.031003       5.031003       5.031003    1[6-(6,6)]
   180       7.073518       7.073518       7.073518    1[6-(6,6)]
   181       6.216692       6.216692       6.216692    1[6-(6,6)]
   182        2.61109        2.61109        2.61109    1[6-(6,6)]
   183       3.284664       3.284664       3.284664    1[6-(6,6)]
   184       8.135387       8.135387       8.135387    1[6-(1,6,6)]
   185       4.544643       4.544643       4.544643    6[1-(0),6-(1,7),7-(6,30)]
   186       4.684311       4.684311       4.684311    6[1-(0),6-(1,7),7-(6,6)]
   187       6.445509       6.445509       6.445509    6[1-(0),7-(6,30),7-(6,6)]
   188       2.229728       2.229728       2.229728    6[1-(0),6-(1,7),7-(6,30)]
   189       2.078174       2.078174       2.078174    6[1-(0),6-(1,7),7-(6,6)]
   190       0.794421       0.794421       0.794421    6[1-(0),7-(6,30),7-(6,6)]
   191       2.041524       2.041524       2.041524    6[1-(0),7-(6,30),7-(6,6)]
   192       0.886542       0.886542       0.886542    6[1-(0),6-(1,7),7-(6,30)]
   193       0.010896       0.010896       0.010896    6[1-(0),6-(1,7),7-(6,6)]
   194        6.58795        6.58795        6.58795    6[6-(1,6),6-(1,6),7-(6,6)]
   195       6.529111       6.529111       6.529111    6[1-(0),6-(1,6),6-(6,7)]
   196       7.239435       7.239435       7.239435    6[1-(0),6-(1,6),6-(6,7)]
   197       8.008795       8.008795       8.008795    6[6-(1,6),6-(1,6),7-(6,6)]
   198       8.067634       8.067634       8.067634    6[1-(0),6-(1,6),6-(6,7)]
   199       7.357211       7.357211       7.357211    6[1-(0),6-(1,6),6-(6,7)]
   200       0.641876       0.641876       0.641876    6[6-(1,6),6-(1,6),7-(6,6)]
   201       0.597302       0.597302       0.597302    6[1-(0),6-(1,6),6-(6,7)]
   202      -0.008915      -0.008915      -0.008915    6[1-(0),6-(1,6),6-(6,7)]
   203        9.38249        9.38249        9.38249    6[6-(1,6),6-(1,6),7-(6,6)]
   204       9.474611       9.474611       9.474611    6[1-(0),6-(1,6),6-(6,7)]
   205       0.091131       0.091131       0.091131    6[1-(0),6-(1,6),6-(6,7)]
   206       0.325891       0.325891       0.325891    6[6-(1,6),6-(1,6),7-(6,6)]
   207       1.202528       1.202528       1.202528    6[1-(0),6-(1,6),6-(6,7)]
   208       0.667631       0.667631       0.667631    6[1-(0),6-(1,6),6-(6,7)]
   209       9.288387       9.288387       9.288387    6[6-(1,6),6-(1,6),7-(6,6)]
   210       8.475146       8.475146       8.475146    6[1-(0),6-(1,6),6-(6,7)]
   211       8.857498       8.857498       8.857498    6[1-(0),6-(1,6),6-(6,7)]
   212       4.661528       4.661528       4.661528    6[6-(1,1,6),8-(0),8-(30)]
   213       4.544643       4.544643       4.544643    6[1-(0),6-(1,7),7-(6,30)]
   214       4.684311       4.684311       4.684311    6[1-(0),6-(1,7),7-(6,6)]
   215       6.445509       6.445509       6.445509    6[1-(0),7-(6,30),7-(6,6)]
   216       2.229728       2.229728       2.229728    6[1-(0),6-(1,7),7-(6,30)]
   217       2.078174       2.078174       2.078174    6[1-(0),6-(1,7),7-(6,6)]
   218       0.794421       0.794421       0.794421    6[1-(0),7-(6,30),7-(6,6)]
   219       2.041524       2.041524       2.041524    6[1-(0),7-(6,30),7-(6,6)]
   220       0.886542       0.886542       0.886542    6[1-(0),6-(1,7),7-(6,30)]
   221       0.010896       0.010896       0.010896    6[1-(0),6-(1,7),7-(6,6)]
   222        6.58795        6.58795        6.58795    6[6-(1,6),6-(1,6),7-(6,6)]
   223       6.529111       6.529111       6.529111    6[1-(0),6-(1,6),6-(6,7)]
   224       7.239435       7.239435       7.239435    6[1-(0),6-(1,6),6-(6,7)]
   225       8.008795       8.008795       8.008795    6[6-(1,6),6-(1,6),7-(6,6)]
   226       8.067634       8.067634       8.067634    6[1-(0),6-(1,6),6-(6,7)]
   227       7.357211       7.357211       7.357211    6[1-(0),6-(1,6),6-(6,7)]
   228       0.641876       0.641876       0.641876    6[6-(1,6),6-(1,6),7-(6,6)]
   229       0.597302       0.597302       0.597302    6[1-(0),6-(1,6),6-(6,7)]
   230      -0.008915      -0.008915      -0.008915    6[1-(0),6-(1,6),6-(6,7)]
   231        9.38249        9.38249        9.38249    6[6-(1,6),6-(1,6),7-(6,6)]
   232       9.474611       9.474611       9.474611    6[1-(0),6-(1,6),6-(6,7)]
   233       0.091131       0.091131       0.091131    6[1-(0),6-(1,6),6-(6,7)]
   234       0.325891       0.325891       0.325891    6[6-(1,6),6-(1,6),7-(6,6)]
   235       1.202528       1.202528       1.202528    6[1-(0),6-(1,6),6-(6,7)]
   236       0.667631       0.667631       0.667631    6[1-(0),6-(1,6),6-(6,7)]
   237       9.288387       9.288387       9.288387    6[6-(1,6),6-(1,6),7-(6,6)]
   238       8.475146       8.475146       8.475146    6[1-(0),6-(1,6),6-(6,7)]
   239       8.857498       8.857498       8.857498    6[1-(0),6-(1,6),6-(6,7)]
   240       4.661528       4.661528       4.661528    6[6-(1,1,6),8-(0),8-(30)]
   241       0.408107       0.408107       0.408107    6[1-(0),6-(1,7),7-(6,30)]
   242       0.268439       0.268439       0.268439    6[1-(0),6-(1,7),7-(6,6)]
   243       8.412741       8.412741       8.412741    6[1-(0),7-(6,30),7-(6,6)]
   244       2.723022       2.723022       2.723022    6[1-(0),6-(1,7),7-(6,30)]
   245       2.874576       2.874576       2.874576    6[1-(0),6-(1,7),7-(6,6)]
   246       4.158329       4.158329       4.158329    6[1-(0),7-(6,30),7-(6,6)]
   247       2.911226       2.911226       2.911226    6[1-(0),7-(6,30),7-(6,6)]
   248       4.066208       4.066208       4.066208    6[1-(0),6-(1,7),7-(6,30)]
   249       4.941854       4.941854       4.941854    6[1-(0),6-(1,7),7-(6,6)]
   250         8.2703         8.2703         8.2703    6[6-(1,6),6-(1,6),7-(6,6)]
   251       8.329139       8.329139       8.329139    6[1-(0),6-(1,6),6-(6,7)]
   252       7.618815       7.618815       7.618815    6[1-(0),6-(1,6),6-(6,7)]
   253       6.849455       6.849455       6.849455    6[6-(1,6),6-(1,6),7-(6,6)]
   254       6.790616       6.790616       6.790616    6[1-(0),6-(1,6),6-(6,7)]
   255       7.501039       7.501039       7.501039    6[1-(0),6-(1,6),6-(6,7)]
   256       4.310874       4.310874       4.310874    6[6-(1,6),6-(1,6),7-(6,6)]
   257       4.355448       4.355448       4.355448    6[1-(0),6-(1,6),6-(6,7)]
   258       4.961665       4.961665       4.961665    6[1-(0),6-(1,6),6-(6,7)]
   259        5.47576        5.47576        5.47576    6[6-(1,6),6-(1,6),7-(6,6)]
   260       5.383639       5.383639       5.383639    6[1-(0),6-(1,6),6-(6,7)]
   261       4.861619       4.861619       4.861619    6[1-(0),6-(1,6),6-(6,7)]
   262       4.626859       4.626859       4.626859    6[6-(1,6),6-(1,6),7-(6,6)]
   263       3.750222       3.750222       3.750222    6[1-(0),6-(1,6),6-(6,7)]
   264       4.285119       4.285119       4.285119    6[1-(0),6-(1,6),6-(6,7)]
   265       5.569863       5.569863       5.569863    6[6-(1,6),6-(1,6),7-(6,6)]
   266       6.383104       6.383104       6.383104    6[1-(0),6-(1,6),6-(6,7)]
   267       6.000752       6.000752       6.000752    6[1-(0),6-(1,6),6-(6,7)]
   268       0.291222       0.291222       0.291222    6[6-(1,1,6),8-(0),8-(30)]
   269       0.408107       0.408107       0.408107    6[1-(0),6-(1,7),7-(6,30)]
   270       0.268439       0.268439       0.268439    6[1-(0),6-(1,7),7-(6,6)]
   271       8.412741       8.412741       8.412741    6[1-(0),7-(6,30),7-(6,6)]
   272       2.723022       2.723022       2.723022    6[1-(0),6-(1,7),7-(6,30)]
   273       2.874576       2.874576       2.874576    6[1-(0),6-(1,7),7-(6,6)]
   274       4.158329       4.158329       4.158329    6[1-(0),7-(6,30),7-(6,6)]
   275       2.911226       2.911226       2.911226    6[1-(0),7-(6,30),7-(6,6)]
   276       4.066208       4.066208       4.066208    6[1-(0),6-(1,7),7-(6,30)]
   277       4.941854       4.941854       4.941854    6[1-(0),6-(1,7),7-(6,6)]
   278         8.2703         8.2703         8.2703    6[6-(1,6),6-(1,6),7-(6,6)]
   279       8.329139       8.329139       8.329139    6[1-(0),6-(1,6),6-(6,7)]
   280       7.618815       7.618815       7.618815    6[1-(0),6-(1,6),6-(6,7)]
   281       6.849455       6.849455       6.849455    6[6-(1,6),6-(1,6),7-(6,6)]
   282       6.790616       6.790616       6.790616    6[1-(0),6-(1,6),6-(6,7)]
   283       7.501039       7.501039       7.501039    6[1-(0),6-(1,6),6-(6,7)]
   284       4.310874       4.310874       4.310874    6[6-(1,6),6-(1,6),7-(6,6)]
   285       4.355448       4.355448       4.355448    6[1-(0),6-(1,6),6-(6,7)]
   286       4.961665       4.961665       4.961665    6[1-(0),6-(1,6),6-(6,7)]
   287        5.47576        5.47576        5.47576    6[6-(1,6),6-(1,6),7-(6,6)]
   288       5.383639       5.383639       5.383639    6[1-(0),6-(1,6),6-(6,7)]
   289       4.861619       4.861619       4.861619    6[1-(0),6-(1,6),6-(6,7)]
   290       4.626859       4.626859       4.626859    6[6-(1,6),6-(1,6),7-(6,6)]
   291       3.750222       3.750222       3.750222    6[1-(0),6-(1,6),6-(6,7)]
   292       4.285119       4.285119       4.285119    6[1-(0),6-(1,6),6-(6,7)]
   293       5.569863       5.569863       5.569863    6[6-(1,6),6-(1,6),7-(6,6)]
   294       6.383104       6.383104       6.383104    6[1-(0),6-(1,6),6-(6,7)]
   295       6.000752       6.000752       6.000752    6[1-(0),6-(1,6),6-(6,7)]
   296       0.291222       0.291222       0.291222    6[6-(1,1,6),8-(0),8-(30)]
   297       5.360857       5.360857       5.360857    6[1-(0),6-(1,7),7-(6,30)]
   298       5.221189       5.221189       5.221189    6[1-(0),6-(1,7),7-(6,6)]
   299       3.459991       3.459991       3.459991    6[1-(0),7-(6,30),7-(6,6)]
   300       7.675772       7.675772       7.675772    6[1-(0),6-(1,7),7-(6,30)]
   301       7.827326       7.827326       7.827326    6[1-(0),6-(1,7),7-(6,6)]
   302       9.111079       9.111079       9.111079    6[1-(0),7-(6,30),7-(6,6)]
   303       7.863976       7.863976       7.863976    6[1-(0),7-(6,30),7-(6,6)]
   304       9.018958       9.018958       9.018958    6[1-(0),6-(1,7),7-(6,30)]
   305      -0.010896      -0.010896      -0.010896    6[1-(0),6-(1,7),7-(6,6)]
   306        3.31755        3.31755        3.31755    6[6-(1,6),6-(1,6),7-(6,6)]
   307       3.376389       3.376389       3.376389    6[1-(0),6-(1,6),6-(6,7)]
   308       2.666065       2.666065       2.666065    6[1-(0),6-(1,6),6-(6,7)]
   309       1.896705       1.896705       1.896705    6[6-(1,6),6-(1,6),7-(6,6)]
   310       1.837866       1.837866       1.837866    6[1-(0),6-(1,6),6-(6,7)]
   311       2.548289       2.548289       2.548289    6[1-(0),6-(1,6),6-(6,7)]
   312       9.263624       9.263624       9.263624    6[6-(1,6),6-(1,6),7-(6,6)]
   313       9.308198       9.308198       9.308198    6[1-(0),6-(1,6),6-(6,7)]
   314       0.008915       0.008915       0.008915    6[1-(0),6-(1,6),6-(6,7)]
   315        0.52301        0.52301        0.52301    6[6-(1,6),6-(1,6),7-(6,6)]
   316       0.430889       0.430889       0.430889    6[1-(0),6-(1,6),6-(6,7)]
   317       9.814369       9.814369       9.814369    6[1-(0),6-(1,6),6-(6,7)]
   318       9.579609       9.579609       9.579609    6[6-(1,6),6-(1,6),7-(6,6)]
   319       8.702972       8.702972       8.702972    6[1-(0),6-(1,6),6-(6,7)]
   320       9.237869       9.237869       9.237869    6[1-(0),6-(1,6),6-(6,7)]
   321       0.617113       0.617113       0.617113    6[6-(1,6),6-(1,6),7-(6,6)]
   322       1.430354       1.430354       1.430354    6[1-(0),6-(1,6),6-(6,7)]
   323       1.048002       1.048002       1.048002    6[1-(0),6-(1,6),6-(6,7)]
   324       5.243972       5.243972       5.243972    6[6-(1,1,6),8-(0),8-(30)]
   325       5.360857       5.360857       5.360857    6[1-(0),6-(1,7),7-(6,30)]
   326       5.221189       5.221189       5.221189    6[1-(0),6-(1,7),7-(6,6)]
   327       3.459991       3.459991       3.459991    6[1-(0),7-(6,30),7-(6,6)]
   328       7.675772       7.675772       7.675772    6[1-(0),6-(1,7),7-(6,30)]
   329       7.827326       7.827326       7.827326    6[1-(0),6-(1,7),7-(6,6)]
   330       9.111079       9.111079       9.111079    6[1-(0),7-(6,30),7-(6,6)]
   331       7.863976       7.863976       7.863976    6[1-(0),7-(6,30),7-(6,6)]
   332       9.018958       9.018958       9.018958    6[1-(0),6-(1,7),7-(6,30)]
   333      -0.010896      -0.010896      -0.010896    6[1-(0),6-(1,7),7-(6,6)]
   334        3.31755        3.31755        3.31755    6[6-(1,6),6-(1,6),7-(6,6)]
   335       3.376389       3.376389       3.376389    6[1-(0),6-(1,6),6-(6,7)]
   336       2.666065       2.666065       2.666065    6[1-(0),6-(1,6),6-(6,7)]
   337       1.896705       1.896705       1.896705    6[6-(1,6),6-(1,6),7-(6,6)]
   338       1.837866       1.837866       1.837866    6[1-(0),6-(1,6),6-(6,7)]
   339       2.548289       2.548289       2.548289    6[1-(0),6-(1,6),6-(6,7)]
   340       9.263624       9.263624       9.263624    6[6-(1,6),6-(1,6),7-(6,6)]
   341       9.308198       9.308198       9.308198    6[1-(0),6-(1,6),6-(6,7)]
   342       0.008915       0.008915       0.008915    6[1-(0),6-(1,6),6-(6,7)]
   343        0.52301        0.52301        0.52301    6[6-(1,6),6-(1,6),7-(6,6)]
   344       0.430889       0.430889       0.430889    6[1-(0),6-(1,6),6-(6,7)]
   345       9.814369       9.814369       9.814369    6[1-(0),6-(1,6),6-(6,7)]
   346       9.579609       9.579609       9.579609    6[6-(1,6),6-(1,6),7-(6,6)]
   347       8.702972       8.702972       8.702972    6[1-(0),6-(1,6),6-(6,7)]
   348       9.237869       9.237869       9.237869    6[1-(0),6-(1,6),6-(6,7)]
   349       0.617113       0.617113       0.617113    6[6-(1,6),6-(1,6),7-(6,6)]
   350       1.430354       1.430354       1.430354    6[1-(0),6-(1,6),6-(6,7)]
   351       1.048002       1.048002       1.048002    6[1-(0),6-(1,6),6-(6,7)]
   352       5.243972       5.243972       5.243972    6[6-(1,1,6),8-(0),8-(30)]
   353       9.497393       9.497393       9.497393    6[1-(0),6-(1,7),7-(6,30)]
   354       9.637061       9.637061       9.637061    6[1-(0),6-(1,7),7-(6,6)]
   355       1.492759       1.492759       1.492759    6[1-(0),7-(6,30),7-(6,6)]
   356       7.182478       7.182478       7.182478    6[1-(0),6-(1,7),7-(6,30)]
   357       7.030924       7.030924       7.030924    6[1-(0),6-(1,7),7-(6,6)]
   358       5.747171       5.747171       5.747171    6[1-(0),7-(6,30),7-(6,6)]
   359       6.994274       6.994274       6.994274    6[1-(0),7-(6,30),7-(6,6)]
   360       5.839292       5.839292       5.839292    6[1-(0),6-(1,7),7-(6,30)]
   361       4.963646       4.963646       4.963646    6[1-(0),6-(1,7),7-(6,6)]
   362         1.6352         1.6352         1.6352    6[6-(1,6),6-(1,6),7-(6,6)]
   363       1.576361       1.576361       1.576361    6[1-(0),6-(1,6),6-(6,7)]
   364       2.286685       2.286685       2.286685    6[1-(0),6-(1,6),6-(6,7)]
   365       3.056045       3.056045       3.056045    6[6-(1,6),6-(1,6),7-(6,6)]
   366       3.114884       3.114884       3.114884    6[1-(0),6-(1,6),6-(6,7)]
   367       2.404461       2.404461       2.404461    6[1-(0),6-(1,6),6-(6,7)]
   368       5.594626       5.594626       5.594626    6[6-(1,6),6-(1,6),7-(6,6)]
   369       5.550052       5.550052       5.550052    6[1-(0),6-(1,6),6-(6,7)]
   370       4.943835       4.943835       4.943835    6[1-(0),6-(1,6),6-(6,7)]
   371        4.42974        4.42974        4.42974    6[6-(1,6),6-(1,6),7-(6,6)]
   372       4.521861       4.521861       4.521861    6[1-(0),6-(1,6),6-(6,7)]
   373       5.043881       5.043881       5.043881    6[1-(0),6-(1,6),6-(6,7)]
   374       5.278641       5.278641       5.278641    6[6-(1,6),6-(1,6),7-(6,6)]
   375       6.155278       6.155278       6.155278    6[1-(0),6-(1,6),6-(6,7)]
   376       5.620381       5.620381       5.620381    6[1-(0),6-(1,6),6-(6,7)]
   377       4.335637       4.335637       4.335637    6[6-(1,6),6-(1,6),7-(6,6)]
   378       3.522396       3.522396       3.522396    6[1-(0),6-(1,6),6-(6,7)]
   379       3.904748       3.904748       3.904748    6[1-(0),6-(1,6),6-(6,7)]
   380       9.614278       9.614278       9.614278    6[6-(1,1,6),8-(0),8-(30)]
   381       9.497393       9.497393       9.497393    6[1-(0),6-(1,7),7-(6,30)]
   382       9.637061       9.637061       9.637061    6[1-(0),6-(1,7),7-(6,6)]
   383       1.492759       1.492759       1.492759    6[1-(0),7-(6,30),7-(6,6)]
   384       7.182478       7.182478       7.182478    6[1-(0),6-(1,7),7-(6,30)]
   385       7.030924       7.030924       7.030924    6[1-(0),6-(1,7),7-(6,6)]
   386       5.747171       5.747171       5.747171    6[1-(0),7-(6,30),7-(6,6)]
   387       6.994274       6.994274       6.994274    6[1-(0),7-(6,30),7-(6,6)]
   388       5.839292       5.839292       5.839292    6[1-(0),6-(1,7),7-(6,30)]
   389       4.963646       4.963646       4.963646    6[1-(0),6-(1,7),7-(6,6)]
   390         1.6352         1.6352         1.6352    6[6-(1,6),6-(1,6),7-(6,6)]
   391       1.576361       1.576361       1.576361    6[1-(0),6-(1,6),6-(6,7)]
   392       2.286685       2.286685       2.286685    6[1-(0),6-(1,6),6-(6,7)]
   393       3.056045       3.056045       3.056045    6[6-(1,6),6-(1,6),7-(6,6)]
   394       3.114884       3.114884       3.114884    6[1-(0),6-(1,6),6-(6,7)]
   395       2.404461       2.404461       2.404461    6[1-(0),6-(1,6),6-(6,7)]
   396       5.594626       5.594626       5.594626    6[6-(1,6),6-(1,6),7-(6,6)]
   397       5.550052       5.550052       5.550052    6[1-(0),6-(1,6),6-(6,7)]
   398       4.943835       4.943835       4.943835    6[1-(0),6-(1,6),6-(6,7)]
   399        4.42974        4.42974        4.42974    6[6-(1,6),6-(1,6),7-(6,6)]
   400       4.521861       4.521861       4.521861    6[1-(0),6-(1,6),6-(6,7)]
   401       5.043881       5.043881       5.043881    6[1-(0),6-(1,6),6-(6,7)]
   402       5.278641       5.278641       5.278641    6[6-(1,6),6-(1,6),7-(6,6)]
   403       6.155278       6.155278       6.155278    6[1-(0),6-(1,6),6-(6,7)]
   404       5.620381       5.620381       5.620381    6[1-(0),6-(1,6),6-(6,7)]
   405       4.335637       4.335637       4.335637    6[6-(1,6),6-(1,6),7-(6,6)]
   406       3.522396       3.522396       3.522396    6[1-(0),6-(1,6),6-(6,7)]
   407       3.904748       3.904748       3.904748    6[1-(0),6-(1,6),6-(6,7)]
   408       9.614278       9.614278       9.614278    6[6-(1,1,6),8-(0),8-(30)]
   409       3.747251       3.747251       3.747251    6[1-(0),1-(0),6-(8,8),6-(8,8)]
   410       1.205499       1.205499       1.205499    6[1-(0),1-(0),6-(8,8),6-(8,8)]
   411       6.158249       6.158249       6.158249    6[1-(0),1-(0),6-(8,8),6-(8,8)]
   412       8.700001       8.700001       8.700001    6[1-(0),1-(0),6-(8,8),6-(8,8)]
   413       5.635239       5.635239       5.635239    7[6-(1,6),6-(1,7),30-(7,7,8)]
   414       5.951224       5.951224       5.951224    7[6-(1,6),6-(1,7),6-(6,6)]
   415       8.795985       8.795985       8.795985    7[6-(6,6),6-(6,6),6-(6,6)]
   416       1.442241       1.442241       1.442241    7[6-(1,6),6-(1,7),30-(7,7,8)]
   417       1.155378       1.155378       1.155378    7[6-(1,6),6-(1,7),6-(6,6)]
   418       2.115815       2.115815       2.115815    7[6-(1,6),6-(1,7),30-(7,7,8)]
   419       0.776591       0.776591       0.776591    7[6-(1,6),6-(1,7),6-(6,6)]
   420       5.635239       5.635239       5.635239    7[6-(1,6),6-(1,7),30-(7,7,8)]
   421       5.951224       5.951224       5.951224    7[6-(1,6),6-(1,7),6-(6,6)]
   422       8.795985       8.795985       8.795985    7[6-(6,6),6-(6,6),6-(6,6)]
   423       1.442241       1.442241       1.442241    7[6-(1,6),6-(1,7),30-(7,7,8)]
   424       1.155378       1.155378       1.155378    7[6-(1,6),6-(1,7),6-(6,6)]
   425       2.115815       2.115815       2.115815    7[6-(1,6),6-(1,7),30-(7,7,8)]
   426       0.776591       0.776591       0.776591    7[6-(1,6),6-(1,7),6-(6,6)]
   427       9.223011       9.223011       9.223011    7[6-(1,6),6-(1,7),30-(7,7,8)]
   428       8.907026       8.907026       8.907026    7[6-(1,6),6-(1,7),6-(6,6)]
   429       6.062265       6.062265       6.062265    7[6-(6,6),6-(6,6),6-(6,6)]
   430       3.510509       3.510509       3.510509    7[6-(1,6),6-(1,7),30-(7,7,8)]
   431       3.797372       3.797372       3.797372    7[6-(1,6),6-(1,7),6-(6,6)]
   432       2.836935       2.836935       2.836935    7[6-(1,6),6-(1,7),30-(7,7,8)]
   433       4.176159       4.176159       4.176159    7[6-(1,6),6-(1,7),6-(6,6)]
   434       9.223011       9.223011       9.223011    7[6-(1,6),6-(1,7),30-(7,7,8)]
   435       8.907026       8.907026       8.907026    7[6-(1,6),6-(1,7),6-(6,6)]
   436       6.062265       6.062265       6.062265    7[6-(6,6),6-(6,6),6-(6,6)]
   437       3.510509       3.510509       3.510509    7[6-(1,6),6-(1,7),30-(7,7,8)]
   438       3.797372       3.797372       3.797372    7[6-(1,6),6-(1,7),6-(6,6)]
   439       2.836935       2.836935       2.836935    7[6-(1,6),6-(1,7),30-(7,7,8)]
   440       4.176159       4.176159       4.176159    7[6-(1,6),6-(1,7),6-(6,6)]
   441       4.270261       4.270261       4.270261    7[6-(1,6),6-(1,7),30-(7,7,8)]
   442       3.954276       3.954276       3.954276    7[6-(1,6),6-(1,7),6-(6,6)]
   443       1.109515       1.109515       1.109515    7[6-(6,6),6-(6,6),6-(6,6)]
   444       8.463259       8.463259       8.463259    7[6-(1,6),6-(1,7),30-(7,7,8)]
   445       8.750122       8.750122       8.750122    7[6-(1,6),6-(1,7),6-(6,6)]
   446       7.789685       7.789685       7.789685    7[6-(1,6),6-(1,7),30-(7,7,8)]
   447       9.128909       9.128909       9.128909    7[6-(1,6),6-(1,7),6-(6,6)]
   448       4.270261       4.270261       4.270261    7[6-(1,6),6-(1,7),30-(7,7,8)]
   449       3.954276       3.954276       3.954276    7[6-(1,6),6-(1,7),6-(6,6)]
   450       1.109515       1.109515       1.109515    7[6-(6,6),6-(6,6),6-(6,6)]
   451       8.463259       8.463259       8.463259    7[6-(1,6),6-(1,7),30-(7,7,8)]
   452       8.750122       8.750122       8.750122    7[6-(1,6),6-(1,7),6-(6,6)]
   453       7.789685       7.789685       7.789685    7[6-(1,6),6-(1,7),30-(7,7,8)]
   454       9.128909       9.128909       9.128909    7[6-(1,6),6-(1,7),6-(6,6)]
   455       0.682489       0.682489       0.682489    7[6-(1,6),6-(1,7),30-(7,7,8)]
   456       0.998474       0.998474       0.998474    7[6-(1,6),6-(1,7),6-(6,6)]
   457       3.843235       3.843235       3.843235    7[6-(6,6),6-(6,6),6-(6,6)]
   458       6.394991       6.394991       6.394991    7[6-(1,6),6-(1,7),30-(7,7,8)]
   459       6.108128       6.108128       6.108128    7[6-(1,6),6-(1,7),6-(6,6)]
   460       7.068565       7.068565       7.068565    7[6-(1,6),6-(1,7),30-(7,7,8)]
   461       5.729341       5.729341       5.729341    7[6-(1,6),6-(1,7),6-(6,6)]
   462       0.682489       0.682489       0.682489    7[6-(1,6),6-(1,7),30-(7,7,8)]
   463       0.998474       0.998474       0.998474    7[6-(1,6),6-(1,7),6-(6,6)]
   464       3.843235       3.843235       3.843235    7[6-(6,6),6-(6,6),6-(6,6)]
   465       6.394991       6.394991       6.394991    7[6-(1,6),6-(1,7),30-(7,7,8)]
   466       6.108128       6.108128       6.108128    7[6-(1,6),6-(1,7),6-(6,6)]
   467       7.068565       7.068565       7.068565    7[6-(1,6),6-(1,7),30-(7,7,8)]
   468       5.729341       5.729341       5.729341    7[6-(1,6),6-(1,7),6-(6,6)]
   469       8.380053       8.380053       8.380053    7[8-(0),8-(0),8-(0)]
   470       8.380053       8.380053       8.380053    7[8-(0),8-(0),8-(0)]
   471       6.478197       6.478197       6.478197    7[8-(0),8-(0),8-(0)]
   472       6.478197       6.478197       6.478197    7[8-(0),8-(0),8-(0)]
   473       1.525447       1.525447       1.525447    7[8-(0),8-(0),8-(0)]
   474       1.525447       1.525447       1.525447    7[8-(0),8-(0),8-(0)]
   475       3.427303       3.427303       3.427303    7[8-(0),8-(0),8-(0)]
   476       3.427303       3.427303       3.427303    7[8-(0),8-(0),8-(0)]
   477        5.52083        5.52083        5.52083    8[6-(6,8)]
   478        4.45064        4.45064        4.45064    8[6-(6,8),30-(7,7,7)]
   479        5.52083        5.52083        5.52083    8[6-(6,8)]
   480        4.45064        4.45064        4.45064    8[6-(6,8),30-(7,7,7)]
   481        9.33742        9.33742        9.33742    8[6-(6,8)]
   482        0.50211        0.50211        0.50211    8[6-(6,8),30-(7,7,7)]
   483        9.33742        9.33742        9.33742    8[6-(6,8)]
   484        0.50211        0.50211        0.50211    8[6-(6,8),30-(7,7,7)]
   485        4.38467        4.38467        4.38467    8[6-(6,8)]
   486        5.45486        5.45486        5.45486    8[6-(6,8),30-(7,7,7)]
   487        4.38467        4.38467        4.38467    8[6-(6,8)]
   488        5.45486        5.45486        5.45486    8[6-(6,8),30-(7,7,7)]
   489        0.56808        0.56808        0.56808    8[6-(6,8)]
   490        9.40339        9.40339        9.40339    8[6-(6,8),30-(7,7,7)]
   491        0.56808        0.56808        0.56808    8[6-(6,8)]
   492        9.40339        9.40339        9.40339    8[6-(6,8),30-(7,7,7)]
   493       8.978345       8.978345       8.978345    8[7-(8,8)]
   494       8.478811       8.478811       8.478811    8[7-(8,8)]
   495        7.81118        7.81118        7.81118    8[7-(8,8)]
   496       8.978345       8.978345       8.978345    8[7-(8,8)]
   497       8.478811       8.478811       8.478811    8[7-(8,8)]
   498        7.81118        7.81118        7.81118    8[7-(8,8)]
   499       5.879905       5.879905       5.879905    8[7-(8,8)]
   500       6.379439       6.379439       6.379439    8[7-(8,8)]
   501        7.04707        7.04707        7.04707    8[7-(8,8)]
   502       5.879905       5.879905       5.879905    8[7-(8,8)]
   503       6.379439       6.379439       6.379439    8[7-(8,8)]
   504        7.04707        7.04707        7.04707    8[7-(8,8)]
   505       0.927155       0.927155       0.927155    8[7-(8,8)]
   506       1.426689       1.426689       1.426689    8[7-(8,8)]
   507        2.09432        2.09432        2.09432    8[7-(8,8)]
   508       0.927155       0.927155       0.927155    8[7-(8,8)]
   509       1.426689       1.426689       1.426689    8[7-(8,8)]
   510        2.09432        2.09432        2.09432    8[7-(8,8)]
   511       4.025595       4.025595       4.025595    8[7-(8,8)]
   512       3.526061       3.526061       3.526061    8[7-(8,8)]
   513        2.85843        2.85843        2.85843    8[7-(8,8)]
   514       4.025595       4.025595       4.025595    8[7-(8,8)]
   515       3.526061       3.526061       3.526061    8[7-(8,8)]
   516        2.85843        2.85843        2.85843    8[7-(8,8)]
