# Supplementary material for: A collection of forcefield precursors for metal–organic frameworks
Source: RSC Adv. 2019 Nov 13;9(63):36492–507. doi: 10.1039/c9ra07327b (PMC9075174; doi:10.1039/c9ra07327b)
Supplement: RA-009-C9RA07327B-s130 [file RA-009-C9RA07327B-s130.txt]

AWEJIW_clean

7.142200    0.000000    0.000000
0.171031    21.210310    0.000000
3.319906    10.245816    19.390674

     1       3.186774       3.186774       3.186774    48[8-(6),8-(6),8-(6),8-(6,48)]
     2       6.758369       6.758369       6.758369    48[8-(6),8-(6),8-(6),8-(6,48)]
     3       2.055702       2.055702       2.055702    48[8-(6),8-(6),8-(6),8-(6)]
     4       7.446363       7.446363       7.446363    48[8-(6),8-(6),8-(6),8-(6,48)]
     5       3.874768       3.874768       3.874768    48[8-(6),8-(6),8-(6),8-(6,48)]
     6       8.577435       8.577435       8.577435    48[8-(6),8-(6),8-(6),8-(6)]
     7       9.562486       9.562486       9.562486    1[6-(6,6)]
     8       3.847473       3.847473       3.847473    1[6-(6,6)]
     9       7.859699       7.859699       7.859699    1[6-(6,6)]
    10       6.458787       6.458787       6.458787    1[6-(6,6)]
    11        2.50668        2.50668        2.50668    1[6-(6,6)]
    12       5.563614       5.563614       5.563614    1[6-(6,6)]
    13       4.495462       4.495462       4.495462    1[6-(6,6)]
    14       5.021879       5.021879       5.021879    1[6-(6,6)]
    15       6.658094       6.658094       6.658094    1[6-(6,6)]
    16       2.031501       2.031501       2.031501    1[6-(6,6)]
    17       7.691605       7.691605       7.691605    1[6-(6,6)]
    18       4.957969       4.957969       4.957969    1[6-(6,6)]
    19       6.543316       6.543316       6.543316    1[6-(6,6)]
    20       2.096634       2.096634       2.096634    1[6-(6,6)]
    21       7.631986       7.631986       7.631986    1[6-(6,6)]
    22       1.536222       1.536222       1.536222    1[6-(6,6)]
    23       4.646089       4.646089       4.646089    1[6-(6,6)]
    24       2.646355       2.646355       2.646355    1[6-(6,6)]
    25       3.370412       3.370412       3.370412    1[6-(6,6)]
    26       6.406872       6.406872       6.406872    1[6-(6,6)]
    27       0.751772       0.751772       0.751772    1[6-(6,6)]
    28       4.872417       4.872417       4.872417    1[6-(6,6)]
    29       1.070651       1.070651       1.070651    1[6-(6,6)]
    30       6.785664       6.785664       6.785664    1[6-(6,6)]
    31       2.773438       2.773438       2.773438    1[6-(6,6)]
    32        4.17435        4.17435        4.17435    1[6-(6,6)]
    33       0.984257       0.984257       0.984257    1[6-(6,6)]
    34       5.069523       5.069523       5.069523    1[6-(6,6)]
    35       6.137675       6.137675       6.137675    1[6-(6,6)]
    36       5.611258       5.611258       5.611258    1[6-(6,6)]
    37       3.975043       3.975043       3.975043    1[6-(6,6)]
    38       8.601636       8.601636       8.601636    1[6-(6,6)]
    39       2.941532       2.941532       2.941532    1[6-(6,6)]
    40       5.675168       5.675168       5.675168    1[6-(6,6)]
    41       4.089821       4.089821       4.089821    1[6-(6,6)]
    42       8.536503       8.536503       8.536503    1[6-(6,6)]
    43       3.001151       3.001151       3.001151    1[6-(6,6)]
    44       9.096915       9.096915       9.096915    1[6-(6,6)]
    45       5.987048       5.987048       5.987048    1[6-(6,6)]
    46       7.986782       7.986782       7.986782    1[6-(6,6)]
    47       7.262725       7.262725       7.262725    1[6-(6,6)]
    48       4.226265       4.226265       4.226265    1[6-(6,6)]
    49       2.739165       2.739165       2.739165    1[6-(6,6)]
    50        5.76072        5.76072        5.76072    1[6-(6,6)]
    51       6.979437       6.979437       6.979437    6[6-(6,6),8-(48),8-(48)]
    52       7.886111       7.886111       7.886111    6[6-(1,6),6-(1,6),6-(8,8)]
    53        9.22485        9.22485        9.22485    6[1-(0),6-(1,6),6-(6,6)]
    54       2.942099       2.942099       2.942099    6[1-(0),6-(1,6),6-(6,6)]
    55       9.574858       9.574858       9.574858    6[6-(1,6),6-(1,6),6-(6,6)]
    56       8.210225       8.210225       8.210225    6[1-(0),6-(1,6),6-(6,6)]
    57        7.37122        7.37122        7.37122    6[1-(0),6-(1,6),6-(6,6)]
    58       3.357223       3.357223       3.357223    6[6-(1,6),6-(1,6),6-(6,6)]
    59       3.195905       3.195905       3.195905    6[1-(0),6-(6,6),6-(6,6)]
    60       4.030496       4.030496       4.030496    6[6-(1,6),6-(1,6),6-(8,8)]
    61       5.015506       5.015506       5.015506    6[1-(0),6-(6,6),6-(6,6)]
    62       5.211169       5.211169       5.211169    6[6-(1,6),6-(1,6),6-(6,6)]
    63       4.367065       4.367065       4.367065    6[1-(0),6-(6,6),6-(6,6)]
    64        6.23396        6.23396        6.23396    6[6-(1,6),6-(1,6),6-(6,6)]
    65       5.849426       5.849426       5.849426    6[1-(0),6-(1,6),6-(6,6)]
    66       6.825515       6.825515       6.825515    6[1-(0),6-(1,6),6-(6,6)]
    67       8.044295       8.044295       8.044295    6[6-(1,6),6-(1,6),6-(8,8)]
    68       8.327754       8.327754       8.327754    6[1-(0),6-(1,6),6-(6,6)]
    69       7.513189       7.513189       7.513189    6[1-(0),6-(1,6),6-(6,6)]
    70       1.923732       1.923732       1.923732    6[6-(6,6),8-(0),8-(48)]
    71       3.799084       3.799084       3.799084    6[6-(6,6),8-(48),8-(48,48)]
    72       5.108363       5.108363       5.108363    6[6-(6,6),8-(48),8-(48)]
    73       6.122623       6.122623       6.122623    6[6-(1,6),6-(1,6),6-(8,8)]
    74       5.813054       5.813054       5.813054    6[1-(0),6-(1,6),6-(6,6)]
    75       6.759317       6.759317       6.759317    6[1-(0),6-(1,6),6-(6,6)]
    76        8.05743        8.05743        8.05743    6[6-(1,6),6-(1,6),6-(6,6)]
    77       8.373512       8.373512       8.373512    6[1-(0),6-(1,6),6-(6,6)]
    78       7.416356       7.416356       7.416356    6[1-(0),6-(1,6),6-(6,6)]
    79       1.938363       1.938363       1.938363    6[6-(1,6),6-(1,6),6-(6,6)]
    80       2.106452       2.106452       2.106452    6[1-(0),6-(6,6),6-(6,6)]
    81       3.073422       3.073422       3.073422    6[6-(1,6),6-(1,6),6-(8,8)]
    82       3.949449       3.949449       3.949449    6[1-(0),6-(6,6),6-(6,6)]
    83       3.811747       3.811747       3.811747    6[6-(1,6),6-(1,6),6-(6,6)]
    84       2.774388       2.774388       2.774388    6[1-(0),6-(6,6),6-(6,6)]
    85       3.268636       3.268636       3.268636    6[6-(6,6),8-(48),8-(48)]
    86       4.739556       4.739556       4.739556    6[6-(1,6),6-(1,6),6-(6,6)]
    87       4.272932       4.272932       4.272932    6[1-(0),6-(1,6),6-(6,6)]
    88       6.111288       6.111288       6.111288    6[1-(0),6-(1,6),6-(6,6)]
    89       6.991176       6.991176       6.991176    6[1-(0),6-(1,6),6-(6,6)]
    90       6.546711       6.546711       6.546711    6[6-(1,6),6-(1,6),6-(8,8)]
    91       5.177153       5.177153       5.177153    6[1-(0),6-(1,6),6-(6,6)]
    92       7.502456       7.502456       7.502456    6[6-(6,6),8-(48),8-(48)]
    93         3.6537         3.6537         3.6537    6[6-(6,6),8-(48),8-(48)]
    94       2.747026       2.747026       2.747026    6[6-(1,6),6-(1,6),6-(8,8)]
    95       1.408287       1.408287       1.408287    6[1-(0),6-(1,6),6-(6,6)]
    96       7.691038       7.691038       7.691038    6[1-(0),6-(1,6),6-(6,6)]
    97       1.058279       1.058279       1.058279    6[6-(1,6),6-(1,6),6-(6,6)]
    98       2.422912       2.422912       2.422912    6[1-(0),6-(1,6),6-(6,6)]
    99       3.261917       3.261917       3.261917    6[1-(0),6-(1,6),6-(6,6)]
   100       7.275914       7.275914       7.275914    6[6-(1,6),6-(1,6),6-(6,6)]
   101       7.437232       7.437232       7.437232    6[1-(0),6-(6,6),6-(6,6)]
   102       6.602641       6.602641       6.602641    6[6-(1,6),6-(1,6),6-(8,8)]
   103       5.617631       5.617631       5.617631    6[1-(0),6-(6,6),6-(6,6)]
   104       5.421968       5.421968       5.421968    6[6-(1,6),6-(1,6),6-(6,6)]
   105       6.266072       6.266072       6.266072    6[1-(0),6-(6,6),6-(6,6)]
   106       4.399177       4.399177       4.399177    6[6-(1,6),6-(1,6),6-(6,6)]
   107       4.783711       4.783711       4.783711    6[1-(0),6-(1,6),6-(6,6)]
   108       3.807622       3.807622       3.807622    6[1-(0),6-(1,6),6-(6,6)]
   109       2.588842       2.588842       2.588842    6[6-(1,6),6-(1,6),6-(8,8)]
   110       2.305383       2.305383       2.305383    6[1-(0),6-(1,6),6-(6,6)]
   111       3.119948       3.119948       3.119948    6[1-(0),6-(1,6),6-(6,6)]
   112       8.709405       8.709405       8.709405    6[6-(6,6),8-(0),8-(48)]
   113       6.834053       6.834053       6.834053    6[6-(6,6),8-(48),8-(48,48)]
   114       5.524774       5.524774       5.524774    6[6-(6,6),8-(48),8-(48)]
   115       4.510514       4.510514       4.510514    6[6-(1,6),6-(1,6),6-(8,8)]
   116       4.820083       4.820083       4.820083    6[1-(0),6-(1,6),6-(6,6)]
   117        3.87382        3.87382        3.87382    6[1-(0),6-(1,6),6-(6,6)]
   118       2.575707       2.575707       2.575707    6[6-(1,6),6-(1,6),6-(6,6)]
   119       2.259625       2.259625       2.259625    6[1-(0),6-(1,6),6-(6,6)]
   120       3.216781       3.216781       3.216781    6[1-(0),6-(1,6),6-(6,6)]
   121       8.694774       8.694774       8.694774    6[6-(1,6),6-(1,6),6-(6,6)]
   122       8.526685       8.526685       8.526685    6[1-(0),6-(6,6),6-(6,6)]
   123       7.559715       7.559715       7.559715    6[6-(1,6),6-(1,6),6-(8,8)]
   124       6.683688       6.683688       6.683688    6[1-(0),6-(6,6),6-(6,6)]
   125        6.82139        6.82139        6.82139    6[6-(1,6),6-(1,6),6-(6,6)]
   126       7.858749       7.858749       7.858749    6[1-(0),6-(6,6),6-(6,6)]
   127       7.364501       7.364501       7.364501    6[6-(6,6),8-(48),8-(48)]
   128       5.893581       5.893581       5.893581    6[6-(1,6),6-(1,6),6-(6,6)]
   129       6.360205       6.360205       6.360205    6[1-(0),6-(1,6),6-(6,6)]
   130       4.521849       4.521849       4.521849    6[1-(0),6-(1,6),6-(6,6)]
   131       3.641961       3.641961       3.641961    6[1-(0),6-(1,6),6-(6,6)]
   132       4.086426       4.086426       4.086426    6[6-(1,6),6-(1,6),6-(8,8)]
   133       5.455984       5.455984       5.455984    6[1-(0),6-(1,6),6-(6,6)]
   134       3.130681       3.130681       3.130681    6[6-(6,6),8-(48),8-(48)]
   135       7.415961       7.415961       7.415961    8[6-(6,8),48-(8,8,8)]
   136        5.77518        5.77518        5.77518    8[6-(6,8),48-(8,8,8)]
   137       2.731884       2.731884       2.731884    8[6-(6,8),48-(8,8,8)]
   138       4.622642       4.622642       4.622642    8[6-(6,8),48-(8,8,8),48-(8,8,8)]
   139       1.799514       1.799514       1.799514    8[6-(6,8)]
   140       2.827044       2.827044       2.827044    8[6-(6,8),48-(8,8,8)]
   141       3.979428       3.979428       3.979428    8[6-(6,8),48-(8,8,8)]
   142       5.414773       5.414773       5.414773    8[6-(6,8),48-(8,8,8)]
   143       2.314568       2.314568       2.314568    8[6-(6,8),48-(8,8,8)]
   144       4.427555       4.427555       4.427555    8[6-(6,8),48-(8,8,8)]
   145       1.581713       1.581713       1.581713    8[6-(6,8),48-(8,8,8)]
   146       7.081807       7.081807       7.081807    8[6-(6,8),48-(8,8,8)]
   147       3.217176       3.217176       3.217176    8[6-(6,8),48-(8,8,8)]
   148       4.857957       4.857957       4.857957    8[6-(6,8),48-(8,8,8)]
   149       7.901253       7.901253       7.901253    8[6-(6,8),48-(8,8,8)]
   150       6.010495       6.010495       6.010495    8[6-(6,8),48-(8,8,8),48-(8,8,8)]
   151       1.691423       1.691423       1.691423    8[6-(6,8)]
   152       7.806093       7.806093       7.806093    8[6-(6,8),48-(8,8,8)]
   153       6.653709       6.653709       6.653709    8[6-(6,8),48-(8,8,8)]
   154       5.218364       5.218364       5.218364    8[6-(6,8),48-(8,8,8)]
   155       8.318569       8.318569       8.318569    8[6-(6,8),48-(8,8,8)]
   156       6.205582       6.205582       6.205582    8[6-(6,8),48-(8,8,8)]
   157       9.051424       9.051424       9.051424    8[6-(6,8),48-(8,8,8)]
   158        3.55133        3.55133        3.55133    8[6-(6,8),48-(8,8,8)]
