# Supplementary material for: A collection of forcefield precursors for metal–organic frameworks
Source: RSC Adv. 2019 Nov 13;9(63):36492–507. doi: 10.1039/c9ra07327b (PMC9075174; doi:10.1039/c9ra07327b)
Supplement: RA-009-C9RA07327B-s131 [file RA-009-C9RA07327B-s131.txt]

AXOCEW_clean

7.292000    0.000000    0.000000
0.000000    18.820000    0.000000
0.000000    -5.993236    19.623814

     1       4.712163       4.712163       4.712163    30[8-(6),8-(6),8-(6),8-(6),30-(8,8,8,8)]
     2       4.712163       4.712163       4.712163    30[8-(6),8-(6),8-(6),8-(6),30-(8,8,8,8)]
     3       2.579837       2.579837       2.579837    30[8-(6),8-(6),8-(6),8-(6),30-(8,8,8,8)]
     4       2.579837       2.579837       2.579837    30[8-(6),8-(6),8-(6),8-(6),30-(8,8,8,8)]
     5       7.060114       7.060114       7.060114    1[6-(6,6)]
     6       0.676698       0.676698       0.676698    1[6-(6,6)]
     7         4.5575         4.5575         4.5575    1[6-(6,6)]
     8       3.624853       3.624853       3.624853    1[6-(6,6)]
     9       6.301017       6.301017       6.301017    1[6-(6,6)]
    10       0.005104       0.005104       0.005104    1[6-(6,6)]
    11       3.233273       3.233273       3.233273    1[6-(6,6)]
    12       2.208747       2.208747       2.208747    1[6-(6,6)]
    13       7.060114       7.060114       7.060114    1[6-(6,6)]
    14       0.676698       0.676698       0.676698    1[6-(6,6)]
    15         4.5575         4.5575         4.5575    1[6-(6,6)]
    16       3.624853       3.624853       3.624853    1[6-(6,6)]
    17       6.301017       6.301017       6.301017    1[6-(6,6)]
    18       0.005104       0.005104       0.005104    1[6-(6,6)]
    19       3.233273       3.233273       3.233273    1[6-(6,6)]
    20       2.208747       2.208747       2.208747    1[6-(6,6)]
    21       0.231886       0.231886       0.231886    1[6-(6,6)]
    22       6.615302       6.615302       6.615302    1[6-(6,6)]
    23         2.7345         2.7345         2.7345    1[6-(6,6)]
    24       3.667147       3.667147       3.667147    1[6-(6,6)]
    25       0.990983       0.990983       0.990983    1[6-(6,6)]
    26      -0.005104      -0.005104      -0.005104    1[6-(6,6)]
    27       4.058727       4.058727       4.058727    1[6-(6,6)]
    28       5.083253       5.083253       5.083253    1[6-(6,6)]
    29       0.231886       0.231886       0.231886    1[6-(6,6)]
    30       6.615302       6.615302       6.615302    1[6-(6,6)]
    31         2.7345         2.7345         2.7345    1[6-(6,6)]
    32       3.667147       3.667147       3.667147    1[6-(6,6)]
    33       0.990983       0.990983       0.990983    1[6-(6,6)]
    34      -0.005104      -0.005104      -0.005104    1[6-(6,6)]
    35       4.058727       4.058727       4.058727    1[6-(6,6)]
    36       5.083253       5.083253       5.083253    1[6-(6,6)]
    37       4.655213       4.655213       4.655213    6[6-(6,6),8-(30),8-(30)]
    38       5.246594       5.246594       5.246594    6[6-(1,6),6-(1,6),6-(8,8)]
    39       6.557696       6.557696       6.557696    6[1-(0),6-(1,6),6-(6,6)]
    40       7.101679       7.101679       7.101679    6[1-(0),6-(1,6),6-(6,6)]
    41       6.379042       6.379042       6.379042    6[6-(1,6),6-(1,6),6-(6,6,6)]
    42       5.059919       5.059919       5.059919    6[1-(0),6-(1,6),6-(6,6)]
    43       4.503539       4.503539       4.503539    6[1-(0),6-(1,6),6-(6,6)]
    44       7.092199       7.092199       7.092199    6[6-(6,6),6-(6,6),6-(9,9,9),6-(9,9,9)]
    45       6.154448       6.154448       6.154448    6[6-(6,6,6),9-(0),9-(0),9-(0)]
    46       0.786078       0.786078       0.786078    6[6-(6,6,6),9-(0),9-(0),9-(0)]
    47       0.524295       0.524295       0.524295    6[6-(1,6),6-(1,6),6-(6,6,6)]
    48       7.151994       7.151994       7.151994    6[1-(0),6-(1,6),6-(6,6)]
    49       0.463771       0.463771       0.463771    6[1-(0),6-(1,6),6-(6,6)]
    50        1.73185        1.73185        1.73185    6[6-(1,6),6-(1,6),6-(8,8)]
    51       2.377921       2.377921       2.377921    6[1-(0),6-(1,6),6-(6,6)]
    52       1.769768       1.769768       1.769768    6[1-(0),6-(1,6),6-(6,6)]
    53       2.388859       2.388859       2.388859    6[6-(6,6),8-(30),8-(30)]
    54       4.655213       4.655213       4.655213    6[6-(6,6),8-(30),8-(30)]
    55       5.246594       5.246594       5.246594    6[6-(1,6),6-(1,6),6-(8,8)]
    56       6.557696       6.557696       6.557696    6[1-(0),6-(1,6),6-(6,6)]
    57       7.101679       7.101679       7.101679    6[1-(0),6-(1,6),6-(6,6)]
    58       6.379042       6.379042       6.379042    6[6-(1,6),6-(1,6),6-(6,6,6)]
    59       5.059919       5.059919       5.059919    6[1-(0),6-(1,6),6-(6,6)]
    60       4.503539       4.503539       4.503539    6[1-(0),6-(1,6),6-(6,6)]
    61       7.092199       7.092199       7.092199    6[6-(6,6),6-(6,6),6-(9,9,9),6-(9,9,9)]
    62       6.154448       6.154448       6.154448    6[6-(6,6,6),9-(0),9-(0),9-(0)]
    63       0.786078       0.786078       0.786078    6[6-(6,6,6),9-(0),9-(0),9-(0)]
    64       0.524295       0.524295       0.524295    6[6-(1,6),6-(1,6),6-(6,6,6)]
    65       7.151994       7.151994       7.151994    6[1-(0),6-(1,6),6-(6,6)]
    66       0.463771       0.463771       0.463771    6[1-(0),6-(1,6),6-(6,6)]
    67        1.73185        1.73185        1.73185    6[6-(1,6),6-(1,6),6-(8,8)]
    68       2.377921       2.377921       2.377921    6[1-(0),6-(1,6),6-(6,6)]
    69       1.769768       1.769768       1.769768    6[1-(0),6-(1,6),6-(6,6)]
    70       2.388859       2.388859       2.388859    6[6-(6,6),8-(30),8-(30)]
    71       2.636787       2.636787       2.636787    6[6-(6,6),8-(30),8-(30)]
    72       2.045406       2.045406       2.045406    6[6-(1,6),6-(1,6),6-(8,8)]
    73       0.734304       0.734304       0.734304    6[1-(0),6-(1,6),6-(6,6)]
    74       0.190321       0.190321       0.190321    6[1-(0),6-(1,6),6-(6,6)]
    75       0.912958       0.912958       0.912958    6[6-(1,6),6-(1,6),6-(6,6,6)]
    76       2.232081       2.232081       2.232081    6[1-(0),6-(1,6),6-(6,6)]
    77       2.788461       2.788461       2.788461    6[1-(0),6-(1,6),6-(6,6)]
    78       0.199801       0.199801       0.199801    6[6-(6,6),6-(6,6),6-(9,9,9),6-(9,9,9)]
    79       1.137552       1.137552       1.137552    6[6-(6,6,6),9-(0),9-(0),9-(0)]
    80       6.505922       6.505922       6.505922    6[6-(6,6,6),9-(0),9-(0),9-(0)]
    81       6.767705       6.767705       6.767705    6[6-(1,6),6-(1,6),6-(6,6,6)]
    82       0.140006       0.140006       0.140006    6[1-(0),6-(1,6),6-(6,6)]
    83       6.828229       6.828229       6.828229    6[1-(0),6-(1,6),6-(6,6)]
    84        5.56015        5.56015        5.56015    6[6-(1,6),6-(1,6),6-(8,8)]
    85       4.914079       4.914079       4.914079    6[1-(0),6-(1,6),6-(6,6)]
    86       5.522232       5.522232       5.522232    6[1-(0),6-(1,6),6-(6,6)]
    87       4.903141       4.903141       4.903141    6[6-(6,6),8-(30),8-(30)]
    88       2.636787       2.636787       2.636787    6[6-(6,6),8-(30),8-(30)]
    89       2.045406       2.045406       2.045406    6[6-(1,6),6-(1,6),6-(8,8)]
    90       0.734304       0.734304       0.734304    6[1-(0),6-(1,6),6-(6,6)]
    91       0.190321       0.190321       0.190321    6[1-(0),6-(1,6),6-(6,6)]
    92       0.912958       0.912958       0.912958    6[6-(1,6),6-(1,6),6-(6,6,6)]
    93       2.232081       2.232081       2.232081    6[1-(0),6-(1,6),6-(6,6)]
    94       2.788461       2.788461       2.788461    6[1-(0),6-(1,6),6-(6,6)]
    95       0.199801       0.199801       0.199801    6[6-(6,6),6-(6,6),6-(9,9,9),6-(9,9,9)]
    96       1.137552       1.137552       1.137552    6[6-(6,6,6),9-(0),9-(0),9-(0)]
    97       6.505922       6.505922       6.505922    6[6-(6,6,6),9-(0),9-(0),9-(0)]
    98       6.767705       6.767705       6.767705    6[6-(1,6),6-(1,6),6-(6,6,6)]
    99       0.140006       0.140006       0.140006    6[1-(0),6-(1,6),6-(6,6)]
   100       6.828229       6.828229       6.828229    6[1-(0),6-(1,6),6-(6,6)]
   101        5.56015        5.56015        5.56015    6[6-(1,6),6-(1,6),6-(8,8)]
   102       4.914079       4.914079       4.914079    6[1-(0),6-(1,6),6-(6,6)]
   103       5.522232       5.522232       5.522232    6[1-(0),6-(1,6),6-(6,6)]
   104       4.903141       4.903141       4.903141    6[6-(6,6),8-(30),8-(30)]
   105       5.309305       5.309305       5.309305    8[6-(6,8),30-(8,8,8,30)]
   106       3.528599       3.528599       3.528599    8[6-(6,8),30-(8,8,8,30)]
   107       3.534432       3.534432       3.534432    8[6-(6,8),30-(8,8,8,30)]
   108        1.76831        1.76831        1.76831    8[6-(6,8),30-(8,8,8,30)]
   109       5.309305       5.309305       5.309305    8[6-(6,8),30-(8,8,8,30)]
   110       3.528599       3.528599       3.528599    8[6-(6,8),30-(8,8,8,30)]
   111       3.534432       3.534432       3.534432    8[6-(6,8),30-(8,8,8,30)]
   112        1.76831        1.76831        1.76831    8[6-(6,8),30-(8,8,8,30)]
   113       1.982695       1.982695       1.982695    8[6-(6,8),30-(8,8,8,30)]
   114       3.763401       3.763401       3.763401    8[6-(6,8),30-(8,8,8,30)]
   115       3.757568       3.757568       3.757568    8[6-(6,8),30-(8,8,8,30)]
   116        5.52369        5.52369        5.52369    8[6-(6,8),30-(8,8,8,30)]
   117       1.982695       1.982695       1.982695    8[6-(6,8),30-(8,8,8,30)]
   118       3.763401       3.763401       3.763401    8[6-(6,8),30-(8,8,8,30)]
   119       3.757568       3.757568       3.757568    8[6-(6,8),30-(8,8,8,30)]
   120        5.52369        5.52369        5.52369    8[6-(6,8),30-(8,8,8,30)]
   121       5.595152       5.595152       5.595152    9[6-(6,9,9)]
   122       6.765518       6.765518       6.765518    9[6-(6,9,9)]
   123       5.145964       5.145964       5.145964    9[6-(6,9,9)]
   124       1.327144       1.327144       1.327144    9[6-(6,9,9)]
   125       1.810604       1.810604       1.810604    9[6-(6,9,9)]
   126       0.183029       0.183029       0.183029    9[6-(6,9,9)]
   127       5.595152       5.595152       5.595152    9[6-(6,9,9)]
   128       6.765518       6.765518       6.765518    9[6-(6,9,9)]
   129       5.145964       5.145964       5.145964    9[6-(6,9,9)]
   130       1.327144       1.327144       1.327144    9[6-(6,9,9)]
   131       1.810604       1.810604       1.810604    9[6-(6,9,9)]
   132       0.183029       0.183029       0.183029    9[6-(6,9,9)]
   133       1.696848       1.696848       1.696848    9[6-(6,9,9)]
   134       0.526482       0.526482       0.526482    9[6-(6,9,9)]
   135       2.146036       2.146036       2.146036    9[6-(6,9,9)]
   136       5.964856       5.964856       5.964856    9[6-(6,9,9)]
   137       5.481396       5.481396       5.481396    9[6-(6,9,9)]
   138       7.108971       7.108971       7.108971    9[6-(6,9,9)]
   139       1.696848       1.696848       1.696848    9[6-(6,9,9)]
   140       0.526482       0.526482       0.526482    9[6-(6,9,9)]
   141       2.146036       2.146036       2.146036    9[6-(6,9,9)]
   142       5.964856       5.964856       5.964856    9[6-(6,9,9)]
   143       5.481396       5.481396       5.481396    9[6-(6,9,9)]
   144       7.108971       7.108971       7.108971    9[6-(6,9,9)]
