# Supplementary material for: A collection of forcefield precursors for metal–organic frameworks
Source: RSC Adv. 2019 Nov 13;9(63):36492–507. doi: 10.1039/c9ra07327b (PMC9075174; doi:10.1039/c9ra07327b)
Supplement: RA-009-C9RA07327B-s132 [file RA-009-C9RA07327B-s132.txt]

AXOHIE_clean

11.810300    0.000000    0.000000
0.000000    23.221000    0.000000
0.000000    -11.396320    44.015588

     1      10.324682      10.324682      10.324682    48[7-(6,6),7-(6,6),7-(6,6),8-(6),8-(6)]
     2       6.835684       6.835684       6.835684    48[7-(6,6),7-(6,6),7-(6,6),8-(6),8-(6)]
     3       7.390768       7.390768       7.390768    48[7-(6,6),7-(6,6),7-(6,6),8-(6),8-(6)]
     4      10.879766      10.879766      10.879766    48[7-(6,6),7-(6,6),7-(6,6),8-(6),8-(6)]
     5       7.465999       7.465999       7.465999    48[7-(6,6),7-(6,6),7-(6,6),8-(6),8-(6)]
     6      10.770521      10.770521      10.770521    48[7-(6,6),7-(6,6),7-(6,6),8-(6),8-(6)]
     7      10.249451      10.249451      10.249451    48[7-(6,6),7-(6,6),7-(6,6),8-(6),8-(6)]
     8       6.944929       6.944929       6.944929    48[7-(6,6),7-(6,6),7-(6,6),8-(6),8-(6)]
     9       4.419532       4.419532       4.419532    48[7-(6,6),7-(6,6),7-(6,6),8-(6),8-(6)]
    10       0.930534       0.930534       0.930534    48[7-(6,6),7-(6,6),7-(6,6),8-(6),8-(6)]
    11       1.485618       1.485618       1.485618    48[7-(6,6),7-(6,6),7-(6,6),8-(6),8-(6)]
    12       4.974616       4.974616       4.974616    48[7-(6,6),7-(6,6),7-(6,6),8-(6),8-(6)]
    13       1.560849       1.560849       1.560849    48[7-(6,6),7-(6,6),7-(6,6),8-(6),8-(6)]
    14       4.865371       4.865371       4.865371    48[7-(6,6),7-(6,6),7-(6,6),8-(6),8-(6)]
    15       4.344301       4.344301       4.344301    48[7-(6,6),7-(6,6),7-(6,6),8-(6),8-(6)]
    16       1.039779       1.039779       1.039779    48[7-(6,6),7-(6,6),7-(6,6),8-(6),8-(6)]
    17       9.846247       9.846247       9.846247    1[6-(6,6)]
    18       9.233293       9.233293       9.233293    1[6-(6,6)]
    19       8.580183       8.580183       8.580183    1[6-(6,6)]
    20       9.260456       9.260456       9.260456    1[6-(6,6)]
    21        7.15468        7.15468        7.15468    1[6-(6,6)]
    22       7.599928       7.599928       7.599928    1[6-(6,6)]
    23       8.651045       8.651045       8.651045    1[6-(6,6)]
    24       7.919987       7.919987       7.919987    1[6-(6,6)]
    25      10.804062      10.804062      10.804062    1[6-(6,6)]
    26       10.97295       10.97295       10.97295    1[6-(6,6)]
    27      10.727295      10.727295      10.727295    1[6-(6,6)]
    28      10.546598      10.546598      10.546598    1[6-(6,6)]
    29      11.349698      11.349698      11.349698    1[6-(6,6)]
    30      11.439457      11.439457      11.439457    1[6-(6,6)]
    31      10.248978      10.248978      10.248978    1[6-(6,6)]
    32      10.145048      10.145048      10.145048    1[6-(6,6)]
    33        10.4344        10.4344        10.4344    1[6-(6,7)]
    34      10.557227      10.557227      10.557227    1[6-(6,6)]
    35      10.380073      10.380073      10.380073    1[6-(6,6)]
    36      10.210004      10.210004      10.210004    1[6-(6,7)]
    37      10.341099      10.341099      10.341099    1[6-(6,7)]
    38      10.123789      10.123789      10.123789    1[6-(6,6)]
    39      11.262302      11.262302      11.262302    1[6-(6,6)]
    40      11.363871      11.363871      11.363871    1[6-(6,7)]
    41       7.712126       7.712126       7.712126    1[6-(6,7)]
    42       5.426833       5.426833       5.426833    1[6-(6,6)]
    43       5.442186       5.442186       5.442186    1[6-(6,6)]
    44       7.714488       7.714488       7.714488    1[6-(6,7)]
    45       1.099539       1.099539       1.099539    1[6-(6,7)]
    46       3.380108       3.380108       3.380108    1[6-(6,6)]
    47       3.384832       3.384832       3.384832    1[6-(6,6)]
    48       1.111349       1.111349       1.111349    1[6-(6,7)]
    49        4.27651        4.27651        4.27651    1[6-(6,7)]
    50       1.981768       1.981768       1.981768    1[6-(6,6)]
    51       1.956967       1.956967       1.956967    1[6-(6,6)]
    52       4.221001       4.221001       4.221001    1[6-(6,7)]
    53       9.468318       9.468318       9.468318    1[6-(6,7)]
    54      11.720542      11.720542      11.720542    1[6-(6,6)]
    55      11.751249      11.751249      11.751249    1[6-(6,6)]
    56       9.477766       9.477766       9.477766    1[6-(6,7)]
    57       7.869203       7.869203       7.869203    1[6-(6,6)]
    58       8.482157       8.482157       8.482157    1[6-(6,6)]
    59       9.135267       9.135267       9.135267    1[6-(6,6)]
    60       8.454994       8.454994       8.454994    1[6-(6,6)]
    61       10.56077       10.56077       10.56077    1[6-(6,6)]
    62      10.115522      10.115522      10.115522    1[6-(6,6)]
    63       9.064405       9.064405       9.064405    1[6-(6,6)]
    64       9.795463       9.795463       9.795463    1[6-(6,6)]
    65       6.911388       6.911388       6.911388    1[6-(6,6)]
    66         6.7425         6.7425         6.7425    1[6-(6,6)]
    67       6.988155       6.988155       6.988155    1[6-(6,6)]
    68       7.168852       7.168852       7.168852    1[6-(6,6)]
    69       6.365752       6.365752       6.365752    1[6-(6,6)]
    70       6.275993       6.275993       6.275993    1[6-(6,6)]
    71       7.466472       7.466472       7.466472    1[6-(6,6)]
    72       7.570402       7.570402       7.570402    1[6-(6,6)]
    73        7.28105        7.28105        7.28105    1[6-(6,7)]
    74       7.158223       7.158223       7.158223    1[6-(6,6)]
    75       7.335377       7.335377       7.335377    1[6-(6,6)]
    76       7.505446       7.505446       7.505446    1[6-(6,7)]
    77       7.374351       7.374351       7.374351    1[6-(6,7)]
    78       7.591661       7.591661       7.591661    1[6-(6,6)]
    79       6.453148       6.453148       6.453148    1[6-(6,6)]
    80       6.351579       6.351579       6.351579    1[6-(6,7)]
    81      10.003324      10.003324      10.003324    1[6-(6,7)]
    82       0.478317       0.478317       0.478317    1[6-(6,6)]
    83       0.462964       0.462964       0.462964    1[6-(6,6)]
    84      10.000962      10.000962      10.000962    1[6-(6,7)]
    85       4.805611       4.805611       4.805611    1[6-(6,7)]
    86       2.525042       2.525042       2.525042    1[6-(6,6)]
    87       2.520318       2.520318       2.520318    1[6-(6,6)]
    88       4.793801       4.793801       4.793801    1[6-(6,7)]
    89        1.62864        1.62864        1.62864    1[6-(6,7)]
    90       3.923382       3.923382       3.923382    1[6-(6,6)]
    91       3.948183       3.948183       3.948183    1[6-(6,6)]
    92       1.684149       1.684149       1.684149    1[6-(6,7)]
    93       8.247132       8.247132       8.247132    1[6-(6,7)]
    94       5.994908       5.994908       5.994908    1[6-(6,6)]
    95       5.964202       5.964202       5.964202    1[6-(6,6)]
    96       8.237684       8.237684       8.237684    1[6-(6,7)]
    97       8.861268       8.861268       8.861268    1[6-(6,6)]
    98       9.391551       9.391551       9.391551    1[6-(6,6)]
    99       8.308546       8.308546       8.308546    1[6-(6,6)]
   100       7.787712       7.787712       7.787712    1[6-(6,6)]
   101       9.483671       9.483671       9.483671    1[6-(6,6)]
   102       8.881346       8.881346       8.881346    1[6-(6,6)]
   103       9.847428       9.847428       9.847428    1[6-(6,6)]
   104      10.534788      10.534788      10.534788    1[6-(6,6)]
   105       5.817754       5.817754       5.817754    1[6-(6,6)]
   106       5.511867       5.511867       5.511867    1[6-(6,6)]
   107       8.136116       8.136116       8.136116    1[6-(6,6)]
   108       8.253038       8.253038       8.253038    1[6-(6,6)]
   109       6.553535       6.553535       6.553535    1[6-(6,6)]
   110       6.454329       6.454329       6.454329    1[6-(6,6)]
   111       6.999965       6.999965       6.999965    1[6-(6,6)]
   112       7.080275       7.080275       7.080275    1[6-(6,6)]
   113       7.249162       7.249162       7.249162    1[6-(6,7)]
   114       7.148775       7.148775       7.148775    1[6-(6,6)]
   115       7.336558       7.336558       7.336558    1[6-(6,6)]
   116        7.57867        7.57867        7.57867    1[6-(6,7)]
   117       7.299946       7.299946       7.299946    1[6-(6,7)]
   118       7.420411       7.420411       7.420411    1[6-(6,6)]
   119       6.590147       6.590147       6.590147    1[6-(6,6)]
   120       6.468501       6.468501       6.468501    1[6-(6,7)]
   121        4.81624        4.81624        4.81624    1[6-(6,7)]
   122       2.533309       2.533309       2.533309    1[6-(6,6)]
   123       2.610076       2.610076       2.610076    1[6-(6,6)]
   124       4.883559       4.883559       4.883559    1[6-(6,7)]
   125      10.069462      10.069462      10.069462    1[6-(6,7)]
   126       0.535007       0.535007       0.535007    1[6-(6,6)]
   127       0.518472       0.518472       0.518472    1[6-(6,6)]
   128      10.063557      10.063557      10.063557    1[6-(6,7)]
   129       1.519986       1.519986       1.519986    1[6-(6,7)]
   130       3.786382       3.786382       3.786382    1[6-(6,6)]
   131       3.895037       3.895037       3.895037    1[6-(6,6)]
   132       1.575494       1.575494       1.575494    1[6-(6,7)]
   133       8.160917       8.160917       8.160917    1[6-(6,7)]
   134       5.888616       5.888616       5.888616    1[6-(6,6)]
   135       5.892159       5.892159       5.892159    1[6-(6,6)]
   136       8.157374       8.157374       8.157374    1[6-(6,7)]
   137       8.854182       8.854182       8.854182    1[6-(6,6)]
   138       8.323899       8.323899       8.323899    1[6-(6,6)]
   139       9.406904       9.406904       9.406904    1[6-(6,6)]
   140       9.927738       9.927738       9.927738    1[6-(6,6)]
   141       8.231779       8.231779       8.231779    1[6-(6,6)]
   142       8.834104       8.834104       8.834104    1[6-(6,6)]
   143       7.868022       7.868022       7.868022    1[6-(6,6)]
   144       7.180662       7.180662       7.180662    1[6-(6,6)]
   145       0.087396       0.087396       0.087396    1[6-(6,6)]
   146       0.393283       0.393283       0.393283    1[6-(6,6)]
   147       9.579334       9.579334       9.579334    1[6-(6,6)]
   148       9.462412       9.462412       9.462412    1[6-(6,6)]
   149      11.161915      11.161915      11.161915    1[6-(6,6)]
   150      11.261121      11.261121      11.261121    1[6-(6,6)]
   151      10.715485      10.715485      10.715485    1[6-(6,6)]
   152      10.635175      10.635175      10.635175    1[6-(6,6)]
   153      10.466288      10.466288      10.466288    1[6-(6,7)]
   154      10.566675      10.566675      10.566675    1[6-(6,6)]
   155      10.378892      10.378892      10.378892    1[6-(6,6)]
   156       10.13678       10.13678       10.13678    1[6-(6,7)]
   157      10.415504      10.415504      10.415504    1[6-(6,7)]
   158      10.295039      10.295039      10.295039    1[6-(6,6)]
   159      11.125303      11.125303      11.125303    1[6-(6,6)]
   160      11.246949      11.246949      11.246949    1[6-(6,7)]
   161        1.08891        1.08891        1.08891    1[6-(6,7)]
   162       3.371841       3.371841       3.371841    1[6-(6,6)]
   163       3.295074       3.295074       3.295074    1[6-(6,6)]
   164       1.021591       1.021591       1.021591    1[6-(6,7)]
   165       7.645988       7.645988       7.645988    1[6-(6,7)]
   166       5.370143       5.370143       5.370143    1[6-(6,6)]
   167       5.386678       5.386678       5.386678    1[6-(6,6)]
   168       7.651893       7.651893       7.651893    1[6-(6,7)]
   169       4.385164       4.385164       4.385164    1[6-(6,7)]
   170       2.118768       2.118768       2.118768    1[6-(6,6)]
   171       2.010113       2.010113       2.010113    1[6-(6,6)]
   172       4.329656       4.329656       4.329656    1[6-(6,7)]
   173       9.554533       9.554533       9.554533    1[6-(6,7)]
   174       0.016534       0.016534       0.016534    1[6-(6,6)]
   175       0.012991       0.012991       0.012991    1[6-(6,6)]
   176       9.558076       9.558076       9.558076    1[6-(6,7)]
   177       3.941097       3.941097       3.941097    1[6-(6,6)]
   178       3.328143       3.328143       3.328143    1[6-(6,6)]
   179       2.675033       2.675033       2.675033    1[6-(6,6)]
   180       3.355306       3.355306       3.355306    1[6-(6,6)]
   181        1.24953        1.24953        1.24953    1[6-(6,6)]
   182       1.694778       1.694778       1.694778    1[6-(6,6)]
   183       2.745895       2.745895       2.745895    1[6-(6,6)]
   184       2.014837       2.014837       2.014837    1[6-(6,6)]
   185       4.898912       4.898912       4.898912    1[6-(6,6)]
   186         5.0678         5.0678         5.0678    1[6-(6,6)]
   187       4.822145       4.822145       4.822145    1[6-(6,6)]
   188       4.641448       4.641448       4.641448    1[6-(6,6)]
   189       5.444548       5.444548       5.444548    1[6-(6,6)]
   190       5.534307       5.534307       5.534307    1[6-(6,6)]
   191       4.343828       4.343828       4.343828    1[6-(6,6)]
   192       4.239898       4.239898       4.239898    1[6-(6,6)]
   193        4.52925        4.52925        4.52925    1[6-(6,7)]
   194       4.652077       4.652077       4.652077    1[6-(6,6)]
   195       4.474923       4.474923       4.474923    1[6-(6,6)]
   196       4.304854       4.304854       4.304854    1[6-(6,7)]
   197       4.435949       4.435949       4.435949    1[6-(6,7)]
   198       4.218639       4.218639       4.218639    1[6-(6,6)]
   199       5.357152       5.357152       5.357152    1[6-(6,6)]
   200       5.458721       5.458721       5.458721    1[6-(6,7)]
   201       1.806976       1.806976       1.806976    1[6-(6,7)]
   202      11.331983      11.331983      11.331983    1[6-(6,6)]
   203      11.347336      11.347336      11.347336    1[6-(6,6)]
   204       1.809338       1.809338       1.809338    1[6-(6,7)]
   205       7.004689       7.004689       7.004689    1[6-(6,7)]
   206       9.285258       9.285258       9.285258    1[6-(6,6)]
   207       9.289982       9.289982       9.289982    1[6-(6,6)]
   208       7.016499       7.016499       7.016499    1[6-(6,7)]
   209       10.18166       10.18166       10.18166    1[6-(6,7)]
   210       7.886918       7.886918       7.886918    1[6-(6,6)]
   211       7.862117       7.862117       7.862117    1[6-(6,6)]
   212      10.126151      10.126151      10.126151    1[6-(6,7)]
   213       3.563168       3.563168       3.563168    1[6-(6,7)]
   214       5.815392       5.815392       5.815392    1[6-(6,6)]
   215       5.846098       5.846098       5.846098    1[6-(6,6)]
   216       3.572616       3.572616       3.572616    1[6-(6,7)]
   217       1.964053       1.964053       1.964053    1[6-(6,6)]
   218       2.577007       2.577007       2.577007    1[6-(6,6)]
   219       3.230117       3.230117       3.230117    1[6-(6,6)]
   220       2.549844       2.549844       2.549844    1[6-(6,6)]
   221        4.65562        4.65562        4.65562    1[6-(6,6)]
   222       4.210372       4.210372       4.210372    1[6-(6,6)]
   223       3.159255       3.159255       3.159255    1[6-(6,6)]
   224       3.890313       3.890313       3.890313    1[6-(6,6)]
   225       1.006238       1.006238       1.006238    1[6-(6,6)]
   226        0.83735        0.83735        0.83735    1[6-(6,6)]
   227       1.083005       1.083005       1.083005    1[6-(6,6)]
   228       1.263702       1.263702       1.263702    1[6-(6,6)]
   229       0.460602       0.460602       0.460602    1[6-(6,6)]
   230       0.370843       0.370843       0.370843    1[6-(6,6)]
   231       1.561322       1.561322       1.561322    1[6-(6,6)]
   232       1.665252       1.665252       1.665252    1[6-(6,6)]
   233         1.3759         1.3759         1.3759    1[6-(6,7)]
   234       1.253073       1.253073       1.253073    1[6-(6,6)]
   235       1.430227       1.430227       1.430227    1[6-(6,6)]
   236       1.600296       1.600296       1.600296    1[6-(6,7)]
   237       1.469201       1.469201       1.469201    1[6-(6,7)]
   238       1.686511       1.686511       1.686511    1[6-(6,6)]
   239       0.547998       0.547998       0.547998    1[6-(6,6)]
   240       0.446429       0.446429       0.446429    1[6-(6,7)]
   241       4.098174       4.098174       4.098174    1[6-(6,7)]
   242       6.383467       6.383467       6.383467    1[6-(6,6)]
   243       6.368114       6.368114       6.368114    1[6-(6,6)]
   244       4.095812       4.095812       4.095812    1[6-(6,7)]
   245      10.710761      10.710761      10.710761    1[6-(6,7)]
   246       8.430192       8.430192       8.430192    1[6-(6,6)]
   247       8.425468       8.425468       8.425468    1[6-(6,6)]
   248      10.698951      10.698951      10.698951    1[6-(6,7)]
   249        7.53379        7.53379        7.53379    1[6-(6,7)]
   250       9.828532       9.828532       9.828532    1[6-(6,6)]
   251       9.853333       9.853333       9.853333    1[6-(6,6)]
   252       7.589299       7.589299       7.589299    1[6-(6,7)]
   253       2.341982       2.341982       2.341982    1[6-(6,7)]
   254       0.089758       0.089758       0.089758    1[6-(6,6)]
   255       0.059052       0.059052       0.059052    1[6-(6,6)]
   256       2.332534       2.332534       2.332534    1[6-(6,7)]
   257       2.956118       2.956118       2.956118    1[6-(6,6)]
   258       3.486401       3.486401       3.486401    1[6-(6,6)]
   259       2.403396       2.403396       2.403396    1[6-(6,6)]
   260       1.882562       1.882562       1.882562    1[6-(6,6)]
   261       3.578521       3.578521       3.578521    1[6-(6,6)]
   262       2.976196       2.976196       2.976196    1[6-(6,6)]
   263       3.942278       3.942278       3.942278    1[6-(6,6)]
   264       4.629638       4.629638       4.629638    1[6-(6,6)]
   265      11.722904      11.722904      11.722904    1[6-(6,6)]
   266      11.417017      11.417017      11.417017    1[6-(6,6)]
   267       2.230966       2.230966       2.230966    1[6-(6,6)]
   268       2.347888       2.347888       2.347888    1[6-(6,6)]
   269       0.648385       0.648385       0.648385    1[6-(6,6)]
   270       0.549179       0.549179       0.549179    1[6-(6,6)]
   271       1.094815       1.094815       1.094815    1[6-(6,6)]
   272       1.175125       1.175125       1.175125    1[6-(6,6)]
   273       1.344012       1.344012       1.344012    1[6-(6,7)]
   274       1.243625       1.243625       1.243625    1[6-(6,6)]
   275       1.431408       1.431408       1.431408    1[6-(6,6)]
   276        1.67352        1.67352        1.67352    1[6-(6,7)]
   277       1.394796       1.394796       1.394796    1[6-(6,7)]
   278       1.515261       1.515261       1.515261    1[6-(6,6)]
   279       0.684997       0.684997       0.684997    1[6-(6,6)]
   280       0.563351       0.563351       0.563351    1[6-(6,7)]
   281       10.72139       10.72139       10.72139    1[6-(6,7)]
   282       8.438459       8.438459       8.438459    1[6-(6,6)]
   283       8.515226       8.515226       8.515226    1[6-(6,6)]
   284      10.788709      10.788709      10.788709    1[6-(6,7)]
   285       4.164312       4.164312       4.164312    1[6-(6,7)]
   286       6.440157       6.440157       6.440157    1[6-(6,6)]
   287       6.423622       6.423622       6.423622    1[6-(6,6)]
   288       4.158407       4.158407       4.158407    1[6-(6,7)]
   289       7.425136       7.425136       7.425136    1[6-(6,7)]
   290       9.691532       9.691532       9.691532    1[6-(6,6)]
   291       9.800187       9.800187       9.800187    1[6-(6,6)]
   292       7.480644       7.480644       7.480644    1[6-(6,7)]
   293       2.255767       2.255767       2.255767    1[6-(6,7)]
   294      -0.016534      -0.016534      -0.016534    1[6-(6,6)]
   295      -0.012991      -0.012991      -0.012991    1[6-(6,6)]
   296       2.252224       2.252224       2.252224    1[6-(6,7)]
   297       2.949032       2.949032       2.949032    1[6-(6,6)]
   298       2.418749       2.418749       2.418749    1[6-(6,6)]
   299       3.501754       3.501754       3.501754    1[6-(6,6)]
   300       4.022588       4.022588       4.022588    1[6-(6,6)]
   301       2.326629       2.326629       2.326629    1[6-(6,6)]
   302       2.928954       2.928954       2.928954    1[6-(6,6)]
   303       1.962872       1.962872       1.962872    1[6-(6,6)]
   304       1.275512       1.275512       1.275512    1[6-(6,6)]
   305       5.992546       5.992546       5.992546    1[6-(6,6)]
   306       6.298433       6.298433       6.298433    1[6-(6,6)]
   307       3.674184       3.674184       3.674184    1[6-(6,6)]
   308       3.557262       3.557262       3.557262    1[6-(6,6)]
   309       5.256765       5.256765       5.256765    1[6-(6,6)]
   310       5.355971       5.355971       5.355971    1[6-(6,6)]
   311       4.810335       4.810335       4.810335    1[6-(6,6)]
   312       4.730025       4.730025       4.730025    1[6-(6,6)]
   313       4.561138       4.561138       4.561138    1[6-(6,7)]
   314       4.661525       4.661525       4.661525    1[6-(6,6)]
   315       4.473742       4.473742       4.473742    1[6-(6,6)]
   316        4.23163        4.23163        4.23163    1[6-(6,7)]
   317       4.510354       4.510354       4.510354    1[6-(6,7)]
   318       4.389889       4.389889       4.389889    1[6-(6,6)]
   319       5.220153       5.220153       5.220153    1[6-(6,6)]
   320       5.341799       5.341799       5.341799    1[6-(6,7)]
   321        6.99406        6.99406        6.99406    1[6-(6,7)]
   322       9.276991       9.276991       9.276991    1[6-(6,6)]
   323       9.200224       9.200224       9.200224    1[6-(6,6)]
   324       6.926741       6.926741       6.926741    1[6-(6,7)]
   325       1.740838       1.740838       1.740838    1[6-(6,7)]
   326      11.275293      11.275293      11.275293    1[6-(6,6)]
   327      11.291828      11.291828      11.291828    1[6-(6,6)]
   328       1.746743       1.746743       1.746743    1[6-(6,7)]
   329      10.290314      10.290314      10.290314    1[6-(6,7)]
   330       8.023918       8.023918       8.023918    1[6-(6,6)]
   331       7.915263       7.915263       7.915263    1[6-(6,6)]
   332      10.234806      10.234806      10.234806    1[6-(6,7)]
   333       3.649383       3.649383       3.649383    1[6-(6,7)]
   334       5.921684       5.921684       5.921684    1[6-(6,6)]
   335       5.918141       5.918141       5.918141    1[6-(6,6)]
   336       3.652926       3.652926       3.652926    1[6-(6,7)]
   337       9.591145       9.591145       9.591145    6[6-(1,6),6-(1,6),6-(8,8)]
   338       9.589964       9.589964       9.589964    6[1-(0),6-(1,6),6-(6,6)]
   339       9.221482       9.221482       9.221482    6[1-(0),6-(1,6),6-(6,6)]
   340       8.832923       8.832923       8.832923    6[6-(1,6),6-(1,6),6-(6,6)]
   341       8.844734       8.844734       8.844734    6[1-(0),6-(1,6),6-(6,6)]
   342       9.234474       9.234474       9.234474    6[1-(0),6-(1,6),6-(6,6)]
   343       7.551506       7.551506       7.551506    6[6-(1,6),6-(1,6),6-(8,8)]
   344       7.452299       7.452299       7.452299    6[1-(0),6-(1,6),6-(6,6)]
   345       7.781807       7.781807       7.781807    6[1-(0),6-(1,6),6-(6,6)]
   346       8.377046       8.377046       8.377046    6[6-(1,6),6-(1,6),6-(6,6)]
   347       8.364054       8.364054       8.364054    6[1-(0),6-(1,6),6-(6,6)]
   348       7.937703       7.937703       7.937703    6[1-(0),6-(1,6),6-(6,6)]
   349       9.980885       9.980885       9.980885    6[6-(6,6),8-(0),8-(48)]
   350       7.129878       7.129878       7.129878    6[6-(6,6),8-(0),8-(48)]
   351      10.704856      10.704856      10.704856    6[6-(1,6),6-(1,6),6-(8,8)]
   352      10.798157      10.798157      10.798157    6[1-(0),6-(1,6),6-(6,6)]
   353       10.88201       10.88201       10.88201    6[1-(0),6-(1,6),6-(6,6)]
   354      10.838312      10.838312      10.838312    6[6-(1,6),6-(1,6),6-(6,6)]
   355      10.736744      10.736744      10.736744    6[1-(0),6-(1,6),6-(6,6)]
   356      10.645804      10.645804      10.645804    6[1-(0),6-(1,6),6-(6,6)]
   357      10.871381      10.871381      10.871381    6[6-(1,6),6-(1,6),6-(8,8)]
   358      11.163096      11.163096      11.163096    6[1-(0),6-(1,6),6-(6,6)]
   359       11.19144       11.19144       11.19144    6[1-(0),6-(1,6),6-(6,6)]
   360      10.869019      10.869019      10.869019    6[6-(1,6),6-(1,6),6-(6,6)]
   361      10.489908      10.489908      10.489908    6[1-(0),6-(1,6),6-(6,6)]
   362      10.459202      10.459202      10.459202    6[1-(0),6-(1,6),6-(6,6)]
   363      10.543055      10.543055      10.543055    6[6-(6,6),8-(0),8-(48)]
   364      10.909174      10.909174      10.909174    6[6-(6,6),8-(0),8-(48)]
   365      10.413142      10.413142      10.413142    6[1-(0),6-(1,6),7-(6,48)]
   366      10.496995      10.496995      10.496995    6[1-(0),6-(1,7),6-(6,6)]
   367      10.493452      10.493452      10.493452    6[6-(1,6),6-(1,6),6-(6,6)]
   368      10.384797      10.384797      10.384797    6[1-(0),6-(1,7),6-(6,6)]
   369      10.289133      10.289133      10.289133    6[1-(0),6-(1,6),7-(6,48)]
   370      10.513529      10.513529      10.513529    6[1-(0),6-(1,6),7-(6,48)]
   371      10.387159      10.387159      10.387159    6[1-(0),6-(1,7),6-(6,6)]
   372      10.642261      10.642261      10.642261    6[6-(1,6),6-(1,6),6-(6,6)]
   373      11.043812      11.043812      11.043812    6[1-(0),6-(1,7),6-(6,6)]
   374      11.118216      11.118216      11.118216    6[1-(0),6-(1,6),7-(6,48)]
   375       7.240895       7.240895       7.240895    6[1-(0),6-(1,6),7-(6,48)]
   376       5.862633       5.862633       5.862633    6[1-(0),6-(1,7),6-(6,6)]
   377       5.143386       5.143386       5.143386    6[6-(1,6),6-(1,6),6-(6,6)]
   378        5.88271        5.88271        5.88271    6[1-(0),6-(1,7),6-(6,6)]
   379       7.247981       7.247981       7.247981    6[1-(0),6-(1,6),7-(6,48)]
   380       1.568408       1.568408       1.568408    6[1-(0),6-(1,6),7-(6,48)]
   381       2.939584       2.939584       2.939584    6[1-(0),6-(1,7),6-(6,6)]
   382       3.670641       3.670641       3.670641    6[6-(1,6),6-(1,6),6-(6,6)]
   383       2.944308       2.944308       2.944308    6[1-(0),6-(1,7),6-(6,6)]
   384       1.577856       1.577856       1.577856    6[1-(0),6-(1,6),7-(6,48)]
   385       3.800555       3.800555       3.800555    6[1-(0),6-(1,6),7-(6,48)]
   386       2.410482       2.410482       2.410482    6[1-(0),6-(1,7),6-(6,6)]
   387       1.682968       1.682968       1.682968    6[6-(1,6),6-(1,6),6-(6,6)]
   388       2.403396       2.403396       2.403396    6[1-(0),6-(1,7),6-(6,6)]
   389        3.77221        3.77221        3.77221    6[1-(0),6-(1,6),7-(6,48)]
   390       9.923014       9.923014       9.923014    6[1-(0),6-(1,6),7-(6,48)]
   391      11.308362      11.308362      11.308362    6[1-(0),6-(1,7),6-(6,6)]
   392       0.214947       0.214947       0.214947    6[6-(1,6),6-(1,6),6-(6,6)]
   393      11.309543      11.309543      11.309543    6[1-(0),6-(1,7),6-(6,6)]
   394       9.919471       9.919471       9.919471    6[1-(0),6-(1,6),7-(6,48)]
   395       8.124305       8.124305       8.124305    6[6-(1,6),6-(1,6),6-(8,8)]
   396       8.125486       8.125486       8.125486    6[1-(0),6-(1,6),6-(6,6)]
   397       8.493968       8.493968       8.493968    6[1-(0),6-(1,6),6-(6,6)]
   398       8.882527       8.882527       8.882527    6[6-(1,6),6-(1,6),6-(6,6)]
   399       8.870716       8.870716       8.870716    6[1-(0),6-(1,6),6-(6,6)]
   400       8.480976       8.480976       8.480976    6[1-(0),6-(1,6),6-(6,6)]
   401      10.163944      10.163944      10.163944    6[6-(1,6),6-(1,6),6-(8,8)]
   402      10.263151      10.263151      10.263151    6[1-(0),6-(1,6),6-(6,6)]
   403       9.933643       9.933643       9.933643    6[1-(0),6-(1,6),6-(6,6)]
   404       9.338404       9.338404       9.338404    6[6-(1,6),6-(1,6),6-(6,6)]
   405       9.351396       9.351396       9.351396    6[1-(0),6-(1,6),6-(6,6)]
   406       9.777747       9.777747       9.777747    6[1-(0),6-(1,6),6-(6,6)]
   407       7.734565       7.734565       7.734565    6[6-(6,6),8-(0),8-(48)]
   408      10.585572      10.585572      10.585572    6[6-(6,6),8-(0),8-(48)]
   409       7.010594       7.010594       7.010594    6[6-(1,6),6-(1,6),6-(8,8)]
   410       6.917293       6.917293       6.917293    6[1-(0),6-(1,6),6-(6,6)]
   411        6.83344        6.83344        6.83344    6[1-(0),6-(1,6),6-(6,6)]
   412       6.877138       6.877138       6.877138    6[6-(1,6),6-(1,6),6-(6,6)]
   413       6.978706       6.978706       6.978706    6[1-(0),6-(1,6),6-(6,6)]
   414       7.069646       7.069646       7.069646    6[1-(0),6-(1,6),6-(6,6)]
   415       6.844069       6.844069       6.844069    6[6-(1,6),6-(1,6),6-(8,8)]
   416       6.552354       6.552354       6.552354    6[1-(0),6-(1,6),6-(6,6)]
   417        6.52401        6.52401        6.52401    6[1-(0),6-(1,6),6-(6,6)]
   418       6.846431       6.846431       6.846431    6[6-(1,6),6-(1,6),6-(6,6)]
   419       7.225542       7.225542       7.225542    6[1-(0),6-(1,6),6-(6,6)]
   420       7.256248       7.256248       7.256248    6[1-(0),6-(1,6),6-(6,6)]
   421       7.172395       7.172395       7.172395    6[6-(6,6),8-(0),8-(48)]
   422       6.806276       6.806276       6.806276    6[6-(6,6),8-(0),8-(48)]
   423       7.302308       7.302308       7.302308    6[1-(0),6-(1,6),7-(6,48)]
   424       7.218455       7.218455       7.218455    6[1-(0),6-(1,7),6-(6,6)]
   425       7.221998       7.221998       7.221998    6[6-(1,6),6-(1,6),6-(6,6)]
   426       7.330653       7.330653       7.330653    6[1-(0),6-(1,7),6-(6,6)]
   427       7.426317       7.426317       7.426317    6[1-(0),6-(1,6),7-(6,48)]
   428       7.201921       7.201921       7.201921    6[1-(0),6-(1,6),7-(6,48)]
   429       7.328291       7.328291       7.328291    6[1-(0),6-(1,7),6-(6,6)]
   430       7.073189       7.073189       7.073189    6[6-(1,6),6-(1,6),6-(6,6)]
   431       6.671638       6.671638       6.671638    6[1-(0),6-(1,7),6-(6,6)]
   432       6.597234       6.597234       6.597234    6[1-(0),6-(1,6),7-(6,48)]
   433      10.474555      10.474555      10.474555    6[1-(0),6-(1,6),7-(6,48)]
   434       0.042517       0.042517       0.042517    6[1-(0),6-(1,7),6-(6,6)]
   435       0.761764       0.761764       0.761764    6[6-(1,6),6-(1,6),6-(6,6)]
   436        0.02244        0.02244        0.02244    6[1-(0),6-(1,7),6-(6,6)]
   437      10.467469      10.467469      10.467469    6[1-(0),6-(1,6),7-(6,48)]
   438       4.336742       4.336742       4.336742    6[1-(0),6-(1,6),7-(6,48)]
   439       2.965566       2.965566       2.965566    6[1-(0),6-(1,7),6-(6,6)]
   440       2.234509       2.234509       2.234509    6[6-(1,6),6-(1,6),6-(6,6)]
   441       2.960842       2.960842       2.960842    6[1-(0),6-(1,7),6-(6,6)]
   442       4.327294       4.327294       4.327294    6[1-(0),6-(1,6),7-(6,48)]
   443       2.104595       2.104595       2.104595    6[1-(0),6-(1,6),7-(6,48)]
   444       3.494668       3.494668       3.494668    6[1-(0),6-(1,7),6-(6,6)]
   445       4.222182       4.222182       4.222182    6[6-(1,6),6-(1,6),6-(6,6)]
   446       3.501754       3.501754       3.501754    6[1-(0),6-(1,7),6-(6,6)]
   447        2.13294        2.13294        2.13294    6[1-(0),6-(1,6),7-(6,48)]
   448       7.792436       7.792436       7.792436    6[1-(0),6-(1,6),7-(6,48)]
   449       6.407088       6.407088       6.407088    6[1-(0),6-(1,7),6-(6,6)]
   450       5.690203       5.690203       5.690203    6[6-(1,6),6-(1,6),6-(6,6)]
   451       6.405907       6.405907       6.405907    6[1-(0),6-(1,7),6-(6,6)]
   452       7.795979       7.795979       7.795979    6[1-(0),6-(1,6),7-(6,48)]
   453       8.256581       8.256581       8.256581    6[6-(1,6),6-(1,6),6-(8,8)]
   454        8.74907        8.74907        8.74907    6[1-(0),6-(1,6),6-(6,6)]
   455       9.075035       9.075035       9.075035    6[1-(0),6-(1,6),6-(6,6)]
   456       8.934492       8.934492       8.934492    6[6-(1,6),6-(1,6),6-(6,6)]
   457       8.433735       8.433735       8.433735    6[1-(0),6-(1,6),6-(6,6)]
   458       8.111314       8.111314       8.111314    6[1-(0),6-(1,6),6-(6,6)]
   459      10.064738      10.064738      10.064738    6[6-(1,6),6-(1,6),6-(8,8)]
   460       9.568705       9.568705       9.568705    6[1-(0),6-(1,6),6-(6,6)]
   461       9.202586       9.202586       9.202586    6[1-(0),6-(1,6),6-(6,6)]
   462       9.302973       9.302973       9.302973    6[6-(1,6),6-(1,6),6-(6,6)]
   463       9.787196       9.787196       9.787196    6[1-(0),6-(1,6),6-(6,6)]
   464      10.187565      10.187565      10.187565    6[1-(0),6-(1,6),6-(6,6)]
   465       7.904634       7.904634       7.904634    6[6-(6,6),8-(0),8-(48)]
   466      10.428495      10.428495      10.428495    6[6-(6,6),8-(0),8-(48)]
   467       7.047206       7.047206       7.047206    6[6-(1,6),6-(1,6),6-(8,8)]
   468       6.250011       6.250011       6.250011    6[1-(0),6-(1,6),6-(6,6)]
   469       6.089391       6.089391       6.089391    6[1-(0),6-(1,6),6-(6,6)]
   470       6.782655       6.782655       6.782655    6[6-(1,6),6-(1,6),6-(6,6)]
   471       7.621187       7.621187       7.621187    6[1-(0),6-(1,6),6-(6,6)]
   472       7.718031       7.718031       7.718031    6[1-(0),6-(1,6),6-(6,6)]
   473        6.79919        6.79919        6.79919    6[6-(1,6),6-(1,6),6-(8,8)]
   474       6.635027       6.635027       6.635027    6[1-(0),6-(1,6),6-(6,6)]
   475       6.592509       6.592509       6.592509    6[1-(0),6-(1,6),6-(6,6)]
   476       6.750767       6.750767       6.750767    6[6-(1,6),6-(1,6),6-(6,6)]
   477        6.91375        6.91375        6.91375    6[1-(0),6-(1,6),6-(6,6)]
   478       6.951543       6.951543       6.951543    6[1-(0),6-(1,6),6-(6,6)]
   479       7.207826       7.207826       7.207826    6[6-(6,6),8-(0),8-(48)]
   480       6.880681       6.880681       6.880681    6[6-(6,6),8-(0),8-(48)]
   481       7.290498       7.290498       7.290498    6[1-(0),6-(1,6),7-(6,48)]
   482       7.203102       7.203102       7.203102    6[1-(0),6-(1,7),6-(6,6)]
   483       7.193654       7.193654       7.193654    6[6-(1,6),6-(1,6),6-(6,6)]
   484       7.331834       7.331834       7.331834    6[1-(0),6-(1,7),6-(6,6)]
   485       7.462929       7.462929       7.462929    6[1-(0),6-(1,6),7-(6,48)]
   486       7.158223       7.158223       7.158223    6[1-(0),6-(1,6),7-(6,48)]
   487       7.239714       7.239714       7.239714    6[1-(0),6-(1,7),6-(6,6)]
   488       7.060197       7.060197       7.060197    6[6-(1,6),6-(1,6),6-(6,6)]
   489       6.751949       6.751949       6.751949    6[1-(0),6-(1,7),6-(6,6)]
   490       6.677544       6.677544       6.677544    6[1-(0),6-(1,6),7-(6,48)]
   491       4.367449       4.367449       4.367449    6[1-(0),6-(1,6),7-(6,48)]
   492       2.993911       2.993911       2.993911    6[1-(0),6-(1,7),6-(6,6)]
   493       2.307733       2.307733       2.307733    6[6-(1,6),6-(1,6),6-(6,6)]
   494        3.03879        3.03879        3.03879    6[1-(0),6-(1,7),6-(6,6)]
   495       4.408785       4.408785       4.408785    6[1-(0),6-(1,6),7-(6,48)]
   496      10.531245      10.531245      10.531245    6[1-(0),6-(1,6),7-(6,48)]
   497       0.093301       0.093301       0.093301    6[1-(0),6-(1,7),6-(6,6)]
   498       0.812549       0.812549       0.812549    6[6-(1,6),6-(1,6),6-(6,6)]
   499       0.083853       0.083853       0.083853    6[1-(0),6-(1,7),6-(6,6)]
   500      10.532426      10.532426      10.532426    6[1-(0),6-(1,6),7-(6,48)]
   501       1.997122       1.997122       1.997122    6[1-(0),6-(1,6),7-(6,48)]
   502       3.363573       3.363573       3.363573    6[1-(0),6-(1,7),6-(6,6)]
   503       4.121795       4.121795       4.121795    6[6-(1,6),6-(1,6),6-(6,6)]
   504       3.432073       3.432073       3.432073    6[1-(0),6-(1,7),6-(6,6)]
   505       2.027829       2.027829       2.027829    6[1-(0),6-(1,6),7-(6,48)]
   506       7.701497       7.701497       7.701497    6[1-(0),6-(1,6),7-(6,48)]
   507       6.333864       6.333864       6.333864    6[1-(0),6-(1,7),6-(6,6)]
   508       5.606349       5.606349       5.606349    6[6-(1,6),6-(1,6),6-(6,6)]
   509        6.32914        6.32914        6.32914    6[1-(0),6-(1,7),6-(6,6)]
   510        7.69441        7.69441        7.69441    6[1-(0),6-(1,6),7-(6,48)]
   511       9.458869       9.458869       9.458869    6[6-(1,6),6-(1,6),6-(8,8)]
   512        8.96638        8.96638        8.96638    6[1-(0),6-(1,6),6-(6,6)]
   513       8.640415       8.640415       8.640415    6[1-(0),6-(1,6),6-(6,6)]
   514       8.780958       8.780958       8.780958    6[6-(1,6),6-(1,6),6-(6,6)]
   515       9.281715       9.281715       9.281715    6[1-(0),6-(1,6),6-(6,6)]
   516       9.604136       9.604136       9.604136    6[1-(0),6-(1,6),6-(6,6)]
   517       7.650712       7.650712       7.650712    6[6-(1,6),6-(1,6),6-(8,8)]
   518       8.146745       8.146745       8.146745    6[1-(0),6-(1,6),6-(6,6)]
   519       8.512864       8.512864       8.512864    6[1-(0),6-(1,6),6-(6,6)]
   520       8.412477       8.412477       8.412477    6[6-(1,6),6-(1,6),6-(6,6)]
   521       7.928254       7.928254       7.928254    6[1-(0),6-(1,6),6-(6,6)]
   522       7.527885       7.527885       7.527885    6[1-(0),6-(1,6),6-(6,6)]
   523       9.810816       9.810816       9.810816    6[6-(6,6),8-(0),8-(48)]
   524       7.286955       7.286955       7.286955    6[6-(6,6),8-(0),8-(48)]
   525      10.668244      10.668244      10.668244    6[6-(1,6),6-(1,6),6-(8,8)]
   526      11.465439      11.465439      11.465439    6[1-(0),6-(1,6),6-(6,6)]
   527      11.626059      11.626059      11.626059    6[1-(0),6-(1,6),6-(6,6)]
   528      10.932795      10.932795      10.932795    6[6-(1,6),6-(1,6),6-(6,6)]
   529      10.094263      10.094263      10.094263    6[1-(0),6-(1,6),6-(6,6)]
   530       9.997419       9.997419       9.997419    6[1-(0),6-(1,6),6-(6,6)]
   531       10.91626       10.91626       10.91626    6[6-(1,6),6-(1,6),6-(8,8)]
   532      11.080423      11.080423      11.080423    6[1-(0),6-(1,6),6-(6,6)]
   533      11.122941      11.122941      11.122941    6[1-(0),6-(1,6),6-(6,6)]
   534      10.964683      10.964683      10.964683    6[6-(1,6),6-(1,6),6-(6,6)]
   535        10.8017        10.8017        10.8017    6[1-(0),6-(1,6),6-(6,6)]
   536      10.763907      10.763907      10.763907    6[1-(0),6-(1,6),6-(6,6)]
   537      10.507624      10.507624      10.507624    6[6-(6,6),8-(0),8-(48)]
   538      10.834769      10.834769      10.834769    6[6-(6,6),8-(0),8-(48)]
   539      10.424952      10.424952      10.424952    6[1-(0),6-(1,6),7-(6,48)]
   540      10.512348      10.512348      10.512348    6[1-(0),6-(1,7),6-(6,6)]
   541      10.521796      10.521796      10.521796    6[6-(1,6),6-(1,6),6-(6,6)]
   542      10.383616      10.383616      10.383616    6[1-(0),6-(1,7),6-(6,6)]
   543      10.252521      10.252521      10.252521    6[1-(0),6-(1,6),7-(6,48)]
   544      10.557227      10.557227      10.557227    6[1-(0),6-(1,6),7-(6,48)]
   545      10.475736      10.475736      10.475736    6[1-(0),6-(1,7),6-(6,6)]
   546      10.655253      10.655253      10.655253    6[6-(1,6),6-(1,6),6-(6,6)]
   547      10.963501      10.963501      10.963501    6[1-(0),6-(1,7),6-(6,6)]
   548      11.037906      11.037906      11.037906    6[1-(0),6-(1,6),7-(6,48)]
   549       1.537701       1.537701       1.537701    6[1-(0),6-(1,6),7-(6,48)]
   550       2.911239       2.911239       2.911239    6[1-(0),6-(1,7),6-(6,6)]
   551       3.597417       3.597417       3.597417    6[6-(1,6),6-(1,6),6-(6,6)]
   552        2.86636        2.86636        2.86636    6[1-(0),6-(1,7),6-(6,6)]
   553       1.496365       1.496365       1.496365    6[1-(0),6-(1,6),7-(6,48)]
   554       7.184205       7.184205       7.184205    6[1-(0),6-(1,6),7-(6,48)]
   555       5.811849       5.811849       5.811849    6[1-(0),6-(1,7),6-(6,6)]
   556       5.092601       5.092601       5.092601    6[6-(1,6),6-(1,6),6-(6,6)]
   557       5.821297       5.821297       5.821297    6[1-(0),6-(1,7),6-(6,6)]
   558       7.183024       7.183024       7.183024    6[1-(0),6-(1,6),7-(6,48)]
   559       3.908028       3.908028       3.908028    6[1-(0),6-(1,6),7-(6,48)]
   560       2.541577       2.541577       2.541577    6[1-(0),6-(1,7),6-(6,6)]
   561       1.783355       1.783355       1.783355    6[6-(1,6),6-(1,6),6-(6,6)]
   562       2.473077       2.473077       2.473077    6[1-(0),6-(1,7),6-(6,6)]
   563       3.877321       3.877321       3.877321    6[1-(0),6-(1,6),7-(6,48)]
   564      10.013953      10.013953      10.013953    6[1-(0),6-(1,6),7-(6,48)]
   565      11.381586      11.381586      11.381586    6[1-(0),6-(1,7),6-(6,6)]
   566       0.298801       0.298801       0.298801    6[6-(1,6),6-(1,6),6-(6,6)]
   567       11.38631       11.38631       11.38631    6[1-(0),6-(1,7),6-(6,6)]
   568       10.02104       10.02104       10.02104    6[1-(0),6-(1,6),7-(6,48)]
   569       3.685995       3.685995       3.685995    6[6-(1,6),6-(1,6),6-(8,8)]
   570       3.684814       3.684814       3.684814    6[1-(0),6-(1,6),6-(6,6)]
   571       3.316332       3.316332       3.316332    6[1-(0),6-(1,6),6-(6,6)]
   572       2.927773       2.927773       2.927773    6[6-(1,6),6-(1,6),6-(6,6)]
   573       2.939584       2.939584       2.939584    6[1-(0),6-(1,6),6-(6,6)]
   574       3.329324       3.329324       3.329324    6[1-(0),6-(1,6),6-(6,6)]
   575       1.646356       1.646356       1.646356    6[6-(1,6),6-(1,6),6-(8,8)]
   576       1.547149       1.547149       1.547149    6[1-(0),6-(1,6),6-(6,6)]
   577       1.876657       1.876657       1.876657    6[1-(0),6-(1,6),6-(6,6)]
   578       2.471896       2.471896       2.471896    6[6-(1,6),6-(1,6),6-(6,6)]
   579       2.458904       2.458904       2.458904    6[1-(0),6-(1,6),6-(6,6)]
   580       2.032553       2.032553       2.032553    6[1-(0),6-(1,6),6-(6,6)]
   581       4.075735       4.075735       4.075735    6[6-(6,6),8-(0),8-(48)]
   582       1.224728       1.224728       1.224728    6[6-(6,6),8-(0),8-(48)]
   583       4.799706       4.799706       4.799706    6[6-(1,6),6-(1,6),6-(8,8)]
   584       4.893007       4.893007       4.893007    6[1-(0),6-(1,6),6-(6,6)]
   585        4.97686        4.97686        4.97686    6[1-(0),6-(1,6),6-(6,6)]
   586       4.933162       4.933162       4.933162    6[6-(1,6),6-(1,6),6-(6,6)]
   587       4.831594       4.831594       4.831594    6[1-(0),6-(1,6),6-(6,6)]
   588       4.740654       4.740654       4.740654    6[1-(0),6-(1,6),6-(6,6)]
   589       4.966231       4.966231       4.966231    6[6-(1,6),6-(1,6),6-(8,8)]
   590       5.257946       5.257946       5.257946    6[1-(0),6-(1,6),6-(6,6)]
   591        5.28629        5.28629        5.28629    6[1-(0),6-(1,6),6-(6,6)]
   592       4.963869       4.963869       4.963869    6[6-(1,6),6-(1,6),6-(6,6)]
   593       4.584758       4.584758       4.584758    6[1-(0),6-(1,6),6-(6,6)]
   594       4.554052       4.554052       4.554052    6[1-(0),6-(1,6),6-(6,6)]
   595       4.637905       4.637905       4.637905    6[6-(6,6),8-(0),8-(48)]
   596       5.004024       5.004024       5.004024    6[6-(6,6),8-(0),8-(48)]
   597       4.507992       4.507992       4.507992    6[1-(0),6-(1,6),7-(6,48)]
   598       4.591845       4.591845       4.591845    6[1-(0),6-(1,7),6-(6,6)]
   599       4.588302       4.588302       4.588302    6[6-(1,6),6-(1,6),6-(6,6)]
   600       4.479647       4.479647       4.479647    6[1-(0),6-(1,7),6-(6,6)]
   601       4.383983       4.383983       4.383983    6[1-(0),6-(1,6),7-(6,48)]
   602       4.608379       4.608379       4.608379    6[1-(0),6-(1,6),7-(6,48)]
   603       4.482009       4.482009       4.482009    6[1-(0),6-(1,7),6-(6,6)]
   604       4.737111       4.737111       4.737111    6[6-(1,6),6-(1,6),6-(6,6)]
   605       5.138662       5.138662       5.138662    6[1-(0),6-(1,7),6-(6,6)]
   606       5.213066       5.213066       5.213066    6[1-(0),6-(1,6),7-(6,48)]
   607       1.335745       1.335745       1.335745    6[1-(0),6-(1,6),7-(6,48)]
   608      11.767783      11.767783      11.767783    6[1-(0),6-(1,7),6-(6,6)]
   609      11.048536      11.048536      11.048536    6[6-(1,6),6-(1,6),6-(6,6)]
   610       -0.02244       -0.02244       -0.02244    6[1-(0),6-(1,7),6-(6,6)]
   611       1.342831       1.342831       1.342831    6[1-(0),6-(1,6),7-(6,48)]
   612       7.473558       7.473558       7.473558    6[1-(0),6-(1,6),7-(6,48)]
   613       8.844734       8.844734       8.844734    6[1-(0),6-(1,7),6-(6,6)]
   614       9.575791       9.575791       9.575791    6[6-(1,6),6-(1,6),6-(6,6)]
   615       8.849458       8.849458       8.849458    6[1-(0),6-(1,7),6-(6,6)]
   616       7.483006       7.483006       7.483006    6[1-(0),6-(1,6),7-(6,48)]
   617       9.705705       9.705705       9.705705    6[1-(0),6-(1,6),7-(6,48)]
   618       8.315632       8.315632       8.315632    6[1-(0),6-(1,7),6-(6,6)]
   619       7.588118       7.588118       7.588118    6[6-(1,6),6-(1,6),6-(6,6)]
   620       8.308546       8.308546       8.308546    6[1-(0),6-(1,7),6-(6,6)]
   621        9.67736        9.67736        9.67736    6[1-(0),6-(1,6),7-(6,48)]
   622       4.017864       4.017864       4.017864    6[1-(0),6-(1,6),7-(6,48)]
   623       5.403212       5.403212       5.403212    6[1-(0),6-(1,7),6-(6,6)]
   624       6.120097       6.120097       6.120097    6[6-(1,6),6-(1,6),6-(6,6)]
   625       5.404393       5.404393       5.404393    6[1-(0),6-(1,7),6-(6,6)]
   626       4.014321       4.014321       4.014321    6[1-(0),6-(1,6),7-(6,48)]
   627       2.219155       2.219155       2.219155    6[6-(1,6),6-(1,6),6-(8,8)]
   628       2.220336       2.220336       2.220336    6[1-(0),6-(1,6),6-(6,6)]
   629       2.588818       2.588818       2.588818    6[1-(0),6-(1,6),6-(6,6)]
   630       2.977377       2.977377       2.977377    6[6-(1,6),6-(1,6),6-(6,6)]
   631       2.965566       2.965566       2.965566    6[1-(0),6-(1,6),6-(6,6)]
   632       2.575826       2.575826       2.575826    6[1-(0),6-(1,6),6-(6,6)]
   633       4.258794       4.258794       4.258794    6[6-(1,6),6-(1,6),6-(8,8)]
   634       4.358001       4.358001       4.358001    6[1-(0),6-(1,6),6-(6,6)]
   635       4.028493       4.028493       4.028493    6[1-(0),6-(1,6),6-(6,6)]
   636       3.433254       3.433254       3.433254    6[6-(1,6),6-(1,6),6-(6,6)]
   637       3.446246       3.446246       3.446246    6[1-(0),6-(1,6),6-(6,6)]
   638       3.872597       3.872597       3.872597    6[1-(0),6-(1,6),6-(6,6)]
   639       1.829415       1.829415       1.829415    6[6-(6,6),8-(0),8-(48)]
   640       4.680422       4.680422       4.680422    6[6-(6,6),8-(0),8-(48)]
   641       1.105444       1.105444       1.105444    6[6-(1,6),6-(1,6),6-(8,8)]
   642       1.012143       1.012143       1.012143    6[1-(0),6-(1,6),6-(6,6)]
   643        0.92829        0.92829        0.92829    6[1-(0),6-(1,6),6-(6,6)]
   644       0.971988       0.971988       0.971988    6[6-(1,6),6-(1,6),6-(6,6)]
   645       1.073556       1.073556       1.073556    6[1-(0),6-(1,6),6-(6,6)]
   646       1.164496       1.164496       1.164496    6[1-(0),6-(1,6),6-(6,6)]
   647       0.938919       0.938919       0.938919    6[6-(1,6),6-(1,6),6-(8,8)]
   648       0.647204       0.647204       0.647204    6[1-(0),6-(1,6),6-(6,6)]
   649        0.61886        0.61886        0.61886    6[1-(0),6-(1,6),6-(6,6)]
   650       0.941281       0.941281       0.941281    6[6-(1,6),6-(1,6),6-(6,6)]
   651       1.320392       1.320392       1.320392    6[1-(0),6-(1,6),6-(6,6)]
   652       1.351098       1.351098       1.351098    6[1-(0),6-(1,6),6-(6,6)]
   653       1.267245       1.267245       1.267245    6[6-(6,6),8-(0),8-(48)]
   654       0.901126       0.901126       0.901126    6[6-(6,6),8-(0),8-(48)]
   655       1.397158       1.397158       1.397158    6[1-(0),6-(1,6),7-(6,48)]
   656       1.313305       1.313305       1.313305    6[1-(0),6-(1,7),6-(6,6)]
   657       1.316848       1.316848       1.316848    6[6-(1,6),6-(1,6),6-(6,6)]
   658       1.425503       1.425503       1.425503    6[1-(0),6-(1,7),6-(6,6)]
   659       1.521167       1.521167       1.521167    6[1-(0),6-(1,6),7-(6,48)]
   660       1.296771       1.296771       1.296771    6[1-(0),6-(1,6),7-(6,48)]
   661       1.423141       1.423141       1.423141    6[1-(0),6-(1,7),6-(6,6)]
   662       1.168039       1.168039       1.168039    6[6-(1,6),6-(1,6),6-(6,6)]
   663       0.766488       0.766488       0.766488    6[1-(0),6-(1,7),6-(6,6)]
   664       0.692084       0.692084       0.692084    6[1-(0),6-(1,6),7-(6,48)]
   665       4.569405       4.569405       4.569405    6[1-(0),6-(1,6),7-(6,48)]
   666       5.947667       5.947667       5.947667    6[1-(0),6-(1,7),6-(6,6)]
   667       6.666914       6.666914       6.666914    6[6-(1,6),6-(1,6),6-(6,6)]
   668        5.92759        5.92759        5.92759    6[1-(0),6-(1,7),6-(6,6)]
   669       4.562319       4.562319       4.562319    6[1-(0),6-(1,6),7-(6,48)]
   670      10.241892      10.241892      10.241892    6[1-(0),6-(1,6),7-(6,48)]
   671       8.870716       8.870716       8.870716    6[1-(0),6-(1,7),6-(6,6)]
   672       8.139659       8.139659       8.139659    6[6-(1,6),6-(1,6),6-(6,6)]
   673       8.865992       8.865992       8.865992    6[1-(0),6-(1,7),6-(6,6)]
   674      10.232444      10.232444      10.232444    6[1-(0),6-(1,6),7-(6,48)]
   675       8.009745       8.009745       8.009745    6[1-(0),6-(1,6),7-(6,48)]
   676       9.399818       9.399818       9.399818    6[1-(0),6-(1,7),6-(6,6)]
   677      10.127332      10.127332      10.127332    6[6-(1,6),6-(1,6),6-(6,6)]
   678       9.406904       9.406904       9.406904    6[1-(0),6-(1,7),6-(6,6)]
   679        8.03809        8.03809        8.03809    6[1-(0),6-(1,6),7-(6,48)]
   680       1.887286       1.887286       1.887286    6[1-(0),6-(1,6),7-(6,48)]
   681       0.501938       0.501938       0.501938    6[1-(0),6-(1,7),6-(6,6)]
   682      11.595353      11.595353      11.595353    6[6-(1,6),6-(1,6),6-(6,6)]
   683       0.500757       0.500757       0.500757    6[1-(0),6-(1,7),6-(6,6)]
   684       1.890829       1.890829       1.890829    6[1-(0),6-(1,6),7-(6,48)]
   685       2.351431       2.351431       2.351431    6[6-(1,6),6-(1,6),6-(8,8)]
   686        2.84392        2.84392        2.84392    6[1-(0),6-(1,6),6-(6,6)]
   687       3.169885       3.169885       3.169885    6[1-(0),6-(1,6),6-(6,6)]
   688       3.029342       3.029342       3.029342    6[6-(1,6),6-(1,6),6-(6,6)]
   689       2.528585       2.528585       2.528585    6[1-(0),6-(1,6),6-(6,6)]
   690       2.206164       2.206164       2.206164    6[1-(0),6-(1,6),6-(6,6)]
   691       4.159588       4.159588       4.159588    6[6-(1,6),6-(1,6),6-(8,8)]
   692       3.663555       3.663555       3.663555    6[1-(0),6-(1,6),6-(6,6)]
   693       3.297436       3.297436       3.297436    6[1-(0),6-(1,6),6-(6,6)]
   694       3.397823       3.397823       3.397823    6[6-(1,6),6-(1,6),6-(6,6)]
   695       3.882046       3.882046       3.882046    6[1-(0),6-(1,6),6-(6,6)]
   696       4.282415       4.282415       4.282415    6[1-(0),6-(1,6),6-(6,6)]
   697       1.999484       1.999484       1.999484    6[6-(6,6),8-(0),8-(48)]
   698       4.523345       4.523345       4.523345    6[6-(6,6),8-(0),8-(48)]
   699       1.142056       1.142056       1.142056    6[6-(1,6),6-(1,6),6-(8,8)]
   700       0.344861       0.344861       0.344861    6[1-(0),6-(1,6),6-(6,6)]
   701       0.184241       0.184241       0.184241    6[1-(0),6-(1,6),6-(6,6)]
   702       0.877505       0.877505       0.877505    6[6-(1,6),6-(1,6),6-(6,6)]
   703       1.716037       1.716037       1.716037    6[1-(0),6-(1,6),6-(6,6)]
   704       1.812881       1.812881       1.812881    6[1-(0),6-(1,6),6-(6,6)]
   705        0.89404        0.89404        0.89404    6[6-(1,6),6-(1,6),6-(8,8)]
   706       0.729877       0.729877       0.729877    6[1-(0),6-(1,6),6-(6,6)]
   707       0.687359       0.687359       0.687359    6[1-(0),6-(1,6),6-(6,6)]
   708       0.845617       0.845617       0.845617    6[6-(1,6),6-(1,6),6-(6,6)]
   709         1.0086         1.0086         1.0086    6[1-(0),6-(1,6),6-(6,6)]
   710       1.046393       1.046393       1.046393    6[1-(0),6-(1,6),6-(6,6)]
   711       1.302676       1.302676       1.302676    6[6-(6,6),8-(0),8-(48)]
   712       0.975531       0.975531       0.975531    6[6-(6,6),8-(0),8-(48)]
   713       1.385348       1.385348       1.385348    6[1-(0),6-(1,6),7-(6,48)]
   714       1.297952       1.297952       1.297952    6[1-(0),6-(1,7),6-(6,6)]
   715       1.288504       1.288504       1.288504    6[6-(1,6),6-(1,6),6-(6,6)]
   716       1.426684       1.426684       1.426684    6[1-(0),6-(1,7),6-(6,6)]
   717       1.557779       1.557779       1.557779    6[1-(0),6-(1,6),7-(6,48)]
   718       1.253073       1.253073       1.253073    6[1-(0),6-(1,6),7-(6,48)]
   719       1.334564       1.334564       1.334564    6[1-(0),6-(1,7),6-(6,6)]
   720       1.155047       1.155047       1.155047    6[6-(1,6),6-(1,6),6-(6,6)]
   721       0.846799       0.846799       0.846799    6[1-(0),6-(1,7),6-(6,6)]
   722       0.772394       0.772394       0.772394    6[1-(0),6-(1,6),7-(6,48)]
   723      10.272599      10.272599      10.272599    6[1-(0),6-(1,6),7-(6,48)]
   724       8.899061       8.899061       8.899061    6[1-(0),6-(1,7),6-(6,6)]
   725       8.212883       8.212883       8.212883    6[6-(1,6),6-(1,6),6-(6,6)]
   726        8.94394        8.94394        8.94394    6[1-(0),6-(1,7),6-(6,6)]
   727      10.313935      10.313935      10.313935    6[1-(0),6-(1,6),7-(6,48)]
   728       4.626095       4.626095       4.626095    6[1-(0),6-(1,6),7-(6,48)]
   729       5.998451       5.998451       5.998451    6[1-(0),6-(1,7),6-(6,6)]
   730       6.717699       6.717699       6.717699    6[6-(1,6),6-(1,6),6-(6,6)]
   731       5.989003       5.989003       5.989003    6[1-(0),6-(1,7),6-(6,6)]
   732       4.627276       4.627276       4.627276    6[1-(0),6-(1,6),7-(6,48)]
   733       7.902272       7.902272       7.902272    6[1-(0),6-(1,6),7-(6,48)]
   734       9.268723       9.268723       9.268723    6[1-(0),6-(1,7),6-(6,6)]
   735      10.026945      10.026945      10.026945    6[6-(1,6),6-(1,6),6-(6,6)]
   736       9.337223       9.337223       9.337223    6[1-(0),6-(1,7),6-(6,6)]
   737       7.932979       7.932979       7.932979    6[1-(0),6-(1,6),7-(6,48)]
   738       1.796347       1.796347       1.796347    6[1-(0),6-(1,6),7-(6,48)]
   739       0.428714       0.428714       0.428714    6[1-(0),6-(1,7),6-(6,6)]
   740      11.511499      11.511499      11.511499    6[6-(1,6),6-(1,6),6-(6,6)]
   741        0.42399        0.42399        0.42399    6[1-(0),6-(1,7),6-(6,6)]
   742        1.78926        1.78926        1.78926    6[1-(0),6-(1,6),7-(6,48)]
   743       3.553719       3.553719       3.553719    6[6-(1,6),6-(1,6),6-(8,8)]
   744        3.06123        3.06123        3.06123    6[1-(0),6-(1,6),6-(6,6)]
   745       2.735265       2.735265       2.735265    6[1-(0),6-(1,6),6-(6,6)]
   746       2.875808       2.875808       2.875808    6[6-(1,6),6-(1,6),6-(6,6)]
   747       3.376565       3.376565       3.376565    6[1-(0),6-(1,6),6-(6,6)]
   748       3.698986       3.698986       3.698986    6[1-(0),6-(1,6),6-(6,6)]
   749       1.745562       1.745562       1.745562    6[6-(1,6),6-(1,6),6-(8,8)]
   750       2.241595       2.241595       2.241595    6[1-(0),6-(1,6),6-(6,6)]
   751       2.607714       2.607714       2.607714    6[1-(0),6-(1,6),6-(6,6)]
   752       2.507327       2.507327       2.507327    6[6-(1,6),6-(1,6),6-(6,6)]
   753       2.023104       2.023104       2.023104    6[1-(0),6-(1,6),6-(6,6)]
   754       1.622735       1.622735       1.622735    6[1-(0),6-(1,6),6-(6,6)]
   755       3.905666       3.905666       3.905666    6[6-(6,6),8-(0),8-(48)]
   756       1.381805       1.381805       1.381805    6[6-(6,6),8-(0),8-(48)]
   757       4.763094       4.763094       4.763094    6[6-(1,6),6-(1,6),6-(8,8)]
   758       5.560289       5.560289       5.560289    6[1-(0),6-(1,6),6-(6,6)]
   759       5.720909       5.720909       5.720909    6[1-(0),6-(1,6),6-(6,6)]
   760       5.027645       5.027645       5.027645    6[6-(1,6),6-(1,6),6-(6,6)]
   761       4.189113       4.189113       4.189113    6[1-(0),6-(1,6),6-(6,6)]
   762       4.092269       4.092269       4.092269    6[1-(0),6-(1,6),6-(6,6)]
   763        5.01111        5.01111        5.01111    6[6-(1,6),6-(1,6),6-(8,8)]
   764       5.175273       5.175273       5.175273    6[1-(0),6-(1,6),6-(6,6)]
   765       5.217791       5.217791       5.217791    6[1-(0),6-(1,6),6-(6,6)]
   766       5.059533       5.059533       5.059533    6[6-(1,6),6-(1,6),6-(6,6)]
   767        4.89655        4.89655        4.89655    6[1-(0),6-(1,6),6-(6,6)]
   768       4.858757       4.858757       4.858757    6[1-(0),6-(1,6),6-(6,6)]
   769       4.602474       4.602474       4.602474    6[6-(6,6),8-(0),8-(48)]
   770       4.929619       4.929619       4.929619    6[6-(6,6),8-(0),8-(48)]
   771       4.519802       4.519802       4.519802    6[1-(0),6-(1,6),7-(6,48)]
   772       4.607198       4.607198       4.607198    6[1-(0),6-(1,7),6-(6,6)]
   773       4.616646       4.616646       4.616646    6[6-(1,6),6-(1,6),6-(6,6)]
   774       4.478466       4.478466       4.478466    6[1-(0),6-(1,7),6-(6,6)]
   775       4.347371       4.347371       4.347371    6[1-(0),6-(1,6),7-(6,48)]
   776       4.652077       4.652077       4.652077    6[1-(0),6-(1,6),7-(6,48)]
   777       4.570586       4.570586       4.570586    6[1-(0),6-(1,7),6-(6,6)]
   778       4.750103       4.750103       4.750103    6[6-(1,6),6-(1,6),6-(6,6)]
   779       5.058351       5.058351       5.058351    6[1-(0),6-(1,7),6-(6,6)]
   780       5.132756       5.132756       5.132756    6[1-(0),6-(1,6),7-(6,48)]
   781       7.442851       7.442851       7.442851    6[1-(0),6-(1,6),7-(6,48)]
   782       8.816389       8.816389       8.816389    6[1-(0),6-(1,7),6-(6,6)]
   783       9.502567       9.502567       9.502567    6[6-(1,6),6-(1,6),6-(6,6)]
   784        8.77151        8.77151        8.77151    6[1-(0),6-(1,7),6-(6,6)]
   785       7.401515       7.401515       7.401515    6[1-(0),6-(1,6),7-(6,48)]
   786       1.279055       1.279055       1.279055    6[1-(0),6-(1,6),7-(6,48)]
   787      11.716999      11.716999      11.716999    6[1-(0),6-(1,7),6-(6,6)]
   788      10.997751      10.997751      10.997751    6[6-(1,6),6-(1,6),6-(6,6)]
   789      11.726447      11.726447      11.726447    6[1-(0),6-(1,7),6-(6,6)]
   790       1.277874       1.277874       1.277874    6[1-(0),6-(1,6),7-(6,48)]
   791       9.813178       9.813178       9.813178    6[1-(0),6-(1,6),7-(6,48)]
   792       8.446727       8.446727       8.446727    6[1-(0),6-(1,7),6-(6,6)]
   793       7.688505       7.688505       7.688505    6[6-(1,6),6-(1,6),6-(6,6)]
   794       8.378227       8.378227       8.378227    6[1-(0),6-(1,7),6-(6,6)]
   795       9.782471       9.782471       9.782471    6[1-(0),6-(1,6),7-(6,48)]
   796       4.108803       4.108803       4.108803    6[1-(0),6-(1,6),7-(6,48)]
   797       5.476436       5.476436       5.476436    6[1-(0),6-(1,7),6-(6,6)]
   798       6.203951       6.203951       6.203951    6[6-(1,6),6-(1,6),6-(6,6)]
   799        5.48116        5.48116        5.48116    6[1-(0),6-(1,7),6-(6,6)]
   800        4.11589        4.11589        4.11589    6[1-(0),6-(1,6),7-(6,48)]
   801      10.299763      10.299763      10.299763    7[6-(1,6),6-(1,6),48-(7,7,8,8)]
   802      10.860752      10.860752      10.860752    7[6-(1,6),6-(1,6),48-(7,7,8,8)]
   803       7.949513       7.949513       7.949513    7[6-(1,6),6-(1,6),48-(7,7,8,8)]
   804       0.864514       0.864514       0.864514    7[6-(1,6),6-(1,6),48-(7,7,8,8)]
   805       4.480828       4.480828       4.480828    7[6-(1,6),6-(1,6),48-(7,7,8,8)]
   806       9.225025       9.225025       9.225025    7[6-(1,6),6-(1,6),48-(7,7,8,8)]
   807       7.415687       7.415687       7.415687    7[6-(1,6),6-(1,6),48-(7,7,8,8)]
   808       6.854698       6.854698       6.854698    7[6-(1,6),6-(1,6),48-(7,7,8,8)]
   809       9.765937       9.765937       9.765937    7[6-(1,6),6-(1,6),48-(7,7,8,8)]
   810       5.040636       5.040636       5.040636    7[6-(1,6),6-(1,6),48-(7,7,8,8)]
   811       1.424322       1.424322       1.424322    7[6-(1,6),6-(1,6),48-(7,7,8,8)]
   812       8.490425       8.490425       8.490425    7[6-(1,6),6-(1,6),48-(7,7,8,8)]
   813       7.432222       7.432222       7.432222    7[6-(1,6),6-(1,6),48-(7,7,8,8)]
   814       6.893672       6.893672       6.893672    7[6-(1,6),6-(1,6),48-(7,7,8,8)]
   815       5.089058       5.089058       5.089058    7[6-(1,6),6-(1,6),48-(7,7,8,8)]
   816       9.829713       9.829713       9.829713    7[6-(1,6),6-(1,6),48-(7,7,8,8)]
   817       1.331021       1.331021       1.331021    7[6-(1,6),6-(1,6),48-(7,7,8,8)]
   818       8.401847       8.401847       8.401847    7[6-(1,6),6-(1,6),48-(7,7,8,8)]
   819      10.283228      10.283228      10.283228    7[6-(1,6),6-(1,6),48-(7,7,8,8)]
   820      10.821778      10.821778      10.821778    7[6-(1,6),6-(1,6),48-(7,7,8,8)]
   821       0.816092       0.816092       0.816092    7[6-(1,6),6-(1,6),48-(7,7,8,8)]
   822       7.885737       7.885737       7.885737    7[6-(1,6),6-(1,6),48-(7,7,8,8)]
   823       4.574129       4.574129       4.574129    7[6-(1,6),6-(1,6),48-(7,7,8,8)]
   824       9.313603       9.313603       9.313603    7[6-(1,6),6-(1,6),48-(7,7,8,8)]
   825       4.394613       4.394613       4.394613    7[6-(1,6),6-(1,6),48-(7,7,8,8)]
   826       4.955602       4.955602       4.955602    7[6-(1,6),6-(1,6),48-(7,7,8,8)]
   827       2.044363       2.044363       2.044363    7[6-(1,6),6-(1,6),48-(7,7,8,8)]
   828       6.769664       6.769664       6.769664    7[6-(1,6),6-(1,6),48-(7,7,8,8)]
   829      10.385978      10.385978      10.385978    7[6-(1,6),6-(1,6),48-(7,7,8,8)]
   830       3.319875       3.319875       3.319875    7[6-(1,6),6-(1,6),48-(7,7,8,8)]
   831       1.510537       1.510537       1.510537    7[6-(1,6),6-(1,6),48-(7,7,8,8)]
   832       0.949548       0.949548       0.949548    7[6-(1,6),6-(1,6),48-(7,7,8,8)]
   833       3.860787       3.860787       3.860787    7[6-(1,6),6-(1,6),48-(7,7,8,8)]
   834      10.945786      10.945786      10.945786    7[6-(1,6),6-(1,6),48-(7,7,8,8)]
   835       7.329472       7.329472       7.329472    7[6-(1,6),6-(1,6),48-(7,7,8,8)]
   836       2.585275       2.585275       2.585275    7[6-(1,6),6-(1,6),48-(7,7,8,8)]
   837       1.527072       1.527072       1.527072    7[6-(1,6),6-(1,6),48-(7,7,8,8)]
   838       0.988522       0.988522       0.988522    7[6-(1,6),6-(1,6),48-(7,7,8,8)]
   839      10.994208      10.994208      10.994208    7[6-(1,6),6-(1,6),48-(7,7,8,8)]
   840       3.924563       3.924563       3.924563    7[6-(1,6),6-(1,6),48-(7,7,8,8)]
   841       7.236171       7.236171       7.236171    7[6-(1,6),6-(1,6),48-(7,7,8,8)]
   842       2.496697       2.496697       2.496697    7[6-(1,6),6-(1,6),48-(7,7,8,8)]
   843       4.378078       4.378078       4.378078    7[6-(1,6),6-(1,6),48-(7,7,8,8)]
   844       4.916628       4.916628       4.916628    7[6-(1,6),6-(1,6),48-(7,7,8,8)]
   845       6.721242       6.721242       6.721242    7[6-(1,6),6-(1,6),48-(7,7,8,8)]
   846       1.980587       1.980587       1.980587    7[6-(1,6),6-(1,6),48-(7,7,8,8)]
   847      10.479279      10.479279      10.479279    7[6-(1,6),6-(1,6),48-(7,7,8,8)]
   848       3.408453       3.408453       3.408453    7[6-(1,6),6-(1,6),48-(7,7,8,8)]
   849      10.009229      10.009229      10.009229    8[6-(6,8)]
   850      10.231263      10.231263      10.231263    8[6-(6,8),48-(7,7,7,8)]
   851       6.957448       6.957448       6.957448    8[6-(6,8),48-(7,7,7,8)]
   852       7.002327       7.002327       7.002327    8[6-(6,8)]
   853      10.559589      10.559589      10.559589    8[6-(6,8)]
   854      10.387159      10.387159      10.387159    8[6-(6,8),48-(7,7,7,8)]
   855      10.780442      10.780442      10.780442    8[6-(6,8),48-(7,7,7,8)]
   856      10.998932      10.998932      10.998932    8[6-(6,8)]
   857       7.706221       7.706221       7.706221    8[6-(6,8)]
   858       7.484187       7.484187       7.484187    8[6-(6,8),48-(7,7,7,8)]
   859      10.758002      10.758002      10.758002    8[6-(6,8),48-(7,7,7,8)]
   860      10.713123      10.713123      10.713123    8[6-(6,8)]
   861       7.155861       7.155861       7.155861    8[6-(6,8)]
   862       7.328291       7.328291       7.328291    8[6-(6,8),48-(7,7,7,8)]
   863       6.935008       6.935008       6.935008    8[6-(6,8),48-(7,7,7,8)]
   864       6.716518       6.716518       6.716518    8[6-(6,8)]
   865        7.79716        7.79716        7.79716    8[6-(6,8),48-(7,7,7,8)]
   866       7.725117       7.725117       7.725117    8[6-(6,8)]
   867      10.622184      10.622184      10.622184    8[6-(6,8)]
   868      10.550141      10.550141      10.550141    8[6-(6,8),48-(7,7,7,8)]
   869       7.263335       7.263335       7.263335    8[6-(6,8),48-(7,7,7,8)]
   870        7.34955        7.34955        7.34955    8[6-(6,8)]
   871       6.796828       6.796828       6.796828    8[6-(6,8)]
   872       6.999965       6.999965       6.999965    8[6-(6,8),48-(7,7,7,8)]
   873        9.91829        9.91829        9.91829    8[6-(6,8),48-(7,7,7,8)]
   874       9.990333       9.990333       9.990333    8[6-(6,8)]
   875       7.093266       7.093266       7.093266    8[6-(6,8)]
   876       7.165309       7.165309       7.165309    8[6-(6,8),48-(7,7,7,8)]
   877      10.452115      10.452115      10.452115    8[6-(6,8),48-(7,7,7,8)]
   878        10.3659        10.3659        10.3659    8[6-(6,8)]
   879      10.918622      10.918622      10.918622    8[6-(6,8)]
   880      10.715485      10.715485      10.715485    8[6-(6,8),48-(7,7,7,8)]
   881       4.104079       4.104079       4.104079    8[6-(6,8)]
   882       4.326113       4.326113       4.326113    8[6-(6,8),48-(7,7,7,8)]
   883       1.052298       1.052298       1.052298    8[6-(6,8),48-(7,7,7,8)]
   884       1.097177       1.097177       1.097177    8[6-(6,8)]
   885       4.654439       4.654439       4.654439    8[6-(6,8)]
   886       4.482009       4.482009       4.482009    8[6-(6,8),48-(7,7,7,8)]
   887       4.875292       4.875292       4.875292    8[6-(6,8),48-(7,7,7,8)]
   888       5.093782       5.093782       5.093782    8[6-(6,8)]
   889       1.801071       1.801071       1.801071    8[6-(6,8)]
   890       1.579037       1.579037       1.579037    8[6-(6,8),48-(7,7,7,8)]
   891       4.852852       4.852852       4.852852    8[6-(6,8),48-(7,7,7,8)]
   892       4.807973       4.807973       4.807973    8[6-(6,8)]
   893       1.250711       1.250711       1.250711    8[6-(6,8)]
   894       1.423141       1.423141       1.423141    8[6-(6,8),48-(7,7,7,8)]
   895       1.029858       1.029858       1.029858    8[6-(6,8),48-(7,7,7,8)]
   896       0.811368       0.811368       0.811368    8[6-(6,8)]
   897        1.89201        1.89201        1.89201    8[6-(6,8),48-(7,7,7,8)]
   898       1.819967       1.819967       1.819967    8[6-(6,8)]
   899       4.717034       4.717034       4.717034    8[6-(6,8)]
   900       4.644991       4.644991       4.644991    8[6-(6,8),48-(7,7,7,8)]
   901       1.358185       1.358185       1.358185    8[6-(6,8),48-(7,7,7,8)]
   902         1.4444         1.4444         1.4444    8[6-(6,8)]
   903       0.891678       0.891678       0.891678    8[6-(6,8)]
   904       1.094815       1.094815       1.094815    8[6-(6,8),48-(7,7,7,8)]
   905        4.01314        4.01314        4.01314    8[6-(6,8),48-(7,7,7,8)]
   906       4.085183       4.085183       4.085183    8[6-(6,8)]
   907       1.188116       1.188116       1.188116    8[6-(6,8)]
   908       1.260159       1.260159       1.260159    8[6-(6,8),48-(7,7,7,8)]
   909       4.546965       4.546965       4.546965    8[6-(6,8),48-(7,7,7,8)]
   910        4.46075        4.46075        4.46075    8[6-(6,8)]
   911       5.013472       5.013472       5.013472    8[6-(6,8)]
   912       4.810335       4.810335       4.810335    8[6-(6,8),48-(7,7,7,8)]
