# Supplementary material for: A collection of forcefield precursors for metal–organic frameworks
Source: RSC Adv. 2019 Nov 13;9(63):36492–507. doi: 10.1039/c9ra07327b (PMC9075174; doi:10.1039/c9ra07327b)
Supplement: RA-009-C9RA07327B-s133 [file RA-009-C9RA07327B-s133.txt]

AXUBAW_clean5b

18.111500    0.000000    0.000000
9.055750    15.685019    0.000000
9.055750    5.228340    14.787978

     1       7.470994       7.470994       7.470994    30[8-(30,30,30),8-(6),8-(6),8-(6)]
     2       9.055659       9.055659       9.055659    30[8-(30,30,30),8-(6),8-(6),8-(6)]
     3       9.055659       9.055659       9.055659    30[8-(30,30,30),8-(6),8-(6),8-(6)]
     4      10.640325      10.640325      10.640325    30[8-(30,30,30),8-(6),8-(6),8-(6)]
     5      27.167341      27.167341      27.167341    30[8-(30,30,30),8-(6),8-(6),8-(6)]
     6      28.752006      28.752006      28.752006    30[8-(30,30,30),8-(6),8-(6),8-(6)]
     7      27.167341      27.167341      27.167341    30[8-(30,30,30),8-(6),8-(6),8-(6)]
     8      25.582675      25.582675      25.582675    30[8-(30,30,30),8-(6),8-(6),8-(6)]
     9        9.05575        9.05575        9.05575    6[6-(6,6),8-(30),8-(30)]
    10        9.05575        9.05575        9.05575    6[6-(6,6),6-(6,6),6-(8,8)]
    11        9.05575        9.05575        9.05575    6[6-(6,6),8-(30),8-(30)]
    12        9.05575        9.05575        9.05575    6[6-(6,6),6-(6,6),6-(8,8)]
    13       6.543685       6.543685       6.543685    6[6-(6,6),8-(30),8-(30)]
    14       5.493218       5.493218       5.493218    6[6-(6,6),6-(6,6),6-(8,8)]
    15      11.567815      11.567815      11.567815    6[6-(6,6),8-(30),8-(30)]
    16      12.618282      12.618282      12.618282    6[6-(6,6),6-(6,6),6-(8,8)]
    17       6.543685       6.543685       6.543685    6[6-(6,6),8-(30),8-(30)]
    18       5.493218       5.493218       5.493218    6[6-(6,6),6-(6,6),6-(8,8)]
    19      11.567815      11.567815      11.567815    6[6-(6,6),8-(30),8-(30)]
    20      12.618282      12.618282      12.618282    6[6-(6,6),6-(6,6),6-(8,8)]
    21      24.655185      24.655185      24.655185    6[6-(6,6),8-(30),8-(30)]
    22      23.604718      23.604718      23.604718    6[6-(6,6),6-(6,6),6-(8,8)]
    23      29.679315      29.679315      29.679315    6[6-(6,6),8-(30),8-(30)]
    24      30.729782      30.729782      30.729782    6[6-(6,6),6-(6,6),6-(8,8)]
    25       27.16725       27.16725       27.16725    6[6-(6,6),8-(30),8-(30)]
    26       27.16725       27.16725       27.16725    6[6-(6,6),6-(6,6),6-(8,8)]
    27       27.16725       27.16725       27.16725    6[6-(6,6),8-(30),8-(30)]
    28       27.16725       27.16725       27.16725    6[6-(6,6),6-(6,6),6-(8,8)]
    29      29.679315      29.679315      29.679315    6[6-(6,6),8-(30),8-(30)]
    30      30.729782      30.729782      30.729782    6[6-(6,6),6-(6,6),6-(8,8)]
    31      24.655185      24.655185      24.655185    6[6-(6,6),8-(30),8-(30)]
    32      23.604718      23.604718      23.604718    6[6-(6,6),6-(6,6),6-(8,8)]
    33        9.05575        9.05575        9.05575    6[6-(1,1,1),6-(6,6),6-(6,6)]
    34        9.05575        9.05575        9.05575    6[1-(0),1-(0),1-(0),6-(6,6)]
    35      10.232273      10.232273      10.232273    6[6-(1,1,1),6-(6,6),6-(6,6)]
    36      11.584115      11.584115      11.584115    6[1-(0),1-(0),1-(0),6-(6,6)]
    37       7.879227       7.879227       7.879227    6[6-(1,1,1),6-(6,6),6-(6,6)]
    38       6.527385       6.527385       6.527385    6[1-(0),1-(0),1-(0),6-(6,6)]
    39        9.05575        9.05575        9.05575    6[6-(1,1,1),6-(6,6),6-(6,6)]
    40        9.05575        9.05575        9.05575    6[1-(0),1-(0),1-(0),6-(6,6)]
    41       4.428624       4.428624       4.428624    6[6-(1,1,1),6-(6,6),6-(6,6)]
    42       4.292425       4.292425       4.292425    6[1-(0),1-(0),1-(0),6-(6,6)]
    43      13.682876      13.682876      13.682876    6[6-(1,1,1),6-(6,6),6-(6,6)]
    44      13.819074      13.819074      13.819074    6[1-(0),1-(0),1-(0),6-(6,6)]
    45      12.506353      12.506353      12.506353    6[6-(1,1,1),6-(6,6),6-(6,6)]
    46      11.290709      11.290709      11.290709    6[1-(0),1-(0),1-(0),6-(6,6)]
    47       5.605147       5.605147       5.605147    6[6-(1,1,1),6-(6,6),6-(6,6)]
    48       6.820791       6.820791       6.820791    6[1-(0),1-(0),1-(0),6-(6,6)]
    49       5.605147       5.605147       5.605147    6[6-(1,1,1),6-(6,6),6-(6,6)]
    50       6.820791       6.820791       6.820791    6[1-(0),1-(0),1-(0),6-(6,6)]
    51      13.682876      13.682876      13.682876    6[6-(1,1,1),6-(6,6),6-(6,6)]
    52      13.819074      13.819074      13.819074    6[1-(0),1-(0),1-(0),6-(6,6)]
    53      12.506353      12.506353      12.506353    6[6-(1,1,1),6-(6,6),6-(6,6)]
    54      11.290709      11.290709      11.290709    6[1-(0),1-(0),1-(0),6-(6,6)]
    55       4.428624       4.428624       4.428624    6[6-(1,1,1),6-(6,6),6-(6,6)]
    56       4.292425       4.292425       4.292425    6[1-(0),1-(0),1-(0),6-(6,6)]
    57      22.540124      22.540124      22.540124    6[6-(1,1,1),6-(6,6),6-(6,6)]
    58      22.403925      22.403925      22.403925    6[1-(0),1-(0),1-(0),6-(6,6)]
    59      30.617853      30.617853      30.617853    6[6-(1,1,1),6-(6,6),6-(6,6)]
    60      29.402209      29.402209      29.402209    6[1-(0),1-(0),1-(0),6-(6,6)]
    61      31.794376      31.794376      31.794376    6[6-(1,1,1),6-(6,6),6-(6,6)]
    62      31.930575      31.930575      31.930575    6[1-(0),1-(0),1-(0),6-(6,6)]
    63      23.716647      23.716647      23.716647    6[6-(1,1,1),6-(6,6),6-(6,6)]
    64      24.932291      24.932291      24.932291    6[1-(0),1-(0),1-(0),6-(6,6)]
    65      28.343773      28.343773      28.343773    6[6-(1,1,1),6-(6,6),6-(6,6)]
    66      29.695615      29.695615      29.695615    6[1-(0),1-(0),1-(0),6-(6,6)]
    67       27.16725       27.16725       27.16725    6[6-(1,1,1),6-(6,6),6-(6,6)]
    68       27.16725       27.16725       27.16725    6[1-(0),1-(0),1-(0),6-(6,6)]
    69       27.16725       27.16725       27.16725    6[6-(1,1,1),6-(6,6),6-(6,6)]
    70       27.16725       27.16725       27.16725    6[1-(0),1-(0),1-(0),6-(6,6)]
    71      25.990727      25.990727      25.990727    6[6-(1,1,1),6-(6,6),6-(6,6)]
    72      24.638885      24.638885      24.638885    6[1-(0),1-(0),1-(0),6-(6,6)]
    73      30.617853      30.617853      30.617853    6[6-(1,1,1),6-(6,6),6-(6,6)]
    74      29.402209      29.402209      29.402209    6[1-(0),1-(0),1-(0),6-(6,6)]
    75      23.716647      23.716647      23.716647    6[6-(1,1,1),6-(6,6),6-(6,6)]
    76      24.932291      24.932291      24.932291    6[1-(0),1-(0),1-(0),6-(6,6)]
    77      22.540124      22.540124      22.540124    6[6-(1,1,1),6-(6,6),6-(6,6)]
    78      22.403925      22.403925      22.403925    6[1-(0),1-(0),1-(0),6-(6,6)]
    79      31.794376      31.794376      31.794376    6[6-(1,1,1),6-(6,6),6-(6,6)]
    80      31.930575      31.930575      31.930575    6[1-(0),1-(0),1-(0),6-(6,6)]
    81        9.05575        9.05575        9.05575    8[30-(8,8,8),30-(8,8,8),30-(8,8,8),30-(8,8,8)]
    82       27.16725       27.16725       27.16725    8[30-(8,8,8),30-(8,8,8),30-(8,8,8),30-(8,8,8)]
    83       7.943342       7.943342       7.943342    8[6-(6,8),30-(8,8,8)]
    84        9.05575        9.05575        9.05575    8[6-(6,8),30-(8,8,8)]
    85        9.05575        9.05575        9.05575    8[6-(6,8),30-(8,8,8)]
    86      10.168158      10.168158      10.168158    8[6-(6,8),30-(8,8,8)]
    87       6.386839       6.386839       6.386839    8[6-(6,8),30-(8,8,8)]
    88      11.724661      11.724661      11.724661    8[6-(6,8),30-(8,8,8)]
    89      10.612252      10.612252      10.612252    8[6-(6,8),30-(8,8,8)]
    90       7.499248       7.499248       7.499248    8[6-(6,8),30-(8,8,8)]
    91       6.386839       6.386839       6.386839    8[6-(6,8),30-(8,8,8)]
    92      10.612252      10.612252      10.612252    8[6-(6,8),30-(8,8,8)]
    93      11.724661      11.724661      11.724661    8[6-(6,8),30-(8,8,8)]
    94       7.499248       7.499248       7.499248    8[6-(6,8),30-(8,8,8)]
    95      25.610748      25.610748      25.610748    8[6-(6,8),30-(8,8,8)]
    96      29.836161      29.836161      29.836161    8[6-(6,8),30-(8,8,8)]
    97      28.723752      28.723752      28.723752    8[6-(6,8),30-(8,8,8)]
    98      24.498339      24.498339      24.498339    8[6-(6,8),30-(8,8,8)]
    99       27.16725       27.16725       27.16725    8[6-(6,8),30-(8,8,8)]
   100      26.054842      26.054842      26.054842    8[6-(6,8),30-(8,8,8)]
   101      28.279658      28.279658      28.279658    8[6-(6,8),30-(8,8,8)]
   102       27.16725       27.16725       27.16725    8[6-(6,8),30-(8,8,8)]
   103      28.723752      28.723752      28.723752    8[6-(6,8),30-(8,8,8)]
   104      25.610748      25.610748      25.610748    8[6-(6,8),30-(8,8,8)]
   105      24.498339      24.498339      24.498339    8[6-(6,8),30-(8,8,8)]
   106      29.836161      29.836161      29.836161    8[6-(6,8),30-(8,8,8)]
   107      26.264029      26.264029      26.264029    1[6-(1,1,6)]
   108       9.003046       9.003046       9.003046    1[6-(1,1,6)]
   109      10.011675      10.011675      10.011675    1[6-(1,1,6)]
   110      21.285269      21.285269      21.285269    1[6-(1,1,6)]
   111      21.181218      21.181218      21.181218    1[6-(1,1,6)]
   112       11.38996       11.38996       11.38996    1[6-(1,1,6)]
   113      15.114771      15.114771      15.114771    1[6-(1,1,6)]
   114      14.879141      14.879141      14.879141    1[6-(1,1,6)]
   115       6.707141       6.707141       6.707141    1[6-(1,1,6)]
   116       8.325766       8.325766       8.325766    1[6-(1,1,6)]
   117       8.737531       8.737531       8.737531    1[6-(1,1,6)]
   118      10.103953      10.103953      10.103953    1[6-(1,1,6)]
   119       3.502492       3.502492       3.502492    1[6-(1,1,6)]
   120        3.98136        3.98136        3.98136    1[6-(1,1,6)]
   121       5.293448       5.293448       5.293448    1[6-(1,1,6)]
   122      12.946734      12.946734      12.946734    1[6-(1,1,6)]
   123      22.866584      22.866584      22.866584    1[6-(1,1,6)]
   124      14.799812      14.799812      14.799812    1[6-(1,1,6)]
   125      19.949183      19.949183      19.949183    1[6-(1,1,6)]
   126       10.47062       10.47062       10.47062    1[6-(1,1,6)]
   127      11.615448      11.615448      11.615448    1[6-(1,1,6)]
   128       16.48717       16.48717       16.48717    1[6-(1,1,6)]
   129       7.473348       7.473348       7.473348    1[6-(1,1,6)]
   130      24.561911      24.561911      24.561911    1[6-(1,1,6)]
   131       7.555665       7.555665       7.555665    1[6-(1,1,6)]
   132      16.393262      16.393262      16.393262    1[6-(1,1,6)]
   133      24.573321      24.573321      24.573321    1[6-(1,1,6)]
   134      13.207992      13.207992      13.207992    1[6-(1,1,6)]
   135      13.434024      13.434024      13.434024    1[6-(1,1,6)]
   136      14.915092      14.915092      14.915092    1[6-(1,1,6)]
   137      10.749809      10.749809      10.749809    1[6-(1,1,6)]
   138      19.631327      19.631327      19.631327    1[6-(1,1,6)]
   139      11.654026      11.654026      11.654026    1[6-(1,1,6)]
   140       3.580462       3.580462       3.580462    1[6-(1,1,6)]
   141       3.881023       3.881023       3.881023    1[6-(1,1,6)]
   142       5.315635       5.315635       5.315635    1[6-(1,1,6)]
   143      22.328853      22.328853      22.328853    1[6-(1,1,6)]
   144      21.464935      21.464935      21.464935    1[6-(1,1,6)]
   145      23.318013      23.318013      23.318013    1[6-(1,1,6)]
   146      29.459713      29.459713      29.459713    1[6-(1,1,6)]
   147      29.417604      29.417604      29.417604    1[6-(1,1,6)]
   148      28.436685      28.436685      28.436685    1[6-(1,1,6)]
   149       22.63041       22.63041       22.63041    1[6-(1,1,6)]
   150      31.207292      31.207292      31.207292    1[6-(1,1,6)]
   151      14.886747      14.886747      14.886747    1[6-(1,1,6)]
   152      24.707256      24.707256      24.707256    1[6-(1,1,6)]
   153      25.129978      25.129978      25.129978    1[6-(1,1,6)]
   154      25.852174      25.852174      25.852174    1[6-(1,1,6)]
   155      29.653234      29.653234      29.653234    1[6-(1,1,6)]
   156      29.889046      29.889046      29.889046    1[6-(1,1,6)]
   157      30.537166      30.537166      30.537166    1[6-(1,1,6)]
   158      27.114546      27.114546      27.114546    1[6-(1,1,6)]
   159      26.263848      26.263848      26.263848    1[6-(1,1,6)]
   160      28.123356      28.123356      28.123356    1[6-(1,1,6)]
   161       26.84894       26.84894       26.84894    1[6-(1,1,6)]
   162      26.437266      26.437266      26.437266    1[6-(1,1,6)]
   163      10.103953      10.103953      10.103953    1[6-(1,1,6)]
   164      24.518534      24.518534      24.518534    1[6-(1,1,6)]
   165      24.622494      24.622494      24.622494    1[6-(1,1,6)]
   166      23.782935      23.782935      23.782935    1[6-(1,1,6)]
   167      29.323967      29.323967      29.323967    1[6-(1,1,6)]
   168      29.541939      29.541939      29.541939    1[6-(1,1,6)]
   169      28.448095      28.448095      28.448095    1[6-(1,1,6)]
   170      24.812302      24.812302      24.812302    1[6-(1,1,6)]
   171      24.986535      24.986535      24.986535    1[6-(1,1,6)]
   172      25.890661      25.890661      25.890661    1[6-(1,1,6)]
   173      12.896384      12.896384      12.896384    1[6-(1,1,6)]
   174      21.726193      21.726193      21.726193    1[6-(1,1,6)]
   175      23.433293      23.433293      23.433293    1[6-(1,1,6)]
   176      31.585822      31.585822      31.585822    1[6-(1,1,6)]
   177      31.285262      31.285262      31.285262    1[6-(1,1,6)]
   178      33.020434      33.020434      33.020434    1[6-(1,1,6)]
