# Supplementary material for: A collection of forcefield precursors for metal–organic frameworks
Source: RSC Adv. 2019 Nov 13;9(63):36492–507. doi: 10.1039/c9ra07327b (PMC9075174; doi:10.1039/c9ra07327b)
Supplement: RA-009-C9RA07327B-s134 [file RA-009-C9RA07327B-s134.txt]

AXUBOL_clean

18.769800    0.000000    0.000000
-6.256532    17.696361    0.000000
-6.256532    -8.848036    15.325582

     1       1.934754       1.934754       1.934754    28[7-(6,6),8-(1,28,28),8-(6),8-(6),8-(6),8-(6)]
     2      -7.750216      -7.750216      -7.750216    28[7-(6,6),8-(1,28,28),8-(6),8-(6),8-(6),8-(6)]
     3      -7.750216      -7.750216      -7.750216    28[7-(6,6),8-(1,28,28),8-(6),8-(6),8-(6),8-(6)]
     4       7.309351       7.309351       7.309351    28[7-(6,6),8-(1,28,28),8-(6),8-(6),8-(6),8-(6)]
     5       14.44789       14.44789       14.44789    28[7-(6,6),8-(1,28,28),8-(6),8-(6),8-(6),8-(6)]
     6      -1.493661      -1.493661      -1.493661    28[7-(6,6),8-(1,28,28),8-(6),8-(6),8-(6),8-(6)]
     7        4.76298        4.76298        4.76298    28[7-(6,6),8-(1,28,28),8-(6),8-(6),8-(6),8-(6)]
     8       1.052796       1.052796       1.052796    28[7-(6,6),8-(1,28,28),8-(6),8-(6),8-(6),8-(6)]
     9       14.44789       14.44789       14.44789    28[7-(6,6),8-(1,28,28),8-(6),8-(6),8-(6),8-(6)]
    10        4.76298        4.76298        4.76298    28[7-(6,6),8-(1,28,28),8-(6),8-(6),8-(6),8-(6)]
    11      -1.493661      -1.493661      -1.493661    28[7-(6,6),8-(1,28,28),8-(6),8-(6),8-(6),8-(6)]
    12       1.052796       1.052796       1.052796    28[7-(6,6),8-(1,28,28),8-(6),8-(6),8-(6),8-(6)]
    13       1.277712       1.277712       1.277712    1[6-(6,6)]
    14      -0.750722      -0.750722      -0.750722    1[6-(6,6)]
    15      -1.948247      -1.948247      -1.948247    1[6-(6,7)]
    16      -3.870257      -3.870257      -3.870257    1[6-(6,6)]
    17        8.80186        8.80186        8.80186    1[6-(6,6)]
    18       7.471706       7.471706       7.471706    1[6-(6,7)]
    19       10.78518       10.78518       10.78518    1[6-(6,6)]
    20      -5.936165      -5.936165      -5.936165    1[6-(6,6)]
    21      -5.304239      -5.304239      -5.304239    1[6-(6,7)]
    22       4.320837       4.320837       4.320837    1[6-(6,6)]
    23      10.398498      10.398498      10.398498    1[6-(6,6)]
    24      12.294252      12.294252      12.294252    1[6-(6,7)]
    25        7.53426        7.53426        7.53426    1[6-(6,6)]
    26      11.762457      11.762457      11.762457    1[6-(6,6)]
    27      10.564958      10.564958      10.564958    1[6-(6,7)]
    28       2.386301       2.386301       2.386301    1[6-(6,6)]
    29      -3.711348      -3.711348      -3.711348    1[6-(6,6)]
    30      -5.041488      -5.041488      -5.041488    1[6-(6,7)]
    31       4.528633       4.528633       4.528633    1[6-(6,6)]
    32       6.576988       6.576988       6.576988    1[6-(6,6)]
    33       7.208888       7.208888       7.208888    1[6-(6,7)]
    34      -1.935722      -1.935722      -1.935722    1[6-(6,6)]
    35      -2.114626      -2.114626      -2.114626    1[6-(6,6)]
    36      -0.218886      -0.218886      -0.218886    1[6-(6,7)]
    37      13.790825      13.790825      13.790825    1[6-(6,6)]
    38       5.505892       5.505892       5.505892    1[6-(6,6)]
    39       4.308377       4.308377       4.308377    1[6-(6,7)]
    40       8.642962       8.642962       8.642962    1[6-(6,6)]
    41       2.545246       2.545246       2.545246    1[6-(6,6)]
    42       1.215081       1.215081       1.215081    1[6-(6,7)]
    43      -1.728028      -1.728028      -1.728028    1[6-(6,6)]
    44       0.320394       0.320394       0.320394    1[6-(6,6)]
    45       0.952319       0.952319       0.952319    1[6-(6,7)]
    46      -8.192287      -8.192287      -8.192287    1[6-(6,6)]
    47       4.141939       4.141939       4.141939    1[6-(6,6)]
    48       6.037695       6.037695       6.037695    1[6-(6,7)]
    49      13.790825      13.790825      13.790825    1[6-(6,6)]
    50       5.505892       5.505892       5.505892    1[6-(6,6)]
    51       4.308377       4.308377       4.308377    1[6-(6,7)]
    52       8.642962       8.642962       8.642962    1[6-(6,6)]
    53       2.545246       2.545246       2.545246    1[6-(6,6)]
    54       1.215081       1.215081       1.215081    1[6-(6,7)]
    55      -1.728028      -1.728028      -1.728028    1[6-(6,6)]
    56       0.320394       0.320394       0.320394    1[6-(6,6)]
    57       0.952319       0.952319       0.952319    1[6-(6,7)]
    58      -8.192287      -8.192287      -8.192287    1[6-(6,6)]
    59       4.141939       4.141939       4.141939    1[6-(6,6)]
    60       6.037695       6.037695       6.037695    1[6-(6,7)]
    61       1.277712       1.277712       1.277712    1[6-(6,6)]
    62      -0.750722      -0.750722      -0.750722    1[6-(6,6)]
    63      -1.948247      -1.948247      -1.948247    1[6-(6,7)]
    64      -3.870257      -3.870257      -3.870257    1[6-(6,6)]
    65        8.80186        8.80186        8.80186    1[6-(6,6)]
    66       7.471706       7.471706       7.471706    1[6-(6,7)]
    67       10.78518       10.78518       10.78518    1[6-(6,6)]
    68      -5.936165      -5.936165      -5.936165    1[6-(6,6)]
    69      -5.304239      -5.304239      -5.304239    1[6-(6,7)]
    70       4.320837       4.320837       4.320837    1[6-(6,6)]
    71      10.398498      10.398498      10.398498    1[6-(6,6)]
    72      12.294252      12.294252      12.294252    1[6-(6,7)]
    73        7.53426        7.53426        7.53426    1[6-(6,6)]
    74      11.762457      11.762457      11.762457    1[6-(6,6)]
    75      10.564958      10.564958      10.564958    1[6-(6,7)]
    76       2.386301       2.386301       2.386301    1[6-(6,6)]
    77      -3.711348      -3.711348      -3.711348    1[6-(6,6)]
    78      -5.041488      -5.041488      -5.041488    1[6-(6,7)]
    79       4.528633       4.528633       4.528633    1[6-(6,6)]
    80       6.576988       6.576988       6.576988    1[6-(6,6)]
    81       7.208888       7.208888       7.208888    1[6-(6,7)]
    82      -1.935722      -1.935722      -1.935722    1[6-(6,6)]
    83      -2.114626      -2.114626      -2.114626    1[6-(6,6)]
    84      -0.218886      -0.218886      -0.218886    1[6-(6,7)]
    85       3.466232       3.466232       3.466232    1[8-(28,28,28)]
    86      -2.790413      -2.790413      -2.790413    1[8-(28,28,28)]
    87      -2.790413      -2.790413      -2.790413    1[8-(28,28,28)]
    88       8.371331       8.371331       8.371331    1[8-(28,28,28)]
    89       2.023501       2.023501       2.023501    6[1-(0),6-(1,6),6-(6,6)]
    90      -0.304005      -0.304005      -0.304005    6[1-(0),6-(1,7),6-(6,6)]
    91      -1.012259      -1.012259      -1.012259    6[1-(0),6-(1,6),7-(6,28)]
    92      -3.567434      -3.567434      -3.567434    6[1-(0),6-(1,6),6-(6,6)]
    93       7.882142       7.882142       7.882142    6[1-(0),6-(1,7),6-(6,6)]
    94       7.073788       7.073788       7.073788    6[1-(0),6-(1,6),7-(6,28)]
    95      10.209572      10.209572      10.209572    6[1-(0),6-(1,6),6-(6,6)]
    96      -5.852319      -5.852319      -5.852319    6[1-(0),6-(1,7),6-(6,6)]
    97      -5.466907      -5.466907      -5.466907    6[1-(0),6-(1,6),7-(6,28)]
    98       3.847833       3.847833       3.847833    6[1-(0),6-(1,6),6-(6,6)]
    99      10.787654      10.787654      10.787654    6[1-(0),6-(1,7),6-(6,6)]
   100       11.91885       11.91885       11.91885    6[1-(0),6-(1,6),7-(6,28)]
   101       8.280042       8.280042       8.280042    6[1-(0),6-(1,6),6-(6,6)]
   102      12.209185      12.209185      12.209185    6[1-(0),6-(1,7),6-(6,6)]
   103      11.500946      11.500946      11.500946    6[1-(0),6-(1,6),7-(6,28)]
   104       2.689114       2.689114       2.689114    6[1-(0),6-(1,6),6-(6,6)]
   105      -4.631069      -4.631069      -4.631069    6[1-(0),6-(1,7),6-(6,6)]
   106      -5.439414      -5.439414      -5.439414    6[1-(0),6-(1,6),7-(6,28)]
   107       3.953031       3.953031       3.953031    6[1-(0),6-(1,6),6-(6,6)]
   108       6.660823       6.660823       6.660823    6[1-(0),6-(1,7),6-(6,6)]
   109        7.04622        7.04622        7.04622    6[1-(0),6-(1,6),7-(6,28)]
   110      -2.408715      -2.408715      -2.408715    6[1-(0),6-(1,6),6-(6,6)]
   111      -1.725467      -1.725467      -1.725467    6[1-(0),6-(1,7),6-(6,6)]
   112       -0.59428       -0.59428       -0.59428    6[1-(0),6-(1,6),7-(6,28)]
   113      14.536615      14.536615      14.536615    6[1-(0),6-(1,6),6-(6,6)]
   114       5.952612       5.952612       5.952612    6[1-(0),6-(1,7),6-(6,6)]
   115       5.244363       5.244363       5.244363    6[1-(0),6-(1,6),7-(6,28)]
   116       8.945784       8.945784       8.945784    6[1-(0),6-(1,6),6-(6,6)]
   117       1.625525       1.625525       1.625525    6[1-(0),6-(1,7),6-(6,6)]
   118       0.817166       0.817166       0.817166    6[1-(0),6-(1,6),7-(6,28)]
   119      -2.303639      -2.303639      -2.303639    6[1-(0),6-(1,6),6-(6,6)]
   120       0.404229       0.404229       0.404229    6[1-(0),6-(1,7),6-(6,6)]
   121        0.78964        0.78964        0.78964    6[1-(0),6-(1,6),7-(6,28)]
   122      -8.665287      -8.665287      -8.665287    6[1-(0),6-(1,6),6-(6,6)]
   123       4.531106       4.531106       4.531106    6[1-(0),6-(1,7),6-(6,6)]
   124       5.662303       5.662303       5.662303    6[1-(0),6-(1,6),7-(6,28)]
   125      14.536615      14.536615      14.536615    6[1-(0),6-(1,6),6-(6,6)]
   126       5.952612       5.952612       5.952612    6[1-(0),6-(1,7),6-(6,6)]
   127       5.244363       5.244363       5.244363    6[1-(0),6-(1,6),7-(6,28)]
   128       8.945784       8.945784       8.945784    6[1-(0),6-(1,6),6-(6,6)]
   129       1.625525       1.625525       1.625525    6[1-(0),6-(1,7),6-(6,6)]
   130       0.817166       0.817166       0.817166    6[1-(0),6-(1,6),7-(6,28)]
   131      -2.303639      -2.303639      -2.303639    6[1-(0),6-(1,6),6-(6,6)]
   132       0.404229       0.404229       0.404229    6[1-(0),6-(1,7),6-(6,6)]
   133        0.78964        0.78964        0.78964    6[1-(0),6-(1,6),7-(6,28)]
   134      -8.665287      -8.665287      -8.665287    6[1-(0),6-(1,6),6-(6,6)]
   135       4.531106       4.531106       4.531106    6[1-(0),6-(1,7),6-(6,6)]
   136       5.662303       5.662303       5.662303    6[1-(0),6-(1,6),7-(6,28)]
   137       2.023501       2.023501       2.023501    6[1-(0),6-(1,6),6-(6,6)]
   138      -0.304005      -0.304005      -0.304005    6[1-(0),6-(1,7),6-(6,6)]
   139      -1.012259      -1.012259      -1.012259    6[1-(0),6-(1,6),7-(6,28)]
   140      -3.567434      -3.567434      -3.567434    6[1-(0),6-(1,6),6-(6,6)]
   141       7.882142       7.882142       7.882142    6[1-(0),6-(1,7),6-(6,6)]
   142       7.073788       7.073788       7.073788    6[1-(0),6-(1,6),7-(6,28)]
   143      10.209572      10.209572      10.209572    6[1-(0),6-(1,6),6-(6,6)]
   144      -5.852319      -5.852319      -5.852319    6[1-(0),6-(1,7),6-(6,6)]
   145      -5.466907      -5.466907      -5.466907    6[1-(0),6-(1,6),7-(6,28)]
   146       3.847833       3.847833       3.847833    6[1-(0),6-(1,6),6-(6,6)]
   147      10.787654      10.787654      10.787654    6[1-(0),6-(1,7),6-(6,6)]
   148       11.91885       11.91885       11.91885    6[1-(0),6-(1,6),7-(6,28)]
   149       8.280042       8.280042       8.280042    6[1-(0),6-(1,6),6-(6,6)]
   150      12.209185      12.209185      12.209185    6[1-(0),6-(1,7),6-(6,6)]
   151      11.500946      11.500946      11.500946    6[1-(0),6-(1,6),7-(6,28)]
   152       2.689114       2.689114       2.689114    6[1-(0),6-(1,6),6-(6,6)]
   153      -4.631069      -4.631069      -4.631069    6[1-(0),6-(1,7),6-(6,6)]
   154      -5.439414      -5.439414      -5.439414    6[1-(0),6-(1,6),7-(6,28)]
   155       3.953031       3.953031       3.953031    6[1-(0),6-(1,6),6-(6,6)]
   156       6.660823       6.660823       6.660823    6[1-(0),6-(1,7),6-(6,6)]
   157        7.04622        7.04622        7.04622    6[1-(0),6-(1,6),7-(6,28)]
   158      -2.408715      -2.408715      -2.408715    6[1-(0),6-(1,6),6-(6,6)]
   159      -1.725467      -1.725467      -1.725467    6[1-(0),6-(1,7),6-(6,6)]
   160       -0.59428       -0.59428       -0.59428    6[1-(0),6-(1,6),7-(6,28)]
   161       1.919598       1.919598       1.919598    6[6-(6,6),8-(28),8-(28)]
   162       1.062437       1.062437       1.062437    6[6-(1,6),6-(1,6),6-(8,8)]
   163       8.176209       8.176209       8.176209    6[6-(6,6),8-(28),8-(28)]
   164       7.319052       7.319052       7.319052    6[6-(1,6),6-(1,6),6-(8,8)]
   165      -0.475465      -0.475465      -0.475465    6[6-(6,6),8-(28),8-(28)]
   166       0.146446       0.146446       0.146446    6[6-(1,6),6-(1,6),6-(8,8)]
   167       9.149662       9.149662       9.149662    6[6-(6,6),8-(28),8-(28)]
   168      10.242069      10.242069      10.242069    6[6-(1,6),6-(1,6),6-(8,8)]
   169      -4.337028      -4.337028      -4.337028    6[6-(6,6),8-(28),8-(28)]
   170      -5.194173      -5.194173      -5.194173    6[6-(1,6),6-(1,6),6-(8,8)]
   171      -4.337028      -4.337028      -4.337028    6[6-(6,6),8-(28),8-(28)]
   172      -5.194173      -5.194173      -5.194173    6[6-(1,6),6-(1,6),6-(8,8)]
   173       5.781161       5.781161       5.781161    6[6-(6,6),8-(28),8-(28)]
   174       6.403057       6.403057       6.403057    6[6-(1,6),6-(1,6),6-(8,8)]
   175      -3.363433      -3.363433      -3.363433    6[6-(6,6),8-(28),8-(28)]
   176      -2.271039      -2.271039      -2.271039    6[6-(1,6),6-(1,6),6-(8,8)]
   177       8.176209       8.176209       8.176209    6[6-(6,6),8-(28),8-(28)]
   178       7.319052       7.319052       7.319052    6[6-(1,6),6-(1,6),6-(8,8)]
   179       1.919598       1.919598       1.919598    6[6-(6,6),8-(28),8-(28)]
   180       1.062437       1.062437       1.062437    6[6-(1,6),6-(1,6),6-(8,8)]
   181      -0.475465      -0.475465      -0.475465    6[6-(6,6),8-(28),8-(28)]
   182       0.146446       0.146446       0.146446    6[6-(1,6),6-(1,6),6-(8,8)]
   183       9.149662       9.149662       9.149662    6[6-(6,6),8-(28),8-(28)]
   184      10.242069      10.242069      10.242069    6[6-(1,6),6-(1,6),6-(8,8)]
   185       3.195971       3.195971       3.195971    6[6-(6,6),8-(28),8-(28)]
   186       3.110891       3.110891       3.110891    6[6-(1,6),6-(1,6),6-(8,8)]
   187       0.695757       0.695757       0.695757    6[6-(6,6),8-(28),8-(28)]
   188        1.99963        1.99963        1.99963    6[6-(1,6),6-(1,6),6-(8,8)]
   189       9.452542       9.452542       9.452542    6[6-(6,6),8-(28),8-(28)]
   190       9.367442       9.367442       9.367442    6[6-(1,6),6-(1,6),6-(8,8)]
   191       5.425734       5.425734       5.425734    6[6-(6,6),8-(28),8-(28)]
   192       4.292042       4.292042       4.292042    6[6-(1,6),6-(1,6),6-(8,8)]
   193       9.452542       9.452542       9.452542    6[6-(6,6),8-(28),8-(28)]
   194       9.367442       9.367442       9.367442    6[6-(1,6),6-(1,6),6-(8,8)]
   195       0.695757       0.695757       0.695757    6[6-(6,6),8-(28),8-(28)]
   196        1.99963        1.99963        1.99963    6[6-(1,6),6-(1,6),6-(8,8)]
   197       3.195971       3.195971       3.195971    6[6-(6,6),8-(28),8-(28)]
   198       3.110891       3.110891       3.110891    6[6-(1,6),6-(1,6),6-(8,8)]
   199       5.425734       5.425734       5.425734    6[6-(6,6),8-(28),8-(28)]
   200       4.292042       4.292042       4.292042    6[6-(1,6),6-(1,6),6-(8,8)]
   201      -3.060695      -3.060695      -3.060695    6[6-(6,6),8-(28),8-(28)]
   202      -3.145784      -3.145784      -3.145784    6[6-(1,6),6-(1,6),6-(8,8)]
   203       6.952424       6.952424       6.952424    6[6-(6,6),8-(28),8-(28)]
   204       8.256305       8.256305       8.256305    6[6-(1,6),6-(1,6),6-(8,8)]
   205      -3.060695      -3.060695      -3.060695    6[6-(6,6),8-(28),8-(28)]
   206      -3.145784      -3.145784      -3.145784    6[6-(1,6),6-(1,6),6-(8,8)]
   207      -7.087361      -7.087361      -7.087361    6[6-(6,6),8-(28),8-(28)]
   208      -8.221064      -8.221064      -8.221064    6[6-(1,6),6-(1,6),6-(8,8)]
   209      -0.464187      -0.464187      -0.464187    7[6-(1,6),6-(1,6),28-(8,8,8,8,8)]
   210       5.792439       5.792439       5.792439    7[6-(1,6),6-(1,6),28-(8,8,8,8,8)]
   211       0.944799       0.944799       0.944799    7[6-(1,6),6-(1,6),28-(8,8,8,8,8)]
   212      12.496954      12.496954      12.496954    7[6-(1,6),6-(1,6),28-(8,8,8,8,8)]
   213      -6.720767      -6.720767      -6.720767    7[6-(1,6),6-(1,6),28-(8,8,8,8,8)]
   214      -6.720767      -6.720767      -6.720767    7[6-(1,6),6-(1,6),28-(8,8,8,8,8)]
   215       7.201378       7.201378       7.201378    7[6-(1,6),6-(1,6),28-(8,8,8,8,8)]
   216      -0.016173      -0.016173      -0.016173    7[6-(1,6),6-(1,6),28-(8,8,8,8,8)]
   217       5.792439       5.792439       5.792439    7[6-(1,6),6-(1,6),28-(8,8,8,8,8)]
   218      -0.464187      -0.464187      -0.464187    7[6-(1,6),6-(1,6),28-(8,8,8,8,8)]
   219       0.944799       0.944799       0.944799    7[6-(1,6),6-(1,6),28-(8,8,8,8,8)]
   220      12.496954      12.496954      12.496954    7[6-(1,6),6-(1,6),28-(8,8,8,8,8)]
   221       2.321923       2.321923       2.321923    8[6-(6,8),28-(7,8,8,8,8)]
   222       1.312838       1.312838       1.312838    8[6-(6,8),28-(7,8,8,8,8)]
   223      -6.040663      -6.040663      -6.040663    8[6-(6,8),28-(7,8,8,8,8)]
   224       9.409133       9.409133       9.409133    8[6-(6,8),28-(7,8,8,8,8)]
   225      10.386654      10.386654      10.386654    8[6-(6,8),28-(7,8,8,8,8)]
   226      -6.981144      -6.981144      -6.981144    8[6-(6,8),28-(7,8,8,8,8)]
   227       5.845558       5.845558       5.845558    8[6-(6,8),28-(7,8,8,8,8)]
   228       8.772646       8.772646       8.772646    8[6-(6,8),28-(7,8,8,8,8)]
   229       8.578501       8.578501       8.578501    8[6-(6,8),28-(7,8,8,8,8)]
   230      13.825999      13.825999      13.825999    8[6-(6,8),28-(7,8,8,8,8)]
   231       0.215884       0.215884       0.215884    8[6-(6,8),28-(7,8,8,8,8)]
   232      -3.104101      -3.104101      -3.104101    8[6-(6,8),28-(7,8,8,8,8)]
   233       4.130076       4.130076       4.130076    8[6-(6,8),28-(7,8,8,8,8)]
   234       5.532027       5.532027       5.532027    8[6-(6,8),28-(7,8,8,8,8)]
   235      -0.410989      -0.410989      -0.410989    8[6-(6,8),28-(7,8,8,8,8)]
   236      -3.740453      -3.740453      -3.740453    8[6-(6,8),28-(7,8,8,8,8)]
   237      14.835052      14.835052      14.835052    8[6-(6,8),28-(7,8,8,8,8)]
   238       7.569447       7.569447       7.569447    8[6-(6,8),28-(7,8,8,8,8)]
   239        6.47254        6.47254        6.47254    8[6-(6,8),28-(7,8,8,8,8)]
   240       3.152523       3.152523       3.152523    8[6-(6,8),28-(7,8,8,8,8)]
   241       -2.12658       -2.12658       -2.12658    8[6-(6,8),28-(7,8,8,8,8)]
   242      -0.724597      -0.724597      -0.724597    8[6-(6,8),28-(7,8,8,8,8)]
   243       -6.66754       -6.66754       -6.66754    8[6-(6,8),28-(7,8,8,8,8)]
   244       2.516099       2.516099       2.516099    8[6-(6,8),28-(7,8,8,8,8)]
   245      14.835052      14.835052      14.835052    8[6-(6,8),28-(7,8,8,8,8)]
   246       7.569447       7.569447       7.569447    8[6-(6,8),28-(7,8,8,8,8)]
   247        6.47254        6.47254        6.47254    8[6-(6,8),28-(7,8,8,8,8)]
   248       3.152523       3.152523       3.152523    8[6-(6,8),28-(7,8,8,8,8)]
   249       -2.12658       -2.12658       -2.12658    8[6-(6,8),28-(7,8,8,8,8)]
   250      -0.724597      -0.724597      -0.724597    8[6-(6,8),28-(7,8,8,8,8)]
   251       -6.66754       -6.66754       -6.66754    8[6-(6,8),28-(7,8,8,8,8)]
   252       2.516099       2.516099       2.516099    8[6-(6,8),28-(7,8,8,8,8)]
   253       2.321923       2.321923       2.321923    8[6-(6,8),28-(7,8,8,8,8)]
   254       1.312838       1.312838       1.312838    8[6-(6,8),28-(7,8,8,8,8)]
   255      -6.040663      -6.040663      -6.040663    8[6-(6,8),28-(7,8,8,8,8)]
   256       9.409133       9.409133       9.409133    8[6-(6,8),28-(7,8,8,8,8)]
   257      10.386654      10.386654      10.386654    8[6-(6,8),28-(7,8,8,8,8)]
   258      -6.981144      -6.981144      -6.981144    8[6-(6,8),28-(7,8,8,8,8)]
   259       5.845558       5.845558       5.845558    8[6-(6,8),28-(7,8,8,8,8)]
   260       8.772646       8.772646       8.772646    8[6-(6,8),28-(7,8,8,8,8)]
   261       8.578501       8.578501       8.578501    8[6-(6,8),28-(7,8,8,8,8)]
   262      13.825999      13.825999      13.825999    8[6-(6,8),28-(7,8,8,8,8)]
   263       0.215884       0.215884       0.215884    8[6-(6,8),28-(7,8,8,8,8)]
   264      -3.104101      -3.104101      -3.104101    8[6-(6,8),28-(7,8,8,8,8)]
   265       4.130076       4.130076       4.130076    8[6-(6,8),28-(7,8,8,8,8)]
   266       5.532027       5.532027       5.532027    8[6-(6,8),28-(7,8,8,8,8)]
   267      -0.410989      -0.410989      -0.410989    8[6-(6,8),28-(7,8,8,8,8)]
   268      -3.740453      -3.740453      -3.740453    8[6-(6,8),28-(7,8,8,8,8)]
   269        3.79909        3.79909        3.79909    8[1-(0),28-(7,8,8,8,8),28-(7,8,8,8,8),28-(7,8,8,8,8)]
   270      -2.457566      -2.457566      -2.457566    8[1-(0),28-(7,8,8,8,8),28-(7,8,8,8,8),28-(7,8,8,8,8)]
   271      -2.457566      -2.457566      -2.457566    8[1-(0),28-(7,8,8,8,8),28-(7,8,8,8,8),28-(7,8,8,8,8)]
   272       7.372777       7.372777       7.372777    8[1-(0),28-(7,8,8,8,8),28-(7,8,8,8,8),28-(7,8,8,8,8)]
