# Supplementary material for: A collection of forcefield precursors for metal–organic frameworks
Source: RSC Adv. 2019 Nov 13;9(63):36492–507. doi: 10.1039/c9ra07327b (PMC9075174; doi:10.1039/c9ra07327b)
Supplement: RA-009-C9RA07327B-s135 [file RA-009-C9RA07327B-s135.txt]

AXUHAD_clean

22.612900    0.000000    0.000000
0.000000    22.612900    0.000000
-11.306383    -11.306383    22.612558

     1      11.306483      11.306483      11.306483    27[7-(6,6),7-(6,6),8-(6),8-(6)]
     2        3.4e-05        3.4e-05        3.4e-05    27[7-(6,6),7-(6,6),8-(6),8-(6)]
     3       15.64971       15.64971       15.64971    27[7-(6,6),7-(6,6),8-(6),8-(6)]
     4       18.26964       18.26964       18.26964    27[7-(6,6),7-(6,6),8-(6),8-(6)]
     5        3.4e-05        3.4e-05        3.4e-05    27[7-(6,6),7-(6,6),8-(6),8-(6)]
     6      11.306483      11.306483      11.306483    27[7-(6,6),7-(6,6),8-(6),8-(6)]
     7        6.96319        6.96319        6.96319    27[7-(6,6),7-(6,6),8-(6),8-(6)]
     8        4.34326        4.34326        4.34326    27[7-(6,6),7-(6,6),8-(6),8-(6)]
     9      -7.950637      -7.950637      -7.950637    1[6-(6,6)]
    10      -8.816711      -8.816711      -8.816711    1[6-(6,6)]
    11      12.446186      12.446186      12.446186    1[6-(1,6,8)]
    12      12.633874      12.633874      12.633874    1[6-(1,6,8)]
    13      -9.427254      -9.427254      -9.427254    1[6-(1,1,6)]
    14      -7.914449      -7.914449      -7.914449    1[6-(1,1,6)]
    15       2.211543       2.211543       2.211543    1[6-(1,1,6)]
    16      -7.625006      -7.625006      -7.625006    1[6-(1,1,6)]
    17       3.360278       3.360278       3.360278    1[6-(1,1,6)]
    18       -6.75893       -6.75893       -6.75893    1[6-(1,1,6)]
    19      -9.881774      -9.881774      -9.881774    1[6-(1,1,6)]
    20      11.892187      11.892187      11.892187    1[6-(1,1,6)]
    21       1.236926       1.236926       1.236926    1[6-(1,1,6)]
    22      10.553469      10.553469      10.553469    1[6-(6,7)]
    23       10.50372       10.50372       10.50372    1[6-(6,6)]
    24       9.581116       9.581116       9.581116    1[6-(6,6)]
    25        9.62182        9.62182        9.62182    1[6-(6,7)]
    26      -3.355696      -3.355696      -3.355696    1[6-(6,6)]
    27      -2.489622      -2.489622      -2.489622    1[6-(6,6)]
    28      -1.139644      -1.139644      -1.139644    1[6-(1,6,8)]
    29      -1.327331      -1.327331      -1.327331    1[6-(1,6,8)]
    30      -1.879068      -1.879068      -1.879068    1[6-(1,1,6)]
    31      -3.391869      -3.391869      -3.391869    1[6-(1,1,6)]
    32        9.09491        9.09491        9.09491    1[6-(1,1,6)]
    33      -3.681316      -3.681316      -3.681316    1[6-(1,1,6)]
    34       7.946174       7.946174       7.946174    1[6-(1,1,6)]
    35      -4.547389      -4.547389      -4.547389    1[6-(1,1,6)]
    36       -1.42455       -1.42455       -1.42455    1[6-(1,1,6)]
    37      -0.585611      -0.585611      -0.585611    1[6-(1,1,6)]
    38      10.069525      10.069525      10.069525    1[6-(1,1,6)]
    39       0.753038       0.753038       0.753038    1[6-(6,7)]
    40       0.802786       0.802786       0.802786    1[6-(6,6)]
    41       1.725395       1.725395       1.725395    1[6-(6,6)]
    42       1.684692       1.684692       1.684692    1[6-(6,7)]
    43      14.359216      14.359216      14.359216    1[6-(6,6)]
    44      18.280293      18.280293      18.280293    1[6-(6,6)]
    45      16.925768      16.925768      16.925768    1[6-(1,6,8)]
    46      15.354172      15.354172      15.354172    1[6-(1,6,8)]
    47      -4.572298      -4.572298      -4.572298    1[6-(1,1,6)]
    48      -4.683099      -4.683099      -4.683099    1[6-(1,1,6)]
    49      -5.334348      -5.334348      -5.334348    1[6-(1,1,6)]
    50      14.431583      14.431583      14.431583    1[6-(1,1,6)]
    51      15.055703      15.055703      15.055703    1[6-(1,1,6)]
    52      15.659465      15.659465      15.659465    1[6-(1,1,6)]
    53      14.519773      14.519773      14.519773    1[6-(1,1,6)]
    54      15.881069      15.881069      15.881069    1[6-(1,1,6)]
    55      15.266003      15.266003      15.266003    1[6-(1,1,6)]
    56      -4.628799      -4.628799      -4.628799    1[6-(6,7)]
    57      -2.313238      -2.313238      -2.313238    1[6-(6,6)]
    58      -0.309733      -0.309733      -0.309733    1[6-(6,6)]
    59       1.996783       1.996783       1.996783    1[6-(6,7)]
    60      -3.052717      -3.052717      -3.052717    1[6-(6,6)]
    61      15.639107      15.639107      15.639107    1[6-(6,6)]
    62      16.993607      16.993607      16.993607    1[6-(1,6,8)]
    63      18.565204      18.565204      18.565204    1[6-(1,6,8)]
    64      15.878809      15.878809      15.878809    1[6-(1,1,6)]
    65      15.989614      15.989614      15.989614    1[6-(1,1,6)]
    66      16.640868      16.640868      16.640868    1[6-(1,1,6)]
    67      -3.125072      -3.125072      -3.125072    1[6-(1,1,6)]
    68      -3.749184      -3.749184      -3.749184    1[6-(1,1,6)]
    69      -4.352951      -4.352951      -4.352951    1[6-(1,1,6)]
    70      -3.213264      -3.213264      -3.213264    1[6-(1,1,6)]
    71       -4.57456       -4.57456       -4.57456    1[6-(1,1,6)]
    72      -3.959485      -3.959485      -3.959485    1[6-(1,1,6)]
    73      -6.677528      -6.677528      -6.677528    1[6-(6,7)]
    74      -8.993089      -8.993089      -8.993089    1[6-(6,6)]
    75      11.616311      11.616311      11.616311    1[6-(6,6)]
    76       9.309795       9.309795       9.309795    1[6-(6,7)]
    77       3.355763       3.355763       3.355763    1[6-(6,6)]
    78       2.489689       2.489689       2.489689    1[6-(6,6)]
    79       1.139711       1.139711       1.139711    1[6-(1,6,8)]
    80       1.327398       1.327398       1.327398    1[6-(1,6,8)]
    81       1.879135       1.879135       1.879135    1[6-(1,1,6)]
    82       3.391936       3.391936       3.391936    1[6-(1,1,6)]
    83      -9.094843      -9.094843      -9.094843    1[6-(1,1,6)]
    84       3.681383       3.681383       3.681383    1[6-(1,1,6)]
    85      -7.946107      -7.946107      -7.946107    1[6-(1,1,6)]
    86       4.547456       4.547456       4.547456    1[6-(1,1,6)]
    87       1.424617       1.424617       1.424617    1[6-(1,1,6)]
    88       0.585678       0.585678       0.585678    1[6-(1,1,6)]
    89     -10.069458     -10.069458     -10.069458    1[6-(1,1,6)]
    90      -0.752971      -0.752971      -0.752971    1[6-(6,7)]
    91      -0.802719      -0.802719      -0.802719    1[6-(6,6)]
    92      -1.725328      -1.725328      -1.725328    1[6-(6,6)]
    93      -1.684625      -1.684625      -1.684625    1[6-(6,7)]
    94       7.950704       7.950704       7.950704    1[6-(6,6)]
    95       8.816778       8.816778       8.816778    1[6-(6,6)]
    96      10.166781      10.166781      10.166781    1[6-(1,6,8)]
    97       9.979093       9.979093       9.979093    1[6-(1,6,8)]
    98       9.427321       9.427321       9.427321    1[6-(1,1,6)]
    99       7.914516       7.914516       7.914516    1[6-(1,1,6)]
   100      -2.211476      -2.211476      -2.211476    1[6-(1,1,6)]
   101       7.625073       7.625073       7.625073    1[6-(1,1,6)]
   102      -3.360211      -3.360211      -3.360211    1[6-(1,1,6)]
   103       6.758997       6.758997       6.758997    1[6-(1,1,6)]
   104       9.881841       9.881841       9.881841    1[6-(1,1,6)]
   105       10.72078       10.72078       10.72078    1[6-(1,1,6)]
   106      -1.236859      -1.236859      -1.236859    1[6-(1,1,6)]
   107      12.059498      12.059498      12.059498    1[6-(6,7)]
   108      12.109247      12.109247      12.109247    1[6-(6,6)]
   109      13.031851      13.031851      13.031851    1[6-(6,6)]
   110      12.991147      12.991147      12.991147    1[6-(6,7)]
   111       3.052784       3.052784       3.052784    1[6-(6,6)]
   112        6.97386        6.97386        6.97386    1[6-(6,6)]
   113        5.61936        5.61936        5.61936    1[6-(1,6,8)]
   114       4.047763       4.047763       4.047763    1[6-(1,6,8)]
   115       6.734158       6.734158       6.734158    1[6-(1,1,6)]
   116       6.623353       6.623353       6.623353    1[6-(1,1,6)]
   117       5.972099       5.972099       5.972099    1[6-(1,1,6)]
   118       3.125139       3.125139       3.125139    1[6-(1,1,6)]
   119       3.749251       3.749251       3.749251    1[6-(1,1,6)]
   120       4.353018       4.353018       4.353018    1[6-(1,1,6)]
   121       3.213331       3.213331       3.213331    1[6-(1,1,6)]
   122       4.574627       4.574627       4.574627    1[6-(1,1,6)]
   123       3.959552       3.959552       3.959552    1[6-(1,1,6)]
   124       6.677595       6.677595       6.677595    1[6-(6,7)]
   125       8.993156       8.993156       8.993156    1[6-(6,6)]
   126      10.996656      10.996656      10.996656    1[6-(6,6)]
   127      13.303172      13.303172      13.303172    1[6-(6,7)]
   128       8.253751       8.253751       8.253751    1[6-(6,6)]
   129       4.332674       4.332674       4.332674    1[6-(6,6)]
   130       5.687199       5.687199       5.687199    1[6-(1,6,8)]
   131       7.258795       7.258795       7.258795    1[6-(1,6,8)]
   132       4.572365       4.572365       4.572365    1[6-(1,1,6)]
   133       4.683166       4.683166       4.683166    1[6-(1,1,6)]
   134       5.334415       5.334415       5.334415    1[6-(1,1,6)]
   135       8.181384       8.181384       8.181384    1[6-(1,1,6)]
   136       7.557264       7.557264       7.557264    1[6-(1,1,6)]
   137       6.953502       6.953502       6.953502    1[6-(1,1,6)]
   138       8.093194       8.093194       8.093194    1[6-(1,1,6)]
   139       6.731898       6.731898       6.731898    1[6-(1,1,6)]
   140       7.346964       7.346964       7.346964    1[6-(1,1,6)]
   141       4.628866       4.628866       4.628866    1[6-(6,7)]
   142       2.313305       2.313305       2.313305    1[6-(6,6)]
   143         0.3098         0.3098         0.3098    1[6-(6,6)]
   144      20.616184      20.616184      20.616184    1[6-(6,7)]
   145      19.257154      19.257154      19.257154    1[6-(6,6)]
   146      20.123228      20.123228      20.123228    1[6-(6,6)]
   147      -1.139669      -1.139669      -1.139669    1[6-(1,6,8)]
   148      -1.327357      -1.327357      -1.327357    1[6-(1,6,8)]
   149      20.733771      20.733771      20.733771    1[6-(1,1,6)]
   150      19.220966      19.220966      19.220966    1[6-(1,1,6)]
   151       9.094974       9.094974       9.094974    1[6-(1,1,6)]
   152      18.931523      18.931523      18.931523    1[6-(1,1,6)]
   153       7.946239       7.946239       7.946239    1[6-(1,1,6)]
   154      18.065447      18.065447      18.065447    1[6-(1,1,6)]
   155      21.188291      21.188291      21.188291    1[6-(1,1,6)]
   156       -0.58567       -0.58567       -0.58567    1[6-(1,1,6)]
   157      10.069591      10.069591      10.069591    1[6-(1,1,6)]
   158       0.753048       0.753048       0.753048    1[6-(6,7)]
   159       0.802797       0.802797       0.802797    1[6-(6,6)]
   160       1.725401       1.725401       1.725401    1[6-(6,6)]
   161       1.684697       1.684697       1.684697    1[6-(6,7)]
   162      14.662213      14.662213      14.662213    1[6-(6,6)]
   163      13.796139      13.796139      13.796139    1[6-(6,6)]
   164      12.446161      12.446161      12.446161    1[6-(1,6,8)]
   165      12.633848      12.633848      12.633848    1[6-(1,6,8)]
   166      13.185585      13.185585      13.185585    1[6-(1,1,6)]
   167      14.698386      14.698386      14.698386    1[6-(1,1,6)]
   168       2.211607       2.211607       2.211607    1[6-(1,1,6)]
   169      14.987833      14.987833      14.987833    1[6-(1,1,6)]
   170       3.360343       3.360343       3.360343    1[6-(1,1,6)]
   171      15.853906      15.853906      15.853906    1[6-(1,1,6)]
   172      12.731067      12.731067      12.731067    1[6-(1,1,6)]
   173      11.892128      11.892128      11.892128    1[6-(1,1,6)]
   174       1.236992       1.236992       1.236992    1[6-(1,1,6)]
   175      10.553479      10.553479      10.553479    1[6-(6,7)]
   176      10.503731      10.503731      10.503731    1[6-(6,6)]
   177       9.581122       9.581122       9.581122    1[6-(6,6)]
   178       9.621825       9.621825       9.621825    1[6-(6,7)]
   179      -3.052699      -3.052699      -3.052699    1[6-(6,6)]
   180      -6.973776      -6.973776      -6.973776    1[6-(6,6)]
   181      -5.619251      -5.619251      -5.619251    1[6-(1,6,8)]
   182      -4.047655      -4.047655      -4.047655    1[6-(1,6,8)]
   183      15.878815      15.878815      15.878815    1[6-(1,1,6)]
   184      15.989616      15.989616      15.989616    1[6-(1,1,6)]
   185      16.640865      16.640865      16.640865    1[6-(1,1,6)]
   186      -3.125066      -3.125066      -3.125066    1[6-(1,1,6)]
   187      -3.749186      -3.749186      -3.749186    1[6-(1,1,6)]
   188      -4.352948      -4.352948      -4.352948    1[6-(1,1,6)]
   189      -3.213256      -3.213256      -3.213256    1[6-(1,1,6)]
   190      -4.574552      -4.574552      -4.574552    1[6-(1,1,6)]
   191      -3.959486      -3.959486      -3.959486    1[6-(1,1,6)]
   192      15.935316      15.935316      15.935316    1[6-(6,7)]
   193      13.619755      13.619755      13.619755    1[6-(6,6)]
   194       11.61625       11.61625       11.61625    1[6-(6,6)]
   195       9.309734       9.309734       9.309734    1[6-(6,7)]
   196      14.359234      14.359234      14.359234    1[6-(6,6)]
   197       -4.33259       -4.33259       -4.33259    1[6-(6,6)]
   198       -5.68709       -5.68709       -5.68709    1[6-(1,6,8)]
   199      -7.258687      -7.258687      -7.258687    1[6-(1,6,8)]
   200      -4.572292      -4.572292      -4.572292    1[6-(1,1,6)]
   201      -4.683097      -4.683097      -4.683097    1[6-(1,1,6)]
   202      -5.334351      -5.334351      -5.334351    1[6-(1,1,6)]
   203      14.431589      14.431589      14.431589    1[6-(1,1,6)]
   204      15.055701      15.055701      15.055701    1[6-(1,1,6)]
   205      15.659468      15.659468      15.659468    1[6-(1,1,6)]
   206      14.519781      14.519781      14.519781    1[6-(1,1,6)]
   207      15.881077      15.881077      15.881077    1[6-(1,1,6)]
   208      15.266002      15.266002      15.266002    1[6-(1,1,6)]
   209      17.984045      17.984045      17.984045    1[6-(6,7)]
   210      20.299606      20.299606      20.299606    1[6-(6,6)]
   211      -0.309794      -0.309794      -0.309794    1[6-(6,6)]
   212       1.996722       1.996722       1.996722    1[6-(6,7)]
   213       7.950754       7.950754       7.950754    1[6-(6,6)]
   214       8.816828       8.816828       8.816828    1[6-(6,6)]
   215      10.166806      10.166806      10.166806    1[6-(1,6,8)]
   216       9.979119       9.979119       9.979119    1[6-(1,6,8)]
   217       9.427382       9.427382       9.427382    1[6-(1,1,6)]
   218       7.914581       7.914581       7.914581    1[6-(1,1,6)]
   219       20.40136       20.40136       20.40136    1[6-(1,1,6)]
   220       7.625134       7.625134       7.625134    1[6-(1,1,6)]
   221      19.252624      19.252624      19.252624    1[6-(1,1,6)]
   222       6.759061       6.759061       6.759061    1[6-(1,1,6)]
   223         9.8819         9.8819         9.8819    1[6-(1,1,6)]
   224      10.720839      10.720839      10.720839    1[6-(1,1,6)]
   225      21.375975      21.375975      21.375975    1[6-(1,1,6)]
   226      12.059488      12.059488      12.059488    1[6-(6,7)]
   227      12.109236      12.109236      12.109236    1[6-(6,6)]
   228      13.031845      13.031845      13.031845    1[6-(6,6)]
   229      12.991142      12.991142      12.991142    1[6-(6,7)]
   230       3.355813       3.355813       3.355813    1[6-(6,6)]
   231       2.489739       2.489739       2.489739    1[6-(6,6)]
   232       1.139736       1.139736       1.139736    1[6-(1,6,8)]
   233       1.327424       1.327424       1.327424    1[6-(1,6,8)]
   234       1.879196       1.879196       1.879196    1[6-(1,1,6)]
   235       3.392001       3.392001       3.392001    1[6-(1,1,6)]
   236      13.517993      13.517993      13.517993    1[6-(1,1,6)]
   237       3.681444       3.681444       3.681444    1[6-(1,1,6)]
   238      14.666728      14.666728      14.666728    1[6-(1,1,6)]
   239        4.54752        4.54752        4.54752    1[6-(1,1,6)]
   240       1.424676       1.424676       1.424676    1[6-(1,1,6)]
   241       0.585737       0.585737       0.585737    1[6-(1,1,6)]
   242      12.543376      12.543376      12.543376    1[6-(1,1,6)]
   243      -0.752981      -0.752981      -0.752981    1[6-(6,7)]
   244       -0.80273       -0.80273       -0.80273    1[6-(6,6)]
   245      -1.725334      -1.725334      -1.725334    1[6-(6,6)]
   246       -1.68463       -1.68463       -1.68463    1[6-(6,7)]
   247       8.253733       8.253733       8.253733    1[6-(6,6)]
   248       4.332657       4.332657       4.332657    1[6-(6,6)]
   249       5.687157       5.687157       5.687157    1[6-(1,6,8)]
   250       7.258754       7.258754       7.258754    1[6-(1,6,8)]
   251       4.572359       4.572359       4.572359    1[6-(1,1,6)]
   252       4.683164       4.683164       4.683164    1[6-(1,1,6)]
   253       5.334418       5.334418       5.334418    1[6-(1,1,6)]
   254       8.181378       8.181378       8.181378    1[6-(1,1,6)]
   255       7.557266       7.557266       7.557266    1[6-(1,1,6)]
   256       6.953499       6.953499       6.953499    1[6-(1,1,6)]
   257       8.093186       8.093186       8.093186    1[6-(1,1,6)]
   258        6.73189        6.73189        6.73189    1[6-(1,1,6)]
   259       7.346965       7.346965       7.346965    1[6-(1,1,6)]
   260       4.628922       4.628922       4.628922    1[6-(6,7)]
   261       2.313361       2.313361       2.313361    1[6-(6,6)]
   262       0.309861       0.309861       0.309861    1[6-(6,6)]
   263      -1.996655      -1.996655      -1.996655    1[6-(6,7)]
   264       3.052766       3.052766       3.052766    1[6-(6,6)]
   265       6.973843       6.973843       6.973843    1[6-(6,6)]
   266       5.619318       5.619318       5.619318    1[6-(1,6,8)]
   267       4.047722       4.047722       4.047722    1[6-(1,6,8)]
   268       6.734152       6.734152       6.734152    1[6-(1,1,6)]
   269       6.623351       6.623351       6.623351    1[6-(1,1,6)]
   270       5.972102       5.972102       5.972102    1[6-(1,1,6)]
   271       3.125133       3.125133       3.125133    1[6-(1,1,6)]
   272       3.749253       3.749253       3.749253    1[6-(1,1,6)]
   273       4.353015       4.353015       4.353015    1[6-(1,1,6)]
   274       3.213323       3.213323       3.213323    1[6-(1,1,6)]
   275       4.574619       4.574619       4.574619    1[6-(1,1,6)]
   276       3.959553       3.959553       3.959553    1[6-(1,1,6)]
   277       6.677651       6.677651       6.677651    1[6-(6,7)]
   278       8.993212       8.993212       8.993212    1[6-(6,6)]
   279      10.996717      10.996717      10.996717    1[6-(6,6)]
   280      -9.309667      -9.309667      -9.309667    1[6-(6,7)]
   281      -8.307703      -8.307703      -8.307703    6[6-(6,16),6-(6,16),8-(6)]
   282      -8.057602      -8.057602      -8.057602    6[6-(1,6),6-(6,8),16-(6)]
   283      -8.138778      -8.138778      -8.138778    6[1-(0),6-(6,16),6-(6,6)]
   284      -8.484075      -8.484075      -8.484075    6[6-(1,6),6-(1,6),6-(6,6,6)]
   285      -8.647342      -8.647342      -8.647342    6[1-(0),6-(6,16),6-(6,6)]
   286      -6.225962      -6.225962      -6.225962    6[6-(1,6),6-(6,8),16-(6)]
   287      13.024171      13.024171      13.024171    6[1-(0),1-(0),6-(8,8),8-(6)]
   288      13.047006      13.047006      13.047006    6[6-(1,1,8),8-(0),8-(27)]
   289      -8.623592      -8.623592      -8.623592    6[6-(1,1,1),6-(1,1,1),6-(1,1,1),6-(6,6)]
   290      -8.778262      -8.778262      -8.778262    6[1-(0),1-(0),1-(0),6-(6,6,6)]
   291       -7.65214       -7.65214       -7.65214    6[1-(0),1-(0),1-(0),6-(6,6,6)]
   292      -9.951873      -9.951873      -9.951873    6[1-(0),1-(0),1-(0),6-(6,6,6)]
   293      10.865303      10.865303      10.865303    6[1-(0),6-(1,6),7-(6,27)]
   294      10.838393      10.838393      10.838393    6[1-(0),6-(1,7),6-(6,6)]
   295      10.296137      10.296137      10.296137    6[1-(0),6-(1,7),6-(6,6)]
   296      10.330509      10.330509      10.330509    6[1-(0),6-(1,6),7-(6,27)]
   297      -2.998646      -2.998646      -2.998646    6[6-(6,16),6-(6,16),8-(6)]
   298      -3.248743      -3.248743      -3.248743    6[6-(1,6),6-(6,8),16-(6)]
   299      -3.167558      -3.167558      -3.167558    6[1-(0),6-(6,16),6-(6,6)]
   300      -2.822257      -2.822257      -2.822257    6[6-(1,6),6-(1,6),6-(6,6,6)]
   301      -2.658994      -2.658994      -2.658994    6[1-(0),6-(6,16),6-(6,6)]
   302      -5.080393      -5.080393      -5.080393    6[6-(1,6),6-(6,8),16-(6)]
   303      -1.717631      -1.717631      -1.717631    6[1-(0),1-(0),6-(8,8),8-(6)]
   304      -1.740474      -1.740474      -1.740474    6[6-(1,1,8),8-(0),8-(27)]
   305      -2.682731      -2.682731      -2.682731    6[6-(1,1,1),6-(1,1,1),6-(1,1,1),6-(6,6)]
   306      -2.528056      -2.528056      -2.528056    6[1-(0),1-(0),1-(0),6-(6,6,6)]
   307      -3.654179      -3.654179      -3.654179    6[1-(0),1-(0),1-(0),6-(6,6,6)]
   308      -1.354448      -1.354448      -1.354448    6[1-(0),1-(0),1-(0),6-(6,6,6)]
   309       0.441208       0.441208       0.441208    6[1-(0),6-(1,6),7-(6,27)]
   310       0.468117       0.468117       0.468117    6[1-(0),6-(1,7),6-(6,6)]
   311       1.010376       1.010376       1.010376    6[1-(0),6-(1,7),6-(6,6)]
   312       0.976005       0.976005       0.976005    6[1-(0),6-(1,6),7-(6,27)]
   313      16.373566      16.373566      16.373566    6[6-(6,16),6-(6,16),8-(6)]
   314        15.1882        15.1882        15.1882    6[6-(1,6),6-(6,8),16-(6)]
   315      15.168078      15.168078      15.168078    6[1-(0),6-(6,16),6-(6,6)]
   316      16.291263      16.291263      16.291263    6[6-(1,6),6-(1,6),6-(6,6,6)]
   317      17.480474      17.480474      17.480474    6[1-(0),6-(6,16),6-(6,6)]
   318      14.041947      14.041947      14.041947    6[6-(1,6),6-(6,8),16-(6)]
   319      16.148336      16.148336      16.148336    6[1-(0),1-(0),6-(8,8),8-(6)]
   320      15.926047      15.926047      15.926047    6[6-(1,1,8),8-(0),8-(27)]
   321       16.22863       16.22863       16.22863    6[6-(1,1,1),6-(1,1,1),6-(1,1,1),6-(6,6)]
   322      -5.144403      -5.144403      -5.144403    6[1-(0),1-(0),1-(0),6-(6,6,6)]
   323      15.259217      15.259217      15.259217    6[1-(0),1-(0),1-(0),6-(6,6,6)]
   324      15.394893      15.394893      15.394893    6[1-(0),1-(0),1-(0),6-(6,6,6)]
   325      -4.146011      -4.146011      -4.146011    6[1-(0),6-(1,6),7-(6,27)]
   326      -2.765042      -2.765042      -2.765042    6[1-(0),6-(1,7),6-(6,6)]
   327        0.14524        0.14524        0.14524    6[1-(0),6-(1,7),6-(6,6)]
   328       1.519652       1.519652       1.519652    6[1-(0),6-(1,6),7-(6,27)]
   329      17.545819      17.545819      17.545819    6[6-(6,16),6-(6,16),8-(6)]
   330      18.731189      18.731189      18.731189    6[6-(1,6),6-(6,8),16-(6)]
   331      -3.861582      -3.861582      -3.861582    6[1-(0),6-(6,16),6-(6,6)]
   332      17.628138      17.628138      17.628138    6[6-(1,6),6-(1,6),6-(6,6,6)]
   333      16.438923      16.438923      16.438923    6[1-(0),6-(6,16),6-(6,6)]
   334      19.877432      19.877432      19.877432    6[6-(1,6),6-(6,8),16-(6)]
   335      17.771037      17.771037      17.771037    6[1-(0),1-(0),6-(8,8),8-(6)]
   336      17.993318      17.993318      17.993318    6[6-(1,1,8),8-(0),8-(27)]
   337       -4.92212       -4.92212       -4.92212    6[6-(1,1,1),6-(1,1,1),6-(1,1,1),6-(6,6)]
   338      16.450917      16.450917      16.450917    6[1-(0),1-(0),1-(0),6-(6,6,6)]
   339      -3.952703      -3.952703      -3.952703    6[1-(0),1-(0),1-(0),6-(6,6,6)]
   340      -4.088381      -4.088381      -4.088381    6[1-(0),1-(0),1-(0),6-(6,6,6)]
   341      -7.160311      -7.160311      -7.160311    6[1-(0),6-(1,6),7-(6,27)]
   342      -8.541281      -8.541281      -8.541281    6[1-(0),6-(1,7),6-(6,6)]
   343       11.16134       11.16134       11.16134    6[1-(0),6-(1,7),6-(6,6)]
   344       9.786928       9.786928       9.786928    6[1-(0),6-(1,6),7-(6,27)]
   345       2.998713       2.998713       2.998713    6[6-(6,16),6-(6,16),8-(6)]
   346        3.24881        3.24881        3.24881    6[6-(1,6),6-(6,8),16-(6)]
   347       3.167625       3.167625       3.167625    6[1-(0),6-(6,16),6-(6,6)]
   348       2.822324       2.822324       2.822324    6[6-(1,6),6-(1,6),6-(6,6,6)]
   349       2.659061       2.659061       2.659061    6[1-(0),6-(6,16),6-(6,6)]
   350        5.08046        5.08046        5.08046    6[6-(1,6),6-(6,8),16-(6)]
   351       1.717698       1.717698       1.717698    6[1-(0),1-(0),6-(8,8),8-(6)]
   352       1.740541       1.740541       1.740541    6[6-(1,1,8),8-(0),8-(27)]
   353       2.682798       2.682798       2.682798    6[6-(1,1,1),6-(1,1,1),6-(1,1,1),6-(6,6)]
   354       2.528123       2.528123       2.528123    6[1-(0),1-(0),1-(0),6-(6,6,6)]
   355       3.654246       3.654246       3.654246    6[1-(0),1-(0),1-(0),6-(6,6,6)]
   356       1.354515       1.354515       1.354515    6[1-(0),1-(0),1-(0),6-(6,6,6)]
   357      -0.441141      -0.441141      -0.441141    6[1-(0),6-(1,6),7-(6,27)]
   358       -0.46805       -0.46805       -0.46805    6[1-(0),6-(1,7),6-(6,6)]
   359      -1.010309      -1.010309      -1.010309    6[1-(0),6-(1,7),6-(6,6)]
   360      -0.975938      -0.975938      -0.975938    6[1-(0),6-(1,6),7-(6,27)]
   361        8.30777        8.30777        8.30777    6[6-(6,16),6-(6,16),8-(6)]
   362       8.057669       8.057669       8.057669    6[6-(1,6),6-(6,8),16-(6)]
   363       8.138845       8.138845       8.138845    6[1-(0),6-(6,16),6-(6,6)]
   364       8.484142       8.484142       8.484142    6[6-(1,6),6-(1,6),6-(6,6,6)]
   365       8.647409       8.647409       8.647409    6[1-(0),6-(6,16),6-(6,6)]
   366       6.226029       6.226029       6.226029    6[6-(1,6),6-(6,8),16-(6)]
   367       9.588796       9.588796       9.588796    6[1-(0),1-(0),6-(8,8),8-(6)]
   368       9.565961       9.565961       9.565961    6[6-(1,1,8),8-(0),8-(27)]
   369       8.623659       8.623659       8.623659    6[6-(1,1,1),6-(1,1,1),6-(1,1,1),6-(6,6)]
   370       8.778329       8.778329       8.778329    6[1-(0),1-(0),1-(0),6-(6,6,6)]
   371       7.652207       7.652207       7.652207    6[1-(0),1-(0),1-(0),6-(6,6,6)]
   372        9.95194        9.95194        9.95194    6[1-(0),1-(0),1-(0),6-(6,6,6)]
   373      11.747664      11.747664      11.747664    6[1-(0),6-(1,6),7-(6,27)]
   374      11.774574      11.774574      11.774574    6[1-(0),6-(1,7),6-(6,6)]
   375       12.31683       12.31683       12.31683    6[1-(0),6-(1,7),6-(6,6)]
   376      12.282458      12.282458      12.282458    6[1-(0),6-(1,6),7-(6,27)]
   377       5.067148       5.067148       5.067148    6[6-(6,16),6-(6,16),8-(6)]
   378       3.881778       3.881778       3.881778    6[6-(1,6),6-(6,8),16-(6)]
   379       3.861649       3.861649       3.861649    6[1-(0),6-(6,16),6-(6,6)]
   380       4.984829       4.984829       4.984829    6[6-(1,6),6-(1,6),6-(6,6,6)]
   381       6.174044       6.174044       6.174044    6[1-(0),6-(6,16),6-(6,6)]
   382       2.735535       2.735535       2.735535    6[6-(1,6),6-(6,8),16-(6)]
   383        4.84193        4.84193        4.84193    6[1-(0),1-(0),6-(8,8),8-(6)]
   384       4.619649       4.619649       4.619649    6[6-(1,1,8),8-(0),8-(27)]
   385       4.922187       4.922187       4.922187    6[6-(1,1,1),6-(1,1,1),6-(1,1,1),6-(6,6)]
   386        6.16205        6.16205        6.16205    6[1-(0),1-(0),1-(0),6-(6,6,6)]
   387        3.95277        3.95277        3.95277    6[1-(0),1-(0),1-(0),6-(6,6,6)]
   388       4.088448       4.088448       4.088448    6[1-(0),1-(0),1-(0),6-(6,6,6)]
   389       7.160378       7.160378       7.160378    6[1-(0),6-(1,6),7-(6,27)]
   390       8.541348       8.541348       8.541348    6[1-(0),6-(1,7),6-(6,6)]
   391      11.451627      11.451627      11.451627    6[1-(0),6-(1,7),6-(6,6)]
   392      12.826039      12.826039      12.826039    6[1-(0),6-(1,6),7-(6,27)]
   393       6.239401       6.239401       6.239401    6[6-(6,16),6-(6,16),8-(6)]
   394       7.424767       7.424767       7.424767    6[6-(1,6),6-(6,8),16-(6)]
   395       7.444889       7.444889       7.444889    6[1-(0),6-(6,16),6-(6,6)]
   396       6.321704       6.321704       6.321704    6[6-(1,6),6-(1,6),6-(6,6,6)]
   397       5.132493       5.132493       5.132493    6[1-(0),6-(6,16),6-(6,6)]
   398        8.57102        8.57102        8.57102    6[6-(1,6),6-(6,8),16-(6)]
   399       6.464631       6.464631       6.464631    6[1-(0),1-(0),6-(8,8),8-(6)]
   400        6.68692        6.68692        6.68692    6[6-(1,1,8),8-(0),8-(27)]
   401       6.384337       6.384337       6.384337    6[6-(1,1,1),6-(1,1,1),6-(1,1,1),6-(6,6)]
   402        5.14447        5.14447        5.14447    6[1-(0),1-(0),1-(0),6-(6,6,6)]
   403        7.35375        7.35375        7.35375    6[1-(0),1-(0),1-(0),6-(6,6,6)]
   404       7.218074       7.218074       7.218074    6[1-(0),1-(0),1-(0),6-(6,6,6)]
   405       4.146078       4.146078       4.146078    6[1-(0),6-(1,6),7-(6,27)]
   406       2.765109       2.765109       2.765109    6[1-(0),6-(1,7),6-(6,6)]
   407      -0.145173      -0.145173      -0.145173    6[1-(0),6-(1,7),6-(6,6)]
   408      21.093315      21.093315      21.093315    6[1-(0),6-(1,6),7-(6,27)]
   409       19.61422       19.61422       19.61422    6[6-(6,16),6-(6,16),8-(6)]
   410      19.364119      19.364119      19.364119    6[6-(1,6),6-(6,8),16-(6)]
   411      19.445295      19.445295      19.445295    6[1-(0),6-(6,16),6-(6,6)]
   412      19.790592      19.790592      19.790592    6[6-(1,6),6-(1,6),6-(6,6,6)]
   413      19.953859      19.953859      19.953859    6[1-(0),6-(6,16),6-(6,6)]
   414      17.532479      17.532479      17.532479    6[6-(1,6),6-(6,8),16-(6)]
   415      -1.717654      -1.717654      -1.717654    6[1-(0),1-(0),6-(8,8),8-(6)]
   416      -1.740489      -1.740489      -1.740489    6[6-(1,1,8),8-(0),8-(27)]
   417      19.930109      19.930109      19.930109    6[6-(1,1,1),6-(1,1,1),6-(1,1,1),6-(6,6)]
   418      20.084779      20.084779      20.084779    6[1-(0),1-(0),1-(0),6-(6,6,6)]
   419      18.958657      18.958657      18.958657    6[1-(0),1-(0),1-(0),6-(6,6,6)]
   420       21.25839       21.25839       21.25839    6[1-(0),1-(0),1-(0),6-(6,6,6)]
   421       0.441214       0.441214       0.441214    6[1-(0),6-(1,6),7-(6,27)]
   422       0.468124       0.468124       0.468124    6[1-(0),6-(1,7),6-(6,6)]
   423        1.01038        1.01038        1.01038    6[1-(0),6-(1,7),6-(6,6)]
   424       0.976008       0.976008       0.976008    6[1-(0),6-(1,6),7-(6,27)]
   425      14.305163      14.305163      14.305163    6[6-(6,16),6-(6,16),8-(6)]
   426       14.55526       14.55526       14.55526    6[6-(1,6),6-(6,8),16-(6)]
   427      14.474075      14.474075      14.474075    6[1-(0),6-(6,16),6-(6,6)]
   428      14.128774      14.128774      14.128774    6[6-(1,6),6-(1,6),6-(6,6,6)]
   429      13.965511      13.965511      13.965511    6[1-(0),6-(6,16),6-(6,6)]
   430       16.38691       16.38691       16.38691    6[6-(1,6),6-(6,8),16-(6)]
   431      13.024148      13.024148      13.024148    6[1-(0),1-(0),6-(8,8),8-(6)]
   432      13.046991      13.046991      13.046991    6[6-(1,1,8),8-(0),8-(27)]
   433      13.989248      13.989248      13.989248    6[6-(1,1,1),6-(1,1,1),6-(1,1,1),6-(6,6)]
   434      13.834573      13.834573      13.834573    6[1-(0),1-(0),1-(0),6-(6,6,6)]
   435      14.960696      14.960696      14.960696    6[1-(0),1-(0),1-(0),6-(6,6,6)]
   436      12.660965      12.660965      12.660965    6[1-(0),1-(0),1-(0),6-(6,6,6)]
   437      10.865309      10.865309      10.865309    6[1-(0),6-(1,6),7-(6,27)]
   438        10.8384        10.8384        10.8384    6[1-(0),6-(1,7),6-(6,6)]
   439      10.296141      10.296141      10.296141    6[1-(0),6-(1,7),6-(6,6)]
   440      10.330512      10.330512      10.330512    6[1-(0),6-(1,6),7-(6,27)]
   441      -5.067049      -5.067049      -5.067049    6[6-(6,16),6-(6,16),8-(6)]
   442      -3.881683      -3.881683      -3.881683    6[6-(1,6),6-(6,8),16-(6)]
   443      -3.861561      -3.861561      -3.861561    6[1-(0),6-(6,16),6-(6,6)]
   444      -4.984746      -4.984746      -4.984746    6[6-(1,6),6-(1,6),6-(6,6,6)]
   445      -6.173957      -6.173957      -6.173957    6[1-(0),6-(6,16),6-(6,6)]
   446       -2.73543       -2.73543       -2.73543    6[6-(1,6),6-(6,8),16-(6)]
   447      -4.841819      -4.841819      -4.841819    6[1-(0),1-(0),6-(8,8),8-(6)]
   448       -4.61953       -4.61953       -4.61953    6[6-(1,1,8),8-(0),8-(27)]
   449      -4.922113      -4.922113      -4.922113    6[6-(1,1,1),6-(1,1,1),6-(1,1,1),6-(6,6)]
   450       16.45092       16.45092       16.45092    6[1-(0),1-(0),1-(0),6-(6,6,6)]
   451        -3.9527        -3.9527        -3.9527    6[1-(0),1-(0),1-(0),6-(6,6,6)]
   452      -4.088376      -4.088376      -4.088376    6[1-(0),1-(0),1-(0),6-(6,6,6)]
   453      15.452528      15.452528      15.452528    6[1-(0),6-(1,6),7-(6,27)]
   454      14.071559      14.071559      14.071559    6[1-(0),6-(1,7),6-(6,6)]
   455      11.161277      11.161277      11.161277    6[1-(0),6-(1,7),6-(6,6)]
   456       9.786865       9.786865       9.786865    6[1-(0),6-(1,6),7-(6,27)]
   457      -6.239302      -6.239302      -6.239302    6[6-(6,16),6-(6,16),8-(6)]
   458      -7.424672      -7.424672      -7.424672    6[6-(1,6),6-(6,8),16-(6)]
   459      15.168099      15.168099      15.168099    6[1-(0),6-(6,16),6-(6,6)]
   460      -6.321621      -6.321621      -6.321621    6[6-(1,6),6-(1,6),6-(6,6,6)]
   461      -5.132406      -5.132406      -5.132406    6[1-(0),6-(6,16),6-(6,6)]
   462      -8.570915      -8.570915      -8.570915    6[6-(1,6),6-(6,8),16-(6)]
   463       -6.46452       -6.46452       -6.46452    6[1-(0),1-(0),6-(8,8),8-(6)]
   464      -6.686801      -6.686801      -6.686801    6[6-(1,1,8),8-(0),8-(27)]
   465      16.228637      16.228637      16.228637    6[6-(1,1,1),6-(1,1,1),6-(1,1,1),6-(6,6)]
   466        -5.1444        -5.1444        -5.1444    6[1-(0),1-(0),1-(0),6-(6,6,6)]
   467       15.25922       15.25922       15.25922    6[1-(0),1-(0),1-(0),6-(6,6,6)]
   468      15.394898      15.394898      15.394898    6[1-(0),1-(0),1-(0),6-(6,6,6)]
   469      18.466828      18.466828      18.466828    6[1-(0),6-(1,6),7-(6,27)]
   470      19.847798      19.847798      19.847798    6[1-(0),6-(1,7),6-(6,6)]
   471       0.145177       0.145177       0.145177    6[1-(0),6-(1,7),6-(6,6)]
   472       1.519589       1.519589       1.519589    6[1-(0),6-(1,6),7-(6,27)]
   473       8.307804       8.307804       8.307804    6[6-(6,16),6-(6,16),8-(6)]
   474       8.057707       8.057707       8.057707    6[6-(1,6),6-(6,8),16-(6)]
   475       8.138892       8.138892       8.138892    6[1-(0),6-(6,16),6-(6,6)]
   476       8.484193       8.484193       8.484193    6[6-(1,6),6-(1,6),6-(6,6,6)]
   477       8.647456       8.647456       8.647456    6[1-(0),6-(6,16),6-(6,6)]
   478       6.226057       6.226057       6.226057    6[6-(1,6),6-(6,8),16-(6)]
   479       9.588819       9.588819       9.588819    6[1-(0),1-(0),6-(8,8),8-(6)]
   480       9.565976       9.565976       9.565976    6[6-(1,1,8),8-(0),8-(27)]
   481       8.623719       8.623719       8.623719    6[6-(1,1,1),6-(1,1,1),6-(1,1,1),6-(6,6)]
   482       8.778394       8.778394       8.778394    6[1-(0),1-(0),1-(0),6-(6,6,6)]
   483       7.652271       7.652271       7.652271    6[1-(0),1-(0),1-(0),6-(6,6,6)]
   484       9.952002       9.952002       9.952002    6[1-(0),1-(0),1-(0),6-(6,6,6)]
   485      11.747658      11.747658      11.747658    6[1-(0),6-(1,6),7-(6,27)]
   486      11.774567      11.774567      11.774567    6[1-(0),6-(1,7),6-(6,6)]
   487      12.316826      12.316826      12.316826    6[1-(0),6-(1,7),6-(6,6)]
   488      12.282455      12.282455      12.282455    6[1-(0),6-(1,6),7-(6,27)]
   489       2.998747       2.998747       2.998747    6[6-(6,16),6-(6,16),8-(6)]
   490       3.248848       3.248848       3.248848    6[6-(1,6),6-(6,8),16-(6)]
   491       3.167672       3.167672       3.167672    6[1-(0),6-(6,16),6-(6,6)]
   492       2.822375       2.822375       2.822375    6[6-(1,6),6-(1,6),6-(6,6,6)]
   493       2.659108       2.659108       2.659108    6[1-(0),6-(6,16),6-(6,6)]
   494       5.080488       5.080488       5.080488    6[6-(1,6),6-(6,8),16-(6)]
   495       1.717721       1.717721       1.717721    6[1-(0),1-(0),6-(8,8),8-(6)]
   496       1.740556       1.740556       1.740556    6[6-(1,1,8),8-(0),8-(27)]
   497       2.682858       2.682858       2.682858    6[6-(1,1,1),6-(1,1,1),6-(1,1,1),6-(6,6)]
   498       2.528188       2.528188       2.528188    6[1-(0),1-(0),1-(0),6-(6,6,6)]
   499        3.65431        3.65431        3.65431    6[1-(0),1-(0),1-(0),6-(6,6,6)]
   500       1.354577       1.354577       1.354577    6[1-(0),1-(0),1-(0),6-(6,6,6)]
   501      -0.441147      -0.441147      -0.441147    6[1-(0),6-(1,6),7-(6,27)]
   502      -0.468057      -0.468057      -0.468057    6[1-(0),6-(1,7),6-(6,6)]
   503      -1.010313      -1.010313      -1.010313    6[1-(0),6-(1,7),6-(6,6)]
   504      -0.975941      -0.975941      -0.975941    6[1-(0),6-(1,6),7-(6,27)]
   505       6.239369       6.239369       6.239369    6[6-(6,16),6-(6,16),8-(6)]
   506       7.424739       7.424739       7.424739    6[6-(1,6),6-(6,8),16-(6)]
   507       7.444868       7.444868       7.444868    6[1-(0),6-(6,16),6-(6,6)]
   508       6.321688       6.321688       6.321688    6[6-(1,6),6-(1,6),6-(6,6,6)]
   509       5.132473       5.132473       5.132473    6[1-(0),6-(6,16),6-(6,6)]
   510       8.570982       8.570982       8.570982    6[6-(1,6),6-(6,8),16-(6)]
   511       6.464587       6.464587       6.464587    6[1-(0),1-(0),6-(8,8),8-(6)]
   512       6.686868       6.686868       6.686868    6[6-(1,1,8),8-(0),8-(27)]
   513        6.38433        6.38433        6.38433    6[6-(1,1,1),6-(1,1,1),6-(1,1,1),6-(6,6)]
   514       5.144467       5.144467       5.144467    6[1-(0),1-(0),1-(0),6-(6,6,6)]
   515       7.353747       7.353747       7.353747    6[1-(0),1-(0),1-(0),6-(6,6,6)]
   516       7.218069       7.218069       7.218069    6[1-(0),1-(0),1-(0),6-(6,6,6)]
   517       4.146139       4.146139       4.146139    6[1-(0),6-(1,6),7-(6,27)]
   518       2.765169       2.765169       2.765169    6[1-(0),6-(1,7),6-(6,6)]
   519       -0.14511       -0.14511       -0.14511    6[1-(0),6-(1,7),6-(6,6)]
   520      -1.519522      -1.519522      -1.519522    6[1-(0),6-(1,6),7-(6,27)]
   521       5.067116       5.067116       5.067116    6[6-(6,16),6-(6,16),8-(6)]
   522        3.88175        3.88175        3.88175    6[6-(1,6),6-(6,8),16-(6)]
   523       3.861628       3.861628       3.861628    6[1-(0),6-(6,16),6-(6,6)]
   524       4.984813       4.984813       4.984813    6[6-(1,6),6-(1,6),6-(6,6,6)]
   525       6.174024       6.174024       6.174024    6[1-(0),6-(6,16),6-(6,6)]
   526       2.735497       2.735497       2.735497    6[6-(1,6),6-(6,8),16-(6)]
   527       4.841886       4.841886       4.841886    6[1-(0),1-(0),6-(8,8),8-(6)]
   528       4.619597       4.619597       4.619597    6[6-(1,1,8),8-(0),8-(27)]
   529        4.92218        4.92218        4.92218    6[6-(1,1,1),6-(1,1,1),6-(1,1,1),6-(6,6)]
   530       6.162047       6.162047       6.162047    6[1-(0),1-(0),1-(0),6-(6,6,6)]
   531       3.952767       3.952767       3.952767    6[1-(0),1-(0),1-(0),6-(6,6,6)]
   532       4.088443       4.088443       4.088443    6[1-(0),1-(0),1-(0),6-(6,6,6)]
   533       7.160439       7.160439       7.160439    6[1-(0),6-(1,6),7-(6,27)]
   534       8.541408       8.541408       8.541408    6[1-(0),6-(1,7),6-(6,6)]
   535       11.45169       11.45169       11.45169    6[1-(0),6-(1,7),6-(6,6)]
   536      -9.786798      -9.786798      -9.786798    6[1-(0),6-(1,6),7-(6,27)]
   537      11.306483      11.306483      11.306483    6[6-(1,6),6-(1,6),6-(6,6)]
   538      11.306483      11.306483      11.306483    6[6-(1,6),6-(1,6),6-(6,6)]
   539        3.4e-05        3.4e-05        3.4e-05    6[6-(1,6),6-(1,6),6-(6,6)]
   540        3.4e-05        3.4e-05        3.4e-05    6[6-(1,6),6-(1,6),6-(6,6)]
   541       9.257269       9.257269       9.257269    6[6-(1,6),6-(1,6),6-(6,6)]
   542      10.742258      10.742258      10.742258    6[6-(1,6),6-(1,6),6-(6,6)]
   543       2.049181       2.049181       2.049181    6[6-(1,6),6-(1,6),6-(6,6)]
   544       0.564192       0.564192       0.564192    6[6-(1,6),6-(1,6),6-(6,6)]
   545        3.4e-05        3.4e-05        3.4e-05    6[6-(1,6),6-(1,6),6-(6,6)]
   546        3.4e-05        3.4e-05        3.4e-05    6[6-(1,6),6-(1,6),6-(6,6)]
   547      11.306483      11.306483      11.306483    6[6-(1,6),6-(1,6),6-(6,6)]
   548      11.306483      11.306483      11.306483    6[6-(1,6),6-(1,6),6-(6,6)]
   549      13.355631      13.355631      13.355631    6[6-(1,6),6-(1,6),6-(6,6)]
   550      11.870642      11.870642      11.870642    6[6-(1,6),6-(1,6),6-(6,6)]
   551      20.563719      20.563719      20.563719    6[6-(1,6),6-(1,6),6-(6,6)]
   552      22.048708      22.048708      22.048708    6[6-(1,6),6-(1,6),6-(6,6)]
   553      -7.752104      -7.752104      -7.752104    16[6-(6,6),6-(6,6)]
   554      -3.554245      -3.554245      -3.554245    16[6-(6,6),6-(6,6)]
   555      13.683987      13.683987      13.683987    16[6-(6,6),6-(6,6)]
   556      -2.377504      -2.377504      -2.377504    16[6-(6,6),6-(6,6)]
   557       3.554312       3.554312       3.554312    16[6-(6,6),6-(6,6)]
   558       7.752171       7.752171       7.752171    16[6-(6,6),6-(6,6)]
   559       2.377571       2.377571       2.377571    16[6-(6,6),6-(6,6)]
   560        8.92898        8.92898        8.92898    16[6-(6,6),6-(6,6)]
   561      19.058621      19.058621      19.058621    16[6-(6,6),6-(6,6)]
   562      14.860762      14.860762      14.860762    16[6-(6,6),6-(6,6)]
   563       -2.37747       -2.37747       -2.37747    16[6-(6,6),6-(6,6)]
   564      13.684021      13.684021      13.684021    16[6-(6,6),6-(6,6)]
   565       7.752205       7.752205       7.752205    16[6-(6,6),6-(6,6)]
   566       3.554346       3.554346       3.554346    16[6-(6,6),6-(6,6)]
   567       8.928946       8.928946       8.928946    16[6-(6,6),6-(6,6)]
   568       2.377537       2.377537       2.377537    16[6-(6,6),6-(6,6)]
   569      11.306483      11.306483      11.306483    7[6-(1,6),6-(1,6),27-(7,8,8)]
   570      11.306483      11.306483      11.306483    7[6-(1,6),6-(1,6),27-(7,8,8)]
   571        3.4e-05        3.4e-05        3.4e-05    7[6-(1,6),6-(1,6),27-(7,8,8)]
   572        3.4e-05        3.4e-05        3.4e-05    7[6-(1,6),6-(1,6),27-(7,8,8)]
   573       6.474073       6.474073       6.474073    7[6-(1,6),6-(1,6),27-(7,8,8)]
   574      13.523645      13.523645      13.523645    7[6-(1,6),6-(1,6),27-(7,8,8)]
   575       4.832377       4.832377       4.832377    7[6-(1,6),6-(1,6),27-(7,8,8)]
   576      20.395705      20.395705      20.395705    7[6-(1,6),6-(1,6),27-(7,8,8)]
   577        3.4e-05        3.4e-05        3.4e-05    7[6-(1,6),6-(1,6),27-(7,8,8)]
   578        3.4e-05        3.4e-05        3.4e-05    7[6-(1,6),6-(1,6),27-(7,8,8)]
   579      11.306483      11.306483      11.306483    7[6-(1,6),6-(1,6),27-(7,8,8)]
   580      11.306483      11.306483      11.306483    7[6-(1,6),6-(1,6),27-(7,8,8)]
   581      16.138827      16.138827      16.138827    7[6-(1,6),6-(1,6),27-(7,8,8)]
   582       9.089255       9.089255       9.089255    7[6-(1,6),6-(1,6),27-(7,8,8)]
   583      17.780523      17.780523      17.780523    7[6-(1,6),6-(1,6),27-(7,8,8)]
   584       2.217195       2.217195       2.217195    7[6-(1,6),6-(1,6),27-(7,8,8)]
   585      14.329841      14.329841      14.329841    8[6-(1,1,6),6-(6,6)]
   586      11.897364      11.897364      11.897364    8[6-(6,8),27-(7,7,8)]
   587      14.096016      14.096016      14.096016    8[6-(6,8)]
   588      -3.023298      -3.023298      -3.023298    8[6-(1,1,6),6-(6,6)]
   589      -0.590836      -0.590836      -0.590836    8[6-(6,8),27-(7,7,8)]
   590      -2.789488      -2.789488      -2.789488    8[6-(6,8)]
   591      16.385094      16.385094      16.385094    8[6-(1,1,6),6-(6,6)]
   592      15.658535      15.658535      15.658535    8[6-(6,8),27-(7,7,8)]
   593      16.008356      16.008356      16.008356    8[6-(6,8)]
   594      17.534282      17.534282      17.534282    8[6-(1,1,6),6-(6,6)]
   595      18.260827      18.260827      18.260827    8[6-(6,8),27-(7,7,8)]
   596      17.911005      17.911005      17.911005    8[6-(6,8)]
   597       3.023365       3.023365       3.023365    8[6-(1,1,6),6-(6,6)]
   598       0.590903       0.590903       0.590903    8[6-(6,8),27-(7,7,8)]
   599       2.789555       2.789555       2.789555    8[6-(6,8)]
   600       8.283126       8.283126       8.283126    8[6-(1,1,6),6-(6,6)]
   601      10.715603      10.715603      10.715603    8[6-(6,8),27-(7,7,8)]
   602       8.516951       8.516951       8.516951    8[6-(6,8)]
   603       5.078685       5.078685       5.078685    8[6-(1,1,6),6-(6,6)]
   604        4.35214        4.35214        4.35214    8[6-(6,8),27-(7,7,8)]
   605       4.701962       4.701962       4.701962    8[6-(6,8)]
   606       6.227873       6.227873       6.227873    8[6-(1,1,6),6-(6,6)]
   607       6.954432       6.954432       6.954432    8[6-(6,8),27-(7,7,8)]
   608       6.604611       6.604611       6.604611    8[6-(6,8)]
   609      -3.023324      -3.023324      -3.023324    8[6-(1,1,6),6-(6,6)]
   610      -0.590847      -0.590847      -0.590847    8[6-(6,8),27-(7,7,8)]
   611      -2.789499      -2.789499      -2.789499    8[6-(6,8)]
   612      14.329815      14.329815      14.329815    8[6-(1,1,6),6-(6,6)]
   613      11.897353      11.897353      11.897353    8[6-(6,8),27-(7,7,8)]
   614      14.096005      14.096005      14.096005    8[6-(6,8)]
   615      -5.078577      -5.078577      -5.078577    8[6-(1,1,6),6-(6,6)]
   616      -4.352018      -4.352018      -4.352018    8[6-(6,8),27-(7,7,8)]
   617      -4.701839      -4.701839      -4.701839    8[6-(6,8)]
   618      -6.227765      -6.227765      -6.227765    8[6-(1,1,6),6-(6,6)]
   619       -6.95431       -6.95431       -6.95431    8[6-(6,8),27-(7,7,8)]
   620      -6.604488      -6.604488      -6.604488    8[6-(6,8)]
   621       8.283152       8.283152       8.283152    8[6-(1,1,6),6-(6,6)]
   622      10.715614      10.715614      10.715614    8[6-(6,8),27-(7,7,8)]
   623       8.516962       8.516962       8.516962    8[6-(6,8)]
   624       3.023391       3.023391       3.023391    8[6-(1,1,6),6-(6,6)]
   625       0.590914       0.590914       0.590914    8[6-(6,8),27-(7,7,8)]
   626       2.789566       2.789566       2.789566    8[6-(6,8)]
   627       6.227832       6.227832       6.227832    8[6-(1,1,6),6-(6,6)]
   628       6.954377       6.954377       6.954377    8[6-(6,8),27-(7,7,8)]
   629       6.604555       6.604555       6.604555    8[6-(6,8)]
   630       5.078644       5.078644       5.078644    8[6-(1,1,6),6-(6,6)]
   631       4.352085       4.352085       4.352085    8[6-(6,8),27-(7,7,8)]
   632       4.701906       4.701906       4.701906    8[6-(6,8)]
