# Supplementary material for: A collection of forcefield precursors for metal–organic frameworks
Source: RSC Adv. 2019 Nov 13;9(63):36492–507. doi: 10.1039/c9ra07327b (PMC9075174; doi:10.1039/c9ra07327b)
Supplement: RA-009-C9RA07327B-s136 [file RA-009-C9RA07327B-s136.txt]

AXUHIL_clean

14.997100    0.000000    0.000000
0.000000    20.345400    0.000000
0.000000    -5.377782    21.808941

     1      11.563364      11.563364      11.563364    48[8-(6),8-(6),8-(6,48)]
     2      10.732375      10.732375      10.732375    48[7-(1,1,6),8-(6),8-(6),8-(6),8-(6,48)]
     3       4.064814       4.064814       4.064814    48[8-(6),8-(6),8-(6,48)]
     4       3.233825       3.233825       3.233825    48[7-(1,1,6),8-(6),8-(6),8-(6),8-(6,48)]
     5       3.433736       3.433736       3.433736    48[8-(6),8-(6),8-(6,48)]
     6       4.264725       4.264725       4.264725    48[7-(1,1,6),8-(6),8-(6),8-(6),8-(6,48)]
     7      10.932286      10.932286      10.932286    48[8-(6),8-(6),8-(6,48)]
     8      11.763275      11.763275      11.763275    48[7-(1,1,6),8-(6),8-(6),8-(6),8-(6,48)]
     9       6.292783       6.292783       6.292783    1[6-(6,6)]
    10       6.786188       6.786188       6.786188    1[6-(6,6)]
    11      12.012677      12.012677      12.012677    1[6-(6,6)]
    12      11.186337      11.186337      11.186337    1[6-(6,6)]
    13       5.754387       5.754387       5.754387    1[6-(6,6)]
    14        5.01503        5.01503        5.01503    1[6-(6,6)]
    15      10.009065      10.009065      10.009065    1[6-(6,6)]
    16       10.91339       10.91339       10.91339    1[6-(6,6)]
    17      12.237634      12.237634      12.237634    1[6-(1,6,8)]
    18      11.063361      11.063361      11.063361    1[6-(1,6,8)]
    19       8.246905       8.246905       8.246905    1[6-(1,6,8)]
    20       8.350385       8.350385       8.350385    1[6-(1,6,8)]
    21       9.322197       9.322197       9.322197    1[6-(1,6,8)]
    22      10.661438      10.661438      10.661438    1[6-(1,6,8)]
    23       5.919355       5.919355       5.919355    1[6-(1,6,8)]
    24       4.979037       4.979037       4.979037    1[6-(1,6,8)]
    25       3.045911       3.045911       3.045911    1[6-(1,1,6)]
    26       4.284671       4.284671       4.284671    1[6-(1,1,6)]
    27       4.214185       4.214185       4.214185    1[6-(1,1,6)]
    28       3.417839       3.417839       3.417839    1[6-(1,1,6)]
    29       4.827566       4.827566       4.827566    1[6-(1,1,6)]
    30       4.682095       4.682095       4.682095    1[6-(1,1,6)]
    31       3.384845       3.384845       3.384845    1[6-(1,1,6)]
    32        4.60111        4.60111        4.60111    1[6-(1,1,6)]
    33       4.812569       4.812569       4.812569    1[6-(1,1,6)]
    34       13.75684       13.75684       13.75684    1[6-(1,1,6)]
    35       0.067487       0.067487       0.067487    1[6-(1,1,6)]
    36      14.043284      14.043284      14.043284    1[6-(1,1,6)]
    37      13.201947      13.201947      13.201947    1[6-(1,1,6)]
    38      13.105966      13.105966      13.105966    1[6-(1,1,6)]
    39      14.520192      14.520192      14.520192    1[6-(1,1,6)]
    40      13.714848      13.714848      13.714848    1[6-(1,1,6)]
    41      14.851628      14.851628      14.851628    1[6-(1,1,6)]
    42      13.477894      13.477894      13.477894    1[6-(1,1,6)]
    43       3.146392       3.146392       3.146392    1[6-(1,1,6)]
    44       3.017417       3.017417       3.017417    1[6-(1,1,6)]
    45       1.889635       1.889635       1.889635    1[6-(1,1,6)]
    46       3.626299       3.626299       3.626299    1[6-(1,1,6)]
    47       2.356044       2.356044       2.356044    1[6-(1,1,6)]
    48       3.789767       3.789767       3.789767    1[6-(1,1,6)]
    49       3.347353       3.347353       3.347353    1[6-(1,1,6)]
    50       3.617301       3.617301       3.617301    1[6-(1,1,6)]
    51       2.186577       2.186577       2.186577    1[6-(1,1,6)]
    52      12.840517      12.840517      12.840517    1[6-(1,1,6)]
    53      12.230135      12.230135      12.230135    1[6-(1,1,6)]
    54      13.645861      13.645861      13.645861    1[6-(1,1,6)]
    55      11.577761      11.577761      11.577761    1[6-(1,1,6)]
    56      12.940998      12.940998      12.940998    1[6-(1,1,6)]
    57       11.53427       11.53427       11.53427    1[6-(1,1,6)]
    58      12.605063      12.605063      12.605063    1[6-(1,1,6)]
    59      13.096967      13.096967      13.096967    1[6-(1,1,6)]
    60      13.869318      13.869318      13.869318    1[6-(1,1,6)]
    61      12.894507      12.894507      12.894507    1[7-(1,6,48)]
    62      11.805717      11.805717      11.805717    1[7-(1,6,48)]
    63      13.413406      13.413406      13.413406    1[6-(1,6,7)]
    64      12.029174      12.029174      12.029174    1[6-(1,6,7)]
    65      12.809023      12.809023      12.809023    1[6-(1,6,6)]
    66      13.695352      13.695352      13.695352    1[6-(1,6,6)]
    67      14.398716      14.398716      14.398716    1[6-(1,6,6)]
    68       0.280446       0.280446       0.280446    1[6-(1,6,6)]
    69      13.791333      13.791333      13.791333    1[6-(6,6)]
    70      14.284738      14.284738      14.284738    1[6-(6,6)]
    71       4.514127       4.514127       4.514127    1[6-(6,6)]
    72       3.687787       3.687787       3.687787    1[6-(6,6)]
    73      13.252937      13.252937      13.252937    1[6-(6,6)]
    74       12.51358       12.51358       12.51358    1[6-(6,6)]
    75       2.510515       2.510515       2.510515    1[6-(6,6)]
    76        3.41484        3.41484        3.41484    1[6-(6,6)]
    77       4.739084       4.739084       4.739084    1[6-(1,6,8)]
    78       3.564811       3.564811       3.564811    1[6-(1,6,8)]
    79       0.748355       0.748355       0.748355    1[6-(1,6,8)]
    80       0.851835       0.851835       0.851835    1[6-(1,6,8)]
    81       1.823647       1.823647       1.823647    1[6-(1,6,8)]
    82       3.162888       3.162888       3.162888    1[6-(1,6,8)]
    83      13.417905      13.417905      13.417905    1[6-(1,6,8)]
    84      12.477587      12.477587      12.477587    1[6-(1,6,8)]
    85      10.544461      10.544461      10.544461    1[6-(1,1,6)]
    86      11.783221      11.783221      11.783221    1[6-(1,1,6)]
    87      11.712735      11.712735      11.712735    1[6-(1,1,6)]
    88      10.916389      10.916389      10.916389    1[6-(1,1,6)]
    89      12.326116      12.326116      12.326116    1[6-(1,1,6)]
    90      12.180645      12.180645      12.180645    1[6-(1,1,6)]
    91      10.883395      10.883395      10.883395    1[6-(1,1,6)]
    92       12.09966       12.09966       12.09966    1[6-(1,1,6)]
    93      12.311119      12.311119      12.311119    1[6-(1,1,6)]
    94        6.25829        6.25829        6.25829    1[6-(1,1,6)]
    95       7.566037       7.566037       7.566037    1[6-(1,1,6)]
    96       6.544734       6.544734       6.544734    1[6-(1,1,6)]
    97       5.703397       5.703397       5.703397    1[6-(1,1,6)]
    98       5.607416       5.607416       5.607416    1[6-(1,1,6)]
    99       7.021642       7.021642       7.021642    1[6-(1,1,6)]
   100       6.216298       6.216298       6.216298    1[6-(1,1,6)]
   101       7.353078       7.353078       7.353078    1[6-(1,1,6)]
   102       5.979344       5.979344       5.979344    1[6-(1,1,6)]
   103      10.644942      10.644942      10.644942    1[6-(1,1,6)]
   104      10.515967      10.515967      10.515967    1[6-(1,1,6)]
   105       9.388185       9.388185       9.388185    1[6-(1,1,6)]
   106      11.124849      11.124849      11.124849    1[6-(1,1,6)]
   107       9.854594       9.854594       9.854594    1[6-(1,1,6)]
   108      11.288317      11.288317      11.288317    1[6-(1,1,6)]
   109      10.845903      10.845903      10.845903    1[6-(1,1,6)]
   110      11.115851      11.115851      11.115851    1[6-(1,1,6)]
   111       9.685127       9.685127       9.685127    1[6-(1,1,6)]
   112       5.341967       5.341967       5.341967    1[6-(1,1,6)]
   113       4.731585       4.731585       4.731585    1[6-(1,1,6)]
   114       6.147311       6.147311       6.147311    1[6-(1,1,6)]
   115       4.079211       4.079211       4.079211    1[6-(1,1,6)]
   116       5.442448       5.442448       5.442448    1[6-(1,1,6)]
   117        4.03572        4.03572        4.03572    1[6-(1,1,6)]
   118       5.106513       5.106513       5.106513    1[6-(1,1,6)]
   119       5.598417       5.598417       5.598417    1[6-(1,1,6)]
   120       6.370768       6.370768       6.370768    1[6-(1,1,6)]
   121       5.395957       5.395957       5.395957    1[7-(1,6,48)]
   122       4.307167       4.307167       4.307167    1[7-(1,6,48)]
   123       5.914856       5.914856       5.914856    1[6-(1,6,7)]
   124       4.530624       4.530624       4.530624    1[6-(1,6,7)]
   125       5.310473       5.310473       5.310473    1[6-(1,6,6)]
   126       6.196802       6.196802       6.196802    1[6-(1,6,6)]
   127       6.900166       6.900166       6.900166    1[6-(1,6,6)]
   128       7.778996       7.778996       7.778996    1[6-(1,6,6)]
   129       8.704317       8.704317       8.704317    1[6-(6,6)]
   130       8.210912       8.210912       8.210912    1[6-(6,6)]
   131       2.984423       2.984423       2.984423    1[6-(6,6)]
   132       3.810763       3.810763       3.810763    1[6-(6,6)]
   133       9.242713       9.242713       9.242713    1[6-(6,6)]
   134        9.98207        9.98207        9.98207    1[6-(6,6)]
   135       4.988035       4.988035       4.988035    1[6-(6,6)]
   136        4.08371        4.08371        4.08371    1[6-(6,6)]
   137       2.759466       2.759466       2.759466    1[6-(1,6,8)]
   138       3.933739       3.933739       3.933739    1[6-(1,6,8)]
   139       6.750195       6.750195       6.750195    1[6-(1,6,8)]
   140       6.646715       6.646715       6.646715    1[6-(1,6,8)]
   141       5.674903       5.674903       5.674903    1[6-(1,6,8)]
   142       4.335662       4.335662       4.335662    1[6-(1,6,8)]
   143       9.077745       9.077745       9.077745    1[6-(1,6,8)]
   144      10.018063      10.018063      10.018063    1[6-(1,6,8)]
   145      11.951189      11.951189      11.951189    1[6-(1,1,6)]
   146      10.712429      10.712429      10.712429    1[6-(1,1,6)]
   147      10.782915      10.782915      10.782915    1[6-(1,1,6)]
   148      11.579261      11.579261      11.579261    1[6-(1,1,6)]
   149      10.169534      10.169534      10.169534    1[6-(1,1,6)]
   150      10.315005      10.315005      10.315005    1[6-(1,1,6)]
   151      11.612255      11.612255      11.612255    1[6-(1,1,6)]
   152       10.39599       10.39599       10.39599    1[6-(1,1,6)]
   153      10.184531      10.184531      10.184531    1[6-(1,1,6)]
   154        1.24026        1.24026        1.24026    1[6-(1,1,6)]
   155      14.929613      14.929613      14.929613    1[6-(1,1,6)]
   156       0.953816       0.953816       0.953816    1[6-(1,1,6)]
   157       1.795153       1.795153       1.795153    1[6-(1,1,6)]
   158       1.891134       1.891134       1.891134    1[6-(1,1,6)]
   159       0.476908       0.476908       0.476908    1[6-(1,1,6)]
   160       1.282252       1.282252       1.282252    1[6-(1,1,6)]
   161       0.145472       0.145472       0.145472    1[6-(1,1,6)]
   162       1.519206       1.519206       1.519206    1[6-(1,1,6)]
   163      11.850708      11.850708      11.850708    1[6-(1,1,6)]
   164      11.979683      11.979683      11.979683    1[6-(1,1,6)]
   165      13.107465      13.107465      13.107465    1[6-(1,1,6)]
   166      11.370801      11.370801      11.370801    1[6-(1,1,6)]
   167      12.641056      12.641056      12.641056    1[6-(1,1,6)]
   168      11.207333      11.207333      11.207333    1[6-(1,1,6)]
   169      11.649747      11.649747      11.649747    1[6-(1,1,6)]
   170      11.379799      11.379799      11.379799    1[6-(1,1,6)]
   171      12.810523      12.810523      12.810523    1[6-(1,1,6)]
   172       2.156583       2.156583       2.156583    1[6-(1,1,6)]
   173       2.766965       2.766965       2.766965    1[6-(1,1,6)]
   174       1.351239       1.351239       1.351239    1[6-(1,1,6)]
   175       3.419339       3.419339       3.419339    1[6-(1,1,6)]
   176       2.056102       2.056102       2.056102    1[6-(1,1,6)]
   177        3.46283        3.46283        3.46283    1[6-(1,1,6)]
   178       2.392037       2.392037       2.392037    1[6-(1,1,6)]
   179       1.900133       1.900133       1.900133    1[6-(1,1,6)]
   180       1.127782       1.127782       1.127782    1[6-(1,1,6)]
   181       2.102593       2.102593       2.102593    1[7-(1,6,48)]
   182       3.191383       3.191383       3.191383    1[7-(1,6,48)]
   183       1.583694       1.583694       1.583694    1[6-(1,6,7)]
   184       2.967926       2.967926       2.967926    1[6-(1,6,7)]
   185       2.188077       2.188077       2.188077    1[6-(1,6,6)]
   186       1.301748       1.301748       1.301748    1[6-(1,6,6)]
   187       0.598384       0.598384       0.598384    1[6-(1,6,6)]
   188      14.716654      14.716654      14.716654    1[6-(1,6,6)]
   189       1.205767       1.205767       1.205767    1[6-(6,6)]
   190       0.712362       0.712362       0.712362    1[6-(6,6)]
   191      10.482973      10.482973      10.482973    1[6-(6,6)]
   192      11.309313      11.309313      11.309313    1[6-(6,6)]
   193       1.744163       1.744163       1.744163    1[6-(6,6)]
   194        2.48352        2.48352        2.48352    1[6-(6,6)]
   195      12.486585      12.486585      12.486585    1[6-(6,6)]
   196       11.58226       11.58226       11.58226    1[6-(6,6)]
   197      10.258016      10.258016      10.258016    1[6-(1,6,8)]
   198      11.432289      11.432289      11.432289    1[6-(1,6,8)]
   199      14.248745      14.248745      14.248745    1[6-(1,6,8)]
   200      14.145265      14.145265      14.145265    1[6-(1,6,8)]
   201      13.173453      13.173453      13.173453    1[6-(1,6,8)]
   202      11.834212      11.834212      11.834212    1[6-(1,6,8)]
   203       1.579195       1.579195       1.579195    1[6-(1,6,8)]
   204       2.519513       2.519513       2.519513    1[6-(1,6,8)]
   205       4.452639       4.452639       4.452639    1[6-(1,1,6)]
   206       3.213879       3.213879       3.213879    1[6-(1,1,6)]
   207       3.284365       3.284365       3.284365    1[6-(1,1,6)]
   208       4.080711       4.080711       4.080711    1[6-(1,1,6)]
   209       2.670984       2.670984       2.670984    1[6-(1,1,6)]
   210       2.816455       2.816455       2.816455    1[6-(1,1,6)]
   211       4.113705       4.113705       4.113705    1[6-(1,1,6)]
   212        2.89744        2.89744        2.89744    1[6-(1,1,6)]
   213       2.685981       2.685981       2.685981    1[6-(1,1,6)]
   214        8.73881        8.73881        8.73881    1[6-(1,1,6)]
   215       7.431063       7.431063       7.431063    1[6-(1,1,6)]
   216       8.452366       8.452366       8.452366    1[6-(1,1,6)]
   217       9.293703       9.293703       9.293703    1[6-(1,1,6)]
   218       9.389684       9.389684       9.389684    1[6-(1,1,6)]
   219       7.975458       7.975458       7.975458    1[6-(1,1,6)]
   220       8.780802       8.780802       8.780802    1[6-(1,1,6)]
   221       7.644022       7.644022       7.644022    1[6-(1,1,6)]
   222       9.017756       9.017756       9.017756    1[6-(1,1,6)]
   223       4.352158       4.352158       4.352158    1[6-(1,1,6)]
   224       4.481133       4.481133       4.481133    1[6-(1,1,6)]
   225       5.608915       5.608915       5.608915    1[6-(1,1,6)]
   226       3.872251       3.872251       3.872251    1[6-(1,1,6)]
   227       5.142506       5.142506       5.142506    1[6-(1,1,6)]
   228       3.708783       3.708783       3.708783    1[6-(1,1,6)]
   229       4.151197       4.151197       4.151197    1[6-(1,1,6)]
   230       3.881249       3.881249       3.881249    1[6-(1,1,6)]
   231       5.311973       5.311973       5.311973    1[6-(1,1,6)]
   232       9.655133       9.655133       9.655133    1[6-(1,1,6)]
   233      10.265515      10.265515      10.265515    1[6-(1,1,6)]
   234       8.849789       8.849789       8.849789    1[6-(1,1,6)]
   235      10.917889      10.917889      10.917889    1[6-(1,1,6)]
   236       9.554652       9.554652       9.554652    1[6-(1,1,6)]
   237       10.96138       10.96138       10.96138    1[6-(1,1,6)]
   238       9.890587       9.890587       9.890587    1[6-(1,1,6)]
   239       9.398683       9.398683       9.398683    1[6-(1,1,6)]
   240       8.626332       8.626332       8.626332    1[6-(1,1,6)]
   241       9.601143       9.601143       9.601143    1[7-(1,6,48)]
   242      10.689933      10.689933      10.689933    1[7-(1,6,48)]
   243       9.082244       9.082244       9.082244    1[6-(1,6,7)]
   244      10.466476      10.466476      10.466476    1[6-(1,6,7)]
   245       9.686627       9.686627       9.686627    1[6-(1,6,6)]
   246       8.800298       8.800298       8.800298    1[6-(1,6,6)]
   247       8.096934       8.096934       8.096934    1[6-(1,6,6)]
   248       7.218104       7.218104       7.218104    1[6-(1,6,6)]
   249       9.076245       9.076245       9.076245    6[6-(6,16),6-(6,16),8-(6)]
   250       8.234908       8.234908       8.234908    6[6-(1,6),6-(6,8),16-(6)]
   251       6.861173       6.861173       6.861173    6[1-(0),6-(6,16),6-(6,6)]
   252       6.276286       6.276286       6.276286    6[6-(1,6),6-(1,6),6-(6,6,6)]
   253       7.143119       7.143119       7.143119    6[1-(0),6-(6,16),6-(6,6)]
   254       8.515353       8.515353       8.515353    6[6-(1,6),6-(6,8),16-(6)]
   255       9.196222       9.196222       9.196222    6[6-(6,16),6-(6,16),8-(6)]
   256      10.087049      10.087049      10.087049    6[6-(1,6),6-(6,8),16-(6)]
   257      11.397796      11.397796      11.397796    6[1-(0),6-(6,16),6-(6,6)]
   258      11.846209      11.846209      11.846209    6[6-(1,6),6-(1,6),6-(6,6,6)]
   259      10.914889      10.914889      10.914889    6[1-(0),6-(6,16),6-(6,6)]
   260       9.595145       9.595145       9.595145    6[6-(1,6),6-(6,8),16-(6)]
   261       7.921468       7.921468       7.921468    6[6-(6,16),6-(6,16),8-(6)]
   262       7.425064       7.425064       7.425064    6[6-(1,6),6-(6,8),16-(6)]
   263       6.061828       6.061828       6.061828    6[1-(0),6-(6,16),6-(6,6)]
   264       5.138006       5.138006       5.138006    6[6-(1,6),6-(1,6),6-(6,6,6)]
   265       5.631411       5.631411       5.631411    6[1-(0),6-(6,16),6-(6,6)]
   266       7.003646       7.003646       7.003646    6[6-(1,6),6-(6,8),16-(6)]
   267       8.102933       8.102933       8.102933    6[6-(6,16),6-(6,16),8-(6)]
   268       8.506355       8.506355       8.506355    6[6-(1,6),6-(6,8),16-(6)]
   269       9.766112       9.766112       9.766112    6[1-(0),6-(6,16),6-(6,6)]
   270      10.682434      10.682434      10.682434    6[6-(1,6),6-(1,6),6-(6,6,6)]
   271      10.297009      10.297009      10.297009    6[1-(0),6-(6,16),6-(6,6)]
   272        9.05075        9.05075        9.05075    6[6-(1,6),6-(6,8),16-(6)]
   273      11.306314      11.306314      11.306314    6[1-(0),1-(0),6-(8,8),8-(6)]
   274      11.250824      11.250824      11.250824    6[6-(1,1,8),8-(48),8-(48)]
   275       7.826986       7.826986       7.826986    6[1-(0),1-(0),6-(8,8),8-(6)]
   276       6.427757       6.427757       6.427757    6[6-(1,1,8),8-(0),8-(48)]
   277       9.965573       9.965573       9.965573    6[1-(0),1-(0),6-(8,8),8-(6)]
   278      10.616447      10.616447      10.616447    6[6-(1,1,8),8-(48),8-(48,48)]
   279       5.734891       5.734891       5.734891    6[1-(0),1-(0),6-(8,8),8-(6)]
   280       5.290977       5.290977       5.290977    6[6-(1,1,8),8-(0),8-(48)]
   281       4.766078       4.766078       4.766078    6[6-(1,1,1),6-(1,1,1),6-(1,1,1),6-(6,6)]
   282       4.010225       4.010225       4.010225    6[1-(0),1-(0),1-(0),6-(6,6,6)]
   283       4.389651       4.389651       4.389651    6[1-(0),1-(0),1-(0),6-(6,6,6)]
   284       4.355158       4.355158       4.355158    6[1-(0),1-(0),1-(0),6-(6,6,6)]
   285      13.317425      13.317425      13.317425    6[6-(1,1,1),6-(1,1,1),6-(1,1,1),6-(6,6)]
   286      14.121269      14.121269      14.121269    6[1-(0),1-(0),1-(0),6-(6,6,6)]
   287      13.557378      13.557378      13.557378    6[1-(0),1-(0),1-(0),6-(6,6,6)]
   288      13.885815      13.885815      13.885815    6[1-(0),1-(0),1-(0),6-(6,6,6)]
   289       3.617301       3.617301       3.617301    6[6-(1,1,1),6-(1,1,1),6-(1,1,1),6-(6,6)]
   290       2.847949       2.847949       2.847949    6[1-(0),1-(0),1-(0),6-(6,6,6)]
   291       3.320358       3.320358       3.320358    6[1-(0),1-(0),1-(0),6-(6,6,6)]
   292        3.15239        3.15239        3.15239    6[1-(0),1-(0),1-(0),6-(6,6,6)]
   293      12.081664      12.081664      12.081664    6[6-(1,1,1),6-(1,1,1),6-(1,1,1),6-(6,6)]
   294      12.755034      12.755034      12.755034    6[1-(0),1-(0),1-(0),6-(6,6,6)]
   295      12.029174      12.029174      12.029174    6[1-(0),1-(0),1-(0),6-(6,6,6)]
   296      12.993487      12.993487      12.993487    6[1-(0),1-(0),1-(0),6-(6,6,6)]
   297      12.764032      12.764032      12.764032    6[1-(0),1-(0),6-(1,1,6),7-(1,1,48)]
   298      13.449399      13.449399      13.449399    6[1-(0),1-(0),6-(1,1,6),6-(1,1,7)]
   299      14.644668      14.644668      14.644668    6[1-(0),1-(0),6-(1,1,6),6-(1,1,6)]
   300       1.577695       1.577695       1.577695    6[6-(6,16),6-(6,16),8-(6)]
   301       0.736358       0.736358       0.736358    6[6-(1,6),6-(6,8),16-(6)]
   302      14.359723      14.359723      14.359723    6[1-(0),6-(6,16),6-(6,6)]
   303      13.774836      13.774836      13.774836    6[6-(1,6),6-(1,6),6-(6,6,6)]
   304      14.641669      14.641669      14.641669    6[1-(0),6-(6,16),6-(6,6)]
   305       1.016803       1.016803       1.016803    6[6-(1,6),6-(6,8),16-(6)]
   306       1.697672       1.697672       1.697672    6[6-(6,16),6-(6,16),8-(6)]
   307       2.588499       2.588499       2.588499    6[6-(1,6),6-(6,8),16-(6)]
   308       3.899246       3.899246       3.899246    6[1-(0),6-(6,16),6-(6,6)]
   309       4.347659       4.347659       4.347659    6[6-(1,6),6-(1,6),6-(6,6,6)]
   310       3.416339       3.416339       3.416339    6[1-(0),6-(6,16),6-(6,6)]
   311       2.096595       2.096595       2.096595    6[6-(1,6),6-(6,8),16-(6)]
   312       0.422918       0.422918       0.422918    6[6-(6,16),6-(6,16),8-(6)]
   313      14.923614      14.923614      14.923614    6[6-(1,6),6-(6,8),16-(6)]
   314      13.560378      13.560378      13.560378    6[1-(0),6-(6,16),6-(6,6)]
   315      12.636556      12.636556      12.636556    6[6-(1,6),6-(1,6),6-(6,6,6)]
   316      13.129961      13.129961      13.129961    6[1-(0),6-(6,16),6-(6,6)]
   317      14.502196      14.502196      14.502196    6[6-(1,6),6-(6,8),16-(6)]
   318       0.604383       0.604383       0.604383    6[6-(6,16),6-(6,16),8-(6)]
   319       1.007805       1.007805       1.007805    6[6-(1,6),6-(6,8),16-(6)]
   320       2.267562       2.267562       2.267562    6[1-(0),6-(6,16),6-(6,6)]
   321       3.183884       3.183884       3.183884    6[6-(1,6),6-(1,6),6-(6,6,6)]
   322       2.798459       2.798459       2.798459    6[1-(0),6-(6,16),6-(6,6)]
   323         1.5522         1.5522         1.5522    6[6-(1,6),6-(6,8),16-(6)]
   324       3.807764       3.807764       3.807764    6[1-(0),1-(0),6-(8,8),8-(6)]
   325       3.752274       3.752274       3.752274    6[6-(1,1,8),8-(48),8-(48)]
   326       0.328436       0.328436       0.328436    6[1-(0),1-(0),6-(8,8),8-(6)]
   327      13.926307      13.926307      13.926307    6[6-(1,1,8),8-(0),8-(48)]
   328       2.467023       2.467023       2.467023    6[1-(0),1-(0),6-(8,8),8-(6)]
   329       3.117897       3.117897       3.117897    6[6-(1,1,8),8-(48),8-(48,48)]
   330      13.233441      13.233441      13.233441    6[1-(0),1-(0),6-(8,8),8-(6)]
   331      12.789527      12.789527      12.789527    6[6-(1,1,8),8-(0),8-(48)]
   332      12.264628      12.264628      12.264628    6[6-(1,1,1),6-(1,1,1),6-(1,1,1),6-(6,6)]
   333      11.508775      11.508775      11.508775    6[1-(0),1-(0),1-(0),6-(6,6,6)]
   334      11.888201      11.888201      11.888201    6[1-(0),1-(0),1-(0),6-(6,6,6)]
   335      11.853708      11.853708      11.853708    6[1-(0),1-(0),1-(0),6-(6,6,6)]
   336       5.818875       5.818875       5.818875    6[6-(1,1,1),6-(1,1,1),6-(1,1,1),6-(6,6)]
   337       6.622719       6.622719       6.622719    6[1-(0),1-(0),1-(0),6-(6,6,6)]
   338       6.058828       6.058828       6.058828    6[1-(0),1-(0),1-(0),6-(6,6,6)]
   339       6.387265       6.387265       6.387265    6[1-(0),1-(0),1-(0),6-(6,6,6)]
   340      11.115851      11.115851      11.115851    6[6-(1,1,1),6-(1,1,1),6-(1,1,1),6-(6,6)]
   341      10.346499      10.346499      10.346499    6[1-(0),1-(0),1-(0),6-(6,6,6)]
   342      10.818908      10.818908      10.818908    6[1-(0),1-(0),1-(0),6-(6,6,6)]
   343       10.65094       10.65094       10.65094    6[1-(0),1-(0),1-(0),6-(6,6,6)]
   344       4.583114       4.583114       4.583114    6[6-(1,1,1),6-(1,1,1),6-(1,1,1),6-(6,6)]
   345       5.256484       5.256484       5.256484    6[1-(0),1-(0),1-(0),6-(6,6,6)]
   346       4.530624       4.530624       4.530624    6[1-(0),1-(0),1-(0),6-(6,6,6)]
   347       5.494937       5.494937       5.494937    6[1-(0),1-(0),1-(0),6-(6,6,6)]
   348       5.265482       5.265482       5.265482    6[1-(0),1-(0),6-(1,1,6),7-(1,1,48)]
   349       5.950849       5.950849       5.950849    6[1-(0),1-(0),6-(1,1,6),6-(1,1,7)]
   350       7.146118       7.146118       7.146118    6[1-(0),1-(0),6-(1,1,6),6-(1,1,6)]
   351       5.920855       5.920855       5.920855    6[6-(6,16),6-(6,16),8-(6)]
   352       6.762192       6.762192       6.762192    6[6-(1,6),6-(6,8),16-(6)]
   353       8.135927       8.135927       8.135927    6[1-(0),6-(6,16),6-(6,6)]
   354       8.720814       8.720814       8.720814    6[6-(1,6),6-(1,6),6-(6,6,6)]
   355       7.853981       7.853981       7.853981    6[1-(0),6-(6,16),6-(6,6)]
   356       6.481747       6.481747       6.481747    6[6-(1,6),6-(6,8),16-(6)]
   357       5.800878       5.800878       5.800878    6[6-(6,16),6-(6,16),8-(6)]
   358       4.910051       4.910051       4.910051    6[6-(1,6),6-(6,8),16-(6)]
   359       3.599304       3.599304       3.599304    6[1-(0),6-(6,16),6-(6,6)]
   360       3.150891       3.150891       3.150891    6[6-(1,6),6-(1,6),6-(6,6,6)]
   361       4.082211       4.082211       4.082211    6[1-(0),6-(6,16),6-(6,6)]
   362       5.401955       5.401955       5.401955    6[6-(1,6),6-(6,8),16-(6)]
   363       7.075632       7.075632       7.075632    6[6-(6,16),6-(6,16),8-(6)]
   364       7.572036       7.572036       7.572036    6[6-(1,6),6-(6,8),16-(6)]
   365       8.935272       8.935272       8.935272    6[1-(0),6-(6,16),6-(6,6)]
   366       9.859094       9.859094       9.859094    6[6-(1,6),6-(1,6),6-(6,6,6)]
   367       9.365689       9.365689       9.365689    6[1-(0),6-(6,16),6-(6,6)]
   368       7.993454       7.993454       7.993454    6[6-(1,6),6-(6,8),16-(6)]
   369       6.894167       6.894167       6.894167    6[6-(6,16),6-(6,16),8-(6)]
   370       6.490745       6.490745       6.490745    6[6-(1,6),6-(6,8),16-(6)]
   371       5.230988       5.230988       5.230988    6[1-(0),6-(6,16),6-(6,6)]
   372       4.314666       4.314666       4.314666    6[6-(1,6),6-(1,6),6-(6,6,6)]
   373       4.700091       4.700091       4.700091    6[1-(0),6-(6,16),6-(6,6)]
   374        5.94635        5.94635        5.94635    6[6-(1,6),6-(6,8),16-(6)]
   375       3.690786       3.690786       3.690786    6[1-(0),1-(0),6-(8,8),8-(6)]
   376       3.746276       3.746276       3.746276    6[6-(1,1,8),8-(48),8-(48)]
   377       7.170114       7.170114       7.170114    6[1-(0),1-(0),6-(8,8),8-(6)]
   378       8.569343       8.569343       8.569343    6[6-(1,1,8),8-(0),8-(48)]
   379       5.031527       5.031527       5.031527    6[1-(0),1-(0),6-(8,8),8-(6)]
   380       4.380653       4.380653       4.380653    6[6-(1,1,8),8-(48),8-(48,48)]
   381       9.262209       9.262209       9.262209    6[1-(0),1-(0),6-(8,8),8-(6)]
   382       9.706123       9.706123       9.706123    6[6-(1,1,8),8-(0),8-(48)]
   383      10.231022      10.231022      10.231022    6[6-(1,1,1),6-(1,1,1),6-(1,1,1),6-(6,6)]
   384      10.986875      10.986875      10.986875    6[1-(0),1-(0),1-(0),6-(6,6,6)]
   385      10.607449      10.607449      10.607449    6[1-(0),1-(0),1-(0),6-(6,6,6)]
   386      10.641942      10.641942      10.641942    6[1-(0),1-(0),1-(0),6-(6,6,6)]
   387       1.679675       1.679675       1.679675    6[6-(1,1,1),6-(1,1,1),6-(1,1,1),6-(6,6)]
   388       0.875831       0.875831       0.875831    6[1-(0),1-(0),1-(0),6-(6,6,6)]
   389       1.439722       1.439722       1.439722    6[1-(0),1-(0),1-(0),6-(6,6,6)]
   390       1.111285       1.111285       1.111285    6[1-(0),1-(0),1-(0),6-(6,6,6)]
   391      11.379799      11.379799      11.379799    6[6-(1,1,1),6-(1,1,1),6-(1,1,1),6-(6,6)]
   392      12.149151      12.149151      12.149151    6[1-(0),1-(0),1-(0),6-(6,6,6)]
   393      11.676742      11.676742      11.676742    6[1-(0),1-(0),1-(0),6-(6,6,6)]
   394       11.84471       11.84471       11.84471    6[1-(0),1-(0),1-(0),6-(6,6,6)]
   395       2.915436       2.915436       2.915436    6[6-(1,1,1),6-(1,1,1),6-(1,1,1),6-(6,6)]
   396       2.242066       2.242066       2.242066    6[1-(0),1-(0),1-(0),6-(6,6,6)]
   397       2.967926       2.967926       2.967926    6[1-(0),1-(0),1-(0),6-(6,6,6)]
   398       2.003613       2.003613       2.003613    6[1-(0),1-(0),1-(0),6-(6,6,6)]
   399       2.233068       2.233068       2.233068    6[1-(0),1-(0),6-(1,1,6),7-(1,1,48)]
   400       1.547701       1.547701       1.547701    6[1-(0),1-(0),6-(1,1,6),6-(1,1,7)]
   401       0.352432       0.352432       0.352432    6[1-(0),1-(0),6-(1,1,6),6-(1,1,6)]
   402      13.419405      13.419405      13.419405    6[6-(6,16),6-(6,16),8-(6)]
   403      14.260742      14.260742      14.260742    6[6-(1,6),6-(6,8),16-(6)]
   404       0.637377       0.637377       0.637377    6[1-(0),6-(6,16),6-(6,6)]
   405       1.222264       1.222264       1.222264    6[6-(1,6),6-(1,6),6-(6,6,6)]
   406       0.355431       0.355431       0.355431    6[1-(0),6-(6,16),6-(6,6)]
   407      13.980297      13.980297      13.980297    6[6-(1,6),6-(6,8),16-(6)]
   408      13.299428      13.299428      13.299428    6[6-(6,16),6-(6,16),8-(6)]
   409      12.408601      12.408601      12.408601    6[6-(1,6),6-(6,8),16-(6)]
   410      11.097854      11.097854      11.097854    6[1-(0),6-(6,16),6-(6,6)]
   411      10.649441      10.649441      10.649441    6[6-(1,6),6-(1,6),6-(6,6,6)]
   412      11.580761      11.580761      11.580761    6[1-(0),6-(6,16),6-(6,6)]
   413      12.900505      12.900505      12.900505    6[6-(1,6),6-(6,8),16-(6)]
   414      14.574182      14.574182      14.574182    6[6-(6,16),6-(6,16),8-(6)]
   415       0.073486       0.073486       0.073486    6[6-(1,6),6-(6,8),16-(6)]
   416       1.436722       1.436722       1.436722    6[1-(0),6-(6,16),6-(6,6)]
   417       2.360544       2.360544       2.360544    6[6-(1,6),6-(1,6),6-(6,6,6)]
   418       1.867139       1.867139       1.867139    6[1-(0),6-(6,16),6-(6,6)]
   419       0.494904       0.494904       0.494904    6[6-(1,6),6-(6,8),16-(6)]
   420      14.392717      14.392717      14.392717    6[6-(6,16),6-(6,16),8-(6)]
   421      13.989295      13.989295      13.989295    6[6-(1,6),6-(6,8),16-(6)]
   422      12.729538      12.729538      12.729538    6[1-(0),6-(6,16),6-(6,6)]
   423      11.813216      11.813216      11.813216    6[6-(1,6),6-(1,6),6-(6,6,6)]
   424      12.198641      12.198641      12.198641    6[1-(0),6-(6,16),6-(6,6)]
   425        13.4449        13.4449        13.4449    6[6-(1,6),6-(6,8),16-(6)]
   426      11.189336      11.189336      11.189336    6[1-(0),1-(0),6-(8,8),8-(6)]
   427      11.244826      11.244826      11.244826    6[6-(1,1,8),8-(48),8-(48)]
   428      14.668664      14.668664      14.668664    6[1-(0),1-(0),6-(8,8),8-(6)]
   429       1.070793       1.070793       1.070793    6[6-(1,1,8),8-(0),8-(48)]
   430      12.530077      12.530077      12.530077    6[1-(0),1-(0),6-(8,8),8-(6)]
   431      11.879203      11.879203      11.879203    6[6-(1,1,8),8-(48),8-(48,48)]
   432       1.763659       1.763659       1.763659    6[1-(0),1-(0),6-(8,8),8-(6)]
   433       2.207573       2.207573       2.207573    6[6-(1,1,8),8-(0),8-(48)]
   434       2.732472       2.732472       2.732472    6[6-(1,1,1),6-(1,1,1),6-(1,1,1),6-(6,6)]
   435       3.488325       3.488325       3.488325    6[1-(0),1-(0),1-(0),6-(6,6,6)]
   436       3.108899       3.108899       3.108899    6[1-(0),1-(0),1-(0),6-(6,6,6)]
   437       3.143392       3.143392       3.143392    6[1-(0),1-(0),1-(0),6-(6,6,6)]
   438       9.178225       9.178225       9.178225    6[6-(1,1,1),6-(1,1,1),6-(1,1,1),6-(6,6)]
   439       8.374381       8.374381       8.374381    6[1-(0),1-(0),1-(0),6-(6,6,6)]
   440       8.938272       8.938272       8.938272    6[1-(0),1-(0),1-(0),6-(6,6,6)]
   441       8.609835       8.609835       8.609835    6[1-(0),1-(0),1-(0),6-(6,6,6)]
   442       3.881249       3.881249       3.881249    6[6-(1,1,1),6-(1,1,1),6-(1,1,1),6-(6,6)]
   443       4.650601       4.650601       4.650601    6[1-(0),1-(0),1-(0),6-(6,6,6)]
   444       4.178192       4.178192       4.178192    6[1-(0),1-(0),1-(0),6-(6,6,6)]
   445        4.34616        4.34616        4.34616    6[1-(0),1-(0),1-(0),6-(6,6,6)]
   446      10.413986      10.413986      10.413986    6[6-(1,1,1),6-(1,1,1),6-(1,1,1),6-(6,6)]
   447       9.740616       9.740616       9.740616    6[1-(0),1-(0),1-(0),6-(6,6,6)]
   448      10.466476      10.466476      10.466476    6[1-(0),1-(0),1-(0),6-(6,6,6)]
   449       9.502163       9.502163       9.502163    6[1-(0),1-(0),1-(0),6-(6,6,6)]
   450       9.731618       9.731618       9.731618    6[1-(0),1-(0),6-(1,1,6),7-(1,1,48)]
   451       9.046251       9.046251       9.046251    6[1-(0),1-(0),6-(1,1,6),6-(1,1,7)]
   452       7.850982       7.850982       7.850982    6[1-(0),1-(0),6-(1,1,6),6-(1,1,6)]
   453       9.551503       9.551503       9.551503    16[6-(6,6),6-(6,6)]
   454        8.48056        8.48056        8.48056    16[6-(6,6),6-(6,6)]
   455       7.442461       7.442461       7.442461    16[6-(6,6),6-(6,6)]
   456       8.719164       8.719164       8.719164    16[6-(6,6),6-(6,6)]
   457       2.052953       2.052953       2.052953    16[6-(6,6),6-(6,6)]
   458        0.98201        0.98201        0.98201    16[6-(6,6),6-(6,6)]
   459      14.941011      14.941011      14.941011    16[6-(6,6),6-(6,6)]
   460       1.220614       1.220614       1.220614    16[6-(6,6),6-(6,6)]
   461       5.445597       5.445597       5.445597    16[6-(6,6),6-(6,6)]
   462        6.51654        6.51654        6.51654    16[6-(6,6),6-(6,6)]
   463       7.554639       7.554639       7.554639    16[6-(6,6),6-(6,6)]
   464       6.277936       6.277936       6.277936    16[6-(6,6),6-(6,6)]
   465      12.944147      12.944147      12.944147    16[6-(6,6),6-(6,6)]
   466       14.01509       14.01509       14.01509    16[6-(6,6),6-(6,6)]
   467       0.056089       0.056089       0.056089    16[6-(6,6),6-(6,6)]
   468      13.776486      13.776486      13.776486    16[6-(6,6),6-(6,6)]
   469      12.210639      12.210639      12.210639    7[1-(0),1-(0),6-(1,1,6),48-(8,8,8,8)]
   470       4.712089       4.712089       4.712089    7[1-(0),1-(0),6-(1,1,6),48-(8,8,8,8)]
   471       2.786461       2.786461       2.786461    7[1-(0),1-(0),6-(1,1,6),48-(8,8,8,8)]
   472      10.285011      10.285011      10.285011    7[1-(0),1-(0),6-(1,1,6),48-(8,8,8,8)]
   473      10.451479      10.451479      10.451479    8[6-(1,1,6),6-(6,6)]
   474      10.644942      10.644942      10.644942    8[6-(6,8),48-(7,8,8,8)]
   475      11.838711      11.838711      11.838711    8[6-(6,8),48-(8,8)]
   476       7.885475       7.885475       7.885475    8[6-(1,1,6),6-(6,6)]
   477       5.458944       5.458944       5.458944    8[6-(6,8)]
   478       6.381266       6.381266       6.381266    8[6-(6,8),48-(7,8,8,8)]
   479       9.287704       9.287704       9.287704    8[6-(1,1,6),6-(6,6)]
   480      10.439481      10.439481      10.439481    8[6-(6,8),48-(7,8,8,8)]
   481      11.406794      11.406794      11.406794    8[6-(6,8),48-(7,8,8,8),48-(8,8)]
   482       6.883669       6.883669       6.883669    8[6-(1,1,6),6-(6,6)]
   483       5.623913       5.623913       5.623913    8[6-(6,8)]
   484       4.502129       4.502129       4.502129    8[6-(6,8),48-(8,8)]
   485       2.952929       2.952929       2.952929    8[6-(1,1,6),6-(6,6)]
   486       3.146392       3.146392       3.146392    8[6-(6,8),48-(7,8,8,8)]
   487       4.340161       4.340161       4.340161    8[6-(6,8),48-(8,8)]
   488       0.386925       0.386925       0.386925    8[6-(1,1,6),6-(6,6)]
   489      12.957494      12.957494      12.957494    8[6-(6,8)]
   490      13.879816      13.879816      13.879816    8[6-(6,8),48-(7,8,8,8)]
   491       1.789154       1.789154       1.789154    8[6-(1,1,6),6-(6,6)]
   492       2.940931       2.940931       2.940931    8[6-(6,8),48-(7,8,8,8)]
   493       3.908244       3.908244       3.908244    8[6-(6,8),48-(7,8,8,8),48-(8,8)]
   494      14.382219      14.382219      14.382219    8[6-(1,1,6),6-(6,6)]
   495      13.122463      13.122463      13.122463    8[6-(6,8)]
   496      12.000679      12.000679      12.000679    8[6-(6,8),48-(8,8)]
   497       4.545621       4.545621       4.545621    8[6-(1,1,6),6-(6,6)]
   498       4.352158       4.352158       4.352158    8[6-(6,8),48-(7,8,8,8)]
   499       3.158389       3.158389       3.158389    8[6-(6,8),48-(8,8)]
   500       7.111625       7.111625       7.111625    8[6-(1,1,6),6-(6,6)]
   501       9.538156       9.538156       9.538156    8[6-(6,8)]
   502       8.615834       8.615834       8.615834    8[6-(6,8),48-(7,8,8,8)]
   503       5.709396       5.709396       5.709396    8[6-(1,1,6),6-(6,6)]
   504       4.557619       4.557619       4.557619    8[6-(6,8),48-(7,8,8,8)]
   505       3.590306       3.590306       3.590306    8[6-(6,8),48-(7,8,8,8),48-(8,8)]
   506       8.113431       8.113431       8.113431    8[6-(1,1,6),6-(6,6)]
   507       9.373188       9.373188       9.373188    8[6-(6,8)]
   508      10.494971      10.494971      10.494971    8[6-(6,8),48-(8,8)]
   509      12.044171      12.044171      12.044171    8[6-(1,1,6),6-(6,6)]
   510      11.850708      11.850708      11.850708    8[6-(6,8),48-(7,8,8,8)]
   511      10.656939      10.656939      10.656939    8[6-(6,8),48-(8,8)]
   512      14.610175      14.610175      14.610175    8[6-(1,1,6),6-(6,6)]
   513       2.039606       2.039606       2.039606    8[6-(6,8)]
   514       1.117284       1.117284       1.117284    8[6-(6,8),48-(7,8,8,8)]
   515      13.207946      13.207946      13.207946    8[6-(1,1,6),6-(6,6)]
   516      12.056169      12.056169      12.056169    8[6-(6,8),48-(7,8,8,8)]
   517      11.088856      11.088856      11.088856    8[6-(6,8),48-(7,8,8,8),48-(8,8)]
   518       0.614881       0.614881       0.614881    8[6-(1,1,6),6-(6,6)]
   519       1.874638       1.874638       1.874638    8[6-(6,8)]
   520       2.996421       2.996421       2.996421    8[6-(6,8),48-(8,8)]
