# Supplementary material for: A collection of forcefield precursors for metal–organic frameworks
Source: RSC Adv. 2019 Nov 13;9(63):36492–507. doi: 10.1039/c9ra07327b (PMC9075174; doi:10.1039/c9ra07327b)
Supplement: RA-009-C9RA07327B-s137 [file RA-009-C9RA07327B-s137.txt]

AZIXUD_clean

11.256200    0.000000    0.000000
0.000000    13.174400    0.000000
0.000000    0.000000    20.396500

     1       7.622474       7.622474       7.622474    30[8-(6),8-(6),8-(6)]
     2      10.013516      10.013516      10.013516    30[8-(6),8-(6),8-(6),8-(6)]
     3       9.261826       9.261826       9.261826    30[8-(6),8-(6),8-(6)]
     4       6.870784       6.870784       6.870784    30[8-(6),8-(6),8-(6),8-(6)]
     5       3.633726       3.633726       3.633726    30[8-(6),8-(6),8-(6)]
     6       1.242684       1.242684       1.242684    30[8-(6),8-(6),8-(6),8-(6)]
     7       1.994374       1.994374       1.994374    30[8-(6),8-(6),8-(6)]
     8       4.385416       4.385416       4.385416    30[8-(6),8-(6),8-(6),8-(6)]
     9       7.083527       7.083527       7.083527    1[6-(6,6)]
    10       6.171774       6.171774       6.171774    1[6-(6,6)]
    11       4.518239       4.518239       4.518239    1[6-(6,6)]
    12       4.051106       4.051106       4.051106    1[6-(1,8,8)]
    13       5.052908       5.052908       5.052908    1[6-(1,8,8)]
    14       7.514639       7.514639       7.514639    1[6-(6,6)]
    15      10.086681      10.086681      10.086681    1[6-(6,6)]
    16        6.32711        6.32711        6.32711    1[6-(6,6)]
    17       9.800773       9.800773       9.800773    1[6-(6,6)]
    18      10.712526      10.712526      10.712526    1[6-(6,6)]
    19       1.109861       1.109861       1.109861    1[6-(6,6)]
    20       1.576994       1.576994       1.576994    1[6-(1,8,8)]
    21       0.575192       0.575192       0.575192    1[6-(1,8,8)]
    22       9.369661       9.369661       9.369661    1[6-(6,6)]
    23       6.797619       6.797619       6.797619    1[6-(6,6)]
    24       10.55719       10.55719       10.55719    1[6-(6,6)]
    25       4.172673       4.172673       4.172673    1[6-(6,6)]
    26       5.084426       5.084426       5.084426    1[6-(6,6)]
    27       6.737961       6.737961       6.737961    1[6-(6,6)]
    28       7.205094       7.205094       7.205094    1[6-(1,8,8)]
    29       6.203292       6.203292       6.203292    1[6-(1,8,8)]
    30       3.741561       3.741561       3.741561    1[6-(6,6)]
    31       1.169519       1.169519       1.169519    1[6-(6,6)]
    32        4.92909        4.92909        4.92909    1[6-(6,6)]
    33       1.455427       1.455427       1.455427    1[6-(6,6)]
    34       0.543674       0.543674       0.543674    1[6-(6,6)]
    35      10.146339      10.146339      10.146339    1[6-(6,6)]
    36       9.679206       9.679206       9.679206    1[6-(1,8,8)]
    37      10.681008      10.681008      10.681008    1[6-(1,8,8)]
    38       1.886539       1.886539       1.886539    1[6-(6,6)]
    39       4.458581       4.458581       4.458581    1[6-(6,6)]
    40        0.69901        0.69901        0.69901    1[6-(6,6)]
    41       5.787938       5.787938       5.787938    6[6-(1,6),6-(1,6),8-(6)]
    42       6.615269       6.615269       6.615269    6[1-(0),6-(6,6),6-(6,8)]
    43       6.751469       6.751469       6.751469    6[6-(1,6),6-(1,6),6-(8,8)]
    44       6.081725       6.081725       6.081725    6[1-(0),6-(6,6),6-(6,6)]
    45       5.281409       5.281409       5.281409    6[6-(1,6),6-(1,6),6-(8,8)]
    46        5.10131        5.10131        5.10131    6[1-(0),6-(6,6),6-(6,8)]
    47       7.651965       7.651965       7.651965    6[6-(6,6),8-(30),8-(30)]
    48        4.63868        4.63868        4.63868    6[6-(6,6),8-(30),8-(30)]
    49        5.00113        5.00113        5.00113    6[1-(0),1-(0),8-(6),8-(6)]
    50        6.72558        6.72558        6.72558    6[6-(1,6),6-(1,6),8-(6)]
    51       7.701492       7.701492       7.701492    6[1-(0),6-(6,6),6-(6,8)]
    52       8.963312       8.963312       8.963312    6[6-(1,6),6-(1,6),6-(8,8)]
    53       9.235712       9.235712       9.235712    6[1-(0),6-(6,6),6-(6,6)]
    54       8.255297       8.255297       8.255297    6[6-(1,6),6-(1,6),6-(8,8)]
    55       6.994603       6.994603       6.994603    6[1-(0),6-(6,6),6-(6,8)]
    56      10.046159      10.046159      10.046159    6[6-(6,6),8-(0),8-(30)]
    57       8.526572       8.526572       8.526572    6[6-(6,6),8-(30),8-(30)]
    58      11.096362      11.096362      11.096362    6[6-(1,6),6-(1,6),8-(6)]
    59      10.269031      10.269031      10.269031    6[1-(0),6-(6,6),6-(6,8)]
    60      10.132831      10.132831      10.132831    6[6-(1,6),6-(1,6),6-(8,8)]
    61      10.802575      10.802575      10.802575    6[1-(0),6-(6,6),6-(6,6)]
    62       0.346691       0.346691       0.346691    6[6-(1,6),6-(1,6),6-(8,8)]
    63        0.52679        0.52679        0.52679    6[1-(0),6-(6,6),6-(6,8)]
    64       9.232335       9.232335       9.232335    6[6-(6,6),8-(30),8-(30)]
    65        0.98942        0.98942        0.98942    6[6-(6,6),8-(30),8-(30)]
    66        0.62697        0.62697        0.62697    6[1-(0),1-(0),8-(6),8-(6)]
    67       10.15872       10.15872       10.15872    6[6-(1,6),6-(1,6),8-(6)]
    68       9.182808       9.182808       9.182808    6[1-(0),6-(6,6),6-(6,8)]
    69       7.920988       7.920988       7.920988    6[6-(1,6),6-(1,6),6-(8,8)]
    70       7.648588       7.648588       7.648588    6[1-(0),6-(6,6),6-(6,6)]
    71       8.629003       8.629003       8.629003    6[6-(1,6),6-(1,6),6-(8,8)]
    72       9.889697       9.889697       9.889697    6[1-(0),6-(6,6),6-(6,8)]
    73       6.838142       6.838142       6.838142    6[6-(6,6),8-(0),8-(30)]
    74       8.357729       8.357729       8.357729    6[6-(6,6),8-(30),8-(30)]
    75       5.468262       5.468262       5.468262    6[6-(1,6),6-(1,6),8-(6)]
    76       4.640931       4.640931       4.640931    6[1-(0),6-(6,6),6-(6,8)]
    77       4.504731       4.504731       4.504731    6[6-(1,6),6-(1,6),6-(8,8)]
    78       5.174475       5.174475       5.174475    6[1-(0),6-(6,6),6-(6,6)]
    79       5.974791       5.974791       5.974791    6[6-(1,6),6-(1,6),6-(8,8)]
    80        6.15489        6.15489        6.15489    6[1-(0),6-(6,6),6-(6,8)]
    81       3.604235       3.604235       3.604235    6[6-(6,6),8-(30),8-(30)]
    82        6.61752        6.61752        6.61752    6[6-(6,6),8-(30),8-(30)]
    83        6.25507        6.25507        6.25507    6[1-(0),1-(0),8-(6),8-(6)]
    84       4.530621       4.530621       4.530621    6[6-(1,6),6-(1,6),8-(6)]
    85       3.554708       3.554708       3.554708    6[1-(0),6-(6,6),6-(6,8)]
    86       2.292888       2.292888       2.292888    6[6-(1,6),6-(1,6),6-(8,8)]
    87       2.020488       2.020488       2.020488    6[1-(0),6-(6,6),6-(6,6)]
    88       3.000903       3.000903       3.000903    6[6-(1,6),6-(1,6),6-(8,8)]
    89       4.261597       4.261597       4.261597    6[1-(0),6-(6,6),6-(6,8)]
    90       1.210042       1.210042       1.210042    6[6-(6,6),8-(0),8-(30)]
    91       2.729629       2.729629       2.729629    6[6-(6,6),8-(30),8-(30)]
    92       0.159838       0.159838       0.159838    6[6-(1,6),6-(1,6),8-(6)]
    93       0.987169       0.987169       0.987169    6[1-(0),6-(6,6),6-(6,8)]
    94       1.123369       1.123369       1.123369    6[6-(1,6),6-(1,6),6-(8,8)]
    95       0.453625       0.453625       0.453625    6[1-(0),6-(6,6),6-(6,6)]
    96      10.909509      10.909509      10.909509    6[6-(1,6),6-(1,6),6-(8,8)]
    97       10.72941       10.72941       10.72941    6[1-(0),6-(6,6),6-(6,8)]
    98       2.023865       2.023865       2.023865    6[6-(6,6),8-(30),8-(30)]
    99       10.26678       10.26678       10.26678    6[6-(6,6),8-(30),8-(30)]
   100       10.62923       10.62923       10.62923    6[1-(0),1-(0),8-(6),8-(6)]
   101        1.09748        1.09748        1.09748    6[6-(1,6),6-(1,6),8-(6)]
   102       2.073392       2.073392       2.073392    6[1-(0),6-(6,6),6-(6,8)]
   103       3.335212       3.335212       3.335212    6[6-(1,6),6-(1,6),6-(8,8)]
   104       3.607612       3.607612       3.607612    6[1-(0),6-(6,6),6-(6,6)]
   105       2.627197       2.627197       2.627197    6[6-(1,6),6-(1,6),6-(8,8)]
   106       1.366503       1.366503       1.366503    6[1-(0),6-(6,6),6-(6,8)]
   107       4.418058       4.418058       4.418058    6[6-(6,6),8-(0),8-(30)]
   108       2.898472       2.898472       2.898472    6[6-(6,6),8-(30),8-(30)]
   109       8.407256       8.407256       8.407256    8[6-(6,8),30-(8,8,8)]
   110       7.600186       7.600186       7.600186    8[6-(6,8),30-(8,8)]
   111       4.999104       4.999104       4.999104    8[6-(6,8),30-(8,8,8)]
   112       3.797842       3.797842       3.797842    8[6-(6,8),30-(8,8)]
   113       5.749442       5.749442       5.749442    8[6-(1,1,8),6-(6,6)]
   114       5.458582       5.458582       5.458582    8[6-(1,1,8),6-(6,6)]
   115       9.792781       9.792781       9.792781    8[6-(6,8)]
   116      11.208361      11.208361      11.208361    8[6-(6,8),30-(8,8,8)]
   117       9.624164       9.624164       9.624164    8[6-(6,8),30-(8,8,8)]
   118       7.630128       7.630128       7.630128    8[6-(6,8),30-(8,8)]
   119       8.477044       8.477044       8.477044    8[6-(6,8),30-(8,8,8)]
   120       9.284114       9.284114       9.284114    8[6-(6,8),30-(8,8)]
   121       0.628996       0.628996       0.628996    8[6-(6,8),30-(8,8,8)]
   122       1.830258       1.830258       1.830258    8[6-(6,8),30-(8,8)]
   123      11.134858      11.134858      11.134858    8[6-(1,1,8),6-(6,6)]
   124       0.169518       0.169518       0.169518    8[6-(1,1,8),6-(6,6)]
   125       7.091519       7.091519       7.091519    8[6-(6,8)]
   126       5.675939       5.675939       5.675939    8[6-(6,8),30-(8,8,8)]
   127       7.260136       7.260136       7.260136    8[6-(6,8),30-(8,8,8)]
   128       9.254172       9.254172       9.254172    8[6-(6,8),30-(8,8)]
   129       2.848944       2.848944       2.848944    8[6-(6,8),30-(8,8,8)]
   130       3.656014       3.656014       3.656014    8[6-(6,8),30-(8,8)]
   131       6.257096       6.257096       6.257096    8[6-(6,8),30-(8,8,8)]
   132       7.458358       7.458358       7.458358    8[6-(6,8),30-(8,8)]
   133       5.506758       5.506758       5.506758    8[6-(1,1,8),6-(6,6)]
   134       5.797618       5.797618       5.797618    8[6-(1,1,8),6-(6,6)]
   135       1.463419       1.463419       1.463419    8[6-(6,8)]
   136       0.047839       0.047839       0.047839    8[6-(6,8),30-(8,8,8)]
   137       1.632036       1.632036       1.632036    8[6-(6,8),30-(8,8,8)]
   138       3.626072       3.626072       3.626072    8[6-(6,8),30-(8,8)]
   139       2.779156       2.779156       2.779156    8[6-(6,8),30-(8,8,8)]
   140       1.972086       1.972086       1.972086    8[6-(6,8),30-(8,8)]
   141      10.627204      10.627204      10.627204    8[6-(6,8),30-(8,8,8)]
   142       9.425942       9.425942       9.425942    8[6-(6,8),30-(8,8)]
   143       0.121342       0.121342       0.121342    8[6-(1,1,8),6-(6,6)]
   144      11.086682      11.086682      11.086682    8[6-(1,1,8),6-(6,6)]
   145       4.164681       4.164681       4.164681    8[6-(6,8)]
   146       5.580261       5.580261       5.580261    8[6-(6,8),30-(8,8,8)]
   147       3.996064       3.996064       3.996064    8[6-(6,8),30-(8,8,8)]
   148       2.002028       2.002028       2.002028    8[6-(6,8),30-(8,8)]
