# Supplementary material for: A collection of forcefield precursors for metal–organic frameworks
Source: RSC Adv. 2019 Nov 13;9(63):36492–507. doi: 10.1039/c9ra07327b (PMC9075174; doi:10.1039/c9ra07327b)
Supplement: RA-009-C9RA07327B-s138 [file RA-009-C9RA07327B-s138.txt]

AZOBUN_clean

10.145700    0.000000    0.000000
0.698428    10.850345    0.000000
2.661370    2.429685    13.274761

     1       4.674209       4.674209       4.674209    64[8-(6),8-(6),8-(6),8-(6),8-(6),8-(6),8-(6)]
     2       8.831289       8.831289       8.831289    64[8-(6),8-(6),8-(6),8-(6),8-(6),8-(6),8-(6)]
     3       1.679899       1.679899       1.679899    27[7-(6,6),7-(6,6),8-(6),8-(6)]
     4       4.189328       4.189328       4.189328    1[6-(6,6)]
     5       3.945293       3.945293       3.945293    1[6-(6,6)]
     6       4.096413       4.096413       4.096413    1[6-(6,6)]
     7       6.319517       6.319517       6.319517    1[6-(6,6)]
     8        6.04437        6.04437        6.04437    1[6-(6,7)]
     9        5.66377        5.66377        5.66377    1[6-(6,7)]
    10       5.903679       5.903679       5.903679    1[6-(6,6)]
    11       9.750726       9.750726       9.750726    1[6-(6,6)]
    12       7.750481       7.750481       7.750481    1[6-(6,6)]
    13       1.600163       1.600163       1.600163    1[6-(6,6)]
    14       2.668537       2.668537       2.668537    1[6-(6,6)]
    15       2.377101       2.377101       2.377101    1[6-(6,7)]
    16        2.35234        2.35234        2.35234    1[6-(6,7)]
    17       2.755155       2.755155       2.755155    1[6-(6,6)]
    18       6.888468       6.888468       6.888468    1[7-(6,6)]
    19      11.857088      11.857088      11.857088    1[7-(6,6)]
    20        9.31617        9.31617        9.31617    1[6-(6,6)]
    21       9.560205       9.560205       9.560205    1[6-(6,6)]
    22       9.409085       9.409085       9.409085    1[6-(6,6)]
    23       7.185981       7.185981       7.185981    1[6-(6,6)]
    24       7.461128       7.461128       7.461128    1[6-(6,7)]
    25       7.841728       7.841728       7.841728    1[6-(6,7)]
    26       7.601819       7.601819       7.601819    1[6-(6,6)]
    27       3.754772       3.754772       3.754772    1[6-(6,6)]
    28       5.755017       5.755017       5.755017    1[6-(6,6)]
    29      11.905335      11.905335      11.905335    1[6-(6,6)]
    30      10.836961      10.836961      10.836961    1[6-(6,6)]
    31      11.128397      11.128397      11.128397    1[6-(6,7)]
    32      11.153158      11.153158      11.153158    1[6-(6,7)]
    33      10.750343      10.750343      10.750343    1[6-(6,6)]
    34        6.61703        6.61703        6.61703    1[7-(6,6)]
    35        1.64841        1.64841        1.64841    1[7-(6,6)]
    36       4.118949       4.118949       4.118949    6[6-(1,6),6-(1,6),6-(8,8)]
    37       4.123242       4.123242       4.123242    6[1-(0),6-(6,6),6-(6,7)]
    38        4.02676        4.02676        4.02676    6[6-(1,6),6-(1,6),7-(1,6)]
    39       3.995423       3.995423       3.995423    6[1-(0),6-(6,6),6-(6,7)]
    40       4.038196       4.038196       4.038196    6[6-(1,6),6-(1,6),6-(8,8)]
    41       4.085959       4.085959       4.085959    6[1-(0),6-(6,6),6-(6,6)]
    42       3.983968       3.983968       3.983968    6[6-(6,6),8-(64),8-(64)]
    43       4.072827       4.072827       4.072827    6[6-(6,6),8-(27),8-(64)]
    44       6.202652       6.202652       6.202652    6[6-(6,6),7-(1,6),8-(0)]
    45       6.123834       6.123834       6.123834    6[6-(1,6),6-(1,6),6-(7,8)]
    46       6.175666       6.175666       6.175666    6[1-(0),6-(1,7),6-(6,6)]
    47       6.012831       6.012831       6.012831    6[1-(0),6-(1,6),7-(6)]
    48       5.785415       5.785415       5.785415    6[1-(0),6-(1,6),7-(6)]
    49       5.933222       5.933222       5.933222    6[1-(0),6-(1,7),6-(6,6)]
    50       10.94646       10.94646       10.94646    6[6-(1,6),6-(1,6),6-(8,8)]
    51       9.745868       9.745868       9.745868    6[1-(0),6-(6,6),6-(6,6)]
    52       8.553058       8.553058       8.553058    6[6-(1,6),6-(1,6),6-(8,8)]
    53       8.554565       8.554565       8.554565    6[1-(0),6-(6,6),6-(6,7)]
    54       9.745391       9.745391       9.745391    6[6-(1,6),6-(1,6),7-(1,6)]
    55       0.794586       0.794586       0.794586    6[1-(0),6-(6,6),6-(6,7)]
    56       2.123291       2.123291       2.123291    6[6-(6,6),8-(64),8-(64)]
    57       7.227548       7.227548       7.227548    6[6-(6,6),8-(64),8-(64)]
    58       2.970093       2.970093       2.970093    6[6-(6,6),7-(1,6),8-(0)]
    59       2.708955       2.708955       2.708955    6[6-(1,6),6-(1,6),6-(7,8)]
    60       2.609817       2.609817       2.609817    6[1-(0),6-(1,7),6-(6,6)]
    61       2.419446       2.419446       2.419446    6[1-(0),6-(1,6),7-(6,27)]
    62       2.420664       2.420664       2.420664    6[1-(0),6-(1,6),7-(6,27)]
    63       2.646227       2.646227       2.646227    6[1-(0),6-(1,7),6-(6,6)]
    64       9.386549       9.386549       9.386549    6[6-(1,6),6-(1,6),6-(8,8)]
    65       9.382256       9.382256       9.382256    6[1-(0),6-(6,6),6-(6,7)]
    66       9.478738       9.478738       9.478738    6[6-(1,6),6-(1,6),7-(1,6)]
    67       9.510075       9.510075       9.510075    6[1-(0),6-(6,6),6-(6,7)]
    68       9.467302       9.467302       9.467302    6[6-(1,6),6-(1,6),6-(8,8)]
    69       9.419539       9.419539       9.419539    6[1-(0),6-(6,6),6-(6,6)]
    70        9.52153        9.52153        9.52153    6[6-(6,6),8-(64),8-(64)]
    71       9.432671       9.432671       9.432671    6[6-(6,6),8-(27),8-(64)]
    72       7.302846       7.302846       7.302846    6[6-(6,6),7-(1,6),8-(0)]
    73       7.381664       7.381664       7.381664    6[6-(1,6),6-(1,6),6-(7,8)]
    74       7.329832       7.329832       7.329832    6[1-(0),6-(1,7),6-(6,6)]
    75       7.492667       7.492667       7.492667    6[1-(0),6-(1,6),7-(6)]
    76       7.720083       7.720083       7.720083    6[1-(0),6-(1,6),7-(6)]
    77       7.572276       7.572276       7.572276    6[1-(0),6-(1,7),6-(6,6)]
    78       2.559038       2.559038       2.559038    6[6-(1,6),6-(1,6),6-(8,8)]
    79        3.75963        3.75963        3.75963    6[1-(0),6-(6,6),6-(6,6)]
    80        4.95244        4.95244        4.95244    6[6-(1,6),6-(1,6),6-(8,8)]
    81       4.950933       4.950933       4.950933    6[1-(0),6-(6,6),6-(6,7)]
    82       3.760107       3.760107       3.760107    6[6-(1,6),6-(1,6),7-(1,6)]
    83       2.565212       2.565212       2.565212    6[1-(0),6-(6,6),6-(6,7)]
    84      11.382207      11.382207      11.382207    6[6-(6,6),8-(64),8-(64)]
    85        6.27795        6.27795        6.27795    6[6-(6,6),8-(64),8-(64)]
    86      10.535405      10.535405      10.535405    6[6-(6,6),7-(1,6),8-(0)]
    87      10.796543      10.796543      10.796543    6[6-(1,6),6-(1,6),6-(7,8)]
    88      10.895681      10.895681      10.895681    6[1-(0),6-(1,7),6-(6,6)]
    89      11.086052      11.086052      11.086052    6[1-(0),6-(1,6),7-(6,27)]
    90      11.084834      11.084834      11.084834    6[1-(0),6-(1,6),7-(6,27)]
    91      10.859271      10.859271      10.859271    6[1-(0),6-(1,7),6-(6,6)]
    92       6.628877       6.628877       6.628877    7[1-(0),6-(6,6),6-(6,8)]
    93       5.810999       5.810999       5.810999    7[6-(1,6),6-(1,6)]
    94      12.368625      12.368625      12.368625    7[1-(0),6-(6,6),6-(6,8)]
    95       2.292571       2.292571       2.292571    7[6-(1,6),6-(1,6),27-(7,8,8)]
    96       6.876621       6.876621       6.876621    7[1-(0),6-(6,6),6-(6,8)]
    97       7.694499       7.694499       7.694499    7[6-(1,6),6-(1,6)]
    98       1.136873       1.136873       1.136873    7[1-(0),6-(6,6),6-(6,8)]
    99      11.212927      11.212927      11.212927    7[6-(1,6),6-(1,6),27-(7,8,8)]
   100       3.503666       3.503666       3.503666    8[6-(6,8),27-(7,7,8)]
   101       4.624879       4.624879       4.624879    8[6-(6,8),64-(8,8,8,8,8,8)]
   102       4.325001       4.325001       4.325001    8[6-(6,8),64-(8,8,8,8,8,8)]
   103       3.567307       3.567307       3.567307    8[6-(6,8),64-(8,8,8,8,8,8)]
   104       5.884415       5.884415       5.884415    8[6-(6,7)]
   105       2.196803       2.196803       2.196803    8[6-(6,8),64-(8,8,8,8,8,8)]
   106       3.166599       3.166599       3.166599    8[6-(6,8),64-(8,8,8,8,8,8)]
   107       7.135687       7.135687       7.135687    8[6-(6,8),64-(8,8,8,8,8,8)]
   108       6.189977       6.189977       6.189977    8[6-(6,8),64-(8,8,8,8,8,8)]
   109       3.796211       3.796211       3.796211    8[6-(6,7)]
   110      10.001832      10.001832      10.001832    8[6-(6,8),27-(7,7,8)]
   111       8.880619       8.880619       8.880619    8[6-(6,8),64-(8,8,8,8,8,8)]
   112       9.180497       9.180497       9.180497    8[6-(6,8),64-(8,8,8,8,8,8)]
   113       9.938191       9.938191       9.938191    8[6-(6,8),64-(8,8,8,8,8,8)]
   114       7.621083       7.621083       7.621083    8[6-(6,7)]
   115      11.308695      11.308695      11.308695    8[6-(6,8),64-(8,8,8,8,8,8)]
   116      10.338899      10.338899      10.338899    8[6-(6,8),64-(8,8,8,8,8,8)]
   117       6.369811       6.369811       6.369811    8[6-(6,8),64-(8,8,8,8,8,8)]
   118       7.315521       7.315521       7.315521    8[6-(6,8),64-(8,8,8,8,8,8)]
   119       9.709287       9.709287       9.709287    8[6-(6,7)]
