# Supplementary material for: A collection of forcefield precursors for metal–organic frameworks
Source: RSC Adv. 2019 Nov 13;9(63):36492–507. doi: 10.1039/c9ra07327b (PMC9075174; doi:10.1039/c9ra07327b)
Supplement: RA-009-C9RA07327B-s139 [file RA-009-C9RA07327B-s139.txt]

BACMOH10_clean

7.465000    0.000000    0.000000
0.000000    9.622000    0.000000
0.000000    0.000000    16.049000

     1       5.525593       5.525593       5.525593    29[7-(1,1,6),7-(6,6),8-(6),8-(6)]
     2       5.671907       5.671907       5.671907    29[7-(1,1,6),7-(6,6),8-(6),8-(6)]
     3       1.793093       1.793093       1.793093    29[7-(1,1,6),7-(6,6),8-(6),8-(6)]
     4       1.939407       1.939407       1.939407    29[7-(1,1,6),7-(6,6),8-(6),8-(6)]
     5       5.421829       5.421829       5.421829    1[6-(6,6,7)]
     6       4.596201       4.596201       4.596201    1[7-(1,6,29)]
     7       4.022889       4.022889       4.022889    1[7-(1,6,29)]
     8       7.008889       7.008889       7.008889    1[6-(1,6,6)]
     9       0.012691       0.012691       0.012691    1[6-(1,6,6)]
    10       6.499776       6.499776       6.499776    1[6-(7,7)]
    11       7.217162       7.217162       7.217162    1[7-(6,6)]
    12       7.139526       7.139526       7.139526    1[6-(6,7)]
    13       6.423632       6.423632       6.423632    1[6-(6,7)]
    14       5.775671       5.775671       5.775671    1[6-(6,6,7)]
    15       6.601299       6.601299       6.601299    1[7-(1,6,29)]
    16       7.174611       7.174611       7.174611    1[7-(1,6,29)]
    17       4.188612       4.188612       4.188612    1[6-(1,6,6)]
    18       3.719809       3.719809       3.719809    1[6-(1,6,6)]
    19       4.697724       4.697724       4.697724    1[6-(7,7)]
    20       3.980338       3.980338       3.980338    1[7-(6,6)]
    21       4.057974       4.057974       4.057974    1[6-(6,7)]
    22       4.773868       4.773868       4.773868    1[6-(6,7)]
    23       1.689329       1.689329       1.689329    1[6-(6,6,7)]
    24         0.8637         0.8637         0.8637    1[7-(1,6,29)]
    25       0.290388       0.290388       0.290388    1[7-(1,6,29)]
    26       3.276388       3.276388       3.276388    1[6-(1,6,6)]
    27       3.745191       3.745191       3.745191    1[6-(1,6,6)]
    28       2.767275       2.767275       2.767275    1[6-(7,7)]
    29       3.484662       3.484662       3.484662    1[7-(6,6)]
    30       3.407026       3.407026       3.407026    1[6-(6,7)]
    31       2.691132       2.691132       2.691132    1[6-(6,7)]
    32       2.043171       2.043171       2.043171    1[6-(6,6,7)]
    33         2.8688         2.8688         2.8688    1[7-(1,6,29)]
    34       3.442111       3.442111       3.442111    1[7-(1,6,29)]
    35       0.456112       0.456112       0.456112    1[6-(1,6,6)]
    36      -0.012691      -0.012691      -0.012691    1[6-(1,6,6)]
    37       0.965224       0.965224       0.965224    1[6-(7,7)]
    38       0.247838       0.247838       0.247838    1[7-(6,6)]
    39       0.325474       0.325474       0.325474    1[6-(6,7)]
    40       1.041368       1.041368       1.041368    1[6-(6,7)]
    41       6.732684       6.732684       6.732684    6[6-(1,6,7),8-(0),8-(29)]
    42       5.889138       5.889138       5.889138    6[1-(0),6-(1,1,6),6-(8,8),7-(1,1,29)]
    43       6.691626       6.691626       6.691626    6[1-(0),1-(0),6-(1,6,7),6-(8,8)]
    44       6.001113       6.001113       6.001113    6[6-(1,1,6),8-(0),8-(29)]
    45       6.566214       6.566214       6.566214    6[1-(0),7-(1,6),7-(6,29)]
    46        6.91259        6.91259        6.91259    6[1-(0),6-(1,7),7-(1,6)]
    47       6.525156       6.525156       6.525156    6[1-(0),6-(1,7),7-(6,29)]
    48       4.464817       4.464817       4.464817    6[6-(1,6,7),8-(0),8-(29)]
    49       5.308361       5.308361       5.308361    6[1-(0),6-(1,1,6),6-(8,8),7-(1,1,29)]
    50       4.505874       4.505874       4.505874    6[1-(0),1-(0),6-(1,6,7),6-(8,8)]
    51       5.196387       5.196387       5.196387    6[6-(1,1,6),8-(0),8-(29)]
    52       4.631286       4.631286       4.631286    6[1-(0),7-(1,6),7-(6,29)]
    53        4.28491        4.28491        4.28491    6[1-(0),6-(1,7),7-(1,6)]
    54       4.672344       4.672344       4.672344    6[1-(0),6-(1,7),7-(6,29)]
    55       3.000183       3.000183       3.000183    6[6-(1,6,7),8-(0),8-(29)]
    56       2.156638       2.156638       2.156638    6[1-(0),6-(1,1,6),6-(8,8),7-(1,1,29)]
    57       2.959126       2.959126       2.959126    6[1-(0),1-(0),6-(1,6,7),6-(8,8)]
    58       2.268613       2.268613       2.268613    6[6-(1,1,6),8-(0),8-(29)]
    59       2.833714       2.833714       2.833714    6[1-(0),7-(1,6),7-(6,29)]
    60        3.18009        3.18009        3.18009    6[1-(0),6-(1,7),7-(1,6)]
    61       2.792657       2.792657       2.792657    6[1-(0),6-(1,7),7-(6,29)]
    62       0.732317       0.732317       0.732317    6[6-(1,6,7),8-(0),8-(29)]
    63       1.575862       1.575862       1.575862    6[1-(0),6-(1,1,6),6-(8,8),7-(1,1,29)]
    64       0.773374       0.773374       0.773374    6[1-(0),1-(0),6-(1,6,7),6-(8,8)]
    65       1.463886       1.463886       1.463886    6[6-(1,1,6),8-(0),8-(29)]
    66       0.898786       0.898786       0.898786    6[1-(0),7-(1,6),7-(6,29)]
    67        0.55241        0.55241        0.55241    6[1-(0),6-(1,7),7-(1,6)]
    68       0.939844       0.939844       0.939844    6[1-(0),6-(1,7),7-(6,29)]
    69       4.836574       4.836574       4.836574    7[1-(0),1-(0),6-(1,6,6),29-(7,8,8)]
    70       6.288516       6.288516       6.288516    7[6-(1,6),6-(1,7),29-(7,8,8)]
    71        6.95514        6.95514        6.95514    7[1-(0),6-(1,6),6-(1,7)]
    72       6.360926       6.360926       6.360926    7[1-(0),1-(0),6-(1,6,6),29-(7,8,8)]
    73       4.908984       4.908984       4.908984    7[6-(1,6),6-(1,7),29-(7,8,8)]
    74        4.24236        4.24236        4.24236    7[1-(0),6-(1,6),6-(1,7)]
    75       1.104073       1.104073       1.104073    7[1-(0),1-(0),6-(1,6,6),29-(7,8,8)]
    76       2.556016       2.556016       2.556016    7[6-(1,6),6-(1,7),29-(7,8,8)]
    77        3.22264        3.22264        3.22264    7[1-(0),6-(1,6),6-(1,7)]
    78       2.628426       2.628426       2.628426    7[1-(0),1-(0),6-(1,6,6),29-(7,8,8)]
    79       1.176484       1.176484       1.176484    7[6-(1,6),6-(1,7),29-(7,8,8)]
    80        0.50986        0.50986        0.50986    7[1-(0),6-(1,6),6-(1,7)]
    81      -0.023888      -0.023888      -0.023888    8[6-(6,8)]
    82       6.727458       6.727458       6.727458    8[6-(6,8),29-(7,7,8)]
    83       6.534861       6.534861       6.534861    8[6-(6,8),29-(7,7,8)]
    84       4.951534       4.951534       4.951534    8[6-(6,8)]
    85       3.756388       3.756388       3.756388    8[6-(6,8)]
    86       4.470042       4.470042       4.470042    8[6-(6,8),29-(7,7,8)]
    87       4.662639       4.662639       4.662639    8[6-(6,8),29-(7,7,8)]
    88       6.245965       6.245965       6.245965    8[6-(6,8)]
    89       3.708612       3.708612       3.708612    8[6-(6,8)]
    90       2.994958       2.994958       2.994958    8[6-(6,8),29-(7,7,8)]
    91       2.802361       2.802361       2.802361    8[6-(6,8),29-(7,7,8)]
    92       1.219034       1.219034       1.219034    8[6-(6,8)]
    93       0.023888       0.023888       0.023888    8[6-(6,8)]
    94       0.737542       0.737542       0.737542    8[6-(6,8),29-(7,7,8)]
    95       0.930139       0.930139       0.930139    8[6-(6,8),29-(7,7,8)]
    96       2.513466       2.513466       2.513466    8[6-(6,8)]
