# Supplementary material for: A collection of forcefield precursors for metal–organic frameworks
Source: RSC Adv. 2019 Nov 13;9(63):36492–507. doi: 10.1039/c9ra07327b (PMC9075174; doi:10.1039/c9ra07327b)
Supplement: RA-009-C9RA07327B-s140 [file RA-009-C9RA07327B-s140.txt]

BAHGUN_clean

4.996700    0.000000    0.000000
1.710065    10.967584    0.000000
-2.498251    -0.000016    12.485513

     1       1.364654       1.364654       1.364654    29[7-(6,6),7-(6,6),8-(6),8-(6)]
     2      -0.278609      -0.278609      -0.278609    29[7-(6,6),7-(6,6),8-(6),8-(6)]
     3        3.90108        3.90108        3.90108    1[6-(6,7)]
     4      -0.541088      -0.541088      -0.541088    1[6-(6,6)]
     5       2.399926       2.399926       2.399926    1[6-(6,6)]
     6       1.802536       1.802536       1.802536    1[6-(6,7)]
     7       2.081282       2.081282       2.081282    1[6-(6,7)]
     8      -1.059466      -1.059466      -1.059466    1[6-(6,6)]
     9       3.499584       3.499584       3.499584    1[6-(6,6)]
    10       4.282964       4.282964       4.282964    1[6-(6,7)]
    11       2.257731       2.257731       2.257731    1[6-(6,7)]
    12       2.812292       2.812292       2.812292    1[6-(6,6)]
    13      -0.953447      -0.953447      -0.953447    1[6-(6,6)]
    14       3.445832       3.445832       3.445832    1[6-(6,7)]
    15       2.936315       2.936315       2.936315    1[6-(6,7)]
    16       2.293843       2.293843       2.293843    1[6-(6,6)]
    17       1.856352       1.856352       1.856352    1[6-(6,6)]
    18       2.639707       2.639707       2.639707    1[6-(6,7)]
    19       -0.37979       -0.37979       -0.37979    6[1-(0),6-(1,6),7-(6,29)]
    20      -0.061291      -0.061291      -0.061291    6[1-(0),6-(1,7),6-(6,6)]
    21       0.972059       0.972059       0.972059    6[6-(1,6),6-(1,6),6-(8,8)]
    22       1.686002       1.686002       1.686002    6[1-(0),6-(1,7),6-(6,6)]
    23       1.320293       1.320293       1.320293    6[1-(0),6-(1,6),7-(6,29)]
    24       1.371173       1.371173       1.371173    6[6-(6,6),8-(0),8-(29)]
    25       1.366738       1.366738       1.366738    6[1-(0),6-(1,6),7-(6,29)]
    26      -1.520631      -1.520631      -1.520631    6[1-(0),6-(1,7),6-(6,6)]
    27       2.402844       2.402844       2.402844    6[6-(1,6),6-(1,6),6-(8,8)]
    28       4.244282       4.244282       4.244282    6[1-(0),6-(1,7),6-(6,6)]
    29       1.940213       1.940213       1.940213    6[6-(6,6),8-(0),8-(29)]
    30       4.711006       4.711006       4.711006    6[1-(0),6-(1,6),7-(6,29)]
    31       2.973569       2.973569       2.973569    6[1-(0),6-(1,6),7-(6,29)]
    32       3.292086       3.292086       3.292086    6[1-(0),6-(1,7),6-(6,6)]
    33       4.325449       4.325449       4.325449    6[6-(1,6),6-(1,6),6-(8,8)]
    34       5.039385       5.039385       5.039385    6[1-(0),6-(1,7),6-(6,6)]
    35       2.963593       2.963593       2.963593    6[1-(0),6-(1,6),7-(6,29)]
    36       4.724583       4.724583       4.724583    6[6-(6,6),8-(0),8-(29)]
    37      -0.276484      -0.276484      -0.276484    6[1-(0),6-(1,6),7-(6,29)]
    38       1.832666       1.832666       1.832666    6[1-(0),6-(1,7),6-(6,6)]
    39       5.756137       5.756137       5.756137    6[6-(1,6),6-(1,6),6-(8,8)]
    40       2.601053       2.601053       2.601053    6[1-(0),6-(1,7),6-(6,6)]
    41       5.293523       5.293523       5.293523    6[6-(6,6),8-(0),8-(29)]
    42       3.067762       3.067762       3.067762    6[1-(0),6-(1,6),7-(6,29)]
    43       0.294847       0.294847       0.294847    7[6-(1,6),6-(1,6),29-(7,8,8)]
    44       0.755672       0.755672       0.755672    7[6-(1,6),6-(1,6),29-(7,8,8)]
    45       1.938134       1.938134       1.938134    7[6-(1,6),6-(1,6),29-(7,8,8)]
    46      -0.887568      -0.887568      -0.887568    7[6-(1,6),6-(1,6),29-(7,8,8)]
    47       0.627641       0.627641       0.627641    8[6-(6,8),29-(7,7,8)]
    48       2.380207       2.380207       2.380207    8[6-(6,8)]
    49       0.746077       0.746077       0.746077    8[6-(6,8),29-(7,7,8)]
    50       2.727369       2.727369       2.727369    8[6-(6,8)]
    51       3.981055       3.981055       3.981055    8[6-(6,8),29-(7,7,8)]
    52       0.736926       0.736926       0.736926    8[6-(6,8)]
    53        2.38932        2.38932        2.38932    8[6-(6,8),29-(7,7,8)]
    54       4.370628       4.370628       4.370628    8[6-(6,8)]
