# Supplementary material for: A collection of forcefield precursors for metal–organic frameworks
Source: RSC Adv. 2019 Nov 13;9(63):36492–507. doi: 10.1039/c9ra07327b (PMC9075174; doi:10.1039/c9ra07327b)
Supplement: RA-009-C9RA07327B-s141 [file RA-009-C9RA07327B-s141.txt]

BAHGUN01_clean

4.957900    0.000000    0.000000
1.542123    10.879347    0.000000
-2.478964    0.000005    12.539207

     1       0.927046       0.927046       0.927046    29[7-(6,6),7-(6,6),8-(6),8-(6)]
     2       2.634927       2.634927       2.634927    29[7-(6,6),7-(6,6),8-(6),8-(6)]
     3       3.430165       3.430165       3.430165    1[6-(6,7)]
     4       2.896849       2.896849       2.896849    1[6-(6,6)]
     5      -0.057283      -0.057283      -0.057283    1[6-(6,6)]
     6       0.548186       0.548186       0.548186    1[6-(6,7)]
     7      -0.266733      -0.266733      -0.266733    1[6-(6,7)]
     8       2.064698       2.064698       2.064698    1[6-(6,6)]
     9       0.105068       0.105068       0.105068    1[6-(6,6)]
    10       4.424512       4.424512       4.424512    1[6-(6,7)]
    11       0.180158       0.180158       0.180158    1[6-(6,7)]
    12      -0.353163      -0.353163      -0.353163    1[6-(6,6)]
    13       3.192727       3.192727       3.192727    1[6-(6,6)]
    14         3.7982         3.7982         3.7982    1[6-(6,7)]
    15       2.983287       2.983287       2.983287    1[6-(6,7)]
    16       3.772598       3.772598       3.772598    1[6-(6,6)]
    17        3.35507        3.35507        3.35507    1[6-(6,6)]
    18       5.195573       5.195573       5.195573    1[6-(6,7)]
    19       2.719466       2.719466       2.719466    6[1-(0),6-(1,6),7-(6,29)]
    20       2.407208       2.407208       2.407208    6[1-(0),6-(1,7),6-(6,6)]
    21       1.357756       1.357756       1.357756    6[6-(1,6),6-(1,6),6-(8,8)]
    22       0.658363       0.658363       0.658363    6[1-(0),6-(1,7),6-(6,6)]
    23        1.02844        1.02844        1.02844    6[1-(0),6-(1,6),7-(6,29)]
    24       0.946768       0.946768       0.946768    6[6-(6,6),8-(0),8-(29)]
    25       -0.68789       -0.68789       -0.68789    6[1-(0),6-(1,6),7-(6,29)]
    26      -0.215464      -0.215464      -0.215464    6[1-(0),6-(1,7),6-(6,6)]
    27       1.636557       1.636557       1.636557    6[6-(1,6),6-(1,6),6-(8,8)]
    28       0.561768       0.561768       0.561768    6[1-(0),6-(1,7),6-(6,6)]
    29       2.651637       2.651637       2.651637    6[1-(0),6-(1,6),7-(6,29)]
    30       3.653928       3.653928       3.653928    6[6-(6,6),8-(0),8-(29)]
    31       1.011581       1.011581       1.011581    6[1-(0),6-(1,6),7-(6,29)]
    32      -0.842803      -0.842803      -0.842803    6[1-(0),6-(1,7),6-(6,6)]
    33       3.065643       3.065643       3.065643    6[6-(1,6),6-(1,6),6-(8,8)]
    34       3.908374       3.908374       3.908374    6[1-(0),6-(1,7),6-(6,6)]
    35       4.278454       4.278454       4.278454    6[1-(0),6-(1,6),7-(6,29)]
    36       2.654653       2.654653       2.654653    6[6-(6,6),8-(0),8-(29)]
    37       2.562131       2.562131       2.562131    6[1-(0),6-(1,6),7-(6,29)]
    38        3.03456        3.03456        3.03456    6[1-(0),6-(1,7),6-(6,6)]
    39      -0.071344      -0.071344      -0.071344    6[6-(1,6),6-(1,6),6-(8,8)]
    40      -1.146132      -1.146132      -1.146132    6[1-(0),6-(1,7),6-(6,6)]
    41       5.901663       5.901663       5.901663    6[1-(0),6-(1,6),7-(6,29)]
    42       0.403907       0.403907       0.403907    6[6-(6,6),8-(0),8-(29)]
    43       2.055405       2.055405       2.055405    7[6-(1,6),6-(1,6),29-(7,8,8)]
    44      -1.720581      -1.720581      -1.720581    7[6-(1,6),6-(1,6),29-(7,8,8)]
    45       5.305421       5.305421       5.305421    7[6-(1,6),6-(1,6),29-(7,8,8)]
    46       1.529442       1.529442       1.529442    7[6-(1,6),6-(1,6),29-(7,8,8)]
    47       1.680441       1.680441       1.680441    8[6-(6,8),29-(7,7,8)]
    48        4.87986        4.87986        4.87986    8[6-(6,8)]
    49        4.85593        4.85593        4.85593    8[6-(6,8),29-(7,7,8)]
    50       2.883609       2.883609       2.883609    8[6-(6,8)]
    51       3.388325       3.388325       3.388325    8[6-(6,8),29-(7,7,8)]
    52       1.629843       1.629843       1.629843    8[6-(6,8)]
    53       1.605908       1.605908       1.605908    8[6-(6,8),29-(7,7,8)]
    54      -0.366411      -0.366411      -0.366411    8[6-(6,8)]
