# Supplementary material for: A collection of forcefield precursors for metal–organic frameworks
Source: RSC Adv. 2019 Nov 13;9(63):36492–507. doi: 10.1039/c9ra07327b (PMC9075174; doi:10.1039/c9ra07327b)
Supplement: RA-009-C9RA07327B-s142 [file RA-009-C9RA07327B-s142.txt]

BAHGUN02_clean

4.941000    0.000000    0.000000
1.493886    10.857712    0.000000
-2.470446    -0.000009    12.514489

     1       3.119299       3.119299       3.119299    29[7-(6,6),7-(6,6),8-(6),8-(6)]
     2       1.395771       1.395771       1.395771    29[7-(6,6),7-(6,6),8-(6),8-(6)]
     3       3.881491       3.881491       3.881491    1[6-(6,7)]
     4       3.351225       3.351225       3.351225    1[6-(6,6)]
     5       0.402784       0.402784       0.402784    1[6-(6,6)]
     6       1.027665       1.027665       1.027665    1[6-(6,7)]
     7       0.220909       0.220909       0.220909    1[6-(6,7)]
     8       1.004244       1.004244       1.004244    1[6-(6,6)]
     9        0.60579        0.60579        0.60579    1[6-(6,6)]
    10       2.427515       2.427515       2.427515    1[6-(6,7)]
    11       0.664066       0.664066       0.664066    1[6-(6,7)]
    12       0.133784       0.133784       0.133784    1[6-(6,6)]
    13       2.126336       2.126336       2.126336    1[6-(6,6)]
    14       4.245119       4.245119       4.245119    1[6-(6,7)]
    15       3.438385       3.438385       3.438385    1[6-(6,7)]
    16      -0.719266      -0.719266      -0.719266    1[6-(6,6)]
    17       3.823193       3.823193       3.823193    1[6-(6,6)]
    18       3.174458       3.174458       3.174458    1[6-(6,7)]
    19       1.407233       1.407233       1.407233    6[6-(6,6),8-(0),8-(29)]
    20       3.183994       3.183994       3.183994    6[1-(0),6-(1,6),7-(6,29)]
    21       2.866644       2.866644       2.866644    6[1-(0),6-(1,7),6-(6,6)]
    22       1.825011       1.825011       1.825011    6[6-(1,6),6-(1,6),6-(8,8)]
    23       1.115013       1.115013       1.115013    6[1-(0),6-(1,7),6-(6,6)]
    24       1.493678       1.493678       1.493678    6[1-(0),6-(1,6),7-(6,29)]
    25       2.608867       2.608867       2.608867    6[6-(6,6),8-(0),8-(29)]
    26       4.745459       4.745459       4.745459    6[1-(0),6-(1,6),7-(6,29)]
    27       0.273704       0.273704       0.273704    6[1-(0),6-(1,7),6-(6,6)]
    28       2.128971       2.128971       2.128971    6[6-(1,6),6-(1,6),6-(8,8)]
    29        1.05585        1.05585        1.05585    6[1-(0),6-(1,7),6-(6,6)]
    30        3.12426        3.12426        3.12426    6[1-(0),6-(1,6),7-(6,29)]
    31       3.130776       3.130776       3.130776    6[6-(6,6),8-(0),8-(29)]
    32      -0.033436      -0.033436      -0.033436    6[1-(0),6-(1,6),7-(6,29)]
    33      -0.350796      -0.350796      -0.350796    6[1-(0),6-(1,7),6-(6,6)]
    34       3.548565       3.548565       3.548565    6[6-(1,6),6-(1,6),6-(8,8)]
    35       2.838569       2.838569       2.838569    6[1-(0),6-(1,7),6-(6,6)]
    36       3.217244       3.217244       3.217244    6[1-(0),6-(1,6),7-(6,29)]
    37       0.885271       0.885271       0.885271    6[6-(6,6),8-(0),8-(29)]
    38       3.021942       3.021942       3.021942    6[1-(0),6-(1,6),7-(6,29)]
    39       3.491196       3.491196       3.491196    6[1-(0),6-(1,7),6-(6,6)]
    40       5.346365       5.346365       5.346365    6[6-(1,6),6-(1,6),6-(8,8)]
    41       4.273246       4.273246       4.273246    6[1-(0),6-(1,7),6-(6,6)]
    42       1.400756       1.400756       1.400756    6[1-(0),6-(1,6),7-(6,29)]
    43       2.508065       2.508065       2.508065    7[6-(1,6),6-(1,6),29-(7,8,8)]
    44       3.713428       3.713428       3.713428    7[6-(1,6),6-(1,6),29-(7,8,8)]
    45      -0.709361      -0.709361      -0.709361    7[6-(1,6),6-(1,6),29-(7,8,8)]
    46       1.989913       1.989913       1.989913    7[6-(1,6),6-(1,6),29-(7,8,8)]
    47       2.133628       2.133628       2.133628    8[6-(6,8),29-(7,7,8)]
    48        0.37469        0.37469        0.37469    8[6-(6,8)]
    49      -1.132645      -1.132645      -1.132645    8[6-(6,8),29-(7,7,8)]
    50       1.826747       1.826747       1.826747    8[6-(6,8)]
    51       3.857168       3.857168       3.857168    8[6-(6,8),29-(7,7,8)]
    52       2.098227       2.098227       2.098227    8[6-(6,8)]
    53       2.084757       2.084757       2.084757    8[6-(6,8),29-(7,7,8)]
    54       5.044158       5.044158       5.044158    8[6-(6,8)]
