# Supplementary material for: A collection of forcefield precursors for metal–organic frameworks
Source: RSC Adv. 2019 Nov 13;9(63):36492–507. doi: 10.1039/c9ra07327b (PMC9075174; doi:10.1039/c9ra07327b)
Supplement: RA-009-C9RA07327B-s143 [file RA-009-C9RA07327B-s143.txt]

BAHGUN03_clean

4.981000    0.000000    0.000000
1.642044    10.895965    0.000000
-2.490555    0.000010    12.533443

     1       4.049849       4.049849       4.049849    29[7-(6,6),7-(6,6),8-(6),8-(6)]
     2       2.380341       2.380341       2.380341    29[7-(6,6),7-(6,6),8-(6),8-(6)]
     3       1.625203       1.625203       1.625203    1[6-(6,6)]
     4       4.751338       4.751338       4.751338    1[6-(6,7)]
     5       1.991481       1.991481       1.991481    1[6-(6,7)]
     6       1.211189       1.211189       1.211189    1[6-(6,6)]
     7       0.442326       0.442326       0.442326    1[6-(6,6)]
     8       3.244826       3.244826       3.244826    1[6-(6,7)]
     9       1.152519       1.152519       1.152519    1[6-(6,7)]
    10       1.741286       1.741286       1.741286    1[6-(6,6)]
    11       3.294721       3.294721       3.294721    1[6-(6,6)]
    12        5.57236        5.57236        5.57236    1[6-(6,7)]
    13       0.321969       0.321969       0.321969    1[6-(6,7)]
    14       -2.10038       -2.10038       -2.10038    1[6-(6,6)]
    15       2.111803       2.111803       2.111803    1[6-(6,6)]
    16        1.57533        1.57533        1.57533    1[6-(6,7)]
    17       4.464029       4.464029       4.464029    1[6-(6,7)]
    18       0.071813       0.071813       0.071813    1[6-(6,6)]
    19      -0.373318      -0.373318      -0.373318    6[6-(6,6),8-(0),8-(29)]
    20       0.099465       0.099465       0.099465    6[6-(1,6),6-(1,6),6-(8,8)]
    21       1.168983       1.168983       1.168983    6[1-(0),6-(1,7),6-(6,6)]
    22       4.046714       4.046714       4.046714    6[1-(0),6-(1,6),7-(6,29)]
    23       2.416648       2.416648       2.416648    6[1-(0),6-(1,6),7-(6,29)]
    24        1.94994        1.94994        1.94994    6[1-(0),6-(1,7),6-(6,6)]
    25       0.723535       0.723535       0.723535    6[6-(6,6),8-(0),8-(29)]
    26       0.317493       0.317493       0.317493    6[6-(1,6),6-(1,6),6-(8,8)]
    27      -0.716514      -0.716514      -0.716514    6[1-(0),6-(1,7),6-(6,6)]
    28       3.957949       3.957949       3.957949    6[1-(0),6-(1,6),7-(6,29)]
    29       0.669627       0.669627       0.669627    6[1-(0),6-(1,6),7-(6,29)]
    30       1.032679       1.032679       1.032679    6[1-(0),6-(1,7),6-(6,6)]
    31         1.2962         1.2962         1.2962    6[6-(6,6),8-(0),8-(29)]
    32       1.768993       1.768993       1.768993    6[6-(1,6),6-(1,6),6-(8,8)]
    33       2.838509       2.838509       2.838509    6[1-(0),6-(1,7),6-(6,6)]
    34       2.377183       2.377183       2.377183    6[1-(0),6-(1,6),7-(6,29)]
    35      -0.894915      -0.894915      -0.894915    6[1-(0),6-(1,6),7-(6,29)]
    36      -1.361631      -1.361631      -1.361631    6[1-(0),6-(1,7),6-(6,6)]
    37       4.035071       4.035071       4.035071    6[6-(6,6),8-(0),8-(29)]
    38       3.629018       3.629018       3.629018    6[6-(1,6),6-(1,6),6-(8,8)]
    39       2.595005       2.595005       2.595005    6[1-(0),6-(1,7),6-(6,6)]
    40       2.288457       2.288457       2.288457    6[1-(0),6-(1,6),7-(6,29)]
    41       3.981139       3.981139       3.981139    6[1-(0),6-(1,6),7-(6,29)]
    42       4.344202       4.344202       4.344202    6[1-(0),6-(1,7),6-(6,6)]
    43       3.450752       3.450752       3.450752    7[6-(1,6),6-(1,6),29-(7,8,8)]
    44       -0.35959       -0.35959       -0.35959    7[6-(1,6),6-(1,6),29-(7,8,8)]
    45       1.781231       1.781231       1.781231    7[6-(1,6),6-(1,6),29-(7,8,8)]
    46       2.951915       2.951915       2.951915    7[6-(1,6),6-(1,6),29-(7,8,8)]
    47       3.407915       3.407915       3.407915    8[6-(6,8),29-(7,7,8)]
    48       0.404208       0.404208       0.404208    8[6-(6,8)]
    49        1.62772        1.62772        1.62772    8[6-(6,8),29-(7,7,8)]
    50       1.748725       1.748725       1.748725    8[6-(6,8)]
    51       0.096435       0.096435       0.096435    8[6-(6,8),29-(7,7,8)]
    52       2.073718       2.073718       2.073718    8[6-(6,8)]
    53       3.297216       3.297216       3.297216    8[6-(6,8),29-(7,7,8)]
    54       0.079267       0.079267       0.079267    8[6-(6,8)]
