# Supplementary material for: A collection of forcefield precursors for metal–organic frameworks
Source: RSC Adv. 2019 Nov 13;9(63):36492–507. doi: 10.1039/c9ra07327b (PMC9075174; doi:10.1039/c9ra07327b)
Supplement: RA-009-C9RA07327B-s144 [file RA-009-C9RA07327B-s144.txt]

BAHGUN04_clean

5.006000    0.000000    0.000000
1.664069    10.926005    0.000000
-2.502931    -0.000011    12.578495

     1       4.074175       4.074175       4.074175    29[7-(6,6),7-(6,6),8-(6),8-(6)]
     2       2.403248       2.403248       2.403248    29[7-(6,6),7-(6,6),8-(6),8-(6)]
     3       1.642852       1.642852       1.642852    1[6-(6,6)]
     4        4.77784        4.77784        4.77784    1[6-(6,7)]
     5       2.010319       2.010319       2.010319    1[6-(6,7)]
     6       1.247611       1.247611       1.247611    1[6-(6,6)]
     7        0.44933        0.44933        0.44933    1[6-(6,6)]
     8       3.256775       3.256775       3.256775    1[6-(6,7)]
     9       1.156024       1.156024       1.156024    1[6-(6,7)]
    10       1.750878       1.750878       1.750878    1[6-(6,6)]
    11       3.313766       3.313766       3.313766    1[6-(6,6)]
    12       5.609874       5.609874       5.609874    1[6-(6,7)]
    13       0.339395       0.339395       0.339395    1[6-(6,7)]
    14      -2.087364      -2.087364      -2.087364    1[6-(6,6)]
    15       2.120297       2.120297       2.120297    1[6-(6,6)]
    16       1.585832       1.585832       1.585832    1[6-(6,7)]
    17       4.491073       4.491073       4.491073    1[6-(6,7)]
    18       0.079906       0.079906       0.079906    1[6-(6,6)]
    19      -0.362631      -0.362631      -0.362631    6[6-(6,6),8-(0),8-(29)]
    20       0.110336       0.110336       0.110336    6[6-(1,6),6-(1,6),6-(8,8)]
    21       1.187487       1.187487       1.187487    6[1-(0),6-(1,7),6-(6,6)]
    22       4.074086       4.074086       4.074086    6[1-(0),6-(1,6),7-(6,29)]
    23       2.439313       2.439313       2.439313    6[1-(0),6-(1,6),7-(6,29)]
    24       1.978381       1.978381       1.978381    6[1-(0),6-(1,7),6-(6,6)]
    25       0.725919       0.725919       0.725919    6[6-(6,6),8-(0),8-(29)]
    26       0.323111       0.323111       0.323111    6[6-(1,6),6-(1,6),6-(8,8)]
    27      -0.726475      -0.726475      -0.726475    6[1-(0),6-(1,7),6-(6,6)]
    28       3.969344       3.969344       3.969344    6[1-(0),6-(1,6),7-(6,29)]
    29       0.672595       0.672595       0.672595    6[1-(0),6-(1,6),7-(6,29)]
    30        1.04032        1.04032        1.04032    6[1-(0),6-(1,7),6-(6,6)]
    31       1.308284       1.308284       1.308284    6[6-(6,6),8-(0),8-(29)]
    32       1.781239       1.781239       1.781239    6[6-(1,6),6-(1,6),6-(8,8)]
    33       2.858392       2.858392       2.858392    6[1-(0),6-(1,7),6-(6,6)]
    34       2.403187       2.403187       2.403187    6[1-(0),6-(1,6),7-(6,29)]
    35       -0.89567       -0.89567       -0.89567    6[1-(0),6-(1,6),7-(6,29)]
    36      -1.356592      -1.356592      -1.356592    6[1-(0),6-(1,7),6-(6,6)]
    37       4.060935       4.060935       4.060935    6[6-(6,6),8-(0),8-(29)]
    38       3.658141       3.658141       3.658141    6[6-(1,6),6-(1,6),6-(8,8)]
    39       2.608564       2.608564       2.608564    6[1-(0),6-(1,7),6-(6,6)]
    40       2.298395       2.298395       2.298395    6[1-(0),6-(1,6),7-(6,29)]
    41       4.007642       4.007642       4.007642    6[1-(0),6-(1,6),7-(6,29)]
    42       4.375355       4.375355       4.375355    6[1-(0),6-(1,7),6-(6,6)]
    43       3.479737       3.479737       3.479737    7[6-(1,6),6-(1,6),29-(7,8,8)]
    44      -0.361478      -0.361478      -0.361478    7[6-(1,6),6-(1,6),29-(7,8,8)]
    45       1.808825       1.808825       1.808825    7[6-(1,6),6-(1,6),29-(7,8,8)]
    46       2.973578       2.973578       2.973578    7[6-(1,6),6-(1,6),29-(7,8,8)]
    47       3.437587       3.437587       3.437587    8[6-(6,8),29-(7,7,8)]
    48       0.420005       0.420005       0.420005    8[6-(6,8)]
    49       1.643172       1.643172       1.643172    8[6-(6,8),29-(7,7,8)]
    50        1.75985        1.75985        1.75985    8[6-(6,8)]
    51       0.102501       0.102501       0.102501    8[6-(6,8),29-(7,7,8)]
    52        2.09093        2.09093        2.09093    8[6-(6,8)]
    53       3.314115       3.314115       3.314115    8[6-(6,8),29-(7,7,8)]
    54       0.088859       0.088859       0.088859    8[6-(6,8)]
