# Supplementary material for: A collection of forcefield precursors for metal–organic frameworks
Source: RSC Adv. 2019 Nov 13;9(63):36492–507. doi: 10.1039/c9ra07327b (PMC9075174; doi:10.1039/c9ra07327b)
Supplement: RA-009-C9RA07327B-s145 [file RA-009-C9RA07327B-s145.txt]

BAHMAZ_clean

11.998000    0.000000    0.000000
0.000000    12.944000    0.000000
0.000000    -2.247431    23.383245

     1       5.469648       5.469648       5.469648    47[8-(6),8-(6),47-(7,8,8)]
     2       5.675894       5.675894       5.675894    47[7-(6,6,6),8-(6),8-(6),47-(8,8)]
     3       8.287738       8.287738       8.287738    47[7-(6,6,6),7-(6,6,6)]
     4      11.468648      11.468648      11.468648    47[8-(6),8-(6),47-(7,8,8)]
     5      11.674894      11.674894      11.674894    47[7-(6,6,6),8-(6),8-(6),47-(8,8)]
     6       2.288738       2.288738       2.288738    47[7-(6,6,6),7-(6,6,6)]
     7       6.528352       6.528352       6.528352    47[8-(6),8-(6),47-(7,8,8)]
     8       6.322106       6.322106       6.322106    47[7-(6,6,6),8-(6),8-(6),47-(8,8)]
     9       3.710262       3.710262       3.710262    47[7-(6,6,6),7-(6,6,6)]
    10       0.529352       0.529352       0.529352    47[8-(6),8-(6),47-(7,8,8)]
    11       0.323106       0.323106       0.323106    47[7-(6,6,6),8-(6),8-(6),47-(8,8)]
    12       9.709262       9.709262       9.709262    47[7-(6,6,6),7-(6,6,6)]
    13       6.568905       6.568905       6.568905    1[6-(1,7,7)]
    14       7.414764       7.414764       7.414764    1[6-(1,7,7)]
    15       6.294151       6.294151       6.294151    1[6-(1,7,7)]
    16       4.744009       4.744009       4.744009    1[6-(1,7,7)]
    17       3.471021       3.471021       3.471021    1[6-(1,7,7)]
    18       4.184902       4.184902       4.184902    1[6-(1,7,7)]
    19       4.112914       4.112914       4.112914    1[6-(1,7,7)]
    20       3.442226       3.442226       3.442226    1[6-(1,7,7)]
    21       6.562906       6.562906       6.562906    1[6-(1,7,7)]
    22       7.411165       7.411165       7.411165    1[6-(1,7,7)]
    23       5.258723       5.258723       5.258723    1[6-(1,7,7)]
    24       5.245526       5.245526       5.245526    1[6-(1,7,7)]
    25        3.71818        3.71818        3.71818    1[6-(6,6)]
    26       5.717047       5.717047       5.717047    1[6-(6,6)]
    27        6.84006        6.84006        6.84006    1[6-(6,6)]
    28       3.814164       3.814164       3.814164    1[6-(6,6)]
    29       5.078753       5.078753       5.078753    1[6-(6,6)]
    30       7.273188       7.273188       7.273188    1[6-(6,6)]
    31       7.689518       7.689518       7.689518    1[6-(6,6)]
    32       3.708582       3.708582       3.708582    1[6-(6,6)]
    33       0.569905       0.569905       0.569905    1[6-(1,7,7)]
    34       1.415764       1.415764       1.415764    1[6-(1,7,7)]
    35       0.295151       0.295151       0.295151    1[6-(1,7,7)]
    36      10.743009      10.743009      10.743009    1[6-(1,7,7)]
    37       9.470021       9.470021       9.470021    1[6-(1,7,7)]
    38      10.183902      10.183902      10.183902    1[6-(1,7,7)]
    39      10.111914      10.111914      10.111914    1[6-(1,7,7)]
    40       9.441226       9.441226       9.441226    1[6-(1,7,7)]
    41       0.563906       0.563906       0.563906    1[6-(1,7,7)]
    42       1.412165       1.412165       1.412165    1[6-(1,7,7)]
    43      11.257723      11.257723      11.257723    1[6-(1,7,7)]
    44      11.244526      11.244526      11.244526    1[6-(1,7,7)]
    45        9.71718        9.71718        9.71718    1[6-(6,6)]
    46      11.716047      11.716047      11.716047    1[6-(6,6)]
    47        0.84106        0.84106        0.84106    1[6-(6,6)]
    48       9.813164       9.813164       9.813164    1[6-(6,6)]
    49      11.077753      11.077753      11.077753    1[6-(6,6)]
    50       1.274188       1.274188       1.274188    1[6-(6,6)]
    51       1.690518       1.690518       1.690518    1[6-(6,6)]
    52       9.707582       9.707582       9.707582    1[6-(6,6)]
    53       5.429095       5.429095       5.429095    1[6-(1,7,7)]
    54       4.583236       4.583236       4.583236    1[6-(1,7,7)]
    55       5.703849       5.703849       5.703849    1[6-(1,7,7)]
    56       7.253991       7.253991       7.253991    1[6-(1,7,7)]
    57       8.526979       8.526979       8.526979    1[6-(1,7,7)]
    58       7.813098       7.813098       7.813098    1[6-(1,7,7)]
    59       7.885086       7.885086       7.885086    1[6-(1,7,7)]
    60       8.555774       8.555774       8.555774    1[6-(1,7,7)]
    61       5.435094       5.435094       5.435094    1[6-(1,7,7)]
    62       4.586835       4.586835       4.586835    1[6-(1,7,7)]
    63       6.739277       6.739277       6.739277    1[6-(1,7,7)]
    64       6.752474       6.752474       6.752474    1[6-(1,7,7)]
    65        8.27982        8.27982        8.27982    1[6-(6,6)]
    66       6.280953       6.280953       6.280953    1[6-(6,6)]
    67        5.15794        5.15794        5.15794    1[6-(6,6)]
    68       8.183836       8.183836       8.183836    1[6-(6,6)]
    69       6.919247       6.919247       6.919247    1[6-(6,6)]
    70       4.724812       4.724812       4.724812    1[6-(6,6)]
    71       4.308482       4.308482       4.308482    1[6-(6,6)]
    72       8.289418       8.289418       8.289418    1[6-(6,6)]
    73      11.428095      11.428095      11.428095    1[6-(1,7,7)]
    74      10.582236      10.582236      10.582236    1[6-(1,7,7)]
    75      11.702849      11.702849      11.702849    1[6-(1,7,7)]
    76       1.254991       1.254991       1.254991    1[6-(1,7,7)]
    77       2.527979       2.527979       2.527979    1[6-(1,7,7)]
    78       1.814098       1.814098       1.814098    1[6-(1,7,7)]
    79       1.886086       1.886086       1.886086    1[6-(1,7,7)]
    80       2.556774       2.556774       2.556774    1[6-(1,7,7)]
    81      11.434094      11.434094      11.434094    1[6-(1,7,7)]
    82      10.585835      10.585835      10.585835    1[6-(1,7,7)]
    83       0.740277       0.740277       0.740277    1[6-(1,7,7)]
    84       0.753474       0.753474       0.753474    1[6-(1,7,7)]
    85        2.28082        2.28082        2.28082    1[6-(6,6)]
    86       0.281953       0.281953       0.281953    1[6-(6,6)]
    87       11.15694       11.15694       11.15694    1[6-(6,6)]
    88       2.184836       2.184836       2.184836    1[6-(6,6)]
    89       0.920247       0.920247       0.920247    1[6-(6,6)]
    90      10.723812      10.723812      10.723812    1[6-(6,6)]
    91      10.307482      10.307482      10.307482    1[6-(6,6)]
    92       2.290418       2.290418       2.290418    1[6-(6,6)]
    93       6.592901       6.592901       6.592901    6[1-(0),1-(0),7-(6,6),7-(6,6,47)]
    94       5.497484       5.497484       5.497484    6[1-(0),1-(0),7-(6,6),7-(6,6,47)]
    95       4.223296       4.223296       4.223296    6[1-(0),1-(0),7-(6,6),7-(6,6,47)]
    96       4.184902       4.184902       4.184902    6[1-(0),1-(0),7-(6,6,47),7-(6,6,47)]
    97       6.589302       6.589302       6.589302    6[1-(0),1-(0),7-(6,6,47),7-(6,6,47)]
    98       5.286319       5.286319       5.286319    6[1-(0),1-(0),7-(6,6,47),7-(6,6,47)]
    99       2.334811       2.334811       2.334811    6[6-(6,6),8-(47),8-(47)]
   100       3.593401       3.593401       3.593401    6[6-(1,6),6-(1,6),6-(8,8)]
   101       4.162106       4.162106       4.162106    6[1-(0),6-(1,6),6-(6,6)]
   102       5.348708       5.348708       5.348708    6[1-(0),6-(1,6),6-(1,6)]
   103       5.989402       5.989402       5.989402    6[1-(0),6-(1,6),6-(6,6)]
   104       5.435094       5.435094       5.435094    6[6-(1,6),6-(1,6),6-(8,8)]
   105       4.208898       4.208898       4.208898    6[1-(0),6-(6,6),6-(6,6)]
   106       6.160973       6.160973       6.160973    6[6-(6,6),8-(0),8-(0)]
   107       2.775137       2.775137       2.775137    6[6-(6,6),8-(47),8-(47)]
   108         4.1993         4.1993         4.1993    6[6-(1,6),6-(1,6),6-(8,8)]
   109       5.255124       5.255124       5.255124    6[1-(0),6-(1,6),6-(6,6)]
   110       6.547309       6.547309       6.547309    6[1-(0),6-(1,6),6-(1,6)]
   111       6.792068       6.792068       6.792068    6[1-(0),6-(1,6),6-(6,6)]
   112       5.745842       5.745842       5.745842    6[6-(1,6),6-(1,6),6-(8,8)]
   113       4.444059       4.444059       4.444059    6[1-(0),6-(6,6),6-(6,6)]
   114        6.06019        6.06019        6.06019    6[6-(6,6),8-(0),8-(0)]
   115       0.593901       0.593901       0.593901    6[1-(0),1-(0),7-(6,6),7-(6,6,47)]
   116      11.496484      11.496484      11.496484    6[1-(0),1-(0),7-(6,6),7-(6,6,47)]
   117      10.222296      10.222296      10.222296    6[1-(0),1-(0),7-(6,6),7-(6,6,47)]
   118      10.183902      10.183902      10.183902    6[1-(0),1-(0),7-(6,6,47),7-(6,6,47)]
   119       0.590302       0.590302       0.590302    6[1-(0),1-(0),7-(6,6,47),7-(6,6,47)]
   120      11.285319      11.285319      11.285319    6[1-(0),1-(0),7-(6,6,47),7-(6,6,47)]
   121       8.333811       8.333811       8.333811    6[6-(6,6),8-(47),8-(47)]
   122       9.592401       9.592401       9.592401    6[6-(1,6),6-(1,6),6-(8,8)]
   123      10.161106      10.161106      10.161106    6[1-(0),6-(1,6),6-(6,6)]
   124      11.347708      11.347708      11.347708    6[1-(0),6-(1,6),6-(1,6)]
   125      -0.009598      -0.009598      -0.009598    6[1-(0),6-(1,6),6-(6,6)]
   126      11.434094      11.434094      11.434094    6[6-(1,6),6-(1,6),6-(8,8)]
   127      10.207898      10.207898      10.207898    6[1-(0),6-(6,6),6-(6,6)]
   128       0.161973       0.161973       0.161973    6[6-(6,6),8-(0),8-(0)]
   129       8.774137       8.774137       8.774137    6[6-(6,6),8-(47),8-(47)]
   130        10.1983        10.1983        10.1983    6[6-(1,6),6-(1,6),6-(8,8)]
   131      11.254124      11.254124      11.254124    6[1-(0),6-(1,6),6-(6,6)]
   132       0.548309       0.548309       0.548309    6[1-(0),6-(1,6),6-(1,6)]
   133       0.793068       0.793068       0.793068    6[1-(0),6-(1,6),6-(6,6)]
   134      11.744842      11.744842      11.744842    6[6-(1,6),6-(1,6),6-(8,8)]
   135      10.443059      10.443059      10.443059    6[1-(0),6-(6,6),6-(6,6)]
   136        0.06119        0.06119        0.06119    6[6-(6,6),8-(0),8-(0)]
   137       5.405099       5.405099       5.405099    6[1-(0),1-(0),7-(6,6),7-(6,6,47)]
   138       6.500516       6.500516       6.500516    6[1-(0),1-(0),7-(6,6),7-(6,6,47)]
   139       7.774704       7.774704       7.774704    6[1-(0),1-(0),7-(6,6),7-(6,6,47)]
   140       7.813098       7.813098       7.813098    6[1-(0),1-(0),7-(6,6,47),7-(6,6,47)]
   141       5.408698       5.408698       5.408698    6[1-(0),1-(0),7-(6,6,47),7-(6,6,47)]
   142       6.711681       6.711681       6.711681    6[1-(0),1-(0),7-(6,6,47),7-(6,6,47)]
   143       9.663189       9.663189       9.663189    6[6-(6,6),8-(47),8-(47)]
   144       8.404599       8.404599       8.404599    6[6-(1,6),6-(1,6),6-(8,8)]
   145       7.835894       7.835894       7.835894    6[1-(0),6-(1,6),6-(6,6)]
   146       6.649292       6.649292       6.649292    6[1-(0),6-(1,6),6-(1,6)]
   147       6.008598       6.008598       6.008598    6[1-(0),6-(1,6),6-(6,6)]
   148       6.562906       6.562906       6.562906    6[6-(1,6),6-(1,6),6-(8,8)]
   149       7.789102       7.789102       7.789102    6[1-(0),6-(6,6),6-(6,6)]
   150       5.837027       5.837027       5.837027    6[6-(6,6),8-(0),8-(0)]
   151       9.222863       9.222863       9.222863    6[6-(6,6),8-(47),8-(47)]
   152         7.7987         7.7987         7.7987    6[6-(1,6),6-(1,6),6-(8,8)]
   153       6.742876       6.742876       6.742876    6[1-(0),6-(1,6),6-(6,6)]
   154       5.450691       5.450691       5.450691    6[1-(0),6-(1,6),6-(1,6)]
   155       5.205932       5.205932       5.205932    6[1-(0),6-(1,6),6-(6,6)]
   156       6.252158       6.252158       6.252158    6[6-(1,6),6-(1,6),6-(8,8)]
   157       7.553941       7.553941       7.553941    6[1-(0),6-(6,6),6-(6,6)]
   158        5.93781        5.93781        5.93781    6[6-(6,6),8-(0),8-(0)]
   159      11.404099      11.404099      11.404099    6[1-(0),1-(0),7-(6,6),7-(6,6,47)]
   160       0.501516       0.501516       0.501516    6[1-(0),1-(0),7-(6,6),7-(6,6,47)]
   161       1.775704       1.775704       1.775704    6[1-(0),1-(0),7-(6,6),7-(6,6,47)]
   162       1.814098       1.814098       1.814098    6[1-(0),1-(0),7-(6,6,47),7-(6,6,47)]
   163      11.407698      11.407698      11.407698    6[1-(0),1-(0),7-(6,6,47),7-(6,6,47)]
   164       0.712681       0.712681       0.712681    6[1-(0),1-(0),7-(6,6,47),7-(6,6,47)]
   165       3.664189       3.664189       3.664189    6[6-(6,6),8-(47),8-(47)]
   166       2.405599       2.405599       2.405599    6[6-(1,6),6-(1,6),6-(8,8)]
   167       1.836894       1.836894       1.836894    6[1-(0),6-(1,6),6-(6,6)]
   168       0.650292       0.650292       0.650292    6[1-(0),6-(1,6),6-(1,6)]
   169       0.009598       0.009598       0.009598    6[1-(0),6-(1,6),6-(6,6)]
   170       0.563906       0.563906       0.563906    6[6-(1,6),6-(1,6),6-(8,8)]
   171       1.790102       1.790102       1.790102    6[1-(0),6-(6,6),6-(6,6)]
   172      11.836027      11.836027      11.836027    6[6-(6,6),8-(0),8-(0)]
   173       3.223863       3.223863       3.223863    6[6-(6,6),8-(47),8-(47)]
   174         1.7997         1.7997         1.7997    6[6-(1,6),6-(1,6),6-(8,8)]
   175       0.743876       0.743876       0.743876    6[1-(0),6-(1,6),6-(6,6)]
   176      11.449691      11.449691      11.449691    6[1-(0),6-(1,6),6-(1,6)]
   177      11.204932      11.204932      11.204932    6[1-(0),6-(1,6),6-(6,6)]
   178       0.253158       0.253158       0.253158    6[6-(1,6),6-(1,6),6-(8,8)]
   179       1.554941       1.554941       1.554941    6[1-(0),6-(6,6),6-(6,6)]
   180       11.93681       11.93681       11.93681    6[6-(6,6),8-(0),8-(0)]
   181       5.468688       5.468688       5.468688    7[6-(1,1,7),6-(1,1,7),6-(1,1,7)]
   182       6.554507       6.554507       6.554507    7[6-(1,1,7),6-(1,1,7),6-(1,1,7),47-(7)]
   183       5.447092       5.447092       5.447092    7[6-(1,1,7),6-(1,1,7),6-(1,1,7),47-(8,8,47)]
   184       4.121313       4.121313       4.121313    7[6-(1,1,7),6-(1,1,7),6-(1,1,7),47-(7)]
   185      11.467688      11.467688      11.467688    7[6-(1,1,7),6-(1,1,7),6-(1,1,7)]
   186       0.555507       0.555507       0.555507    7[6-(1,1,7),6-(1,1,7),6-(1,1,7),47-(7)]
   187      11.446092      11.446092      11.446092    7[6-(1,1,7),6-(1,1,7),6-(1,1,7),47-(8,8,47)]
   188      10.120313      10.120313      10.120313    7[6-(1,1,7),6-(1,1,7),6-(1,1,7),47-(7)]
   189       6.529312       6.529312       6.529312    7[6-(1,1,7),6-(1,1,7),6-(1,1,7)]
   190       5.443493       5.443493       5.443493    7[6-(1,1,7),6-(1,1,7),6-(1,1,7),47-(7)]
   191       6.550908       6.550908       6.550908    7[6-(1,1,7),6-(1,1,7),6-(1,1,7),47-(8,8,47)]
   192       7.876687       7.876687       7.876687    7[6-(1,1,7),6-(1,1,7),6-(1,1,7),47-(7)]
   193       0.530312       0.530312       0.530312    7[6-(1,1,7),6-(1,1,7),6-(1,1,7)]
   194      11.442493      11.442493      11.442493    7[6-(1,1,7),6-(1,1,7),6-(1,1,7),47-(7)]
   195       0.551908       0.551908       0.551908    7[6-(1,1,7),6-(1,1,7),6-(1,1,7),47-(8,8,47)]
   196       1.877687       1.877687       1.877687    7[6-(1,1,7),6-(1,1,7),6-(1,1,7),47-(7)]
   197         1.8021         1.8021         1.8021    8[6-(6,8),47-(8,47)]
   198       1.878887       1.878887       1.878887    8[6-(6,8),47-(7,8,47)]
   199       5.549075       5.549075       5.549075    8[6-(6,8)]
   200        7.32118        7.32118        7.32118    8[6-(6,8)]
   201       2.583169       2.583169       2.583169    8[6-(6,8),47-(8,47)]
   202       1.928079       1.928079       1.928079    8[6-(6,8),47-(7,8,47)]
   203       5.144742       5.144742       5.144742    8[6-(6,8)]
   204       7.186802       7.186802       7.186802    8[6-(6,8)]
   205         7.8011         7.8011         7.8011    8[6-(6,8),47-(8,47)]
   206       7.877887       7.877887       7.877887    8[6-(6,8),47-(7,8,47)]
   207      11.548075      11.548075      11.548075    8[6-(6,8)]
   208        1.32218        1.32218        1.32218    8[6-(6,8)]
   209       8.582169       8.582169       8.582169    8[6-(6,8),47-(8,47)]
   210       7.927079       7.927079       7.927079    8[6-(6,8),47-(7,8,47)]
   211      11.143742      11.143742      11.143742    8[6-(6,8)]
   212       1.187802       1.187802       1.187802    8[6-(6,8)]
   213        10.1959        10.1959        10.1959    8[6-(6,8),47-(8,47)]
   214      10.119113      10.119113      10.119113    8[6-(6,8),47-(7,8,47)]
   215       6.448925       6.448925       6.448925    8[6-(6,8)]
   216        4.67682        4.67682        4.67682    8[6-(6,8)]
   217       9.414831       9.414831       9.414831    8[6-(6,8),47-(8,47)]
   218      10.069921      10.069921      10.069921    8[6-(6,8),47-(7,8,47)]
   219       6.853258       6.853258       6.853258    8[6-(6,8)]
   220       4.811198       4.811198       4.811198    8[6-(6,8)]
   221         4.1969         4.1969         4.1969    8[6-(6,8),47-(8,47)]
   222       4.120113       4.120113       4.120113    8[6-(6,8),47-(7,8,47)]
   223       0.449925       0.449925       0.449925    8[6-(6,8)]
   224       10.67582       10.67582       10.67582    8[6-(6,8)]
   225       3.415831       3.415831       3.415831    8[6-(6,8),47-(8,47)]
   226       4.070921       4.070921       4.070921    8[6-(6,8),47-(7,8,47)]
   227       0.854258       0.854258       0.854258    8[6-(6,8)]
   228      10.810198      10.810198      10.810198    8[6-(6,8)]
