# Supplementary material for: A collection of forcefield precursors for metal–organic frameworks
Source: RSC Adv. 2019 Nov 13;9(63):36492–507. doi: 10.1039/c9ra07327b (PMC9075174; doi:10.1039/c9ra07327b)
Supplement: RA-009-C9RA07327B-s146 [file RA-009-C9RA07327B-s146.txt]

BAKGIF_clean5b

7.542300    0.000000    0.000000
0.000000    12.538700    0.000000
-3.771050    0.000000    13.159015

     1       1.885625       1.885625       1.885625    28[7-(7,7),7-(7,7),7-(7,7),7-(7,7),7-(7,7),7-(7,7)]
     2      -1.885525      -1.885525      -1.885525    28[7-(7,7),7-(7,7),7-(7,7),7-(7,7),7-(7,7),7-(7,7)]
     3       1.807196       1.807196       1.807196    1[7-(6,7)]
     4       1.893181       1.893181       1.893181    1[6-(6,6)]
     5       1.964054       1.964054       1.964054    1[7-(6,7)]
     6       5.550388       5.550388       5.550388    1[6-(6,6)]
     7       1.878069       1.878069       1.878069    1[6-(6,6)]
     8      -1.807074      -1.807074      -1.807074    1[7-(6,7)]
     9      -1.893054      -1.893054      -1.893054    1[6-(6,6)]
    10       5.578324       5.578324       5.578324    1[7-(6,7)]
    11       1.991931       1.991931       1.991931    1[6-(6,6)]
    12       5.664304       5.664304       5.664304    1[6-(6,6)]
    13       1.964054       1.964054       1.964054    1[7-(6,7)]
    14       1.878069       1.878069       1.878069    1[6-(6,6)]
    15       1.807196       1.807196       1.807196    1[7-(6,7)]
    16      -1.779138      -1.779138      -1.779138    1[6-(6,6)]
    17       1.893181       1.893181       1.893181    1[6-(6,6)]
    18       5.578324       5.578324       5.578324    1[7-(6,7)]
    19       5.664304       5.664304       5.664304    1[6-(6,6)]
    20      -1.807074      -1.807074      -1.807074    1[7-(6,7)]
    21       1.779319       1.779319       1.779319    1[6-(6,6)]
    22      -1.893054      -1.893054      -1.893054    1[6-(6,6)]
    23       2.575005       2.575005       2.575005    6[1-(0),6-(1,6),6-(6,6)]
    24       4.837637       4.837637       4.837637    6[1-(0),6-(1,6),6-(6,6)]
    25       1.196245       1.196245       1.196245    6[1-(0),6-(1,6),6-(6,6)]
    26       4.967423       4.967423       4.967423    6[1-(0),6-(1,6),6-(6,6)]
    27       2.704674       2.704674       2.704674    6[1-(0),6-(1,6),6-(6,6)]
    28      -1.196173      -1.196173      -1.196173    6[1-(0),6-(1,6),6-(6,6)]
    29       1.196245       1.196245       1.196245    6[1-(0),6-(1,6),6-(6,6)]
    30      -1.066387      -1.066387      -1.066387    6[1-(0),6-(1,6),6-(6,6)]
    31       2.575005       2.575005       2.575005    6[1-(0),6-(1,6),6-(6,6)]
    32      -1.196173      -1.196173      -1.196173    6[1-(0),6-(1,6),6-(6,6)]
    33       1.066576       1.066576       1.066576    6[1-(0),6-(1,6),6-(6,6)]
    34       4.967423       4.967423       4.967423    6[1-(0),6-(1,6),6-(6,6)]
    35        7.8e-05        7.8e-05        7.8e-05    6[6-(6,6),7-(7),7-(7)]
    36        8.9e-05        8.9e-05        8.9e-05    6[6-(1,6),6-(1,6),6-(7,7)]
    37       3.771172       3.771172       3.771172    6[6-(6,6),7-(7),7-(7)]
    38       3.771161       3.771161       3.771161    6[6-(1,6),6-(1,6),6-(7,7)]
    39       3.771212       3.771212       3.771212    6[6-(6,6),7-(1,7),7-(1,7)]
    40       3.771213       3.771213       3.771213    6[6-(1,6),6-(1,6),6-(7,7)]
    41        3.8e-05        3.8e-05        3.8e-05    6[6-(6,6),7-(1,7),7-(1,7)]
    42        3.7e-05        3.7e-05        3.7e-05    6[6-(1,6),6-(1,6),6-(7,7)]
    43       3.771212       3.771212       3.771212    6[6-(6,6),7-(1,7),7-(1,7)]
    44       3.771213       3.771213       3.771213    6[6-(1,6),6-(1,6),6-(7,7)]
    45        3.8e-05        3.8e-05        3.8e-05    6[6-(6,6),7-(1,7),7-(1,7)]
    46        3.7e-05        3.7e-05        3.7e-05    6[6-(1,6),6-(1,6),6-(7,7)]
    47       3.108239       3.108239       3.108239    7[7-(1,6),7-(7,28),28-(7,7,7,7,7)]
    48       2.663246       2.663246       2.663246    7[1-(0),6-(6,7),7-(7,28)]
    49       0.663011       0.663011       0.663011    7[7-(1,6),7-(7,28),28-(7,7,7,7,7)]
    50       1.108004       1.108004       1.108004    7[1-(0),6-(6,7),7-(7,28)]
    51       4.434175       4.434175       4.434175    7[7-(1,6),7-(7,28),28-(7,7,7,7,7)]
    52       4.879174       4.879174       4.879174    7[1-(0),6-(6,7),7-(7,28)]
    53      -0.662925      -0.662925      -0.662925    7[7-(1,6),7-(7,28),28-(7,7,7,7,7)]
    54      -1.107924      -1.107924      -1.107924    7[1-(0),6-(6,7),7-(7,28)]
    55       0.663011       0.663011       0.663011    7[7-(1,6),7-(7,28),28-(7,7,7,7,7)]
    56       1.108004       1.108004       1.108004    7[1-(0),6-(6,7),7-(7,28)]
    57       3.108239       3.108239       3.108239    7[7-(1,6),7-(7,28),28-(7,7,7,7,7)]
    58       2.663246       2.663246       2.663246    7[1-(0),6-(6,7),7-(7,28)]
    59      -0.662925      -0.662925      -0.662925    7[7-(1,6),7-(7,28),28-(7,7,7,7,7)]
    60      -1.107924      -1.107924      -1.107924    7[1-(0),6-(6,7),7-(7,28)]
    61       4.434175       4.434175       4.434175    7[7-(1,6),7-(7,28),28-(7,7,7,7,7)]
    62       4.879174       4.879174       4.879174    7[1-(0),6-(6,7),7-(7,28)]
    63       0.665294       0.665294       0.665294    7[7-(6),7-(7,28),28-(7,7,7,7,7)]
    64       1.111053       1.111053       1.111053    7[6-(6,7),7-(7,28)]
    65       3.105956       3.105956       3.105956    7[7-(6),7-(7,28),28-(7,7,7,7,7)]
    66       2.660197       2.660197       2.660197    7[6-(6,7),7-(7,28)]
    67      -0.665168      -0.665168      -0.665168    7[7-(6),7-(7,28),28-(7,7,7,7,7)]
    68      -1.110908      -1.110908      -1.110908    7[6-(6,7),7-(7,28)]
    69       4.436418       4.436418       4.436418    7[7-(6),7-(7,28),28-(7,7,7,7,7)]
    70       4.882158       4.882158       4.882158    7[6-(6,7),7-(7,28)]
