# Supplementary material for: A collection of forcefield precursors for metal–organic frameworks
Source: RSC Adv. 2019 Nov 13;9(63):36492–507. doi: 10.1039/c9ra07327b (PMC9075174; doi:10.1039/c9ra07327b)
Supplement: RA-009-C9RA07327B-s147 [file RA-009-C9RA07327B-s147.txt]

BAKJII_clean

11.850000    0.000000    0.000000
0.000000    13.853000    0.000000
-5.847293    0.000000    12.658764

     1       5.032813       5.032813       5.032813    27[7-(6,6),8-(6),8-(6),8-(6),8-(6)]
     2      -1.953752      -1.953752      -1.953752    27[7-(6,6),8-(6),8-(6),8-(6),8-(6)]
     3       0.969894       0.969894       0.969894    27[7-(6,6),8-(6),8-(6),8-(6),8-(6)]
     4       7.956459       7.956459       7.956459    27[7-(6,6),8-(6),8-(6),8-(6),8-(6)]
     5       2.411801       2.411801       2.411801    1[6-(6,7)]
     6       0.247465       0.247465       0.247465    1[6-(6,6)]
     7       1.444253       1.444253       1.444253    1[6-(6,6)]
     8       3.553712       3.553712       3.553712    1[6-(6,7)]
     9      -4.320104      -4.320104      -4.320104    1[6-(6,6)]
    10      -0.340544      -0.340544      -0.340544    1[6-(6,6)]
    11      -1.710466      -1.710466      -1.710466    1[6-(6,6)]
    12       0.667259       0.667259       0.667259    1[6-(6,7)]
    13       2.831596       2.831596       2.831596    1[6-(6,6)]
    14       1.634808       1.634808       1.634808    1[6-(6,6)]
    15      -0.474651      -0.474651      -0.474651    1[6-(6,7)]
    16      -4.450835      -4.450835      -4.450835    1[6-(6,6)]
    17       3.419605       3.419605       3.419605    1[6-(6,6)]
    18       4.789526       4.789526       4.789526    1[6-(6,6)]
    19       3.590906       3.590906       3.590906    1[6-(6,7)]
    20       5.755242       5.755242       5.755242    1[6-(6,6)]
    21       4.558454       4.558454       4.558454    1[6-(6,6)]
    22       2.448995       2.448995       2.448995    1[6-(6,7)]
    23      -1.527189      -1.527189      -1.527189    1[6-(6,6)]
    24       6.343251       6.343251       6.343251    1[6-(6,6)]
    25       7.713173       7.713173       7.713173    1[6-(6,6)]
    26       5.335448       5.335448       5.335448    1[6-(6,7)]
    27       3.171111       3.171111       3.171111    1[6-(6,6)]
    28       4.367899       4.367899       4.367899    1[6-(6,6)]
    29       6.477358       6.477358       6.477358    1[6-(6,7)]
    30      -1.396458      -1.396458      -1.396458    1[6-(6,6)]
    31       2.583102       2.583102       2.583102    1[6-(6,6)]
    32       1.213181       1.213181       1.213181    1[6-(6,6)]
    33       2.204374       2.204374       2.204374    6[1-(0),6-(1,6),7-(6,27)]
    34        0.91121        0.91121        0.91121    6[1-(0),6-(1,7),6-(6,6)]
    35       0.583709       0.583709       0.583709    6[6-(1,6),6-(1,6),6-(6,6)]
    36        1.61213        1.61213        1.61213    6[1-(0),6-(1,7),6-(6,6)]
    37       2.870406       2.870406       2.870406    6[1-(0),6-(1,6),7-(6,27)]
    38      -3.431368      -3.431368      -3.431368    6[1-(0),6-(6,6),6-(6,6)]
    39      -2.374455      -2.374455      -2.374455    6[6-(1,6),6-(1,6),6-(8,8)]
    40      -1.059066      -1.059066      -1.059066    6[1-(0),6-(6,6),6-(6,6)]
    41      -0.810241      -0.810241      -0.810241    6[6-(1,6),6-(1,6),6-(6,6)]
    42      -1.876541      -1.876541      -1.876541    6[1-(0),6-(6,6),6-(6,6)]
    43      -3.194098      -3.194098      -3.194098    6[6-(1,6),6-(1,6),6-(8,8)]
    44      -2.635275      -2.635275      -2.635275    6[6-(6,6),8-(27),8-(27)]
    45      -4.317748      -4.317748      -4.317748    6[6-(6,6),8-(27),8-(27)]
    46       0.874687       0.874687       0.874687    6[1-(0),6-(1,6),7-(6,27)]
    47        2.16785        2.16785        2.16785    6[1-(0),6-(1,7),6-(6,6)]
    48       2.495351       2.495351       2.495351    6[6-(1,6),6-(1,6),6-(6,6)]
    49        1.46693        1.46693        1.46693    6[1-(0),6-(1,7),6-(6,6)]
    50       0.208655       0.208655       0.208655    6[1-(0),6-(1,6),7-(6,27)]
    51       6.510428       6.510428       6.510428    6[1-(0),6-(6,6),6-(6,6)]
    52       5.453515       5.453515       5.453515    6[6-(1,6),6-(1,6),6-(8,8)]
    53       4.138126       4.138126       4.138126    6[1-(0),6-(6,6),6-(6,6)]
    54       3.889302       3.889302       3.889302    6[6-(1,6),6-(1,6),6-(6,6)]
    55       4.955601       4.955601       4.955601    6[1-(0),6-(6,6),6-(6,6)]
    56       6.273158       6.273158       6.273158    6[6-(1,6),6-(1,6),6-(8,8)]
    57       5.714336       5.714336       5.714336    6[6-(6,6),8-(27),8-(27)]
    58       7.396808       7.396808       7.396808    6[6-(6,6),8-(27),8-(27)]
    59       3.798333       3.798333       3.798333    6[1-(0),6-(1,6),7-(6,27)]
    60       5.091497       5.091497       5.091497    6[1-(0),6-(1,7),6-(6,6)]
    61       5.418998       5.418998       5.418998    6[6-(1,6),6-(1,6),6-(6,6)]
    62       4.390577       4.390577       4.390577    6[1-(0),6-(1,7),6-(6,6)]
    63       3.132301       3.132301       3.132301    6[1-(0),6-(1,6),7-(6,27)]
    64       9.434075       9.434075       9.434075    6[1-(0),6-(6,6),6-(6,6)]
    65       8.377162       8.377162       8.377162    6[6-(1,6),6-(1,6),6-(8,8)]
    66       7.061773       7.061773       7.061773    6[1-(0),6-(6,6),6-(6,6)]
    67       6.812948       6.812948       6.812948    6[6-(1,6),6-(1,6),6-(6,6)]
    68       7.879248       7.879248       7.879248    6[1-(0),6-(6,6),6-(6,6)]
    69       9.196805       9.196805       9.196805    6[6-(1,6),6-(1,6),6-(8,8)]
    70       8.637982       8.637982       8.637982    6[6-(6,6),8-(27),8-(27)]
    71      10.320455      10.320455      10.320455    6[6-(6,6),8-(27),8-(27)]
    72        5.12802        5.12802        5.12802    6[1-(0),6-(1,6),7-(6,27)]
    73       3.834857       3.834857       3.834857    6[1-(0),6-(1,7),6-(6,6)]
    74       3.507356       3.507356       3.507356    6[6-(1,6),6-(1,6),6-(6,6)]
    75       4.535777       4.535777       4.535777    6[1-(0),6-(1,7),6-(6,6)]
    76       5.794052       5.794052       5.794052    6[1-(0),6-(1,6),7-(6,27)]
    77      -0.507721      -0.507721      -0.507721    6[1-(0),6-(6,6),6-(6,6)]
    78       0.549192       0.549192       0.549192    6[6-(1,6),6-(1,6),6-(8,8)]
    79       1.864581       1.864581       1.864581    6[1-(0),6-(6,6),6-(6,6)]
    80       2.113405       2.113405       2.113405    6[6-(1,6),6-(1,6),6-(6,6)]
    81       1.047106       1.047106       1.047106    6[1-(0),6-(6,6),6-(6,6)]
    82      -0.270451      -0.270451      -0.270451    6[6-(1,6),6-(1,6),6-(8,8)]
    83       0.288371       0.288371       0.288371    6[6-(6,6),8-(27),8-(27)]
    84      -1.394101      -1.394101      -1.394101    6[6-(6,6),8-(27),8-(27)]
    85       3.178424       3.178424       3.178424    7[6-(1,6),6-(1,6),27-(8,8,8,8)]
    86      -0.099364      -0.099364      -0.099364    7[6-(1,6),6-(1,6),27-(8,8,8,8)]
    87       2.824283       2.824283       2.824283    7[6-(1,6),6-(1,6),27-(8,8,8,8)]
    88       6.102071       6.102071       6.102071    7[6-(1,6),6-(1,6),27-(8,8,8,8)]
    89       6.347437       6.347437       6.347437    8[6-(6,8),27-(7,8,8,8)]
    90      -4.014403      -4.014403      -4.014403    8[6-(6,8),27-(7,8,8,8)]
    91       8.297637       8.297637       8.297637    8[6-(6,8),27-(7,8,8,8)]
    92      -1.922547      -1.922547      -1.922547    8[6-(6,8),27-(7,8,8,8)]
    93      -3.268376      -3.268376      -3.268376    8[6-(6,8),27-(7,8,8,8)]
    94       7.093464       7.093464       7.093464    8[6-(6,8),27-(7,8,8,8)]
    95      -5.218577      -5.218577      -5.218577    8[6-(6,8),27-(7,8,8,8)]
    96       5.001607       5.001607       5.001607    8[6-(6,8),27-(7,8,8,8)]
    97       -0.34473       -0.34473       -0.34473    8[6-(6,8),27-(7,8,8,8)]
    98       10.01711       10.01711       10.01711    8[6-(6,8),27-(7,8,8,8)]
    99       -2.29493       -2.29493       -2.29493    8[6-(6,8),27-(7,8,8,8)]
   100       7.925254       7.925254       7.925254    8[6-(6,8),27-(7,8,8,8)]
   101       9.271083       9.271083       9.271083    8[6-(6,8),27-(7,8,8,8)]
   102      -1.090757      -1.090757      -1.090757    8[6-(6,8),27-(7,8,8,8)]
   103      11.221284      11.221284      11.221284    8[6-(6,8),27-(7,8,8,8)]
   104         1.0011         1.0011         1.0011    8[6-(6,8),27-(7,8,8,8)]
