# Supplementary material for: A collection of forcefield precursors for metal–organic frameworks
Source: RSC Adv. 2019 Nov 13;9(63):36492–507. doi: 10.1039/c9ra07327b (PMC9075174; doi:10.1039/c9ra07327b)
Supplement: RA-009-C9RA07327B-s148 [file RA-009-C9RA07327B-s148.txt]

BAKJOO_clean

10.164000    0.000000    0.000000
1.576674    13.269660    0.000000
3.755596    0.799715    22.063363

     1       4.685982       4.685982       4.685982    27[7-(6,6),7-(6,6),8-(6),8-(6),8-(6)]
     2       7.922177       7.922177       7.922177    27[8-(6),8-(6),8-(6),8-(6)]
     3       8.959763       8.959763       8.959763    27[7-(6,6),8-(6),8-(6),8-(6)]
     4      10.810288      10.810288      10.810288    27[7-(6,6),7-(6,6),8-(6),8-(6),8-(6)]
     5       5.997419       5.997419       5.997419    27[8-(6),8-(6),8-(6),8-(6)]
     6       6.536507       6.536507       6.536507    27[7-(6,6),8-(6),8-(6),8-(6)]
     7       6.488956       6.488956       6.488956    1[6-(6,7)]
     8       6.476639       6.476639       6.476639    1[6-(6,6)]
     9      12.697628      12.697628      12.697628    1[6-(6,6)]
    10      12.821331      12.821331      12.821331    1[6-(6,7)]
    11       12.55316       12.55316       12.55316    1[6-(6,6)]
    12       2.762184       2.762184       2.762184    1[6-(6,6)]
    13       6.447635       6.447635       6.447635    1[6-(6,6)]
    14      10.648753      10.648753      10.648753    1[6-(6,7)]
    15      10.969518      10.969518      10.969518    1[6-(6,6)]
    16       7.814566       7.814566       7.814566    1[6-(6,6)]
    17       7.552956       7.552956       7.552956    1[6-(6,7)]
    18       7.763827       7.763827       7.763827    1[6-(6,6)]
    19      10.371608      10.371608      10.371608    1[6-(6,6)]
    20      11.756745      11.756745      11.756745    1[6-(6,6)]
    21       6.601536       6.601536       6.601536    1[6-(6,7)]
    22       6.847409       6.847409       6.847409    1[6-(6,6)]
    23      13.197169      13.197169      13.197169    1[6-(6,6)]
    24      13.067118      13.067118      13.067118    1[6-(6,7)]
    25        3.44751        3.44751        3.44751    1[6-(6,6)]
    26      12.133337      12.133337      12.133337    1[6-(6,6)]
    27       9.626674       9.626674       9.626674    1[6-(6,6)]
    28       9.007314       9.007314       9.007314    1[6-(6,7)]
    29       9.019631       9.019631       9.019631    1[6-(6,6)]
    30       2.798642       2.798642       2.798642    1[6-(6,6)]
    31       2.674939       2.674939       2.674939    1[6-(6,7)]
    32        2.94311        2.94311        2.94311    1[6-(6,6)]
    33      12.734086      12.734086      12.734086    1[6-(6,6)]
    34       9.048635       9.048635       9.048635    1[6-(6,6)]
    35       4.847517       4.847517       4.847517    1[6-(6,7)]
    36       4.526752       4.526752       4.526752    1[6-(6,6)]
    37       7.681704       7.681704       7.681704    1[6-(6,6)]
    38       7.943314       7.943314       7.943314    1[6-(6,7)]
    39       7.732443       7.732443       7.732443    1[6-(6,6)]
    40       5.124662       5.124662       5.124662    1[6-(6,6)]
    41       3.739525       3.739525       3.739525    1[6-(6,6)]
    42       8.894734       8.894734       8.894734    1[6-(6,7)]
    43       8.648861       8.648861       8.648861    1[6-(6,6)]
    44       2.299101       2.299101       2.299101    1[6-(6,6)]
    45       2.429152       2.429152       2.429152    1[6-(6,7)]
    46       12.04876       12.04876       12.04876    1[6-(6,6)]
    47       3.362933       3.362933       3.362933    1[6-(6,6)]
    48       5.869596       5.869596       5.869596    1[6-(6,6)]
    49        5.65553        5.65553        5.65553    6[1-(0),6-(1,6),7-(6,27)]
    50        5.67092        5.67092        5.67092    6[1-(0),6-(1,7),6-(6,6)]
    51        4.47648        4.47648        4.47648    6[6-(1,6),6-(1,6),6-(6,6)]
    52       3.377729       3.377729       3.377729    6[1-(0),6-(1,7),6-(6,6)]
    53       3.460196       3.460196       3.460196    6[1-(0),6-(1,6),7-(6,27)]
    54       4.430957       4.430957       4.430957    6[6-(1,6),6-(1,6),6-(6,6)]
    55       3.209083       3.209083       3.209083    6[1-(0),6-(6,6),6-(6,6)]
    56       3.180154       3.180154       3.180154    6[6-(1,6),6-(1,6),6-(8,8)]
    57       4.360034       4.360034       4.360034    6[1-(0),6-(6,6),6-(6,6)]
    58       5.568774       5.568774       5.568774    6[6-(1,6),6-(1,6),6-(8,8)]
    59       5.607269       5.607269       5.607269    6[1-(0),6-(6,6),6-(6,6)]
    60       12.01667       12.01667       12.01667    6[6-(6,6),8-(27),8-(27)]
    61       6.873078       6.873078       6.873078    6[6-(6,6),8-(27),8-(27)]
    62      10.059746      10.059746      10.059746    6[1-(0),6-(1,6),7-(6,27)]
    63      10.269682      10.269682      10.269682    6[1-(0),6-(1,7),6-(6,6)]
    64       9.443478       9.443478       9.443478    6[6-(1,6),6-(1,6),6-(6,6)]
    65       8.424438       8.424438       8.424438    6[1-(0),6-(1,7),6-(6,6)]
    66       8.271479       8.271479       8.271479    6[1-(0),6-(1,6),7-(6,27)]
    67        9.66681        9.66681        9.66681    6[6-(1,6),6-(1,6),6-(6,6)]
    68       8.654868       8.654868       8.654868    6[1-(0),6-(6,6),6-(6,6)]
    69       8.838622       8.838622       8.838622    6[6-(1,6),6-(1,6),6-(8,8)]
    70      10.190061      10.190061      10.190061    6[1-(0),6-(6,6),6-(6,6)]
    71      11.209685      11.209685      11.209685    6[6-(1,6),6-(1,6),6-(8,8)]
    72      11.013054      11.013054      11.013054    6[1-(0),6-(6,6),6-(6,6)]
    73       7.698476       7.698476       7.698476    6[6-(6,6),8-(27),8-(27)]
    74      12.642362      12.642362      12.642362    6[6-(6,6),8-(0),8-(27)]
    75        5.87206        5.87206        5.87206    6[1-(0),6-(1,6),7-(6,27)]
    76       6.031403       6.031403       6.031403    6[1-(0),6-(1,7),6-(6,6)]
    77       4.991773       4.991773       4.991773    6[6-(1,6),6-(1,6),6-(6,6)]
    78      13.974081      13.974081      13.974081    6[1-(0),6-(1,7),6-(6,6)]
    79      13.892037      13.892037      13.892037    6[1-(0),6-(1,6),7-(6,27)]
    80        1.41563        1.41563        1.41563    6[6-(1,6),6-(1,6),6-(6,6)]
    81       2.695553       2.695553       2.695553    6[1-(0),6-(6,6),6-(6,6)]
    82       2.891247       2.891247       2.891247    6[6-(1,6),6-(1,6),6-(8,8)]
    83      11.989551      11.989551      11.989551    6[1-(0),6-(6,6),6-(6,6)]
    84      10.642961      10.642961      10.642961    6[6-(1,6),6-(1,6),6-(8,8)]
    85      10.500308      10.500308      10.500308    6[1-(0),6-(6,6),6-(6,6)]
    86       4.306951       4.306951       4.306951    6[6-(6,6),8-(0),8-(27)]
    87       9.491703       9.491703       9.491703    6[6-(6,6),8-(27),8-(27)]
    88        9.84074        9.84074        9.84074    6[1-(0),6-(1,6),7-(6,27)]
    89        9.82535        9.82535        9.82535    6[1-(0),6-(1,7),6-(6,6)]
    90       11.01979       11.01979       11.01979    6[6-(1,6),6-(1,6),6-(6,6)]
    91      12.118541      12.118541      12.118541    6[1-(0),6-(1,7),6-(6,6)]
    92       1.872074       1.872074       1.872074    6[1-(0),6-(1,6),7-(6,27)]
    93      11.065313      11.065313      11.065313    6[6-(1,6),6-(1,6),6-(6,6)]
    94      12.287187      12.287187      12.287187    6[1-(0),6-(6,6),6-(6,6)]
    95      12.316116      12.316116      12.316116    6[6-(1,6),6-(1,6),6-(8,8)]
    96      11.136236      11.136236      11.136236    6[1-(0),6-(6,6),6-(6,6)]
    97       9.927496       9.927496       9.927496    6[6-(1,6),6-(1,6),6-(8,8)]
    98       9.889001       9.889001       9.889001    6[1-(0),6-(6,6),6-(6,6)]
    99         3.4796         3.4796         3.4796    6[6-(6,6),8-(27),8-(27)]
   100       8.623192       8.623192       8.623192    6[6-(6,6),8-(27),8-(27)]
   101       5.436524       5.436524       5.436524    6[1-(0),6-(1,6),7-(6,27)]
   102       5.226588       5.226588       5.226588    6[1-(0),6-(1,7),6-(6,6)]
   103       6.052792       6.052792       6.052792    6[6-(1,6),6-(1,6),6-(6,6)]
   104       7.071832       7.071832       7.071832    6[1-(0),6-(1,7),6-(6,6)]
   105       7.224791       7.224791       7.224791    6[1-(0),6-(1,6),7-(6,27)]
   106        5.82946        5.82946        5.82946    6[6-(1,6),6-(1,6),6-(6,6)]
   107       6.841402       6.841402       6.841402    6[1-(0),6-(6,6),6-(6,6)]
   108       6.657648       6.657648       6.657648    6[6-(1,6),6-(1,6),6-(8,8)]
   109       5.306209       5.306209       5.306209    6[1-(0),6-(6,6),6-(6,6)]
   110       4.286585       4.286585       4.286585    6[6-(1,6),6-(1,6),6-(8,8)]
   111       4.483216       4.483216       4.483216    6[1-(0),6-(6,6),6-(6,6)]
   112       7.797794       7.797794       7.797794    6[6-(6,6),8-(27),8-(27)]
   113       2.853908       2.853908       2.853908    6[6-(6,6),8-(0),8-(27)]
   114        9.62421        9.62421        9.62421    6[1-(0),6-(1,6),7-(6,27)]
   115       9.464867       9.464867       9.464867    6[1-(0),6-(1,7),6-(6,6)]
   116      10.504497      10.504497      10.504497    6[6-(1,6),6-(1,6),6-(6,6)]
   117       1.522189       1.522189       1.522189    6[1-(0),6-(1,7),6-(6,6)]
   118       1.604233       1.604233       1.604233    6[1-(0),6-(1,6),7-(6,27)]
   119        3.91664        3.91664        3.91664    6[6-(1,6),6-(1,6),6-(6,6)]
   120      12.800717      12.800717      12.800717    6[1-(0),6-(6,6),6-(6,6)]
   121      12.605023      12.605023      12.605023    6[6-(1,6),6-(1,6),6-(8,8)]
   122       3.506719       3.506719       3.506719    6[1-(0),6-(6,6),6-(6,6)]
   123       4.853309       4.853309       4.853309    6[6-(1,6),6-(1,6),6-(8,8)]
   124       4.995962       4.995962       4.995962    6[1-(0),6-(6,6),6-(6,6)]
   125      11.189319      11.189319      11.189319    6[6-(6,6),8-(0),8-(27)]
   126       6.004567       6.004567       6.004567    6[6-(6,6),8-(27),8-(27)]
   127       4.604176       4.604176       4.604176    7[6-(1,6),6-(1,6),27-(7,8,8,8)]
   128       9.042785       9.042785       9.042785    7[6-(1,6),6-(1,6),27-(8,8,8)]
   129       4.783159       4.783159       4.783159    7[6-(1,6),6-(1,6),27-(7,8,8,8)]
   130      10.892094      10.892094      10.892094    7[6-(1,6),6-(1,6),27-(7,8,8,8)]
   131       6.453485       6.453485       6.453485    7[6-(1,6),6-(1,6),27-(8,8,8)]
   132      10.713111      10.713111      10.713111    7[6-(1,6),6-(1,6),27-(7,8,8,8)]
   133      10.958304      10.958304      10.958304    8[6-(6,8),27-(8,8,8)]
   134       10.39037       10.39037       10.39037    8[6-(6,8),27-(7,7,8,8)]
   135       7.978809       7.978809       7.978809    8[6-(6,8),27-(8,8,8)]
   136       5.250186       5.250186       5.250186    8[6-(6,8),27-(7,8,8)]
   137       7.966243       7.966243       7.966243    8[6-(6,8),27-(8,8,8)]
   138         6.5184         6.5184         6.5184    8[6-(6,8),27-(7,7,8,8)]
   139      13.640007      13.640007      13.640007    8[6-(6,8)]
   140      12.779822      12.779822      12.779822    8[6-(6,8),27-(7,7,8,8)]
   141       5.297584       5.297584       5.297584    8[6-(6,8)]
   142       4.423537       4.423537       4.423537    8[6-(6,8),27-(7,8,8)]
   143        9.80654        9.80654        9.80654    8[6-(6,8),27-(8,8,8)]
   144        8.33026        8.33026        8.33026    8[6-(6,8),27-(7,8,8)]
   145       4.537966       4.537966       4.537966    8[6-(6,8),27-(8,8,8)]
   146         5.1059         5.1059         5.1059    8[6-(6,8),27-(7,7,8,8)]
   147       7.517461       7.517461       7.517461    8[6-(6,8),27-(8,8,8)]
   148        8.66941        8.66941        8.66941    8[6-(6,8),27-(7,8,8)]
   149       7.530027       7.530027       7.530027    8[6-(6,8),27-(8,8,8)]
   150        8.97787        8.97787        8.97787    8[6-(6,8),27-(7,7,8,8)]
   151       1.856263       1.856263       1.856263    8[6-(6,8)]
   152       2.716448       2.716448       2.716448    8[6-(6,8),27-(7,7,8,8)]
   153      10.198686      10.198686      10.198686    8[6-(6,8)]
   154      11.072733      11.072733      11.072733    8[6-(6,8),27-(7,8,8)]
   155        5.68973        5.68973        5.68973    8[6-(6,8),27-(8,8,8)]
   156        7.16601        7.16601        7.16601    8[6-(6,8),27-(7,8,8)]
