# Supplementary material for: A collection of forcefield precursors for metal–organic frameworks
Source: RSC Adv. 2019 Nov 13;9(63):36492–507. doi: 10.1039/c9ra07327b (PMC9075174; doi:10.1039/c9ra07327b)
Supplement: RA-009-C9RA07327B-s149 [file RA-009-C9RA07327B-s149.txt]

BAKLIK_clean

11.994000    0.000000    0.000000
-3.997992    15.854589    0.000000
3.997992    7.927298    13.730475

     1       3.998004       3.998004       3.998004    25[7-(6,6),7-(6,6),7-(6,6),7-(6,6),8-(6),8-(6)]
     2       7.995996       7.995996       7.995996    25[7-(6,6),7-(6,6),7-(6,6),7-(6,6),8-(6),8-(6)]
     3           -0.0           -0.0           -0.0    25[7-(6,6),7-(6,6),7-(6,6),7-(6,6),8-(6),8-(6)]
     4      11.517437      11.517437      11.517437    1[7-(6,6)]
     5       9.503643       9.503643       9.503643    1[6-(6,6)]
     6       7.477854       7.477854       7.477854    1[6-(6,7)]
     7       8.120732       8.120732       8.120732    1[6-(1,6,6)]
     8       6.790598       6.790598       6.790598    1[6-(1,6,6)]
     9       7.541424       7.541424       7.541424    1[6-(1,1,6)]
    10        7.56661        7.56661        7.56661    1[6-(1,1,6)]
    11       8.897944       8.897944       8.897944    1[6-(1,1,6)]
    12      11.287155      11.287155      11.287155    1[6-(1,1,6)]
    13      11.004096      11.004096      11.004096    1[6-(1,1,6)]
    14       9.877859       9.877859       9.877859    1[6-(1,1,6)]
    15       0.959119       0.959119       0.959119    1[6-(6,6,6)]
    16      13.197795      13.197795      13.197795    1[6-(1,1,6)]
    17      12.702443      12.702443      12.702443    1[6-(1,1,6)]
    18       2.177708       2.177708       2.177708    1[6-(1,1,6)]
    19       2.596301       2.596301       2.596301    1[6-(1,1,6)]
    20       1.514443       1.514443       1.514443    1[6-(1,1,6)]
    21       1.448475       1.448475       1.448475    1[6-(1,1,6)]
    22       7.519439       7.519439       7.519439    1[7-(6,6)]
    23       5.505644       5.505644       5.505644    1[6-(6,6)]
    24       3.479861       3.479861       3.479861    1[6-(6,7)]
    25       4.122738       4.122738       4.122738    1[6-(1,6,6)]
    26       2.792603       2.792603       2.792603    1[6-(1,6,6)]
    27      -0.454567      -0.454567      -0.454567    1[6-(1,1,6)]
    28      -0.429379      -0.429379      -0.429379    1[6-(1,1,6)]
    29       0.901955       0.901955       0.901955    1[6-(1,1,6)]
    30       7.289155       7.289155       7.289155    1[6-(1,1,6)]
    31       7.006098       7.006098       7.006098    1[6-(1,1,6)]
    32       5.879861       5.879861       5.879861    1[6-(1,1,6)]
    33       8.955124       8.955124       8.955124    1[6-(6,6,6)]
    34         9.1998         9.1998         9.1998    1[6-(1,1,6)]
    35        8.70445        8.70445        8.70445    1[6-(1,1,6)]
    36      -1.820286      -1.820286      -1.820286    1[6-(1,1,6)]
    37      10.592303      10.592303      10.592303    1[6-(1,1,6)]
    38       9.510444       9.510444       9.510444    1[6-(1,1,6)]
    39       9.444476       9.444476       9.444476    1[6-(1,1,6)]
    40       3.521438       3.521438       3.521438    1[7-(6,6)]
    41        1.50765        1.50765        1.50765    1[6-(6,6)]
    42      -0.518138      -0.518138      -0.518138    1[6-(6,7)]
    43       0.124743       0.124743       0.124743    1[6-(1,6,6)]
    44      -1.205392      -1.205392      -1.205392    1[6-(1,6,6)]
    45       3.543425       3.543425       3.543425    1[6-(1,1,6)]
    46       3.568614       3.568614       3.568614    1[6-(1,1,6)]
    47       4.899947       4.899947       4.899947    1[6-(1,1,6)]
    48       3.291151       3.291151       3.291151    1[6-(1,1,6)]
    49       3.008091       3.008091       3.008091    1[6-(1,1,6)]
    50       1.881856       1.881856       1.881856    1[6-(1,1,6)]
    51       4.957117       4.957117       4.957117    1[6-(6,6,6)]
    52       5.201798       5.201798       5.201798    1[6-(1,1,6)]
    53       4.706444       4.706444       4.706444    1[6-(1,1,6)]
    54       6.175709       6.175709       6.175709    1[6-(1,1,6)]
    55       6.594299       6.594299       6.594299    1[6-(1,1,6)]
    56        5.51244        5.51244        5.51244    1[6-(1,1,6)]
    57       5.446474       5.446474       5.446474    1[6-(1,1,6)]
    58       0.476563       0.476563       0.476563    1[7-(6,6)]
    59       2.490357       2.490357       2.490357    1[6-(6,6)]
    60       4.516146       4.516146       4.516146    1[6-(6,7)]
    61       3.873268       3.873268       3.873268    1[6-(1,6,6)]
    62       5.203402       5.203402       5.203402    1[6-(1,6,6)]
    63       4.452576       4.452576       4.452576    1[6-(1,1,6)]
    64        4.42739        4.42739        4.42739    1[6-(1,1,6)]
    65       3.096056       3.096056       3.096056    1[6-(1,1,6)]
    66       0.706845       0.706845       0.706845    1[6-(1,1,6)]
    67       0.989904       0.989904       0.989904    1[6-(1,1,6)]
    68       2.116141       2.116141       2.116141    1[6-(1,1,6)]
    69      11.034881      11.034881      11.034881    1[6-(6,6,6)]
    70      -1.203795      -1.203795      -1.203795    1[6-(1,1,6)]
    71      -0.708443      -0.708443      -0.708443    1[6-(1,1,6)]
    72       9.816292       9.816292       9.816292    1[6-(1,1,6)]
    73       9.397699       9.397699       9.397699    1[6-(1,1,6)]
    74      10.479557      10.479557      10.479557    1[6-(1,1,6)]
    75      10.545525      10.545525      10.545525    1[6-(1,1,6)]
    76       4.474561       4.474561       4.474561    1[7-(6,6)]
    77       6.488356       6.488356       6.488356    1[6-(6,6)]
    78       8.514139       8.514139       8.514139    1[6-(6,7)]
    79       7.871262       7.871262       7.871262    1[6-(1,6,6)]
    80       9.201397       9.201397       9.201397    1[6-(1,6,6)]
    81      12.448567      12.448567      12.448567    1[6-(1,1,6)]
    82      12.423379      12.423379      12.423379    1[6-(1,1,6)]
    83      11.092045      11.092045      11.092045    1[6-(1,1,6)]
    84       4.704845       4.704845       4.704845    1[6-(1,1,6)]
    85       4.987902       4.987902       4.987902    1[6-(1,1,6)]
    86       6.114139       6.114139       6.114139    1[6-(1,1,6)]
    87       3.038876       3.038876       3.038876    1[6-(6,6,6)]
    88         2.7942         2.7942         2.7942    1[6-(1,1,6)]
    89        3.28955        3.28955        3.28955    1[6-(1,1,6)]
    90      13.814286      13.814286      13.814286    1[6-(1,1,6)]
    91       1.401697       1.401697       1.401697    1[6-(1,1,6)]
    92       2.483556       2.483556       2.483556    1[6-(1,1,6)]
    93       2.549524       2.549524       2.549524    1[6-(1,1,6)]
    94       8.472562       8.472562       8.472562    1[7-(6,6)]
    95       10.48635       10.48635       10.48635    1[6-(6,6)]
    96      12.512138      12.512138      12.512138    1[6-(6,7)]
    97      11.869257      11.869257      11.869257    1[6-(1,6,6)]
    98      13.199392      13.199392      13.199392    1[6-(1,6,6)]
    99       8.450575       8.450575       8.450575    1[6-(1,1,6)]
   100       8.425386       8.425386       8.425386    1[6-(1,1,6)]
   101       7.094053       7.094053       7.094053    1[6-(1,1,6)]
   102       8.702849       8.702849       8.702849    1[6-(1,1,6)]
   103       8.985909       8.985909       8.985909    1[6-(1,1,6)]
   104      10.112144      10.112144      10.112144    1[6-(1,1,6)]
   105       7.036883       7.036883       7.036883    1[6-(6,6,6)]
   106       6.792202       6.792202       6.792202    1[6-(1,1,6)]
   107       7.287556       7.287556       7.287556    1[6-(1,1,6)]
   108       5.818291       5.818291       5.818291    1[6-(1,1,6)]
   109       5.399701       5.399701       5.399701    1[6-(1,1,6)]
   110        6.48156        6.48156        6.48156    1[6-(1,1,6)]
   111       6.547526       6.547526       6.547526    1[6-(1,1,6)]
   112      10.879356      10.879356      10.879356    6[6-(6,6),8-(0),8-(25)]
   113       9.607991       9.607991       9.607991    6[6-(6,6),6-(7,7),7-(6,25)]
   114       9.943823       9.943823       9.943823    6[6-(1,6),6-(6,7),6-(8,8)]
   115       9.308141       9.308141       9.308141    6[1-(0),6-(6,6),6-(6,6)]
   116       8.401393       8.401393       8.401393    6[6-(1,1,6),6-(1,6),6-(1,7)]
   117       8.117135       8.117135       8.117135    6[1-(0),6-(6,6),7-(6,25)]
   118       7.744121       7.744121       7.744121    6[1-(0),1-(0),6-(1,1,1),6-(6,6)]
   119       7.956415       7.956415       7.956415    6[1-(0),1-(0),1-(0),6-(1,1,6)]
   120      10.176507      10.176507      10.176507    6[6-(6,7),7-(1,6),7-(6,25)]
   121      11.294349      11.294349      11.294349    6[6-(1,1,1),6-(1,6,6),6-(7,8),7-(1,6)]
   122      10.562714      10.562714      10.562714    6[6-(6,6,7),7-(6,25),8-(0)]
   123      10.826585      10.826585      10.826585    6[1-(0),1-(0),1-(0),6-(6,6,7)]
   124       0.803197       0.803197       0.803197    6[1-(0),6-(1,1,1),6-(1,1,1),6-(6,6,7)]
   125       1.267364       1.267364       1.267364    6[1-(0),1-(0),1-(0),6-(1,6,6)]
   126       1.671564       1.671564       1.671564    6[1-(0),1-(0),1-(0),6-(1,6,6)]
   127       6.881357       6.881357       6.881357    6[6-(6,6),8-(0),8-(25)]
   128       5.609995       5.609995       5.609995    6[6-(6,6),6-(7,7),7-(6,25)]
   129       5.945826       5.945826       5.945826    6[6-(1,6),6-(6,7),6-(8,8)]
   130       5.310143       5.310143       5.310143    6[1-(0),6-(6,6),6-(6,6)]
   131       4.403397       4.403397       4.403397    6[6-(1,1,6),6-(1,6),6-(1,7)]
   132       4.119141       4.119141       4.119141    6[1-(0),6-(6,6),7-(6,25)]
   133       3.746126       3.746126       3.746126    6[1-(0),1-(0),6-(1,1,1),6-(6,6)]
   134      -0.039574      -0.039574      -0.039574    6[1-(0),1-(0),1-(0),6-(1,1,6)]
   135       6.178511       6.178511       6.178511    6[6-(6,7),7-(1,6),7-(6,25)]
   136       7.296353       7.296353       7.296353    6[6-(1,1,1),6-(1,6,6),6-(7,8),7-(1,6)]
   137        6.56472        6.56472        6.56472    6[6-(6,6,7),7-(6,25),8-(0)]
   138       6.828586       6.828586       6.828586    6[1-(0),1-(0),1-(0),6-(6,6,7)]
   139       8.799201       8.799201       8.799201    6[1-(0),6-(1,1,1),6-(1,1,1),6-(6,6,7)]
   140       9.263369       9.263369       9.263369    6[1-(0),1-(0),1-(0),6-(1,6,6)]
   141       9.667566       9.667566       9.667566    6[1-(0),1-(0),1-(0),6-(1,6,6)]
   142        2.88336        2.88336        2.88336    6[6-(6,6),8-(0),8-(25)]
   143       1.611995       1.611995       1.611995    6[6-(6,6),6-(7,7),7-(6,25)]
   144       1.947828       1.947828       1.947828    6[6-(1,6),6-(6,7),6-(8,8)]
   145       1.312147       1.312147       1.312147    6[1-(0),6-(6,6),6-(6,6)]
   146       0.405401       0.405401       0.405401    6[6-(1,1,6),6-(1,6),6-(1,7)]
   147       0.121142       0.121142       0.121142    6[1-(0),6-(6,6),7-(6,25)]
   148      -0.251869      -0.251869      -0.251869    6[1-(0),1-(0),6-(1,1,1),6-(6,6)]
   149       3.958418       3.958418       3.958418    6[1-(0),1-(0),1-(0),6-(1,1,6)]
   150       2.180509       2.180509       2.180509    6[6-(6,7),7-(1,6),7-(6,25)]
   151       3.298348       3.298348       3.298348    6[6-(1,1,1),6-(1,6,6),6-(7,8),7-(1,6)]
   152       2.566714       2.566714       2.566714    6[6-(6,6,7),7-(6,25),8-(0)]
   153       2.830581       2.830581       2.830581    6[1-(0),1-(0),1-(0),6-(6,6,7)]
   154       4.801196       4.801196       4.801196    6[1-(0),6-(1,1,1),6-(1,1,1),6-(6,6,7)]
   155       5.265365       5.265365       5.265365    6[1-(0),1-(0),1-(0),6-(1,6,6)]
   156       5.669562       5.669562       5.669562    6[1-(0),1-(0),1-(0),6-(1,6,6)]
   157       1.114644       1.114644       1.114644    6[6-(6,6),8-(0),8-(25)]
   158       2.386009       2.386009       2.386009    6[6-(6,6),6-(7,7),7-(6,25)]
   159       2.050177       2.050177       2.050177    6[6-(1,6),6-(6,7),6-(8,8)]
   160       2.685859       2.685859       2.685859    6[1-(0),6-(6,6),6-(6,6)]
   161       3.592607       3.592607       3.592607    6[6-(1,1,6),6-(1,6),6-(1,7)]
   162       3.876865       3.876865       3.876865    6[1-(0),6-(6,6),7-(6,25)]
   163       4.249879       4.249879       4.249879    6[1-(0),1-(0),6-(1,1,1),6-(6,6)]
   164       4.037585       4.037585       4.037585    6[1-(0),1-(0),1-(0),6-(1,1,6)]
   165       1.817493       1.817493       1.817493    6[6-(6,7),7-(1,6),7-(6,25)]
   166       0.699651       0.699651       0.699651    6[6-(1,1,1),6-(1,6,6),6-(7,8),7-(1,6)]
   167       1.431286       1.431286       1.431286    6[6-(6,6,7),7-(6,25),8-(0)]
   168       1.167415       1.167415       1.167415    6[1-(0),1-(0),1-(0),6-(6,6,7)]
   169      11.190803      11.190803      11.190803    6[1-(0),6-(1,1,1),6-(1,1,1),6-(6,6,7)]
   170      10.726636      10.726636      10.726636    6[1-(0),1-(0),1-(0),6-(1,6,6)]
   171      10.322436      10.322436      10.322436    6[1-(0),1-(0),1-(0),6-(1,6,6)]
   172       5.112643       5.112643       5.112643    6[6-(6,6),8-(0),8-(25)]
   173       6.384005       6.384005       6.384005    6[6-(6,6),6-(7,7),7-(6,25)]
   174       6.048174       6.048174       6.048174    6[6-(1,6),6-(6,7),6-(8,8)]
   175       6.683857       6.683857       6.683857    6[1-(0),6-(6,6),6-(6,6)]
   176       7.590603       7.590603       7.590603    6[6-(1,1,6),6-(1,6),6-(1,7)]
   177       7.874859       7.874859       7.874859    6[1-(0),6-(6,6),7-(6,25)]
   178       8.247874       8.247874       8.247874    6[1-(0),1-(0),6-(1,1,1),6-(6,6)]
   179      12.033574      12.033574      12.033574    6[1-(0),1-(0),1-(0),6-(1,1,6)]
   180       5.815489       5.815489       5.815489    6[6-(6,7),7-(1,6),7-(6,25)]
   181       4.697647       4.697647       4.697647    6[6-(1,1,1),6-(1,6,6),6-(7,8),7-(1,6)]
   182        5.42928        5.42928        5.42928    6[6-(6,6,7),7-(6,25),8-(0)]
   183       5.165414       5.165414       5.165414    6[1-(0),1-(0),1-(0),6-(6,6,7)]
   184       3.194799       3.194799       3.194799    6[1-(0),6-(1,1,1),6-(1,1,1),6-(6,6,7)]
   185       2.730631       2.730631       2.730631    6[1-(0),1-(0),1-(0),6-(1,6,6)]
   186       2.326434       2.326434       2.326434    6[1-(0),1-(0),1-(0),6-(1,6,6)]
   187        9.11064        9.11064        9.11064    6[6-(6,6),8-(0),8-(25)]
   188      10.382005      10.382005      10.382005    6[6-(6,6),6-(7,7),7-(6,25)]
   189      10.046172      10.046172      10.046172    6[6-(1,6),6-(6,7),6-(8,8)]
   190      10.681853      10.681853      10.681853    6[1-(0),6-(6,6),6-(6,6)]
   191      11.588599      11.588599      11.588599    6[6-(1,1,6),6-(1,6),6-(1,7)]
   192      11.872858      11.872858      11.872858    6[1-(0),6-(6,6),7-(6,25)]
   193      12.245869      12.245869      12.245869    6[1-(0),1-(0),6-(1,1,1),6-(6,6)]
   194       8.035582       8.035582       8.035582    6[1-(0),1-(0),1-(0),6-(1,1,6)]
   195       9.813491       9.813491       9.813491    6[6-(6,7),7-(1,6),7-(6,25)]
   196       8.695652       8.695652       8.695652    6[6-(1,1,1),6-(1,6,6),6-(7,8),7-(1,6)]
   197       9.427286       9.427286       9.427286    6[6-(6,6,7),7-(6,25),8-(0)]
   198       9.163419       9.163419       9.163419    6[1-(0),1-(0),1-(0),6-(6,6,7)]
   199       7.192804       7.192804       7.192804    6[1-(0),6-(1,1,1),6-(1,1,1),6-(6,6,7)]
   200       6.728635       6.728635       6.728635    6[1-(0),1-(0),1-(0),6-(1,6,6)]
   201       6.324438       6.324438       6.324438    6[1-(0),1-(0),1-(0),6-(1,6,6)]
   202       8.695247       8.695247       8.695247    7[6-(1,6),6-(6,6),25-(7,7,7,8,8)]
   203       9.784303       9.784303       9.784303    7[6-(6,7),6-(6,8),25-(7,7,7,8,8)]
   204      11.089251      11.089251      11.089251    7[1-(0),6-(6,6,6),6-(6,7)]
   205       4.697252       4.697252       4.697252    7[6-(1,6),6-(6,6),25-(7,7,7,8,8)]
   206       5.786309       5.786309       5.786309    7[6-(6,7),6-(6,8),25-(7,7,7,8,8)]
   207       7.091254       7.091254       7.091254    7[1-(0),6-(6,6,6),6-(6,7)]
   208       0.699252       0.699252       0.699252    7[6-(1,6),6-(6,6),25-(7,7,7,8,8)]
   209       1.788305       1.788305       1.788305    7[6-(6,7),6-(6,8),25-(7,7,7,8,8)]
   210       3.093252       3.093252       3.093252    7[1-(0),6-(6,6,6),6-(6,7)]
   211       3.298753       3.298753       3.298753    7[6-(1,6),6-(6,6),25-(7,7,7,8,8)]
   212       2.209697       2.209697       2.209697    7[6-(6,7),6-(6,8),25-(7,7,7,8,8)]
   213       0.904749       0.904749       0.904749    7[1-(0),6-(6,6,6),6-(6,7)]
   214       7.296748       7.296748       7.296748    7[6-(1,6),6-(6,6),25-(7,7,7,8,8)]
   215       6.207691       6.207691       6.207691    7[6-(6,7),6-(6,8),25-(7,7,7,8,8)]
   216       4.902746       4.902746       4.902746    7[1-(0),6-(6,6,6),6-(6,7)]
   217      11.294748      11.294748      11.294748    7[6-(1,6),6-(6,6),25-(7,7,7,8,8)]
   218      10.205695      10.205695      10.205695    7[6-(6,7),6-(6,8),25-(7,7,7,8,8)]
   219       8.900748       8.900748       8.900748    7[1-(0),6-(6,6,6),6-(6,7)]
   220      10.759417      10.759417      10.759417    8[6-(6,8),25-(7,7,7,7,8)]
   221      11.710541      11.710541      11.710541    8[6-(6,8)]
   222      10.503943      10.503943      10.503943    8[6-(6,7)]
   223       6.761415       6.761415       6.761415    8[6-(6,8),25-(7,7,7,7,8)]
   224       7.712541       7.712541       7.712541    8[6-(6,8)]
   225        6.50595        6.50595        6.50595    8[6-(6,7)]
   226       2.763421       2.763421       2.763421    8[6-(6,8),25-(7,7,7,7,8)]
   227       3.714543       3.714543       3.714543    8[6-(6,8)]
   228       2.507943       2.507943       2.507943    8[6-(6,7)]
   229       1.234583       1.234583       1.234583    8[6-(6,8),25-(7,7,7,7,8)]
   230       0.283459       0.283459       0.283459    8[6-(6,8)]
   231       1.490057       1.490057       1.490057    8[6-(6,7)]
   232       5.232585       5.232585       5.232585    8[6-(6,8),25-(7,7,7,7,8)]
   233       4.281459       4.281459       4.281459    8[6-(6,8)]
   234        5.48805        5.48805        5.48805    8[6-(6,7)]
   235       9.230579       9.230579       9.230579    8[6-(6,8),25-(7,7,7,7,8)]
   236       8.279457       8.279457       8.279457    8[6-(6,8)]
   237       9.486057       9.486057       9.486057    8[6-(6,7)]
