# Supplementary material for: A collection of forcefield precursors for metal–organic frameworks
Source: RSC Adv. 2019 Nov 13;9(63):36492–507. doi: 10.1039/c9ra07327b (PMC9075174; doi:10.1039/c9ra07327b)
Supplement: RA-009-C9RA07327B-s150 [file RA-009-C9RA07327B-s150.txt]

BANMAG_clean

15.084100    0.000000    0.000000
-7.542050    13.063214    0.000000
0.000000    0.000000    15.427600

     1            0.0            0.0            0.0    60[8-(6),8-(6),8-(6),8-(6),8-(6),8-(6),8-(6,6),8-(6,6),8-(6,6)]
     2        7.54205        7.54205        7.54205    60[8-(6),8-(6),8-(6),8-(6),8-(6),8-(6),8-(6,6),8-(6,6),8-(6,6)]
     3        7.54205        7.54205        7.54205    60[8-(6),8-(6),8-(6),8-(6),8-(6),8-(6),8-(6,6),8-(6,6),8-(6,6)]
     4            0.0            0.0            0.0    60[8-(6),8-(6),8-(6),8-(6),8-(6),8-(6),8-(6,6),8-(6,6),8-(6,6)]
     5       3.771025       3.771025       3.771025    27[8-(6),8-(6),8-(6),8-(6)]
     6      -3.771025      -3.771025      -3.771025    27[8-(6),8-(6),8-(6),8-(6)]
     7        7.54205        7.54205        7.54205    27[8-(6),8-(6),8-(6),8-(6)]
     8      -3.771025      -3.771025      -3.771025    27[8-(6),8-(6),8-(6),8-(6)]
     9       3.771025       3.771025       3.771025    27[8-(6),8-(6),8-(6),8-(6)]
    10        7.54205        7.54205        7.54205    27[8-(6),8-(6),8-(6),8-(6)]
    11       1.467683       1.467683       1.467683    1[6-(1,6,8)]
    12       0.363527       0.363527       0.363527    1[6-(1,6,8)]
    13      -4.024438      -4.024438      -4.024438    1[6-(1,6,8)]
    14      -3.569652      -3.569652      -3.569652    1[6-(1,6,8)]
    15       2.556755       2.556755       2.556755    1[6-(1,6,8)]
    16       3.206125       3.206125       3.206125    1[6-(1,6,8)]
    17       6.074367       6.074367       6.074367    1[6-(1,6,8)]
    18       7.178523       7.178523       7.178523    1[6-(1,6,8)]
    19      11.566488      11.566488      11.566488    1[6-(1,6,8)]
    20      11.111702      11.111702      11.111702    1[6-(1,6,8)]
    21       4.985295       4.985295       4.985295    1[6-(1,6,8)]
    22       4.335925       4.335925       4.335925    1[6-(1,6,8)]
    23       9.009733       9.009733       9.009733    1[6-(1,6,8)]
    24       7.905577       7.905577       7.905577    1[6-(1,6,8)]
    25       3.517612       3.517612       3.517612    1[6-(1,6,8)]
    26       3.972398       3.972398       3.972398    1[6-(1,6,8)]
    27      10.098805      10.098805      10.098805    1[6-(1,6,8)]
    28      10.748175      10.748175      10.748175    1[6-(1,6,8)]
    29      -1.467683      -1.467683      -1.467683    1[6-(1,6,8)]
    30      -0.363527      -0.363527      -0.363527    1[6-(1,6,8)]
    31       4.024438       4.024438       4.024438    1[6-(1,6,8)]
    32       3.569652       3.569652       3.569652    1[6-(1,6,8)]
    33      -2.556755      -2.556755      -2.556755    1[6-(1,6,8)]
    34      -3.206125      -3.206125      -3.206125    1[6-(1,6,8)]
    35       6.074367       6.074367       6.074367    1[6-(1,6,8)]
    36       7.178523       7.178523       7.178523    1[6-(1,6,8)]
    37      11.566488      11.566488      11.566488    1[6-(1,6,8)]
    38      11.111702      11.111702      11.111702    1[6-(1,6,8)]
    39       4.985295       4.985295       4.985295    1[6-(1,6,8)]
    40       4.335925       4.335925       4.335925    1[6-(1,6,8)]
    41       1.467683       1.467683       1.467683    1[6-(1,6,8)]
    42       0.363527       0.363527       0.363527    1[6-(1,6,8)]
    43      -4.024438      -4.024438      -4.024438    1[6-(1,6,8)]
    44      -3.569652      -3.569652      -3.569652    1[6-(1,6,8)]
    45       2.556755       2.556755       2.556755    1[6-(1,6,8)]
    46       3.206125       3.206125       3.206125    1[6-(1,6,8)]
    47      -1.467683      -1.467683      -1.467683    1[6-(1,6,8)]
    48      -0.363527      -0.363527      -0.363527    1[6-(1,6,8)]
    49       4.024438       4.024438       4.024438    1[6-(1,6,8)]
    50       3.569652       3.569652       3.569652    1[6-(1,6,8)]
    51      -2.556755      -2.556755      -2.556755    1[6-(1,6,8)]
    52      -3.206125      -3.206125      -3.206125    1[6-(1,6,8)]
    53       9.009733       9.009733       9.009733    1[6-(1,6,8)]
    54       7.905577       7.905577       7.905577    1[6-(1,6,8)]
    55       3.517612       3.517612       3.517612    1[6-(1,6,8)]
    56       3.972398       3.972398       3.972398    1[6-(1,6,8)]
    57      10.098805      10.098805      10.098805    1[6-(1,6,8)]
    58      10.748175      10.748175      10.748175    1[6-(1,6,8)]
    59       1.674335       1.674335       1.674335    6[6-(1,1,8),8-(27),8-(60)]
    60       0.871107       0.871107       0.871107    6[1-(0),1-(0),6-(8,8),8-(6,60)]
    61      -2.903689      -2.903689      -2.903689    6[6-(1,1,8),8-(27),8-(60)]
    62      -3.283809      -3.283809      -3.283809    6[1-(0),1-(0),6-(8,8),8-(6,60)]
    63       1.229354       1.229354       1.229354    6[6-(1,1,8),8-(27),8-(60)]
    64       2.412702       2.412702       2.412702    6[1-(0),1-(0),6-(8,8),8-(6,60)]
    65       5.867715       5.867715       5.867715    6[6-(1,1,8),8-(27),8-(60)]
    66       6.670943       6.670943       6.670943    6[1-(0),1-(0),6-(8,8),8-(6,60)]
    67      10.445739      10.445739      10.445739    6[6-(1,1,8),8-(27),8-(60)]
    68      10.825859      10.825859      10.825859    6[1-(0),1-(0),6-(8,8),8-(6,60)]
    69       6.312696       6.312696       6.312696    6[6-(1,1,8),8-(27),8-(60)]
    70       5.129348       5.129348       5.129348    6[1-(0),1-(0),6-(8,8),8-(6,60)]
    71       9.216385       9.216385       9.216385    6[6-(1,1,8),8-(27),8-(60)]
    72       8.413157       8.413157       8.413157    6[1-(0),1-(0),6-(8,8),8-(6,60)]
    73       4.638361       4.638361       4.638361    6[6-(1,1,8),8-(27),8-(60)]
    74       4.258241       4.258241       4.258241    6[1-(0),1-(0),6-(8,8),8-(6,60)]
    75       8.771404       8.771404       8.771404    6[6-(1,1,8),8-(27),8-(60)]
    76       9.954752       9.954752       9.954752    6[1-(0),1-(0),6-(8,8),8-(6,60)]
    77      -1.674335      -1.674335      -1.674335    6[6-(1,1,8),8-(27),8-(60)]
    78      -0.871107      -0.871107      -0.871107    6[1-(0),1-(0),6-(8,8),8-(6,60)]
    79       2.903689       2.903689       2.903689    6[6-(1,1,8),8-(27),8-(60)]
    80       3.283809       3.283809       3.283809    6[1-(0),1-(0),6-(8,8),8-(6,60)]
    81      -1.229354      -1.229354      -1.229354    6[6-(1,1,8),8-(27),8-(60)]
    82      -2.412702      -2.412702      -2.412702    6[1-(0),1-(0),6-(8,8),8-(6,60)]
    83       5.867715       5.867715       5.867715    6[6-(1,1,8),8-(27),8-(60)]
    84       6.670943       6.670943       6.670943    6[1-(0),1-(0),6-(8,8),8-(6,60)]
    85      10.445739      10.445739      10.445739    6[6-(1,1,8),8-(27),8-(60)]
    86      10.825859      10.825859      10.825859    6[1-(0),1-(0),6-(8,8),8-(6,60)]
    87       6.312696       6.312696       6.312696    6[6-(1,1,8),8-(27),8-(60)]
    88       5.129348       5.129348       5.129348    6[1-(0),1-(0),6-(8,8),8-(6,60)]
    89       1.674335       1.674335       1.674335    6[6-(1,1,8),8-(27),8-(60)]
    90       0.871107       0.871107       0.871107    6[1-(0),1-(0),6-(8,8),8-(6,60)]
    91      -2.903689      -2.903689      -2.903689    6[6-(1,1,8),8-(27),8-(60)]
    92      -3.283809      -3.283809      -3.283809    6[1-(0),1-(0),6-(8,8),8-(6,60)]
    93       1.229354       1.229354       1.229354    6[6-(1,1,8),8-(27),8-(60)]
    94       2.412702       2.412702       2.412702    6[1-(0),1-(0),6-(8,8),8-(6,60)]
    95      -1.674335      -1.674335      -1.674335    6[6-(1,1,8),8-(27),8-(60)]
    96      -0.871107      -0.871107      -0.871107    6[1-(0),1-(0),6-(8,8),8-(6,60)]
    97       2.903689       2.903689       2.903689    6[6-(1,1,8),8-(27),8-(60)]
    98       3.283809       3.283809       3.283809    6[1-(0),1-(0),6-(8,8),8-(6,60)]
    99      -1.229354      -1.229354      -1.229354    6[6-(1,1,8),8-(27),8-(60)]
   100      -2.412702      -2.412702      -2.412702    6[1-(0),1-(0),6-(8,8),8-(6,60)]
   101       9.216385       9.216385       9.216385    6[6-(1,1,8),8-(27),8-(60)]
   102       8.413157       8.413157       8.413157    6[1-(0),1-(0),6-(8,8),8-(6,60)]
   103       4.638361       4.638361       4.638361    6[6-(1,1,8),8-(27),8-(60)]
   104       4.258241       4.258241       4.258241    6[1-(0),1-(0),6-(8,8),8-(6,60)]
   105       8.771404       8.771404       8.771404    6[6-(1,1,8),8-(27),8-(60)]
   106       9.954752       9.954752       9.954752    6[1-(0),1-(0),6-(8,8),8-(6,60)]
   107       1.424693       1.424693       1.424693    8[6-(6,8),60-(8,8,8,8,8,8,8,8)]
   108       2.525833       2.525833       2.525833    8[6-(6,8),27-(8,8,8)]
   109      -1.712045      -1.712045      -1.712045    8[6-(6,8),60-(8,8,8,8,8,8,8,8)]
   110      -3.810244      -3.810244      -3.810244    8[6-(6,8),27-(8,8,8)]
   111       0.287352       0.287352       0.287352    8[6-(6,8),60-(8,8,8,8,8,8,8,8)]
   112       1.284411       1.284411       1.284411    8[6-(6,8),27-(8,8,8)]
   113       6.117357       6.117357       6.117357    8[6-(6,8),60-(8,8,8,8,8,8,8,8)]
   114       5.016217       5.016217       5.016217    8[6-(6,8),27-(8,8,8)]
   115       9.254095       9.254095       9.254095    8[6-(6,8),60-(8,8,8,8,8,8,8,8)]
   116      11.352294      11.352294      11.352294    8[6-(6,8),27-(8,8,8)]
   117       7.254698       7.254698       7.254698    8[6-(6,8),60-(8,8,8,8,8,8,8,8)]
   118       6.257639       6.257639       6.257639    8[6-(6,8),27-(8,8,8)]
   119       8.966743       8.966743       8.966743    8[6-(6,8),60-(8,8,8,8,8,8,8,8)]
   120      10.067883      10.067883      10.067883    8[6-(6,8),27-(8,8,8)]
   121       5.830005       5.830005       5.830005    8[6-(6,8),60-(8,8,8,8,8,8,8,8)]
   122       3.731806       3.731806       3.731806    8[6-(6,8),27-(8,8,8)]
   123       7.829402       7.829402       7.829402    8[6-(6,8),60-(8,8,8,8,8,8,8,8)]
   124       8.826461       8.826461       8.826461    8[6-(6,8),27-(8,8,8)]
   125      -1.424693      -1.424693      -1.424693    8[6-(6,8),60-(8,8,8,8,8,8,8,8)]
   126      -2.525833      -2.525833      -2.525833    8[6-(6,8),27-(8,8,8)]
   127       1.712045       1.712045       1.712045    8[6-(6,8),60-(8,8,8,8,8,8,8,8)]
   128       3.810244       3.810244       3.810244    8[6-(6,8),27-(8,8,8)]
   129      -0.287352      -0.287352      -0.287352    8[6-(6,8),60-(8,8,8,8,8,8,8,8)]
   130      -1.284411      -1.284411      -1.284411    8[6-(6,8),27-(8,8,8)]
   131       6.117357       6.117357       6.117357    8[6-(6,8),60-(8,8,8,8,8,8,8,8)]
   132       5.016217       5.016217       5.016217    8[6-(6,8),27-(8,8,8)]
   133       9.254095       9.254095       9.254095    8[6-(6,8),60-(8,8,8,8,8,8,8,8)]
   134      11.352294      11.352294      11.352294    8[6-(6,8),27-(8,8,8)]
   135       7.254698       7.254698       7.254698    8[6-(6,8),60-(8,8,8,8,8,8,8,8)]
   136       6.257639       6.257639       6.257639    8[6-(6,8),27-(8,8,8)]
   137       1.424693       1.424693       1.424693    8[6-(6,8),60-(8,8,8,8,8,8,8,8)]
   138       2.525833       2.525833       2.525833    8[6-(6,8),27-(8,8,8)]
   139      -1.712045      -1.712045      -1.712045    8[6-(6,8),60-(8,8,8,8,8,8,8,8)]
   140      -3.810244      -3.810244      -3.810244    8[6-(6,8),27-(8,8,8)]
   141       0.287352       0.287352       0.287352    8[6-(6,8),60-(8,8,8,8,8,8,8,8)]
   142       1.284411       1.284411       1.284411    8[6-(6,8),27-(8,8,8)]
   143      -1.424693      -1.424693      -1.424693    8[6-(6,8),60-(8,8,8,8,8,8,8,8)]
   144      -2.525833      -2.525833      -2.525833    8[6-(6,8),27-(8,8,8)]
   145       1.712045       1.712045       1.712045    8[6-(6,8),60-(8,8,8,8,8,8,8,8)]
   146       3.810244       3.810244       3.810244    8[6-(6,8),27-(8,8,8)]
   147      -0.287352      -0.287352      -0.287352    8[6-(6,8),60-(8,8,8,8,8,8,8,8)]
   148      -1.284411      -1.284411      -1.284411    8[6-(6,8),27-(8,8,8)]
   149       8.966743       8.966743       8.966743    8[6-(6,8),60-(8,8,8,8,8,8,8,8)]
   150      10.067883      10.067883      10.067883    8[6-(6,8),27-(8,8,8)]
   151       5.830005       5.830005       5.830005    8[6-(6,8),60-(8,8,8,8,8,8,8,8)]
   152       3.731806       3.731806       3.731806    8[6-(6,8),27-(8,8,8)]
   153       7.829402       7.829402       7.829402    8[6-(6,8),60-(8,8,8,8,8,8,8,8)]
   154       8.826461       8.826461       8.826461    8[6-(6,8),27-(8,8,8)]
   155            0.0            0.0            0.0    8[6-(1,1,6),6-(1,1,6),60-(8,8,8,8,8,8,8,8)]
   156      -2.201147      -2.201147      -2.201147    8[6-(1,1,6),6-(1,1,6),60-(8,8,8,8,8,8,8,8)]
   157       2.201147       2.201147       2.201147    8[6-(1,1,6),6-(1,1,6),60-(8,8,8,8,8,8,8,8)]
   158        7.54205        7.54205        7.54205    8[6-(1,1,6),6-(1,1,6),60-(8,8,8,8,8,8,8,8)]
   159       9.743197       9.743197       9.743197    8[6-(1,1,6),6-(1,1,6),60-(8,8,8,8,8,8,8,8)]
   160       5.340903       5.340903       5.340903    8[6-(1,1,6),6-(1,1,6),60-(8,8,8,8,8,8,8,8)]
   161        7.54205        7.54205        7.54205    8[6-(1,1,6),6-(1,1,6),60-(8,8,8,8,8,8,8,8)]
   162       9.743197       9.743197       9.743197    8[6-(1,1,6),6-(1,1,6),60-(8,8,8,8,8,8,8,8)]
   163       5.340903       5.340903       5.340903    8[6-(1,1,6),6-(1,1,6),60-(8,8,8,8,8,8,8,8)]
   164            0.0            0.0            0.0    8[6-(1,1,6),6-(1,1,6),60-(8,8,8,8,8,8,8,8)]
   165      -2.201147      -2.201147      -2.201147    8[6-(1,1,6),6-(1,1,6),60-(8,8,8,8,8,8,8,8)]
   166       2.201147       2.201147       2.201147    8[6-(1,1,6),6-(1,1,6),60-(8,8,8,8,8,8,8,8)]
