# Supplementary material for: A collection of forcefield precursors for metal–organic frameworks
Source: RSC Adv. 2019 Nov 13;9(63):36492–507. doi: 10.1039/c9ra07327b (PMC9075174; doi:10.1039/c9ra07327b)
Supplement: RA-009-C9RA07327B-s151 [file RA-009-C9RA07327B-s151.txt]

BARZAW_clean

18.279100    0.000000    0.000000
-6.093090    17.458698    0.000000
6.093029    8.729379    15.119683

     1       5.414484       5.414484       5.414484    30[7-(6,6),8-(6),8-(6),8-(6),8-(6)]
     2       11.50754       11.50754       11.50754    30[7-(6,6),8-(6),8-(6),8-(6),8-(6)]
     3      17.600554      17.600554      17.600554    30[7-(6,6),8-(6),8-(6),8-(6),8-(6)]
     4      15.911079      15.911079      15.911079    30[7-(6,6),8-(6),8-(6),8-(6),8-(6)]
     5        9.81804        9.81804        9.81804    30[7-(6,6),8-(6),8-(6),8-(6),8-(6)]
     6        3.72503        3.72503        3.72503    30[7-(6,6),8-(6),8-(6),8-(6),8-(6)]
     7      12.864555      12.864555      12.864555    30[7-(6,6),8-(6),8-(6),8-(6),8-(6)]
     8       6.771499       6.771499       6.771499    30[7-(6,6),8-(6),8-(6),8-(6),8-(6)]
     9       0.678485       0.678485       0.678485    30[7-(6,6),8-(6),8-(6),8-(6),8-(6)]
    10        2.36796        2.36796        2.36796    30[7-(6,6),8-(6),8-(6),8-(6),8-(6)]
    11       8.460999       8.460999       8.460999    30[7-(6,6),8-(6),8-(6),8-(6),8-(6)]
    12      14.554009      14.554009      14.554009    30[7-(6,6),8-(6),8-(6),8-(6),8-(6)]
    13       8.646601       8.646601       8.646601    1[6-(6,6)]
    14       5.252182       5.252182       5.252182    1[6-(6,6)]
    15       5.217423       5.217423       5.217423    1[6-(6,6)]
    16       1.318497       1.318497       1.318497    1[6-(6,6)]
    17       0.867009       0.867009       0.867009    1[6-(6,6)]
    18       2.623632       2.623632       2.623632    1[6-(6,7)]
    19       6.917382       6.917382       6.917382    1[6-(6,6)]
    20       3.016621       3.016621       3.016621    1[6-(6,6)]
    21       6.427507       6.427507       6.427507    1[6-(6,6)]
    22       14.73964       14.73964       14.73964    1[6-(6,6)]
    23      11.345224      11.345224      11.345224    1[6-(6,6)]
    24       17.40351       17.40351       17.40351    1[6-(6,6)]
    25       7.411551       7.411551       7.411551    1[6-(6,6)]
    26       6.960061       6.960061       6.960061    1[6-(6,6)]
    27       8.716685       8.716685       8.716685    1[6-(6,7)]
    28       13.01044       13.01044       13.01044    1[6-(6,6)]
    29       9.109677       9.109677       9.109677    1[6-(6,6)]
    30      12.520563      12.520563      12.520563    1[6-(6,6)]
    31       2.553569       2.553569       2.553569    1[6-(6,6)]
    32      -0.840883      -0.840883      -0.840883    1[6-(6,6)]
    33      11.310439      11.310439      11.310439    1[6-(6,6)]
    34      13.504588      13.504588      13.504588    1[6-(6,6)]
    35      13.053086      13.053086      13.053086    1[6-(6,6)]
    36      14.809702      14.809702      14.809702    1[6-(6,7)]
    37      19.103479      19.103479      19.103479    1[6-(6,6)]
    38      15.202723      15.202723      15.202723    1[6-(6,6)]
    39      18.613591      18.613591      18.613591    1[6-(6,6)]
    40      12.678972      12.678972      12.678972    1[6-(6,6)]
    41      -2.205722      -2.205722      -2.205722    1[6-(6,6)]
    42      10.015061      10.015061      10.015061    1[6-(6,6)]
    43       1.727974       1.727974       1.727974    1[6-(6,6)]
    44        2.17946        2.17946        2.17946    1[6-(6,6)]
    45       0.422833       0.422833       0.422833    1[6-(6,7)]
    46      14.408189      14.408189      14.408189    1[6-(6,6)]
    47      18.308953      18.308953      18.308953    1[6-(6,6)]
    48      14.898061      14.898061      14.898061    1[6-(6,6)]
    49       6.585937       6.585937       6.585937    1[6-(6,6)]
    50       9.980372       9.980372       9.980372    1[6-(6,6)]
    51      16.108108      16.108108      16.108108    1[6-(6,6)]
    52      13.914016      13.914016      13.914016    1[6-(6,6)]
    53      14.365514      14.365514      14.365514    1[6-(6,6)]
    54      12.608894      12.608894      12.608894    1[6-(6,7)]
    55       8.315125       8.315125       8.315125    1[6-(6,6)]
    56      12.215884      12.215884      12.215884    1[6-(6,6)]
    57       8.805009       8.805009       8.805009    1[6-(6,6)]
    58      18.772009      18.772009      18.772009    1[6-(6,6)]
    59       3.887354       3.887354       3.887354    1[6-(6,6)]
    60       3.922065       3.922065       3.922065    1[6-(6,6)]
    61       7.821001       7.821001       7.821001    1[6-(6,6)]
    62       8.272499       8.272499       8.272499    1[6-(6,6)]
    63       6.515881       6.515881       6.515881    1[6-(6,7)]
    64      20.501213      20.501213      20.501213    1[6-(6,6)]
    65       6.122869       6.122869       6.122869    1[6-(6,6)]
    66       2.711997       2.711997       2.711997    1[6-(6,6)]
    67       9.632438       9.632438       9.632438    1[6-(6,6)]
    68      13.026857      13.026857      13.026857    1[6-(6,6)]
    69      13.061616      13.061616      13.061616    1[6-(6,6)]
    70      16.960542      16.960542      16.960542    1[6-(6,6)]
    71       17.41203       17.41203       17.41203    1[6-(6,6)]
    72      15.655407      15.655407      15.655407    1[6-(6,7)]
    73      11.361657      11.361657      11.361657    1[6-(6,6)]
    74      15.262418      15.262418      15.262418    1[6-(6,6)]
    75      11.851532      11.851532      11.851532    1[6-(6,6)]
    76       3.539399       3.539399       3.539399    1[6-(6,6)]
    77       6.933815       6.933815       6.933815    1[6-(6,6)]
    78       0.875529       0.875529       0.875529    1[6-(6,6)]
    79      10.867488      10.867488      10.867488    1[6-(6,6)]
    80      11.318978      11.318978      11.318978    1[6-(6,6)]
    81       9.562354       9.562354       9.562354    1[6-(6,7)]
    82       5.268599       5.268599       5.268599    1[6-(6,6)]
    83       9.169362       9.169362       9.169362    1[6-(6,6)]
    84       5.758476       5.758476       5.758476    1[6-(6,6)]
    85       15.72547       15.72547       15.72547    1[6-(6,6)]
    86      19.119922      19.119922      19.119922    1[6-(6,6)]
    87         6.9686         6.9686         6.9686    1[6-(6,6)]
    88       4.774451       4.774451       4.774451    1[6-(6,6)]
    89       5.225953       5.225953       5.225953    1[6-(6,6)]
    90       3.469337       3.469337       3.469337    1[6-(6,7)]
    91       -0.82444       -0.82444       -0.82444    1[6-(6,6)]
    92       3.076316       3.076316       3.076316    1[6-(6,6)]
    93      -0.334552      -0.334552      -0.334552    1[6-(6,6)]
    94       5.600067       5.600067       5.600067    1[6-(6,6)]
    95      20.484761      20.484761      20.484761    1[6-(6,6)]
    96       8.263978       8.263978       8.263978    1[6-(6,6)]
    97      16.551065      16.551065      16.551065    1[6-(6,6)]
    98      16.099579      16.099579      16.099579    1[6-(6,6)]
    99      17.856206      17.856206      17.856206    1[6-(6,7)]
   100        3.87085        3.87085        3.87085    1[6-(6,6)]
   101      -0.029914      -0.029914      -0.029914    1[6-(6,6)]
   102       3.380978       3.380978       3.380978    1[6-(6,6)]
   103      11.693102      11.693102      11.693102    1[6-(6,6)]
   104       8.298667       8.298667       8.298667    1[6-(6,6)]
   105       2.170931       2.170931       2.170931    1[6-(6,6)]
   106       4.365023       4.365023       4.365023    1[6-(6,6)]
   107       3.913525       3.913525       3.913525    1[6-(6,6)]
   108       5.670145       5.670145       5.670145    1[6-(6,7)]
   109       9.963914       9.963914       9.963914    1[6-(6,6)]
   110       6.063155       6.063155       6.063155    1[6-(6,6)]
   111        9.47403        9.47403        9.47403    1[6-(6,6)]
   112       -0.49297       -0.49297       -0.49297    1[6-(6,6)]
   113      14.391685      14.391685      14.391685    1[6-(6,6)]
   114      14.356974      14.356974      14.356974    1[6-(6,6)]
   115      10.458038      10.458038      10.458038    1[6-(6,6)]
   116       10.00654       10.00654       10.00654    1[6-(6,6)]
   117      11.763158      11.763158      11.763158    1[6-(6,7)]
   118      -2.222174      -2.222174      -2.222174    1[6-(6,6)]
   119       12.15617       12.15617       12.15617    1[6-(6,6)]
   120      15.567042      15.567042      15.567042    1[6-(6,6)]
   121      10.662781      10.662781      10.662781    1[6-(6,6)]
   122      10.662789      10.662789      10.662789    1[6-(6,6)]
   123      16.755837      16.755837      16.755837    1[6-(6,6)]
   124       16.75582       16.75582       16.75582    1[6-(6,6)]
   125       4.569746       4.569746       4.569746    1[6-(6,6)]
   126       4.569755       4.569755       4.569755    1[6-(6,6)]
   127       7.616258       7.616258       7.616258    1[6-(6,6)]
   128        7.61625        7.61625        7.61625    1[6-(6,6)]
   129       1.523202       1.523202       1.523202    1[6-(6,6)]
   130       1.523219       1.523219       1.523219    1[6-(6,6)]
   131      13.709293      13.709293      13.709293    1[6-(6,6)]
   132      13.709284      13.709284      13.709284    1[6-(6,6)]
   133       4.569761       4.569761       4.569761    1[6-(6,6)]
   134        4.56977        4.56977        4.56977    1[6-(6,6)]
   135      10.662793      10.662793      10.662793    1[6-(6,6)]
   136        10.6628        10.6628        10.6628    1[6-(6,6)]
   137       -1.52329       -1.52329       -1.52329    1[6-(6,6)]
   138      -1.523307      -1.523307      -1.523307    1[6-(6,6)]
   139      13.709278      13.709278      13.709278    1[6-(6,6)]
   140      13.709269      13.709269      13.709269    1[6-(6,6)]
   141       7.616246       7.616246       7.616246    1[6-(6,6)]
   142       7.616239       7.616239       7.616239    1[6-(6,6)]
   143      19.802329      19.802329      19.802329    1[6-(6,6)]
   144      19.802346      19.802346      19.802346    1[6-(6,6)]
   145       8.148492       8.148492       8.148492    6[6-(6,6),8-(30),8-(30)]
   146       9.455083       9.455083       9.455083    6[6-(1,6),6-(1,6),6-(8,8)]
   147       9.462032       9.462032       9.462032    6[1-(0),6-(1,6),6-(6,6)]
   148       5.293303       5.293303       5.293303    6[6-(6,6),8-(30),8-(30)]
   149       4.923888       4.923888       4.923888    6[6-(1,6),6-(1,6),6-(8,8)]
   150       4.960266       4.960266       4.960266    6[1-(0),6-(1,6),6-(6,6)]
   151         4.9957         4.9957         4.9957    6[1-(0),6-(1,6),6-(1,6)]
   152       2.027362       2.027362       2.027362    6[1-(0),6-(1,6),6-(6,6)]
   153       1.757748       1.757748       1.757748    6[1-(0),6-(1,6),6-(1,7)]
   154       2.820679       2.820679       2.820679    6[1-(0),6-(1,6),7-(6,30)]
   155       6.012202       6.012202       6.012202    6[1-(0),6-(1,6),6-(1,6)]
   156       3.352961       3.352961       3.352961    6[6-(1,6),6-(1,6),6-(6,7)]
   157       3.697519       3.697519       3.697519    6[1-(0),6-(1,6),6-(6,6)]
   158       4.384269       4.384269       4.384269    6[6-(1,6),6-(6,6),7-(6,30)]
   159       5.726503       5.726503       5.726503    6[1-(0),6-(1,6),6-(6,7)]
   160      14.241544      14.241544      14.241544    6[6-(6,6),8-(30),8-(30)]
   161      15.548131      15.548131      15.548131    6[6-(1,6),6-(1,6),6-(8,8)]
   162      15.555072      15.555072      15.555072    6[1-(0),6-(1,6),6-(6,6)]
   163       11.38635       11.38635       11.38635    6[6-(6,6),8-(30),8-(30)]
   164      11.016926      11.016926      11.016926    6[6-(1,6),6-(1,6),6-(8,8)]
   165      11.053304      11.053304      11.053304    6[1-(0),6-(1,6),6-(6,6)]
   166      11.088756      11.088756      11.088756    6[1-(0),6-(1,6),6-(1,6)]
   167       8.120416       8.120416       8.120416    6[1-(0),6-(1,6),6-(6,6)]
   168       7.850801       7.850801       7.850801    6[1-(0),6-(1,6),6-(1,7)]
   169       8.913733       8.913733       8.913733    6[1-(0),6-(1,6),7-(6,30)]
   170      12.105259      12.105259      12.105259    6[1-(0),6-(1,6),6-(1,6)]
   171       9.446016       9.446016       9.446016    6[6-(1,6),6-(1,6),6-(6,7)]
   172       9.790575       9.790575       9.790575    6[1-(0),6-(1,6),6-(6,6)]
   173      10.477325      10.477325      10.477325    6[6-(1,6),6-(6,6),7-(6,30)]
   174      11.819559      11.819559      11.819559    6[1-(0),6-(1,6),6-(6,7)]
   175       2.055458       2.055458       2.055458    6[6-(6,6),8-(30),8-(30)]
   176       3.362049       3.362049       3.362049    6[6-(1,6),6-(1,6),6-(8,8)]
   177       3.368998       3.368998       3.368998    6[1-(0),6-(1,6),6-(6,6)]
   178      -0.799746      -0.799746      -0.799746    6[6-(6,6),8-(30),8-(30)]
   179      -1.169169      -1.169169      -1.169169    6[6-(1,6),6-(1,6),6-(8,8)]
   180      -1.132798      -1.132798      -1.132798    6[1-(0),6-(1,6),6-(6,6)]
   181        17.1818        17.1818        17.1818    6[1-(0),6-(1,6),6-(1,6)]
   182      14.213449      14.213449      14.213449    6[1-(0),6-(1,6),6-(6,6)]
   183      13.943827      13.943827      13.943827    6[1-(0),6-(1,6),6-(1,7)]
   184      15.006754      15.006754      15.006754    6[1-(0),6-(1,6),7-(6,30)]
   185      18.198297      18.198297      18.198297    6[1-(0),6-(1,6),6-(1,6)]
   186      15.539051      15.539051      15.539051    6[6-(1,6),6-(1,6),6-(6,7)]
   187      15.883617      15.883617      15.883617    6[1-(0),6-(1,6),6-(6,6)]
   188      16.570354      16.570354      16.570354    6[6-(1,6),6-(6,6),7-(6,30)]
   189       17.91259       17.91259       17.91259    6[1-(0),6-(1,6),6-(6,7)]
   190      13.177073      13.177073      13.177073    6[6-(6,6),8-(30),8-(30)]
   191      11.870484      11.870484      11.870484    6[6-(1,6),6-(1,6),6-(8,8)]
   192       11.86354       11.86354       11.86354    6[1-(0),6-(1,6),6-(6,6)]
   193       -2.24684       -2.24684       -2.24684    6[6-(6,6),8-(30),8-(30)]
   194      -1.877422      -1.877422      -1.877422    6[6-(1,6),6-(1,6),6-(8,8)]
   195      -1.913803      -1.913803      -1.913803    6[1-(0),6-(1,6),6-(6,6)]
   196      16.329874      16.329874      16.329874    6[1-(0),6-(1,6),6-(1,6)]
   197       1.019109       1.019109       1.019109    6[1-(0),6-(1,6),6-(6,6)]
   198       1.288721       1.288721       1.288721    6[1-(0),6-(1,6),6-(1,7)]
   199       0.225788       0.225788       0.225788    6[1-(0),6-(1,6),7-(6,30)]
   200      15.313369      15.313369      15.313369    6[1-(0),6-(1,6),6-(1,6)]
   201       17.97261       17.97261       17.97261    6[6-(1,6),6-(1,6),6-(6,7)]
   202      17.628054      17.628054      17.628054    6[1-(0),6-(1,6),6-(6,6)]
   203        16.9413        16.9413        16.9413    6[6-(1,6),6-(6,6),7-(6,30)]
   204      15.599067      15.599067      15.599067    6[1-(0),6-(1,6),6-(6,7)]
   205       7.084038       7.084038       7.084038    6[6-(6,6),8-(30),8-(30)]
   206       5.777449       5.777449       5.777449    6[6-(1,6),6-(1,6),6-(8,8)]
   207       5.770506       5.770506       5.770506    6[1-(0),6-(1,6),6-(6,6)]
   208       9.939239       9.939239       9.939239    6[6-(6,6),8-(30),8-(30)]
   209      10.308665      10.308665      10.308665    6[6-(1,6),6-(1,6),6-(8,8)]
   210      10.272291      10.272291      10.272291    6[1-(0),6-(1,6),6-(6,6)]
   211      10.236806      10.236806      10.236806    6[1-(0),6-(1,6),6-(1,6)]
   212      13.205154      13.205154      13.205154    6[1-(0),6-(1,6),6-(6,6)]
   213      13.474773      13.474773      13.474773    6[1-(0),6-(1,6),6-(1,7)]
   214      12.411844      12.411844      12.411844    6[1-(0),6-(1,6),7-(6,30)]
   215       9.220307       9.220307       9.220307    6[1-(0),6-(1,6),6-(1,6)]
   216      11.879552      11.879552      11.879552    6[6-(1,6),6-(1,6),6-(6,7)]
   217      11.534989      11.534989      11.534989    6[1-(0),6-(1,6),6-(6,6)]
   218      10.848246      10.848246      10.848246    6[6-(1,6),6-(6,6),7-(6,30)]
   219       9.506011       9.506011       9.506011    6[1-(0),6-(1,6),6-(6,7)]
   220      19.270124      19.270124      19.270124    6[6-(6,6),8-(30),8-(30)]
   221      17.963531      17.963531      17.963531    6[6-(1,6),6-(1,6),6-(8,8)]
   222       17.95658       17.95658       17.95658    6[1-(0),6-(1,6),6-(6,6)]
   223       3.846222       3.846222       3.846222    6[6-(6,6),8-(30),8-(30)]
   224        4.21564        4.21564        4.21564    6[6-(1,6),6-(1,6),6-(8,8)]
   225       4.179268       4.179268       4.179268    6[1-(0),6-(1,6),6-(6,6)]
   226       4.143792       4.143792       4.143792    6[1-(0),6-(1,6),6-(1,6)]
   227       7.112139       7.112139       7.112139    6[1-(0),6-(1,6),6-(6,6)]
   228       7.381758       7.381758       7.381758    6[1-(0),6-(1,6),6-(1,7)]
   229       6.318831       6.318831       6.318831    6[1-(0),6-(1,6),7-(6,30)]
   230       3.127294       3.127294       3.127294    6[1-(0),6-(1,6),6-(1,6)]
   231       5.786538       5.786538       5.786538    6[6-(1,6),6-(1,6),6-(6,7)]
   232       5.441975       5.441975       5.441975    6[1-(0),6-(1,6),6-(6,6)]
   233       4.755234       4.755234       4.755234    6[6-(1,6),6-(6,6),7-(6,30)]
   234       3.412999       3.412999       3.412999    6[1-(0),6-(1,6),6-(6,7)]
   235      10.130547      10.130547      10.130547    6[6-(6,6),8-(30),8-(30)]
   236       8.823956       8.823956       8.823956    6[6-(1,6),6-(1,6),6-(8,8)]
   237       8.817007       8.817007       8.817007    6[1-(0),6-(1,6),6-(6,6)]
   238      12.985736      12.985736      12.985736    6[6-(6,6),8-(30),8-(30)]
   239      13.355151      13.355151      13.355151    6[6-(1,6),6-(1,6),6-(8,8)]
   240      13.318773      13.318773      13.318773    6[1-(0),6-(1,6),6-(6,6)]
   241      13.283339      13.283339      13.283339    6[1-(0),6-(1,6),6-(1,6)]
   242      16.251677      16.251677      16.251677    6[1-(0),6-(1,6),6-(6,6)]
   243      16.521291      16.521291      16.521291    6[1-(0),6-(1,6),6-(1,7)]
   244       15.45836       15.45836       15.45836    6[1-(0),6-(1,6),7-(6,30)]
   245      12.266837      12.266837      12.266837    6[1-(0),6-(1,6),6-(1,6)]
   246      14.926078      14.926078      14.926078    6[6-(1,6),6-(1,6),6-(6,7)]
   247       14.58152       14.58152       14.58152    6[1-(0),6-(1,6),6-(6,6)]
   248       13.89477       13.89477       13.89477    6[6-(1,6),6-(6,6),7-(6,30)]
   249      12.552536      12.552536      12.552536    6[1-(0),6-(1,6),6-(6,7)]
   250       4.037495       4.037495       4.037495    6[6-(6,6),8-(30),8-(30)]
   251       2.730908       2.730908       2.730908    6[6-(1,6),6-(1,6),6-(8,8)]
   252       2.723967       2.723967       2.723967    6[1-(0),6-(1,6),6-(6,6)]
   253       6.892689       6.892689       6.892689    6[6-(6,6),8-(30),8-(30)]
   254       7.262113       7.262113       7.262113    6[6-(1,6),6-(1,6),6-(8,8)]
   255       7.225735       7.225735       7.225735    6[1-(0),6-(1,6),6-(6,6)]
   256       7.190283       7.190283       7.190283    6[1-(0),6-(1,6),6-(1,6)]
   257      10.158623      10.158623      10.158623    6[1-(0),6-(1,6),6-(6,6)]
   258      10.428238      10.428238      10.428238    6[1-(0),6-(1,6),6-(1,7)]
   259       9.365306       9.365306       9.365306    6[1-(0),6-(1,6),7-(6,30)]
   260        6.17378        6.17378        6.17378    6[1-(0),6-(1,6),6-(1,6)]
   261       8.833023       8.833023       8.833023    6[6-(1,6),6-(1,6),6-(6,7)]
   262       8.488464       8.488464       8.488464    6[1-(0),6-(1,6),6-(6,6)]
   263       7.801714       7.801714       7.801714    6[6-(1,6),6-(6,6),7-(6,30)]
   264        6.45948        6.45948        6.45948    6[1-(0),6-(1,6),6-(6,7)]
   265      16.223581      16.223581      16.223581    6[6-(6,6),8-(30),8-(30)]
   266       14.91699       14.91699       14.91699    6[6-(1,6),6-(1,6),6-(8,8)]
   267      14.910041      14.910041      14.910041    6[1-(0),6-(1,6),6-(6,6)]
   268      19.078785      19.078785      19.078785    6[6-(6,6),8-(30),8-(30)]
   269      19.448208      19.448208      19.448208    6[6-(1,6),6-(1,6),6-(8,8)]
   270      19.411837      19.411837      19.411837    6[1-(0),6-(1,6),6-(6,6)]
   271       1.097239       1.097239       1.097239    6[1-(0),6-(1,6),6-(1,6)]
   272        4.06559        4.06559        4.06559    6[1-(0),6-(1,6),6-(6,6)]
   273       4.335212       4.335212       4.335212    6[1-(0),6-(1,6),6-(1,7)]
   274       3.272285       3.272285       3.272285    6[1-(0),6-(1,6),7-(6,30)]
   275       0.080742       0.080742       0.080742    6[1-(0),6-(1,6),6-(1,6)]
   276       2.739988       2.739988       2.739988    6[6-(1,6),6-(1,6),6-(6,7)]
   277       2.395422       2.395422       2.395422    6[1-(0),6-(1,6),6-(6,6)]
   278       1.708685       1.708685       1.708685    6[6-(1,6),6-(6,6),7-(6,30)]
   279       0.366449       0.366449       0.366449    6[1-(0),6-(1,6),6-(6,7)]
   280       5.101966       5.101966       5.101966    6[6-(6,6),8-(30),8-(30)]
   281       6.408555       6.408555       6.408555    6[6-(1,6),6-(1,6),6-(8,8)]
   282       6.415499       6.415499       6.415499    6[1-(0),6-(1,6),6-(6,6)]
   283      20.525879      20.525879      20.525879    6[6-(6,6),8-(30),8-(30)]
   284      20.156461      20.156461      20.156461    6[6-(1,6),6-(1,6),6-(8,8)]
   285      20.192842      20.192842      20.192842    6[1-(0),6-(1,6),6-(6,6)]
   286       1.949165       1.949165       1.949165    6[1-(0),6-(1,6),6-(1,6)]
   287       17.25993       17.25993       17.25993    6[1-(0),6-(1,6),6-(6,6)]
   288      16.990318      16.990318      16.990318    6[1-(0),6-(1,6),6-(1,7)]
   289      18.053251      18.053251      18.053251    6[1-(0),6-(1,6),7-(6,30)]
   290        2.96567        2.96567        2.96567    6[1-(0),6-(1,6),6-(1,6)]
   291       0.306429       0.306429       0.306429    6[6-(1,6),6-(1,6),6-(6,7)]
   292       0.650985       0.650985       0.650985    6[1-(0),6-(1,6),6-(6,6)]
   293       1.337739       1.337739       1.337739    6[6-(1,6),6-(6,6),7-(6,30)]
   294       2.679972       2.679972       2.679972    6[1-(0),6-(1,6),6-(6,7)]
   295      11.195001      11.195001      11.195001    6[6-(6,6),8-(30),8-(30)]
   296       12.50159       12.50159       12.50159    6[6-(1,6),6-(1,6),6-(8,8)]
   297      12.508533      12.508533      12.508533    6[1-(0),6-(1,6),6-(6,6)]
   298         8.3398         8.3398         8.3398    6[6-(6,6),8-(30),8-(30)]
   299       7.970374       7.970374       7.970374    6[6-(1,6),6-(1,6),6-(8,8)]
   300       8.006748       8.006748       8.006748    6[1-(0),6-(1,6),6-(6,6)]
   301       8.042233       8.042233       8.042233    6[1-(0),6-(1,6),6-(1,6)]
   302       5.073885       5.073885       5.073885    6[1-(0),6-(1,6),6-(6,6)]
   303       4.804266       4.804266       4.804266    6[1-(0),6-(1,6),6-(1,7)]
   304       5.867195       5.867195       5.867195    6[1-(0),6-(1,6),7-(6,30)]
   305       9.058732       9.058732       9.058732    6[1-(0),6-(1,6),6-(1,6)]
   306       6.399487       6.399487       6.399487    6[6-(1,6),6-(1,6),6-(6,7)]
   307        6.74405        6.74405        6.74405    6[1-(0),6-(1,6),6-(6,6)]
   308       7.430793       7.430793       7.430793    6[6-(1,6),6-(6,6),7-(6,30)]
   309       8.773028       8.773028       8.773028    6[1-(0),6-(1,6),6-(6,7)]
   310      -0.991085      -0.991085      -0.991085    6[6-(6,6),8-(30),8-(30)]
   311       0.315508       0.315508       0.315508    6[6-(1,6),6-(1,6),6-(8,8)]
   312       0.322459       0.322459       0.322459    6[1-(0),6-(1,6),6-(6,6)]
   313      14.432817      14.432817      14.432817    6[6-(6,6),8-(30),8-(30)]
   314      14.063399      14.063399      14.063399    6[6-(1,6),6-(1,6),6-(8,8)]
   315      14.099771      14.099771      14.099771    6[1-(0),6-(1,6),6-(6,6)]
   316      14.135247      14.135247      14.135247    6[1-(0),6-(1,6),6-(1,6)]
   317        11.1669        11.1669        11.1669    6[1-(0),6-(1,6),6-(6,6)]
   318      10.897281      10.897281      10.897281    6[1-(0),6-(1,6),6-(1,7)]
   319      11.960208      11.960208      11.960208    6[1-(0),6-(1,6),7-(6,30)]
   320      15.151745      15.151745      15.151745    6[1-(0),6-(1,6),6-(1,6)]
   321      12.492501      12.492501      12.492501    6[6-(1,6),6-(1,6),6-(6,7)]
   322      12.837064      12.837064      12.837064    6[1-(0),6-(1,6),6-(6,6)]
   323      13.523805      13.523805      13.523805    6[6-(1,6),6-(6,6),7-(6,30)]
   324       14.86604       14.86604       14.86604    6[1-(0),6-(1,6),6-(6,7)]
   325      10.662783      10.662783      10.662783    6[1-(0),6-(6,6),6-(6,6)]
   326      10.662787      10.662787      10.662787    6[1-(0),6-(1,6),6-(1,6)]
   327      16.755834      16.755834      16.755834    6[1-(0),6-(6,6),6-(6,6)]
   328      16.755824      16.755824      16.755824    6[1-(0),6-(1,6),6-(1,6)]
   329       4.569748       4.569748       4.569748    6[1-(0),6-(6,6),6-(6,6)]
   330       4.569753       4.569753       4.569753    6[1-(0),6-(1,6),6-(1,6)]
   331       7.616256       7.616256       7.616256    6[1-(0),6-(6,6),6-(6,6)]
   332       7.616252       7.616252       7.616252    6[1-(0),6-(1,6),6-(1,6)]
   333       1.523205       1.523205       1.523205    6[1-(0),6-(6,6),6-(6,6)]
   334       1.523215       1.523215       1.523215    6[1-(0),6-(1,6),6-(1,6)]
   335      13.709291      13.709291      13.709291    6[1-(0),6-(6,6),6-(6,6)]
   336      13.709286      13.709286      13.709286    6[1-(0),6-(1,6),6-(1,6)]
   337       4.569763       4.569763       4.569763    6[1-(0),6-(6,6),6-(6,6)]
   338       4.569768       4.569768       4.569768    6[1-(0),6-(1,6),6-(1,6)]
   339      10.662794      10.662794      10.662794    6[1-(0),6-(6,6),6-(6,6)]
   340      10.662799      10.662799      10.662799    6[1-(0),6-(1,6),6-(1,6)]
   341      -1.523293      -1.523293      -1.523293    6[1-(0),6-(6,6),6-(6,6)]
   342      -1.523303      -1.523303      -1.523303    6[1-(0),6-(1,6),6-(1,6)]
   343      13.709276      13.709276      13.709276    6[1-(0),6-(6,6),6-(6,6)]
   344      13.709271      13.709271      13.709271    6[1-(0),6-(1,6),6-(1,6)]
   345       7.616245       7.616245       7.616245    6[1-(0),6-(6,6),6-(6,6)]
   346        7.61624        7.61624        7.61624    6[1-(0),6-(1,6),6-(1,6)]
   347      19.802332      19.802332      19.802332    6[1-(0),6-(6,6),6-(6,6)]
   348      19.802342      19.802342      19.802342    6[1-(0),6-(1,6),6-(1,6)]
   349       4.087054       4.087054       4.087054    7[6-(1,6),6-(6,6),30-(8,8,8,8)]
   350      10.180109      10.180109      10.180109    7[6-(1,6),6-(6,6),30-(8,8,8,8)]
   351      16.273131      16.273131      16.273131    7[6-(1,6),6-(6,6),30-(8,8,8,8)]
   352      -1.040587      -1.040587      -1.040587    7[6-(1,6),6-(6,6),30-(8,8,8,8)]
   353      11.145467      11.145467      11.145467    7[6-(1,6),6-(6,6),30-(8,8,8,8)]
   354       5.052454       5.052454       5.052454    7[6-(1,6),6-(6,6),30-(8,8,8,8)]
   355      14.191985      14.191985      14.191985    7[6-(1,6),6-(6,6),30-(8,8,8,8)]
   356        8.09893        8.09893        8.09893    7[6-(1,6),6-(6,6),30-(8,8,8,8)]
   357       2.005908       2.005908       2.005908    7[6-(1,6),6-(6,6),30-(8,8,8,8)]
   358       1.040526       1.040526       1.040526    7[6-(1,6),6-(6,6),30-(8,8,8,8)]
   359       7.133572       7.133572       7.133572    7[6-(1,6),6-(6,6),30-(8,8,8,8)]
   360      13.226585      13.226585      13.226585    7[6-(1,6),6-(6,6),30-(8,8,8,8)]
   361       7.148442       7.148442       7.148442    8[6-(6,8),30-(7,8,8,8)]
   362       4.946181       4.946181       4.946181    8[6-(6,8),30-(7,8,8,8)]
   363       8.147212       8.147212       8.147212    8[6-(6,8),30-(7,8,8,8)]
   364      12.033959      12.033959      12.033959    8[6-(6,8),30-(7,8,8,8)]
   365      13.241492      13.241492      13.241492    8[6-(6,8),30-(7,8,8,8)]
   366      11.039228      11.039228      11.039228    8[6-(6,8),30-(7,8,8,8)]
   367      14.240268      14.240268      14.240268    8[6-(6,8),30-(7,8,8,8)]
   368       5.940892       5.940892       5.940892    8[6-(6,8),30-(7,8,8,8)]
   369       1.055411       1.055411       1.055411    8[6-(6,8),30-(7,8,8,8)]
   370      17.132239      17.132239      17.132239    8[6-(6,8),30-(7,8,8,8)]
   371       2.054174       2.054174       2.054174    8[6-(6,8),30-(7,8,8,8)]
   372      -0.152119      -0.152119      -0.152119    8[6-(6,8),30-(7,8,8,8)]
   373      14.177125      14.177125      14.177125    8[6-(6,8),30-(7,8,8,8)]
   374      -1.899715      -1.899715      -1.899715    8[6-(6,8),30-(7,8,8,8)]
   375      13.178349      13.178349      13.178349    8[6-(6,8),30-(7,8,8,8)]
   376       3.198559       3.198559       3.198559    8[6-(6,8),30-(7,8,8,8)]
   377       8.084087       8.084087       8.084087    8[6-(6,8),30-(7,8,8,8)]
   378      10.286357      10.286357      10.286357    8[6-(6,8),30-(7,8,8,8)]
   379       7.085316       7.085316       7.085316    8[6-(6,8),30-(7,8,8,8)]
   380       9.291608       9.291608       9.291608    8[6-(6,8),30-(7,8,8,8)]
   381       1.991071       1.991071       1.991071    8[6-(6,8),30-(7,8,8,8)]
   382        4.19334        4.19334        4.19334    8[6-(6,8),30-(7,8,8,8)]
   383      19.271408      19.271408      19.271408    8[6-(6,8),30-(7,8,8,8)]
   384      -2.894493      -2.894493      -2.894493    8[6-(6,8),30-(7,8,8,8)]
   385      11.130597      11.130597      11.130597    8[6-(6,8),30-(7,8,8,8)]
   386      13.332858      13.332858      13.332858    8[6-(6,8),30-(7,8,8,8)]
   387      10.131827      10.131827      10.131827    8[6-(6,8),30-(7,8,8,8)]
   388        6.24508        6.24508        6.24508    8[6-(6,8),30-(7,8,8,8)]
   389       5.037547       5.037547       5.037547    8[6-(6,8),30-(7,8,8,8)]
   390       7.239811       7.239811       7.239811    8[6-(6,8),30-(7,8,8,8)]
   391       4.038771       4.038771       4.038771    8[6-(6,8),30-(7,8,8,8)]
   392      12.338147      12.338147      12.338147    8[6-(6,8),30-(7,8,8,8)]
   393      17.223628      17.223628      17.223628    8[6-(6,8),30-(7,8,8,8)]
   394         1.1468         1.1468         1.1468    8[6-(6,8),30-(7,8,8,8)]
   395      16.224865      16.224865      16.224865    8[6-(6,8),30-(7,8,8,8)]
   396      18.431158      18.431158      18.431158    8[6-(6,8),30-(7,8,8,8)]
   397       4.101914       4.101914       4.101914    8[6-(6,8),30-(7,8,8,8)]
   398      20.178754      20.178754      20.178754    8[6-(6,8),30-(7,8,8,8)]
   399        5.10069        5.10069        5.10069    8[6-(6,8),30-(7,8,8,8)]
   400       15.08048       15.08048       15.08048    8[6-(6,8),30-(7,8,8,8)]
   401      10.194952      10.194952      10.194952    8[6-(6,8),30-(7,8,8,8)]
   402       7.992682       7.992682       7.992682    8[6-(6,8),30-(7,8,8,8)]
   403      11.193723      11.193723      11.193723    8[6-(6,8),30-(7,8,8,8)]
   404       8.987431       8.987431       8.987431    8[6-(6,8),30-(7,8,8,8)]
   405      16.287968      16.287968      16.287968    8[6-(6,8),30-(7,8,8,8)]
   406      14.085699      14.085699      14.085699    8[6-(6,8),30-(7,8,8,8)]
   407      -0.992369      -0.992369      -0.992369    8[6-(6,8),30-(7,8,8,8)]
   408      21.173532      21.173532      21.173532    8[6-(6,8),30-(7,8,8,8)]
