# Supplementary material for: A collection of forcefield precursors for metal–organic frameworks
Source: RSC Adv. 2019 Nov 13;9(63):36492–507. doi: 10.1039/c9ra07327b (PMC9075174; doi:10.1039/c9ra07327b)
Supplement: RA-009-C9RA07327B-s152 [file RA-009-C9RA07327B-s152.txt]

BARZIE_clean

18.336400    0.000000    0.000000
-6.112203    17.498735    0.000000
6.112142    8.749422    15.154343

     1      15.889164      15.889164      15.889164    27[7-(6,6),8-(6),8-(6),8-(6),8-(6)]
     2       9.777055       9.777055       9.777055    27[7-(6,6),8-(6),8-(6),8-(6),8-(6)]
     3       3.664931       3.664931       3.664931    27[7-(6,6),8-(6),8-(6),8-(6),8-(6)]
     4       17.72748       17.72748       17.72748    27[7-(6,6),8-(6),8-(6),8-(6),8-(6)]
     5       5.503182       5.503182       5.503182    27[7-(6,6),8-(6),8-(6),8-(6),8-(6)]
     6      11.615344      11.615344      11.615344    27[7-(6,6),8-(6),8-(6),8-(6),8-(6)]
     7       2.447175       2.447175       2.447175    27[7-(6,6),8-(6),8-(6),8-(6),8-(6)]
     8       8.559284       8.559284       8.559284    27[7-(6,6),8-(6),8-(6),8-(6),8-(6)]
     9      14.671408      14.671408      14.671408    27[7-(6,6),8-(6),8-(6),8-(6),8-(6)]
    10       0.608859       0.608859       0.608859    27[7-(6,6),8-(6),8-(6),8-(6),8-(6)]
    11      12.833157      12.833157      12.833157    27[7-(6,6),8-(6),8-(6),8-(6),8-(6)]
    12       6.720995       6.720995       6.720995    27[7-(6,6),8-(6),8-(6),8-(6),8-(6)]
    13      14.953283      14.953283      14.953283    1[6-(6,6)]
    14       5.633537       5.633537       5.633537    1[6-(6,6)]
    15       1.727243       1.727243       1.727243    1[6-(6,6)]
    16       2.145307       2.145307       2.145307    1[6-(6,6)]
    17       0.375839       0.375839       0.375839    1[6-(6,7)]
    18      18.393202      18.393202      18.393202    1[6-(6,6)]
    19      14.494879      14.494879      14.494879    1[6-(6,6)]
    20      -2.226106      -2.226106      -2.226106    1[6-(6,6)]
    21      10.097196      10.097196      10.097196    1[6-(6,6)]
    22       8.841152       8.841152       8.841152    1[6-(6,6)]
    23      11.745666      11.745666      11.745666    1[6-(6,6)]
    24      13.951501      13.951501      13.951501    1[6-(6,6)]
    25      14.369582      14.369582      14.369582    1[6-(6,6)]
    26      12.600126      12.600126      12.600126    1[6-(6,7)]
    27      12.281045      12.281045      12.281045    1[6-(6,6)]
    28       8.382731       8.382731       8.382731    1[6-(6,6)]
    29       9.998218       9.998218       9.998218    1[6-(6,6)]
    30       16.20938       16.20938       16.20938    1[6-(6,6)]
    31       2.729046       2.729046       2.729046    1[6-(6,6)]
    32      -0.478604      -0.478604      -0.478604    1[6-(6,6)]
    33       7.839401       7.839401       7.839401    1[6-(6,6)]
    34       8.257466       8.257466       8.257466    1[6-(6,6)]
    35       6.488001       6.488001       6.488001    1[6-(6,7)]
    36       6.168959       6.168959       6.168959    1[6-(6,6)]
    37       20.60704       20.60704       20.60704    1[6-(6,6)]
    38       3.886049       3.886049       3.886049    1[6-(6,6)]
    39       3.985096       3.985096       3.985096    1[6-(6,6)]
    40      18.663377      18.663377      18.663377    1[6-(6,6)]
    41       15.75889       15.75889       15.75889    1[6-(6,6)]
    42      13.553024      13.553024      13.553024    1[6-(6,6)]
    43      13.134947      13.134947      13.134947    1[6-(6,6)]
    44      14.904406      14.904406      14.904406    1[6-(6,7)]
    45      15.223476      15.223476      15.223476    1[6-(6,6)]
    46      19.121793      19.121793      19.121793    1[6-(6,6)]
    47       -0.83008       -0.83008       -0.83008    1[6-(6,6)]
    48      11.295202      11.295202      11.295202    1[6-(6,6)]
    49       6.439078       6.439078       6.439078    1[6-(6,6)]
    50       9.646764       9.646764       9.646764    1[6-(6,6)]
    51       1.328729       1.328729       1.328729    1[6-(6,6)]
    52       0.910654       0.910654       0.910654    1[6-(6,6)]
    53       2.680113       2.680113       2.680113    1[6-(6,7)]
    54       2.999177       2.999177       2.999177    1[6-(6,6)]
    55       6.897493       6.897493       6.897493    1[6-(6,6)]
    56       5.282043       5.282043       5.282043    1[6-(6,6)]
    57       5.183043       5.183043       5.183043    1[6-(6,6)]
    58      12.551221      12.551221      12.551221    1[6-(6,6)]
    59       3.534625       3.534625       3.534625    1[6-(6,6)]
    60       7.440859       7.440859       7.440859    1[6-(6,6)]
    61         7.0228         7.0228         7.0228    1[6-(6,6)]
    62        8.79227        8.79227        8.79227    1[6-(6,7)]
    63       9.111296       9.111296       9.111296    1[6-(6,6)]
    64      13.009619      13.009619      13.009619    1[6-(6,6)]
    65      11.394231      11.394231      11.394231    1[6-(6,6)]
    66      17.407361      17.407361      17.407361    1[6-(6,6)]
    67       3.383056       3.383056       3.383056    1[6-(6,6)]
    68      12.702802      12.702802      12.702802    1[6-(6,6)]
    69      16.609096      16.609096      16.609096    1[6-(6,6)]
    70      16.191032      16.191032      16.191032    1[6-(6,6)]
    71        17.9605        17.9605        17.9605    1[6-(6,7)]
    72      -0.056863      -0.056863      -0.056863    1[6-(6,6)]
    73        3.84146        3.84146        3.84146    1[6-(6,6)]
    74      20.562445      20.562445      20.562445    1[6-(6,6)]
    75       8.239143       8.239143       8.239143    1[6-(6,6)]
    76       9.495187       9.495187       9.495187    1[6-(6,6)]
    77       6.590673       6.590673       6.590673    1[6-(6,6)]
    78       4.384838       4.384838       4.384838    1[6-(6,6)]
    79       3.966757       3.966757       3.966757    1[6-(6,6)]
    80       5.736213       5.736213       5.736213    1[6-(6,7)]
    81       6.055294       6.055294       6.055294    1[6-(6,6)]
    82       9.953608       9.953608       9.953608    1[6-(6,6)]
    83       8.338121       8.338121       8.338121    1[6-(6,6)]
    84       2.126959       2.126959       2.126959    1[6-(6,6)]
    85      15.607293      15.607293      15.607293    1[6-(6,6)]
    86      18.814943      18.814943      18.814943    1[6-(6,6)]
    87      10.496938      10.496938      10.496938    1[6-(6,6)]
    88      10.078873      10.078873      10.078873    1[6-(6,6)]
    89      11.848338      11.848338      11.848338    1[6-(6,7)]
    90       12.16738       12.16738       12.16738    1[6-(6,6)]
    91      -2.270701      -2.270701      -2.270701    1[6-(6,6)]
    92       14.45029       14.45029       14.45029    1[6-(6,6)]
    93      14.351243      14.351243      14.351243    1[6-(6,6)]
    94      -0.327038      -0.327038      -0.327038    1[6-(6,6)]
    95       2.577449       2.577449       2.577449    1[6-(6,6)]
    96       4.783315       4.783315       4.783315    1[6-(6,6)]
    97       5.201392       5.201392       5.201392    1[6-(6,6)]
    98       3.431933       3.431933       3.431933    1[6-(6,7)]
    99       3.112863       3.112863       3.112863    1[6-(6,6)]
   100      -0.785454      -0.785454      -0.785454    1[6-(6,6)]
   101      19.166419      19.166419      19.166419    1[6-(6,6)]
   102       7.041137       7.041137       7.041137    1[6-(6,6)]
   103      11.897261      11.897261      11.897261    1[6-(6,6)]
   104       8.689575       8.689575       8.689575    1[6-(6,6)]
   105       17.00761       17.00761       17.00761    1[6-(6,6)]
   106      17.425685      17.425685      17.425685    1[6-(6,6)]
   107      15.656226      15.656226      15.656226    1[6-(6,7)]
   108      15.337162      15.337162      15.337162    1[6-(6,6)]
   109      11.438846      11.438846      11.438846    1[6-(6,6)]
   110      13.054296      13.054296      13.054296    1[6-(6,6)]
   111      13.153296      13.153296      13.153296    1[6-(6,6)]
   112       5.785118       5.785118       5.785118    1[6-(6,6)]
   113      14.801714      14.801714      14.801714    1[6-(6,6)]
   114       10.89548       10.89548       10.89548    1[6-(6,6)]
   115      11.313539      11.313539      11.313539    1[6-(6,6)]
   116       9.544069       9.544069       9.544069    1[6-(6,7)]
   117       9.225043       9.225043       9.225043    1[6-(6,6)]
   118        5.32672        5.32672        5.32672    1[6-(6,6)]
   119       6.942108       6.942108       6.942108    1[6-(6,6)]
   120       0.928978       0.928978       0.928978    1[6-(6,6)]
   121      -1.528083      -1.528083      -1.528083    1[6-(6,6)]
   122      -1.528096      -1.528096      -1.528096    1[6-(6,6)]
   123      10.696208      10.696208      10.696208    1[6-(6,6)]
   124       10.69623       10.69623       10.69623    1[6-(6,6)]
   125       4.584053       4.584053       4.584053    1[6-(6,6)]
   126       4.584044       4.584044       4.584044    1[6-(6,6)]
   127      19.864422      19.864422      19.864422    1[6-(6,6)]
   128      19.864435      19.864435      19.864435    1[6-(6,6)]
   129       7.640131       7.640131       7.640131    1[6-(6,6)]
   130       7.640109       7.640109       7.640109    1[6-(6,6)]
   131      13.752286      13.752286      13.752286    1[6-(6,6)]
   132      13.752295      13.752295      13.752295    1[6-(6,6)]
   133       7.640167       7.640167       7.640167    1[6-(6,6)]
   134       7.640145       7.640145       7.640145    1[6-(6,6)]
   135      13.752271      13.752271      13.752271    1[6-(6,6)]
   136       13.75228       13.75228       13.75228    1[6-(6,6)]
   137       1.528001       1.528001       1.528001    1[6-(6,6)]
   138       1.528014       1.528014       1.528014    1[6-(6,6)]
   139      10.696172      10.696172      10.696172    1[6-(6,6)]
   140      10.696194      10.696194      10.696194    1[6-(6,6)]
   141       4.584068       4.584068       4.584068    1[6-(6,6)]
   142       4.584059       4.584059       4.584059    1[6-(6,6)]
   143      16.808338      16.808338      16.808338    1[6-(6,6)]
   144      16.808325      16.808325      16.808325    1[6-(6,6)]
   145      15.661253      15.661253      15.661253    6[1-(0),6-(1,6),6-(6,7)]
   146       -2.26204       -2.26204       -2.26204    6[6-(6,6),8-(27),8-(27)]
   147       6.431913       6.431913       6.431913    6[6-(1,6),6-(1,6),6-(8,8)]
   148      16.995042      16.995042      16.995042    6[6-(1,6),6-(6,6),7-(6,27)]
   149       6.447675       6.447675       6.447675    6[1-(0),6-(1,6),6-(6,6)]
   150       5.132049       5.132049       5.132049    6[6-(6,6),8-(27),8-(27)]
   151      -1.886324      -1.886324      -1.886324    6[6-(1,6),6-(1,6),6-(8,8)]
   152       18.03747       18.03747       18.03747    6[6-(1,6),6-(1,6),6-(6,7)]
   153       1.012122       1.012122       1.012122    6[1-(0),6-(1,6),6-(6,6)]
   154       1.261493       1.261493       1.261493    6[1-(0),6-(1,6),6-(1,7)]
   155       0.185877       0.185877       0.185877    6[1-(0),6-(1,6),7-(6,27)]
   156      17.703751      17.703751      17.703751    6[1-(0),6-(1,6),6-(6,6)]
   157      15.395196      15.395196      15.395196    6[1-(0),6-(1,6),6-(1,6)]
   158      -1.926852      -1.926852      -1.926852    6[1-(0),6-(1,6),6-(6,6)]
   159      16.416537      16.416537      16.416537    6[1-(0),6-(1,6),6-(1,6)]
   160       9.549117       9.549117       9.549117    6[1-(0),6-(1,6),6-(6,7)]
   161       9.962266       9.962266       9.962266    6[6-(6,6),8-(27),8-(27)]
   162      12.544028      12.544028      12.544028    6[6-(1,6),6-(1,6),6-(8,8)]
   163      10.882909      10.882909      10.882909    6[6-(1,6),6-(6,6),7-(6,27)]
   164        12.5598        12.5598        12.5598    6[1-(0),6-(1,6),6-(6,6)]
   165      11.244159      11.244159      11.244159    6[6-(6,6),8-(27),8-(27)]
   166      10.337983      10.337983      10.337983    6[6-(1,6),6-(1,6),6-(8,8)]
   167      11.925329      11.925329      11.925329    6[6-(1,6),6-(1,6),6-(6,7)]
   168      13.236384      13.236384      13.236384    6[1-(0),6-(1,6),6-(6,6)]
   169      13.485766      13.485766      13.485766    6[1-(0),6-(1,6),6-(1,7)]
   170      12.410157      12.410157      12.410157    6[1-(0),6-(1,6),7-(6,27)]
   171        11.5916        11.5916        11.5916    6[1-(0),6-(1,6),6-(6,6)]
   172        9.28305        9.28305        9.28305    6[1-(0),6-(1,6),6-(1,6)]
   173      10.297466      10.297466      10.297466    6[1-(0),6-(1,6),6-(6,6)]
   174      10.304383      10.304383      10.304383    6[1-(0),6-(1,6),6-(1,6)]
   175       3.437015       3.437015       3.437015    6[1-(0),6-(1,6),6-(6,7)]
   176       3.850117       3.850117       3.850117    6[6-(6,6),8-(27),8-(27)]
   177       0.319758       0.319758       0.319758    6[6-(1,6),6-(1,6),6-(8,8)]
   178       4.770803       4.770803       4.770803    6[6-(1,6),6-(6,6),7-(6,27)]
   179       0.335532       0.335532       0.335532    6[1-(0),6-(1,6),6-(6,6)]
   180      -0.980111      -0.980111      -0.980111    6[6-(6,6),8-(27),8-(27)]
   181       4.225823       4.225823       4.225823    6[6-(1,6),6-(1,6),6-(8,8)]
   182       5.813229       5.813229       5.813229    6[6-(1,6),6-(1,6),6-(6,7)]
   183        7.12428        7.12428        7.12428    6[1-(0),6-(1,6),6-(6,6)]
   184       7.373652       7.373652       7.373652    6[1-(0),6-(1,6),6-(1,7)]
   185       6.298038       6.298038       6.298038    6[1-(0),6-(1,6),7-(6,27)]
   186        5.47951        5.47951        5.47951    6[1-(0),6-(1,6),6-(6,6)]
   187       3.170957       3.170957       3.170957    6[1-(0),6-(1,6),6-(1,6)]
   188       4.185297       4.185297       4.185297    6[1-(0),6-(1,6),6-(6,6)]
   189       4.192296       4.192296       4.192296    6[1-(0),6-(1,6),6-(1,6)]
   190       17.95541       17.95541       17.95541    6[1-(0),6-(1,6),6-(6,7)]
   191      -0.794131      -0.794131      -0.794131    6[6-(6,6),8-(27),8-(27)]
   192       14.96052       14.96052       14.96052    6[6-(1,6),6-(1,6),6-(8,8)]
   193      16.621618      16.621618      16.621618    6[6-(1,6),6-(6,6),7-(6,27)]
   194      14.944754      14.944754      14.944754    6[1-(0),6-(1,6),6-(6,6)]
   195      16.260386      16.260386      16.260386    6[6-(6,6),8-(27),8-(27)]
   196      -1.169851      -1.169851      -1.169851    6[6-(1,6),6-(1,6),6-(8,8)]
   197      15.579196      15.579196      15.579196    6[6-(1,6),6-(1,6),6-(6,7)]
   198      14.268142      14.268142      14.268142    6[1-(0),6-(1,6),6-(6,6)]
   199      14.018763      14.018763      14.018763    6[1-(0),6-(1,6),6-(1,7)]
   200      15.094374      15.094374      15.094374    6[1-(0),6-(1,6),7-(6,27)]
   201      15.912923      15.912923      15.912923    6[1-(0),6-(1,6),6-(6,6)]
   202      18.221475      18.221475      18.221475    6[1-(0),6-(1,6),6-(1,6)]
   203      -1.129331      -1.129331      -1.129331    6[1-(0),6-(1,6),6-(6,6)]
   204       17.20014       17.20014       17.20014    6[1-(0),6-(1,6),6-(1,6)]
   205       5.731111       5.731111       5.731111    6[1-(0),6-(1,6),6-(6,7)]
   206       5.317986       5.317986       5.317986    6[6-(6,6),8-(27),8-(27)]
   207       8.848406       8.848406       8.848406    6[6-(1,6),6-(1,6),6-(8,8)]
   208       4.397321       4.397321       4.397321    6[6-(1,6),6-(6,6),7-(6,27)]
   209        8.83263        8.83263        8.83263    6[1-(0),6-(1,6),6-(6,6)]
   210      10.148277      10.148277      10.148277    6[6-(6,6),8-(27),8-(27)]
   211       4.942277       4.942277       4.942277    6[6-(1,6),6-(1,6),6-(8,8)]
   212       3.354899       3.354899       3.354899    6[6-(1,6),6-(1,6),6-(6,7)]
   213       2.043847       2.043847       2.043847    6[1-(0),6-(1,6),6-(6,6)]
   214       1.794469       1.794469       1.794469    6[1-(0),6-(1,6),6-(1,7)]
   215        2.87008        2.87008        2.87008    6[1-(0),6-(1,6),7-(6,27)]
   216       3.688624       3.688624       3.688624    6[1-(0),6-(1,6),6-(6,6)]
   217       5.997175       5.997175       5.997175    6[1-(0),6-(1,6),6-(1,6)]
   218       4.982798       4.982798       4.982798    6[1-(0),6-(1,6),6-(6,6)]
   219        4.97584        4.97584        4.97584    6[1-(0),6-(1,6),6-(1,6)]
   220      11.843249      11.843249      11.843249    6[1-(0),6-(1,6),6-(6,7)]
   221      11.430158      11.430158      11.430158    6[6-(6,6),8-(27),8-(27)]
   222       2.736252       2.736252       2.736252    6[6-(1,6),6-(1,6),6-(8,8)]
   223      10.509461      10.509461      10.509461    6[6-(1,6),6-(6,6),7-(6,27)]
   224       2.720487       2.720487       2.720487    6[1-(0),6-(1,6),6-(6,6)]
   225       4.036117       4.036117       4.036117    6[6-(6,6),8-(27),8-(27)]
   226      11.054448      11.054448      11.054448    6[6-(1,6),6-(1,6),6-(8,8)]
   227       9.467032       9.467032       9.467032    6[6-(1,6),6-(1,6),6-(6,7)]
   228       8.155982       8.155982       8.155982    6[1-(0),6-(1,6),6-(6,6)]
   229       7.906613       7.906613       7.906613    6[1-(0),6-(1,6),6-(1,7)]
   230       8.982231       8.982231       8.982231    6[1-(0),6-(1,6),7-(6,27)]
   231       9.800748       9.800748       9.800748    6[1-(0),6-(1,6),6-(6,6)]
   232      12.109304      12.109304      12.109304    6[1-(0),6-(1,6),6-(1,6)]
   233      11.094979      11.094979      11.094979    6[1-(0),6-(1,6),6-(6,6)]
   234      11.087961      11.087961      11.087961    6[1-(0),6-(1,6),6-(1,6)]
   235       2.675086       2.675086       2.675086    6[1-(0),6-(1,6),6-(6,7)]
   236      20.598379      20.598379      20.598379    6[6-(6,6),8-(27),8-(27)]
   237      11.904426      11.904426      11.904426    6[6-(1,6),6-(1,6),6-(8,8)]
   238       1.341297       1.341297       1.341297    6[6-(1,6),6-(6,6),7-(6,27)]
   239      11.888664      11.888664      11.888664    6[1-(0),6-(1,6),6-(6,6)]
   240       13.20429       13.20429       13.20429    6[6-(6,6),8-(27),8-(27)]
   241      20.222663      20.222663      20.222663    6[6-(1,6),6-(1,6),6-(8,8)]
   242       0.298869       0.298869       0.298869    6[6-(1,6),6-(1,6),6-(6,7)]
   243      17.324217      17.324217      17.324217    6[1-(0),6-(1,6),6-(6,6)]
   244      17.074846      17.074846      17.074846    6[1-(0),6-(1,6),6-(1,7)]
   245      18.150462      18.150462      18.150462    6[1-(0),6-(1,6),7-(6,27)]
   246       0.632588       0.632588       0.632588    6[1-(0),6-(1,6),6-(6,6)]
   247       2.941143       2.941143       2.941143    6[1-(0),6-(1,6),6-(1,6)]
   248      20.263191      20.263191      20.263191    6[1-(0),6-(1,6),6-(6,6)]
   249       1.919802       1.919802       1.919802    6[1-(0),6-(1,6),6-(1,6)]
   250       8.787222       8.787222       8.787222    6[1-(0),6-(1,6),6-(6,7)]
   251       8.374073       8.374073       8.374073    6[6-(6,6),8-(27),8-(27)]
   252       5.792311       5.792311       5.792311    6[6-(1,6),6-(1,6),6-(8,8)]
   253        7.45343        7.45343        7.45343    6[6-(1,6),6-(6,6),7-(6,27)]
   254       5.776539       5.776539       5.776539    6[1-(0),6-(1,6),6-(6,6)]
   255        7.09218        7.09218        7.09218    6[6-(6,6),8-(27),8-(27)]
   256       7.998356       7.998356       7.998356    6[6-(1,6),6-(1,6),6-(8,8)]
   257        6.41101        6.41101        6.41101    6[6-(1,6),6-(1,6),6-(6,7)]
   258       5.099955       5.099955       5.099955    6[1-(0),6-(1,6),6-(6,6)]
   259       4.850573       4.850573       4.850573    6[1-(0),6-(1,6),6-(1,7)]
   260       5.926182       5.926182       5.926182    6[1-(0),6-(1,6),7-(6,27)]
   261       6.744739       6.744739       6.744739    6[1-(0),6-(1,6),6-(6,6)]
   262       9.053289       9.053289       9.053289    6[1-(0),6-(1,6),6-(1,6)]
   263       8.038873       8.038873       8.038873    6[1-(0),6-(1,6),6-(6,6)]
   264       8.031956       8.031956       8.031956    6[1-(0),6-(1,6),6-(1,6)]
   265      14.899324      14.899324      14.899324    6[1-(0),6-(1,6),6-(6,7)]
   266      14.486222      14.486222      14.486222    6[6-(6,6),8-(27),8-(27)]
   267      18.016581      18.016581      18.016581    6[6-(1,6),6-(1,6),6-(8,8)]
   268      13.565536      13.565536      13.565536    6[6-(1,6),6-(6,6),7-(6,27)]
   269      18.000807      18.000807      18.000807    6[1-(0),6-(1,6),6-(6,6)]
   270       19.31645       19.31645       19.31645    6[6-(6,6),8-(27),8-(27)]
   271      14.110516      14.110516      14.110516    6[6-(1,6),6-(1,6),6-(8,8)]
   272       12.52311       12.52311       12.52311    6[6-(1,6),6-(1,6),6-(6,7)]
   273      11.212059      11.212059      11.212059    6[1-(0),6-(1,6),6-(6,6)]
   274      10.962687      10.962687      10.962687    6[1-(0),6-(1,6),6-(1,7)]
   275      12.038301      12.038301      12.038301    6[1-(0),6-(1,6),7-(6,27)]
   276      12.856829      12.856829      12.856829    6[1-(0),6-(1,6),6-(6,6)]
   277      15.165382      15.165382      15.165382    6[1-(0),6-(1,6),6-(1,6)]
   278      14.151042      14.151042      14.151042    6[1-(0),6-(1,6),6-(6,6)]
   279      14.144043      14.144043      14.144043    6[1-(0),6-(1,6),6-(1,6)]
   280       0.380929       0.380929       0.380929    6[1-(0),6-(1,6),6-(6,7)]
   281       19.13047       19.13047       19.13047    6[6-(6,6),8-(27),8-(27)]
   282       3.375819       3.375819       3.375819    6[6-(1,6),6-(1,6),6-(8,8)]
   283       1.714721       1.714721       1.714721    6[6-(1,6),6-(6,6),7-(6,27)]
   284       3.391585       3.391585       3.391585    6[1-(0),6-(1,6),6-(6,6)]
   285       2.075953       2.075953       2.075953    6[6-(6,6),8-(27),8-(27)]
   286       19.50619       19.50619       19.50619    6[6-(1,6),6-(1,6),6-(8,8)]
   287       2.757143       2.757143       2.757143    6[6-(1,6),6-(1,6),6-(6,7)]
   288       4.068197       4.068197       4.068197    6[1-(0),6-(1,6),6-(6,6)]
   289       4.317576       4.317576       4.317576    6[1-(0),6-(1,6),6-(1,7)]
   290       3.241965       3.241965       3.241965    6[1-(0),6-(1,6),7-(6,27)]
   291       2.423416       2.423416       2.423416    6[1-(0),6-(1,6),6-(6,6)]
   292       0.114864       0.114864       0.114864    6[1-(0),6-(1,6),6-(1,6)]
   293       19.46567       19.46567       19.46567    6[1-(0),6-(1,6),6-(6,6)]
   294       1.136199       1.136199       1.136199    6[1-(0),6-(1,6),6-(1,6)]
   295      12.605228      12.605228      12.605228    6[1-(0),6-(1,6),6-(6,7)]
   296      13.018353      13.018353      13.018353    6[6-(6,6),8-(27),8-(27)]
   297       9.487933       9.487933       9.487933    6[6-(1,6),6-(1,6),6-(8,8)]
   298      13.939018      13.939018      13.939018    6[6-(1,6),6-(6,6),7-(6,27)]
   299       9.503709       9.503709       9.503709    6[1-(0),6-(1,6),6-(6,6)]
   300       8.188062       8.188062       8.188062    6[6-(6,6),8-(27),8-(27)]
   301      13.394062      13.394062      13.394062    6[6-(1,6),6-(1,6),6-(8,8)]
   302       14.98144       14.98144       14.98144    6[6-(1,6),6-(1,6),6-(6,7)]
   303      16.292492      16.292492      16.292492    6[1-(0),6-(1,6),6-(6,6)]
   304       16.54187       16.54187       16.54187    6[1-(0),6-(1,6),6-(1,7)]
   305      15.466259      15.466259      15.466259    6[1-(0),6-(1,6),7-(6,27)]
   306      14.647715      14.647715      14.647715    6[1-(0),6-(1,6),6-(6,6)]
   307      12.339164      12.339164      12.339164    6[1-(0),6-(1,6),6-(1,6)]
   308      13.353541      13.353541      13.353541    6[1-(0),6-(1,6),6-(6,6)]
   309      13.360499      13.360499      13.360499    6[1-(0),6-(1,6),6-(1,6)]
   310        6.49309        6.49309        6.49309    6[1-(0),6-(1,6),6-(6,7)]
   311       6.906181       6.906181       6.906181    6[6-(6,6),8-(27),8-(27)]
   312      15.600087      15.600087      15.600087    6[6-(1,6),6-(1,6),6-(8,8)]
   313       7.826878       7.826878       7.826878    6[6-(1,6),6-(6,6),7-(6,27)]
   314      15.615852      15.615852      15.615852    6[1-(0),6-(1,6),6-(6,6)]
   315      14.300222      14.300222      14.300222    6[6-(6,6),8-(27),8-(27)]
   316       7.281891       7.281891       7.281891    6[6-(1,6),6-(1,6),6-(8,8)]
   317       8.869307       8.869307       8.869307    6[6-(1,6),6-(1,6),6-(6,7)]
   318      10.180357      10.180357      10.180357    6[1-(0),6-(1,6),6-(6,6)]
   319      10.429726      10.429726      10.429726    6[1-(0),6-(1,6),6-(1,7)]
   320       9.354108       9.354108       9.354108    6[1-(0),6-(1,6),7-(6,27)]
   321       8.535591       8.535591       8.535591    6[1-(0),6-(1,6),6-(6,6)]
   322       6.227035       6.227035       6.227035    6[1-(0),6-(1,6),6-(1,6)]
   323        7.24136        7.24136        7.24136    6[1-(0),6-(1,6),6-(6,6)]
   324       7.248378       7.248378       7.248378    6[1-(0),6-(1,6),6-(1,6)]
   325      -1.528086      -1.528086      -1.528086    6[1-(0),6-(6,6),6-(6,6)]
   326      -1.528093      -1.528093      -1.528093    6[1-(0),6-(1,6),6-(1,6)]
   327      10.696212      10.696212      10.696212    6[1-(0),6-(6,6),6-(6,6)]
   328      10.696226      10.696226      10.696226    6[1-(0),6-(1,6),6-(1,6)]
   329       4.584051       4.584051       4.584051    6[1-(0),6-(6,6),6-(6,6)]
   330       4.584046       4.584046       4.584046    6[1-(0),6-(1,6),6-(1,6)]
   331      19.864425      19.864425      19.864425    6[1-(0),6-(6,6),6-(6,6)]
   332      19.864432      19.864432      19.864432    6[1-(0),6-(1,6),6-(1,6)]
   333       7.640127       7.640127       7.640127    6[1-(0),6-(6,6),6-(6,6)]
   334       7.640113       7.640113       7.640113    6[1-(0),6-(1,6),6-(1,6)]
   335      13.752288      13.752288      13.752288    6[1-(0),6-(6,6),6-(6,6)]
   336      13.752293      13.752293      13.752293    6[1-(0),6-(1,6),6-(1,6)]
   337       7.640163       7.640163       7.640163    6[1-(0),6-(6,6),6-(6,6)]
   338       7.640149       7.640149       7.640149    6[1-(0),6-(1,6),6-(1,6)]
   339      13.752273      13.752273      13.752273    6[1-(0),6-(6,6),6-(6,6)]
   340      13.752278      13.752278      13.752278    6[1-(0),6-(1,6),6-(1,6)]
   341       1.528003       1.528003       1.528003    6[1-(0),6-(6,6),6-(6,6)]
   342       1.528011       1.528011       1.528011    6[1-(0),6-(1,6),6-(1,6)]
   343      10.696176      10.696176      10.696176    6[1-(0),6-(6,6),6-(6,6)]
   344       10.69619       10.69619       10.69619    6[1-(0),6-(1,6),6-(1,6)]
   345       4.584066       4.584066       4.584066    6[1-(0),6-(6,6),6-(6,6)]
   346       4.584061       4.584061       4.584061    6[1-(0),6-(1,6),6-(1,6)]
   347      16.808336      16.808336      16.808336    6[1-(0),6-(6,6),6-(6,6)]
   348      16.808328      16.808328      16.808328    6[1-(0),6-(1,6),6-(1,6)]
   349      -1.069799      -1.069799      -1.069799    7[6-(1,6),6-(6,6),27-(8,8,8,8)]
   350      11.154478      11.154478      11.154478    7[6-(1,6),6-(6,6),27-(8,8,8,8)]
   351       5.042363       5.042363       5.042363    7[6-(1,6),6-(6,6),27-(8,8,8,8)]
   352      16.350052      16.350052      16.350052    7[6-(1,6),6-(6,6),27-(8,8,8,8)]
   353       4.125757       4.125757       4.125757    7[6-(1,6),6-(6,6),27-(8,8,8,8)]
   354      10.237906      10.237906      10.237906    7[6-(1,6),6-(6,6),27-(8,8,8,8)]
   355       1.069738       1.069738       1.069738    7[6-(1,6),6-(6,6),27-(8,8,8,8)]
   356       7.181861       7.181861       7.181861    7[6-(1,6),6-(6,6),27-(8,8,8,8)]
   357      13.293976      13.293976      13.293976    7[6-(1,6),6-(6,6),27-(8,8,8,8)]
   358       1.986287       1.986287       1.986287    7[6-(1,6),6-(6,6),27-(8,8,8,8)]
   359      14.210582      14.210582      14.210582    7[6-(1,6),6-(6,6),27-(8,8,8,8)]
   360       8.098433       8.098433       8.098433    7[6-(1,6),6-(6,6),27-(8,8,8,8)]
   361       5.107851       5.107851       5.107851    8[6-(6,8),27-(7,8,8,8)]
   362      -1.902276      -1.902276      -1.902276    8[6-(6,8),27-(7,8,8,8)]
   363       4.124094       4.124094       4.124094    8[6-(6,8),27-(7,8,8,8)]
   364       3.185097       3.185097       3.185097    8[6-(6,8),27-(7,8,8,8)]
   365      11.219951      11.219951      11.219951    8[6-(6,8),27-(7,8,8,8)]
   366       10.32202       10.32202       10.32202    8[6-(6,8),27-(7,8,8,8)]
   367      10.236211      10.236211      10.236211    8[6-(6,8),27-(7,8,8,8)]
   368       9.297207       9.297207       9.297207    8[6-(6,8),27-(7,8,8,8)]
   369      -1.004316      -1.004316      -1.004316    8[6-(6,8),27-(7,8,8,8)]
   370        4.20988        4.20988        4.20988    8[6-(6,8),27-(7,8,8,8)]
   371      16.348337      16.348337      16.348337    8[6-(6,8),27-(7,8,8,8)]
   372      -2.927083      -2.927083      -2.927083    8[6-(6,8),27-(7,8,8,8)]
   373       16.28459       16.28459       16.28459    8[6-(6,8),27-(7,8,8,8)]
   374      17.182513      17.182513      17.182513    8[6-(6,8),27-(7,8,8,8)]
   375      17.268337      17.268337      17.268337    8[6-(6,8),27-(7,8,8,8)]
   376      -0.129068      -0.129068      -0.129068    8[6-(6,8),27-(7,8,8,8)]
   377      10.172486      10.172486      10.172486    8[6-(6,8),27-(7,8,8,8)]
   378       4.958228       4.958228       4.958228    8[6-(6,8),27-(7,8,8,8)]
   379      11.156226      11.156226      11.156226    8[6-(6,8),27-(7,8,8,8)]
   380      12.095245      12.095245      12.095245    8[6-(6,8),27-(7,8,8,8)]
   381       4.060316       4.060316       4.060316    8[6-(6,8),27-(7,8,8,8)]
   382      11.070392      11.070392      11.070392    8[6-(6,8),27-(7,8,8,8)]
   383       5.044073       5.044073       5.044073    8[6-(6,8),27-(7,8,8,8)]
   384        5.98308        5.98308        5.98308    8[6-(6,8),27-(7,8,8,8)]
   385      13.228488      13.228488      13.228488    8[6-(6,8),27-(7,8,8,8)]
   386      20.238615      20.238615      20.238615    8[6-(6,8),27-(7,8,8,8)]
   387      14.212245      14.212245      14.212245    8[6-(6,8),27-(7,8,8,8)]
   388      21.263445      21.263445      21.263445    8[6-(6,8),27-(7,8,8,8)]
   389       7.116388       7.116388       7.116388    8[6-(6,8),27-(7,8,8,8)]
   390       8.014319       8.014319       8.014319    8[6-(6,8),27-(7,8,8,8)]
   391       8.100128       8.100128       8.100128    8[6-(6,8),27-(7,8,8,8)]
   392       9.039132       9.039132       9.039132    8[6-(6,8),27-(7,8,8,8)]
   393      19.340655      19.340655      19.340655    8[6-(6,8),27-(7,8,8,8)]
   394      14.126459      14.126459      14.126459    8[6-(6,8),27-(7,8,8,8)]
   395       1.988002       1.988002       1.988002    8[6-(6,8),27-(7,8,8,8)]
   396       15.15128       15.15128       15.15128    8[6-(6,8),27-(7,8,8,8)]
   397       2.051749       2.051749       2.051749    8[6-(6,8),27-(7,8,8,8)]
   398       1.153826       1.153826       1.153826    8[6-(6,8),27-(7,8,8,8)]
   399       1.068002       1.068002       1.068002    8[6-(6,8),27-(7,8,8,8)]
   400      18.465407      18.465407      18.465407    8[6-(6,8),27-(7,8,8,8)]
   401       8.163853       8.163853       8.163853    8[6-(6,8),27-(7,8,8,8)]
   402      13.378111      13.378111      13.378111    8[6-(6,8),27-(7,8,8,8)]
   403       7.180113       7.180113       7.180113    8[6-(6,8),27-(7,8,8,8)]
   404      12.353297      12.353297      12.353297    8[6-(6,8),27-(7,8,8,8)]
   405      14.276023      14.276023      14.276023    8[6-(6,8),27-(7,8,8,8)]
   406       7.265947       7.265947       7.265947    8[6-(6,8),27-(7,8,8,8)]
   407      13.292266      13.292266      13.292266    8[6-(6,8),27-(7,8,8,8)]
   408       6.241117       6.241117       6.241117    8[6-(6,8),27-(7,8,8,8)]
