# Supplementary material for: A collection of forcefield precursors for metal–organic frameworks
Source: RSC Adv. 2019 Nov 13;9(63):36492–507. doi: 10.1039/c9ra07327b (PMC9075174; doi:10.1039/c9ra07327b)
Supplement: RA-009-C9RA07327B-s153 [file RA-009-C9RA07327B-s153.txt]

BARZOK_clean

18.380000    0.000000    0.000000
-6.126812    17.515027    0.000000
6.126690    8.757612    15.168451

     1      11.640299      11.640299      11.640299    29[8-(6),8-(6),8-(6),8-(6)]
     2       5.513569       5.513569       5.513569    29[8-(6),8-(6),8-(6),8-(6)]
     3      17.766969      17.766969      17.766969    29[8-(6),8-(6),8-(6),8-(6)]
     4       3.676256       3.676256       3.676256    29[8-(6),8-(6),8-(6),8-(6)]
     5       9.802901       9.802901       9.802901    29[8-(6),8-(6),8-(6),8-(6)]
     6      15.929517      15.929517      15.929517    29[8-(6),8-(6),8-(6),8-(6)]
     7       6.739579       6.739579       6.739579    29[8-(6),8-(6),8-(6),8-(6)]
     8      12.866309      12.866309      12.866309    29[8-(6),8-(6),8-(6),8-(6)]
     9       0.612909       0.612909       0.612909    29[8-(6),8-(6),8-(6),8-(6)]
    10      14.703622      14.703622      14.703622    29[8-(6),8-(6),8-(6),8-(6)]
    11       8.576977       8.576977       8.576977    29[8-(6),8-(6),8-(6),8-(6)]
    12       2.450361       2.450361       2.450361    29[8-(6),8-(6),8-(6),8-(6)]
    13       8.829073       8.829073       8.829073    1[6-(6,7)]
    14      12.585921      12.585921      12.585921    1[6-(6,6)]
    15       7.092147       7.092147       7.092147    1[6-(6,6)]
    16       13.07113       13.07113       13.07113    1[6-(6,6)]
    17       9.222347       9.222347       9.222347    1[6-(6,6)]
    18       7.544272       7.544272       7.544272    1[6-(6,6)]
    19      17.514317      17.514317      17.514317    1[6-(6,6)]
    20       3.535042       3.535042       3.535042    1[6-(6,6)]
    21      11.496066      11.496066      11.496066    1[6-(6,6)]
    22       2.702357       2.702357       2.702357    1[6-(6,7)]
    23       6.459234       6.459234       6.459234    1[6-(6,6)]
    24       0.965455       0.965455       0.965455    1[6-(6,6)]
    25       6.944474       6.944474       6.944474    1[6-(6,6)]
    26       3.095709       3.095709       3.095709    1[6-(6,6)]
    27        1.41761        1.41761        1.41761    1[6-(6,6)]
    28       5.260874       5.260874       5.260874    1[6-(6,6)]
    29       9.661723       9.661723       9.661723    1[6-(6,6)]
    30       5.369285       5.369285       5.369285    1[6-(6,6)]
    31      14.955744      14.955744      14.955744    1[6-(6,7)]
    32      18.712636      18.712636      18.712636    1[6-(6,6)]
    33      13.218842      13.218842      13.218842    1[6-(6,6)]
    34      19.197883      19.197883      19.197883    1[6-(6,6)]
    35      15.349114      15.349114      15.349114    1[6-(6,6)]
    36      13.671006      13.671006      13.671006    1[6-(6,6)]
    37      11.387593      11.387593      11.387593    1[6-(6,6)]
    38      15.788373      15.788373      15.788373    1[6-(6,6)]
    39      -0.757363      -0.757363      -0.757363    1[6-(6,6)]
    40       6.487472       6.487472       6.487472    1[6-(6,7)]
    41       2.730615       2.730615       2.730615    1[6-(6,6)]
    42       8.224386       8.224386       8.224386    1[6-(6,6)]
    43      20.625393      20.625393      20.625393    1[6-(6,6)]
    44       6.094165       6.094165       6.094165    1[6-(6,6)]
    45       7.772249       7.772249       7.772249    1[6-(6,6)]
    46       3.929005       3.929005       3.929005    1[6-(6,6)]
    47      -0.471802      -0.471802      -0.471802    1[6-(6,6)]
    48         3.8205         3.8205         3.8205    1[6-(6,6)]
    49      12.614119      12.614119      12.614119    1[6-(6,7)]
    50       8.857222       8.857222       8.857222    1[6-(6,6)]
    51      14.351014      14.351014      14.351014    1[6-(6,6)]
    52       8.371966       8.371966       8.371966    1[6-(6,6)]
    53      12.220729      12.220729      12.220729    1[6-(6,6)]
    54      13.898842      13.898842      13.898842    1[6-(6,6)]
    55       16.18237       16.18237       16.18237    1[6-(6,6)]
    56      11.781538      11.781538      11.781538    1[6-(6,6)]
    57       9.947239       9.947239       9.947239    1[6-(6,6)]
    58       0.360747       0.360747       0.360747    1[6-(6,7)]
    59      14.983886      14.983886      14.983886    1[6-(6,6)]
    60       2.097668       2.097668       2.097668    1[6-(6,6)]
    61      14.498667      14.498667      14.498667    1[6-(6,6)]
    62      18.347448      18.347448      18.347448    1[6-(6,6)]
    63       1.645533       1.645533       1.645533    1[6-(6,6)]
    64      10.055597      10.055597      10.055597    1[6-(6,6)]
    65       5.654882       5.654882       5.654882    1[6-(6,6)]
    66      -2.306215      -2.306215      -2.306215    1[6-(6,6)]
    67       9.550805       9.550805       9.550805    1[6-(6,7)]
    68       5.793957       5.793957       5.793957    1[6-(6,6)]
    69      11.287731      11.287731      11.287731    1[6-(6,6)]
    70       5.308748       5.308748       5.308748    1[6-(6,6)]
    71       9.157531       9.157531       9.157531    1[6-(6,6)]
    72      10.835606      10.835606      10.835606    1[6-(6,6)]
    73       0.865561       0.865561       0.865561    1[6-(6,6)]
    74      14.844836      14.844836      14.844836    1[6-(6,6)]
    75       6.883812       6.883812       6.883812    1[6-(6,6)]
    76      15.677521      15.677521      15.677521    1[6-(6,7)]
    77      11.920644      11.920644      11.920644    1[6-(6,6)]
    78      17.414423      17.414423      17.414423    1[6-(6,6)]
    79      11.435404      11.435404      11.435404    1[6-(6,6)]
    80      15.284169      15.284169      15.284169    1[6-(6,6)]
    81      16.962268      16.962268      16.962268    1[6-(6,6)]
    82      13.119004      13.119004      13.119004    1[6-(6,6)]
    83       8.718155       8.718155       8.718155    1[6-(6,6)]
    84      13.010593      13.010593      13.010593    1[6-(6,6)]
    85       3.424134       3.424134       3.424134    1[6-(6,7)]
    86      -0.332758      -0.332758      -0.332758    1[6-(6,6)]
    87       5.161036       5.161036       5.161036    1[6-(6,6)]
    88      -0.818005      -0.818005      -0.818005    1[6-(6,6)]
    89       3.030764       3.030764       3.030764    1[6-(6,6)]
    90       4.708872       4.708872       4.708872    1[6-(6,6)]
    91       6.992285       6.992285       6.992285    1[6-(6,6)]
    92       2.591505       2.591505       2.591505    1[6-(6,6)]
    93      19.137241      19.137241      19.137241    1[6-(6,6)]
    94      11.892406      11.892406      11.892406    1[6-(6,7)]
    95      15.649263      15.649263      15.649263    1[6-(6,6)]
    96      10.155492      10.155492      10.155492    1[6-(6,6)]
    97      -2.245515      -2.245515      -2.245515    1[6-(6,6)]
    98      12.285713      12.285713      12.285713    1[6-(6,6)]
    99      10.607629      10.607629      10.607629    1[6-(6,6)]
   100      14.450873      14.450873      14.450873    1[6-(6,6)]
   101       18.85168       18.85168       18.85168    1[6-(6,6)]
   102      14.559378      14.559378      14.559378    1[6-(6,6)]
   103       5.765759       5.765759       5.765759    1[6-(6,7)]
   104       9.522656       9.522656       9.522656    1[6-(6,6)]
   105       4.028864       4.028864       4.028864    1[6-(6,6)]
   106      10.007912      10.007912      10.007912    1[6-(6,6)]
   107       6.159149       6.159149       6.159149    1[6-(6,6)]
   108       4.481036       4.481036       4.481036    1[6-(6,6)]
   109       2.197508       2.197508       2.197508    1[6-(6,6)]
   110        6.59834        6.59834        6.59834    1[6-(6,6)]
   111       8.432639       8.432639       8.432639    1[6-(6,6)]
   112      18.019131      18.019131      18.019131    1[6-(6,7)]
   113       3.395992       3.395992       3.395992    1[6-(6,6)]
   114       16.28221       16.28221       16.28221    1[6-(6,6)]
   115       3.881211       3.881211       3.881211    1[6-(6,6)]
   116        0.03243        0.03243        0.03243    1[6-(6,6)]
   117      16.734345      16.734345      16.734345    1[6-(6,6)]
   118       8.324281       8.324281       8.324281    1[6-(6,6)]
   119      12.724996      12.724996      12.724996    1[6-(6,6)]
   120      20.686093      20.686093      20.686093    1[6-(6,6)]
   121       1.531598       1.531598       1.531598    1[6-(6,6)]
   122       1.531627       1.531627       1.531627    1[6-(6,6)]
   123       7.658338       7.658338       7.658338    1[6-(6,6)]
   124       7.658291       7.658291       7.658291    1[6-(6,6)]
   125      13.784942      13.784942      13.784942    1[6-(6,6)]
   126       13.78496       13.78496       13.78496    1[6-(6,6)]
   127       16.84828       16.84828       16.84828    1[6-(6,6)]
   128      16.848251      16.848251      16.848251    1[6-(6,6)]
   129       10.72154       10.72154       10.72154    1[6-(6,6)]
   130      10.721587      10.721587      10.721587    1[6-(6,6)]
   131       4.594936       4.594936       4.594936    1[6-(6,6)]
   132       4.594918       4.594918       4.594918    1[6-(6,6)]
   133      10.721617      10.721617      10.721617    1[6-(6,6)]
   134      10.721665      10.721665      10.721665    1[6-(6,6)]
   135       4.594907       4.594907       4.594907    1[6-(6,6)]
   136       4.594888       4.594888       4.594888    1[6-(6,6)]
   137      -1.531767      -1.531767      -1.531767    1[6-(6,6)]
   138      -1.531797      -1.531797      -1.531797    1[6-(6,6)]
   139       7.658261       7.658261       7.658261    1[6-(6,6)]
   140       7.658213       7.658213       7.658213    1[6-(6,6)]
   141      13.784971      13.784971      13.784971    1[6-(6,6)]
   142       13.78499       13.78499       13.78499    1[6-(6,6)]
   143      19.911645      19.911645      19.911645    1[6-(6,6)]
   144      19.911675      19.911675      19.911675    1[6-(6,6)]
   145      10.573308      10.573308      10.573308    6[6-(1,6),6-(6,6),7-(6)]
   146       9.034919       9.034919       9.034919    6[1-(0),6-(1,6),7-(6)]
   147      11.885636      11.885636      11.885636    6[1-(0),6-(1,6),6-(6,7)]
   148       9.538504       9.538504       9.538504    6[6-(1,6),6-(1,6),6-(6,7)]
   149       7.979898       7.979898       7.979898    6[1-(0),6-(1,6),6-(1,7)]
   150      12.170512      12.170512      12.170512    6[1-(0),6-(1,6),6-(1,6)]
   151       9.900576       9.900576       9.900576    6[1-(0),6-(1,6),6-(6,6)]
   152       8.251908       8.251908       8.251908    6[1-(0),6-(1,6),6-(6,6)]
   153      11.166954      11.166954      11.166954    6[1-(0),6-(1,6),6-(1,6)]
   154       4.027608       4.027608       4.027608    6[6-(6,6),8-(29),8-(29)]
   155       2.724471       2.724471       2.724471    6[6-(1,6),6-(1,6),6-(8,8)]
   156       2.720804       2.720804       2.720804    6[1-(0),6-(1,6),6-(6,6)]
   157      11.508905      11.508905      11.508905    6[6-(6,6),8-(29),8-(29)]
   158      11.108227      11.108227      11.108227    6[6-(1,6),6-(1,6),6-(8,8)]
   159       11.15603       11.15603       11.15603    6[1-(0),6-(1,6),6-(6,6)]
   160       4.446626       4.446626       4.446626    6[6-(1,6),6-(6,6),7-(6)]
   161       2.908216       2.908216       2.908216    6[1-(0),6-(1,6),7-(6)]
   162       5.758959       5.758959       5.758959    6[1-(0),6-(1,6),6-(6,7)]
   163       3.411837       3.411837       3.411837    6[6-(1,6),6-(1,6),6-(6,7)]
   164       1.853209       1.853209       1.853209    6[1-(0),6-(1,6),6-(1,7)]
   165       6.043854       6.043854       6.043854    6[1-(0),6-(1,6),6-(1,6)]
   166       3.773928       3.773928       3.773928    6[1-(0),6-(1,6),6-(6,6)]
   167       2.125237       2.125237       2.125237    6[1-(0),6-(1,6),6-(6,6)]
   168        5.04031        5.04031        5.04031    6[1-(0),6-(1,6),6-(1,6)]
   169      10.154334      10.154334      10.154334    6[6-(6,6),8-(29),8-(29)]
   170       8.851184       8.851184       8.851184    6[6-(1,6),6-(1,6),6-(8,8)]
   171       8.847494       8.847494       8.847494    6[1-(0),6-(1,6),6-(6,6)]
   172       5.382157       5.382157       5.382157    6[6-(6,6),8-(29),8-(29)]
   173       4.981482       4.981482       4.981482    6[6-(1,6),6-(1,6),6-(8,8)]
   174       5.029265       5.029265       5.029265    6[1-(0),6-(1,6),6-(6,6)]
   175      16.700025      16.700025      16.700025    6[6-(1,6),6-(6,6),7-(6)]
   176      15.161606      15.161606      15.161606    6[1-(0),6-(1,6),7-(6)]
   177      18.012361      18.012361      18.012361    6[1-(0),6-(1,6),6-(6,7)]
   178      15.665237      15.665237      15.665237    6[6-(1,6),6-(1,6),6-(6,7)]
   179      14.106599      14.106599      14.106599    6[1-(0),6-(1,6),6-(1,7)]
   180       18.29726       18.29726       18.29726    6[1-(0),6-(1,6),6-(1,6)]
   181      16.027332      16.027332      16.027332    6[1-(0),6-(1,6),6-(6,6)]
   182      14.378632      14.378632      14.378632    6[1-(0),6-(1,6),6-(6,6)]
   183      17.293717      17.293717      17.293717    6[1-(0),6-(1,6),6-(1,6)]
   184      16.280948      16.280948      16.280948    6[6-(6,6),8-(29),8-(29)]
   185      14.977809      14.977809      14.977809    6[6-(1,6),6-(1,6),6-(8,8)]
   186      14.974138      14.974138      14.974138    6[1-(0),6-(1,6),6-(6,6)]
   187      -0.744476      -0.744476      -0.744476    6[6-(6,6),8-(29),8-(29)]
   188      -1.145175      -1.145175      -1.145175    6[6-(1,6),6-(1,6),6-(8,8)]
   189      -1.097396      -1.097396      -1.097396    6[1-(0),6-(1,6),6-(6,6)]
   190       4.743224       4.743224       4.743224    6[6-(1,6),6-(6,6),7-(6)]
   191        6.28162        6.28162        6.28162    6[1-(0),6-(1,6),7-(6)]
   192       3.430895       3.430895       3.430895    6[1-(0),6-(1,6),6-(6,7)]
   193        5.77802        5.77802        5.77802    6[6-(1,6),6-(1,6),6-(6,7)]
   194       7.336635       7.336635       7.336635    6[1-(0),6-(1,6),6-(1,7)]
   195        3.14601        3.14601        3.14601    6[1-(0),6-(1,6),6-(1,6)]
   196       5.415941       5.415941       5.415941    6[1-(0),6-(1,6),6-(6,6)]
   197       7.064617       7.064617       7.064617    6[1-(0),6-(1,6),6-(6,6)]
   198       4.149561       4.149561       4.149561    6[1-(0),6-(1,6),6-(1,6)]
   199      -0.964401      -0.964401      -0.964401    6[6-(6,6),8-(29),8-(29)]
   200       0.338745       0.338745       0.338745    6[6-(1,6),6-(1,6),6-(8,8)]
   201        0.34243        0.34243        0.34243    6[1-(0),6-(1,6),6-(6,6)]
   202       3.807649       3.807649       3.807649    6[6-(6,6),8-(29),8-(29)]
   203       4.208318       4.208318       4.208318    6[6-(1,6),6-(1,6),6-(8,8)]
   204       4.160524       4.160524       4.160524    6[1-(0),6-(1,6),6-(6,6)]
   205       10.86983       10.86983       10.86983    6[6-(1,6),6-(6,6),7-(6)]
   206      12.408254      12.408254      12.408254    6[1-(0),6-(1,6),7-(6)]
   207       9.557493       9.557493       9.557493    6[1-(0),6-(1,6),6-(6,7)]
   208      11.904614      11.904614      11.904614    6[6-(1,6),6-(1,6),6-(6,7)]
   209      13.463256      13.463256      13.463256    6[1-(0),6-(1,6),6-(1,7)]
   210       9.272589       9.272589       9.272589    6[1-(0),6-(1,6),6-(1,6)]
   211      11.542514      11.542514      11.542514    6[1-(0),6-(1,6),6-(6,6)]
   212      13.191219      13.191219      13.191219    6[1-(0),6-(1,6),6-(6,6)]
   213      10.276128      10.276128      10.276128    6[1-(0),6-(1,6),6-(1,6)]
   214      11.288942      11.288942      11.288942    6[6-(6,6),8-(29),8-(29)]
   215      12.592087      12.592087      12.592087    6[6-(1,6),6-(1,6),6-(8,8)]
   216      12.595769      12.595769      12.595769    6[1-(0),6-(1,6),6-(6,6)]
   217       9.934345       9.934345       9.934345    6[6-(6,6),8-(29),8-(29)]
   218      10.335039      10.335039      10.335039    6[6-(1,6),6-(1,6),6-(8,8)]
   219      10.287265      10.287265      10.287265    6[1-(0),6-(1,6),6-(6,6)]
   220      16.996499      16.996499      16.996499    6[6-(1,6),6-(6,6),7-(6)]
   221       0.154896       0.154896       0.154896    6[1-(0),6-(1,6),7-(6)]
   222      15.684168      15.684168      15.684168    6[1-(0),6-(1,6),6-(6,7)]
   223        18.0313        18.0313        18.0313    6[6-(1,6),6-(1,6),6-(6,7)]
   224       1.209915       1.209915       1.209915    6[1-(0),6-(1,6),6-(1,7)]
   225      15.399286      15.399286      15.399286    6[1-(0),6-(1,6),6-(1,6)]
   226      17.669222      17.669222      17.669222    6[1-(0),6-(1,6),6-(6,6)]
   227       0.937898       0.937898       0.937898    6[1-(0),6-(1,6),6-(6,6)]
   228      16.402841      16.402841      16.402841    6[1-(0),6-(1,6),6-(1,6)]
   229       5.162326       5.162326       5.162326    6[6-(6,6),8-(29),8-(29)]
   230        6.46546        6.46546        6.46546    6[6-(1,6),6-(1,6),6-(8,8)]
   231       6.469121       6.469121       6.469121    6[1-(0),6-(1,6),6-(6,6)]
   232      -2.319068      -2.319068      -2.319068    6[6-(6,6),8-(29),8-(29)]
   233      -1.918379      -1.918379      -1.918379    6[6-(1,6),6-(1,6),6-(8,8)]
   234      -1.966176      -1.966176      -1.966176    6[1-(0),6-(1,6),6-(6,6)]
   235        7.80657        7.80657        7.80657    6[6-(1,6),6-(6,6),7-(6)]
   236       9.344959       9.344959       9.344959    6[1-(0),6-(1,6),7-(6)]
   237       6.494242       6.494242       6.494242    6[1-(0),6-(1,6),6-(6,7)]
   238       8.841374       8.841374       8.841374    6[6-(1,6),6-(1,6),6-(6,7)]
   239       10.39998       10.39998       10.39998    6[1-(0),6-(1,6),6-(1,7)]
   240       6.209366       6.209366       6.209366    6[1-(0),6-(1,6),6-(1,6)]
   241       8.479302       8.479302       8.479302    6[1-(0),6-(1,6),6-(6,6)]
   242       10.12797       10.12797       10.12797    6[1-(0),6-(1,6),6-(6,6)]
   243       7.212924       7.212924       7.212924    6[1-(0),6-(1,6),6-(1,6)]
   244       14.35227       14.35227       14.35227    6[6-(6,6),8-(29),8-(29)]
   245      15.655407      15.655407      15.655407    6[6-(1,6),6-(1,6),6-(8,8)]
   246      15.659074      15.659074      15.659074    6[1-(0),6-(1,6),6-(6,6)]
   247       6.870973       6.870973       6.870973    6[6-(6,6),8-(29),8-(29)]
   248       7.271651       7.271651       7.271651    6[6-(1,6),6-(1,6),6-(8,8)]
   249       7.223848       7.223848       7.223848    6[1-(0),6-(1,6),6-(6,6)]
   250      13.933252      13.933252      13.933252    6[6-(1,6),6-(6,6),7-(6)]
   251      15.471662      15.471662      15.471662    6[1-(0),6-(1,6),7-(6)]
   252      12.620919      12.620919      12.620919    6[1-(0),6-(1,6),6-(6,7)]
   253      14.968041      14.968041      14.968041    6[6-(1,6),6-(1,6),6-(6,7)]
   254      16.526669      16.526669      16.526669    6[1-(0),6-(1,6),6-(1,7)]
   255      12.336024      12.336024      12.336024    6[1-(0),6-(1,6),6-(1,6)]
   256       14.60595       14.60595       14.60595    6[1-(0),6-(1,6),6-(6,6)]
   257      16.254641      16.254641      16.254641    6[1-(0),6-(1,6),6-(6,6)]
   258      13.339568      13.339568      13.339568    6[1-(0),6-(1,6),6-(1,6)]
   259       8.225544       8.225544       8.225544    6[6-(6,6),8-(29),8-(29)]
   260       9.528694       9.528694       9.528694    6[6-(1,6),6-(1,6),6-(8,8)]
   261       9.532384       9.532384       9.532384    6[1-(0),6-(1,6),6-(6,6)]
   262      12.997721      12.997721      12.997721    6[6-(6,6),8-(29),8-(29)]
   263      13.398396      13.398396      13.398396    6[6-(1,6),6-(1,6),6-(8,8)]
   264      13.350613      13.350613      13.350613    6[1-(0),6-(1,6),6-(6,6)]
   265       1.679853       1.679853       1.679853    6[6-(1,6),6-(6,6),7-(6)]
   266       3.218272       3.218272       3.218272    6[1-(0),6-(1,6),7-(6)]
   267       0.367517       0.367517       0.367517    6[1-(0),6-(1,6),6-(6,7)]
   268       2.714641       2.714641       2.714641    6[6-(1,6),6-(1,6),6-(6,7)]
   269       4.273279       4.273279       4.273279    6[1-(0),6-(1,6),6-(1,7)]
   270       0.082618       0.082618       0.082618    6[1-(0),6-(1,6),6-(1,6)]
   271       2.352546       2.352546       2.352546    6[1-(0),6-(1,6),6-(6,6)]
   272       4.001246       4.001246       4.001246    6[1-(0),6-(1,6),6-(6,6)]
   273       1.086161       1.086161       1.086161    6[1-(0),6-(1,6),6-(1,6)]
   274        2.09893        2.09893        2.09893    6[6-(6,6),8-(29),8-(29)]
   275       3.402069       3.402069       3.402069    6[6-(1,6),6-(1,6),6-(8,8)]
   276        3.40574        3.40574        3.40574    6[1-(0),6-(1,6),6-(6,6)]
   277      19.124354      19.124354      19.124354    6[6-(6,6),8-(29),8-(29)]
   278      19.525053      19.525053      19.525053    6[6-(1,6),6-(1,6),6-(8,8)]
   279      19.477274      19.477274      19.477274    6[1-(0),6-(1,6),6-(6,6)]
   280      13.636654      13.636654      13.636654    6[6-(1,6),6-(6,6),7-(6)]
   281      12.098258      12.098258      12.098258    6[1-(0),6-(1,6),7-(6)]
   282      14.948983      14.948983      14.948983    6[1-(0),6-(1,6),6-(6,7)]
   283      12.601858      12.601858      12.601858    6[6-(1,6),6-(1,6),6-(6,7)]
   284      11.043243      11.043243      11.043243    6[1-(0),6-(1,6),6-(1,7)]
   285      15.233868      15.233868      15.233868    6[1-(0),6-(1,6),6-(1,6)]
   286      12.963937      12.963937      12.963937    6[1-(0),6-(1,6),6-(6,6)]
   287      11.315261      11.315261      11.315261    6[1-(0),6-(1,6),6-(6,6)]
   288      14.230317      14.230317      14.230317    6[1-(0),6-(1,6),6-(1,6)]
   289      19.344279      19.344279      19.344279    6[6-(6,6),8-(29),8-(29)]
   290      18.041133      18.041133      18.041133    6[6-(1,6),6-(1,6),6-(8,8)]
   291      18.037448      18.037448      18.037448    6[1-(0),6-(1,6),6-(6,6)]
   292      14.572229      14.572229      14.572229    6[6-(6,6),8-(29),8-(29)]
   293       14.17156       14.17156       14.17156    6[6-(1,6),6-(1,6),6-(8,8)]
   294      14.219354      14.219354      14.219354    6[1-(0),6-(1,6),6-(6,6)]
   295       7.510048       7.510048       7.510048    6[6-(1,6),6-(6,6),7-(6)]
   296       5.971624       5.971624       5.971624    6[1-(0),6-(1,6),7-(6)]
   297       8.822385       8.822385       8.822385    6[1-(0),6-(1,6),6-(6,7)]
   298       6.475264       6.475264       6.475264    6[6-(1,6),6-(1,6),6-(6,7)]
   299       4.916622       4.916622       4.916622    6[1-(0),6-(1,6),6-(1,7)]
   300       9.107289       9.107289       9.107289    6[1-(0),6-(1,6),6-(1,6)]
   301       6.837364       6.837364       6.837364    6[1-(0),6-(1,6),6-(6,6)]
   302       5.188659       5.188659       5.188659    6[1-(0),6-(1,6),6-(6,6)]
   303        8.10375        8.10375        8.10375    6[1-(0),6-(1,6),6-(1,6)]
   304       7.090936       7.090936       7.090936    6[6-(6,6),8-(29),8-(29)]
   305       5.787791       5.787791       5.787791    6[6-(1,6),6-(1,6),6-(8,8)]
   306       5.784109       5.784109       5.784109    6[1-(0),6-(1,6),6-(6,6)]
   307       8.445533       8.445533       8.445533    6[6-(6,6),8-(29),8-(29)]
   308       8.044839       8.044839       8.044839    6[6-(1,6),6-(1,6),6-(8,8)]
   309       8.092613       8.092613       8.092613    6[1-(0),6-(1,6),6-(6,6)]
   310       1.383379       1.383379       1.383379    6[6-(1,6),6-(6,6),7-(6)]
   311      18.224982      18.224982      18.224982    6[1-(0),6-(1,6),7-(6)]
   312        2.69571        2.69571        2.69571    6[1-(0),6-(1,6),6-(6,7)]
   313       0.348578       0.348578       0.348578    6[6-(1,6),6-(1,6),6-(6,7)]
   314      17.169963      17.169963      17.169963    6[1-(0),6-(1,6),6-(1,7)]
   315       2.980592       2.980592       2.980592    6[1-(0),6-(1,6),6-(1,6)]
   316       0.710656       0.710656       0.710656    6[1-(0),6-(1,6),6-(6,6)]
   317       17.44198       17.44198       17.44198    6[1-(0),6-(1,6),6-(6,6)]
   318       1.977037       1.977037       1.977037    6[1-(0),6-(1,6),6-(1,6)]
   319      13.217552      13.217552      13.217552    6[6-(6,6),8-(29),8-(29)]
   320      11.914418      11.914418      11.914418    6[6-(1,6),6-(1,6),6-(8,8)]
   321      11.910757      11.910757      11.910757    6[1-(0),6-(1,6),6-(6,6)]
   322      20.698946      20.698946      20.698946    6[6-(6,6),8-(29),8-(29)]
   323      20.298257      20.298257      20.298257    6[6-(1,6),6-(1,6),6-(8,8)]
   324      20.346054      20.346054      20.346054    6[1-(0),6-(1,6),6-(6,6)]
   325       1.531604       1.531604       1.531604    6[1-(0),6-(6,6),6-(6,6)]
   326       1.531621       1.531621       1.531621    6[1-(0),6-(1,6),6-(1,6)]
   327       7.658329       7.658329       7.658329    6[1-(0),6-(6,6),6-(6,6)]
   328       7.658301       7.658301       7.658301    6[1-(0),6-(1,6),6-(1,6)]
   329      13.784945      13.784945      13.784945    6[1-(0),6-(6,6),6-(6,6)]
   330      13.784956      13.784956      13.784956    6[1-(0),6-(1,6),6-(1,6)]
   331      16.848274      16.848274      16.848274    6[1-(0),6-(6,6),6-(6,6)]
   332      16.848257      16.848257      16.848257    6[1-(0),6-(1,6),6-(1,6)]
   333      10.721549      10.721549      10.721549    6[1-(0),6-(6,6),6-(6,6)]
   334      10.721577      10.721577      10.721577    6[1-(0),6-(1,6),6-(1,6)]
   335       4.594933       4.594933       4.594933    6[1-(0),6-(6,6),6-(6,6)]
   336       4.594922       4.594922       4.594922    6[1-(0),6-(1,6),6-(1,6)]
   337      10.721626      10.721626      10.721626    6[1-(0),6-(6,6),6-(6,6)]
   338      10.721655      10.721655      10.721655    6[1-(0),6-(1,6),6-(1,6)]
   339       4.594903       4.594903       4.594903    6[1-(0),6-(6,6),6-(6,6)]
   340       4.594892       4.594892       4.594892    6[1-(0),6-(1,6),6-(1,6)]
   341      -1.531773      -1.531773      -1.531773    6[1-(0),6-(6,6),6-(6,6)]
   342      -1.531791      -1.531791      -1.531791    6[1-(0),6-(1,6),6-(1,6)]
   343       7.658252       7.658252       7.658252    6[1-(0),6-(6,6),6-(6,6)]
   344       7.658223       7.658223       7.658223    6[1-(0),6-(1,6),6-(1,6)]
   345      13.784975      13.784975      13.784975    6[1-(0),6-(6,6),6-(6,6)]
   346      13.784986      13.784986      13.784986    6[1-(0),6-(1,6),6-(1,6)]
   347      19.911651      19.911651      19.911651    6[1-(0),6-(6,6),6-(6,6)]
   348      19.911669      19.911669      19.911669    6[1-(0),6-(1,6),6-(1,6)]
   349       10.29027       10.29027       10.29027    7[6-(1,6),6-(6,6)]
   350        4.16357        4.16357        4.16357    7[6-(1,6),6-(6,6)]
   351      16.416964      16.416964      16.416964    7[6-(1,6),6-(6,6)]
   352       5.026269       5.026269       5.026269    7[6-(1,6),6-(6,6)]
   353      11.152896      11.152896      11.152896    7[6-(1,6),6-(6,6)]
   354      17.279543      17.279543      17.279543    7[6-(1,6),6-(6,6)]
   355       8.089608       8.089608       8.089608    7[6-(1,6),6-(6,6)]
   356      14.216308      14.216308      14.216308    7[6-(1,6),6-(6,6)]
   357       1.962914       1.962914       1.962914    7[6-(1,6),6-(6,6)]
   358      13.353609      13.353609      13.353609    7[6-(1,6),6-(6,6)]
   359       7.226982       7.226982       7.226982    7[6-(1,6),6-(6,6)]
   360       1.100335       1.100335       1.100335    7[6-(1,6),6-(6,6)]
   361       4.025758       4.025758       4.025758    8[6-(6,8),29-(8,8,8)]
   362      11.172538      11.172538      11.172538    8[6-(6,8),29-(8,8,8)]
   363       6.034712       6.034712       6.034712    8[6-(6,8),29-(8,8,8)]
   364       5.055058       5.055058       5.055058    8[6-(6,8),29-(8,8,8)]
   365      10.152507      10.152507      10.152507    8[6-(6,8),29-(8,8,8)]
   366       5.045808       5.045808       5.045808    8[6-(6,8),29-(8,8,8)]
   367      12.161448      12.161448      12.161448    8[6-(6,8),29-(8,8,8)]
   368      11.181771      11.181771      11.181771    8[6-(6,8),29-(8,8,8)]
   369      16.279111      16.279111      16.279111    8[6-(6,8),29-(8,8,8)]
   370      17.299178      17.299178      17.299178    8[6-(6,8),29-(8,8,8)]
   371      -0.091983      -0.091983      -0.091983    8[6-(6,8),29-(8,8,8)]
   372      17.308387      17.308387      17.308387    8[6-(6,8),29-(8,8,8)]
   373      -0.962566      -0.962566      -0.962566    8[6-(6,8),29-(8,8,8)]
   374       4.144008       4.144008       4.144008    8[6-(6,8),29-(8,8,8)]
   375      -2.971525      -2.971525      -2.971525    8[6-(6,8),29-(8,8,8)]
   376      -1.991844      -1.991844      -1.991844    8[6-(6,8),29-(8,8,8)]
   377       11.29077       11.29077       11.29077    8[6-(6,8),29-(8,8,8)]
   378      10.270687      10.270687      10.270687    8[6-(6,8),29-(8,8,8)]
   379        9.28186        9.28186        9.28186    8[6-(6,8),29-(8,8,8)]
   380      10.261507      10.261507      10.261507    8[6-(6,8),29-(8,8,8)]
   381       5.164176       5.164176       5.164176    8[6-(6,8),29-(8,8,8)]
   382      -1.982707      -1.982707      -1.982707    8[6-(6,8),29-(8,8,8)]
   383       3.155242       3.155242       3.155242    8[6-(6,8),29-(8,8,8)]
   384       4.134877       4.134877       4.134877    8[6-(6,8),29-(8,8,8)]
   385       14.35412       14.35412       14.35412    8[6-(6,8),29-(8,8,8)]
   386        7.20734        7.20734        7.20734    8[6-(6,8),29-(8,8,8)]
   387       6.218476       6.218476       6.218476    8[6-(6,8),29-(8,8,8)]
   388       13.32482       13.32482       13.32482    8[6-(6,8),29-(8,8,8)]
   389       8.227371       8.227371       8.227371    8[6-(6,8),29-(8,8,8)]
   390       13.33407       13.33407       13.33407    8[6-(6,8),29-(8,8,8)]
   391      12.345242      12.345242      12.345242    8[6-(6,8),29-(8,8,8)]
   392       7.198107       7.198107       7.198107    8[6-(6,8),29-(8,8,8)]
   393       2.100767       2.100767       2.100767    8[6-(6,8),29-(8,8,8)]
   394         1.0807         1.0807         1.0807    8[6-(6,8),29-(8,8,8)]
   395      18.471861      18.471861      18.471861    8[6-(6,8),29-(8,8,8)]
   396       1.071491       1.071491       1.071491    8[6-(6,8),29-(8,8,8)]
   397      19.342444      19.342444      19.342444    8[6-(6,8),29-(8,8,8)]
   398       14.23587       14.23587       14.23587    8[6-(6,8),29-(8,8,8)]
   399      15.224713      15.224713      15.224713    8[6-(6,8),29-(8,8,8)]
   400      20.371722      20.371722      20.371722    8[6-(6,8),29-(8,8,8)]
   401       7.089108       7.089108       7.089108    8[6-(6,8),29-(8,8,8)]
   402       8.109191       8.109191       8.109191    8[6-(6,8),29-(8,8,8)]
   403       9.098018       9.098018       9.098018    8[6-(6,8),29-(8,8,8)]
   404       8.118371       8.118371       8.118371    8[6-(6,8),29-(8,8,8)]
   405      13.215702      13.215702      13.215702    8[6-(6,8),29-(8,8,8)]
   406      20.362585      20.362585      20.362585    8[6-(6,8),29-(8,8,8)]
   407      21.351448      21.351448      21.351448    8[6-(6,8),29-(8,8,8)]
   408      14.245001      14.245001      14.245001    8[6-(6,8),29-(8,8,8)]
