# Supplementary material for: A collection of forcefield precursors for metal–organic frameworks
Source: RSC Adv. 2019 Nov 13;9(63):36492–507. doi: 10.1039/c9ra07327b (PMC9075174; doi:10.1039/c9ra07327b)
Supplement: RA-009-C9RA07327B-s154 [file RA-009-C9RA07327B-s154.txt]

BARZUR_clean

12.403000    0.000000    0.000000
0.000000    15.729000    0.000000
0.000000    -7.864500    13.621714

     1      10.335792      10.335792      10.335792    30[7-(6,6),7-(6,6),7-(6,6),7-(6,6)]
     2         6.2015         6.2015         6.2015    30[7-(6,6),7-(6,6),7-(6,6),7-(6,6)]
     3       2.067208       2.067208       2.067208    30[7-(6,6),7-(6,6),7-(6,6),7-(6,6)]
     4      10.464411      10.464411      10.464411    1[6-(6,7)]
     5        0.28899        0.28899        0.28899    1[6-(6,7)]
     6       2.734862       2.734862       2.734862    1[6-(1,1,7)]
     7       2.031611       2.031611       2.031611    1[6-(1,1,7)]
     8       2.884938       2.884938       2.884938    1[6-(1,1,7)]
     9       2.285873       2.285873       2.285873    1[6-(6,7)]
    10      11.589363      11.589363      11.589363    1[6-(6,7)]
    11       8.706906       8.706906       8.706906    1[6-(1,1,7)]
    12       9.515582       9.515582       9.515582    1[6-(1,1,7)]
    13       8.260398       8.260398       8.260398    1[6-(1,1,7)]
    14       6.330119       6.330119       6.330119    1[6-(6,7)]
    15       8.557698       8.557698       8.557698    1[6-(6,7)]
    16       11.00357       11.00357       11.00357    1[6-(1,1,7)]
    17      10.300319      10.300319      10.300319    1[6-(1,1,7)]
    18      11.153646      11.153646      11.153646    1[6-(1,1,7)]
    19      10.554581      10.554581      10.554581    1[6-(6,7)]
    20       7.455071       7.455071       7.455071    1[6-(6,7)]
    21       4.572614       4.572614       4.572614    1[6-(1,1,7)]
    22        5.38129        5.38129        5.38129    1[6-(1,1,7)]
    23       4.126106       4.126106       4.126106    1[6-(1,1,7)]
    24       2.195703       2.195703       2.195703    1[6-(6,7)]
    25       4.423282       4.423282       4.423282    1[6-(6,7)]
    26       6.869153       6.869153       6.869153    1[6-(1,1,7)]
    27       6.165903       6.165903       6.165903    1[6-(1,1,7)]
    28        7.01923        7.01923        7.01923    1[6-(1,1,7)]
    29       6.420165       6.420165       6.420165    1[6-(6,7)]
    30       3.320655       3.320655       3.320655    1[6-(6,7)]
    31       0.438198       0.438198       0.438198    1[6-(1,1,7)]
    32       1.246874       1.246874       1.246874    1[6-(1,1,7)]
    33       -0.00831       -0.00831       -0.00831    1[6-(1,1,7)]
    34       1.938589       1.938589       1.938589    1[6-(6,7)]
    35       12.11401       12.11401       12.11401    1[6-(6,7)]
    36       9.668138       9.668138       9.668138    1[6-(1,1,7)]
    37      10.371389      10.371389      10.371389    1[6-(1,1,7)]
    38       9.518062       9.518062       9.518062    1[6-(1,1,7)]
    39      10.117127      10.117127      10.117127    1[6-(6,7)]
    40       0.813637       0.813637       0.813637    1[6-(6,7)]
    41       3.696094       3.696094       3.696094    1[6-(1,1,7)]
    42       2.887418       2.887418       2.887418    1[6-(1,1,7)]
    43       4.142602       4.142602       4.142602    1[6-(1,1,7)]
    44       6.072881       6.072881       6.072881    1[6-(6,7)]
    45       3.845302       3.845302       3.845302    1[6-(6,7)]
    46        1.39943        1.39943        1.39943    1[6-(1,1,7)]
    47       2.102681       2.102681       2.102681    1[6-(1,1,7)]
    48       1.249354       1.249354       1.249354    1[6-(1,1,7)]
    49       1.848419       1.848419       1.848419    1[6-(6,7)]
    50       4.947929       4.947929       4.947929    1[6-(6,7)]
    51       7.830386       7.830386       7.830386    1[6-(1,1,7)]
    52        7.02171        7.02171        7.02171    1[6-(1,1,7)]
    53       8.276894       8.276894       8.276894    1[6-(1,1,7)]
    54      10.207297      10.207297      10.207297    1[6-(6,7)]
    55       7.979718       7.979718       7.979718    1[6-(6,7)]
    56       5.533847       5.533847       5.533847    1[6-(1,1,7)]
    57       6.237097       6.237097       6.237097    1[6-(1,1,7)]
    58        5.38377        5.38377        5.38377    1[6-(1,1,7)]
    59       5.982835       5.982835       5.982835    1[6-(6,7)]
    60       9.082345       9.082345       9.082345    1[6-(6,7)]
    61      11.964802      11.964802      11.964802    1[6-(1,1,7)]
    62      11.156126      11.156126      11.156126    1[6-(1,1,7)]
    63        0.00831        0.00831        0.00831    1[6-(1,1,7)]
    64      11.420682      11.420682      11.420682    6[6-(1,7),7-(6),7-(6,6)]
    65       11.03743       11.03743       11.03743    6[1-(0),6-(7,7),7-(6,30)]
    66      12.338504      12.338504      12.338504    6[1-(0),6-(7,7),7-(6,30)]
    67       0.295191       0.295191       0.295191    6[6-(1,7),7-(6),7-(6,6)]
    68       2.289594       2.289594       2.289594    6[1-(0),1-(0),1-(0),7-(6,6)]
    69        0.62139        0.62139        0.62139    6[6-(1,7),7-(6),7-(6,6)]
    70       1.401539       1.401539       1.401539    6[1-(0),6-(7,7),7-(6,30)]
    71      11.980058      11.980058      11.980058    6[1-(0),6-(7,7),7-(6,30)]
    72      11.213552      11.213552      11.213552    6[6-(1,7),7-(6),7-(6,6)]
    73       9.016981       9.016981       9.016981    6[1-(0),1-(0),1-(0),7-(6,6)]
    74        7.28639        7.28639        7.28639    6[6-(1,7),7-(6),7-(6,6)]
    75       6.903138       6.903138       6.903138    6[1-(0),6-(7,7),7-(6,30)]
    76       8.204212       8.204212       8.204212    6[1-(0),6-(7,7),7-(6,30)]
    77       8.563899       8.563899       8.563899    6[6-(1,7),7-(6),7-(6,6)]
    78      10.558302      10.558302      10.558302    6[1-(0),1-(0),1-(0),7-(6,6)]
    79       8.890098       8.890098       8.890098    6[6-(1,7),7-(6),7-(6,6)]
    80       9.670247       9.670247       9.670247    6[1-(0),6-(7,7),7-(6,30)]
    81       7.845766       7.845766       7.845766    6[1-(0),6-(7,7),7-(6,30)]
    82        7.07926        7.07926        7.07926    6[6-(1,7),7-(6),7-(6,6)]
    83       4.882689       4.882689       4.882689    6[1-(0),1-(0),1-(0),7-(6,6)]
    84       3.151974       3.151974       3.151974    6[6-(1,7),7-(6),7-(6,6)]
    85       2.768722       2.768722       2.768722    6[1-(0),6-(7,7),7-(6,30)]
    86       4.069796       4.069796       4.069796    6[1-(0),6-(7,7),7-(6,30)]
    87       4.429483       4.429483       4.429483    6[6-(1,7),7-(6),7-(6,6)]
    88       6.423886       6.423886       6.423886    6[1-(0),1-(0),1-(0),7-(6,6)]
    89       4.755682       4.755682       4.755682    6[6-(1,7),7-(6),7-(6,6)]
    90       5.535831       5.535831       5.535831    6[1-(0),6-(7,7),7-(6,30)]
    91        3.71135        3.71135        3.71135    6[1-(0),6-(7,7),7-(6,30)]
    92       2.944844       2.944844       2.944844    6[6-(1,7),7-(6),7-(6,6)]
    93       0.748273       0.748273       0.748273    6[1-(0),1-(0),1-(0),7-(6,6)]
    94       0.982318       0.982318       0.982318    6[6-(1,7),7-(6),7-(6,6)]
    95        1.36557        1.36557        1.36557    6[1-(0),6-(7,7),7-(6,30)]
    96       0.064496       0.064496       0.064496    6[1-(0),6-(7,7),7-(6,30)]
    97      12.107809      12.107809      12.107809    6[6-(1,7),7-(6),7-(6,6)]
    98      10.113406      10.113406      10.113406    6[1-(0),1-(0),1-(0),7-(6,6)]
    99       11.78161       11.78161       11.78161    6[6-(1,7),7-(6),7-(6,6)]
   100      11.001461      11.001461      11.001461    6[1-(0),6-(7,7),7-(6,30)]
   101       0.422942       0.422942       0.422942    6[1-(0),6-(7,7),7-(6,30)]
   102       1.189448       1.189448       1.189448    6[6-(1,7),7-(6),7-(6,6)]
   103       3.386019       3.386019       3.386019    6[1-(0),1-(0),1-(0),7-(6,6)]
   104        5.11661        5.11661        5.11661    6[6-(1,7),7-(6),7-(6,6)]
   105       5.499862       5.499862       5.499862    6[1-(0),6-(7,7),7-(6,30)]
   106       4.198788       4.198788       4.198788    6[1-(0),6-(7,7),7-(6,30)]
   107       3.839101       3.839101       3.839101    6[6-(1,7),7-(6),7-(6,6)]
   108       1.844698       1.844698       1.844698    6[1-(0),1-(0),1-(0),7-(6,6)]
   109       3.512902       3.512902       3.512902    6[6-(1,7),7-(6),7-(6,6)]
   110       2.732753       2.732753       2.732753    6[1-(0),6-(7,7),7-(6,30)]
   111       4.557234       4.557234       4.557234    6[1-(0),6-(7,7),7-(6,30)]
   112        5.32374        5.32374        5.32374    6[6-(1,7),7-(6),7-(6,6)]
   113       7.520311       7.520311       7.520311    6[1-(0),1-(0),1-(0),7-(6,6)]
   114       9.251026       9.251026       9.251026    6[6-(1,7),7-(6),7-(6,6)]
   115       9.634278       9.634278       9.634278    6[1-(0),6-(7,7),7-(6,30)]
   116       8.333204       8.333204       8.333204    6[1-(0),6-(7,7),7-(6,30)]
   117       7.973517       7.973517       7.973517    6[6-(1,7),7-(6),7-(6,6)]
   118       5.979114       5.979114       5.979114    6[1-(0),1-(0),1-(0),7-(6,6)]
   119       7.647318       7.647318       7.647318    6[6-(1,7),7-(6),7-(6,6)]
   120       6.867169       6.867169       6.867169    6[1-(0),6-(7,7),7-(6,30)]
   121        8.69165        8.69165        8.69165    6[1-(0),6-(7,7),7-(6,30)]
   122       9.458156       9.458156       9.458156    6[6-(1,7),7-(6),7-(6,6)]
   123      11.654727      11.654727      11.654727    6[1-(0),1-(0),1-(0),7-(6,6)]
   124      12.270288      12.270288      12.270288    7[6-(6,7),6-(6,7)]
   125      11.478976      11.478976      11.478976    7[6-(1,6),6-(1,6),30-(7,7,7)]
   126       1.113789       1.113789       1.113789    7[6-(1,1,1),6-(6,7),6-(6,7)]
   127      11.738199      11.738199      11.738199    7[6-(6,7),6-(6,7)]
   128       0.858288       0.858288       0.858288    7[6-(1,6),6-(1,6),30-(7,7,7)]
   129       9.872788       9.872788       9.872788    7[6-(1,1,1),6-(6,7),6-(6,7)]
   130       8.135996       8.135996       8.135996    7[6-(6,7),6-(6,7)]
   131       7.344685       7.344685       7.344685    7[6-(1,6),6-(1,6),30-(7,7,7)]
   132       9.382497       9.382497       9.382497    7[6-(1,1,1),6-(6,7),6-(6,7)]
   133       7.603907       7.603907       7.603907    7[6-(6,7),6-(6,7)]
   134       9.126996       9.126996       9.126996    7[6-(1,6),6-(1,6),30-(7,7,7)]
   135       5.738496       5.738496       5.738496    7[6-(1,1,1),6-(6,7),6-(6,7)]
   136        4.00158        4.00158        4.00158    7[6-(6,7),6-(6,7)]
   137       3.210268       3.210268       3.210268    7[6-(1,6),6-(1,6),30-(7,7,7)]
   138       5.248081       5.248081       5.248081    7[6-(1,1,1),6-(6,7),6-(6,7)]
   139       3.469491       3.469491       3.469491    7[6-(6,7),6-(6,7)]
   140        4.99258        4.99258        4.99258    7[6-(1,6),6-(1,6),30-(7,7,7)]
   141        1.60408        1.60408        1.60408    7[6-(1,1,1),6-(6,7),6-(6,7)]
   142       0.132712       0.132712       0.132712    7[6-(6,7),6-(6,7)]
   143       0.924023       0.924023       0.924023    7[6-(1,6),6-(1,6),30-(7,7,7)]
   144      11.289211      11.289211      11.289211    7[6-(1,1,1),6-(6,7),6-(6,7)]
   145       0.664801       0.664801       0.664801    7[6-(6,7),6-(6,7)]
   146      11.544712      11.544712      11.544712    7[6-(1,6),6-(1,6),30-(7,7,7)]
   147       2.530212       2.530212       2.530212    7[6-(1,1,1),6-(6,7),6-(6,7)]
   148       4.267004       4.267004       4.267004    7[6-(6,7),6-(6,7)]
   149       5.058315       5.058315       5.058315    7[6-(1,6),6-(1,6),30-(7,7,7)]
   150       3.020503       3.020503       3.020503    7[6-(1,1,1),6-(6,7),6-(6,7)]
   151       4.799093       4.799093       4.799093    7[6-(6,7),6-(6,7)]
   152       3.276004       3.276004       3.276004    7[6-(1,6),6-(1,6),30-(7,7,7)]
   153       6.664504       6.664504       6.664504    7[6-(1,1,1),6-(6,7),6-(6,7)]
   154        8.40142        8.40142        8.40142    7[6-(6,7),6-(6,7)]
   155       9.192732       9.192732       9.192732    7[6-(1,6),6-(1,6),30-(7,7,7)]
   156       7.154919       7.154919       7.154919    7[6-(1,1,1),6-(6,7),6-(6,7)]
   157       8.933509       8.933509       8.933509    7[6-(6,7),6-(6,7)]
   158        7.41042        7.41042        7.41042    7[6-(1,6),6-(1,6),30-(7,7,7)]
   159       10.79892       10.79892       10.79892    7[6-(1,1,1),6-(6,7),6-(6,7)]
