# Supplementary material for: A collection of forcefield precursors for metal–organic frameworks
Source: RSC Adv. 2019 Nov 13;9(63):36492–507. doi: 10.1039/c9ra07327b (PMC9075174; doi:10.1039/c9ra07327b)
Supplement: RA-009-C9RA07327B-s155 [file RA-009-C9RA07327B-s155.txt]

BASJUB_clean

13.067800    0.000000    0.000000
0.000000    13.067800    0.000000
0.000000    0.000000    25.914000

     1        9.80085        9.80085        9.80085    27[17-(0),17-(0)]
     2        3.26695        3.26695        3.26695    27[17-(0),17-(0)]
     3        3.26695        3.26695        3.26695    27[17-(0),17-(0)]
     4        9.80085        9.80085        9.80085    27[17-(0),17-(0)]
     5       9.945903       9.945903       9.945903    1[6-(6,7)]
     6      11.365066      11.365066      11.365066    1[6-(6,6)]
     7       1.221839       1.221839       1.221839    1[6-(6,6)]
     8      12.712356      12.712356      12.712356    1[6-(6,7)]
     9        3.84716        3.84716        3.84716    1[6-(1,6,8)]
    10       2.744238       2.744238       2.744238    1[6-(1,6,8)]
    11       4.695261       4.695261       4.695261    1[6-(1,6,8)]
    12       5.236267       5.236267       5.236267    1[6-(1,6,8)]
    13       2.796509       2.796509       2.796509    1[6-(6,6)]
    14        2.19147        2.19147        2.19147    1[6-(6,7)]
    15       5.735457       5.735457       5.735457    1[6-(6,7)]
    16       6.409756       6.409756       6.409756    1[6-(6,6)]
    17       9.655797       9.655797       9.655797    1[6-(6,7)]
    18       8.236634       8.236634       8.236634    1[6-(6,6)]
    19       5.312061       5.312061       5.312061    1[6-(6,6)]
    20       6.889344       6.889344       6.889344    1[6-(6,7)]
    21        2.68674        2.68674        2.68674    1[6-(1,6,8)]
    22       3.789662       3.789662       3.789662    1[6-(1,6,8)]
    23       1.838639       1.838639       1.838639    1[6-(1,6,8)]
    24       1.297633       1.297633       1.297633    1[6-(1,6,8)]
    25       3.737391       3.737391       3.737391    1[6-(6,6)]
    26        4.34243        4.34243        4.34243    1[6-(6,7)]
    27       0.798443       0.798443       0.798443    1[6-(6,7)]
    28       0.124144       0.124144       0.124144    1[6-(6,6)]
    29       1.498877       1.498877       1.498877    1[6-(6,7)]
    30       0.980085       0.980085       0.980085    1[6-(6,6)]
    31       3.061786       3.061786       3.061786    1[6-(6,6)]
    32       3.574043       3.574043       3.574043    1[6-(6,7)]
    33       1.774607       1.774607       1.774607    1[6-(1,6,8)]
    34       1.301553       1.301553       1.301553    1[6-(1,6,8)]
    35       3.814491       3.814491       3.814491    1[6-(1,6,8)]
    36       2.799123       2.799123       2.799123    1[6-(1,6,8)]
    37        0.23522        0.23522        0.23522    1[6-(6,6)]
    38      11.510118      11.510118      11.510118    1[6-(6,7)]
    39      11.524493      11.524493      11.524493    1[6-(6,7)]
    40       0.223459       0.223459       0.223459    1[6-(6,6)]
    41       5.035023       5.035023       5.035023    1[6-(6,7)]
    42       5.553815       5.553815       5.553815    1[6-(6,6)]
    43       3.472114       3.472114       3.472114    1[6-(6,6)]
    44       2.959857       2.959857       2.959857    1[6-(6,7)]
    45       4.759293       4.759293       4.759293    1[6-(1,6,8)]
    46       5.232347       5.232347       5.232347    1[6-(1,6,8)]
    47       2.719409       2.719409       2.719409    1[6-(1,6,8)]
    48       3.734777       3.734777       3.734777    1[6-(1,6,8)]
    49        6.29868        6.29868        6.29868    1[6-(6,6)]
    50       8.091582       8.091582       8.091582    1[6-(6,7)]
    51       8.077207       8.077207       8.077207    1[6-(6,7)]
    52       6.310441       6.310441       6.310441    1[6-(6,6)]
    53       3.121897       3.121897       3.121897    1[6-(6,7)]
    54       1.702734       1.702734       1.702734    1[6-(6,6)]
    55      11.845961      11.845961      11.845961    1[6-(6,6)]
    56       0.355444       0.355444       0.355444    1[6-(6,7)]
    57        9.22064        9.22064        9.22064    1[6-(1,6,8)]
    58      10.323562      10.323562      10.323562    1[6-(1,6,8)]
    59       8.372539       8.372539       8.372539    1[6-(1,6,8)]
    60       7.831533       7.831533       7.831533    1[6-(1,6,8)]
    61      10.271291      10.271291      10.271291    1[6-(6,6)]
    62       10.87633       10.87633       10.87633    1[6-(6,7)]
    63       7.332343       7.332343       7.332343    1[6-(6,7)]
    64       6.658044       6.658044       6.658044    1[6-(6,6)]
    65       3.412003       3.412003       3.412003    1[6-(6,7)]
    66       4.831166       4.831166       4.831166    1[6-(6,6)]
    67       7.755739       7.755739       7.755739    1[6-(6,6)]
    68       6.178456       6.178456       6.178456    1[6-(6,7)]
    69       10.38106       10.38106       10.38106    1[6-(1,6,8)]
    70       9.278138       9.278138       9.278138    1[6-(1,6,8)]
    71      11.229161      11.229161      11.229161    1[6-(1,6,8)]
    72      11.770167      11.770167      11.770167    1[6-(1,6,8)]
    73       9.330409       9.330409       9.330409    1[6-(6,6)]
    74        8.72537        8.72537        8.72537    1[6-(6,7)]
    75      12.269357      12.269357      12.269357    1[6-(6,7)]
    76      12.943656      12.943656      12.943656    1[6-(6,6)]
    77      11.568923      11.568923      11.568923    1[6-(6,7)]
    78      12.087715      12.087715      12.087715    1[6-(6,6)]
    79      10.006014      10.006014      10.006014    1[6-(6,6)]
    80       9.493757       9.493757       9.493757    1[6-(6,7)]
    81      11.293193      11.293193      11.293193    1[6-(1,6,8)]
    82      11.766247      11.766247      11.766247    1[6-(1,6,8)]
    83       9.253309       9.253309       9.253309    1[6-(1,6,8)]
    84      10.268677      10.268677      10.268677    1[6-(1,6,8)]
    85       12.83258       12.83258       12.83258    1[6-(6,6)]
    86       1.557682       1.557682       1.557682    1[6-(6,7)]
    87       1.543307       1.543307       1.543307    1[6-(6,7)]
    88      12.844341      12.844341      12.844341    1[6-(6,6)]
    89       8.032777       8.032777       8.032777    1[6-(6,7)]
    90       7.513985       7.513985       7.513985    1[6-(6,6)]
    91       9.595686       9.595686       9.595686    1[6-(6,6)]
    92      10.107943      10.107943      10.107943    1[6-(6,7)]
    93       8.308507       8.308507       8.308507    1[6-(1,6,8)]
    94       7.835453       7.835453       7.835453    1[6-(1,6,8)]
    95      10.348391      10.348391      10.348391    1[6-(1,6,8)]
    96       9.333023       9.333023       9.333023    1[6-(1,6,8)]
    97        6.76912        6.76912        6.76912    1[6-(6,6)]
    98       4.976218       4.976218       4.976218    1[6-(6,7)]
    99       4.990593       4.990593       4.990593    1[6-(6,7)]
   100       6.757359       6.757359       6.757359    1[6-(6,6)]
   101      10.833206      10.833206      10.833206    6[1-(0),6-(1,6),7-(6)]
   102      11.669545      11.669545      11.669545    6[1-(0),6-(1,7),6-(6,6)]
   103      12.989393      12.989393      12.989393    6[6-(1,6),6-(1,6),6-(8,8)]
   104       0.326695       0.326695       0.326695    6[1-(0),6-(1,7),6-(6,6)]
   105      12.440546      12.440546      12.440546    6[1-(0),6-(1,6),7-(6)]
   106       0.823271       0.823271       0.823271    6[6-(6,6),8-(0),8-(6)]
   107        3.03173        3.03173        3.03173    6[1-(0),1-(0),6-(6,6,6),8-(6)]
   108       4.495323       4.495323       4.495323    6[1-(0),1-(0),6-(6,6,6),8-(6)]
   109       5.096442       5.096442       5.096442    6[6-(6,6),8-(0),8-(6)]
   110        4.69134        4.69134        4.69134    6[6-(1,6),6-(1,6),6-(8,8)]
   111       3.423764       3.423764       3.423764    6[1-(0),6-(1,7),6-(6,6)]
   112       3.070933       3.070933       3.070933    6[1-(0),6-(1,6),7-(6)]
   113       5.122578       5.122578       5.122578    6[1-(0),6-(1,6),7-(6)]
   114       5.540747       5.540747       5.540747    6[1-(0),6-(1,7),6-(6,6)]
   115       8.768494       8.768494       8.768494    6[1-(0),6-(1,6),7-(6)]
   116       7.932155       7.932155       7.932155    6[1-(0),6-(1,7),6-(6,6)]
   117       6.612307       6.612307       6.612307    6[6-(1,6),6-(1,6),6-(8,8)]
   118       6.207205       6.207205       6.207205    6[1-(0),6-(1,7),6-(6,6)]
   119       7.161154       7.161154       7.161154    6[1-(0),6-(1,6),7-(6)]
   120       5.710629       5.710629       5.710629    6[6-(6,6),8-(0),8-(6)]
   121        3.50217        3.50217        3.50217    6[1-(0),1-(0),6-(6,6,6),8-(6)]
   122       2.038577       2.038577       2.038577    6[1-(0),1-(0),6-(6,6,6),8-(6)]
   123       1.437458       1.437458       1.437458    6[6-(6,6),8-(0),8-(6)]
   124        1.84256        1.84256        1.84256    6[6-(1,6),6-(1,6),6-(8,8)]
   125       3.110136       3.110136       3.110136    6[1-(0),6-(1,7),6-(6,6)]
   126       3.462967       3.462967       3.462967    6[1-(0),6-(1,6),7-(6)]
   127       1.411322       1.411322       1.411322    6[1-(0),6-(1,6),7-(6)]
   128       0.993153       0.993153       0.993153    6[1-(0),6-(1,7),6-(6,6)]
   129        1.84256        1.84256        1.84256    6[1-(0),6-(1,6),7-(6)]
   130       1.502797       1.502797       1.502797    6[1-(0),6-(1,7),6-(6,6)]
   131       1.999373       1.999373       1.999373    6[6-(1,6),6-(1,6),6-(8,8)]
   132       2.744238       2.744238       2.744238    6[1-(0),6-(1,7),6-(6,6)]
   133        3.03173        3.03173        3.03173    6[1-(0),6-(1,6),7-(6)]
   134       1.711882       1.711882       1.711882    6[6-(6,6),8-(0),8-(6)]
   135       2.012441       2.012441       2.012441    6[1-(0),1-(0),6-(6,6,6),8-(6)]
   136        3.03173        3.03173        3.03173    6[1-(0),1-(0),6-(6,6,6),8-(6)]
   137       1.502797       1.502797       1.502797    6[6-(6,6),8-(0),8-(6)]
   138       0.405102       0.405102       0.405102    6[6-(1,6),6-(1,6),6-(8,8)]
   139      12.937122      12.937122      12.937122    6[1-(0),6-(1,7),6-(6,6)]
   140       11.87863       11.87863       11.87863    6[1-(0),6-(1,6),7-(6)]
   141       11.87863       11.87863       11.87863    6[1-(0),6-(1,6),7-(6)]
   142      12.937122      12.937122      12.937122    6[1-(0),6-(1,7),6-(6,6)]
   143        4.69134        4.69134        4.69134    6[1-(0),6-(1,6),7-(6)]
   144       5.031103       5.031103       5.031103    6[1-(0),6-(1,7),6-(6,6)]
   145       4.534527       4.534527       4.534527    6[6-(1,6),6-(1,6),6-(8,8)]
   146       3.789662       3.789662       3.789662    6[1-(0),6-(1,7),6-(6,6)]
   147        3.50217        3.50217        3.50217    6[1-(0),6-(1,6),7-(6)]
   148       4.822018       4.822018       4.822018    6[6-(6,6),8-(0),8-(6)]
   149       4.521459       4.521459       4.521459    6[1-(0),1-(0),6-(6,6,6),8-(6)]
   150        3.50217        3.50217        3.50217    6[1-(0),1-(0),6-(6,6,6),8-(6)]
   151       5.031103       5.031103       5.031103    6[6-(6,6),8-(0),8-(6)]
   152       6.128798       6.128798       6.128798    6[6-(1,6),6-(1,6),6-(8,8)]
   153       6.664578       6.664578       6.664578    6[1-(0),6-(1,7),6-(6,6)]
   154        7.72307        7.72307        7.72307    6[1-(0),6-(1,6),7-(6)]
   155        7.72307        7.72307        7.72307    6[1-(0),6-(1,6),7-(6)]
   156       6.664578       6.664578       6.664578    6[1-(0),6-(1,7),6-(6,6)]
   157        3.26695        3.26695        3.26695    6[6-(1,1,8),6-(1,1,8),6-(1,1,8),6-(1,1,8)]
   158        3.26695        3.26695        3.26695    6[6-(1,1,8),6-(1,1,8),6-(1,1,8),6-(1,1,8)]
   159       2.234594       2.234594       2.234594    6[1-(0),6-(1,6),7-(6)]
   160       1.398255       1.398255       1.398255    6[1-(0),6-(1,7),6-(6,6)]
   161       0.078407       0.078407       0.078407    6[6-(1,6),6-(1,6),6-(8,8)]
   162      12.741105      12.741105      12.741105    6[1-(0),6-(1,7),6-(6,6)]
   163       0.627254       0.627254       0.627254    6[1-(0),6-(1,6),7-(6)]
   164      12.244529      12.244529      12.244529    6[6-(6,6),8-(0),8-(6)]
   165       10.03607       10.03607       10.03607    6[1-(0),1-(0),6-(6,6,6),8-(6)]
   166       8.572477       8.572477       8.572477    6[1-(0),1-(0),6-(6,6,6),8-(6)]
   167       7.971358       7.971358       7.971358    6[6-(6,6),8-(0),8-(6)]
   168        8.37646        8.37646        8.37646    6[6-(1,6),6-(1,6),6-(8,8)]
   169       9.644036       9.644036       9.644036    6[1-(0),6-(1,7),6-(6,6)]
   170       9.996867       9.996867       9.996867    6[1-(0),6-(1,6),7-(6)]
   171       7.945222       7.945222       7.945222    6[1-(0),6-(1,6),7-(6)]
   172       7.527053       7.527053       7.527053    6[1-(0),6-(1,7),6-(6,6)]
   173       4.299306       4.299306       4.299306    6[1-(0),6-(1,6),7-(6)]
   174       5.135645       5.135645       5.135645    6[1-(0),6-(1,7),6-(6,6)]
   175       6.455493       6.455493       6.455493    6[6-(1,6),6-(1,6),6-(8,8)]
   176       6.860595       6.860595       6.860595    6[1-(0),6-(1,7),6-(6,6)]
   177       5.906646       5.906646       5.906646    6[1-(0),6-(1,6),7-(6)]
   178       7.357171       7.357171       7.357171    6[6-(6,6),8-(0),8-(6)]
   179        9.56563        9.56563        9.56563    6[1-(0),1-(0),6-(6,6,6),8-(6)]
   180      11.029223      11.029223      11.029223    6[1-(0),1-(0),6-(6,6,6),8-(6)]
   181      11.630342      11.630342      11.630342    6[6-(6,6),8-(0),8-(6)]
   182       11.22524       11.22524       11.22524    6[6-(1,6),6-(1,6),6-(8,8)]
   183       9.957664       9.957664       9.957664    6[1-(0),6-(1,7),6-(6,6)]
   184       9.604833       9.604833       9.604833    6[1-(0),6-(1,6),7-(6)]
   185      11.656478      11.656478      11.656478    6[1-(0),6-(1,6),7-(6)]
   186      12.074647      12.074647      12.074647    6[1-(0),6-(1,7),6-(6,6)]
   187       11.22524       11.22524       11.22524    6[1-(0),6-(1,6),7-(6)]
   188      11.565003      11.565003      11.565003    6[1-(0),6-(1,7),6-(6,6)]
   189      11.068427      11.068427      11.068427    6[6-(1,6),6-(1,6),6-(8,8)]
   190      10.323562      10.323562      10.323562    6[1-(0),6-(1,7),6-(6,6)]
   191       10.03607       10.03607       10.03607    6[1-(0),6-(1,6),7-(6)]
   192      11.355918      11.355918      11.355918    6[6-(6,6),8-(0),8-(6)]
   193      11.055359      11.055359      11.055359    6[1-(0),1-(0),6-(6,6,6),8-(6)]
   194       10.03607       10.03607       10.03607    6[1-(0),1-(0),6-(6,6,6),8-(6)]
   195      11.565003      11.565003      11.565003    6[6-(6,6),8-(0),8-(6)]
   196      12.662698      12.662698      12.662698    6[6-(1,6),6-(1,6),6-(8,8)]
   197       0.130678       0.130678       0.130678    6[1-(0),6-(1,7),6-(6,6)]
   198        1.18917        1.18917        1.18917    6[1-(0),6-(1,6),7-(6)]
   199        1.18917        1.18917        1.18917    6[1-(0),6-(1,6),7-(6)]
   200       0.130678       0.130678       0.130678    6[1-(0),6-(1,7),6-(6,6)]
   201        8.37646        8.37646        8.37646    6[1-(0),6-(1,6),7-(6)]
   202       8.036697       8.036697       8.036697    6[1-(0),6-(1,7),6-(6,6)]
   203       8.533273       8.533273       8.533273    6[6-(1,6),6-(1,6),6-(8,8)]
   204       9.278138       9.278138       9.278138    6[1-(0),6-(1,7),6-(6,6)]
   205        9.56563        9.56563        9.56563    6[1-(0),6-(1,6),7-(6)]
   206       8.245782       8.245782       8.245782    6[6-(6,6),8-(0),8-(6)]
   207       8.546341       8.546341       8.546341    6[1-(0),1-(0),6-(6,6,6),8-(6)]
   208        9.56563        9.56563        9.56563    6[1-(0),1-(0),6-(6,6,6),8-(6)]
   209       8.036697       8.036697       8.036697    6[6-(6,6),8-(0),8-(6)]
   210       6.939002       6.939002       6.939002    6[6-(1,6),6-(1,6),6-(8,8)]
   211       6.403222       6.403222       6.403222    6[1-(0),6-(1,7),6-(6,6)]
   212        5.34473        5.34473        5.34473    6[1-(0),6-(1,6),7-(6)]
   213        5.34473        5.34473        5.34473    6[1-(0),6-(1,6),7-(6)]
   214       6.403222       6.403222       6.403222    6[1-(0),6-(1,7),6-(6,6)]
   215        9.80085        9.80085        9.80085    6[6-(1,1,8),6-(1,1,8),6-(1,1,8),6-(1,1,8)]
   216        9.80085        9.80085        9.80085    6[6-(1,1,8),6-(1,1,8),6-(1,1,8),6-(1,1,8)]
   217      11.199105      11.199105      11.199105    7[6-(1,6),6-(1,6)]
   218       3.894204       3.894204       3.894204    7[6-(1,6),6-(1,6)]
   219       8.402595       8.402595       8.402595    7[6-(1,6),6-(1,6)]
   220       2.639696       2.639696       2.639696    7[6-(1,6),6-(1,6)]
   221        2.61356        2.61356        2.61356    7[6-(1,6),6-(1,6)]
   222      11.329783      11.329783      11.329783    7[6-(1,6),6-(1,6)]
   223        3.92034        3.92034        3.92034    7[6-(1,6),6-(1,6)]
   224       8.271917       8.271917       8.271917    7[6-(1,6),6-(1,6)]
   225       1.868695       1.868695       1.868695    7[6-(1,6),6-(1,6)]
   226       9.173596       9.173596       9.173596    7[6-(1,6),6-(1,6)]
   227       4.665205       4.665205       4.665205    7[6-(1,6),6-(1,6)]
   228      10.428104      10.428104      10.428104    7[6-(1,6),6-(1,6)]
   229       10.45424       10.45424       10.45424    7[6-(1,6),6-(1,6)]
   230       1.738017       1.738017       1.738017    7[6-(1,6),6-(1,6)]
   231        9.14746        9.14746        9.14746    7[6-(1,6),6-(1,6)]
   232       4.795883       4.795883       4.795883    7[6-(1,6),6-(1,6)]
   233       8.784175       8.784175       8.784175    17[27-(17)]
   234      10.817525      10.817525      10.817525    17[27-(17)]
   235       1.076787       1.076787       1.076787    17[27-(17)]
   236       5.457113       5.457113       5.457113    17[27-(17)]
   237       4.283625       4.283625       4.283625    17[27-(17)]
   238       2.250275       2.250275       2.250275    17[27-(17)]
   239      11.991013      11.991013      11.991013    17[27-(17)]
   240       7.610687       7.610687       7.610687    17[27-(17)]
   241       0.483509       0.483509       0.483509    8[6-(6,8)]
   242       2.013748       2.013748       2.013748    8[6-(1,1,6),6-(6,8)]
   243       4.143799       4.143799       4.143799    8[6-(1,1,6),6-(6,8)]
   244       6.194137       6.194137       6.194137    8[6-(6,8)]
   245       6.050391       6.050391       6.050391    8[6-(6,8)]
   246       4.520152       4.520152       4.520152    8[6-(1,1,6),6-(6,8)]
   247       2.390101       2.390101       2.390101    8[6-(1,1,6),6-(6,8)]
   248       0.339763       0.339763       0.339763    8[6-(6,8)]
   249       1.045424       1.045424       1.045424    8[6-(6,8)]
   250       2.280331       2.280331       2.280331    8[6-(1,1,6),6-(6,8)]
   251       1.948409       1.948409       1.948409    8[6-(1,1,6),6-(6,8)]
   252       2.025509       2.025509       2.025509    8[6-(6,8)]
   253       5.488476       5.488476       5.488476    8[6-(6,8)]
   254       4.253569       4.253569       4.253569    8[6-(1,1,6),6-(6,8)]
   255       4.585491       4.585491       4.585491    8[6-(1,1,6),6-(6,8)]
   256       4.508391       4.508391       4.508391    8[6-(6,8)]
   257      12.584291      12.584291      12.584291    8[6-(6,8)]
   258      11.054052      11.054052      11.054052    8[6-(1,1,6),6-(6,8)]
   259       8.924001       8.924001       8.924001    8[6-(1,1,6),6-(6,8)]
   260       6.873663       6.873663       6.873663    8[6-(6,8)]
   261       7.017409       7.017409       7.017409    8[6-(6,8)]
   262       8.547648       8.547648       8.547648    8[6-(1,1,6),6-(6,8)]
   263      10.677699      10.677699      10.677699    8[6-(1,1,6),6-(6,8)]
   264      12.728037      12.728037      12.728037    8[6-(6,8)]
   265      12.022376      12.022376      12.022376    8[6-(6,8)]
   266      10.787469      10.787469      10.787469    8[6-(1,1,6),6-(6,8)]
   267      11.119391      11.119391      11.119391    8[6-(1,1,6),6-(6,8)]
   268      11.042291      11.042291      11.042291    8[6-(6,8)]
   269       7.579324       7.579324       7.579324    8[6-(6,8)]
   270       8.814231       8.814231       8.814231    8[6-(1,1,6),6-(6,8)]
   271       8.482309       8.482309       8.482309    8[6-(1,1,6),6-(6,8)]
   272       8.559409       8.559409       8.559409    8[6-(6,8)]
