# Supplementary material for: A collection of forcefield precursors for metal–organic frameworks
Source: RSC Adv. 2019 Nov 13;9(63):36492–507. doi: 10.1039/c9ra07327b (PMC9075174; doi:10.1039/c9ra07327b)
Supplement: RA-009-C9RA07327B-s156 [file RA-009-C9RA07327B-s156.txt]

BAXSIE_clean

8.358700    0.000000    0.000000
0.000000    15.225300    0.000000
0.000000    0.000000    15.225300

     1        3.09297        3.09297        3.09297    12[8-(1,12,12),8-(1,12,12),8-(6),8-(6,12),8-(6,12)]
     2        7.27232        7.27232        7.27232    12[8-(1,12,12),8-(1,12,12),8-(6),8-(6,12),8-(6,12)]
     3       5.182645       5.182645       5.182645    12[8-(1,12,12),8-(1,12,12),8-(6),8-(6,12),8-(6,12)]
     4       1.003295       1.003295       1.003295    12[8-(1,12,12),8-(1,12,12),8-(6),8-(6,12),8-(6,12)]
     5       7.355405       7.355405       7.355405    12[8-(1,12,12),8-(1,12,12),8-(6),8-(6,12),8-(6,12)]
     6       3.176055       3.176055       3.176055    12[8-(1,12,12),8-(1,12,12),8-(6),8-(6,12),8-(6,12)]
     7        5.26573        5.26573        5.26573    12[8-(1,12,12),8-(1,12,12),8-(6),8-(6,12),8-(6,12)]
     8        1.08638        1.08638        1.08638    12[8-(1,12,12),8-(1,12,12),8-(6),8-(6,12),8-(6,12)]
     9            0.0            0.0            0.0    12[8-(1,12,12),8-(1,12,12),8-(6),8-(6),8-(6,12),8-(6,12)]
    10            0.0            0.0            0.0    12[7-(6,7),7-(6,7),8-(6,12),8-(6,12)]
    11        4.17935        4.17935        4.17935    12[8-(1,12,12),8-(1,12,12),8-(6),8-(6),8-(6,12),8-(6,12)]
    12        4.17935        4.17935        4.17935    12[7-(6,7),7-(6,7),8-(6,12),8-(6,12)]
    13       2.089675       2.089675       2.089675    12[8-(1,12,12),8-(1,12,12),8-(6),8-(6),8-(6,12),8-(6,12)]
    14       2.089675       2.089675       2.089675    12[7-(6,7),7-(6,7),8-(6,12),8-(6,12)]
    15       6.269025       6.269025       6.269025    12[8-(1,12,12),8-(1,12,12),8-(6),8-(6),8-(6,12),8-(6,12)]
    16       6.269025       6.269025       6.269025    12[7-(6,7),7-(6,7),8-(6,12),8-(6,12)]
    17       7.712572       7.712572       7.712572    1[8-(12,12,12)]
    18       4.527072       4.527072       4.527072    1[6-(6,6)]
    19       3.533222       3.533222       3.533222    1[8-(12,12,12)]
    20       0.347722       0.347722       0.347722    1[6-(6,6)]
    21       1.443547       1.443547       1.443547    1[8-(12,12,12)]
    22       6.616747       6.616747       6.616747    1[6-(6,6)]
    23       5.622897       5.622897       5.622897    1[8-(12,12,12)]
    24       2.437397       2.437397       2.437397    1[6-(6,6)]
    25       2.735803       2.735803       2.735803    1[8-(12,12,12)]
    26       5.921303       5.921303       5.921303    1[6-(6,6)]
    27       6.915153       6.915153       6.915153    1[8-(12,12,12)]
    28       1.741953       1.741953       1.741953    1[6-(6,6)]
    29       0.646128       0.646128       0.646128    1[8-(12,12,12)]
    30       3.831628       3.831628       3.831628    1[6-(6,6)]
    31       4.825478       4.825478       4.825478    1[8-(12,12,12)]
    32       8.010978       8.010978       8.010978    1[6-(6,6)]
    33       2.294797       2.294797       2.294797    6[6-(6,7),8-(12),8-(12,12)]
    34       3.840572       3.840572       3.840572    6[6-(6,7),8-(12),8-(12,12)]
    35       3.215341       3.215341       3.215341    6[6-(1,6),6-(8,8),7-(7)]
    36       2.561273       2.561273       2.561273    6[6-(1,6),6-(8,8),7-(7,12)]
    37       3.649241       3.649241       3.649241    6[1-(0),6-(6,7),6-(6,7)]
    38       6.474147       6.474147       6.474147    6[6-(6,7),8-(12),8-(12,12)]
    39       8.019922       8.019922       8.019922    6[6-(6,7),8-(12),8-(12,12)]
    40       7.394691       7.394691       7.394691    6[6-(1,6),6-(8,8),7-(7)]
    41       6.740623       6.740623       6.740623    6[6-(1,6),6-(8,8),7-(7,12)]
    42       7.828591       7.828591       7.828591    6[1-(0),6-(6,7),6-(6,7)]
    43       4.384472       4.384472       4.384472    6[6-(6,7),8-(12),8-(12,12)]
    44       5.930247       5.930247       5.930247    6[6-(6,7),8-(12),8-(12,12)]
    45       5.305016       5.305016       5.305016    6[6-(1,6),6-(8,8),7-(7)]
    46       4.650948       4.650948       4.650948    6[6-(1,6),6-(8,8),7-(7,12)]
    47       5.738916       5.738916       5.738916    6[1-(0),6-(6,7),6-(6,7)]
    48       0.205122       0.205122       0.205122    6[6-(6,7),8-(12),8-(12,12)]
    49       1.750897       1.750897       1.750897    6[6-(6,7),8-(12),8-(12,12)]
    50       1.125666       1.125666       1.125666    6[6-(1,6),6-(8,8),7-(7)]
    51       0.471598       0.471598       0.471598    6[6-(1,6),6-(8,8),7-(7,12)]
    52       1.559566       1.559566       1.559566    6[1-(0),6-(6,7),6-(6,7)]
    53       8.153578       8.153578       8.153578    6[6-(6,7),8-(12),8-(12,12)]
    54       6.607803       6.607803       6.607803    6[6-(6,7),8-(12),8-(12,12)]
    55       7.233034       7.233034       7.233034    6[6-(1,6),6-(8,8),7-(7)]
    56       7.887102       7.887102       7.887102    6[6-(1,6),6-(8,8),7-(7,12)]
    57       6.799134       6.799134       6.799134    6[1-(0),6-(6,7),6-(6,7)]
    58       3.974228       3.974228       3.974228    6[6-(6,7),8-(12),8-(12,12)]
    59       2.428453       2.428453       2.428453    6[6-(6,7),8-(12),8-(12,12)]
    60       3.053684       3.053684       3.053684    6[6-(1,6),6-(8,8),7-(7)]
    61       3.707752       3.707752       3.707752    6[6-(1,6),6-(8,8),7-(7,12)]
    62       2.619784       2.619784       2.619784    6[1-(0),6-(6,7),6-(6,7)]
    63       6.063903       6.063903       6.063903    6[6-(6,7),8-(12),8-(12,12)]
    64       4.518128       4.518128       4.518128    6[6-(6,7),8-(12),8-(12,12)]
    65       5.143359       5.143359       5.143359    6[6-(1,6),6-(8,8),7-(7)]
    66       5.797427       5.797427       5.797427    6[6-(1,6),6-(8,8),7-(7,12)]
    67       4.709459       4.709459       4.709459    6[1-(0),6-(6,7),6-(6,7)]
    68       1.884553       1.884553       1.884553    6[6-(6,7),8-(12),8-(12,12)]
    69       0.338778       0.338778       0.338778    6[6-(6,7),8-(12),8-(12,12)]
    70       0.964009       0.964009       0.964009    6[6-(1,6),6-(8,8),7-(7)]
    71       1.618077       1.618077       1.618077    6[6-(1,6),6-(8,8),7-(7,12)]
    72       0.530109       0.530109       0.530109    6[1-(0),6-(6,7),6-(6,7)]
    73       1.943732       1.943732       1.943732    7[6-(6,6),7-(6,12)]
    74       1.548616       1.548616       1.548616    7[6-(6,6),7-(6),12-(7,8,8)]
    75       6.123082       6.123082       6.123082    7[6-(6,6),7-(6,12)]
    76       5.727966       5.727966       5.727966    7[6-(6,6),7-(6),12-(7,8,8)]
    77       4.033407       4.033407       4.033407    7[6-(6,6),7-(6,12)]
    78       3.638291       3.638291       3.638291    7[6-(6,6),7-(6),12-(7,8,8)]
    79       8.212757       8.212757       8.212757    7[6-(6,6),7-(6,12)]
    80       7.817641       7.817641       7.817641    7[6-(6,6),7-(6),12-(7,8,8)]
    81       0.145943       0.145943       0.145943    7[6-(6,6),7-(6,12)]
    82       0.541059       0.541059       0.541059    7[6-(6,6),7-(6),12-(7,8,8)]
    83       4.325293       4.325293       4.325293    7[6-(6,6),7-(6,12)]
    84       4.720409       4.720409       4.720409    7[6-(6,6),7-(6),12-(7,8,8)]
    85       6.414968       6.414968       6.414968    7[6-(6,6),7-(6,12)]
    86       6.810084       6.810084       6.810084    7[6-(6,6),7-(6),12-(7,8,8)]
    87       2.235618       2.235618       2.235618    7[6-(6,6),7-(6,12)]
    88       2.630734       2.630734       2.630734    7[6-(6,6),7-(6),12-(7,8,8)]
    89       3.107932       3.107932       3.107932    8[6-(6,8),12-(8,8,8,8)]
    90       7.274911       7.274911       7.274911    8[1-(0),12-(8,8,8,8),12-(8,8,8,8),12-(8,8,8,8,8)]
    91       1.177156       1.177156       1.177156    8[6-(6,8),12-(7,7,8),12-(8,8,8,8,8)]
    92       3.113031       3.113031       3.113031    8[6-(6,8),12-(8,8,8,8),12-(8,8,8,8)]
    93       4.996497       4.996497       4.996497    8[6-(6,8),12-(8,8,8,8,8)]
    94       7.287282       7.287282       7.287282    8[6-(6,8),12-(8,8,8,8)]
    95       3.095561       3.095561       3.095561    8[1-(0),12-(8,8,8,8),12-(8,8,8,8),12-(8,8,8,8,8)]
    96       5.356506       5.356506       5.356506    8[6-(6,8),12-(7,7,8),12-(8,8,8,8,8)]
    97       7.292381       7.292381       7.292381    8[6-(6,8),12-(8,8,8,8),12-(8,8,8,8)]
    98       0.817147       0.817147       0.817147    8[6-(6,8),12-(8,8,8,8,8)]
    99       5.197607       5.197607       5.197607    8[6-(6,8),12-(8,8,8,8)]
   100       1.005886       1.005886       1.005886    8[1-(0),12-(8,8,8,8),12-(8,8,8,8),12-(8,8,8,8,8)]
   101       3.266831       3.266831       3.266831    8[6-(6,8),12-(7,7,8),12-(8,8,8,8,8)]
   102       5.202706       5.202706       5.202706    8[6-(6,8),12-(8,8,8,8),12-(8,8,8,8)]
   103       7.086172       7.086172       7.086172    8[6-(6,8),12-(8,8,8,8,8)]
   104       1.018257       1.018257       1.018257    8[6-(6,8),12-(8,8,8,8)]
   105       5.185236       5.185236       5.185236    8[1-(0),12-(8,8,8,8),12-(8,8,8,8),12-(8,8,8,8,8)]
   106       7.446181       7.446181       7.446181    8[6-(6,8),12-(7,7,8),12-(8,8,8,8,8)]
   107       1.023356       1.023356       1.023356    8[6-(6,8),12-(8,8,8,8),12-(8,8,8,8)]
   108       2.906822       2.906822       2.906822    8[6-(6,8),12-(8,8,8,8,8)]
   109       7.340443       7.340443       7.340443    8[6-(6,8),12-(8,8,8,8)]
   110       3.173464       3.173464       3.173464    8[1-(0),12-(8,8,8,8),12-(8,8,8,8),12-(8,8,8,8,8)]
   111       0.912519       0.912519       0.912519    8[6-(6,8),12-(7,7,8),12-(8,8,8,8,8)]
   112       7.335344       7.335344       7.335344    8[6-(6,8),12-(8,8,8,8),12-(8,8,8,8)]
   113       5.451878       5.451878       5.451878    8[6-(6,8),12-(8,8,8,8,8)]
   114       3.161093       3.161093       3.161093    8[6-(6,8),12-(8,8,8,8)]
   115       7.352814       7.352814       7.352814    8[1-(0),12-(8,8,8,8),12-(8,8,8,8),12-(8,8,8,8,8)]
   116       5.091869       5.091869       5.091869    8[6-(6,8),12-(7,7,8),12-(8,8,8,8,8)]
   117       3.155994       3.155994       3.155994    8[6-(6,8),12-(8,8,8,8),12-(8,8,8,8)]
   118       1.272528       1.272528       1.272528    8[6-(6,8),12-(8,8,8,8,8)]
   119       5.250768       5.250768       5.250768    8[6-(6,8),12-(8,8,8,8)]
   120       1.083789       1.083789       1.083789    8[1-(0),12-(8,8,8,8),12-(8,8,8,8),12-(8,8,8,8,8)]
   121       7.181544       7.181544       7.181544    8[6-(6,8),12-(7,7,8),12-(8,8,8,8,8)]
   122       5.245669       5.245669       5.245669    8[6-(6,8),12-(8,8,8,8),12-(8,8,8,8)]
   123       3.362203       3.362203       3.362203    8[6-(6,8),12-(8,8,8,8,8)]
   124       1.071418       1.071418       1.071418    8[6-(6,8),12-(8,8,8,8)]
   125       5.263139       5.263139       5.263139    8[1-(0),12-(8,8,8,8),12-(8,8,8,8),12-(8,8,8,8,8)]
   126       3.002194       3.002194       3.002194    8[6-(6,8),12-(7,7,8),12-(8,8,8,8,8)]
   127       1.066319       1.066319       1.066319    8[6-(6,8),12-(8,8,8,8),12-(8,8,8,8)]
   128       7.541553       7.541553       7.541553    8[6-(6,8),12-(8,8,8,8,8)]
