# Supplementary material for: A collection of forcefield precursors for metal–organic frameworks
Source: RSC Adv. 2019 Nov 13;9(63):36492–507. doi: 10.1039/c9ra07327b (PMC9075174; doi:10.1039/c9ra07327b)
Supplement: RA-009-C9RA07327B-s157 [file RA-009-C9RA07327B-s157.txt]

BAZFUF_clean

27.471900    0.000000    0.000000
0.000000    27.471900    0.000000
0.000000    0.000000    27.471900

     1       13.73595       13.73595       13.73595    29[8-(6),8-(6),8-(6),8-(6)]
     2       13.73595       13.73595       13.73595    29[8-(6),8-(6),8-(6),8-(6)]
     3            0.0            0.0            0.0    29[8-(6),8-(6),8-(6),8-(6)]
     4            0.0            0.0            0.0    29[8-(6),8-(6),8-(6),8-(6)]
     5       5.550148       5.550148       5.550148    29[8-(6),8-(6),8-(6),8-(6)]
     6      21.921752      21.921752      21.921752    29[8-(6),8-(6),8-(6),8-(6)]
     7      19.286098      19.286098      19.286098    29[8-(6),8-(6),8-(6),8-(6)]
     8       8.185802       8.185802       8.185802    29[8-(6),8-(6),8-(6),8-(6)]
     9            0.0            0.0            0.0    29[8-(6),8-(6),8-(6),8-(6)]
    10            0.0            0.0            0.0    29[8-(6),8-(6),8-(6),8-(6)]
    11       13.73595       13.73595       13.73595    29[8-(6),8-(6),8-(6),8-(6)]
    12       13.73595       13.73595       13.73595    29[8-(6),8-(6),8-(6),8-(6)]
    13       10.74426       10.74426       10.74426    1[6-(6,6)]
    14       9.098693       9.098693       9.098693    1[6-(6,6)]
    15       16.72764       16.72764       16.72764    1[6-(6,6)]
    16      18.373207      18.373207      18.373207    1[6-(6,6)]
    17       16.72764       16.72764       16.72764    1[6-(6,6)]
    18      18.373207      18.373207      18.373207    1[6-(6,6)]
    19       10.74426       10.74426       10.74426    1[6-(6,6)]
    20       9.098693       9.098693       9.098693    1[6-(6,6)]
    21      24.441749      24.441749      24.441749    1[6-(6,6)]
    22      22.807171      22.807171      22.807171    1[6-(6,6)]
    23      24.441749      24.441749      24.441749    1[6-(6,6)]
    24      22.807171      22.807171      22.807171    1[6-(6,6)]
    25       3.030151       3.030151       3.030151    1[6-(6,6)]
    26       4.664729       4.664729       4.664729    1[6-(6,6)]
    27       3.030151       3.030151       3.030151    1[6-(6,6)]
    28       4.664729       4.664729       4.664729    1[6-(6,6)]
    29       4.887251       4.887251       4.887251    1[6-(6,6)]
    30       4.870768       4.870768       4.870768    1[6-(6,6)]
    31      22.584649      22.584649      22.584649    1[6-(6,6)]
    32      22.601132      22.601132      22.601132    1[6-(6,6)]
    33       4.887251       4.887251       4.887251    1[6-(6,6)]
    34       4.870768       4.870768       4.870768    1[6-(6,6)]
    35      22.584649      22.584649      22.584649    1[6-(6,6)]
    36      22.601132      22.601132      22.601132    1[6-(6,6)]
    37      18.623201      18.623201      18.623201    1[6-(6,6)]
    38      18.606718      18.606718      18.606718    1[6-(6,6)]
    39       8.848699       8.848699       8.848699    1[6-(6,6)]
    40       8.865182       8.865182       8.865182    1[6-(6,6)]
    41      18.623201      18.623201      18.623201    1[6-(6,6)]
    42      18.606718      18.606718      18.606718    1[6-(6,6)]
    43       8.848699       8.848699       8.848699    1[6-(6,6)]
    44       8.865182       8.865182       8.865182    1[6-(6,6)]
    45       24.48021       24.48021       24.48021    1[6-(6,6)]
    46      22.834643      22.834643      22.834643    1[6-(6,6)]
    47        2.99169        2.99169        2.99169    1[6-(6,6)]
    48       4.637257       4.637257       4.637257    1[6-(6,6)]
    49        2.99169        2.99169        2.99169    1[6-(6,6)]
    50       4.637257       4.637257       4.637257    1[6-(6,6)]
    51       24.48021       24.48021       24.48021    1[6-(6,6)]
    52      22.834643      22.834643      22.834643    1[6-(6,6)]
    53      10.705799      10.705799      10.705799    1[6-(6,6)]
    54       9.071221       9.071221       9.071221    1[6-(6,6)]
    55      10.705799      10.705799      10.705799    1[6-(6,6)]
    56       9.071221       9.071221       9.071221    1[6-(6,6)]
    57      16.766101      16.766101      16.766101    1[6-(6,6)]
    58      18.400679      18.400679      18.400679    1[6-(6,6)]
    59      16.766101      16.766101      16.766101    1[6-(6,6)]
    60      18.400679      18.400679      18.400679    1[6-(6,6)]
    61       16.72764       16.72764       16.72764    1[6-(6,6)]
    62      18.373207      18.373207      18.373207    1[6-(6,6)]
    63       10.74426       10.74426       10.74426    1[6-(6,6)]
    64       9.098693       9.098693       9.098693    1[6-(6,6)]
    65       10.74426       10.74426       10.74426    1[6-(6,6)]
    66       9.098693       9.098693       9.098693    1[6-(6,6)]
    67       16.72764       16.72764       16.72764    1[6-(6,6)]
    68      18.373207      18.373207      18.373207    1[6-(6,6)]
    69       3.030151       3.030151       3.030151    1[6-(6,6)]
    70       4.664729       4.664729       4.664729    1[6-(6,6)]
    71       3.030151       3.030151       3.030151    1[6-(6,6)]
    72       4.664729       4.664729       4.664729    1[6-(6,6)]
    73      24.441749      24.441749      24.441749    1[6-(6,6)]
    74      22.807171      22.807171      22.807171    1[6-(6,6)]
    75      24.441749      24.441749      24.441749    1[6-(6,6)]
    76      22.807171      22.807171      22.807171    1[6-(6,6)]
    77      22.584649      22.584649      22.584649    1[6-(6,6)]
    78      22.601132      22.601132      22.601132    1[6-(6,6)]
    79       4.887251       4.887251       4.887251    1[6-(6,6)]
    80       4.870768       4.870768       4.870768    1[6-(6,6)]
    81      22.584649      22.584649      22.584649    1[6-(6,6)]
    82      22.601132      22.601132      22.601132    1[6-(6,6)]
    83       4.887251       4.887251       4.887251    1[6-(6,6)]
    84       4.870768       4.870768       4.870768    1[6-(6,6)]
    85       8.848699       8.848699       8.848699    1[6-(6,6)]
    86       8.865182       8.865182       8.865182    1[6-(6,6)]
    87      18.623201      18.623201      18.623201    1[6-(6,6)]
    88      18.606718      18.606718      18.606718    1[6-(6,6)]
    89       8.848699       8.848699       8.848699    1[6-(6,6)]
    90       8.865182       8.865182       8.865182    1[6-(6,6)]
    91      18.623201      18.623201      18.623201    1[6-(6,6)]
    92      18.606718      18.606718      18.606718    1[6-(6,6)]
    93        2.99169        2.99169        2.99169    1[6-(6,6)]
    94       4.637257       4.637257       4.637257    1[6-(6,6)]
    95       24.48021       24.48021       24.48021    1[6-(6,6)]
    96      22.834643      22.834643      22.834643    1[6-(6,6)]
    97       24.48021       24.48021       24.48021    1[6-(6,6)]
    98      22.834643      22.834643      22.834643    1[6-(6,6)]
    99        2.99169        2.99169        2.99169    1[6-(6,6)]
   100       4.637257       4.637257       4.637257    1[6-(6,6)]
   101      16.766101      16.766101      16.766101    1[6-(6,6)]
   102      18.400679      18.400679      18.400679    1[6-(6,6)]
   103      16.766101      16.766101      16.766101    1[6-(6,6)]
   104      18.400679      18.400679      18.400679    1[6-(6,6)]
   105      10.705799      10.705799      10.705799    1[6-(6,6)]
   106       9.071221       9.071221       9.071221    1[6-(6,6)]
   107      10.705799      10.705799      10.705799    1[6-(6,6)]
   108       9.071221       9.071221       9.071221    1[6-(6,6)]
   109       8.508047       8.508047       8.508047    1[6-(6,6)]
   110      18.963853      18.963853      18.963853    1[6-(6,6)]
   111      18.963853      18.963853      18.963853    1[6-(6,6)]
   112       8.508047       8.508047       8.508047    1[6-(6,6)]
   113      20.603925      20.603925      20.603925    1[6-(6,6)]
   114      20.603925      20.603925      20.603925    1[6-(6,6)]
   115       6.867975       6.867975       6.867975    1[6-(6,6)]
   116       6.867975       6.867975       6.867975    1[6-(6,6)]
   117       5.227903       5.227903       5.227903    1[6-(6,6)]
   118      22.243997      22.243997      22.243997    1[6-(6,6)]
   119       5.227903       5.227903       5.227903    1[6-(6,6)]
   120      22.243997      22.243997      22.243997    1[6-(6,6)]
   121      18.963853      18.963853      18.963853    1[6-(6,6)]
   122       8.508047       8.508047       8.508047    1[6-(6,6)]
   123       8.508047       8.508047       8.508047    1[6-(6,6)]
   124      18.963853      18.963853      18.963853    1[6-(6,6)]
   125       6.867975       6.867975       6.867975    1[6-(6,6)]
   126       6.867975       6.867975       6.867975    1[6-(6,6)]
   127      20.603925      20.603925      20.603925    1[6-(6,6)]
   128      20.603925      20.603925      20.603925    1[6-(6,6)]
   129      22.243997      22.243997      22.243997    1[6-(6,6)]
   130       5.227903       5.227903       5.227903    1[6-(6,6)]
   131      22.243997      22.243997      22.243997    1[6-(6,6)]
   132       5.227903       5.227903       5.227903    1[6-(6,6)]
   133      10.409103      10.409103      10.409103    6[1-(0),6-(1,6),6-(6,6)]
   134       9.417917       9.417917       9.417917    6[1-(0),6-(1,6),6-(6,6)]
   135      17.062797      17.062797      17.062797    6[1-(0),6-(1,6),6-(6,6)]
   136      18.053983      18.053983      18.053983    6[1-(0),6-(1,6),6-(6,6)]
   137      17.062797      17.062797      17.062797    6[1-(0),6-(1,6),6-(6,6)]
   138      18.053983      18.053983      18.053983    6[1-(0),6-(1,6),6-(6,6)]
   139      10.409103      10.409103      10.409103    6[1-(0),6-(1,6),6-(6,6)]
   140       9.417917       9.417917       9.417917    6[1-(0),6-(1,6),6-(6,6)]
   141      24.123625      24.123625      24.123625    6[1-(0),6-(1,6),6-(6,6)]
   142      23.135186      23.135186      23.135186    6[1-(0),6-(1,6),6-(6,6)]
   143      24.123625      24.123625      24.123625    6[1-(0),6-(1,6),6-(6,6)]
   144      23.135186      23.135186      23.135186    6[1-(0),6-(1,6),6-(6,6)]
   145       3.348275       3.348275       3.348275    6[1-(0),6-(1,6),6-(6,6)]
   146       4.336714       4.336714       4.336714    6[1-(0),6-(1,6),6-(6,6)]
   147       3.348275       3.348275       3.348275    6[1-(0),6-(1,6),6-(6,6)]
   148       4.336714       4.336714       4.336714    6[1-(0),6-(1,6),6-(6,6)]
   149       5.692178       5.692178       5.692178    6[1-(0),6-(1,6),6-(6,6)]
   150       5.680914       5.680914       5.680914    6[1-(0),6-(1,6),6-(6,6)]
   151      21.779722      21.779722      21.779722    6[1-(0),6-(1,6),6-(6,6)]
   152      21.790986      21.790986      21.790986    6[1-(0),6-(1,6),6-(6,6)]
   153       5.692178       5.692178       5.692178    6[1-(0),6-(1,6),6-(6,6)]
   154       5.680914       5.680914       5.680914    6[1-(0),6-(1,6),6-(6,6)]
   155      21.779722      21.779722      21.779722    6[1-(0),6-(1,6),6-(6,6)]
   156      21.790986      21.790986      21.790986    6[1-(0),6-(1,6),6-(6,6)]
   157      19.428128      19.428128      19.428128    6[1-(0),6-(1,6),6-(6,6)]
   158      19.416864      19.416864      19.416864    6[1-(0),6-(1,6),6-(6,6)]
   159       8.043772       8.043772       8.043772    6[1-(0),6-(1,6),6-(6,6)]
   160       8.055036       8.055036       8.055036    6[1-(0),6-(1,6),6-(6,6)]
   161      19.428128      19.428128      19.428128    6[1-(0),6-(1,6),6-(6,6)]
   162      19.416864      19.416864      19.416864    6[1-(0),6-(1,6),6-(6,6)]
   163       8.043772       8.043772       8.043772    6[1-(0),6-(1,6),6-(6,6)]
   164       8.055036       8.055036       8.055036    6[1-(0),6-(1,6),6-(6,6)]
   165      24.145053      24.145053      24.145053    6[1-(0),6-(1,6),6-(6,6)]
   166      23.153867      23.153867      23.153867    6[1-(0),6-(1,6),6-(6,6)]
   167       3.326847       3.326847       3.326847    6[1-(0),6-(1,6),6-(6,6)]
   168       4.318033       4.318033       4.318033    6[1-(0),6-(1,6),6-(6,6)]
   169       3.326847       3.326847       3.326847    6[1-(0),6-(1,6),6-(6,6)]
   170       4.318033       4.318033       4.318033    6[1-(0),6-(1,6),6-(6,6)]
   171      24.145053      24.145053      24.145053    6[1-(0),6-(1,6),6-(6,6)]
   172      23.153867      23.153867      23.153867    6[1-(0),6-(1,6),6-(6,6)]
   173      10.387675      10.387675      10.387675    6[1-(0),6-(1,6),6-(6,6)]
   174       9.399236       9.399236       9.399236    6[1-(0),6-(1,6),6-(6,6)]
   175      10.387675      10.387675      10.387675    6[1-(0),6-(1,6),6-(6,6)]
   176       9.399236       9.399236       9.399236    6[1-(0),6-(1,6),6-(6,6)]
   177      17.084225      17.084225      17.084225    6[1-(0),6-(1,6),6-(6,6)]
   178      18.072664      18.072664      18.072664    6[1-(0),6-(1,6),6-(6,6)]
   179      17.084225      17.084225      17.084225    6[1-(0),6-(1,6),6-(6,6)]
   180      18.072664      18.072664      18.072664    6[1-(0),6-(1,6),6-(6,6)]
   181      17.062797      17.062797      17.062797    6[1-(0),6-(1,6),6-(6,6)]
   182      18.053983      18.053983      18.053983    6[1-(0),6-(1,6),6-(6,6)]
   183      10.409103      10.409103      10.409103    6[1-(0),6-(1,6),6-(6,6)]
   184       9.417917       9.417917       9.417917    6[1-(0),6-(1,6),6-(6,6)]
   185      10.409103      10.409103      10.409103    6[1-(0),6-(1,6),6-(6,6)]
   186       9.417917       9.417917       9.417917    6[1-(0),6-(1,6),6-(6,6)]
   187      17.062797      17.062797      17.062797    6[1-(0),6-(1,6),6-(6,6)]
   188      18.053983      18.053983      18.053983    6[1-(0),6-(1,6),6-(6,6)]
   189       3.348275       3.348275       3.348275    6[1-(0),6-(1,6),6-(6,6)]
   190       4.336714       4.336714       4.336714    6[1-(0),6-(1,6),6-(6,6)]
   191       3.348275       3.348275       3.348275    6[1-(0),6-(1,6),6-(6,6)]
   192       4.336714       4.336714       4.336714    6[1-(0),6-(1,6),6-(6,6)]
   193      24.123625      24.123625      24.123625    6[1-(0),6-(1,6),6-(6,6)]
   194      23.135186      23.135186      23.135186    6[1-(0),6-(1,6),6-(6,6)]
   195      24.123625      24.123625      24.123625    6[1-(0),6-(1,6),6-(6,6)]
   196      23.135186      23.135186      23.135186    6[1-(0),6-(1,6),6-(6,6)]
   197      21.779722      21.779722      21.779722    6[1-(0),6-(1,6),6-(6,6)]
   198      21.790986      21.790986      21.790986    6[1-(0),6-(1,6),6-(6,6)]
   199       5.692178       5.692178       5.692178    6[1-(0),6-(1,6),6-(6,6)]
   200       5.680914       5.680914       5.680914    6[1-(0),6-(1,6),6-(6,6)]
   201      21.779722      21.779722      21.779722    6[1-(0),6-(1,6),6-(6,6)]
   202      21.790986      21.790986      21.790986    6[1-(0),6-(1,6),6-(6,6)]
   203       5.692178       5.692178       5.692178    6[1-(0),6-(1,6),6-(6,6)]
   204       5.680914       5.680914       5.680914    6[1-(0),6-(1,6),6-(6,6)]
   205       8.043772       8.043772       8.043772    6[1-(0),6-(1,6),6-(6,6)]
   206       8.055036       8.055036       8.055036    6[1-(0),6-(1,6),6-(6,6)]
   207      19.428128      19.428128      19.428128    6[1-(0),6-(1,6),6-(6,6)]
   208      19.416864      19.416864      19.416864    6[1-(0),6-(1,6),6-(6,6)]
   209       8.043772       8.043772       8.043772    6[1-(0),6-(1,6),6-(6,6)]
   210       8.055036       8.055036       8.055036    6[1-(0),6-(1,6),6-(6,6)]
   211      19.428128      19.428128      19.428128    6[1-(0),6-(1,6),6-(6,6)]
   212      19.416864      19.416864      19.416864    6[1-(0),6-(1,6),6-(6,6)]
   213       3.326847       3.326847       3.326847    6[1-(0),6-(1,6),6-(6,6)]
   214       4.318033       4.318033       4.318033    6[1-(0),6-(1,6),6-(6,6)]
   215      24.145053      24.145053      24.145053    6[1-(0),6-(1,6),6-(6,6)]
   216      23.153867      23.153867      23.153867    6[1-(0),6-(1,6),6-(6,6)]
   217      24.145053      24.145053      24.145053    6[1-(0),6-(1,6),6-(6,6)]
   218      23.153867      23.153867      23.153867    6[1-(0),6-(1,6),6-(6,6)]
   219       3.326847       3.326847       3.326847    6[1-(0),6-(1,6),6-(6,6)]
   220       4.318033       4.318033       4.318033    6[1-(0),6-(1,6),6-(6,6)]
   221      17.084225      17.084225      17.084225    6[1-(0),6-(1,6),6-(6,6)]
   222      18.072664      18.072664      18.072664    6[1-(0),6-(1,6),6-(6,6)]
   223      17.084225      17.084225      17.084225    6[1-(0),6-(1,6),6-(6,6)]
   224      18.072664      18.072664      18.072664    6[1-(0),6-(1,6),6-(6,6)]
   225      10.387675      10.387675      10.387675    6[1-(0),6-(1,6),6-(6,6)]
   226       9.399236       9.399236       9.399236    6[1-(0),6-(1,6),6-(6,6)]
   227      10.387675      10.387675      10.387675    6[1-(0),6-(1,6),6-(6,6)]
   228       9.399236       9.399236       9.399236    6[1-(0),6-(1,6),6-(6,6)]
   229      11.966485      11.966485      11.966485    6[6-(6,6),8-(29),8-(29)]
   230      10.891235      10.891235      10.891235    6[6-(1,6),6-(1,6),6-(8,8)]
   231       8.910785       8.910785       8.910785    6[6-(1,6),6-(1,6),6-(6,6)]
   232        7.85504        7.85504        7.85504    6[6-(1,6),6-(1,6),6-(6,6)]
   233      15.505415      15.505415      15.505415    6[6-(6,6),8-(29),8-(29)]
   234      16.580665      16.580665      16.580665    6[6-(1,6),6-(1,6),6-(8,8)]
   235      18.561115      18.561115      18.561115    6[6-(1,6),6-(1,6),6-(6,6)]
   236       19.61686       19.61686       19.61686    6[6-(1,6),6-(1,6),6-(6,6)]
   237      15.505415      15.505415      15.505415    6[6-(6,6),8-(29),8-(29)]
   238      16.580665      16.580665      16.580665    6[6-(1,6),6-(1,6),6-(8,8)]
   239      18.561115      18.561115      18.561115    6[6-(1,6),6-(1,6),6-(6,6)]
   240       19.61686       19.61686       19.61686    6[6-(1,6),6-(1,6),6-(6,6)]
   241      11.966485      11.966485      11.966485    6[6-(6,6),8-(29),8-(29)]
   242      10.891235      10.891235      10.891235    6[6-(1,6),6-(1,6),6-(8,8)]
   243       8.910785       8.910785       8.910785    6[6-(1,6),6-(1,6),6-(6,6)]
   244        7.85504        7.85504        7.85504    6[6-(1,6),6-(1,6),6-(6,6)]
   245      25.702435      25.702435      25.702435    6[6-(6,6),8-(29),8-(29)]
   246      24.627185      24.627185      24.627185    6[6-(1,6),6-(1,6),6-(8,8)]
   247      22.646735      22.646735      22.646735    6[6-(1,6),6-(1,6),6-(6,6)]
   248       21.59099       21.59099       21.59099    6[6-(1,6),6-(1,6),6-(6,6)]
   249      25.702435      25.702435      25.702435    6[6-(6,6),8-(29),8-(29)]
   250      24.627185      24.627185      24.627185    6[6-(1,6),6-(1,6),6-(8,8)]
   251      22.646735      22.646735      22.646735    6[6-(1,6),6-(1,6),6-(6,6)]
   252       21.59099       21.59099       21.59099    6[6-(1,6),6-(1,6),6-(6,6)]
   253       1.769465       1.769465       1.769465    6[6-(6,6),8-(29),8-(29)]
   254       2.844715       2.844715       2.844715    6[6-(1,6),6-(1,6),6-(8,8)]
   255       4.825165       4.825165       4.825165    6[6-(1,6),6-(1,6),6-(6,6)]
   256        5.88091        5.88091        5.88091    6[6-(1,6),6-(1,6),6-(6,6)]
   257       1.769465       1.769465       1.769465    6[6-(6,6),8-(29),8-(29)]
   258       2.844715       2.844715       2.844715    6[6-(1,6),6-(1,6),6-(8,8)]
   259       4.825165       4.825165       4.825165    6[6-(1,6),6-(1,6),6-(6,6)]
   260        5.88091        5.88091        5.88091    6[6-(1,6),6-(1,6),6-(6,6)]
   261       6.867975       6.867975       6.867975    6[6-(6,6),8-(29),8-(29)]
   262       6.867975       6.867975       6.867975    6[6-(1,6),6-(1,6),6-(8,8)]
   263       6.867975       6.867975       6.867975    6[6-(1,6),6-(1,6),6-(6,6)]
   264       6.867975       6.867975       6.867975    6[6-(1,6),6-(1,6),6-(6,6)]
   265      20.603925      20.603925      20.603925    6[6-(6,6),8-(29),8-(29)]
   266      20.603925      20.603925      20.603925    6[6-(1,6),6-(1,6),6-(8,8)]
   267      20.603925      20.603925      20.603925    6[6-(1,6),6-(1,6),6-(6,6)]
   268      20.603925      20.603925      20.603925    6[6-(1,6),6-(1,6),6-(6,6)]
   269       6.867975       6.867975       6.867975    6[6-(6,6),8-(29),8-(29)]
   270       6.867975       6.867975       6.867975    6[6-(1,6),6-(1,6),6-(8,8)]
   271       6.867975       6.867975       6.867975    6[6-(1,6),6-(1,6),6-(6,6)]
   272       6.867975       6.867975       6.867975    6[6-(1,6),6-(1,6),6-(6,6)]
   273      20.603925      20.603925      20.603925    6[6-(6,6),8-(29),8-(29)]
   274      20.603925      20.603925      20.603925    6[6-(1,6),6-(1,6),6-(8,8)]
   275      20.603925      20.603925      20.603925    6[6-(1,6),6-(1,6),6-(6,6)]
   276      20.603925      20.603925      20.603925    6[6-(1,6),6-(1,6),6-(6,6)]
   277      15.505415      15.505415      15.505415    6[6-(6,6),8-(29),8-(29)]
   278      16.580665      16.580665      16.580665    6[6-(1,6),6-(1,6),6-(8,8)]
   279      18.561115      18.561115      18.561115    6[6-(1,6),6-(1,6),6-(6,6)]
   280       19.61686       19.61686       19.61686    6[6-(1,6),6-(1,6),6-(6,6)]
   281      11.966485      11.966485      11.966485    6[6-(6,6),8-(29),8-(29)]
   282      10.891235      10.891235      10.891235    6[6-(1,6),6-(1,6),6-(8,8)]
   283       8.910785       8.910785       8.910785    6[6-(1,6),6-(1,6),6-(6,6)]
   284        7.85504        7.85504        7.85504    6[6-(1,6),6-(1,6),6-(6,6)]
   285      11.966485      11.966485      11.966485    6[6-(6,6),8-(29),8-(29)]
   286      10.891235      10.891235      10.891235    6[6-(1,6),6-(1,6),6-(8,8)]
   287       8.910785       8.910785       8.910785    6[6-(1,6),6-(1,6),6-(6,6)]
   288        7.85504        7.85504        7.85504    6[6-(1,6),6-(1,6),6-(6,6)]
   289      15.505415      15.505415      15.505415    6[6-(6,6),8-(29),8-(29)]
   290      16.580665      16.580665      16.580665    6[6-(1,6),6-(1,6),6-(8,8)]
   291      18.561115      18.561115      18.561115    6[6-(1,6),6-(1,6),6-(6,6)]
   292       19.61686       19.61686       19.61686    6[6-(1,6),6-(1,6),6-(6,6)]
   293       1.769465       1.769465       1.769465    6[6-(6,6),8-(29),8-(29)]
   294       2.844715       2.844715       2.844715    6[6-(1,6),6-(1,6),6-(8,8)]
   295       4.825165       4.825165       4.825165    6[6-(1,6),6-(1,6),6-(6,6)]
   296        5.88091        5.88091        5.88091    6[6-(1,6),6-(1,6),6-(6,6)]
   297       1.769465       1.769465       1.769465    6[6-(6,6),8-(29),8-(29)]
   298       2.844715       2.844715       2.844715    6[6-(1,6),6-(1,6),6-(8,8)]
   299       4.825165       4.825165       4.825165    6[6-(1,6),6-(1,6),6-(6,6)]
   300        5.88091        5.88091        5.88091    6[6-(1,6),6-(1,6),6-(6,6)]
   301      25.702435      25.702435      25.702435    6[6-(6,6),8-(29),8-(29)]
   302      24.627185      24.627185      24.627185    6[6-(1,6),6-(1,6),6-(8,8)]
   303      22.646735      22.646735      22.646735    6[6-(1,6),6-(1,6),6-(6,6)]
   304       21.59099       21.59099       21.59099    6[6-(1,6),6-(1,6),6-(6,6)]
   305      25.702435      25.702435      25.702435    6[6-(6,6),8-(29),8-(29)]
   306      24.627185      24.627185      24.627185    6[6-(1,6),6-(1,6),6-(8,8)]
   307      22.646735      22.646735      22.646735    6[6-(1,6),6-(1,6),6-(6,6)]
   308       21.59099       21.59099       21.59099    6[6-(1,6),6-(1,6),6-(6,6)]
   309      20.603925      20.603925      20.603925    6[6-(6,6),8-(29),8-(29)]
   310      20.603925      20.603925      20.603925    6[6-(1,6),6-(1,6),6-(8,8)]
   311      20.603925      20.603925      20.603925    6[6-(1,6),6-(1,6),6-(6,6)]
   312      20.603925      20.603925      20.603925    6[6-(1,6),6-(1,6),6-(6,6)]
   313       6.867975       6.867975       6.867975    6[6-(6,6),8-(29),8-(29)]
   314       6.867975       6.867975       6.867975    6[6-(1,6),6-(1,6),6-(8,8)]
   315       6.867975       6.867975       6.867975    6[6-(1,6),6-(1,6),6-(6,6)]
   316       6.867975       6.867975       6.867975    6[6-(1,6),6-(1,6),6-(6,6)]
   317      20.603925      20.603925      20.603925    6[6-(6,6),8-(29),8-(29)]
   318      20.603925      20.603925      20.603925    6[6-(1,6),6-(1,6),6-(8,8)]
   319      20.603925      20.603925      20.603925    6[6-(1,6),6-(1,6),6-(6,6)]
   320      20.603925      20.603925      20.603925    6[6-(1,6),6-(1,6),6-(6,6)]
   321       6.867975       6.867975       6.867975    6[6-(6,6),8-(29),8-(29)]
   322       6.867975       6.867975       6.867975    6[6-(1,6),6-(1,6),6-(8,8)]
   323       6.867975       6.867975       6.867975    6[6-(1,6),6-(1,6),6-(6,6)]
   324       6.867975       6.867975       6.867975    6[6-(1,6),6-(1,6),6-(6,6)]
   325       7.851469       7.851469       7.851469    6[1-(0),6-(6,6),6-(6,6)]
   326      19.620431      19.620431      19.620431    6[1-(0),6-(6,6),6-(6,6)]
   327      19.620431      19.620431      19.620431    6[1-(0),6-(6,6),6-(6,6)]
   328       7.851469       7.851469       7.851469    6[1-(0),6-(6,6),6-(6,6)]
   329      20.603925      20.603925      20.603925    6[1-(0),6-(6,6),6-(6,6)]
   330      20.603925      20.603925      20.603925    6[1-(0),6-(6,6),6-(6,6)]
   331       6.867975       6.867975       6.867975    6[1-(0),6-(6,6),6-(6,6)]
   332       6.867975       6.867975       6.867975    6[1-(0),6-(6,6),6-(6,6)]
   333       5.884481       5.884481       5.884481    6[1-(0),6-(6,6),6-(6,6)]
   334      21.587419      21.587419      21.587419    6[1-(0),6-(6,6),6-(6,6)]
   335       5.884481       5.884481       5.884481    6[1-(0),6-(6,6),6-(6,6)]
   336      21.587419      21.587419      21.587419    6[1-(0),6-(6,6),6-(6,6)]
   337      19.620431      19.620431      19.620431    6[1-(0),6-(6,6),6-(6,6)]
   338       7.851469       7.851469       7.851469    6[1-(0),6-(6,6),6-(6,6)]
   339       7.851469       7.851469       7.851469    6[1-(0),6-(6,6),6-(6,6)]
   340      19.620431      19.620431      19.620431    6[1-(0),6-(6,6),6-(6,6)]
   341       6.867975       6.867975       6.867975    6[1-(0),6-(6,6),6-(6,6)]
   342       6.867975       6.867975       6.867975    6[1-(0),6-(6,6),6-(6,6)]
   343      20.603925      20.603925      20.603925    6[1-(0),6-(6,6),6-(6,6)]
   344      20.603925      20.603925      20.603925    6[1-(0),6-(6,6),6-(6,6)]
   345      21.587419      21.587419      21.587419    6[1-(0),6-(6,6),6-(6,6)]
   346       5.884481       5.884481       5.884481    6[1-(0),6-(6,6),6-(6,6)]
   347      21.587419      21.587419      21.587419    6[1-(0),6-(6,6),6-(6,6)]
   348       5.884481       5.884481       5.884481    6[1-(0),6-(6,6),6-(6,6)]
   349      12.360707      12.360707      12.360707    8[6-(6,8),29-(8,8,8)]
   350      15.111193      15.111193      15.111193    8[6-(6,8),29-(8,8,8)]
   351      15.111193      15.111193      15.111193    8[6-(6,8),29-(8,8,8)]
   352      12.360707      12.360707      12.360707    8[6-(6,8),29-(8,8,8)]
   353      26.093635      26.093635      26.093635    8[6-(6,8),29-(8,8,8)]
   354      26.093635      26.093635      26.093635    8[6-(6,8),29-(8,8,8)]
   355       1.378265       1.378265       1.378265    8[6-(6,8),29-(8,8,8)]
   356       1.378265       1.378265       1.378265    8[6-(6,8),29-(8,8,8)]
   357       5.745473       5.745473       5.745473    8[6-(6,8),29-(8,8,8)]
   358      21.726427      21.726427      21.726427    8[6-(6,8),29-(8,8,8)]
   359       5.745473       5.745473       5.745473    8[6-(6,8),29-(8,8,8)]
   360      21.726427      21.726427      21.726427    8[6-(6,8),29-(8,8,8)]
   361      19.481423      19.481423      19.481423    8[6-(6,8),29-(8,8,8)]
   362       7.990477       7.990477       7.990477    8[6-(6,8),29-(8,8,8)]
   363      19.481423      19.481423      19.481423    8[6-(6,8),29-(8,8,8)]
   364       7.990477       7.990477       7.990477    8[6-(6,8),29-(8,8,8)]
   365      26.096657      26.096657      26.096657    8[6-(6,8),29-(8,8,8)]
   366       1.375243       1.375243       1.375243    8[6-(6,8),29-(8,8,8)]
   367       1.375243       1.375243       1.375243    8[6-(6,8),29-(8,8,8)]
   368      26.096657      26.096657      26.096657    8[6-(6,8),29-(8,8,8)]
   369      12.357685      12.357685      12.357685    8[6-(6,8),29-(8,8,8)]
   370      12.357685      12.357685      12.357685    8[6-(6,8),29-(8,8,8)]
   371      15.114215      15.114215      15.114215    8[6-(6,8),29-(8,8,8)]
   372      15.114215      15.114215      15.114215    8[6-(6,8),29-(8,8,8)]
   373      15.111193      15.111193      15.111193    8[6-(6,8),29-(8,8,8)]
   374      12.360707      12.360707      12.360707    8[6-(6,8),29-(8,8,8)]
   375      12.360707      12.360707      12.360707    8[6-(6,8),29-(8,8,8)]
   376      15.111193      15.111193      15.111193    8[6-(6,8),29-(8,8,8)]
   377       1.378265       1.378265       1.378265    8[6-(6,8),29-(8,8,8)]
   378       1.378265       1.378265       1.378265    8[6-(6,8),29-(8,8,8)]
   379      26.093635      26.093635      26.093635    8[6-(6,8),29-(8,8,8)]
   380      26.093635      26.093635      26.093635    8[6-(6,8),29-(8,8,8)]
   381      21.726427      21.726427      21.726427    8[6-(6,8),29-(8,8,8)]
   382       5.745473       5.745473       5.745473    8[6-(6,8),29-(8,8,8)]
   383      21.726427      21.726427      21.726427    8[6-(6,8),29-(8,8,8)]
   384       5.745473       5.745473       5.745473    8[6-(6,8),29-(8,8,8)]
   385       7.990477       7.990477       7.990477    8[6-(6,8),29-(8,8,8)]
   386      19.481423      19.481423      19.481423    8[6-(6,8),29-(8,8,8)]
   387       7.990477       7.990477       7.990477    8[6-(6,8),29-(8,8,8)]
   388      19.481423      19.481423      19.481423    8[6-(6,8),29-(8,8,8)]
   389       1.375243       1.375243       1.375243    8[6-(6,8),29-(8,8,8)]
   390      26.096657      26.096657      26.096657    8[6-(6,8),29-(8,8,8)]
   391      26.096657      26.096657      26.096657    8[6-(6,8),29-(8,8,8)]
   392       1.375243       1.375243       1.375243    8[6-(6,8),29-(8,8,8)]
   393      15.114215      15.114215      15.114215    8[6-(6,8),29-(8,8,8)]
   394      15.114215      15.114215      15.114215    8[6-(6,8),29-(8,8,8)]
   395      12.357685      12.357685      12.357685    8[6-(6,8),29-(8,8,8)]
   396      12.357685      12.357685      12.357685    8[6-(6,8),29-(8,8,8)]
