# Supplementary material for: A collection of forcefield precursors for metal–organic frameworks
Source: RSC Adv. 2019 Nov 13;9(63):36492–507. doi: 10.1039/c9ra07327b (PMC9075174; doi:10.1039/c9ra07327b)
Supplement: RA-009-C9RA07327B-s158 [file RA-009-C9RA07327B-s158.txt]

BAZGAM_clean

48.303300    0.000000    0.000000
24.151650    41.831885    0.000000
24.151650    13.943962    39.439479

     1        48.3033        48.3033        48.3033    29[8-(6),8-(6),8-(6),8-(6)]
     2      25.469364      25.469364      25.469364    29[8-(6),8-(6),8-(6),8-(6)]
     3      71.137236      71.137236      71.137236    29[8-(6),8-(6),8-(6),8-(6)]
     4        48.3033        48.3033        48.3033    29[8-(6),8-(6),8-(6),8-(6)]
     5      59.720268      59.720268      59.720268    29[8-(6),8-(6),8-(6),8-(6)]
     6      36.886332      36.886332      36.886332    29[8-(6),8-(6),8-(6),8-(6)]
     7      59.720268      59.720268      59.720268    29[8-(6),8-(6),8-(6),8-(6)]
     8      36.886332      36.886332      36.886332    29[8-(6),8-(6),8-(6),8-(6)]
     9      36.886332      36.886332      36.886332    29[8-(6),8-(6),8-(6),8-(6)]
    10      36.886332      36.886332      36.886332    29[8-(6),8-(6),8-(6),8-(6)]
    11      59.720268      59.720268      59.720268    29[8-(6),8-(6),8-(6),8-(6)]
    12      59.720268      59.720268      59.720268    29[8-(6),8-(6),8-(6),8-(6)]
    13      31.150798      31.150798      31.150798    1[6-(6,6)]
    14      29.653396      29.653396      29.653396    1[6-(6,6)]
    15      28.639027      28.639027      28.639027    1[6-(6,6)]
    16      27.016036      27.016036      27.016036    1[6-(6,6)]
    17       26.19488       26.19488       26.19488    1[6-(6,6)]
    18       26.19488       26.19488       26.19488    1[6-(6,6)]
    19       26.20454       26.20454       26.20454    1[6-(6,6)]
    20       26.20454       26.20454       26.20454    1[6-(6,6)]
    21       22.10842       22.10842       22.10842    1[6-(6,6)]
    22       22.10842       22.10842       22.10842    1[6-(6,6)]
    23       22.09876       22.09876       22.09876    1[6-(6,6)]
    24       22.09876       22.09876       22.09876    1[6-(6,6)]
    25      17.152502      17.152502      17.152502    1[6-(6,6)]
    26      18.649904      18.649904      18.649904    1[6-(6,6)]
    27      19.664273      19.664273      19.664273    1[6-(6,6)]
    28      21.287264      21.287264      21.287264    1[6-(6,6)]
    29      32.889717      32.889717      32.889717    1[6-(6,6)]
    30      33.440375      33.440375      33.440375    1[6-(6,6)]
    31      34.073148      34.073148      34.073148    1[6-(6,6)]
    32      34.488556      34.488556      34.488556    1[6-(6,6)]
    33      15.413583      15.413583      15.413583    1[6-(6,6)]
    34      14.862925      14.862925      14.862925    1[6-(6,6)]
    35      14.230152      14.230152      14.230152    1[6-(6,6)]
    36      13.814744      13.814744      13.814744    1[6-(6,6)]
    37      20.369502      20.369502      20.369502    1[6-(6,6)]
    38      18.321442      18.321442      18.321442    1[6-(6,6)]
    39      16.664639      16.664639      16.664639    1[6-(6,6)]
    40      14.626239      14.626239      14.626239    1[6-(6,6)]
    41      27.933798      27.933798      27.933798    1[6-(6,6)]
    42      29.981858      29.981858      29.981858    1[6-(6,6)]
    43      31.638662      31.638662      31.638662    1[6-(6,6)]
    44      33.677061      33.677061      33.677061    1[6-(6,6)]
    45      34.932947      34.932947      34.932947    1[6-(6,6)]
    46      35.483604      35.483604      35.483604    1[6-(6,6)]
    47      36.126038      36.126038      36.126038    1[6-(6,6)]
    48      36.541446      36.541446      36.541446    1[6-(6,6)]
    49      22.412731      22.412731      22.412731    1[6-(6,6)]
    50      20.364671      20.364671      20.364671    1[6-(6,6)]
    51      18.717529      18.717529      18.717529    1[6-(6,6)]
    52      16.679129      16.679129      16.679129    1[6-(6,6)]
    53      13.370353      13.370353      13.370353    1[6-(6,6)]
    54      12.819696      12.819696      12.819696    1[6-(6,6)]
    55      12.177262      12.177262      12.177262    1[6-(6,6)]
    56      11.761854      11.761854      11.761854    1[6-(6,6)]
    57      25.890569      25.890569      25.890569    1[6-(6,6)]
    58      27.938629      27.938629      27.938629    1[6-(6,6)]
    59      29.585771      29.585771      29.585771    1[6-(6,6)]
    60      31.624171      31.624171      31.624171    1[6-(6,6)]
    61      74.193869      74.193869      74.193869    1[6-(6,6)]
    62      76.241929      76.241929      76.241929    1[6-(6,6)]
    63      77.889071      77.889071      77.889071    1[6-(6,6)]
    64      79.927471      79.927471      79.927471    1[6-(6,6)]
    65      61.673653      61.673653      61.673653    1[6-(6,6)]
    66      61.122996      61.122996      61.122996    1[6-(6,6)]
    67      60.480562      60.480562      60.480562    1[6-(6,6)]
    68      60.065154      60.065154      60.065154    1[6-(6,6)]
    69      70.716031      70.716031      70.716031    1[6-(6,6)]
    70      68.667971      68.667971      68.667971    1[6-(6,6)]
    71      67.020829      67.020829      67.020829    1[6-(6,6)]
    72      64.982429      64.982429      64.982429    1[6-(6,6)]
    73      83.236247      83.236247      83.236247    1[6-(6,6)]
    74      83.786904      83.786904      83.786904    1[6-(6,6)]
    75      84.429338      84.429338      84.429338    1[6-(6,6)]
    76      84.844746      84.844746      84.844746    1[6-(6,6)]
    77       74.49818       74.49818       74.49818    1[6-(6,6)]
    78       74.49818       74.49818       74.49818    1[6-(6,6)]
    79       74.50784       74.50784       74.50784    1[6-(6,6)]
    80       74.50784       74.50784       74.50784    1[6-(6,6)]
    81      79.454098      79.454098      79.454098    1[6-(6,6)]
    82      77.956696      77.956696      77.956696    1[6-(6,6)]
    83      76.942327      76.942327      76.942327    1[6-(6,6)]
    84      75.319336      75.319336      75.319336    1[6-(6,6)]
    85      65.455802      65.455802      65.455802    1[6-(6,6)]
    86      66.953204      66.953204      66.953204    1[6-(6,6)]
    87      67.967573      67.967573      67.967573    1[6-(6,6)]
    88      69.590564      69.590564      69.590564    1[6-(6,6)]
    89       70.41172       70.41172       70.41172    1[6-(6,6)]
    90       70.41172       70.41172       70.41172    1[6-(6,6)]
    91       70.40206       70.40206       70.40206    1[6-(6,6)]
    92       70.40206       70.40206       70.40206    1[6-(6,6)]
    93      68.672802      68.672802      68.672802    1[6-(6,6)]
    94      66.624742      66.624742      66.624742    1[6-(6,6)]
    95      64.967939      64.967939      64.967939    1[6-(6,6)]
    96      62.929539      62.929539      62.929539    1[6-(6,6)]
    97      76.237098      76.237098      76.237098    1[6-(6,6)]
    98      78.285158      78.285158      78.285158    1[6-(6,6)]
    99      79.941962      79.941962      79.941962    1[6-(6,6)]
   100      81.980361      81.980361      81.980361    1[6-(6,6)]
   101      81.193017      81.193017      81.193017    1[6-(6,6)]
   102      81.743675      81.743675      81.743675    1[6-(6,6)]
   103      82.376448      82.376448      82.376448    1[6-(6,6)]
   104      82.791856      82.791856      82.791856    1[6-(6,6)]
   105      63.716883      63.716883      63.716883    1[6-(6,6)]
   106      63.166225      63.166225      63.166225    1[6-(6,6)]
   107      62.533452      62.533452      62.533452    1[6-(6,6)]
   108      62.118044      62.118044      62.118044    1[6-(6,6)]
   109      65.455802      65.455802      65.455802    1[6-(6,6)]
   110      66.953204      66.953204      66.953204    1[6-(6,6)]
   111      67.967573      67.967573      67.967573    1[6-(6,6)]
   112      69.590564      69.590564      69.590564    1[6-(6,6)]
   113       70.41172       70.41172       70.41172    1[6-(6,6)]
   114       70.41172       70.41172       70.41172    1[6-(6,6)]
   115       70.40206       70.40206       70.40206    1[6-(6,6)]
   116       70.40206       70.40206       70.40206    1[6-(6,6)]
   117       74.49818       74.49818       74.49818    1[6-(6,6)]
   118       74.49818       74.49818       74.49818    1[6-(6,6)]
   119       74.50784       74.50784       74.50784    1[6-(6,6)]
   120       74.50784       74.50784       74.50784    1[6-(6,6)]
   121      79.454098      79.454098      79.454098    1[6-(6,6)]
   122      77.956696      77.956696      77.956696    1[6-(6,6)]
   123      76.942327      76.942327      76.942327    1[6-(6,6)]
   124      75.319336      75.319336      75.319336    1[6-(6,6)]
   125      63.716883      63.716883      63.716883    1[6-(6,6)]
   126      63.166225      63.166225      63.166225    1[6-(6,6)]
   127      62.533452      62.533452      62.533452    1[6-(6,6)]
   128      62.118044      62.118044      62.118044    1[6-(6,6)]
   129      81.193017      81.193017      81.193017    1[6-(6,6)]
   130      81.743675      81.743675      81.743675    1[6-(6,6)]
   131      82.376448      82.376448      82.376448    1[6-(6,6)]
   132      82.791856      82.791856      82.791856    1[6-(6,6)]
   133      76.237098      76.237098      76.237098    1[6-(6,6)]
   134      78.285158      78.285158      78.285158    1[6-(6,6)]
   135      79.941962      79.941962      79.941962    1[6-(6,6)]
   136      81.980361      81.980361      81.980361    1[6-(6,6)]
   137      68.672802      68.672802      68.672802    1[6-(6,6)]
   138      66.624742      66.624742      66.624742    1[6-(6,6)]
   139      64.967939      64.967939      64.967939    1[6-(6,6)]
   140      62.929539      62.929539      62.929539    1[6-(6,6)]
   141      61.673653      61.673653      61.673653    1[6-(6,6)]
   142      61.122996      61.122996      61.122996    1[6-(6,6)]
   143      60.480562      60.480562      60.480562    1[6-(6,6)]
   144      60.065154      60.065154      60.065154    1[6-(6,6)]
   145      74.193869      74.193869      74.193869    1[6-(6,6)]
   146      76.241929      76.241929      76.241929    1[6-(6,6)]
   147      77.889071      77.889071      77.889071    1[6-(6,6)]
   148      79.927471      79.927471      79.927471    1[6-(6,6)]
   149      83.236247      83.236247      83.236247    1[6-(6,6)]
   150      83.786904      83.786904      83.786904    1[6-(6,6)]
   151      84.429338      84.429338      84.429338    1[6-(6,6)]
   152      84.844746      84.844746      84.844746    1[6-(6,6)]
   153      70.716031      70.716031      70.716031    1[6-(6,6)]
   154      68.667971      68.667971      68.667971    1[6-(6,6)]
   155      67.020829      67.020829      67.020829    1[6-(6,6)]
   156      64.982429      64.982429      64.982429    1[6-(6,6)]
   157      22.412731      22.412731      22.412731    1[6-(6,6)]
   158      20.364671      20.364671      20.364671    1[6-(6,6)]
   159      18.717529      18.717529      18.717529    1[6-(6,6)]
   160      16.679129      16.679129      16.679129    1[6-(6,6)]
   161      34.932947      34.932947      34.932947    1[6-(6,6)]
   162      35.483604      35.483604      35.483604    1[6-(6,6)]
   163      36.126038      36.126038      36.126038    1[6-(6,6)]
   164      36.541446      36.541446      36.541446    1[6-(6,6)]
   165      25.890569      25.890569      25.890569    1[6-(6,6)]
   166      27.938629      27.938629      27.938629    1[6-(6,6)]
   167      29.585771      29.585771      29.585771    1[6-(6,6)]
   168      31.624171      31.624171      31.624171    1[6-(6,6)]
   169      13.370353      13.370353      13.370353    1[6-(6,6)]
   170      12.819696      12.819696      12.819696    1[6-(6,6)]
   171      12.177262      12.177262      12.177262    1[6-(6,6)]
   172      11.761854      11.761854      11.761854    1[6-(6,6)]
   173       22.10842       22.10842       22.10842    1[6-(6,6)]
   174       22.10842       22.10842       22.10842    1[6-(6,6)]
   175       22.09876       22.09876       22.09876    1[6-(6,6)]
   176       22.09876       22.09876       22.09876    1[6-(6,6)]
   177      17.152502      17.152502      17.152502    1[6-(6,6)]
   178      18.649904      18.649904      18.649904    1[6-(6,6)]
   179      19.664273      19.664273      19.664273    1[6-(6,6)]
   180      21.287264      21.287264      21.287264    1[6-(6,6)]
   181      31.150798      31.150798      31.150798    1[6-(6,6)]
   182      29.653396      29.653396      29.653396    1[6-(6,6)]
   183      28.639027      28.639027      28.639027    1[6-(6,6)]
   184      27.016036      27.016036      27.016036    1[6-(6,6)]
   185       26.19488       26.19488       26.19488    1[6-(6,6)]
   186       26.19488       26.19488       26.19488    1[6-(6,6)]
   187       26.20454       26.20454       26.20454    1[6-(6,6)]
   188       26.20454       26.20454       26.20454    1[6-(6,6)]
   189      27.933798      27.933798      27.933798    1[6-(6,6)]
   190      29.981858      29.981858      29.981858    1[6-(6,6)]
   191      31.638662      31.638662      31.638662    1[6-(6,6)]
   192      33.677061      33.677061      33.677061    1[6-(6,6)]
   193      20.369502      20.369502      20.369502    1[6-(6,6)]
   194      18.321442      18.321442      18.321442    1[6-(6,6)]
   195      16.664639      16.664639      16.664639    1[6-(6,6)]
   196      14.626239      14.626239      14.626239    1[6-(6,6)]
   197      15.413583      15.413583      15.413583    1[6-(6,6)]
   198      14.862925      14.862925      14.862925    1[6-(6,6)]
   199      14.230152      14.230152      14.230152    1[6-(6,6)]
   200      13.814744      13.814744      13.814744    1[6-(6,6)]
   201      32.889717      32.889717      32.889717    1[6-(6,6)]
   202      33.440375      33.440375      33.440375    1[6-(6,6)]
   203      34.073148      34.073148      34.073148    1[6-(6,6)]
   204      34.488556      34.488556      34.488556    1[6-(6,6)]
   205      32.537103      32.537103      32.537103    1[6-(6,6)]
   206       26.19971       26.19971       26.19971    1[6-(6,6)]
   207       22.10359       22.10359       22.10359    1[6-(6,6)]
   208      15.766197      15.766197      15.766197    1[6-(6,6)]
   209      32.537103      32.537103      32.537103    1[6-(6,6)]
   210      15.766197      15.766197      15.766197    1[6-(6,6)]
   211       22.10359       22.10359       22.10359    1[6-(6,6)]
   212       26.19971       26.19971       26.19971    1[6-(6,6)]
   213      34.585163      34.585163      34.585163    1[6-(6,6)]
   214       24.15165       24.15165       24.15165    1[6-(6,6)]
   215      13.718137      13.718137      13.718137    1[6-(6,6)]
   216       24.15165       24.15165       24.15165    1[6-(6,6)]
   217       72.45495       72.45495       72.45495    1[6-(6,6)]
   218      62.021437      62.021437      62.021437    1[6-(6,6)]
   219       72.45495       72.45495       72.45495    1[6-(6,6)]
   220      82.888463      82.888463      82.888463    1[6-(6,6)]
   221       74.50301       74.50301       74.50301    1[6-(6,6)]
   222      80.840403      80.840403      80.840403    1[6-(6,6)]
   223      64.069497      64.069497      64.069497    1[6-(6,6)]
   224       70.40689       70.40689       70.40689    1[6-(6,6)]
   225       70.40689       70.40689       70.40689    1[6-(6,6)]
   226       74.50301       74.50301       74.50301    1[6-(6,6)]
   227      80.840403      80.840403      80.840403    1[6-(6,6)]
   228      64.069497      64.069497      64.069497    1[6-(6,6)]
   229      30.875952      30.875952      30.875952    6[1-(0),6-(1,6),6-(6,6)]
   230      29.999247      29.999247      29.999247    6[1-(0),6-(1,6),6-(6,6)]
   231      28.324089      28.324089      28.324089    6[1-(0),6-(1,6),6-(6,6)]
   232      27.362853      27.362853      27.362853    6[1-(0),6-(1,6),6-(6,6)]
   233      25.397392      25.397392      25.397392    6[1-(0),6-(1,6),6-(6,6)]
   234      25.401739      25.401739      25.401739    6[1-(0),6-(1,6),6-(6,6)]
   235      25.404638      25.404638      25.404638    6[1-(0),6-(1,6),6-(6,6)]
   236      25.404638      25.404638      25.404638    6[1-(0),6-(1,6),6-(6,6)]
   237      22.905908      22.905908      22.905908    6[1-(0),6-(1,6),6-(6,6)]
   238      22.901561      22.901561      22.901561    6[1-(0),6-(1,6),6-(6,6)]
   239      22.898662      22.898662      22.898662    6[1-(0),6-(1,6),6-(6,6)]
   240      22.898662      22.898662      22.898662    6[1-(0),6-(1,6),6-(6,6)]
   241      17.427348      17.427348      17.427348    6[1-(0),6-(1,6),6-(6,6)]
   242      18.304053      18.304053      18.304053    6[1-(0),6-(1,6),6-(6,6)]
   243      19.979211      19.979211      19.979211    6[1-(0),6-(1,6),6-(6,6)]
   244      20.940447      20.940447      20.940447    6[1-(0),6-(1,6),6-(6,6)]
   245      33.423468      33.423468      33.423468    6[1-(0),6-(1,6),6-(6,6)]
   246      33.773184      33.773184      33.773184    6[1-(0),6-(1,6),6-(6,6)]
   247      34.571638      34.571638      34.571638    6[1-(0),6-(1,6),6-(6,6)]
   248      34.838272      34.838272      34.838272    6[1-(0),6-(1,6),6-(6,6)]
   249      14.879832      14.879832      14.879832    6[1-(0),6-(1,6),6-(6,6)]
   250      14.530116      14.530116      14.530116    6[1-(0),6-(1,6),6-(6,6)]
   251      13.731662      13.731662      13.731662    6[1-(0),6-(1,6),6-(6,6)]
   252      13.465028      13.465028      13.465028    6[1-(0),6-(1,6),6-(6,6)]
   253      20.358392      20.358392      20.358392    6[1-(0),6-(1,6),6-(6,6)]
   254      19.127624      19.127624      19.127624    6[1-(0),6-(1,6),6-(6,6)]
   255      16.651114      16.651114      16.651114    6[1-(0),6-(1,6),6-(6,6)]
   256      15.423244      15.423244      15.423244    6[1-(0),6-(1,6),6-(6,6)]
   257      27.944908      27.944908      27.944908    6[1-(0),6-(1,6),6-(6,6)]
   258      29.175676      29.175676      29.175676    6[1-(0),6-(1,6),6-(6,6)]
   259      31.652186      31.652186      31.652186    6[1-(0),6-(1,6),6-(6,6)]
   260      32.880056      32.880056      32.880056    6[1-(0),6-(1,6),6-(6,6)]
   261      34.669211      34.669211      34.669211    6[1-(0),6-(1,6),6-(6,6)]
   262      35.023274      35.023274      35.023274    6[1-(0),6-(1,6),6-(6,6)]
   263      35.824625      35.824625      35.824625    6[1-(0),6-(1,6),6-(6,6)]
   264       36.09126       36.09126       36.09126    6[1-(0),6-(1,6),6-(6,6)]
   265      21.604134      21.604134      21.604134    6[1-(0),6-(1,6),6-(6,6)]
   266      20.377713      20.377713      20.377713    6[1-(0),6-(1,6),6-(6,6)]
   267      17.904101      17.904101      17.904101    6[1-(0),6-(1,6),6-(6,6)]
   268      16.676231      16.676231      16.676231    6[1-(0),6-(1,6),6-(6,6)]
   269      13.634089      13.634089      13.634089    6[1-(0),6-(1,6),6-(6,6)]
   270      13.280026      13.280026      13.280026    6[1-(0),6-(1,6),6-(6,6)]
   271      12.478675      12.478675      12.478675    6[1-(0),6-(1,6),6-(6,6)]
   272       12.21204       12.21204       12.21204    6[1-(0),6-(1,6),6-(6,6)]
   273      26.699166      26.699166      26.699166    6[1-(0),6-(1,6),6-(6,6)]
   274      27.925587      27.925587      27.925587    6[1-(0),6-(1,6),6-(6,6)]
   275      30.399199      30.399199      30.399199    6[1-(0),6-(1,6),6-(6,6)]
   276      31.627069      31.627069      31.627069    6[1-(0),6-(1,6),6-(6,6)]
   277      75.002466      75.002466      75.002466    6[1-(0),6-(1,6),6-(6,6)]
   278      76.228887      76.228887      76.228887    6[1-(0),6-(1,6),6-(6,6)]
   279      78.702499      78.702499      78.702499    6[1-(0),6-(1,6),6-(6,6)]
   280      79.930369      79.930369      79.930369    6[1-(0),6-(1,6),6-(6,6)]
   281      61.937389      61.937389      61.937389    6[1-(0),6-(1,6),6-(6,6)]
   282      61.583326      61.583326      61.583326    6[1-(0),6-(1,6),6-(6,6)]
   283      60.781975      60.781975      60.781975    6[1-(0),6-(1,6),6-(6,6)]
   284       60.51534       60.51534       60.51534    6[1-(0),6-(1,6),6-(6,6)]
   285      69.907434      69.907434      69.907434    6[1-(0),6-(1,6),6-(6,6)]
   286      68.681013      68.681013      68.681013    6[1-(0),6-(1,6),6-(6,6)]
   287      66.207401      66.207401      66.207401    6[1-(0),6-(1,6),6-(6,6)]
   288      64.979531      64.979531      64.979531    6[1-(0),6-(1,6),6-(6,6)]
   289      82.972511      82.972511      82.972511    6[1-(0),6-(1,6),6-(6,6)]
   290      83.326574      83.326574      83.326574    6[1-(0),6-(1,6),6-(6,6)]
   291      84.127925      84.127925      84.127925    6[1-(0),6-(1,6),6-(6,6)]
   292       84.39456       84.39456       84.39456    6[1-(0),6-(1,6),6-(6,6)]
   293      73.700692      73.700692      73.700692    6[1-(0),6-(1,6),6-(6,6)]
   294      73.705039      73.705039      73.705039    6[1-(0),6-(1,6),6-(6,6)]
   295      73.707938      73.707938      73.707938    6[1-(0),6-(1,6),6-(6,6)]
   296      73.707938      73.707938      73.707938    6[1-(0),6-(1,6),6-(6,6)]
   297      79.179252      79.179252      79.179252    6[1-(0),6-(1,6),6-(6,6)]
   298      78.302547      78.302547      78.302547    6[1-(0),6-(1,6),6-(6,6)]
   299      76.627389      76.627389      76.627389    6[1-(0),6-(1,6),6-(6,6)]
   300      75.666153      75.666153      75.666153    6[1-(0),6-(1,6),6-(6,6)]
   301      65.730648      65.730648      65.730648    6[1-(0),6-(1,6),6-(6,6)]
   302      66.607353      66.607353      66.607353    6[1-(0),6-(1,6),6-(6,6)]
   303      68.282511      68.282511      68.282511    6[1-(0),6-(1,6),6-(6,6)]
   304      69.243747      69.243747      69.243747    6[1-(0),6-(1,6),6-(6,6)]
   305      71.209208      71.209208      71.209208    6[1-(0),6-(1,6),6-(6,6)]
   306      71.204861      71.204861      71.204861    6[1-(0),6-(1,6),6-(6,6)]
   307      71.201962      71.201962      71.201962    6[1-(0),6-(1,6),6-(6,6)]
   308      71.201962      71.201962      71.201962    6[1-(0),6-(1,6),6-(6,6)]
   309      68.661692      68.661692      68.661692    6[1-(0),6-(1,6),6-(6,6)]
   310      67.430924      67.430924      67.430924    6[1-(0),6-(1,6),6-(6,6)]
   311      64.954414      64.954414      64.954414    6[1-(0),6-(1,6),6-(6,6)]
   312      63.726544      63.726544      63.726544    6[1-(0),6-(1,6),6-(6,6)]
   313      76.248208      76.248208      76.248208    6[1-(0),6-(1,6),6-(6,6)]
   314      77.478976      77.478976      77.478976    6[1-(0),6-(1,6),6-(6,6)]
   315      79.955486      79.955486      79.955486    6[1-(0),6-(1,6),6-(6,6)]
   316      81.183356      81.183356      81.183356    6[1-(0),6-(1,6),6-(6,6)]
   317      81.726768      81.726768      81.726768    6[1-(0),6-(1,6),6-(6,6)]
   318      82.076484      82.076484      82.076484    6[1-(0),6-(1,6),6-(6,6)]
   319      82.874938      82.874938      82.874938    6[1-(0),6-(1,6),6-(6,6)]
   320      83.141572      83.141572      83.141572    6[1-(0),6-(1,6),6-(6,6)]
   321      63.183132      63.183132      63.183132    6[1-(0),6-(1,6),6-(6,6)]
   322      62.833416      62.833416      62.833416    6[1-(0),6-(1,6),6-(6,6)]
   323      62.034962      62.034962      62.034962    6[1-(0),6-(1,6),6-(6,6)]
   324      61.768328      61.768328      61.768328    6[1-(0),6-(1,6),6-(6,6)]
   325      65.730648      65.730648      65.730648    6[1-(0),6-(1,6),6-(6,6)]
   326      66.607353      66.607353      66.607353    6[1-(0),6-(1,6),6-(6,6)]
   327      68.282511      68.282511      68.282511    6[1-(0),6-(1,6),6-(6,6)]
   328      69.243747      69.243747      69.243747    6[1-(0),6-(1,6),6-(6,6)]
   329      71.209208      71.209208      71.209208    6[1-(0),6-(1,6),6-(6,6)]
   330      71.204861      71.204861      71.204861    6[1-(0),6-(1,6),6-(6,6)]
   331      71.201962      71.201962      71.201962    6[1-(0),6-(1,6),6-(6,6)]
   332      71.201962      71.201962      71.201962    6[1-(0),6-(1,6),6-(6,6)]
   333      73.700692      73.700692      73.700692    6[1-(0),6-(1,6),6-(6,6)]
   334      73.705039      73.705039      73.705039    6[1-(0),6-(1,6),6-(6,6)]
   335      73.707938      73.707938      73.707938    6[1-(0),6-(1,6),6-(6,6)]
   336      73.707938      73.707938      73.707938    6[1-(0),6-(1,6),6-(6,6)]
   337      79.179252      79.179252      79.179252    6[1-(0),6-(1,6),6-(6,6)]
   338      78.302547      78.302547      78.302547    6[1-(0),6-(1,6),6-(6,6)]
   339      76.627389      76.627389      76.627389    6[1-(0),6-(1,6),6-(6,6)]
   340      75.666153      75.666153      75.666153    6[1-(0),6-(1,6),6-(6,6)]
   341      63.183132      63.183132      63.183132    6[1-(0),6-(1,6),6-(6,6)]
   342      62.833416      62.833416      62.833416    6[1-(0),6-(1,6),6-(6,6)]
   343      62.034962      62.034962      62.034962    6[1-(0),6-(1,6),6-(6,6)]
   344      61.768328      61.768328      61.768328    6[1-(0),6-(1,6),6-(6,6)]
   345      81.726768      81.726768      81.726768    6[1-(0),6-(1,6),6-(6,6)]
   346      82.076484      82.076484      82.076484    6[1-(0),6-(1,6),6-(6,6)]
   347      82.874938      82.874938      82.874938    6[1-(0),6-(1,6),6-(6,6)]
   348      83.141572      83.141572      83.141572    6[1-(0),6-(1,6),6-(6,6)]
   349      76.248208      76.248208      76.248208    6[1-(0),6-(1,6),6-(6,6)]
   350      77.478976      77.478976      77.478976    6[1-(0),6-(1,6),6-(6,6)]
   351      79.955486      79.955486      79.955486    6[1-(0),6-(1,6),6-(6,6)]
   352      81.183356      81.183356      81.183356    6[1-(0),6-(1,6),6-(6,6)]
   353      68.661692      68.661692      68.661692    6[1-(0),6-(1,6),6-(6,6)]
   354      67.430924      67.430924      67.430924    6[1-(0),6-(1,6),6-(6,6)]
   355      64.954414      64.954414      64.954414    6[1-(0),6-(1,6),6-(6,6)]
   356      63.726544      63.726544      63.726544    6[1-(0),6-(1,6),6-(6,6)]
   357      61.937389      61.937389      61.937389    6[1-(0),6-(1,6),6-(6,6)]
   358      61.583326      61.583326      61.583326    6[1-(0),6-(1,6),6-(6,6)]
   359      60.781975      60.781975      60.781975    6[1-(0),6-(1,6),6-(6,6)]
   360       60.51534       60.51534       60.51534    6[1-(0),6-(1,6),6-(6,6)]
   361      75.002466      75.002466      75.002466    6[1-(0),6-(1,6),6-(6,6)]
   362      76.228887      76.228887      76.228887    6[1-(0),6-(1,6),6-(6,6)]
   363      78.702499      78.702499      78.702499    6[1-(0),6-(1,6),6-(6,6)]
   364      79.930369      79.930369      79.930369    6[1-(0),6-(1,6),6-(6,6)]
   365      82.972511      82.972511      82.972511    6[1-(0),6-(1,6),6-(6,6)]
   366      83.326574      83.326574      83.326574    6[1-(0),6-(1,6),6-(6,6)]
   367      84.127925      84.127925      84.127925    6[1-(0),6-(1,6),6-(6,6)]
   368       84.39456       84.39456       84.39456    6[1-(0),6-(1,6),6-(6,6)]
   369      69.907434      69.907434      69.907434    6[1-(0),6-(1,6),6-(6,6)]
   370      68.681013      68.681013      68.681013    6[1-(0),6-(1,6),6-(6,6)]
   371      66.207401      66.207401      66.207401    6[1-(0),6-(1,6),6-(6,6)]
   372      64.979531      64.979531      64.979531    6[1-(0),6-(1,6),6-(6,6)]
   373      21.604134      21.604134      21.604134    6[1-(0),6-(1,6),6-(6,6)]
   374      20.377713      20.377713      20.377713    6[1-(0),6-(1,6),6-(6,6)]
   375      17.904101      17.904101      17.904101    6[1-(0),6-(1,6),6-(6,6)]
   376      16.676231      16.676231      16.676231    6[1-(0),6-(1,6),6-(6,6)]
   377      34.669211      34.669211      34.669211    6[1-(0),6-(1,6),6-(6,6)]
   378      35.023274      35.023274      35.023274    6[1-(0),6-(1,6),6-(6,6)]
   379      35.824625      35.824625      35.824625    6[1-(0),6-(1,6),6-(6,6)]
   380       36.09126       36.09126       36.09126    6[1-(0),6-(1,6),6-(6,6)]
   381      26.699166      26.699166      26.699166    6[1-(0),6-(1,6),6-(6,6)]
   382      27.925587      27.925587      27.925587    6[1-(0),6-(1,6),6-(6,6)]
   383      30.399199      30.399199      30.399199    6[1-(0),6-(1,6),6-(6,6)]
   384      31.627069      31.627069      31.627069    6[1-(0),6-(1,6),6-(6,6)]
   385      13.634089      13.634089      13.634089    6[1-(0),6-(1,6),6-(6,6)]
   386      13.280026      13.280026      13.280026    6[1-(0),6-(1,6),6-(6,6)]
   387      12.478675      12.478675      12.478675    6[1-(0),6-(1,6),6-(6,6)]
   388       12.21204       12.21204       12.21204    6[1-(0),6-(1,6),6-(6,6)]
   389      22.905908      22.905908      22.905908    6[1-(0),6-(1,6),6-(6,6)]
   390      22.901561      22.901561      22.901561    6[1-(0),6-(1,6),6-(6,6)]
   391      22.898662      22.898662      22.898662    6[1-(0),6-(1,6),6-(6,6)]
   392      22.898662      22.898662      22.898662    6[1-(0),6-(1,6),6-(6,6)]
   393      17.427348      17.427348      17.427348    6[1-(0),6-(1,6),6-(6,6)]
   394      18.304053      18.304053      18.304053    6[1-(0),6-(1,6),6-(6,6)]
   395      19.979211      19.979211      19.979211    6[1-(0),6-(1,6),6-(6,6)]
   396      20.940447      20.940447      20.940447    6[1-(0),6-(1,6),6-(6,6)]
   397      30.875952      30.875952      30.875952    6[1-(0),6-(1,6),6-(6,6)]
   398      29.999247      29.999247      29.999247    6[1-(0),6-(1,6),6-(6,6)]
   399      28.324089      28.324089      28.324089    6[1-(0),6-(1,6),6-(6,6)]
   400      27.362853      27.362853      27.362853    6[1-(0),6-(1,6),6-(6,6)]
   401      25.397392      25.397392      25.397392    6[1-(0),6-(1,6),6-(6,6)]
   402      25.401739      25.401739      25.401739    6[1-(0),6-(1,6),6-(6,6)]
   403      25.404638      25.404638      25.404638    6[1-(0),6-(1,6),6-(6,6)]
   404      25.404638      25.404638      25.404638    6[1-(0),6-(1,6),6-(6,6)]
   405      27.944908      27.944908      27.944908    6[1-(0),6-(1,6),6-(6,6)]
   406      29.175676      29.175676      29.175676    6[1-(0),6-(1,6),6-(6,6)]
   407      31.652186      31.652186      31.652186    6[1-(0),6-(1,6),6-(6,6)]
   408      32.880056      32.880056      32.880056    6[1-(0),6-(1,6),6-(6,6)]
   409      20.358392      20.358392      20.358392    6[1-(0),6-(1,6),6-(6,6)]
   410      19.127624      19.127624      19.127624    6[1-(0),6-(1,6),6-(6,6)]
   411      16.651114      16.651114      16.651114    6[1-(0),6-(1,6),6-(6,6)]
   412      15.423244      15.423244      15.423244    6[1-(0),6-(1,6),6-(6,6)]
   413      14.879832      14.879832      14.879832    6[1-(0),6-(1,6),6-(6,6)]
   414      14.530116      14.530116      14.530116    6[1-(0),6-(1,6),6-(6,6)]
   415      13.731662      13.731662      13.731662    6[1-(0),6-(1,6),6-(6,6)]
   416      13.465028      13.465028      13.465028    6[1-(0),6-(1,6),6-(6,6)]
   417      33.423468      33.423468      33.423468    6[1-(0),6-(1,6),6-(6,6)]
   418      33.773184      33.773184      33.773184    6[1-(0),6-(1,6),6-(6,6)]
   419      34.571638      34.571638      34.571638    6[1-(0),6-(1,6),6-(6,6)]
   420      34.838272      34.838272      34.838272    6[1-(0),6-(1,6),6-(6,6)]
   421      32.811466      32.811466      32.811466    6[1-(0),6-(6,6),6-(6,6)]
   422      25.394977      25.394977      25.394977    6[1-(0),6-(6,6),6-(6,6)]
   423      22.908323      22.908323      22.908323    6[1-(0),6-(6,6),6-(6,6)]
   424      15.491834      15.491834      15.491834    6[1-(0),6-(6,6),6-(6,6)]
   425      32.811466      32.811466      32.811466    6[1-(0),6-(6,6),6-(6,6)]
   426      15.491834      15.491834      15.491834    6[1-(0),6-(6,6),6-(6,6)]
   427      22.908323      22.908323      22.908323    6[1-(0),6-(6,6),6-(6,6)]
   428      25.394977      25.394977      25.394977    6[1-(0),6-(6,6),6-(6,6)]
   429      34.054793      34.054793      34.054793    6[1-(0),6-(6,6),6-(6,6)]
   430       24.15165       24.15165       24.15165    6[1-(0),6-(6,6),6-(6,6)]
   431      14.248507      14.248507      14.248507    6[1-(0),6-(6,6),6-(6,6)]
   432       24.15165       24.15165       24.15165    6[1-(0),6-(6,6),6-(6,6)]
   433       72.45495       72.45495       72.45495    6[1-(0),6-(6,6),6-(6,6)]
   434      62.551807      62.551807      62.551807    6[1-(0),6-(6,6),6-(6,6)]
   435       72.45495       72.45495       72.45495    6[1-(0),6-(6,6),6-(6,6)]
   436      82.358093      82.358093      82.358093    6[1-(0),6-(6,6),6-(6,6)]
   437      73.698277      73.698277      73.698277    6[1-(0),6-(6,6),6-(6,6)]
   438      81.114766      81.114766      81.114766    6[1-(0),6-(6,6),6-(6,6)]
   439      63.795134      63.795134      63.795134    6[1-(0),6-(6,6),6-(6,6)]
   440      71.211623      71.211623      71.211623    6[1-(0),6-(6,6),6-(6,6)]
   441      71.211623      71.211623      71.211623    6[1-(0),6-(6,6),6-(6,6)]
   442      73.698277      73.698277      73.698277    6[1-(0),6-(6,6),6-(6,6)]
   443      81.114766      81.114766      81.114766    6[1-(0),6-(6,6),6-(6,6)]
   444      63.795134      63.795134      63.795134    6[1-(0),6-(6,6),6-(6,6)]
   445      32.401854      32.401854      32.401854    6[6-(1,6),6-(1,6),6-(6,6)]
   446       31.32952       31.32952       31.32952    6[6-(1,6),6-(1,6),6-(6,6)]
   447      29.663057      29.663057      29.663057    6[6-(1,6),6-(1,6),6-(6,6)]
   448      28.783936      28.783936      28.783936    6[6-(1,6),6-(1,6),6-(6,6)]
   449      26.944547      26.944547      26.944547    6[6-(1,6),6-(1,6),6-(8,8)]
   450      25.838401      25.838401      25.838401    6[6-(6,6),8-(29),8-(29)]
   451       24.15165       24.15165       24.15165    6[6-(1,6),6-(1,6),6-(6,6)]
   452       24.15165       24.15165       24.15165    6[6-(1,6),6-(1,6),6-(6,6)]
   453       24.15165       24.15165       24.15165    6[6-(1,6),6-(1,6),6-(6,6)]
   454       24.15165       24.15165       24.15165    6[6-(1,6),6-(1,6),6-(6,6)]
   455       24.15165       24.15165       24.15165    6[6-(1,6),6-(1,6),6-(8,8)]
   456       24.15165       24.15165       24.15165    6[6-(6,6),8-(29),8-(29)]
   457       24.15165       24.15165       24.15165    6[6-(1,6),6-(1,6),6-(6,6)]
   458       24.15165       24.15165       24.15165    6[6-(1,6),6-(1,6),6-(6,6)]
   459       24.15165       24.15165       24.15165    6[6-(1,6),6-(1,6),6-(6,6)]
   460       24.15165       24.15165       24.15165    6[6-(1,6),6-(1,6),6-(6,6)]
   461       24.15165       24.15165       24.15165    6[6-(1,6),6-(1,6),6-(8,8)]
   462       24.15165       24.15165       24.15165    6[6-(6,6),8-(29),8-(29)]
   463      15.901446      15.901446      15.901446    6[6-(1,6),6-(1,6),6-(6,6)]
   464       16.97378       16.97378       16.97378    6[6-(1,6),6-(1,6),6-(6,6)]
   465      18.640243      18.640243      18.640243    6[6-(1,6),6-(1,6),6-(6,6)]
   466      19.519364      19.519364      19.519364    6[6-(1,6),6-(1,6),6-(6,6)]
   467      21.358753      21.358753      21.358753    6[6-(1,6),6-(1,6),6-(8,8)]
   468      22.464899      22.464899      22.464899    6[6-(6,6),8-(29),8-(29)]
   469      33.648079      33.648079      33.648079    6[6-(1,6),6-(1,6),6-(6,6)]
   470      33.899256      33.899256      33.899256    6[6-(1,6),6-(1,6),6-(6,6)]
   471      34.650372      34.650372      34.650372    6[6-(1,6),6-(1,6),6-(6,6)]
   472      35.085585      35.085585      35.085585    6[6-(1,6),6-(1,6),6-(6,6)]
   473      35.653149      35.653149      35.653149    6[6-(1,6),6-(1,6),6-(8,8)]
   474      35.853607      35.853607      35.853607    6[6-(6,6),8-(29),8-(29)]
   475      14.655221      14.655221      14.655221    6[6-(1,6),6-(1,6),6-(6,6)]
   476      14.404044      14.404044      14.404044    6[6-(1,6),6-(1,6),6-(6,6)]
   477      13.652928      13.652928      13.652928    6[6-(1,6),6-(1,6),6-(6,6)]
   478      13.217715      13.217715      13.217715    6[6-(1,6),6-(1,6),6-(6,6)]
   479      12.650151      12.650151      12.650151    6[6-(1,6),6-(1,6),6-(8,8)]
   480      12.449693      12.449693      12.449693    6[6-(6,6),8-(29),8-(29)]
   481      22.905425      22.905425      22.905425    6[6-(1,6),6-(1,6),6-(6,6)]
   482      21.581914      21.581914      21.581914    6[6-(1,6),6-(1,6),6-(6,6)]
   483      19.164334      19.164334      19.164334    6[6-(1,6),6-(1,6),6-(6,6)]
   484      17.850001      17.850001      17.850001    6[6-(1,6),6-(1,6),6-(6,6)]
   485      15.443048      15.443048      15.443048    6[6-(1,6),6-(1,6),6-(8,8)]
   486      14.136444      14.136444      14.136444    6[6-(6,6),8-(29),8-(29)]
   487      25.397875      25.397875      25.397875    6[6-(1,6),6-(1,6),6-(6,6)]
   488      26.721386      26.721386      26.721386    6[6-(1,6),6-(1,6),6-(6,6)]
   489      29.138966      29.138966      29.138966    6[6-(1,6),6-(1,6),6-(6,6)]
   490      30.453299      30.453299      30.453299    6[6-(1,6),6-(1,6),6-(6,6)]
   491      32.860252      32.860252      32.860252    6[6-(1,6),6-(1,6),6-(8,8)]
   492      34.166856      34.166856      34.166856    6[6-(6,6),8-(29),8-(29)]
   493      33.648079      33.648079      33.648079    6[6-(1,6),6-(1,6),6-(6,6)]
   494      33.899256      33.899256      33.899256    6[6-(1,6),6-(1,6),6-(6,6)]
   495      34.650372      34.650372      34.650372    6[6-(1,6),6-(1,6),6-(6,6)]
   496      35.085585      35.085585      35.085585    6[6-(1,6),6-(1,6),6-(6,6)]
   497      35.653149      35.653149      35.653149    6[6-(1,6),6-(1,6),6-(8,8)]
   498      35.853607      35.853607      35.853607    6[6-(6,6),8-(29),8-(29)]
   499      22.905425      22.905425      22.905425    6[6-(1,6),6-(1,6),6-(6,6)]
   500      21.581914      21.581914      21.581914    6[6-(1,6),6-(1,6),6-(6,6)]
   501      19.164334      19.164334      19.164334    6[6-(1,6),6-(1,6),6-(6,6)]
   502      17.850001      17.850001      17.850001    6[6-(1,6),6-(1,6),6-(6,6)]
   503      15.443048      15.443048      15.443048    6[6-(1,6),6-(1,6),6-(8,8)]
   504      14.136444      14.136444      14.136444    6[6-(6,6),8-(29),8-(29)]
   505      14.655221      14.655221      14.655221    6[6-(1,6),6-(1,6),6-(6,6)]
   506      14.404044      14.404044      14.404044    6[6-(1,6),6-(1,6),6-(6,6)]
   507      13.652928      13.652928      13.652928    6[6-(1,6),6-(1,6),6-(6,6)]
   508      13.217715      13.217715      13.217715    6[6-(1,6),6-(1,6),6-(6,6)]
   509      12.650151      12.650151      12.650151    6[6-(1,6),6-(1,6),6-(8,8)]
   510      12.449693      12.449693      12.449693    6[6-(6,6),8-(29),8-(29)]
   511      25.397875      25.397875      25.397875    6[6-(1,6),6-(1,6),6-(6,6)]
   512      26.721386      26.721386      26.721386    6[6-(1,6),6-(1,6),6-(6,6)]
   513      29.138966      29.138966      29.138966    6[6-(1,6),6-(1,6),6-(6,6)]
   514      30.453299      30.453299      30.453299    6[6-(1,6),6-(1,6),6-(6,6)]
   515      32.860252      32.860252      32.860252    6[6-(1,6),6-(1,6),6-(8,8)]
   516      34.166856      34.166856      34.166856    6[6-(6,6),8-(29),8-(29)]
   517      73.701175      73.701175      73.701175    6[6-(1,6),6-(1,6),6-(6,6)]
   518      75.024686      75.024686      75.024686    6[6-(1,6),6-(1,6),6-(6,6)]
   519      77.442266      77.442266      77.442266    6[6-(1,6),6-(1,6),6-(6,6)]
   520      78.756599      78.756599      78.756599    6[6-(1,6),6-(1,6),6-(6,6)]
   521      81.163552      81.163552      81.163552    6[6-(1,6),6-(1,6),6-(8,8)]
   522      82.470156      82.470156      82.470156    6[6-(6,6),8-(29),8-(29)]
   523      62.958521      62.958521      62.958521    6[6-(1,6),6-(1,6),6-(6,6)]
   524      62.707344      62.707344      62.707344    6[6-(1,6),6-(1,6),6-(6,6)]
   525      61.956228      61.956228      61.956228    6[6-(1,6),6-(1,6),6-(6,6)]
   526      61.521015      61.521015      61.521015    6[6-(1,6),6-(1,6),6-(6,6)]
   527      60.953451      60.953451      60.953451    6[6-(1,6),6-(1,6),6-(8,8)]
   528      60.752993      60.752993      60.752993    6[6-(6,6),8-(29),8-(29)]
   529      71.208725      71.208725      71.208725    6[6-(1,6),6-(1,6),6-(6,6)]
   530      69.885214      69.885214      69.885214    6[6-(1,6),6-(1,6),6-(6,6)]
   531      67.467634      67.467634      67.467634    6[6-(1,6),6-(1,6),6-(6,6)]
   532      66.153301      66.153301      66.153301    6[6-(1,6),6-(1,6),6-(6,6)]
   533      63.746348      63.746348      63.746348    6[6-(1,6),6-(1,6),6-(8,8)]
   534      62.439744      62.439744      62.439744    6[6-(6,6),8-(29),8-(29)]
   535      81.951379      81.951379      81.951379    6[6-(1,6),6-(1,6),6-(6,6)]
   536      82.202556      82.202556      82.202556    6[6-(1,6),6-(1,6),6-(6,6)]
   537      82.953672      82.953672      82.953672    6[6-(1,6),6-(1,6),6-(6,6)]
   538      83.388885      83.388885      83.388885    6[6-(1,6),6-(1,6),6-(6,6)]
   539      83.956449      83.956449      83.956449    6[6-(1,6),6-(1,6),6-(8,8)]
   540      84.156907      84.156907      84.156907    6[6-(6,6),8-(29),8-(29)]
   541       72.45495       72.45495       72.45495    6[6-(1,6),6-(1,6),6-(6,6)]
   542       72.45495       72.45495       72.45495    6[6-(1,6),6-(1,6),6-(6,6)]
   543       72.45495       72.45495       72.45495    6[6-(1,6),6-(1,6),6-(6,6)]
   544       72.45495       72.45495       72.45495    6[6-(1,6),6-(1,6),6-(6,6)]
   545       72.45495       72.45495       72.45495    6[6-(1,6),6-(1,6),6-(8,8)]
   546       72.45495       72.45495       72.45495    6[6-(6,6),8-(29),8-(29)]
   547      80.705154      80.705154      80.705154    6[6-(1,6),6-(1,6),6-(6,6)]
   548       79.63282       79.63282       79.63282    6[6-(1,6),6-(1,6),6-(6,6)]
   549      77.966357      77.966357      77.966357    6[6-(1,6),6-(1,6),6-(6,6)]
   550      77.087236      77.087236      77.087236    6[6-(1,6),6-(1,6),6-(6,6)]
   551      75.247847      75.247847      75.247847    6[6-(1,6),6-(1,6),6-(8,8)]
   552      74.141701      74.141701      74.141701    6[6-(6,6),8-(29),8-(29)]
   553      64.204746      64.204746      64.204746    6[6-(1,6),6-(1,6),6-(6,6)]
   554       65.27708       65.27708       65.27708    6[6-(1,6),6-(1,6),6-(6,6)]
   555      66.943543      66.943543      66.943543    6[6-(1,6),6-(1,6),6-(6,6)]
   556      67.822664      67.822664      67.822664    6[6-(1,6),6-(1,6),6-(6,6)]
   557      69.662053      69.662053      69.662053    6[6-(1,6),6-(1,6),6-(8,8)]
   558      70.768199      70.768199      70.768199    6[6-(6,6),8-(29),8-(29)]
   559       72.45495       72.45495       72.45495    6[6-(1,6),6-(1,6),6-(6,6)]
   560       72.45495       72.45495       72.45495    6[6-(1,6),6-(1,6),6-(6,6)]
   561       72.45495       72.45495       72.45495    6[6-(1,6),6-(1,6),6-(6,6)]
   562       72.45495       72.45495       72.45495    6[6-(1,6),6-(1,6),6-(6,6)]
   563       72.45495       72.45495       72.45495    6[6-(1,6),6-(1,6),6-(8,8)]
   564       72.45495       72.45495       72.45495    6[6-(6,6),8-(29),8-(29)]
   565      71.208725      71.208725      71.208725    6[6-(1,6),6-(1,6),6-(6,6)]
   566      69.885214      69.885214      69.885214    6[6-(1,6),6-(1,6),6-(6,6)]
   567      67.467634      67.467634      67.467634    6[6-(1,6),6-(1,6),6-(6,6)]
   568      66.153301      66.153301      66.153301    6[6-(1,6),6-(1,6),6-(6,6)]
   569      63.746348      63.746348      63.746348    6[6-(1,6),6-(1,6),6-(8,8)]
   570      62.439744      62.439744      62.439744    6[6-(6,6),8-(29),8-(29)]
   571      73.701175      73.701175      73.701175    6[6-(1,6),6-(1,6),6-(6,6)]
   572      75.024686      75.024686      75.024686    6[6-(1,6),6-(1,6),6-(6,6)]
   573      77.442266      77.442266      77.442266    6[6-(1,6),6-(1,6),6-(6,6)]
   574      78.756599      78.756599      78.756599    6[6-(1,6),6-(1,6),6-(6,6)]
   575      81.163552      81.163552      81.163552    6[6-(1,6),6-(1,6),6-(8,8)]
   576      82.470156      82.470156      82.470156    6[6-(6,6),8-(29),8-(29)]
   577      81.951379      81.951379      81.951379    6[6-(1,6),6-(1,6),6-(6,6)]
   578      82.202556      82.202556      82.202556    6[6-(1,6),6-(1,6),6-(6,6)]
   579      82.953672      82.953672      82.953672    6[6-(1,6),6-(1,6),6-(6,6)]
   580      83.388885      83.388885      83.388885    6[6-(1,6),6-(1,6),6-(6,6)]
   581      83.956449      83.956449      83.956449    6[6-(1,6),6-(1,6),6-(8,8)]
   582      84.156907      84.156907      84.156907    6[6-(6,6),8-(29),8-(29)]
   583      62.958521      62.958521      62.958521    6[6-(1,6),6-(1,6),6-(6,6)]
   584      62.707344      62.707344      62.707344    6[6-(1,6),6-(1,6),6-(6,6)]
   585      61.956228      61.956228      61.956228    6[6-(1,6),6-(1,6),6-(6,6)]
   586      61.521015      61.521015      61.521015    6[6-(1,6),6-(1,6),6-(6,6)]
   587      60.953451      60.953451      60.953451    6[6-(1,6),6-(1,6),6-(8,8)]
   588      60.752993      60.752993      60.752993    6[6-(6,6),8-(29),8-(29)]
   589      49.658208      49.658208      49.658208    8[6-(6,8),29-(8,8,8)]
   590       25.28243       25.28243       25.28243    8[6-(6,8),29-(8,8,8)]
   591       71.32417       71.32417       71.32417    8[6-(6,8),29-(8,8,8)]
   592      46.948392      46.948392      46.948392    8[6-(6,8),29-(8,8,8)]
   593      59.552173      59.552173      59.552173    8[6-(6,8),29-(8,8,8)]
   594      37.054427      37.054427      37.054427    8[6-(6,8),29-(8,8,8)]
   595      61.430205      61.430205      61.430205    8[6-(6,8),29-(8,8,8)]
   596      35.176395      35.176395      35.176395    8[6-(6,8),29-(8,8,8)]
   597      36.531303      36.531303      36.531303    8[6-(6,8),29-(8,8,8)]
   598      38.409335      38.409335      38.409335    8[6-(6,8),29-(8,8,8)]
   599      60.075297      60.075297      60.075297    8[6-(6,8),29-(8,8,8)]
   600      58.197265      58.197265      58.197265    8[6-(6,8),29-(8,8,8)]
   601      58.197265      58.197265      58.197265    8[6-(6,8),29-(8,8,8)]
   602      60.075297      60.075297      60.075297    8[6-(6,8),29-(8,8,8)]
   603      38.409335      38.409335      38.409335    8[6-(6,8),29-(8,8,8)]
   604      36.531303      36.531303      36.531303    8[6-(6,8),29-(8,8,8)]
   605       25.28243       25.28243       25.28243    8[6-(6,8),29-(8,8,8)]
   606      49.658208      49.658208      49.658208    8[6-(6,8),29-(8,8,8)]
   607      46.948392      46.948392      46.948392    8[6-(6,8),29-(8,8,8)]
   608       71.32417       71.32417       71.32417    8[6-(6,8),29-(8,8,8)]
   609      61.430205      61.430205      61.430205    8[6-(6,8),29-(8,8,8)]
   610      35.176395      35.176395      35.176395    8[6-(6,8),29-(8,8,8)]
   611      59.552173      59.552173      59.552173    8[6-(6,8),29-(8,8,8)]
   612      37.054427      37.054427      37.054427    8[6-(6,8),29-(8,8,8)]
   613      46.948392      46.948392      46.948392    8[6-(6,8),29-(8,8,8)]
   614       71.32417       71.32417       71.32417    8[6-(6,8),29-(8,8,8)]
   615       25.28243       25.28243       25.28243    8[6-(6,8),29-(8,8,8)]
   616      49.658208      49.658208      49.658208    8[6-(6,8),29-(8,8,8)]
   617      37.054427      37.054427      37.054427    8[6-(6,8),29-(8,8,8)]
   618      59.552173      59.552173      59.552173    8[6-(6,8),29-(8,8,8)]
   619      35.176395      35.176395      35.176395    8[6-(6,8),29-(8,8,8)]
   620      61.430205      61.430205      61.430205    8[6-(6,8),29-(8,8,8)]
   621      60.075297      60.075297      60.075297    8[6-(6,8),29-(8,8,8)]
   622      58.197265      58.197265      58.197265    8[6-(6,8),29-(8,8,8)]
   623      36.531303      36.531303      36.531303    8[6-(6,8),29-(8,8,8)]
   624      38.409335      38.409335      38.409335    8[6-(6,8),29-(8,8,8)]
   625      38.409335      38.409335      38.409335    8[6-(6,8),29-(8,8,8)]
   626      36.531303      36.531303      36.531303    8[6-(6,8),29-(8,8,8)]
   627      58.197265      58.197265      58.197265    8[6-(6,8),29-(8,8,8)]
   628      60.075297      60.075297      60.075297    8[6-(6,8),29-(8,8,8)]
   629       71.32417       71.32417       71.32417    8[6-(6,8),29-(8,8,8)]
   630      46.948392      46.948392      46.948392    8[6-(6,8),29-(8,8,8)]
   631      49.658208      49.658208      49.658208    8[6-(6,8),29-(8,8,8)]
   632       25.28243       25.28243       25.28243    8[6-(6,8),29-(8,8,8)]
   633      35.176395      35.176395      35.176395    8[6-(6,8),29-(8,8,8)]
   634      61.430205      61.430205      61.430205    8[6-(6,8),29-(8,8,8)]
   635      37.054427      37.054427      37.054427    8[6-(6,8),29-(8,8,8)]
   636      59.552173      59.552173      59.552173    8[6-(6,8),29-(8,8,8)]
