# Supplementary material for: A collection of forcefield precursors for metal–organic frameworks
Source: RSC Adv. 2019 Nov 13;9(63):36492–507. doi: 10.1039/c9ra07327b (PMC9075174; doi:10.1039/c9ra07327b)
Supplement: RA-009-C9RA07327B-s159 [file RA-009-C9RA07327B-s159.txt]

BAZGEQ_clean

38.342000    0.000000    0.000000
0.000000    39.707000    0.000000
0.000000    0.000000    39.707000

     1       1.793639       1.793639       1.793639    29[8-(6),8-(6),8-(6),8-(6)]
     2       4.458791       4.458791       4.458791    29[8-(6),8-(6),8-(6),8-(6)]
     3      20.964639      20.964639      20.964639    29[8-(6),8-(6),8-(6),8-(6)]
     4      23.629791      23.629791      23.629791    29[8-(6),8-(6),8-(6),8-(6)]
     5      12.124507      12.124507      12.124507    29[8-(6),8-(6),8-(6),8-(6)]
     6      12.210393      12.210393      12.210393    29[8-(6),8-(6),8-(6),8-(6)]
     7      12.124507      12.124507      12.124507    29[8-(6),8-(6),8-(6),8-(6)]
     8      12.210393      12.210393      12.210393    29[8-(6),8-(6),8-(6),8-(6)]
     9      31.295507      31.295507      31.295507    29[8-(6),8-(6),8-(6),8-(6)]
    10      31.381393      31.381393      31.381393    29[8-(6),8-(6),8-(6),8-(6)]
    11      31.295507      31.295507      31.295507    29[8-(6),8-(6),8-(6),8-(6)]
    12      31.381393      31.381393      31.381393    29[8-(6),8-(6),8-(6),8-(6)]
    13      36.548361      36.548361      36.548361    29[8-(6),8-(6),8-(6),8-(6)]
    14      33.883209      33.883209      33.883209    29[8-(6),8-(6),8-(6),8-(6)]
    15      17.377361      17.377361      17.377361    29[8-(6),8-(6),8-(6),8-(6)]
    16      14.712209      14.712209      14.712209    29[8-(6),8-(6),8-(6),8-(6)]
    17      26.217493      26.217493      26.217493    29[8-(6),8-(6),8-(6),8-(6)]
    18      26.131607      26.131607      26.131607    29[8-(6),8-(6),8-(6),8-(6)]
    19      26.217493      26.217493      26.217493    29[8-(6),8-(6),8-(6),8-(6)]
    20      26.131607      26.131607      26.131607    29[8-(6),8-(6),8-(6),8-(6)]
    21       7.046493       7.046493       7.046493    29[8-(6),8-(6),8-(6),8-(6)]
    22       6.960607       6.960607       6.960607    29[8-(6),8-(6),8-(6),8-(6)]
    23       7.046493       7.046493       7.046493    29[8-(6),8-(6),8-(6),8-(6)]
    24       6.960607       6.960607       6.960607    29[8-(6),8-(6),8-(6),8-(6)]
    25       1.069742       1.069742       1.069742    1[6-(6,6)]
    26       1.092747       1.092747       1.092747    1[6-(6,6)]
    27       4.823424       4.823424       4.823424    1[6-(6,6)]
    28       4.765911       4.765911       4.765911    1[6-(6,6)]
    29       0.954716       0.954716       0.954716    1[6-(6,6)]
    30       1.146426       1.146426       1.146426    1[6-(6,6)]
    31       5.084149       5.084149       5.084149    1[6-(6,6)]
    32       4.880937       4.880937       4.880937    1[6-(6,6)]
    33       5.456067       5.456067       5.456067    1[6-(6,6)]
    34       7.031923       7.031923       7.031923    1[6-(6,6)]
    35       5.394719       5.394719       5.394719    1[6-(6,6)]
    36       4.045081       4.045081       4.045081    1[6-(6,6)]
    37       7.342493       7.342493       7.342493    1[6-(6,6)]
    38       8.949023       8.949023       8.949023    1[6-(6,6)]
    39       9.286432       9.286432       9.286432    1[6-(6,6)]
    40       7.706742       7.706742       7.706742    1[6-(6,6)]
    41       1.472333       1.472333       1.472333    1[6-(6,6)]
    42      38.207803      38.207803      38.207803    1[6-(6,6)]
    43      36.516921      36.516921      36.516921    1[6-(6,6)]
    44      38.054435      38.054435      38.054435    1[6-(6,6)]
    45      36.049148      36.049148      36.049148    1[6-(6,6)]
    46      34.519303      34.519303      34.519303    1[6-(6,6)]
    47      34.216401      34.216401      34.216401    1[6-(6,6)]
    48      35.788423      35.788423      35.788423    1[6-(6,6)]
    49       1.069742       1.069742       1.069742    1[6-(6,6)]
    50       1.092747       1.092747       1.092747    1[6-(6,6)]
    51       4.823424       4.823424       4.823424    1[6-(6,6)]
    52       4.765911       4.765911       4.765911    1[6-(6,6)]
    53       0.954716       0.954716       0.954716    1[6-(6,6)]
    54       1.146426       1.146426       1.146426    1[6-(6,6)]
    55       5.084149       5.084149       5.084149    1[6-(6,6)]
    56       4.880937       4.880937       4.880937    1[6-(6,6)]
    57       5.456067       5.456067       5.456067    1[6-(6,6)]
    58       7.031923       7.031923       7.031923    1[6-(6,6)]
    59       5.394719       5.394719       5.394719    1[6-(6,6)]
    60       4.045081       4.045081       4.045081    1[6-(6,6)]
    61       7.342493       7.342493       7.342493    1[6-(6,6)]
    62       8.949023       8.949023       8.949023    1[6-(6,6)]
    63       9.286432       9.286432       9.286432    1[6-(6,6)]
    64       7.706742       7.706742       7.706742    1[6-(6,6)]
    65       1.472333       1.472333       1.472333    1[6-(6,6)]
    66      38.207803      38.207803      38.207803    1[6-(6,6)]
    67      36.516921      36.516921      36.516921    1[6-(6,6)]
    68      38.054435      38.054435      38.054435    1[6-(6,6)]
    69      36.049148      36.049148      36.049148    1[6-(6,6)]
    70      34.519303      34.519303      34.519303    1[6-(6,6)]
    71      34.216401      34.216401      34.216401    1[6-(6,6)]
    72      35.788423      35.788423      35.788423    1[6-(6,6)]
    73      20.240742      20.240742      20.240742    1[6-(6,6)]
    74      20.263747      20.263747      20.263747    1[6-(6,6)]
    75      23.994424      23.994424      23.994424    1[6-(6,6)]
    76      23.936911      23.936911      23.936911    1[6-(6,6)]
    77      20.125716      20.125716      20.125716    1[6-(6,6)]
    78      20.317426      20.317426      20.317426    1[6-(6,6)]
    79      24.255149      24.255149      24.255149    1[6-(6,6)]
    80      24.051937      24.051937      24.051937    1[6-(6,6)]
    81      24.627067      24.627067      24.627067    1[6-(6,6)]
    82      26.202923      26.202923      26.202923    1[6-(6,6)]
    83      24.565719      24.565719      24.565719    1[6-(6,6)]
    84      23.216081      23.216081      23.216081    1[6-(6,6)]
    85      26.513493      26.513493      26.513493    1[6-(6,6)]
    86      28.120023      28.120023      28.120023    1[6-(6,6)]
    87      28.457432      28.457432      28.457432    1[6-(6,6)]
    88      26.877742      26.877742      26.877742    1[6-(6,6)]
    89      20.643333      20.643333      20.643333    1[6-(6,6)]
    90      19.036803      19.036803      19.036803    1[6-(6,6)]
    91      17.345921      17.345921      17.345921    1[6-(6,6)]
    92      18.883435      18.883435      18.883435    1[6-(6,6)]
    93      16.878148      16.878148      16.878148    1[6-(6,6)]
    94      15.348303      15.348303      15.348303    1[6-(6,6)]
    95      15.045401      15.045401      15.045401    1[6-(6,6)]
    96      16.617423      16.617423      16.617423    1[6-(6,6)]
    97      20.240742      20.240742      20.240742    1[6-(6,6)]
    98      20.263747      20.263747      20.263747    1[6-(6,6)]
    99      23.994424      23.994424      23.994424    1[6-(6,6)]
   100      23.936911      23.936911      23.936911    1[6-(6,6)]
   101      20.125716      20.125716      20.125716    1[6-(6,6)]
   102      20.317426      20.317426      20.317426    1[6-(6,6)]
   103      24.255149      24.255149      24.255149    1[6-(6,6)]
   104      24.051937      24.051937      24.051937    1[6-(6,6)]
   105      24.627067      24.627067      24.627067    1[6-(6,6)]
   106      26.202923      26.202923      26.202923    1[6-(6,6)]
   107      24.565719      24.565719      24.565719    1[6-(6,6)]
   108      23.216081      23.216081      23.216081    1[6-(6,6)]
   109      26.513493      26.513493      26.513493    1[6-(6,6)]
   110      28.120023      28.120023      28.120023    1[6-(6,6)]
   111      28.457432      28.457432      28.457432    1[6-(6,6)]
   112      26.877742      26.877742      26.877742    1[6-(6,6)]
   113      20.643333      20.643333      20.643333    1[6-(6,6)]
   114      19.036803      19.036803      19.036803    1[6-(6,6)]
   115      17.345921      17.345921      17.345921    1[6-(6,6)]
   116      18.883435      18.883435      18.883435    1[6-(6,6)]
   117      16.878148      16.878148      16.878148    1[6-(6,6)]
   118      15.348303      15.348303      15.348303    1[6-(6,6)]
   119      15.045401      15.045401      15.045401    1[6-(6,6)]
   120      16.617423      16.617423      16.617423    1[6-(6,6)]
   121       1.069742       1.069742       1.069742    1[6-(6,6)]
   122       1.092747       1.092747       1.092747    1[6-(6,6)]
   123       4.823424       4.823424       4.823424    1[6-(6,6)]
   124       4.765911       4.765911       4.765911    1[6-(6,6)]
   125       0.954716       0.954716       0.954716    1[6-(6,6)]
   126       1.146426       1.146426       1.146426    1[6-(6,6)]
   127       5.084149       5.084149       5.084149    1[6-(6,6)]
   128       4.880937       4.880937       4.880937    1[6-(6,6)]
   129       5.456067       5.456067       5.456067    1[6-(6,6)]
   130       7.031923       7.031923       7.031923    1[6-(6,6)]
   131       5.394719       5.394719       5.394719    1[6-(6,6)]
   132       4.045081       4.045081       4.045081    1[6-(6,6)]
   133       7.342493       7.342493       7.342493    1[6-(6,6)]
   134       8.949023       8.949023       8.949023    1[6-(6,6)]
   135       9.286432       9.286432       9.286432    1[6-(6,6)]
   136       7.706742       7.706742       7.706742    1[6-(6,6)]
   137       1.472333       1.472333       1.472333    1[6-(6,6)]
   138      38.207803      38.207803      38.207803    1[6-(6,6)]
   139      36.516921      36.516921      36.516921    1[6-(6,6)]
   140      38.054435      38.054435      38.054435    1[6-(6,6)]
   141      36.049148      36.049148      36.049148    1[6-(6,6)]
   142      34.519303      34.519303      34.519303    1[6-(6,6)]
   143      34.216401      34.216401      34.216401    1[6-(6,6)]
   144      35.788423      35.788423      35.788423    1[6-(6,6)]
   145       1.069742       1.069742       1.069742    1[6-(6,6)]
   146       1.092747       1.092747       1.092747    1[6-(6,6)]
   147       4.823424       4.823424       4.823424    1[6-(6,6)]
   148       4.765911       4.765911       4.765911    1[6-(6,6)]
   149       0.954716       0.954716       0.954716    1[6-(6,6)]
   150       1.146426       1.146426       1.146426    1[6-(6,6)]
   151       5.084149       5.084149       5.084149    1[6-(6,6)]
   152       4.880937       4.880937       4.880937    1[6-(6,6)]
   153       5.456067       5.456067       5.456067    1[6-(6,6)]
   154       7.031923       7.031923       7.031923    1[6-(6,6)]
   155       5.394719       5.394719       5.394719    1[6-(6,6)]
   156       4.045081       4.045081       4.045081    1[6-(6,6)]
   157       7.342493       7.342493       7.342493    1[6-(6,6)]
   158       8.949023       8.949023       8.949023    1[6-(6,6)]
   159       9.286432       9.286432       9.286432    1[6-(6,6)]
   160       7.706742       7.706742       7.706742    1[6-(6,6)]
   161       1.472333       1.472333       1.472333    1[6-(6,6)]
   162      38.207803      38.207803      38.207803    1[6-(6,6)]
   163      36.516921      36.516921      36.516921    1[6-(6,6)]
   164      38.054435      38.054435      38.054435    1[6-(6,6)]
   165      36.049148      36.049148      36.049148    1[6-(6,6)]
   166      34.519303      34.519303      34.519303    1[6-(6,6)]
   167      34.216401      34.216401      34.216401    1[6-(6,6)]
   168      35.788423      35.788423      35.788423    1[6-(6,6)]
   169      20.240742      20.240742      20.240742    1[6-(6,6)]
   170      20.263747      20.263747      20.263747    1[6-(6,6)]
   171      23.994424      23.994424      23.994424    1[6-(6,6)]
   172      23.936911      23.936911      23.936911    1[6-(6,6)]
   173      20.125716      20.125716      20.125716    1[6-(6,6)]
   174      20.317426      20.317426      20.317426    1[6-(6,6)]
   175      24.255149      24.255149      24.255149    1[6-(6,6)]
   176      24.051937      24.051937      24.051937    1[6-(6,6)]
   177      24.627067      24.627067      24.627067    1[6-(6,6)]
   178      26.202923      26.202923      26.202923    1[6-(6,6)]
   179      24.565719      24.565719      24.565719    1[6-(6,6)]
   180      23.216081      23.216081      23.216081    1[6-(6,6)]
   181      26.513493      26.513493      26.513493    1[6-(6,6)]
   182      28.120023      28.120023      28.120023    1[6-(6,6)]
   183      28.457432      28.457432      28.457432    1[6-(6,6)]
   184      26.877742      26.877742      26.877742    1[6-(6,6)]
   185      20.643333      20.643333      20.643333    1[6-(6,6)]
   186      19.036803      19.036803      19.036803    1[6-(6,6)]
   187      17.345921      17.345921      17.345921    1[6-(6,6)]
   188      18.883435      18.883435      18.883435    1[6-(6,6)]
   189      16.878148      16.878148      16.878148    1[6-(6,6)]
   190      15.348303      15.348303      15.348303    1[6-(6,6)]
   191      15.045401      15.045401      15.045401    1[6-(6,6)]
   192      16.617423      16.617423      16.617423    1[6-(6,6)]
   193      20.240742      20.240742      20.240742    1[6-(6,6)]
   194      20.263747      20.263747      20.263747    1[6-(6,6)]
   195      23.994424      23.994424      23.994424    1[6-(6,6)]
   196      23.936911      23.936911      23.936911    1[6-(6,6)]
   197      20.125716      20.125716      20.125716    1[6-(6,6)]
   198      20.317426      20.317426      20.317426    1[6-(6,6)]
   199      24.255149      24.255149      24.255149    1[6-(6,6)]
   200      24.051937      24.051937      24.051937    1[6-(6,6)]
   201      24.627067      24.627067      24.627067    1[6-(6,6)]
   202      26.202923      26.202923      26.202923    1[6-(6,6)]
   203      24.565719      24.565719      24.565719    1[6-(6,6)]
   204      23.216081      23.216081      23.216081    1[6-(6,6)]
   205      26.513493      26.513493      26.513493    1[6-(6,6)]
   206      28.120023      28.120023      28.120023    1[6-(6,6)]
   207      28.457432      28.457432      28.457432    1[6-(6,6)]
   208      26.877742      26.877742      26.877742    1[6-(6,6)]
   209      20.643333      20.643333      20.643333    1[6-(6,6)]
   210      19.036803      19.036803      19.036803    1[6-(6,6)]
   211      17.345921      17.345921      17.345921    1[6-(6,6)]
   212      18.883435      18.883435      18.883435    1[6-(6,6)]
   213      16.878148      16.878148      16.878148    1[6-(6,6)]
   214      15.348303      15.348303      15.348303    1[6-(6,6)]
   215      15.045401      15.045401      15.045401    1[6-(6,6)]
   216      16.617423      16.617423      16.617423    1[6-(6,6)]
   217      37.272258      37.272258      37.272258    1[6-(6,6)]
   218      37.249253      37.249253      37.249253    1[6-(6,6)]
   219      33.518576      33.518576      33.518576    1[6-(6,6)]
   220      33.576089      33.576089      33.576089    1[6-(6,6)]
   221      37.387284      37.387284      37.387284    1[6-(6,6)]
   222      37.195574      37.195574      37.195574    1[6-(6,6)]
   223      33.257851      33.257851      33.257851    1[6-(6,6)]
   224      33.461063      33.461063      33.461063    1[6-(6,6)]
   225      32.885933      32.885933      32.885933    1[6-(6,6)]
   226      31.310077      31.310077      31.310077    1[6-(6,6)]
   227      32.947281      32.947281      32.947281    1[6-(6,6)]
   228      34.296919      34.296919      34.296919    1[6-(6,6)]
   229      30.999507      30.999507      30.999507    1[6-(6,6)]
   230      29.392977      29.392977      29.392977    1[6-(6,6)]
   231      29.055568      29.055568      29.055568    1[6-(6,6)]
   232      30.635258      30.635258      30.635258    1[6-(6,6)]
   233      36.869667      36.869667      36.869667    1[6-(6,6)]
   234       0.134197       0.134197       0.134197    1[6-(6,6)]
   235       1.825079       1.825079       1.825079    1[6-(6,6)]
   236       0.287565       0.287565       0.287565    1[6-(6,6)]
   237       2.292852       2.292852       2.292852    1[6-(6,6)]
   238       3.822697       3.822697       3.822697    1[6-(6,6)]
   239       4.125599       4.125599       4.125599    1[6-(6,6)]
   240       2.553577       2.553577       2.553577    1[6-(6,6)]
   241      37.272258      37.272258      37.272258    1[6-(6,6)]
   242      37.249253      37.249253      37.249253    1[6-(6,6)]
   243      33.518576      33.518576      33.518576    1[6-(6,6)]
   244      33.576089      33.576089      33.576089    1[6-(6,6)]
   245      37.387284      37.387284      37.387284    1[6-(6,6)]
   246      37.195574      37.195574      37.195574    1[6-(6,6)]
   247      33.257851      33.257851      33.257851    1[6-(6,6)]
   248      33.461063      33.461063      33.461063    1[6-(6,6)]
   249      32.885933      32.885933      32.885933    1[6-(6,6)]
   250      31.310077      31.310077      31.310077    1[6-(6,6)]
   251      32.947281      32.947281      32.947281    1[6-(6,6)]
   252      34.296919      34.296919      34.296919    1[6-(6,6)]
   253      30.999507      30.999507      30.999507    1[6-(6,6)]
   254      29.392977      29.392977      29.392977    1[6-(6,6)]
   255      29.055568      29.055568      29.055568    1[6-(6,6)]
   256      30.635258      30.635258      30.635258    1[6-(6,6)]
   257      36.869667      36.869667      36.869667    1[6-(6,6)]
   258       0.134197       0.134197       0.134197    1[6-(6,6)]
   259       1.825079       1.825079       1.825079    1[6-(6,6)]
   260       0.287565       0.287565       0.287565    1[6-(6,6)]
   261       2.292852       2.292852       2.292852    1[6-(6,6)]
   262       3.822697       3.822697       3.822697    1[6-(6,6)]
   263       4.125599       4.125599       4.125599    1[6-(6,6)]
   264       2.553577       2.553577       2.553577    1[6-(6,6)]
   265      18.101258      18.101258      18.101258    1[6-(6,6)]
   266      18.078253      18.078253      18.078253    1[6-(6,6)]
   267      14.347576      14.347576      14.347576    1[6-(6,6)]
   268      14.405089      14.405089      14.405089    1[6-(6,6)]
   269      18.216284      18.216284      18.216284    1[6-(6,6)]
   270      18.024574      18.024574      18.024574    1[6-(6,6)]
   271      14.086851      14.086851      14.086851    1[6-(6,6)]
   272      14.290063      14.290063      14.290063    1[6-(6,6)]
   273      13.714933      13.714933      13.714933    1[6-(6,6)]
   274      12.139077      12.139077      12.139077    1[6-(6,6)]
   275      13.776281      13.776281      13.776281    1[6-(6,6)]
   276      15.125919      15.125919      15.125919    1[6-(6,6)]
   277      11.828507      11.828507      11.828507    1[6-(6,6)]
   278      10.221977      10.221977      10.221977    1[6-(6,6)]
   279       9.884568       9.884568       9.884568    1[6-(6,6)]
   280      11.464258      11.464258      11.464258    1[6-(6,6)]
   281      17.698667      17.698667      17.698667    1[6-(6,6)]
   282      19.305197      19.305197      19.305197    1[6-(6,6)]
   283      20.996079      20.996079      20.996079    1[6-(6,6)]
   284      19.458565      19.458565      19.458565    1[6-(6,6)]
   285      21.463852      21.463852      21.463852    1[6-(6,6)]
   286      22.993697      22.993697      22.993697    1[6-(6,6)]
   287      23.296599      23.296599      23.296599    1[6-(6,6)]
   288      21.724577      21.724577      21.724577    1[6-(6,6)]
   289      18.101258      18.101258      18.101258    1[6-(6,6)]
   290      18.078253      18.078253      18.078253    1[6-(6,6)]
   291      14.347576      14.347576      14.347576    1[6-(6,6)]
   292      14.405089      14.405089      14.405089    1[6-(6,6)]
   293      18.216284      18.216284      18.216284    1[6-(6,6)]
   294      18.024574      18.024574      18.024574    1[6-(6,6)]
   295      14.086851      14.086851      14.086851    1[6-(6,6)]
   296      14.290063      14.290063      14.290063    1[6-(6,6)]
   297      13.714933      13.714933      13.714933    1[6-(6,6)]
   298      12.139077      12.139077      12.139077    1[6-(6,6)]
   299      13.776281      13.776281      13.776281    1[6-(6,6)]
   300      15.125919      15.125919      15.125919    1[6-(6,6)]
   301      11.828507      11.828507      11.828507    1[6-(6,6)]
   302      10.221977      10.221977      10.221977    1[6-(6,6)]
   303       9.884568       9.884568       9.884568    1[6-(6,6)]
   304      11.464258      11.464258      11.464258    1[6-(6,6)]
   305      17.698667      17.698667      17.698667    1[6-(6,6)]
   306      19.305197      19.305197      19.305197    1[6-(6,6)]
   307      20.996079      20.996079      20.996079    1[6-(6,6)]
   308      19.458565      19.458565      19.458565    1[6-(6,6)]
   309      21.463852      21.463852      21.463852    1[6-(6,6)]
   310      22.993697      22.993697      22.993697    1[6-(6,6)]
   311      23.296599      23.296599      23.296599    1[6-(6,6)]
   312      21.724577      21.724577      21.724577    1[6-(6,6)]
   313      37.272258      37.272258      37.272258    1[6-(6,6)]
   314      37.249253      37.249253      37.249253    1[6-(6,6)]
   315      33.518576      33.518576      33.518576    1[6-(6,6)]
   316      33.576089      33.576089      33.576089    1[6-(6,6)]
   317      37.387284      37.387284      37.387284    1[6-(6,6)]
   318      37.195574      37.195574      37.195574    1[6-(6,6)]
   319      33.257851      33.257851      33.257851    1[6-(6,6)]
   320      33.461063      33.461063      33.461063    1[6-(6,6)]
   321      32.885933      32.885933      32.885933    1[6-(6,6)]
   322      31.310077      31.310077      31.310077    1[6-(6,6)]
   323      32.947281      32.947281      32.947281    1[6-(6,6)]
   324      34.296919      34.296919      34.296919    1[6-(6,6)]
   325      30.999507      30.999507      30.999507    1[6-(6,6)]
   326      29.392977      29.392977      29.392977    1[6-(6,6)]
   327      29.055568      29.055568      29.055568    1[6-(6,6)]
   328      30.635258      30.635258      30.635258    1[6-(6,6)]
   329      36.869667      36.869667      36.869667    1[6-(6,6)]
   330       0.134197       0.134197       0.134197    1[6-(6,6)]
   331       1.825079       1.825079       1.825079    1[6-(6,6)]
   332       0.287565       0.287565       0.287565    1[6-(6,6)]
   333       2.292852       2.292852       2.292852    1[6-(6,6)]
   334       3.822697       3.822697       3.822697    1[6-(6,6)]
   335       4.125599       4.125599       4.125599    1[6-(6,6)]
   336       2.553577       2.553577       2.553577    1[6-(6,6)]
   337      37.272258      37.272258      37.272258    1[6-(6,6)]
   338      37.249253      37.249253      37.249253    1[6-(6,6)]
   339      33.518576      33.518576      33.518576    1[6-(6,6)]
   340      33.576089      33.576089      33.576089    1[6-(6,6)]
   341      37.387284      37.387284      37.387284    1[6-(6,6)]
   342      37.195574      37.195574      37.195574    1[6-(6,6)]
   343      33.257851      33.257851      33.257851    1[6-(6,6)]
   344      33.461063      33.461063      33.461063    1[6-(6,6)]
   345      32.885933      32.885933      32.885933    1[6-(6,6)]
   346      31.310077      31.310077      31.310077    1[6-(6,6)]
   347      32.947281      32.947281      32.947281    1[6-(6,6)]
   348      34.296919      34.296919      34.296919    1[6-(6,6)]
   349      30.999507      30.999507      30.999507    1[6-(6,6)]
   350      29.392977      29.392977      29.392977    1[6-(6,6)]
   351      29.055568      29.055568      29.055568    1[6-(6,6)]
   352      30.635258      30.635258      30.635258    1[6-(6,6)]
   353      36.869667      36.869667      36.869667    1[6-(6,6)]
   354       0.134197       0.134197       0.134197    1[6-(6,6)]
   355       1.825079       1.825079       1.825079    1[6-(6,6)]
   356       0.287565       0.287565       0.287565    1[6-(6,6)]
   357       2.292852       2.292852       2.292852    1[6-(6,6)]
   358       3.822697       3.822697       3.822697    1[6-(6,6)]
   359       4.125599       4.125599       4.125599    1[6-(6,6)]
   360       2.553577       2.553577       2.553577    1[6-(6,6)]
   361      18.101258      18.101258      18.101258    1[6-(6,6)]
   362      18.078253      18.078253      18.078253    1[6-(6,6)]
   363      14.347576      14.347576      14.347576    1[6-(6,6)]
   364      14.405089      14.405089      14.405089    1[6-(6,6)]
   365      18.216284      18.216284      18.216284    1[6-(6,6)]
   366      18.024574      18.024574      18.024574    1[6-(6,6)]
   367      14.086851      14.086851      14.086851    1[6-(6,6)]
   368      14.290063      14.290063      14.290063    1[6-(6,6)]
   369      13.714933      13.714933      13.714933    1[6-(6,6)]
   370      12.139077      12.139077      12.139077    1[6-(6,6)]
   371      13.776281      13.776281      13.776281    1[6-(6,6)]
   372      15.125919      15.125919      15.125919    1[6-(6,6)]
   373      11.828507      11.828507      11.828507    1[6-(6,6)]
   374      10.221977      10.221977      10.221977    1[6-(6,6)]
   375       9.884568       9.884568       9.884568    1[6-(6,6)]
   376      11.464258      11.464258      11.464258    1[6-(6,6)]
   377      17.698667      17.698667      17.698667    1[6-(6,6)]
   378      19.305197      19.305197      19.305197    1[6-(6,6)]
   379      20.996079      20.996079      20.996079    1[6-(6,6)]
   380      19.458565      19.458565      19.458565    1[6-(6,6)]
   381      21.463852      21.463852      21.463852    1[6-(6,6)]
   382      22.993697      22.993697      22.993697    1[6-(6,6)]
   383      23.296599      23.296599      23.296599    1[6-(6,6)]
   384      21.724577      21.724577      21.724577    1[6-(6,6)]
   385      18.101258      18.101258      18.101258    1[6-(6,6)]
   386      18.078253      18.078253      18.078253    1[6-(6,6)]
   387      14.347576      14.347576      14.347576    1[6-(6,6)]
   388      14.405089      14.405089      14.405089    1[6-(6,6)]
   389      18.216284      18.216284      18.216284    1[6-(6,6)]
   390      18.024574      18.024574      18.024574    1[6-(6,6)]
   391      14.086851      14.086851      14.086851    1[6-(6,6)]
   392      14.290063      14.290063      14.290063    1[6-(6,6)]
   393      13.714933      13.714933      13.714933    1[6-(6,6)]
   394      12.139077      12.139077      12.139077    1[6-(6,6)]
   395      13.776281      13.776281      13.776281    1[6-(6,6)]
   396      15.125919      15.125919      15.125919    1[6-(6,6)]
   397      11.828507      11.828507      11.828507    1[6-(6,6)]
   398      10.221977      10.221977      10.221977    1[6-(6,6)]
   399       9.884568       9.884568       9.884568    1[6-(6,6)]
   400      11.464258      11.464258      11.464258    1[6-(6,6)]
   401      17.698667      17.698667      17.698667    1[6-(6,6)]
   402      19.305197      19.305197      19.305197    1[6-(6,6)]
   403      20.996079      20.996079      20.996079    1[6-(6,6)]
   404      19.458565      19.458565      19.458565    1[6-(6,6)]
   405      21.463852      21.463852      21.463852    1[6-(6,6)]
   406      22.993697      22.993697      22.993697    1[6-(6,6)]
   407      23.296599      23.296599      23.296599    1[6-(6,6)]
   408      21.724577      21.724577      21.724577    1[6-(6,6)]
   409       2.844976       2.844976       2.844976    6[6-(6,6),7-(6),7-(6)]
   410       3.627153       3.627153       3.627153    6[6-(6,6),7-(6),7-(6)]
   411       1.809742       1.809742       1.809742    6[6-(6,6),7-(6),7-(6)]
   412       2.890987       2.890987       2.890987    6[6-(1,6),6-(1,6),6-(7,7)]
   413       1.805908       1.805908       1.805908    6[1-(0),6-(1,6),6-(6,6)]
   414        1.84425        1.84425        1.84425    6[1-(0),6-(1,6),6-(6,6)]
   415        2.99451        2.99451        2.99451    6[6-(1,6),6-(1,6),6-(6,6)]
   416       4.087257       4.087257       4.087257    6[1-(0),6-(1,6),6-(6,6)]
   417       4.037413       4.037413       4.037413    6[1-(0),6-(1,6),6-(6,6)]
   418       2.933163       2.933163       2.933163    6[6-(1,6),6-(1,6),6-(6,6)]
   419       1.794406       1.794406       1.794406    6[1-(0),6-(1,6),6-(6,6)]
   420       1.905597       1.905597       1.905597    6[1-(0),6-(1,6),6-(6,6)]
   421       3.144044       3.144044       3.144044    6[6-(1,6),6-(1,6),6-(8,8)]
   422       4.236791       4.236791       4.236791    6[1-(0),6-(1,6),6-(6,6)]
   423       4.110262       4.110262       4.110262    6[1-(0),6-(1,6),6-(6,6)]
   424        3.02135        3.02135        3.02135    6[6-(6,6),8-(29),8-(29)]
   425       4.604874       4.604874       4.604874    6[6-(1,6),6-(1,6),6-(7,7)]
   426       5.498243       5.498243       5.498243    6[1-(0),6-(1,6),6-(6,6)]
   427       6.410782       6.410782       6.410782    6[1-(0),6-(1,6),6-(6,6)]
   428       6.349435       6.349435       6.349435    6[6-(1,6),6-(1,6),6-(6,6)]
   429       5.433061       5.433061       5.433061    6[1-(0),6-(1,6),6-(6,6)]
   430       4.616377       4.616377       4.616377    6[1-(0),6-(1,6),6-(6,6)]
   431       7.392338       7.392338       7.392338    6[6-(1,6),6-(1,6),6-(6,6)]
   432       7.748918       7.748918       7.748918    6[1-(0),6-(1,6),6-(6,6)]
   433       8.692131       8.692131       8.692131    6[1-(0),6-(1,6),6-(6,6)]
   434       9.282598       9.282598       9.282598    6[6-(1,6),6-(1,6),6-(8,8)]
   435       8.914515       8.914515       8.914515    6[1-(0),6-(1,6),6-(6,6)]
   436       7.967468       7.967468       7.967468    6[1-(0),6-(1,6),6-(6,6)]
   437      10.413687      10.413687      10.413687    6[6-(6,6),8-(29),8-(29)]
   438       0.740001       0.740001       0.740001    6[6-(1,6),6-(1,6),6-(7,7)]
   439       0.789845       0.789845       0.789845    6[1-(0),6-(1,6),6-(6,6)]
   440      38.177129      38.177129      38.177129    6[1-(0),6-(1,6),6-(6,6)]
   441      37.184072      37.184072      37.184072    6[6-(1,6),6-(1,6),6-(6,6)]
   442      37.176403      37.176403      37.176403    6[1-(0),6-(1,6),6-(6,6)]
   443      38.092777      38.092777      38.092777    6[1-(0),6-(1,6),6-(6,6)]
   444      36.098993      36.098993      36.098993    6[6-(1,6),6-(1,6),6-(6,6)]
   445      35.700236      35.700236      35.700236    6[1-(0),6-(1,6),6-(6,6)]
   446      34.753189      34.753189      34.753189    6[1-(0),6-(1,6),6-(6,6)]
   447      34.143551      34.143551      34.143551    6[6-(1,6),6-(1,6),6-(8,8)]
   448      34.588318      34.588318      34.588318    6[1-(0),6-(1,6),6-(6,6)]
   449      35.546868      35.546868      35.546868    6[1-(0),6-(1,6),6-(6,6)]
   450      33.115985      33.115985      33.115985    6[6-(6,6),8-(29),8-(29)]
   451       2.844976       2.844976       2.844976    6[6-(6,6),7-(6),7-(6)]
   452       3.627153       3.627153       3.627153    6[6-(6,6),7-(6),7-(6)]
   453       1.809742       1.809742       1.809742    6[6-(6,6),7-(6),7-(6)]
   454       2.890987       2.890987       2.890987    6[6-(1,6),6-(1,6),6-(7,7)]
   455       1.805908       1.805908       1.805908    6[1-(0),6-(1,6),6-(6,6)]
   456        1.84425        1.84425        1.84425    6[1-(0),6-(1,6),6-(6,6)]
   457        2.99451        2.99451        2.99451    6[6-(1,6),6-(1,6),6-(6,6)]
   458       4.087257       4.087257       4.087257    6[1-(0),6-(1,6),6-(6,6)]
   459       4.037413       4.037413       4.037413    6[1-(0),6-(1,6),6-(6,6)]
   460       2.933163       2.933163       2.933163    6[6-(1,6),6-(1,6),6-(6,6)]
   461       1.794406       1.794406       1.794406    6[1-(0),6-(1,6),6-(6,6)]
   462       1.905597       1.905597       1.905597    6[1-(0),6-(1,6),6-(6,6)]
   463       3.144044       3.144044       3.144044    6[6-(1,6),6-(1,6),6-(8,8)]
   464       4.236791       4.236791       4.236791    6[1-(0),6-(1,6),6-(6,6)]
   465       4.110262       4.110262       4.110262    6[1-(0),6-(1,6),6-(6,6)]
   466        3.02135        3.02135        3.02135    6[6-(6,6),8-(29),8-(29)]
   467       4.604874       4.604874       4.604874    6[6-(1,6),6-(1,6),6-(7,7)]
   468       5.498243       5.498243       5.498243    6[1-(0),6-(1,6),6-(6,6)]
   469       6.410782       6.410782       6.410782    6[1-(0),6-(1,6),6-(6,6)]
   470       6.349435       6.349435       6.349435    6[6-(1,6),6-(1,6),6-(6,6)]
   471       5.433061       5.433061       5.433061    6[1-(0),6-(1,6),6-(6,6)]
   472       4.616377       4.616377       4.616377    6[1-(0),6-(1,6),6-(6,6)]
   473       7.392338       7.392338       7.392338    6[6-(1,6),6-(1,6),6-(6,6)]
   474       7.748918       7.748918       7.748918    6[1-(0),6-(1,6),6-(6,6)]
   475       8.692131       8.692131       8.692131    6[1-(0),6-(1,6),6-(6,6)]
   476       9.282598       9.282598       9.282598    6[6-(1,6),6-(1,6),6-(8,8)]
   477       8.914515       8.914515       8.914515    6[1-(0),6-(1,6),6-(6,6)]
   478       7.967468       7.967468       7.967468    6[1-(0),6-(1,6),6-(6,6)]
   479      10.413687      10.413687      10.413687    6[6-(6,6),8-(29),8-(29)]
   480       0.740001       0.740001       0.740001    6[6-(1,6),6-(1,6),6-(7,7)]
   481       0.789845       0.789845       0.789845    6[1-(0),6-(1,6),6-(6,6)]
   482      38.177129      38.177129      38.177129    6[1-(0),6-(1,6),6-(6,6)]
   483      37.184072      37.184072      37.184072    6[6-(1,6),6-(1,6),6-(6,6)]
   484      37.176403      37.176403      37.176403    6[1-(0),6-(1,6),6-(6,6)]
   485      38.092777      38.092777      38.092777    6[1-(0),6-(1,6),6-(6,6)]
   486      36.098993      36.098993      36.098993    6[6-(1,6),6-(1,6),6-(6,6)]
   487      35.700236      35.700236      35.700236    6[1-(0),6-(1,6),6-(6,6)]
   488      34.753189      34.753189      34.753189    6[1-(0),6-(1,6),6-(6,6)]
   489      34.143551      34.143551      34.143551    6[6-(1,6),6-(1,6),6-(8,8)]
   490      34.588318      34.588318      34.588318    6[1-(0),6-(1,6),6-(6,6)]
   491      35.546868      35.546868      35.546868    6[1-(0),6-(1,6),6-(6,6)]
   492      33.115985      33.115985      33.115985    6[6-(6,6),8-(29),8-(29)]
   493      22.015976      22.015976      22.015976    6[6-(6,6),7-(6),7-(6)]
   494      22.798153      22.798153      22.798153    6[6-(6,6),7-(6),7-(6)]
   495      20.980742      20.980742      20.980742    6[6-(6,6),7-(6),7-(6)]
   496      22.061987      22.061987      22.061987    6[6-(1,6),6-(1,6),6-(7,7)]
   497      20.976908      20.976908      20.976908    6[1-(0),6-(1,6),6-(6,6)]
   498       21.01525       21.01525       21.01525    6[1-(0),6-(1,6),6-(6,6)]
   499       22.16551       22.16551       22.16551    6[6-(1,6),6-(1,6),6-(6,6)]
   500      23.258257      23.258257      23.258257    6[1-(0),6-(1,6),6-(6,6)]
   501      23.208413      23.208413      23.208413    6[1-(0),6-(1,6),6-(6,6)]
   502      22.104163      22.104163      22.104163    6[6-(1,6),6-(1,6),6-(6,6)]
   503      20.965406      20.965406      20.965406    6[1-(0),6-(1,6),6-(6,6)]
   504      21.076597      21.076597      21.076597    6[1-(0),6-(1,6),6-(6,6)]
   505      22.315044      22.315044      22.315044    6[6-(1,6),6-(1,6),6-(8,8)]
   506      23.407791      23.407791      23.407791    6[1-(0),6-(1,6),6-(6,6)]
   507      23.281262      23.281262      23.281262    6[1-(0),6-(1,6),6-(6,6)]
   508       22.19235       22.19235       22.19235    6[6-(6,6),8-(29),8-(29)]
   509      23.775874      23.775874      23.775874    6[6-(1,6),6-(1,6),6-(7,7)]
   510      24.669243      24.669243      24.669243    6[1-(0),6-(1,6),6-(6,6)]
   511      25.581782      25.581782      25.581782    6[1-(0),6-(1,6),6-(6,6)]
   512      25.520435      25.520435      25.520435    6[6-(1,6),6-(1,6),6-(6,6)]
   513      24.604061      24.604061      24.604061    6[1-(0),6-(1,6),6-(6,6)]
   514      23.787377      23.787377      23.787377    6[1-(0),6-(1,6),6-(6,6)]
   515      26.563338      26.563338      26.563338    6[6-(1,6),6-(1,6),6-(6,6)]
   516      26.919918      26.919918      26.919918    6[1-(0),6-(1,6),6-(6,6)]
   517      27.863131      27.863131      27.863131    6[1-(0),6-(1,6),6-(6,6)]
   518      28.453598      28.453598      28.453598    6[6-(1,6),6-(1,6),6-(8,8)]
   519      28.085515      28.085515      28.085515    6[1-(0),6-(1,6),6-(6,6)]
   520      27.138468      27.138468      27.138468    6[1-(0),6-(1,6),6-(6,6)]
   521      29.584687      29.584687      29.584687    6[6-(6,6),8-(29),8-(29)]
   522      19.911001      19.911001      19.911001    6[6-(1,6),6-(1,6),6-(7,7)]
   523      19.960845      19.960845      19.960845    6[1-(0),6-(1,6),6-(6,6)]
   524      19.006129      19.006129      19.006129    6[1-(0),6-(1,6),6-(6,6)]
   525      18.013072      18.013072      18.013072    6[6-(1,6),6-(1,6),6-(6,6)]
   526      18.005403      18.005403      18.005403    6[1-(0),6-(1,6),6-(6,6)]
   527      18.921777      18.921777      18.921777    6[1-(0),6-(1,6),6-(6,6)]
   528      16.927993      16.927993      16.927993    6[6-(1,6),6-(1,6),6-(6,6)]
   529      16.529236      16.529236      16.529236    6[1-(0),6-(1,6),6-(6,6)]
   530      15.582189      15.582189      15.582189    6[1-(0),6-(1,6),6-(6,6)]
   531      14.972551      14.972551      14.972551    6[6-(1,6),6-(1,6),6-(8,8)]
   532      15.417318      15.417318      15.417318    6[1-(0),6-(1,6),6-(6,6)]
   533      16.375868      16.375868      16.375868    6[1-(0),6-(1,6),6-(6,6)]
   534      13.944985      13.944985      13.944985    6[6-(6,6),8-(29),8-(29)]
   535      22.015976      22.015976      22.015976    6[6-(6,6),7-(6),7-(6)]
   536      22.798153      22.798153      22.798153    6[6-(6,6),7-(6),7-(6)]
   537      20.980742      20.980742      20.980742    6[6-(6,6),7-(6),7-(6)]
   538      22.061987      22.061987      22.061987    6[6-(1,6),6-(1,6),6-(7,7)]
   539      20.976908      20.976908      20.976908    6[1-(0),6-(1,6),6-(6,6)]
   540       21.01525       21.01525       21.01525    6[1-(0),6-(1,6),6-(6,6)]
   541       22.16551       22.16551       22.16551    6[6-(1,6),6-(1,6),6-(6,6)]
   542      23.258257      23.258257      23.258257    6[1-(0),6-(1,6),6-(6,6)]
   543      23.208413      23.208413      23.208413    6[1-(0),6-(1,6),6-(6,6)]
   544      22.104163      22.104163      22.104163    6[6-(1,6),6-(1,6),6-(6,6)]
   545      20.965406      20.965406      20.965406    6[1-(0),6-(1,6),6-(6,6)]
   546      21.076597      21.076597      21.076597    6[1-(0),6-(1,6),6-(6,6)]
   547      22.315044      22.315044      22.315044    6[6-(1,6),6-(1,6),6-(8,8)]
   548      23.407791      23.407791      23.407791    6[1-(0),6-(1,6),6-(6,6)]
   549      23.281262      23.281262      23.281262    6[1-(0),6-(1,6),6-(6,6)]
   550       22.19235       22.19235       22.19235    6[6-(6,6),8-(29),8-(29)]
   551      23.775874      23.775874      23.775874    6[6-(1,6),6-(1,6),6-(7,7)]
   552      24.669243      24.669243      24.669243    6[1-(0),6-(1,6),6-(6,6)]
   553      25.581782      25.581782      25.581782    6[1-(0),6-(1,6),6-(6,6)]
   554      25.520435      25.520435      25.520435    6[6-(1,6),6-(1,6),6-(6,6)]
   555      24.604061      24.604061      24.604061    6[1-(0),6-(1,6),6-(6,6)]
   556      23.787377      23.787377      23.787377    6[1-(0),6-(1,6),6-(6,6)]
   557      26.563338      26.563338      26.563338    6[6-(1,6),6-(1,6),6-(6,6)]
   558      26.919918      26.919918      26.919918    6[1-(0),6-(1,6),6-(6,6)]
   559      27.863131      27.863131      27.863131    6[1-(0),6-(1,6),6-(6,6)]
   560      28.453598      28.453598      28.453598    6[6-(1,6),6-(1,6),6-(8,8)]
   561      28.085515      28.085515      28.085515    6[1-(0),6-(1,6),6-(6,6)]
   562      27.138468      27.138468      27.138468    6[1-(0),6-(1,6),6-(6,6)]
   563      29.584687      29.584687      29.584687    6[6-(6,6),8-(29),8-(29)]
   564      19.911001      19.911001      19.911001    6[6-(1,6),6-(1,6),6-(7,7)]
   565      19.960845      19.960845      19.960845    6[1-(0),6-(1,6),6-(6,6)]
   566      19.006129      19.006129      19.006129    6[1-(0),6-(1,6),6-(6,6)]
   567      18.013072      18.013072      18.013072    6[6-(1,6),6-(1,6),6-(6,6)]
   568      18.005403      18.005403      18.005403    6[1-(0),6-(1,6),6-(6,6)]
   569      18.921777      18.921777      18.921777    6[1-(0),6-(1,6),6-(6,6)]
   570      16.927993      16.927993      16.927993    6[6-(1,6),6-(1,6),6-(6,6)]
   571      16.529236      16.529236      16.529236    6[1-(0),6-(1,6),6-(6,6)]
   572      15.582189      15.582189      15.582189    6[1-(0),6-(1,6),6-(6,6)]
   573      14.972551      14.972551      14.972551    6[6-(1,6),6-(1,6),6-(8,8)]
   574      15.417318      15.417318      15.417318    6[1-(0),6-(1,6),6-(6,6)]
   575      16.375868      16.375868      16.375868    6[1-(0),6-(1,6),6-(6,6)]
   576      13.944985      13.944985      13.944985    6[6-(6,6),8-(29),8-(29)]
   577       2.844976       2.844976       2.844976    6[6-(6,6),7-(6),7-(6)]
   578       3.627153       3.627153       3.627153    6[6-(6,6),7-(6),7-(6)]
   579       1.809742       1.809742       1.809742    6[6-(6,6),7-(6),7-(6)]
   580       2.890987       2.890987       2.890987    6[6-(1,6),6-(1,6),6-(7,7)]
   581       1.805908       1.805908       1.805908    6[1-(0),6-(1,6),6-(6,6)]
   582        1.84425        1.84425        1.84425    6[1-(0),6-(1,6),6-(6,6)]
   583        2.99451        2.99451        2.99451    6[6-(1,6),6-(1,6),6-(6,6)]
   584       4.087257       4.087257       4.087257    6[1-(0),6-(1,6),6-(6,6)]
   585       4.037413       4.037413       4.037413    6[1-(0),6-(1,6),6-(6,6)]
   586       2.933163       2.933163       2.933163    6[6-(1,6),6-(1,6),6-(6,6)]
   587       1.794406       1.794406       1.794406    6[1-(0),6-(1,6),6-(6,6)]
   588       1.905597       1.905597       1.905597    6[1-(0),6-(1,6),6-(6,6)]
   589       3.144044       3.144044       3.144044    6[6-(1,6),6-(1,6),6-(8,8)]
   590       4.236791       4.236791       4.236791    6[1-(0),6-(1,6),6-(6,6)]
   591       4.110262       4.110262       4.110262    6[1-(0),6-(1,6),6-(6,6)]
   592        3.02135        3.02135        3.02135    6[6-(6,6),8-(29),8-(29)]
   593       4.604874       4.604874       4.604874    6[6-(1,6),6-(1,6),6-(7,7)]
   594       5.498243       5.498243       5.498243    6[1-(0),6-(1,6),6-(6,6)]
   595       6.410782       6.410782       6.410782    6[1-(0),6-(1,6),6-(6,6)]
   596       6.349435       6.349435       6.349435    6[6-(1,6),6-(1,6),6-(6,6)]
   597       5.433061       5.433061       5.433061    6[1-(0),6-(1,6),6-(6,6)]
   598       4.616377       4.616377       4.616377    6[1-(0),6-(1,6),6-(6,6)]
   599       7.392338       7.392338       7.392338    6[6-(1,6),6-(1,6),6-(6,6)]
   600       7.748918       7.748918       7.748918    6[1-(0),6-(1,6),6-(6,6)]
   601       8.692131       8.692131       8.692131    6[1-(0),6-(1,6),6-(6,6)]
   602       9.282598       9.282598       9.282598    6[6-(1,6),6-(1,6),6-(8,8)]
   603       8.914515       8.914515       8.914515    6[1-(0),6-(1,6),6-(6,6)]
   604       7.967468       7.967468       7.967468    6[1-(0),6-(1,6),6-(6,6)]
   605      10.413687      10.413687      10.413687    6[6-(6,6),8-(29),8-(29)]
   606       0.740001       0.740001       0.740001    6[6-(1,6),6-(1,6),6-(7,7)]
   607       0.789845       0.789845       0.789845    6[1-(0),6-(1,6),6-(6,6)]
   608      38.177129      38.177129      38.177129    6[1-(0),6-(1,6),6-(6,6)]
   609      37.184072      37.184072      37.184072    6[6-(1,6),6-(1,6),6-(6,6)]
   610      37.176403      37.176403      37.176403    6[1-(0),6-(1,6),6-(6,6)]
   611      38.092777      38.092777      38.092777    6[1-(0),6-(1,6),6-(6,6)]
   612      36.098993      36.098993      36.098993    6[6-(1,6),6-(1,6),6-(6,6)]
   613      35.700236      35.700236      35.700236    6[1-(0),6-(1,6),6-(6,6)]
   614      34.753189      34.753189      34.753189    6[1-(0),6-(1,6),6-(6,6)]
   615      34.143551      34.143551      34.143551    6[6-(1,6),6-(1,6),6-(8,8)]
   616      34.588318      34.588318      34.588318    6[1-(0),6-(1,6),6-(6,6)]
   617      35.546868      35.546868      35.546868    6[1-(0),6-(1,6),6-(6,6)]
   618      33.115985      33.115985      33.115985    6[6-(6,6),8-(29),8-(29)]
   619       2.844976       2.844976       2.844976    6[6-(6,6),7-(6),7-(6)]
   620       3.627153       3.627153       3.627153    6[6-(6,6),7-(6),7-(6)]
   621       1.809742       1.809742       1.809742    6[6-(6,6),7-(6),7-(6)]
   622       2.890987       2.890987       2.890987    6[6-(1,6),6-(1,6),6-(7,7)]
   623       1.805908       1.805908       1.805908    6[1-(0),6-(1,6),6-(6,6)]
   624        1.84425        1.84425        1.84425    6[1-(0),6-(1,6),6-(6,6)]
   625        2.99451        2.99451        2.99451    6[6-(1,6),6-(1,6),6-(6,6)]
   626       4.087257       4.087257       4.087257    6[1-(0),6-(1,6),6-(6,6)]
   627       4.037413       4.037413       4.037413    6[1-(0),6-(1,6),6-(6,6)]
   628       2.933163       2.933163       2.933163    6[6-(1,6),6-(1,6),6-(6,6)]
   629       1.794406       1.794406       1.794406    6[1-(0),6-(1,6),6-(6,6)]
   630       1.905597       1.905597       1.905597    6[1-(0),6-(1,6),6-(6,6)]
   631       3.144044       3.144044       3.144044    6[6-(1,6),6-(1,6),6-(8,8)]
   632       4.236791       4.236791       4.236791    6[1-(0),6-(1,6),6-(6,6)]
   633       4.110262       4.110262       4.110262    6[1-(0),6-(1,6),6-(6,6)]
   634        3.02135        3.02135        3.02135    6[6-(6,6),8-(29),8-(29)]
   635       4.604874       4.604874       4.604874    6[6-(1,6),6-(1,6),6-(7,7)]
   636       5.498243       5.498243       5.498243    6[1-(0),6-(1,6),6-(6,6)]
   637       6.410782       6.410782       6.410782    6[1-(0),6-(1,6),6-(6,6)]
   638       6.349435       6.349435       6.349435    6[6-(1,6),6-(1,6),6-(6,6)]
   639       5.433061       5.433061       5.433061    6[1-(0),6-(1,6),6-(6,6)]
   640       4.616377       4.616377       4.616377    6[1-(0),6-(1,6),6-(6,6)]
   641       7.392338       7.392338       7.392338    6[6-(1,6),6-(1,6),6-(6,6)]
   642       7.748918       7.748918       7.748918    6[1-(0),6-(1,6),6-(6,6)]
   643       8.692131       8.692131       8.692131    6[1-(0),6-(1,6),6-(6,6)]
   644       9.282598       9.282598       9.282598    6[6-(1,6),6-(1,6),6-(8,8)]
   645       8.914515       8.914515       8.914515    6[1-(0),6-(1,6),6-(6,6)]
   646       7.967468       7.967468       7.967468    6[1-(0),6-(1,6),6-(6,6)]
   647      10.413687      10.413687      10.413687    6[6-(6,6),8-(29),8-(29)]
   648       0.740001       0.740001       0.740001    6[6-(1,6),6-(1,6),6-(7,7)]
   649       0.789845       0.789845       0.789845    6[1-(0),6-(1,6),6-(6,6)]
   650      38.177129      38.177129      38.177129    6[1-(0),6-(1,6),6-(6,6)]
   651      37.184072      37.184072      37.184072    6[6-(1,6),6-(1,6),6-(6,6)]
   652      37.176403      37.176403      37.176403    6[1-(0),6-(1,6),6-(6,6)]
   653      38.092777      38.092777      38.092777    6[1-(0),6-(1,6),6-(6,6)]
   654      36.098993      36.098993      36.098993    6[6-(1,6),6-(1,6),6-(6,6)]
   655      35.700236      35.700236      35.700236    6[1-(0),6-(1,6),6-(6,6)]
   656      34.753189      34.753189      34.753189    6[1-(0),6-(1,6),6-(6,6)]
   657      34.143551      34.143551      34.143551    6[6-(1,6),6-(1,6),6-(8,8)]
   658      34.588318      34.588318      34.588318    6[1-(0),6-(1,6),6-(6,6)]
   659      35.546868      35.546868      35.546868    6[1-(0),6-(1,6),6-(6,6)]
   660      33.115985      33.115985      33.115985    6[6-(6,6),8-(29),8-(29)]
   661      22.015976      22.015976      22.015976    6[6-(6,6),7-(6),7-(6)]
   662      22.798153      22.798153      22.798153    6[6-(6,6),7-(6),7-(6)]
   663      20.980742      20.980742      20.980742    6[6-(6,6),7-(6),7-(6)]
   664      22.061987      22.061987      22.061987    6[6-(1,6),6-(1,6),6-(7,7)]
   665      20.976908      20.976908      20.976908    6[1-(0),6-(1,6),6-(6,6)]
   666       21.01525       21.01525       21.01525    6[1-(0),6-(1,6),6-(6,6)]
   667       22.16551       22.16551       22.16551    6[6-(1,6),6-(1,6),6-(6,6)]
   668      23.258257      23.258257      23.258257    6[1-(0),6-(1,6),6-(6,6)]
   669      23.208413      23.208413      23.208413    6[1-(0),6-(1,6),6-(6,6)]
   670      22.104163      22.104163      22.104163    6[6-(1,6),6-(1,6),6-(6,6)]
   671      20.965406      20.965406      20.965406    6[1-(0),6-(1,6),6-(6,6)]
   672      21.076597      21.076597      21.076597    6[1-(0),6-(1,6),6-(6,6)]
   673      22.315044      22.315044      22.315044    6[6-(1,6),6-(1,6),6-(8,8)]
   674      23.407791      23.407791      23.407791    6[1-(0),6-(1,6),6-(6,6)]
   675      23.281262      23.281262      23.281262    6[1-(0),6-(1,6),6-(6,6)]
   676       22.19235       22.19235       22.19235    6[6-(6,6),8-(29),8-(29)]
   677      23.775874      23.775874      23.775874    6[6-(1,6),6-(1,6),6-(7,7)]
   678      24.669243      24.669243      24.669243    6[1-(0),6-(1,6),6-(6,6)]
   679      25.581782      25.581782      25.581782    6[1-(0),6-(1,6),6-(6,6)]
   680      25.520435      25.520435      25.520435    6[6-(1,6),6-(1,6),6-(6,6)]
   681      24.604061      24.604061      24.604061    6[1-(0),6-(1,6),6-(6,6)]
   682      23.787377      23.787377      23.787377    6[1-(0),6-(1,6),6-(6,6)]
   683      26.563338      26.563338      26.563338    6[6-(1,6),6-(1,6),6-(6,6)]
   684      26.919918      26.919918      26.919918    6[1-(0),6-(1,6),6-(6,6)]
   685      27.863131      27.863131      27.863131    6[1-(0),6-(1,6),6-(6,6)]
   686      28.453598      28.453598      28.453598    6[6-(1,6),6-(1,6),6-(8,8)]
   687      28.085515      28.085515      28.085515    6[1-(0),6-(1,6),6-(6,6)]
   688      27.138468      27.138468      27.138468    6[1-(0),6-(1,6),6-(6,6)]
   689      29.584687      29.584687      29.584687    6[6-(6,6),8-(29),8-(29)]
   690      19.911001      19.911001      19.911001    6[6-(1,6),6-(1,6),6-(7,7)]
   691      19.960845      19.960845      19.960845    6[1-(0),6-(1,6),6-(6,6)]
   692      19.006129      19.006129      19.006129    6[1-(0),6-(1,6),6-(6,6)]
   693      18.013072      18.013072      18.013072    6[6-(1,6),6-(1,6),6-(6,6)]
   694      18.005403      18.005403      18.005403    6[1-(0),6-(1,6),6-(6,6)]
   695      18.921777      18.921777      18.921777    6[1-(0),6-(1,6),6-(6,6)]
   696      16.927993      16.927993      16.927993    6[6-(1,6),6-(1,6),6-(6,6)]
   697      16.529236      16.529236      16.529236    6[1-(0),6-(1,6),6-(6,6)]
   698      15.582189      15.582189      15.582189    6[1-(0),6-(1,6),6-(6,6)]
   699      14.972551      14.972551      14.972551    6[6-(1,6),6-(1,6),6-(8,8)]
   700      15.417318      15.417318      15.417318    6[1-(0),6-(1,6),6-(6,6)]
   701      16.375868      16.375868      16.375868    6[1-(0),6-(1,6),6-(6,6)]
   702      13.944985      13.944985      13.944985    6[6-(6,6),8-(29),8-(29)]
   703      22.015976      22.015976      22.015976    6[6-(6,6),7-(6),7-(6)]
   704      22.798153      22.798153      22.798153    6[6-(6,6),7-(6),7-(6)]
   705      20.980742      20.980742      20.980742    6[6-(6,6),7-(6),7-(6)]
   706      22.061987      22.061987      22.061987    6[6-(1,6),6-(1,6),6-(7,7)]
   707      20.976908      20.976908      20.976908    6[1-(0),6-(1,6),6-(6,6)]
   708       21.01525       21.01525       21.01525    6[1-(0),6-(1,6),6-(6,6)]
   709       22.16551       22.16551       22.16551    6[6-(1,6),6-(1,6),6-(6,6)]
   710      23.258257      23.258257      23.258257    6[1-(0),6-(1,6),6-(6,6)]
   711      23.208413      23.208413      23.208413    6[1-(0),6-(1,6),6-(6,6)]
   712      22.104163      22.104163      22.104163    6[6-(1,6),6-(1,6),6-(6,6)]
   713      20.965406      20.965406      20.965406    6[1-(0),6-(1,6),6-(6,6)]
   714      21.076597      21.076597      21.076597    6[1-(0),6-(1,6),6-(6,6)]
   715      22.315044      22.315044      22.315044    6[6-(1,6),6-(1,6),6-(8,8)]
   716      23.407791      23.407791      23.407791    6[1-(0),6-(1,6),6-(6,6)]
   717      23.281262      23.281262      23.281262    6[1-(0),6-(1,6),6-(6,6)]
   718       22.19235       22.19235       22.19235    6[6-(6,6),8-(29),8-(29)]
   719      23.775874      23.775874      23.775874    6[6-(1,6),6-(1,6),6-(7,7)]
   720      24.669243      24.669243      24.669243    6[1-(0),6-(1,6),6-(6,6)]
   721      25.581782      25.581782      25.581782    6[1-(0),6-(1,6),6-(6,6)]
   722      25.520435      25.520435      25.520435    6[6-(1,6),6-(1,6),6-(6,6)]
   723      24.604061      24.604061      24.604061    6[1-(0),6-(1,6),6-(6,6)]
   724      23.787377      23.787377      23.787377    6[1-(0),6-(1,6),6-(6,6)]
   725      26.563338      26.563338      26.563338    6[6-(1,6),6-(1,6),6-(6,6)]
   726      26.919918      26.919918      26.919918    6[1-(0),6-(1,6),6-(6,6)]
   727      27.863131      27.863131      27.863131    6[1-(0),6-(1,6),6-(6,6)]
   728      28.453598      28.453598      28.453598    6[6-(1,6),6-(1,6),6-(8,8)]
   729      28.085515      28.085515      28.085515    6[1-(0),6-(1,6),6-(6,6)]
   730      27.138468      27.138468      27.138468    6[1-(0),6-(1,6),6-(6,6)]
   731      29.584687      29.584687      29.584687    6[6-(6,6),8-(29),8-(29)]
   732      19.911001      19.911001      19.911001    6[6-(1,6),6-(1,6),6-(7,7)]
   733      19.960845      19.960845      19.960845    6[1-(0),6-(1,6),6-(6,6)]
   734      19.006129      19.006129      19.006129    6[1-(0),6-(1,6),6-(6,6)]
   735      18.013072      18.013072      18.013072    6[6-(1,6),6-(1,6),6-(6,6)]
   736      18.005403      18.005403      18.005403    6[1-(0),6-(1,6),6-(6,6)]
   737      18.921777      18.921777      18.921777    6[1-(0),6-(1,6),6-(6,6)]
   738      16.927993      16.927993      16.927993    6[6-(1,6),6-(1,6),6-(6,6)]
   739      16.529236      16.529236      16.529236    6[1-(0),6-(1,6),6-(6,6)]
   740      15.582189      15.582189      15.582189    6[1-(0),6-(1,6),6-(6,6)]
   741      14.972551      14.972551      14.972551    6[6-(1,6),6-(1,6),6-(8,8)]
   742      15.417318      15.417318      15.417318    6[1-(0),6-(1,6),6-(6,6)]
   743      16.375868      16.375868      16.375868    6[1-(0),6-(1,6),6-(6,6)]
   744      13.944985      13.944985      13.944985    6[6-(6,6),8-(29),8-(29)]
   745      35.497024      35.497024      35.497024    6[6-(6,6),7-(6),7-(6)]
   746      34.714847      34.714847      34.714847    6[6-(6,6),7-(6),7-(6)]
   747      36.532258      36.532258      36.532258    6[6-(6,6),7-(6),7-(6)]
   748      35.451013      35.451013      35.451013    6[6-(1,6),6-(1,6),6-(7,7)]
   749      36.536092      36.536092      36.536092    6[1-(0),6-(1,6),6-(6,6)]
   750       36.49775       36.49775       36.49775    6[1-(0),6-(1,6),6-(6,6)]
   751       35.34749       35.34749       35.34749    6[6-(1,6),6-(1,6),6-(6,6)]
   752      34.254743      34.254743      34.254743    6[1-(0),6-(1,6),6-(6,6)]
   753      34.304587      34.304587      34.304587    6[1-(0),6-(1,6),6-(6,6)]
   754      35.408837      35.408837      35.408837    6[6-(1,6),6-(1,6),6-(6,6)]
   755      36.547594      36.547594      36.547594    6[1-(0),6-(1,6),6-(6,6)]
   756      36.436403      36.436403      36.436403    6[1-(0),6-(1,6),6-(6,6)]
   757      35.197956      35.197956      35.197956    6[6-(1,6),6-(1,6),6-(8,8)]
   758      34.105209      34.105209      34.105209    6[1-(0),6-(1,6),6-(6,6)]
   759      34.231738      34.231738      34.231738    6[1-(0),6-(1,6),6-(6,6)]
   760       35.32065       35.32065       35.32065    6[6-(6,6),8-(29),8-(29)]
   761      33.737126      33.737126      33.737126    6[6-(1,6),6-(1,6),6-(7,7)]
   762      32.843757      32.843757      32.843757    6[1-(0),6-(1,6),6-(6,6)]
   763      31.931218      31.931218      31.931218    6[1-(0),6-(1,6),6-(6,6)]
   764      31.992565      31.992565      31.992565    6[6-(1,6),6-(1,6),6-(6,6)]
   765      32.908939      32.908939      32.908939    6[1-(0),6-(1,6),6-(6,6)]
   766      33.725623      33.725623      33.725623    6[1-(0),6-(1,6),6-(6,6)]
   767      30.949662      30.949662      30.949662    6[6-(1,6),6-(1,6),6-(6,6)]
   768      30.593082      30.593082      30.593082    6[1-(0),6-(1,6),6-(6,6)]
   769      29.649869      29.649869      29.649869    6[1-(0),6-(1,6),6-(6,6)]
   770      29.059402      29.059402      29.059402    6[6-(1,6),6-(1,6),6-(8,8)]
   771      29.427485      29.427485      29.427485    6[1-(0),6-(1,6),6-(6,6)]
   772      30.374532      30.374532      30.374532    6[1-(0),6-(1,6),6-(6,6)]
   773      27.928313      27.928313      27.928313    6[6-(6,6),8-(29),8-(29)]
   774      37.601999      37.601999      37.601999    6[6-(1,6),6-(1,6),6-(7,7)]
   775      37.552155      37.552155      37.552155    6[1-(0),6-(1,6),6-(6,6)]
   776       0.164871       0.164871       0.164871    6[1-(0),6-(1,6),6-(6,6)]
   777       1.157928       1.157928       1.157928    6[6-(1,6),6-(1,6),6-(6,6)]
   778       1.165597       1.165597       1.165597    6[1-(0),6-(1,6),6-(6,6)]
   779       0.249223       0.249223       0.249223    6[1-(0),6-(1,6),6-(6,6)]
   780       2.243007       2.243007       2.243007    6[6-(1,6),6-(1,6),6-(6,6)]
   781       2.641764       2.641764       2.641764    6[1-(0),6-(1,6),6-(6,6)]
   782       3.588811       3.588811       3.588811    6[1-(0),6-(1,6),6-(6,6)]
   783       4.198449       4.198449       4.198449    6[6-(1,6),6-(1,6),6-(8,8)]
   784       3.753682       3.753682       3.753682    6[1-(0),6-(1,6),6-(6,6)]
   785       2.795132       2.795132       2.795132    6[1-(0),6-(1,6),6-(6,6)]
   786       5.226015       5.226015       5.226015    6[6-(6,6),8-(29),8-(29)]
   787      35.497024      35.497024      35.497024    6[6-(6,6),7-(6),7-(6)]
   788      34.714847      34.714847      34.714847    6[6-(6,6),7-(6),7-(6)]
   789      36.532258      36.532258      36.532258    6[6-(6,6),7-(6),7-(6)]
   790      35.451013      35.451013      35.451013    6[6-(1,6),6-(1,6),6-(7,7)]
   791      36.536092      36.536092      36.536092    6[1-(0),6-(1,6),6-(6,6)]
   792       36.49775       36.49775       36.49775    6[1-(0),6-(1,6),6-(6,6)]
   793       35.34749       35.34749       35.34749    6[6-(1,6),6-(1,6),6-(6,6)]
   794      34.254743      34.254743      34.254743    6[1-(0),6-(1,6),6-(6,6)]
   795      34.304587      34.304587      34.304587    6[1-(0),6-(1,6),6-(6,6)]
   796      35.408837      35.408837      35.408837    6[6-(1,6),6-(1,6),6-(6,6)]
   797      36.547594      36.547594      36.547594    6[1-(0),6-(1,6),6-(6,6)]
   798      36.436403      36.436403      36.436403    6[1-(0),6-(1,6),6-(6,6)]
   799      35.197956      35.197956      35.197956    6[6-(1,6),6-(1,6),6-(8,8)]
   800      34.105209      34.105209      34.105209    6[1-(0),6-(1,6),6-(6,6)]
   801      34.231738      34.231738      34.231738    6[1-(0),6-(1,6),6-(6,6)]
   802       35.32065       35.32065       35.32065    6[6-(6,6),8-(29),8-(29)]
   803      33.737126      33.737126      33.737126    6[6-(1,6),6-(1,6),6-(7,7)]
   804      32.843757      32.843757      32.843757    6[1-(0),6-(1,6),6-(6,6)]
   805      31.931218      31.931218      31.931218    6[1-(0),6-(1,6),6-(6,6)]
   806      31.992565      31.992565      31.992565    6[6-(1,6),6-(1,6),6-(6,6)]
   807      32.908939      32.908939      32.908939    6[1-(0),6-(1,6),6-(6,6)]
   808      33.725623      33.725623      33.725623    6[1-(0),6-(1,6),6-(6,6)]
   809      30.949662      30.949662      30.949662    6[6-(1,6),6-(1,6),6-(6,6)]
   810      30.593082      30.593082      30.593082    6[1-(0),6-(1,6),6-(6,6)]
   811      29.649869      29.649869      29.649869    6[1-(0),6-(1,6),6-(6,6)]
   812      29.059402      29.059402      29.059402    6[6-(1,6),6-(1,6),6-(8,8)]
   813      29.427485      29.427485      29.427485    6[1-(0),6-(1,6),6-(6,6)]
   814      30.374532      30.374532      30.374532    6[1-(0),6-(1,6),6-(6,6)]
   815      27.928313      27.928313      27.928313    6[6-(6,6),8-(29),8-(29)]
   816      37.601999      37.601999      37.601999    6[6-(1,6),6-(1,6),6-(7,7)]
   817      37.552155      37.552155      37.552155    6[1-(0),6-(1,6),6-(6,6)]
   818       0.164871       0.164871       0.164871    6[1-(0),6-(1,6),6-(6,6)]
   819       1.157928       1.157928       1.157928    6[6-(1,6),6-(1,6),6-(6,6)]
   820       1.165597       1.165597       1.165597    6[1-(0),6-(1,6),6-(6,6)]
   821       0.249223       0.249223       0.249223    6[1-(0),6-(1,6),6-(6,6)]
   822       2.243007       2.243007       2.243007    6[6-(1,6),6-(1,6),6-(6,6)]
   823       2.641764       2.641764       2.641764    6[1-(0),6-(1,6),6-(6,6)]
   824       3.588811       3.588811       3.588811    6[1-(0),6-(1,6),6-(6,6)]
   825       4.198449       4.198449       4.198449    6[6-(1,6),6-(1,6),6-(8,8)]
   826       3.753682       3.753682       3.753682    6[1-(0),6-(1,6),6-(6,6)]
   827       2.795132       2.795132       2.795132    6[1-(0),6-(1,6),6-(6,6)]
   828       5.226015       5.226015       5.226015    6[6-(6,6),8-(29),8-(29)]
   829      16.326024      16.326024      16.326024    6[6-(6,6),7-(6),7-(6)]
   830      15.543847      15.543847      15.543847    6[6-(6,6),7-(6),7-(6)]
   831      17.361258      17.361258      17.361258    6[6-(6,6),7-(6),7-(6)]
   832      16.280013      16.280013      16.280013    6[6-(1,6),6-(1,6),6-(7,7)]
   833      17.365092      17.365092      17.365092    6[1-(0),6-(1,6),6-(6,6)]
   834       17.32675       17.32675       17.32675    6[1-(0),6-(1,6),6-(6,6)]
   835       16.17649       16.17649       16.17649    6[6-(1,6),6-(1,6),6-(6,6)]
   836      15.083743      15.083743      15.083743    6[1-(0),6-(1,6),6-(6,6)]
   837      15.133587      15.133587      15.133587    6[1-(0),6-(1,6),6-(6,6)]
   838      16.237837      16.237837      16.237837    6[6-(1,6),6-(1,6),6-(6,6)]
   839      17.376594      17.376594      17.376594    6[1-(0),6-(1,6),6-(6,6)]
   840      17.265403      17.265403      17.265403    6[1-(0),6-(1,6),6-(6,6)]
   841      16.026956      16.026956      16.026956    6[6-(1,6),6-(1,6),6-(8,8)]
   842      14.934209      14.934209      14.934209    6[1-(0),6-(1,6),6-(6,6)]
   843      15.060738      15.060738      15.060738    6[1-(0),6-(1,6),6-(6,6)]
   844       16.14965       16.14965       16.14965    6[6-(6,6),8-(29),8-(29)]
   845      14.566126      14.566126      14.566126    6[6-(1,6),6-(1,6),6-(7,7)]
   846      13.672757      13.672757      13.672757    6[1-(0),6-(1,6),6-(6,6)]
   847      12.760218      12.760218      12.760218    6[1-(0),6-(1,6),6-(6,6)]
   848      12.821565      12.821565      12.821565    6[6-(1,6),6-(1,6),6-(6,6)]
   849      13.737939      13.737939      13.737939    6[1-(0),6-(1,6),6-(6,6)]
   850      14.554623      14.554623      14.554623    6[1-(0),6-(1,6),6-(6,6)]
   851      11.778662      11.778662      11.778662    6[6-(1,6),6-(1,6),6-(6,6)]
   852      11.422082      11.422082      11.422082    6[1-(0),6-(1,6),6-(6,6)]
   853      10.478869      10.478869      10.478869    6[1-(0),6-(1,6),6-(6,6)]
   854       9.888402       9.888402       9.888402    6[6-(1,6),6-(1,6),6-(8,8)]
   855      10.256485      10.256485      10.256485    6[1-(0),6-(1,6),6-(6,6)]
   856      11.203532      11.203532      11.203532    6[1-(0),6-(1,6),6-(6,6)]
   857       8.757313       8.757313       8.757313    6[6-(6,6),8-(29),8-(29)]
   858      18.430999      18.430999      18.430999    6[6-(1,6),6-(1,6),6-(7,7)]
   859      18.381155      18.381155      18.381155    6[1-(0),6-(1,6),6-(6,6)]
   860      19.335871      19.335871      19.335871    6[1-(0),6-(1,6),6-(6,6)]
   861      20.328928      20.328928      20.328928    6[6-(1,6),6-(1,6),6-(6,6)]
   862      20.336597      20.336597      20.336597    6[1-(0),6-(1,6),6-(6,6)]
   863      19.420223      19.420223      19.420223    6[1-(0),6-(1,6),6-(6,6)]
   864      21.414007      21.414007      21.414007    6[6-(1,6),6-(1,6),6-(6,6)]
   865      21.812764      21.812764      21.812764    6[1-(0),6-(1,6),6-(6,6)]
   866      22.759811      22.759811      22.759811    6[1-(0),6-(1,6),6-(6,6)]
   867      23.369449      23.369449      23.369449    6[6-(1,6),6-(1,6),6-(8,8)]
   868      22.924682      22.924682      22.924682    6[1-(0),6-(1,6),6-(6,6)]
   869      21.966132      21.966132      21.966132    6[1-(0),6-(1,6),6-(6,6)]
   870      24.397015      24.397015      24.397015    6[6-(6,6),8-(29),8-(29)]
   871      16.326024      16.326024      16.326024    6[6-(6,6),7-(6),7-(6)]
   872      15.543847      15.543847      15.543847    6[6-(6,6),7-(6),7-(6)]
   873      17.361258      17.361258      17.361258    6[6-(6,6),7-(6),7-(6)]
   874      16.280013      16.280013      16.280013    6[6-(1,6),6-(1,6),6-(7,7)]
   875      17.365092      17.365092      17.365092    6[1-(0),6-(1,6),6-(6,6)]
   876       17.32675       17.32675       17.32675    6[1-(0),6-(1,6),6-(6,6)]
   877       16.17649       16.17649       16.17649    6[6-(1,6),6-(1,6),6-(6,6)]
   878      15.083743      15.083743      15.083743    6[1-(0),6-(1,6),6-(6,6)]
   879      15.133587      15.133587      15.133587    6[1-(0),6-(1,6),6-(6,6)]
   880      16.237837      16.237837      16.237837    6[6-(1,6),6-(1,6),6-(6,6)]
   881      17.376594      17.376594      17.376594    6[1-(0),6-(1,6),6-(6,6)]
   882      17.265403      17.265403      17.265403    6[1-(0),6-(1,6),6-(6,6)]
   883      16.026956      16.026956      16.026956    6[6-(1,6),6-(1,6),6-(8,8)]
   884      14.934209      14.934209      14.934209    6[1-(0),6-(1,6),6-(6,6)]
   885      15.060738      15.060738      15.060738    6[1-(0),6-(1,6),6-(6,6)]
   886       16.14965       16.14965       16.14965    6[6-(6,6),8-(29),8-(29)]
   887      14.566126      14.566126      14.566126    6[6-(1,6),6-(1,6),6-(7,7)]
   888      13.672757      13.672757      13.672757    6[1-(0),6-(1,6),6-(6,6)]
   889      12.760218      12.760218      12.760218    6[1-(0),6-(1,6),6-(6,6)]
   890      12.821565      12.821565      12.821565    6[6-(1,6),6-(1,6),6-(6,6)]
   891      13.737939      13.737939      13.737939    6[1-(0),6-(1,6),6-(6,6)]
   892      14.554623      14.554623      14.554623    6[1-(0),6-(1,6),6-(6,6)]
   893      11.778662      11.778662      11.778662    6[6-(1,6),6-(1,6),6-(6,6)]
   894      11.422082      11.422082      11.422082    6[1-(0),6-(1,6),6-(6,6)]
   895      10.478869      10.478869      10.478869    6[1-(0),6-(1,6),6-(6,6)]
   896       9.888402       9.888402       9.888402    6[6-(1,6),6-(1,6),6-(8,8)]
   897      10.256485      10.256485      10.256485    6[1-(0),6-(1,6),6-(6,6)]
   898      11.203532      11.203532      11.203532    6[1-(0),6-(1,6),6-(6,6)]
   899       8.757313       8.757313       8.757313    6[6-(6,6),8-(29),8-(29)]
   900      18.430999      18.430999      18.430999    6[6-(1,6),6-(1,6),6-(7,7)]
   901      18.381155      18.381155      18.381155    6[1-(0),6-(1,6),6-(6,6)]
   902      19.335871      19.335871      19.335871    6[1-(0),6-(1,6),6-(6,6)]
   903      20.328928      20.328928      20.328928    6[6-(1,6),6-(1,6),6-(6,6)]
   904      20.336597      20.336597      20.336597    6[1-(0),6-(1,6),6-(6,6)]
   905      19.420223      19.420223      19.420223    6[1-(0),6-(1,6),6-(6,6)]
   906      21.414007      21.414007      21.414007    6[6-(1,6),6-(1,6),6-(6,6)]
   907      21.812764      21.812764      21.812764    6[1-(0),6-(1,6),6-(6,6)]
   908      22.759811      22.759811      22.759811    6[1-(0),6-(1,6),6-(6,6)]
   909      23.369449      23.369449      23.369449    6[6-(1,6),6-(1,6),6-(8,8)]
   910      22.924682      22.924682      22.924682    6[1-(0),6-(1,6),6-(6,6)]
   911      21.966132      21.966132      21.966132    6[1-(0),6-(1,6),6-(6,6)]
   912      24.397015      24.397015      24.397015    6[6-(6,6),8-(29),8-(29)]
   913      35.497024      35.497024      35.497024    6[6-(6,6),7-(6),7-(6)]
   914      34.714847      34.714847      34.714847    6[6-(6,6),7-(6),7-(6)]
   915      36.532258      36.532258      36.532258    6[6-(6,6),7-(6),7-(6)]
   916      35.451013      35.451013      35.451013    6[6-(1,6),6-(1,6),6-(7,7)]
   917      36.536092      36.536092      36.536092    6[1-(0),6-(1,6),6-(6,6)]
   918       36.49775       36.49775       36.49775    6[1-(0),6-(1,6),6-(6,6)]
   919       35.34749       35.34749       35.34749    6[6-(1,6),6-(1,6),6-(6,6)]
   920      34.254743      34.254743      34.254743    6[1-(0),6-(1,6),6-(6,6)]
   921      34.304587      34.304587      34.304587    6[1-(0),6-(1,6),6-(6,6)]
   922      35.408837      35.408837      35.408837    6[6-(1,6),6-(1,6),6-(6,6)]
   923      36.547594      36.547594      36.547594    6[1-(0),6-(1,6),6-(6,6)]
   924      36.436403      36.436403      36.436403    6[1-(0),6-(1,6),6-(6,6)]
   925      35.197956      35.197956      35.197956    6[6-(1,6),6-(1,6),6-(8,8)]
   926      34.105209      34.105209      34.105209    6[1-(0),6-(1,6),6-(6,6)]
   927      34.231738      34.231738      34.231738    6[1-(0),6-(1,6),6-(6,6)]
   928       35.32065       35.32065       35.32065    6[6-(6,6),8-(29),8-(29)]
   929      33.737126      33.737126      33.737126    6[6-(1,6),6-(1,6),6-(7,7)]
   930      32.843757      32.843757      32.843757    6[1-(0),6-(1,6),6-(6,6)]
   931      31.931218      31.931218      31.931218    6[1-(0),6-(1,6),6-(6,6)]
   932      31.992565      31.992565      31.992565    6[6-(1,6),6-(1,6),6-(6,6)]
   933      32.908939      32.908939      32.908939    6[1-(0),6-(1,6),6-(6,6)]
   934      33.725623      33.725623      33.725623    6[1-(0),6-(1,6),6-(6,6)]
   935      30.949662      30.949662      30.949662    6[6-(1,6),6-(1,6),6-(6,6)]
   936      30.593082      30.593082      30.593082    6[1-(0),6-(1,6),6-(6,6)]
   937      29.649869      29.649869      29.649869    6[1-(0),6-(1,6),6-(6,6)]
   938      29.059402      29.059402      29.059402    6[6-(1,6),6-(1,6),6-(8,8)]
   939      29.427485      29.427485      29.427485    6[1-(0),6-(1,6),6-(6,6)]
   940      30.374532      30.374532      30.374532    6[1-(0),6-(1,6),6-(6,6)]
   941      27.928313      27.928313      27.928313    6[6-(6,6),8-(29),8-(29)]
   942      37.601999      37.601999      37.601999    6[6-(1,6),6-(1,6),6-(7,7)]
   943      37.552155      37.552155      37.552155    6[1-(0),6-(1,6),6-(6,6)]
   944       0.164871       0.164871       0.164871    6[1-(0),6-(1,6),6-(6,6)]
   945       1.157928       1.157928       1.157928    6[6-(1,6),6-(1,6),6-(6,6)]
   946       1.165597       1.165597       1.165597    6[1-(0),6-(1,6),6-(6,6)]
   947       0.249223       0.249223       0.249223    6[1-(0),6-(1,6),6-(6,6)]
   948       2.243007       2.243007       2.243007    6[6-(1,6),6-(1,6),6-(6,6)]
   949       2.641764       2.641764       2.641764    6[1-(0),6-(1,6),6-(6,6)]
   950       3.588811       3.588811       3.588811    6[1-(0),6-(1,6),6-(6,6)]
   951       4.198449       4.198449       4.198449    6[6-(1,6),6-(1,6),6-(8,8)]
   952       3.753682       3.753682       3.753682    6[1-(0),6-(1,6),6-(6,6)]
   953       2.795132       2.795132       2.795132    6[1-(0),6-(1,6),6-(6,6)]
   954       5.226015       5.226015       5.226015    6[6-(6,6),8-(29),8-(29)]
   955      35.497024      35.497024      35.497024    6[6-(6,6),7-(6),7-(6)]
   956      34.714847      34.714847      34.714847    6[6-(6,6),7-(6),7-(6)]
   957      36.532258      36.532258      36.532258    6[6-(6,6),7-(6),7-(6)]
   958      35.451013      35.451013      35.451013    6[6-(1,6),6-(1,6),6-(7,7)]
   959      36.536092      36.536092      36.536092    6[1-(0),6-(1,6),6-(6,6)]
   960       36.49775       36.49775       36.49775    6[1-(0),6-(1,6),6-(6,6)]
   961       35.34749       35.34749       35.34749    6[6-(1,6),6-(1,6),6-(6,6)]
   962      34.254743      34.254743      34.254743    6[1-(0),6-(1,6),6-(6,6)]
   963      34.304587      34.304587      34.304587    6[1-(0),6-(1,6),6-(6,6)]
   964      35.408837      35.408837      35.408837    6[6-(1,6),6-(1,6),6-(6,6)]
   965      36.547594      36.547594      36.547594    6[1-(0),6-(1,6),6-(6,6)]
   966      36.436403      36.436403      36.436403    6[1-(0),6-(1,6),6-(6,6)]
   967      35.197956      35.197956      35.197956    6[6-(1,6),6-(1,6),6-(8,8)]
   968      34.105209      34.105209      34.105209    6[1-(0),6-(1,6),6-(6,6)]
   969      34.231738      34.231738      34.231738    6[1-(0),6-(1,6),6-(6,6)]
   970       35.32065       35.32065       35.32065    6[6-(6,6),8-(29),8-(29)]
   971      33.737126      33.737126      33.737126    6[6-(1,6),6-(1,6),6-(7,7)]
   972      32.843757      32.843757      32.843757    6[1-(0),6-(1,6),6-(6,6)]
   973      31.931218      31.931218      31.931218    6[1-(0),6-(1,6),6-(6,6)]
   974      31.992565      31.992565      31.992565    6[6-(1,6),6-(1,6),6-(6,6)]
   975      32.908939      32.908939      32.908939    6[1-(0),6-(1,6),6-(6,6)]
   976      33.725623      33.725623      33.725623    6[1-(0),6-(1,6),6-(6,6)]
   977      30.949662      30.949662      30.949662    6[6-(1,6),6-(1,6),6-(6,6)]
   978      30.593082      30.593082      30.593082    6[1-(0),6-(1,6),6-(6,6)]
   979      29.649869      29.649869      29.649869    6[1-(0),6-(1,6),6-(6,6)]
   980      29.059402      29.059402      29.059402    6[6-(1,6),6-(1,6),6-(8,8)]
   981      29.427485      29.427485      29.427485    6[1-(0),6-(1,6),6-(6,6)]
   982      30.374532      30.374532      30.374532    6[1-(0),6-(1,6),6-(6,6)]
   983      27.928313      27.928313      27.928313    6[6-(6,6),8-(29),8-(29)]
   984      37.601999      37.601999      37.601999    6[6-(1,6),6-(1,6),6-(7,7)]
   985      37.552155      37.552155      37.552155    6[1-(0),6-(1,6),6-(6,6)]
   986       0.164871       0.164871       0.164871    6[1-(0),6-(1,6),6-(6,6)]
   987       1.157928       1.157928       1.157928    6[6-(1,6),6-(1,6),6-(6,6)]
   988       1.165597       1.165597       1.165597    6[1-(0),6-(1,6),6-(6,6)]
   989       0.249223       0.249223       0.249223    6[1-(0),6-(1,6),6-(6,6)]
   990       2.243007       2.243007       2.243007    6[6-(1,6),6-(1,6),6-(6,6)]
   991       2.641764       2.641764       2.641764    6[1-(0),6-(1,6),6-(6,6)]
   992       3.588811       3.588811       3.588811    6[1-(0),6-(1,6),6-(6,6)]
   993       4.198449       4.198449       4.198449    6[6-(1,6),6-(1,6),6-(8,8)]
   994       3.753682       3.753682       3.753682    6[1-(0),6-(1,6),6-(6,6)]
   995       2.795132       2.795132       2.795132    6[1-(0),6-(1,6),6-(6,6)]
   996       5.226015       5.226015       5.226015    6[6-(6,6),8-(29),8-(29)]
   997      16.326024      16.326024      16.326024    6[6-(6,6),7-(6),7-(6)]
   998      15.543847      15.543847      15.543847    6[6-(6,6),7-(6),7-(6)]
   999      17.361258      17.361258      17.361258    6[6-(6,6),7-(6),7-(6)]
  1000      16.280013      16.280013      16.280013    6[6-(1,6),6-(1,6),6-(7,7)]
  1001      17.365092      17.365092      17.365092    6[1-(0),6-(1,6),6-(6,6)]
  1002       17.32675       17.32675       17.32675    6[1-(0),6-(1,6),6-(6,6)]
  1003       16.17649       16.17649       16.17649    6[6-(1,6),6-(1,6),6-(6,6)]
  1004      15.083743      15.083743      15.083743    6[1-(0),6-(1,6),6-(6,6)]
  1005      15.133587      15.133587      15.133587    6[1-(0),6-(1,6),6-(6,6)]
  1006      16.237837      16.237837      16.237837    6[6-(1,6),6-(1,6),6-(6,6)]
  1007      17.376594      17.376594      17.376594    6[1-(0),6-(1,6),6-(6,6)]
  1008      17.265403      17.265403      17.265403    6[1-(0),6-(1,6),6-(6,6)]
  1009      16.026956      16.026956      16.026956    6[6-(1,6),6-(1,6),6-(8,8)]
  1010      14.934209      14.934209      14.934209    6[1-(0),6-(1,6),6-(6,6)]
  1011      15.060738      15.060738      15.060738    6[1-(0),6-(1,6),6-(6,6)]
  1012       16.14965       16.14965       16.14965    6[6-(6,6),8-(29),8-(29)]
  1013      14.566126      14.566126      14.566126    6[6-(1,6),6-(1,6),6-(7,7)]
  1014      13.672757      13.672757      13.672757    6[1-(0),6-(1,6),6-(6,6)]
  1015      12.760218      12.760218      12.760218    6[1-(0),6-(1,6),6-(6,6)]
  1016      12.821565      12.821565      12.821565    6[6-(1,6),6-(1,6),6-(6,6)]
  1017      13.737939      13.737939      13.737939    6[1-(0),6-(1,6),6-(6,6)]
  1018      14.554623      14.554623      14.554623    6[1-(0),6-(1,6),6-(6,6)]
  1019      11.778662      11.778662      11.778662    6[6-(1,6),6-(1,6),6-(6,6)]
  1020      11.422082      11.422082      11.422082    6[1-(0),6-(1,6),6-(6,6)]
  1021      10.478869      10.478869      10.478869    6[1-(0),6-(1,6),6-(6,6)]
  1022       9.888402       9.888402       9.888402    6[6-(1,6),6-(1,6),6-(8,8)]
  1023      10.256485      10.256485      10.256485    6[1-(0),6-(1,6),6-(6,6)]
  1024      11.203532      11.203532      11.203532    6[1-(0),6-(1,6),6-(6,6)]
  1025       8.757313       8.757313       8.757313    6[6-(6,6),8-(29),8-(29)]
  1026      18.430999      18.430999      18.430999    6[6-(1,6),6-(1,6),6-(7,7)]
  1027      18.381155      18.381155      18.381155    6[1-(0),6-(1,6),6-(6,6)]
  1028      19.335871      19.335871      19.335871    6[1-(0),6-(1,6),6-(6,6)]
  1029      20.328928      20.328928      20.328928    6[6-(1,6),6-(1,6),6-(6,6)]
  1030      20.336597      20.336597      20.336597    6[1-(0),6-(1,6),6-(6,6)]
  1031      19.420223      19.420223      19.420223    6[1-(0),6-(1,6),6-(6,6)]
  1032      21.414007      21.414007      21.414007    6[6-(1,6),6-(1,6),6-(6,6)]
  1033      21.812764      21.812764      21.812764    6[1-(0),6-(1,6),6-(6,6)]
  1034      22.759811      22.759811      22.759811    6[1-(0),6-(1,6),6-(6,6)]
  1035      23.369449      23.369449      23.369449    6[6-(1,6),6-(1,6),6-(8,8)]
  1036      22.924682      22.924682      22.924682    6[1-(0),6-(1,6),6-(6,6)]
  1037      21.966132      21.966132      21.966132    6[1-(0),6-(1,6),6-(6,6)]
  1038      24.397015      24.397015      24.397015    6[6-(6,6),8-(29),8-(29)]
  1039      16.326024      16.326024      16.326024    6[6-(6,6),7-(6),7-(6)]
  1040      15.543847      15.543847      15.543847    6[6-(6,6),7-(6),7-(6)]
  1041      17.361258      17.361258      17.361258    6[6-(6,6),7-(6),7-(6)]
  1042      16.280013      16.280013      16.280013    6[6-(1,6),6-(1,6),6-(7,7)]
  1043      17.365092      17.365092      17.365092    6[1-(0),6-(1,6),6-(6,6)]
  1044       17.32675       17.32675       17.32675    6[1-(0),6-(1,6),6-(6,6)]
  1045       16.17649       16.17649       16.17649    6[6-(1,6),6-(1,6),6-(6,6)]
  1046      15.083743      15.083743      15.083743    6[1-(0),6-(1,6),6-(6,6)]
  1047      15.133587      15.133587      15.133587    6[1-(0),6-(1,6),6-(6,6)]
  1048      16.237837      16.237837      16.237837    6[6-(1,6),6-(1,6),6-(6,6)]
  1049      17.376594      17.376594      17.376594    6[1-(0),6-(1,6),6-(6,6)]
  1050      17.265403      17.265403      17.265403    6[1-(0),6-(1,6),6-(6,6)]
  1051      16.026956      16.026956      16.026956    6[6-(1,6),6-(1,6),6-(8,8)]
  1052      14.934209      14.934209      14.934209    6[1-(0),6-(1,6),6-(6,6)]
  1053      15.060738      15.060738      15.060738    6[1-(0),6-(1,6),6-(6,6)]
  1054       16.14965       16.14965       16.14965    6[6-(6,6),8-(29),8-(29)]
  1055      14.566126      14.566126      14.566126    6[6-(1,6),6-(1,6),6-(7,7)]
  1056      13.672757      13.672757      13.672757    6[1-(0),6-(1,6),6-(6,6)]
  1057      12.760218      12.760218      12.760218    6[1-(0),6-(1,6),6-(6,6)]
  1058      12.821565      12.821565      12.821565    6[6-(1,6),6-(1,6),6-(6,6)]
  1059      13.737939      13.737939      13.737939    6[1-(0),6-(1,6),6-(6,6)]
  1060      14.554623      14.554623      14.554623    6[1-(0),6-(1,6),6-(6,6)]
  1061      11.778662      11.778662      11.778662    6[6-(1,6),6-(1,6),6-(6,6)]
  1062      11.422082      11.422082      11.422082    6[1-(0),6-(1,6),6-(6,6)]
  1063      10.478869      10.478869      10.478869    6[1-(0),6-(1,6),6-(6,6)]
  1064       9.888402       9.888402       9.888402    6[6-(1,6),6-(1,6),6-(8,8)]
  1065      10.256485      10.256485      10.256485    6[1-(0),6-(1,6),6-(6,6)]
  1066      11.203532      11.203532      11.203532    6[1-(0),6-(1,6),6-(6,6)]
  1067       8.757313       8.757313       8.757313    6[6-(6,6),8-(29),8-(29)]
  1068      18.430999      18.430999      18.430999    6[6-(1,6),6-(1,6),6-(7,7)]
  1069      18.381155      18.381155      18.381155    6[1-(0),6-(1,6),6-(6,6)]
  1070      19.335871      19.335871      19.335871    6[1-(0),6-(1,6),6-(6,6)]
  1071      20.328928      20.328928      20.328928    6[6-(1,6),6-(1,6),6-(6,6)]
  1072      20.336597      20.336597      20.336597    6[1-(0),6-(1,6),6-(6,6)]
  1073      19.420223      19.420223      19.420223    6[1-(0),6-(1,6),6-(6,6)]
  1074      21.414007      21.414007      21.414007    6[6-(1,6),6-(1,6),6-(6,6)]
  1075      21.812764      21.812764      21.812764    6[1-(0),6-(1,6),6-(6,6)]
  1076      22.759811      22.759811      22.759811    6[1-(0),6-(1,6),6-(6,6)]
  1077      23.369449      23.369449      23.369449    6[6-(1,6),6-(1,6),6-(8,8)]
  1078      22.924682      22.924682      22.924682    6[1-(0),6-(1,6),6-(6,6)]
  1079      21.966132      21.966132      21.966132    6[1-(0),6-(1,6),6-(6,6)]
  1080      24.397015      24.397015      24.397015    6[6-(6,6),8-(29),8-(29)]
  1081       1.836582       1.836582       1.836582    7[6-(6,7),6-(6,7)]
  1082       3.730677       3.730677       3.730677    7[6-(6,7),6-(6,7)]
  1083       2.660935       2.660935       2.660935    7[6-(6,7),6-(6,7)]
  1084       1.836582       1.836582       1.836582    7[6-(6,7),6-(6,7)]
  1085       3.730677       3.730677       3.730677    7[6-(6,7),6-(6,7)]
  1086       2.660935       2.660935       2.660935    7[6-(6,7),6-(6,7)]
  1087      21.007582      21.007582      21.007582    7[6-(6,7),6-(6,7)]
  1088      22.901677      22.901677      22.901677    7[6-(6,7),6-(6,7)]
  1089      21.831935      21.831935      21.831935    7[6-(6,7),6-(6,7)]
  1090      21.007582      21.007582      21.007582    7[6-(6,7),6-(6,7)]
  1091      22.901677      22.901677      22.901677    7[6-(6,7),6-(6,7)]
  1092      21.831935      21.831935      21.831935    7[6-(6,7),6-(6,7)]
  1093       1.836582       1.836582       1.836582    7[6-(6,7),6-(6,7)]
  1094       3.730677       3.730677       3.730677    7[6-(6,7),6-(6,7)]
  1095       2.660935       2.660935       2.660935    7[6-(6,7),6-(6,7)]
  1096       1.836582       1.836582       1.836582    7[6-(6,7),6-(6,7)]
  1097       3.730677       3.730677       3.730677    7[6-(6,7),6-(6,7)]
  1098       2.660935       2.660935       2.660935    7[6-(6,7),6-(6,7)]
  1099      21.007582      21.007582      21.007582    7[6-(6,7),6-(6,7)]
  1100      22.901677      22.901677      22.901677    7[6-(6,7),6-(6,7)]
  1101      21.831935      21.831935      21.831935    7[6-(6,7),6-(6,7)]
  1102      21.007582      21.007582      21.007582    7[6-(6,7),6-(6,7)]
  1103      22.901677      22.901677      22.901677    7[6-(6,7),6-(6,7)]
  1104      21.831935      21.831935      21.831935    7[6-(6,7),6-(6,7)]
  1105      36.505418      36.505418      36.505418    7[6-(6,7),6-(6,7)]
  1106      34.611323      34.611323      34.611323    7[6-(6,7),6-(6,7)]
  1107      35.681065      35.681065      35.681065    7[6-(6,7),6-(6,7)]
  1108      36.505418      36.505418      36.505418    7[6-(6,7),6-(6,7)]
  1109      34.611323      34.611323      34.611323    7[6-(6,7),6-(6,7)]
  1110      35.681065      35.681065      35.681065    7[6-(6,7),6-(6,7)]
  1111      17.334418      17.334418      17.334418    7[6-(6,7),6-(6,7)]
  1112      15.440323      15.440323      15.440323    7[6-(6,7),6-(6,7)]
  1113      16.510065      16.510065      16.510065    7[6-(6,7),6-(6,7)]
  1114      17.334418      17.334418      17.334418    7[6-(6,7),6-(6,7)]
  1115      15.440323      15.440323      15.440323    7[6-(6,7),6-(6,7)]
  1116      16.510065      16.510065      16.510065    7[6-(6,7),6-(6,7)]
  1117      36.505418      36.505418      36.505418    7[6-(6,7),6-(6,7)]
  1118      34.611323      34.611323      34.611323    7[6-(6,7),6-(6,7)]
  1119      35.681065      35.681065      35.681065    7[6-(6,7),6-(6,7)]
  1120      36.505418      36.505418      36.505418    7[6-(6,7),6-(6,7)]
  1121      34.611323      34.611323      34.611323    7[6-(6,7),6-(6,7)]
  1122      35.681065      35.681065      35.681065    7[6-(6,7),6-(6,7)]
  1123      17.334418      17.334418      17.334418    7[6-(6,7),6-(6,7)]
  1124      15.440323      15.440323      15.440323    7[6-(6,7),6-(6,7)]
  1125      16.510065      16.510065      16.510065    7[6-(6,7),6-(6,7)]
  1126      17.334418      17.334418      17.334418    7[6-(6,7),6-(6,7)]
  1127      15.440323      15.440323      15.440323    7[6-(6,7),6-(6,7)]
  1128      16.510065      16.510065      16.510065    7[6-(6,7),6-(6,7)]
  1129       1.984965       1.984965       1.984965    8[6-(6,8),29-(8,8,8)]
  1130       4.181962       4.181962       4.181962    8[6-(6,8),29-(8,8,8)]
  1131      10.754548      10.754548      10.754548    8[6-(6,8),29-(8,8,8)]
  1132      10.811294      10.811294      10.811294    8[6-(6,8),29-(8,8,8)]
  1133      32.769757      32.769757      32.769757    8[6-(6,8),29-(8,8,8)]
  1134      32.675052      32.675052      32.675052    8[6-(6,8),29-(8,8,8)]
  1135       1.984965       1.984965       1.984965    8[6-(6,8),29-(8,8,8)]
  1136       4.181962       4.181962       4.181962    8[6-(6,8),29-(8,8,8)]
  1137      10.754548      10.754548      10.754548    8[6-(6,8),29-(8,8,8)]
  1138      10.811294      10.811294      10.811294    8[6-(6,8),29-(8,8,8)]
  1139      32.769757      32.769757      32.769757    8[6-(6,8),29-(8,8,8)]
  1140      32.675052      32.675052      32.675052    8[6-(6,8),29-(8,8,8)]
  1141      21.155965      21.155965      21.155965    8[6-(6,8),29-(8,8,8)]
  1142      23.352962      23.352962      23.352962    8[6-(6,8),29-(8,8,8)]
  1143      29.925548      29.925548      29.925548    8[6-(6,8),29-(8,8,8)]
  1144      29.982294      29.982294      29.982294    8[6-(6,8),29-(8,8,8)]
  1145      13.598757      13.598757      13.598757    8[6-(6,8),29-(8,8,8)]
  1146      13.504052      13.504052      13.504052    8[6-(6,8),29-(8,8,8)]
  1147      21.155965      21.155965      21.155965    8[6-(6,8),29-(8,8,8)]
  1148      23.352962      23.352962      23.352962    8[6-(6,8),29-(8,8,8)]
  1149      29.925548      29.925548      29.925548    8[6-(6,8),29-(8,8,8)]
  1150      29.982294      29.982294      29.982294    8[6-(6,8),29-(8,8,8)]
  1151      13.598757      13.598757      13.598757    8[6-(6,8),29-(8,8,8)]
  1152      13.504052      13.504052      13.504052    8[6-(6,8),29-(8,8,8)]
  1153       1.984965       1.984965       1.984965    8[6-(6,8),29-(8,8,8)]
  1154       4.181962       4.181962       4.181962    8[6-(6,8),29-(8,8,8)]
  1155      10.754548      10.754548      10.754548    8[6-(6,8),29-(8,8,8)]
  1156      10.811294      10.811294      10.811294    8[6-(6,8),29-(8,8,8)]
  1157      32.769757      32.769757      32.769757    8[6-(6,8),29-(8,8,8)]
  1158      32.675052      32.675052      32.675052    8[6-(6,8),29-(8,8,8)]
  1159       1.984965       1.984965       1.984965    8[6-(6,8),29-(8,8,8)]
  1160       4.181962       4.181962       4.181962    8[6-(6,8),29-(8,8,8)]
  1161      10.754548      10.754548      10.754548    8[6-(6,8),29-(8,8,8)]
  1162      10.811294      10.811294      10.811294    8[6-(6,8),29-(8,8,8)]
  1163      32.769757      32.769757      32.769757    8[6-(6,8),29-(8,8,8)]
  1164      32.675052      32.675052      32.675052    8[6-(6,8),29-(8,8,8)]
  1165      21.155965      21.155965      21.155965    8[6-(6,8),29-(8,8,8)]
  1166      23.352962      23.352962      23.352962    8[6-(6,8),29-(8,8,8)]
  1167      29.925548      29.925548      29.925548    8[6-(6,8),29-(8,8,8)]
  1168      29.982294      29.982294      29.982294    8[6-(6,8),29-(8,8,8)]
  1169      13.598757      13.598757      13.598757    8[6-(6,8),29-(8,8,8)]
  1170      13.504052      13.504052      13.504052    8[6-(6,8),29-(8,8,8)]
  1171      21.155965      21.155965      21.155965    8[6-(6,8),29-(8,8,8)]
  1172      23.352962      23.352962      23.352962    8[6-(6,8),29-(8,8,8)]
  1173      29.925548      29.925548      29.925548    8[6-(6,8),29-(8,8,8)]
  1174      29.982294      29.982294      29.982294    8[6-(6,8),29-(8,8,8)]
  1175      13.598757      13.598757      13.598757    8[6-(6,8),29-(8,8,8)]
  1176      13.504052      13.504052      13.504052    8[6-(6,8),29-(8,8,8)]
  1177      36.357035      36.357035      36.357035    8[6-(6,8),29-(8,8,8)]
  1178      34.160038      34.160038      34.160038    8[6-(6,8),29-(8,8,8)]
  1179      27.587452      27.587452      27.587452    8[6-(6,8),29-(8,8,8)]
  1180      27.530706      27.530706      27.530706    8[6-(6,8),29-(8,8,8)]
  1181       5.572243       5.572243       5.572243    8[6-(6,8),29-(8,8,8)]
  1182       5.666948       5.666948       5.666948    8[6-(6,8),29-(8,8,8)]
  1183      36.357035      36.357035      36.357035    8[6-(6,8),29-(8,8,8)]
  1184      34.160038      34.160038      34.160038    8[6-(6,8),29-(8,8,8)]
  1185      27.587452      27.587452      27.587452    8[6-(6,8),29-(8,8,8)]
  1186      27.530706      27.530706      27.530706    8[6-(6,8),29-(8,8,8)]
  1187       5.572243       5.572243       5.572243    8[6-(6,8),29-(8,8,8)]
  1188       5.666948       5.666948       5.666948    8[6-(6,8),29-(8,8,8)]
  1189      17.186035      17.186035      17.186035    8[6-(6,8),29-(8,8,8)]
  1190      14.989038      14.989038      14.989038    8[6-(6,8),29-(8,8,8)]
  1191       8.416452       8.416452       8.416452    8[6-(6,8),29-(8,8,8)]
  1192       8.359706       8.359706       8.359706    8[6-(6,8),29-(8,8,8)]
  1193      24.743243      24.743243      24.743243    8[6-(6,8),29-(8,8,8)]
  1194      24.837948      24.837948      24.837948    8[6-(6,8),29-(8,8,8)]
  1195      17.186035      17.186035      17.186035    8[6-(6,8),29-(8,8,8)]
  1196      14.989038      14.989038      14.989038    8[6-(6,8),29-(8,8,8)]
  1197       8.416452       8.416452       8.416452    8[6-(6,8),29-(8,8,8)]
  1198       8.359706       8.359706       8.359706    8[6-(6,8),29-(8,8,8)]
  1199      24.743243      24.743243      24.743243    8[6-(6,8),29-(8,8,8)]
  1200      24.837948      24.837948      24.837948    8[6-(6,8),29-(8,8,8)]
  1201      36.357035      36.357035      36.357035    8[6-(6,8),29-(8,8,8)]
  1202      34.160038      34.160038      34.160038    8[6-(6,8),29-(8,8,8)]
  1203      27.587452      27.587452      27.587452    8[6-(6,8),29-(8,8,8)]
  1204      27.530706      27.530706      27.530706    8[6-(6,8),29-(8,8,8)]
  1205       5.572243       5.572243       5.572243    8[6-(6,8),29-(8,8,8)]
  1206       5.666948       5.666948       5.666948    8[6-(6,8),29-(8,8,8)]
  1207      36.357035      36.357035      36.357035    8[6-(6,8),29-(8,8,8)]
  1208      34.160038      34.160038      34.160038    8[6-(6,8),29-(8,8,8)]
  1209      27.587452      27.587452      27.587452    8[6-(6,8),29-(8,8,8)]
  1210      27.530706      27.530706      27.530706    8[6-(6,8),29-(8,8,8)]
  1211       5.572243       5.572243       5.572243    8[6-(6,8),29-(8,8,8)]
  1212       5.666948       5.666948       5.666948    8[6-(6,8),29-(8,8,8)]
  1213      17.186035      17.186035      17.186035    8[6-(6,8),29-(8,8,8)]
  1214      14.989038      14.989038      14.989038    8[6-(6,8),29-(8,8,8)]
  1215       8.416452       8.416452       8.416452    8[6-(6,8),29-(8,8,8)]
  1216       8.359706       8.359706       8.359706    8[6-(6,8),29-(8,8,8)]
  1217      24.743243      24.743243      24.743243    8[6-(6,8),29-(8,8,8)]
  1218      24.837948      24.837948      24.837948    8[6-(6,8),29-(8,8,8)]
  1219      17.186035      17.186035      17.186035    8[6-(6,8),29-(8,8,8)]
  1220      14.989038      14.989038      14.989038    8[6-(6,8),29-(8,8,8)]
  1221       8.416452       8.416452       8.416452    8[6-(6,8),29-(8,8,8)]
  1222       8.359706       8.359706       8.359706    8[6-(6,8),29-(8,8,8)]
  1223      24.743243      24.743243      24.743243    8[6-(6,8),29-(8,8,8)]
  1224      24.837948      24.837948      24.837948    8[6-(6,8),29-(8,8,8)]
