# Supplementary material for: A collection of forcefield precursors for metal–organic frameworks
Source: RSC Adv. 2019 Nov 13;9(63):36492–507. doi: 10.1039/c9ra07327b (PMC9075174; doi:10.1039/c9ra07327b)
Supplement: RA-009-C9RA07327B-s160 [file RA-009-C9RA07327B-s160.txt]

BAZJIX_clean

15.904000    0.000000    0.000000
7.952003    18.397485    0.000000
7.951982    0.584811    19.971452

     1       21.68159       21.68159       21.68159    25[7-(7,7),7-(7,7),8-(25,25)]
     2      23.850259      23.850259      23.850259    25[7-(6,7),7-(6,7),7-(7,7),7-(7,7),8-(25,25)]
     3      21.681595      21.681595      21.681595    25[7-(7,7),7-(7,7),8-(25,25)]
     4       7.946265       7.946265       7.946265    25[7-(6,7),7-(6,7),7-(7,7),7-(7,7),8-(25,25)]
     5      10.126395      10.126395      10.126395    25[7-(7,7),7-(7,7),8-(25,25)]
     6       7.957726       7.957726       7.957726    25[7-(6,7),7-(6,7),7-(7,7),7-(7,7),8-(25,25)]
     7       10.12639       10.12639       10.12639    25[7-(7,7),7-(7,7),8-(25,25)]
     8       23.86172       23.86172       23.86172    25[7-(6,7),7-(6,7),7-(7,7),7-(7,7),8-(25,25)]
     9        7.96312        7.96312        7.96312    25[7-(7,7),7-(7,7),7-(7,7),7-(7,7),8-(25,25),8-(25,25)]
    10       7.940865       7.940865       7.940865    25[7-(7,7),7-(7,7),7-(7,7),7-(7,7),8-(25,25),8-(25,25)]
    11      10.884681      10.884681      10.884681    1[6-(6,6)]
    12      11.484265      11.484265      11.484265    1[6-(6,6)]
    13      19.429916      19.429916      19.429916    1[6-(6,6)]
    14       5.531402       5.531402       5.531402    1[6-(6,6)]
    15       27.59184       27.59184       27.59184    1[6-(6,6)]
    16      26.608975      26.608975      26.608975    1[6-(6,6)]
    17      11.349093      11.349093      11.349093    1[6-(6,6)]
    18      13.623364      13.623364      13.623364    1[6-(6,6)]
    19       13.33391       13.33391       13.33391    1[6-(6,6)]
    20      12.316052      12.316052      12.316052    1[6-(6,6)]
    21      10.116529      10.116529      10.116529    1[6-(6,6)]
    22      10.377356      10.377356      10.377356    1[6-(6,6)]
    23      10.884688      10.884688      10.884688    1[6-(6,6)]
    24      19.436269      19.436269      19.436269    1[6-(6,6)]
    25       11.47791       11.47791       11.47791    1[6-(6,6)]
    26      21.435395      21.435395      21.435395    1[6-(6,6)]
    27      19.639836      19.639836      19.639836    1[6-(6,6)]
    28      18.656968      18.656968      18.656968    1[6-(6,6)]
    29      19.301089      19.301089      19.301089    1[6-(6,6)]
    30       5.671361       5.671361       5.671361    1[6-(6,6)]
    31        5.38191        5.38191        5.38191    1[6-(6,6)]
    32       4.364056       4.364056       4.364056    1[6-(6,6)]
    33      18.068532      18.068532      18.068532    1[6-(6,6)]
    34      18.329356      18.329356      18.329356    1[6-(6,6)]
    35      20.923304      20.923304      20.923304    1[6-(6,6)]
    36       20.32372       20.32372       20.32372    1[6-(6,6)]
    37      12.378069      12.378069      12.378069    1[6-(6,6)]
    38      26.276583      26.276583      26.276583    1[6-(6,6)]
    39       4.216145       4.216145       4.216145    1[6-(6,6)]
    40        5.19901        5.19901        5.19901    1[6-(6,6)]
    41      20.458892      20.458892      20.458892    1[6-(6,6)]
    42      18.184621      18.184621      18.184621    1[6-(6,6)]
    43      18.474075      18.474075      18.474075    1[6-(6,6)]
    44      19.491933      19.491933      19.491933    1[6-(6,6)]
    45      21.691456      21.691456      21.691456    1[6-(6,6)]
    46      21.430629      21.430629      21.430629    1[6-(6,6)]
    47      20.923297      20.923297      20.923297    1[6-(6,6)]
    48      12.371716      12.371716      12.371716    1[6-(6,6)]
    49      20.330075      20.330075      20.330075    1[6-(6,6)]
    50       10.37259       10.37259       10.37259    1[6-(6,6)]
    51      12.168149      12.168149      12.168149    1[6-(6,6)]
    52      13.151017      13.151017      13.151017    1[6-(6,6)]
    53      12.506896      12.506896      12.506896    1[6-(6,6)]
    54      26.136624      26.136624      26.136624    1[6-(6,6)]
    55      26.426075      26.426075      26.426075    1[6-(6,6)]
    56      27.443929      27.443929      27.443929    1[6-(6,6)]
    57      13.739453      13.739453      13.739453    1[6-(6,6)]
    58      13.478629      13.478629      13.478629    1[6-(6,6)]
    59       10.51094       10.51094       10.51094    6[6-(6,6),7-(7),7-(7,25)]
    60       3.759707       3.759707       3.759707    6[6-(1,6),6-(1,6),6-(6,6)]
    61      11.174134      11.174134      11.174134    6[1-(0),6-(6,6),6-(6,6)]
    62      11.069169      11.069169      11.069169    6[6-(1,6),6-(1,6),6-(7,7)]
    63      11.535157      11.535157      11.535157    6[1-(0),6-(1,6),6-(6,6)]
    64      19.744816      19.744816      19.744816    6[1-(0),6-(1,6),6-(6,6)]
    65      21.267771      21.267771      21.267771    6[6-(6,6),7-(7),7-(7,25)]
    66       4.980646       4.980646       4.980646    6[1-(0),6-(6,6),6-(6,6)]
    67       20.66183       20.66183       20.66183    6[6-(1,6),6-(1,6),6-(7,7)]
    68      27.760424      27.760424      27.760424    6[1-(0),6-(1,6),6-(6,6)]
    69      27.178338      27.178338      27.178338    6[1-(0),6-(1,6),6-(6,6)]
    70       4.394585       4.394585       4.394585    6[6-(1,6),6-(1,6),6-(6,6)]
    71      13.235308      13.235308      13.235308    6[6-(6,6),7-(7),7-(7)]
    72      11.614689      11.614689      11.614689    6[1-(0),6-(1,6),6-(6,6)]
    73      12.621413      12.621413      12.621413    6[6-(1,6),6-(1,6),6-(7,7)]
    74      12.966529      12.966529      12.966529    6[1-(0),6-(6,6),6-(6,6)]
    75      12.360585      12.360585      12.360585    6[6-(1,6),6-(1,6),6-(6,6)]
    76      12.691388      12.691388      12.691388    6[1-(0),6-(1,6),6-(6,6)]
    77      12.090215      12.090215      12.090215    6[1-(0),6-(1,6),6-(6,6)]
    78      11.132794      11.132794      11.132794    6[6-(1,6),6-(1,6),6-(7,7)]
    79      10.778136      10.778136      10.778136    6[1-(0),6-(6,6),6-(6,6)]
    80      11.403164      11.403164      11.403164    6[6-(1,6),6-(1,6),6-(6,6)]
    81      11.032601      11.032601      11.032601    6[1-(0),6-(1,6),6-(6,6)]
    82      10.493452      10.493452      10.493452    6[6-(6,6),7-(7),7-(7)]
    83      10.510942      10.510942      10.510942    6[6-(6,6),7-(7),7-(7,25)]
    84      11.711697      11.711697      11.711697    6[6-(1,6),6-(1,6),6-(6,6)]
    85      11.174141      11.174141      11.174141    6[1-(0),6-(6,6),6-(6,6)]
    86      11.069173      11.069173      11.069173    6[6-(1,6),6-(1,6),6-(7,7)]
    87      19.487163      19.487163      19.487163    6[1-(0),6-(1,6),6-(6,6)]
    88      11.792809      11.792809      11.792809    6[1-(0),6-(1,6),6-(6,6)]
    89      21.267769      21.267769      21.267769    6[6-(6,6),7-(7),7-(7,25)]
    90       20.88464       20.88464       20.88464    6[1-(0),6-(6,6),6-(6,6)]
    91      20.661826      20.661826      20.661826    6[6-(1,6),6-(1,6),6-(7,7)]
    92      19.808418      19.808418      19.808418    6[1-(0),6-(1,6),6-(6,6)]
    93      19.226331      19.226331      19.226331    6[1-(0),6-(1,6),6-(6,6)]
    94      12.346595      12.346595      12.346595    6[6-(1,6),6-(1,6),6-(6,6)]
    95      21.187302      21.187302      21.187302    6[6-(6,6),7-(7),7-(7)]
    96      19.566686      19.566686      19.566686    6[1-(0),6-(1,6),6-(6,6)]
    97      20.573409      20.573409      20.573409    6[6-(1,6),6-(1,6),6-(7,7)]
    98       5.014526       5.014526       5.014526    6[1-(0),6-(6,6),6-(6,6)]
    99       4.408585       4.408585       4.408585    6[6-(1,6),6-(1,6),6-(6,6)]
   100       4.739389       4.739389       4.739389    6[1-(0),6-(1,6),6-(6,6)]
   101       4.138219       4.138219       4.138219    6[1-(0),6-(1,6),6-(6,6)]
   102       3.180798       3.180798       3.180798    6[6-(1,6),6-(1,6),6-(7,7)]
   103      18.730139      18.730139      18.730139    6[1-(0),6-(6,6),6-(6,6)]
   104      19.355165      19.355165      19.355165    6[6-(1,6),6-(1,6),6-(6,6)]
   105      18.984601      18.984601      18.984601    6[1-(0),6-(1,6),6-(6,6)]
   106       2.541459       2.541459       2.541459    6[6-(6,6),7-(7),7-(7)]
   107      21.297045      21.297045      21.297045    6[6-(6,6),7-(7),7-(7,25)]
   108      12.144278      12.144278      12.144278    6[6-(1,6),6-(1,6),6-(6,6)]
   109      20.633851      20.633851      20.633851    6[1-(0),6-(6,6),6-(6,6)]
   110      20.738816      20.738816      20.738816    6[6-(1,6),6-(1,6),6-(7,7)]
   111      20.272828      20.272828      20.272828    6[1-(0),6-(1,6),6-(6,6)]
   112      12.063169      12.063169      12.063169    6[1-(0),6-(1,6),6-(6,6)]
   113      10.540214      10.540214      10.540214    6[6-(6,6),7-(7),7-(7,25)]
   114      26.827339      26.827339      26.827339    6[1-(0),6-(6,6),6-(6,6)]
   115      11.146155      11.146155      11.146155    6[6-(1,6),6-(1,6),6-(7,7)]
   116       4.047561       4.047561       4.047561    6[1-(0),6-(1,6),6-(6,6)]
   117       4.629647       4.629647       4.629647    6[1-(0),6-(1,6),6-(6,6)]
   118        27.4134        27.4134        27.4134    6[6-(1,6),6-(1,6),6-(6,6)]
   119      18.572677      18.572677      18.572677    6[6-(6,6),7-(7),7-(7)]
   120      20.193296      20.193296      20.193296    6[1-(0),6-(1,6),6-(6,6)]
   121      19.186572      19.186572      19.186572    6[6-(1,6),6-(1,6),6-(7,7)]
   122      18.841456      18.841456      18.841456    6[1-(0),6-(6,6),6-(6,6)]
   123        19.4474        19.4474        19.4474    6[6-(1,6),6-(1,6),6-(6,6)]
   124      19.116597      19.116597      19.116597    6[1-(0),6-(1,6),6-(6,6)]
   125       19.71777       19.71777       19.71777    6[1-(0),6-(1,6),6-(6,6)]
   126      20.675191      20.675191      20.675191    6[6-(1,6),6-(1,6),6-(7,7)]
   127      21.029849      21.029849      21.029849    6[1-(0),6-(6,6),6-(6,6)]
   128      20.404821      20.404821      20.404821    6[6-(1,6),6-(1,6),6-(6,6)]
   129      20.775384      20.775384      20.775384    6[1-(0),6-(1,6),6-(6,6)]
   130      21.314533      21.314533      21.314533    6[6-(6,6),7-(7),7-(7)]
   131      21.297043      21.297043      21.297043    6[6-(6,6),7-(7),7-(7,25)]
   132      20.096288      20.096288      20.096288    6[6-(1,6),6-(1,6),6-(6,6)]
   133      20.633844      20.633844      20.633844    6[1-(0),6-(6,6),6-(6,6)]
   134      20.738812      20.738812      20.738812    6[6-(1,6),6-(1,6),6-(7,7)]
   135      12.320822      12.320822      12.320822    6[1-(0),6-(1,6),6-(6,6)]
   136      20.015176      20.015176      20.015176    6[1-(0),6-(1,6),6-(6,6)]
   137      10.540216      10.540216      10.540216    6[6-(6,6),7-(7),7-(7,25)]
   138      10.923345      10.923345      10.923345    6[1-(0),6-(6,6),6-(6,6)]
   139      11.146159      11.146159      11.146159    6[6-(1,6),6-(1,6),6-(7,7)]
   140      11.999567      11.999567      11.999567    6[1-(0),6-(1,6),6-(6,6)]
   141      12.581654      12.581654      12.581654    6[1-(0),6-(1,6),6-(6,6)]
   142       19.46139       19.46139       19.46139    6[6-(1,6),6-(1,6),6-(6,6)]
   143      10.620683      10.620683      10.620683    6[6-(6,6),7-(7),7-(7)]
   144      12.241299      12.241299      12.241299    6[1-(0),6-(1,6),6-(6,6)]
   145      11.234576      11.234576      11.234576    6[6-(1,6),6-(1,6),6-(7,7)]
   146      26.793459      26.793459      26.793459    6[1-(0),6-(6,6),6-(6,6)]
   147        27.3994        27.3994        27.3994    6[6-(1,6),6-(1,6),6-(6,6)]
   148      27.068596      27.068596      27.068596    6[1-(0),6-(1,6),6-(6,6)]
   149      27.669766      27.669766      27.669766    6[1-(0),6-(1,6),6-(6,6)]
   150      28.627187      28.627187      28.627187    6[6-(1,6),6-(1,6),6-(7,7)]
   151      13.077846      13.077846      13.077846    6[1-(0),6-(6,6),6-(6,6)]
   152       12.45282       12.45282       12.45282    6[6-(1,6),6-(1,6),6-(6,6)]
   153      12.823384      12.823384      12.823384    6[1-(0),6-(1,6),6-(6,6)]
   154      29.266526      29.266526      29.266526    6[6-(6,6),7-(7),7-(7)]
   155       9.610455       9.610455       9.610455    7[6-(6,7),7-(7,25),25-(7,7,7,8)]
   156       9.456983       9.456983       9.456983    7[7-(6,25),7-(7),25-(7,7,7,8,8)]
   157       10.23612       10.23612       10.23612    7[7-(6),7-(7,25)]
   158      10.916493      10.916493      10.916493    7[6-(6,7),7-(7)]
   159       6.313081       6.313081       6.313081    7[6-(6,7),7-(7,25),25-(7,7,7,8)]
   160      22.401567      22.401567      22.401567    7[7-(6,25),7-(7,25),25-(7,7,7,8,8)]
   161      21.604934      21.604934      21.604934    7[7-(6),7-(7,25),25-(7,8)]
   162      20.877009      20.877009      20.877009    7[6-(6,7),7-(7,25)]
   163      12.998339      12.998339      12.998339    7[6-(6,7),7-(7,25)]
   164      21.700514      21.700514      21.700514    7[7-(6),7-(7,25),25-(7,8)]
   165      22.335243      22.335243      22.335243    7[7-(6),7-(7,25),25-(7,7,7,8)]
   166      14.093011      14.093011      14.093011    7[6-(6,7),7-(7,25)]
   167       9.840274       9.840274       9.840274    7[6-(6,7),7-(7,25)]
   168       9.428201       9.428201       9.428201    7[7-(6),7-(7),25-(7,7,7,8)]
   169       9.778248       9.778248       9.778248    7[7-(6),7-(7,25)]
   170      10.502994      10.502994      10.502994    7[6-(6,7),7-(7)]
   171       9.610458       9.610458       9.610458    7[6-(6,7),7-(7,25),25-(7,7,7,8)]
   172       9.456983       9.456983       9.456983    7[7-(6,25),7-(7),25-(7,7,7,8,8)]
   173      10.236119      10.236119      10.236119    7[7-(6),7-(7,25)]
   174      10.916493      10.916493      10.916493    7[6-(6,7),7-(7)]
   175      22.217079      22.217079      22.217079    7[6-(6,7),7-(7,25),25-(7,7,7,8)]
   176      22.401566      22.401566      22.401566    7[7-(6,25),7-(7,25),25-(7,7,7,8,8)]
   177      21.604936      21.604936      21.604936    7[7-(6),7-(7,25),25-(7,8)]
   178      20.877009      20.877009      20.877009    7[6-(6,7),7-(7,25)]
   179      20.950332      20.950332      20.950332    7[6-(6,7),7-(7,25)]
   180      21.700522      21.700522      21.700522    7[7-(6),7-(7,25),25-(7,8)]
   181       6.431251       6.431251       6.431251    7[7-(6),7-(7,25),25-(7,7,7,8)]
   182       6.141004       6.141004       6.141004    7[6-(6,7),7-(7,25)]
   183      17.792282      17.792282      17.792282    7[6-(6,7),7-(7,25)]
   184      25.332192      25.332192      25.332192    7[7-(6),7-(7),25-(7,7,7,8)]
   185       9.778239       9.778239       9.778239    7[7-(6),7-(7,25)]
   186       2.551002       2.551002       2.551002    7[6-(6,7),7-(7)]
   187       22.19753       22.19753       22.19753    7[6-(6,7),7-(7,25),25-(7,7,7,8)]
   188      22.351002      22.351002      22.351002    7[7-(6,25),7-(7),25-(7,7,7,8,8)]
   189      21.571865      21.571865      21.571865    7[7-(6),7-(7,25)]
   190      20.891492      20.891492      20.891492    7[6-(6,7),7-(7)]
   191       9.590904       9.590904       9.590904    7[6-(6,7),7-(7,25),25-(7,7,7,8)]
   192       9.406418       9.406418       9.406418    7[7-(6,25),7-(7,25),25-(7,7,7,8,8)]
   193      10.203051      10.203051      10.203051    7[7-(6),7-(7,25),25-(7,8)]
   194      10.930976      10.930976      10.930976    7[6-(6,7),7-(7,25)]
   195      18.809646      18.809646      18.809646    7[6-(6,7),7-(7,25)]
   196      10.107471      10.107471      10.107471    7[7-(6),7-(7,25),25-(7,8)]
   197       9.472742       9.472742       9.472742    7[7-(6),7-(7,25),25-(7,7,7,8)]
   198      17.714974      17.714974      17.714974    7[6-(6,7),7-(7,25)]
   199      21.967711      21.967711      21.967711    7[6-(6,7),7-(7,25)]
   200      22.379784      22.379784      22.379784    7[7-(6),7-(7),25-(7,7,7,8)]
   201      22.029737      22.029737      22.029737    7[7-(6),7-(7,25)]
   202      21.304991      21.304991      21.304991    7[6-(6,7),7-(7)]
   203      22.197527      22.197527      22.197527    7[6-(6,7),7-(7,25),25-(7,7,7,8)]
   204      22.351002      22.351002      22.351002    7[7-(6,25),7-(7),25-(7,7,7,8,8)]
   205      21.571866      21.571866      21.571866    7[7-(6),7-(7,25)]
   206      20.891492      20.891492      20.891492    7[6-(6,7),7-(7)]
   207       9.590906       9.590906       9.590906    7[6-(6,7),7-(7,25),25-(7,7,7,8)]
   208       9.406419       9.406419       9.406419    7[7-(6,25),7-(7,25),25-(7,7,7,8,8)]
   209      10.203049      10.203049      10.203049    7[7-(6),7-(7,25),25-(7,8)]
   210      10.930976      10.930976      10.930976    7[6-(6,7),7-(7,25)]
   211      10.857653      10.857653      10.857653    7[6-(6,7),7-(7,25)]
   212      10.107463      10.107463      10.107463    7[7-(6),7-(7,25),25-(7,8)]
   213      25.376734      25.376734      25.376734    7[7-(6),7-(7,25),25-(7,7,7,8)]
   214      25.666981      25.666981      25.666981    7[6-(6,7),7-(7,25)]
   215      14.015703      14.015703      14.015703    7[6-(6,7),7-(7,25)]
   216       6.475793       6.475793       6.475793    7[7-(6),7-(7),25-(7,7,7,8)]
   217      22.029746      22.029746      22.029746    7[7-(6),7-(7,25)]
   218      29.256983      29.256983      29.256983    7[6-(6,7),7-(7)]
   219      23.542995      23.542995      23.542995    8[25-(7,7),25-(7,7,7,7),25-(7,7,7,7,8)]
   220       7.638998       7.638998       7.638998    8[25-(7,7),25-(7,7,7,7),25-(7,7,7,7,8)]
   221        8.26499        8.26499        8.26499    8[25-(7,7),25-(7,7,7,7),25-(7,7,7,7,8)]
   222      24.168987      24.168987      24.168987    8[25-(7,7),25-(7,7,7,7),25-(7,7,7,7,8)]
