# Supplementary material for: A collection of forcefield precursors for metal–organic frameworks
Source: RSC Adv. 2019 Nov 13;9(63):36492–507. doi: 10.1039/c9ra07327b (PMC9075174; doi:10.1039/c9ra07327b)
Supplement: RA-009-C9RA07327B-s161 [file RA-009-C9RA07327B-s161.txt]

BEDYEQ_clean

17.143000    0.000000    0.000000
0.000000    41.968000    0.000000
0.000000    -20.984000    36.345354

     1        15.3831        15.3831        15.3831    40[8-(40,40),8-(40,40),8-(40,40),8-(40,40),8-(6),8-(6)]
     2        15.3831        15.3831        15.3831    40[8-(40,40),8-(40,40),8-(40,40),8-(40,40),8-(6),8-(6)]
     3        15.3831        15.3831        15.3831    40[8-(40,40),8-(40,40),8-(40,40),8-(40,40),8-(6),8-(6)]
     4        15.3831        15.3831        15.3831    40[8-(40,40),8-(40,40),8-(40,40),8-(40,40),8-(6),8-(6)]
     5        15.3831        15.3831        15.3831    40[8-(40,40),8-(40,40),8-(40,40),8-(40,40),8-(6),8-(6)]
     6        15.3831        15.3831        15.3831    40[8-(40,40),8-(40,40),8-(40,40),8-(40,40),8-(6),8-(6)]
     7         1.7599         1.7599         1.7599    40[8-(40,40),8-(40,40),8-(40,40),8-(40,40),8-(6),8-(6)]
     8         1.7599         1.7599         1.7599    40[8-(40,40),8-(40,40),8-(40,40),8-(40,40),8-(6),8-(6)]
     9         1.7599         1.7599         1.7599    40[8-(40,40),8-(40,40),8-(40,40),8-(40,40),8-(6),8-(6)]
    10         1.7599         1.7599         1.7599    40[8-(40,40),8-(40,40),8-(40,40),8-(40,40),8-(6),8-(6)]
    11         1.7599         1.7599         1.7599    40[8-(40,40),8-(40,40),8-(40,40),8-(40,40),8-(6),8-(6)]
    12         1.7599         1.7599         1.7599    40[8-(40,40),8-(40,40),8-(40,40),8-(40,40),8-(6),8-(6)]
    13            0.0            0.0            0.0    40[8-(40,40),8-(40,40),8-(40,40),8-(40,40),8-(6),8-(6),8-(6),8-(6)]
    14            0.0            0.0            0.0    40[8-(40,40),8-(40,40),8-(40,40),8-(40,40),8-(6),8-(6),8-(6),8-(6)]
    15            0.0            0.0            0.0    40[8-(40,40),8-(40,40),8-(40,40),8-(40,40),8-(6),8-(6),8-(6),8-(6)]
    16            0.0            0.0            0.0    40[8-(40,40),8-(40,40),8-(40,40),8-(40,40),8-(6),8-(6),8-(6),8-(6)]
    17            0.0            0.0            0.0    40[8-(40,40),8-(40,40),8-(40,40),8-(40,40),8-(6),8-(6),8-(6),8-(6)]
    18            0.0            0.0            0.0    40[8-(40,40),8-(40,40),8-(40,40),8-(40,40),8-(6),8-(6),8-(6),8-(6)]
    19         8.5715         8.5715         8.5715    26[7-(6,6),7-(6,6),7-(6,6),7-(6,6),17-(0)]
    20         8.5715         8.5715         8.5715    26[7-(6,6),7-(6,6),7-(6,6),7-(6,6),17-(0)]
    21         8.5715         8.5715         8.5715    26[7-(6,6),7-(6,6),7-(6,6),7-(6,6),17-(0)]
    22         8.5715         8.5715         8.5715    26[7-(6,6),7-(6,6),7-(6,6),7-(6,6),17-(0)]
    23         8.5715         8.5715         8.5715    26[7-(6,6),7-(6,6),7-(6,6),7-(6,6),17-(0)]
    24         8.5715         8.5715         8.5715    26[7-(6,6),7-(6,6),7-(6,6),7-(6,6),17-(0)]
    25      14.439549      14.439549      14.439549    1[6-(6,6)]
    26      13.561827      13.561827      13.561827    1[6-(6,6)]
    27      13.092109      13.092109      13.092109    1[6-(6,6)]
    28      11.580096      11.580096      11.580096    1[6-(6,6)]
    29      12.867536      12.867536      12.867536    1[6-(6,6)]
    30       9.805796       9.805796       9.805796    1[6-(6,6)]
    31      14.439549      14.439549      14.439549    1[6-(6,6)]
    32      13.561827      13.561827      13.561827    1[6-(6,6)]
    33      13.092109      13.092109      13.092109    1[6-(6,6)]
    34      11.580096      11.580096      11.580096    1[6-(6,6)]
    35      12.867536      12.867536      12.867536    1[6-(6,6)]
    36       9.805796       9.805796       9.805796    1[6-(6,6)]
    37      14.439549      14.439549      14.439549    1[6-(6,6)]
    38      13.561827      13.561827      13.561827    1[6-(6,6)]
    39      13.092109      13.092109      13.092109    1[6-(6,6)]
    40      11.580096      11.580096      11.580096    1[6-(6,6)]
    41      12.867536      12.867536      12.867536    1[6-(6,6)]
    42       9.805796       9.805796       9.805796    1[6-(6,6)]
    43      14.439549      14.439549      14.439549    1[6-(6,6)]
    44      13.561827      13.561827      13.561827    1[6-(6,6)]
    45      13.092109      13.092109      13.092109    1[6-(6,6)]
    46      11.580096      11.580096      11.580096    1[6-(6,6)]
    47      12.867536      12.867536      12.867536    1[6-(6,6)]
    48       9.805796       9.805796       9.805796    1[6-(6,6)]
    49      14.439549      14.439549      14.439549    1[6-(6,6)]
    50      13.561827      13.561827      13.561827    1[6-(6,6)]
    51      13.092109      13.092109      13.092109    1[6-(6,6)]
    52      11.580096      11.580096      11.580096    1[6-(6,6)]
    53      12.867536      12.867536      12.867536    1[6-(6,6)]
    54       9.805796       9.805796       9.805796    1[6-(6,6)]
    55      14.439549      14.439549      14.439549    1[6-(6,6)]
    56      13.561827      13.561827      13.561827    1[6-(6,6)]
    57      13.092109      13.092109      13.092109    1[6-(6,6)]
    58      11.580096      11.580096      11.580096    1[6-(6,6)]
    59      12.867536      12.867536      12.867536    1[6-(6,6)]
    60       9.805796       9.805796       9.805796    1[6-(6,6)]
    61       2.703451       2.703451       2.703451    1[6-(6,6)]
    62       3.581173       3.581173       3.581173    1[6-(6,6)]
    63       4.050891       4.050891       4.050891    1[6-(6,6)]
    64       5.562904       5.562904       5.562904    1[6-(6,6)]
    65       4.275464       4.275464       4.275464    1[6-(6,6)]
    66       7.337204       7.337204       7.337204    1[6-(6,6)]
    67       2.703451       2.703451       2.703451    1[6-(6,6)]
    68       3.581173       3.581173       3.581173    1[6-(6,6)]
    69       4.050891       4.050891       4.050891    1[6-(6,6)]
    70       5.562904       5.562904       5.562904    1[6-(6,6)]
    71       4.275464       4.275464       4.275464    1[6-(6,6)]
    72       7.337204       7.337204       7.337204    1[6-(6,6)]
    73       2.703451       2.703451       2.703451    1[6-(6,6)]
    74       3.581173       3.581173       3.581173    1[6-(6,6)]
    75       4.050891       4.050891       4.050891    1[6-(6,6)]
    76       5.562904       5.562904       5.562904    1[6-(6,6)]
    77       4.275464       4.275464       4.275464    1[6-(6,6)]
    78       7.337204       7.337204       7.337204    1[6-(6,6)]
    79       2.703451       2.703451       2.703451    1[6-(6,6)]
    80       3.581173       3.581173       3.581173    1[6-(6,6)]
    81       4.050891       4.050891       4.050891    1[6-(6,6)]
    82       5.562904       5.562904       5.562904    1[6-(6,6)]
    83       4.275464       4.275464       4.275464    1[6-(6,6)]
    84       7.337204       7.337204       7.337204    1[6-(6,6)]
    85       2.703451       2.703451       2.703451    1[6-(6,6)]
    86       3.581173       3.581173       3.581173    1[6-(6,6)]
    87       4.050891       4.050891       4.050891    1[6-(6,6)]
    88       5.562904       5.562904       5.562904    1[6-(6,6)]
    89       4.275464       4.275464       4.275464    1[6-(6,6)]
    90       7.337204       7.337204       7.337204    1[6-(6,6)]
    91       2.703451       2.703451       2.703451    1[6-(6,6)]
    92       3.581173       3.581173       3.581173    1[6-(6,6)]
    93       4.050891       4.050891       4.050891    1[6-(6,6)]
    94       5.562904       5.562904       5.562904    1[6-(6,6)]
    95       4.275464       4.275464       4.275464    1[6-(6,6)]
    96       7.337204       7.337204       7.337204    1[6-(6,6)]
    97       2.703451       2.703451       2.703451    1[6-(6,6)]
    98       3.581173       3.581173       3.581173    1[6-(6,6)]
    99       4.050891       4.050891       4.050891    1[6-(6,6)]
   100       5.562904       5.562904       5.562904    1[6-(6,6)]
   101       4.275464       4.275464       4.275464    1[6-(6,6)]
   102       7.337204       7.337204       7.337204    1[6-(6,6)]
   103       2.703451       2.703451       2.703451    1[6-(6,6)]
   104       3.581173       3.581173       3.581173    1[6-(6,6)]
   105       4.050891       4.050891       4.050891    1[6-(6,6)]
   106       5.562904       5.562904       5.562904    1[6-(6,6)]
   107       4.275464       4.275464       4.275464    1[6-(6,6)]
   108       7.337204       7.337204       7.337204    1[6-(6,6)]
   109       2.703451       2.703451       2.703451    1[6-(6,6)]
   110       3.581173       3.581173       3.581173    1[6-(6,6)]
   111       4.050891       4.050891       4.050891    1[6-(6,6)]
   112       5.562904       5.562904       5.562904    1[6-(6,6)]
   113       4.275464       4.275464       4.275464    1[6-(6,6)]
   114       7.337204       7.337204       7.337204    1[6-(6,6)]
   115       2.703451       2.703451       2.703451    1[6-(6,6)]
   116       3.581173       3.581173       3.581173    1[6-(6,6)]
   117       4.050891       4.050891       4.050891    1[6-(6,6)]
   118       5.562904       5.562904       5.562904    1[6-(6,6)]
   119       4.275464       4.275464       4.275464    1[6-(6,6)]
   120       7.337204       7.337204       7.337204    1[6-(6,6)]
   121       2.703451       2.703451       2.703451    1[6-(6,6)]
   122       3.581173       3.581173       3.581173    1[6-(6,6)]
   123       4.050891       4.050891       4.050891    1[6-(6,6)]
   124       5.562904       5.562904       5.562904    1[6-(6,6)]
   125       4.275464       4.275464       4.275464    1[6-(6,6)]
   126       7.337204       7.337204       7.337204    1[6-(6,6)]
   127       2.703451       2.703451       2.703451    1[6-(6,6)]
   128       3.581173       3.581173       3.581173    1[6-(6,6)]
   129       4.050891       4.050891       4.050891    1[6-(6,6)]
   130       5.562904       5.562904       5.562904    1[6-(6,6)]
   131       4.275464       4.275464       4.275464    1[6-(6,6)]
   132       7.337204       7.337204       7.337204    1[6-(6,6)]
   133      14.439549      14.439549      14.439549    1[6-(6,6)]
   134      13.561827      13.561827      13.561827    1[6-(6,6)]
   135      13.092109      13.092109      13.092109    1[6-(6,6)]
   136      11.580096      11.580096      11.580096    1[6-(6,6)]
   137      12.867536      12.867536      12.867536    1[6-(6,6)]
   138       9.805796       9.805796       9.805796    1[6-(6,6)]
   139      14.439549      14.439549      14.439549    1[6-(6,6)]
   140      13.561827      13.561827      13.561827    1[6-(6,6)]
   141      13.092109      13.092109      13.092109    1[6-(6,6)]
   142      11.580096      11.580096      11.580096    1[6-(6,6)]
   143      12.867536      12.867536      12.867536    1[6-(6,6)]
   144       9.805796       9.805796       9.805796    1[6-(6,6)]
   145      14.439549      14.439549      14.439549    1[6-(6,6)]
   146      13.561827      13.561827      13.561827    1[6-(6,6)]
   147      13.092109      13.092109      13.092109    1[6-(6,6)]
   148      11.580096      11.580096      11.580096    1[6-(6,6)]
   149      12.867536      12.867536      12.867536    1[6-(6,6)]
   150       9.805796       9.805796       9.805796    1[6-(6,6)]
   151      14.439549      14.439549      14.439549    1[6-(6,6)]
   152      13.561827      13.561827      13.561827    1[6-(6,6)]
   153      13.092109      13.092109      13.092109    1[6-(6,6)]
   154      11.580096      11.580096      11.580096    1[6-(6,6)]
   155      12.867536      12.867536      12.867536    1[6-(6,6)]
   156       9.805796       9.805796       9.805796    1[6-(6,6)]
   157      14.439549      14.439549      14.439549    1[6-(6,6)]
   158      13.561827      13.561827      13.561827    1[6-(6,6)]
   159      13.092109      13.092109      13.092109    1[6-(6,6)]
   160      11.580096      11.580096      11.580096    1[6-(6,6)]
   161      12.867536      12.867536      12.867536    1[6-(6,6)]
   162       9.805796       9.805796       9.805796    1[6-(6,6)]
   163      14.439549      14.439549      14.439549    1[6-(6,6)]
   164      13.561827      13.561827      13.561827    1[6-(6,6)]
   165      13.092109      13.092109      13.092109    1[6-(6,6)]
   166      11.580096      11.580096      11.580096    1[6-(6,6)]
   167      12.867536      12.867536      12.867536    1[6-(6,6)]
   168       9.805796       9.805796       9.805796    1[6-(6,6)]
   169      11.004092      11.004092      11.004092    6[6-(6,6),6-(6,7),6-(6,7)]
   170       9.678938       9.678938       9.678938    6[6-(1,6),6-(6,6),7-(6,26)]
   171      13.853258      13.853258      13.853258    6[1-(0),6-(1,6),6-(6,6)]
   172      12.795535      12.795535      12.795535    6[1-(0),6-(1,6),6-(6,7)]
   173      13.926973      13.926973      13.926973    6[6-(1,6),6-(1,6),6-(8,8)]
   174       14.89041       14.89041       14.89041    6[6-(6,6),8-(40),8-(40)]
   175      13.061252      13.061252      13.061252    6[1-(0),6-(1,6),6-(6,6)]
   176      11.427524      11.427524      11.427524    6[6-(1,6),6-(6,6),7-(6,26)]
   177      12.149244      12.149244      12.149244    6[1-(0),6-(1,6),6-(6,6)]
   178      12.042957      12.042957      12.042957    6[6-(1,6),6-(1,6),6-(6,6)]
   179       12.90525       12.90525       12.90525    6[1-(0),6-(1,6),6-(6,6)]
   180        9.24522        9.24522        9.24522    6[1-(0),6-(1,6),6-(6,7)]
   181      11.004092      11.004092      11.004092    6[6-(6,6),6-(6,7),6-(6,7)]
   182       9.678938       9.678938       9.678938    6[6-(1,6),6-(6,6),7-(6,26)]
   183      13.853258      13.853258      13.853258    6[1-(0),6-(1,6),6-(6,6)]
   184      12.795535      12.795535      12.795535    6[1-(0),6-(1,6),6-(6,7)]
   185      13.926973      13.926973      13.926973    6[6-(1,6),6-(1,6),6-(8,8)]
   186       14.89041       14.89041       14.89041    6[6-(6,6),8-(40),8-(40)]
   187      13.061252      13.061252      13.061252    6[1-(0),6-(1,6),6-(6,6)]
   188      11.427524      11.427524      11.427524    6[6-(1,6),6-(6,6),7-(6,26)]
   189      12.149244      12.149244      12.149244    6[1-(0),6-(1,6),6-(6,6)]
   190      12.042957      12.042957      12.042957    6[6-(1,6),6-(1,6),6-(6,6)]
   191       12.90525       12.90525       12.90525    6[1-(0),6-(1,6),6-(6,6)]
   192        9.24522        9.24522        9.24522    6[1-(0),6-(1,6),6-(6,7)]
   193      11.004092      11.004092      11.004092    6[6-(6,6),6-(6,7),6-(6,7)]
   194       9.678938       9.678938       9.678938    6[6-(1,6),6-(6,6),7-(6,26)]
   195      13.853258      13.853258      13.853258    6[1-(0),6-(1,6),6-(6,6)]
   196      12.795535      12.795535      12.795535    6[1-(0),6-(1,6),6-(6,7)]
   197      13.926973      13.926973      13.926973    6[6-(1,6),6-(1,6),6-(8,8)]
   198       14.89041       14.89041       14.89041    6[6-(6,6),8-(40),8-(40)]
   199      13.061252      13.061252      13.061252    6[1-(0),6-(1,6),6-(6,6)]
   200      11.427524      11.427524      11.427524    6[6-(1,6),6-(6,6),7-(6,26)]
   201      12.149244      12.149244      12.149244    6[1-(0),6-(1,6),6-(6,6)]
   202      12.042957      12.042957      12.042957    6[6-(1,6),6-(1,6),6-(6,6)]
   203       12.90525       12.90525       12.90525    6[1-(0),6-(1,6),6-(6,6)]
   204        9.24522        9.24522        9.24522    6[1-(0),6-(1,6),6-(6,7)]
   205      11.004092      11.004092      11.004092    6[6-(6,6),6-(6,7),6-(6,7)]
   206       9.678938       9.678938       9.678938    6[6-(1,6),6-(6,6),7-(6,26)]
   207      13.853258      13.853258      13.853258    6[1-(0),6-(1,6),6-(6,6)]
   208      12.795535      12.795535      12.795535    6[1-(0),6-(1,6),6-(6,7)]
   209      13.926973      13.926973      13.926973    6[6-(1,6),6-(1,6),6-(8,8)]
   210       14.89041       14.89041       14.89041    6[6-(6,6),8-(40),8-(40)]
   211      13.061252      13.061252      13.061252    6[1-(0),6-(1,6),6-(6,6)]
   212      11.427524      11.427524      11.427524    6[6-(1,6),6-(6,6),7-(6,26)]
   213      12.149244      12.149244      12.149244    6[1-(0),6-(1,6),6-(6,6)]
   214      12.042957      12.042957      12.042957    6[6-(1,6),6-(1,6),6-(6,6)]
   215       12.90525       12.90525       12.90525    6[1-(0),6-(1,6),6-(6,6)]
   216        9.24522        9.24522        9.24522    6[1-(0),6-(1,6),6-(6,7)]
   217      11.004092      11.004092      11.004092    6[6-(6,6),6-(6,7),6-(6,7)]
   218       9.678938       9.678938       9.678938    6[6-(1,6),6-(6,6),7-(6,26)]
   219      13.853258      13.853258      13.853258    6[1-(0),6-(1,6),6-(6,6)]
   220      12.795535      12.795535      12.795535    6[1-(0),6-(1,6),6-(6,7)]
   221      13.926973      13.926973      13.926973    6[6-(1,6),6-(1,6),6-(8,8)]
   222       14.89041       14.89041       14.89041    6[6-(6,6),8-(40),8-(40)]
   223      13.061252      13.061252      13.061252    6[1-(0),6-(1,6),6-(6,6)]
   224      11.427524      11.427524      11.427524    6[6-(1,6),6-(6,6),7-(6,26)]
   225      12.149244      12.149244      12.149244    6[1-(0),6-(1,6),6-(6,6)]
   226      12.042957      12.042957      12.042957    6[6-(1,6),6-(1,6),6-(6,6)]
   227       12.90525       12.90525       12.90525    6[1-(0),6-(1,6),6-(6,6)]
   228        9.24522        9.24522        9.24522    6[1-(0),6-(1,6),6-(6,7)]
   229      11.004092      11.004092      11.004092    6[6-(6,6),6-(6,7),6-(6,7)]
   230       9.678938       9.678938       9.678938    6[6-(1,6),6-(6,6),7-(6,26)]
   231      13.853258      13.853258      13.853258    6[1-(0),6-(1,6),6-(6,6)]
   232      12.795535      12.795535      12.795535    6[1-(0),6-(1,6),6-(6,7)]
   233      13.926973      13.926973      13.926973    6[6-(1,6),6-(1,6),6-(8,8)]
   234       14.89041       14.89041       14.89041    6[6-(6,6),8-(40),8-(40)]
   235      13.061252      13.061252      13.061252    6[1-(0),6-(1,6),6-(6,6)]
   236      11.427524      11.427524      11.427524    6[6-(1,6),6-(6,6),7-(6,26)]
   237      12.149244      12.149244      12.149244    6[1-(0),6-(1,6),6-(6,6)]
   238      12.042957      12.042957      12.042957    6[6-(1,6),6-(1,6),6-(6,6)]
   239       12.90525       12.90525       12.90525    6[1-(0),6-(1,6),6-(6,6)]
   240        9.24522        9.24522        9.24522    6[1-(0),6-(1,6),6-(6,7)]
   241       6.138908       6.138908       6.138908    6[6-(6,6),6-(6,7),6-(6,7)]
   242       7.464062       7.464062       7.464062    6[6-(1,6),6-(6,6),7-(6,26)]
   243       3.289742       3.289742       3.289742    6[1-(0),6-(1,6),6-(6,6)]
   244       4.347465       4.347465       4.347465    6[1-(0),6-(1,6),6-(6,7)]
   245       3.216027       3.216027       3.216027    6[6-(1,6),6-(1,6),6-(8,8)]
   246        2.25259        2.25259        2.25259    6[6-(6,6),8-(40),8-(40)]
   247       4.081748       4.081748       4.081748    6[1-(0),6-(1,6),6-(6,6)]
   248       5.715476       5.715476       5.715476    6[6-(1,6),6-(6,6),7-(6,26)]
   249       4.993756       4.993756       4.993756    6[1-(0),6-(1,6),6-(6,6)]
   250       5.100042       5.100042       5.100042    6[6-(1,6),6-(1,6),6-(6,6)]
   251        4.23775        4.23775        4.23775    6[1-(0),6-(1,6),6-(6,6)]
   252        7.89778        7.89778        7.89778    6[1-(0),6-(1,6),6-(6,7)]
   253       6.138908       6.138908       6.138908    6[6-(6,6),6-(6,7),6-(6,7)]
   254       7.464062       7.464062       7.464062    6[6-(1,6),6-(6,6),7-(6,26)]
   255       3.289742       3.289742       3.289742    6[1-(0),6-(1,6),6-(6,6)]
   256       4.347465       4.347465       4.347465    6[1-(0),6-(1,6),6-(6,7)]
   257       3.216027       3.216027       3.216027    6[6-(1,6),6-(1,6),6-(8,8)]
   258        2.25259        2.25259        2.25259    6[6-(6,6),8-(40),8-(40)]
   259       4.081748       4.081748       4.081748    6[1-(0),6-(1,6),6-(6,6)]
   260       5.715476       5.715476       5.715476    6[6-(1,6),6-(6,6),7-(6,26)]
   261       4.993756       4.993756       4.993756    6[1-(0),6-(1,6),6-(6,6)]
   262       5.100042       5.100042       5.100042    6[6-(1,6),6-(1,6),6-(6,6)]
   263        4.23775        4.23775        4.23775    6[1-(0),6-(1,6),6-(6,6)]
   264        7.89778        7.89778        7.89778    6[1-(0),6-(1,6),6-(6,7)]
   265       6.138908       6.138908       6.138908    6[6-(6,6),6-(6,7),6-(6,7)]
   266       7.464062       7.464062       7.464062    6[6-(1,6),6-(6,6),7-(6,26)]
   267       3.289742       3.289742       3.289742    6[1-(0),6-(1,6),6-(6,6)]
   268       4.347465       4.347465       4.347465    6[1-(0),6-(1,6),6-(6,7)]
   269       3.216027       3.216027       3.216027    6[6-(1,6),6-(1,6),6-(8,8)]
   270        2.25259        2.25259        2.25259    6[6-(6,6),8-(40),8-(40)]
   271       4.081748       4.081748       4.081748    6[1-(0),6-(1,6),6-(6,6)]
   272       5.715476       5.715476       5.715476    6[6-(1,6),6-(6,6),7-(6,26)]
   273       4.993756       4.993756       4.993756    6[1-(0),6-(1,6),6-(6,6)]
   274       5.100042       5.100042       5.100042    6[6-(1,6),6-(1,6),6-(6,6)]
   275        4.23775        4.23775        4.23775    6[1-(0),6-(1,6),6-(6,6)]
   276        7.89778        7.89778        7.89778    6[1-(0),6-(1,6),6-(6,7)]
   277       6.138908       6.138908       6.138908    6[6-(6,6),6-(6,7),6-(6,7)]
   278       7.464062       7.464062       7.464062    6[6-(1,6),6-(6,6),7-(6,26)]
   279       3.289742       3.289742       3.289742    6[1-(0),6-(1,6),6-(6,6)]
   280       4.347465       4.347465       4.347465    6[1-(0),6-(1,6),6-(6,7)]
   281       3.216027       3.216027       3.216027    6[6-(1,6),6-(1,6),6-(8,8)]
   282        2.25259        2.25259        2.25259    6[6-(6,6),8-(40),8-(40)]
   283       4.081748       4.081748       4.081748    6[1-(0),6-(1,6),6-(6,6)]
   284       5.715476       5.715476       5.715476    6[6-(1,6),6-(6,6),7-(6,26)]
   285       4.993756       4.993756       4.993756    6[1-(0),6-(1,6),6-(6,6)]
   286       5.100042       5.100042       5.100042    6[6-(1,6),6-(1,6),6-(6,6)]
   287        4.23775        4.23775        4.23775    6[1-(0),6-(1,6),6-(6,6)]
   288        7.89778        7.89778        7.89778    6[1-(0),6-(1,6),6-(6,7)]
   289       6.138908       6.138908       6.138908    6[6-(6,6),6-(6,7),6-(6,7)]
   290       7.464062       7.464062       7.464062    6[6-(1,6),6-(6,6),7-(6,26)]
   291       3.289742       3.289742       3.289742    6[1-(0),6-(1,6),6-(6,6)]
   292       4.347465       4.347465       4.347465    6[1-(0),6-(1,6),6-(6,7)]
   293       3.216027       3.216027       3.216027    6[6-(1,6),6-(1,6),6-(8,8)]
   294        2.25259        2.25259        2.25259    6[6-(6,6),8-(40),8-(40)]
   295       4.081748       4.081748       4.081748    6[1-(0),6-(1,6),6-(6,6)]
   296       5.715476       5.715476       5.715476    6[6-(1,6),6-(6,6),7-(6,26)]
   297       4.993756       4.993756       4.993756    6[1-(0),6-(1,6),6-(6,6)]
   298       5.100042       5.100042       5.100042    6[6-(1,6),6-(1,6),6-(6,6)]
   299        4.23775        4.23775        4.23775    6[1-(0),6-(1,6),6-(6,6)]
   300        7.89778        7.89778        7.89778    6[1-(0),6-(1,6),6-(6,7)]
   301       6.138908       6.138908       6.138908    6[6-(6,6),6-(6,7),6-(6,7)]
   302       7.464062       7.464062       7.464062    6[6-(1,6),6-(6,6),7-(6,26)]
   303       3.289742       3.289742       3.289742    6[1-(0),6-(1,6),6-(6,6)]
   304       4.347465       4.347465       4.347465    6[1-(0),6-(1,6),6-(6,7)]
   305       3.216027       3.216027       3.216027    6[6-(1,6),6-(1,6),6-(8,8)]
   306        2.25259        2.25259        2.25259    6[6-(6,6),8-(40),8-(40)]
   307       4.081748       4.081748       4.081748    6[1-(0),6-(1,6),6-(6,6)]
   308       5.715476       5.715476       5.715476    6[6-(1,6),6-(6,6),7-(6,26)]
   309       4.993756       4.993756       4.993756    6[1-(0),6-(1,6),6-(6,6)]
   310       5.100042       5.100042       5.100042    6[6-(1,6),6-(1,6),6-(6,6)]
   311        4.23775        4.23775        4.23775    6[1-(0),6-(1,6),6-(6,6)]
   312        7.89778        7.89778        7.89778    6[1-(0),6-(1,6),6-(6,7)]
   313       6.138908       6.138908       6.138908    6[6-(6,6),6-(6,7),6-(6,7)]
   314       7.464062       7.464062       7.464062    6[6-(1,6),6-(6,6),7-(6,26)]
   315       3.289742       3.289742       3.289742    6[1-(0),6-(1,6),6-(6,6)]
   316       4.347465       4.347465       4.347465    6[1-(0),6-(1,6),6-(6,7)]
   317       3.216027       3.216027       3.216027    6[6-(1,6),6-(1,6),6-(8,8)]
   318        2.25259        2.25259        2.25259    6[6-(6,6),8-(40),8-(40)]
   319       4.081748       4.081748       4.081748    6[1-(0),6-(1,6),6-(6,6)]
   320       5.715476       5.715476       5.715476    6[6-(1,6),6-(6,6),7-(6,26)]
   321       4.993756       4.993756       4.993756    6[1-(0),6-(1,6),6-(6,6)]
   322       5.100042       5.100042       5.100042    6[6-(1,6),6-(1,6),6-(6,6)]
   323        4.23775        4.23775        4.23775    6[1-(0),6-(1,6),6-(6,6)]
   324        7.89778        7.89778        7.89778    6[1-(0),6-(1,6),6-(6,7)]
   325       6.138908       6.138908       6.138908    6[6-(6,6),6-(6,7),6-(6,7)]
   326       7.464062       7.464062       7.464062    6[6-(1,6),6-(6,6),7-(6,26)]
   327       3.289742       3.289742       3.289742    6[1-(0),6-(1,6),6-(6,6)]
   328       4.347465       4.347465       4.347465    6[1-(0),6-(1,6),6-(6,7)]
   329       3.216027       3.216027       3.216027    6[6-(1,6),6-(1,6),6-(8,8)]
   330        2.25259        2.25259        2.25259    6[6-(6,6),8-(40),8-(40)]
   331       4.081748       4.081748       4.081748    6[1-(0),6-(1,6),6-(6,6)]
   332       5.715476       5.715476       5.715476    6[6-(1,6),6-(6,6),7-(6,26)]
   333       4.993756       4.993756       4.993756    6[1-(0),6-(1,6),6-(6,6)]
   334       5.100042       5.100042       5.100042    6[6-(1,6),6-(1,6),6-(6,6)]
   335        4.23775        4.23775        4.23775    6[1-(0),6-(1,6),6-(6,6)]
   336        7.89778        7.89778        7.89778    6[1-(0),6-(1,6),6-(6,7)]
   337       6.138908       6.138908       6.138908    6[6-(6,6),6-(6,7),6-(6,7)]
   338       7.464062       7.464062       7.464062    6[6-(1,6),6-(6,6),7-(6,26)]
   339       3.289742       3.289742       3.289742    6[1-(0),6-(1,6),6-(6,6)]
   340       4.347465       4.347465       4.347465    6[1-(0),6-(1,6),6-(6,7)]
   341       3.216027       3.216027       3.216027    6[6-(1,6),6-(1,6),6-(8,8)]
   342        2.25259        2.25259        2.25259    6[6-(6,6),8-(40),8-(40)]
   343       4.081748       4.081748       4.081748    6[1-(0),6-(1,6),6-(6,6)]
   344       5.715476       5.715476       5.715476    6[6-(1,6),6-(6,6),7-(6,26)]
   345       4.993756       4.993756       4.993756    6[1-(0),6-(1,6),6-(6,6)]
   346       5.100042       5.100042       5.100042    6[6-(1,6),6-(1,6),6-(6,6)]
   347        4.23775        4.23775        4.23775    6[1-(0),6-(1,6),6-(6,6)]
   348        7.89778        7.89778        7.89778    6[1-(0),6-(1,6),6-(6,7)]
   349       6.138908       6.138908       6.138908    6[6-(6,6),6-(6,7),6-(6,7)]
   350       7.464062       7.464062       7.464062    6[6-(1,6),6-(6,6),7-(6,26)]
   351       3.289742       3.289742       3.289742    6[1-(0),6-(1,6),6-(6,6)]
   352       4.347465       4.347465       4.347465    6[1-(0),6-(1,6),6-(6,7)]
   353       3.216027       3.216027       3.216027    6[6-(1,6),6-(1,6),6-(8,8)]
   354        2.25259        2.25259        2.25259    6[6-(6,6),8-(40),8-(40)]
   355       4.081748       4.081748       4.081748    6[1-(0),6-(1,6),6-(6,6)]
   356       5.715476       5.715476       5.715476    6[6-(1,6),6-(6,6),7-(6,26)]
   357       4.993756       4.993756       4.993756    6[1-(0),6-(1,6),6-(6,6)]
   358       5.100042       5.100042       5.100042    6[6-(1,6),6-(1,6),6-(6,6)]
   359        4.23775        4.23775        4.23775    6[1-(0),6-(1,6),6-(6,6)]
   360        7.89778        7.89778        7.89778    6[1-(0),6-(1,6),6-(6,7)]
   361       6.138908       6.138908       6.138908    6[6-(6,6),6-(6,7),6-(6,7)]
   362       7.464062       7.464062       7.464062    6[6-(1,6),6-(6,6),7-(6,26)]
   363       3.289742       3.289742       3.289742    6[1-(0),6-(1,6),6-(6,6)]
   364       4.347465       4.347465       4.347465    6[1-(0),6-(1,6),6-(6,7)]
   365       3.216027       3.216027       3.216027    6[6-(1,6),6-(1,6),6-(8,8)]
   366        2.25259        2.25259        2.25259    6[6-(6,6),8-(40),8-(40)]
   367       4.081748       4.081748       4.081748    6[1-(0),6-(1,6),6-(6,6)]
   368       5.715476       5.715476       5.715476    6[6-(1,6),6-(6,6),7-(6,26)]
   369       4.993756       4.993756       4.993756    6[1-(0),6-(1,6),6-(6,6)]
   370       5.100042       5.100042       5.100042    6[6-(1,6),6-(1,6),6-(6,6)]
   371        4.23775        4.23775        4.23775    6[1-(0),6-(1,6),6-(6,6)]
   372        7.89778        7.89778        7.89778    6[1-(0),6-(1,6),6-(6,7)]
   373       6.138908       6.138908       6.138908    6[6-(6,6),6-(6,7),6-(6,7)]
   374       7.464062       7.464062       7.464062    6[6-(1,6),6-(6,6),7-(6,26)]
   375       3.289742       3.289742       3.289742    6[1-(0),6-(1,6),6-(6,6)]
   376       4.347465       4.347465       4.347465    6[1-(0),6-(1,6),6-(6,7)]
   377       3.216027       3.216027       3.216027    6[6-(1,6),6-(1,6),6-(8,8)]
   378        2.25259        2.25259        2.25259    6[6-(6,6),8-(40),8-(40)]
   379       4.081748       4.081748       4.081748    6[1-(0),6-(1,6),6-(6,6)]
   380       5.715476       5.715476       5.715476    6[6-(1,6),6-(6,6),7-(6,26)]
   381       4.993756       4.993756       4.993756    6[1-(0),6-(1,6),6-(6,6)]
   382       5.100042       5.100042       5.100042    6[6-(1,6),6-(1,6),6-(6,6)]
   383        4.23775        4.23775        4.23775    6[1-(0),6-(1,6),6-(6,6)]
   384        7.89778        7.89778        7.89778    6[1-(0),6-(1,6),6-(6,7)]
   385      11.004092      11.004092      11.004092    6[6-(6,6),6-(6,7),6-(6,7)]
   386       9.678938       9.678938       9.678938    6[6-(1,6),6-(6,6),7-(6,26)]
   387      13.853258      13.853258      13.853258    6[1-(0),6-(1,6),6-(6,6)]
   388      12.795535      12.795535      12.795535    6[1-(0),6-(1,6),6-(6,7)]
   389      13.926973      13.926973      13.926973    6[6-(1,6),6-(1,6),6-(8,8)]
   390       14.89041       14.89041       14.89041    6[6-(6,6),8-(40),8-(40)]
   391      13.061252      13.061252      13.061252    6[1-(0),6-(1,6),6-(6,6)]
   392      11.427524      11.427524      11.427524    6[6-(1,6),6-(6,6),7-(6,26)]
   393      12.149244      12.149244      12.149244    6[1-(0),6-(1,6),6-(6,6)]
   394      12.042957      12.042957      12.042957    6[6-(1,6),6-(1,6),6-(6,6)]
   395       12.90525       12.90525       12.90525    6[1-(0),6-(1,6),6-(6,6)]
   396        9.24522        9.24522        9.24522    6[1-(0),6-(1,6),6-(6,7)]
   397      11.004092      11.004092      11.004092    6[6-(6,6),6-(6,7),6-(6,7)]
   398       9.678938       9.678938       9.678938    6[6-(1,6),6-(6,6),7-(6,26)]
   399      13.853258      13.853258      13.853258    6[1-(0),6-(1,6),6-(6,6)]
   400      12.795535      12.795535      12.795535    6[1-(0),6-(1,6),6-(6,7)]
   401      13.926973      13.926973      13.926973    6[6-(1,6),6-(1,6),6-(8,8)]
   402       14.89041       14.89041       14.89041    6[6-(6,6),8-(40),8-(40)]
   403      13.061252      13.061252      13.061252    6[1-(0),6-(1,6),6-(6,6)]
   404      11.427524      11.427524      11.427524    6[6-(1,6),6-(6,6),7-(6,26)]
   405      12.149244      12.149244      12.149244    6[1-(0),6-(1,6),6-(6,6)]
   406      12.042957      12.042957      12.042957    6[6-(1,6),6-(1,6),6-(6,6)]
   407       12.90525       12.90525       12.90525    6[1-(0),6-(1,6),6-(6,6)]
   408        9.24522        9.24522        9.24522    6[1-(0),6-(1,6),6-(6,7)]
   409      11.004092      11.004092      11.004092    6[6-(6,6),6-(6,7),6-(6,7)]
   410       9.678938       9.678938       9.678938    6[6-(1,6),6-(6,6),7-(6,26)]
   411      13.853258      13.853258      13.853258    6[1-(0),6-(1,6),6-(6,6)]
   412      12.795535      12.795535      12.795535    6[1-(0),6-(1,6),6-(6,7)]
   413      13.926973      13.926973      13.926973    6[6-(1,6),6-(1,6),6-(8,8)]
   414       14.89041       14.89041       14.89041    6[6-(6,6),8-(40),8-(40)]
   415      13.061252      13.061252      13.061252    6[1-(0),6-(1,6),6-(6,6)]
   416      11.427524      11.427524      11.427524    6[6-(1,6),6-(6,6),7-(6,26)]
   417      12.149244      12.149244      12.149244    6[1-(0),6-(1,6),6-(6,6)]
   418      12.042957      12.042957      12.042957    6[6-(1,6),6-(1,6),6-(6,6)]
   419       12.90525       12.90525       12.90525    6[1-(0),6-(1,6),6-(6,6)]
   420        9.24522        9.24522        9.24522    6[1-(0),6-(1,6),6-(6,7)]
   421      11.004092      11.004092      11.004092    6[6-(6,6),6-(6,7),6-(6,7)]
   422       9.678938       9.678938       9.678938    6[6-(1,6),6-(6,6),7-(6,26)]
   423      13.853258      13.853258      13.853258    6[1-(0),6-(1,6),6-(6,6)]
   424      12.795535      12.795535      12.795535    6[1-(0),6-(1,6),6-(6,7)]
   425      13.926973      13.926973      13.926973    6[6-(1,6),6-(1,6),6-(8,8)]
   426       14.89041       14.89041       14.89041    6[6-(6,6),8-(40),8-(40)]
   427      13.061252      13.061252      13.061252    6[1-(0),6-(1,6),6-(6,6)]
   428      11.427524      11.427524      11.427524    6[6-(1,6),6-(6,6),7-(6,26)]
   429      12.149244      12.149244      12.149244    6[1-(0),6-(1,6),6-(6,6)]
   430      12.042957      12.042957      12.042957    6[6-(1,6),6-(1,6),6-(6,6)]
   431       12.90525       12.90525       12.90525    6[1-(0),6-(1,6),6-(6,6)]
   432        9.24522        9.24522        9.24522    6[1-(0),6-(1,6),6-(6,7)]
   433      11.004092      11.004092      11.004092    6[6-(6,6),6-(6,7),6-(6,7)]
   434       9.678938       9.678938       9.678938    6[6-(1,6),6-(6,6),7-(6,26)]
   435      13.853258      13.853258      13.853258    6[1-(0),6-(1,6),6-(6,6)]
   436      12.795535      12.795535      12.795535    6[1-(0),6-(1,6),6-(6,7)]
   437      13.926973      13.926973      13.926973    6[6-(1,6),6-(1,6),6-(8,8)]
   438       14.89041       14.89041       14.89041    6[6-(6,6),8-(40),8-(40)]
   439      13.061252      13.061252      13.061252    6[1-(0),6-(1,6),6-(6,6)]
   440      11.427524      11.427524      11.427524    6[6-(1,6),6-(6,6),7-(6,26)]
   441      12.149244      12.149244      12.149244    6[1-(0),6-(1,6),6-(6,6)]
   442      12.042957      12.042957      12.042957    6[6-(1,6),6-(1,6),6-(6,6)]
   443       12.90525       12.90525       12.90525    6[1-(0),6-(1,6),6-(6,6)]
   444        9.24522        9.24522        9.24522    6[1-(0),6-(1,6),6-(6,7)]
   445      11.004092      11.004092      11.004092    6[6-(6,6),6-(6,7),6-(6,7)]
   446       9.678938       9.678938       9.678938    6[6-(1,6),6-(6,6),7-(6,26)]
   447      13.853258      13.853258      13.853258    6[1-(0),6-(1,6),6-(6,6)]
   448      12.795535      12.795535      12.795535    6[1-(0),6-(1,6),6-(6,7)]
   449      13.926973      13.926973      13.926973    6[6-(1,6),6-(1,6),6-(8,8)]
   450       14.89041       14.89041       14.89041    6[6-(6,6),8-(40),8-(40)]
   451      13.061252      13.061252      13.061252    6[1-(0),6-(1,6),6-(6,6)]
   452      11.427524      11.427524      11.427524    6[6-(1,6),6-(6,6),7-(6,26)]
   453      12.149244      12.149244      12.149244    6[1-(0),6-(1,6),6-(6,6)]
   454      12.042957      12.042957      12.042957    6[6-(1,6),6-(1,6),6-(6,6)]
   455       12.90525       12.90525       12.90525    6[1-(0),6-(1,6),6-(6,6)]
   456        9.24522        9.24522        9.24522    6[1-(0),6-(1,6),6-(6,7)]
   457      10.587517      10.587517      10.587517    7[6-(6,6),6-(6,6),26-(7,7,7,17)]
   458      10.587517      10.587517      10.587517    7[6-(6,6),6-(6,6),26-(7,7,7,17)]
   459      10.587517      10.587517      10.587517    7[6-(6,6),6-(6,6),26-(7,7,7,17)]
   460      10.587517      10.587517      10.587517    7[6-(6,6),6-(6,6),26-(7,7,7,17)]
   461      10.587517      10.587517      10.587517    7[6-(6,6),6-(6,6),26-(7,7,7,17)]
   462      10.587517      10.587517      10.587517    7[6-(6,6),6-(6,6),26-(7,7,7,17)]
   463       6.555483       6.555483       6.555483    7[6-(6,6),6-(6,6),26-(7,7,7,17)]
   464       6.555483       6.555483       6.555483    7[6-(6,6),6-(6,6),26-(7,7,7,17)]
   465       6.555483       6.555483       6.555483    7[6-(6,6),6-(6,6),26-(7,7,7,17)]
   466       6.555483       6.555483       6.555483    7[6-(6,6),6-(6,6),26-(7,7,7,17)]
   467       6.555483       6.555483       6.555483    7[6-(6,6),6-(6,6),26-(7,7,7,17)]
   468       6.555483       6.555483       6.555483    7[6-(6,6),6-(6,6),26-(7,7,7,17)]
   469         8.5715         8.5715         8.5715    7[6-(6,6),6-(6,6),26-(7,7,7,17)]
   470         8.5715         8.5715         8.5715    7[6-(6,6),6-(6,6),26-(7,7,7,17)]
   471         8.5715         8.5715         8.5715    7[6-(6,6),6-(6,6),26-(7,7,7,17)]
   472         8.5715         8.5715         8.5715    7[6-(6,6),6-(6,6),26-(7,7,7,17)]
   473         8.5715         8.5715         8.5715    7[6-(6,6),6-(6,6),26-(7,7,7,17)]
   474         8.5715         8.5715         8.5715    7[6-(6,6),6-(6,6),26-(7,7,7,17)]
   475         8.5715         8.5715         8.5715    7[6-(6,6),6-(6,6),26-(7,7,7,17)]
   476         8.5715         8.5715         8.5715    7[6-(6,6),6-(6,6),26-(7,7,7,17)]
   477         8.5715         8.5715         8.5715    7[6-(6,6),6-(6,6),26-(7,7,7,17)]
   478         8.5715         8.5715         8.5715    7[6-(6,6),6-(6,6),26-(7,7,7,17)]
   479         8.5715         8.5715         8.5715    7[6-(6,6),6-(6,6),26-(7,7,7,17)]
   480         8.5715         8.5715         8.5715    7[6-(6,6),6-(6,6),26-(7,7,7,17)]
   481         8.5715         8.5715         8.5715    17[26-(7,7,7,7)]
   482         8.5715         8.5715         8.5715    17[26-(7,7,7,7)]
   483         8.5715         8.5715         8.5715    17[26-(7,7,7,7)]
   484         8.5715         8.5715         8.5715    17[26-(7,7,7,7)]
   485         8.5715         8.5715         8.5715    17[26-(7,7,7,7)]
   486         8.5715         8.5715         8.5715    17[26-(7,7,7,7)]
   487      15.790074      15.790074      15.790074    8[6-(6,8),40-(8,8,8,8,8,8,8)]
   488      14.683322      14.683322      14.683322    8[6-(6,8),40-(8,8,8,8,8)]
   489      15.790074      15.790074      15.790074    8[6-(6,8),40-(8,8,8,8,8,8,8)]
   490      14.683322      14.683322      14.683322    8[6-(6,8),40-(8,8,8,8,8)]
   491      15.790074      15.790074      15.790074    8[6-(6,8),40-(8,8,8,8,8,8,8)]
   492      14.683322      14.683322      14.683322    8[6-(6,8),40-(8,8,8,8,8)]
   493      15.790074      15.790074      15.790074    8[6-(6,8),40-(8,8,8,8,8,8,8)]
   494      14.683322      14.683322      14.683322    8[6-(6,8),40-(8,8,8,8,8)]
   495      15.790074      15.790074      15.790074    8[6-(6,8),40-(8,8,8,8,8,8,8)]
   496      14.683322      14.683322      14.683322    8[6-(6,8),40-(8,8,8,8,8)]
   497      15.790074      15.790074      15.790074    8[6-(6,8),40-(8,8,8,8,8,8,8)]
   498      14.683322      14.683322      14.683322    8[6-(6,8),40-(8,8,8,8,8)]
   499       1.352926       1.352926       1.352926    8[6-(6,8),40-(8,8,8,8,8,8,8)]
   500       2.459678       2.459678       2.459678    8[6-(6,8),40-(8,8,8,8,8)]
   501       1.352926       1.352926       1.352926    8[6-(6,8),40-(8,8,8,8,8,8,8)]
   502       2.459678       2.459678       2.459678    8[6-(6,8),40-(8,8,8,8,8)]
   503       1.352926       1.352926       1.352926    8[6-(6,8),40-(8,8,8,8,8,8,8)]
   504       2.459678       2.459678       2.459678    8[6-(6,8),40-(8,8,8,8,8)]
   505       1.352926       1.352926       1.352926    8[6-(6,8),40-(8,8,8,8,8,8,8)]
   506       2.459678       2.459678       2.459678    8[6-(6,8),40-(8,8,8,8,8)]
   507       1.352926       1.352926       1.352926    8[6-(6,8),40-(8,8,8,8,8,8,8)]
   508       2.459678       2.459678       2.459678    8[6-(6,8),40-(8,8,8,8,8)]
   509       1.352926       1.352926       1.352926    8[6-(6,8),40-(8,8,8,8,8,8,8)]
   510       2.459678       2.459678       2.459678    8[6-(6,8),40-(8,8,8,8,8)]
   511       1.352926       1.352926       1.352926    8[6-(6,8),40-(8,8,8,8,8,8,8)]
   512       2.459678       2.459678       2.459678    8[6-(6,8),40-(8,8,8,8,8)]
   513       1.352926       1.352926       1.352926    8[6-(6,8),40-(8,8,8,8,8,8,8)]
   514       2.459678       2.459678       2.459678    8[6-(6,8),40-(8,8,8,8,8)]
   515       1.352926       1.352926       1.352926    8[6-(6,8),40-(8,8,8,8,8,8,8)]
   516       2.459678       2.459678       2.459678    8[6-(6,8),40-(8,8,8,8,8)]
   517       1.352926       1.352926       1.352926    8[6-(6,8),40-(8,8,8,8,8,8,8)]
   518       2.459678       2.459678       2.459678    8[6-(6,8),40-(8,8,8,8,8)]
   519       1.352926       1.352926       1.352926    8[6-(6,8),40-(8,8,8,8,8,8,8)]
   520       2.459678       2.459678       2.459678    8[6-(6,8),40-(8,8,8,8,8)]
   521       1.352926       1.352926       1.352926    8[6-(6,8),40-(8,8,8,8,8,8,8)]
   522       2.459678       2.459678       2.459678    8[6-(6,8),40-(8,8,8,8,8)]
   523      15.790074      15.790074      15.790074    8[6-(6,8),40-(8,8,8,8,8,8,8)]
   524      14.683322      14.683322      14.683322    8[6-(6,8),40-(8,8,8,8,8)]
   525      15.790074      15.790074      15.790074    8[6-(6,8),40-(8,8,8,8,8,8,8)]
   526      14.683322      14.683322      14.683322    8[6-(6,8),40-(8,8,8,8,8)]
   527      15.790074      15.790074      15.790074    8[6-(6,8),40-(8,8,8,8,8,8,8)]
   528      14.683322      14.683322      14.683322    8[6-(6,8),40-(8,8,8,8,8)]
   529      15.790074      15.790074      15.790074    8[6-(6,8),40-(8,8,8,8,8,8,8)]
   530      14.683322      14.683322      14.683322    8[6-(6,8),40-(8,8,8,8,8)]
   531      15.790074      15.790074      15.790074    8[6-(6,8),40-(8,8,8,8,8,8,8)]
   532      14.683322      14.683322      14.683322    8[6-(6,8),40-(8,8,8,8,8)]
   533      15.790074      15.790074      15.790074    8[6-(6,8),40-(8,8,8,8,8,8,8)]
   534      14.683322      14.683322      14.683322    8[6-(6,8),40-(8,8,8,8,8)]
   535      15.375557      15.375557      15.375557    8[40-(8,8,8,8,8),40-(8,8,8,8,8),40-(8,8,8,8,8,8,8)]
   536      15.375557      15.375557      15.375557    8[40-(8,8,8,8,8),40-(8,8,8,8,8),40-(8,8,8,8,8,8,8)]
   537      15.375557      15.375557      15.375557    8[40-(8,8,8,8,8),40-(8,8,8,8,8),40-(8,8,8,8,8,8,8)]
   538      15.375557      15.375557      15.375557    8[40-(8,8,8,8,8),40-(8,8,8,8,8),40-(8,8,8,8,8,8,8)]
   539      15.375557      15.375557      15.375557    8[40-(8,8,8,8,8),40-(8,8,8,8,8),40-(8,8,8,8,8,8,8)]
   540      15.375557      15.375557      15.375557    8[40-(8,8,8,8,8),40-(8,8,8,8,8),40-(8,8,8,8,8,8,8)]
   541       1.767443       1.767443       1.767443    8[40-(8,8,8,8,8),40-(8,8,8,8,8),40-(8,8,8,8,8,8,8)]
   542       1.767443       1.767443       1.767443    8[40-(8,8,8,8,8),40-(8,8,8,8,8),40-(8,8,8,8,8,8,8)]
   543       1.767443       1.767443       1.767443    8[40-(8,8,8,8,8),40-(8,8,8,8,8),40-(8,8,8,8,8,8,8)]
   544       1.767443       1.767443       1.767443    8[40-(8,8,8,8,8),40-(8,8,8,8,8),40-(8,8,8,8,8,8,8)]
   545       1.767443       1.767443       1.767443    8[40-(8,8,8,8,8),40-(8,8,8,8,8),40-(8,8,8,8,8,8,8)]
   546       1.767443       1.767443       1.767443    8[40-(8,8,8,8,8),40-(8,8,8,8,8),40-(8,8,8,8,8,8,8)]
   547            0.0            0.0            0.0    8[40-(8,8,8,8,8),40-(8,8,8,8,8),40-(8,8,8,8,8,8,8)]
   548            0.0            0.0            0.0    8[40-(8,8,8,8,8),40-(8,8,8,8,8),40-(8,8,8,8,8,8,8)]
   549            0.0            0.0            0.0    8[40-(8,8,8,8,8),40-(8,8,8,8,8),40-(8,8,8,8,8,8,8)]
   550            0.0            0.0            0.0    8[40-(8,8,8,8,8),40-(8,8,8,8,8),40-(8,8,8,8,8,8,8)]
   551            0.0            0.0            0.0    8[40-(8,8,8,8,8),40-(8,8,8,8,8),40-(8,8,8,8,8,8,8)]
   552            0.0            0.0            0.0    8[40-(8,8,8,8,8),40-(8,8,8,8,8),40-(8,8,8,8,8,8,8)]
   553            0.0            0.0            0.0    8[40-(8,8,8,8,8),40-(8,8,8,8,8),40-(8,8,8,8,8,8,8)]
   554            0.0            0.0            0.0    8[40-(8,8,8,8,8),40-(8,8,8,8,8),40-(8,8,8,8,8,8,8)]
   555            0.0            0.0            0.0    8[40-(8,8,8,8,8),40-(8,8,8,8,8),40-(8,8,8,8,8,8,8)]
   556            0.0            0.0            0.0    8[40-(8,8,8,8,8),40-(8,8,8,8,8),40-(8,8,8,8,8,8,8)]
   557            0.0            0.0            0.0    8[40-(8,8,8,8,8),40-(8,8,8,8,8),40-(8,8,8,8,8,8,8)]
   558            0.0            0.0            0.0    8[40-(8,8,8,8,8),40-(8,8,8,8,8),40-(8,8,8,8,8,8,8)]
