# Supplementary material for: A collection of forcefield precursors for metal–organic frameworks
Source: RSC Adv. 2019 Nov 13;9(63):36492–507. doi: 10.1039/c9ra07327b (PMC9075174; doi:10.1039/c9ra07327b)
Supplement: RA-009-C9RA07327B-s162 [file RA-009-C9RA07327B-s162.txt]

BEFGEA_clean5b

17.483000    0.000000    0.000000
0.000000    26.479700    0.000000
0.000000    -13.239850    22.932093

     1      13.095291      13.095291      13.095291    49[8-(6),8-(6),8-(6),8-(6),8-(6),8-(6),8-(6),8-(6)]
     2      13.155608      13.155608      13.155608    49[8-(6),8-(6),8-(6),8-(6),8-(6),8-(6),8-(6),8-(6)]
     3      13.077109      13.077109      13.077109    49[8-(6),8-(6),8-(6),8-(6),8-(6),8-(6),8-(6),8-(6)]
     4       4.413059       4.413059       4.413059    49[8-(6),8-(6),8-(6),8-(6),8-(6),8-(6),8-(6),8-(6)]
     5       4.405541       4.405541       4.405541    49[8-(6),8-(6),8-(6),8-(6),8-(6),8-(6),8-(6),8-(6)]
     6        4.32914        4.32914        4.32914    49[8-(6),8-(6),8-(6),8-(6),8-(6),8-(6),8-(6),8-(6)]
     7      14.178888      14.178888      14.178888    1[6-(6,6)]
     8      14.180986      14.180986      14.180986    1[6-(6,6)]
     9      14.659321      14.659321      14.659321    1[6-(6,6)]
    10      14.633271      14.633271      14.633271    1[6-(6,6)]
    11      11.621999      11.621999      11.621999    1[6-(6,6)]
    12      11.648049      11.648049      11.648049    1[6-(6,6)]
    13       10.96289       10.96289       10.96289    1[6-(6,6)]
    14         9.4361         9.4361         9.4361    1[6-(6,6)]
    15       7.249326       7.249326       7.249326    1[6-(6,6)]
    16       8.970877       8.970877       8.970877    1[6-(6,6)]
    17      11.159923      11.159923      11.159923    1[6-(6,6)]
    18      14.251267      14.251267      14.251267    1[6-(6,6)]
    19      14.259135      14.259135      14.259135    1[6-(6,6)]
    20      14.733623      14.733623      14.733623    1[6-(6,6)]
    21      14.700056      14.700056      14.700056    1[6-(6,6)]
    22      11.602068      11.602068      11.602068    1[6-(6,6)]
    23      11.640531      11.640531      11.640531    1[6-(6,6)]
    24      10.996807      10.996807      10.996807    1[6-(6,6)]
    25       9.519493       9.519493       9.519493    1[6-(6,6)]
    26       7.341811       7.341811       7.341811    1[6-(6,6)]
    27       9.052523       9.052523       9.052523    1[6-(6,6)]
    28      11.228981      11.228981      11.228981    1[6-(6,6)]
    29      14.023639      14.023639      14.023639    1[6-(6,6)]
    30      14.011925      14.011925      14.011925    1[6-(6,6)]
    31        10.9781        10.9781        10.9781    1[6-(6,6)]
    32       9.541522       9.541522       9.541522    1[6-(6,6)]
    33        7.36314        7.36314        7.36314    1[6-(6,6)]
    34       9.054795       9.054795       9.054795    1[6-(6,6)]
    35      11.230205      11.230205      11.230205    1[6-(6,6)]
    36      11.766933      11.766933      11.766933    1[6-(6,6)]
    37      11.692106      11.692106      11.692106    1[6-(6,6)]
    38        15.2457        15.2457        15.2457    1[6-(6,6)]
    39      16.686999      16.686999      16.686999    1[6-(6,6)]
    40       1.383779       1.383779       1.383779    1[6-(6,6)]
    41      17.177048      17.177048      17.177048    1[6-(6,6)]
    42      15.001113      15.001113      15.001113    1[6-(6,6)]
    43      11.817459      11.817459      11.817459    1[6-(6,6)]
    44      11.735289      11.735289      11.735289    1[6-(6,6)]
    45      15.282939      15.282939      15.282939    1[6-(6,6)]
    46      16.781932      16.781932      16.781932    1[6-(6,6)]
    47       1.487454       1.487454       1.487454    1[6-(6,6)]
    48      17.256245      17.256245      17.256245    1[6-(6,6)]
    49      15.068073      15.068073      15.068073    1[6-(6,6)]
    50      12.060997      12.060997      12.060997    1[6-(6,6)]
    51      11.954875      11.954875      11.954875    1[6-(6,6)]
    52      11.688959      11.688959      11.688959    1[6-(6,6)]
    53      11.715183      11.715183      11.715183    1[6-(6,6)]
    54      14.459315      14.459315      14.459315    1[6-(6,6)]
    55      14.419978      14.419978      14.419978    1[6-(6,6)]
    56      15.257239      15.257239      15.257239    1[6-(6,6)]
    57      16.787002      16.787002      16.787002    1[6-(6,6)]
    58       1.492349       1.492349       1.492349    1[6-(6,6)]
    59      17.262714      17.262714      17.262714    1[6-(6,6)]
    60      15.074367      15.074367      15.074367    1[6-(6,6)]
    61        3.23995        3.23995        3.23995    1[6-(6,6)]
    62       3.202711       3.202711       3.202711    1[6-(6,6)]
    63       6.490739       6.490739       6.490739    1[6-(6,6)]
    64         7.9448         7.9448         7.9448    1[6-(6,6)]
    65      10.122133      10.122133      10.122133    1[6-(6,6)]
    66       8.426631       8.426631       8.426631    1[6-(6,6)]
    67       6.249823       6.249823       6.249823    1[6-(6,6)]
    68       5.457843       5.457843       5.457843    1[6-(6,6)]
    69       5.447003       5.447003       5.447003    1[6-(6,6)]
    70       3.135751       3.135751       3.135751    1[6-(6,6)]
    71       3.076833       3.076833       3.076833    1[6-(6,6)]
    72       6.547384       6.547384       6.547384    1[6-(6,6)]
    73       8.049348       8.049348       8.049348    1[6-(6,6)]
    74      10.238569      10.238569      10.238569    1[6-(6,6)]
    75       8.522963       8.522963       8.522963    1[6-(6,6)]
    76       6.334091       6.334091       6.334091    1[6-(6,6)]
    77       3.226138       3.226138       3.226138    1[6-(6,6)]
    78        3.28558        3.28558        3.28558    1[6-(6,6)]
    79        2.77193        2.77193        2.77193    1[6-(6,6)]
    80       2.793958       2.793958       2.793958    1[6-(6,6)]
    81       5.807678       5.807678       5.807678    1[6-(6,6)]
    82         5.7846         5.7846         5.7846    1[6-(6,6)]
    83       6.465738       6.465738       6.465738    1[6-(6,6)]
    84       7.988682       7.988682       7.988682    1[6-(6,6)]
    85      10.178603      10.178603      10.178603    1[6-(6,6)]
    86        8.46422        8.46422        8.46422    1[6-(6,6)]
    87       6.275348       6.275348       6.275348    1[6-(6,6)]
    88       5.513614       5.513614       5.513614    1[6-(6,6)]
    89       5.483193       5.483193       5.483193    1[6-(6,6)]
    90       5.926213       5.926213       5.926213    1[6-(6,6)]
    91       5.882505       5.882505       5.882505    1[6-(6,6)]
    92       2.857072       2.857072       2.857072    1[6-(6,6)]
    93         2.9048         2.9048         2.9048    1[6-(6,6)]
    94       2.203907       2.203907       2.203907    1[6-(6,6)]
    95       0.721523       0.721523       0.721523    1[6-(6,6)]
    96      16.035233      16.035233      16.035233    1[6-(6,6)]
    97       0.255951       0.255951       0.255951    1[6-(6,6)]
    98       2.429088       2.429088       2.429088    1[6-(6,6)]
    99       5.983032       5.983032       5.983032    1[6-(6,6)]
   100       5.954885       5.954885       5.954885    1[6-(6,6)]
   101       2.870883       2.870883       2.870883    1[6-(6,6)]
   102       2.904975       2.904975       2.904975    1[6-(6,6)]
   103       2.261426       2.261426       2.261426    1[6-(6,6)]
   104       0.786211       0.786211       0.786211    1[6-(6,6)]
   105      16.091178      16.091178      16.091178    1[6-(6,6)]
   106       0.319589       0.319589       0.319589    1[6-(6,6)]
   107       2.496398       2.496398       2.496398    1[6-(6,6)]
   108       5.468158       5.468158       5.468158    1[6-(6,6)]
   109       5.474976       5.474976       5.474976    1[6-(6,6)]
   110       2.182403       2.182403       2.182403    1[6-(6,6)]
   111       0.738132       0.738132       0.738132    1[6-(6,6)]
   112      16.040478      16.040478      16.040478    1[6-(6,6)]
   113       0.252804       0.252804       0.252804    1[6-(6,6)]
   114        2.43171        2.43171        2.43171    1[6-(6,6)]
   115      12.922035      12.922035      12.922035    1[6-(6,6)]
   116      13.064521      13.064521      13.064521    1[6-(6,6)]
   117      13.014345      13.014345      13.014345    1[6-(6,6)]
   118      13.151412      13.151412      13.151412    1[6-(6,6)]
   119      12.891789      12.891789      12.891789    1[6-(6,6)]
   120      13.172392      13.172392      13.172392    1[6-(6,6)]
   121       4.274593       4.274593       4.274593    1[6-(6,6)]
   122        4.32914        4.32914        4.32914    1[6-(6,6)]
   123       4.178262       4.178262       4.178262    1[6-(6,6)]
   124       4.419003       4.419003       4.419003    1[6-(6,6)]
   125       4.487362       4.487362       4.487362    1[6-(6,6)]
   126       4.369876       4.369876       4.369876    1[6-(6,6)]
   127      13.622754      13.622754      13.622754    6[1-(0),6-(1,6),6-(6,6)]
   128      13.635866      13.635866      13.635866    6[1-(0),6-(1,6),6-(6,6)]
   129      13.987099      13.987099      13.987099    6[1-(0),6-(1,6),6-(6,6)]
   130      13.979407      13.979407      13.979407    6[1-(0),6-(1,6),6-(6,6)]
   131       12.28478       12.28478       12.28478    6[1-(0),6-(1,6),6-(6,6)]
   132      12.305759      12.305759      12.305759    6[1-(0),6-(1,6),6-(6,6)]
   133      11.885293      11.885293      11.885293    6[1-(0),6-(6,6),6-(6,6)]
   134      11.839488      11.839488      11.839488    6[6-(1,6),6-(1,6),6-(6,6)]
   135      10.498017      10.498017      10.498017    6[6-(1,6),6-(1,6),6-(6,6)]
   136       9.357601       9.357601       9.357601    6[1-(0),6-(1,6),6-(6,6)]
   137       8.095328       8.095328       8.095328    6[1-(0),6-(1,6),6-(6,6)]
   138       7.921722       7.921722       7.921722    6[6-(1,6),6-(1,6),6-(8,8)]
   139       9.060914       9.060914       9.060914    6[1-(0),6-(1,6),6-(6,6)]
   140       10.32476       10.32476       10.32476    6[1-(0),6-(1,6),6-(6,6)]
   141       6.558573       6.558573       6.558573    6[6-(6,6),8-(49),8-(49)]
   142      13.691112      13.691112      13.691112    6[1-(0),6-(1,6),6-(6,6)]
   143      13.707196      13.707196      13.707196    6[1-(0),6-(1,6),6-(6,6)]
   144      14.041297      14.041297      14.041297    6[1-(0),6-(1,6),6-(6,6)]
   145      14.027835      14.027835      14.027835    6[1-(0),6-(1,6),6-(6,6)]
   146      12.285479      12.285479      12.285479    6[1-(0),6-(1,6),6-(6,6)]
   147      12.313976      12.313976      12.313976    6[1-(0),6-(1,6),6-(6,6)]
   148      11.927952      11.927952      11.927952    6[1-(0),6-(6,6),6-(6,6)]
   149      11.902426      11.902426      11.902426    6[6-(1,6),6-(1,6),6-(6,6)]
   150      10.572844      10.572844      10.572844    6[6-(1,6),6-(1,6),6-(6,6)]
   151       9.440296       9.440296       9.440296    6[1-(0),6-(1,6),6-(6,6)]
   152       8.184317       8.184317       8.184317    6[1-(0),6-(1,6),6-(6,6)]
   153       8.009487       8.009487       8.009487    6[6-(1,6),6-(1,6),6-(8,8)]
   154       9.143259       9.143259       9.143259    6[1-(0),6-(1,6),6-(6,6)]
   155      10.400986      10.400986      10.400986    6[1-(0),6-(1,6),6-(6,6)]
   156       6.645463       6.645463       6.645463    6[6-(6,6),8-(49),8-(49)]
   157      13.558241      13.558241      13.558241    6[1-(0),6-(1,6),6-(6,6)]
   158      13.567158      13.567158      13.567158    6[1-(0),6-(1,6),6-(6,6)]
   159      11.914839      11.914839      11.914839    6[1-(0),6-(6,6),6-(6,6)]
   160      11.905049      11.905049      11.905049    6[6-(1,6),6-(1,6),6-(6,6)]
   161      10.583509      10.583509      10.583509    6[6-(1,6),6-(1,6),6-(6,6)]
   162       9.457953       9.457953       9.457953    6[1-(0),6-(1,6),6-(6,6)]
   163       8.201975       8.201975       8.201975    6[1-(0),6-(1,6),6-(6,6)]
   164         8.0212         8.0212         8.0212    6[6-(1,6),6-(1,6),6-(8,8)]
   165       9.150253       9.150253       9.150253    6[1-(0),6-(1,6),6-(6,6)]
   166      10.407455      10.407455      10.407455    6[1-(0),6-(1,6),6-(6,6)]
   167       6.655254       6.655254       6.655254    6[6-(6,6),8-(49),8-(49)]
   168      12.291598      12.291598      12.291598    6[1-(0),6-(1,6),6-(6,6)]
   169       12.25873       12.25873       12.25873    6[1-(0),6-(1,6),6-(6,6)]
   170      14.309486      14.309486      14.309486    6[1-(0),6-(6,6),6-(6,6)]
   171      14.323123      14.323123      14.323123    6[6-(1,6),6-(1,6),6-(6,6)]
   172      15.646411      15.646411      15.646411    6[6-(1,6),6-(1,6),6-(6,6)]
   173      16.771617      16.771617      16.771617    6[1-(0),6-(1,6),6-(6,6)]
   174        0.54512        0.54512        0.54512    6[1-(0),6-(1,6),6-(6,6)]
   175       0.725894       0.725894       0.725894    6[6-(1,6),6-(1,6),6-(8,8)]
   176      17.080891      17.080891      17.080891    6[1-(0),6-(1,6),6-(6,6)]
   177      15.823339      15.823339      15.823339    6[1-(0),6-(1,6),6-(6,6)]
   178       2.090617       2.090617       2.090617    6[6-(6,6),8-(49),8-(49)]
   179      12.347544      12.347544      12.347544    6[1-(0),6-(1,6),6-(6,6)]
   180      12.311179      12.311179      12.311179    6[1-(0),6-(1,6),6-(6,6)]
   181      14.355116      14.355116      14.355116    6[1-(0),6-(6,6),6-(6,6)]
   182      14.388859      14.388859      14.388859    6[6-(1,6),6-(1,6),6-(6,6)]
   183      15.725784      15.725784      15.725784    6[6-(1,6),6-(1,6),6-(6,6)]
   184      16.863053      16.863053      16.863053    6[1-(0),6-(1,6),6-(6,6)]
   185        0.64285        0.64285        0.64285    6[1-(0),6-(1,6),6-(6,6)]
   186       0.818379       0.818379       0.818379    6[6-(1,6),6-(1,6),6-(8,8)]
   187       17.16446       17.16446       17.16446    6[1-(0),6-(1,6),6-(6,6)]
   188      15.901138      15.901138      15.901138    6[1-(0),6-(1,6),6-(6,6)]
   189       2.180655       2.180655       2.180655    6[6-(6,6),8-(49),8-(49)]
   190      12.486184      12.486184      12.486184    6[1-(0),6-(1,6),6-(6,6)]
   191       12.43898       12.43898       12.43898    6[1-(0),6-(1,6),6-(6,6)]
   192      12.304535      12.304535      12.304535    6[1-(0),6-(1,6),6-(6,6)]
   193      12.310305      12.310305      12.310305    6[1-(0),6-(1,6),6-(6,6)]
   194      13.853005      13.853005      13.853005    6[1-(0),6-(1,6),6-(6,6)]
   195      13.824682      13.824682      13.824682    6[1-(0),6-(1,6),6-(6,6)]
   196      14.337983      14.337983      14.337983    6[1-(0),6-(6,6),6-(6,6)]
   197      14.388509      14.388509      14.388509    6[6-(1,6),6-(1,6),6-(6,6)]
   198      15.731378      15.731378      15.731378    6[6-(1,6),6-(1,6),6-(6,6)]
   199      16.868997      16.868997      16.868997    6[1-(0),6-(1,6),6-(6,6)]
   200       0.648444       0.648444       0.648444    6[1-(0),6-(1,6),6-(6,6)]
   201       0.824149       0.824149       0.824149    6[6-(1,6),6-(1,6),6-(8,8)]
   202      17.170928      17.170928      17.170928    6[1-(0),6-(1,6),6-(6,6)]
   203      15.907607      15.907607      15.907607    6[1-(0),6-(1,6),6-(6,6)]
   204       2.186074       2.186074       2.186074    6[6-(6,6),8-(49),8-(49)]
   205       3.735418       3.735418       3.735418    6[1-(0),6-(1,6),6-(6,6)]
   206       3.724753       3.724753       3.724753    6[1-(0),6-(1,6),6-(6,6)]
   207       5.557321       5.557321       5.557321    6[1-(0),6-(6,6),6-(6,6)]
   208       5.577951       5.577951       5.577951    6[6-(1,6),6-(1,6),6-(6,6)]
   209       6.901239       6.901239       6.901239    6[6-(1,6),6-(1,6),6-(6,6)]
   210       8.027494       8.027494       8.027494    6[1-(0),6-(1,6),6-(6,6)]
   211       9.282249       9.282249       9.282249    6[1-(0),6-(1,6),6-(6,6)]
   212       9.459177       9.459177       9.459177    6[6-(1,6),6-(1,6),6-(8,8)]
   213       8.331174       8.331174       8.331174    6[1-(0),6-(1,6),6-(6,6)]
   214       7.074671       7.074671       7.074671    6[1-(0),6-(1,6),6-(6,6)]
   215      10.822501      10.822501      10.822501    6[6-(6,6),8-(49),8-(49)]
   216       4.921989       4.921989       4.921989    6[1-(0),6-(1,6),6-(6,6)]
   217       4.927234       4.927234       4.927234    6[1-(0),6-(1,6),6-(6,6)]
   218       3.640485       3.640485       3.640485    6[1-(0),6-(1,6),6-(6,6)]
   219       3.616883       3.616883       3.616883    6[1-(0),6-(1,6),6-(6,6)]
   220       5.620085       5.620085       5.620085    6[1-(0),6-(6,6),6-(6,6)]
   221       5.655051       5.655051       5.655051    6[6-(1,6),6-(1,6),6-(6,6)]
   222       6.992326       6.992326       6.992326    6[6-(1,6),6-(1,6),6-(6,6)]
   223       8.130294       8.130294       8.130294    6[1-(0),6-(1,6),6-(6,6)]
   224       9.393441       9.393441       9.393441    6[1-(0),6-(1,6),6-(6,6)]
   225       9.568796       9.568796       9.568796    6[6-(1,6),6-(1,6),6-(8,8)]
   226       8.431177       8.431177       8.431177    6[1-(0),6-(1,6),6-(6,6)]
   227       7.167331       7.167331       7.167331    6[1-(0),6-(1,6),6-(6,6)]
   228      10.931246      10.931246      10.931246    6[6-(6,6),8-(49),8-(49)]
   229       3.741886       3.741886       3.741886    6[1-(0),6-(1,6),6-(6,6)]
   230       3.766013       3.766013       3.766013    6[1-(0),6-(1,6),6-(6,6)]
   231       3.443801       3.443801       3.443801    6[1-(0),6-(1,6),6-(6,6)]
   232       3.449046       3.449046       3.449046    6[1-(0),6-(1,6),6-(6,6)]
   233       5.144722       5.144722       5.144722    6[1-(0),6-(1,6),6-(6,6)]
   234       5.125841       5.125841       5.125841    6[1-(0),6-(1,6),6-(6,6)]
   235       5.543335       5.543335       5.543335    6[1-(0),6-(6,6),6-(6,6)]
   236       5.590364       5.590364       5.590364    6[6-(1,6),6-(1,6),6-(6,6)]
   237       6.932534       6.932534       6.932534    6[6-(1,6),6-(1,6),6-(6,6)]
   238       8.070502       8.070502       8.070502    6[1-(0),6-(1,6),6-(6,6)]
   239       9.333824       9.333824       9.333824    6[1-(0),6-(1,6),6-(6,6)]
   240       9.509353       9.509353       9.509353    6[6-(1,6),6-(1,6),6-(8,8)]
   241       8.372434       8.372434       8.372434    6[1-(0),6-(1,6),6-(6,6)]
   242       7.108763       7.108763       7.108763    6[1-(0),6-(1,6),6-(6,6)]
   243      10.871104      10.871104      10.871104    6[6-(6,6),8-(49),8-(49)]
   244       4.991047       4.991047       4.991047    6[1-(0),6-(1,6),6-(6,6)]
   245       4.984228       4.984228       4.984228    6[1-(0),6-(1,6),6-(6,6)]
   246       5.247348       5.247348       5.247348    6[1-(0),6-(1,6),6-(6,6)]
   247       5.228641       5.228641       5.228641    6[1-(0),6-(1,6),6-(6,6)]
   248       3.526671       3.526671       3.526671    6[1-(0),6-(1,6),6-(6,6)]
   249       3.560238       3.560238       3.560238    6[1-(0),6-(1,6),6-(6,6)]
   250       3.132079       3.132079       3.132079    6[1-(0),6-(6,6),6-(6,6)]
   251       3.098337       3.098337       3.098337    6[6-(1,6),6-(1,6),6-(6,6)]
   252       1.769454       1.769454       1.769454    6[6-(1,6),6-(1,6),6-(6,6)]
   253       0.641626       0.641626       0.641626    6[1-(0),6-(1,6),6-(6,6)]
   254      16.874941      16.874941      16.874941    6[1-(0),6-(1,6),6-(6,6)]
   255      16.702384      16.702384      16.702384    6[6-(1,6),6-(1,6),6-(8,8)]
   256       0.347562       0.347562       0.347562    6[1-(0),6-(1,6),6-(6,6)]
   257       1.599869       1.599869       1.599869    6[1-(0),6-(1,6),6-(6,6)]
   258       15.33906       15.33906       15.33906    6[6-(6,6),8-(49),8-(49)]
   259       5.295426       5.295426       5.295426    6[1-(0),6-(1,6),6-(6,6)]
   260       5.284936       5.284936       5.284936    6[1-(0),6-(1,6),6-(6,6)]
   261       3.550448       3.550448       3.550448    6[1-(0),6-(1,6),6-(6,6)]
   262       3.576322       3.576322       3.576322    6[1-(0),6-(1,6),6-(6,6)]
   263        3.19292        3.19292        3.19292    6[1-(0),6-(6,6),6-(6,6)]
   264       3.168794       3.168794       3.168794    6[6-(1,6),6-(1,6),6-(6,6)]
   265       1.839736       1.839736       1.839736    6[6-(1,6),6-(1,6),6-(6,6)]
   266       0.707187       0.707187       0.707187    6[1-(0),6-(1,6),6-(6,6)]
   267      16.934034      16.934034      16.934034    6[1-(0),6-(1,6),6-(6,6)]
   268      16.759204      16.759204      16.759204    6[6-(1,6),6-(1,6),6-(8,8)]
   269       0.410326       0.410326       0.410326    6[1-(0),6-(1,6),6-(6,6)]
   270       1.668053       1.668053       1.668053    6[1-(0),6-(1,6),6-(6,6)]
   271      15.395005      15.395005      15.395005    6[6-(6,6),8-(49),8-(49)]
   272       4.981082       4.981082       4.981082    6[1-(0),6-(1,6),6-(6,6)]
   273       4.974088       4.974088       4.974088    6[1-(0),6-(1,6),6-(6,6)]
   274       3.119142       3.119142       3.119142    6[1-(0),6-(6,6),6-(6,6)]
   275       3.106554       3.106554       3.106554    6[6-(1,6),6-(1,6),6-(6,6)]
   276       1.782567       1.782567       1.782567    6[6-(1,6),6-(1,6),6-(6,6)]
   277       0.654913       0.654913       0.654913    6[1-(0),6-(1,6),6-(6,6)]
   278      16.880536      16.880536      16.880536    6[1-(0),6-(1,6),6-(6,6)]
   279      16.700286      16.700286      16.700286    6[6-(1,6),6-(1,6),6-(8,8)]
   280       0.347912       0.347912       0.347912    6[1-(0),6-(1,6),6-(6,6)]
   281       1.606863       1.606863       1.606863    6[1-(0),6-(1,6),6-(6,6)]
   282      15.334689      15.334689      15.334689    6[6-(6,6),8-(49),8-(49)]
   283      12.927979      12.927979      12.927979    6[1-(0),6-(6,6),6-(6,6)]
   284      12.915042      12.915042      12.915042    6[6-(1,6),6-(1,6),6-(6,6)]
   285      12.927455      12.927455      12.927455    6[6-(1,6),6-(1,6),6-(6,6)]
   286      12.975008      12.975008      12.975008    6[6-(1,6),6-(1,6),6-(8,8)]
   287      13.006128      13.006128      13.006128    6[6-(6,6),8-(49),8-(49)]
   288      13.145293      13.145293      13.145293    6[6-(6,6),8-(49),8-(49)]
   289      13.150188      13.150188      13.150188    6[6-(1,6),6-(1,6),6-(8,8)]
   290      13.123089      13.123089      13.123089    6[6-(1,6),6-(1,6),6-(6,6)]
   291      13.105432      13.105432      13.105432    6[6-(1,6),6-(1,6),6-(6,6)]
   292      13.074312      13.074312      13.074312    6[1-(0),6-(6,6),6-(6,6)]
   293      12.977806      12.977806      12.977806    6[1-(0),6-(6,6),6-(6,6)]
   294      12.958749      12.958749      12.958749    6[6-(1,6),6-(1,6),6-(6,6)]
   295      12.985848      12.985848      12.985848    6[6-(1,6),6-(1,6),6-(6,6)]
   296      13.039696      13.039696      13.039696    6[6-(1,6),6-(1,6),6-(8,8)]
   297      13.069941      13.069941      13.069941    6[6-(6,6),8-(49),8-(49)]
   298      13.194595      13.194595      13.194595    6[6-(6,6),8-(49),8-(49)]
   299      13.187077      13.187077      13.187077    6[6-(1,6),6-(1,6),6-(8,8)]
   300      13.146692      13.146692      13.146692    6[6-(1,6),6-(1,6),6-(6,6)]
   301      13.140922      13.140922      13.140922    6[6-(1,6),6-(1,6),6-(6,6)]
   302       13.14809       13.14809       13.14809    6[1-(0),6-(6,6),6-(6,6)]
   303      12.914517      12.914517      12.914517    6[1-(0),6-(6,6),6-(6,6)]
   304      12.954029      12.954029      12.954029    6[6-(1,6),6-(1,6),6-(6,6)]
   305      12.982526      12.982526      12.982526    6[6-(1,6),6-(1,6),6-(6,6)]
   306      13.040045      13.040045      13.040045    6[6-(1,6),6-(1,6),6-(8,8)]
   307       13.06085       13.06085       13.06085    6[6-(6,6),8-(49),8-(49)]
   308      13.069766      13.069766      13.069766    6[6-(6,6),8-(49),8-(49)]
   309      13.062249      13.062249      13.062249    6[6-(1,6),6-(1,6),6-(8,8)]
   310      13.093019      13.093019      13.093019    6[6-(1,6),6-(1,6),6-(6,6)]
   311      13.116096      13.116096      13.116096    6[6-(1,6),6-(1,6),6-(6,6)]
   312      13.156657      13.156657      13.156657    6[1-(0),6-(6,6),6-(6,6)]
   313       4.289979       4.289979       4.289979    6[1-(0),6-(6,6),6-(6,6)]
   314       4.339455       4.339455       4.339455    6[6-(1,6),6-(1,6),6-(6,6)]
   315       4.354141       4.354141       4.354141    6[6-(1,6),6-(1,6),6-(6,6)]
   316       4.358512       4.358512       4.358512    6[6-(1,6),6-(1,6),6-(8,8)]
   317       4.362358       4.362358       4.362358    6[6-(6,6),8-(49),8-(49)]
   318       4.430017       4.430017       4.430017    6[6-(6,6),8-(49),8-(49)]
   319       4.415681       4.415681       4.415681    6[6-(1,6),6-(1,6),6-(8,8)]
   320       4.364806       4.364806       4.364806    6[6-(1,6),6-(1,6),6-(6,6)]
   321       4.349246       4.349246       4.349246    6[6-(1,6),6-(1,6),6-(6,6)]
   322        4.33491        4.33491        4.33491    6[1-(0),6-(6,6),6-(6,6)]
   323       4.264628       4.264628       4.264628    6[1-(0),6-(6,6),6-(6,6)]
   324       4.266202       4.266202       4.266202    6[6-(1,6),6-(1,6),6-(6,6)]
   325       4.261656       4.261656       4.261656    6[6-(1,6),6-(1,6),6-(6,6)]
   326       4.291727       4.291727       4.291727    6[6-(1,6),6-(1,6),6-(8,8)]
   327       4.318301       4.318301       4.318301    6[6-(6,6),8-(49),8-(49)]
   328       4.448549       4.448549       4.448549    6[6-(6,6),8-(49),8-(49)]
   329       4.443829       4.443829       4.443829    6[6-(1,6),6-(1,6),6-(8,8)]
   330       4.409213       4.409213       4.409213    6[6-(1,6),6-(1,6),6-(6,6)]
   331       4.405192       4.405192       4.405192    6[6-(1,6),6-(1,6),6-(6,6)]
   332       4.414807       4.414807       4.414807    6[1-(0),6-(6,6),6-(6,6)]
   333       4.381939       4.381939       4.381939    6[1-(0),6-(6,6),6-(6,6)]
   334       4.333511       4.333511       4.333511    6[6-(1,6),6-(1,6),6-(6,6)]
   335       4.350994       4.350994       4.350994    6[6-(1,6),6-(1,6),6-(6,6)]
   336       4.382289       4.382289       4.382289    6[6-(1,6),6-(1,6),6-(8,8)]
   337       4.385611       4.385611       4.385611    6[6-(6,6),8-(49),8-(49)]
   338       4.287706       4.287706       4.287706    6[6-(6,6),8-(49),8-(49)]
   339       4.282286       4.282286       4.282286    6[6-(1,6),6-(1,6),6-(8,8)]
   340       4.305014       4.305014       4.305014    6[6-(1,6),6-(1,6),6-(6,6)]
   341       4.322672       4.322672       4.322672    6[6-(1,6),6-(1,6),6-(6,6)]
   342       4.356764       4.356764       4.356764    6[1-(0),6-(6,6),6-(6,6)]
   343       6.338986       6.338986       6.338986    8[6-(6,8),49-(8,8,8,8,8,8,8)]
   344       5.477074       5.477074       5.477074    8[6-(6,8),49-(8,8,8,8,8,8,8)]
   345       6.415911       6.415911       6.415911    8[6-(6,8),49-(8,8,8,8,8,8,8)]
   346       5.567461       5.567461       5.567461    8[6-(6,8),49-(8,8,8,8,8,8,8)]
   347       6.422905       6.422905       6.422905    8[6-(6,8),49-(8,8,8,8,8,8,8)]
   348       5.578126       5.578126       5.578126    8[6-(6,8),49-(8,8,8,8,8,8,8)]
   349       2.320868       2.320868       2.320868    8[6-(6,8),49-(8,8,8,8,8,8,8)]
   350        3.16792        3.16792        3.16792    8[6-(6,8),49-(8,8,8,8,8,8,8)]
   351        2.39587        2.39587        2.39587    8[6-(6,8),49-(8,8,8,8,8,8,8)]
   352       3.264775       3.264775       3.264775    8[6-(6,8),49-(8,8,8,8,8,8,8)]
   353       2.404787       2.404787       2.404787    8[6-(6,8),49-(8,8,8,8,8,8,8)]
   354       3.267048       3.267048       3.267048    8[6-(6,8),49-(8,8,8,8,8,8,8)]
   355      11.061494      11.061494      11.061494    8[6-(6,8),49-(8,8,8,8,8,8,8)]
   356      11.893335      11.893335      11.893335    8[6-(6,8),49-(8,8,8,8,8,8,8)]
   357      11.146287      11.146287      11.146287    8[6-(6,8),49-(8,8,8,8,8,8,8)]
   358      12.015716      12.015716      12.015716    8[6-(6,8),49-(8,8,8,8,8,8,8)]
   359      11.084746      11.084746      11.084746    8[6-(6,8),49-(8,8,8,8,8,8,8)]
   360      11.956624      11.956624      11.956624    8[6-(6,8),49-(8,8,8,8,8,8,8)]
   361      15.089402      15.089402      15.089402    8[6-(6,8),49-(8,8,8,8,8,8,8)]
   362      14.276268      14.276268      14.276268    8[6-(6,8),49-(8,8,8,8,8,8,8)]
   363      15.165803      15.165803      15.165803    8[6-(6,8),49-(8,8,8,8,8,8,8)]
   364      14.316654      14.316654      14.316654    8[6-(6,8),49-(8,8,8,8,8,8,8)]
   365      15.102864      15.102864      15.102864    8[6-(6,8),49-(8,8,8,8,8,8,8)]
   366      14.258261      14.258261      14.258261    8[6-(6,8),49-(8,8,8,8,8,8,8)]
   367       13.38009       13.38009       13.38009    8[6-(6,8),49-(8,8,8,8,8,8,8)]
   368      12.672902      12.672902      12.672902    8[6-(6,8),49-(8,8,8,8,8,8,8)]
   369      13.588662      13.588662      13.588662    8[6-(6,8),49-(8,8,8,8,8,8,8)]
   370      12.683917      12.683917      12.683917    8[6-(6,8),49-(8,8,8,8,8,8,8)]
   371      13.442329      13.442329      13.442329    8[6-(6,8),49-(8,8,8,8,8,8,8)]
   372      12.735142      12.735142      12.735142    8[6-(6,8),49-(8,8,8,8,8,8,8)]
   373      13.645656      13.645656      13.645656    8[6-(6,8),49-(8,8,8,8,8,8,8)]
   374       12.73689       12.73689       12.73689    8[6-(6,8),49-(8,8,8,8,8,8,8)]
   375      13.087249      13.087249      13.087249    8[6-(6,8),49-(8,8,8,8,8,8,8)]
   376      13.054032      13.054032      13.054032    8[6-(6,8),49-(8,8,8,8,8,8,8)]
   377      12.913293      12.913293      12.913293    8[6-(6,8),49-(8,8,8,8,8,8,8)]
   378      13.239526      13.239526      13.239526    8[6-(6,8),49-(8,8,8,8,8,8,8)]
   379       4.708172       4.708172       4.708172    8[6-(6,8),49-(8,8,8,8,8,8,8)]
   380       4.031929       4.031929       4.031929    8[6-(6,8),49-(8,8,8,8,8,8,8)]
   381       4.878631       4.878631       4.878631    8[6-(6,8),49-(8,8,8,8,8,8,8)]
   382       3.983152       3.983152       3.983152    8[6-(6,8),49-(8,8,8,8,8,8,8)]
   383       4.683171       4.683171       4.683171    8[6-(6,8),49-(8,8,8,8,8,8,8)]
   384       3.990844       3.990844       3.990844    8[6-(6,8),49-(8,8,8,8,8,8,8)]
   385       4.895764       4.895764       4.895764    8[6-(6,8),49-(8,8,8,8,8,8,8)]
   386       3.991544       3.991544       3.991544    8[6-(6,8),49-(8,8,8,8,8,8,8)]
   387       4.044867       4.044867       4.044867    8[6-(6,8),49-(8,8,8,8,8,8,8)]
   388       4.712018       4.712018       4.712018    8[6-(6,8),49-(8,8,8,8,8,8,8)]
   389       3.847484       3.847484       3.847484    8[6-(6,8),49-(8,8,8,8,8,8,8)]
   390       4.744187       4.744187       4.744187    8[6-(6,8),49-(8,8,8,8,8,8,8)]
