# Supplementary material for: A collection of forcefield precursors for metal–organic frameworks
Source: RSC Adv. 2019 Nov 13;9(63):36492–507. doi: 10.1039/c9ra07327b (PMC9075174; doi:10.1039/c9ra07327b)
Supplement: RA-009-C9RA07327B-s163 [file RA-009-C9RA07327B-s163.txt]

BEKSAM_clean

10.176000    0.000000    0.000000
0.000000    11.941000    0.000000
-0.276471    0.000000    14.372641

     1       4.915557       4.915557       4.915557    31[8-(15),8-(15),8-(15),8-(15),8-(31,31),8-(31,31)]
     2       3.070913       3.070913       3.070913    31[8-(15),8-(15),8-(15),8-(31,31)]
     3       6.495728       6.495728       6.495728    31[8-(15),8-(15),8-(15),8-(31,31)]
     4       3.205188       3.205188       3.205188    31[8-(15),8-(15),8-(15),8-(31,31)]
     5       6.647013       6.647013       6.647013    31[8-(15),8-(15),8-(15),8-(31,31)]
     6      -0.242264      -0.242264      -0.242264    31[8-(15),8-(15),8-(15),8-(15),8-(31,31),8-(31,31)]
     7        1.60238        1.60238        1.60238    31[8-(15),8-(15),8-(15),8-(31,31)]
     8       8.353566       8.353566       8.353566    31[8-(15),8-(15),8-(15),8-(31,31)]
     9       1.468106       1.468106       1.468106    31[8-(15),8-(15),8-(15),8-(31,31)]
    10       8.202281       8.202281       8.202281    31[8-(15),8-(15),8-(15),8-(31,31)]
    11       4.983972       4.983972       4.983972    31[8-(15),8-(15),8-(15),8-(15),8-(31,31),8-(31,31)]
    12       6.828616       6.828616       6.828616    31[8-(15),8-(15),8-(15),8-(31,31)]
    13       3.403801       3.403801       3.403801    31[8-(15),8-(15),8-(15),8-(31,31)]
    14       6.694341       6.694341       6.694341    31[8-(15),8-(15),8-(15),8-(31,31)]
    15       3.252516       3.252516       3.252516    31[8-(15),8-(15),8-(15),8-(31,31)]
    16      -0.034207      -0.034207      -0.034207    31[8-(15),8-(15),8-(15),8-(15),8-(31,31),8-(31,31)]
    17       8.297149       8.297149       8.297149    31[8-(15),8-(15),8-(15),8-(31,31)]
    18       1.545963       1.545963       1.545963    31[8-(15),8-(15),8-(15),8-(31,31)]
    19       8.431423       8.431423       8.431423    31[8-(15),8-(15),8-(15),8-(31,31)]
    20       1.697248       1.697248       1.697248    31[8-(15),8-(15),8-(15),8-(31,31)]
    21       5.943922       5.943922       5.943922    15[8-(31),8-(31),8-(31),8-(31)]
    22       6.112692       6.112692       6.112692    15[8-(31),8-(31),8-(31),8-(31)]
    23       3.783762       3.783762       3.783762    15[8-(31),8-(31),8-(31),8-(31)]
    24       3.600067       3.600067       3.600067    15[8-(31),8-(31),8-(31),8-(31)]
    25       8.905372       8.905372       8.905372    15[8-(31),8-(31),8-(31),8-(31)]
    26       8.736601       8.736601       8.736601    15[8-(31),8-(31),8-(31),8-(31)]
    27       0.889531       0.889531       0.889531    15[8-(31),8-(31),8-(31),8-(31)]
    28       1.073226       1.073226       1.073226    15[8-(31),8-(31),8-(31),8-(31)]
    29       3.955607       3.955607       3.955607    15[8-(31),8-(31),8-(31),8-(31)]
    30       3.786837       3.786837       3.786837    15[8-(31),8-(31),8-(31),8-(31)]
    31       6.115767       6.115767       6.115767    15[8-(31),8-(31),8-(31),8-(31)]
    32       6.299462       6.299462       6.299462    15[8-(31),8-(31),8-(31),8-(31)]
    33       0.994157       0.994157       0.994157    15[8-(31),8-(31),8-(31),8-(31)]
    34       1.162928       1.162928       1.162928    15[8-(31),8-(31),8-(31),8-(31)]
    35       9.009998       9.009998       9.009998    15[8-(31),8-(31),8-(31),8-(31)]
    36       8.826303       8.826303       8.826303    15[8-(31),8-(31),8-(31),8-(31)]
    37       3.903414       3.903414       3.903414    8[31-(8,8,8),31-(8,8,8),31-(8,8,8,8,8)]
    38       6.019291       6.019291       6.019291    8[31-(8,8,8),31-(8,8,8),31-(8,8,8,8,8)]
    39       6.064057       6.064057       6.064057    8[15-(8,8,8),31-(8,8,8,8,8)]
    40       3.715117       3.715117       3.715117    8[15-(8,8,8),31-(8,8,8,8,8)]
    41       6.603664       6.603664       6.603664    8[15-(8,8,8),31-(8,8,8)]
    42        6.18655        6.18655        6.18655    8[15-(8,8,8),31-(8,8,8,8,8)]
    43       6.772392       6.772392       6.772392    8[15-(8,8,8),31-(8,8,8)]
    44       6.686981       6.686981       6.686981    8[15-(8,8,8),31-(8,8,8)]
    45       3.178534       3.178534       3.178534    8[15-(8,8,8),31-(8,8,8)]
    46       6.901888       6.901888       6.901888    8[15-(8,8,8),31-(8,8,8)]
    47       4.673888       4.673888       4.673888    8[15-(8,8,8),31-(8,8,8)]
    48       3.577773       3.577773       3.577773    8[15-(8,8,8),31-(8,8,8,8,8)]
    49       5.032671       5.032671       5.032671    8[15-(8,8,8),31-(8,8,8)]
    50       2.989017       2.989017       2.989017    8[15-(8,8,8),31-(8,8,8)]
    51        3.00088        3.00088        3.00088    8[15-(8,8,8),31-(8,8,8)]
    52       2.772739       2.772739       2.772739    8[15-(8,8,8),31-(8,8,8)]
    53       4.469853       4.469853       4.469853    8[15-(8,8,8),31-(8,8,8)]
    54       5.240234       5.240234       5.240234    8[15-(8,8,8),31-(8,8,8)]
    55        0.76988        0.76988        0.76988    8[31-(8,8,8),31-(8,8,8),31-(8,8,8,8,8)]
    56       8.830003       8.830003       8.830003    8[31-(8,8,8),31-(8,8,8),31-(8,8,8,8,8)]
    57       8.785237       8.785237       8.785237    8[15-(8,8,8),31-(8,8,8,8,8)]
    58       0.958177       0.958177       0.958177    8[15-(8,8,8),31-(8,8,8,8,8)]
    59       8.245629       8.245629       8.245629    8[15-(8,8,8),31-(8,8,8)]
    60       8.662743       8.662743       8.662743    8[15-(8,8,8),31-(8,8,8,8,8)]
    61       8.076901       8.076901       8.076901    8[15-(8,8,8),31-(8,8,8)]
    62       8.162313       8.162313       8.162313    8[15-(8,8,8),31-(8,8,8)]
    63       1.494759       1.494759       1.494759    8[15-(8,8,8),31-(8,8,8)]
    64       7.947406       7.947406       7.947406    8[15-(8,8,8),31-(8,8,8)]
    65      -0.000594      -0.000594      -0.000594    8[15-(8,8,8),31-(8,8,8)]
    66        1.09552        1.09552        1.09552    8[15-(8,8,8),31-(8,8,8,8,8)]
    67       9.816622       9.816622       9.816622    8[15-(8,8,8),31-(8,8,8)]
    68       1.684276       1.684276       1.684276    8[15-(8,8,8),31-(8,8,8)]
    69       1.672414       1.672414       1.672414    8[15-(8,8,8),31-(8,8,8)]
    70       1.900555       1.900555       1.900555    8[15-(8,8,8),31-(8,8,8)]
    71        0.20344        0.20344        0.20344    8[15-(8,8,8),31-(8,8,8)]
    72        9.60906        9.60906        9.60906    8[15-(8,8,8),31-(8,8,8)]
    73       5.996115       5.996115       5.996115    8[31-(8,8,8),31-(8,8,8),31-(8,8,8,8,8)]
    74       3.880238       3.880238       3.880238    8[31-(8,8,8),31-(8,8,8),31-(8,8,8,8,8)]
    75       3.835472       3.835472       3.835472    8[15-(8,8,8),31-(8,8,8,8,8)]
    76       6.184412       6.184412       6.184412    8[15-(8,8,8),31-(8,8,8,8,8)]
    77       3.295865       3.295865       3.295865    8[15-(8,8,8),31-(8,8,8)]
    78       3.712979       3.712979       3.712979    8[15-(8,8,8),31-(8,8,8,8,8)]
    79       3.127137       3.127137       3.127137    8[15-(8,8,8),31-(8,8,8)]
    80       3.212548       3.212548       3.212548    8[15-(8,8,8),31-(8,8,8)]
    81       6.720995       6.720995       6.720995    8[15-(8,8,8),31-(8,8,8)]
    82       2.997641       2.997641       2.997641    8[15-(8,8,8),31-(8,8,8)]
    83       5.225641       5.225641       5.225641    8[15-(8,8,8),31-(8,8,8)]
    84       6.321756       6.321756       6.321756    8[15-(8,8,8),31-(8,8,8,8,8)]
    85       4.866858       4.866858       4.866858    8[15-(8,8,8),31-(8,8,8)]
    86       6.910512       6.910512       6.910512    8[15-(8,8,8),31-(8,8,8)]
    87       6.898649       6.898649       6.898649    8[15-(8,8,8),31-(8,8,8)]
    88        7.12679        7.12679        7.12679    8[15-(8,8,8),31-(8,8,8)]
    89       5.429676       5.429676       5.429676    8[15-(8,8,8),31-(8,8,8)]
    90       4.659295       4.659295       4.659295    8[15-(8,8,8),31-(8,8,8)]
    91       9.129649       9.129649       9.129649    8[31-(8,8,8),31-(8,8,8),31-(8,8,8,8,8)]
    92       1.069526       1.069526       1.069526    8[31-(8,8,8),31-(8,8,8),31-(8,8,8,8,8)]
    93       1.114292       1.114292       1.114292    8[15-(8,8,8),31-(8,8,8,8,8)]
    94       8.941352       8.941352       8.941352    8[15-(8,8,8),31-(8,8,8,8,8)]
    95         1.6539         1.6539         1.6539    8[15-(8,8,8),31-(8,8,8)]
    96       1.236786       1.236786       1.236786    8[15-(8,8,8),31-(8,8,8,8,8)]
    97       1.822628       1.822628       1.822628    8[15-(8,8,8),31-(8,8,8)]
    98       1.737216       1.737216       1.737216    8[15-(8,8,8),31-(8,8,8)]
    99        8.40477        8.40477        8.40477    8[15-(8,8,8),31-(8,8,8)]
   100       1.952123       1.952123       1.952123    8[15-(8,8,8),31-(8,8,8)]
   101       9.900123       9.900123       9.900123    8[15-(8,8,8),31-(8,8,8)]
   102       8.804009       8.804009       8.804009    8[15-(8,8,8),31-(8,8,8,8,8)]
   103       0.082907       0.082907       0.082907    8[15-(8,8,8),31-(8,8,8)]
   104       8.215253       8.215253       8.215253    8[15-(8,8,8),31-(8,8,8)]
   105       8.227115       8.227115       8.227115    8[15-(8,8,8),31-(8,8,8)]
   106       7.998974       7.998974       7.998974    8[15-(8,8,8),31-(8,8,8)]
   107       9.696089       9.696089       9.696089    8[15-(8,8,8),31-(8,8,8)]
   108       0.290469       0.290469       0.290469    8[15-(8,8,8),31-(8,8,8)]
