# Supplementary material for: A collection of forcefield precursors for metal–organic frameworks
Source: RSC Adv. 2019 Nov 13;9(63):36492–507. doi: 10.1039/c9ra07327b (PMC9075174; doi:10.1039/c9ra07327b)
Supplement: RA-009-C9RA07327B-s164 [file RA-009-C9RA07327B-s164.txt]

BEKYOG_clean

11.737000    0.000000    0.000000
2.657553    11.432173    0.000000
3.786036    3.006875    11.324072

     1       4.769358       4.769358       4.769358    24[8-(6),8-(6),8-(6),8-(6),8-(6),8-(6,47)]
     2      11.434319      11.434319      11.434319    24[8-(6),8-(6),8-(6),8-(6),8-(6),8-(6,47)]
     3      13.411231      13.411231      13.411231    24[8-(6),8-(6),8-(6),8-(6),8-(6),8-(6,47)]
     4        6.74627        6.74627        6.74627    24[8-(6),8-(6),8-(6),8-(6),8-(6),8-(6,47)]
     5       15.44032       15.44032       15.44032    47[8-(6),8-(6),8-(6,24)]
     6       8.203144       8.203144       8.203144    47[8-(6),8-(6),8-(6,24)]
     7       2.740269       2.740269       2.740269    47[8-(6),8-(6),8-(6,24)]
     8       9.977445       9.977445       9.977445    47[8-(6),8-(6),8-(6,24)]
     9      14.184023      14.184023      14.184023    47[8-(6),8-(6)]
    10       3.996566       3.996566       3.996566    47[8-(6),8-(6)]
    11       3.773107       3.773107       3.773107    6[6-(8,8),8-(24),8-(47)]
    12       4.625604       4.625604       4.625604    6[6-(8,8),8-(0),8-(24)]
    13      11.666562      11.666562      11.666562    6[6-(8,8),8-(0),8-(24)]
    14      11.557396      11.557396      11.557396    6[6-(8,8),8-(24),8-(47)]
    15       4.243035       4.243035       4.243035    6[6-(8,8),8-(24),8-(47)]
    16       5.260622       5.260622       5.260622    6[6-(8,8),8-(0),8-(24,47)]
    17      13.672908      13.672908      13.672908    6[6-(8,8),8-(24),8-(47)]
    18      12.689667      12.689667      12.689667    6[6-(8,8),8-(0),8-(24)]
    19       7.121489       7.121489       7.121489    6[6-(8,8),8-(0),8-(24)]
    20       7.394085       7.394085       7.394085    6[6-(8,8),8-(24),8-(47)]
    21       15.00071       15.00071       15.00071    6[6-(8,8),8-(24),8-(47)]
    22      15.630135      15.630135      15.630135    6[6-(8,8),8-(0),8-(24,47)]
    23      14.407482      14.407482      14.407482    6[6-(8,8),8-(24),8-(47)]
    24      13.554985      13.554985      13.554985    6[6-(8,8),8-(0),8-(24)]
    25       6.514027       6.514027       6.514027    6[6-(8,8),8-(0),8-(24)]
    26       2.837157       2.837157       2.837157    6[6-(8,8),8-(24),8-(47)]
    27      13.937554      13.937554      13.937554    6[6-(8,8),8-(24),8-(47)]
    28      12.919967      12.919967      12.919967    6[6-(8,8),8-(0),8-(24,47)]
    29       4.507681       4.507681       4.507681    6[6-(8,8),8-(24),8-(47)]
    30       5.490922       5.490922       5.490922    6[6-(8,8),8-(0),8-(24)]
    31        11.0591        11.0591        11.0591    6[6-(8,8),8-(0),8-(24)]
    32      10.786504      10.786504      10.786504    6[6-(8,8),8-(24),8-(47)]
    33       3.179879       3.179879       3.179879    6[6-(8,8),8-(24),8-(47)]
    34       2.550454       2.550454       2.550454    6[6-(8,8),8-(0),8-(24,47)]
    35       3.729258       3.729258       3.729258    8[6-(6,8),24-(8,8,8,8,8)]
    36       5.128487       5.128487       5.128487    8[6-(6,8),24-(8,8,8,8,8)]
    37      14.931188      14.931188      14.931188    8[6-(6,8),47-(8,8)]
    38       4.737297       4.737297       4.737297    8[6-(6,8)]
    39      11.592775      11.592775      11.592775    8[6-(6,8),24-(8,8,8,8,8)]
    40       15.20959       15.20959       15.20959    8[6-(6,8),24-(8,8,8,8,8)]
    41       11.86686       11.86686       11.86686    8[6-(6,8)]
    42      15.377465      15.377465      15.377465    8[6-(6,8),47-(8,8)]
    43       4.786937       4.786937       4.786937    8[6-(6,8),24-(8,8,8,8,8)]
    44       6.467396       6.467396       6.467396    8[6-(6,8),24-(8,8,8,8,8),47-(8,8)]
    45      14.770578      14.770578      14.770578    8[6-(6,8),47-(8)]
    46        7.54088        7.54088        7.54088    8[6-(6,8)]
    47      14.911613      14.911613      14.911613    8[6-(6,8),24-(8,8,8,8,8)]
    48       9.490282       9.490282       9.490282    8[6-(6,8),24-(8,8,8,8,8)]
    49      10.573744      10.573744      10.573744    8[6-(6,8),47-(8,8)]
    50      11.473913      11.473913      11.473913    8[6-(6,8)]
    51       5.936864       5.936864       5.936864    8[6-(6,8),24-(8,8,8,8,8)]
    52       6.403891       6.403891       6.403891    8[6-(6,8),24-(8,8,8,8,8)]
    53       8.007092       8.007092       8.007092    8[6-(6,8)]
    54       8.505878       8.505878       8.505878    8[6-(6,8),47-(8,8)]
    55      13.999204      13.999204      13.999204    8[6-(6,8),24-(8,8,8,8,8)]
    56      14.995366      14.995366      14.995366    8[6-(6,8),24-(8,8,8,8,8),47-(8,8)]
    57      12.782678      12.782678      12.782678    8[6-(6,8),47-(8)]
    58       4.922334       4.922334       4.922334    8[6-(6,8)]
    59      14.451331      14.451331      14.451331    8[6-(6,8),24-(8,8,8,8,8)]
    60      13.052102      13.052102      13.052102    8[6-(6,8),24-(8,8,8,8,8)]
    61       3.249401       3.249401       3.249401    8[6-(6,8),47-(8,8)]
    62      13.443292      13.443292      13.443292    8[6-(6,8)]
    63       6.587814       6.587814       6.587814    8[6-(6,8),24-(8,8,8,8,8)]
    64       2.970999       2.970999       2.970999    8[6-(6,8),24-(8,8,8,8,8)]
    65       6.313729       6.313729       6.313729    8[6-(6,8)]
    66       2.803124       2.803124       2.803124    8[6-(6,8),47-(8,8)]
    67      13.393652      13.393652      13.393652    8[6-(6,8),24-(8,8,8,8,8)]
    68      11.713193      11.713193      11.713193    8[6-(6,8),24-(8,8,8,8,8),47-(8,8)]
    69       3.410011       3.410011       3.410011    8[6-(6,8),47-(8)]
    70      10.639709      10.639709      10.639709    8[6-(6,8)]
    71       3.268976       3.268976       3.268976    8[6-(6,8),24-(8,8,8,8,8)]
    72       8.690307       8.690307       8.690307    8[6-(6,8),24-(8,8,8,8,8)]
    73       7.606845       7.606845       7.606845    8[6-(6,8),47-(8,8)]
    74       6.706676       6.706676       6.706676    8[6-(6,8)]
    75      12.243725      12.243725      12.243725    8[6-(6,8),24-(8,8,8,8,8)]
    76      11.776698      11.776698      11.776698    8[6-(6,8),24-(8,8,8,8,8)]
    77      10.173497      10.173497      10.173497    8[6-(6,8)]
    78       9.674711       9.674711       9.674711    8[6-(6,8),47-(8,8)]
    79       4.181385       4.181385       4.181385    8[6-(6,8),24-(8,8,8,8,8)]
    80       3.185223       3.185223       3.185223    8[6-(6,8),24-(8,8,8,8,8),47-(8,8)]
    81       5.397911       5.397911       5.397911    8[6-(6,8),47-(8)]
    82      13.258255      13.258255      13.258255    8[6-(6,8)]
