# Supplementary material for: A collection of forcefield precursors for metal–organic frameworks
Source: RSC Adv. 2019 Nov 13;9(63):36492–507. doi: 10.1039/c9ra07327b (PMC9075174; doi:10.1039/c9ra07327b)
Supplement: RA-009-C9RA07327B-s165 [file RA-009-C9RA07327B-s165.txt]

BELTUJ_clean

19.536000    0.000000    0.000000
0.000000    24.875000    0.000000
0.000000    0.000000    24.962700

     1      17.918419      17.918419      17.918419    27[8-(15),8-(6),8-(6),8-(6),8-(6,27)]
     2      14.662159      14.662159      14.662159    27[8-(6),8-(6),8-(6),8-(6),8-(6,27),8-(6,27)]
     3       1.573429       1.573429       1.573429    27[8-(6),8-(6),8-(6,27)]
     4       8.150419       8.150419       8.150419    27[8-(15),8-(6),8-(6),8-(6),8-(6,27)]
     5       4.894159       4.894159       4.894159    27[8-(6),8-(6),8-(6),8-(6),8-(6,27),8-(6,27)]
     6      11.341429      11.341429      11.341429    27[8-(6),8-(6),8-(6,27)]
     7      11.385581      11.385581      11.385581    27[8-(15),8-(6),8-(6),8-(6),8-(6,27)]
     8      14.641841      14.641841      14.641841    27[8-(6),8-(6),8-(6),8-(6),8-(6,27),8-(6,27)]
     9       8.194571       8.194571       8.194571    27[8-(6),8-(6),8-(6,27)]
    10       1.617581       1.617581       1.617581    27[8-(15),8-(6),8-(6),8-(6),8-(6,27)]
    11       4.873841       4.873841       4.873841    27[8-(6),8-(6),8-(6),8-(6),8-(6,27),8-(6,27)]
    12      17.962571      17.962571      17.962571    27[8-(6),8-(6),8-(6,27)]
    13       1.617581       1.617581       1.617581    27[8-(15),8-(6),8-(6),8-(6),8-(6,27)]
    14       4.873841       4.873841       4.873841    27[8-(6),8-(6),8-(6),8-(6),8-(6,27),8-(6,27)]
    15      17.962571      17.962571      17.962571    27[8-(6),8-(6),8-(6,27)]
    16      11.385581      11.385581      11.385581    27[8-(15),8-(6),8-(6),8-(6),8-(6,27)]
    17      14.641841      14.641841      14.641841    27[8-(6),8-(6),8-(6),8-(6),8-(6,27),8-(6,27)]
    18       8.194571       8.194571       8.194571    27[8-(6),8-(6),8-(6,27)]
    19       8.150419       8.150419       8.150419    27[8-(15),8-(6),8-(6),8-(6),8-(6,27)]
    20       4.894159       4.894159       4.894159    27[8-(6),8-(6),8-(6),8-(6),8-(6,27),8-(6,27)]
    21      11.341429      11.341429      11.341429    27[8-(6),8-(6),8-(6,27)]
    22      17.918419      17.918419      17.918419    27[8-(15),8-(6),8-(6),8-(6),8-(6,27)]
    23      14.662159      14.662159      14.662159    27[8-(6),8-(6),8-(6),8-(6),8-(6,27),8-(6,27)]
    24       1.573429       1.573429       1.573429    27[8-(6),8-(6),8-(6,27)]
    25      17.910019      17.910019      17.910019    15[6-(6,6),6-(6,6),6-(6,6),8-(0)]
    26       1.745346       1.745346       1.745346    15[6-(6,6),6-(6,6),6-(6,6),8-(27)]
    27       8.142019       8.142019       8.142019    15[6-(6,6),6-(6,6),6-(6,6),8-(0)]
    28      11.513346      11.513346      11.513346    15[6-(6,6),6-(6,6),6-(6,6),8-(27)]
    29      11.393981      11.393981      11.393981    15[6-(6,6),6-(6,6),6-(6,6),8-(0)]
    30       8.022654       8.022654       8.022654    15[6-(6,6),6-(6,6),6-(6,6),8-(27)]
    31       1.625981       1.625981       1.625981    15[6-(6,6),6-(6,6),6-(6,6),8-(0)]
    32      17.790654      17.790654      17.790654    15[6-(6,6),6-(6,6),6-(6,6),8-(27)]
    33       1.625981       1.625981       1.625981    15[6-(6,6),6-(6,6),6-(6,6),8-(0)]
    34      17.790654      17.790654      17.790654    15[6-(6,6),6-(6,6),6-(6,6),8-(27)]
    35      11.393981      11.393981      11.393981    15[6-(6,6),6-(6,6),6-(6,6),8-(0)]
    36       8.022654       8.022654       8.022654    15[6-(6,6),6-(6,6),6-(6,6),8-(27)]
    37       8.142019       8.142019       8.142019    15[6-(6,6),6-(6,6),6-(6,6),8-(0)]
    38      11.513346      11.513346      11.513346    15[6-(6,6),6-(6,6),6-(6,6),8-(27)]
    39      17.910019      17.910019      17.910019    15[6-(6,6),6-(6,6),6-(6,6),8-(0)]
    40       1.745346       1.745346       1.745346    15[6-(6,6),6-(6,6),6-(6,6),8-(27)]
    41      19.450042      19.450042      19.450042    1[6-(6,6)]
    42      19.057368      19.057368      19.057368    1[6-(6,6)]
    43      15.138446      15.138446      15.138446    1[6-(6,6)]
    44      15.535027      15.535027      15.535027    1[6-(6,6)]
    45      19.114022      19.114022      19.114022    1[6-(6,6)]
    46      18.809261      18.809261      18.809261    1[6-(6,6)]
    47      15.939422      15.939422      15.939422    1[6-(6,6)]
    48      16.261766      16.261766      16.261766    1[6-(6,6)]
    49       17.43588       17.43588       17.43588    1[6-(6,6)]
    50      15.685454      15.685454      15.685454    1[6-(6,6)]
    51      13.638082      13.638082      13.638082    1[6-(6,6)]
    52      15.320131      15.320131      15.320131    1[6-(6,6)]
    53       3.536016       3.536016       3.536016    1[6-(6,6)]
    54        3.80952        3.80952        3.80952    1[6-(6,6)]
    55       0.525518       0.525518       0.525518    1[6-(6,6)]
    56       0.310622       0.310622       0.310622    1[6-(6,6)]
    57       4.118189       4.118189       4.118189    1[6-(6,6)]
    58       4.499141       4.499141       4.499141    1[6-(6,6)]
    59        0.50989        0.50989        0.50989    1[6-(6,6)]
    60       0.128938       0.128938       0.128938    1[6-(6,6)]
    61        4.12405        4.12405        4.12405    1[6-(6,6)]
    62       5.837357       5.837357       5.837357    1[6-(6,6)]
    63       4.096699       4.096699       4.096699    1[6-(6,6)]
    64        2.39316        2.39316        2.39316    1[6-(6,6)]
    65       9.682042       9.682042       9.682042    1[6-(6,6)]
    66       9.289368       9.289368       9.289368    1[6-(6,6)]
    67       5.370446       5.370446       5.370446    1[6-(6,6)]
    68       5.767027       5.767027       5.767027    1[6-(6,6)]
    69       9.346022       9.346022       9.346022    1[6-(6,6)]
    70       9.041261       9.041261       9.041261    1[6-(6,6)]
    71       6.171422       6.171422       6.171422    1[6-(6,6)]
    72       6.493766       6.493766       6.493766    1[6-(6,6)]
    73        7.66788        7.66788        7.66788    1[6-(6,6)]
    74       5.917454       5.917454       5.917454    1[6-(6,6)]
    75       3.870082       3.870082       3.870082    1[6-(6,6)]
    76       5.552131       5.552131       5.552131    1[6-(6,6)]
    77      13.304016      13.304016      13.304016    1[6-(6,6)]
    78       13.57752       13.57752       13.57752    1[6-(6,6)]
    79      10.293518      10.293518      10.293518    1[6-(6,6)]
    80      10.078622      10.078622      10.078622    1[6-(6,6)]
    81      13.886189      13.886189      13.886189    1[6-(6,6)]
    82      14.267141      14.267141      14.267141    1[6-(6,6)]
    83       10.27789       10.27789       10.27789    1[6-(6,6)]
    84       9.896938       9.896938       9.896938    1[6-(6,6)]
    85       13.89205       13.89205       13.89205    1[6-(6,6)]
    86      15.605357      15.605357      15.605357    1[6-(6,6)]
    87      13.864699      13.864699      13.864699    1[6-(6,6)]
    88       12.16116       12.16116       12.16116    1[6-(6,6)]
    89       9.853958       9.853958       9.853958    1[6-(6,6)]
    90      10.246632      10.246632      10.246632    1[6-(6,6)]
    91      14.165554      14.165554      14.165554    1[6-(6,6)]
    92      13.768973      13.768973      13.768973    1[6-(6,6)]
    93      10.189978      10.189978      10.189978    1[6-(6,6)]
    94      10.494739      10.494739      10.494739    1[6-(6,6)]
    95      13.364578      13.364578      13.364578    1[6-(6,6)]
    96      13.042234      13.042234      13.042234    1[6-(6,6)]
    97       11.86812       11.86812       11.86812    1[6-(6,6)]
    98      13.618546      13.618546      13.618546    1[6-(6,6)]
    99      15.665918      15.665918      15.665918    1[6-(6,6)]
   100      13.983869      13.983869      13.983869    1[6-(6,6)]
   101       6.231984       6.231984       6.231984    1[6-(6,6)]
   102        5.95848        5.95848        5.95848    1[6-(6,6)]
   103       9.242482       9.242482       9.242482    1[6-(6,6)]
   104       9.457378       9.457378       9.457378    1[6-(6,6)]
   105       5.649811       5.649811       5.649811    1[6-(6,6)]
   106       5.268859       5.268859       5.268859    1[6-(6,6)]
   107        9.25811        9.25811        9.25811    1[6-(6,6)]
   108       9.639062       9.639062       9.639062    1[6-(6,6)]
   109        5.64395        5.64395        5.64395    1[6-(6,6)]
   110       3.930643       3.930643       3.930643    1[6-(6,6)]
   111       5.671301       5.671301       5.671301    1[6-(6,6)]
   112        7.37484        7.37484        7.37484    1[6-(6,6)]
   113       0.085958       0.085958       0.085958    1[6-(6,6)]
   114       0.478632       0.478632       0.478632    1[6-(6,6)]
   115       4.397554       4.397554       4.397554    1[6-(6,6)]
   116       4.000973       4.000973       4.000973    1[6-(6,6)]
   117       0.421978       0.421978       0.421978    1[6-(6,6)]
   118       0.726739       0.726739       0.726739    1[6-(6,6)]
   119       3.596578       3.596578       3.596578    1[6-(6,6)]
   120       3.274234       3.274234       3.274234    1[6-(6,6)]
   121        2.10012        2.10012        2.10012    1[6-(6,6)]
   122       3.850546       3.850546       3.850546    1[6-(6,6)]
   123       5.897918       5.897918       5.897918    1[6-(6,6)]
   124       4.215869       4.215869       4.215869    1[6-(6,6)]
   125      15.999984      15.999984      15.999984    1[6-(6,6)]
   126       15.72648       15.72648       15.72648    1[6-(6,6)]
   127      19.010482      19.010482      19.010482    1[6-(6,6)]
   128      19.225378      19.225378      19.225378    1[6-(6,6)]
   129      15.417811      15.417811      15.417811    1[6-(6,6)]
   130      15.036859      15.036859      15.036859    1[6-(6,6)]
   131       19.02611       19.02611       19.02611    1[6-(6,6)]
   132      19.407062      19.407062      19.407062    1[6-(6,6)]
   133       15.41195       15.41195       15.41195    1[6-(6,6)]
   134      13.698643      13.698643      13.698643    1[6-(6,6)]
   135      15.439301      15.439301      15.439301    1[6-(6,6)]
   136       17.14284       17.14284       17.14284    1[6-(6,6)]
   137       0.085958       0.085958       0.085958    1[6-(6,6)]
   138       0.478632       0.478632       0.478632    1[6-(6,6)]
   139       4.397554       4.397554       4.397554    1[6-(6,6)]
   140       4.000973       4.000973       4.000973    1[6-(6,6)]
   141       0.421978       0.421978       0.421978    1[6-(6,6)]
   142       0.726739       0.726739       0.726739    1[6-(6,6)]
   143       3.596578       3.596578       3.596578    1[6-(6,6)]
   144       3.274234       3.274234       3.274234    1[6-(6,6)]
   145        2.10012        2.10012        2.10012    1[6-(6,6)]
   146       3.850546       3.850546       3.850546    1[6-(6,6)]
   147       5.897918       5.897918       5.897918    1[6-(6,6)]
   148       4.215869       4.215869       4.215869    1[6-(6,6)]
   149      15.999984      15.999984      15.999984    1[6-(6,6)]
   150       15.72648       15.72648       15.72648    1[6-(6,6)]
   151      19.010482      19.010482      19.010482    1[6-(6,6)]
   152      19.225378      19.225378      19.225378    1[6-(6,6)]
   153      15.417811      15.417811      15.417811    1[6-(6,6)]
   154      15.036859      15.036859      15.036859    1[6-(6,6)]
   155       19.02611       19.02611       19.02611    1[6-(6,6)]
   156      19.407062      19.407062      19.407062    1[6-(6,6)]
   157       15.41195       15.41195       15.41195    1[6-(6,6)]
   158      13.698643      13.698643      13.698643    1[6-(6,6)]
   159      15.439301      15.439301      15.439301    1[6-(6,6)]
   160       17.14284       17.14284       17.14284    1[6-(6,6)]
   161       9.853958       9.853958       9.853958    1[6-(6,6)]
   162      10.246632      10.246632      10.246632    1[6-(6,6)]
   163      14.165554      14.165554      14.165554    1[6-(6,6)]
   164      13.768973      13.768973      13.768973    1[6-(6,6)]
   165      10.189978      10.189978      10.189978    1[6-(6,6)]
   166      10.494739      10.494739      10.494739    1[6-(6,6)]
   167      13.364578      13.364578      13.364578    1[6-(6,6)]
   168      13.042234      13.042234      13.042234    1[6-(6,6)]
   169       11.86812       11.86812       11.86812    1[6-(6,6)]
   170      13.618546      13.618546      13.618546    1[6-(6,6)]
   171      15.665918      15.665918      15.665918    1[6-(6,6)]
   172      13.983869      13.983869      13.983869    1[6-(6,6)]
   173       6.231984       6.231984       6.231984    1[6-(6,6)]
   174        5.95848        5.95848        5.95848    1[6-(6,6)]
   175       9.242482       9.242482       9.242482    1[6-(6,6)]
   176       9.457378       9.457378       9.457378    1[6-(6,6)]
   177       5.649811       5.649811       5.649811    1[6-(6,6)]
   178       5.268859       5.268859       5.268859    1[6-(6,6)]
   179        9.25811        9.25811        9.25811    1[6-(6,6)]
   180       9.639062       9.639062       9.639062    1[6-(6,6)]
   181        5.64395        5.64395        5.64395    1[6-(6,6)]
   182       3.930643       3.930643       3.930643    1[6-(6,6)]
   183       5.671301       5.671301       5.671301    1[6-(6,6)]
   184        7.37484        7.37484        7.37484    1[6-(6,6)]
   185       9.682042       9.682042       9.682042    1[6-(6,6)]
   186       9.289368       9.289368       9.289368    1[6-(6,6)]
   187       5.370446       5.370446       5.370446    1[6-(6,6)]
   188       5.767027       5.767027       5.767027    1[6-(6,6)]
   189       9.346022       9.346022       9.346022    1[6-(6,6)]
   190       9.041261       9.041261       9.041261    1[6-(6,6)]
   191       6.171422       6.171422       6.171422    1[6-(6,6)]
   192       6.493766       6.493766       6.493766    1[6-(6,6)]
   193        7.66788        7.66788        7.66788    1[6-(6,6)]
   194       5.917454       5.917454       5.917454    1[6-(6,6)]
   195       3.870082       3.870082       3.870082    1[6-(6,6)]
   196       5.552131       5.552131       5.552131    1[6-(6,6)]
   197      13.304016      13.304016      13.304016    1[6-(6,6)]
   198       13.57752       13.57752       13.57752    1[6-(6,6)]
   199      10.293518      10.293518      10.293518    1[6-(6,6)]
   200      10.078622      10.078622      10.078622    1[6-(6,6)]
   201      13.886189      13.886189      13.886189    1[6-(6,6)]
   202      14.267141      14.267141      14.267141    1[6-(6,6)]
   203       10.27789       10.27789       10.27789    1[6-(6,6)]
   204       9.896938       9.896938       9.896938    1[6-(6,6)]
   205       13.89205       13.89205       13.89205    1[6-(6,6)]
   206      15.605357      15.605357      15.605357    1[6-(6,6)]
   207      13.864699      13.864699      13.864699    1[6-(6,6)]
   208       12.16116       12.16116       12.16116    1[6-(6,6)]
   209      19.450042      19.450042      19.450042    1[6-(6,6)]
   210      19.057368      19.057368      19.057368    1[6-(6,6)]
   211      15.138446      15.138446      15.138446    1[6-(6,6)]
   212      15.535027      15.535027      15.535027    1[6-(6,6)]
   213      19.114022      19.114022      19.114022    1[6-(6,6)]
   214      18.809261      18.809261      18.809261    1[6-(6,6)]
   215      15.939422      15.939422      15.939422    1[6-(6,6)]
   216      16.261766      16.261766      16.261766    1[6-(6,6)]
   217       17.43588       17.43588       17.43588    1[6-(6,6)]
   218      15.685454      15.685454      15.685454    1[6-(6,6)]
   219      13.638082      13.638082      13.638082    1[6-(6,6)]
   220      15.320131      15.320131      15.320131    1[6-(6,6)]
   221       3.536016       3.536016       3.536016    1[6-(6,6)]
   222        3.80952        3.80952        3.80952    1[6-(6,6)]
   223       0.525518       0.525518       0.525518    1[6-(6,6)]
   224       0.310622       0.310622       0.310622    1[6-(6,6)]
   225       4.118189       4.118189       4.118189    1[6-(6,6)]
   226       4.499141       4.499141       4.499141    1[6-(6,6)]
   227        0.50989        0.50989        0.50989    1[6-(6,6)]
   228       0.128938       0.128938       0.128938    1[6-(6,6)]
   229        4.12405        4.12405        4.12405    1[6-(6,6)]
   230       5.837357       5.837357       5.837357    1[6-(6,6)]
   231       4.096699       4.096699       4.096699    1[6-(6,6)]
   232        2.39316        2.39316        2.39316    1[6-(6,6)]
   233      17.539421      17.539421      17.539421    6[6-(1,6),6-(1,6),15-(6,6,8)]
   234      18.572875      18.572875      18.572875    6[1-(0),6-(1,6),6-(6,15)]
   235      18.338443      18.338443      18.338443    6[1-(0),6-(1,6),6-(6,6)]
   236       17.07251       17.07251       17.07251    6[6-(1,6),6-(1,6),6-(8,8)]
   237      16.820496      16.820496      16.820496    6[6-(6,6),8-(27),8-(27)]
   238       16.01952       16.01952       16.01952    6[1-(0),6-(1,6),6-(6,6)]
   239      16.261766      16.261766      16.261766    6[1-(0),6-(1,6),6-(6,15)]
   240      17.717198      17.717198      17.717198    6[6-(1,6),6-(1,6),15-(6,6,8)]
   241      18.465427      18.465427      18.465427    6[1-(0),6-(1,6),6-(6,15)]
   242      18.291557      18.291557      18.291557    6[1-(0),6-(1,6),6-(6,6)]
   243      17.351875      17.351875      17.351875    6[6-(1,6),6-(1,6),6-(8,8)]
   244      17.103768      17.103768      17.103768    6[6-(6,6),8-(27),8-(27)]
   245      16.588018      16.588018      16.588018    6[1-(0),6-(1,6),6-(6,6)]
   246      16.775563      16.775563      16.775563    6[1-(0),6-(1,6),6-(6,15)]
   247      16.560667      16.560667      16.560667    6[6-(1,6),6-(1,6),15-(6,6,8)]
   248      16.658347      16.658347      16.658347    6[1-(0),6-(1,6),6-(6,15)]
   249      15.619032      15.619032      15.619032    6[1-(0),6-(1,6),6-(6,6)]
   250      14.485944      14.485944      14.485944    6[6-(1,6),6-(1,6),6-(8,8)]
   251      13.348949      13.348949      13.348949    6[6-(6,6),8-(27),8-(27,27)]
   252      14.401939      14.401939      14.401939    6[1-(0),6-(1,6),6-(6,6)]
   253       15.40609       15.40609       15.40609    6[1-(0),6-(1,6),6-(6,15)]
   254       1.910621       1.910621       1.910621    6[6-(1,6),6-(1,6),15-(6,6,8)]
   255       2.938214       2.938214       2.938214    6[1-(0),6-(1,6),6-(6,15)]
   256       3.096456       3.096456       3.096456    6[1-(0),6-(1,6),6-(6,6)]
   257       2.191939       2.191939       2.191939    6[6-(1,6),6-(1,6),6-(8,8)]
   258       2.395114       2.395114       2.395114    6[6-(6,6),8-(27),8-(27)]
   259        1.15067        1.15067        1.15067    6[1-(0),6-(1,6),6-(6,6)]
   260       1.010011       1.010011       1.010011    6[1-(0),6-(1,6),6-(6,15)]
   261       2.074723       2.074723       2.074723    6[6-(1,6),6-(1,6),15-(6,6,8)]
   262       3.381682       3.381682       3.381682    6[1-(0),6-(1,6),6-(6,15)]
   263       3.608299       3.608299       3.608299    6[1-(0),6-(1,6),6-(6,6)]
   264       2.545541       2.545541       2.545541    6[6-(1,6),6-(1,6),6-(8,8)]
   265        2.80537        2.80537        2.80537    6[6-(6,6),8-(27),8-(27)]
   266       1.246397       1.246397       1.246397    6[1-(0),6-(1,6),6-(6,6)]
   267       1.021733       1.021733       1.021733    6[1-(0),6-(1,6),6-(6,15)]
   268       3.078874       3.078874       3.078874    6[6-(1,6),6-(1,6),15-(6,6,8)]
   269       4.112328       4.112328       4.112328    6[1-(0),6-(1,6),6-(6,15)]
   270       5.130154       5.130154       5.130154    6[1-(0),6-(1,6),6-(6,6)]
   271         5.1282         5.1282         5.1282    6[6-(1,6),6-(1,6),6-(8,8)]
   272       6.249566       6.249566       6.249566    6[6-(6,6),8-(0),8-(27,27)]
   273       4.106467       4.106467       4.106467    6[1-(0),6-(1,6),6-(6,6)]
   274       3.092549       3.092549       3.092549    6[1-(0),6-(1,6),6-(6,15)]
   275       7.771421       7.771421       7.771421    6[6-(1,6),6-(1,6),15-(6,6,8)]
   276       8.804875       8.804875       8.804875    6[1-(0),6-(1,6),6-(6,15)]
   277       8.570443       8.570443       8.570443    6[1-(0),6-(1,6),6-(6,6)]
   278        7.30451        7.30451        7.30451    6[6-(1,6),6-(1,6),6-(8,8)]
   279       7.052496       7.052496       7.052496    6[6-(6,6),8-(27),8-(27)]
   280        6.25152        6.25152        6.25152    6[1-(0),6-(1,6),6-(6,6)]
   281       6.493766       6.493766       6.493766    6[1-(0),6-(1,6),6-(6,15)]
   282       7.949198       7.949198       7.949198    6[6-(1,6),6-(1,6),15-(6,6,8)]
   283       8.697427       8.697427       8.697427    6[1-(0),6-(1,6),6-(6,15)]
   284       8.523557       8.523557       8.523557    6[1-(0),6-(1,6),6-(6,6)]
   285       7.583875       7.583875       7.583875    6[6-(1,6),6-(1,6),6-(8,8)]
   286       7.335768       7.335768       7.335768    6[6-(6,6),8-(27),8-(27)]
   287       6.820018       6.820018       6.820018    6[1-(0),6-(1,6),6-(6,6)]
   288       7.007563       7.007563       7.007563    6[1-(0),6-(1,6),6-(6,15)]
   289       6.792667       6.792667       6.792667    6[6-(1,6),6-(1,6),15-(6,6,8)]
   290       6.890347       6.890347       6.890347    6[1-(0),6-(1,6),6-(6,15)]
   291       5.851032       5.851032       5.851032    6[1-(0),6-(1,6),6-(6,6)]
   292       4.717944       4.717944       4.717944    6[6-(1,6),6-(1,6),6-(8,8)]
   293       3.580949       3.580949       3.580949    6[6-(6,6),8-(27),8-(27,27)]
   294       4.633939       4.633939       4.633939    6[1-(0),6-(1,6),6-(6,6)]
   295        5.63809        5.63809        5.63809    6[1-(0),6-(1,6),6-(6,15)]
   296      11.678621      11.678621      11.678621    6[6-(1,6),6-(1,6),15-(6,6,8)]
   297      12.706214      12.706214      12.706214    6[1-(0),6-(1,6),6-(6,15)]
   298      12.864456      12.864456      12.864456    6[1-(0),6-(1,6),6-(6,6)]
   299      11.959939      11.959939      11.959939    6[6-(1,6),6-(1,6),6-(8,8)]
   300      12.163114      12.163114      12.163114    6[6-(6,6),8-(27),8-(27)]
   301       10.91867       10.91867       10.91867    6[1-(0),6-(1,6),6-(6,6)]
   302      10.778011      10.778011      10.778011    6[1-(0),6-(1,6),6-(6,15)]
   303      11.842723      11.842723      11.842723    6[6-(1,6),6-(1,6),15-(6,6,8)]
   304      13.149682      13.149682      13.149682    6[1-(0),6-(1,6),6-(6,15)]
   305      13.376299      13.376299      13.376299    6[1-(0),6-(1,6),6-(6,6)]
   306      12.313541      12.313541      12.313541    6[6-(1,6),6-(1,6),6-(8,8)]
   307       12.57337       12.57337       12.57337    6[6-(6,6),8-(27),8-(27)]
   308      11.014397      11.014397      11.014397    6[1-(0),6-(1,6),6-(6,6)]
   309      10.789733      10.789733      10.789733    6[1-(0),6-(1,6),6-(6,15)]
   310      12.846874      12.846874      12.846874    6[6-(1,6),6-(1,6),15-(6,6,8)]
   311      13.880328      13.880328      13.880328    6[1-(0),6-(1,6),6-(6,15)]
   312      14.898154      14.898154      14.898154    6[1-(0),6-(1,6),6-(6,6)]
   313        14.8962        14.8962        14.8962    6[6-(1,6),6-(1,6),6-(8,8)]
   314      16.017566      16.017566      16.017566    6[6-(6,6),8-(0),8-(27,27)]
   315      13.874467      13.874467      13.874467    6[1-(0),6-(1,6),6-(6,6)]
   316      12.860549      12.860549      12.860549    6[1-(0),6-(1,6),6-(6,15)]
   317      11.764579      11.764579      11.764579    6[6-(1,6),6-(1,6),15-(6,6,8)]
   318      10.731125      10.731125      10.731125    6[1-(0),6-(1,6),6-(6,15)]
   319      10.965557      10.965557      10.965557    6[1-(0),6-(1,6),6-(6,6)]
   320       12.23149       12.23149       12.23149    6[6-(1,6),6-(1,6),6-(8,8)]
   321      12.483504      12.483504      12.483504    6[6-(6,6),8-(27),8-(27)]
   322       13.28448       13.28448       13.28448    6[1-(0),6-(1,6),6-(6,6)]
   323      13.042234      13.042234      13.042234    6[1-(0),6-(1,6),6-(6,15)]
   324      11.586802      11.586802      11.586802    6[6-(1,6),6-(1,6),15-(6,6,8)]
   325      10.838573      10.838573      10.838573    6[1-(0),6-(1,6),6-(6,15)]
   326      11.012443      11.012443      11.012443    6[1-(0),6-(1,6),6-(6,6)]
   327      11.952125      11.952125      11.952125    6[6-(1,6),6-(1,6),6-(8,8)]
   328      12.200232      12.200232      12.200232    6[6-(6,6),8-(27),8-(27)]
   329      12.715982      12.715982      12.715982    6[1-(0),6-(1,6),6-(6,6)]
   330      12.528437      12.528437      12.528437    6[1-(0),6-(1,6),6-(6,15)]
   331      12.743333      12.743333      12.743333    6[6-(1,6),6-(1,6),15-(6,6,8)]
   332      12.645653      12.645653      12.645653    6[1-(0),6-(1,6),6-(6,15)]
   333      13.684968      13.684968      13.684968    6[1-(0),6-(1,6),6-(6,6)]
   334      14.818056      14.818056      14.818056    6[6-(1,6),6-(1,6),6-(8,8)]
   335      15.955051      15.955051      15.955051    6[6-(6,6),8-(27),8-(27,27)]
   336      14.902061      14.902061      14.902061    6[1-(0),6-(1,6),6-(6,6)]
   337       13.89791       13.89791       13.89791    6[1-(0),6-(1,6),6-(6,15)]
   338       7.857379       7.857379       7.857379    6[6-(1,6),6-(1,6),15-(6,6,8)]
   339       6.829786       6.829786       6.829786    6[1-(0),6-(1,6),6-(6,15)]
   340       6.671544       6.671544       6.671544    6[1-(0),6-(1,6),6-(6,6)]
   341       7.576061       7.576061       7.576061    6[6-(1,6),6-(1,6),6-(8,8)]
   342       7.372886       7.372886       7.372886    6[6-(6,6),8-(27),8-(27)]
   343        8.61733        8.61733        8.61733    6[1-(0),6-(1,6),6-(6,6)]
   344       8.757989       8.757989       8.757989    6[1-(0),6-(1,6),6-(6,15)]
   345       7.693277       7.693277       7.693277    6[6-(1,6),6-(1,6),15-(6,6,8)]
   346       6.386318       6.386318       6.386318    6[1-(0),6-(1,6),6-(6,15)]
   347       6.159701       6.159701       6.159701    6[1-(0),6-(1,6),6-(6,6)]
   348       7.222459       7.222459       7.222459    6[6-(1,6),6-(1,6),6-(8,8)]
   349        6.96263        6.96263        6.96263    6[6-(6,6),8-(27),8-(27)]
   350       8.521603       8.521603       8.521603    6[1-(0),6-(1,6),6-(6,6)]
   351       8.746267       8.746267       8.746267    6[1-(0),6-(1,6),6-(6,15)]
   352       6.689126       6.689126       6.689126    6[6-(1,6),6-(1,6),15-(6,6,8)]
   353       5.655672       5.655672       5.655672    6[1-(0),6-(1,6),6-(6,15)]
   354       4.637846       4.637846       4.637846    6[1-(0),6-(1,6),6-(6,6)]
   355         4.6398         4.6398         4.6398    6[6-(1,6),6-(1,6),6-(8,8)]
   356       3.518434       3.518434       3.518434    6[6-(6,6),8-(0),8-(27,27)]
   357       5.661533       5.661533       5.661533    6[1-(0),6-(1,6),6-(6,6)]
   358       6.675451       6.675451       6.675451    6[1-(0),6-(1,6),6-(6,15)]
   359       1.996579       1.996579       1.996579    6[6-(1,6),6-(1,6),15-(6,6,8)]
   360       0.963125       0.963125       0.963125    6[1-(0),6-(1,6),6-(6,15)]
   361       1.197557       1.197557       1.197557    6[1-(0),6-(1,6),6-(6,6)]
   362        2.46349        2.46349        2.46349    6[6-(1,6),6-(1,6),6-(8,8)]
   363       2.715504       2.715504       2.715504    6[6-(6,6),8-(27),8-(27)]
   364        3.51648        3.51648        3.51648    6[1-(0),6-(1,6),6-(6,6)]
   365       3.274234       3.274234       3.274234    6[1-(0),6-(1,6),6-(6,15)]
   366       1.818802       1.818802       1.818802    6[6-(1,6),6-(1,6),15-(6,6,8)]
   367       1.070573       1.070573       1.070573    6[1-(0),6-(1,6),6-(6,15)]
   368       1.244443       1.244443       1.244443    6[1-(0),6-(1,6),6-(6,6)]
   369       2.184125       2.184125       2.184125    6[6-(1,6),6-(1,6),6-(8,8)]
   370       2.432232       2.432232       2.432232    6[6-(6,6),8-(27),8-(27)]
   371       2.947982       2.947982       2.947982    6[1-(0),6-(1,6),6-(6,6)]
   372       2.760437       2.760437       2.760437    6[1-(0),6-(1,6),6-(6,15)]
   373       2.975333       2.975333       2.975333    6[6-(1,6),6-(1,6),15-(6,6,8)]
   374       2.877653       2.877653       2.877653    6[1-(0),6-(1,6),6-(6,15)]
   375       3.916968       3.916968       3.916968    6[1-(0),6-(1,6),6-(6,6)]
   376       5.050056       5.050056       5.050056    6[6-(1,6),6-(1,6),6-(8,8)]
   377       6.187051       6.187051       6.187051    6[6-(6,6),8-(27),8-(27,27)]
   378       5.134061       5.134061       5.134061    6[1-(0),6-(1,6),6-(6,6)]
   379        4.12991        4.12991        4.12991    6[1-(0),6-(1,6),6-(6,15)]
   380      17.625379      17.625379      17.625379    6[6-(1,6),6-(1,6),15-(6,6,8)]
   381      16.597786      16.597786      16.597786    6[1-(0),6-(1,6),6-(6,15)]
   382      16.439544      16.439544      16.439544    6[1-(0),6-(1,6),6-(6,6)]
   383      17.344061      17.344061      17.344061    6[6-(1,6),6-(1,6),6-(8,8)]
   384      17.140886      17.140886      17.140886    6[6-(6,6),8-(27),8-(27)]
   385       18.38533       18.38533       18.38533    6[1-(0),6-(1,6),6-(6,6)]
   386      18.525989      18.525989      18.525989    6[1-(0),6-(1,6),6-(6,15)]
   387      17.461277      17.461277      17.461277    6[6-(1,6),6-(1,6),15-(6,6,8)]
   388      16.154318      16.154318      16.154318    6[1-(0),6-(1,6),6-(6,15)]
   389      15.927701      15.927701      15.927701    6[1-(0),6-(1,6),6-(6,6)]
   390      16.990459      16.990459      16.990459    6[6-(1,6),6-(1,6),6-(8,8)]
   391       16.73063       16.73063       16.73063    6[6-(6,6),8-(27),8-(27)]
   392      18.289603      18.289603      18.289603    6[1-(0),6-(1,6),6-(6,6)]
   393      18.514267      18.514267      18.514267    6[1-(0),6-(1,6),6-(6,15)]
   394      16.457126      16.457126      16.457126    6[6-(1,6),6-(1,6),15-(6,6,8)]
   395      15.423672      15.423672      15.423672    6[1-(0),6-(1,6),6-(6,15)]
   396      14.405846      14.405846      14.405846    6[1-(0),6-(1,6),6-(6,6)]
   397        14.4078        14.4078        14.4078    6[6-(1,6),6-(1,6),6-(8,8)]
   398      13.286434      13.286434      13.286434    6[6-(6,6),8-(0),8-(27,27)]
   399      15.429533      15.429533      15.429533    6[1-(0),6-(1,6),6-(6,6)]
   400      16.443451      16.443451      16.443451    6[1-(0),6-(1,6),6-(6,15)]
   401       1.996579       1.996579       1.996579    6[6-(1,6),6-(1,6),15-(6,6,8)]
   402       0.963125       0.963125       0.963125    6[1-(0),6-(1,6),6-(6,15)]
   403       1.197557       1.197557       1.197557    6[1-(0),6-(1,6),6-(6,6)]
   404        2.46349        2.46349        2.46349    6[6-(1,6),6-(1,6),6-(8,8)]
   405       2.715504       2.715504       2.715504    6[6-(6,6),8-(27),8-(27)]
   406        3.51648        3.51648        3.51648    6[1-(0),6-(1,6),6-(6,6)]
   407       3.274234       3.274234       3.274234    6[1-(0),6-(1,6),6-(6,15)]
   408       1.818802       1.818802       1.818802    6[6-(1,6),6-(1,6),15-(6,6,8)]
   409       1.070573       1.070573       1.070573    6[1-(0),6-(1,6),6-(6,15)]
   410       1.244443       1.244443       1.244443    6[1-(0),6-(1,6),6-(6,6)]
   411       2.184125       2.184125       2.184125    6[6-(1,6),6-(1,6),6-(8,8)]
   412       2.432232       2.432232       2.432232    6[6-(6,6),8-(27),8-(27)]
   413       2.947982       2.947982       2.947982    6[1-(0),6-(1,6),6-(6,6)]
   414       2.760437       2.760437       2.760437    6[1-(0),6-(1,6),6-(6,15)]
   415       2.975333       2.975333       2.975333    6[6-(1,6),6-(1,6),15-(6,6,8)]
   416       2.877653       2.877653       2.877653    6[1-(0),6-(1,6),6-(6,15)]
   417       3.916968       3.916968       3.916968    6[1-(0),6-(1,6),6-(6,6)]
   418       5.050056       5.050056       5.050056    6[6-(1,6),6-(1,6),6-(8,8)]
   419       6.187051       6.187051       6.187051    6[6-(6,6),8-(27),8-(27,27)]
   420       5.134061       5.134061       5.134061    6[1-(0),6-(1,6),6-(6,6)]
   421        4.12991        4.12991        4.12991    6[1-(0),6-(1,6),6-(6,15)]
   422      17.625379      17.625379      17.625379    6[6-(1,6),6-(1,6),15-(6,6,8)]
   423      16.597786      16.597786      16.597786    6[1-(0),6-(1,6),6-(6,15)]
   424      16.439544      16.439544      16.439544    6[1-(0),6-(1,6),6-(6,6)]
   425      17.344061      17.344061      17.344061    6[6-(1,6),6-(1,6),6-(8,8)]
   426      17.140886      17.140886      17.140886    6[6-(6,6),8-(27),8-(27)]
   427       18.38533       18.38533       18.38533    6[1-(0),6-(1,6),6-(6,6)]
   428      18.525989      18.525989      18.525989    6[1-(0),6-(1,6),6-(6,15)]
   429      17.461277      17.461277      17.461277    6[6-(1,6),6-(1,6),15-(6,6,8)]
   430      16.154318      16.154318      16.154318    6[1-(0),6-(1,6),6-(6,15)]
   431      15.927701      15.927701      15.927701    6[1-(0),6-(1,6),6-(6,6)]
   432      16.990459      16.990459      16.990459    6[6-(1,6),6-(1,6),6-(8,8)]
   433       16.73063       16.73063       16.73063    6[6-(6,6),8-(27),8-(27)]
   434      18.289603      18.289603      18.289603    6[1-(0),6-(1,6),6-(6,6)]
   435      18.514267      18.514267      18.514267    6[1-(0),6-(1,6),6-(6,15)]
   436      16.457126      16.457126      16.457126    6[6-(1,6),6-(1,6),15-(6,6,8)]
   437      15.423672      15.423672      15.423672    6[1-(0),6-(1,6),6-(6,15)]
   438      14.405846      14.405846      14.405846    6[1-(0),6-(1,6),6-(6,6)]
   439        14.4078        14.4078        14.4078    6[6-(1,6),6-(1,6),6-(8,8)]
   440      13.286434      13.286434      13.286434    6[6-(6,6),8-(0),8-(27,27)]
   441      15.429533      15.429533      15.429533    6[1-(0),6-(1,6),6-(6,6)]
   442      16.443451      16.443451      16.443451    6[1-(0),6-(1,6),6-(6,15)]
   443      11.764579      11.764579      11.764579    6[6-(1,6),6-(1,6),15-(6,6,8)]
   444      10.731125      10.731125      10.731125    6[1-(0),6-(1,6),6-(6,15)]
   445      10.965557      10.965557      10.965557    6[1-(0),6-(1,6),6-(6,6)]
   446       12.23149       12.23149       12.23149    6[6-(1,6),6-(1,6),6-(8,8)]
   447      12.483504      12.483504      12.483504    6[6-(6,6),8-(27),8-(27)]
   448       13.28448       13.28448       13.28448    6[1-(0),6-(1,6),6-(6,6)]
   449      13.042234      13.042234      13.042234    6[1-(0),6-(1,6),6-(6,15)]
   450      11.586802      11.586802      11.586802    6[6-(1,6),6-(1,6),15-(6,6,8)]
   451      10.838573      10.838573      10.838573    6[1-(0),6-(1,6),6-(6,15)]
   452      11.012443      11.012443      11.012443    6[1-(0),6-(1,6),6-(6,6)]
   453      11.952125      11.952125      11.952125    6[6-(1,6),6-(1,6),6-(8,8)]
   454      12.200232      12.200232      12.200232    6[6-(6,6),8-(27),8-(27)]
   455      12.715982      12.715982      12.715982    6[1-(0),6-(1,6),6-(6,6)]
   456      12.528437      12.528437      12.528437    6[1-(0),6-(1,6),6-(6,15)]
   457      12.743333      12.743333      12.743333    6[6-(1,6),6-(1,6),15-(6,6,8)]
   458      12.645653      12.645653      12.645653    6[1-(0),6-(1,6),6-(6,15)]
   459      13.684968      13.684968      13.684968    6[1-(0),6-(1,6),6-(6,6)]
   460      14.818056      14.818056      14.818056    6[6-(1,6),6-(1,6),6-(8,8)]
   461      15.955051      15.955051      15.955051    6[6-(6,6),8-(27),8-(27,27)]
   462      14.902061      14.902061      14.902061    6[1-(0),6-(1,6),6-(6,6)]
   463       13.89791       13.89791       13.89791    6[1-(0),6-(1,6),6-(6,15)]
   464       7.857379       7.857379       7.857379    6[6-(1,6),6-(1,6),15-(6,6,8)]
   465       6.829786       6.829786       6.829786    6[1-(0),6-(1,6),6-(6,15)]
   466       6.671544       6.671544       6.671544    6[1-(0),6-(1,6),6-(6,6)]
   467       7.576061       7.576061       7.576061    6[6-(1,6),6-(1,6),6-(8,8)]
   468       7.372886       7.372886       7.372886    6[6-(6,6),8-(27),8-(27)]
   469        8.61733        8.61733        8.61733    6[1-(0),6-(1,6),6-(6,6)]
   470       8.757989       8.757989       8.757989    6[1-(0),6-(1,6),6-(6,15)]
   471       7.693277       7.693277       7.693277    6[6-(1,6),6-(1,6),15-(6,6,8)]
   472       6.386318       6.386318       6.386318    6[1-(0),6-(1,6),6-(6,15)]
   473       6.159701       6.159701       6.159701    6[1-(0),6-(1,6),6-(6,6)]
   474       7.222459       7.222459       7.222459    6[6-(1,6),6-(1,6),6-(8,8)]
   475        6.96263        6.96263        6.96263    6[6-(6,6),8-(27),8-(27)]
   476       8.521603       8.521603       8.521603    6[1-(0),6-(1,6),6-(6,6)]
   477       8.746267       8.746267       8.746267    6[1-(0),6-(1,6),6-(6,15)]
   478       6.689126       6.689126       6.689126    6[6-(1,6),6-(1,6),15-(6,6,8)]
   479       5.655672       5.655672       5.655672    6[1-(0),6-(1,6),6-(6,15)]
   480       4.637846       4.637846       4.637846    6[1-(0),6-(1,6),6-(6,6)]
   481         4.6398         4.6398         4.6398    6[6-(1,6),6-(1,6),6-(8,8)]
   482       3.518434       3.518434       3.518434    6[6-(6,6),8-(0),8-(27,27)]
   483       5.661533       5.661533       5.661533    6[1-(0),6-(1,6),6-(6,6)]
   484       6.675451       6.675451       6.675451    6[1-(0),6-(1,6),6-(6,15)]
   485       7.771421       7.771421       7.771421    6[6-(1,6),6-(1,6),15-(6,6,8)]
   486       8.804875       8.804875       8.804875    6[1-(0),6-(1,6),6-(6,15)]
   487       8.570443       8.570443       8.570443    6[1-(0),6-(1,6),6-(6,6)]
   488        7.30451        7.30451        7.30451    6[6-(1,6),6-(1,6),6-(8,8)]
   489       7.052496       7.052496       7.052496    6[6-(6,6),8-(27),8-(27)]
   490        6.25152        6.25152        6.25152    6[1-(0),6-(1,6),6-(6,6)]
   491       6.493766       6.493766       6.493766    6[1-(0),6-(1,6),6-(6,15)]
   492       7.949198       7.949198       7.949198    6[6-(1,6),6-(1,6),15-(6,6,8)]
   493       8.697427       8.697427       8.697427    6[1-(0),6-(1,6),6-(6,15)]
   494       8.523557       8.523557       8.523557    6[1-(0),6-(1,6),6-(6,6)]
   495       7.583875       7.583875       7.583875    6[6-(1,6),6-(1,6),6-(8,8)]
   496       7.335768       7.335768       7.335768    6[6-(6,6),8-(27),8-(27)]
   497       6.820018       6.820018       6.820018    6[1-(0),6-(1,6),6-(6,6)]
   498       7.007563       7.007563       7.007563    6[1-(0),6-(1,6),6-(6,15)]
   499       6.792667       6.792667       6.792667    6[6-(1,6),6-(1,6),15-(6,6,8)]
   500       6.890347       6.890347       6.890347    6[1-(0),6-(1,6),6-(6,15)]
   501       5.851032       5.851032       5.851032    6[1-(0),6-(1,6),6-(6,6)]
   502       4.717944       4.717944       4.717944    6[6-(1,6),6-(1,6),6-(8,8)]
   503       3.580949       3.580949       3.580949    6[6-(6,6),8-(27),8-(27,27)]
   504       4.633939       4.633939       4.633939    6[1-(0),6-(1,6),6-(6,6)]
   505        5.63809        5.63809        5.63809    6[1-(0),6-(1,6),6-(6,15)]
   506      11.678621      11.678621      11.678621    6[6-(1,6),6-(1,6),15-(6,6,8)]
   507      12.706214      12.706214      12.706214    6[1-(0),6-(1,6),6-(6,15)]
   508      12.864456      12.864456      12.864456    6[1-(0),6-(1,6),6-(6,6)]
   509      11.959939      11.959939      11.959939    6[6-(1,6),6-(1,6),6-(8,8)]
   510      12.163114      12.163114      12.163114    6[6-(6,6),8-(27),8-(27)]
   511       10.91867       10.91867       10.91867    6[1-(0),6-(1,6),6-(6,6)]
   512      10.778011      10.778011      10.778011    6[1-(0),6-(1,6),6-(6,15)]
   513      11.842723      11.842723      11.842723    6[6-(1,6),6-(1,6),15-(6,6,8)]
   514      13.149682      13.149682      13.149682    6[1-(0),6-(1,6),6-(6,15)]
   515      13.376299      13.376299      13.376299    6[1-(0),6-(1,6),6-(6,6)]
   516      12.313541      12.313541      12.313541    6[6-(1,6),6-(1,6),6-(8,8)]
   517       12.57337       12.57337       12.57337    6[6-(6,6),8-(27),8-(27)]
   518      11.014397      11.014397      11.014397    6[1-(0),6-(1,6),6-(6,6)]
   519      10.789733      10.789733      10.789733    6[1-(0),6-(1,6),6-(6,15)]
   520      12.846874      12.846874      12.846874    6[6-(1,6),6-(1,6),15-(6,6,8)]
   521      13.880328      13.880328      13.880328    6[1-(0),6-(1,6),6-(6,15)]
   522      14.898154      14.898154      14.898154    6[1-(0),6-(1,6),6-(6,6)]
   523        14.8962        14.8962        14.8962    6[6-(1,6),6-(1,6),6-(8,8)]
   524      16.017566      16.017566      16.017566    6[6-(6,6),8-(0),8-(27,27)]
   525      13.874467      13.874467      13.874467    6[1-(0),6-(1,6),6-(6,6)]
   526      12.860549      12.860549      12.860549    6[1-(0),6-(1,6),6-(6,15)]
   527      17.539421      17.539421      17.539421    6[6-(1,6),6-(1,6),15-(6,6,8)]
   528      18.572875      18.572875      18.572875    6[1-(0),6-(1,6),6-(6,15)]
   529      18.338443      18.338443      18.338443    6[1-(0),6-(1,6),6-(6,6)]
   530       17.07251       17.07251       17.07251    6[6-(1,6),6-(1,6),6-(8,8)]
   531      16.820496      16.820496      16.820496    6[6-(6,6),8-(27),8-(27)]
   532       16.01952       16.01952       16.01952    6[1-(0),6-(1,6),6-(6,6)]
   533      16.261766      16.261766      16.261766    6[1-(0),6-(1,6),6-(6,15)]
   534      17.717198      17.717198      17.717198    6[6-(1,6),6-(1,6),15-(6,6,8)]
   535      18.465427      18.465427      18.465427    6[1-(0),6-(1,6),6-(6,15)]
   536      18.291557      18.291557      18.291557    6[1-(0),6-(1,6),6-(6,6)]
   537      17.351875      17.351875      17.351875    6[6-(1,6),6-(1,6),6-(8,8)]
   538      17.103768      17.103768      17.103768    6[6-(6,6),8-(27),8-(27)]
   539      16.588018      16.588018      16.588018    6[1-(0),6-(1,6),6-(6,6)]
   540      16.775563      16.775563      16.775563    6[1-(0),6-(1,6),6-(6,15)]
   541      16.560667      16.560667      16.560667    6[6-(1,6),6-(1,6),15-(6,6,8)]
   542      16.658347      16.658347      16.658347    6[1-(0),6-(1,6),6-(6,15)]
   543      15.619032      15.619032      15.619032    6[1-(0),6-(1,6),6-(6,6)]
   544      14.485944      14.485944      14.485944    6[6-(1,6),6-(1,6),6-(8,8)]
   545      13.348949      13.348949      13.348949    6[6-(6,6),8-(27),8-(27,27)]
   546      14.401939      14.401939      14.401939    6[1-(0),6-(1,6),6-(6,6)]
   547       15.40609       15.40609       15.40609    6[1-(0),6-(1,6),6-(6,15)]
   548       1.910621       1.910621       1.910621    6[6-(1,6),6-(1,6),15-(6,6,8)]
   549       2.938214       2.938214       2.938214    6[1-(0),6-(1,6),6-(6,15)]
   550       3.096456       3.096456       3.096456    6[1-(0),6-(1,6),6-(6,6)]
   551       2.191939       2.191939       2.191939    6[6-(1,6),6-(1,6),6-(8,8)]
   552       2.395114       2.395114       2.395114    6[6-(6,6),8-(27),8-(27)]
   553        1.15067        1.15067        1.15067    6[1-(0),6-(1,6),6-(6,6)]
   554       1.010011       1.010011       1.010011    6[1-(0),6-(1,6),6-(6,15)]
   555       2.074723       2.074723       2.074723    6[6-(1,6),6-(1,6),15-(6,6,8)]
   556       3.381682       3.381682       3.381682    6[1-(0),6-(1,6),6-(6,15)]
   557       3.608299       3.608299       3.608299    6[1-(0),6-(1,6),6-(6,6)]
   558       2.545541       2.545541       2.545541    6[6-(1,6),6-(1,6),6-(8,8)]
   559        2.80537        2.80537        2.80537    6[6-(6,6),8-(27),8-(27)]
   560       1.246397       1.246397       1.246397    6[1-(0),6-(1,6),6-(6,6)]
   561       1.021733       1.021733       1.021733    6[1-(0),6-(1,6),6-(6,15)]
   562       3.078874       3.078874       3.078874    6[6-(1,6),6-(1,6),15-(6,6,8)]
   563       4.112328       4.112328       4.112328    6[1-(0),6-(1,6),6-(6,15)]
   564       5.130154       5.130154       5.130154    6[1-(0),6-(1,6),6-(6,6)]
   565         5.1282         5.1282         5.1282    6[6-(1,6),6-(1,6),6-(8,8)]
   566       6.249566       6.249566       6.249566    6[6-(6,6),8-(0),8-(27,27)]
   567       4.106467       4.106467       4.106467    6[1-(0),6-(1,6),6-(6,6)]
   568       3.092549       3.092549       3.092549    6[1-(0),6-(1,6),6-(6,15)]
   569      17.764671      17.764671      17.764671    8[6-(6,8),27-(8,8,8,8)]
   570      15.703037      15.703037      15.703037    8[6-(6,8),27-(8,8,8,8,8)]
   571      18.025672      18.025672      18.025672    8[6-(6,8),27-(8,8,8,8)]
   572      15.990607      15.990607      15.990607    8[6-(6,8),27-(8,8,8,8,8)]
   573       13.52028       13.52028       13.52028    8[6-(6,8),27-(8,8,8,8),27-(8,8,8,8,8)]
   574      12.194371      12.194371      12.194371    8[6-(6,8),27-(8,8,8,8)]
   575       19.26484       19.26484       19.26484    8[15-(6,6,6)]
   576       3.554575       3.554575       3.554575    8[6-(6,8),27-(8,8,8,8,8)]
   577       1.431989       1.431989       1.431989    8[6-(6,8),27-(8,8)]
   578       3.966589       3.966589       3.966589    8[6-(6,8),27-(8,8,8,8,8)]
   579       1.819583       1.819583       1.819583    8[6-(6,8),27-(8,8)]
   580       7.373668       7.373668       7.373668    8[6-(6,8)]
   581       6.108516       6.108516       6.108516    8[6-(6,8),27-(8,8),27-(8,8,8,8,8)]
   582       0.403809       0.403809       0.403809    8[15-(6,6,6),27-(8,8,8,8)]
   583       7.996671       7.996671       7.996671    8[6-(6,8),27-(8,8,8,8)]
   584       5.935037       5.935037       5.935037    8[6-(6,8),27-(8,8,8,8,8)]
   585       8.257672       8.257672       8.257672    8[6-(6,8),27-(8,8,8,8)]
   586       6.222607       6.222607       6.222607    8[6-(6,8),27-(8,8,8,8,8)]
   587        3.75228        3.75228        3.75228    8[6-(6,8),27-(8,8,8,8),27-(8,8,8,8,8)]
   588       2.426371       2.426371       2.426371    8[6-(6,8),27-(8,8,8,8)]
   589        9.49684        9.49684        9.49684    8[15-(6,6,6)]
   590      13.322575      13.322575      13.322575    8[6-(6,8),27-(8,8,8,8,8)]
   591      11.199989      11.199989      11.199989    8[6-(6,8),27-(8,8)]
   592      13.734589      13.734589      13.734589    8[6-(6,8),27-(8,8,8,8,8)]
   593      11.587583      11.587583      11.587583    8[6-(6,8),27-(8,8)]
   594      17.141668      17.141668      17.141668    8[6-(6,8)]
   595      15.876516      15.876516      15.876516    8[6-(6,8),27-(8,8),27-(8,8,8,8,8)]
   596      10.171809      10.171809      10.171809    8[15-(6,6,6),27-(8,8,8,8)]
   597      11.539329      11.539329      11.539329    8[6-(6,8),27-(8,8,8,8)]
   598      13.600963      13.600963      13.600963    8[6-(6,8),27-(8,8,8,8,8)]
   599      11.278328      11.278328      11.278328    8[6-(6,8),27-(8,8,8,8)]
   600      13.313393      13.313393      13.313393    8[6-(6,8),27-(8,8,8,8,8)]
   601       15.78372       15.78372       15.78372    8[6-(6,8),27-(8,8,8,8),27-(8,8,8,8,8)]
   602      17.109629      17.109629      17.109629    8[6-(6,8),27-(8,8,8,8)]
   603       10.03916       10.03916       10.03916    8[15-(6,6,6)]
   604       6.213425       6.213425       6.213425    8[6-(6,8),27-(8,8,8,8,8)]
   605       8.336011       8.336011       8.336011    8[6-(6,8),27-(8,8)]
   606       5.801411       5.801411       5.801411    8[6-(6,8),27-(8,8,8,8,8)]
   607       7.948417       7.948417       7.948417    8[6-(6,8),27-(8,8)]
   608       2.394332       2.394332       2.394332    8[6-(6,8)]
   609       3.659484       3.659484       3.659484    8[6-(6,8),27-(8,8),27-(8,8,8,8,8)]
   610       9.364191       9.364191       9.364191    8[15-(6,6,6),27-(8,8,8,8)]
   611       1.771329       1.771329       1.771329    8[6-(6,8),27-(8,8,8,8)]
   612       3.832963       3.832963       3.832963    8[6-(6,8),27-(8,8,8,8,8)]
   613       1.510328       1.510328       1.510328    8[6-(6,8),27-(8,8,8,8)]
   614       3.545393       3.545393       3.545393    8[6-(6,8),27-(8,8,8,8,8)]
   615        6.01572        6.01572        6.01572    8[6-(6,8),27-(8,8,8,8),27-(8,8,8,8,8)]
   616       7.341629       7.341629       7.341629    8[6-(6,8),27-(8,8,8,8)]
   617        0.27116        0.27116        0.27116    8[15-(6,6,6)]
   618      15.981425      15.981425      15.981425    8[6-(6,8),27-(8,8,8,8,8)]
   619      18.104011      18.104011      18.104011    8[6-(6,8),27-(8,8)]
   620      15.569411      15.569411      15.569411    8[6-(6,8),27-(8,8,8,8,8)]
   621      17.716417      17.716417      17.716417    8[6-(6,8),27-(8,8)]
   622      12.162332      12.162332      12.162332    8[6-(6,8)]
   623      13.427484      13.427484      13.427484    8[6-(6,8),27-(8,8),27-(8,8,8,8,8)]
   624      19.132191      19.132191      19.132191    8[15-(6,6,6),27-(8,8,8,8)]
   625       1.771329       1.771329       1.771329    8[6-(6,8),27-(8,8,8,8)]
   626       3.832963       3.832963       3.832963    8[6-(6,8),27-(8,8,8,8,8)]
   627       1.510328       1.510328       1.510328    8[6-(6,8),27-(8,8,8,8)]
   628       3.545393       3.545393       3.545393    8[6-(6,8),27-(8,8,8,8,8)]
   629        6.01572        6.01572        6.01572    8[6-(6,8),27-(8,8,8,8),27-(8,8,8,8,8)]
   630       7.341629       7.341629       7.341629    8[6-(6,8),27-(8,8,8,8)]
   631        0.27116        0.27116        0.27116    8[15-(6,6,6)]
   632      15.981425      15.981425      15.981425    8[6-(6,8),27-(8,8,8,8,8)]
   633      18.104011      18.104011      18.104011    8[6-(6,8),27-(8,8)]
   634      15.569411      15.569411      15.569411    8[6-(6,8),27-(8,8,8,8,8)]
   635      17.716417      17.716417      17.716417    8[6-(6,8),27-(8,8)]
   636      12.162332      12.162332      12.162332    8[6-(6,8)]
   637      13.427484      13.427484      13.427484    8[6-(6,8),27-(8,8),27-(8,8,8,8,8)]
   638      19.132191      19.132191      19.132191    8[15-(6,6,6),27-(8,8,8,8)]
   639      11.539329      11.539329      11.539329    8[6-(6,8),27-(8,8,8,8)]
   640      13.600963      13.600963      13.600963    8[6-(6,8),27-(8,8,8,8,8)]
   641      11.278328      11.278328      11.278328    8[6-(6,8),27-(8,8,8,8)]
   642      13.313393      13.313393      13.313393    8[6-(6,8),27-(8,8,8,8,8)]
   643       15.78372       15.78372       15.78372    8[6-(6,8),27-(8,8,8,8),27-(8,8,8,8,8)]
   644      17.109629      17.109629      17.109629    8[6-(6,8),27-(8,8,8,8)]
   645       10.03916       10.03916       10.03916    8[15-(6,6,6)]
   646       6.213425       6.213425       6.213425    8[6-(6,8),27-(8,8,8,8,8)]
   647       8.336011       8.336011       8.336011    8[6-(6,8),27-(8,8)]
   648       5.801411       5.801411       5.801411    8[6-(6,8),27-(8,8,8,8,8)]
   649       7.948417       7.948417       7.948417    8[6-(6,8),27-(8,8)]
   650       2.394332       2.394332       2.394332    8[6-(6,8)]
   651       3.659484       3.659484       3.659484    8[6-(6,8),27-(8,8),27-(8,8,8,8,8)]
   652       9.364191       9.364191       9.364191    8[15-(6,6,6),27-(8,8,8,8)]
   653       7.996671       7.996671       7.996671    8[6-(6,8),27-(8,8,8,8)]
   654       5.935037       5.935037       5.935037    8[6-(6,8),27-(8,8,8,8,8)]
   655       8.257672       8.257672       8.257672    8[6-(6,8),27-(8,8,8,8)]
   656       6.222607       6.222607       6.222607    8[6-(6,8),27-(8,8,8,8,8)]
   657        3.75228        3.75228        3.75228    8[6-(6,8),27-(8,8,8,8),27-(8,8,8,8,8)]
   658       2.426371       2.426371       2.426371    8[6-(6,8),27-(8,8,8,8)]
   659        9.49684        9.49684        9.49684    8[15-(6,6,6)]
   660      13.322575      13.322575      13.322575    8[6-(6,8),27-(8,8,8,8,8)]
   661      11.199989      11.199989      11.199989    8[6-(6,8),27-(8,8)]
   662      13.734589      13.734589      13.734589    8[6-(6,8),27-(8,8,8,8,8)]
   663      11.587583      11.587583      11.587583    8[6-(6,8),27-(8,8)]
   664      17.141668      17.141668      17.141668    8[6-(6,8)]
   665      15.876516      15.876516      15.876516    8[6-(6,8),27-(8,8),27-(8,8,8,8,8)]
   666      10.171809      10.171809      10.171809    8[15-(6,6,6),27-(8,8,8,8)]
   667      17.764671      17.764671      17.764671    8[6-(6,8),27-(8,8,8,8)]
   668      15.703037      15.703037      15.703037    8[6-(6,8),27-(8,8,8,8,8)]
   669      18.025672      18.025672      18.025672    8[6-(6,8),27-(8,8,8,8)]
   670      15.990607      15.990607      15.990607    8[6-(6,8),27-(8,8,8,8,8)]
   671       13.52028       13.52028       13.52028    8[6-(6,8),27-(8,8,8,8),27-(8,8,8,8,8)]
   672      12.194371      12.194371      12.194371    8[6-(6,8),27-(8,8,8,8)]
   673       19.26484       19.26484       19.26484    8[15-(6,6,6)]
   674       3.554575       3.554575       3.554575    8[6-(6,8),27-(8,8,8,8,8)]
   675       1.431989       1.431989       1.431989    8[6-(6,8),27-(8,8)]
   676       3.966589       3.966589       3.966589    8[6-(6,8),27-(8,8,8,8,8)]
   677       1.819583       1.819583       1.819583    8[6-(6,8),27-(8,8)]
   678       7.373668       7.373668       7.373668    8[6-(6,8)]
   679       6.108516       6.108516       6.108516    8[6-(6,8),27-(8,8),27-(8,8,8,8,8)]
   680       0.403809       0.403809       0.403809    8[15-(6,6,6),27-(8,8,8,8)]
