# Supplementary material for: A collection of forcefield precursors for metal–organic frameworks
Source: RSC Adv. 2019 Nov 13;9(63):36492–507. doi: 10.1039/c9ra07327b (PMC9075174; doi:10.1039/c9ra07327b)
Supplement: RA-009-C9RA07327B-s166 [file RA-009-C9RA07327B-s166.txt]

BELVAR_charged

14.642900    0.000000    0.000000
-5.957438    13.376227    0.000000
5.920496    5.663682    31.214102

     1      12.545966      12.545966      12.545966    25[8-(15),8-(6),8-(6),8-(6),8-(6),17-(25)]
     2       13.60997       13.60997       13.60997    25[8-(6),8-(6),8-(6),8-(6),8-(6,25),17-(25)]
     3      17.475891      17.475891      17.475891    25[8-(1,1),8-(15),8-(6),8-(6),8-(6),8-(6,25)]
     4       7.433919       7.433919       7.433919    25[8-(15),8-(6),8-(6),8-(6),8-(6),17-(25)]
     5       2.697934       2.697934       2.697934    25[8-(6),8-(6),8-(6),8-(6),8-(6,25),17-(25)]
     6       6.303153       6.303153       6.303153    25[8-(1,1),8-(15),8-(6),8-(6),8-(6),8-(6,25)]
     7       2.059992       2.059992       2.059992    25[8-(15),8-(6),8-(6),8-(6),8-(6),17-(25)]
     8       0.995988       0.995988       0.995988    25[8-(6),8-(6),8-(6),8-(6),8-(6,25),17-(25)]
     9      -2.869933      -2.869933      -2.869933    25[8-(1,1),8-(15),8-(6),8-(6),8-(6),8-(6,25)]
    10       7.172039       7.172039       7.172039    25[8-(15),8-(6),8-(6),8-(6),8-(6),17-(25)]
    11      11.908024      11.908024      11.908024    25[8-(6),8-(6),8-(6),8-(6),8-(6,25),17-(25)]
    12       8.302805       8.302805       8.302805    25[8-(1,1),8-(15),8-(6),8-(6),8-(6),8-(6,25)]
    13       4.857019       4.857019       4.857019    15[6-(6,6),6-(6,6),6-(6,6),8-(25)]
    14       0.209494       0.209494       0.209494    15[6-(6,6),6-(6,6),6-(6,6),8-(25)]
    15       4.502514       4.502514       4.502514    15[6-(6,6),6-(6,6),6-(6,6),8-(25)]
    16       5.513647       5.513647       5.513647    15[6-(6,6),6-(6,6),6-(6,6),8-(25)]
    17       9.748939       9.748939       9.748939    15[6-(6,6),6-(6,6),6-(6,6),8-(25)]
    18      14.396464      14.396464      14.396464    15[6-(6,6),6-(6,6),6-(6,6),8-(25)]
    19      10.103444      10.103444      10.103444    15[6-(6,6),6-(6,6),6-(6,6),8-(25)]
    20       9.092311       9.092311       9.092311    15[6-(6,6),6-(6,6),6-(6,6),8-(25)]
    21        6.14406        6.14406        6.14406    1[6-(6,6)]
    22       8.308609       8.308609       8.308609    1[6-(6,6)]
    23       9.684409       9.684409       9.684409    1[6-(6,6)]
    24       7.508713       7.508713       7.508713    1[6-(6,6)]
    25       4.449484       4.449484       4.449484    1[6-(6,6)]
    26      -1.770458      -1.770458      -1.770458    1[6-(6,6)]
    27       4.703726       4.703726       4.703726    1[6-(6,6)]
    28       5.067392       5.067392       5.067392    1[6-(6,6)]
    29       2.408803       2.408803       2.408803    1[6-(6,6)]
    30       1.713662       1.713662       1.713662    1[6-(6,6)]
    31       5.589251       5.589251       5.589251    1[6-(6,6)]
    32       6.278807       6.278807       6.278807    1[6-(6,6)]
    33        0.82949        0.82949        0.82949    1[6-(6,6)]
    34       8.494834       8.494834       8.494834    1[6-(6,6)]
    35       4.605651       4.605651       4.605651    1[6-(6,6)]
    36       2.886423       2.886423       2.886423    1[6-(6,6)]
    37      -1.857044      -1.857044      -1.857044    1[6-(6,6)]
    38      -2.088754      -2.088754      -2.088754    1[6-(6,6)]
    39       1.904243       1.904243       1.904243    1[6-(6,6)]
    40       2.166244       2.166244       2.166244    1[6-(6,6)]
    41      -0.977766      -0.977766      -0.977766    1[6-(6,6)]
    42      -0.923827      -0.923827      -0.923827    1[6-(6,6)]
    43       1.856208       1.856208       1.856208    1[6-(6,6)]
    44       1.896087       1.896087       1.896087    1[6-(6,6)]
    45       1.064863       1.064863       1.064863    1[6-(8,8)]
    46       1.109187       1.109187       1.109187    1[8-(6)]
    47      18.555158      18.555158      18.555158    1[8-(1,25)]
    48       3.635296       3.635296       3.635296    1[8-(1,25)]
    49       6.233845       6.233845       6.233845    1[6-(6,6)]
    50       6.108643       6.108643       6.108643    1[6-(6,6)]
    51       2.090726       2.090726       2.090726    1[6-(6,6)]
    52       2.214915       2.214915       2.214915    1[6-(6,6)]
    53        3.50231        3.50231        3.50231    1[6-(6,6)]
    54      16.262868      16.262868      16.262868    1[6-(6,6)]
    55      14.809366      14.809366      14.809366    1[6-(6,6)]
    56       16.65007       16.65007       16.65007    1[6-(6,6)]
    57      -0.471771      -0.471771      -0.471771    1[6-(6,6)]
    58      -0.339448      -0.339448      -0.339448    1[6-(6,6)]
    59       3.931137       3.931137       3.931137    1[6-(6,6)]
    60       3.830456       3.830456       3.830456    1[6-(6,6)]
    61       5.678295       5.678295       5.678295    1[6-(6,6)]
    62       5.826878       5.826878       5.826878    1[6-(6,6)]
    63       5.624723       5.624723       5.624723    1[6-(6,6)]
    64       5.386248       5.386248       5.386248    1[6-(6,6)]
    65       4.711723       4.711723       4.711723    1[6-(6,6)]
    66       2.716481       2.716481       2.716481    1[6-(6,6)]
    67       0.665554       0.665554       0.665554    1[6-(6,6)]
    68       2.672195       2.672195       2.672195    1[6-(6,6)]
    69       7.561984       7.561984       7.561984    1[6-(6,6)]
    70       7.686965       7.686965       7.686965    1[6-(6,6)]
    71       3.906364       3.906364       3.906364    1[6-(6,6)]
    72       3.781368       3.781368       3.781368    1[6-(6,6)]
    73      10.167025      10.167025      10.167025    1[6-(8,8)]
    74       4.868785       4.868785       4.868785    1[8-(6)]
    75       5.655032       5.655032       5.655032    1[8-(1,25)]
    76       7.269555       7.269555       7.269555    1[8-(1,25)]
    77       8.461898       8.461898       8.461898    1[6-(6,6)]
    78       6.297349       6.297349       6.297349    1[6-(6,6)]
    79       4.921549       4.921549       4.921549    1[6-(6,6)]
    80       7.097245       7.097245       7.097245    1[6-(6,6)]
    81      10.156474      10.156474      10.156474    1[6-(6,6)]
    82      16.376416      16.376416      16.376416    1[6-(6,6)]
    83       9.902232       9.902232       9.902232    1[6-(6,6)]
    84       9.538566       9.538566       9.538566    1[6-(6,6)]
    85      12.197155      12.197155      12.197155    1[6-(6,6)]
    86      12.892296      12.892296      12.892296    1[6-(6,6)]
    87       9.016707       9.016707       9.016707    1[6-(6,6)]
    88       8.327151       8.327151       8.327151    1[6-(6,6)]
    89      13.776468      13.776468      13.776468    1[6-(6,6)]
    90       6.111124       6.111124       6.111124    1[6-(6,6)]
    91      10.000307      10.000307      10.000307    1[6-(6,6)]
    92      11.719535      11.719535      11.719535    1[6-(6,6)]
    93      16.463002      16.463002      16.463002    1[6-(6,6)]
    94      16.694712      16.694712      16.694712    1[6-(6,6)]
    95      12.701715      12.701715      12.701715    1[6-(6,6)]
    96      12.439714      12.439714      12.439714    1[6-(6,6)]
    97      15.583724      15.583724      15.583724    1[6-(6,6)]
    98      15.529785      15.529785      15.529785    1[6-(6,6)]
    99       12.74975       12.74975       12.74975    1[6-(6,6)]
   100      12.709871      12.709871      12.709871    1[6-(6,6)]
   101      13.541095      13.541095      13.541095    1[6-(8,8)]
   102      13.496771      13.496771      13.496771    1[8-(6)]
   103        -3.9492        -3.9492        -3.9492    1[8-(1,25)]
   104      10.970662      10.970662      10.970662    1[8-(1,25)]
   105       8.372113       8.372113       8.372113    1[6-(6,6)]
   106       8.497315       8.497315       8.497315    1[6-(6,6)]
   107      12.515232      12.515232      12.515232    1[6-(6,6)]
   108      12.391043      12.391043      12.391043    1[6-(6,6)]
   109      11.103648      11.103648      11.103648    1[6-(6,6)]
   110       -1.65691       -1.65691       -1.65691    1[6-(6,6)]
   111        5.75403        5.75403        5.75403    1[6-(6,6)]
   112      -2.044112      -2.044112      -2.044112    1[6-(6,6)]
   113      15.077729      15.077729      15.077729    1[6-(6,6)]
   114      14.945406      14.945406      14.945406    1[6-(6,6)]
   115      10.674821      10.674821      10.674821    1[6-(6,6)]
   116      10.775502      10.775502      10.775502    1[6-(6,6)]
   117       8.927663       8.927663       8.927663    1[6-(6,6)]
   118        8.77908        8.77908        8.77908    1[6-(6,6)]
   119       8.981235       8.981235       8.981235    1[6-(6,6)]
   120        9.21971        9.21971        9.21971    1[6-(6,6)]
   121       9.894235       9.894235       9.894235    1[6-(6,6)]
   122      11.889477      11.889477      11.889477    1[6-(6,6)]
   123      13.940404      13.940404      13.940404    1[6-(6,6)]
   124      11.933763      11.933763      11.933763    1[6-(6,6)]
   125       7.043974       7.043974       7.043974    1[6-(6,6)]
   126       6.918993       6.918993       6.918993    1[6-(6,6)]
   127      10.699594      10.699594      10.699594    1[6-(6,6)]
   128       10.82459       10.82459       10.82459    1[6-(6,6)]
   129       4.438933       4.438933       4.438933    1[6-(8,8)]
   130       9.737173       9.737173       9.737173    1[8-(6)]
   131       8.950926       8.950926       8.950926    1[8-(1,25)]
   132       7.336403       7.336403       7.336403    1[8-(1,25)]
   133       6.860864       6.860864       6.860864    1[6-(1,1,7)]
   134       6.984864       6.984864       6.984864    1[6-(1,1,7)]
   135       8.155347       8.155347       8.155347    1[6-(1,1,7)]
   136        6.44884        6.44884        6.44884    1[6-(1,1,7)]
   137        7.90725        7.90725        7.90725    1[6-(1,1,7)]
   138       6.745149       6.745149       6.745149    1[6-(1,1,7)]
   139       5.638473       5.638473       5.638473    1[7-(1,6,6)]
   140       6.714494       6.714494       6.714494    1[7-(1,6,6)]
   141      11.583917      11.583917      11.583917    1[6-(1,1,7)]
   142       12.79574       12.79574       12.79574    1[6-(1,1,7)]
   143      11.324741      11.324741      11.324741    1[6-(1,1,7)]
   144      11.641573      11.641573      11.641573    1[6-(1,1,7)]
   145        11.3557        11.3557        11.3557    1[6-(1,1,7)]
   146      12.830478      12.830478      12.830478    1[6-(1,1,7)]
   147       6.075864       6.075864       6.075864    1[7-(1,6,6)]
   148      10.663712      10.663712      10.663712    1[7-(1,6,6)]
   149       7.745094       7.745094       7.745094    1[6-(1,1,7)]
   150       7.621094       7.621094       7.621094    1[6-(1,1,7)]
   151       6.450611       6.450611       6.450611    1[6-(1,1,7)]
   152       8.157118       8.157118       8.157118    1[6-(1,1,7)]
   153       6.698708       6.698708       6.698708    1[6-(1,1,7)]
   154       7.860809       7.860809       7.860809    1[6-(1,1,7)]
   155       8.967485       8.967485       8.967485    1[7-(1,6,6)]
   156       7.891464       7.891464       7.891464    1[7-(1,6,6)]
   157       3.022041       3.022041       3.022041    1[6-(1,1,7)]
   158       1.810218       1.810218       1.810218    1[6-(1,1,7)]
   159       3.281217       3.281217       3.281217    1[6-(1,1,7)]
   160       2.964385       2.964385       2.964385    1[6-(1,1,7)]
   161       3.250258       3.250258       3.250258    1[6-(1,1,7)]
   162        1.77548        1.77548        1.77548    1[6-(1,1,7)]
   163       8.530094       8.530094       8.530094    1[7-(1,6,6)]
   164       3.942246       3.942246       3.942246    1[7-(1,6,6)]
   165        6.59891        6.59891        6.59891    6[6-(1,6),6-(1,6),15-(6,6,8)]
   166       6.861068       6.861068       6.861068    6[1-(0),6-(1,6),6-(6,15)]
   167       8.147023       8.147023       8.147023    6[1-(0),6-(1,6),6-(6,6)]
   168       9.214966       9.214966       9.214966    6[6-(1,6),6-(1,6),6-(8,8)]
   169      10.586853      10.586853      10.586853    6[6-(6,6),8-(25),8-(25)]
   170       8.962948       8.962948       8.962948    6[1-(0),6-(1,6),6-(6,6)]
   171       7.669926       7.669926       7.669926    6[1-(0),6-(1,6),6-(6,15)]
   172       4.748101       4.748101       4.748101    6[6-(1,6),6-(1,6),15-(6,6,8)]
   173       4.493149       4.493149       4.493149    6[1-(0),6-(1,6),6-(6,15)]
   174       4.303194       4.303194       4.303194    6[1-(0),6-(1,6),6-(6,6)]
   175       4.332111       4.332111       4.332111    6[6-(1,6),6-(1,6),6-(8,8)]
   176      18.556891      18.556891      18.556891    6[6-(6,6),8-(25),8-(25)]
   177       4.640257       4.640257       4.640257    6[1-(0),6-(1,6),6-(6,6)]
   178       4.851155       4.851155       4.851155    6[1-(0),6-(1,6),6-(6,15)]
   179       4.412465       4.412465       4.412465    6[6-(1,6),6-(1,6),15-(6,6,8)]
   180       3.061548       3.061548       3.061548    6[1-(0),6-(1,6),6-(6,15)]
   181       2.640403       2.640403       2.640403    6[1-(0),6-(1,6),6-(6,6)]
   182       3.583268       3.583268       3.583268    6[6-(1,6),6-(1,6),6-(8,8)]
   183       3.153764       3.153764       3.153764    6[6-(6,6),8-(25),8-(25)]
   184        4.93823        4.93823        4.93823    6[1-(0),6-(1,6),6-(6,6)]
   185       5.350356       5.350356       5.350356    6[1-(0),6-(1,6),6-(6,15)]
   186       1.663651       1.663651       1.663651    6[6-(1,6),6-(1,6),15-(6,6,8)]
   187       1.596716       1.596716       1.596716    6[1-(0),6-(1,6),6-(6,15)]
   188       2.632532       2.632532       2.632532    6[1-(0),6-(1,6),6-(6,6)]
   189       3.766237       3.766237       3.766237    6[6-(1,6),6-(1,6),6-(8,8)]
   190       10.82313       10.82313       10.82313    6[6-(6,6),8-(25),8-(25)]
   191       3.841399       3.841399       3.841399    6[1-(0),6-(1,6),6-(6,6)]
   192       2.807027       2.807027       2.807027    6[1-(0),6-(1,6),6-(6,15)]
   193       0.165971       0.165971       0.165971    6[6-(1,6),6-(1,6),15-(6,6,8)]
   194      -1.088671      -1.088671      -1.088671    6[1-(0),6-(1,6),6-(6,15)]
   195      -1.230509      -1.230509      -1.230509    6[1-(0),6-(1,6),6-(6,6)]
   196      -0.110834      -0.110834      -0.110834    6[6-(1,6),6-(1,6),6-(8,8)]
   197      -0.293942      -0.293942      -0.293942    6[6-(6,6),8-(25),8-(25)]
   198       1.140562       1.140562       1.140562    6[1-(0),6-(1,6),6-(6,6)]
   199       1.302145       1.302145       1.302145    6[1-(0),6-(1,6),6-(6,15)]
   200       0.406123       0.406123       0.406123    6[6-(1,6),6-(1,6),15-(6,6,8)]
   201      -0.403368      -0.403368      -0.403368    6[1-(0),6-(1,6),6-(6,15)]
   202      -0.372542      -0.372542      -0.372542    6[1-(0),6-(1,6),6-(6,6)]
   203       0.439213       0.439213       0.439213    6[6-(1,6),6-(1,6),6-(8,8)]
   204        0.39649        0.39649        0.39649    6[6-(6,6),8-(0),8-(1)]
   205       1.280676       1.280676       1.280676    6[1-(0),6-(1,6),6-(6,6)]
   206       1.285182       1.285182       1.285182    6[1-(0),6-(1,6),6-(6,15)]
   207       0.780904       0.780904       0.780904    6[1-(0),8-(25),8-(25,25)]
   208       4.257303       4.257303       4.257303    6[6-(1,6),6-(1,6),15-(6,6,8)]
   209       5.393504       5.393504       5.393504    6[1-(0),6-(1,6),6-(6,15)]
   210       5.321776       5.321776       5.321776    6[1-(0),6-(1,6),6-(6,6)]
   211       4.078387       4.078387       4.078387    6[6-(1,6),6-(1,6),6-(8,8)]
   212       4.057958       4.057958       4.057958    6[6-(6,6),8-(25),8-(25)]
   213       2.933783       2.933783       2.933783    6[1-(0),6-(1,6),6-(6,6)]
   214       3.003892       3.003892       3.003892    6[1-(0),6-(1,6),6-(6,15)]
   215       2.974397       2.974397       2.974397    6[6-(1,6),6-(1,6),15-(6,6,8)]
   216       2.833292       2.833292       2.833292    6[1-(0),6-(1,6),6-(6,15)]
   217      16.359854      16.359854      16.359854    6[1-(0),6-(1,6),6-(6,6)]
   218      15.380747      15.380747      15.380747    6[6-(1,6),6-(1,6),6-(8,8)]
   219       8.309313       8.309313       8.309313    6[6-(6,6),8-(25),8-(25)]
   220      15.492977      15.492977      15.492977    6[1-(0),6-(1,6),6-(6,6)]
   221      16.588373      16.588373      16.588373    6[1-(0),6-(1,6),6-(6,15)]
   222       4.628486       4.628486       4.628486    6[6-(1,6),6-(1,6),15-(6,6,8)]
   223        5.16818        5.16818        5.16818    6[1-(0),6-(1,6),6-(6,15)]
   224      -0.699897      -0.699897      -0.699897    6[1-(0),6-(1,6),6-(6,6)]
   225       4.816696       4.816696       4.816696    6[6-(1,6),6-(1,6),6-(8,8)]
   226      -1.067342      -1.067342      -1.067342    6[6-(6,6),8-(25),8-(25)]
   227       4.262533       4.262533       4.262533    6[1-(0),6-(1,6),6-(6,6)]
   228       4.185666       4.185666       4.185666    6[1-(0),6-(1,6),6-(6,15)]
   229        5.53376        5.53376        5.53376    6[6-(1,6),6-(1,6),15-(6,6,8)]
   230       5.659756       5.659756       5.659756    6[1-(0),6-(1,6),6-(6,15)]
   231       5.754787       5.754787       5.754787    6[1-(0),6-(1,6),6-(6,6)]
   232       5.748455       5.748455       5.748455    6[6-(1,6),6-(1,6),6-(8,8)]
   233       5.944871       5.944871       5.944871    6[6-(6,6),8-(25),8-(25)]
   234       5.624654       5.624654       5.624654    6[1-(0),6-(1,6),6-(6,6)]
   235       5.496911       5.496911       5.496911    6[1-(0),6-(1,6),6-(6,15)]
   236       3.906411       3.906411       3.906411    6[6-(1,6),6-(1,6),15-(6,6,8)]
   237       3.891238       3.891238       3.891238    6[1-(0),6-(1,6),6-(6,15)]
   238       2.704201       2.704201       2.704201    6[1-(0),6-(1,6),6-(6,6)]
   239       1.483774       1.483774       1.483774    6[6-(1,6),6-(1,6),6-(8,8)]
   240      14.841939      14.841939      14.841939    6[6-(6,6),8-(25),8-(25)]
   241       1.490033       1.490033       1.490033    6[1-(0),6-(1,6),6-(6,6)]
   242       2.683382       2.683382       2.683382    6[1-(0),6-(1,6),6-(6,15)]
   243       5.625699       5.625699       5.625699    6[6-(1,6),6-(1,6),15-(6,6,8)]
   244       6.806928       6.806928       6.806928    6[1-(0),6-(1,6),6-(6,15)]
   245       6.876853       6.876853       6.876853    6[1-(0),6-(1,6),6-(6,6)]
   246       5.802797       5.802797       5.802797    6[6-(1,6),6-(1,6),6-(8,8)]
   247       5.904581       5.904581       5.904581    6[6-(6,6),8-(0),8-(1)]
   248        4.64692        4.64692        4.64692    6[1-(0),6-(1,6),6-(6,6)]
   249       4.567719       4.567719       4.567719    6[1-(0),6-(1,6),6-(6,15)]
   250      10.779294      10.779294      10.779294    6[1-(0),8-(25),8-(25,25)]
   251       8.007048       8.007048       8.007048    6[6-(1,6),6-(1,6),15-(6,6,8)]
   252        7.74489        7.74489        7.74489    6[1-(0),6-(1,6),6-(6,15)]
   253       6.458935       6.458935       6.458935    6[1-(0),6-(1,6),6-(6,6)]
   254       5.390992       5.390992       5.390992    6[6-(1,6),6-(1,6),6-(8,8)]
   255       4.019105       4.019105       4.019105    6[6-(6,6),8-(25),8-(25)]
   256        5.64301        5.64301        5.64301    6[1-(0),6-(1,6),6-(6,6)]
   257       6.936032       6.936032       6.936032    6[1-(0),6-(1,6),6-(6,15)]
   258       9.857857       9.857857       9.857857    6[6-(1,6),6-(1,6),15-(6,6,8)]
   259      10.112809      10.112809      10.112809    6[1-(0),6-(1,6),6-(6,15)]
   260      10.302764      10.302764      10.302764    6[1-(0),6-(1,6),6-(6,6)]
   261      10.273847      10.273847      10.273847    6[6-(1,6),6-(1,6),6-(8,8)]
   262      -3.950933      -3.950933      -3.950933    6[6-(6,6),8-(25),8-(25)]
   263       9.965701       9.965701       9.965701    6[1-(0),6-(1,6),6-(6,6)]
   264       9.754803       9.754803       9.754803    6[1-(0),6-(1,6),6-(6,15)]
   265      10.193493      10.193493      10.193493    6[6-(1,6),6-(1,6),15-(6,6,8)]
   266       11.54441       11.54441       11.54441    6[1-(0),6-(1,6),6-(6,15)]
   267      11.965555      11.965555      11.965555    6[1-(0),6-(1,6),6-(6,6)]
   268       11.02269       11.02269       11.02269    6[6-(1,6),6-(1,6),6-(8,8)]
   269      11.452194      11.452194      11.452194    6[6-(6,6),8-(25),8-(25)]
   270       9.667728       9.667728       9.667728    6[1-(0),6-(1,6),6-(6,6)]
   271       9.255602       9.255602       9.255602    6[1-(0),6-(1,6),6-(6,15)]
   272      12.942307      12.942307      12.942307    6[6-(1,6),6-(1,6),15-(6,6,8)]
   273      13.009242      13.009242      13.009242    6[1-(0),6-(1,6),6-(6,15)]
   274      11.973426      11.973426      11.973426    6[1-(0),6-(1,6),6-(6,6)]
   275      10.839721      10.839721      10.839721    6[6-(1,6),6-(1,6),6-(8,8)]
   276       9.740266       9.740266       9.740266    6[6-(6,6),8-(25),8-(25)]
   277      10.764559      10.764559      10.764559    6[1-(0),6-(1,6),6-(6,6)]
   278      11.798931      11.798931      11.798931    6[1-(0),6-(1,6),6-(6,15)]
   279      14.439987      14.439987      14.439987    6[6-(1,6),6-(1,6),15-(6,6,8)]
   280      15.694629      15.694629      15.694629    6[1-(0),6-(1,6),6-(6,15)]
   281      15.836467      15.836467      15.836467    6[1-(0),6-(1,6),6-(6,6)]
   282      14.716792      14.716792      14.716792    6[6-(1,6),6-(1,6),6-(8,8)]
   283        14.8999        14.8999        14.8999    6[6-(6,6),8-(25),8-(25)]
   284      13.465396      13.465396      13.465396    6[1-(0),6-(1,6),6-(6,6)]
   285      13.303813      13.303813      13.303813    6[1-(0),6-(1,6),6-(6,15)]
   286      14.199835      14.199835      14.199835    6[6-(1,6),6-(1,6),15-(6,6,8)]
   287      15.009326      15.009326      15.009326    6[1-(0),6-(1,6),6-(6,15)]
   288        14.9785        14.9785        14.9785    6[1-(0),6-(1,6),6-(6,6)]
   289      14.166745      14.166745      14.166745    6[6-(1,6),6-(1,6),6-(8,8)]
   290      14.209468      14.209468      14.209468    6[6-(6,6),8-(0),8-(1)]
   291      13.325282      13.325282      13.325282    6[1-(0),6-(1,6),6-(6,6)]
   292      13.320776      13.320776      13.320776    6[1-(0),6-(1,6),6-(6,15)]
   293      13.825054      13.825054      13.825054    6[1-(0),8-(25),8-(25,25)]
   294      10.348655      10.348655      10.348655    6[6-(1,6),6-(1,6),15-(6,6,8)]
   295       9.212454       9.212454       9.212454    6[1-(0),6-(1,6),6-(6,15)]
   296       9.284182       9.284182       9.284182    6[1-(0),6-(1,6),6-(6,6)]
   297      10.527571      10.527571      10.527571    6[6-(1,6),6-(1,6),6-(8,8)]
   298         10.548         10.548         10.548    6[6-(6,6),8-(25),8-(25)]
   299      11.672175      11.672175      11.672175    6[1-(0),6-(1,6),6-(6,6)]
   300      11.602066      11.602066      11.602066    6[1-(0),6-(1,6),6-(6,15)]
   301      11.631561      11.631561      11.631561    6[6-(1,6),6-(1,6),15-(6,6,8)]
   302      11.772666      11.772666      11.772666    6[1-(0),6-(1,6),6-(6,15)]
   303      -1.753896      -1.753896      -1.753896    6[1-(0),6-(1,6),6-(6,6)]
   304      -0.774789      -0.774789      -0.774789    6[6-(1,6),6-(1,6),6-(8,8)]
   305       6.296645       6.296645       6.296645    6[6-(6,6),8-(25),8-(25)]
   306      -0.887019      -0.887019      -0.887019    6[1-(0),6-(1,6),6-(6,6)]
   307      -1.982415      -1.982415      -1.982415    6[1-(0),6-(1,6),6-(6,15)]
   308       9.977472       9.977472       9.977472    6[6-(1,6),6-(1,6),15-(6,6,8)]
   309       9.437778       9.437778       9.437778    6[1-(0),6-(1,6),6-(6,15)]
   310      15.305855      15.305855      15.305855    6[1-(0),6-(1,6),6-(6,6)]
   311       9.789262       9.789262       9.789262    6[6-(1,6),6-(1,6),6-(8,8)]
   312         1.0304         1.0304         1.0304    6[6-(6,6),8-(25),8-(25)]
   313      10.343425      10.343425      10.343425    6[1-(0),6-(1,6),6-(6,6)]
   314      10.420292      10.420292      10.420292    6[1-(0),6-(1,6),6-(6,15)]
   315       9.072198       9.072198       9.072198    6[6-(1,6),6-(1,6),15-(6,6,8)]
   316       8.946202       8.946202       8.946202    6[1-(0),6-(1,6),6-(6,15)]
   317       8.851171       8.851171       8.851171    6[1-(0),6-(1,6),6-(6,6)]
   318       8.857503       8.857503       8.857503    6[6-(1,6),6-(1,6),6-(8,8)]
   319       8.661087       8.661087       8.661087    6[6-(6,6),8-(25),8-(25)]
   320       8.981304       8.981304       8.981304    6[1-(0),6-(1,6),6-(6,6)]
   321       9.109047       9.109047       9.109047    6[1-(0),6-(1,6),6-(6,15)]
   322      10.699547      10.699547      10.699547    6[6-(1,6),6-(1,6),15-(6,6,8)]
   323       10.71472       10.71472       10.71472    6[1-(0),6-(1,6),6-(6,15)]
   324      11.901757      11.901757      11.901757    6[1-(0),6-(1,6),6-(6,6)]
   325      13.122184      13.122184      13.122184    6[6-(1,6),6-(1,6),6-(8,8)]
   326      -0.235981      -0.235981      -0.235981    6[6-(6,6),8-(25),8-(25)]
   327      13.115925      13.115925      13.115925    6[1-(0),6-(1,6),6-(6,6)]
   328      11.922576      11.922576      11.922576    6[1-(0),6-(1,6),6-(6,15)]
   329       8.980259       8.980259       8.980259    6[6-(1,6),6-(1,6),15-(6,6,8)]
   330        7.79903        7.79903        7.79903    6[1-(0),6-(1,6),6-(6,15)]
   331       7.729105       7.729105       7.729105    6[1-(0),6-(1,6),6-(6,6)]
   332       8.803161       8.803161       8.803161    6[6-(1,6),6-(1,6),6-(8,8)]
   333       8.701377       8.701377       8.701377    6[6-(6,6),8-(0),8-(1)]
   334       9.959038       9.959038       9.959038    6[1-(0),6-(1,6),6-(6,6)]
   335      10.038239      10.038239      10.038239    6[1-(0),6-(1,6),6-(6,15)]
   336       3.826664       3.826664       3.826664    6[1-(0),8-(25),8-(25,25)]
   337       7.186714       7.186714       7.186714    6[1-(0),1-(0),1-(0),7-(1,1,6)]
   338       6.946665       6.946665       6.946665    6[1-(0),1-(0),1-(0),7-(1,1,6)]
   339      11.838255      11.838255      11.838255    6[1-(0),1-(0),1-(0),7-(1,1,6)]
   340      11.873327      11.873327      11.873327    6[1-(0),1-(0),1-(0),7-(1,1,6)]
   341       7.419244       7.419244       7.419244    6[1-(0),1-(0),1-(0),7-(1,1,6)]
   342       7.659293       7.659293       7.659293    6[1-(0),1-(0),1-(0),7-(1,1,6)]
   343       2.767703       2.767703       2.767703    6[1-(0),1-(0),1-(0),7-(1,1,6)]
   344       2.732631       2.732631       2.732631    6[1-(0),1-(0),1-(0),7-(1,1,6)]
   345       13.13928       13.13928       13.13928    17[25-(8,8,8,8,8),25-(8,8,8,8,8)]
   346       6.207435       6.207435       6.207435    17[25-(8,8,8,8,8),25-(8,8,8,8,8)]
   347       1.466678       1.466678       1.466678    17[25-(8,8,8,8,8),25-(8,8,8,8,8)]
   348       8.398523       8.398523       8.398523    17[25-(8,8,8,8,8),25-(8,8,8,8,8)]
   349      10.692991      10.692991      10.692991    8[6-(6,8),25-(8,8,8,8,8)]
   350      11.561911      11.561911      11.561911    8[6-(6,8),25-(8,8,8,8,17)]
   351      18.031648      18.031648      18.031648    8[6-(6,8),25-(8,8,8,8,17)]
   352       18.71279       18.71279       18.71279    8[6-(6,8),25-(8,8,8,8,8)]
   353       1.944157       1.944157       1.944157    8[6-(6,8),25-(8,8,8,8,17)]
   354       4.061013       4.061013       4.061013    8[6-(6,8),25-(8,8,8,8,17)]
   355       4.012655       4.012655       4.012655    8[15-(6,6,6),25-(8,8,8,8,17)]
   356      16.626088      16.626088      16.626088    8[6-(6,8),25-(8,8,8,8,8)]
   357      11.802509      11.802509      11.802509    8[6-(6,8),25-(8,8,8,8,17)]
   358      -1.363245      -1.363245      -1.363245    8[6-(6,8),25-(8,8,8,8,17)]
   359       0.666823       0.666823       0.666823    8[6-(6,8),25-(8,8,8,8,17)]
   360      -0.256277      -0.256277      -0.256277    8[6-(6,8)]
   361       1.169582       1.169582       1.169582    8[1-(0),6-(6,8)]
   362      -1.059137      -1.059137      -1.059137    8[15-(6,6,6),25-(8,8,8,8,8)]
   363      -0.058809      -0.058809      -0.058809    8[6-(1,8),25-(8,8,8,8,17)]
   364       1.304067       1.304067       1.304067    8[6-(1,8),25-(8,8,8,8,17),25-(8,8,8,8,8)]
   365      18.357429      18.357429      18.357429    8[1-(0),1-(0),25-(8,8,8,8,8)]
   366       5.152151       5.152151       5.152151    8[6-(6,8),25-(8,8,8,8,8)]
   367       2.903979       2.903979       2.903979    8[6-(6,8),25-(8,8,8,8,17)]
   368       8.428077       8.428077       8.428077    8[6-(6,8),25-(8,8,8,8,17)]
   369       7.378671       7.378671       7.378671    8[6-(6,8),25-(8,8,8,8,8)]
   370      13.939201      13.939201      13.939201    8[6-(6,8),25-(8,8,8,8,17)]
   371       19.22157       19.22157       19.22157    8[6-(6,8),25-(8,8,8,8,17)]
   372       5.716185       5.716185       5.716185    8[15-(6,6,6),25-(8,8,8,8,17)]
   373       5.982503       5.982503       5.982503    8[6-(6,8),25-(8,8,8,8,8)]
   374       5.971268       5.971268       5.971268    8[6-(6,8),25-(8,8,8,8,17)]
   375      14.881146      14.881146      14.881146    8[6-(6,8),25-(8,8,8,8,17)]
   376      13.804742      13.804742      13.804742    8[6-(6,8),25-(8,8,8,8,17)]
   377       6.906504       6.906504       6.906504    8[6-(6,8)]
   378       4.756278       4.756278       4.756278    8[1-(0),6-(6,8)]
   379       6.597624       6.597624       6.597624    8[15-(6,6,6),25-(8,8,8,8,8)]
   380      11.928209      11.928209      11.928209    8[6-(1,8),25-(8,8,8,8,17)]
   381      10.337775      10.337775      10.337775    8[6-(1,8),25-(8,8,8,8,17),25-(8,8,8,8,8)]
   382       6.479851       6.479851       6.479851    8[1-(0),1-(0),25-(8,8,8,8,8)]
   383       3.912967       3.912967       3.912967    8[6-(6,8),25-(8,8,8,8,8)]
   384       3.044047       3.044047       3.044047    8[6-(6,8),25-(8,8,8,8,17)]
   385       -3.42569       -3.42569       -3.42569    8[6-(6,8),25-(8,8,8,8,17)]
   386      -4.106832      -4.106832      -4.106832    8[6-(6,8),25-(8,8,8,8,8)]
   387      12.661801      12.661801      12.661801    8[6-(6,8),25-(8,8,8,8,17)]
   388      10.544945      10.544945      10.544945    8[6-(6,8),25-(8,8,8,8,17)]
   389      10.593303      10.593303      10.593303    8[15-(6,6,6),25-(8,8,8,8,17)]
   390       -2.02013       -2.02013       -2.02013    8[6-(6,8),25-(8,8,8,8,8)]
   391       2.803449       2.803449       2.803449    8[6-(6,8),25-(8,8,8,8,17)]
   392       1.326303       1.326303       1.326303    8[6-(6,8),25-(8,8,8,8,17)]
   393      13.939135      13.939135      13.939135    8[6-(6,8),25-(8,8,8,8,17)]
   394      14.862235      14.862235      14.862235    8[6-(6,8)]
   395      13.436376      13.436376      13.436376    8[1-(0),6-(6,8)]
   396      15.665095      15.665095      15.665095    8[15-(6,6,6),25-(8,8,8,8,8)]
   397      14.664767      14.664767      14.664767    8[6-(1,8),25-(8,8,8,8,17)]
   398      13.301891      13.301891      13.301891    8[6-(1,8),25-(8,8,8,8,17),25-(8,8,8,8,8)]
   399      -3.751471      -3.751471      -3.751471    8[1-(0),1-(0),25-(8,8,8,8,8)]
   400       9.453807       9.453807       9.453807    8[6-(6,8),25-(8,8,8,8,8)]
   401      11.701979      11.701979      11.701979    8[6-(6,8),25-(8,8,8,8,17)]
   402       6.177881       6.177881       6.177881    8[6-(6,8),25-(8,8,8,8,17)]
   403       7.227287       7.227287       7.227287    8[6-(6,8),25-(8,8,8,8,8)]
   404       0.666757       0.666757       0.666757    8[6-(6,8),25-(8,8,8,8,17)]
   405      -4.615612      -4.615612      -4.615612    8[6-(6,8),25-(8,8,8,8,17)]
   406       8.889773       8.889773       8.889773    8[15-(6,6,6),25-(8,8,8,8,17)]
   407       8.623455       8.623455       8.623455    8[6-(6,8),25-(8,8,8,8,8)]
   408        8.63469        8.63469        8.63469    8[6-(6,8),25-(8,8,8,8,17)]
   409      -0.275188      -0.275188      -0.275188    8[6-(6,8),25-(8,8,8,8,17)]
   410       0.801216       0.801216       0.801216    8[6-(6,8),25-(8,8,8,8,17)]
   411       7.699454       7.699454       7.699454    8[6-(6,8)]
   412        9.84968        9.84968        9.84968    8[1-(0),6-(6,8)]
   413       8.008334       8.008334       8.008334    8[15-(6,6,6),25-(8,8,8,8,8)]
   414       2.677749       2.677749       2.677749    8[6-(1,8),25-(8,8,8,8,17)]
   415       4.268183       4.268183       4.268183    8[6-(1,8),25-(8,8,8,8,17),25-(8,8,8,8,8)]
   416       8.126107       8.126107       8.126107    8[1-(0),1-(0),25-(8,8,8,8,8)]
   417        6.54804        6.54804        6.54804    7[1-(0),1-(0),6-(1,1,1),6-(1,1,1)]
   418      11.558008      11.558008      11.558008    7[1-(0),1-(0),6-(1,1,1),6-(1,1,1)]
   419       8.057918       8.057918       8.057918    7[1-(0),1-(0),6-(1,1,1),6-(1,1,1)]
   420        3.04795        3.04795        3.04795    7[1-(0),1-(0),6-(1,1,1),6-(1,1,1)]
