# Supplementary material for: A collection of forcefield precursors for metal–organic frameworks
Source: RSC Adv. 2019 Nov 13;9(63):36492–507. doi: 10.1039/c9ra07327b (PMC9075174; doi:10.1039/c9ra07327b)
Supplement: RA-009-C9RA07327B-s167 [file RA-009-C9RA07327B-s167.txt]

BELYIC_clean

8.587900    0.000000    0.000000
-0.699407    8.559372    0.000000
-3.944158    -4.279590    20.035536

     1       3.198975       3.198975       3.198975    12[8-(6),8-(6),8-(6),8-(6)]
     2      -0.436171      -0.436171      -0.436171    12[8-(6),8-(6),8-(6),8-(6)]
     3      -0.086453      -0.086453      -0.086453    12[8-(6),8-(6),8-(6),8-(6)]
     4       -1.09499       -1.09499       -1.09499    12[8-(6),8-(6),8-(6),8-(6)]
     5       3.854983       3.854983       3.854983    12[8-(6),8-(6),8-(6),8-(6)]
     6       8.148889       8.148889       8.148889    12[8-(6),8-(6),8-(6),8-(6)]
     7      -1.241828      -1.241828      -1.241828    1[6-(1,1,6)]
     8       6.615929       6.615929       6.615929    1[6-(1,1,6)]
     9      -1.607093      -1.607093      -1.607093    1[6-(1,1,6)]
    10       6.330477       6.330477       6.330477    1[6-(1,1,6)]
    11      -1.509163      -1.509163      -1.509163    1[6-(1,1,6)]
    12       6.360286       6.360286       6.360286    1[6-(1,1,6)]
    13       3.492323       3.492323       3.492323    1[6-(1,1,6)]
    14       4.519481       4.519481       4.519481    1[6-(1,1,6)]
    15        4.91189        4.91189        4.91189    1[6-(1,1,6)]
    16       5.110007       5.110007       5.110007    1[6-(1,1,6)]
    17       4.375615       4.375615       4.375615    1[6-(1,1,6)]
    18       4.741574       4.741574       4.741574    1[6-(1,1,6)]
    19       0.095426       0.095426       0.095426    1[6-(1,1,6)]
    20       0.863711       0.863711       0.863711    1[6-(1,1,6)]
    21       0.901475       0.901475       0.901475    1[6-(1,1,6)]
    22       2.296471       2.296471       2.296471    1[6-(1,1,6)]
    23       3.030186       3.030186       3.030186    1[6-(1,1,6)]
    24       2.946116       2.946116       2.946116    1[6-(1,1,6)]
    25      -3.128166      -3.128166      -3.128166    1[6-(1,1,6)]
    26       4.025937       4.025937       4.025937    1[6-(1,1,6)]
    27      -3.496586      -3.496586      -3.496586    1[6-(1,1,6)]
    28      -0.254247      -0.254247      -0.254247    1[6-(1,1,6)]
    29       1.213444       1.213444       1.213444    1[6-(1,1,6)]
    30        0.55179        0.55179        0.55179    1[6-(1,1,6)]
    31       1.946768       1.946768       1.946768    1[6-(1,1,6)]
    32       2.680474       2.680474       2.680474    1[6-(1,1,6)]
    33       2.596418       2.596418       2.596418    1[6-(1,1,6)]
    34       2.352692       2.352692       2.352692    1[6-(1,1,6)]
    35       2.321953       2.321953       2.321953    1[6-(1,1,6)]
    36       1.987414       1.987414       1.987414    1[6-(1,1,6)]
    37       2.036497       2.036497       2.036497    1[6-(1,1,6)]
    38       2.784758       2.784758       2.784758    1[6-(1,1,6)]
    39       2.066318       2.066318       2.066318    1[6-(1,1,6)]
    40      -0.801628      -0.801628      -0.801628    1[6-(1,1,6)]
    41        0.22554        0.22554        0.22554    1[6-(1,1,6)]
    42       0.617935       0.617935       0.617935    1[6-(1,1,6)]
    43       5.340988       5.340988       5.340988    6[6-(1,1,1),8-(12),8-(12)]
    44        6.68972        6.68972        6.68972    6[1-(0),1-(0),1-(0),6-(8,8)]
    45       5.027224       5.027224       5.027224    6[6-(1,1,1),8-(12),8-(12)]
    46       6.312359       6.312359       6.312359    6[1-(0),1-(0),1-(0),6-(8,8)]
    47       5.045912       5.045912       5.045912    6[6-(1,1,1),8-(12),8-(12)]
    48       4.438666       4.438666       4.438666    6[1-(0),1-(0),1-(0),6-(8,8)]
    49       5.885153       5.885153       5.885153    6[6-(1,1,1),8-(12),8-(12)]
    50       5.328814       5.328814       5.328814    6[1-(0),1-(0),1-(0),6-(8,8)]
    51       1.579967       1.579967       1.579967    6[6-(1,1,1),8-(12),8-(12)]
    52       0.982279       0.982279       0.982279    6[1-(0),1-(0),1-(0),6-(8,8)]
    53       1.162297       1.162297       1.162297    6[6-(1,1,1),8-(12),8-(12)]
    54       2.474635       2.474635       2.474635    6[1-(0),1-(0),1-(0),6-(8,8)]
    55      -3.052423      -3.052423      -3.052423    6[6-(1,1,1),8-(12),8-(12)]
    56      -3.608762      -3.608762      -3.608762    6[1-(0),1-(0),1-(0),6-(8,8)]
    57       1.230294       1.230294       1.230294    6[6-(1,1,1),8-(12),8-(12)]
    58       0.632603       0.632603       0.632603    6[1-(0),1-(0),1-(0),6-(8,8)]
    59        0.81259        0.81259        0.81259    6[6-(1,1,1),8-(12),8-(12)]
    60        2.12493        2.12493        2.12493    6[1-(0),1-(0),1-(0),6-(8,8)]
    61       0.347604       0.347604       0.347604    6[6-(1,1,1),8-(12),8-(12)]
    62       1.696335       1.696335       1.696335    6[1-(0),1-(0),1-(0),6-(8,8)]
    63       0.733244       0.733244       0.733244    6[6-(1,1,1),8-(12),8-(12)]
    64       2.018382       2.018382       2.018382    6[1-(0),1-(0),1-(0),6-(8,8)]
    65       0.751966       0.751966       0.751966    6[6-(1,1,1),8-(12),8-(12)]
    66       0.144718       0.144718       0.144718    6[1-(0),1-(0),1-(0),6-(8,8)]
    67       4.558768       4.558768       4.558768    8[6-(6,8),12-(8,8,8)]
    68       4.371739       4.371739       4.371739    8[6-(6,8),12-(8,8,8)]
    69       3.942788       3.942788       3.942788    8[6-(6,8),12-(8,8,8)]
    70       5.102591       5.102591       5.102591    8[6-(6,8),12-(8,8,8)]
    71       6.044722       6.044722       6.044722    8[6-(6,8),12-(8,8,8)]
    72       4.519128       4.519128       4.519128    8[6-(6,8),12-(8,8,8)]
    73      -1.770145      -1.770145      -1.770145    8[6-(6,8),12-(8,8,8)]
    74       5.400567       5.400567       5.400567    8[6-(6,8),12-(8,8,8)]
    75       1.092063       1.092063       1.092063    8[6-(6,8),12-(8,8,8)]
    76       2.530476       2.530476       2.530476    8[6-(6,8),12-(8,8,8)]
    77       1.177103       1.177103       1.177103    8[6-(6,8),12-(8,8,8)]
    78       0.118969       0.118969       0.118969    8[6-(6,8),12-(8,8,8)]
    79      -2.119829      -2.119829      -2.119829    8[6-(6,8),12-(8,8,8)]
    80      -3.537003      -3.537003      -3.537003    8[6-(6,8),12-(8,8,8)]
    81       0.742385       0.742385       0.742385    8[6-(6,8),12-(8,8,8)]
    82        2.18081        2.18081        2.18081    8[6-(6,8),12-(8,8,8)]
    83        0.82739        0.82739        0.82739    8[6-(6,8),12-(8,8,8)]
    84      -0.230733      -0.230733      -0.230733    8[6-(6,8),12-(8,8,8)]
    85       0.264798       0.264798       0.264798    8[6-(6,8),12-(8,8,8)]
    86      -0.621651      -0.621651      -0.621651    8[6-(6,8),12-(8,8,8)]
    87      -0.351188      -0.351188      -0.351188    8[6-(6,8),12-(8,8,8)]
    88       0.808604       0.808604       0.808604    8[6-(6,8),12-(8,8,8)]
    89       1.750783       1.750783       1.750783    8[6-(6,8),12-(8,8,8)]
    90       0.225176       0.225176       0.225176    8[6-(6,8),12-(8,8,8)]
