# Supplementary material for: A collection of forcefield precursors for metal–organic frameworks
Source: RSC Adv. 2019 Nov 13;9(63):36492–507. doi: 10.1039/c9ra07327b (PMC9075174; doi:10.1039/c9ra07327b)
Supplement: RA-009-C9RA07327B-s168 [file RA-009-C9RA07327B-s168.txt]

BENXUP_clean

9.005000    0.000000    0.000000
-4.502420    10.218012    0.000000
0.000000    -5.764914    15.643572

     1      -1.753309      -1.753309      -1.753309    30[7-(6,6),7-(6,6),8-(1,30),8-(6)]
     2       2.749162       2.749162       2.749162    30[7-(6,6),7-(6,6),8-(1,30),8-(6)]
     3       6.255889       6.255889       6.255889    30[7-(6,6),7-(6,6),8-(1,30),8-(6)]
     4       1.753418       1.753418       1.753418    30[7-(6,6),7-(6,6),8-(1,30),8-(6)]
     5       2.234591       2.234591       2.234591    30[8-(1,30),8-(1,30),8-(6),8-(6)]
     6       6.770409       6.770409       6.770409    30[8-(1,30),8-(1,30),8-(6),8-(6)]
     7       5.951448       5.951448       5.951448    1[6-(6,6)]
     8       2.837544       2.837544       2.837544    1[6-(6,6)]
     9       3.935258       3.935258       3.935258    1[6-(6,6)]
    10       5.472369       5.472369       5.472369    1[8-(6)]
    11       3.386816       3.386816       3.386816    1[6-(6,6,8)]
    12       2.735735       2.735735       2.735735    1[6-(1,1,6)]
    13       3.394902       3.394902       3.394902    1[6-(1,1,6)]
    14       2.035154       2.035154       2.035154    1[6-(1,1,6)]
    15      -0.927445      -0.927445      -0.927445    1[8-(30,30)]
    16       1.448941       1.448941       1.448941    1[6-(6,6)]
    17       7.339987       7.339987       7.339987    1[6-(6,6)]
    18       8.437692       8.437692       8.437692    1[6-(6,6)]
    19       0.969888       0.969888       0.969888    1[8-(6)]
    20      -1.115675      -1.115675      -1.115675    1[6-(6,6,8)]
    21      -1.766717      -1.766717      -1.766717    1[6-(1,1,6)]
    22      -1.107552      -1.107552      -1.107552    1[6-(1,1,6)]
    23      -2.467314      -2.467314      -2.467314    1[6-(1,1,6)]
    24       3.574995       3.574995       3.574995    1[8-(30,30)]
    25      -1.448868      -1.448868      -1.448868    1[6-(6,6)]
    26       1.665036       1.665036       1.665036    1[6-(6,6)]
    27       0.567322       0.567322       0.567322    1[6-(6,6)]
    28      -0.969789      -0.969789      -0.969789    1[8-(6)]
    29       1.115764       1.115764       1.115764    1[6-(6,6,8)]
    30       1.766845       1.766845       1.766845    1[6-(1,1,6)]
    31       1.107678       1.107678       1.107678    1[6-(1,1,6)]
    32       2.467426       2.467426       2.467426    1[6-(1,1,6)]
    33       5.430025       5.430025       5.430025    1[8-(30,30)]
    34       3.053639       3.053639       3.053639    1[6-(6,6)]
    35      -2.837407      -2.837407      -2.837407    1[6-(6,6)]
    36      -3.935112      -3.935112      -3.935112    1[6-(6,6)]
    37       3.532692       3.532692       3.532692    1[8-(6)]
    38       5.618255       5.618255       5.618255    1[6-(6,6,8)]
    39       6.269297       6.269297       6.269297    1[6-(1,1,6)]
    40       5.610132       5.610132       5.610132    1[6-(1,1,6)]
    41       6.969894       6.969894       6.969894    1[6-(1,1,6)]
    42       0.927585       0.927585       0.927585    1[8-(30,30)]
    43       5.348118       5.348118       5.348118    6[1-(0),6-(6,6),6-(6,7)]
    44      -3.254345      -3.254345      -3.254345    6[6-(6,6),8-(30),8-(30)]
    45       5.055466       5.055466       5.055466    6[6-(1,6),6-(1,6),6-(8,8)]
    46       3.474193       3.474193       3.474193    6[1-(0),6-(1,6),6-(6,7)]
    47       4.726771       4.726771       4.726771    6[6-(1,6),6-(6,7),7-(6,30)]
    48       4.033379       4.033379       4.033379    6[6-(1,6,8),7-(6,30),7-(6,30)]
    49        3.79296        3.79296        3.79296    6[6-(1,6),6-(6,7),7-(6,30)]
    50       4.125257       4.125257       4.125257    6[1-(0),6-(1,6),6-(6,6)]
    51       3.767724       3.767724       3.767724    6[1-(0),6-(1,1,1),6-(7,7),8-(1)]
    52       2.894228       2.894228       2.894228    6[1-(0),1-(0),1-(0),6-(1,6,8)]
    53       0.845601       0.845601       0.845601    6[1-(0),6-(6,6),6-(6,7)]
    54       1.248111       1.248111       1.248111    6[6-(6,6),8-(30),8-(30)]
    55       0.552928       0.552928       0.552928    6[6-(1,6),6-(1,6),6-(8,8)]
    56       7.976645       7.976645       7.976645    6[1-(0),6-(1,6),6-(6,7)]
    57       0.224258       0.224258       0.224258    6[6-(1,6),6-(6,7),7-(6,30)]
    58       -0.46912       -0.46912       -0.46912    6[6-(1,6,8),7-(6,30),7-(6,30)]
    59      -0.709568      -0.709568      -0.709568    6[6-(1,6),6-(6,7),7-(6,30)]
    60      -0.377296      -0.377296      -0.377296    6[1-(0),6-(1,6),6-(6,6)]
    61       -0.73476       -0.73476       -0.73476    6[1-(0),6-(1,1,1),6-(7,7),8-(1)]
    62      -1.608234      -1.608234      -1.608234    6[1-(0),1-(0),1-(0),6-(1,6,8)]
    63      -0.845538      -0.845538      -0.845538    6[1-(0),6-(6,6),6-(6,7)]
    64       7.756925       7.756925       7.756925    6[6-(6,6),8-(30),8-(30)]
    65      -0.552886      -0.552886      -0.552886    6[6-(1,6),6-(1,6),6-(8,8)]
    66       1.028387       1.028387       1.028387    6[1-(0),6-(1,6),6-(6,7)]
    67      -0.224191      -0.224191      -0.224191    6[6-(1,6),6-(6,7),7-(6,30)]
    68       0.469201       0.469201       0.469201    6[6-(1,6,8),7-(6,30),7-(6,30)]
    69        0.70962        0.70962        0.70962    6[6-(1,6),6-(6,7),7-(6,30)]
    70       0.377323       0.377323       0.377323    6[1-(0),6-(1,6),6-(6,6)]
    71       0.734856       0.734856       0.734856    6[1-(0),6-(1,1,1),6-(7,7),8-(1)]
    72       1.608352       1.608352       1.608352    6[1-(0),1-(0),1-(0),6-(1,6,8)]
    73       3.656979       3.656979       3.656979    6[1-(0),6-(6,6),6-(6,7)]
    74       3.254469       3.254469       3.254469    6[6-(6,6),8-(30),8-(30)]
    75       3.949652       3.949652       3.949652    6[6-(1,6),6-(1,6),6-(8,8)]
    76      -3.474065      -3.474065      -3.474065    6[1-(0),6-(1,6),6-(6,7)]
    77       4.278322       4.278322       4.278322    6[6-(1,6),6-(6,7),7-(6,30)]
    78         4.9717         4.9717         4.9717    6[6-(1,6,8),7-(6,30),7-(6,30)]
    79       5.212148       5.212148       5.212148    6[6-(1,6),6-(6,7),7-(6,30)]
    80       4.879876       4.879876       4.879876    6[1-(0),6-(1,6),6-(6,6)]
    81        5.23734        5.23734        5.23734    6[1-(0),6-(1,1,1),6-(7,7),8-(1)]
    82       6.110814       6.110814       6.110814    6[1-(0),1-(0),1-(0),6-(1,6,8)]
    83       4.875345       4.875345       4.875345    7[6-(6,6),6-(6,7),30-(7,8,8)]
    84       3.335501       3.335501       3.335501    7[6-(6,6),6-(6,7),30-(7,8,8)]
    85       0.372849       0.372849       0.372849    7[6-(6,6),6-(6,7),30-(7,8,8)]
    86      -1.167017      -1.167017      -1.167017    7[6-(6,6),6-(6,7),30-(7,8,8)]
    87      -0.372765      -0.372765      -0.372765    7[6-(6,6),6-(6,7),30-(7,8,8)]
    88       1.167079       1.167079       1.167079    7[6-(6,6),6-(6,7),30-(7,8,8)]
    89       4.129731       4.129731       4.129731    7[6-(6,6),6-(6,7),30-(7,8,8)]
    90       5.669597       5.669597       5.669597    7[6-(6,6),6-(6,7),30-(7,8,8)]
    91      -3.501973      -3.501973      -3.501973    8[6-(6,8),30-(8,8,8)]
    92      -1.212003      -1.212003      -1.212003    8[1-(0),30-(7,7,8),30-(8,8,8)]
    93      -2.453808      -2.453808      -2.453808    8[6-(6,8),30-(7,7,8)]
    94       4.940169       4.940169       4.940169    8[1-(0),6-(1,6,6)]
    95       1.000464       1.000464       1.000464    8[6-(6,8),30-(8,8,8)]
    96       3.290437       3.290437       3.290437    8[1-(0),30-(7,7,8),30-(8,8,8)]
    97       2.048663       2.048663       2.048663    8[6-(6,8),30-(7,7,8)]
    98       0.437697       0.437697       0.437697    8[1-(0),6-(1,6,6)]
    99       8.004553       8.004553       8.004553    8[6-(6,8),30-(8,8,8)]
   100       5.714583       5.714583       5.714583    8[1-(0),30-(7,7,8),30-(8,8,8)]
   101       6.956388       6.956388       6.956388    8[6-(6,8),30-(7,7,8)]
   102      -0.437589      -0.437589      -0.437589    8[1-(0),6-(1,6,6)]
   103       3.502116       3.502116       3.502116    8[6-(6,8),30-(8,8,8)]
   104       1.212143       1.212143       1.212143    8[1-(0),30-(7,7,8),30-(8,8,8)]
   105       2.453917       2.453917       2.453917    8[6-(6,8),30-(7,7,8)]
   106       4.064883       4.064883       4.064883    8[1-(0),6-(1,6,6)]
