# Supplementary material for: A collection of forcefield precursors for metal–organic frameworks
Source: RSC Adv. 2019 Nov 13;9(63):36492–507. doi: 10.1039/c9ra07327b (PMC9075174; doi:10.1039/c9ra07327b)
Supplement: RA-009-C9RA07327B-s169 [file RA-009-C9RA07327B-s169.txt]

BEPMEQ_clean

10.269000    0.000000    0.000000
0.000000    17.601500    0.000000
0.000000    -8.800750    15.243346

     1       9.327435       9.327435       9.327435    30[7-(1,6,6),7-(6,6),8-(6),8-(6),17-(0)]
     2        5.90447        5.90447        5.90447    30[7-(1,6,6),7-(6,6),8-(6),8-(6),17-(0)]
     3       2.481401       2.481401       2.481401    30[7-(1,6,6),7-(6,6),8-(6),8-(6),17-(0)]
     4       4.192935       4.192935       4.192935    30[7-(1,6,6),7-(6,6),8-(6),8-(6),17-(0)]
     5        0.76997        0.76997        0.76997    30[7-(1,6,6),7-(6,6),8-(6),8-(6),17-(0)]
     6       7.615901       7.615901       7.615901    30[7-(1,6,6),7-(6,6),8-(6),8-(6),17-(0)]
     7       9.719608       9.719608       9.719608    1[6-(6,7)]
     8      10.193009      10.193009      10.193009    1[6-(6,6)]
     9       7.023996       7.023996       7.023996    1[6-(6,6)]
    10       6.582429       6.582429       6.582429    1[6-(6,7)]
    11       8.318917       8.318917       8.318917    1[6-(1,6,7)]
    12       9.850025       9.850025       9.850025    1[6-(1,6,7)]
    13      10.198144      10.198144      10.198144    1[6-(6,6,7)]
    14       8.826205       8.826205       8.826205    1[6-(1,1,6)]
    15       0.066748       0.066748       0.066748    1[6-(1,1,6)]
    16       9.681613       9.681613       9.681613    1[6-(1,1,6)]
    17       8.247034       8.247034       8.247034    1[7-(6,6,30)]
    18       6.296643       6.296643       6.296643    1[6-(6,7)]
    19       6.770044       6.770044       6.770044    1[6-(6,6)]
    20        3.60103        3.60103        3.60103    1[6-(6,6)]
    21       3.159463       3.159463       3.159463    1[6-(6,7)]
    22       4.895951       4.895951       4.895951    1[6-(1,6,7)]
    23       6.427059       6.427059       6.427059    1[6-(1,6,7)]
    24       6.775178       6.775178       6.775178    1[6-(6,6,7)]
    25        5.40324        5.40324        5.40324    1[6-(1,1,6)]
    26       6.912783       6.912783       6.912783    1[6-(1,1,6)]
    27       6.258647       6.258647       6.258647    1[6-(1,1,6)]
    28       4.824068       4.824068       4.824068    1[7-(6,6,30)]
    29       2.873574       2.873574       2.873574    1[6-(6,7)]
    30       3.346975       3.346975       3.346975    1[6-(6,6)]
    31       0.177962       0.177962       0.177962    1[6-(6,6)]
    32      10.005395      10.005395      10.005395    1[6-(6,7)]
    33       1.472883       1.472883       1.472883    1[6-(1,6,7)]
    34       3.003991       3.003991       3.003991    1[6-(1,6,7)]
    35        3.35211        3.35211        3.35211    1[6-(6,6,7)]
    36       1.980171       1.980171       1.980171    1[6-(1,1,6)]
    37       3.489714       3.489714       3.489714    1[6-(1,1,6)]
    38       2.835579       2.835579       2.835579    1[6-(1,1,6)]
    39          1.401          1.401          1.401    1[7-(6,6,30)]
    40       4.585108       4.585108       4.585108    1[6-(6,7)]
    41       5.058509       5.058509       5.058509    1[6-(6,6)]
    42       1.889496       1.889496       1.889496    1[6-(6,6)]
    43       1.447929       1.447929       1.447929    1[6-(6,7)]
    44       3.184417       3.184417       3.184417    1[6-(1,6,7)]
    45       4.715525       4.715525       4.715525    1[6-(1,6,7)]
    46       5.063644       5.063644       5.063644    1[6-(6,6,7)]
    47       3.691705       3.691705       3.691705    1[6-(1,1,6)]
    48       5.201248       5.201248       5.201248    1[6-(1,1,6)]
    49       4.547113       4.547113       4.547113    1[6-(1,1,6)]
    50       3.112534       3.112534       3.112534    1[7-(6,6,30)]
    51       1.162143       1.162143       1.162143    1[6-(6,7)]
    52       1.635544       1.635544       1.635544    1[6-(6,6)]
    53        8.73553        8.73553        8.73553    1[6-(6,6)]
    54       8.293963       8.293963       8.293963    1[6-(6,7)]
    55      10.030451      10.030451      10.030451    1[6-(1,6,7)]
    56       1.292559       1.292559       1.292559    1[6-(1,6,7)]
    57       1.640678       1.640678       1.640678    1[6-(6,6,7)]
    58        0.26874        0.26874        0.26874    1[6-(1,1,6)]
    59       1.778283       1.778283       1.778283    1[6-(1,1,6)]
    60       1.124147       1.124147       1.124147    1[6-(1,1,6)]
    61       9.958568       9.958568       9.958568    1[7-(6,6,30)]
    62       8.008074       8.008074       8.008074    1[6-(6,7)]
    63       8.481475       8.481475       8.481475    1[6-(6,6)]
    64       5.312462       5.312462       5.312462    1[6-(6,6)]
    65       4.870895       4.870895       4.870895    1[6-(6,7)]
    66       6.607383       6.607383       6.607383    1[6-(1,6,7)]
    67       8.138491       8.138491       8.138491    1[6-(1,6,7)]
    68        8.48661        8.48661        8.48661    1[6-(6,6,7)]
    69       7.114671       7.114671       7.114671    1[6-(1,1,6)]
    70       8.624214       8.624214       8.624214    1[6-(1,1,6)]
    71       7.970079       7.970079       7.970079    1[6-(1,1,6)]
    72         6.5355         6.5355         6.5355    1[7-(6,6,30)]
    73       9.160975       9.160975       9.160975    6[1-(0),6-(1,6),7-(6,30)]
    74       9.471099       9.471099       9.471099    6[1-(0),6-(1,7),6-(6,6)]
    75        8.68552        8.68552        8.68552    6[6-(1,1,7),6-(1,6),6-(1,6)]
    76       7.589818       7.589818       7.589818    6[1-(0),6-(1,7),6-(6,6)]
    77       7.326931       7.326931       7.326931    6[1-(0),6-(1,6),7-(6,30)]
    78       8.996671       8.996671       8.996671    6[1-(0),1-(0),6-(6,6),7-(1,6,30)]
    79      10.086212      10.086212      10.086212    6[1-(0),6-(1,1,1),6-(8,8),7-(1,6,30)]
    80       1.151155       1.151155       1.151155    6[6-(1,6,7),8-(30),8-(30)]
    81       9.698044       9.698044       9.698044    6[1-(0),1-(0),1-(0),6-(1,6,7)]
    82       5.738009       5.738009       5.738009    6[1-(0),6-(1,6),7-(6,30)]
    83       6.048133       6.048133       6.048133    6[1-(0),6-(1,7),6-(6,6)]
    84       5.262554       5.262554       5.262554    6[6-(1,1,7),6-(1,6),6-(1,6)]
    85       4.166852       4.166852       4.166852    6[1-(0),6-(1,7),6-(6,6)]
    86       3.903966       3.903966       3.903966    6[1-(0),6-(1,6),7-(6,30)]
    87       5.573705       5.573705       5.573705    6[1-(0),1-(0),6-(6,6),7-(1,6,30)]
    88       6.663246       6.663246       6.663246    6[1-(0),6-(1,1,1),6-(8,8),7-(1,6,30)]
    89       7.997189       7.997189       7.997189    6[6-(1,6,7),8-(30),8-(30)]
    90       6.275078       6.275078       6.275078    6[1-(0),1-(0),1-(0),6-(1,6,7)]
    91       2.314941       2.314941       2.314941    6[1-(0),6-(1,6),7-(6,30)]
    92       2.625064       2.625064       2.625064    6[1-(0),6-(1,7),6-(6,6)]
    93       1.839486       1.839486       1.839486    6[6-(1,1,7),6-(1,6),6-(1,6)]
    94       0.743784       0.743784       0.743784    6[1-(0),6-(1,7),6-(6,6)]
    95       0.480897       0.480897       0.480897    6[1-(0),6-(1,6),7-(6,30)]
    96       2.150637       2.150637       2.150637    6[1-(0),1-(0),6-(6,6),7-(1,6,30)]
    97       3.240178       3.240178       3.240178    6[1-(0),6-(1,1,1),6-(8,8),7-(1,6,30)]
    98       4.574121       4.574121       4.574121    6[6-(1,6,7),8-(30),8-(30)]
    99       2.852009       2.852009       2.852009    6[1-(0),1-(0),1-(0),6-(1,6,7)]
   100       4.026475       4.026475       4.026475    6[1-(0),6-(1,6),7-(6,30)]
   101       4.336599       4.336599       4.336599    6[1-(0),6-(1,7),6-(6,6)]
   102        3.55102        3.55102        3.55102    6[6-(1,1,7),6-(1,6),6-(1,6)]
   103       2.455318       2.455318       2.455318    6[1-(0),6-(1,7),6-(6,6)]
   104       2.192431       2.192431       2.192431    6[1-(0),6-(1,6),7-(6,30)]
   105       3.862171       3.862171       3.862171    6[1-(0),1-(0),6-(6,6),7-(1,6,30)]
   106       4.951712       4.951712       4.951712    6[1-(0),6-(1,1,1),6-(8,8),7-(1,6,30)]
   107       6.285655       6.285655       6.285655    6[6-(1,6,7),8-(30),8-(30)]
   108       4.563544       4.563544       4.563544    6[1-(0),1-(0),1-(0),6-(1,6,7)]
   109       0.603509       0.603509       0.603509    6[1-(0),6-(1,6),7-(6,30)]
   110       0.913633       0.913633       0.913633    6[1-(0),6-(1,7),6-(6,6)]
   111       0.128054       0.128054       0.128054    6[6-(1,1,7),6-(1,6),6-(1,6)]
   112       9.301352       9.301352       9.301352    6[1-(0),6-(1,7),6-(6,6)]
   113       9.038466       9.038466       9.038466    6[1-(0),6-(1,6),7-(6,30)]
   114       0.439205       0.439205       0.439205    6[1-(0),1-(0),6-(6,6),7-(1,6,30)]
   115       1.528746       1.528746       1.528746    6[1-(0),6-(1,1,1),6-(8,8),7-(1,6,30)]
   116       2.862689       2.862689       2.862689    6[6-(1,6,7),8-(30),8-(30)]
   117       1.140578       1.140578       1.140578    6[1-(0),1-(0),1-(0),6-(1,6,7)]
   118       7.449441       7.449441       7.449441    6[1-(0),6-(1,6),7-(6,30)]
   119       7.759564       7.759564       7.759564    6[1-(0),6-(1,7),6-(6,6)]
   120       6.973986       6.973986       6.973986    6[6-(1,1,7),6-(1,6),6-(1,6)]
   121       5.878284       5.878284       5.878284    6[1-(0),6-(1,7),6-(6,6)]
   122       5.615397       5.615397       5.615397    6[1-(0),6-(1,6),7-(6,30)]
   123       7.285137       7.285137       7.285137    6[1-(0),1-(0),6-(6,6),7-(1,6,30)]
   124       8.374678       8.374678       8.374678    6[1-(0),6-(1,1,1),6-(8,8),7-(1,6,30)]
   125       9.708621       9.708621       9.708621    6[6-(1,6,7),8-(30),8-(30)]
   126       7.986509       7.986509       7.986509    6[1-(0),1-(0),1-(0),6-(1,6,7)]
   127       9.051097       9.051097       9.051097    7[1-(0),6-(1,1,6),6-(1,6,6),30-(7,8,8,17)]
   128       8.103268       8.103268       8.103268    7[6-(1,6),6-(1,6),30-(7,8,8,17)]
   129       5.628131       5.628131       5.628131    7[1-(0),6-(1,1,6),6-(1,6,6),30-(7,8,8,17)]
   130       4.680302       4.680302       4.680302    7[6-(1,6),6-(1,6),30-(7,8,8,17)]
   131       2.205062       2.205062       2.205062    7[1-(0),6-(1,1,6),6-(1,6,6),30-(7,8,8,17)]
   132       1.257234       1.257234       1.257234    7[6-(1,6),6-(1,6),30-(7,8,8,17)]
   133       3.916597       3.916597       3.916597    7[1-(0),6-(1,1,6),6-(1,6,6),30-(7,8,8,17)]
   134       2.968768       2.968768       2.968768    7[6-(1,6),6-(1,6),30-(7,8,8,17)]
   135       0.493631       0.493631       0.493631    7[1-(0),6-(1,1,6),6-(1,6,6),30-(7,8,8,17)]
   136       9.814802       9.814802       9.814802    7[6-(1,6),6-(1,6),30-(7,8,8,17)]
   137       7.339562       7.339562       7.339562    7[1-(0),6-(1,1,6),6-(1,6,6),30-(7,8,8,17)]
   138       6.391734       6.391734       6.391734    7[6-(1,6),6-(1,6),30-(7,8,8,17)]
   139       9.365328       9.365328       9.365328    17[30-(7,7,8,8)]
   140       5.942362       5.942362       5.942362    17[30-(7,7,8,8)]
   141       2.519294       2.519294       2.519294    17[30-(7,7,8,8)]
   142       4.230828       4.230828       4.230828    17[30-(7,7,8,8)]
   143       0.807862       0.807862       0.807862    17[30-(7,7,8,8)]
   144       7.653794       7.653794       7.653794    17[30-(7,7,8,8)]
   145       2.178055       2.178055       2.178055    8[6-(6,8),30-(7,7,8,17)]
   146       1.092622       1.092622       1.092622    8[6-(6,8),30-(7,7,8,17)]
   147       9.024089       9.024089       9.024089    8[6-(6,8),30-(7,7,8,17)]
   148       7.938656       7.938656       7.938656    8[6-(6,8),30-(7,7,8,17)]
   149       5.601021       5.601021       5.601021    8[6-(6,8),30-(7,7,8,17)]
   150       4.515587       4.515587       4.515587    8[6-(6,8),30-(7,7,8,17)]
   151       7.312555       7.312555       7.312555    8[6-(6,8),30-(7,7,8,17)]
   152       6.227122       6.227122       6.227122    8[6-(6,8),30-(7,7,8,17)]
   153       3.889589       3.889589       3.889589    8[6-(6,8),30-(7,7,8,17)]
   154       2.804156       2.804156       2.804156    8[6-(6,8),30-(7,7,8,17)]
   155       0.466521       0.466521       0.466521    8[6-(6,8),30-(7,7,8,17)]
   156       9.650087       9.650087       9.650087    8[6-(6,8),30-(7,7,8,17)]
