# Supplementary material for: A collection of forcefield precursors for metal–organic frameworks
Source: RSC Adv. 2019 Nov 13;9(63):36492–507. doi: 10.1039/c9ra07327b (PMC9075174; doi:10.1039/c9ra07327b)
Supplement: RA-009-C9RA07327B-s170 [file RA-009-C9RA07327B-s170.txt]

BEPMIU_clean

10.265200    0.000000    0.000000
0.000000    17.528500    0.000000
0.000000    -8.764250    15.180126

     1       0.070317       0.070317       0.070317    30[7-(1,6,6),7-(6,6),8-(6),8-(6),17-(0)]
     2       6.913818       6.913818       6.913818    30[7-(1,6,6),7-(6,6),8-(6),8-(6),17-(0)]
     3       3.492016       3.492016       3.492016    30[7-(1,6,6),7-(6,6),8-(6),8-(6),17-(0)]
     4       5.202917       5.202917       5.202917    30[7-(1,6,6),7-(6,6),8-(6),8-(6),17-(0)]
     5       1.781218       1.781218       1.781218    30[7-(1,6,6),7-(6,6),8-(6),8-(6),17-(0)]
     6       8.624616       8.624616       8.624616    30[7-(1,6,6),7-(6,6),8-(6),8-(6),17-(0)]
     7      10.007543      10.007543      10.007543    1[6-(6,7)]
     8       9.551769       9.551769       9.551769    1[6-(6,6)]
     9       2.324041       2.324041       2.324041    1[6-(6,6)]
    10       2.794187       2.794187       2.794187    1[6-(6,7)]
    11       1.138411       1.138411       1.138411    1[6-(1,6,7)]
    12       9.868963       9.868963       9.868963    1[6-(1,6,7)]
    13       9.497363       9.497363       9.497363    1[6-(6,6,7)]
    14       0.438324       0.438324       0.438324    1[6-(1,1,6)]
    15       9.182221       9.182221       9.182221    1[6-(1,1,6)]
    16      10.086586      10.086586      10.086586    1[6-(1,1,6)]
    17       1.172286       1.172286       1.172286    1[7-(6,6,30)]
    18       6.585844       6.585844       6.585844    1[6-(6,7)]
    19       6.130069       6.130069       6.130069    1[6-(6,6)]
    20       9.167542       9.167542       9.167542    1[6-(6,6)]
    21       9.637688       9.637688       9.637688    1[6-(6,7)]
    22       7.981912       7.981912       7.981912    1[6-(1,6,7)]
    23       6.447264       6.447264       6.447264    1[6-(1,6,7)]
    24       6.075664       6.075664       6.075664    1[6-(6,6,7)]
    25       7.281825       7.281825       7.281825    1[6-(1,1,6)]
    26       5.760522       5.760522       5.760522    1[6-(1,1,6)]
    27       6.664886       6.664886       6.664886    1[6-(1,1,6)]
    28       8.015787       8.015787       8.015787    1[7-(6,6,30)]
    29       3.164043       3.164043       3.164043    1[6-(6,7)]
    30       2.708268       2.708268       2.708268    1[6-(6,6)]
    31        5.74574        5.74574        5.74574    1[6-(6,6)]
    32       6.215887       6.215887       6.215887    1[6-(6,7)]
    33        4.56011        4.56011        4.56011    1[6-(1,6,7)]
    34       3.025462       3.025462       3.025462    1[6-(1,6,7)]
    35       2.653862       2.653862       2.653862    1[6-(6,6,7)]
    36       3.860023       3.860023       3.860023    1[6-(1,1,6)]
    37       2.338721       2.338721       2.338721    1[6-(1,1,6)]
    38       3.243085       3.243085       3.243085    1[6-(1,1,6)]
    39       4.593985       4.593985       4.593985    1[7-(6,6,30)]
    40       4.874943       4.874943       4.874943    1[6-(6,7)]
    41       4.419169       4.419169       4.419169    1[6-(6,6)]
    42       7.456641       7.456641       7.456641    1[6-(6,6)]
    43       7.926787       7.926787       7.926787    1[6-(6,7)]
    44       6.271011       6.271011       6.271011    1[6-(1,6,7)]
    45       4.736363       4.736363       4.736363    1[6-(1,6,7)]
    46       4.364763       4.364763       4.364763    1[6-(6,6,7)]
    47       5.570924       5.570924       5.570924    1[6-(1,1,6)]
    48       4.049621       4.049621       4.049621    1[6-(1,1,6)]
    49       4.953986       4.953986       4.953986    1[6-(1,1,6)]
    50       6.304886       6.304886       6.304886    1[7-(6,6,30)]
    51       1.453244       1.453244       1.453244    1[6-(6,7)]
    52       0.997469       0.997469       0.997469    1[6-(6,6)]
    53       4.034942       4.034942       4.034942    1[6-(6,6)]
    54       4.505088       4.505088       4.505088    1[6-(6,7)]
    55       2.849312       2.849312       2.849312    1[6-(1,6,7)]
    56       1.314664       1.314664       1.314664    1[6-(1,6,7)]
    57       0.943064       0.943064       0.943064    1[6-(6,6,7)]
    58       2.149225       2.149225       2.149225    1[6-(1,1,6)]
    59       0.627922       0.627922       0.627922    1[6-(1,1,6)]
    60       1.532286       1.532286       1.532286    1[6-(1,1,6)]
    61       2.883187       2.883187       2.883187    1[7-(6,6,30)]
    62       8.296643       8.296643       8.296643    1[6-(6,7)]
    63       7.840868       7.840868       7.840868    1[6-(6,6)]
    64        0.61314        0.61314        0.61314    1[6-(6,6)]
    65       1.083287       1.083287       1.083287    1[6-(6,7)]
    66        9.69271        9.69271        9.69271    1[6-(1,6,7)]
    67       8.158062       8.158062       8.158062    1[6-(1,6,7)]
    68       7.786462       7.786462       7.786462    1[6-(6,6,7)]
    69       8.992623       8.992623       8.992623    1[6-(1,1,6)]
    70       7.471321       7.471321       7.471321    1[6-(1,1,6)]
    71       8.375685       8.375685       8.375685    1[6-(1,1,6)]
    72       9.726585       9.726585       9.726585    1[7-(6,6,30)]
    73       0.281266       0.281266       0.281266    6[1-(0),6-(1,6),7-(6,30)]
    74      -0.009239      -0.009239      -0.009239    6[1-(0),6-(1,7),6-(6,6)]
    75       0.753466       0.753466       0.753466    6[6-(1,1,7),6-(1,6),6-(1,6)]
    76       1.804622       1.804622       1.804622    6[1-(0),6-(1,7),6-(6,6)]
    77       2.067411       2.067411       2.067411    6[1-(0),6-(1,6),7-(6,30)]
    78       0.449616       0.449616       0.449616    6[1-(0),1-(0),6-(6,6),7-(1,6,30)]
    79       9.588723       9.588723       9.588723    6[1-(0),6-(1,1,1),6-(8,8),7-(1,6,30)]
    80       8.264513       8.264513       8.264513    6[6-(1,6,7),8-(30),8-(30)]
    81       9.920289       9.920289       9.920289    6[1-(0),1-(0),1-(0),6-(1,6,7)]
    82       7.124767       7.124767       7.124767    6[1-(0),6-(1,6),7-(6,30)]
    83       6.834262       6.834262       6.834262    6[1-(0),6-(1,7),6-(6,6)]
    84       7.596967       7.596967       7.596967    6[6-(1,1,7),6-(1,6),6-(1,6)]
    85       8.648123       8.648123       8.648123    6[1-(0),6-(1,7),6-(6,6)]
    86       8.910912       8.910912       8.910912    6[1-(0),6-(1,6),7-(6,30)]
    87       7.293117       7.293117       7.293117    6[1-(0),1-(0),6-(6,6),7-(1,6,30)]
    88       6.167024       6.167024       6.167024    6[1-(0),6-(1,1,1),6-(8,8),7-(1,6,30)]
    89       4.842813       4.842813       4.842813    6[6-(1,6,7),8-(30),8-(30)]
    90        6.49859        6.49859        6.49859    6[1-(0),1-(0),1-(0),6-(1,6,7)]
    91       3.702966       3.702966       3.702966    6[1-(0),6-(1,6),7-(6,30)]
    92        3.41246        3.41246        3.41246    6[1-(0),6-(1,7),6-(6,6)]
    93       4.175165       4.175165       4.175165    6[6-(1,1,7),6-(1,6),6-(1,6)]
    94       5.226321       5.226321       5.226321    6[1-(0),6-(1,7),6-(6,6)]
    95        5.48911        5.48911        5.48911    6[1-(0),6-(1,6),7-(6,30)]
    96       3.871315       3.871315       3.871315    6[1-(0),1-(0),6-(6,6),7-(1,6,30)]
    97       2.745222       2.745222       2.745222    6[1-(0),6-(1,1,1),6-(8,8),7-(1,6,30)]
    98       1.421012       1.421012       1.421012    6[6-(1,6,7),8-(30),8-(30)]
    99       3.076788       3.076788       3.076788    6[1-(0),1-(0),1-(0),6-(1,6,7)]
   100       5.413866       5.413866       5.413866    6[1-(0),6-(1,6),7-(6,30)]
   101       5.123361       5.123361       5.123361    6[1-(0),6-(1,7),6-(6,6)]
   102       5.886066       5.886066       5.886066    6[6-(1,1,7),6-(1,6),6-(1,6)]
   103       6.937222       6.937222       6.937222    6[1-(0),6-(1,7),6-(6,6)]
   104       7.200011       7.200011       7.200011    6[1-(0),6-(1,6),7-(6,30)]
   105       5.582216       5.582216       5.582216    6[1-(0),1-(0),6-(6,6),7-(1,6,30)]
   106       4.456123       4.456123       4.456123    6[1-(0),6-(1,1,1),6-(8,8),7-(1,6,30)]
   107       3.131913       3.131913       3.131913    6[6-(1,6,7),8-(30),8-(30)]
   108       4.787689       4.787689       4.787689    6[1-(0),1-(0),1-(0),6-(1,6,7)]
   109       1.992167       1.992167       1.992167    6[1-(0),6-(1,6),7-(6,30)]
   110       1.701662       1.701662       1.701662    6[1-(0),6-(1,7),6-(6,6)]
   111       2.464367       2.464367       2.464367    6[6-(1,1,7),6-(1,6),6-(1,6)]
   112       3.515523       3.515523       3.515523    6[1-(0),6-(1,7),6-(6,6)]
   113       3.778312       3.778312       3.778312    6[1-(0),6-(1,6),7-(6,30)]
   114       2.160517       2.160517       2.160517    6[1-(0),1-(0),6-(6,6),7-(1,6,30)]
   115       1.034424       1.034424       1.034424    6[1-(0),6-(1,1,1),6-(8,8),7-(1,6,30)]
   116       9.975413       9.975413       9.975413    6[6-(1,6,7),8-(30),8-(30)]
   117        1.36599        1.36599        1.36599    6[1-(0),1-(0),1-(0),6-(1,6,7)]
   118       8.835566       8.835566       8.835566    6[1-(0),6-(1,6),7-(6,30)]
   119        8.54506        8.54506        8.54506    6[1-(0),6-(1,7),6-(6,6)]
   120       9.307765       9.307765       9.307765    6[6-(1,1,7),6-(1,6),6-(1,6)]
   121       0.093721       0.093721       0.093721    6[1-(0),6-(1,7),6-(6,6)]
   122        0.35651        0.35651        0.35651    6[1-(0),6-(1,6),7-(6,30)]
   123       9.003915       9.003915       9.003915    6[1-(0),1-(0),6-(6,6),7-(1,6,30)]
   124       7.877822       7.877822       7.877822    6[1-(0),6-(1,1,1),6-(8,8),7-(1,6,30)]
   125       6.553612       6.553612       6.553612    6[6-(1,6,7),8-(30),8-(30)]
   126       8.209388       8.209388       8.209388    6[1-(0),1-(0),1-(0),6-(1,6,7)]
   127        0.37468        0.37468        0.37468    7[1-(0),6-(1,1,6),6-(1,6,6),30-(7,8,8,17)]
   128        1.30984        1.30984        1.30984    7[6-(1,6),6-(1,6),30-(7,8,8,17)]
   129       7.218181       7.218181       7.218181    7[1-(0),6-(1,1,6),6-(1,6,6),30-(7,8,8,17)]
   130        8.15334        8.15334        8.15334    7[6-(1,6),6-(1,6),30-(7,8,8,17)]
   131       3.796379       3.796379       3.796379    7[1-(0),6-(1,1,6),6-(1,6,6),30-(7,8,8,17)]
   132       4.731539       4.731539       4.731539    7[6-(1,6),6-(1,6),30-(7,8,8,17)]
   133        5.50728        5.50728        5.50728    7[1-(0),6-(1,1,6),6-(1,6,6),30-(7,8,8,17)]
   134        6.44244        6.44244        6.44244    7[6-(1,6),6-(1,6),30-(7,8,8,17)]
   135       2.085581       2.085581       2.085581    7[1-(0),6-(1,1,6),6-(1,6,6),30-(7,8,8,17)]
   136        3.02074        3.02074        3.02074    7[6-(1,6),6-(1,6),30-(7,8,8,17)]
   137       8.928979       8.928979       8.928979    7[1-(0),6-(1,1,6),6-(1,6,6),30-(7,8,8,17)]
   138       9.864139       9.864139       9.864139    7[6-(1,6),6-(1,6),30-(7,8,8,17)]
   139      -0.030796      -0.030796      -0.030796    17[30-(7,7,8,8)]
   140       6.812705       6.812705       6.812705    17[30-(7,7,8,8)]
   141       3.390904       3.390904       3.390904    17[30-(7,7,8,8)]
   142       5.101804       5.101804       5.101804    17[30-(7,7,8,8)]
   143       1.680105       1.680105       1.680105    17[30-(7,7,8,8)]
   144       8.523504       8.523504       8.523504    17[30-(7,7,8,8)]
   145       7.226701       7.226701       7.226701    8[6-(6,8),30-(7,7,8,17)]
   146       8.308653       8.308653       8.308653    8[6-(6,8),30-(7,7,8,17)]
   147       3.805002       3.805002       3.805002    8[6-(6,8),30-(7,7,8,17)]
   148       4.886954       4.886954       4.886954    8[6-(6,8),30-(7,7,8,17)]
   149         0.3832         0.3832         0.3832    8[6-(6,8),30-(7,7,8,17)]
   150       1.465152       1.465152       1.465152    8[6-(6,8),30-(7,7,8,17)]
   151       2.094101       2.094101       2.094101    8[6-(6,8),30-(7,7,8,17)]
   152       3.176053       3.176053       3.176053    8[6-(6,8),30-(7,7,8,17)]
   153       8.937602       8.937602       8.937602    8[6-(6,8),30-(7,7,8,17)]
   154      10.019554      10.019554      10.019554    8[6-(6,8),30-(7,7,8,17)]
   155         5.5158         5.5158         5.5158    8[6-(6,8),30-(7,7,8,17)]
   156       6.597752       6.597752       6.597752    8[6-(6,8),30-(7,7,8,17)]
