# Supplementary material for: A collection of forcefield precursors for metal–organic frameworks
Source: RSC Adv. 2019 Nov 13;9(63):36492–507. doi: 10.1039/c9ra07327b (PMC9075174; doi:10.1039/c9ra07327b)
Supplement: RA-009-C9RA07327B-s171 [file RA-009-C9RA07327B-s171.txt]

BEPNIV_clean

10.148600    0.000000    0.000000
0.000000    17.580600    0.000000
0.000000    -8.790300    15.225246

     1       9.744483       9.744483       9.744483    30[7-(6,6),7-(6,6),8-(6),8-(6)]
     2        6.36165        6.36165        6.36165    30[7-(6,6),7-(6,6),8-(6),8-(6)]
     3       2.978716       2.978716       2.978716    30[7-(6,6),7-(6,6),8-(6),8-(6)]
     4       4.670183       4.670183       4.670183    30[7-(6,6),7-(6,6),8-(6),8-(6)]
     5        1.28735        1.28735        1.28735    30[7-(6,6),7-(6,6),8-(6),8-(6)]
     6       8.053016       8.053016       8.053016    30[7-(6,6),7-(6,6),8-(6),8-(6)]
     7       0.169482       0.169482       0.169482    1[6-(6,7)]
     8       6.830008       6.830008       6.830008    1[6-(6,7)]
     9       0.676912       0.676912       0.676912    1[6-(6,6)]
    10       7.335408       7.335408       7.335408    1[6-(6,6)]
    11       9.661467       9.661467       9.661467    1[6-(1,1,6)]
    12       0.615005       0.615005       0.615005    1[6-(1,1,6)]
    13       9.345846       9.345846       9.345846    1[6-(1,1,6)]
    14       8.838416       8.838416       8.838416    1[6-(1,6,7)]
    15       0.214135       0.214135       0.214135    1[6-(1,6,7)]
    16       0.555128       0.555128       0.555128    1[6-(6,6,7)]
    17       6.935249       6.935249       6.935249    1[6-(6,7)]
    18       3.447175       3.447175       3.447175    1[6-(6,7)]
    19       7.442679       7.442679       7.442679    1[6-(6,6)]
    20       3.952575       3.952575       3.952575    1[6-(6,6)]
    21       6.278634       6.278634       6.278634    1[6-(1,1,6)]
    22       7.380772       7.380772       7.380772    1[6-(1,1,6)]
    23       5.963013       5.963013       5.963013    1[6-(1,1,6)]
    24       5.455583       5.455583       5.455583    1[6-(1,6,7)]
    25       6.979903       6.979903       6.979903    1[6-(1,6,7)]
    26       7.320896       7.320896       7.320896    1[6-(6,6,7)]
    27       3.552314       3.552314       3.552314    1[6-(6,7)]
    28       0.064241       0.064241       0.064241    1[6-(6,7)]
    29       4.059744       4.059744       4.059744    1[6-(6,6)]
    30       0.569641       0.569641       0.569641    1[6-(6,6)]
    31         2.8957         2.8957         2.8957    1[6-(1,1,6)]
    32       3.997838       3.997838       3.997838    1[6-(1,1,6)]
    33       2.580079       2.580079       2.580079    1[6-(1,1,6)]
    34       2.072649       2.072649       2.072649    1[6-(1,6,7)]
    35       3.596968       3.596968       3.596968    1[6-(1,6,7)]
    36       3.937961       3.937961       3.937961    1[6-(6,6,7)]
    37       5.243782       5.243782       5.243782    1[6-(6,7)]
    38       1.755708       1.755708       1.755708    1[6-(6,7)]
    39       5.751212       5.751212       5.751212    1[6-(6,6)]
    40       2.261108       2.261108       2.261108    1[6-(6,6)]
    41       4.587167       4.587167       4.587167    1[6-(1,1,6)]
    42       5.689305       5.689305       5.689305    1[6-(1,1,6)]
    43       4.271546       4.271546       4.271546    1[6-(1,1,6)]
    44       3.764116       3.764116       3.764116    1[6-(1,6,7)]
    45       5.288435       5.288435       5.288435    1[6-(1,6,7)]
    46       5.629428       5.629428       5.629428    1[6-(6,6,7)]
    47       1.860949       1.860949       1.860949    1[6-(6,7)]
    48       8.521475       8.521475       8.521475    1[6-(6,7)]
    49       2.368379       2.368379       2.368379    1[6-(6,6)]
    50       9.026875       9.026875       9.026875    1[6-(6,6)]
    51       1.204334       1.204334       1.204334    1[6-(1,1,6)]
    52       2.306472       2.306472       2.306472    1[6-(1,1,6)]
    53       0.888713       0.888713       0.888713    1[6-(1,1,6)]
    54       0.381283       0.381283       0.381283    1[6-(1,6,7)]
    55       1.905603       1.905603       1.905603    1[6-(1,6,7)]
    56       2.246596       2.246596       2.246596    1[6-(6,6,7)]
    57       8.626614       8.626614       8.626614    1[6-(6,7)]
    58       5.138541       5.138541       5.138541    1[6-(6,7)]
    59       9.134044       9.134044       9.134044    1[6-(6,6)]
    60       5.643941       5.643941       5.643941    1[6-(6,6)]
    61           7.97           7.97           7.97    1[6-(1,1,6)]
    62       9.072138       9.072138       9.072138    1[6-(1,1,6)]
    63       7.654379       7.654379       7.654379    1[6-(1,1,6)]
    64       7.146949       7.146949       7.146949    1[6-(1,6,7)]
    65       8.671268       8.671268       8.671268    1[6-(1,6,7)]
    66       9.012261       9.012261       9.012261    1[6-(6,6,7)]
    67       9.705106       9.705106       9.705106    6[1-(0),6-(1,6),7-(6,30)]
    68       7.652044       7.652044       7.652044    6[1-(0),6-(1,6),7-(6,30)]
    69      10.011594      10.011594      10.011594    6[1-(0),6-(1,7),6-(6,6)]
    70       9.136785       9.136785       9.136785    6[6-(1,1,7),6-(1,6),6-(1,6)]
    71       7.944324       7.944324       7.944324    6[1-(0),6-(1,7),6-(6,6)]
    72      10.023772      10.023772      10.023772    6[1-(0),1-(0),1-(0),6-(1,6,7)]
    73       1.621746       1.621746       1.621746    6[6-(1,6,7),8-(30),8-(30)]
    74       9.487926       9.487926       9.487926    6[1-(0),1-(0),6-(6,6),7-(6,30)]
    75       0.358246       0.358246       0.358246    6[1-(0),6-(1,1,1),6-(8,8),7-(6,30)]
    76       6.322273       6.322273       6.322273    6[1-(0),6-(1,6),7-(6,30)]
    77       4.269212       4.269212       4.269212    6[1-(0),6-(1,6),7-(6,30)]
    78       6.628761       6.628761       6.628761    6[1-(0),6-(1,7),6-(6,6)]
    79       5.753952       5.753952       5.753952    6[6-(1,1,7),6-(1,6),6-(1,6)]
    80       4.561491       4.561491       4.561491    6[1-(0),6-(1,7),6-(6,6)]
    81       6.640939       6.640939       6.640939    6[1-(0),1-(0),1-(0),6-(1,6,7)]
    82       8.387513       8.387513       8.387513    6[6-(1,6,7),8-(30),8-(30)]
    83       6.105093       6.105093       6.105093    6[1-(0),1-(0),6-(6,6),7-(6,30)]
    84       7.124013       7.124013       7.124013    6[1-(0),6-(1,1,1),6-(8,8),7-(6,30)]
    85       2.939339       2.939339       2.939339    6[1-(0),6-(1,6),7-(6,30)]
    86       0.886277       0.886277       0.886277    6[1-(0),6-(1,6),7-(6,30)]
    87       3.245827       3.245827       3.245827    6[1-(0),6-(1,7),6-(6,6)]
    88       2.371017       2.371017       2.371017    6[6-(1,1,7),6-(1,6),6-(1,6)]
    89       1.178557       1.178557       1.178557    6[1-(0),6-(1,7),6-(6,6)]
    90       3.258005       3.258005       3.258005    6[1-(0),1-(0),1-(0),6-(1,6,7)]
    91       5.004579       5.004579       5.004579    6[6-(1,6,7),8-(30),8-(30)]
    92       2.722159       2.722159       2.722159    6[1-(0),1-(0),6-(6,6),7-(6,30)]
    93       3.741078       3.741078       3.741078    6[1-(0),6-(1,1,1),6-(8,8),7-(6,30)]
    94       4.630806       4.630806       4.630806    6[1-(0),6-(1,6),7-(6,30)]
    95       2.577744       2.577744       2.577744    6[1-(0),6-(1,6),7-(6,30)]
    96       4.937294       4.937294       4.937294    6[1-(0),6-(1,7),6-(6,6)]
    97       4.062485       4.062485       4.062485    6[6-(1,1,7),6-(1,6),6-(1,6)]
    98       2.870024       2.870024       2.870024    6[1-(0),6-(1,7),6-(6,6)]
    99       4.949472       4.949472       4.949472    6[1-(0),1-(0),1-(0),6-(1,6,7)]
   100       6.696046       6.696046       6.696046    6[6-(1,6,7),8-(30),8-(30)]
   101       4.413626       4.413626       4.413626    6[1-(0),1-(0),6-(6,6),7-(6,30)]
   102       5.432546       5.432546       5.432546    6[1-(0),6-(1,1,1),6-(8,8),7-(6,30)]
   103       1.247973       1.247973       1.247973    6[1-(0),6-(1,6),7-(6,30)]
   104       9.343512       9.343512       9.343512    6[1-(0),6-(1,6),7-(6,30)]
   105       1.554461       1.554461       1.554461    6[1-(0),6-(1,7),6-(6,6)]
   106       0.679652       0.679652       0.679652    6[6-(1,1,7),6-(1,6),6-(1,6)]
   107       9.635791       9.635791       9.635791    6[1-(0),6-(1,7),6-(6,6)]
   108       1.566639       1.566639       1.566639    6[1-(0),1-(0),1-(0),6-(1,6,7)]
   109       3.313213       3.313213       3.313213    6[6-(1,6,7),8-(30),8-(30)]
   110       1.030793       1.030793       1.030793    6[1-(0),1-(0),6-(6,6),7-(6,30)]
   111       2.049713       2.049713       2.049713    6[1-(0),6-(1,1,1),6-(8,8),7-(6,30)]
   112       8.013639       8.013639       8.013639    6[1-(0),6-(1,6),7-(6,30)]
   113       5.960577       5.960577       5.960577    6[1-(0),6-(1,6),7-(6,30)]
   114       8.320127       8.320127       8.320127    6[1-(0),6-(1,7),6-(6,6)]
   115       7.445317       7.445317       7.445317    6[6-(1,1,7),6-(1,6),6-(1,6)]
   116       6.252857       6.252857       6.252857    6[1-(0),6-(1,7),6-(6,6)]
   117       8.332305       8.332305       8.332305    6[1-(0),1-(0),1-(0),6-(1,6,7)]
   118      10.078879      10.078879      10.078879    6[6-(1,6,7),8-(30),8-(30)]
   119       7.796459       7.796459       7.796459    6[1-(0),1-(0),6-(6,6),7-(6,30)]
   120       8.815378       8.815378       8.815378    6[1-(0),6-(1,1,1),6-(8,8),7-(6,30)]
   121       9.488941       9.488941       9.488941    7[6-(1,1,6),6-(1,6,6),30-(7,8,8)]
   122       8.524824       8.524824       8.524824    7[6-(1,6),6-(1,6),30-(7,8,8)]
   123       6.106108       6.106108       6.106108    7[6-(1,1,6),6-(1,6,6),30-(7,8,8)]
   124       5.141991       5.141991       5.141991    7[6-(1,6),6-(1,6),30-(7,8,8)]
   125       2.723174       2.723174       2.723174    7[6-(1,1,6),6-(1,6,6),30-(7,8,8)]
   126       1.759057       1.759057       1.759057    7[6-(1,6),6-(1,6),30-(7,8,8)]
   127       4.414641       4.414641       4.414641    7[6-(1,1,6),6-(1,6,6),30-(7,8,8)]
   128       3.450524       3.450524       3.450524    7[6-(1,6),6-(1,6),30-(7,8,8)]
   129       1.031808       1.031808       1.031808    7[6-(1,1,6),6-(1,6,6),30-(7,8,8)]
   130       0.067691       0.067691       0.067691    7[6-(1,6),6-(1,6),30-(7,8,8)]
   131       7.797474       7.797474       7.797474    7[6-(1,1,6),6-(1,6,6),30-(7,8,8)]
   132       6.833357       6.833357       6.833357    7[6-(1,6),6-(1,6),30-(7,8,8)]
   133       1.568974       1.568974       1.568974    8[6-(6,8),30-(7,7,8)]
   134       2.675171       2.675171       2.675171    8[6-(6,8),30-(7,7,8)]
   135       8.334741       8.334741       8.334741    8[6-(6,8),30-(7,7,8)]
   136       9.440938       9.440938       9.440938    8[6-(6,8),30-(7,7,8)]
   137       4.951806       4.951806       4.951806    8[6-(6,8),30-(7,7,8)]
   138       6.058004       6.058004       6.058004    8[6-(6,8),30-(7,7,8)]
   139       6.643274       6.643274       6.643274    8[6-(6,8),30-(7,7,8)]
   140       7.749471       7.749471       7.749471    8[6-(6,8),30-(7,7,8)]
   141       3.260441       3.260441       3.260441    8[6-(6,8),30-(7,7,8)]
   142       4.366638       4.366638       4.366638    8[6-(6,8),30-(7,7,8)]
   143      10.026106      10.026106      10.026106    8[6-(6,8),30-(7,7,8)]
   144       0.983704       0.983704       0.983704    8[6-(6,8),30-(7,7,8)]
