# Supplementary material for: A collection of forcefield precursors for metal–organic frameworks
Source: RSC Adv. 2019 Nov 13;9(63):36492–507. doi: 10.1039/c9ra07327b (PMC9075174; doi:10.1039/c9ra07327b)
Supplement: RA-009-C9RA07327B-s172 [file RA-009-C9RA07327B-s172.txt]

BEPNOB_clean

10.171600    0.000000    0.000000
0.000000    17.591100    0.000000
0.000000    -8.795550    15.234339

     1       8.813285       8.813285       8.813285    30[7-(6,6),7-(6,6),8-(6),8-(6)]
     2       5.422785       5.422785       5.422785    30[7-(6,6),7-(6,6),8-(6),8-(6)]
     3       2.032184       2.032184       2.032184    30[7-(6,6),7-(6,6),8-(6),8-(6)]
     4       3.727485       3.727485       3.727485    30[7-(6,6),7-(6,6),8-(6),8-(6)]
     5       0.336985       0.336985       0.336985    30[7-(6,6),7-(6,6),8-(6),8-(6)]
     6       7.117984       7.117984       7.117984    30[7-(6,6),7-(6,6),8-(6),8-(6)]
     7       5.932077       5.932077       5.932077    1[6-(6,7)]
     8       9.426022       9.426022       9.426022    1[6-(6,7)]
     9       8.018272       8.018272       8.018272    1[6-(1,6,7)]
    10       9.526721       9.526721       9.526721    1[6-(1,6,7)]
    11       9.790165       9.790165       9.790165    1[6-(6,6,7)]
    12       9.929516       9.929516       9.929516    1[6-(6,6)]
    13       6.391833       6.391833       6.391833    1[6-(6,6)]
    14       8.140331       8.140331       8.140331    1[6-(1,1,6)]
    15       9.565373       9.565373       9.565373    1[6-(1,1,6)]
    16       9.172749       9.172749       9.172749    1[6-(1,1,6)]
    17       2.541578       2.541578       2.541578    1[6-(6,7)]
    18       6.035522       6.035522       6.035522    1[6-(6,7)]
    19       4.627773       4.627773       4.627773    1[6-(1,6,7)]
    20       6.136221       6.136221       6.136221    1[6-(1,6,7)]
    21       6.399666       6.399666       6.399666    1[6-(6,6,7)]
    22       6.539016       6.539016       6.539016    1[6-(6,6)]
    23       3.001334       3.001334       3.001334    1[6-(6,6)]
    24       4.749832       4.749832       4.749832    1[6-(1,1,6)]
    25       6.174873       6.174873       6.174873    1[6-(1,1,6)]
    26       5.782249       5.782249       5.782249    1[6-(1,1,6)]
    27       9.322577       9.322577       9.322577    1[6-(6,7)]
    28       2.644921       2.644921       2.644921    1[6-(6,7)]
    29       1.237172       1.237172       1.237172    1[6-(1,6,7)]
    30        2.74562        2.74562        2.74562    1[6-(1,6,7)]
    31       3.009064       3.009064       3.009064    1[6-(6,6,7)]
    32       3.148415       3.148415       3.148415    1[6-(6,6)]
    33       9.782333       9.782333       9.782333    1[6-(6,6)]
    34       1.359231       1.359231       1.359231    1[6-(1,1,6)]
    35       2.784272       2.784272       2.784272    1[6-(1,1,6)]
    36       2.391648       2.391648       2.391648    1[6-(1,1,6)]
    37       0.846277       0.846277       0.846277    1[6-(6,7)]
    38       4.340222       4.340222       4.340222    1[6-(6,7)]
    39       2.932472       2.932472       2.932472    1[6-(1,6,7)]
    40       4.440921       4.440921       4.440921    1[6-(1,6,7)]
    41       4.704365       4.704365       4.704365    1[6-(6,6,7)]
    42       4.843716       4.843716       4.843716    1[6-(6,6)]
    43       1.306033       1.306033       1.306033    1[6-(6,6)]
    44       3.054531       3.054531       3.054531    1[6-(1,1,6)]
    45       4.479573       4.479573       4.479573    1[6-(1,1,6)]
    46       4.086949       4.086949       4.086949    1[6-(1,1,6)]
    47       7.627378       7.627378       7.627378    1[6-(6,7)]
    48       0.949722       0.949722       0.949722    1[6-(6,7)]
    49       9.713573       9.713573       9.713573    1[6-(1,6,7)]
    50       1.050421       1.050421       1.050421    1[6-(1,6,7)]
    51       1.313866       1.313866       1.313866    1[6-(6,6,7)]
    52       1.453216       1.453216       1.453216    1[6-(6,6)]
    53       8.087134       8.087134       8.087134    1[6-(6,6)]
    54       9.835632       9.835632       9.835632    1[6-(1,1,6)]
    55       1.089073       1.089073       1.089073    1[6-(1,1,6)]
    56       0.696449       0.696449       0.696449    1[6-(1,1,6)]
    57       4.236777       4.236777       4.236777    1[6-(6,7)]
    58       7.730721       7.730721       7.730721    1[6-(6,7)]
    59       6.322972       6.322972       6.322972    1[6-(1,6,7)]
    60        7.83142        7.83142        7.83142    1[6-(1,6,7)]
    61       8.094864       8.094864       8.094864    1[6-(6,6,7)]
    62       8.234215       8.234215       8.234215    1[6-(6,6)]
    63       4.696533       4.696533       4.696533    1[6-(6,6)]
    64       6.445031       6.445031       6.445031    1[6-(1,1,6)]
    65       7.870072       7.870072       7.870072    1[6-(1,1,6)]
    66       7.477448       7.477448       7.477448    1[6-(1,1,6)]
    67       6.739702       6.739702       6.739702    6[1-(0),6-(1,6),7-(6,30)]
    68        8.80352        8.80352        8.80352    6[1-(0),6-(1,6),7-(6,30)]
    69       8.632637       8.632637       8.632637    6[1-(0),1-(0),6-(6,6),7-(6,30)]
    70       9.582664       9.582664       9.582664    6[1-(0),6-(1,1,1),6-(8,8),7-(6,30)]
    71       9.117822       9.117822       9.117822    6[1-(0),6-(1,7),6-(6,6)]
    72       0.681497       0.681497       0.681497    6[6-(1,6,7),8-(30),8-(30)]
    73       7.034679       7.034679       7.034679    6[1-(0),6-(1,7),6-(6,6)]
    74       8.253236       8.253236       8.253236    6[6-(1,1,7),6-(1,6),6-(1,6)]
    75       9.068999       9.068999       9.068999    6[1-(0),1-(0),1-(0),6-(1,6,7)]
    76       3.349203       3.349203       3.349203    6[1-(0),6-(1,6),7-(6,30)]
    77        5.41302        5.41302        5.41302    6[1-(0),6-(1,6),7-(6,30)]
    78       5.242137       5.242137       5.242137    6[1-(0),1-(0),6-(6,6),7-(6,30)]
    79       6.192165       6.192165       6.192165    6[1-(0),6-(1,1,1),6-(8,8),7-(6,30)]
    80       5.727323       5.727323       5.727323    6[1-(0),6-(1,7),6-(6,6)]
    81       7.462598       7.462598       7.462598    6[6-(1,6,7),8-(30),8-(30)]
    82       3.644179       3.644179       3.644179    6[1-(0),6-(1,7),6-(6,6)]
    83       4.862737       4.862737       4.862737    6[6-(1,1,7),6-(1,6),6-(1,6)]
    84       5.678499       5.678499       5.678499    6[1-(0),1-(0),1-(0),6-(1,6,7)]
    85      10.130202      10.130202      10.130202    6[1-(0),6-(1,6),7-(6,30)]
    86       2.022419       2.022419       2.022419    6[1-(0),6-(1,6),7-(6,30)]
    87       1.851536       1.851536       1.851536    6[1-(0),1-(0),6-(6,6),7-(6,30)]
    88       2.801564       2.801564       2.801564    6[1-(0),6-(1,1,1),6-(8,8),7-(6,30)]
    89       2.336722       2.336722       2.336722    6[1-(0),6-(1,7),6-(6,6)]
    90       4.071997       4.071997       4.071997    6[6-(1,6,7),8-(30),8-(30)]
    91       0.253578       0.253578       0.253578    6[1-(0),6-(1,7),6-(6,6)]
    92       1.472136       1.472136       1.472136    6[6-(1,1,7),6-(1,6),6-(1,6)]
    93       2.287898       2.287898       2.287898    6[1-(0),1-(0),1-(0),6-(1,6,7)]
    94       1.653902       1.653902       1.653902    6[1-(0),6-(1,6),7-(6,30)]
    95        3.71772        3.71772        3.71772    6[1-(0),6-(1,6),7-(6,30)]
    96       3.546837       3.546837       3.546837    6[1-(0),1-(0),6-(6,6),7-(6,30)]
    97       4.496864       4.496864       4.496864    6[1-(0),6-(1,1,1),6-(8,8),7-(6,30)]
    98       4.032022       4.032022       4.032022    6[1-(0),6-(1,7),6-(6,6)]
    99       5.767297       5.767297       5.767297    6[6-(1,6,7),8-(30),8-(30)]
   100       1.948879       1.948879       1.948879    6[1-(0),6-(1,7),6-(6,6)]
   101       3.167436       3.167436       3.167436    6[6-(1,1,7),6-(1,6),6-(1,6)]
   102       3.983199       3.983199       3.983199    6[1-(0),1-(0),1-(0),6-(1,6,7)]
   103       8.435003       8.435003       8.435003    6[1-(0),6-(1,6),7-(6,30)]
   104        0.32722        0.32722        0.32722    6[1-(0),6-(1,6),7-(6,30)]
   105       0.156337       0.156337       0.156337    6[1-(0),1-(0),6-(6,6),7-(6,30)]
   106       1.106365       1.106365       1.106365    6[1-(0),6-(1,1,1),6-(8,8),7-(6,30)]
   107       0.641523       0.641523       0.641523    6[1-(0),6-(1,7),6-(6,6)]
   108       2.376798       2.376798       2.376798    6[6-(1,6,7),8-(30),8-(30)]
   109       8.729979       8.729979       8.729979    6[1-(0),6-(1,7),6-(6,6)]
   110       9.948537       9.948537       9.948537    6[6-(1,1,7),6-(1,6),6-(1,6)]
   111       0.592699       0.592699       0.592699    6[1-(0),1-(0),1-(0),6-(1,6,7)]
   112       5.044402       5.044402       5.044402    6[1-(0),6-(1,6),7-(6,30)]
   113       7.108219       7.108219       7.108219    6[1-(0),6-(1,6),7-(6,30)]
   114       6.937336       6.937336       6.937336    6[1-(0),1-(0),6-(6,6),7-(6,30)]
   115       7.887364       7.887364       7.887364    6[1-(0),6-(1,1,1),6-(8,8),7-(6,30)]
   116       7.422522       7.422522       7.422522    6[1-(0),6-(1,7),6-(6,6)]
   117       9.157797       9.157797       9.157797    6[6-(1,6,7),8-(30),8-(30)]
   118       5.339378       5.339378       5.339378    6[1-(0),6-(1,7),6-(6,6)]
   119       6.557936       6.557936       6.557936    6[6-(1,1,7),6-(1,6),6-(1,6)]
   120       7.373698       7.373698       7.373698    6[1-(0),1-(0),1-(0),6-(1,6,7)]
   121        8.58483        8.58483        8.58483    7[6-(1,1,6),6-(1,6,6),30-(7,8,8)]
   122       7.609374       7.609374       7.609374    7[6-(1,6),6-(1,6),30-(7,8,8)]
   123       5.194331       5.194331       5.194331    7[6-(1,1,6),6-(1,6,6),30-(7,8,8)]
   124       4.218875       4.218875       4.218875    7[6-(1,6),6-(1,6),30-(7,8,8)]
   125        1.80373        1.80373        1.80373    7[6-(1,1,6),6-(1,6,6),30-(7,8,8)]
   126       0.828273       0.828273       0.828273    7[6-(1,6),6-(1,6),30-(7,8,8)]
   127        3.49903        3.49903        3.49903    7[6-(1,1,6),6-(1,6,6),30-(7,8,8)]
   128       2.523574       2.523574       2.523574    7[6-(1,6),6-(1,6),30-(7,8,8)]
   129       0.108531       0.108531       0.108531    7[6-(1,1,6),6-(1,6,6),30-(7,8,8)]
   130       9.304675       9.304675       9.304675    7[6-(1,6),6-(1,6),30-(7,8,8)]
   131        6.88953        6.88953        6.88953    7[6-(1,1,6),6-(1,6,6),30-(7,8,8)]
   132       5.914073       5.914073       5.914073    7[6-(1,6),6-(1,6),30-(7,8,8)]
   133       0.618433       0.618433       0.618433    8[6-(6,8),30-(7,7,8)]
   134       1.731206       1.731206       1.731206    8[6-(6,8),30-(7,7,8)]
   135       7.399534       7.399534       7.399534    8[6-(6,8),30-(7,7,8)]
   136       8.512307       8.512307       8.512307    8[6-(6,8),30-(7,7,8)]
   137       4.008933       4.008933       4.008933    8[6-(6,8),30-(7,7,8)]
   138       5.121706       5.121706       5.121706    8[6-(6,8),30-(7,7,8)]
   139       5.704233       5.704233       5.704233    8[6-(6,8),30-(7,7,8)]
   140       6.817006       6.817006       6.817006    8[6-(6,8),30-(7,7,8)]
   141       2.313734       2.313734       2.313734    8[6-(6,8),30-(7,7,8)]
   142       3.426507       3.426507       3.426507    8[6-(6,8),30-(7,7,8)]
   143       9.094733       9.094733       9.094733    8[6-(6,8),30-(7,7,8)]
   144       0.035906       0.035906       0.035906    8[6-(6,8),30-(7,7,8)]
