# Supplementary material for: A collection of forcefield precursors for metal–organic frameworks
Source: RSC Adv. 2019 Nov 13;9(63):36492–507. doi: 10.1039/c9ra07327b (PMC9075174; doi:10.1039/c9ra07327b)
Supplement: RA-009-C9RA07327B-s173 [file RA-009-C9RA07327B-s173.txt]

BEPNUH_clean

10.171600    0.000000    0.000000
0.000000    17.744000    0.000000
0.000000    -8.872000    15.366755

     1       8.830068       8.830068       8.830068    30[7-(1,6,6),7-(6,6),8-(6),8-(6),35-(0)]
     2       5.439568       5.439568       5.439568    30[7-(1,6,6),7-(6,6),8-(6),8-(6),35-(0)]
     3       2.048967       2.048967       2.048967    30[7-(1,6,6),7-(6,6),8-(6),8-(6),35-(0)]
     4       3.744268       3.744268       3.744268    30[7-(1,6,6),7-(6,6),8-(6),8-(6),35-(0)]
     5       0.353768       0.353768       0.353768    30[7-(1,6,6),7-(6,6),8-(6),8-(6),35-(0)]
     6       7.134767       7.134767       7.134767    30[7-(1,6,6),7-(6,6),8-(6),8-(6),35-(0)]
     7       9.860349       9.860349       9.860349    1[7-(6,6,30)]
     8       9.603008       9.603008       9.603008    1[6-(1,6,7)]
     9       8.092525       8.092525       8.092525    1[6-(1,6,7)]
    10       7.846372       7.846372       7.846372    1[6-(6,6,7)]
    11       8.276631       8.276631       8.276631    1[6-(6,7)]
    12       0.935787       0.935787       0.935787    1[6-(6,6)]
    13       7.659215       7.659215       7.659215    1[6-(6,6)]
    14       1.466745       1.466745       1.466745    1[6-(6,7)]
    15       9.377198       9.377198       9.377198    1[6-(1,1,6)]
    16       7.906385       7.906385       7.906385    1[6-(1,1,6)]
    17       8.727233       8.727233       8.727233    1[6-(1,1,6)]
    18        6.46985        6.46985        6.46985    1[7-(6,6,30)]
    19       6.212508       6.212508       6.212508    1[6-(1,6,7)]
    20       4.702026       4.702026       4.702026    1[6-(1,6,7)]
    21       4.455873       4.455873       4.455873    1[6-(6,6,7)]
    22       4.886131       4.886131       4.886131    1[6-(6,7)]
    23       7.716888       7.716888       7.716888    1[6-(6,6)]
    24       4.268715       4.268715       4.268715    1[6-(6,6)]
    25       8.247845       8.247845       8.247845    1[6-(6,7)]
    26       5.986699       5.986699       5.986699    1[6-(1,1,6)]
    27       4.515885       4.515885       4.515885    1[6-(1,1,6)]
    28       5.336733       5.336733       5.336733    1[6-(1,1,6)]
    29       3.079248       3.079248       3.079248    1[7-(6,6,30)]
    30       2.821907       2.821907       2.821907    1[6-(1,6,7)]
    31       1.311424       1.311424       1.311424    1[6-(1,6,7)]
    32       1.065272       1.065272       1.065272    1[6-(6,6,7)]
    33        1.49553        1.49553        1.49553    1[6-(6,7)]
    34       4.326287       4.326287       4.326287    1[6-(6,6)]
    35       0.878114       0.878114       0.878114    1[6-(6,6)]
    36       4.857244       4.857244       4.857244    1[6-(6,7)]
    37       2.596097       2.596097       2.596097    1[6-(1,1,6)]
    38       1.125284       1.125284       1.125284    1[6-(1,1,6)]
    39       1.946132       1.946132       1.946132    1[6-(1,1,6)]
    40       4.774549       4.774549       4.774549    1[7-(6,6,30)]
    41       4.517208       4.517208       4.517208    1[6-(1,6,7)]
    42       3.006725       3.006725       3.006725    1[6-(1,6,7)]
    43       2.760572       2.760572       2.760572    1[6-(6,6,7)]
    44       3.190831       3.190831       3.190831    1[6-(6,7)]
    45       6.021587       6.021587       6.021587    1[6-(6,6)]
    46       2.573415       2.573415       2.573415    1[6-(6,6)]
    47       6.552545       6.552545       6.552545    1[6-(6,7)]
    48       4.291398       4.291398       4.291398    1[6-(1,1,6)]
    49       2.820585       2.820585       2.820585    1[6-(1,1,6)]
    50       3.641433       3.641433       3.641433    1[6-(1,1,6)]
    51        1.38405        1.38405        1.38405    1[7-(6,6,30)]
    52       1.126708       1.126708       1.126708    1[6-(1,6,7)]
    53       9.787826       9.787826       9.787826    1[6-(1,6,7)]
    54       9.541673       9.541673       9.541673    1[6-(6,6,7)]
    55       9.971931       9.971931       9.971931    1[6-(6,7)]
    56       2.631088       2.631088       2.631088    1[6-(6,6)]
    57       9.354515       9.354515       9.354515    1[6-(6,6)]
    58       3.162045       3.162045       3.162045    1[6-(6,7)]
    59       0.900899       0.900899       0.900899    1[6-(1,1,6)]
    60       9.601685       9.601685       9.601685    1[6-(1,1,6)]
    61       0.250933       0.250933       0.250933    1[6-(1,1,6)]
    62       8.165048       8.165048       8.165048    1[7-(6,6,30)]
    63       7.907707       7.907707       7.907707    1[6-(1,6,7)]
    64       6.397224       6.397224       6.397224    1[6-(1,6,7)]
    65       6.151072       6.151072       6.151072    1[6-(6,6,7)]
    66        6.58133        6.58133        6.58133    1[6-(6,7)]
    67       9.412087       9.412087       9.412087    1[6-(6,6)]
    68       5.963914       5.963914       5.963914    1[6-(6,6)]
    69       9.943044       9.943044       9.943044    1[6-(6,7)]
    70       7.681897       7.681897       7.681897    1[6-(1,1,6)]
    71       6.211084       6.211084       6.211084    1[6-(1,1,6)]
    72       7.031932       7.031932       7.031932    1[6-(1,1,6)]
    73       9.331426       9.331426       9.331426    6[6-(1,1,7),6-(1,6),6-(1,6)]
    74        6.75496        6.75496        6.75496    6[6-(1,6,7),8-(30),8-(30)]
    75       8.985591       8.985591       8.985591    6[1-(0),1-(0),6-(6,6),7-(1,6,30)]
    76       8.039633       8.039633       8.039633    6[1-(0),6-(1,1,1),6-(8,8),7-(1,6,30)]
    77       8.850309       8.850309       8.850309    6[1-(0),6-(1,6),7-(6,30)]
    78       0.333628       0.333628       0.333628    6[1-(0),6-(1,7),6-(6,6)]
    79       8.470908       8.470908       8.470908    6[1-(0),6-(1,7),6-(6,6)]
    80       0.654034       0.654034       0.654034    6[1-(0),6-(1,6),7-(6,30)]
    81       8.561436       8.561436       8.561436    6[1-(0),1-(0),1-(0),6-(1,6,7)]
    82       5.940926       5.940926       5.940926    6[6-(1,1,7),6-(1,6),6-(1,6)]
    83        3.36446        3.36446        3.36446    6[6-(1,6,7),8-(30),8-(30)]
    84       5.595092       5.595092       5.595092    6[1-(0),1-(0),6-(6,6),7-(1,6,30)]
    85       4.649133       4.649133       4.649133    6[1-(0),6-(1,1,1),6-(8,8),7-(1,6,30)]
    86        5.45981        5.45981        5.45981    6[1-(0),6-(1,6),7-(6,30)]
    87       7.114729       7.114729       7.114729    6[1-(0),6-(1,7),6-(6,6)]
    88       5.080409       5.080409       5.080409    6[1-(0),6-(1,7),6-(6,6)]
    89       7.435134       7.435134       7.435134    6[1-(0),6-(1,6),7-(6,30)]
    90       5.170936       5.170936       5.170936    6[1-(0),1-(0),1-(0),6-(1,6,7)]
    91       2.550325       2.550325       2.550325    6[6-(1,1,7),6-(1,6),6-(1,6)]
    92      -0.026141      -0.026141      -0.026141    6[6-(1,6,7),8-(30),8-(30)]
    93       2.204491       2.204491       2.204491    6[1-(0),1-(0),6-(6,6),7-(1,6,30)]
    94       1.258532       1.258532       1.258532    6[1-(0),6-(1,1,1),6-(8,8),7-(1,6,30)]
    95       2.069209       2.069209       2.069209    6[1-(0),6-(1,6),7-(6,30)]
    96       3.724128       3.724128       3.724128    6[1-(0),6-(1,7),6-(6,6)]
    97       1.689808       1.689808       1.689808    6[1-(0),6-(1,7),6-(6,6)]
    98       4.044533       4.044533       4.044533    6[1-(0),6-(1,6),7-(6,30)]
    99       1.780335       1.780335       1.780335    6[1-(0),1-(0),1-(0),6-(1,6,7)]
   100       4.245626       4.245626       4.245626    6[6-(1,1,7),6-(1,6),6-(1,6)]
   101        1.66916        1.66916        1.66916    6[6-(1,6,7),8-(30),8-(30)]
   102       3.899791       3.899791       3.899791    6[1-(0),1-(0),6-(6,6),7-(1,6,30)]
   103       2.953833       2.953833       2.953833    6[1-(0),6-(1,1,1),6-(8,8),7-(1,6,30)]
   104       3.764509       3.764509       3.764509    6[1-(0),6-(1,6),7-(6,30)]
   105       5.419428       5.419428       5.419428    6[1-(0),6-(1,7),6-(6,6)]
   106       3.385108       3.385108       3.385108    6[1-(0),6-(1,7),6-(6,6)]
   107       5.739834       5.739834       5.739834    6[1-(0),6-(1,6),7-(6,30)]
   108       3.475636       3.475636       3.475636    6[1-(0),1-(0),1-(0),6-(1,6,7)]
   109       0.855126       0.855126       0.855126    6[6-(1,1,7),6-(1,6),6-(1,6)]
   110        8.45026        8.45026        8.45026    6[6-(1,6,7),8-(30),8-(30)]
   111       0.509292       0.509292       0.509292    6[1-(0),1-(0),6-(6,6),7-(1,6,30)]
   112       9.734933       9.734933       9.734933    6[1-(0),6-(1,1,1),6-(8,8),7-(1,6,30)]
   113        0.37401        0.37401        0.37401    6[1-(0),6-(1,6),7-(6,30)]
   114       2.028929       2.028929       2.028929    6[1-(0),6-(1,7),6-(6,6)]
   115      -0.005391      -0.005391      -0.005391    6[1-(0),6-(1,7),6-(6,6)]
   116       2.349334       2.349334       2.349334    6[1-(0),6-(1,6),7-(6,30)]
   117       0.085136       0.085136       0.085136    6[1-(0),1-(0),1-(0),6-(1,6,7)]
   118       7.636125       7.636125       7.636125    6[6-(1,1,7),6-(1,6),6-(1,6)]
   119       5.059659       5.059659       5.059659    6[6-(1,6,7),8-(30),8-(30)]
   120       7.290291       7.290291       7.290291    6[1-(0),1-(0),6-(6,6),7-(1,6,30)]
   121       6.344332       6.344332       6.344332    6[1-(0),6-(1,1,1),6-(8,8),7-(1,6,30)]
   122       7.155009       7.155009       7.155009    6[1-(0),6-(1,6),7-(6,30)]
   123       8.809928       8.809928       8.809928    6[1-(0),6-(1,7),6-(6,6)]
   124       6.775608       6.775608       6.775608    6[1-(0),6-(1,7),6-(6,6)]
   125       9.130333       9.130333       9.130333    6[1-(0),6-(1,6),7-(6,30)]
   126       6.866135       6.866135       6.866135    6[1-(0),1-(0),1-(0),6-(1,6,7)]
   127       9.138877       9.138877       9.138877    35[30-(7,7,8,8)]
   128       5.748378       5.748378       5.748378    35[30-(7,7,8,8)]
   129       2.357777       2.357777       2.357777    35[30-(7,7,8,8)]
   130       4.053077       4.053077       4.053077    35[30-(7,7,8,8)]
   131       0.662578       0.662578       0.662578    35[30-(7,7,8,8)]
   132       7.443577       7.443577       7.443577    35[30-(7,7,8,8)]
   133       9.036449       9.036449       9.036449    7[1-(0),6-(1,1,6),6-(1,6,6),30-(7,8,8,35)]
   134       9.988511       9.988511       9.988511    7[6-(1,6),6-(1,6),30-(7,8,8,35)]
   135        5.64595        5.64595        5.64595    7[1-(0),6-(1,1,6),6-(1,6,6),30-(7,8,8,35)]
   136       6.598012       6.598012       6.598012    7[6-(1,6),6-(1,6),30-(7,8,8,35)]
   137       2.255349       2.255349       2.255349    7[1-(0),6-(1,1,6),6-(1,6,6),30-(7,8,8,35)]
   138       3.207411       3.207411       3.207411    7[6-(1,6),6-(1,6),30-(7,8,8,35)]
   139       3.950649       3.950649       3.950649    7[1-(0),6-(1,1,6),6-(1,6,6),30-(7,8,8,35)]
   140       4.902711       4.902711       4.902711    7[6-(1,6),6-(1,6),30-(7,8,8,35)]
   141        0.56015        0.56015        0.56015    7[1-(0),6-(1,1,6),6-(1,6,6),30-(7,8,8,35)]
   142       1.512212       1.512212       1.512212    7[6-(1,6),6-(1,6),30-(7,8,8,35)]
   143       7.341149       7.341149       7.341149    7[1-(0),6-(1,1,6),6-(1,6,6),30-(7,8,8,35)]
   144       8.293211       8.293211       8.293211    7[6-(1,6),6-(1,6),30-(7,8,8,35)]
   145       6.796663       6.796663       6.796663    8[6-(6,8),30-(7,7,8,35)]
   146       5.739834       5.739834       5.739834    8[6-(6,8),30-(7,7,8,35)]
   147       3.406164       3.406164       3.406164    8[6-(6,8),30-(7,7,8,35)]
   148       2.349334       2.349334       2.349334    8[6-(6,8),30-(7,7,8,35)]
   149       0.015563       0.015563       0.015563    8[6-(6,8),30-(7,7,8,35)]
   150       9.130333       9.130333       9.130333    8[6-(6,8),30-(7,7,8,35)]
   151       1.710863       1.710863       1.710863    8[6-(6,8),30-(7,7,8,35)]
   152       0.654034       0.654034       0.654034    8[6-(6,8),30-(7,7,8,35)]
   153       8.491964       8.491964       8.491964    8[6-(6,8),30-(7,7,8,35)]
   154       7.435134       7.435134       7.435134    8[6-(6,8),30-(7,7,8,35)]
   155       5.101363       5.101363       5.101363    8[6-(6,8),30-(7,7,8,35)]
   156       4.044533       4.044533       4.044533    8[6-(6,8),30-(7,7,8,35)]
