# Supplementary material for: A collection of forcefield precursors for metal–organic frameworks
Source: RSC Adv. 2019 Nov 13;9(63):36492–507. doi: 10.1039/c9ra07327b (PMC9075174; doi:10.1039/c9ra07327b)
Supplement: RA-009-C9RA07327B-s174 [file RA-009-C9RA07327B-s174.txt]

BEPPAP_clean

10.244800    0.000000    0.000000
0.000000    17.458700    0.000000
0.000000    -8.729350    15.119678

     1       8.663925       8.663925       8.663925    30[7-(1,6,6),7-(6,6),8-(6),8-(6),17-(0)]
     2       5.249026       5.249026       5.249026    30[7-(1,6,6),7-(6,6),8-(6),8-(6),17-(0)]
     3       1.834024       1.834024       1.834024    30[7-(1,6,6),7-(6,6),8-(6),8-(6),17-(0)]
     4       3.541525       3.541525       3.541525    30[7-(1,6,6),7-(6,6),8-(6),8-(6),17-(0)]
     5       0.126626       0.126626       0.126626    30[7-(1,6,6),7-(6,6),8-(6),8-(6),17-(0)]
     6       6.956424       6.956424       6.956424    30[7-(1,6,6),7-(6,6),8-(6),8-(6),17-(0)]
     7       9.775588       9.775588       9.775588    1[7-(6,6,30)]
     8       9.012351       9.012351       9.012351    1[6-(1,1,6)]
     9       7.479728       7.479728       7.479728    1[6-(1,1,6)]
    10       8.352585       8.352585       8.352585    1[6-(1,1,6)]
    11       7.847517       7.847517       7.847517    1[6-(6,6,7)]
    12       7.950989       7.950989       7.950989    1[6-(6,6)]
    13        8.39254        8.39254        8.39254    1[6-(6,7)]
    14       0.696646       0.696646       0.696646    1[6-(6,6)]
    15       1.091071       1.091071       1.091071    1[6-(6,7)]
    16       9.805298       9.805298       9.805298    1[6-(1,6,7)]
    17       8.266529       8.266529       8.266529    1[6-(1,6,7)]
    18       6.360689       6.360689       6.360689    1[7-(6,6,30)]
    19       5.597451       5.597451       5.597451    1[6-(1,1,6)]
    20       4.064829       4.064829       4.064829    1[6-(1,1,6)]
    21       4.937686       4.937686       4.937686    1[6-(1,1,6)]
    22       4.432618       4.432618       4.432618    1[6-(6,6,7)]
    23        4.53609        4.53609        4.53609    1[6-(6,6)]
    24       4.977641       4.977641       4.977641    1[6-(6,7)]
    25       7.526547       7.526547       7.526547    1[6-(6,6)]
    26       7.920972       7.920972       7.920972    1[6-(6,7)]
    27       6.390399       6.390399       6.390399    1[6-(1,6,7)]
    28        4.85163        4.85163        4.85163    1[6-(1,6,7)]
    29       2.945687       2.945687       2.945687    1[7-(6,6,30)]
    30        2.18245        2.18245        2.18245    1[6-(1,1,6)]
    31       0.649828       0.649828       0.649828    1[6-(1,1,6)]
    32       1.522685       1.522685       1.522685    1[6-(1,1,6)]
    33       1.017616       1.017616       1.017616    1[6-(6,6,7)]
    34       1.121088       1.121088       1.121088    1[6-(6,6)]
    35       1.562639       1.562639       1.562639    1[6-(6,7)]
    36       4.111546       4.111546       4.111546    1[6-(6,6)]
    37        4.50597        4.50597        4.50597    1[6-(6,7)]
    38       2.975397       2.975397       2.975397    1[6-(1,6,7)]
    39       1.436628       1.436628       1.436628    1[6-(1,6,7)]
    40       4.653188       4.653188       4.653188    1[7-(6,6,30)]
    41       3.889951       3.889951       3.889951    1[6-(1,1,6)]
    42       2.357328       2.357328       2.357328    1[6-(1,1,6)]
    43       3.230185       3.230185       3.230185    1[6-(1,1,6)]
    44       2.725117       2.725117       2.725117    1[6-(6,6,7)]
    45       2.828589       2.828589       2.828589    1[6-(6,6)]
    46        3.27014        3.27014        3.27014    1[6-(6,7)]
    47       5.819046       5.819046       5.819046    1[6-(6,6)]
    48       6.213471       6.213471       6.213471    1[6-(6,7)]
    49       4.682898       4.682898       4.682898    1[6-(1,6,7)]
    50       3.144129       3.144129       3.144129    1[6-(1,6,7)]
    51       1.238289       1.238289       1.238289    1[7-(6,6,30)]
    52       0.475051       0.475051       0.475051    1[6-(1,1,6)]
    53       9.187229       9.187229       9.187229    1[6-(1,1,6)]
    54      10.060086      10.060086      10.060086    1[6-(1,1,6)]
    55       9.555018       9.555018       9.555018    1[6-(6,6,7)]
    56        9.65849        9.65849        9.65849    1[6-(6,6)]
    57      10.100041      10.100041      10.100041    1[6-(6,7)]
    58       2.404147       2.404147       2.404147    1[6-(6,6)]
    59       2.798572       2.798572       2.798572    1[6-(6,7)]
    60       1.267999       1.267999       1.267999    1[6-(1,6,7)]
    61        9.97403        9.97403        9.97403    1[6-(1,6,7)]
    62       8.068087       8.068087       8.068087    1[7-(6,6,30)]
    63        7.30485        7.30485        7.30485    1[6-(1,1,6)]
    64       5.772228       5.772228       5.772228    1[6-(1,1,6)]
    65       6.645085       6.645085       6.645085    1[6-(1,1,6)]
    66       6.140016       6.140016       6.140016    1[6-(6,6,7)]
    67       6.243488       6.243488       6.243488    1[6-(6,6)]
    68       6.685039       6.685039       6.685039    1[6-(6,7)]
    69       9.233946       9.233946       9.233946    1[6-(6,6)]
    70        9.62837        9.62837        9.62837    1[6-(6,7)]
    71       8.097797       8.097797       8.097797    1[6-(1,6,7)]
    72       6.559028       6.559028       6.559028    1[6-(1,6,7)]
    73       8.218379       8.218379       8.218379    6[1-(0),1-(0),1-(0),6-(1,6,7)]
    74        7.91923        7.91923        7.91923    6[1-(0),6-(1,1,1),6-(8,8),7-(1,6,30)]
    75       8.636366       8.636366       8.636366    6[1-(0),6-(1,7),6-(6,6)]
    76       8.915025       8.915025       8.915025    6[1-(0),6-(1,6),7-(6,30)]
    77         6.5997         6.5997         6.5997    6[6-(1,6,7),8-(30),8-(30)]
    78        9.38731        9.38731        9.38731    6[6-(1,1,7),6-(1,6),6-(1,6)]
    79       0.175186       0.175186       0.175186    6[1-(0),6-(1,7),6-(6,6)]
    80       0.400572       0.400572       0.400572    6[1-(0),6-(1,6),7-(6,30)]
    81       9.095333       9.095333       9.095333    6[1-(0),1-(0),6-(6,6),7-(1,6,30)]
    82       4.803479       4.803479       4.803479    6[1-(0),1-(0),1-(0),6-(1,6,7)]
    83       4.504331       4.504331       4.504331    6[1-(0),6-(1,1,1),6-(8,8),7-(1,6,30)]
    84       5.221467       5.221467       5.221467    6[1-(0),6-(1,7),6-(6,6)]
    85       5.500126       5.500126       5.500126    6[1-(0),6-(1,6),7-(6,30)]
    86       3.184801       3.184801       3.184801    6[6-(1,6,7),8-(30),8-(30)]
    87       5.972411       5.972411       5.972411    6[6-(1,1,7),6-(1,6),6-(1,6)]
    88       7.005087       7.005087       7.005087    6[1-(0),6-(1,7),6-(6,6)]
    89       7.230472       7.230472       7.230472    6[1-(0),6-(1,6),7-(6,30)]
    90       5.680434       5.680434       5.680434    6[1-(0),1-(0),6-(6,6),7-(1,6,30)]
    91       1.388478       1.388478       1.388478    6[1-(0),1-(0),1-(0),6-(1,6,7)]
    92        1.08933        1.08933        1.08933    6[1-(0),6-(1,1,1),6-(8,8),7-(1,6,30)]
    93       1.806466       1.806466       1.806466    6[1-(0),6-(1,7),6-(6,6)]
    94       2.085124       2.085124       2.085124    6[1-(0),6-(1,6),7-(6,30)]
    95      10.014599      10.014599      10.014599    6[6-(1,6,7),8-(30),8-(30)]
    96       2.557409       2.557409       2.557409    6[6-(1,1,7),6-(1,6),6-(1,6)]
    97       3.590085       3.590085       3.590085    6[1-(0),6-(1,7),6-(6,6)]
    98       3.815471       3.815471       3.815471    6[1-(0),6-(1,6),7-(6,30)]
    99       2.265433       2.265433       2.265433    6[1-(0),1-(0),6-(6,6),7-(1,6,30)]
   100       3.095979       3.095979       3.095979    6[1-(0),1-(0),1-(0),6-(1,6,7)]
   101        2.79683        2.79683        2.79683    6[1-(0),6-(1,1,1),6-(8,8),7-(1,6,30)]
   102       3.513966       3.513966       3.513966    6[1-(0),6-(1,7),6-(6,6)]
   103       3.792625       3.792625       3.792625    6[1-(0),6-(1,6),7-(6,30)]
   104         1.4773         1.4773         1.4773    6[6-(1,6,7),8-(30),8-(30)]
   105        4.26491        4.26491        4.26491    6[6-(1,1,7),6-(1,6),6-(1,6)]
   106       5.297586       5.297586       5.297586    6[1-(0),6-(1,7),6-(6,6)]
   107       5.522972       5.522972       5.522972    6[1-(0),6-(1,6),7-(6,30)]
   108       3.972933       3.972933       3.972933    6[1-(0),1-(0),6-(6,6),7-(1,6,30)]
   109       9.925879       9.925879       9.925879    6[1-(0),1-(0),1-(0),6-(1,6,7)]
   110       9.626731       9.626731       9.626731    6[1-(0),6-(1,1,1),6-(8,8),7-(1,6,30)]
   111       0.099067       0.099067       0.099067    6[1-(0),6-(1,7),6-(6,6)]
   112       0.377726       0.377726       0.377726    6[1-(0),6-(1,6),7-(6,30)]
   113       8.307201       8.307201       8.307201    6[6-(1,6,7),8-(30),8-(30)]
   114       0.850011       0.850011       0.850011    6[6-(1,1,7),6-(1,6),6-(1,6)]
   115       1.882687       1.882687       1.882687    6[1-(0),6-(1,7),6-(6,6)]
   116       2.108072       2.108072       2.108072    6[1-(0),6-(1,6),7-(6,30)]
   117       0.558034       0.558034       0.558034    6[1-(0),1-(0),6-(6,6),7-(1,6,30)]
   118       6.510878       6.510878       6.510878    6[1-(0),1-(0),1-(0),6-(1,6,7)]
   119        6.21173        6.21173        6.21173    6[1-(0),6-(1,1,1),6-(8,8),7-(1,6,30)]
   120       6.928866       6.928866       6.928866    6[1-(0),6-(1,7),6-(6,6)]
   121       7.207524       7.207524       7.207524    6[1-(0),6-(1,6),7-(6,30)]
   122       4.892199       4.892199       4.892199    6[6-(1,6,7),8-(30),8-(30)]
   123       7.679809       7.679809       7.679809    6[6-(1,1,7),6-(1,6),6-(1,6)]
   124       8.712485       8.712485       8.712485    6[1-(0),6-(1,7),6-(6,6)]
   125       8.937871       8.937871       8.937871    6[1-(0),6-(1,6),7-(6,30)]
   126       7.387833       7.387833       7.387833    6[1-(0),1-(0),6-(6,6),7-(1,6,30)]
   127       8.985714       8.985714       8.985714    7[1-(0),6-(1,1,6),6-(1,6,6),30-(7,8,8,17)]
   128       9.914917       9.914917       9.914917    7[6-(1,6),6-(1,6),30-(7,8,8,17)]
   129       5.570815       5.570815       5.570815    7[1-(0),6-(1,1,6),6-(1,6,6),30-(7,8,8,17)]
   130       6.500018       6.500018       6.500018    7[6-(1,6),6-(1,6),30-(7,8,8,17)]
   131       2.155813       2.155813       2.155813    7[1-(0),6-(1,1,6),6-(1,6,6),30-(7,8,8,17)]
   132       3.085017       3.085017       3.085017    7[6-(1,6),6-(1,6),30-(7,8,8,17)]
   133       3.863314       3.863314       3.863314    7[1-(0),6-(1,1,6),6-(1,6,6),30-(7,8,8,17)]
   134       4.792517       4.792517       4.792517    7[6-(1,6),6-(1,6),30-(7,8,8,17)]
   135       0.448415       0.448415       0.448415    7[1-(0),6-(1,1,6),6-(1,6,6),30-(7,8,8,17)]
   136       1.377618       1.377618       1.377618    7[6-(1,6),6-(1,6),30-(7,8,8,17)]
   137       7.278213       7.278213       7.278213    7[1-(0),6-(1,1,6),6-(1,6,6),30-(7,8,8,17)]
   138       8.207417       8.207417       8.207417    7[6-(1,6),6-(1,6),30-(7,8,8,17)]
   139       8.500418       8.500418       8.500418    17[30-(7,7,8,8)]
   140       5.085519       5.085519       5.085519    17[30-(7,7,8,8)]
   141       1.670517       1.670517       1.670517    17[30-(7,7,8,8)]
   142       3.378018       3.378018       3.378018    17[30-(7,7,8,8)]
   143      10.207919      10.207919      10.207919    17[30-(7,7,8,8)]
   144       6.792917       6.792917       6.792917    17[30-(7,7,8,8)]
   145       6.646826       6.646826       6.646826    8[6-(6,8),30-(7,7,8,17)]
   146       5.552682       5.552682       5.552682    8[6-(6,8),30-(7,7,8,17)]
   147       3.231927       3.231927       3.231927    8[6-(6,8),30-(7,7,8,17)]
   148       2.137782       2.137782       2.137782    8[6-(6,8),30-(7,7,8,17)]
   149      10.061725      10.061725      10.061725    8[6-(6,8),30-(7,7,8,17)]
   150       8.967581       8.967581       8.967581    8[6-(6,8),30-(7,7,8,17)]
   151       1.524426       1.524426       1.524426    8[6-(6,8),30-(7,7,8,17)]
   152       0.430282       0.430282       0.430282    8[6-(6,8),30-(7,7,8,17)]
   153       8.354327       8.354327       8.354327    8[6-(6,8),30-(7,7,8,17)]
   154       7.260182       7.260182       7.260182    8[6-(6,8),30-(7,7,8,17)]
   155       4.939325       4.939325       4.939325    8[6-(6,8),30-(7,7,8,17)]
   156       3.845181       3.845181       3.845181    8[6-(6,8),30-(7,7,8,17)]
