# Supplementary material for: A collection of forcefield precursors for metal–organic frameworks
Source: RSC Adv. 2019 Nov 13;9(63):36492–507. doi: 10.1039/c9ra07327b (PMC9075174; doi:10.1039/c9ra07327b)
Supplement: RA-009-C9RA07327B-s175 [file RA-009-C9RA07327B-s175.txt]

BEPPIX_clean

10.395300    0.000000    0.000000
0.000000    17.454200    0.000000
0.000000    -8.727100    15.115781

     1       9.195578       9.195578       9.195578    30[7-(1,6,6),7-(6,6),8-(6),8-(6)]
     2       5.730513       5.730513       5.730513    30[7-(1,6,6),7-(6,6),8-(6),8-(6)]
     3       2.265344       2.265344       2.265344    30[7-(1,6,6),7-(6,6),8-(6),8-(6)]
     4       3.997928       3.997928       3.997928    30[7-(1,6,6),7-(6,6),8-(6),8-(6)]
     5       0.532863       0.532863       0.532863    30[7-(1,6,6),7-(6,6),8-(6),8-(6)]
     6       7.462994       7.462994       7.462994    30[7-(1,6,6),7-(6,6),8-(6),8-(6)]
     7       8.201892       8.201892       8.201892    1[7-(6,6,30)]
     8      10.090718      10.090718      10.090718    1[6-(6,6)]
     9      10.317335      10.317335      10.317335    1[6-(6,6,7)]
    10       9.596941       9.596941       9.596941    1[6-(6,7)]
    11       8.096899       8.096899       8.096899    1[6-(1,6,7)]
    12        9.62189        9.62189        9.62189    1[6-(1,6,7)]
    13       6.606213       6.606213       6.606213    1[6-(6,6)]
    14       6.209113       6.209113       6.209113    1[6-(6,7)]
    15       8.693589       8.693589       8.693589    1[6-(1,1,6)]
    16       9.007527       9.007527       9.007527    1[6-(1,1,6)]
    17      10.125022      10.125022      10.125022    1[6-(1,1,6)]
    18       0.231815       0.231815       0.231815    1[6-(6,6,6)]
    19       9.120836       9.120836       9.120836    1[6-(1,1,6)]
    20       8.682155       8.682155       8.682155    1[6-(1,1,6)]
    21       7.947207       7.947207       7.947207    1[6-(1,1,6)]
    22       4.736826       4.736826       4.736826    1[7-(6,6,30)]
    23       6.625652       6.625652       6.625652    1[6-(6,6)]
    24        6.85227        6.85227        6.85227    1[6-(6,6,7)]
    25       6.131876       6.131876       6.131876    1[6-(6,7)]
    26       4.631834       4.631834       4.631834    1[6-(1,6,7)]
    27       6.156824       6.156824       6.156824    1[6-(1,6,7)]
    28       3.141148       3.141148       3.141148    1[6-(6,6)]
    29       2.744047       2.744047       2.744047    1[6-(6,7)]
    30       5.228524       5.228524       5.228524    1[6-(1,1,6)]
    31       5.542462       5.542462       5.542462    1[6-(1,1,6)]
    32       6.659957       6.659957       6.659957    1[6-(1,1,6)]
    33        7.16205        7.16205        7.16205    1[6-(6,6,6)]
    34       5.655771       5.655771       5.655771    1[6-(1,1,6)]
    35       5.217089       5.217089       5.217089    1[6-(1,1,6)]
    36       4.482142       4.482142       4.482142    1[6-(1,1,6)]
    37       1.271657       1.271657       1.271657    1[7-(6,6,30)]
    38       3.160483       3.160483       3.160483    1[6-(6,6)]
    39       3.387101       3.387101       3.387101    1[6-(6,6,7)]
    40       2.666706       2.666706       2.666706    1[6-(6,7)]
    41       1.166665       1.166665       1.166665    1[6-(1,6,7)]
    42       2.691655       2.691655       2.691655    1[6-(1,6,7)]
    43      10.071278      10.071278      10.071278    1[6-(6,6)]
    44       9.674178       9.674178       9.674178    1[6-(6,7)]
    45       1.763355       1.763355       1.763355    1[6-(1,1,6)]
    46       2.077293       2.077293       2.077293    1[6-(1,1,6)]
    47       3.194788       3.194788       3.194788    1[6-(1,1,6)]
    48       3.696881       3.696881       3.696881    1[6-(6,6,6)]
    49       2.190602       2.190602       2.190602    1[6-(1,1,6)]
    50        1.75192        1.75192        1.75192    1[6-(1,1,6)]
    51       1.016972       1.016972       1.016972    1[6-(1,1,6)]
    52       3.004242       3.004242       3.004242    1[7-(6,6,30)]
    53       4.893068       4.893068       4.893068    1[6-(6,6)]
    54       5.119685       5.119685       5.119685    1[6-(6,6,7)]
    55       4.399291       4.399291       4.399291    1[6-(6,7)]
    56       2.899249       2.899249       2.899249    1[6-(1,6,7)]
    57        4.42424        4.42424        4.42424    1[6-(1,6,7)]
    58       1.408563       1.408563       1.408563    1[6-(6,6)]
    59       1.011463       1.011463       1.011463    1[6-(6,7)]
    60       3.495939       3.495939       3.495939    1[6-(1,1,6)]
    61       3.809877       3.809877       3.809877    1[6-(1,1,6)]
    62       4.927372       4.927372       4.927372    1[6-(1,1,6)]
    63       5.429465       5.429465       5.429465    1[6-(6,6,6)]
    64       3.923186       3.923186       3.923186    1[6-(1,1,6)]
    65       3.484505       3.484505       3.484505    1[6-(1,1,6)]
    66       2.749557       2.749557       2.749557    1[6-(1,1,6)]
    67       9.934476       9.934476       9.934476    1[7-(6,6,30)]
    68       1.428002       1.428002       1.428002    1[6-(6,6)]
    69        1.65462        1.65462        1.65462    1[6-(6,6,7)]
    70       0.934226       0.934226       0.934226    1[6-(6,7)]
    71       9.829484       9.829484       9.829484    1[6-(1,6,7)]
    72       0.959174       0.959174       0.959174    1[6-(1,6,7)]
    73       8.338798       8.338798       8.338798    1[6-(6,6)]
    74       7.941697       7.941697       7.941697    1[6-(6,7)]
    75       0.030874       0.030874       0.030874    1[6-(1,1,6)]
    76       0.344812       0.344812       0.344812    1[6-(1,1,6)]
    77       1.462307       1.462307       1.462307    1[6-(1,1,6)]
    78         1.9644         1.9644         1.9644    1[6-(6,6,6)]
    79       0.458121       0.458121       0.458121    1[6-(1,1,6)]
    80       0.019439       0.019439       0.019439    1[6-(1,1,6)]
    81       9.679792       9.679792       9.679792    1[6-(1,1,6)]
    82       6.469307       6.469307       6.469307    1[7-(6,6,30)]
    83       8.358133       8.358133       8.358133    1[6-(6,6)]
    84       8.584751       8.584751       8.584751    1[6-(6,6,7)]
    85       7.864356       7.864356       7.864356    1[6-(6,7)]
    86       6.364315       6.364315       6.364315    1[6-(1,6,7)]
    87       7.889305       7.889305       7.889305    1[6-(1,6,7)]
    88       4.873628       4.873628       4.873628    1[6-(6,6)]
    89       4.476528       4.476528       4.476528    1[6-(6,7)]
    90       6.961005       6.961005       6.961005    1[6-(1,1,6)]
    91       7.274943       7.274943       7.274943    1[6-(1,1,6)]
    92       8.392438       8.392438       8.392438    1[6-(1,1,6)]
    93       8.894531       8.894531       8.894531    1[6-(6,6,6)]
    94       7.388252       7.388252       7.388252    1[6-(1,1,6)]
    95        6.94957        6.94957        6.94957    1[6-(1,1,6)]
    96       6.214622       6.214622       6.214622    1[6-(1,1,6)]
    97       0.942854       0.942854       0.942854    6[6-(1,6,7),8-(30),8-(30)]
    98       9.310031       9.310031       9.310031    6[1-(0),6-(1,7),6-(6,6)]
    99       10.10735       10.10735       10.10735    6[1-(0),6-(1,6,6),6-(8,8),7-(1,6,30)]
   100       9.000251       9.000251       9.000251    6[1-(0),6-(1,6),7-(6,30)]
   101       8.440984       8.440984       8.440984    6[6-(1,1,7),6-(1,6),6-(1,6)]
   102       8.797542       8.797542       8.797542    6[1-(0),1-(0),6-(6,6),7-(1,6,30)]
   103       7.244485       7.244485       7.244485    6[1-(0),6-(1,7),6-(6,6)]
   104       7.002274       7.002274       7.002274    6[1-(0),6-(1,6),7-(6,30)]
   105       9.365126       9.365126       9.365126    6[1-(0),1-(0),1-(0),6-(1,6,6)]
   106       9.789254       9.789254       9.789254    6[1-(0),6-(1,1,1),6-(1,1,1),6-(1,6,7)]
   107       8.792345       8.792345       8.792345    6[1-(0),1-(0),1-(0),6-(1,6,6)]
   108       7.873088       7.873088       7.873088    6[6-(1,6,7),8-(30),8-(30)]
   109       5.844965       5.844965       5.844965    6[1-(0),6-(1,7),6-(6,6)]
   110       6.642285       6.642285       6.642285    6[1-(0),6-(1,6,6),6-(8,8),7-(1,6,30)]
   111       5.535185       5.535185       5.535185    6[1-(0),6-(1,6),7-(6,30)]
   112       4.975918       4.975918       4.975918    6[6-(1,1,7),6-(1,6),6-(1,6)]
   113       5.332477       5.332477       5.332477    6[1-(0),1-(0),6-(6,6),7-(1,6,30)]
   114       3.779419       3.779419       3.779419    6[1-(0),6-(1,7),6-(6,6)]
   115       3.537209       3.537209       3.537209    6[1-(0),6-(1,6),7-(6,30)]
   116        5.90006        5.90006        5.90006    6[1-(0),1-(0),1-(0),6-(1,6,6)]
   117       6.324189       6.324189       6.324189    6[1-(0),6-(1,1,1),6-(1,1,1),6-(1,6,7)]
   118       5.327279       5.327279       5.327279    6[1-(0),1-(0),1-(0),6-(1,6,6)]
   119       4.407919       4.407919       4.407919    6[6-(1,6,7),8-(30),8-(30)]
   120       2.379796       2.379796       2.379796    6[1-(0),6-(1,7),6-(6,6)]
   121       3.177116       3.177116       3.177116    6[1-(0),6-(1,6,6),6-(8,8),7-(1,6,30)]
   122       2.070016       2.070016       2.070016    6[1-(0),6-(1,6),7-(6,30)]
   123       1.510749       1.510749       1.510749    6[6-(1,1,7),6-(1,6),6-(1,6)]
   124       1.867308       1.867308       1.867308    6[1-(0),1-(0),6-(6,6),7-(1,6,30)]
   125        0.31425        0.31425        0.31425    6[1-(0),6-(1,7),6-(6,6)]
   126       0.072039       0.072039       0.072039    6[1-(0),6-(1,6),7-(6,30)]
   127       2.434891       2.434891       2.434891    6[1-(0),1-(0),1-(0),6-(1,6,6)]
   128       2.859019       2.859019       2.859019    6[1-(0),6-(1,1,1),6-(1,1,1),6-(1,6,7)]
   129        1.86211        1.86211        1.86211    6[1-(0),1-(0),1-(0),6-(1,6,6)]
   130       6.140504       6.140504       6.140504    6[6-(1,6,7),8-(30),8-(30)]
   131       4.112381       4.112381       4.112381    6[1-(0),6-(1,7),6-(6,6)]
   132         4.9097         4.9097         4.9097    6[1-(0),6-(1,6,6),6-(8,8),7-(1,6,30)]
   133       3.802601       3.802601       3.802601    6[1-(0),6-(1,6),7-(6,30)]
   134       3.243334       3.243334       3.243334    6[6-(1,1,7),6-(1,6),6-(1,6)]
   135       3.599892       3.599892       3.599892    6[1-(0),1-(0),6-(6,6),7-(1,6,30)]
   136       2.046835       2.046835       2.046835    6[1-(0),6-(1,7),6-(6,6)]
   137       1.804624       1.804624       1.804624    6[1-(0),6-(1,6),7-(6,30)]
   138       4.167476       4.167476       4.167476    6[1-(0),1-(0),1-(0),6-(1,6,6)]
   139       4.591604       4.591604       4.591604    6[1-(0),6-(1,1,1),6-(1,1,1),6-(1,6,7)]
   140       3.594695       3.594695       3.594695    6[1-(0),1-(0),1-(0),6-(1,6,6)]
   141       2.675438       2.675438       2.675438    6[6-(1,6,7),8-(30),8-(30)]
   142       0.647315       0.647315       0.647315    6[1-(0),6-(1,7),6-(6,6)]
   143       1.444635       1.444635       1.444635    6[1-(0),6-(1,6,6),6-(8,8),7-(1,6,30)]
   144       0.337535       0.337535       0.337535    6[1-(0),6-(1,6),7-(6,30)]
   145      10.173568      10.173568      10.173568    6[6-(1,1,7),6-(1,6),6-(1,6)]
   146       0.134827       0.134827       0.134827    6[1-(0),1-(0),6-(6,6),7-(1,6,30)]
   147       8.977069       8.977069       8.977069    6[1-(0),6-(1,7),6-(6,6)]
   148       8.734859       8.734859       8.734859    6[1-(0),6-(1,6),7-(6,30)]
   149        0.70241        0.70241        0.70241    6[1-(0),1-(0),1-(0),6-(1,6,6)]
   150       1.126539       1.126539       1.126539    6[1-(0),6-(1,1,1),6-(1,1,1),6-(1,6,7)]
   151       0.129629       0.129629       0.129629    6[1-(0),1-(0),1-(0),6-(1,6,6)]
   152       9.605569       9.605569       9.605569    6[6-(1,6,7),8-(30),8-(30)]
   153       7.577446       7.577446       7.577446    6[1-(0),6-(1,7),6-(6,6)]
   154       8.374766       8.374766       8.374766    6[1-(0),6-(1,6,6),6-(8,8),7-(1,6,30)]
   155       7.267666       7.267666       7.267666    6[1-(0),6-(1,6),7-(6,30)]
   156       6.708399       6.708399       6.708399    6[6-(1,1,7),6-(1,6),6-(1,6)]
   157       7.064958       7.064958       7.064958    6[1-(0),1-(0),6-(6,6),7-(1,6,30)]
   158         5.5119         5.5119         5.5119    6[1-(0),6-(1,7),6-(6,6)]
   159       5.269689       5.269689       5.269689    6[1-(0),6-(1,6),7-(6,30)]
   160       7.632541       7.632541       7.632541    6[1-(0),1-(0),1-(0),6-(1,6,6)]
   161       8.056669       8.056669       8.056669    6[1-(0),6-(1,1,1),6-(1,1,1),6-(1,6,7)]
   162        7.05976        7.05976        7.05976    6[1-(0),1-(0),1-(0),6-(1,6,6)]
   163       7.877558       7.877558       7.877558    7[6-(1,6),6-(1,6),30-(7,8,8)]
   164       8.963867       8.963867       8.963867    7[1-(0),6-(1,1,6),6-(1,6,6),30-(7,8,8)]
   165       4.412493       4.412493       4.412493    7[6-(1,6),6-(1,6),30-(7,8,8)]
   166       5.498802       5.498802       5.498802    7[1-(0),6-(1,1,6),6-(1,6,6),30-(7,8,8)]
   167       0.947324       0.947324       0.947324    7[6-(1,6),6-(1,6),30-(7,8,8)]
   168       2.033633       2.033633       2.033633    7[1-(0),6-(1,1,6),6-(1,6,6),30-(7,8,8)]
   169       2.679908       2.679908       2.679908    7[6-(1,6),6-(1,6),30-(7,8,8)]
   170       3.766217       3.766217       3.766217    7[1-(0),6-(1,1,6),6-(1,6,6),30-(7,8,8)]
   171       9.610143       9.610143       9.610143    7[6-(1,6),6-(1,6),30-(7,8,8)]
   172       0.301152       0.301152       0.301152    7[1-(0),6-(1,1,6),6-(1,6,6),30-(7,8,8)]
   173       6.144974       6.144974       6.144974    7[6-(1,6),6-(1,6),30-(7,8,8)]
   174       7.231283       7.231283       7.231283    7[1-(0),6-(1,1,6),6-(1,6,6),30-(7,8,8)]
   175       2.003174       2.003174       2.003174    8[6-(6,8),30-(7,7,8)]
   176       0.842019       0.842019       0.842019    8[6-(6,8),30-(7,7,8)]
   177       8.933409       8.933409       8.933409    8[6-(6,8),30-(7,7,8)]
   178       7.772254       7.772254       7.772254    8[6-(6,8),30-(7,7,8)]
   179        5.46824        5.46824        5.46824    8[6-(6,8),30-(7,7,8)]
   180       4.307085       4.307085       4.307085    8[6-(6,8),30-(7,7,8)]
   181       7.200824       7.200824       7.200824    8[6-(6,8),30-(7,7,8)]
   182       6.039669       6.039669       6.039669    8[6-(6,8),30-(7,7,8)]
   183       3.735759       3.735759       3.735759    8[6-(6,8),30-(7,7,8)]
   184       2.574604       2.574604       2.574604    8[6-(6,8),30-(7,7,8)]
   185        0.27059        0.27059        0.27059    8[6-(6,8),30-(7,7,8)]
   186       9.504735       9.504735       9.504735    8[6-(6,8),30-(7,7,8)]
