# Supplementary material for: A collection of forcefield precursors for metal–organic frameworks
Source: RSC Adv. 2019 Nov 13;9(63):36492–507. doi: 10.1039/c9ra07327b (PMC9075174; doi:10.1039/c9ra07327b)
Supplement: RA-009-C9RA07327B-s176 [file RA-009-C9RA07327B-s176.txt]

BEPPOD_clean

10.343300    0.000000    0.000000
0.000000    17.733600    0.000000
0.000000    -8.866800    15.357748

     1       8.731814       8.731814       8.731814    30[7-(6,6),7-(6,6),8-(6),8-(6)]
     2       5.284082       5.284082       5.284082    30[7-(6,6),7-(6,6),8-(6),8-(6)]
     3       1.836246       1.836246       1.836246    30[7-(6,6),7-(6,6),8-(6),8-(6)]
     4       3.560164       3.560164       3.560164    30[7-(6,6),7-(6,6),8-(6),8-(6)]
     5       0.112432       0.112432       0.112432    30[7-(6,6),7-(6,6),8-(6),8-(6)]
     6       7.007896       7.007896       7.007896    30[7-(6,6),7-(6,6),8-(6),8-(6)]
     7       3.139192       3.139192       3.139192    1[6-(6,7)]
     8       6.534897       6.534897       6.534897    1[6-(6,7)]
     9       2.602374       2.602374       2.602374    1[6-(6,6)]
    10       2.423435       2.423435       2.423435    1[6-(6,6,7)]
    11       2.180368       2.180368       2.180368    1[6-(6,6,6)]
    12        4.61518        4.61518        4.61518    1[6-(1,6,7)]
    13       3.090578       3.090578       3.090578    1[6-(1,6,7)]
    14       6.137714       6.137714       6.137714    1[6-(6,6)]
    15       4.145595       4.145595       4.145595    1[6-(1,1,6)]
    16       3.821849       3.821849       3.821849    1[6-(1,1,6)]
    17       2.722357       2.722357       2.722357    1[6-(1,1,6)]
    18       3.648082       3.648082       3.648082    1[6-(1,1,6)]
    19       4.240753       4.240753       4.240753    1[6-(1,1,6)]
    20        4.81584        4.81584        4.81584    1[6-(1,1,6)]
    21      10.034759      10.034759      10.034759    1[6-(6,7)]
    22       3.087165       3.087165       3.087165    1[6-(6,7)]
    23       9.497942       9.497942       9.497942    1[6-(6,6)]
    24       9.319003       9.319003       9.319003    1[6-(6,6,7)]
    25       9.075935       9.075935       9.075935    1[6-(6,6,6)]
    26       1.167448       1.167448       1.167448    1[6-(1,6,7)]
    27       9.986146       9.986146       9.986146    1[6-(1,6,7)]
    28       2.689982       2.689982       2.689982    1[6-(6,6)]
    29       0.697862       0.697862       0.697862    1[6-(1,1,6)]
    30       0.374117       0.374117       0.374117    1[6-(1,1,6)]
    31       9.617924       9.617924       9.617924    1[6-(1,1,6)]
    32        0.20035        0.20035        0.20035    1[6-(1,1,6)]
    33       0.793021       0.793021       0.793021    1[6-(1,1,6)]
    34       1.368108       1.368108       1.368108    1[6-(1,1,6)]
    35       6.586924       6.586924       6.586924    1[6-(6,7)]
    36       9.982629       9.982629       9.982629    1[6-(6,7)]
    37       6.050106       6.050106       6.050106    1[6-(6,6)]
    38       5.871167       5.871167       5.871167    1[6-(6,6,7)]
    39         5.6281         5.6281         5.6281    1[6-(6,6,6)]
    40       8.062913       8.062913       8.062913    1[6-(1,6,7)]
    41        6.53831        6.53831        6.53831    1[6-(1,6,7)]
    42       9.585446       9.585446       9.585446    1[6-(6,6)]
    43       7.593327       7.593327       7.593327    1[6-(1,1,6)]
    44       7.269582       7.269582       7.269582    1[6-(1,1,6)]
    45       6.170089       6.170089       6.170089    1[6-(1,1,6)]
    46       7.095814       7.095814       7.095814    1[6-(1,1,6)]
    47       7.688485       7.688485       7.688485    1[6-(1,1,6)]
    48       8.263573       8.263573       8.263573    1[6-(1,1,6)]
    49       8.310842       8.310842       8.310842    1[6-(6,7)]
    50       1.363247       1.363247       1.363247    1[6-(6,7)]
    51       7.774024       7.774024       7.774024    1[6-(6,6)]
    52       7.595085       7.595085       7.595085    1[6-(6,6,7)]
    53       7.352018       7.352018       7.352018    1[6-(6,6,6)]
    54        9.78683        9.78683        9.78683    1[6-(1,6,7)]
    55       8.262228       8.262228       8.262228    1[6-(1,6,7)]
    56       0.966064       0.966064       0.966064    1[6-(6,6)]
    57       9.317245       9.317245       9.317245    1[6-(1,1,6)]
    58       8.993499       8.993499       8.993499    1[6-(1,1,6)]
    59       7.894007       7.894007       7.894007    1[6-(1,1,6)]
    60       8.819732       8.819732       8.819732    1[6-(1,1,6)]
    61       9.412403       9.412403       9.412403    1[6-(1,1,6)]
    62        9.98749        9.98749        9.98749    1[6-(1,1,6)]
    63       4.863109       4.863109       4.863109    1[6-(6,7)]
    64       8.258815       8.258815       8.258815    1[6-(6,7)]
    65       4.326292       4.326292       4.326292    1[6-(6,6)]
    66       4.147353       4.147353       4.147353    1[6-(6,6,7)]
    67       3.904285       3.904285       3.904285    1[6-(6,6,6)]
    68       6.339098       6.339098       6.339098    1[6-(1,6,7)]
    69       4.814496       4.814496       4.814496    1[6-(1,6,7)]
    70       7.861632       7.861632       7.861632    1[6-(6,6)]
    71       5.869512       5.869512       5.869512    1[6-(1,1,6)]
    72       5.545767       5.545767       5.545767    1[6-(1,1,6)]
    73       4.446274       4.446274       4.446274    1[6-(1,1,6)]
    74          5.372          5.372          5.372    1[6-(1,1,6)]
    75       5.964671       5.964671       5.964671    1[6-(1,1,6)]
    76       6.539758       6.539758       6.539758    1[6-(1,1,6)]
    77       1.415274       1.415274       1.415274    1[6-(6,7)]
    78       4.810979       4.810979       4.810979    1[6-(6,7)]
    79       0.878456       0.878456       0.878456    1[6-(6,6)]
    80       0.699517       0.699517       0.699517    1[6-(6,6,7)]
    81        0.45645        0.45645        0.45645    1[6-(6,6,6)]
    82       2.891263       2.891263       2.891263    1[6-(1,6,7)]
    83        1.36666        1.36666        1.36666    1[6-(1,6,7)]
    84       4.413796       4.413796       4.413796    1[6-(6,6)]
    85       2.421677       2.421677       2.421677    1[6-(1,1,6)]
    86       2.097932       2.097932       2.097932    1[6-(1,1,6)]
    87       0.998439       0.998439       0.998439    1[6-(1,1,6)]
    88       1.924164       1.924164       1.924164    1[6-(1,1,6)]
    89       2.516835       2.516835       2.516835    1[6-(1,1,6)]
    90       3.091923       3.091923       3.091923    1[6-(1,1,6)]
    91       1.436684       1.436684       1.436684    6[6-(1,6,7),8-(30),8-(30)]
    92       3.747378       3.747378       3.747378    6[1-(0),6-(1,6),7-(6,30)]
    93        5.74984        5.74984        5.74984    6[1-(0),6-(1,6),7-(6,30)]
    94       3.407083       3.407083       3.407083    6[1-(0),6-(1,7),6-(6,6)]
    95       2.659262       2.659262       2.659262    6[1-(0),6-(1,6,6),6-(8,8),7-(6,30)]
    96       3.004729       3.004729       3.004729    6[1-(0),6-(1,1,1),6-(1,1,1),6-(1,6,7)]
    97       3.925282       3.925282       3.925282    6[1-(0),1-(0),6-(6,6),7-(6,30)]
    98       4.287298       4.287298       4.287298    6[6-(1,1,7),6-(1,6),6-(1,6)]
    99        5.50367        5.50367        5.50367    6[1-(0),6-(1,7),6-(6,6)]
   100       3.465006       3.465006       3.465006    6[1-(0),1-(0),1-(0),6-(1,6,6)]
   101       4.021475       4.021475       4.021475    6[1-(0),1-(0),1-(0),6-(1,6,6)]
   102       8.332252       8.332252       8.332252    6[6-(1,6,7),8-(30),8-(30)]
   103       0.299645       0.299645       0.299645    6[1-(0),6-(1,6),7-(6,30)]
   104       2.302108       2.302108       2.302108    6[1-(0),6-(1,6),7-(6,30)]
   105      10.302651      10.302651      10.302651    6[1-(0),6-(1,7),6-(6,6)]
   106        9.55483        9.55483        9.55483    6[1-(0),6-(1,6,6),6-(8,8),7-(6,30)]
   107       9.900296       9.900296       9.900296    6[1-(0),6-(1,1,1),6-(1,1,1),6-(1,6,7)]
   108        0.47755        0.47755        0.47755    6[1-(0),1-(0),6-(6,6),7-(6,30)]
   109       0.839566       0.839566       0.839566    6[6-(1,1,7),6-(1,6),6-(1,6)]
   110       2.055938       2.055938       2.055938    6[1-(0),6-(1,7),6-(6,6)]
   111       0.017273       0.017273       0.017273    6[1-(0),1-(0),1-(0),6-(1,6,6)]
   112       0.573743       0.573743       0.573743    6[1-(0),1-(0),1-(0),6-(1,6,6)]
   113       4.884417       4.884417       4.884417    6[6-(1,6,7),8-(30),8-(30)]
   114        7.19511        7.19511        7.19511    6[1-(0),6-(1,6),7-(6,30)]
   115       9.197573       9.197573       9.197573    6[1-(0),6-(1,6),7-(6,30)]
   116       6.854815       6.854815       6.854815    6[1-(0),6-(1,7),6-(6,6)]
   117       6.106995       6.106995       6.106995    6[1-(0),6-(1,6,6),6-(8,8),7-(6,30)]
   118       6.452461       6.452461       6.452461    6[1-(0),6-(1,1,1),6-(1,1,1),6-(1,6,7)]
   119       7.373015       7.373015       7.373015    6[1-(0),1-(0),6-(6,6),7-(6,30)]
   120        7.73503        7.73503        7.73503    6[6-(1,1,7),6-(1,6),6-(1,6)]
   121       8.951402       8.951402       8.951402    6[1-(0),6-(1,7),6-(6,6)]
   122       6.912738       6.912738       6.912738    6[1-(0),1-(0),1-(0),6-(1,6,6)]
   123       7.469207       7.469207       7.469207    6[1-(0),1-(0),1-(0),6-(1,6,6)]
   124       6.608334       6.608334       6.608334    6[6-(1,6,7),8-(30),8-(30)]
   125       8.919028       8.919028       8.919028    6[1-(0),6-(1,6),7-(6,30)]
   126        0.57819        0.57819        0.57819    6[1-(0),6-(1,6),7-(6,30)]
   127       8.578733       8.578733       8.578733    6[1-(0),6-(1,7),6-(6,6)]
   128       7.830912       7.830912       7.830912    6[1-(0),6-(1,6,6),6-(8,8),7-(6,30)]
   129       8.176379       8.176379       8.176379    6[1-(0),6-(1,1,1),6-(1,1,1),6-(1,6,7)]
   130       9.096932       9.096932       9.096932    6[1-(0),1-(0),6-(6,6),7-(6,30)]
   131       9.458948       9.458948       9.458948    6[6-(1,1,7),6-(1,6),6-(1,6)]
   132        0.33202        0.33202        0.33202    6[1-(0),6-(1,7),6-(6,6)]
   133       8.636656       8.636656       8.636656    6[1-(0),1-(0),1-(0),6-(1,6,6)]
   134       9.193125       9.193125       9.193125    6[1-(0),1-(0),1-(0),6-(1,6,6)]
   135       3.160602       3.160602       3.160602    6[6-(1,6,7),8-(30),8-(30)]
   136       5.471295       5.471295       5.471295    6[1-(0),6-(1,6),7-(6,30)]
   137       7.473758       7.473758       7.473758    6[1-(0),6-(1,6),7-(6,30)]
   138       5.131001       5.131001       5.131001    6[1-(0),6-(1,7),6-(6,6)]
   139        4.38318        4.38318        4.38318    6[1-(0),6-(1,6,6),6-(8,8),7-(6,30)]
   140       4.728646       4.728646       4.728646    6[1-(0),6-(1,1,1),6-(1,1,1),6-(1,6,7)]
   141         5.6492         5.6492         5.6492    6[1-(0),1-(0),6-(6,6),7-(6,30)]
   142       6.011216       6.011216       6.011216    6[6-(1,1,7),6-(1,6),6-(1,6)]
   143       7.227588       7.227588       7.227588    6[1-(0),6-(1,7),6-(6,6)]
   144       5.188923       5.188923       5.188923    6[1-(0),1-(0),1-(0),6-(1,6,6)]
   145       5.745393       5.745393       5.745393    6[1-(0),1-(0),1-(0),6-(1,6,6)]
   146      10.056067      10.056067      10.056067    6[6-(1,6,7),8-(30),8-(30)]
   147        2.02346        2.02346        2.02346    6[1-(0),6-(1,6),7-(6,30)]
   148       4.025923       4.025923       4.025923    6[1-(0),6-(1,6),7-(6,30)]
   149       1.683165       1.683165       1.683165    6[1-(0),6-(1,7),6-(6,6)]
   150       0.935345       0.935345       0.935345    6[1-(0),6-(1,6,6),6-(8,8),7-(6,30)]
   151       1.280811       1.280811       1.280811    6[1-(0),6-(1,1,1),6-(1,1,1),6-(1,6,7)]
   152       2.201365       2.201365       2.201365    6[1-(0),1-(0),6-(6,6),7-(6,30)]
   153        2.56338        2.56338        2.56338    6[6-(1,1,7),6-(1,6),6-(1,6)]
   154       3.779752       3.779752       3.779752    6[1-(0),6-(1,7),6-(6,6)]
   155       1.741088       1.741088       1.741088    6[1-(0),1-(0),1-(0),6-(1,6,6)]
   156       2.297557       2.297557       2.297557    6[1-(0),1-(0),1-(0),6-(1,6,6)]
   157       4.868591       4.868591       4.868591    7[6-(1,6),6-(1,6),30-(7,8,8)]
   158       3.784613       3.784613       3.784613    7[6-(1,1,6),6-(1,6,6),30-(7,8,8)]
   159       1.420859       1.420859       1.420859    7[6-(1,6),6-(1,6),30-(7,8,8)]
   160       0.336881       0.336881       0.336881    7[6-(1,1,6),6-(1,6,6),30-(7,8,8)]
   161       8.316323       8.316323       8.316323    7[6-(1,6),6-(1,6),30-(7,8,8)]
   162       7.232346       7.232346       7.232346    7[6-(1,1,6),6-(1,6,6),30-(7,8,8)]
   163      10.040241      10.040241      10.040241    7[6-(1,6),6-(1,6),30-(7,8,8)]
   164       8.956263       8.956263       8.956263    7[6-(1,1,6),6-(1,6,6),30-(7,8,8)]
   165       6.592509       6.592509       6.592509    7[6-(1,6),6-(1,6),30-(7,8,8)]
   166       5.508531       5.508531       5.508531    7[6-(1,1,6),6-(1,6,6),30-(7,8,8)]
   167       3.144673       3.144673       3.144673    7[6-(1,6),6-(1,6),30-(7,8,8)]
   168       2.060696       2.060696       2.060696    7[6-(1,1,6),6-(1,6,6),30-(7,8,8)]
   169        0.39408        0.39408        0.39408    8[6-(6,8),30-(7,7,8)]
   170       1.529774       1.529774       1.529774    8[6-(6,8),30-(7,7,8)]
   171       7.289648       7.289648       7.289648    8[6-(6,8),30-(7,7,8)]
   172       8.425342       8.425342       8.425342    8[6-(6,8),30-(7,7,8)]
   173       3.841812       3.841812       3.841812    8[6-(6,8),30-(7,7,8)]
   174       4.977506       4.977506       4.977506    8[6-(6,8),30-(7,7,8)]
   175        5.56573        5.56573        5.56573    8[6-(6,8),30-(7,7,8)]
   176       6.701424       6.701424       6.701424    8[6-(6,8),30-(7,7,8)]
   177       2.117998       2.117998       2.117998    8[6-(6,8),30-(7,7,8)]
   178       3.253692       3.253692       3.253692    8[6-(6,8),30-(7,7,8)]
   179       9.013462       9.013462       9.013462    8[6-(6,8),30-(7,7,8)]
   180      10.149156      10.149156      10.149156    8[6-(6,8),30-(7,7,8)]
