# Supplementary material for: A collection of forcefield precursors for metal–organic frameworks
Source: RSC Adv. 2019 Nov 13;9(63):36492–507. doi: 10.1039/c9ra07327b (PMC9075174; doi:10.1039/c9ra07327b)
Supplement: RA-009-C9RA07327B-s177 [file RA-009-C9RA07327B-s177.txt]

BEPROF_clean

18.714500    0.000000    0.000000
-3.059689    18.462687    0.000000
-3.059689    -3.608481    18.106620

     1       3.148781       3.148781       3.148781    28[7-(6,6),8-(28,28),8-(6),8-(6),8-(6),8-(6)]
     2       4.668837       4.668837       4.668837    28[7-(6,6),8-(28,28),8-(6),8-(6),8-(6),8-(6)]
     3       1.628724       1.628724       1.628724    28[7-(6,6),8-(28,28),8-(6),8-(6),8-(6),8-(6)]
     4       9.446342       9.446342       9.446342    28[7-(6,6),8-(28,28),8-(6),8-(6),8-(6),8-(6)]
     5       7.926285       7.926285       7.926285    28[7-(6,6),8-(28,28),8-(6),8-(6),8-(6),8-(6)]
     6      10.966398      10.966398      10.966398    28[7-(6,6),8-(28,28),8-(6),8-(6),8-(6),8-(6)]
     7       4.023754       4.023754       4.023754    1[6-(6,6)]
     8       1.909194       1.909194       1.909194    1[6-(6,6)]
     9       3.570118       3.570118       3.570118    1[6-(6,6)]
    10        5.65906        5.65906        5.65906    1[6-(6,6)]
    11       2.095307       2.095307       2.095307    1[6-(6,6)]
    12       1.590087       1.590087       1.590087    1[6-(6,6)]
    13       1.616578       1.616578       1.616578    1[6-(6,7)]
    14       9.460769       9.460769       9.460769    1[6-(6,6)]
    15        9.05766        9.05766        9.05766    1[6-(6,6)]
    16       7.589633       7.589633       7.589633    1[6-(6,6)]
    17       7.866963       7.866963       7.866963    1[6-(6,6)]
    18       6.297725       6.297725       6.297725    1[6-(6,6)]
    19       9.211053       9.211053       9.211053    1[6-(6,6)]
    20       7.443351       7.443351       7.443351    1[6-(6,7)]
    21      10.035608      10.035608      10.035608    1[6-(6,6)]
    22      11.174111      11.174111      11.174111    1[6-(6,6)]
    23      14.487696      14.487696      14.487696    1[6-(6,6)]
    24       13.31922       13.31922       13.31922    1[6-(6,6)]
    25      14.926836      14.926836      14.926836    1[6-(6,6)]
    26      -0.809429      -0.809429      -0.809429    1[6-(6,6)]
    27       0.867546       0.867546       0.867546    1[6-(6,7)]
    28      11.916764      11.916764      11.916764    1[6-(6,6)]
    29      10.778261      10.778261      10.778261    1[6-(6,6)]
    30       7.464676       7.464676       7.464676    1[6-(6,6)]
    31       5.573463       5.573463       5.573463    1[6-(6,6)]
    32       7.025536       7.025536       7.025536    1[6-(6,6)]
    33       4.047301       4.047301       4.047301    1[6-(6,6)]
    34       5.430015       5.430015       5.430015    1[6-(6,7)]
    35      -3.845571      -3.845571      -3.845571    1[6-(6,6)]
    36      -1.731011      -1.731011      -1.731011    1[6-(6,6)]
    37      -3.391935      -3.391935      -3.391935    1[6-(6,6)]
    38      13.233623      13.233623      13.233623    1[6-(6,6)]
    39      -1.917124      -1.917124      -1.917124    1[6-(6,6)]
    40       1.647785       1.647785       1.647785    1[6-(6,6)]
    41       4.680983       4.680983       4.680983    1[6-(6,7)]
    42      12.491603      12.491603      12.491603    1[6-(6,6)]
    43      12.894712      12.894712      12.894712    1[6-(6,6)]
    44      14.362739      14.362739      14.362739    1[6-(6,6)]
    45       11.02572       11.02572       11.02572    1[6-(6,6)]
    46      15.654647      15.654647      15.654647    1[6-(6,6)]
    47      15.801008      15.801008      15.801008    1[6-(6,6)]
    48       -1.14579       -1.14579       -1.14579    1[6-(6,7)]
    49       8.571368       8.571368       8.571368    1[6-(6,6)]
    50      10.685928      10.685928      10.685928    1[6-(6,6)]
    51       9.025004       9.025004       9.025004    1[6-(6,6)]
    52       6.936062       6.936062       6.936062    1[6-(6,6)]
    53      10.499815      10.499815      10.499815    1[6-(6,6)]
    54      11.005035      11.005035      11.005035    1[6-(6,6)]
    55      10.978544      10.978544      10.978544    1[6-(6,7)]
    56       3.134353       3.134353       3.134353    1[6-(6,6)]
    57       3.537462       3.537462       3.537462    1[6-(6,6)]
    58       5.005489       5.005489       5.005489    1[6-(6,6)]
    59       4.728159       4.728159       4.728159    1[6-(6,6)]
    60       6.297397       6.297397       6.297397    1[6-(6,6)]
    61       3.384069       3.384069       3.384069    1[6-(6,6)]
    62       5.151771       5.151771       5.151771    1[6-(6,7)]
    63       2.559514       2.559514       2.559514    1[6-(6,6)]
    64       1.421011       1.421011       1.421011    1[6-(6,6)]
    65      -1.892574      -1.892574      -1.892574    1[6-(6,6)]
    66      -0.724098      -0.724098      -0.724098    1[6-(6,6)]
    67      -2.331714      -2.331714      -2.331714    1[6-(6,6)]
    68      13.404551      13.404551      13.404551    1[6-(6,6)]
    69      11.727576      11.727576      11.727576    1[6-(6,7)]
    70       0.678358       0.678358       0.678358    1[6-(6,6)]
    71       1.816861       1.816861       1.816861    1[6-(6,6)]
    72       5.130446       5.130446       5.130446    1[6-(6,6)]
    73       7.021659       7.021659       7.021659    1[6-(6,6)]
    74       5.569586       5.569586       5.569586    1[6-(6,6)]
    75       8.547821       8.547821       8.547821    1[6-(6,6)]
    76       7.165107       7.165107       7.165107    1[6-(6,7)]
    77      16.440693      16.440693      16.440693    1[6-(6,6)]
    78      14.326133      14.326133      14.326133    1[6-(6,6)]
    79      15.987057      15.987057      15.987057    1[6-(6,6)]
    80      -0.638501      -0.638501      -0.638501    1[6-(6,6)]
    81      14.512246      14.512246      14.512246    1[6-(6,6)]
    82      10.947337      10.947337      10.947337    1[6-(6,6)]
    83       7.914139       7.914139       7.914139    1[6-(6,7)]
    84       0.103519       0.103519       0.103519    1[6-(6,6)]
    85       -0.29959       -0.29959       -0.29959    1[6-(6,6)]
    86      -1.767617      -1.767617      -1.767617    1[6-(6,6)]
    87       1.569402       1.569402       1.569402    1[6-(6,6)]
    88      -3.059525      -3.059525      -3.059525    1[6-(6,6)]
    89      -3.205886      -3.205886      -3.205886    1[6-(6,6)]
    90      13.740912      13.740912      13.740912    1[6-(6,7)]
    91       6.436073       6.436073       6.436073    6[6-(6,6),8-(28),8-(28)]
    92       5.073345       5.073345       5.073345    6[6-(1,6),6-(1,6),6-(8,8)]
    93       3.939755       3.939755       3.939755    6[1-(0),6-(1,6),6-(6,6)]
    94       2.662993       2.662993       2.662993    6[1-(0),6-(1,6),6-(6,6)]
    95        2.52266        2.52266        2.52266    6[6-(1,6),6-(1,6),6-(6,7)]
    96       3.659538       3.659538       3.659538    6[1-(0),6-(1,6),6-(6,6)]
    97       4.906756       4.906756       4.906756    6[1-(0),6-(1,6),6-(6,6)]
    98       1.230334       1.230334       1.230334    6[6-(1,6),6-(6,6),7-(6)]
    99       1.258299       1.258299       1.258299    6[1-(0),6-(6,6),6-(6,7)]
   100       2.237077       2.237077       2.237077    6[1-(0),6-(1,7),6-(6,6)]
   101       2.267454       2.267454       2.267454    6[1-(0),6-(1,6),7-(6,28)]
   102       8.783331       8.783331       8.783331    6[6-(6,6),8-(28),8-(28)]
   103       8.631248       8.631248       8.631248    6[6-(1,6),6-(1,6),6-(8,8)]
   104       9.024028       9.024028       9.024028    6[1-(0),6-(1,6),6-(6,6)]
   105       8.805491       8.805491       8.805491    6[1-(0),6-(1,6),6-(6,6)]
   106       8.223142       8.223142       8.223142    6[6-(1,6),6-(1,6),6-(6,7)]
   107       7.927279       7.927279       7.927279    6[1-(0),6-(1,6),6-(6,6)]
   108       8.105384       8.105384       8.105384    6[1-(0),6-(1,6),6-(6,6)]
   109        7.86493        7.86493        7.86493    6[6-(1,6),6-(6,6),7-(6)]
   110       6.797653       6.797653       6.797653    6[1-(0),6-(6,6),6-(6,7)]
   111       8.431834       8.431834       8.431834    6[1-(0),6-(1,7),6-(6,6)]
   112       7.382211       7.382211       7.382211    6[1-(0),6-(1,6),7-(6,28)]
   113      10.775669      10.775669      10.775669    6[6-(6,6),8-(28),8-(28)]
   114      11.527215      11.527215      11.527215    6[6-(1,6),6-(1,6),6-(8,8)]
   115       10.93798       10.93798       10.93798    6[1-(0),6-(1,6),6-(6,6)]
   116      11.620894      11.620894      11.620894    6[1-(0),6-(1,6),6-(6,6)]
   117      12.948141      12.948141      12.948141    6[6-(1,6),6-(1,6),6-(6,7)]
   118      13.558084      13.558084      13.558084    6[1-(0),6-(1,6),6-(6,6)]
   119      12.869577      12.869577      12.869577    6[1-(0),6-(1,6),6-(6,6)]
   120      13.706945      13.706945      13.706945    6[6-(1,6),6-(6,6),7-(6)]
   121        14.7387        14.7387        14.7387    6[1-(0),6-(6,6),6-(6,7)]
   122       -0.91147       -0.91147       -0.91147    6[1-(0),6-(1,7),6-(6,6)]
   123       0.081326       0.081326       0.081326    6[1-(0),6-(1,6),7-(6,28)]
   124       8.117014       8.117014       8.117014    6[6-(6,6),8-(28),8-(28)]
   125       7.365468       7.365468       7.365468    6[6-(1,6),6-(1,6),6-(8,8)]
   126      11.014392      11.014392      11.014392    6[1-(0),6-(1,6),6-(6,6)]
   127      10.331478      10.331478      10.331478    6[1-(0),6-(1,6),6-(6,6)]
   128       9.004231       9.004231       9.004231    6[6-(1,6),6-(1,6),6-(6,7)]
   129       8.394288       8.394288       8.394288    6[1-(0),6-(1,6),6-(6,6)]
   130       6.023106       6.023106       6.023106    6[1-(0),6-(1,6),6-(6,6)]
   131       8.245427       8.245427       8.245427    6[6-(1,6),6-(6,6),7-(6)]
   132       7.213672       7.213672       7.213672    6[1-(0),6-(6,6),6-(6,7)]
   133       7.209031       7.209031       7.209031    6[1-(0),6-(1,7),6-(6,6)]
   134       6.216235       6.216235       6.216235    6[1-(0),6-(1,6),7-(6,28)]
   135       12.45661       12.45661       12.45661    6[6-(6,6),8-(28),8-(28)]
   136      13.819338      13.819338      13.819338    6[6-(1,6),6-(1,6),6-(8,8)]
   137      -3.761572      -3.761572      -3.761572    6[1-(0),6-(1,6),6-(6,6)]
   138       -2.48481       -2.48481       -2.48481    6[1-(0),6-(1,6),6-(6,6)]
   139      -2.344477      -2.344477      -2.344477    6[6-(1,6),6-(1,6),6-(6,7)]
   140      -3.481355      -3.481355      -3.481355    6[1-(0),6-(1,6),6-(6,6)]
   141      13.985927      13.985927      13.985927    6[1-(0),6-(1,6),6-(6,6)]
   142      -1.052151      -1.052151      -1.052151    6[6-(1,6),6-(6,6),7-(6)]
   143      -1.080116      -1.080116      -1.080116    6[1-(0),6-(6,6),6-(6,7)]
   144       4.060484       4.060484       4.060484    6[1-(0),6-(1,7),6-(6,6)]
   145       4.030107       4.030107       4.030107    6[1-(0),6-(1,6),7-(6,28)]
   146      10.109352      10.109352      10.109352    6[6-(6,6),8-(28),8-(28)]
   147      10.261435      10.261435      10.261435    6[6-(1,6),6-(1,6),6-(8,8)]
   148      12.928344      12.928344      12.928344    6[1-(0),6-(1,6),6-(6,6)]
   149      13.146881      13.146881      13.146881    6[1-(0),6-(1,6),6-(6,6)]
   150       13.72923       13.72923       13.72923    6[6-(1,6),6-(1,6),6-(6,7)]
   151      14.025093      14.025093      14.025093    6[1-(0),6-(1,6),6-(6,6)]
   152      10.787299      10.787299      10.787299    6[1-(0),6-(1,6),6-(6,6)]
   153      14.087442      14.087442      14.087442    6[6-(1,6),6-(6,6),7-(6)]
   154      15.154719      15.154719      15.154719    6[1-(0),6-(6,6),6-(6,7)]
   155      -2.134273      -2.134273      -2.134273    6[1-(0),6-(1,7),6-(6,6)]
   156       -1.08465       -1.08465       -1.08465    6[1-(0),6-(1,6),7-(6,28)]
   157       6.159049       6.159049       6.159049    6[6-(6,6),8-(28),8-(28)]
   158       7.521777       7.521777       7.521777    6[6-(1,6),6-(1,6),6-(8,8)]
   159       8.655367       8.655367       8.655367    6[1-(0),6-(1,6),6-(6,6)]
   160       9.932129       9.932129       9.932129    6[1-(0),6-(1,6),6-(6,6)]
   161      10.072462      10.072462      10.072462    6[6-(1,6),6-(1,6),6-(6,7)]
   162       8.935584       8.935584       8.935584    6[1-(0),6-(1,6),6-(6,6)]
   163       7.688366       7.688366       7.688366    6[1-(0),6-(1,6),6-(6,6)]
   164      11.364788      11.364788      11.364788    6[6-(1,6),6-(6,6),7-(6)]
   165      11.336823      11.336823      11.336823    6[1-(0),6-(6,6),6-(6,7)]
   166      10.358045      10.358045      10.358045    6[1-(0),6-(1,7),6-(6,6)]
   167      10.327668      10.327668      10.327668    6[1-(0),6-(1,6),7-(6,28)]
   168       3.811791       3.811791       3.811791    6[6-(6,6),8-(28),8-(28)]
   169       3.963874       3.963874       3.963874    6[6-(1,6),6-(1,6),6-(8,8)]
   170       3.571094       3.571094       3.571094    6[1-(0),6-(1,6),6-(6,6)]
   171       3.789631       3.789631       3.789631    6[1-(0),6-(1,6),6-(6,6)]
   172        4.37198        4.37198        4.37198    6[6-(1,6),6-(1,6),6-(6,7)]
   173       4.667843       4.667843       4.667843    6[1-(0),6-(1,6),6-(6,6)]
   174       4.489738       4.489738       4.489738    6[1-(0),6-(1,6),6-(6,6)]
   175       4.730192       4.730192       4.730192    6[6-(1,6),6-(6,6),7-(6)]
   176       5.797469       5.797469       5.797469    6[1-(0),6-(6,6),6-(6,7)]
   177       4.163288       4.163288       4.163288    6[1-(0),6-(1,7),6-(6,6)]
   178       5.212911       5.212911       5.212911    6[1-(0),6-(1,6),7-(6,28)]
   179       1.819453       1.819453       1.819453    6[6-(6,6),8-(28),8-(28)]
   180       1.067907       1.067907       1.067907    6[6-(1,6),6-(1,6),6-(8,8)]
   181       1.657142       1.657142       1.657142    6[1-(0),6-(1,6),6-(6,6)]
   182       0.974228       0.974228       0.974228    6[1-(0),6-(1,6),6-(6,6)]
   183      -0.353019      -0.353019      -0.353019    6[6-(1,6),6-(1,6),6-(6,7)]
   184      -0.962962      -0.962962      -0.962962    6[1-(0),6-(1,6),6-(6,6)]
   185      -0.274455      -0.274455      -0.274455    6[1-(0),6-(1,6),6-(6,6)]
   186      -1.111823      -1.111823      -1.111823    6[6-(1,6),6-(6,6),7-(6)]
   187      -2.143578      -2.143578      -2.143578    6[1-(0),6-(6,6),6-(6,7)]
   188      13.506592      13.506592      13.506592    6[1-(0),6-(1,7),6-(6,6)]
   189      12.513796      12.513796      12.513796    6[1-(0),6-(1,6),7-(6,28)]
   190       4.478108       4.478108       4.478108    6[6-(6,6),8-(28),8-(28)]
   191       5.229654       5.229654       5.229654    6[6-(1,6),6-(1,6),6-(8,8)]
   192        1.58073        1.58073        1.58073    6[1-(0),6-(1,6),6-(6,6)]
   193       2.263644       2.263644       2.263644    6[1-(0),6-(1,6),6-(6,6)]
   194       3.590891       3.590891       3.590891    6[6-(1,6),6-(1,6),6-(6,7)]
   195       4.200834       4.200834       4.200834    6[1-(0),6-(1,6),6-(6,6)]
   196       6.572016       6.572016       6.572016    6[1-(0),6-(1,6),6-(6,6)]
   197       4.349695       4.349695       4.349695    6[6-(1,6),6-(6,6),7-(6)]
   198        5.38145        5.38145        5.38145    6[1-(0),6-(6,6),6-(6,7)]
   199       5.386091       5.386091       5.386091    6[1-(0),6-(1,7),6-(6,6)]
   200       6.378887       6.378887       6.378887    6[1-(0),6-(1,6),7-(6,28)]
   201       0.138512       0.138512       0.138512    6[6-(6,6),8-(28),8-(28)]
   202      -1.224216      -1.224216      -1.224216    6[6-(1,6),6-(1,6),6-(8,8)]
   203      16.356694      16.356694      16.356694    6[1-(0),6-(1,6),6-(6,6)]
   204      15.079932      15.079932      15.079932    6[1-(0),6-(1,6),6-(6,6)]
   205      14.939599      14.939599      14.939599    6[6-(1,6),6-(1,6),6-(6,7)]
   206      16.076477      16.076477      16.076477    6[1-(0),6-(1,6),6-(6,6)]
   207      -1.390805      -1.390805      -1.390805    6[1-(0),6-(1,6),6-(6,6)]
   208      13.647273      13.647273      13.647273    6[6-(1,6),6-(6,6),7-(6)]
   209      13.675238      13.675238      13.675238    6[1-(0),6-(6,6),6-(6,7)]
   210       8.534638       8.534638       8.534638    6[1-(0),6-(1,7),6-(6,6)]
   211       8.565015       8.565015       8.565015    6[1-(0),6-(1,6),7-(6,28)]
   212        2.48577        2.48577        2.48577    6[6-(6,6),8-(28),8-(28)]
   213       2.333687       2.333687       2.333687    6[6-(1,6),6-(1,6),6-(8,8)]
   214      -0.333222      -0.333222      -0.333222    6[1-(0),6-(1,6),6-(6,6)]
   215      -0.551759      -0.551759      -0.551759    6[1-(0),6-(1,6),6-(6,6)]
   216      -1.134108      -1.134108      -1.134108    6[6-(1,6),6-(1,6),6-(6,7)]
   217      -1.429971      -1.429971      -1.429971    6[1-(0),6-(1,6),6-(6,6)]
   218       1.807823       1.807823       1.807823    6[1-(0),6-(1,6),6-(6,6)]
   219       -1.49232       -1.49232       -1.49232    6[6-(1,6),6-(6,6),7-(6)]
   220      -2.559597      -2.559597      -2.559597    6[1-(0),6-(6,6),6-(6,7)]
   221      14.729395      14.729395      14.729395    6[1-(0),6-(1,7),6-(6,6)]
   222      13.679772      13.679772      13.679772    6[1-(0),6-(1,6),7-(6,28)]
   223       0.089092       0.089092       0.089092    6[6-(1,6),6-(1,6),6-(6,6)]
   224       3.148781       3.148781       3.148781    6[6-(1,6),6-(1,6),6-(6,6)]
   225       6.446066       6.446066       6.446066    6[6-(1,6),6-(1,6),6-(6,6)]
   226       8.388739       8.388739       8.388739    6[6-(1,6),6-(1,6),6-(6,6)]
   227      15.506306      15.506306      15.506306    6[6-(1,6),6-(1,6),6-(6,6)]
   228      -2.091178      -2.091178      -2.091178    6[6-(1,6),6-(1,6),6-(6,6)]
   229      12.506031      12.506031      12.506031    6[6-(1,6),6-(1,6),6-(6,6)]
   230       9.446341       9.446341       9.446341    6[6-(1,6),6-(1,6),6-(6,6)]
   231       6.149056       6.149056       6.149056    6[6-(1,6),6-(1,6),6-(6,6)]
   232       4.206383       4.206383       4.206383    6[6-(1,6),6-(1,6),6-(6,6)]
   233      -2.911184      -2.911184      -2.911184    6[6-(1,6),6-(1,6),6-(6,6)]
   234        14.6863        14.6863        14.6863    6[6-(1,6),6-(1,6),6-(6,6)]
   235       3.148781       3.148781       3.148781    7[6-(1,6),6-(1,6),28-(8,8,8,8,8)]
   236       0.089092       0.089092       0.089092    7[6-(6,6),6-(6,6)]
   237       6.259223       6.259223       6.259223    7[6-(1,6),6-(1,6),28-(8,8,8,8,8)]
   238       8.582114       8.582114       8.582114    7[6-(6,6),6-(6,6)]
   239       0.038338       0.038338       0.038338    7[6-(1,6),6-(1,6),28-(8,8,8,8,8)]
   240      13.370258      13.370258      13.370258    7[6-(6,6),6-(6,6)]
   241       9.446342       9.446342       9.446342    7[6-(1,6),6-(1,6),28-(8,8,8,8,8)]
   242      12.506031      12.506031      12.506031    7[6-(6,6),6-(6,6)]
   243       6.335899       6.335899       6.335899    7[6-(1,6),6-(1,6),28-(8,8,8,8,8)]
   244       4.013008       4.013008       4.013008    7[6-(6,6),6-(6,6)]
   245      12.556784      12.556784      12.556784    7[6-(1,6),6-(1,6),28-(8,8,8,8,8)]
   246      -0.775136      -0.775136      -0.775136    7[6-(6,6),6-(6,6)]
   247       6.550319       6.550319       6.550319    8[6-(6,8),28-(7,8,8,8,8)]
   248        7.38625        7.38625        7.38625    8[6-(6,8),28-(7,8,8,8,8)]
   249       9.660762       9.660762       9.660762    8[6-(6,8),28-(7,8,8,8,8)]
   250       8.022274       8.022274       8.022274    8[6-(6,8),28-(7,8,8,8,8)]
   251       9.743939       9.743939       9.743939    8[6-(6,8),28-(7,8,8,8,8)]
   252      11.267063      11.267063      11.267063    8[6-(6,8),28-(7,8,8,8,8)]
   253       9.148744       9.148744       9.148744    8[6-(6,8),28-(7,8,8,8,8)]
   254        7.62562        7.62562        7.62562    8[6-(6,8),28-(7,8,8,8,8)]
   255      12.342364      12.342364      12.342364    8[6-(6,8),28-(7,8,8,8,8)]
   256      11.506433      11.506433      11.506433    8[6-(6,8),28-(7,8,8,8,8)]
   257       9.231921       9.231921       9.231921    8[6-(6,8),28-(7,8,8,8,8)]
   258      10.870409      10.870409      10.870409    8[6-(6,8),28-(7,8,8,8,8)]
   259       6.044803       6.044803       6.044803    8[6-(6,8),28-(7,8,8,8,8)]
   260       5.208872       5.208872       5.208872    8[6-(6,8),28-(7,8,8,8,8)]
   261        2.93436        2.93436        2.93436    8[6-(6,8),28-(7,8,8,8,8)]
   262       4.572848       4.572848       4.572848    8[6-(6,8),28-(7,8,8,8,8)]
   263       2.851183       2.851183       2.851183    8[6-(6,8),28-(7,8,8,8,8)]
   264       1.328059       1.328059       1.328059    8[6-(6,8),28-(7,8,8,8,8)]
   265       3.446378       3.446378       3.446378    8[6-(6,8),28-(7,8,8,8,8)]
   266       4.969502       4.969502       4.969502    8[6-(6,8),28-(7,8,8,8,8)]
   267       0.252758       0.252758       0.252758    8[6-(6,8),28-(7,8,8,8,8)]
   268       1.088689       1.088689       1.088689    8[6-(6,8),28-(7,8,8,8,8)]
   269       3.363201       3.363201       3.363201    8[6-(6,8),28-(7,8,8,8,8)]
   270       1.724713       1.724713       1.724713    8[6-(6,8),28-(7,8,8,8,8)]
   271        3.14878        3.14878        3.14878    8[28-(7,8,8,8,8),28-(7,8,8,8,8),28-(7,8,8,8,8)]
   272       9.446342       9.446342       9.446342    8[28-(7,8,8,8,8),28-(7,8,8,8,8),28-(7,8,8,8,8)]
