# Supplementary material for: A collection of forcefield precursors for metal–organic frameworks
Source: RSC Adv. 2019 Nov 13;9(63):36492–507. doi: 10.1039/c9ra07327b (PMC9075174; doi:10.1039/c9ra07327b)
Supplement: RA-009-C9RA07327B-s178 [file RA-009-C9RA07327B-s178.txt]

BEPVAV_clean

11.370000    0.000000    0.000000
3.945299    10.724742    0.000000
0.480113    4.699586    11.238716

     1       6.210125       6.210125       6.210125    29[6-(7),7-(6),7-(6,6)]
     2       5.222639       5.222639       5.222639    29[6-(7),7-(6),7-(6,7)]
     3      10.166411      10.166411      10.166411    29[6-(7),7-(6),7-(6,7)]
     4       9.585287       9.585287       9.585287    29[6-(7),7-(6),7-(6,6)]
     5      10.572773      10.572773      10.572773    29[6-(7),7-(6),7-(6,7)]
     6       5.629001       5.629001       5.629001    29[6-(7),7-(6),7-(6,7)]
     7      12.189034      12.189034      12.189034    1[6-(1,1,6)]
     8      13.118451      13.118451      13.118451    1[6-(1,1,6)]
     9      11.524728      11.524728      11.524728    1[6-(1,1,6)]
    10      10.313058      10.313058      10.313058    1[7-(6,7)]
    11       8.300888       8.300888       8.300888    1[7-(6,7)]
    12      12.970757      12.970757      12.970757    1[6-(1,1,6)]
    13      13.548011      13.548011      13.548011    1[6-(1,1,6)]
    14      14.376257      14.376257      14.376257    1[6-(1,1,6)]
    15       3.542202       3.542202       3.542202    1[6-(1,6,6)]
    16       3.851245       3.851245       3.851245    1[6-(1,6,6)]
    17      13.333281      13.333281      13.333281    1[6-(6,6)]
    18      10.253574      10.253574      10.253574    1[6-(6,6)]
    19       5.030052       5.030052       5.030052    1[6-(6,6)]
    20       7.501313       7.501313       7.501313    1[6-(1,6,6)]
    21       7.082448       7.082448       7.082448    1[6-(1,6,6)]
    22       6.330102       6.330102       6.330102    1[6-(1,1,6)]
    23       7.238783       7.238783       7.238783    1[6-(1,1,6)]
    24       7.884213       7.884213       7.884213    1[6-(1,1,6)]
    25        4.45789        4.45789        4.45789    1[6-(1,1,6)]
    26       4.369036       4.369036       4.369036    1[6-(1,1,6)]
    27       3.029948       3.029948       3.029948    1[6-(1,1,6)]
    28       3.606378       3.606378       3.606378    1[6-(1,1,6)]
    29       2.676961       2.676961       2.676961    1[6-(1,1,6)]
    30       4.270684       4.270684       4.270684    1[6-(1,1,6)]
    31       5.482354       5.482354       5.482354    1[7-(6,7)]
    32       7.494524       7.494524       7.494524    1[7-(6,7)]
    33       2.824655       2.824655       2.824655    1[6-(1,1,6)]
    34       1.767288       1.767288       1.767288    1[6-(1,1,6)]
    35       1.419155       1.419155       1.419155    1[6-(1,1,6)]
    36       12.25321       12.25321       12.25321    1[6-(1,6,6)]
    37      11.944167      11.944167      11.944167    1[6-(1,6,6)]
    38       2.462131       2.462131       2.462131    1[6-(6,6)]
    39       5.541838       5.541838       5.541838    1[6-(6,6)]
    40       10.76536       10.76536       10.76536    1[6-(6,6)]
    41       8.294099       8.294099       8.294099    1[6-(1,6,6)]
    42       8.712964       8.712964       8.712964    1[6-(1,6,6)]
    43        9.46531        9.46531        9.46531    1[6-(1,1,6)]
    44       8.556629       8.556629       8.556629    1[6-(1,1,6)]
    45       7.911199       7.911199       7.911199    1[6-(1,1,6)]
    46      11.337522      11.337522      11.337522    1[6-(1,1,6)]
    47      11.426376      11.426376      11.426376    1[6-(1,1,6)]
    48      12.765464      12.765464      12.765464    1[6-(1,1,6)]
    49      12.273434      12.273434      12.273434    6[1-(0),1-(0),1-(0),6-(6,7)]
    50      12.253627      12.253627      12.253627    6[6-(1,1,1),6-(6,6),7-(1,7)]
    51      13.250839      13.250839      13.250839    6[6-(1,1,6),6-(6,7),6-(6,7)]
    52      12.588943      12.588943      12.588943    6[6-(1,1,1),6-(6,6),7-(7,29)]
    53      13.660447      13.660447      13.660447    6[1-(0),1-(0),1-(0),6-(6,7)]
    54       3.313333       3.313333       3.313333    6[1-(0),1-(0),6-(6,6),6-(6,7)]
    55       3.721556       3.721556       3.721556    6[6-(1,1,6),6-(1,6),7-(6,29)]
    56      14.239636      14.239636      14.239636    6[1-(0),6-(1,6),6-(6,7)]
    57      14.751175      14.751175      14.751175    6[1-(0),6-(1,6),6-(1,6)]
    58       4.676381       4.676381       4.676381    6[1-(0),6-(1,6),6-(6,7)]
    59       5.476233       5.476233       5.476233    6[6-(1,1,6),6-(1,6),7-(6,29)]
    60       6.941798       6.941798       6.941798    6[1-(0),1-(0),6-(6,6),6-(6,7)]
    61       7.223808       7.223808       7.223808    6[1-(0),1-(0),1-(0),6-(6,7)]
    62       7.558415       7.558415       7.558415    6[6-(1,1,1),6-(6,6),7-(1,7)]
    63       7.419393       7.419393       7.419393    6[6-(1,1,6),6-(6,7),6-(6,7)]
    64       3.927464       3.927464       3.927464    6[6-(1,1,1),6-(6,6),7-(7,29)]
    65       3.947679       3.947679       3.947679    6[1-(0),1-(0),1-(0),6-(6,7)]
    66       5.887728       5.887728       5.887728    6[7-(29),29-(7,7)]
    67       7.488393       7.488393       7.488393    6[7-(29),29-(7,7)]
    68       5.508604       5.508604       5.508604    6[7-(29),29-(7,7)]
    69       3.521978       3.521978       3.521978    6[1-(0),1-(0),1-(0),6-(6,7)]
    70       3.541785       3.541785       3.541785    6[6-(1,1,1),6-(6,6),7-(1,7)]
    71       2.544573       2.544573       2.544573    6[6-(1,1,6),6-(6,7),6-(6,7)]
    72       3.206469       3.206469       3.206469    6[6-(1,1,1),6-(6,6),7-(7,29)]
    73       2.134965       2.134965       2.134965    6[1-(0),1-(0),1-(0),6-(6,7)]
    74      12.482079      12.482079      12.482079    6[1-(0),1-(0),6-(6,6),6-(6,7)]
    75      12.073856      12.073856      12.073856    6[6-(1,1,6),6-(1,6),7-(6,29)]
    76       1.555776       1.555776       1.555776    6[1-(0),6-(1,6),6-(6,7)]
    77       1.044237       1.044237       1.044237    6[1-(0),6-(1,6),6-(1,6)]
    78      11.119031      11.119031      11.119031    6[1-(0),6-(1,6),6-(6,7)]
    79      10.319179      10.319179      10.319179    6[6-(1,1,6),6-(1,6),7-(6,29)]
    80       8.853614       8.853614       8.853614    6[1-(0),1-(0),6-(6,6),6-(6,7)]
    81       8.571604       8.571604       8.571604    6[1-(0),1-(0),1-(0),6-(6,7)]
    82       8.236997       8.236997       8.236997    6[6-(1,1,1),6-(6,6),7-(1,7)]
    83       8.376019       8.376019       8.376019    6[6-(1,1,6),6-(6,7),6-(6,7)]
    84      11.867948      11.867948      11.867948    6[6-(1,1,1),6-(6,6),7-(7,29)]
    85      11.847733      11.847733      11.847733    6[1-(0),1-(0),1-(0),6-(6,7)]
    86       9.907684       9.907684       9.907684    6[7-(29),29-(7,7)]
    87       8.307019       8.307019       8.307019    6[7-(29),29-(7,7)]
    88      10.286808      10.286808      10.286808    6[7-(29),29-(7,7)]
    89      11.297911      11.297911      11.297911    7[6-(6,6),7-(1,6),29-(6,7)]
    90      11.093079      11.093079      11.093079    7[1-(0),6-(6,6),7-(6,29)]
    91       5.004399       5.004399       5.004399    7[6-(6,6),6-(6,6),29-(6,7)]
    92       8.099932       8.099932       8.099932    7[1-(0),6-(6,6),7-(6,29)]
    93       4.327242       4.327242       4.327242    7[6-(6,6),7-(1,6),29-(6,7)]
    94       5.647931       5.647931       5.647931    7[6-(29),29-(6,7)]
    95       8.310024       8.310024       8.310024    7[6-(29),29-(6,7)]
    96       5.724054       5.724054       5.724054    7[6-(29),29-(6,7)]
    97       4.497501       4.497501       4.497501    7[6-(6,6),7-(1,6),29-(6,7)]
    98       4.702333       4.702333       4.702333    7[1-(0),6-(6,6),7-(6,29)]
    99      10.791013      10.791013      10.791013    7[6-(6,6),6-(6,6),29-(6,7)]
   100        7.69548        7.69548        7.69548    7[1-(0),6-(6,6),7-(6,29)]
   101       11.46817       11.46817       11.46817    7[6-(6,6),7-(1,6),29-(6,7)]
   102      10.147481      10.147481      10.147481    7[6-(29),29-(6,7)]
   103       7.485388       7.485388       7.485388    7[6-(29),29-(6,7)]
   104      10.071358      10.071358      10.071358    7[6-(29),29-(6,7)]
