# Supplementary material for: A collection of forcefield precursors for metal–organic frameworks
Source: RSC Adv. 2019 Nov 13;9(63):36492–507. doi: 10.1039/c9ra07327b (PMC9075174; doi:10.1039/c9ra07327b)
Supplement: RA-009-C9RA07327B-s179 [file RA-009-C9RA07327B-s179.txt]

BEPVEZ_clean

11.450700    0.000000    0.000000
3.689048    11.000512    0.000000
4.218048    4.391061    11.714634

     1      11.006927      11.006927      11.006927    29[6-(7),7-(6),7-(6,7)]
     2        11.4111        11.4111        11.4111    29[6-(7),7-(6),7-(6,7)]
     3       7.891784       7.891784       7.891784    29[6-(7),7-(6),7-(6,6)]
     4       8.350869       8.350869       8.350869    29[6-(7),7-(6),7-(6,7)]
     5       7.946696       7.946696       7.946696    29[6-(7),7-(6),7-(6,7)]
     6      11.466012      11.466012      11.466012    29[6-(7),7-(6),7-(6,6)]
     7      13.478642      13.478642      13.478642    1[6-(1,1,6)]
     8      14.810824      14.810824      14.810824    1[6-(1,1,6)]
     9      13.429612      13.429612      13.429612    1[6-(1,1,6)]
    10      12.010651      12.010651      12.010651    1[7-(6,7)]
    11      10.182602      10.182602      10.182602    1[7-(6,7)]
    12      14.676652      14.676652      14.676652    1[6-(1,1,6)]
    13      15.858668      15.858668      15.858668    1[6-(1,1,6)]
    14      10.883285      10.883285      10.883285    1[6-(1,1,6)]
    15       5.125919       5.125919       5.125919    1[6-(1,6,6)]
    16        5.44523        5.44523        5.44523    1[6-(1,6,6)]
    17      11.180149      11.180149      11.180149    1[6-(6,6)]
    18      11.894667      11.894667      11.894667    1[6-(6,6)]
    19       2.683963       2.683963       2.683963    1[6-(6,6)]
    20       5.182718       5.182718       5.182718    1[6-(1,6,6)]
    21       5.086055       5.086055       5.086055    1[6-(1,6,6)]
    22       9.997513       9.997513       9.997513    1[6-(1,1,6)]
    23       9.229771       9.229771       9.229771    1[6-(1,1,6)]
    24       8.456334       8.456334       8.456334    1[6-(1,1,6)]
    25       4.776393       4.776393       4.776393    1[6-(1,1,6)]
    26       6.149265       6.149265       6.149265    1[6-(1,1,6)]
    27       6.117302       6.117302       6.117302    1[6-(1,1,6)]
    28       5.879154       5.879154       5.879154    1[6-(1,1,6)]
    29       4.546972       4.546972       4.546972    1[6-(1,1,6)]
    30       5.928184       5.928184       5.928184    1[6-(1,1,6)]
    31       7.347145       7.347145       7.347145    1[7-(6,7)]
    32       9.175194       9.175194       9.175194    1[7-(6,7)]
    33       4.681144       4.681144       4.681144    1[6-(1,1,6)]
    34       3.499128       3.499128       3.499128    1[6-(1,1,6)]
    35       8.474511       8.474511       8.474511    1[6-(1,1,6)]
    36      14.231877      14.231877      14.231877    1[6-(1,6,6)]
    37      13.912566      13.912566      13.912566    1[6-(1,6,6)]
    38       8.177647       8.177647       8.177647    1[6-(6,6)]
    39       7.463129       7.463129       7.463129    1[6-(6,6)]
    40      16.673833      16.673833      16.673833    1[6-(6,6)]
    41      14.175078      14.175078      14.175078    1[6-(1,6,6)]
    42      14.271741      14.271741      14.271741    1[6-(1,6,6)]
    43       9.360283       9.360283       9.360283    1[6-(1,1,6)]
    44      10.128025      10.128025      10.128025    1[6-(1,1,6)]
    45      10.901462      10.901462      10.901462    1[6-(1,1,6)]
    46      14.581403      14.581403      14.581403    1[6-(1,1,6)]
    47      13.208531      13.208531      13.208531    1[6-(1,1,6)]
    48      13.240494      13.240494      13.240494    1[6-(1,1,6)]
    49      13.904265      13.904265      13.904265    6[1-(0),1-(0),1-(0),6-(6,7)]
    50      13.890052      13.890052      13.890052    6[6-(1,1,1),6-(6,6),7-(1,7)]
    51      14.900288      14.900288      14.900288    6[6-(1,1,6),6-(6,7),6-(6,7)]
    52      14.299967      14.299967      14.299967    6[6-(1,1,1),6-(6,6),7-(7,29)]
    53      14.904386      14.904386      14.904386    6[1-(0),1-(0),1-(0),6-(6,7)]
    54       4.893688       4.893688       4.893688    6[1-(0),1-(0),6-(6,6),6-(6,7)]
    55       1.546798       1.546798       1.546798    6[6-(1,1,6),6-(1,6),7-(6,29)]
    56      12.081832      12.081832      12.081832    6[1-(0),6-(1,6),6-(6,7)]
    57      12.505073      12.505073      12.505073    6[1-(0),6-(1,6),6-(1,6)]
    58        2.38491        2.38491        2.38491    6[1-(0),6-(1,6),6-(6,7)]
    59       3.272805       3.272805       3.272805    6[6-(1,1,6),6-(1,6),7-(6,29)]
    60       4.763095       4.763095       4.763095    6[1-(0),1-(0),6-(6,6),6-(6,7)]
    61       9.286874       9.286874       9.286874    6[1-(0),1-(0),1-(0),6-(6,7)]
    62       9.562222       9.562222       9.562222    6[6-(1,1,1),6-(6,6),7-(1,7)]
    63        5.20752        5.20752        5.20752    6[6-(1,1,6),6-(6,7),6-(6,7)]
    64       5.628451       5.628451       5.628451    6[6-(1,1,1),6-(6,6),7-(7,29)]
    65       5.672041       5.672041       5.672041    6[1-(0),1-(0),1-(0),6-(6,7)]
    66      11.282634      11.282634      11.282634    6[7-(29),29-(7,7)]
    67       9.212478       9.212478       9.212478    6[7-(29),29-(7,7)]
    68       7.147228       7.147228       7.147228    6[7-(29),29-(7,7)]
    69       5.453531       5.453531       5.453531    6[1-(0),1-(0),1-(0),6-(6,7)]
    70       5.467744       5.467744       5.467744    6[6-(1,1,1),6-(6,6),7-(1,7)]
    71       4.457508       4.457508       4.457508    6[6-(1,1,6),6-(6,7),6-(6,7)]
    72       5.057829       5.057829       5.057829    6[6-(1,1,1),6-(6,6),7-(7,29)]
    73        4.45341        4.45341        4.45341    6[1-(0),1-(0),1-(0),6-(6,7)]
    74      14.464108      14.464108      14.464108    6[1-(0),1-(0),6-(6,6),6-(6,7)]
    75      17.810998      17.810998      17.810998    6[6-(1,1,6),6-(1,6),7-(6,29)]
    76       7.275964       7.275964       7.275964    6[1-(0),6-(1,6),6-(6,7)]
    77       6.852723       6.852723       6.852723    6[1-(0),6-(1,6),6-(1,6)]
    78      16.972886      16.972886      16.972886    6[1-(0),6-(1,6),6-(6,7)]
    79      16.084991      16.084991      16.084991    6[6-(1,1,6),6-(1,6),7-(6,29)]
    80      14.594701      14.594701      14.594701    6[1-(0),1-(0),6-(6,6),6-(6,7)]
    81      10.070922      10.070922      10.070922    6[1-(0),1-(0),1-(0),6-(6,7)]
    82       9.795574       9.795574       9.795574    6[6-(1,1,1),6-(6,6),7-(1,7)]
    83      14.150276      14.150276      14.150276    6[6-(1,1,6),6-(6,7),6-(6,7)]
    84      13.729345      13.729345      13.729345    6[6-(1,1,1),6-(6,6),7-(7,29)]
    85      13.685755      13.685755      13.685755    6[1-(0),1-(0),1-(0),6-(6,7)]
    86       8.075162       8.075162       8.075162    6[7-(29),29-(7,7)]
    87      10.145318      10.145318      10.145318    6[7-(29),29-(7,7)]
    88      12.210568      12.210568      12.210568    6[7-(29),29-(7,7)]
    89      12.994699      12.994699      12.994699    7[6-(6,6),7-(1,6),29-(6,7)]
    90      12.782168      12.782168      12.782168    7[1-(0),6-(6,6),7-(6,29)]
    91       2.864218       2.864218       2.864218    7[6-(6,6),6-(6,6),29-(6,7)]
    92      10.021802      10.021802      10.021802    7[1-(0),6-(6,6),7-(6,29)]
    93      10.203219      10.203219      10.203219    7[6-(6,6),7-(1,6),29-(6,7)]
    94      11.180333      11.180333      11.180333    7[6-(29),29-(6,7)]
    95      10.029682      10.029682      10.029682    7[6-(29),29-(6,7)]
    96       7.408108       7.408108       7.408108    7[6-(29),29-(6,7)]
    97       6.363097       6.363097       6.363097    7[6-(6,6),7-(1,6),29-(6,7)]
    98       6.575628       6.575628       6.575628    7[1-(0),6-(6,6),7-(6,29)]
    99      16.493578      16.493578      16.493578    7[6-(6,6),6-(6,6),29-(6,7)]
   100       9.335994       9.335994       9.335994    7[1-(0),6-(6,6),7-(6,29)]
   101       9.154577       9.154577       9.154577    7[6-(6,6),7-(1,6),29-(6,7)]
   102       8.177463       8.177463       8.177463    7[6-(29),29-(6,7)]
   103       9.328114       9.328114       9.328114    7[6-(29),29-(6,7)]
   104      11.949688      11.949688      11.949688    7[6-(29),29-(6,7)]
