# Supplementary material for: A collection of forcefield precursors for metal–organic frameworks
Source: RSC Adv. 2019 Nov 13;9(63):36492–507. doi: 10.1039/c9ra07327b (PMC9075174; doi:10.1039/c9ra07327b)
Supplement: RA-009-C9RA07327B-s180 [file RA-009-C9RA07327B-s180.txt]

BEPVID_clean

11.456900    0.000000    0.000000
-3.951403    10.770333    0.000000
-5.690595    -2.130685    11.627944

     1       2.659993       2.659993       2.659993    29[6-(7),7-(6),7-(6,7)]
     2         1.3694         1.3694         1.3694    29[6-(7),7-(6),7-(6,7)]
     3      -0.841215      -0.841215      -0.841215    29[6-(7),7-(6),7-(6,6)]
     4      -0.845091      -0.845091      -0.845091    29[6-(7),7-(6),7-(6,7)]
     5       0.445502       0.445502       0.445502    29[6-(7),7-(6),7-(6,7)]
     6       2.656117       2.656117       2.656117    29[6-(7),7-(6),7-(6,6)]
     7       2.737086       2.737086       2.737086    1[6-(1,1,6)]
     8       2.646808       2.646808       2.646808    1[6-(1,1,6)]
     9       1.455703       1.455703       1.455703    1[6-(1,1,6)]
    10       2.360574       2.360574       2.360574    1[7-(6,7)]
    11      -6.056952      -6.056952      -6.056952    1[7-(6,7)]
    12      10.240273      10.240273      10.240273    1[6-(1,1,6)]
    13      -0.619443      -0.619443      -0.619443    1[6-(1,1,6)]
    14      -5.636671      -5.636671      -5.636671    1[6-(1,1,6)]
    15       0.601717       0.601717       0.601717    1[6-(1,6,6)]
    16      -0.050029      -0.050029      -0.050029    1[6-(1,6,6)]
    17      -1.585324      -1.585324      -1.585324    1[6-(6,6)]
    18       7.778219       7.778219       7.778219    1[6-(6,6)]
    19      -4.654828      -4.654828      -4.654828    1[6-(6,6)]
    20      -4.007779      -4.007779      -4.007779    1[6-(1,6,6)]
    21      -2.959735      -2.959735      -2.959735    1[6-(1,6,6)]
    22      -3.531732      -3.531732      -3.531732    1[6-(1,1,6)]
    23      -2.657382      -2.657382      -2.657382    1[6-(1,1,6)]
    24      -3.280058      -3.280058      -3.280058    1[6-(1,1,6)]
    25       3.615231       3.615231       3.615231    1[6-(1,1,6)]
    26       4.911579       4.911579       4.911579    1[6-(1,1,6)]
    27       4.633938       4.633938       4.633938    1[6-(1,1,6)]
    28      -0.922184      -0.922184      -0.922184    1[6-(1,1,6)]
    29      -0.831906      -0.831906      -0.831906    1[6-(1,1,6)]
    30       0.359199       0.359199       0.359199    1[6-(1,1,6)]
    31      -0.545672      -0.545672      -0.545672    1[7-(6,7)]
    32       7.871854       7.871854       7.871854    1[7-(6,7)]
    33      -8.425371      -8.425371      -8.425371    1[6-(1,1,6)]
    34        8.12494        8.12494        8.12494    1[6-(1,1,6)]
    35       7.451573       7.451573       7.451573    1[6-(1,1,6)]
    36       1.213185       1.213185       1.213185    1[6-(1,6,6)]
    37       1.864931       1.864931       1.864931    1[6-(1,6,6)]
    38       3.400226       3.400226       3.400226    1[6-(6,6)]
    39      -5.963317      -5.963317      -5.963317    1[6-(6,6)]
    40       -4.98717       -4.98717       -4.98717    1[6-(6,6)]
    41       5.822681       5.822681       5.822681    1[6-(1,6,6)]
    42       4.774637       4.774637       4.774637    1[6-(1,6,6)]
    43       5.346634       5.346634       5.346634    1[6-(1,1,6)]
    44       4.472284       4.472284       4.472284    1[6-(1,1,6)]
    45        5.09496        5.09496        5.09496    1[6-(1,1,6)]
    46      -1.800329      -1.800329      -1.800329    1[6-(1,1,6)]
    47      -3.096677      -3.096677      -3.096677    1[6-(1,1,6)]
    48      -2.819036      -2.819036      -2.819036    1[6-(1,1,6)]
    49       2.148999       2.148999       2.148999    6[1-(0),1-(0),1-(0),6-(6,7)]
    50       1.537407       1.537407       1.537407    6[6-(1,1,1),6-(6,6),7-(1,7)]
    51       0.669698       0.669698       0.669698    6[6-(1,1,6),6-(6,7),6-(6,7)]
    52       0.471366       0.471366       0.471366    6[6-(1,1,1),6-(6,6),7-(7,29)]
    53      -0.406674      -0.406674      -0.406674    6[1-(0),1-(0),1-(0),6-(6,7)]
    54       0.019283       0.019283       0.019283    6[1-(0),1-(0),6-(6,6),6-(6,7)]
    55      -1.352054      -1.352054      -1.352054    6[6-(1,1,6),6-(1,6),7-(6,29)]
    56      -1.986333      -1.986333      -1.986333    6[1-(0),6-(1,6),6-(6,7)]
    57       -3.23417       -3.23417       -3.23417    6[1-(0),6-(1,6),6-(1,6)]
    58      -3.811016      -3.811016      -3.811016    6[1-(0),6-(1,6),6-(6,7)]
    59      -3.130092      -3.130092      -3.130092    6[6-(1,1,6),6-(1,6),7-(6,29)]
    60      -3.683891      -3.683891      -3.683891    6[1-(0),1-(0),6-(6,6),6-(6,7)]
    61      -3.418322      -3.418322      -3.418322    6[1-(0),1-(0),1-(0),6-(6,7)]
    62      -4.660656      -4.660656      -4.660656    6[6-(1,1,1),6-(6,6),7-(1,7)]
    63       -4.79541       -4.79541       -4.79541    6[6-(1,1,6),6-(6,7),6-(6,7)]
    64       5.276279       5.276279       5.276279    6[6-(1,1,1),6-(6,6),7-(7,29)]
    65       4.543983       4.543983       4.543983    6[1-(0),1-(0),1-(0),6-(6,7)]
    66        -8.5337        -8.5337        -8.5337    6[7-(29),29-(7,7)]
    67      -1.233546      -1.233546      -1.233546    6[7-(29),29-(7,7)]
    68       1.243483       1.243483       1.243483    6[7-(29),29-(7,7)]
    69      -0.334097      -0.334097      -0.334097    6[1-(0),1-(0),1-(0),6-(6,7)]
    70       0.277495       0.277495       0.277495    6[6-(1,1,1),6-(6,6),7-(1,7)]
    71       1.145204       1.145204       1.145204    6[6-(1,1,6),6-(6,7),6-(6,7)]
    72       1.343536       1.343536       1.343536    6[6-(1,1,1),6-(6,6),7-(7,29)]
    73       7.912171       7.912171       7.912171    6[1-(0),1-(0),1-(0),6-(6,7)]
    74       1.795619       1.795619       1.795619    6[1-(0),1-(0),6-(6,6),6-(6,7)]
    75       3.166956       3.166956       3.166956    6[6-(1,1,6),6-(1,6),7-(6,29)]
    76       3.801235       3.801235       3.801235    6[1-(0),6-(1,6),6-(6,7)]
    77       5.049072       5.049072       5.049072    6[1-(0),6-(1,6),6-(1,6)]
    78       5.625918       5.625918       5.625918    6[1-(0),6-(1,6),6-(6,7)]
    79       4.944994       4.944994       4.944994    6[6-(1,1,6),6-(1,6),7-(6,29)]
    80       5.498793       5.498793       5.498793    6[1-(0),1-(0),6-(6,6),6-(6,7)]
    81       5.233224       5.233224       5.233224    6[1-(0),1-(0),1-(0),6-(6,7)]
    82       6.475558       6.475558       6.475558    6[6-(1,1,1),6-(6,6),7-(1,7)]
    83       6.610312       6.610312       6.610312    6[6-(1,1,6),6-(6,7),6-(6,7)]
    84      -3.461377      -3.461377      -3.461377    6[6-(1,1,1),6-(6,6),7-(7,29)]
    85      -2.729081      -2.729081      -2.729081    6[1-(0),1-(0),1-(0),6-(6,7)]
    86      10.348602      10.348602      10.348602    6[7-(29),29-(7,7)]
    87       3.048448       3.048448       3.048448    6[7-(29),29-(7,7)]
    88       0.571419       0.571419       0.571419    6[7-(29),29-(7,7)]
    89       1.181844       1.181844       1.181844    7[6-(6,6),7-(1,6),29-(6,7)]
    90       1.824662       1.824662       1.824662    7[1-(0),6-(6,6),7-(6,29)]
    91      -1.909751      -1.909751      -1.909751    7[6-(6,6),6-(6,6),29-(6,7)]
    92        -5.8916        -5.8916        -5.8916    7[1-(0),6-(6,6),7-(6,29)]
    93       4.609108       4.609108       4.609108    7[6-(6,6),7-(1,6),29-(6,7)]
    94       2.837441       2.837441       2.837441    7[6-(29),29-(6,7)]
    95      -1.550561      -1.550561      -1.550561    7[6-(29),29-(6,7)]
    96       0.424595       0.424595       0.424595    7[6-(29),29-(6,7)]
    97       0.633058       0.633058       0.633058    7[6-(6,6),7-(1,6),29-(6,7)]
    98       -0.00976       -0.00976       -0.00976    7[1-(0),6-(6,6),7-(6,29)]
    99       3.724653       3.724653       3.724653    7[6-(6,6),6-(6,6),29-(6,7)]
   100       7.706502       7.706502       7.706502    7[1-(0),6-(6,6),7-(6,29)]
   101      -2.794206      -2.794206      -2.794206    7[6-(6,6),7-(1,6),29-(6,7)]
   102      -1.022539      -1.022539      -1.022539    7[6-(29),29-(6,7)]
   103       3.365463       3.365463       3.365463    7[6-(29),29-(6,7)]
   104       1.390307       1.390307       1.390307    7[6-(29),29-(6,7)]
