# Supplementary material for: A collection of forcefield precursors for metal–organic frameworks
Source: RSC Adv. 2019 Nov 13;9(63):36492–507. doi: 10.1039/c9ra07327b (PMC9075174; doi:10.1039/c9ra07327b)
Supplement: RA-009-C9RA07327B-s181 [file RA-009-C9RA07327B-s181.txt]

BEPVOJ_clean

11.312000    0.000000    0.000000
4.248930    10.702636    0.000000
5.198234    -1.706851    11.455813

     1       8.767697       8.767697       8.767697    29[6-(7),7-(6),7-(6,7)]
     2       10.08137       10.08137       10.08137    29[6-(7),7-(6),7-(6,7)]
     3      12.216226      12.216226      12.216226    29[6-(7),7-(6),7-(6,6)]
     4      11.991467      11.991467      11.991467    29[6-(7),7-(6),7-(6,7)]
     5      10.677794      10.677794      10.677794    29[6-(7),7-(6),7-(6,7)]
     6       8.542938       8.542938       8.542938    29[6-(7),7-(6),7-(6,6)]
     7       9.098856       9.098856       9.098856    1[6-(1,1,6)]
     8       9.351143       9.351143       9.351143    1[6-(1,1,6)]
     9       8.013008       8.013008       8.013008    1[6-(1,1,6)]
    10       8.784195       8.784195       8.784195    1[7-(6,7)]
    11      17.262818      17.262818      17.262818    1[7-(6,7)]
    12      16.930826      16.930826      16.930826    1[6-(1,1,6)]
    13      16.800108      16.800108      16.800108    1[6-(1,1,6)]
    14      12.722245      12.722245      12.722245    1[6-(1,1,6)]
    15      11.300039      11.300039      11.300039    1[6-(1,6,6)]
    16      10.697024      10.697024      10.697024    1[6-(1,6,6)]
    17      12.894809      12.894809      12.894809    1[6-(6,6)]
    18       3.708919       3.708919       3.708919    1[6-(6,6)]
    19       4.755406       4.755406       4.755406    1[6-(6,6)]
    20      14.345054      14.345054      14.345054    1[6-(1,6,6)]
    21      15.459943      15.459943      15.459943    1[6-(1,6,6)]
    22      14.678078      14.678078      14.678078    1[6-(1,1,6)]
    23      13.890886      13.890886      13.890886    1[6-(1,1,6)]
    24      14.562592      14.562592      14.562592    1[6-(1,1,6)]
    25       6.911997       6.911997       6.911997    1[6-(1,1,6)]
    26       6.683366       6.683366       6.683366    1[6-(1,1,6)]
    27       7.959798       7.959798       7.959798    1[6-(1,1,6)]
    28      11.660308      11.660308      11.660308    1[6-(1,1,6)]
    29      11.408021      11.408021      11.408021    1[6-(1,1,6)]
    30      12.746156      12.746156      12.746156    1[6-(1,1,6)]
    31      11.974969      11.974969      11.974969    1[7-(6,7)]
    32       3.496346       3.496346       3.496346    1[7-(6,7)]
    33       3.828338       3.828338       3.828338    1[6-(1,1,6)]
    34       3.959056       3.959056       3.959056    1[6-(1,1,6)]
    35       8.036919       8.036919       8.036919    1[6-(1,1,6)]
    36       9.459125       9.459125       9.459125    1[6-(1,6,6)]
    37       10.06214       10.06214       10.06214    1[6-(1,6,6)]
    38       7.864355       7.864355       7.864355    1[6-(6,6)]
    39      17.050245      17.050245      17.050245    1[6-(6,6)]
    40      16.003758      16.003758      16.003758    1[6-(6,6)]
    41        6.41411        6.41411        6.41411    1[6-(1,6,6)]
    42       5.299221       5.299221       5.299221    1[6-(1,6,6)]
    43       6.081086       6.081086       6.081086    1[6-(1,1,6)]
    44       6.868278       6.868278       6.868278    1[6-(1,1,6)]
    45       6.196572       6.196572       6.196572    1[6-(1,1,6)]
    46      13.847167      13.847167      13.847167    1[6-(1,1,6)]
    47      14.075798      14.075798      14.075798    1[6-(1,1,6)]
    48      12.799366      12.799366      12.799366    1[6-(1,1,6)]
    49       8.970639       8.970639       8.970639    6[1-(0),1-(0),1-(0),6-(6,7)]
    50       9.650451       9.650451       9.650451    6[6-(1,1,1),6-(6,6),7-(1,7)]
    51      10.610556      10.610556      10.610556    6[6-(1,1,6),6-(6,7),6-(6,7)]
    52      10.853767      10.853767      10.853767    6[6-(1,1,1),6-(6,6),7-(7,29)]
    53      11.809089      11.809089      11.809089    6[1-(0),1-(0),1-(0),6-(6,7)]
    54      11.268494      11.268494      11.268494    6[1-(0),1-(0),6-(6,6),6-(6,7)]
    55      12.665527      12.665527      12.665527    6[6-(1,1,6),6-(1,6),7-(6,29)]
    56      13.316548      13.316548      13.316548    6[1-(0),6-(1,6),6-(6,7)]
    57      14.574065      14.574065      14.574065    6[1-(0),6-(1,6),6-(1,6)]
    58      15.186102      15.186102      15.186102    6[1-(0),6-(1,6),6-(6,7)]
    59        14.5039        14.5039        14.5039    6[6-(1,1,6),6-(1,6),7-(6,29)]
    60      15.082216      15.082216      15.082216    6[1-(0),1-(0),6-(6,6),6-(6,7)]
    61       14.65327       14.65327       14.65327    6[1-(0),1-(0),1-(0),6-(6,7)]
    62       15.94079       15.94079       15.94079    6[6-(1,1,1),6-(6,6),7-(1,7)]
    63      16.152613      16.152613      16.152613    6[6-(1,1,6),6-(6,7),6-(6,7)]
    64       6.228987       6.228987       6.228987    6[6-(1,1,1),6-(6,6),7-(7,29)]
    65       7.013532       7.013532       7.013532    6[1-(0),1-(0),1-(0),6-(6,7)]
    66      19.872967      19.872967      19.872967    6[7-(29),29-(7,7)]
    67      12.672861      12.672861      12.672861    6[7-(29),29-(7,7)]
    68      10.182926      10.182926      10.182926    6[7-(29),29-(7,7)]
    69      11.788525      11.788525      11.788525    6[1-(0),1-(0),1-(0),6-(6,7)]
    70      11.108713      11.108713      11.108713    6[6-(1,1,1),6-(6,6),7-(1,7)]
    71      10.148608      10.148608      10.148608    6[6-(1,1,6),6-(6,7),6-(6,7)]
    72       9.905397       9.905397       9.905397    6[6-(1,1,1),6-(6,6),7-(7,29)]
    73       8.950075       8.950075       8.950075    6[1-(0),1-(0),1-(0),6-(6,7)]
    74        9.49067        9.49067        9.49067    6[1-(0),1-(0),6-(6,6),6-(6,7)]
    75       8.093637       8.093637       8.093637    6[6-(1,1,6),6-(1,6),7-(6,29)]
    76       7.442616       7.442616       7.442616    6[1-(0),6-(1,6),6-(6,7)]
    77       6.185099       6.185099       6.185099    6[1-(0),6-(1,6),6-(1,6)]
    78       5.573062       5.573062       5.573062    6[1-(0),6-(1,6),6-(6,7)]
    79       6.255264       6.255264       6.255264    6[6-(1,1,6),6-(1,6),7-(6,29)]
    80       5.676948       5.676948       5.676948    6[1-(0),1-(0),6-(6,6),6-(6,7)]
    81       6.105894       6.105894       6.105894    6[1-(0),1-(0),1-(0),6-(6,7)]
    82       4.818374       4.818374       4.818374    6[6-(1,1,1),6-(6,6),7-(1,7)]
    83       4.606551       4.606551       4.606551    6[6-(1,1,6),6-(6,7),6-(6,7)]
    84      14.530177      14.530177      14.530177    6[6-(1,1,1),6-(6,6),7-(7,29)]
    85      13.745632      13.745632      13.745632    6[1-(0),1-(0),1-(0),6-(6,7)]
    86       0.886197       0.886197       0.886197    6[7-(29),29-(7,7)]
    87       8.086303       8.086303       8.086303    6[7-(29),29-(7,7)]
    88      10.576238      10.576238      10.576238    6[7-(29),29-(7,7)]
    89      10.101427      10.101427      10.101427    7[6-(6,6),7-(1,6),29-(6,7)]
    90       9.371319       9.371319       9.371319    7[1-(0),6-(6,6),7-(6,29)]
    91      13.258379      13.258379      13.258379    7[6-(6,6),6-(6,6),29-(6,7)]
    92      17.137475      17.137475      17.137475    7[1-(0),6-(6,6),7-(6,29)]
    93        6.84086        6.84086        6.84086    7[6-(6,6),7-(1,6),29-(6,7)]
    94       8.627778       8.627778       8.627778    7[6-(29),29-(6,7)]
    95      13.065469      13.065469      13.065469    7[6-(29),29-(6,7)]
    96      10.998634      10.998634      10.998634    7[6-(29),29-(6,7)]
    97      10.657737      10.657737      10.657737    7[6-(6,6),7-(1,6),29-(6,7)]
    98      11.387845      11.387845      11.387845    7[1-(0),6-(6,6),7-(6,29)]
    99       7.500785       7.500785       7.500785    7[6-(6,6),6-(6,6),29-(6,7)]
   100       3.621689       3.621689       3.621689    7[1-(0),6-(6,6),7-(6,29)]
   101      13.918304      13.918304      13.918304    7[6-(6,6),7-(1,6),29-(6,7)]
   102      12.131386      12.131386      12.131386    7[6-(29),29-(6,7)]
   103       7.693695       7.693695       7.693695    7[6-(29),29-(6,7)]
   104        9.76053        9.76053        9.76053    7[6-(29),29-(6,7)]
