# Supplementary material for: A collection of forcefield precursors for metal–organic frameworks
Source: RSC Adv. 2019 Nov 13;9(63):36492–507. doi: 10.1039/c9ra07327b (PMC9075174; doi:10.1039/c9ra07327b)
Supplement: RA-009-C9RA07327B-s182 [file RA-009-C9RA07327B-s182.txt]

BEPVOJ01_clean

11.357100    0.000000    0.000000
4.062750    10.754593    0.000000
5.545506    -1.821506    11.543348

     1      10.076289      10.076289      10.076289    29[6-(7),7-(6),7-(6,7)]
     2       8.796044       8.796044       8.796044    29[6-(7),7-(6),7-(6,7)]
     3      12.252524      12.252524      12.252524    29[6-(7),7-(6),7-(6,6)]
     4      10.889067      10.889067      10.889067    29[6-(7),7-(6),7-(6,7)]
     5      12.169312      12.169312      12.169312    29[6-(7),7-(6),7-(6,7)]
     6       8.712832       8.712832       8.712832    29[6-(7),7-(6),7-(6,6)]
     7      17.366006      17.366006      17.366006    1[7-(6,7)]
     8       9.004927       9.004927       9.004927    1[7-(6,7)]
     9      15.449281      15.449281      15.449281    1[6-(1,6,6)]
    10      14.375271      14.375271      14.375271    1[6-(1,6,6)]
    11       7.175008       7.175008       7.175008    1[6-(1,1,6)]
    12       6.452217       6.452217       6.452217    1[6-(1,1,6)]
    13       7.801131       7.801131       7.801131    1[6-(1,1,6)]
    14      11.459971      11.459971      11.459971    1[6-(1,6,6)]
    15       10.81739       10.81739       10.81739    1[6-(1,6,6)]
    16      13.016267      13.016267      13.016267    1[6-(6,6)]
    17       4.732908       4.732908       4.732908    1[6-(6,6)]
    18      17.087529      17.087529      17.087529    1[6-(1,1,6)]
    19      12.721455      12.721455      12.721455    1[6-(1,1,6)]
    20      17.282291      17.282291      17.282291    1[6-(1,1,6)]
    21      14.691484      14.691484      14.691484    1[6-(1,1,6)]
    22      13.980171      13.980171      13.980171    1[6-(1,1,6)]
    23       14.76124       14.76124       14.76124    1[6-(1,1,6)]
    24       8.780306       8.780306       8.780306    1[6-(1,1,6)]
    25       9.894865       9.894865       9.894865    1[6-(1,1,6)]
    26       8.565852       8.565852       8.565852    1[6-(1,1,6)]
    27       3.749277       3.749277       3.749277    1[6-(6,6)]
    28        3.59935        3.59935        3.59935    1[7-(6,7)]
    29      11.960429      11.960429      11.960429    1[7-(6,7)]
    30       5.516075       5.516075       5.516075    1[6-(1,6,6)]
    31       6.590085       6.590085       6.590085    1[6-(1,6,6)]
    32      13.790348      13.790348      13.790348    1[6-(1,1,6)]
    33      14.513139      14.513139      14.513139    1[6-(1,1,6)]
    34      13.164225      13.164225      13.164225    1[6-(1,1,6)]
    35       9.505385       9.505385       9.505385    1[6-(1,6,6)]
    36      10.147966      10.147966      10.147966    1[6-(1,6,6)]
    37       7.949089       7.949089       7.949089    1[6-(6,6)]
    38      16.232448      16.232448      16.232448    1[6-(6,6)]
    39       3.877827       3.877827       3.877827    1[6-(1,1,6)]
    40       8.243901       8.243901       8.243901    1[6-(1,1,6)]
    41       3.683065       3.683065       3.683065    1[6-(1,1,6)]
    42       6.273872       6.273872       6.273872    1[6-(1,1,6)]
    43       6.985185       6.985185       6.985185    1[6-(1,1,6)]
    44       6.204116       6.204116       6.204116    1[6-(1,1,6)]
    45       12.18505       12.18505       12.18505    1[6-(1,1,6)]
    46      11.070491      11.070491      11.070491    1[6-(1,1,6)]
    47      12.399504      12.399504      12.399504    1[6-(1,1,6)]
    48      17.216079      17.216079      17.216079    1[6-(6,6)]
    49       6.221032       6.221032       6.221032    6[6-(1,1,1),6-(6,6),7-(7,29)]
    50      19.959077      19.959077      19.959077    6[7-(29),29-(7,7)]
    51      10.928914      10.928914      10.928914    6[6-(1,1,1),6-(6,6),7-(7,29)]
    52      12.635543      12.635543      12.635543    6[7-(29),29-(7,7)]
    53      16.193849      16.193849      16.193849    6[6-(1,1,6),6-(6,7),6-(6,7)]
    54       9.830075       9.830075       9.830075    6[6-(1,1,1),6-(6,6),7-(1,7)]
    55      16.014745      16.014745      16.014745    6[6-(1,1,1),6-(6,6),7-(1,7)]
    56      15.103683      15.103683      15.103683    6[1-(0),1-(0),6-(6,6),6-(6,7)]
    57      10.732452      10.732452      10.732452    6[6-(1,1,6),6-(6,7),6-(6,7)]
    58      14.552543      14.552543      14.552543    6[6-(1,1,6),6-(1,6),7-(6,29)]
    59       6.980007       6.980007       6.980007    6[1-(0),1-(0),1-(0),6-(6,7)]
    60      12.766242      12.766242      12.766242    6[6-(1,1,6),6-(1,6),7-(6,29)]
    61      11.392786      11.392786      11.392786    6[1-(0),1-(0),6-(6,6),6-(6,7)]
    62      13.413842      13.413842      13.413842    6[1-(0),6-(1,6),6-(6,7)]
    63      15.243887      15.243887      15.243887    6[1-(0),6-(1,6),6-(6,7)]
    64      17.355491      17.355491      17.355491    6[1-(0),1-(0),1-(0),6-(6,7)]
    65      14.744591      14.744591      14.744591    6[1-(0),1-(0),1-(0),6-(6,7)]
    66       9.212379       9.212379       9.212379    6[1-(0),1-(0),1-(0),6-(6,7)]
    67      14.657035      14.657035      14.657035    6[1-(0),6-(1,6),6-(1,6)]
    68      10.206693      10.206693      10.206693    6[7-(29),29-(7,7)]
    69      14.744324      14.744324      14.744324    6[6-(1,1,1),6-(6,6),7-(7,29)]
    70       1.006279       1.006279       1.006279    6[7-(29),29-(7,7)]
    71      10.036442      10.036442      10.036442    6[6-(1,1,1),6-(6,6),7-(7,29)]
    72       8.329813       8.329813       8.329813    6[7-(29),29-(7,7)]
    73       4.771507       4.771507       4.771507    6[6-(1,1,6),6-(6,7),6-(6,7)]
    74      11.135281      11.135281      11.135281    6[6-(1,1,1),6-(6,6),7-(1,7)]
    75       4.950611       4.950611       4.950611    6[6-(1,1,1),6-(6,6),7-(1,7)]
    76       5.861673       5.861673       5.861673    6[1-(0),1-(0),6-(6,6),6-(6,7)]
    77      10.232904      10.232904      10.232904    6[6-(1,1,6),6-(6,7),6-(6,7)]
    78       6.412813       6.412813       6.412813    6[6-(1,1,6),6-(1,6),7-(6,29)]
    79      13.985349      13.985349      13.985349    6[1-(0),1-(0),1-(0),6-(6,7)]
    80       8.199114       8.199114       8.199114    6[6-(1,1,6),6-(1,6),7-(6,29)]
    81        9.57257        9.57257        9.57257    6[1-(0),1-(0),6-(6,6),6-(6,7)]
    82       7.551514       7.551514       7.551514    6[1-(0),6-(1,6),6-(6,7)]
    83       5.721469       5.721469       5.721469    6[1-(0),6-(1,6),6-(6,7)]
    84       3.609865       3.609865       3.609865    6[1-(0),1-(0),1-(0),6-(6,7)]
    85       6.220765       6.220765       6.220765    6[1-(0),1-(0),1-(0),6-(6,7)]
    86      11.752977      11.752977      11.752977    6[1-(0),1-(0),1-(0),6-(6,7)]
    87       6.308321       6.308321       6.308321    6[1-(0),6-(1,6),6-(1,6)]
    88      10.758663      10.758663      10.758663    6[7-(29),29-(7,7)]
    89       10.19515       10.19515       10.19515    7[6-(6,6),7-(1,6),29-(6,7)]
    90      13.326305      13.326305      13.326305    7[6-(6,6),6-(6,6),29-(6,7)]
    91      17.225821      17.225821      17.225821    7[1-(0),6-(6,6),7-(6,29)]
    92       6.858897       6.858897       6.858897    7[6-(6,6),7-(1,6),29-(6,7)]
    93      12.956786      12.956786      12.956786    7[6-(29),29-(6,7)]
    94        9.54684        9.54684        9.54684    7[1-(0),6-(6,6),7-(6,29)]
    95       8.669107       8.669107       8.669107    7[6-(29),29-(6,7)]
    96      11.028106      11.028106      11.028106    7[6-(29),29-(6,7)]
    97      10.770206      10.770206      10.770206    7[6-(6,6),7-(1,6),29-(6,7)]
    98       7.639051       7.639051       7.639051    7[6-(6,6),6-(6,6),29-(6,7)]
    99       3.739535       3.739535       3.739535    7[1-(0),6-(6,6),7-(6,29)]
   100      14.106459      14.106459      14.106459    7[6-(6,6),7-(1,6),29-(6,7)]
   101        8.00857        8.00857        8.00857    7[6-(29),29-(6,7)]
   102      11.418516      11.418516      11.418516    7[1-(0),6-(6,6),7-(6,29)]
   103      12.296249      12.296249      12.296249    7[6-(29),29-(6,7)]
   104        9.93725        9.93725        9.93725    7[6-(29),29-(6,7)]
