# Supplementary material for: A collection of forcefield precursors for metal–organic frameworks
Source: RSC Adv. 2019 Nov 13;9(63):36492–507. doi: 10.1039/c9ra07327b (PMC9075174; doi:10.1039/c9ra07327b)
Supplement: RA-009-C9RA07327B-s183 [file RA-009-C9RA07327B-s183.txt]

BEQFEK_clean

8.538700    0.000000    0.000000
4.269259    31.069553    0.000000
4.269367    0.000019    31.069538

     1      11.160544      11.160544      11.160544    27[7-(6,7),8-(6),8-(6),8-(6)]
     2       8.489804       8.489804       8.489804    27[7-(6,7),7-(6,7),8-(6),8-(6)]
     3      11.160532      11.160532      11.160532    27[7-(6,7),8-(6),8-(6),8-(6)]
     4       8.489802       8.489802       8.489802    27[7-(6,7),7-(6,7),8-(6),8-(6)]
     5       4.756529       4.756529       4.756529    27[7-(6,7),8-(6),8-(6),8-(6)]
     6      10.624497      10.624497      10.624497    27[7-(6,7),7-(6,7),8-(6),8-(6)]
     7       4.756528       4.756528       4.756528    27[7-(6,7),8-(6),8-(6),8-(6)]
     8       2.085834       2.085834       2.085834    27[7-(6,7),7-(6,7),8-(6),8-(6)]
     9       5.916782       5.916782       5.916782    27[7-(6,7),8-(6),8-(6),8-(6)]
    10       8.587522       8.587522       8.587522    27[7-(6,7),7-(6,7),8-(6),8-(6)]
    11       5.916794       5.916794       5.916794    27[7-(6,7),8-(6),8-(6),8-(6)]
    12       8.587524       8.587524       8.587524    27[7-(6,7),7-(6,7),8-(6),8-(6)]
    13      12.320754      12.320754      12.320754    27[7-(6,7),8-(6),8-(6),8-(6)]
    14       6.452829       6.452829       6.452829    27[7-(6,7),7-(6,7),8-(6),8-(6)]
    15      12.320756      12.320756      12.320756    27[7-(6,7),8-(6),8-(6),8-(6)]
    16      14.991492      14.991492      14.991492    27[7-(6,7),7-(6,7),8-(6),8-(6)]
    17       6.282724       6.282724       6.282724    1[6-(6,6)]
    18       5.392994       5.392994       5.392994    1[6-(6,6)]
    19       8.809334       8.809334       8.809334    1[6-(6,6)]
    20       9.697356       9.697356       9.697356    1[6-(6,6)]
    21        4.51949        4.51949        4.51949    1[6-(6,6)]
    22       3.590482       3.590482       3.590482    1[6-(6,6)]
    23       7.183567       7.183567       7.183567    1[6-(6,6)]
    24       8.114283       8.114283       8.114283    1[6-(6,6)]
    25       4.890927       4.890927       4.890927    1[6-(6,6)]
    26        6.45522        6.45522        6.45522    1[6-(6,6)]
    27       9.195286       9.195286       9.195286    1[6-(6,6)]
    28       7.619892       7.619892       7.619892    1[6-(6,6)]
    29      11.893513      11.893513      11.893513    1[6-(1,1,6)]
    30       12.00537       12.00537       12.00537    1[6-(1,1,6)]
    31       10.95682       10.95682       10.95682    1[6-(1,1,6)]
    32       7.320174       7.320174       7.320174    1[6-(1,1,6)]
    33       6.891535       6.891535       6.891535    1[6-(1,1,6)]
    34       7.946062       7.946062       7.946062    1[6-(1,1,6)]
    35       6.156364       6.156364       6.156364    1[6-(1,1,6)]
    36       6.438136       6.438136       6.438136    1[6-(1,1,6)]
    37       7.139167       7.139167       7.139167    1[6-(1,1,6)]
    38      11.474262      11.474262      11.474262    1[6-(1,1,6)]
    39      11.896927      11.896927      11.896927    1[6-(1,1,6)]
    40      11.177111      11.177111      11.177111    1[6-(1,1,6)]
    41       9.459132       9.459132       9.459132    1[7-(6,7)]
    42      10.552049      10.552049      10.552049    1[6-(6,6)]
    43       9.662314       9.662314       9.662314    1[6-(6,6)]
    44      13.078642      13.078642      13.078642    1[6-(6,6)]
    45       5.427969       5.427969       5.427969    1[6-(6,6)]
    46       8.788799       8.788799       8.788799    1[6-(6,6)]
    47       7.859786       7.859786       7.859786    1[6-(6,6)]
    48      11.452872      11.452872      11.452872    1[6-(6,6)]
    49      12.383593      12.383593      12.383593    1[6-(6,6)]
    50        9.16023        9.16023        9.16023    1[6-(6,6)]
    51       6.455257       6.455257       6.455257    1[6-(6,6)]
    52       9.195255       9.195255       9.195255    1[6-(6,6)]
    53      16.158569      16.158569      16.158569    1[6-(6,6)]
    54      11.893487      11.893487      11.893487    1[6-(1,1,6)]
    55      12.005344      12.005344      12.005344    1[6-(1,1,6)]
    56      10.956789      10.956789      10.956789    1[6-(1,1,6)]
    57        7.32017        7.32017        7.32017    1[6-(1,1,6)]
    58      15.430224      15.430224      15.430224    1[6-(1,1,6)]
    59       7.946056       7.946056       7.946056    1[6-(1,1,6)]
    60      14.695031      14.695031      14.695031    1[6-(1,1,6)]
    61      14.976812      14.976812      14.976812    1[6-(1,1,6)]
    62      15.677836      15.677836      15.677836    1[6-(1,1,6)]
    63      11.474237      11.474237      11.474237    1[6-(1,1,6)]
    64      11.896903      11.896903      11.896903    1[6-(1,1,6)]
    65      11.177095      11.177095      11.177095    1[6-(1,1,6)]
    66         9.4591         9.4591         9.4591    1[7-(6,7)]
    67       8.417403       8.417403       8.417403    1[6-(6,6)]
    68       7.527665       7.527665       7.527665    1[6-(6,6)]
    69      10.943996      10.943996      10.943996    1[6-(6,6)]
    70       3.293327       3.293327       3.293327    1[6-(6,6)]
    71       6.654152       6.654152       6.654152    1[6-(6,6)]
    72       5.725136       5.725136       5.725136    1[6-(6,6)]
    73       9.318215       9.318215       9.318215    1[6-(6,6)]
    74       10.24894       10.24894       10.24894    1[6-(6,6)]
    75       7.025597       7.025597       7.025597    1[6-(6,6)]
    76      12.859251      12.859251      12.859251    1[6-(6,6)]
    77       2.791261       2.791261       2.791261    1[6-(6,6)]
    78       9.754574       9.754574       9.754574    1[6-(6,6)]
    79       5.489496       5.489496       5.489496    1[6-(1,1,6)]
    80       5.601358       5.601358       5.601358    1[6-(1,1,6)]
    81       4.552803       4.552803       4.552803    1[6-(1,1,6)]
    82       9.454874       9.454874       9.454874    1[6-(1,1,6)]
    83       9.026233       9.026233       9.026233    1[6-(1,1,6)]
    84      10.080765      10.080765      10.080765    1[6-(1,1,6)]
    85       8.291052       8.291052       8.291052    1[6-(1,1,6)]
    86       8.572827       8.572827       8.572827    1[6-(1,1,6)]
    87       9.273852       9.273852       9.273852    1[6-(1,1,6)]
    88       5.070263       5.070263       5.070263    1[6-(1,1,6)]
    89       5.492924       5.492924       5.492924    1[6-(1,1,6)]
    90       4.773114       4.773114       4.773114    1[6-(1,1,6)]
    91        3.05513        3.05513        3.05513    1[7-(6,7)]
    92       12.68672       12.68672       12.68672    1[6-(6,6)]
    93      11.796993      11.796993      11.796993    1[6-(6,6)]
    94       6.674629       6.674629       6.674629    1[6-(6,6)]
    95       7.562648       7.562648       7.562648    1[6-(6,6)]
    96      10.923488      10.923488      10.923488    1[6-(6,6)]
    97       9.994483       9.994483       9.994483    1[6-(6,6)]
    98      13.587573      13.587573      13.587573    1[6-(6,6)]
    99       5.979586       5.979586       5.979586    1[6-(6,6)]
   100      11.294909      11.294909      11.294909    1[6-(6,6)]
   101      12.859202      12.859202      12.859202    1[6-(6,6)]
   102       2.791304       2.791304       2.791304    1[6-(6,6)]
   103       9.754611       9.754611       9.754611    1[6-(6,6)]
   104       5.489527       5.489527       5.489527    1[6-(1,1,6)]
   105        5.60138        5.60138        5.60138    1[6-(1,1,6)]
   106        4.55283        4.55283        4.55283    1[6-(1,1,6)]
   107       9.454894       9.454894       9.454894    1[6-(1,1,6)]
   108       9.026249       9.026249       9.026249    1[6-(1,1,6)]
   109      10.080777      10.080777      10.080777    1[6-(1,1,6)]
   110       8.291067       8.291067       8.291067    1[6-(1,1,6)]
   111       8.572845       8.572845       8.572845    1[6-(1,1,6)]
   112       9.273875       9.273875       9.273875    1[6-(1,1,6)]
   113       5.070261       5.070261       5.070261    1[6-(1,1,6)]
   114       5.492931       5.492931       5.492931    1[6-(1,1,6)]
   115       4.773116       4.773116       4.773116    1[6-(1,1,6)]
   116       3.055127       3.055127       3.055127    1[7-(6,7)]
   117      10.794602      10.794602      10.794602    1[6-(6,6)]
   118      11.684332      11.684332      11.684332    1[6-(6,6)]
   119       8.267992       8.267992       8.267992    1[6-(6,6)]
   120        7.37997        7.37997        7.37997    1[6-(6,6)]
   121      12.557836      12.557836      12.557836    1[6-(6,6)]
   122      13.486844      13.486844      13.486844    1[6-(6,6)]
   123       9.893759       9.893759       9.893759    1[6-(6,6)]
   124       8.963043       8.963043       8.963043    1[6-(6,6)]
   125      12.186399      12.186399      12.186399    1[6-(6,6)]
   126      10.622106      10.622106      10.622106    1[6-(6,6)]
   127        7.88204        7.88204        7.88204    1[6-(6,6)]
   128       9.457434       9.457434       9.457434    1[6-(6,6)]
   129       5.183813       5.183813       5.183813    1[6-(1,1,6)]
   130       5.071956       5.071956       5.071956    1[6-(1,1,6)]
   131       6.120506       6.120506       6.120506    1[6-(1,1,6)]
   132       9.757152       9.757152       9.757152    1[6-(1,1,6)]
   133      10.185791      10.185791      10.185791    1[6-(1,1,6)]
   134       9.131264       9.131264       9.131264    1[6-(1,1,6)]
   135      10.920962      10.920962      10.920962    1[6-(1,1,6)]
   136       10.63919       10.63919       10.63919    1[6-(1,1,6)]
   137       9.938159       9.938159       9.938159    1[6-(1,1,6)]
   138       5.603064       5.603064       5.603064    1[6-(1,1,6)]
   139       5.180399       5.180399       5.180399    1[6-(1,1,6)]
   140       5.900215       5.900215       5.900215    1[6-(1,1,6)]
   141       7.618194       7.618194       7.618194    1[7-(6,7)]
   142       6.525277       6.525277       6.525277    1[6-(6,6)]
   143       7.415012       7.415012       7.415012    1[6-(6,6)]
   144       3.998684       3.998684       3.998684    1[6-(6,6)]
   145      11.649357      11.649357      11.649357    1[6-(6,6)]
   146       8.288527       8.288527       8.288527    1[6-(6,6)]
   147        9.21754        9.21754        9.21754    1[6-(6,6)]
   148       5.624454       5.624454       5.624454    1[6-(6,6)]
   149       4.693733       4.693733       4.693733    1[6-(6,6)]
   150       7.917096       7.917096       7.917096    1[6-(6,6)]
   151      10.622069      10.622069      10.622069    1[6-(6,6)]
   152       7.882071       7.882071       7.882071    1[6-(6,6)]
   153       0.918757       0.918757       0.918757    1[6-(6,6)]
   154       5.183839       5.183839       5.183839    1[6-(1,1,6)]
   155       5.071982       5.071982       5.071982    1[6-(1,1,6)]
   156       6.120537       6.120537       6.120537    1[6-(1,1,6)]
   157       9.757156       9.757156       9.757156    1[6-(1,1,6)]
   158       1.647102       1.647102       1.647102    1[6-(1,1,6)]
   159        9.13127        9.13127        9.13127    1[6-(1,1,6)]
   160       2.382295       2.382295       2.382295    1[6-(1,1,6)]
   161       2.100514       2.100514       2.100514    1[6-(1,1,6)]
   162        1.39949        1.39949        1.39949    1[6-(1,1,6)]
   163       5.603089       5.603089       5.603089    1[6-(1,1,6)]
   164       5.180423       5.180423       5.180423    1[6-(1,1,6)]
   165       5.900231       5.900231       5.900231    1[6-(1,1,6)]
   166       7.618226       7.618226       7.618226    1[7-(6,7)]
   167       8.659923       8.659923       8.659923    1[6-(6,6)]
   168       9.549661       9.549661       9.549661    1[6-(6,6)]
   169        6.13333        6.13333        6.13333    1[6-(6,6)]
   170      13.783999      13.783999      13.783999    1[6-(6,6)]
   171      10.423174      10.423174      10.423174    1[6-(6,6)]
   172       11.35219       11.35219       11.35219    1[6-(6,6)]
   173       7.759111       7.759111       7.759111    1[6-(6,6)]
   174       6.828386       6.828386       6.828386    1[6-(6,6)]
   175      10.051729      10.051729      10.051729    1[6-(6,6)]
   176       4.218075       4.218075       4.218075    1[6-(6,6)]
   177      14.286065      14.286065      14.286065    1[6-(6,6)]
   178       7.322752       7.322752       7.322752    1[6-(6,6)]
   179       11.58783       11.58783       11.58783    1[6-(1,1,6)]
   180      11.475968      11.475968      11.475968    1[6-(1,1,6)]
   181      12.524523      12.524523      12.524523    1[6-(1,1,6)]
   182       7.622452       7.622452       7.622452    1[6-(1,1,6)]
   183       8.051093       8.051093       8.051093    1[6-(1,1,6)]
   184       6.996561       6.996561       6.996561    1[6-(1,1,6)]
   185       8.786274       8.786274       8.786274    1[6-(1,1,6)]
   186       8.504499       8.504499       8.504499    1[6-(1,1,6)]
   187       7.803474       7.803474       7.803474    1[6-(1,1,6)]
   188      12.007063      12.007063      12.007063    1[6-(1,1,6)]
   189      11.584402      11.584402      11.584402    1[6-(1,1,6)]
   190      12.304212      12.304212      12.304212    1[6-(1,1,6)]
   191      14.022196      14.022196      14.022196    1[7-(6,7)]
   192       4.390606       4.390606       4.390606    1[6-(6,6)]
   193       5.280333       5.280333       5.280333    1[6-(6,6)]
   194      10.402697      10.402697      10.402697    1[6-(6,6)]
   195       9.514678       9.514678       9.514678    1[6-(6,6)]
   196       6.153838       6.153838       6.153838    1[6-(6,6)]
   197       7.082843       7.082843       7.082843    1[6-(6,6)]
   198       3.489753       3.489753       3.489753    1[6-(6,6)]
   199       11.09774       11.09774       11.09774    1[6-(6,6)]
   200       5.782417       5.782417       5.782417    1[6-(6,6)]
   201       4.218124       4.218124       4.218124    1[6-(6,6)]
   202      14.286022      14.286022      14.286022    1[6-(6,6)]
   203       7.322715       7.322715       7.322715    1[6-(6,6)]
   204      11.587799      11.587799      11.587799    1[6-(1,1,6)]
   205      11.475946      11.475946      11.475946    1[6-(1,1,6)]
   206      12.524496      12.524496      12.524496    1[6-(1,1,6)]
   207       7.622432       7.622432       7.622432    1[6-(1,1,6)]
   208       8.051077       8.051077       8.051077    1[6-(1,1,6)]
   209       6.996549       6.996549       6.996549    1[6-(1,1,6)]
   210       8.786259       8.786259       8.786259    1[6-(1,1,6)]
   211       8.504481       8.504481       8.504481    1[6-(1,1,6)]
   212       7.803451       7.803451       7.803451    1[6-(1,1,6)]
   213      12.007065      12.007065      12.007065    1[6-(1,1,6)]
   214      11.584395      11.584395      11.584395    1[6-(1,1,6)]
   215       12.30421       12.30421       12.30421    1[6-(1,1,6)]
   216       5.483499       5.483499       5.483499    1[7-(6,7)]
   217       8.648799       8.648799       8.648799    6[6-(6,6),8-(27),8-(27)]
   218       8.072438       8.072438       8.072438    6[6-(1,6),6-(1,6),6-(8,8)]
   219       6.790778       6.790778       6.790778    6[1-(0),6-(1,6),6-(6,6)]
   220       6.256257       6.256257       6.256257    6[1-(0),6-(1,6),6-(6,6)]
   221       7.000834       7.000834       7.000834    6[6-(1,6),6-(1,6),6-(6,6)]
   222       8.293595       8.293595       8.293595    6[1-(0),6-(1,6),6-(6,6)]
   223       8.828116       8.828116       8.828116    6[1-(0),6-(1,6),6-(6,6)]
   224       6.415935       6.415935       6.415935    6[6-(1,6),6-(1,6),6-(6,6)]
   225       5.057429       5.057429       5.057429    6[1-(0),6-(1,6),6-(6,6)]
   226       4.498999       4.498999       4.498999    6[1-(0),6-(1,6),6-(6,6)]
   227       5.286268       5.286268       5.286268    6[6-(1,6),6-(1,6),6-(8,8)]
   228       6.643921       6.643921       6.643921    6[1-(0),6-(1,6),6-(6,6)]
   229       7.203204       7.203204       7.203204    6[1-(0),6-(1,6),6-(6,6)]
   230       4.658675       4.658675       4.658675    6[6-(6,6),8-(27),8-(27)]
   231       5.104389       5.104389       5.104389    6[6-(6,6),8-(0),8-(27)]
   232       6.104274       6.104274       6.104274    6[6-(1,6),6-(1,6),6-(8,8)]
   233        5.76102        5.76102        5.76102    6[1-(0),6-(1,6),6-(6,6)]
   234       6.705403       6.705403       6.705403    6[1-(0),6-(1,6),6-(6,6)]
   235       8.017801       8.017801       8.017801    6[6-(1,6),6-(1,6),6-(6,6)]
   236       8.333731       8.333731       8.333731    6[1-(0),6-(1,6),6-(6,6)]
   237        7.38764        7.38764        7.38764    6[1-(0),6-(1,6),6-(6,6)]
   238       11.40083       11.40083       11.40083    6[1-(0),1-(0),1-(0),6-(6,7)]
   239      10.383867      10.383867      10.383867    6[6-(1,1,1),6-(6,6),7-(7,27)]
   240       9.445464       9.445464       9.445464    6[6-(6,6),6-(6,7),6-(6,7)]
   241       8.733333       8.733333       8.733333    6[6-(1,1,1),6-(6,6),7-(7,27)]
   242       7.621592       7.621592       7.621592    6[1-(0),1-(0),1-(0),6-(6,7)]
   243        6.82238        6.82238        6.82238    6[1-(0),1-(0),1-(0),6-(6,7)]
   244       7.968274       7.968274       7.968274    6[6-(1,1,1),6-(6,6),7-(7,27)]
   245       9.143196       9.143196       9.143196    6[6-(6,6),6-(6,7),6-(6,7)]
   246       9.901434       9.901434       9.901434    6[6-(1,1,1),6-(6,6),7-(1,7)]
   247      11.232615      11.232615      11.232615    6[1-(0),1-(0),1-(0),6-(6,7)]
   248       4.379421       4.379421       4.379421    6[6-(6,6),8-(27),8-(27)]
   249      12.341758      12.341758      12.341758    6[6-(1,6),6-(1,6),6-(8,8)]
   250        11.0601        11.0601        11.0601    6[1-(0),6-(1,6),6-(6,6)]
   251      10.525576      10.525576      10.525576    6[1-(0),6-(1,6),6-(6,6)]
   252      11.270148      11.270148      11.270148    6[6-(1,6),6-(1,6),6-(6,6)]
   253      12.562906      12.562906      12.562906    6[1-(0),6-(1,6),6-(6,6)]
   254        4.55873        4.55873        4.55873    6[1-(0),6-(1,6),6-(6,6)]
   255      10.685245      10.685245      10.685245    6[6-(1,6),6-(1,6),6-(6,6)]
   256       9.326737       9.326737       9.326737    6[1-(0),6-(1,6),6-(6,6)]
   257       8.768305       8.768305       8.768305    6[1-(0),6-(1,6),6-(6,6)]
   258       9.555572       9.555572       9.555572    6[6-(1,6),6-(1,6),6-(8,8)]
   259      10.913226      10.913226      10.913226    6[1-(0),6-(1,6),6-(6,6)]
   260      11.472513      11.472513      11.472513    6[1-(0),6-(1,6),6-(6,6)]
   261       4.658717       4.658717       4.658717    6[6-(6,6),8-(27),8-(27)]
   262       13.64307       13.64307       13.64307    6[6-(6,6),8-(0),8-(27)]
   263      14.642949      14.642949      14.642949    6[6-(1,6),6-(1,6),6-(8,8)]
   264      14.299691      14.299691      14.299691    6[1-(0),6-(1,6),6-(6,6)]
   265      10.974701      10.974701      10.974701    6[1-(0),6-(1,6),6-(6,6)]
   266      16.556467      16.556467      16.556467    6[6-(1,6),6-(1,6),6-(6,6)]
   267       8.333701       8.333701       8.333701    6[1-(0),6-(1,6),6-(6,6)]
   268      15.926315      15.926315      15.926315    6[1-(0),6-(1,6),6-(6,6)]
   269      11.400804      11.400804      11.400804    6[1-(0),1-(0),1-(0),6-(6,7)]
   270      10.383848      10.383848      10.383848    6[6-(1,1,1),6-(6,6),7-(7,27)]
   271       9.445445       9.445445       9.445445    6[6-(6,6),6-(6,7),6-(6,7)]
   272       8.733321       8.733321       8.733321    6[6-(1,1,1),6-(6,6),7-(7,27)]
   273       7.621584       7.621584       7.621584    6[1-(0),1-(0),1-(0),6-(6,7)]
   274      15.361051      15.361051      15.361051    6[1-(0),1-(0),1-(0),6-(6,7)]
   275       7.968245       7.968245       7.968245    6[6-(1,1,1),6-(6,6),7-(7,27)]
   276       9.143173       9.143173       9.143173    6[6-(6,6),6-(6,7),6-(6,7)]
   277       9.901408       9.901408       9.901408    6[6-(1,1,1),6-(6,6),7-(1,7)]
   278      11.232593      11.232593      11.232593    6[1-(0),1-(0),1-(0),6-(6,7)]
   279       10.78348       10.78348       10.78348    6[6-(6,6),8-(27),8-(27)]
   280      10.207114      10.207114      10.207114    6[6-(1,6),6-(1,6),6-(8,8)]
   281       8.925454       8.925454       8.925454    6[1-(0),6-(1,6),6-(6,6)]
   282       8.390928       8.390928       8.390928    6[1-(0),6-(1,6),6-(6,6)]
   283         9.1355         9.1355         9.1355    6[6-(1,6),6-(1,6),6-(6,6)]
   284       10.42826       10.42826       10.42826    6[1-(0),6-(1,6),6-(6,6)]
   285      10.962787      10.962787      10.962787    6[1-(0),6-(1,6),6-(6,6)]
   286       8.550595       8.550595       8.550595    6[6-(1,6),6-(1,6),6-(6,6)]
   287       7.192088       7.192088       7.192088    6[1-(0),6-(1,6),6-(6,6)]
   288       6.633653       6.633653       6.633653    6[1-(0),6-(1,6),6-(6,6)]
   289       7.420918       7.420918       7.420918    6[6-(1,6),6-(1,6),6-(8,8)]
   290       8.778572       8.778572       8.778572    6[1-(0),6-(1,6),6-(6,6)]
   291        9.33786        9.33786        9.33786    6[1-(0),6-(1,6),6-(6,6)]
   292      11.062687      11.062687      11.062687    6[6-(6,6),8-(27),8-(27)]
   293       7.239071       7.239071       7.239071    6[6-(6,6),8-(0),8-(27)]
   294       8.238951       8.238951       8.238951    6[6-(1,6),6-(1,6),6-(8,8)]
   295       7.895692       7.895692       7.895692    6[1-(0),6-(1,6),6-(6,6)]
   296        8.84007        8.84007        8.84007    6[1-(0),6-(1,6),6-(6,6)]
   297       10.15247       10.15247       10.15247    6[6-(1,6),6-(1,6),6-(6,6)]
   298      10.468405      10.468405      10.468405    6[1-(0),6-(1,6),6-(6,6)]
   299       9.522319       9.522319       9.522319    6[1-(0),6-(1,6),6-(6,6)]
   300       4.996816       4.996816       4.996816    6[1-(0),1-(0),1-(0),6-(6,7)]
   301       3.979857       3.979857       3.979857    6[6-(1,1,1),6-(6,6),7-(7,27)]
   302       3.041457       3.041457       3.041457    6[6-(6,6),6-(6,7),6-(6,7)]
   303       2.329328       2.329328       2.329328    6[6-(1,1,1),6-(6,6),7-(7,27)]
   304       9.756292       9.756292       9.756292    6[1-(0),1-(0),1-(0),6-(6,7)]
   305       8.957069       8.957069       8.957069    6[1-(0),1-(0),1-(0),6-(6,7)]
   306       1.564266       1.564266       1.564266    6[6-(1,1,1),6-(6,6),7-(7,27)]
   307        2.73919        2.73919        2.73919    6[6-(6,6),6-(6,7),6-(6,7)]
   308        3.49743        3.49743        3.49743    6[6-(1,1,1),6-(6,6),7-(1,7)]
   309       4.828615       4.828615       4.828615    6[1-(0),1-(0),1-(0),6-(6,7)]
   310        6.51409        6.51409        6.51409    6[6-(6,6),8-(27),8-(27)]
   311       5.937732       5.937732       5.937732    6[6-(1,6),6-(1,6),6-(8,8)]
   312      13.194774      13.194774      13.194774    6[1-(0),6-(1,6),6-(6,6)]
   313      12.660255      12.660255      12.660255    6[1-(0),6-(1,6),6-(6,6)]
   314      13.404832      13.404832      13.404832    6[6-(1,6),6-(1,6),6-(6,6)]
   315        6.15889        6.15889        6.15889    6[1-(0),6-(1,6),6-(6,6)]
   316       6.693409       6.693409       6.693409    6[1-(0),6-(1,6),6-(6,6)]
   317      12.819935      12.819935      12.819935    6[6-(1,6),6-(1,6),6-(6,6)]
   318      11.461428      11.461428      11.461428    6[1-(0),6-(1,6),6-(6,6)]
   319      10.903001      10.903001      10.903001    6[1-(0),6-(1,6),6-(6,6)]
   320      11.690272      11.690272      11.690272    6[6-(1,6),6-(1,6),6-(8,8)]
   321      13.047925      13.047925      13.047925    6[1-(0),6-(1,6),6-(6,6)]
   322      13.607206      13.607206      13.607206    6[1-(0),6-(1,6),6-(6,6)]
   323      11.062681      11.062681      11.062681    6[6-(6,6),8-(27),8-(27)]
   324       7.239112       7.239112       7.239112    6[6-(6,6),8-(0),8-(27)]
   325       8.238995       8.238995       8.238995    6[6-(1,6),6-(1,6),6-(8,8)]
   326       7.895743       7.895743       7.895743    6[1-(0),6-(1,6),6-(6,6)]
   327      13.109384      13.109384      13.109384    6[1-(0),6-(1,6),6-(6,6)]
   328      10.152522      10.152522      10.152522    6[6-(1,6),6-(1,6),6-(6,6)]
   329       10.46845       10.46845       10.46845    6[1-(0),6-(1,6),6-(6,6)]
   330        9.52236        9.52236        9.52236    6[1-(0),6-(1,6),6-(6,6)]
   331       4.996842       4.996842       4.996842    6[1-(0),1-(0),1-(0),6-(6,7)]
   332       3.979882       3.979882       3.979882    6[6-(1,1,1),6-(6,6),7-(7,27)]
   333       3.041476       3.041476       3.041476    6[6-(6,6),6-(6,7),6-(6,7)]
   334        2.32935        2.32935        2.32935    6[6-(1,1,1),6-(6,6),7-(7,27)]
   335       9.756309       9.756309       9.756309    6[1-(0),1-(0),1-(0),6-(6,7)]
   336       8.957086       8.957086       8.957086    6[1-(0),1-(0),1-(0),6-(6,7)]
   337      10.102977      10.102977      10.102977    6[6-(1,1,1),6-(6,6),7-(7,27)]
   338       2.739203       2.739203       2.739203    6[6-(6,6),6-(6,7),6-(6,7)]
   339       3.497436       3.497436       3.497436    6[6-(1,1,1),6-(6,6),7-(1,7)]
   340       4.828618       4.828618       4.828618    6[1-(0),1-(0),1-(0),6-(6,7)]
   341       8.428527       8.428527       8.428527    6[6-(6,6),8-(27),8-(27)]
   342       9.004888       9.004888       9.004888    6[6-(1,6),6-(1,6),6-(8,8)]
   343      10.286548      10.286548      10.286548    6[1-(0),6-(1,6),6-(6,6)]
   344      10.821069      10.821069      10.821069    6[1-(0),6-(1,6),6-(6,6)]
   345      10.076492      10.076492      10.076492    6[6-(1,6),6-(1,6),6-(6,6)]
   346       8.783731       8.783731       8.783731    6[1-(0),6-(1,6),6-(6,6)]
   347        8.24921        8.24921        8.24921    6[1-(0),6-(1,6),6-(6,6)]
   348      10.661391      10.661391      10.661391    6[6-(1,6),6-(1,6),6-(6,6)]
   349      12.019897      12.019897      12.019897    6[1-(0),6-(1,6),6-(6,6)]
   350      12.578327      12.578327      12.578327    6[1-(0),6-(1,6),6-(6,6)]
   351      11.791058      11.791058      11.791058    6[6-(1,6),6-(1,6),6-(8,8)]
   352      10.433405      10.433405      10.433405    6[1-(0),6-(1,6),6-(6,6)]
   353       9.874122       9.874122       9.874122    6[1-(0),6-(1,6),6-(6,6)]
   354      12.418651      12.418651      12.418651    6[6-(6,6),8-(27),8-(27)]
   355      11.972937      11.972937      11.972937    6[6-(6,6),8-(0),8-(27)]
   356      10.973052      10.973052      10.973052    6[6-(1,6),6-(1,6),6-(8,8)]
   357      11.316306      11.316306      11.316306    6[1-(0),6-(1,6),6-(6,6)]
   358      10.371923      10.371923      10.371923    6[1-(0),6-(1,6),6-(6,6)]
   359       9.059525       9.059525       9.059525    6[6-(1,6),6-(1,6),6-(6,6)]
   360       8.743595       8.743595       8.743595    6[1-(0),6-(1,6),6-(6,6)]
   361       9.689686       9.689686       9.689686    6[1-(0),6-(1,6),6-(6,6)]
   362       5.676496       5.676496       5.676496    6[1-(0),1-(0),1-(0),6-(6,7)]
   363       6.693459       6.693459       6.693459    6[6-(1,1,1),6-(6,6),7-(7,27)]
   364       7.631862       7.631862       7.631862    6[6-(6,6),6-(6,7),6-(6,7)]
   365       8.343993       8.343993       8.343993    6[6-(1,1,1),6-(6,6),7-(7,27)]
   366       9.455734       9.455734       9.455734    6[1-(0),1-(0),1-(0),6-(6,7)]
   367      10.254946      10.254946      10.254946    6[1-(0),1-(0),1-(0),6-(6,7)]
   368       9.109052       9.109052       9.109052    6[6-(1,1,1),6-(6,6),7-(7,27)]
   369        7.93413        7.93413        7.93413    6[6-(6,6),6-(6,7),6-(6,7)]
   370       7.175892       7.175892       7.175892    6[6-(1,1,1),6-(6,6),7-(1,7)]
   371       5.844711       5.844711       5.844711    6[1-(0),1-(0),1-(0),6-(6,7)]
   372      12.697905      12.697905      12.697905    6[6-(6,6),8-(27),8-(27)]
   373       4.735568       4.735568       4.735568    6[6-(1,6),6-(1,6),6-(8,8)]
   374       6.017226       6.017226       6.017226    6[1-(0),6-(1,6),6-(6,6)]
   375        6.55175        6.55175        6.55175    6[1-(0),6-(1,6),6-(6,6)]
   376       5.807178       5.807178       5.807178    6[6-(1,6),6-(1,6),6-(6,6)]
   377        4.51442        4.51442        4.51442    6[1-(0),6-(1,6),6-(6,6)]
   378      12.518596      12.518596      12.518596    6[1-(0),6-(1,6),6-(6,6)]
   379       6.392081       6.392081       6.392081    6[6-(1,6),6-(1,6),6-(6,6)]
   380       7.750589       7.750589       7.750589    6[1-(0),6-(1,6),6-(6,6)]
   381       8.309021       8.309021       8.309021    6[1-(0),6-(1,6),6-(6,6)]
   382       7.521754       7.521754       7.521754    6[6-(1,6),6-(1,6),6-(8,8)]
   383         6.1641         6.1641         6.1641    6[1-(0),6-(1,6),6-(6,6)]
   384       5.604813       5.604813       5.604813    6[1-(0),6-(1,6),6-(6,6)]
   385      12.418609      12.418609      12.418609    6[6-(6,6),8-(27),8-(27)]
   386       3.434256       3.434256       3.434256    6[6-(6,6),8-(0),8-(27)]
   387       2.434377       2.434377       2.434377    6[6-(1,6),6-(1,6),6-(8,8)]
   388       2.777635       2.777635       2.777635    6[1-(0),6-(1,6),6-(6,6)]
   389       6.102625       6.102625       6.102625    6[1-(0),6-(1,6),6-(6,6)]
   390       0.520859       0.520859       0.520859    6[6-(1,6),6-(1,6),6-(6,6)]
   391       8.743625       8.743625       8.743625    6[1-(0),6-(1,6),6-(6,6)]
   392       1.151011       1.151011       1.151011    6[1-(0),6-(1,6),6-(6,6)]
   393       5.676522       5.676522       5.676522    6[1-(0),1-(0),1-(0),6-(6,7)]
   394       6.693478       6.693478       6.693478    6[6-(1,1,1),6-(6,6),7-(7,27)]
   395       7.631881       7.631881       7.631881    6[6-(6,6),6-(6,7),6-(6,7)]
   396       8.344005       8.344005       8.344005    6[6-(1,1,1),6-(6,6),7-(7,27)]
   397       9.455742       9.455742       9.455742    6[1-(0),1-(0),1-(0),6-(6,7)]
   398       1.716275       1.716275       1.716275    6[1-(0),1-(0),1-(0),6-(6,7)]
   399       9.109081       9.109081       9.109081    6[6-(1,1,1),6-(6,6),7-(7,27)]
   400       7.934153       7.934153       7.934153    6[6-(6,6),6-(6,7),6-(6,7)]
   401       7.175918       7.175918       7.175918    6[6-(1,1,1),6-(6,6),7-(1,7)]
   402       5.844733       5.844733       5.844733    6[1-(0),1-(0),1-(0),6-(6,7)]
   403       6.293846       6.293846       6.293846    6[6-(6,6),8-(27),8-(27)]
   404       6.870212       6.870212       6.870212    6[6-(1,6),6-(1,6),6-(8,8)]
   405       8.151872       8.151872       8.151872    6[1-(0),6-(1,6),6-(6,6)]
   406       8.686398       8.686398       8.686398    6[1-(0),6-(1,6),6-(6,6)]
   407       7.941826       7.941826       7.941826    6[6-(1,6),6-(1,6),6-(6,6)]
   408       6.649066       6.649066       6.649066    6[1-(0),6-(1,6),6-(6,6)]
   409       6.114539       6.114539       6.114539    6[1-(0),6-(1,6),6-(6,6)]
   410       8.526731       8.526731       8.526731    6[6-(1,6),6-(1,6),6-(6,6)]
   411       9.885238       9.885238       9.885238    6[1-(0),6-(1,6),6-(6,6)]
   412      10.443673      10.443673      10.443673    6[1-(0),6-(1,6),6-(6,6)]
   413       9.656408       9.656408       9.656408    6[6-(1,6),6-(1,6),6-(8,8)]
   414       8.298754       8.298754       8.298754    6[1-(0),6-(1,6),6-(6,6)]
   415       7.739466       7.739466       7.739466    6[1-(0),6-(1,6),6-(6,6)]
   416       6.014639       6.014639       6.014639    6[6-(6,6),8-(27),8-(27)]
   417       9.838255       9.838255       9.838255    6[6-(6,6),8-(0),8-(27)]
   418       8.838375       8.838375       8.838375    6[6-(1,6),6-(1,6),6-(8,8)]
   419       9.181634       9.181634       9.181634    6[1-(0),6-(1,6),6-(6,6)]
   420       8.237256       8.237256       8.237256    6[1-(0),6-(1,6),6-(6,6)]
   421       6.924856       6.924856       6.924856    6[6-(1,6),6-(1,6),6-(6,6)]
   422       6.608921       6.608921       6.608921    6[1-(0),6-(1,6),6-(6,6)]
   423       7.555007       7.555007       7.555007    6[1-(0),6-(1,6),6-(6,6)]
   424       12.08051       12.08051       12.08051    6[1-(0),1-(0),1-(0),6-(6,7)]
   425      13.097469      13.097469      13.097469    6[6-(1,1,1),6-(6,6),7-(7,27)]
   426      14.035869      14.035869      14.035869    6[6-(6,6),6-(6,7),6-(6,7)]
   427      14.747998      14.747998      14.747998    6[6-(1,1,1),6-(6,6),7-(7,27)]
   428       7.321034       7.321034       7.321034    6[1-(0),1-(0),1-(0),6-(6,7)]
   429       8.120257       8.120257       8.120257    6[1-(0),1-(0),1-(0),6-(6,7)]
   430        6.97436        6.97436        6.97436    6[6-(1,1,1),6-(6,6),7-(7,27)]
   431      14.338136      14.338136      14.338136    6[6-(6,6),6-(6,7),6-(6,7)]
   432      13.579896      13.579896      13.579896    6[6-(1,1,1),6-(6,6),7-(1,7)]
   433      12.248711      12.248711      12.248711    6[1-(0),1-(0),1-(0),6-(6,7)]
   434      10.563236      10.563236      10.563236    6[6-(6,6),8-(27),8-(27)]
   435      11.139594      11.139594      11.139594    6[6-(1,6),6-(1,6),6-(8,8)]
   436       3.882552       3.882552       3.882552    6[1-(0),6-(1,6),6-(6,6)]
   437       4.417071       4.417071       4.417071    6[1-(0),6-(1,6),6-(6,6)]
   438       3.672494       3.672494       3.672494    6[6-(1,6),6-(1,6),6-(6,6)]
   439      10.918436      10.918436      10.918436    6[1-(0),6-(1,6),6-(6,6)]
   440      10.383917      10.383917      10.383917    6[1-(0),6-(1,6),6-(6,6)]
   441       4.257391       4.257391       4.257391    6[6-(1,6),6-(1,6),6-(6,6)]
   442       5.615898       5.615898       5.615898    6[1-(0),6-(1,6),6-(6,6)]
   443       6.174325       6.174325       6.174325    6[1-(0),6-(1,6),6-(6,6)]
   444       5.387054       5.387054       5.387054    6[6-(1,6),6-(1,6),6-(8,8)]
   445       4.029401       4.029401       4.029401    6[1-(0),6-(1,6),6-(6,6)]
   446        3.47012        3.47012        3.47012    6[1-(0),6-(1,6),6-(6,6)]
   447       6.014645       6.014645       6.014645    6[6-(6,6),8-(27),8-(27)]
   448       9.838214       9.838214       9.838214    6[6-(6,6),8-(0),8-(27)]
   449       8.838331       8.838331       8.838331    6[6-(1,6),6-(1,6),6-(8,8)]
   450       9.181583       9.181583       9.181583    6[1-(0),6-(1,6),6-(6,6)]
   451       3.967942       3.967942       3.967942    6[1-(0),6-(1,6),6-(6,6)]
   452       6.924804       6.924804       6.924804    6[6-(1,6),6-(1,6),6-(6,6)]
   453       6.608876       6.608876       6.608876    6[1-(0),6-(1,6),6-(6,6)]
   454       7.554966       7.554966       7.554966    6[1-(0),6-(1,6),6-(6,6)]
   455      12.080484      12.080484      12.080484    6[1-(0),1-(0),1-(0),6-(6,7)]
   456      13.097444      13.097444      13.097444    6[6-(1,1,1),6-(6,6),7-(7,27)]
   457       14.03585       14.03585       14.03585    6[6-(6,6),6-(6,7),6-(6,7)]
   458      14.747976      14.747976      14.747976    6[6-(1,1,1),6-(6,6),7-(7,27)]
   459       7.321017       7.321017       7.321017    6[1-(0),1-(0),1-(0),6-(6,7)]
   460        8.12024        8.12024        8.12024    6[1-(0),1-(0),1-(0),6-(6,7)]
   461       6.974349       6.974349       6.974349    6[6-(1,1,1),6-(6,6),7-(7,27)]
   462      14.338123      14.338123      14.338123    6[6-(6,6),6-(6,7),6-(6,7)]
   463       13.57989       13.57989       13.57989    6[6-(1,1,1),6-(6,6),7-(1,7)]
   464      12.248708      12.248708      12.248708    6[1-(0),1-(0),1-(0),6-(6,7)]
   465      10.242464      10.242464      10.242464    7[6-(6,6),7-(6,27),27-(8,8,8)]
   466       9.201252       9.201252       9.201252    7[6-(6,6),7-(6,27),27-(7,8,8)]
   467       7.992184       7.992184       7.992184    7[6-(6,6),7-(1,6),27-(7,8,8)]
   468       9.191016       9.191016       9.191016    7[1-(0),6-(6,6),7-(6,27)]
   469       10.24245       10.24245       10.24245    7[6-(6,6),7-(6,27),27-(8,8,8)]
   470       9.201243       9.201243       9.201243    7[6-(6,6),7-(6,27),27-(7,8,8)]
   471       7.992152       7.992152       7.992152    7[6-(6,6),7-(1,6),27-(7,8,8)]
   472       9.190986       9.190986       9.190986    7[1-(0),6-(6,6),7-(6,27)]
   473       3.838453       3.838453       3.838453    7[6-(6,6),7-(6,27),27-(8,8,8)]
   474       2.797245       2.797245       2.797245    7[6-(6,6),7-(6,27),27-(7,8,8)]
   475       1.588177       1.588177       1.588177    7[6-(6,6),7-(1,6),27-(7,8,8)]
   476       2.787013       2.787013       2.787013    7[1-(0),6-(6,6),7-(6,27)]
   477       3.838484       3.838484       3.838484    7[6-(6,6),7-(6,27),27-(8,8,8)]
   478       2.797274       2.797274       2.797274    7[6-(6,6),7-(6,27),27-(7,8,8)]
   479      10.126882      10.126882      10.126882    7[6-(6,6),7-(1,6),27-(7,8,8)]
   480      11.325714      11.325714      11.325714    7[1-(0),6-(6,6),7-(6,27)]
   481       6.834862       6.834862       6.834862    7[6-(6,6),7-(6,27),27-(8,8,8)]
   482       7.876074       7.876074       7.876074    7[6-(6,6),7-(6,27),27-(7,8,8)]
   483       9.085142       9.085142       9.085142    7[6-(6,6),7-(1,6),27-(7,8,8)]
   484        7.88631        7.88631        7.88631    7[1-(0),6-(6,6),7-(6,27)]
   485       6.834876       6.834876       6.834876    7[6-(6,6),7-(6,27),27-(8,8,8)]
   486       7.876083       7.876083       7.876083    7[6-(6,6),7-(6,27),27-(7,8,8)]
   487       9.085174       9.085174       9.085174    7[6-(6,6),7-(1,6),27-(7,8,8)]
   488        7.88634        7.88634        7.88634    7[1-(0),6-(6,6),7-(6,27)]
   489      13.238873      13.238873      13.238873    7[6-(6,6),7-(6,27),27-(8,8,8)]
   490      14.280081      14.280081      14.280081    7[6-(6,6),7-(6,27),27-(7,8,8)]
   491      15.489149      15.489149      15.489149    7[6-(6,6),7-(1,6),27-(7,8,8)]
   492      14.290313      14.290313      14.290313    7[1-(0),6-(6,6),7-(6,27)]
   493      13.238842      13.238842      13.238842    7[6-(6,6),7-(6,27),27-(8,8,8)]
   494      14.280052      14.280052      14.280052    7[6-(6,6),7-(6,27),27-(7,8,8)]
   495       6.950444       6.950444       6.950444    7[6-(6,6),7-(1,6),27-(7,8,8)]
   496       5.751612       5.751612       5.751612    7[1-(0),6-(6,6),7-(6,27)]
   497       9.848487       9.848487       9.848487    8[6-(6,8),27-(7,8,8)]
   498       7.884583       7.884583       7.884583    8[6-(6,8),27-(7,7,8)]
   499       5.383611       5.383611       5.383611    8[6-(6,8),27-(7,8,8)]
   500       3.441911       3.441911       3.441911    8[6-(6,8),27-(7,7,8)]
   501      12.491218      12.491218      12.491218    8[6-(6,8),27-(7,8,8)]
   502       5.389579       5.389579       5.389579    8[6-(6,8)]
   503       5.579108       5.579108       5.579108    8[6-(6,8),27-(7,8,8)]
   504       7.884577       7.884577       7.884577    8[6-(6,8),27-(7,7,8)]
   505       5.383653       5.383653       5.383653    8[6-(6,8),27-(7,8,8)]
   506       3.441952       3.441952       3.441952    8[6-(6,8),27-(7,7,8)]
   507      12.491199      12.491199      12.491199    8[6-(6,8),27-(7,8,8)]
   508      13.928265      13.928265      13.928265    8[6-(6,8)]
   509       3.444468       3.444468       3.444468    8[6-(6,8),27-(7,8,8)]
   510      10.019269      10.019269      10.019269    8[6-(6,8),27-(7,7,8)]
   511       11.78762       11.78762       11.78762    8[6-(6,8),27-(7,8,8)]
   512       9.845922       9.845922       9.845922    8[6-(6,8),27-(7,7,8)]
   513       6.087199       6.087199       6.087199    8[6-(6,8),27-(7,8,8)]
   514       7.524266       7.524266       7.524266    8[6-(6,8)]
   515       7.713777       7.713777       7.713777    8[6-(6,8),27-(7,8,8)]
   516       1.480615       1.480615       1.480615    8[6-(6,8),27-(7,7,8)]
   517       11.78762       11.78762       11.78762    8[6-(6,8),27-(7,8,8)]
   518       9.845917       9.845917       9.845917    8[6-(6,8),27-(7,7,8)]
   519       6.087243       6.087243       6.087243    8[6-(6,8),27-(7,8,8)]
   520       7.524302       7.524302       7.524302    8[6-(6,8)]
   521       7.228839       7.228839       7.228839    8[6-(6,8),27-(7,8,8)]
   522       9.192743       9.192743       9.192743    8[6-(6,8),27-(7,7,8)]
   523      11.693715      11.693715      11.693715    8[6-(6,8),27-(7,8,8)]
   524      13.635415      13.635415      13.635415    8[6-(6,8),27-(7,7,8)]
   525       4.586108       4.586108       4.586108    8[6-(6,8),27-(7,8,8)]
   526      11.687747      11.687747      11.687747    8[6-(6,8)]
   527      11.498218      11.498218      11.498218    8[6-(6,8),27-(7,8,8)]
   528       9.192749       9.192749       9.192749    8[6-(6,8),27-(7,7,8)]
   529      11.693673      11.693673      11.693673    8[6-(6,8),27-(7,8,8)]
   530      13.635374      13.635374      13.635374    8[6-(6,8),27-(7,7,8)]
   531       4.586127       4.586127       4.586127    8[6-(6,8),27-(7,8,8)]
   532       3.149061       3.149061       3.149061    8[6-(6,8)]
   533      13.632858      13.632858      13.632858    8[6-(6,8),27-(7,8,8)]
   534       7.058057       7.058057       7.058057    8[6-(6,8),27-(7,7,8)]
   535       5.289706       5.289706       5.289706    8[6-(6,8),27-(7,8,8)]
   536       7.231404       7.231404       7.231404    8[6-(6,8),27-(7,7,8)]
   537      10.990127      10.990127      10.990127    8[6-(6,8),27-(7,8,8)]
   538        9.55306        9.55306        9.55306    8[6-(6,8)]
   539       9.363549       9.363549       9.363549    8[6-(6,8),27-(7,8,8)]
   540       7.058011       7.058011       7.058011    8[6-(6,8),27-(7,7,8)]
   541       5.289706       5.289706       5.289706    8[6-(6,8),27-(7,8,8)]
   542       7.231409       7.231409       7.231409    8[6-(6,8),27-(7,7,8)]
   543      10.990083      10.990083      10.990083    8[6-(6,8),27-(7,8,8)]
   544       9.553024       9.553024       9.553024    8[6-(6,8)]
