# Supplementary material for: A collection of forcefield precursors for metal–organic frameworks
Source: RSC Adv. 2019 Nov 13;9(63):36492–507. doi: 10.1039/c9ra07327b (PMC9075174; doi:10.1039/c9ra07327b)
Supplement: RA-009-C9RA07327B-s184 [file RA-009-C9RA07327B-s184.txt]

BERFIP_clean

7.977000    0.000000    0.000000
3.988500    8.381482    0.000000
2.967089    -0.000007    15.571741

     1       4.895971       4.895971       4.895971    30[7-(6,7),7-(6,7),8-(6),8-(6),8-(6)]
     2       7.531663       7.531663       7.531663    30[7-(6,7),7-(6,7),8-(6),8-(6),8-(6)]
     3      10.036618      10.036618      10.036618    30[7-(6,7),7-(6,7),8-(6),8-(6),8-(6)]
     4       7.400926       7.400926       7.400926    30[7-(6,7),7-(6,7),8-(6),8-(6),8-(6)]
     5       8.718772       8.718772       8.718772    30[7-(6,6),7-(6,6),8-(6),8-(6)]
     6       6.213817       6.213817       6.213817    30[7-(6,6),7-(6,6),8-(6),8-(6)]
     7       9.219239       9.219239       9.219239    1[6-(6,6)]
     8        4.61101        4.61101        4.61101    1[7-(1,6)]
     9       3.599301       3.599301       3.599301    1[7-(1,6)]
    10       8.553419       8.553419       8.553419    1[6-(7,7)]
    11      11.185395      11.185395      11.185395    1[6-(6,6)]
    12       4.849534       4.849534       4.849534    1[7-(1,6)]
    13       5.861244       5.861244       5.861244    1[7-(1,6)]
    14       8.884126       8.884126       8.884126    1[6-(7,7)]
    15        5.71335        5.71335        5.71335    1[6-(6,6)]
    16      10.321579      10.321579      10.321579    1[7-(1,6)]
    17      11.333288      11.333288      11.333288    1[7-(1,6)]
    18        6.37917        6.37917        6.37917    1[6-(7,7)]
    19       3.747194       3.747194       3.747194    1[6-(6,6)]
    20      10.083055      10.083055      10.083055    1[7-(1,6)]
    21       9.071345       9.071345       9.071345    1[7-(1,6)]
    22       6.048463       6.048463       6.048463    1[6-(7,7)]
    23       7.038095       7.038095       7.038095    6[6-(6,6),8-(30),8-(30)]
    24        9.32018        9.32018        9.32018    6[1-(0),6-(6,6),6-(6,6)]
    25      12.423118      12.423118      12.423118    6[6-(1,6),6-(6,6),6-(8,8)]
    26       8.284365       8.284365       8.284365    6[6-(1,6),6-(6,6),6-(8,8)]
    27       3.054644       3.054644       3.054644    6[7-(1,1),7-(6,30),7-(7,30)]
    28       9.374388       9.374388       9.374388    6[1-(0),7-(6,30),7-(7,30)]
    29      11.397385      11.397385      11.397385    6[6-(6,6),8-(30),8-(30)]
    30       2.422449       2.422449       2.422449    6[6-(6,6),8-(30),8-(30)]
    31      11.084453      11.084453      11.084453    6[1-(0),6-(6,6),6-(6,6)]
    32       5.014427       5.014427       5.014427    6[6-(1,6),6-(6,6),6-(8,8)]
    33        1.17618        1.17618        1.17618    6[6-(1,6),6-(6,6),6-(8,8)]
    34         6.4059         6.4059         6.4059    6[7-(1,1),7-(6,30),7-(7,30)]
    35       8.063156       8.063156       8.063156    6[1-(0),7-(6,30),7-(7,30)]
    36       6.040159       6.040159       6.040159    6[6-(6,6),8-(30),8-(30)]
    37       7.894494       7.894494       7.894494    6[6-(6,6),8-(30),8-(30)]
    38       5.612409       5.612409       5.612409    6[1-(0),6-(6,6),6-(6,6)]
    39       2.509471       2.509471       2.509471    6[6-(1,6),6-(6,6),6-(8,8)]
    40       6.648224       6.648224       6.648224    6[6-(1,6),6-(6,6),6-(8,8)]
    41      11.877945      11.877945      11.877945    6[7-(1,1),7-(6,30),7-(7,30)]
    42       5.558201       5.558201       5.558201    6[1-(0),7-(6,30),7-(7,30)]
    43       3.535204       3.535204       3.535204    6[6-(6,6),8-(30),8-(30)]
    44       9.543051       9.543051       9.543051    6[6-(6,6),8-(30),8-(30)]
    45       3.848136       3.848136       3.848136    6[1-(0),6-(6,6),6-(6,6)]
    46       9.918162       9.918162       9.918162    6[6-(1,6),6-(6,6),6-(8,8)]
    47       10.78932       10.78932       10.78932    6[6-(1,6),6-(6,6),6-(8,8)]
    48       8.526689       8.526689       8.526689    6[7-(1,1),7-(6,30),7-(7,30)]
    49       6.869433       6.869433       6.869433    6[1-(0),7-(6,30),7-(7,30)]
    50        8.89243        8.89243        8.89243    6[6-(6,6),8-(30),8-(30)]
    51       3.341546       3.341546       3.341546    7[6-(7,7),7-(6,30),30-(7,8,8,8)]
    52       3.852406       3.852406       3.852406    7[1-(0),1-(0),6-(7,7)]
    53       9.810831       9.810831       9.810831    7[6-(1,7),6-(7,7),30-(7,8,8)]
    54      10.235415      10.235415      10.235415    7[6-(1,7),7-(6,30),30-(7,8,8,8)]
    55       6.118999       6.118999       6.118999    7[6-(7,7),7-(6,30),30-(7,8,8,8)]
    56       5.608138       5.608138       5.608138    7[1-(0),1-(0),6-(7,7)]
    57       7.626713       7.626713       7.626713    7[6-(1,7),6-(7,7),30-(7,8,8)]
    58       7.202129       7.202129       7.202129    7[6-(1,7),7-(6,30),30-(7,8,8,8)]
    59      11.591043      11.591043      11.591043    7[6-(7,7),7-(6,30),30-(7,8,8,8)]
    60      11.080183      11.080183      11.080183    7[1-(0),1-(0),6-(7,7)]
    61       5.121758       5.121758       5.121758    7[6-(1,7),6-(7,7),30-(7,8,8)]
    62       4.697174       4.697174       4.697174    7[6-(1,7),7-(6,30),30-(7,8,8,8)]
    63        8.81359        8.81359        8.81359    7[6-(7,7),7-(6,30),30-(7,8,8,8)]
    64       9.324451       9.324451       9.324451    7[1-(0),1-(0),6-(7,7)]
    65       7.305876       7.305876       7.305876    7[6-(1,7),6-(7,7),30-(7,8,8)]
    66        7.73046        7.73046        7.73046    7[6-(1,7),7-(6,30),30-(7,8,8,8)]
    67        6.08024        6.08024        6.08024    8[6-(6,8),30-(7,7,8,8)]
    68       6.961887       6.961887       6.961887    8[6-(6,8),30-(7,7,8,8)]
    69      10.646584      10.646584      10.646584    8[6-(6,8),30-(7,7,8,8)]
    70      11.406425      11.406425      11.406425    8[6-(6,8),30-(7,7,8)]
    71       3.380304       3.380304       3.380304    8[6-(6,8),30-(7,7,8,8)]
    72       5.465746       5.465746       5.465746    8[6-(6,8),30-(7,7,8,8)]
    73        6.79096        6.79096        6.79096    8[6-(6,8),30-(7,7,8,8)]
    74        6.03112        6.03112        6.03112    8[6-(6,8),30-(7,7,8)]
    75       8.852349       8.852349       8.852349    8[6-(6,8),30-(7,7,8,8)]
    76       7.970702       7.970702       7.970702    8[6-(6,8),30-(7,7,8,8)]
    77       4.286005       4.286005       4.286005    8[6-(6,8),30-(7,7,8,8)]
    78       3.526164       3.526164       3.526164    8[6-(6,8),30-(7,7,8)]
    79      11.552285      11.552285      11.552285    8[6-(6,8),30-(7,7,8,8)]
    80       9.466843       9.466843       9.466843    8[6-(6,8),30-(7,7,8,8)]
    81       8.141629       8.141629       8.141629    8[6-(6,8),30-(7,7,8,8)]
    82       8.901469       8.901469       8.901469    8[6-(6,8),30-(7,7,8)]
