# Supplementary material for: A collection of forcefield precursors for metal–organic frameworks
Source: RSC Adv. 2019 Nov 13;9(63):36492–507. doi: 10.1039/c9ra07327b (PMC9075174; doi:10.1039/c9ra07327b)
Supplement: RA-009-C9RA07327B-s185 [file RA-009-C9RA07327B-s185.txt]

BERGAI_clean

12.700000    0.000000    0.000000
0.000000    12.700000    0.000000
0.000000    0.000000    25.364000

     1       0.489585       0.489585       0.489585    30[7-(6,6),7-(6,7),7-(6,7),8-(6)]
     2       5.860415       5.860415       5.860415    30[7-(6,6),7-(6,7),7-(6,7),8-(6)]
     3       7.229602       7.229602       7.229602    30[7-(6,6),7-(6,7),7-(6,7),8-(6)]
     4      11.820398      11.820398      11.820398    30[7-(6,6),7-(6,7),7-(6,7),8-(6)]
     5       5.860415       5.860415       5.860415    30[7-(6,6),7-(6,7),7-(6,7),8-(6)]
     6       0.489585       0.489585       0.489585    30[7-(6,6),7-(6,7),7-(6,7),8-(6)]
     7      11.820398      11.820398      11.820398    30[7-(6,6),7-(6,7),7-(6,7),8-(6)]
     8       7.229602       7.229602       7.229602    30[7-(6,6),7-(6,7),7-(6,7),8-(6)]
     9      12.210415      12.210415      12.210415    30[7-(6,6),7-(6,7),7-(6,7),8-(6)]
    10       6.839585       6.839585       6.839585    30[7-(6,6),7-(6,7),7-(6,7),8-(6)]
    11       5.470398       5.470398       5.470398    30[7-(6,6),7-(6,7),7-(6,7),8-(6)]
    12       0.879602       0.879602       0.879602    30[7-(6,6),7-(6,7),7-(6,7),8-(6)]
    13       6.839585       6.839585       6.839585    30[7-(6,6),7-(6,7),7-(6,7),8-(6)]
    14      12.210415      12.210415      12.210415    30[7-(6,6),7-(6,7),7-(6,7),8-(6)]
    15       0.879602       0.879602       0.879602    30[7-(6,6),7-(6,7),7-(6,7),8-(6)]
    16       5.470398       5.470398       5.470398    30[7-(6,6),7-(6,7),7-(6,7),8-(6)]
    17        3.51409        3.51409        3.51409    1[6-(7,7)]
    18        0.90551        0.90551        0.90551    1[6-(6,6)]
    19        2.33172        2.33172        2.33172    1[6-(6,6)]
    20         3.2512         3.2512         3.2512    1[7-(1,6)]
    21        1.77165        1.77165        1.77165    1[7-(1,6)]
    22        2.83591        2.83591        2.83591    1[6-(7,7)]
    23        5.44449        5.44449        5.44449    1[6-(6,6)]
    24        4.01828        4.01828        4.01828    1[6-(6,6)]
    25         3.0988         3.0988         3.0988    1[7-(1,6)]
    26        4.57835        4.57835        4.57835    1[7-(1,6)]
    27        7.11581        7.11581        7.11581    1[6-(7,7)]
    28         7.2771         7.2771         7.2771    1[6-(6,6)]
    29        7.21741        7.21741        7.21741    1[6-(6,6)]
    30        5.93979        5.93979        5.93979    1[7-(1,6)]
    31        5.77977        5.77977        5.77977    1[7-(1,6)]
    32       11.93419       11.93419       11.93419    1[6-(7,7)]
    33        11.7729        11.7729        11.7729    1[6-(6,6)]
    34       11.83259       11.83259       11.83259    1[6-(6,6)]
    35        0.41021        0.41021        0.41021    1[7-(1,6)]
    36        0.57023        0.57023        0.57023    1[7-(1,6)]
    37        2.83591        2.83591        2.83591    1[6-(7,7)]
    38        5.44449        5.44449        5.44449    1[6-(6,6)]
    39        4.01828        4.01828        4.01828    1[6-(6,6)]
    40         3.0988         3.0988         3.0988    1[7-(1,6)]
    41        4.57835        4.57835        4.57835    1[7-(1,6)]
    42        3.51409        3.51409        3.51409    1[6-(7,7)]
    43        0.90551        0.90551        0.90551    1[6-(6,6)]
    44        2.33172        2.33172        2.33172    1[6-(6,6)]
    45         3.2512         3.2512         3.2512    1[7-(1,6)]
    46        1.77165        1.77165        1.77165    1[7-(1,6)]
    47       11.93419       11.93419       11.93419    1[6-(7,7)]
    48        11.7729        11.7729        11.7729    1[6-(6,6)]
    49       11.83259       11.83259       11.83259    1[6-(6,6)]
    50        0.41021        0.41021        0.41021    1[7-(1,6)]
    51        0.57023        0.57023        0.57023    1[7-(1,6)]
    52        7.11581        7.11581        7.11581    1[6-(7,7)]
    53         7.2771         7.2771         7.2771    1[6-(6,6)]
    54        7.21741        7.21741        7.21741    1[6-(6,6)]
    55        5.93979        5.93979        5.93979    1[7-(1,6)]
    56        5.77977        5.77977        5.77977    1[7-(1,6)]
    57        9.18591        9.18591        9.18591    1[6-(7,7)]
    58       11.79449       11.79449       11.79449    1[6-(6,6)]
    59       10.36828       10.36828       10.36828    1[6-(6,6)]
    60         9.4488         9.4488         9.4488    1[7-(1,6)]
    61       10.92835       10.92835       10.92835    1[7-(1,6)]
    62        9.86409        9.86409        9.86409    1[6-(7,7)]
    63        7.25551        7.25551        7.25551    1[6-(6,6)]
    64        8.68172        8.68172        8.68172    1[6-(6,6)]
    65         9.6012         9.6012         9.6012    1[7-(1,6)]
    66        8.12165        8.12165        8.12165    1[7-(1,6)]
    67        5.58419        5.58419        5.58419    1[6-(7,7)]
    68         5.4229         5.4229         5.4229    1[6-(6,6)]
    69        5.48259        5.48259        5.48259    1[6-(6,6)]
    70        6.76021        6.76021        6.76021    1[7-(1,6)]
    71        6.92023        6.92023        6.92023    1[7-(1,6)]
    72        0.76581        0.76581        0.76581    1[6-(7,7)]
    73         0.9271         0.9271         0.9271    1[6-(6,6)]
    74        0.86741        0.86741        0.86741    1[6-(6,6)]
    75       12.28979       12.28979       12.28979    1[7-(1,6)]
    76       12.12977       12.12977       12.12977    1[7-(1,6)]
    77        9.86409        9.86409        9.86409    1[6-(7,7)]
    78        7.25551        7.25551        7.25551    1[6-(6,6)]
    79        8.68172        8.68172        8.68172    1[6-(6,6)]
    80         9.6012         9.6012         9.6012    1[7-(1,6)]
    81        8.12165        8.12165        8.12165    1[7-(1,6)]
    82        9.18591        9.18591        9.18591    1[6-(7,7)]
    83       11.79449       11.79449       11.79449    1[6-(6,6)]
    84       10.36828       10.36828       10.36828    1[6-(6,6)]
    85         9.4488         9.4488         9.4488    1[7-(1,6)]
    86       10.92835       10.92835       10.92835    1[7-(1,6)]
    87        0.76581        0.76581        0.76581    1[6-(7,7)]
    88         0.9271         0.9271         0.9271    1[6-(6,6)]
    89        0.86741        0.86741        0.86741    1[6-(6,6)]
    90       12.28979       12.28979       12.28979    1[7-(1,6)]
    91       12.12977       12.12977       12.12977    1[7-(1,6)]
    92        5.58419        5.58419        5.58419    1[6-(7,7)]
    93         5.4229         5.4229         5.4229    1[6-(6,6)]
    94        5.48259        5.48259        5.48259    1[6-(6,6)]
    95        6.76021        6.76021        6.76021    1[7-(1,6)]
    96        6.92023        6.92023        6.92023    1[7-(1,6)]
    97        2.41808        2.41808        2.41808    6[7-(1,1),7-(6,30),7-(7,30)]
    98         3.0099         3.0099         3.0099    6[1-(0),7-(6,30),7-(7,30)]
    99         2.3114         2.3114         2.3114    6[6-(1,6),6-(1,6),6-(8,8)]
   100        1.82499        1.82499        1.82499    6[1-(0),6-(1,6),6-(6,6)]
   101         2.6797         2.6797         2.6797    6[1-(0),6-(1,6),6-(6,6)]
   102        1.36525        1.36525        1.36525    6[6-(6,6),8-(0),8-(30)]
   103        3.93192        3.93192        3.93192    6[7-(1,1),7-(6,30),7-(7,30)]
   104         3.3401         3.3401         3.3401    6[1-(0),7-(6,30),7-(7,30)]
   105         4.0386         4.0386         4.0386    6[6-(1,6),6-(1,6),6-(8,8)]
   106        4.52501        4.52501        4.52501    6[1-(0),6-(1,6),6-(6,6)]
   107         3.6703         3.6703         3.6703    6[1-(0),6-(1,6),6-(6,6)]
   108        4.98475        4.98475        4.98475    6[6-(6,6),8-(0),8-(30)]
   109        6.29158        6.29158        6.29158    6[7-(1,1),7-(6,30),7-(7,30)]
   110        6.87578        6.87578        6.87578    6[1-(0),7-(6,30),7-(7,30)]
   111        7.23138        7.23138        7.23138    6[6-(1,6),6-(1,6),6-(8,8)]
   112        7.25043        7.25043        7.25043    6[1-(0),6-(1,6),6-(6,6)]
   113        7.23011        7.23011        7.23011    6[1-(0),6-(1,6),6-(6,6)]
   114        7.22503        7.22503        7.22503    6[6-(6,6),8-(0),8-(30)]
   115        0.05842        0.05842        0.05842    6[7-(1,1),7-(6,30),7-(7,30)]
   116       12.17422       12.17422       12.17422    6[1-(0),7-(6,30),7-(7,30)]
   117       11.81862       11.81862       11.81862    6[6-(1,6),6-(1,6),6-(8,8)]
   118       11.79957       11.79957       11.79957    6[1-(0),6-(1,6),6-(6,6)]
   119       11.81989       11.81989       11.81989    6[1-(0),6-(1,6),6-(6,6)]
   120       11.82497       11.82497       11.82497    6[6-(6,6),8-(0),8-(30)]
   121        3.93192        3.93192        3.93192    6[7-(1,1),7-(6,30),7-(7,30)]
   122         3.3401         3.3401         3.3401    6[1-(0),7-(6,30),7-(7,30)]
   123         4.0386         4.0386         4.0386    6[6-(1,6),6-(1,6),6-(8,8)]
   124        4.52501        4.52501        4.52501    6[1-(0),6-(1,6),6-(6,6)]
   125         3.6703         3.6703         3.6703    6[1-(0),6-(1,6),6-(6,6)]
   126        4.98475        4.98475        4.98475    6[6-(6,6),8-(0),8-(30)]
   127        2.41808        2.41808        2.41808    6[7-(1,1),7-(6,30),7-(7,30)]
   128         3.0099         3.0099         3.0099    6[1-(0),7-(6,30),7-(7,30)]
   129         2.3114         2.3114         2.3114    6[6-(1,6),6-(1,6),6-(8,8)]
   130        1.82499        1.82499        1.82499    6[1-(0),6-(1,6),6-(6,6)]
   131         2.6797         2.6797         2.6797    6[1-(0),6-(1,6),6-(6,6)]
   132        1.36525        1.36525        1.36525    6[6-(6,6),8-(0),8-(30)]
   133        0.05842        0.05842        0.05842    6[7-(1,1),7-(6,30),7-(7,30)]
   134       12.17422       12.17422       12.17422    6[1-(0),7-(6,30),7-(7,30)]
   135       11.81862       11.81862       11.81862    6[6-(1,6),6-(1,6),6-(8,8)]
   136       11.79957       11.79957       11.79957    6[1-(0),6-(1,6),6-(6,6)]
   137       11.81989       11.81989       11.81989    6[1-(0),6-(1,6),6-(6,6)]
   138       11.82497       11.82497       11.82497    6[6-(6,6),8-(0),8-(30)]
   139        6.29158        6.29158        6.29158    6[7-(1,1),7-(6,30),7-(7,30)]
   140        6.87578        6.87578        6.87578    6[1-(0),7-(6,30),7-(7,30)]
   141        7.23138        7.23138        7.23138    6[6-(1,6),6-(1,6),6-(8,8)]
   142        7.25043        7.25043        7.25043    6[1-(0),6-(1,6),6-(6,6)]
   143        7.23011        7.23011        7.23011    6[1-(0),6-(1,6),6-(6,6)]
   144        7.22503        7.22503        7.22503    6[6-(6,6),8-(0),8-(30)]
   145       10.28192       10.28192       10.28192    6[7-(1,1),7-(6,30),7-(7,30)]
   146         9.6901         9.6901         9.6901    6[1-(0),7-(6,30),7-(7,30)]
   147        10.3886        10.3886        10.3886    6[6-(1,6),6-(1,6),6-(8,8)]
   148       10.87501       10.87501       10.87501    6[1-(0),6-(1,6),6-(6,6)]
   149        10.0203        10.0203        10.0203    6[1-(0),6-(1,6),6-(6,6)]
   150       11.33475       11.33475       11.33475    6[6-(6,6),8-(0),8-(30)]
   151        8.76808        8.76808        8.76808    6[7-(1,1),7-(6,30),7-(7,30)]
   152         9.3599         9.3599         9.3599    6[1-(0),7-(6,30),7-(7,30)]
   153         8.6614         8.6614         8.6614    6[6-(1,6),6-(1,6),6-(8,8)]
   154        8.17499        8.17499        8.17499    6[1-(0),6-(1,6),6-(6,6)]
   155         9.0297         9.0297         9.0297    6[1-(0),6-(1,6),6-(6,6)]
   156        7.71525        7.71525        7.71525    6[6-(6,6),8-(0),8-(30)]
   157        6.40842        6.40842        6.40842    6[7-(1,1),7-(6,30),7-(7,30)]
   158        5.82422        5.82422        5.82422    6[1-(0),7-(6,30),7-(7,30)]
   159        5.46862        5.46862        5.46862    6[6-(1,6),6-(1,6),6-(8,8)]
   160        5.44957        5.44957        5.44957    6[1-(0),6-(1,6),6-(6,6)]
   161        5.46989        5.46989        5.46989    6[1-(0),6-(1,6),6-(6,6)]
   162        5.47497        5.47497        5.47497    6[6-(6,6),8-(0),8-(30)]
   163       12.64158       12.64158       12.64158    6[7-(1,1),7-(6,30),7-(7,30)]
   164        0.52578        0.52578        0.52578    6[1-(0),7-(6,30),7-(7,30)]
   165        0.88138        0.88138        0.88138    6[6-(1,6),6-(1,6),6-(8,8)]
   166        0.90043        0.90043        0.90043    6[1-(0),6-(1,6),6-(6,6)]
   167        0.88011        0.88011        0.88011    6[1-(0),6-(1,6),6-(6,6)]
   168        0.87503        0.87503        0.87503    6[6-(6,6),8-(0),8-(30)]
   169        8.76808        8.76808        8.76808    6[7-(1,1),7-(6,30),7-(7,30)]
   170         9.3599         9.3599         9.3599    6[1-(0),7-(6,30),7-(7,30)]
   171         8.6614         8.6614         8.6614    6[6-(1,6),6-(1,6),6-(8,8)]
   172        8.17499        8.17499        8.17499    6[1-(0),6-(1,6),6-(6,6)]
   173         9.0297         9.0297         9.0297    6[1-(0),6-(1,6),6-(6,6)]
   174        7.71525        7.71525        7.71525    6[6-(6,6),8-(0),8-(30)]
   175       10.28192       10.28192       10.28192    6[7-(1,1),7-(6,30),7-(7,30)]
   176         9.6901         9.6901         9.6901    6[1-(0),7-(6,30),7-(7,30)]
   177        10.3886        10.3886        10.3886    6[6-(1,6),6-(1,6),6-(8,8)]
   178       10.87501       10.87501       10.87501    6[1-(0),6-(1,6),6-(6,6)]
   179        10.0203        10.0203        10.0203    6[1-(0),6-(1,6),6-(6,6)]
   180       11.33475       11.33475       11.33475    6[6-(6,6),8-(0),8-(30)]
   181       12.64158       12.64158       12.64158    6[7-(1,1),7-(6,30),7-(7,30)]
   182        0.52578        0.52578        0.52578    6[1-(0),7-(6,30),7-(7,30)]
   183        0.88138        0.88138        0.88138    6[6-(1,6),6-(1,6),6-(8,8)]
   184        0.90043        0.90043        0.90043    6[1-(0),6-(1,6),6-(6,6)]
   185        0.88011        0.88011        0.88011    6[1-(0),6-(1,6),6-(6,6)]
   186        0.87503        0.87503        0.87503    6[6-(6,6),8-(0),8-(30)]
   187        6.40842        6.40842        6.40842    6[7-(1,1),7-(6,30),7-(7,30)]
   188        5.82422        5.82422        5.82422    6[1-(0),7-(6,30),7-(7,30)]
   189        5.46862        5.46862        5.46862    6[6-(1,6),6-(1,6),6-(8,8)]
   190        5.44957        5.44957        5.44957    6[1-(0),6-(1,6),6-(6,6)]
   191        5.46989        5.46989        5.46989    6[1-(0),6-(1,6),6-(6,6)]
   192        5.47497        5.47497        5.47497    6[6-(6,6),8-(0),8-(30)]
   193        1.23698        1.23698        1.23698    7[6-(7,7),7-(6,30),30-(7,7,8)]
   194        1.60274        1.60274        1.60274    7[6-(1,7),7-(6,30),30-(7,7,8)]
   195        3.51409        3.51409        3.51409    7[6-(1,7),6-(7,7),30-(7,7,8)]
   196        2.48793        2.48793        2.48793    7[1-(0),1-(0),6-(7,7)]
   197        5.11302        5.11302        5.11302    7[6-(7,7),7-(6,30),30-(7,7,8)]
   198        4.74726        4.74726        4.74726    7[6-(1,7),7-(6,30),30-(7,7,8)]
   199        2.83591        2.83591        2.83591    7[6-(1,7),6-(7,7),30-(7,7,8)]
   200        3.86207        3.86207        3.86207    7[1-(0),1-(0),6-(7,7)]
   201        6.32968        6.32968        6.32968    7[6-(7,7),7-(6,30),30-(7,7,8)]
   202        6.69036        6.69036        6.69036    7[6-(1,7),7-(6,30),30-(7,7,8)]
   203         6.6294         6.6294         6.6294    7[6-(1,7),6-(7,7),30-(7,7,8)]
   204        5.97027        5.97027        5.97027    7[1-(0),1-(0),6-(7,7)]
   205        0.02032        0.02032        0.02032    7[6-(7,7),7-(6,30),30-(7,7,8)]
   206       12.35964       12.35964       12.35964    7[6-(1,7),7-(6,30),30-(7,7,8)]
   207        12.4206        12.4206        12.4206    7[6-(1,7),6-(7,7),30-(7,7,8)]
   208        0.37973        0.37973        0.37973    7[1-(0),1-(0),6-(7,7)]
   209        5.11302        5.11302        5.11302    7[6-(7,7),7-(6,30),30-(7,7,8)]
   210        4.74726        4.74726        4.74726    7[6-(1,7),7-(6,30),30-(7,7,8)]
   211        2.83591        2.83591        2.83591    7[6-(1,7),6-(7,7),30-(7,7,8)]
   212        3.86207        3.86207        3.86207    7[1-(0),1-(0),6-(7,7)]
   213        1.23698        1.23698        1.23698    7[6-(7,7),7-(6,30),30-(7,7,8)]
   214        1.60274        1.60274        1.60274    7[6-(1,7),7-(6,30),30-(7,7,8)]
   215        3.51409        3.51409        3.51409    7[6-(1,7),6-(7,7),30-(7,7,8)]
   216        2.48793        2.48793        2.48793    7[1-(0),1-(0),6-(7,7)]
   217        0.02032        0.02032        0.02032    7[6-(7,7),7-(6,30),30-(7,7,8)]
   218       12.35964       12.35964       12.35964    7[6-(1,7),7-(6,30),30-(7,7,8)]
   219        12.4206        12.4206        12.4206    7[6-(1,7),6-(7,7),30-(7,7,8)]
   220        0.37973        0.37973        0.37973    7[1-(0),1-(0),6-(7,7)]
   221        6.32968        6.32968        6.32968    7[6-(7,7),7-(6,30),30-(7,7,8)]
   222        6.69036        6.69036        6.69036    7[6-(1,7),7-(6,30),30-(7,7,8)]
   223         6.6294         6.6294         6.6294    7[6-(1,7),6-(7,7),30-(7,7,8)]
   224        5.97027        5.97027        5.97027    7[1-(0),1-(0),6-(7,7)]
   225       11.46302       11.46302       11.46302    7[6-(7,7),7-(6,30),30-(7,7,8)]
   226       11.09726       11.09726       11.09726    7[6-(1,7),7-(6,30),30-(7,7,8)]
   227        9.18591        9.18591        9.18591    7[6-(1,7),6-(7,7),30-(7,7,8)]
   228       10.21207       10.21207       10.21207    7[1-(0),1-(0),6-(7,7)]
   229        7.58698        7.58698        7.58698    7[6-(7,7),7-(6,30),30-(7,7,8)]
   230        7.95274        7.95274        7.95274    7[6-(1,7),7-(6,30),30-(7,7,8)]
   231        9.86409        9.86409        9.86409    7[6-(1,7),6-(7,7),30-(7,7,8)]
   232        8.83793        8.83793        8.83793    7[1-(0),1-(0),6-(7,7)]
   233        6.37032        6.37032        6.37032    7[6-(7,7),7-(6,30),30-(7,7,8)]
   234        6.00964        6.00964        6.00964    7[6-(1,7),7-(6,30),30-(7,7,8)]
   235         6.0706         6.0706         6.0706    7[6-(1,7),6-(7,7),30-(7,7,8)]
   236        6.72973        6.72973        6.72973    7[1-(0),1-(0),6-(7,7)]
   237       -0.02032       -0.02032       -0.02032    7[6-(7,7),7-(6,30),30-(7,7,8)]
   238        0.34036        0.34036        0.34036    7[6-(1,7),7-(6,30),30-(7,7,8)]
   239         0.2794         0.2794         0.2794    7[6-(1,7),6-(7,7),30-(7,7,8)]
   240       12.32027       12.32027       12.32027    7[1-(0),1-(0),6-(7,7)]
   241        7.58698        7.58698        7.58698    7[6-(7,7),7-(6,30),30-(7,7,8)]
   242        7.95274        7.95274        7.95274    7[6-(1,7),7-(6,30),30-(7,7,8)]
   243        9.86409        9.86409        9.86409    7[6-(1,7),6-(7,7),30-(7,7,8)]
   244        8.83793        8.83793        8.83793    7[1-(0),1-(0),6-(7,7)]
   245       11.46302       11.46302       11.46302    7[6-(7,7),7-(6,30),30-(7,7,8)]
   246       11.09726       11.09726       11.09726    7[6-(1,7),7-(6,30),30-(7,7,8)]
   247        9.18591        9.18591        9.18591    7[6-(1,7),6-(7,7),30-(7,7,8)]
   248       10.21207       10.21207       10.21207    7[1-(0),1-(0),6-(7,7)]
   249       -0.02032       -0.02032       -0.02032    7[6-(7,7),7-(6,30),30-(7,7,8)]
   250        0.34036        0.34036        0.34036    7[6-(1,7),7-(6,30),30-(7,7,8)]
   251         0.2794         0.2794         0.2794    7[6-(1,7),6-(7,7),30-(7,7,8)]
   252       12.32027       12.32027       12.32027    7[1-(0),1-(0),6-(7,7)]
   253        6.37032        6.37032        6.37032    7[6-(7,7),7-(6,30),30-(7,7,8)]
   254        6.00964        6.00964        6.00964    7[6-(1,7),7-(6,30),30-(7,7,8)]
   255         6.0706         6.0706         6.0706    7[6-(1,7),6-(7,7),30-(7,7,8)]
   256        6.72973        6.72973        6.72973    7[1-(0),1-(0),6-(7,7)]
   257        1.85928        1.85928        1.85928    8[6-(6,8),30-(7,7,7)]
   258        0.15875        0.15875        0.15875    8[6-(6,8)]
   259        4.49072        4.49072        4.49072    8[6-(6,8),30-(7,7,7)]
   260        6.19125        6.19125        6.19125    8[6-(6,8)]
   261        6.99135        6.99135        6.99135    8[6-(6,8),30-(7,7,7)]
   262        7.46887        7.46887        7.46887    8[6-(6,8)]
   263       12.05865       12.05865       12.05865    8[6-(6,8),30-(7,7,7)]
   264       11.58113       11.58113       11.58113    8[6-(6,8)]
   265        4.49072        4.49072        4.49072    8[6-(6,8),30-(7,7,7)]
   266        6.19125        6.19125        6.19125    8[6-(6,8)]
   267        1.85928        1.85928        1.85928    8[6-(6,8),30-(7,7,7)]
   268        0.15875        0.15875        0.15875    8[6-(6,8)]
   269       12.05865       12.05865       12.05865    8[6-(6,8),30-(7,7,7)]
   270       11.58113       11.58113       11.58113    8[6-(6,8)]
   271        6.99135        6.99135        6.99135    8[6-(6,8),30-(7,7,7)]
   272        7.46887        7.46887        7.46887    8[6-(6,8)]
   273       10.84072       10.84072       10.84072    8[6-(6,8),30-(7,7,7)]
   274       12.54125       12.54125       12.54125    8[6-(6,8)]
   275        8.20928        8.20928        8.20928    8[6-(6,8),30-(7,7,7)]
   276        6.50875        6.50875        6.50875    8[6-(6,8)]
   277        5.70865        5.70865        5.70865    8[6-(6,8),30-(7,7,7)]
   278        5.23113        5.23113        5.23113    8[6-(6,8)]
   279        0.64135        0.64135        0.64135    8[6-(6,8),30-(7,7,7)]
   280        1.11887        1.11887        1.11887    8[6-(6,8)]
   281        8.20928        8.20928        8.20928    8[6-(6,8),30-(7,7,7)]
   282        6.50875        6.50875        6.50875    8[6-(6,8)]
   283       10.84072       10.84072       10.84072    8[6-(6,8),30-(7,7,7)]
   284       12.54125       12.54125       12.54125    8[6-(6,8)]
   285        0.64135        0.64135        0.64135    8[6-(6,8),30-(7,7,7)]
   286        1.11887        1.11887        1.11887    8[6-(6,8)]
   287        5.70865        5.70865        5.70865    8[6-(6,8),30-(7,7,7)]
   288        5.23113        5.23113        5.23113    8[6-(6,8)]
