# Supplementary material for: A collection of forcefield precursors for metal–organic frameworks
Source: RSC Adv. 2019 Nov 13;9(63):36492–507. doi: 10.1039/c9ra07327b (PMC9075174; doi:10.1039/c9ra07327b)
Supplement: RA-009-C9RA07327B-s186 [file RA-009-C9RA07327B-s186.txt]

BETDIP_clean

13.090300    0.000000    0.000000
0.000000    13.953300    0.000000
-6.545137    -1.922050    14.451301

     1       3.897118       3.897118       3.897118    65[8-(6),8-(6),8-(6),8-(6),8-(6),8-(6,65),8-(6,65)]
     2      -2.648029      -2.648029      -2.648029    65[8-(6),8-(6),8-(6),8-(6),8-(6),8-(6,65),8-(6,65)]
     3       2.648045       2.648045       2.648045    65[8-(6),8-(6),8-(6),8-(6),8-(6),8-(6,65),8-(6,65)]
     4       9.193192       9.193192       9.193192    65[8-(6),8-(6),8-(6),8-(6),8-(6),8-(6,65),8-(6,65)]
     5       1.100896       1.100896       1.100896    1[6-(6,6)]
     6      -5.848733      -5.848733      -5.848733    1[6-(6,6)]
     7      -1.987095      -1.987095      -1.987095    1[6-(6,6)]
     8       4.933735       4.933735       4.933735    1[6-(6,6)]
     9       6.194339       6.194339       6.194339    1[6-(6,6)]
    10      -4.068456      -4.068456      -4.068456    1[6-(6,6)]
    11       7.351519       7.351519       7.351519    1[6-(6,6)]
    12      -3.324925      -3.324925      -3.324925    1[6-(6,7)]
    13      -5.444244      -5.444244      -5.444244    1[6-(6,6)]
    14       0.696404       0.696404       0.696404    1[6-(6,6)]
    15       4.558043       4.558043       4.558043    1[6-(6,6)]
    16      -1.611404      -1.611404      -1.611404    1[6-(6,6)]
    17      -0.350816      -0.350816      -0.350816    1[6-(6,6)]
    18       2.476688       2.476688       2.476688    1[6-(6,6)]
    19       0.806369       0.806369       0.806369    1[6-(6,6)]
    20       3.220216       3.220216       3.220216    1[6-(6,7)]
    21       5.444267       5.444267       5.444267    1[6-(6,6)]
    22      12.393896      12.393896      12.393896    1[6-(6,6)]
    23       8.532258       8.532258       8.532258    1[6-(6,6)]
    24       1.611428       1.611428       1.611428    1[6-(6,6)]
    25       0.350824       0.350824       0.350824    1[6-(6,6)]
    26      10.613619      10.613619      10.613619    1[6-(6,6)]
    27      -0.806356      -0.806356      -0.806356    1[6-(6,6)]
    28       9.870088       9.870088       9.870088    1[6-(6,7)]
    29      11.989407      11.989407      11.989407    1[6-(6,6)]
    30       5.848759       5.848759       5.848759    1[6-(6,6)]
    31        1.98712        1.98712        1.98712    1[6-(6,6)]
    32       8.156567       8.156567       8.156567    1[6-(6,6)]
    33       6.895979       6.895979       6.895979    1[6-(6,6)]
    34       4.068475       4.068475       4.068475    1[6-(6,6)]
    35       5.738794       5.738794       5.738794    1[6-(6,6)]
    36       3.324947       3.324947       3.324947    1[6-(6,7)]
    37       3.321012       3.321012       3.321012    6[6-(6,6),8-(65),8-(65)]
    38       3.068368       3.068368       3.068368    6[6-(1,6),6-(1,6),6-(8,8)]
    39       1.806462       1.806462       1.806462    6[1-(0),6-(1,6),6-(6,6)]
    40      -4.978228      -4.978228      -4.978228    6[1-(0),6-(1,6),6-(6,6)]
    41      -3.968967      -3.968967      -3.968967    6[6-(1,6),6-(1,6),6-(1,7)]
    42      -2.692662      -2.692662      -2.692662    6[1-(0),6-(1,6),6-(6,6)]
    43       4.078938       4.078938       4.078938    6[1-(0),6-(1,6),6-(6,6)]
    44      -4.152232      -4.152232      -4.152232    6[1-(0),6-(6,6),7-(6)]
    45       5.661561       5.661561       5.661561    6[6-(6,6),8-(65),8-(65,65)]
    46       6.611918       6.611918       6.611918    6[6-(1,6),6-(1,6),6-(8,8)]
    47       6.741513       6.741513       6.741513    6[1-(0),6-(6,6),6-(6,7)]
    48       7.655217       7.655217       7.655217    6[6-(1,6),6-(1,6),7-(6)]
    49       8.418381       8.418381       8.418381    6[1-(0),6-(6,6),6-(6,7)]
    50       8.275695       8.275695       8.275695    6[6-(1,6),6-(1,6),6-(8,8)]
    51       7.406499       7.406499       7.406499    6[1-(0),6-(6,6),6-(6,6)]
    52       9.045404       9.045404       9.045404    6[6-(6,6),8-(65),8-(65)]
    53      -3.224131      -3.224131      -3.224131    6[6-(6,6),8-(65),8-(65)]
    54      -3.476772      -3.476772      -3.476772    6[6-(1,6),6-(1,6),6-(8,8)]
    55      -4.738677      -4.738677      -4.738677    6[1-(0),6-(1,6),6-(6,6)]
    56       1.566909       1.566909       1.566909    6[1-(0),6-(1,6),6-(6,6)]
    57       2.576172       2.576172       2.576172    6[6-(1,6),6-(1,6),6-(1,7)]
    58       3.852476       3.852476       3.852476    6[1-(0),6-(1,6),6-(6,6)]
    59        -2.4662        -2.4662        -2.4662    6[1-(0),6-(1,6),6-(6,6)]
    60       2.392909       2.392909       2.392909    6[1-(0),6-(6,6),7-(6)]
    61      -0.883589      -0.883589      -0.883589    6[6-(6,6),8-(65),8-(65,65)]
    62       0.066766       0.066766       0.066766    6[6-(1,6),6-(1,6),6-(8,8)]
    63       0.196359       0.196359       0.196359    6[1-(0),6-(6,6),6-(6,7)]
    64       1.110061       1.110061       1.110061    6[6-(1,6),6-(1,6),7-(6)]
    65       1.873226       1.873226       1.873226    6[1-(0),6-(6,6),6-(6,7)]
    66       1.730543       1.730543       1.730543    6[6-(1,6),6-(1,6),6-(8,8)]
    67       0.861348       0.861348       0.861348    6[1-(0),6-(6,6),6-(6,6)]
    68       2.500253       2.500253       2.500253    6[6-(6,6),8-(65),8-(65)]
    69       3.224151       3.224151       3.224151    6[6-(6,6),8-(65),8-(65)]
    70       3.476795       3.476795       3.476795    6[6-(1,6),6-(1,6),6-(8,8)]
    71       4.738701       4.738701       4.738701    6[1-(0),6-(1,6),6-(6,6)]
    72      11.523391      11.523391      11.523391    6[1-(0),6-(1,6),6-(6,6)]
    73       10.51413       10.51413       10.51413    6[6-(1,6),6-(1,6),6-(1,7)]
    74       9.237825       9.237825       9.237825    6[1-(0),6-(1,6),6-(6,6)]
    75       2.466225       2.466225       2.466225    6[1-(0),6-(1,6),6-(6,6)]
    76      10.697395      10.697395      10.697395    6[1-(0),6-(6,6),7-(6)]
    77       0.883602       0.883602       0.883602    6[6-(6,6),8-(65),8-(65,65)]
    78      -0.066755      -0.066755      -0.066755    6[6-(1,6),6-(1,6),6-(8,8)]
    79       -0.19635       -0.19635       -0.19635    6[1-(0),6-(6,6),6-(6,7)]
    80      -1.110054      -1.110054      -1.110054    6[6-(1,6),6-(1,6),7-(6)]
    81      -1.873218      -1.873218      -1.873218    6[1-(0),6-(6,6),6-(6,7)]
    82      -1.730532      -1.730532      -1.730532    6[6-(1,6),6-(1,6),6-(8,8)]
    83      -0.861336      -0.861336      -0.861336    6[1-(0),6-(6,6),6-(6,6)]
    84      -2.500241      -2.500241      -2.500241    6[6-(6,6),8-(65),8-(65)]
    85       9.769294       9.769294       9.769294    6[6-(6,6),8-(65),8-(65)]
    86      10.021935      10.021935      10.021935    6[6-(1,6),6-(1,6),6-(8,8)]
    87       11.28384       11.28384       11.28384    6[1-(0),6-(1,6),6-(6,6)]
    88       4.978254       4.978254       4.978254    6[1-(0),6-(1,6),6-(6,6)]
    89       3.968991       3.968991       3.968991    6[6-(1,6),6-(1,6),6-(1,7)]
    90       2.692687       2.692687       2.692687    6[1-(0),6-(1,6),6-(6,6)]
    91       9.011363       9.011363       9.011363    6[1-(0),6-(1,6),6-(6,6)]
    92       4.152254       4.152254       4.152254    6[1-(0),6-(6,6),7-(6)]
    93       7.428752       7.428752       7.428752    6[6-(6,6),8-(65),8-(65,65)]
    94       6.478397       6.478397       6.478397    6[6-(1,6),6-(1,6),6-(8,8)]
    95       6.348804       6.348804       6.348804    6[1-(0),6-(6,6),6-(6,7)]
    96       5.435102       5.435102       5.435102    6[6-(1,6),6-(1,6),7-(6)]
    97       4.671937       4.671937       4.671937    6[1-(0),6-(6,6),6-(6,7)]
    98        4.81462        4.81462        4.81462    6[6-(1,6),6-(1,6),6-(8,8)]
    99       5.683815       5.683815       5.683815    6[1-(0),6-(6,6),6-(6,6)]
   100        4.04491        4.04491        4.04491    6[6-(6,6),8-(65),8-(65)]
   101       -5.31596       -5.31596       -5.31596    7[6-(1,6),6-(6,6)]
   102       1.229182       1.229182       1.229182    7[6-(1,6),6-(6,6)]
   103      -1.229177      -1.229177      -1.229177    7[6-(1,6),6-(6,6)]
   104       5.315981       5.315981       5.315981    7[6-(1,6),6-(6,6)]
   105        2.36542        2.36542        2.36542    8[6-(6,8),65-(8,8,8,8,8,8)]
   106       4.520084       4.520084       4.520084    8[6-(6,8),65-(8,8,8,8,8,8)]
   107       4.601247       4.601247       4.601247    8[6-(6,8),65-(8,8,8,8,8,8),65-(8,8,8,8,8,8)]
   108       5.901113       5.901113       5.901113    8[6-(6,8),65-(8,8,8,8,8,8)]
   109      -3.226751      -3.226751      -3.226751    8[6-(6,8),65-(8,8,8,8,8,8)]
   110       8.787524       8.787524       8.787524    8[6-(6,8),65-(8,8,8,8,8,8)]
   111      -4.179723      -4.179723      -4.179723    8[6-(6,8),65-(8,8,8,8,8,8)]
   112      -2.025059      -2.025059      -2.025059    8[6-(6,8),65-(8,8,8,8,8,8)]
   113      -1.943904      -1.943904      -1.943904    8[6-(6,8),65-(8,8,8,8,8,8),65-(8,8,8,8,8,8)]
   114      -0.644035      -0.644035      -0.644035    8[6-(6,8),65-(8,8,8,8,8,8)]
   115       3.318396       3.318396       3.318396    8[6-(6,8),65-(8,8,8,8,8,8)]
   116       2.242375       2.242375       2.242375    8[6-(6,8),65-(8,8,8,8,8,8)]
   117       4.179743       4.179743       4.179743    8[6-(6,8),65-(8,8,8,8,8,8)]
   118       2.025079       2.025079       2.025079    8[6-(6,8),65-(8,8,8,8,8,8)]
   119       1.943916       1.943916       1.943916    8[6-(6,8),65-(8,8,8,8,8,8),65-(8,8,8,8,8,8)]
   120        0.64405        0.64405        0.64405    8[6-(6,8),65-(8,8,8,8,8,8)]
   121       9.771914       9.771914       9.771914    8[6-(6,8),65-(8,8,8,8,8,8)]
   122      -2.242361      -2.242361      -2.242361    8[6-(6,8),65-(8,8,8,8,8,8)]
   123      10.724886      10.724886      10.724886    8[6-(6,8),65-(8,8,8,8,8,8)]
   124       8.570222       8.570222       8.570222    8[6-(6,8),65-(8,8,8,8,8,8)]
   125       8.489067       8.489067       8.489067    8[6-(6,8),65-(8,8,8,8,8,8),65-(8,8,8,8,8,8)]
   126       7.189198       7.189198       7.189198    8[6-(6,8),65-(8,8,8,8,8,8)]
   127       3.226767       3.226767       3.226767    8[6-(6,8),65-(8,8,8,8,8,8)]
   128       4.302788       4.302788       4.302788    8[6-(6,8),65-(8,8,8,8,8,8)]
