# Supplementary material for: A collection of forcefield precursors for metal–organic frameworks
Source: RSC Adv. 2019 Nov 13;9(63):36492–507. doi: 10.1039/c9ra07327b (PMC9075174; doi:10.1039/c9ra07327b)
Supplement: RA-009-C9RA07327B-s187 [file RA-009-C9RA07327B-s187.txt]

BETDUB_clean

12.699000    0.000000    0.000000
0.000000    14.260200    0.000000
-6.349598    -1.914842    14.501630

     1       2.531636       2.531636       2.531636    63[8-(6),8-(6),8-(6),8-(6),8-(6),8-(6,63),8-(6,63)]
     2      -3.817889      -3.817889      -3.817889    63[8-(6),8-(6),8-(6),8-(6),8-(6),8-(6,63),8-(6,63)]
     3       3.817766       3.817766       3.817766    63[8-(6),8-(6),8-(6),8-(6),8-(6),8-(6,63),8-(6,63)]
     4      10.167291      10.167291      10.167291    63[8-(6),8-(6),8-(6),8-(6),8-(6),8-(6,63),8-(6,63)]
     5       1.390532       1.390532       1.390532    1[6-(6,6)]
     6      -4.578082      -4.578082      -4.578082    1[6-(6,6)]
     7      -0.673142      -0.673142      -0.673142    1[6-(6,6)]
     8       5.281503       5.281503       5.281503    1[6-(6,6)]
     9      -3.238326      -3.238326      -3.238326    1[6-(6,7)]
    10       0.312328       0.312328       0.312328    1[6-(6,6)]
    11      -2.515742      -2.515742      -2.515742    1[6-(6,6)]
    12       -0.83691       -0.83691       -0.83691    1[6-(6,6)]
    13      -4.959049      -4.959049      -4.959049    1[6-(6,6)]
    14       1.771505       1.771505       1.771505    1[6-(6,6)]
    15        5.67645        5.67645        5.67645    1[6-(6,6)]
    16      -1.068073      -1.068073      -1.068073    1[6-(6,6)]
    17       3.111238       3.111238       3.111238    1[6-(6,7)]
    18       6.661865       6.661865       6.661865    1[6-(6,6)]
    19         3.8338         3.8338         3.8338    1[6-(6,6)]
    20       5.512584       5.512584       5.512584    1[6-(6,6)]
    21        4.95887        4.95887        4.95887    1[6-(6,6)]
    22      10.927484      10.927484      10.927484    1[6-(6,6)]
    23       7.022544       7.022544       7.022544    1[6-(6,6)]
    24       1.067899       1.067899       1.067899    1[6-(6,6)]
    25       9.587728       9.587728       9.587728    1[6-(6,7)]
    26       6.037074       6.037074       6.037074    1[6-(6,6)]
    27       8.865144       8.865144       8.865144    1[6-(6,6)]
    28       7.186312       7.186312       7.186312    1[6-(6,6)]
    29      11.308451      11.308451      11.308451    1[6-(6,6)]
    30       4.577897       4.577897       4.577897    1[6-(6,6)]
    31       0.672952       0.672952       0.672952    1[6-(6,6)]
    32       7.417475       7.417475       7.417475    1[6-(6,6)]
    33       3.238164       3.238164       3.238164    1[6-(6,7)]
    34      -0.312463      -0.312463      -0.312463    1[6-(6,6)]
    35       2.515602       2.515602       2.515602    1[6-(6,6)]
    36       0.836818       0.836818       0.836818    1[6-(6,6)]
    37       3.101076       3.101076       3.101076    6[6-(6,6),8-(63),8-(63)]
    38       3.320778       3.320778       3.320778    6[6-(1,6),6-(1,6),6-(8,8)]
    39       2.255336       2.255336       2.255336    6[1-(0),6-(1,6),6-(6,6)]
    40      -3.860592      -3.860592      -3.860592    6[1-(0),6-(1,6),6-(6,6)]
    41      -2.599577      -2.599577      -2.599577    6[6-(1,6),6-(1,6),6-(1,7)]
    42      -1.543026      -1.543026      -1.543026    6[1-(0),6-(1,6),6-(6,6)]
    43       4.572902       4.572902       4.572902    6[1-(0),6-(1,6),6-(6,6)]
    44      -2.379876      -2.379876      -2.379876    6[1-(0),6-(6,6),7-(6)]
    45       0.787288       0.787288       0.787288    6[6-(6,6),8-(63),8-(63,63)]
    46      -0.124506      -0.124506      -0.124506    6[6-(1,6),6-(1,6),6-(8,8)]
    47      -0.233726      -0.233726      -0.233726    6[1-(0),6-(6,6),6-(6,7)]
    48       -1.14425       -1.14425       -1.14425    6[6-(1,6),6-(1,6),7-(6)]
    49      -1.901107      -1.901107      -1.901107    6[1-(0),6-(6,6),6-(6,7)]
    50      -1.711883      -1.711883      -1.711883    6[6-(1,6),6-(1,6),6-(8,8)]
    51      -0.887712      -0.887712      -0.887712    6[1-(0),6-(6,6),6-(6,6)]
    52      -2.470009      -2.470009      -2.470009    6[6-(6,6),8-(63),8-(63)]
    53      -3.248483      -3.248483      -3.248483    6[6-(6,6),8-(63),8-(63)]
    54      -3.028799      -3.028799      -3.028799    6[6-(1,6),6-(1,6),6-(8,8)]
    55       -4.09425       -4.09425       -4.09425    6[1-(0),6-(1,6),6-(6,6)]
    56       2.489002       2.489002       2.489002    6[1-(0),6-(1,6),6-(6,6)]
    57       3.750009       3.750009       3.750009    6[6-(1,6),6-(1,6),6-(1,7)]
    58       4.806571       4.806571       4.806571    6[1-(0),6-(1,6),6-(6,6)]
    59      -1.776681      -1.776681      -1.776681    6[1-(0),6-(1,6),6-(6,6)]
    60       3.969692       3.969692       3.969692    6[1-(0),6-(6,6),7-(6)]
    61        7.13679        7.13679        7.13679    6[6-(6,6),8-(63),8-(63,63)]
    62       6.225008       6.225008       6.225008    6[6-(1,6),6-(1,6),6-(8,8)]
    63       6.115805       6.115805       6.115805    6[1-(0),6-(6,6),6-(6,7)]
    64       5.205292       5.205292       5.205292    6[6-(1,6),6-(1,6),7-(6)]
    65       4.448428       4.448428       4.448428    6[1-(0),6-(6,6),6-(6,7)]
    66       4.637634       4.637634       4.637634    6[6-(1,6),6-(1,6),6-(8,8)]
    67       5.461794       5.461794       5.461794    6[1-(0),6-(6,6),6-(6,6)]
    68         3.8795         3.8795         3.8795    6[6-(6,6),8-(63),8-(63)]
    69       3.248326       3.248326       3.248326    6[6-(6,6),8-(63),8-(63)]
    70       3.028624       3.028624       3.028624    6[6-(1,6),6-(1,6),6-(8,8)]
    71       4.094066       4.094066       4.094066    6[1-(0),6-(1,6),6-(6,6)]
    72      10.209994      10.209994      10.209994    6[1-(0),6-(1,6),6-(6,6)]
    73       8.948979       8.948979       8.948979    6[6-(1,6),6-(1,6),6-(1,7)]
    74       7.892428       7.892428       7.892428    6[1-(0),6-(1,6),6-(6,6)]
    75         1.7765         1.7765         1.7765    6[1-(0),6-(1,6),6-(6,6)]
    76       8.729278       8.729278       8.729278    6[1-(0),6-(6,6),7-(6)]
    77       5.562114       5.562114       5.562114    6[6-(6,6),8-(63),8-(63,63)]
    78       6.473908       6.473908       6.473908    6[6-(1,6),6-(1,6),6-(8,8)]
    79       6.583128       6.583128       6.583128    6[1-(0),6-(6,6),6-(6,7)]
    80       7.493652       7.493652       7.493652    6[6-(1,6),6-(1,6),7-(6)]
    81       8.250509       8.250509       8.250509    6[1-(0),6-(6,6),6-(6,7)]
    82       8.061285       8.061285       8.061285    6[6-(1,6),6-(1,6),6-(8,8)]
    83       7.237114       7.237114       7.237114    6[1-(0),6-(6,6),6-(6,6)]
    84       8.819411       8.819411       8.819411    6[6-(6,6),8-(63),8-(63)]
    85       9.597885       9.597885       9.597885    6[6-(6,6),8-(63),8-(63)]
    86       9.378201       9.378201       9.378201    6[6-(1,6),6-(1,6),6-(8,8)]
    87      10.443652      10.443652      10.443652    6[1-(0),6-(1,6),6-(6,6)]
    88         3.8604         3.8604         3.8604    6[1-(0),6-(1,6),6-(6,6)]
    89       2.599393       2.599393       2.599393    6[6-(1,6),6-(1,6),6-(1,7)]
    90       1.542831       1.542831       1.542831    6[1-(0),6-(1,6),6-(6,6)]
    91       8.126083       8.126083       8.126083    6[1-(0),6-(1,6),6-(6,6)]
    92        2.37971        2.37971        2.37971    6[1-(0),6-(6,6),7-(6)]
    93      -0.787388      -0.787388      -0.787388    6[6-(6,6),8-(63),8-(63,63)]
    94       0.124394       0.124394       0.124394    6[6-(1,6),6-(1,6),6-(8,8)]
    95       0.233597       0.233597       0.233597    6[1-(0),6-(6,6),6-(6,7)]
    96        1.14411        1.14411        1.14411    6[6-(1,6),6-(1,6),7-(6)]
    97       1.900974       1.900974       1.900974    6[1-(0),6-(6,6),6-(6,7)]
    98       1.711768       1.711768       1.711768    6[6-(1,6),6-(1,6),6-(8,8)]
    99       0.887608       0.887608       0.887608    6[1-(0),6-(6,6),6-(6,6)]
   100       2.469902       2.469902       2.469902    6[6-(6,6),8-(63),8-(63)]
   101      -1.282678      -1.282678      -1.282678    7[6-(1,6),6-(6,6)]
   102       5.066882       5.066882       5.066882    7[6-(1,6),6-(6,6)]
   103        7.63208        7.63208        7.63208    7[6-(1,6),6-(6,6)]
   104        1.28252        1.28252        1.28252    7[6-(1,6),6-(6,6)]
   105       1.887049       1.887049       1.887049    8[6-(6,8),63-(8,8,8,8,8,8)]
   106       4.039528       4.039528       4.039528    8[6-(6,8),63-(8,8,8,8,8,8)]
   107       1.828603       1.828603       1.828603    8[6-(6,8),63-(8,8,8,8,8,8),63-(8,8,8,8,8,8)]
   108       0.524427       0.524427       0.524427    8[6-(6,8),63-(8,8,8,8,8,8)]
   109      -2.254118      -2.254118      -2.254118    8[6-(6,8),63-(8,8,8,8,8,8)]
   110      -3.267512      -3.267512      -3.267512    8[6-(6,8),63-(8,8,8,8,8,8)]
   111      -4.462504      -4.462504      -4.462504    8[6-(6,8),63-(8,8,8,8,8,8)]
   112      -2.310022      -2.310022      -2.310022    8[6-(6,8),63-(8,8,8,8,8,8)]
   113       8.178111       8.178111       8.178111    8[6-(6,8),63-(8,8,8,8,8,8),63-(8,8,8,8,8,8)]
   114       6.873912       6.873912       6.873912    8[6-(6,8),63-(8,8,8,8,8,8)]
   115       4.095375       4.095375       4.095375    8[6-(6,8),63-(8,8,8,8,8,8)]
   116       3.082008       3.082008       3.082008    8[6-(6,8),63-(8,8,8,8,8,8)]
   117       4.462353       4.462353       4.462353    8[6-(6,8),63-(8,8,8,8,8,8)]
   118       2.309874       2.309874       2.309874    8[6-(6,8),63-(8,8,8,8,8,8)]
   119       4.520799       4.520799       4.520799    8[6-(6,8),63-(8,8,8,8,8,8),63-(8,8,8,8,8,8)]
   120       5.824975       5.824975       5.824975    8[6-(6,8),63-(8,8,8,8,8,8)]
   121        8.60352        8.60352        8.60352    8[6-(6,8),63-(8,8,8,8,8,8)]
   122       9.616914       9.616914       9.616914    8[6-(6,8),63-(8,8,8,8,8,8)]
   123      10.811906      10.811906      10.811906    8[6-(6,8),63-(8,8,8,8,8,8)]
   124       8.659424       8.659424       8.659424    8[6-(6,8),63-(8,8,8,8,8,8)]
   125      -1.828709      -1.828709      -1.828709    8[6-(6,8),63-(8,8,8,8,8,8),63-(8,8,8,8,8,8)]
   126       -0.52451       -0.52451       -0.52451    8[6-(6,8),63-(8,8,8,8,8,8)]
   127       2.254027       2.254027       2.254027    8[6-(6,8),63-(8,8,8,8,8,8)]
   128       3.267394       3.267394       3.267394    8[6-(6,8),63-(8,8,8,8,8,8)]
