# Supplementary material for: A collection of forcefield precursors for metal–organic frameworks
Source: RSC Adv. 2019 Nov 13;9(63):36492–507. doi: 10.1039/c9ra07327b (PMC9075174; doi:10.1039/c9ra07327b)
Supplement: RA-009-C9RA07327B-s188 [file RA-009-C9RA07327B-s188.txt]

BETFAJ_clean

13.551500    0.000000    0.000000
0.000000    14.314000    0.000000
-2.445799    -7.156926    14.195111

     1      12.088612      12.088612      12.088612    62[8-(6),8-(6),8-(6),8-(6),8-(6),8-(6,62),8-(6,62)]
     2       5.792839       5.792839       5.792839    62[8-(6),8-(6),8-(6),8-(6),8-(6),8-(6,62),8-(6,62)]
     3      -0.982911      -0.982911      -0.982911    62[8-(6),8-(6),8-(6),8-(6),8-(6),8-(6,62),8-(6,62)]
     4       5.312862       5.312862       5.312862    62[8-(6),8-(6),8-(6),8-(6),8-(6),8-(6,62),8-(6,62)]
     5       0.398939       0.398939       0.398939    1[6-(6,6)]
     6      -1.031845      -1.031845      -1.031845    1[6-(6,6)]
     7      -0.504285      -0.504285      -0.504285    1[6-(6,6)]
     8        0.93527        0.93527        0.93527    1[6-(6,6)]
     9       0.128045       0.128045       0.128045    1[6-(6,7)]
    10        1.57537        1.57537        1.57537    1[6-(6,6)]
    11       1.953821       1.953821       1.953821    1[6-(6,6)]
    12      -0.614482      -0.614482      -0.614482    1[6-(6,6)]
    13       3.931012       3.931012       3.931012    1[6-(6,6)]
    14       5.361796       5.361796       5.361796    1[6-(6,6)]
    15       4.834236       4.834236       4.834236    1[6-(6,6)]
    16       3.394681       3.394681       3.394681    1[6-(6,6)]
    17       4.201906       4.201906       4.201906    1[6-(6,7)]
    18       2.754581       2.754581       2.754581    1[6-(6,6)]
    19        2.37613        2.37613        2.37613    1[6-(6,6)]
    20       4.944433       4.944433       4.944433    1[6-(6,6)]
    21      10.706762      10.706762      10.706762    1[6-(6,6)]
    22      12.137546      12.137546      12.137546    1[6-(6,6)]
    23      11.609986      11.609986      11.609986    1[6-(6,6)]
    24      10.170431      10.170431      10.170431    1[6-(6,6)]
    25      10.977656      10.977656      10.977656    1[6-(6,7)]
    26       9.530331       9.530331       9.530331    1[6-(6,6)]
    27        9.15188        9.15188        9.15188    1[6-(6,6)]
    28      11.720183      11.720183      11.720183    1[6-(6,6)]
    29       7.174689       7.174689       7.174689    1[6-(6,6)]
    30       5.743905       5.743905       5.743905    1[6-(6,6)]
    31       6.271465       6.271465       6.271465    1[6-(6,6)]
    32        7.71102        7.71102        7.71102    1[6-(6,6)]
    33       6.903795       6.903795       6.903795    1[6-(6,7)]
    34        8.35112        8.35112        8.35112    1[6-(6,6)]
    35       8.729571       8.729571       8.729571    1[6-(6,6)]
    36       6.161268       6.161268       6.161268    1[6-(6,6)]
    37      -0.187458      -0.187458      -0.187458    6[6-(6,6),8-(62),8-(62)]
    38       0.528761       0.528761       0.528761    6[6-(1,6),6-(1,6),6-(8,8)]
    39       0.700949       0.700949       0.700949    6[1-(0),6-(1,6),6-(6,6)]
    40      -1.127702      -1.127702      -1.127702    6[1-(0),6-(1,6),6-(6,6)]
    41      -0.652062      -0.652062      -0.652062    6[6-(1,6),6-(1,6),6-(1,7)]
    42       -0.80814       -0.80814       -0.80814    6[1-(0),6-(1,6),6-(6,6)]
    43       1.018931       1.018931       1.018931    6[1-(0),6-(1,6),6-(6,6)]
    44      -0.079191      -0.079191      -0.079191    6[1-(0),6-(6,6),7-(6)]
    45       -0.25521       -0.25521       -0.25521    6[6-(6,6),8-(62),8-(62,62)]
    46       0.376539       0.376539       0.376539    6[6-(1,6),6-(1,6),6-(8,8)]
    47       1.340841       1.340841       1.340841    6[1-(0),6-(6,6),6-(6,6)]
    48       1.943187       1.943187       1.943187    6[6-(1,6),6-(1,6),6-(8,8)]
    49       1.552131       1.552131       1.552131    6[1-(0),6-(6,6),6-(6,7)]
    50       0.537914       0.537914       0.537914    6[6-(1,6),6-(1,6),7-(6)]
    51       0.001521       0.001521       0.001521    6[1-(0),6-(6,6),6-(6,7)]
    52       3.059041       3.059041       3.059041    6[6-(6,6),8-(62),8-(62)]
    53       4.517409       4.517409       4.517409    6[6-(6,6),8-(62),8-(62)]
    54        3.80119        3.80119        3.80119    6[6-(1,6),6-(1,6),6-(8,8)]
    55       3.629002       3.629002       3.629002    6[1-(0),6-(1,6),6-(6,6)]
    56       5.457653       5.457653       5.457653    6[1-(0),6-(1,6),6-(6,6)]
    57       4.982013       4.982013       4.982013    6[6-(1,6),6-(1,6),6-(1,7)]
    58       5.138091       5.138091       5.138091    6[1-(0),6-(1,6),6-(6,6)]
    59        3.31102        3.31102        3.31102    6[1-(0),6-(1,6),6-(6,6)]
    60       4.409142       4.409142       4.409142    6[1-(0),6-(6,6),7-(6)]
    61       4.585161       4.585161       4.585161    6[6-(6,6),8-(62),8-(62,62)]
    62       3.953412       3.953412       3.953412    6[6-(1,6),6-(1,6),6-(8,8)]
    63        2.98911        2.98911        2.98911    6[1-(0),6-(6,6),6-(6,6)]
    64       2.386764       2.386764       2.386764    6[6-(1,6),6-(1,6),6-(8,8)]
    65        2.77782        2.77782        2.77782    6[1-(0),6-(6,6),6-(6,7)]
    66       3.792037       3.792037       3.792037    6[6-(1,6),6-(1,6),7-(6)]
    67        4.32843        4.32843        4.32843    6[1-(0),6-(6,6),6-(6,7)]
    68        1.27091        1.27091        1.27091    6[6-(6,6),8-(62),8-(62)]
    69      11.293159      11.293159      11.293159    6[6-(6,6),8-(62),8-(62)]
    70       10.57694       10.57694       10.57694    6[6-(1,6),6-(1,6),6-(8,8)]
    71      10.404752      10.404752      10.404752    6[1-(0),6-(1,6),6-(6,6)]
    72      12.233403      12.233403      12.233403    6[1-(0),6-(1,6),6-(6,6)]
    73      11.757763      11.757763      11.757763    6[6-(1,6),6-(1,6),6-(1,7)]
    74      11.913841      11.913841      11.913841    6[1-(0),6-(1,6),6-(6,6)]
    75       10.08677       10.08677       10.08677    6[1-(0),6-(1,6),6-(6,6)]
    76      11.184892      11.184892      11.184892    6[1-(0),6-(6,6),7-(6)]
    77      11.360911      11.360911      11.360911    6[6-(6,6),8-(62),8-(62,62)]
    78      10.729162      10.729162      10.729162    6[6-(1,6),6-(1,6),6-(8,8)]
    79        9.76486        9.76486        9.76486    6[1-(0),6-(6,6),6-(6,6)]
    80       9.162514       9.162514       9.162514    6[6-(1,6),6-(1,6),6-(8,8)]
    81        9.55357        9.55357        9.55357    6[1-(0),6-(6,6),6-(6,7)]
    82      10.567787      10.567787      10.567787    6[6-(1,6),6-(1,6),7-(6)]
    83       11.10418       11.10418       11.10418    6[1-(0),6-(6,6),6-(6,7)]
    84        8.04666        8.04666        8.04666    6[6-(6,6),8-(62),8-(62)]
    85       6.588292       6.588292       6.588292    6[6-(6,6),8-(62),8-(62)]
    86       7.304511       7.304511       7.304511    6[6-(1,6),6-(1,6),6-(8,8)]
    87       7.476699       7.476699       7.476699    6[1-(0),6-(1,6),6-(6,6)]
    88       5.648048       5.648048       5.648048    6[1-(0),6-(1,6),6-(6,6)]
    89       6.123688       6.123688       6.123688    6[6-(1,6),6-(1,6),6-(1,7)]
    90        5.96761        5.96761        5.96761    6[1-(0),6-(1,6),6-(6,6)]
    91       7.794681       7.794681       7.794681    6[1-(0),6-(1,6),6-(6,6)]
    92       6.696559       6.696559       6.696559    6[1-(0),6-(6,6),7-(6)]
    93        6.52054        6.52054        6.52054    6[6-(6,6),8-(62),8-(62,62)]
    94       7.152289       7.152289       7.152289    6[6-(1,6),6-(1,6),6-(8,8)]
    95       8.116591       8.116591       8.116591    6[1-(0),6-(6,6),6-(6,6)]
    96       8.718937       8.718937       8.718937    6[6-(1,6),6-(1,6),6-(8,8)]
    97       8.327881       8.327881       8.327881    6[1-(0),6-(6,6),6-(6,7)]
    98       7.313664       7.313664       7.313664    6[6-(1,6),6-(1,6),7-(6)]
    99       6.777271       6.777271       6.777271    6[1-(0),6-(6,6),6-(6,7)]
   100       9.834791       9.834791       9.834791    6[6-(6,6),8-(62),8-(62)]
   101       0.050985       0.050985       0.050985    7[6-(1,6),6-(6,6)]
   102       4.278966       4.278966       4.278966    7[6-(1,6),6-(6,6)]
   103      11.054716      11.054716      11.054716    7[6-(1,6),6-(6,6)]
   104       6.826735       6.826735       6.826735    7[6-(1,6),6-(6,6)]
   105      12.876786      12.876786      12.876786    8[6-(6,8),62-(8,8,8,8,8,8)]
   106      -0.286581      -0.286581      -0.286581    8[6-(6,8),62-(8,8,8,8,8,8)]
   107      -0.763546      -0.763546      -0.763546    8[6-(6,8),62-(8,8,8,8,8,8),62-(8,8,8,8,8,8)]
   108      -0.286925      -0.286925      -0.286925    8[6-(6,8),62-(8,8,8,8,8,8)]
   109       3.565214       3.565214       3.565214    8[6-(6,8),62-(8,8,8,8,8,8)]
   110       3.400668       3.400668       3.400668    8[6-(6,8),62-(8,8,8,8,8,8)]
   111       5.004665       5.004665       5.004665    8[6-(6,8),62-(8,8,8,8,8,8)]
   112       4.616532       4.616532       4.616532    8[6-(6,8),62-(8,8,8,8,8,8)]
   113       5.093497       5.093497       5.093497    8[6-(6,8),62-(8,8,8,8,8,8),62-(8,8,8,8,8,8)]
   114       4.616876       4.616876       4.616876    8[6-(6,8),62-(8,8,8,8,8,8)]
   115       0.764737       0.764737       0.764737    8[6-(6,8),62-(8,8,8,8,8,8)]
   116       0.929283       0.929283       0.929283    8[6-(6,8),62-(8,8,8,8,8,8)]
   117      -1.771085      -1.771085      -1.771085    8[6-(6,8),62-(8,8,8,8,8,8)]
   118      11.392282      11.392282      11.392282    8[6-(6,8),62-(8,8,8,8,8,8)]
   119      11.869247      11.869247      11.869247    8[6-(6,8),62-(8,8,8,8,8,8),62-(8,8,8,8,8,8)]
   120      11.392626      11.392626      11.392626    8[6-(6,8),62-(8,8,8,8,8,8)]
   121       7.540487       7.540487       7.540487    8[6-(6,8),62-(8,8,8,8,8,8)]
   122       7.705033       7.705033       7.705033    8[6-(6,8),62-(8,8,8,8,8,8)]
   123       6.101036       6.101036       6.101036    8[6-(6,8),62-(8,8,8,8,8,8)]
   124       6.489169       6.489169       6.489169    8[6-(6,8),62-(8,8,8,8,8,8)]
   125       6.012204       6.012204       6.012204    8[6-(6,8),62-(8,8,8,8,8,8),62-(8,8,8,8,8,8)]
   126       6.488825       6.488825       6.488825    8[6-(6,8),62-(8,8,8,8,8,8)]
   127      10.340964      10.340964      10.340964    8[6-(6,8),62-(8,8,8,8,8,8)]
   128      10.176418      10.176418      10.176418    8[6-(6,8),62-(8,8,8,8,8,8)]
