# Supplementary material for: A collection of forcefield precursors for metal–organic frameworks
Source: RSC Adv. 2019 Nov 13;9(63):36492–507. doi: 10.1039/c9ra07327b (PMC9075174; doi:10.1039/c9ra07327b)
Supplement: RA-009-C9RA07327B-s189 [file RA-009-C9RA07327B-s189.txt]

BETFEN_clean

13.634700    0.000000    0.000000
0.000000    14.314500    0.000000
-2.418815    -7.157278    14.234436

     1      -0.950653      -0.950653      -0.950653    59[8-(6),8-(6),8-(6),8-(6),8-(6),8-(6)]
     2       5.349188       5.349188       5.349188    59[8-(6),8-(6),8-(6),8-(6),8-(6),8-(6)]
     3      12.166538      12.166538      12.166538    59[8-(6),8-(6),8-(6),8-(6),8-(6),8-(6)]
     4       5.866697       5.866697       5.866697    59[8-(6),8-(6),8-(6),8-(6),8-(6),8-(6)]
     5      10.283344      10.283344      10.283344    1[6-(6,6)]
     6      11.883893      11.883893      11.883893    1[6-(6,6)]
     7      12.175443      12.175443      12.175443    1[6-(6,6)]
     8      10.768948      10.768948      10.768948    1[6-(6,6)]
     9      11.542042      11.542042      11.542042    1[6-(6,7)]
    10       9.596542       9.596542       9.596542    1[6-(6,6)]
    11       9.178115       9.178115       9.178115    1[6-(6,6)]
    12      11.769111      11.769111      11.769111    1[6-(6,6)]
    13       7.749891       7.749891       7.749891    1[6-(6,6)]
    14       6.149342       6.149342       6.149342    1[6-(6,6)]
    15       5.857792       5.857792       5.857792    1[6-(6,6)]
    16       7.264287       7.264287       7.264287    1[6-(6,6)]
    17       6.491193       6.491193       6.491193    1[6-(6,7)]
    18       8.436693       8.436693       8.436693    1[6-(6,6)]
    19        8.85512        8.85512        8.85512    1[6-(6,6)]
    20       6.264124       6.264124       6.264124    1[6-(6,6)]
    21       0.932541       0.932541       0.932541    1[6-(6,6)]
    22      -0.668008      -0.668008      -0.668008    1[6-(6,6)]
    23      -0.959558      -0.959558      -0.959558    1[6-(6,6)]
    24       0.446937       0.446937       0.446937    1[6-(6,6)]
    25      -0.326157      -0.326157      -0.326157    1[6-(6,7)]
    26       1.619343       1.619343       1.619343    1[6-(6,6)]
    27        2.03777        2.03777        2.03777    1[6-(6,6)]
    28      -0.553226      -0.553226      -0.553226    1[6-(6,6)]
    29       3.465994       3.465994       3.465994    1[6-(6,6)]
    30       5.066543       5.066543       5.066543    1[6-(6,6)]
    31       5.358093       5.358093       5.358093    1[6-(6,6)]
    32       3.951598       3.951598       3.951598    1[6-(6,6)]
    33       4.724692       4.724692       4.724692    1[6-(6,7)]
    34       2.779192       2.779192       2.779192    1[6-(6,6)]
    35       2.360765       2.360765       2.360765    1[6-(6,6)]
    36       4.951761       4.951761       4.951761    1[6-(6,6)]
    37      11.383677      11.383677      11.383677    6[6-(6,6),8-(59),8-(59)]
    38      10.679709      10.679709      10.679709    6[6-(1,6),6-(1,6),6-(8,8)]
    39      10.216275      10.216275      10.216275    6[1-(0),6-(1,6),6-(6,6)]
    40      12.084357      12.084357      12.084357    6[1-(0),6-(1,6),6-(6,6)]
    41       11.83243       11.83243       11.83243    6[6-(1,6),6-(1,6),6-(1,7)]
    42      12.281877      12.281877      12.281877    6[1-(0),6-(1,6),6-(6,6)]
    43      10.486543      10.486543      10.486543    6[1-(0),6-(1,6),6-(6,6)]
    44      11.267888      11.267888      11.267888    6[1-(0),6-(6,6),7-(6)]
    45      11.466026      11.466026      11.466026    6[6-(6,6),8-(59),8-(59)]
    46      10.825664      10.825664      10.825664    6[6-(1,6),6-(1,6),6-(8,8)]
    47        9.84525        9.84525        9.84525    6[1-(0),6-(6,6),6-(6,6)]
    48       9.244518       9.244518       9.244518    6[6-(1,6),6-(1,6),6-(8,8)]
    49       9.614171       9.614171       9.614171    6[1-(0),6-(6,6),6-(6,7)]
    50      10.649652      10.649652      10.649652    6[6-(1,6),6-(1,6),7-(6)]
    51      11.175744      11.175744      11.175744    6[1-(0),6-(6,6),6-(6,7)]
    52        8.14381        8.14381        8.14381    6[6-(6,6),8-(59),8-(59)]
    53       6.649558       6.649558       6.649558    6[6-(6,6),8-(59),8-(59)]
    54       7.353526       7.353526       7.353526    6[6-(1,6),6-(1,6),6-(8,8)]
    55        7.81696        7.81696        7.81696    6[1-(0),6-(1,6),6-(6,6)]
    56       5.948878       5.948878       5.948878    6[1-(0),6-(1,6),6-(6,6)]
    57       6.200805       6.200805       6.200805    6[6-(1,6),6-(1,6),6-(1,7)]
    58       5.751358       5.751358       5.751358    6[1-(0),6-(1,6),6-(6,6)]
    59       7.546692       7.546692       7.546692    6[1-(0),6-(1,6),6-(6,6)]
    60       6.765347       6.765347       6.765347    6[1-(0),6-(6,6),7-(6)]
    61       6.567209       6.567209       6.567209    6[6-(6,6),8-(59),8-(59)]
    62       7.207571       7.207571       7.207571    6[6-(1,6),6-(1,6),6-(8,8)]
    63       8.187985       8.187985       8.187985    6[1-(0),6-(6,6),6-(6,6)]
    64       8.788717       8.788717       8.788717    6[6-(1,6),6-(1,6),6-(8,8)]
    65       8.419064       8.419064       8.419064    6[1-(0),6-(6,6),6-(6,7)]
    66       7.383583       7.383583       7.383583    6[6-(1,6),6-(1,6),7-(6)]
    67       6.857491       6.857491       6.857491    6[1-(0),6-(6,6),6-(6,7)]
    68       9.889425       9.889425       9.889425    6[6-(6,6),8-(59),8-(59)]
    69      -0.167792      -0.167792      -0.167792    6[6-(6,6),8-(59),8-(59)]
    70       0.536176       0.536176       0.536176    6[6-(1,6),6-(1,6),6-(8,8)]
    71        0.99961        0.99961        0.99961    6[1-(0),6-(1,6),6-(6,6)]
    72      -0.868472      -0.868472      -0.868472    6[1-(0),6-(1,6),6-(6,6)]
    73      -0.616545      -0.616545      -0.616545    6[6-(1,6),6-(1,6),6-(1,7)]
    74      -1.065992      -1.065992      -1.065992    6[1-(0),6-(1,6),6-(6,6)]
    75       0.729342       0.729342       0.729342    6[1-(0),6-(1,6),6-(6,6)]
    76      -0.052003      -0.052003      -0.052003    6[1-(0),6-(6,6),7-(6)]
    77      -0.250141      -0.250141      -0.250141    6[6-(6,6),8-(59),8-(59)]
    78       0.390221       0.390221       0.390221    6[6-(1,6),6-(1,6),6-(8,8)]
    79       1.370635       1.370635       1.370635    6[1-(0),6-(6,6),6-(6,6)]
    80       1.971367       1.971367       1.971367    6[6-(1,6),6-(1,6),6-(8,8)]
    81       1.601714       1.601714       1.601714    6[1-(0),6-(6,6),6-(6,7)]
    82       0.566233       0.566233       0.566233    6[6-(1,6),6-(1,6),7-(6)]
    83       0.040141       0.040141       0.040141    6[1-(0),6-(6,6),6-(6,7)]
    84       3.072075       3.072075       3.072075    6[6-(6,6),8-(59),8-(59)]
    85       4.566327       4.566327       4.566327    6[6-(6,6),8-(59),8-(59)]
    86       3.862359       3.862359       3.862359    6[6-(1,6),6-(1,6),6-(8,8)]
    87       3.398925       3.398925       3.398925    6[1-(0),6-(1,6),6-(6,6)]
    88       5.267007       5.267007       5.267007    6[1-(0),6-(1,6),6-(6,6)]
    89        5.01508        5.01508        5.01508    6[6-(1,6),6-(1,6),6-(1,7)]
    90       5.464527       5.464527       5.464527    6[1-(0),6-(1,6),6-(6,6)]
    91       3.669193       3.669193       3.669193    6[1-(0),6-(1,6),6-(6,6)]
    92       4.450538       4.450538       4.450538    6[1-(0),6-(6,6),7-(6)]
    93       4.648676       4.648676       4.648676    6[6-(6,6),8-(59),8-(59)]
    94       4.008314       4.008314       4.008314    6[6-(1,6),6-(1,6),6-(8,8)]
    95         3.0279         3.0279         3.0279    6[1-(0),6-(6,6),6-(6,6)]
    96       2.427168       2.427168       2.427168    6[6-(1,6),6-(1,6),6-(8,8)]
    97       2.796821       2.796821       2.796821    6[1-(0),6-(6,6),6-(6,7)]
    98       3.832302       3.832302       3.832302    6[6-(1,6),6-(1,6),7-(6)]
    99       4.358394       4.358394       4.358394    6[1-(0),6-(6,6),6-(6,7)]
   100        1.32646        1.32646        1.32646    6[6-(6,6),8-(59),8-(59)]
   101      11.122533      11.122533      11.122533    7[6-(1,6),6-(6,6)]
   102       6.910702       6.910702       6.910702    7[6-(1,6),6-(6,6)]
   103       0.093352       0.093352       0.093352    7[6-(1,6),6-(6,6)]
   104       4.305183       4.305183       4.305183    7[6-(1,6),6-(6,6)]
   105      -1.763176      -1.763176      -1.763176    8[6-(6,8),59-(8,8,8,8,8)]
   106      11.490726      11.490726      11.490726    8[6-(6,8),59-(8,8,8,8,8)]
   107      11.984522      11.984522      11.984522    8[6-(6,8),59-(8,8,8,8,8)]
   108      11.478318      11.478318      11.478318    8[6-(6,8),59-(8,8,8,8,8)]
   109       7.808198       7.808198       7.808198    8[6-(6,8),59-(8,8,8,8,8)]
   110       7.616134       7.616134       7.616134    8[6-(6,8),59-(8,8,8,8,8)]
   111       6.161711       6.161711       6.161711    8[6-(6,8),59-(8,8,8,8,8)]
   112       6.542509       6.542509       6.542509    8[6-(6,8),59-(8,8,8,8,8)]
   113       6.048713       6.048713       6.048713    8[6-(6,8),59-(8,8,8,8,8)]
   114       6.554917       6.554917       6.554917    8[6-(6,8),59-(8,8,8,8,8)]
   115      10.225037      10.225037      10.225037    8[6-(6,8),59-(8,8,8,8,8)]
   116      10.417101      10.417101      10.417101    8[6-(6,8),59-(8,8,8,8,8)]
   117      12.979061      12.979061      12.979061    8[6-(6,8),59-(8,8,8,8,8)]
   118      -0.274841      -0.274841      -0.274841    8[6-(6,8),59-(8,8,8,8,8)]
   119      -0.768637      -0.768637      -0.768637    8[6-(6,8),59-(8,8,8,8,8)]
   120      -0.262433      -0.262433      -0.262433    8[6-(6,8),59-(8,8,8,8,8)]
   121       3.407687       3.407687       3.407687    8[6-(6,8),59-(8,8,8,8,8)]
   122       3.599751       3.599751       3.599751    8[6-(6,8),59-(8,8,8,8,8)]
   123       5.054174       5.054174       5.054174    8[6-(6,8),59-(8,8,8,8,8)]
   124       4.673376       4.673376       4.673376    8[6-(6,8),59-(8,8,8,8,8)]
   125       5.167172       5.167172       5.167172    8[6-(6,8),59-(8,8,8,8,8)]
   126       4.660968       4.660968       4.660968    8[6-(6,8),59-(8,8,8,8,8)]
   127       0.990848       0.990848       0.990848    8[6-(6,8),59-(8,8,8,8,8)]
   128       0.798784       0.798784       0.798784    8[6-(6,8),59-(8,8,8,8,8)]
