# Supplementary material for: A collection of forcefield precursors for metal–organic frameworks
Source: RSC Adv. 2019 Nov 13;9(63):36492–507. doi: 10.1039/c9ra07327b (PMC9075174; doi:10.1039/c9ra07327b)
Supplement: RA-009-C9RA07327B-s190 [file RA-009-C9RA07327B-s190.txt]

BETFUD_clean

13.509700    0.000000    0.000000
0.000000    14.568500    0.000000
-2.551856    -7.284123    14.298595

     1      12.006215      12.006215      12.006215    58[8-(6),8-(6),8-(6),8-(6),8-(6),8-(6,58),8-(6,58)]
     2       5.706479       5.706479       5.706479    58[8-(6),8-(6),8-(6),8-(6),8-(6),8-(6,58),8-(6,58)]
     3      -1.048371      -1.048371      -1.048371    58[8-(6),8-(6),8-(6),8-(6),8-(6),8-(6,58),8-(6,58)]
     4       5.251365       5.251365       5.251365    58[8-(6),8-(6),8-(6),8-(6),8-(6),8-(6,58),8-(6,58)]
     5       0.770472       0.770472       0.770472    1[6-(6,6)]
     6      -0.752482      -0.752482      -0.752482    1[6-(6,6)]
     7      -0.992386      -0.992386      -0.992386    1[6-(6,6)]
     8       0.470615       0.470615       0.470615    1[6-(6,6)]
     9        1.82031        1.82031        1.82031    1[6-(6,6)]
    10      -0.706303      -0.706303      -0.706303    1[6-(6,6)]
    11       1.474408       1.474408       1.474408    1[6-(6,6)]
    12       -0.04235       -0.04235       -0.04235    1[6-(6,7)]
    13       3.432522       3.432522       3.432522    1[6-(6,6)]
    14       4.955476       4.955476       4.955476    1[6-(6,6)]
    15        5.19538        5.19538        5.19538    1[6-(6,6)]
    16       3.732379       3.732379       3.732379    1[6-(6,6)]
    17       2.382684       2.382684       2.382684    1[6-(6,6)]
    18       4.909297       4.909297       4.909297    1[6-(6,6)]
    19       2.728586       2.728586       2.728586    1[6-(6,6)]
    20       4.245344       4.245344       4.245344    1[6-(6,7)]
    21      10.187372      10.187372      10.187372    1[6-(6,6)]
    22      11.710326      11.710326      11.710326    1[6-(6,6)]
    23       11.95023       11.95023       11.95023    1[6-(6,6)]
    24      10.487229      10.487229      10.487229    1[6-(6,6)]
    25       9.137534       9.137534       9.137534    1[6-(6,6)]
    26      11.664147      11.664147      11.664147    1[6-(6,6)]
    27       9.483436       9.483436       9.483436    1[6-(6,6)]
    28      11.000194      11.000194      11.000194    1[6-(6,7)]
    29       7.525322       7.525322       7.525322    1[6-(6,6)]
    30       6.002368       6.002368       6.002368    1[6-(6,6)]
    31       5.762464       5.762464       5.762464    1[6-(6,6)]
    32       7.225465       7.225465       7.225465    1[6-(6,6)]
    33        8.57516        8.57516        8.57516    1[6-(6,6)]
    34       6.048547       6.048547       6.048547    1[6-(6,6)]
    35       8.229258       8.229258       8.229258    1[6-(6,6)]
    36         6.7125         6.7125         6.7125    1[6-(6,7)]
    37      -0.220363      -0.220363      -0.220363    6[6-(6,6),8-(58),8-(58)]
    38       0.484365       0.484365       0.484365    6[6-(1,6),6-(1,6),6-(8,8)]
    39        0.90626        0.90626        0.90626    6[1-(0),6-(1,6),6-(6,6)]
    40      -1.018324      -1.018324      -1.018324    6[1-(0),6-(1,6),6-(6,6)]
    41      -0.792021      -0.792021      -0.792021    6[6-(1,6),6-(1,6),6-(1,7)]
    42      -1.166991      -1.166991      -1.166991    6[1-(0),6-(1,6),6-(6,6)]
    43       0.732254       0.732254       0.732254    6[1-(0),6-(1,6),6-(6,6)]
    44      -0.162256      -0.162256      -0.162256    6[1-(0),6-(6,6),7-(6)]
    45       2.901721       2.901721       2.901721    6[6-(6,6),8-(58),8-(58)]
    46       1.831541       1.831541       1.831541    6[6-(1,6),6-(1,6),6-(8,8)]
    47       1.434294       1.434294       1.434294    6[1-(0),6-(6,6),6-(6,7)]
    48        0.45499        0.45499        0.45499    6[6-(1,6),6-(1,6),7-(6)]
    49      -0.094163      -0.094163      -0.094163    6[1-(0),6-(6,6),6-(6,7)]
    50       0.288224       0.288224       0.288224    6[6-(1,6),6-(1,6),6-(8,8)]
    51       1.238497       1.238497       1.238497    6[1-(0),6-(6,6),6-(6,6)]
    52      -0.312656      -0.312656      -0.312656    6[6-(6,6),8-(58),8-(58,58)]
    53       4.423357       4.423357       4.423357    6[6-(6,6),8-(58),8-(58)]
    54       3.718629       3.718629       3.718629    6[6-(1,6),6-(1,6),6-(8,8)]
    55       3.296734       3.296734       3.296734    6[1-(0),6-(1,6),6-(6,6)]
    56       5.221318       5.221318       5.221318    6[1-(0),6-(1,6),6-(6,6)]
    57       4.995015       4.995015       4.995015    6[6-(1,6),6-(1,6),6-(1,7)]
    58       5.369985       5.369985       5.369985    6[1-(0),6-(1,6),6-(6,6)]
    59        3.47074        3.47074        3.47074    6[1-(0),6-(1,6),6-(6,6)]
    60        4.36525        4.36525        4.36525    6[1-(0),6-(6,6),7-(6)]
    61       1.301273       1.301273       1.301273    6[6-(6,6),8-(58),8-(58)]
    62       2.371453       2.371453       2.371453    6[6-(1,6),6-(1,6),6-(8,8)]
    63         2.7687         2.7687         2.7687    6[1-(0),6-(6,6),6-(6,7)]
    64       3.748004       3.748004       3.748004    6[6-(1,6),6-(1,6),7-(6)]
    65       4.297157       4.297157       4.297157    6[1-(0),6-(6,6),6-(6,7)]
    66        3.91477        3.91477        3.91477    6[6-(1,6),6-(1,6),6-(8,8)]
    67       2.964497       2.964497       2.964497    6[1-(0),6-(6,6),6-(6,6)]
    68        4.51565        4.51565        4.51565    6[6-(6,6),8-(58),8-(58,58)]
    69      11.178207      11.178207      11.178207    6[6-(6,6),8-(58),8-(58)]
    70      10.473479      10.473479      10.473479    6[6-(1,6),6-(1,6),6-(8,8)]
    71      10.051584      10.051584      10.051584    6[1-(0),6-(1,6),6-(6,6)]
    72      11.976168      11.976168      11.976168    6[1-(0),6-(1,6),6-(6,6)]
    73      11.749865      11.749865      11.749865    6[6-(1,6),6-(1,6),6-(1,7)]
    74      12.124835      12.124835      12.124835    6[1-(0),6-(1,6),6-(6,6)]
    75       10.22559       10.22559       10.22559    6[1-(0),6-(1,6),6-(6,6)]
    76        11.1201        11.1201        11.1201    6[1-(0),6-(6,6),7-(6)]
    77       8.056123       8.056123       8.056123    6[6-(6,6),8-(58),8-(58)]
    78       9.126303       9.126303       9.126303    6[6-(1,6),6-(1,6),6-(8,8)]
    79        9.52355        9.52355        9.52355    6[1-(0),6-(6,6),6-(6,7)]
    80      10.502854      10.502854      10.502854    6[6-(1,6),6-(1,6),7-(6)]
    81      11.052007      11.052007      11.052007    6[1-(0),6-(6,6),6-(6,7)]
    82       10.66962       10.66962       10.66962    6[6-(1,6),6-(1,6),6-(8,8)]
    83       9.719347       9.719347       9.719347    6[1-(0),6-(6,6),6-(6,6)]
    84        11.2705        11.2705        11.2705    6[6-(6,6),8-(58),8-(58,58)]
    85       6.534487       6.534487       6.534487    6[6-(6,6),8-(58),8-(58)]
    86       7.239215       7.239215       7.239215    6[6-(1,6),6-(1,6),6-(8,8)]
    87        7.66111        7.66111        7.66111    6[1-(0),6-(1,6),6-(6,6)]
    88       5.736526       5.736526       5.736526    6[1-(0),6-(1,6),6-(6,6)]
    89       5.962829       5.962829       5.962829    6[6-(1,6),6-(1,6),6-(1,7)]
    90       5.587859       5.587859       5.587859    6[1-(0),6-(1,6),6-(6,6)]
    91       7.487104       7.487104       7.487104    6[1-(0),6-(1,6),6-(6,6)]
    92       6.592594       6.592594       6.592594    6[1-(0),6-(6,6),7-(6)]
    93       9.656571       9.656571       9.656571    6[6-(6,6),8-(58),8-(58)]
    94       8.586391       8.586391       8.586391    6[6-(1,6),6-(1,6),6-(8,8)]
    95       8.189144       8.189144       8.189144    6[1-(0),6-(6,6),6-(6,7)]
    96        7.20984        7.20984        7.20984    6[6-(1,6),6-(1,6),7-(6)]
    97       6.660687       6.660687       6.660687    6[1-(0),6-(6,6),6-(6,7)]
    98       7.043074       7.043074       7.043074    6[6-(1,6),6-(1,6),6-(8,8)]
    99       7.993347       7.993347       7.993347    6[1-(0),6-(6,6),6-(6,6)]
   100       6.442194       6.442194       6.442194    6[6-(6,6),8-(58),8-(58,58)]
   101      -0.017762      -0.017762      -0.017762    7[6-(1,6),6-(6,6)]
   102       4.220756       4.220756       4.220756    7[6-(1,6),6-(6,6)]
   103      10.975606      10.975606      10.975606    7[6-(1,6),6-(6,6)]
   104       6.737088       6.737088       6.737088    7[6-(1,6),6-(6,6)]
   105      -0.630281      -0.630281      -0.630281    8[6-(6,8),58-(8,8,8,8,8,8)]
   106      -0.370408      -0.370408      -0.370408    8[6-(6,8),58-(8,8,8,8,8,8)]
   107       3.239705       3.239705       3.239705    8[6-(6,8),58-(8,8,8,8,8,8)]
   108       3.419543       3.419543       3.419543    8[6-(6,8),58-(8,8,8,8,8,8)]
   109      -0.310241      -0.310241      -0.310241    8[6-(6,8),58-(8,8,8,8,8,8)]
   110      -0.867122      -0.867122      -0.867122    8[6-(6,8),58-(8,8,8,8,8,8),58-(8,8,8,8,8,8)]
   111       4.833275       4.833275       4.833275    8[6-(6,8),58-(8,8,8,8,8,8)]
   112       4.573402       4.573402       4.573402    8[6-(6,8),58-(8,8,8,8,8,8)]
   113       0.963289       0.963289       0.963289    8[6-(6,8),58-(8,8,8,8,8,8)]
   114       0.783451       0.783451       0.783451    8[6-(6,8),58-(8,8,8,8,8,8)]
   115       4.513235       4.513235       4.513235    8[6-(6,8),58-(8,8,8,8,8,8)]
   116       5.070116       5.070116       5.070116    8[6-(6,8),58-(8,8,8,8,8,8),58-(8,8,8,8,8,8)]
   117      -1.921575      -1.921575      -1.921575    8[6-(6,8),58-(8,8,8,8,8,8)]
   118      11.328252      11.328252      11.328252    8[6-(6,8),58-(8,8,8,8,8,8)]
   119       7.718139       7.718139       7.718139    8[6-(6,8),58-(8,8,8,8,8,8)]
   120       7.538301       7.538301       7.538301    8[6-(6,8),58-(8,8,8,8,8,8)]
   121      11.268085      11.268085      11.268085    8[6-(6,8),58-(8,8,8,8,8,8)]
   122      11.824966      11.824966      11.824966    8[6-(6,8),58-(8,8,8,8,8,8),58-(8,8,8,8,8,8)]
   123       6.124569       6.124569       6.124569    8[6-(6,8),58-(8,8,8,8,8,8)]
   124       6.384442       6.384442       6.384442    8[6-(6,8),58-(8,8,8,8,8,8)]
   125       9.994555       9.994555       9.994555    8[6-(6,8),58-(8,8,8,8,8,8)]
   126      10.174393      10.174393      10.174393    8[6-(6,8),58-(8,8,8,8,8,8)]
   127       6.444609       6.444609       6.444609    8[6-(6,8),58-(8,8,8,8,8,8)]
   128       5.887728       5.887728       5.887728    8[6-(6,8),58-(8,8,8,8,8,8),58-(8,8,8,8,8,8)]
