# Supplementary material for: A collection of forcefield precursors for metal–organic frameworks
Source: RSC Adv. 2019 Nov 13;9(63):36492–507. doi: 10.1039/c9ra07327b (PMC9075174; doi:10.1039/c9ra07327b)
Supplement: RA-009-C9RA07327B-s191 [file RA-009-C9RA07327B-s191.txt]

BETGAK_clean

13.509500    0.000000    0.000000
0.000000    14.535600    0.000000
-2.548559    -7.267819    14.311793

     1       5.248339       5.248339       5.248339    57[8-(6),8-(6),8-(6),8-(6),8-(6),8-(6,57),8-(6,57)]
     2      -1.042148      -1.042148      -1.042148    57[8-(6),8-(6),8-(6),8-(6),8-(6),8-(6,57),8-(6,57)]
     3       5.712602       5.712602       5.712602    57[8-(6),8-(6),8-(6),8-(6),8-(6),8-(6,57),8-(6,57)]
     4      12.003089      12.003089      12.003089    57[8-(6),8-(6),8-(6),8-(6),8-(6),8-(6,57),8-(6,57)]
     5       7.482577       7.482577       7.482577    1[6-(6,6)]
     6       6.059967       6.059967       6.059967    1[6-(6,6)]
     7       5.733643       5.733643       5.733643    1[6-(6,6)]
     8       7.220029       7.220029       7.220029    1[6-(6,6)]
     9       6.754304       6.754304       6.754304    1[6-(6,7)]
    10       6.074476       6.074476       6.074476    1[6-(6,6)]
    11       8.582565       8.582565       8.582565    1[6-(6,6)]
    12       8.208353       8.208353       8.208353    1[6-(6,6)]
    13      10.233114      10.233114      10.233114    1[6-(6,6)]
    14      11.655724      11.655724      11.655724    1[6-(6,6)]
    15      11.982048      11.982048      11.982048    1[6-(6,6)]
    16      10.495662      10.495662      10.495662    1[6-(6,6)]
    17      10.961387      10.961387      10.961387    1[6-(6,7)]
    18      11.641215      11.641215      11.641215    1[6-(6,6)]
    19       9.133126       9.133126       9.133126    1[6-(6,6)]
    20       9.507338       9.507338       9.507338    1[6-(6,6)]
    21       3.478364       3.478364       3.478364    1[6-(6,6)]
    22       4.900974       4.900974       4.900974    1[6-(6,6)]
    23       5.227298       5.227298       5.227298    1[6-(6,6)]
    24       3.740912       3.740912       3.740912    1[6-(6,6)]
    25       4.206637       4.206637       4.206637    1[6-(6,7)]
    26       4.886465       4.886465       4.886465    1[6-(6,6)]
    27       2.378376       2.378376       2.378376    1[6-(6,6)]
    28       2.752588       2.752588       2.752588    1[6-(6,6)]
    29       0.727827       0.727827       0.727827    1[6-(6,6)]
    30      -0.694783      -0.694783      -0.694783    1[6-(6,6)]
    31      -1.021107      -1.021107      -1.021107    1[6-(6,6)]
    32       0.465279       0.465279       0.465279    1[6-(6,6)]
    33      -0.000446      -0.000446      -0.000446    1[6-(6,7)]
    34      -0.680274      -0.680274      -0.680274    1[6-(6,6)]
    35       1.827815       1.827815       1.827815    1[6-(6,6)]
    36       1.453603       1.453603       1.453603    1[6-(6,6)]
    37       6.542853       6.542853       6.542853    6[6-(6,6),8-(57),8-(57)]
    38       7.257673       7.257673       7.257673    6[6-(1,6),6-(1,6),6-(8,8)]
    39       7.659137       7.659137       7.659137    6[1-(0),6-(1,6),6-(6,6)]
    40       5.769604       5.769604       5.769604    6[1-(0),6-(1,6),6-(6,6)]
    41       5.999178       5.999178       5.999178    6[6-(1,6),6-(1,6),6-(1,7)]
    42       5.587289       5.587289       5.587289    6[1-(0),6-(1,6),6-(6,6)]
    43       7.493849       7.493849       7.493849    6[1-(0),6-(1,6),6-(6,6)]
    44       6.571918       6.571918       6.571918    6[1-(0),6-(6,6),7-(6)]
    45       6.424095       6.424095       6.424095    6[6-(6,6),8-(57),8-(57,57)]
    46        7.03791        7.03791        7.03791    6[6-(1,6),6-(1,6),6-(8,8)]
    47       6.669623       6.669623       6.669623    6[1-(0),6-(6,6),6-(6,7)]
    48       7.209566       7.209566       7.209566    6[6-(1,6),6-(1,6),7-(6)]
    49         8.1856         8.1856         8.1856    6[1-(0),6-(6,6),6-(6,7)]
    50       8.582971       8.582971       8.582971    6[6-(1,6),6-(1,6),6-(8,8)]
    51       7.979507       7.979507       7.979507    6[1-(0),6-(6,6),6-(6,6)]
    52       9.646332       9.646332       9.646332    6[6-(6,6),8-(57),8-(57)]
    53      11.172838      11.172838      11.172838    6[6-(6,6),8-(57),8-(57)]
    54      10.458018      10.458018      10.458018    6[6-(1,6),6-(1,6),6-(8,8)]
    55      10.056554      10.056554      10.056554    6[1-(0),6-(1,6),6-(6,6)]
    56      11.946087      11.946087      11.946087    6[1-(0),6-(1,6),6-(6,6)]
    57      11.716513      11.716513      11.716513    6[6-(1,6),6-(1,6),6-(1,7)]
    58      12.128402      12.128402      12.128402    6[1-(0),6-(1,6),6-(6,6)]
    59      10.221842      10.221842      10.221842    6[1-(0),6-(1,6),6-(6,6)]
    60      11.143773      11.143773      11.143773    6[1-(0),6-(6,6),7-(6)]
    61      11.291596      11.291596      11.291596    6[6-(6,6),8-(57),8-(57,57)]
    62      10.677781      10.677781      10.677781    6[6-(1,6),6-(1,6),6-(8,8)]
    63      11.046068      11.046068      11.046068    6[1-(0),6-(6,6),6-(6,7)]
    64      10.506125      10.506125      10.506125    6[6-(1,6),6-(1,6),7-(6)]
    65       9.530091       9.530091       9.530091    6[1-(0),6-(6,6),6-(6,7)]
    66        9.13272        9.13272        9.13272    6[6-(1,6),6-(1,6),6-(8,8)]
    67       9.736184       9.736184       9.736184    6[1-(0),6-(6,6),6-(6,6)]
    68       8.069359       8.069359       8.069359    6[6-(6,6),8-(57),8-(57)]
    69       4.418088       4.418088       4.418088    6[6-(6,6),8-(57),8-(57)]
    70       3.703268       3.703268       3.703268    6[6-(1,6),6-(1,6),6-(8,8)]
    71       3.301804       3.301804       3.301804    6[1-(0),6-(1,6),6-(6,6)]
    72       5.191337       5.191337       5.191337    6[1-(0),6-(1,6),6-(6,6)]
    73       4.961763       4.961763       4.961763    6[6-(1,6),6-(1,6),6-(1,7)]
    74       5.373652       5.373652       5.373652    6[1-(0),6-(1,6),6-(6,6)]
    75       3.467092       3.467092       3.467092    6[1-(0),6-(1,6),6-(6,6)]
    76       4.389023       4.389023       4.389023    6[1-(0),6-(6,6),7-(6)]
    77       4.536846       4.536846       4.536846    6[6-(6,6),8-(57),8-(57,57)]
    78       3.923031       3.923031       3.923031    6[6-(1,6),6-(1,6),6-(8,8)]
    79       4.291318       4.291318       4.291318    6[1-(0),6-(6,6),6-(6,7)]
    80       3.751375       3.751375       3.751375    6[6-(1,6),6-(1,6),7-(6)]
    81       2.775341       2.775341       2.775341    6[1-(0),6-(6,6),6-(6,7)]
    82        2.37797        2.37797        2.37797    6[6-(1,6),6-(1,6),6-(8,8)]
    83       2.981434       2.981434       2.981434    6[1-(0),6-(6,6),6-(6,6)]
    84       1.314609       1.314609       1.314609    6[6-(6,6),8-(57),8-(57)]
    85      -0.211897      -0.211897      -0.211897    6[6-(6,6),8-(57),8-(57)]
    86       0.502923       0.502923       0.502923    6[6-(1,6),6-(1,6),6-(8,8)]
    87       0.904387       0.904387       0.904387    6[1-(0),6-(1,6),6-(6,6)]
    88      -0.985146      -0.985146      -0.985146    6[1-(0),6-(1,6),6-(6,6)]
    89      -0.755572      -0.755572      -0.755572    6[6-(1,6),6-(1,6),6-(1,7)]
    90      -1.167461      -1.167461      -1.167461    6[1-(0),6-(1,6),6-(6,6)]
    91       0.739099       0.739099       0.739099    6[1-(0),6-(1,6),6-(6,6)]
    92      -0.182832      -0.182832      -0.182832    6[1-(0),6-(6,6),7-(6)]
    93      -0.330655      -0.330655      -0.330655    6[6-(6,6),8-(57),8-(57,57)]
    94        0.28316        0.28316        0.28316    6[6-(1,6),6-(1,6),6-(8,8)]
    95      -0.085127      -0.085127      -0.085127    6[1-(0),6-(6,6),6-(6,7)]
    96       0.454816       0.454816       0.454816    6[6-(1,6),6-(1,6),7-(6)]
    97        1.43085        1.43085        1.43085    6[1-(0),6-(6,6),6-(6,7)]
    98       1.828221       1.828221       1.828221    6[6-(1,6),6-(1,6),6-(8,8)]
    99       1.224757       1.224757       1.224757    6[1-(0),6-(6,6),6-(6,6)]
   100       2.891582       2.891582       2.891582    6[6-(6,6),8-(57),8-(57)]
   101       6.724358       6.724358       6.724358    7[6-(1,6),6-(6,6)]
   102      10.991333      10.991333      10.991333    7[6-(1,6),6-(6,6)]
   103       4.236583       4.236583       4.236583    7[6-(1,6),6-(6,6)]
   104      -0.030392      -0.030392      -0.030392    7[6-(1,6),6-(6,6)]
   105        6.38763        6.38763        6.38763    8[6-(6,8),57-(8,8,8,8,8,8)]
   106        6.13379        6.13379        6.13379    8[6-(6,8),57-(8,8,8,8,8,8)]
   107       6.432625       6.432625       6.432625    8[6-(6,8),57-(8,8,8,8,8,8)]
   108       5.891607       5.891607       5.891607    8[6-(6,8),57-(8,8,8,8,8,8),57-(8,8,8,8,8,8)]
   109      10.174066      10.174066      10.174066    8[6-(6,8),57-(8,8,8,8,8,8)]
   110       9.962853       9.962853       9.962853    8[6-(6,8),57-(8,8,8,8,8,8)]
   111      11.328061      11.328061      11.328061    8[6-(6,8),57-(8,8,8,8,8,8)]
   112      -1.927599      -1.927599      -1.927599    8[6-(6,8),57-(8,8,8,8,8,8)]
   113      11.283066      11.283066      11.283066    8[6-(6,8),57-(8,8,8,8,8,8)]
   114      11.824084      11.824084      11.824084    8[6-(6,8),57-(8,8,8,8,8,8),57-(8,8,8,8,8,8)]
   115       7.541625       7.541625       7.541625    8[6-(6,8),57-(8,8,8,8,8,8)]
   116       7.752838       7.752838       7.752838    8[6-(6,8),57-(8,8,8,8,8,8)]
   117       4.573311       4.573311       4.573311    8[6-(6,8),57-(8,8,8,8,8,8)]
   118       4.827151       4.827151       4.827151    8[6-(6,8),57-(8,8,8,8,8,8)]
   119       4.528316       4.528316       4.528316    8[6-(6,8),57-(8,8,8,8,8,8)]
   120       5.069334       5.069334       5.069334    8[6-(6,8),57-(8,8,8,8,8,8),57-(8,8,8,8,8,8)]
   121       0.786875       0.786875       0.786875    8[6-(6,8),57-(8,8,8,8,8,8)]
   122       0.998088       0.998088       0.998088    8[6-(6,8),57-(8,8,8,8,8,8)]
   123       -0.36712       -0.36712       -0.36712    8[6-(6,8),57-(8,8,8,8,8,8)]
   124       -0.62096       -0.62096       -0.62096    8[6-(6,8),57-(8,8,8,8,8,8)]
   125      -0.322125      -0.322125      -0.322125    8[6-(6,8),57-(8,8,8,8,8,8)]
   126      -0.863143      -0.863143      -0.863143    8[6-(6,8),57-(8,8,8,8,8,8),57-(8,8,8,8,8,8)]
   127       3.419316       3.419316       3.419316    8[6-(6,8),57-(8,8,8,8,8,8)]
   128       3.208103       3.208103       3.208103    8[6-(6,8),57-(8,8,8,8,8,8)]
