# Supplementary material for: A collection of forcefield precursors for metal–organic frameworks
Source: RSC Adv. 2019 Nov 13;9(63):36492–507. doi: 10.1039/c9ra07327b (PMC9075174; doi:10.1039/c9ra07327b)
Supplement: RA-009-C9RA07327B-s192 [file RA-009-C9RA07327B-s192.txt]

BEWRUR_clean

24.523600    0.000000    0.000000
-8.174444    23.121103    0.000000
-8.174444    -11.560363    20.023572

     1      13.515227      13.515227      13.515227    28[7-(6,6),7-(6,6),8-(1,6),8-(1,6),8-(6),8-(6)]
     2      -2.043544      -2.043544      -2.043544    28[7-(6,6),7-(6,6),8-(1,6),8-(1,6),8-(6),8-(6)]
     3      -2.043544      -2.043544      -2.043544    28[7-(6,6),7-(6,6),8-(1,6),8-(1,6),8-(6),8-(6)]
     4       6.921285       6.921285       6.921285    28[7-(6,6),7-(6,6),8-(1,6),8-(1,6),8-(6),8-(6)]
     5      21.689677      21.689677      21.689677    28[7-(6,6),7-(6,6),8-(1,6),8-(1,6),8-(6),8-(6)]
     6       6.130973       6.130973       6.130973    28[7-(6,6),7-(6,6),8-(1,6),8-(1,6),8-(6),8-(6)]
     7       6.131028       6.131028       6.131028    28[7-(6,6),7-(6,6),8-(1,6),8-(1,6),8-(6),8-(6)]
     8       15.09579       15.09579       15.09579    28[7-(6,6),7-(6,6),8-(1,6),8-(1,6),8-(6),8-(6)]
     9       5.340722       5.340722       5.340722    28[7-(6,6),7-(6,6),8-(1,6),8-(1,6),8-(6),8-(6)]
    10      14.305539      14.305539      14.305539    28[7-(6,6),7-(6,6),8-(1,6),8-(1,6),8-(6),8-(6)]
    11      14.305484      14.305484      14.305484    28[7-(6,6),7-(6,6),8-(1,6),8-(1,6),8-(6),8-(6)]
    12      -1.253165      -1.253165      -1.253165    28[7-(6,6),7-(6,6),8-(1,6),8-(1,6),8-(6),8-(6)]
    13      -2.100826      -2.100826      -2.100826    1[8-(6,28)]
    14       14.34312       14.34312       14.34312    1[6-(6,6)]
    15      14.719151      14.719151      14.719151    1[6-(6,7)]
    16      12.544705      12.544705      12.544705    1[6-(6,6)]
    17      11.545807      11.545807      11.545807    1[6-(6,7)]
    18       11.11254       11.11254       11.11254    1[6-(6,6)]
    19       6.490729       6.490729       6.490729    1[6-(1,1,6)]
    20      15.682093      15.682093      15.682093    1[6-(1,1,6)]
    21       6.399178       6.399178       6.399178    1[6-(1,1,6)]
    22       -1.16238       -1.16238       -1.16238    1[6-(6,6,8)]
    23      -0.382527      -0.382527      -0.382527    1[6-(1,1,6)]
    24       0.497057       0.497057       0.497057    1[6-(1,1,6)]
    25      -0.987434      -0.987434      -0.987434    1[6-(1,1,6)]
    26      -0.259858      -0.259858      -0.259858    1[8-(6,28)]
    27      -1.495819      -1.495819      -1.495819    1[6-(6,6)]
    28      -3.624479      -3.624479      -3.624479    1[6-(6,7)]
    29      -5.854496      -5.854496      -5.854496    1[6-(6,6)]
    30      -3.547666      -3.547666      -3.547666    1[6-(6,7)]
    31      -5.043599      -5.043599      -5.043599    1[6-(6,6)]
    32       -6.12751       -6.12751       -6.12751    1[6-(1,1,6)]
    33      -5.509515      -5.509515      -5.509515    1[6-(1,1,6)]
    34      -4.620122      -4.620122      -4.620122    1[6-(1,1,6)]
    35      -1.963445      -1.963445      -1.963445    1[6-(6,6,8)]
    36       0.173392       0.173392       0.173392    1[6-(1,1,6)]
    37      -0.804287      -0.804287      -0.804287    1[6-(1,1,6)]
    38       0.153761       0.153761       0.153761    1[6-(1,1,6)]
    39       -2.93458       -2.93458       -2.93458    1[8-(6,28)]
    40      -6.040884      -6.040884      -6.040884    1[6-(6,6)]
    41      -3.866447      -3.866447      -3.866447    1[6-(6,7)]
    42      -2.663141      -2.663141      -2.663141    1[6-(6,6)]
    43      -0.614627      -0.614627      -0.614627    1[6-(6,7)]
    44      -0.910532      -0.910532      -0.910532    1[6-(6,6)]
    45      -4.499134      -4.499134      -4.499134    1[6-(1,1,6)]
    46      -4.741104      -4.741104      -4.741104    1[6-(1,1,6)]
    47      -5.460468      -5.460468      -5.460468    1[6-(1,1,6)]
    48      -0.724179      -0.724179      -0.724179    1[6-(6,6,8)]
    49      -3.102979      -3.102979      -3.102979    1[6-(1,1,6)]
    50      -2.138378      -2.138378      -2.138378    1[6-(1,1,6)]
    51      -1.595599      -1.595599      -1.595599    1[6-(1,1,6)]
    52       5.295532       5.295532       5.295532    1[8-(6,28)]
    53       9.543008       9.543008       9.543008    1[6-(6,6)]
    54       0.946756       0.946756       0.946756    1[6-(6,7)]
    55       4.147912       4.147912       4.147912    1[6-(6,6)]
    56        8.96591        8.96591        8.96591    1[6-(6,7)]
    57      11.191015      11.191015      11.191015    1[6-(6,6)]
    58        4.13645        4.13645        4.13645    1[6-(1,1,6)]
    59       2.743505       2.743505       2.743505    1[6-(1,1,6)]
    60       3.681948       3.681948       3.681948    1[6-(1,1,6)]
    61      -4.324173      -4.324173      -4.324173    1[6-(6,6,8)]
    62       3.312382       3.312382       3.312382    1[6-(1,1,6)]
    63      -5.728567      -5.728567      -5.728567    1[6-(1,1,6)]
    64        2.42954        2.42954        2.42954    1[6-(1,1,6)]
    65      14.248309      14.248309      14.248309    1[8-(6,28)]
    66      22.517587      22.517587      22.517587    1[6-(6,6)]
    67      -1.629968      -1.629968      -1.629968    1[6-(6,7)]
    68      -3.804369      -3.804369      -3.804369    1[6-(6,6)]
    69      19.720286      19.720286      19.720286    1[6-(6,7)]
    70       19.28705       19.28705       19.28705    1[6-(6,6)]
    71      -1.683899      -1.683899      -1.683899    1[6-(1,1,6)]
    72      -0.666995      -0.666995      -0.666995    1[6-(1,1,6)]
    73      -1.775466      -1.775466      -1.775466    1[6-(1,1,6)]
    74      -9.336843      -9.336843      -9.336843    1[6-(6,6,8)]
    75      15.966587      15.966587      15.966587    1[6-(1,1,6)]
    76      -7.677427      -7.677427      -7.677427    1[6-(1,1,6)]
    77      15.361674      15.361674      15.361674    1[6-(1,1,6)]
    78       7.914646       7.914646       7.914646    1[8-(6,28)]
    79       6.678659       6.678659       6.678659    1[6-(6,6)]
    80       4.550013       4.550013       4.550013    1[6-(6,7)]
    81       2.320024       2.320024       2.320024    1[6-(6,6)]
    82        4.62688        4.62688        4.62688    1[6-(6,7)]
    83       3.130948       3.130948       3.130948    1[6-(6,6)]
    84       2.046978       2.046978       2.046978    1[6-(1,1,6)]
    85       2.664963       2.664963       2.664963    1[6-(1,1,6)]
    86       3.554359       3.554359       3.554359    1[6-(1,1,6)]
    87        6.21107        6.21107        6.21107    1[6-(6,6,8)]
    88       8.347881       8.347881       8.347881    1[6-(1,1,6)]
    89       7.370202       7.370202       7.370202    1[6-(1,1,6)]
    90       8.328267       8.328267       8.328267    1[6-(1,1,6)]
    91      13.414463      13.414463      13.414463    1[8-(6,28)]
    92        2.13367        2.13367        2.13367    1[6-(6,6)]
    93       4.308094       4.308094       4.308094    1[6-(6,7)]
    94       5.511355       5.511355       5.511355    1[6-(6,6)]
    95       7.559915       7.559915       7.559915    1[6-(6,7)]
    96        7.26398        7.26398        7.26398    1[6-(6,6)]
    97        3.67536        3.67536        3.67536    1[6-(1,1,6)]
    98       3.433406       3.433406       3.433406    1[6-(1,1,6)]
    99       2.714041       2.714041       2.714041    1[6-(1,1,6)]
   100      15.624863      15.624863      15.624863    1[6-(6,6,8)]
   101      13.246084      13.246084      13.246084    1[6-(1,1,6)]
   102      14.210684      14.210684      14.210684    1[6-(1,1,6)]
   103      14.753472      14.753472      14.753472    1[6-(1,1,6)]
   104       13.47005       13.47005       13.47005    1[8-(6,28)]
   105      17.717552      17.717552      17.717552    1[6-(6,6)]
   106      17.295729      17.295729      17.295729    1[6-(6,7)]
   107      20.496858      20.496858      20.496858    1[6-(6,6)]
   108      17.140387      17.140387      17.140387    1[6-(6,7)]
   109      19.365491      19.365491      19.365491    1[6-(6,6)]
   110      -4.038172      -4.038172      -4.038172    1[6-(1,1,6)]
   111      19.092494      19.092494      19.092494    1[6-(1,1,6)]
   112      -4.492666      -4.492666      -4.492666    1[6-(1,1,6)]
   113      12.024779      12.024779      12.024779    1[6-(6,6,8)]
   114      11.486915      11.486915      11.486915    1[6-(1,1,6)]
   115      10.620409      10.620409      10.620409    1[6-(1,1,6)]
   116      10.604056      10.604056      10.604056    1[6-(1,1,6)]
   117        6.07382        6.07382        6.07382    1[8-(6,28)]
   118        6.16867        6.16867        6.16867    1[6-(6,6)]
   119       6.544679       6.544679       6.544679    1[6-(6,7)]
   120       4.370249       4.370249       4.370249    1[6-(6,6)]
   121       3.371307       3.371307       3.371307    1[6-(6,7)]
   122       2.938061       2.938061       2.938061    1[6-(6,6)]
   123      14.665177      14.665177      14.665177    1[6-(1,1,6)]
   124       7.507644       7.507644       7.507644    1[6-(1,1,6)]
   125       14.57363       14.57363       14.57363    1[6-(1,1,6)]
   126       7.012235       7.012235       7.012235    1[6-(6,6,8)]
   127       7.792103       7.792103       7.792103    1[6-(1,1,6)]
   128       8.671673       8.671673       8.671673    1[6-(1,1,6)]
   129       7.187177       7.187177       7.187177    1[6-(1,1,6)]
   130       -8.43437       -8.43437       -8.43437    1[8-(6,28)]
   131      14.853209      14.853209      14.853209    1[6-(6,6)]
   132       12.72457       12.72457       12.72457    1[6-(6,7)]
   133      10.494537      10.494537      10.494537    1[6-(6,6)]
   134      12.801412      12.801412      12.801412    1[6-(6,7)]
   135      11.305458      11.305458      11.305458    1[6-(6,6)]
   136      10.221509      10.221509      10.221509    1[6-(1,1,6)]
   137      10.839513      10.839513      10.839513    1[6-(1,1,6)]
   138      11.728892      11.728892      11.728892    1[6-(1,1,6)]
   139     -10.137926     -10.137926     -10.137926    1[6-(6,6,8)]
   140      -8.001105      -8.001105      -8.001105    1[6-(1,1,6)]
   141      -8.978769      -8.978769      -8.978769    1[6-(1,1,6)]
   142      -8.020716      -8.020716      -8.020716    1[6-(1,1,6)]
   143       5.240013       5.240013       5.240013    1[8-(6,28)]
   144      10.308142      10.308142      10.308142    1[6-(6,6)]
   145      12.482559      12.482559      12.482559    1[6-(6,7)]
   146      13.685864      13.685864      13.685864    1[6-(6,6)]
   147      15.734405      15.734405      15.734405    1[6-(6,7)]
   148      15.438491      15.438491      15.438491    1[6-(6,6)]
   149      11.849852      11.849852      11.849852    1[6-(1,1,6)]
   150      11.607878      11.607878      11.607878    1[6-(1,1,6)]
   151       10.88853       10.88853       10.88853    1[6-(1,1,6)]
   152       7.450393       7.450393       7.450393    1[6-(6,6,8)]
   153       5.071604       5.071604       5.071604    1[6-(1,1,6)]
   154       6.036189       6.036189       6.036189    1[6-(1,1,6)]
   155       6.578989       6.578989       6.578989    1[6-(1,1,6)]
   156      -2.878927      -2.878927      -2.878927    1[8-(6,28)]
   157       1.368559       1.368559       1.368559    1[6-(6,6)]
   158       9.121216       9.121216       9.121216    1[6-(6,7)]
   159      12.322373      12.322373      12.322373    1[6-(6,6)]
   160       0.791456       0.791456       0.791456    1[6-(6,7)]
   161        3.01657        3.01657        3.01657    1[6-(6,6)]
   162      12.310931      12.310931      12.310931    1[6-(1,1,6)]
   163      10.917989      10.917989      10.917989    1[6-(1,1,6)]
   164      11.856416      11.856416      11.856416    1[6-(1,1,6)]
   165       3.850278       3.850278       3.850278    1[6-(6,6,8)]
   166      -4.862067      -4.862067      -4.862067    1[6-(1,1,6)]
   167       2.445887       2.445887       2.445887    1[6-(1,1,6)]
   168      -5.744914      -5.744914      -5.744914    1[6-(1,1,6)]
   169       4.347282       4.347282       4.347282    1[8-(6,28)]
   170       5.583303       5.583303       5.583303    1[6-(6,6)]
   171       7.711942       7.711942       7.711942    1[6-(6,7)]
   172       9.941975       9.941975       9.941975    1[6-(6,6)]
   173         7.6351         7.6351         7.6351    1[6-(6,7)]
   174       9.131054       9.131054       9.131054    1[6-(6,6)]
   175      10.215003      10.215003      10.215003    1[6-(1,1,6)]
   176       9.596999       9.596999       9.596999    1[6-(1,1,6)]
   177        8.70762        8.70762        8.70762    1[6-(1,1,6)]
   178       6.050838       6.050838       6.050838    1[6-(6,6,8)]
   179       3.914017       3.914017       3.914017    1[6-(1,1,6)]
   180       4.891681       4.891681       4.891681    1[6-(1,1,6)]
   181       3.933628       3.933628       3.933628    1[6-(1,1,6)]
   182      14.362692      14.362692      14.362692    1[8-(6,28)]
   183      14.267842      14.267842      14.267842    1[6-(6,6)]
   184      13.891833      13.891833      13.891833    1[6-(6,7)]
   185      16.066263      16.066263      16.066263    1[6-(6,6)]
   186      17.065205      17.065205      17.065205    1[6-(6,7)]
   187      17.498451      17.498451      17.498451    1[6-(6,6)]
   188       5.771335       5.771335       5.771335    1[6-(1,1,6)]
   189      12.928868      12.928868      12.928868    1[6-(1,1,6)]
   190       5.862882       5.862882       5.862882    1[6-(1,1,6)]
   191      13.424277      13.424277      13.424277    1[6-(6,6,8)]
   192      12.644409      12.644409      12.644409    1[6-(1,1,6)]
   193      11.764839      11.764839      11.764839    1[6-(1,1,6)]
   194      13.249335      13.249335      13.249335    1[6-(1,1,6)]
   195      -1.208161      -1.208161      -1.208161    1[8-(6,28)]
   196      19.067953      19.067953      19.067953    1[6-(6,6)]
   197      11.315296      11.315296      11.315296    1[6-(6,7)]
   198       8.114139       8.114139       8.114139    1[6-(6,6)]
   199      19.645056      19.645056      19.645056    1[6-(6,7)]
   200      17.419942      17.419942      17.419942    1[6-(6,6)]
   201       8.125581       8.125581       8.125581    1[6-(1,1,6)]
   202       9.518523       9.518523       9.518523    1[6-(1,1,6)]
   203       8.580096       8.580096       8.580096    1[6-(1,1,6)]
   204      -7.937366      -7.937366      -7.937366    1[6-(6,6,8)]
   205       0.774979       0.774979       0.774979    1[6-(1,1,6)]
   206      -6.532975      -6.532975      -6.532975    1[6-(1,1,6)]
   207       1.657826       1.657826       1.657826    1[6-(1,1,6)]
   208      15.196499      15.196499      15.196499    1[8-(6,28)]
   209       10.12837       10.12837       10.12837    1[6-(6,6)]
   210       7.953953       7.953953       7.953953    1[6-(6,7)]
   211       6.750648       6.750648       6.750648    1[6-(6,6)]
   212       4.702107       4.702107       4.702107    1[6-(6,7)]
   213       4.998021       4.998021       4.998021    1[6-(6,6)]
   214        8.58666        8.58666        8.58666    1[6-(1,1,6)]
   215       8.828634       8.828634       8.828634    1[6-(1,1,6)]
   216       9.547982       9.547982       9.547982    1[6-(1,1,6)]
   217      12.986119      12.986119      12.986119    1[6-(6,6,8)]
   218      15.364908      15.364908      15.364908    1[6-(1,1,6)]
   219      14.400323      14.400323      14.400323    1[6-(1,1,6)]
   220      13.857523      13.857523      13.857523    1[6-(1,1,6)]
   221      -1.152508      -1.152508      -1.152508    1[8-(6,28)]
   222       1.953796       1.953796       1.953796    1[6-(6,6)]
   223      -0.220641      -0.220641      -0.220641    1[6-(6,7)]
   224      -1.423947      -1.423947      -1.423947    1[6-(6,6)]
   225      -3.472461      -3.472461      -3.472461    1[6-(6,7)]
   226      -3.176556      -3.176556      -3.176556    1[6-(6,6)]
   227       0.412046       0.412046       0.412046    1[6-(1,1,6)]
   228       0.654016       0.654016       0.654016    1[6-(1,1,6)]
   229        1.37338        1.37338        1.37338    1[6-(1,1,6)]
   230      -3.362909      -3.362909      -3.362909    1[6-(6,6,8)]
   231      -0.984109      -0.984109      -0.984109    1[6-(1,1,6)]
   232       -1.94871       -1.94871       -1.94871    1[6-(1,1,6)]
   233      -2.491489      -2.491489      -2.491489    1[6-(1,1,6)]
   234       -9.38262       -9.38262       -9.38262    1[8-(6,28)]
   235      10.893504      10.893504      10.893504    1[6-(6,6)]
   236      19.489756      19.489756      19.489756    1[6-(6,7)]
   237        16.2886        16.2886        16.2886    1[6-(6,6)]
   238      11.470602      11.470602      11.470602    1[6-(6,7)]
   239       9.245497       9.245497       9.245497    1[6-(6,6)]
   240      16.300062      16.300062      16.300062    1[6-(1,1,6)]
   241      17.693007      17.693007      17.693007    1[6-(1,1,6)]
   242      16.754564      16.754564      16.754564    1[6-(1,1,6)]
   243       0.237085       0.237085       0.237085    1[6-(6,6,8)]
   244       -7.39947       -7.39947       -7.39947    1[6-(1,1,6)]
   245       1.641479       1.641479       1.641479    1[6-(1,1,6)]
   246      -6.516628      -6.516628      -6.516628    1[6-(1,1,6)]
   247      -1.986262      -1.986262      -1.986262    1[8-(6,28)]
   248       6.093392       6.093392       6.093392    1[6-(6,6)]
   249       5.717361       5.717361       5.717361    1[6-(6,7)]
   250       7.891807       7.891807       7.891807    1[6-(6,6)]
   251       8.890705       8.890705       8.890705    1[6-(6,7)]
   252       9.323972       9.323972       9.323972    1[6-(6,6)]
   253      13.945783      13.945783      13.945783    1[6-(1,1,6)]
   254       4.754419       4.754419       4.754419    1[6-(1,1,6)]
   255      14.037334      14.037334      14.037334    1[6-(1,1,6)]
   256      -2.924708      -2.924708      -2.924708    1[6-(6,6,8)]
   257      -3.704561      -3.704561      -3.704561    1[6-(1,1,6)]
   258      -4.584145      -4.584145      -4.584145    1[6-(1,1,6)]
   259      -3.099654      -3.099654      -3.099654    1[6-(1,1,6)]
   260       -3.82723       -3.82723       -3.82723    1[8-(6,28)]
   261      -2.591269      -2.591269      -2.591269    1[6-(6,6)]
   262      -0.462609      -0.462609      -0.462609    1[6-(6,7)]
   263       1.767408       1.767408       1.767408    1[6-(6,6)]
   264      -0.539422      -0.539422      -0.539422    1[6-(6,7)]
   265       0.956511       0.956511       0.956511    1[6-(6,6)]
   266       2.040422       2.040422       2.040422    1[6-(1,1,6)]
   267       1.422427       1.422427       1.422427    1[6-(1,1,6)]
   268       0.533034       0.533034       0.533034    1[6-(1,1,6)]
   269      -2.123643      -2.123643      -2.123643    1[6-(6,6,8)]
   270       -4.26048       -4.26048       -4.26048    1[6-(1,1,6)]
   271      -3.282801      -3.282801      -3.282801    1[6-(1,1,6)]
   272      -4.240849      -4.240849      -4.240849    1[6-(1,1,6)]
   273       6.966462       6.966462       6.966462    1[8-(6,28)]
   274        2.71896        2.71896        2.71896    1[6-(6,6)]
   275       3.140783       3.140783       3.140783    1[6-(6,7)]
   276      -0.060346      -0.060346      -0.060346    1[6-(6,6)]
   277       3.296125       3.296125       3.296125    1[6-(6,7)]
   278       1.071021       1.071021       1.071021    1[6-(6,6)]
   279      -0.048916      -0.048916      -0.048916    1[6-(1,1,6)]
   280       1.344018       1.344018       1.344018    1[6-(1,1,6)]
   281       0.405578       0.405578       0.405578    1[6-(1,1,6)]
   282       8.411733       8.411733       8.411733    1[6-(6,6,8)]
   283       8.949597       8.949597       8.949597    1[6-(1,1,6)]
   284       9.816103       9.816103       9.816103    1[6-(1,1,6)]
   285       9.832456       9.832456       9.832456    1[6-(1,1,6)]
   286       7.022049       7.022049       7.022049    1[8-(6,28)]
   287      18.302842      18.302842      18.302842    1[6-(6,6)]
   288      16.128418      16.128418      16.128418    1[6-(6,7)]
   289      14.925157      14.925157      14.925157    1[6-(6,6)]
   290      12.876597      12.876597      12.876597    1[6-(6,7)]
   291      13.172532      13.172532      13.172532    1[6-(6,6)]
   292      -7.762448      -7.762448      -7.762448    1[6-(1,1,6)]
   293      17.003106      17.003106      17.003106    1[6-(1,1,6)]
   294      -6.801129      -6.801129      -6.801129    1[6-(1,1,6)]
   295       4.811649       4.811649       4.811649    1[6-(6,6,8)]
   296       7.190428       7.190428       7.190428    1[6-(1,1,6)]
   297       6.225828       6.225828       6.225828    1[6-(1,1,6)]
   298        5.68304        5.68304        5.68304    1[6-(1,1,6)]
   299      12.521866      12.521866      12.521866    1[8-(6,28)]
   300      13.757853      13.757853      13.757853    1[6-(6,6)]
   301      -8.637101      -8.637101      -8.637101    1[6-(6,7)]
   302      -6.407112      -6.407112      -6.407112    1[6-(6,6)]
   303      15.809632      15.809632      15.809632    1[6-(6,7)]
   304      17.305564      17.305564      17.305564    1[6-(6,6)]
   305      -6.134066      -6.134066      -6.134066    1[6-(1,1,6)]
   306      -6.752051      -6.752051      -6.752051    1[6-(1,1,6)]
   307      -7.641447      -7.641447      -7.641447    1[6-(1,1,6)]
   308     -10.298158     -10.298158     -10.298158    1[6-(6,6,8)]
   309      12.088631      12.088631      12.088631    1[6-(1,1,6)]
   310      -11.45729      -11.45729      -11.45729    1[6-(1,1,6)]
   311      12.108245      12.108245      12.108245    1[6-(1,1,6)]
   312       6.188203       6.188203       6.188203    1[8-(6,28)]
   313      -2.081075      -2.081075      -2.081075    1[6-(6,6)]
   314       -2.45712       -2.45712       -2.45712    1[6-(6,7)]
   315      -0.282719      -0.282719      -0.282719    1[6-(6,6)]
   316       0.716226       0.716226       0.716226    1[6-(6,7)]
   317       1.149462       1.149462       1.149462    1[6-(6,6)]
   318      -2.403189      -2.403189      -2.403189    1[6-(1,1,6)]
   319      -3.420093      -3.420093      -3.420093    1[6-(1,1,6)]
   320      -2.311622      -2.311622      -2.311622    1[6-(1,1,6)]
   321       5.249755       5.249755       5.249755    1[6-(6,6,8)]
   322       4.469925       4.469925       4.469925    1[6-(1,1,6)]
   323       3.590339       3.590339       3.590339    1[6-(1,1,6)]
   324       5.074838       5.074838       5.074838    1[6-(1,1,6)]
   325      22.472297      22.472297      22.472297    6[6-(6,6),8-(0),8-(28)]
   326      14.339525      14.339525      14.339525    6[1-(0),6-(6,6),6-(6,6)]
   327      22.511855      22.511855      22.511855    6[6-(1,6),6-(1,6),6-(8,8)]
   328      13.972814      13.972814      13.972814    6[1-(0),6-(6,6),7-(6,28)]
   329      13.789204      13.789204      13.789204    6[6-(1,1,1),6-(1,6),6-(1,7)]
   330      12.708366      12.708366      12.708366    6[1-(0),6-(1,6),6-(6,6)]
   331      12.122269      12.122269      12.122269    6[1-(0),6-(1,6),7-(6,28)]
   332      11.869339      11.869339      11.869339    6[1-(0),6-(1,6),6-(1,7)]
   333      14.764908      14.764908      14.764908    6[1-(0),1-(0),1-(0),6-(6,6)]
   334      -0.969137      -0.969137      -0.969137    6[1-(0),6-(1,1,1),6-(1,6,8),8-(1,28)]
   335      -0.408683      -0.408683      -0.408683    6[1-(0),1-(0),1-(0),6-(1,6,8)]
   336      -0.176626      -0.176626      -0.176626    6[6-(6,6),8-(0),8-(28)]
   337      -0.618199      -0.618199      -0.618199    6[1-(0),6-(6,6),6-(6,6)]
   338       0.258269       0.258269       0.258269    6[6-(1,6),6-(1,6),6-(8,8)]
   339      -3.919257      -3.919257      -3.919257    6[1-(0),6-(6,6),7-(6,28)]
   340      -4.827771      -4.827771      -4.827771    6[6-(1,1,1),6-(1,6),6-(1,7)]
   341      -5.236994      -5.236994      -5.236994    6[1-(0),6-(1,6),6-(6,6)]
   342      -3.856002      -3.856002      -3.856002    6[1-(0),6-(1,6),7-(6,28)]
   343      -4.767132      -4.767132      -4.767132    6[1-(0),6-(1,6),6-(1,7)]
   344      -5.315289      -5.315289      -5.315289    6[1-(0),1-(0),1-(0),6-(6,6)]
   345       -1.51253       -1.51253       -1.51253    6[1-(0),6-(1,1,1),6-(1,6,8),8-(1,28)]
   346      -0.392292      -0.392292      -0.392292    6[1-(0),1-(0),1-(0),6-(1,6,8)]
   347      -4.815209      -4.815209      -4.815209    6[6-(6,6),8-(0),8-(28)]
   348      -6.634034      -6.634034      -6.634034    6[1-(0),6-(6,6),6-(6,6)]
   349      -6.218286      -6.218286      -6.218286    6[6-(1,6),6-(1,6),6-(8,8)]
   350      -3.249923      -3.249923      -3.249923    6[1-(0),6-(6,6),7-(6,28)]
   351      -3.455423      -3.455423      -3.455423    6[6-(1,1,1),6-(1,6),6-(1,7)]
   352      -2.558676      -2.558676      -2.558676    6[1-(0),6-(1,6),6-(6,6)]
   353      -1.356216      -1.356216      -1.356216    6[1-(0),6-(1,6),7-(6,28)]
   354      -1.523786      -1.523786      -1.523786    6[1-(0),6-(1,6),6-(1,7)]
   355      -4.645301      -4.645301      -4.645301    6[1-(0),1-(0),1-(0),6-(6,6)]
   356      -1.711009      -1.711009      -1.711009    6[1-(0),6-(1,1,1),6-(1,6,8),8-(1,28)]
   357      -2.180889      -2.180889      -2.180889    6[1-(0),1-(0),1-(0),6-(1,6,8)]
   358       7.043406       7.043406       7.043406    6[6-(6,6),8-(0),8-(28)]
   359       9.262131       9.262131       9.262131    6[1-(0),6-(6,6),6-(6,6)]
   360        7.97203        7.97203        7.97203    6[6-(1,6),6-(1,6),6-(8,8)]
   361       1.371346       1.371346       1.371346    6[1-(0),6-(6,6),7-(6,28)]
   362       2.668969       2.668969       2.668969    6[6-(1,1,1),6-(1,6),6-(1,7)]
   363       3.262284       3.262284       3.262284    6[1-(0),6-(1,6),6-(6,6)]
   364       9.439373       9.439373       9.439373    6[1-(0),6-(1,6),7-(6,28)]
   365       2.596559       2.596559       2.596559    6[1-(0),6-(1,6),6-(1,7)]
   366       3.370661       3.370661       3.370661    6[1-(0),1-(0),1-(0),6-(6,6)]
   367      -3.981499      -3.981499      -3.981499    6[1-(0),6-(1,1,1),6-(1,6,8),8-(1,28)]
   368       2.982132       2.982132       2.982132    6[1-(0),1-(0),1-(0),6-(1,6,8)]
   369      14.297846      14.297846      14.297846    6[6-(6,6),8-(0),8-(28)]
   370      22.513983      22.513983      22.513983    6[1-(0),6-(6,6),6-(6,6)]
   371      14.337407      14.337407      14.337407    6[6-(1,6),6-(1,6),6-(8,8)]
   372      -2.376298      -2.376298      -2.376298    6[1-(0),6-(6,6),7-(6,28)]
   373       -2.55989       -2.55989       -2.55989    6[6-(1,1,1),6-(1,6),6-(1,7)]
   374      -3.640721      -3.640721      -3.640721    6[1-(0),6-(1,6),6-(6,6)]
   375      20.296755      20.296755      20.296755    6[1-(0),6-(1,6),7-(6,28)]
   376      -4.479756      -4.479756      -4.479756    6[1-(0),6-(1,6),6-(1,7)]
   377      -1.584177      -1.584177      -1.584177    6[1-(0),1-(0),1-(0),6-(6,6)]
   378      -9.143602      -9.143602      -9.143602    6[1-(0),6-(1,1,1),6-(1,6,8),8-(1,28)]
   379      -8.583166      -8.583166      -8.583166    6[1-(0),1-(0),1-(0),6-(1,6,8)]
   380       7.997862       7.997862       7.997862    6[6-(6,6),8-(0),8-(28)]
   381       7.556274       7.556274       7.556274    6[1-(0),6-(6,6),6-(6,6)]
   382       8.432746       8.432746       8.432746    6[6-(1,6),6-(1,6),6-(8,8)]
   383       4.255246       4.255246       4.255246    6[1-(0),6-(6,6),7-(6,28)]
   384       3.346733       3.346733       3.346733    6[6-(1,1,1),6-(1,6),6-(1,7)]
   385       2.937526       2.937526       2.937526    6[1-(0),6-(1,6),6-(6,6)]
   386       4.318532       4.318532       4.318532    6[1-(0),6-(1,6),7-(6,28)]
   387       3.407403       3.407403       3.407403    6[1-(0),6-(1,6),6-(1,7)]
   388       2.859197       2.859197       2.859197    6[1-(0),1-(0),1-(0),6-(6,6)]
   389       6.661974       6.661974       6.661974    6[1-(0),6-(1,1,1),6-(1,6,8),8-(1,28)]
   390       7.782205       7.782205       7.782205    6[1-(0),1-(0),1-(0),6-(1,6,8)]
   391       3.359377       3.359377       3.359377    6[6-(6,6),8-(0),8-(28)]
   392        1.54053        1.54053        1.54053    6[1-(0),6-(6,6),6-(6,6)]
   393       1.956296       1.956296       1.956296    6[6-(1,6),6-(1,6),6-(8,8)]
   394       4.924612       4.924612       4.924612    6[1-(0),6-(6,6),7-(6,28)]
   395       4.719094       4.719094       4.719094    6[6-(1,1,1),6-(1,6),6-(1,7)]
   396       5.615833       5.615833       5.615833    6[1-(0),6-(1,6),6-(6,6)]
   397        6.81832        6.81832        6.81832    6[1-(0),6-(1,6),7-(6,28)]
   398       6.650731       6.650731       6.650731    6[1-(0),6-(1,6),6-(1,7)]
   399       3.529206       3.529206       3.529206    6[1-(0),1-(0),1-(0),6-(6,6)]
   400      14.638033      14.638033      14.638033    6[1-(0),6-(1,1,1),6-(1,6,8),8-(1,28)]
   401      14.168172      14.168172      14.168172    6[1-(0),1-(0),1-(0),6-(1,6,8)]
   402       15.21794       15.21794       15.21794    6[6-(6,6),8-(0),8-(28)]
   403       17.43668       17.43668       17.43668    6[1-(0),6-(6,6),6-(6,6)]
   404      16.146576      16.146576      16.146576    6[6-(1,6),6-(1,6),6-(8,8)]
   405      17.720308      17.720308      17.720308    6[1-(0),6-(6,6),7-(6,28)]
   406      19.017932      19.017932      19.017932    6[6-(1,1,1),6-(1,6),6-(1,7)]
   407       19.61123       19.61123       19.61123    6[1-(0),6-(1,6),6-(6,6)]
   408       17.61386       17.61386       17.61386    6[1-(0),6-(1,6),7-(6,28)]
   409       18.94549       18.94549       18.94549    6[1-(0),6-(1,6),6-(1,7)]
   410      19.719641      19.719641      19.719641    6[1-(0),1-(0),1-(0),6-(6,6)]
   411      12.367462      12.367462      12.367462    6[1-(0),6-(1,1,1),6-(1,6,8),8-(1,28)]
   412      11.156657      11.156657      11.156657    6[1-(0),1-(0),1-(0),6-(1,6,8)]
   413       6.123373       6.123373       6.123373    6[6-(6,6),8-(0),8-(28)]
   414       6.165078       6.165078       6.165078    6[1-(0),6-(6,6),6-(6,6)]
   415       6.162949       6.162949       6.162949    6[6-(1,6),6-(1,6),6-(8,8)]
   416       5.798341       5.798341       5.798341    6[1-(0),6-(6,6),7-(6,28)]
   417       5.614743       5.614743       5.614743    6[6-(1,1,1),6-(1,6),6-(1,7)]
   418       4.533902       4.533902       4.533902    6[1-(0),6-(1,6),6-(6,6)]
   419        3.94778        3.94778        3.94778    6[1-(0),6-(1,6),7-(6,28)]
   420       3.694862       3.694862       3.694862    6[1-(0),6-(1,6),6-(1,7)]
   421       6.590463       6.590463       6.590463    6[1-(0),1-(0),1-(0),6-(6,6)]
   422       7.205489       7.205489       7.205489    6[1-(0),6-(1,1,1),6-(1,6,8),8-(1,28)]
   423       7.765937       7.765937       7.765937    6[1-(0),1-(0),1-(0),6-(1,6,8)]
   424      -8.351168      -8.351168      -8.351168    6[6-(6,6),8-(0),8-(28)]
   425      15.730827      15.730827      15.730827    6[1-(0),6-(6,6),6-(6,6)]
   426      -7.916291      -7.916291      -7.916291    6[6-(1,6),6-(1,6),6-(8,8)]
   427      12.429794      12.429794      12.429794    6[1-(0),6-(6,6),7-(6,28)]
   428      11.521268      11.521268      11.521268    6[6-(1,1,1),6-(1,6),6-(1,7)]
   429      11.112047      11.112047      11.112047    6[1-(0),6-(1,6),6-(6,6)]
   430      12.493065      12.493065      12.493065    6[1-(0),6-(1,6),7-(6,28)]
   431      11.581923      11.581923      11.581923    6[1-(0),6-(1,6),6-(1,7)]
   432      11.033734      11.033734      11.033734    6[1-(0),1-(0),1-(0),6-(6,6)]
   433      -9.687023      -9.687023      -9.687023    6[1-(0),6-(1,1,1),6-(1,6,8),8-(1,28)]
   434      -8.566778      -8.566778      -8.566778    6[1-(0),1-(0),1-(0),6-(1,6,8)]
   435      11.533828      11.533828      11.533828    6[6-(6,6),8-(0),8-(28)]
   436       9.714999       9.714999       9.714999    6[1-(0),6-(6,6),6-(6,6)]
   437      10.130755      10.130755      10.130755    6[6-(1,6),6-(1,6),6-(8,8)]
   438      13.099086      13.099086      13.099086    6[1-(0),6-(6,6),7-(6,28)]
   439      12.893581      12.893581      12.893581    6[6-(1,1,1),6-(1,6),6-(1,7)]
   440      13.790333      13.790333      13.790333    6[1-(0),6-(1,6),6-(6,6)]
   441      14.992809      14.992809      14.992809    6[1-(0),6-(1,6),7-(6,28)]
   442      14.825233      14.825233      14.825233    6[1-(0),6-(1,6),6-(1,7)]
   443      11.703691      11.703691      11.703691    6[1-(0),1-(0),1-(0),6-(6,6)]
   444       6.463564       6.463564       6.463564    6[1-(0),6-(1,1,1),6-(1,6,8),8-(1,28)]
   445       5.993689       5.993689       5.993689    6[1-(0),1-(0),1-(0),6-(1,6,8)]
   446      -1.131053      -1.131053      -1.131053    6[6-(6,6),8-(0),8-(28)]
   447       1.087676       1.087676       1.087676    6[1-(0),6-(6,6),6-(6,6)]
   448      -0.202432      -0.202432      -0.202432    6[6-(1,6),6-(1,6),6-(8,8)]
   449       9.545803       9.545803       9.545803    6[1-(0),6-(6,6),7-(6,28)]
   450      10.843432      10.843432      10.843432    6[6-(1,1,1),6-(1,6),6-(1,7)]
   451      11.436741      11.436741      11.436741    6[1-(0),6-(1,6),6-(6,6)]
   452       1.264926       1.264926       1.264926    6[1-(0),6-(1,6),7-(6,28)]
   453      10.771005      10.771005      10.771005    6[1-(0),6-(1,6),6-(1,7)]
   454      11.545136      11.545136      11.545136    6[1-(0),1-(0),1-(0),6-(6,6)]
   455        4.19295        4.19295        4.19295    6[1-(0),6-(1,1,1),6-(1,6,8),8-(1,28)]
   456       2.982132       2.982132       2.982132    6[1-(0),1-(0),1-(0),6-(1,6,8)]
   457        4.26408        4.26408        4.26408    6[6-(6,6),8-(0),8-(28)]
   458       4.705685       4.705685       4.705685    6[1-(0),6-(6,6),6-(6,6)]
   459       3.829203       3.829203       3.829203    6[6-(1,6),6-(1,6),6-(8,8)]
   460       8.006718       8.006718       8.006718    6[1-(0),6-(6,6),7-(6,28)]
   461       8.915244       8.915244       8.915244    6[6-(1,1,1),6-(1,6),6-(1,7)]
   462       9.324465       9.324465       9.324465    6[1-(0),6-(1,6),6-(6,6)]
   463       7.943447       7.943447       7.943447    6[1-(0),6-(1,6),7-(6,28)]
   464       8.854589       8.854589       8.854589    6[1-(0),6-(1,6),6-(1,7)]
   465       9.402778       9.402778       9.402778    6[1-(0),1-(0),1-(0),6-(6,6)]
   466       5.599935       5.599935       5.599935    6[1-(0),6-(1,1,1),6-(1,6,8),8-(1,28)]
   467        4.47969        4.47969        4.47969    6[1-(0),1-(0),1-(0),6-(1,6,8)]
   468      14.313139      14.313139      14.313139    6[6-(6,6),8-(0),8-(28)]
   469      14.271434      14.271434      14.271434    6[1-(0),6-(6,6),6-(6,6)]
   470      14.273563      14.273563      14.273563    6[6-(1,6),6-(1,6),6-(8,8)]
   471      14.638171      14.638171      14.638171    6[1-(0),6-(6,6),7-(6,28)]
   472      14.821769      14.821769      14.821769    6[6-(1,1,1),6-(1,6),6-(1,7)]
   473       15.90261       15.90261       15.90261    6[1-(0),6-(1,6),6-(6,6)]
   474      16.488732      16.488732      16.488732    6[1-(0),6-(1,6),7-(6,28)]
   475       16.74165       16.74165       16.74165    6[1-(0),6-(1,6),6-(1,7)]
   476      13.846049      13.846049      13.846049    6[1-(0),1-(0),1-(0),6-(6,6)]
   477      13.231023      13.231023      13.231023    6[1-(0),6-(1,1,1),6-(1,6,8),8-(1,28)]
   478      12.670575      12.670575      12.670575    6[1-(0),1-(0),1-(0),6-(1,6,8)]
   479      -2.956035      -2.956035      -2.956035    6[6-(6,6),8-(0),8-(28)]
   480      19.348836      19.348836      19.348836    6[1-(0),6-(6,6),6-(6,6)]
   481      -3.884656      -3.884656      -3.884656    6[6-(1,6),6-(1,6),6-(8,8)]
   482      10.890709      10.890709      10.890709    6[1-(0),6-(6,6),7-(6,28)]
   483        9.59308        9.59308        9.59308    6[6-(1,1,1),6-(1,6),6-(1,7)]
   484       8.999771       8.999771       8.999771    6[1-(0),6-(1,6),6-(6,6)]
   485      19.171586      19.171586      19.171586    6[1-(0),6-(1,6),7-(6,28)]
   486       9.665507       9.665507       9.665507    6[1-(0),6-(1,6),6-(1,7)]
   487       8.891376       8.891376       8.891376    6[1-(0),1-(0),1-(0),6-(6,6)]
   488      -8.280038      -8.280038      -8.280038    6[1-(0),6-(1,1,1),6-(1,6,8),8-(1,28)]
   489       1.105224       1.105224       1.105224    6[1-(0),1-(0),1-(0),6-(1,6,8)]
   490       8.902684       8.902684       8.902684    6[6-(6,6),8-(0),8-(28)]
   491      10.721513      10.721513      10.721513    6[1-(0),6-(6,6),6-(6,6)]
   492      10.305757      10.305757      10.305757    6[6-(1,6),6-(1,6),6-(8,8)]
   493       7.337426       7.337426       7.337426    6[1-(0),6-(6,6),7-(6,28)]
   494       7.542931       7.542931       7.542931    6[6-(1,1,1),6-(1,6),6-(1,7)]
   495       6.646179       6.646179       6.646179    6[1-(0),6-(1,6),6-(6,6)]
   496       5.443703       5.443703       5.443703    6[1-(0),6-(1,6),7-(6,28)]
   497       5.611279       5.611279       5.611279    6[1-(0),6-(1,6),6-(1,7)]
   498       8.732821       8.732821       8.732821    6[1-(0),1-(0),1-(0),6-(6,6)]
   499      13.972948      13.972948      13.972948    6[1-(0),6-(1,1,1),6-(1,6,8),8-(1,28)]
   500      14.442823      14.442823      14.442823    6[1-(0),1-(0),1-(0),6-(1,6,8)]
   501       0.728121       0.728121       0.728121    6[6-(6,6),8-(0),8-(28)]
   502       2.546946       2.546946       2.546946    6[1-(0),6-(6,6),6-(6,6)]
   503       2.131198       2.131198       2.131198    6[6-(1,6),6-(1,6),6-(8,8)]
   504      -0.837165      -0.837165      -0.837165    6[1-(0),6-(6,6),7-(6,28)]
   505      -0.631665      -0.631665      -0.631665    6[6-(1,1,1),6-(1,6),6-(1,7)]
   506      -1.528412      -1.528412      -1.528412    6[1-(0),6-(1,6),6-(6,6)]
   507      -2.730872      -2.730872      -2.730872    6[1-(0),6-(1,6),7-(6,28)]
   508      -2.563302      -2.563302      -2.563302    6[1-(0),6-(1,6),6-(1,7)]
   509       0.558213       0.558213       0.558213    6[1-(0),1-(0),1-(0),6-(6,6)]
   510      -2.376079      -2.376079      -2.376079    6[1-(0),6-(1,1,1),6-(1,6,8),8-(1,28)]
   511      -1.906199      -1.906199      -1.906199    6[1-(0),1-(0),1-(0),6-(1,6,8)]
   512      13.393106      13.393106      13.393106    6[6-(6,6),8-(0),8-(28)]
   513      11.174381      11.174381      11.174381    6[1-(0),6-(6,6),6-(6,6)]
   514      12.464482      12.464482      12.464482    6[6-(1,6),6-(1,6),6-(8,8)]
   515      19.065166      19.065166      19.065166    6[1-(0),6-(6,6),7-(6,28)]
   516      17.767543      17.767543      17.767543    6[6-(1,1,1),6-(1,6),6-(1,7)]
   517      17.174228      17.174228      17.174228    6[1-(0),6-(1,6),6-(6,6)]
   518      10.997139      10.997139      10.997139    6[1-(0),6-(1,6),7-(6,28)]
   519      17.839953      17.839953      17.839953    6[1-(0),6-(1,6),6-(1,7)]
   520      17.065851      17.065851      17.065851    6[1-(0),1-(0),1-(0),6-(6,6)]
   521      -0.105589      -0.105589      -0.105589    6[1-(0),6-(1,1,1),6-(1,6,8),8-(1,28)]
   522       1.105224       1.105224       1.105224    6[1-(0),1-(0),1-(0),6-(1,6,8)]
   523      -2.035785      -2.035785      -2.035785    6[6-(6,6),8-(0),8-(28)]
   524       6.096987       6.096987       6.096987    6[1-(0),6-(6,6),6-(6,6)]
   525      -2.075343      -2.075343      -2.075343    6[6-(1,6),6-(1,6),6-(8,8)]
   526       6.463698       6.463698       6.463698    6[1-(0),6-(6,6),7-(6,28)]
   527       6.647308       6.647308       6.647308    6[6-(1,1,1),6-(1,6),6-(1,7)]
   528       7.728146       7.728146       7.728146    6[1-(0),6-(1,6),6-(6,6)]
   529       8.314243       8.314243       8.314243    6[1-(0),6-(1,6),7-(6,28)]
   530       8.567173       8.567173       8.567173    6[1-(0),6-(1,6),6-(1,7)]
   531       5.671604       5.671604       5.671604    6[1-(0),1-(0),1-(0),6-(6,6)]
   532      -3.117951      -3.117951      -3.117951    6[1-(0),6-(1,1,1),6-(1,6,8),8-(1,28)]
   533      -3.678405      -3.678405      -3.678405    6[1-(0),1-(0),1-(0),6-(1,6,8)]
   534      -3.910462      -3.910462      -3.910462    6[6-(6,6),8-(0),8-(28)]
   535      -3.468889      -3.468889      -3.468889    6[1-(0),6-(6,6),6-(6,6)]
   536      -4.345357      -4.345357      -4.345357    6[6-(1,6),6-(1,6),6-(8,8)]
   537      -0.167831      -0.167831      -0.167831    6[1-(0),6-(6,6),7-(6,28)]
   538       0.740683       0.740683       0.740683    6[6-(1,1,1),6-(1,6),6-(1,7)]
   539       1.149906       1.149906       1.149906    6[1-(0),6-(1,6),6-(6,6)]
   540      -0.231086      -0.231086      -0.231086    6[1-(0),6-(1,6),7-(6,28)]
   541       0.680044       0.680044       0.680044    6[1-(0),6-(1,6),6-(1,7)]
   542       1.228201       1.228201       1.228201    6[1-(0),1-(0),1-(0),6-(6,6)]
   543      -2.574558      -2.574558      -2.574558    6[1-(0),6-(1,1,1),6-(1,6,8),8-(1,28)]
   544      -3.694796      -3.694796      -3.694796    6[1-(0),1-(0),1-(0),6-(1,6,8)]
   545       5.218572       5.218572       5.218572    6[6-(6,6),8-(0),8-(28)]
   546       2.999832       2.999832       2.999832    6[1-(0),6-(6,6),6-(6,6)]
   547       4.289936       4.289936       4.289936    6[6-(1,6),6-(1,6),6-(8,8)]
   548       2.716204       2.716204       2.716204    6[1-(0),6-(6,6),7-(6,28)]
   549        1.41858        1.41858        1.41858    6[6-(1,1,1),6-(1,6),6-(1,7)]
   550       0.825282       0.825282       0.825282    6[1-(0),6-(1,6),6-(6,6)]
   551       2.822652       2.822652       2.822652    6[1-(0),6-(1,6),7-(6,28)]
   552       1.491022       1.491022       1.491022    6[1-(0),6-(1,6),6-(1,7)]
   553       0.716871       0.716871       0.716871    6[1-(0),1-(0),1-(0),6-(6,6)]
   554        8.06905        8.06905        8.06905    6[1-(0),6-(1,1,1),6-(1,6,8),8-(1,28)]
   555       9.279855       9.279855       9.279855    6[1-(0),1-(0),1-(0),6-(1,6,8)]
   556      17.077135      17.077135      17.077135    6[6-(6,6),8-(0),8-(28)]
   557      18.895982      18.895982      18.895982    6[1-(0),6-(6,6),6-(6,6)]
   558      18.480216      18.480216      18.480216    6[6-(1,6),6-(1,6),6-(8,8)]
   559        15.5119        15.5119        15.5119    6[1-(0),6-(6,6),7-(6,28)]
   560      15.717418      15.717418      15.717418    6[6-(1,1,1),6-(1,6),6-(1,7)]
   561      14.820679      14.820679      14.820679    6[1-(0),6-(1,6),6-(6,6)]
   562      13.618192      13.618192      13.618192    6[1-(0),6-(1,6),7-(6,28)]
   563      13.785781      13.785781      13.785781    6[1-(0),6-(1,6),6-(1,7)]
   564      16.907306      16.907306      16.907306    6[1-(0),1-(0),1-(0),6-(6,6)]
   565       5.798479       5.798479       5.798479    6[1-(0),6-(1,1,1),6-(1,6,8),8-(1,28)]
   566        6.26834        6.26834        6.26834    6[1-(0),1-(0),1-(0),6-(1,6,8)]
   567       12.43865       12.43865       12.43865    6[6-(6,6),8-(0),8-(28)]
   568      12.880238      12.880238      12.880238    6[1-(0),6-(6,6),6-(6,6)]
   569      12.003766      12.003766      12.003766    6[6-(1,6),6-(1,6),6-(8,8)]
   570      -8.342334      -8.342334      -8.342334    6[1-(0),6-(6,6),7-(6,28)]
   571      -7.433821      -7.433821      -7.433821    6[6-(1,1,1),6-(1,6),6-(1,7)]
   572      -7.024614      -7.024614      -7.024614    6[1-(0),6-(1,6),6-(6,6)]
   573       16.11798       16.11798       16.11798    6[1-(0),6-(1,6),7-(6,28)]
   574      -7.494491      -7.494491      -7.494491    6[1-(0),6-(1,6),6-(1,7)]
   575      -6.946285      -6.946285      -6.946285    6[1-(0),1-(0),1-(0),6-(6,6)]
   576     -10.749062     -10.749062     -10.749062    6[1-(0),6-(1,1,1),6-(1,6,8),8-(1,28)]
   577     -11.869293     -11.869293     -11.869293    6[1-(0),1-(0),1-(0),6-(1,6,8)]
   578       6.138666       6.138666       6.138666    6[6-(6,6),8-(0),8-(28)]
   579      -2.077471      -2.077471      -2.077471    6[1-(0),6-(6,6),6-(6,6)]
   580       6.099105       6.099105       6.099105    6[6-(1,6),6-(1,6),6-(8,8)]
   581       -1.71079       -1.71079       -1.71079    6[1-(0),6-(6,6),7-(6,28)]
   582      -1.527198      -1.527198      -1.527198    6[6-(1,1,1),6-(1,6),6-(1,7)]
   583      -0.446367      -0.446367      -0.446367    6[1-(0),6-(1,6),6-(6,6)]
   584       0.139757       0.139757       0.139757    6[1-(0),6-(1,6),7-(6,28)]
   585       0.392668       0.392668       0.392668    6[1-(0),6-(1,6),6-(1,7)]
   586      -2.502911      -2.502911      -2.502911    6[1-(0),1-(0),1-(0),6-(6,6)]
   587       5.056514       5.056514       5.056514    6[1-(0),6-(1,1,1),6-(1,6,8),8-(1,28)]
   588       4.496078       4.496078       4.496078    6[1-(0),1-(0),1-(0),6-(1,6,8)]
   589      13.158312      13.158312      13.158312    7[6-(1,6),6-(1,6),28-(7,8,8,8,8)]
   590      -3.432392      -3.432392      -3.432392    7[6-(1,6),6-(1,6),28-(7,8,8,8,8)]
   591      -2.229748      -2.229748      -2.229748    7[6-(1,6),6-(1,6),28-(7,8,8,8,8)]
   592       0.678808       0.678808       0.678808    7[6-(1,6),6-(1,6),28-(7,8,8,8,8)]
   593       -3.19081       -3.19081       -3.19081    7[6-(1,6),6-(1,6),28-(7,8,8,8,8)]
   594       4.742127       4.742127       4.742127    7[6-(1,6),6-(1,6),28-(7,8,8,8,8)]
   595       5.944796       5.944796       5.944796    7[6-(1,6),6-(1,6),28-(7,8,8,8,8)]
   596      17.027755      17.027755      17.027755    7[6-(1,6),6-(1,6),28-(7,8,8,8,8)]
   597       4.983825       4.983825       4.983825    7[6-(1,6),6-(1,6),28-(7,8,8,8,8)]
   598      12.916673      12.916673      12.916673    7[6-(1,6),6-(1,6),28-(7,8,8,8,8)]
   599      14.119272      14.119272      14.119272    7[6-(1,6),6-(1,6),28-(7,8,8,8,8)]
   600       8.853254       8.853254       8.853254    7[6-(1,6),6-(1,6),28-(7,8,8,8,8)]
   601       7.519839       7.519839       7.519839    7[6-(1,6),6-(1,6),28-(7,8,8,8,8)]
   602      15.452687      15.452687      15.452687    7[6-(1,6),6-(1,6),28-(7,8,8,8,8)]
   603      11.583258      11.583258      11.583258    7[6-(1,6),6-(1,6),28-(7,8,8,8,8)]
   604        6.31724        6.31724        6.31724    7[6-(1,6),6-(1,6),28-(7,8,8,8,8)]
   605       -1.85734       -1.85734       -1.85734    7[6-(1,6),6-(1,6),28-(7,8,8,8,8)]
   606      19.757704      19.757704      19.757704    7[6-(1,6),6-(1,6),28-(7,8,8,8,8)]
   607         7.2782         7.2782         7.2782    7[6-(1,6),6-(1,6),28-(7,8,8,8,8)]
   608      -0.654696      -0.654696      -0.654696    7[6-(1,6),6-(1,6),28-(7,8,8,8,8)]
   609       3.408757       3.408757       3.408757    7[6-(1,6),6-(1,6),28-(7,8,8,8,8)]
   610      14.491716      14.491716      14.491716    7[6-(1,6),6-(1,6),28-(7,8,8,8,8)]
   611      -8.829215      -8.829215      -8.829215    7[6-(1,6),6-(1,6),28-(7,8,8,8,8)]
   612      -0.896278      -0.896278      -0.896278    7[6-(1,6),6-(1,6),28-(7,8,8,8,8)]
   613      14.108037      14.108037      14.108037    8[6-(6,8),28-(7,7,8,8,8)]
   614      -2.213795      -2.213795      -2.213795    8[1-(0),6-(1,6,6),28-(7,7,8,8,8)]
   615      -1.909056      -1.909056      -1.909056    8[6-(6,8)]
   616      -1.270546      -1.270546      -1.270546    8[6-(6,8),28-(7,7,8,8,8)]
   617      -0.769465      -0.769465      -0.769465    8[1-(0),6-(1,6,6),28-(7,7,8,8,8)]
   618       0.560385       0.560385       0.560385    8[6-(6,8)]
   619      -4.054807      -4.054807      -4.054807    8[6-(6,8),28-(7,7,8,8,8)]
   620      -1.968839      -1.968839      -1.968839    8[1-(0),6-(1,6,6),28-(7,7,8,8,8)]
   621      -4.499679      -4.499679      -4.499679    8[6-(6,8)]
   622        7.56674        7.56674        7.56674    8[6-(6,8),28-(7,7,8,8,8)]
   623       4.952367       4.952367       4.952367    8[1-(0),6-(1,6,6),28-(7,7,8,8,8)]
   624       5.848618       5.848618       5.848618    8[6-(6,8)]
   625      22.282486      22.282486      22.282486    8[6-(6,8),28-(7,7,8,8,8)]
   626      14.135341      14.135341      14.135341    8[1-(0),6-(1,6,6),28-(7,7,8,8,8)]
   627      14.440076      14.440076      14.440076    8[6-(6,8)]
   628        6.90395        6.90395        6.90395    8[6-(6,8),28-(7,7,8,8,8)]
   629       7.405048       7.405048       7.405048    8[1-(0),6-(1,6,6),28-(7,7,8,8,8)]
   630       8.734875       8.734875       8.734875    8[6-(6,8)]
   631       4.119766       4.119766       4.119766    8[6-(6,8),28-(7,7,8,8,8)]
   632      14.380203      14.380203      14.380203    8[1-(0),6-(1,6,6),28-(7,7,8,8,8)]
   633      11.849367      11.849367      11.849367    8[6-(6,8)]
   634      15.741266      15.741266      15.741266    8[6-(6,8),28-(7,7,8,8,8)]
   635      13.126876      13.126876      13.126876    8[1-(0),6-(1,6,6),28-(7,7,8,8,8)]
   636      14.023151      14.023151      14.023151    8[6-(6,8)]
   637       5.933554       5.933554       5.933554    8[6-(6,8),28-(7,7,8,8,8)]
   638        5.96084        5.96084        5.96084    8[1-(0),6-(1,6,6),28-(7,7,8,8,8)]
   639       6.265607       6.265607       6.265607    8[6-(6,8)]
   640      15.078515      15.078515      15.078515    8[6-(6,8),28-(7,7,8,8,8)]
   641      -8.943966      -8.943966      -8.943966    8[1-(0),6-(1,6,6),28-(7,7,8,8,8)]
   642      -7.614144      -7.614144      -7.614144    8[6-(6,8)]
   643      12.294223      12.294223      12.294223    8[6-(6,8),28-(7,7,8,8,8)]
   644        6.20575        6.20575        6.20575    8[1-(0),6-(1,6,6),28-(7,7,8,8,8)]
   645       3.674919       3.674919       3.674919    8[6-(6,8)]
   646      -0.607712      -0.607712      -0.607712    8[6-(6,8),28-(7,7,8,8,8)]
   647      -3.222088      -3.222088      -3.222088    8[1-(0),6-(1,6,6),28-(7,7,8,8,8)]
   648      -2.325846      -2.325846      -2.325846    8[6-(6,8)]
   649       5.357997       5.357997       5.357997    8[6-(6,8),28-(7,7,8,8,8)]
   650       4.856878       4.856878       4.856878    8[1-(0),6-(1,6,6),28-(7,7,8,8,8)]
   651       3.527056       3.527056       3.527056    8[6-(6,8)]
   652      14.502958      14.502958      14.502958    8[6-(6,8),28-(7,7,8,8,8)]
   653      14.475672      14.475672      14.475672    8[1-(0),6-(1,6,6),28-(7,7,8,8,8)]
   654      14.170905      14.170905      14.170905    8[6-(6,8)]
   655      21.044224      21.044224      21.044224    8[6-(6,8),28-(7,7,8,8,8)]
   656         -0.865         -0.865         -0.865    8[1-(0),6-(1,6,6),28-(7,7,8,8,8)]
   657      -1.761242      -1.761242      -1.761242    8[6-(6,8)]
   658       8.142289       8.142289       8.142289    8[6-(6,8),28-(7,7,8,8,8)]
   659      14.230762      14.230762      14.230762    8[1-(0),6-(1,6,6),28-(7,7,8,8,8)]
   660      16.761593      16.761593      16.761593    8[6-(6,8)]
   661      -0.032281      -0.032281      -0.032281    8[6-(6,8),28-(7,7,8,8,8)]
   662      -2.118249      -2.118249      -2.118249    8[1-(0),6-(1,6,6),28-(7,7,8,8,8)]
   663       0.412591       0.412591       0.412591    8[6-(6,8)]
   664      12.869772      12.869772      12.869772    8[6-(6,8),28-(7,7,8,8,8)]
   665      -9.039455      -9.039455      -9.039455    8[1-(0),6-(1,6,6),28-(7,7,8,8,8)]
   666      -9.935706      -9.935706      -9.935706    8[6-(6,8)]
   667       6.328475       6.328475       6.328475    8[6-(6,8),28-(7,7,8,8,8)]
   668      -1.873293      -1.873293      -1.873293    8[1-(0),6-(1,6,6),28-(7,7,8,8,8)]
   669      -2.178032      -2.178032      -2.178032    8[6-(6,8)]
   670      -2.816542      -2.816542      -2.816542    8[6-(6,8),28-(7,7,8,8,8)]
   671      -3.317623      -3.317623      -3.317623    8[1-(0),6-(1,6,6),28-(7,7,8,8,8)]
   672      -4.647473      -4.647473      -4.647473    8[6-(6,8)]
   673       4.695246       4.695246       4.695246    8[6-(6,8),28-(7,7,8,8,8)]
   674       7.309636       7.309636       7.309636    8[1-(0),6-(1,6,6),28-(7,7,8,8,8)]
   675       6.413361       6.413361       6.413361    8[6-(6,8)]
   676      16.316746      16.316746      16.316746    8[6-(6,8),28-(7,7,8,8,8)]
   677       6.056309       6.056309       6.056309    8[1-(0),6-(1,6,6),28-(7,7,8,8,8)]
   678       8.587145       8.587145       8.587145    8[6-(6,8)]
   679      13.532562      13.532562      13.532562    8[6-(6,8),28-(7,7,8,8,8)]
   680      13.031464      13.031464      13.031464    8[1-(0),6-(1,6,6),28-(7,7,8,8,8)]
   681      11.701637      11.701637      11.701637    8[6-(6,8)]
   682      -1.845974      -1.845974      -1.845974    8[6-(6,8),28-(7,7,8,8,8)]
   683       6.301171       6.301171       6.301171    8[1-(0),6-(1,6,6),28-(7,7,8,8,8)]
   684       5.996436       5.996436       5.996436    8[6-(6,8)]
