# Supplementary material for: A collection of forcefield precursors for metal–organic frameworks
Source: RSC Adv. 2019 Nov 13;9(63):36492–507. doi: 10.1039/c9ra07327b (PMC9075174; doi:10.1039/c9ra07327b)
Supplement: RA-009-C9RA07327B-s193 [file RA-009-C9RA07327B-s193.txt]

BEWSAY_clean

24.365600    0.000000    0.000000
-8.121778    22.972139    0.000000
-8.121778    -11.485882    19.894565

     1      13.492802      13.492802      13.492802    28[7-(6,6),7-(6,6),8-(1,6),8-(1,6),8-(6),8-(6)]
     2      -2.030378      -2.030378      -2.030378    28[7-(6,6),7-(6,6),8-(1,6),8-(1,6),8-(6),8-(6)]
     3      -2.030378      -2.030378      -2.030378    28[7-(6,6),7-(6,6),8-(1,6),8-(1,6),8-(6),8-(6)]
     4       6.812042       6.812042       6.812042    28[7-(6,6),7-(6,6),8-(1,6),8-(1,6),8-(6),8-(6)]
     5      21.614585      21.614585      21.614585    28[7-(6,6),7-(6,6),8-(1,6),8-(1,6),8-(6),8-(6)]
     6       6.091472       6.091472       6.091472    28[7-(6,6),7-(6,6),8-(1,6),8-(1,6),8-(6),8-(6)]
     7       6.091527       6.091527       6.091527    28[7-(6,6),7-(6,6),8-(1,6),8-(1,6),8-(6),8-(6)]
     8      14.933881      14.933881      14.933881    28[7-(6,6),7-(6,6),8-(1,6),8-(1,6),8-(6),8-(6)]
     9       5.370963       5.370963       5.370963    28[7-(6,6),7-(6,6),8-(1,6),8-(1,6),8-(6),8-(6)]
    10      14.213372      14.213372      14.213372    28[7-(6,6),7-(6,6),8-(1,6),8-(1,6),8-(6),8-(6)]
    11      14.213317      14.213317      14.213317    28[7-(6,6),7-(6,6),8-(1,6),8-(1,6),8-(6),8-(6)]
    12      -1.309741      -1.309741      -1.309741    28[7-(6,6),7-(6,6),8-(1,6),8-(1,6),8-(6),8-(6)]
    13      -9.262068      -9.262068      -9.262068    1[8-(6,28)]
    14      22.447233      22.447233      22.447233    1[6-(6,6)]
    15       0.320025       0.320025       0.320025    1[6-(6,6,8)]
    16      11.029574      11.029574      11.029574    1[6-(6,6)]
    17       14.65843       14.65843       14.65843    1[6-(6,7)]
    18      12.434643      12.434643      12.434643    1[6-(6,6)]
    19      11.476293      11.476293      11.476293    1[6-(6,7)]
    20       6.634095       6.634095       6.634095    1[6-(1,1,6)]
    21       6.148401       6.148401       6.148401    1[6-(1,1,6)]
    22      15.507959      15.507959      15.507959    1[6-(1,1,6)]
    23      -6.352814      -6.352814      -6.352814    1[6-(1,1,6)]
    24      -7.197479      -7.197479      -7.197479    1[6-(1,1,6)]
    25       1.765727       1.765727       1.765727    1[6-(1,1,6)]
    26      -3.807445      -3.807445      -3.807445    1[8-(6,28)]
    27       2.119924       2.119924       2.119924    1[6-(6,6)]
    28      -2.116459      -2.116459      -2.116459    1[6-(6,6,8)]
    29      -4.947754      -4.947754      -4.947754    1[6-(6,6)]
    30      -3.599503      -3.599503      -3.599503    1[6-(6,7)]
    31      -5.790787      -5.790787      -5.790787    1[6-(6,6)]
    32      -3.529682      -3.529682      -3.529682    1[6-(6,7)]
    33      -4.518883      -4.518883      -4.518883    1[6-(1,1,6)]
    34      -5.787522      -5.787522      -5.787522    1[6-(1,1,6)]
    35      -5.858996      -5.858996      -5.858996    1[6-(1,1,6)]
    36      -4.211902      -4.211902      -4.211902    1[6-(1,1,6)]
    37      -4.075467      -4.075467      -4.075467    1[6-(1,1,6)]
    38      -3.097588      -3.097588      -3.097588    1[6-(1,1,6)]
    39      -1.127214      -1.127214      -1.127214    1[8-(6,28)]
    40       17.55467       17.55467       17.55467    1[6-(6,6)]
    41      -3.370482      -3.370482      -3.370482    1[6-(6,6,8)]
    42      -0.899793      -0.899793      -0.899793    1[6-(6,6)]
    43      -3.859405      -3.859405      -3.859405    1[6-(6,7)]
    44      -2.626491      -2.626491      -2.626491    1[6-(6,6)]
    45      -0.579804      -0.579804      -0.579804    1[6-(6,7)]
    46      -5.418791      -5.418791      -5.418791    1[6-(1,1,6)]
    47      -4.650454      -4.650454      -4.650454    1[6-(1,1,6)]
    48      -4.462027      -4.462027      -4.462027    1[6-(1,1,6)]
    49      -2.421833      -2.421833      -2.421833    1[6-(1,1,6)]
    50      -0.963151      -0.963151      -0.963151    1[6-(1,1,6)]
    51       -2.09372       -2.09372       -2.09372    1[6-(1,1,6)]
    52      -2.046562      -2.046562      -2.046562    1[8-(6,28)]
    53       6.609639       6.609639       6.609639    1[6-(6,6)]
    54      -2.954597      -2.954597      -2.954597    1[6-(6,6,8)]
    55      11.062061      11.062061      11.062061    1[6-(6,6)]
    56       0.922788       0.922788       0.922788    1[6-(6,7)]
    57       4.104944       4.104944       4.104944    1[6-(6,6)]
    58       8.877282       8.877282       8.877282    1[6-(6,7)]
    59       3.304112       3.304112       3.304112    1[6-(1,1,6)]
    60       4.290107       4.290107       4.290107    1[6-(1,1,6)]
    61       2.935374       2.935374       2.935374    1[6-(1,1,6)]
    62      -3.256741      -3.256741      -3.256741    1[6-(1,1,6)]
    63      -4.007193      -4.007193      -4.007193    1[6-(1,1,6)]
    64      -4.695932      -4.695932      -4.695932    1[6-(1,1,6)]
    65      -1.140276      -1.140276      -1.140276    1[8-(6,28)]
    66       6.203647       6.203647       6.203647    1[6-(6,6)]
    67       -7.80176       -7.80176       -7.80176    1[6-(6,6,8)]
    68      19.151416      19.151416      19.151416    1[6-(6,6)]
    69      -1.585355      -1.585355      -1.585355    1[6-(6,7)]
    70      -3.809098      -3.809098      -3.809098    1[6-(6,6)]
    71      19.598106      19.598106      19.598106    1[6-(6,7)]
    72      -1.487885      -1.487885      -1.487885    1[6-(1,1,6)]
    73      -1.973561      -1.973561      -1.973561    1[6-(1,1,6)]
    74      -0.735791      -0.735791      -0.735791    1[6-(1,1,6)]
    75       1.768972       1.768972       1.768972    1[6-(1,1,6)]
    76       0.924299       0.924299       0.924299    1[6-(1,1,6)]
    77      -6.356064      -6.356064      -6.356064    1[6-(1,1,6)]
    78         4.3144         4.3144         4.3144    1[8-(6,28)]
    79      10.241728      10.241728      10.241728    1[6-(6,6)]
    80       6.005356       6.005356       6.005356    1[6-(6,6,8)]
    81       3.174126       3.174126       3.174126    1[6-(6,6)]
    82       4.522322       4.522322       4.522322    1[6-(6,7)]
    83       2.331067       2.331067       2.331067    1[6-(6,6)]
    84       4.592196       4.592196       4.592196    1[6-(6,7)]
    85       3.602929       3.602929       3.602929    1[6-(1,1,6)]
    86       2.334301       2.334301       2.334301    1[6-(1,1,6)]
    87       2.262818       2.262818       2.262818    1[6-(1,1,6)]
    88       3.909908       3.909908       3.909908    1[6-(1,1,6)]
    89       4.046362       4.046362       4.046362    1[6-(1,1,6)]
    90       5.024225       5.024225       5.024225    1[6-(1,1,6)]
    91       15.11646       15.11646       15.11646    1[8-(6,28)]
    92       1.311011       1.311011       1.311011    1[6-(6,6)]
    93      12.873214      12.873214      12.873214    1[6-(6,6,8)]
    94       7.222053       7.222053       7.222053    1[6-(6,6)]
    95       4.262469       4.262469       4.262469    1[6-(6,7)]
    96       5.495339       5.495339       5.495339    1[6-(6,6)]
    97       7.542072       7.542072       7.542072    1[6-(6,7)]
    98       2.703056       2.703056       2.703056    1[6-(1,1,6)]
    99       3.471374       3.471374       3.471374    1[6-(1,1,6)]
   100       3.659812       3.659812       3.659812    1[6-(1,1,6)]
   101      13.821848      13.821848      13.821848    1[6-(1,1,6)]
   102      15.280538      15.280538      15.280538    1[6-(1,1,6)]
   103      14.149982      14.149982      14.149982    1[6-(1,1,6)]
   104       14.19706       14.19706       14.19706    1[8-(6,28)]
   105      14.731524      14.731524      14.731524    1[6-(6,6)]
   106      13.289056      13.289056      13.289056    1[6-(6,6,8)]
   107      19.183871      19.183871      19.183871    1[6-(6,6)]
   108      17.166429      17.166429      17.166429    1[6-(6,7)]
   109      20.348557      20.348557      20.348557    1[6-(6,6)]
   110      16.999092      16.999092      16.999092    1[6-(6,7)]
   111      -4.817834      -4.817834      -4.817834    1[6-(1,1,6)]
   112      -3.831848      -3.831848      -3.831848    1[6-(1,1,6)]
   113      19.179027      19.179027      19.179027    1[6-(1,1,6)]
   114      12.986916      12.986916      12.986916    1[6-(1,1,6)]
   115      12.236445      12.236445      12.236445    1[6-(1,1,6)]
   116      11.547722      11.547722      11.547722    1[6-(1,1,6)]
   117        6.98168        6.98168        6.98168    1[8-(6,28)]
   118      14.325432      14.325432      14.325432    1[6-(6,6)]
   119       8.442006       8.442006       8.442006    1[6-(6,6,8)]
   120       2.907761       2.907761       2.907761    1[6-(6,6)]
   121       6.536625       6.536625       6.536625    1[6-(6,7)]
   122       4.312854       4.312854       4.312854    1[6-(6,6)]
   123        3.35446        3.35446        3.35446    1[6-(6,7)]
   124      14.755878      14.755878      14.755878    1[6-(1,1,6)]
   125      14.270185      14.270185      14.270185    1[6-(1,1,6)]
   126       7.386175       7.386175       7.386175    1[6-(1,1,6)]
   127       9.890935       9.890935       9.890935    1[6-(1,1,6)]
   128       9.046251       9.046251       9.046251    1[6-(1,1,6)]
   129       9.887684       9.887684       9.887684    1[6-(1,1,6)]
   130      12.436318      12.436318      12.436318    1[8-(6,28)]
   131      -6.001964      -6.001964      -6.001964    1[6-(6,6)]
   132     -10.238306     -10.238306     -10.238306    1[6-(6,6,8)]
   133       11.29597       11.29597       11.29597    1[6-(6,6)]
   134      12.644213      12.644213      12.644213    1[6-(6,7)]
   135      10.452913      10.452913      10.452913    1[6-(6,6)]
   136      12.714062      12.714062      12.714062    1[6-(6,7)]
   137      11.724801      11.724801      11.724801    1[6-(1,1,6)]
   138       10.45616       10.45616       10.45616    1[6-(1,1,6)]
   139      10.384699      10.384699      10.384699    1[6-(1,1,6)]
   140       12.03186       12.03186       12.03186    1[6-(1,1,6)]
   141      12.168313      12.168313      12.168313    1[6-(1,1,6)]
   142     -11.219411     -11.219411     -11.219411    1[6-(1,1,6)]
   143       6.994675       6.994675       6.994675    1[8-(6,28)]
   144       9.432792       9.432792       9.432792    1[6-(6,6)]
   145       4.751409       4.751409       4.751409    1[6-(6,6,8)]
   146      15.343898      15.343898      15.343898    1[6-(6,6)]
   147      12.384268      12.384268      12.384268    1[6-(6,7)]
   148      13.617182      13.617182      13.617182    1[6-(6,6)]
   149      15.663895      15.663895      15.663895    1[6-(6,7)]
   150      10.824873      10.824873      10.824873    1[6-(1,1,6)]
   151      11.593203      11.593203      11.593203    1[6-(1,1,6)]
   152       11.78162       11.78162       11.78162    1[6-(1,1,6)]
   153       5.700029       5.700029       5.700029    1[6-(1,1,6)]
   154       7.158719       7.158719       7.158719    1[6-(1,1,6)]
   155       6.028152       6.028152       6.028152    1[6-(1,1,6)]
   156       6.075237       6.075237       6.075237    1[8-(6,28)]
   157      -1.512172      -1.512172      -1.512172    1[6-(6,6)]
   158       5.167201       5.167201       5.167201    1[6-(6,6,8)]
   159       2.940281       2.940281       2.940281    1[6-(6,6)]
   160       9.044582       9.044582       9.044582    1[6-(6,7)]
   161      12.226739      12.226739      12.226739    1[6-(6,6)]
   162       0.755493       0.755493       0.755493    1[6-(6,7)]
   163      11.425914      11.425914      11.425914    1[6-(1,1,6)]
   164      12.411917      12.411917      12.411917    1[6-(1,1,6)]
   165      11.057194      11.057194      11.057194    1[6-(1,1,6)]
   166       4.865086       4.865086       4.865086    1[6-(1,1,6)]
   167       4.114626       4.114626       4.114626    1[6-(1,1,6)]
   168       3.425886       3.425886       3.425886    1[6-(1,1,6)]
   169       7.868526       7.868526       7.868526    1[8-(6,28)]
   170       1.941208       1.941208       1.941208    1[6-(6,6)]
   171        6.17755        6.17755        6.17755    1[6-(6,6,8)]
   172       9.008874       9.008874       9.008874    1[6-(6,6)]
   173       7.660631       7.660631       7.660631    1[6-(6,7)]
   174       9.851931       9.851931       9.851931    1[6-(6,6)]
   175       7.590782       7.590782       7.590782    1[6-(6,7)]
   176       8.580043       8.580043       8.580043    1[6-(1,1,6)]
   177       9.848684       9.848684       9.848684    1[6-(1,1,6)]
   178       9.920145       9.920145       9.920145    1[6-(1,1,6)]
   179       8.272984       8.272984       8.272984    1[6-(1,1,6)]
   180       8.136531       8.136531       8.136531    1[6-(1,1,6)]
   181       7.158655       7.158655       7.158655    1[6-(1,1,6)]
   182      13.323164      13.323164      13.323164    1[8-(6,28)]
   183       5.979412       5.979412       5.979412    1[6-(6,6)]
   184      11.862838      11.862838      11.862838    1[6-(6,6,8)]
   185      17.397083      17.397083      17.397083    1[6-(6,6)]
   186      13.768219      13.768219      13.768219    1[6-(6,7)]
   187       15.99199       15.99199       15.99199    1[6-(6,6)]
   188      16.950384      16.950384      16.950384    1[6-(6,7)]
   189       5.548966       5.548966       5.548966    1[6-(1,1,6)]
   190       6.034659       6.034659       6.034659    1[6-(1,1,6)]
   191      12.918669      12.918669      12.918669    1[6-(1,1,6)]
   192      10.413909      10.413909      10.413909    1[6-(1,1,6)]
   193      11.258593      11.258593      11.258593    1[6-(1,1,6)]
   194       10.41716       10.41716       10.41716    1[6-(1,1,6)]
   195      14.229607      14.229607      14.229607    1[8-(6,28)]
   196      -2.548584      -2.548584      -2.548584    1[6-(6,6)]
   197      -9.227957      -9.227957      -9.227957    1[6-(6,6,8)]
   198      17.364563      17.364563      17.364563    1[6-(6,6)]
   199      11.260262      11.260262      11.260262    1[6-(6,7)]
   200       8.078105       8.078105       8.078105    1[6-(6,6)]
   201      19.549351      19.549351      19.549351    1[6-(6,7)]
   202        8.87893        8.87893        8.87893    1[6-(1,1,6)]
   203       7.892927       7.892927       7.892927    1[6-(1,1,6)]
   204        9.24765        9.24765        9.24765    1[6-(1,1,6)]
   205      15.439758      15.439758      15.439758    1[6-(1,1,6)]
   206      16.190218      16.190218      16.190218    1[6-(1,1,6)]
   207      -7.486642      -7.486642      -7.486642    1[6-(1,1,6)]
   208      13.310169      13.310169      13.310169    1[8-(6,28)]
   209      10.872052      10.872052      10.872052    1[6-(6,6)]
   210      15.553435      15.553435      15.553435    1[6-(6,6,8)]
   211       4.960946       4.960946       4.960946    1[6-(6,6)]
   212       7.920576       7.920576       7.920576    1[6-(6,7)]
   213       6.687662       6.687662       6.687662    1[6-(6,6)]
   214       4.640949       4.640949       4.640949    1[6-(6,7)]
   215       9.479971       9.479971       9.479971    1[6-(1,1,6)]
   216       8.711641       8.711641       8.711641    1[6-(1,1,6)]
   217       8.523224       8.523224       8.523224    1[6-(1,1,6)]
   218      14.604815      14.604815      14.604815    1[6-(1,1,6)]
   219      13.146125      13.146125      13.146125    1[6-(1,1,6)]
   220      14.276692      14.276692      14.276692    1[6-(1,1,6)]
   221      -2.933542      -2.933542      -2.933542    1[8-(6,28)]
   222       2.750174       2.750174       2.750174    1[6-(6,6)]
   223      -0.690274      -0.690274      -0.690274    1[6-(6,6,8)]
   224      -3.160963      -3.160963      -3.160963    1[6-(6,6)]
   225      -0.201351      -0.201351      -0.201351    1[6-(6,7)]
   226      -1.434265      -1.434265      -1.434265    1[6-(6,6)]
   227      -3.480952      -3.480952      -3.480952    1[6-(6,7)]
   228       1.358035       1.358035       1.358035    1[6-(1,1,6)]
   229       0.589698       0.589698       0.589698    1[6-(1,1,6)]
   230       0.401271       0.401271       0.401271    1[6-(1,1,6)]
   231      -1.638923      -1.638923      -1.638923    1[6-(1,1,6)]
   232      -3.097605      -3.097605      -3.097605    1[6-(1,1,6)]
   233      -1.967036      -1.967036      -1.967036    1[6-(1,1,6)]
   234      -2.014194      -2.014194      -2.014194    1[8-(6,28)]
   235      13.695205      13.695205      13.695205    1[6-(6,6)]
   236      -1.106159      -1.106159      -1.106159    1[6-(6,6,8)]
   237       9.242783       9.242783       9.242783    1[6-(6,6)]
   238      19.382056      19.382056      19.382056    1[6-(6,7)]
   239        16.1999        16.1999        16.1999    1[6-(6,6)]
   240      11.427562      11.427562      11.427562    1[6-(6,7)]
   241      17.000732      17.000732      17.000732    1[6-(1,1,6)]
   242      16.014737      16.014737      16.014737    1[6-(1,1,6)]
   243       17.36947       17.36947       17.36947    1[6-(1,1,6)]
   244      -0.804015      -0.804015      -0.804015    1[6-(1,1,6)]
   245      -0.053563      -0.053563      -0.053563    1[6-(1,1,6)]
   246       0.635176       0.635176       0.635176    1[6-(1,1,6)]
   247       5.201312       5.201312       5.201312    1[8-(6,28)]
   248      -2.142389      -2.142389      -2.142389    1[6-(6,6)]
   249      -4.380781      -4.380781      -4.380781    1[6-(6,6,8)]
   250        9.27527        9.27527        9.27527    1[6-(6,6)]
   251       5.646414       5.646414       5.646414    1[6-(6,7)]
   252       7.870201       7.870201       7.870201    1[6-(6,6)]
   253       8.828551       8.828551       8.828551    1[6-(6,7)]
   254      13.670749      13.670749      13.670749    1[6-(1,1,6)]
   255      14.156443      14.156443      14.156443    1[6-(1,1,6)]
   256       4.796885       4.796885       4.796885    1[6-(1,1,6)]
   257       2.292058       2.292058       2.292058    1[6-(1,1,6)]
   258       3.136723       3.136723       3.136723    1[6-(1,1,6)]
   259      -5.826483      -5.826483      -5.826483    1[6-(1,1,6)]
   260      -0.253311      -0.253311      -0.253311    1[8-(6,28)]
   261       18.18492       18.18492       18.18492    1[6-(6,6)]
   262      -1.944297      -1.944297      -1.944297    1[6-(6,6,8)]
   263       0.886998       0.886998       0.886998    1[6-(6,6)]
   264      -0.461253      -0.461253      -0.461253    1[6-(6,7)]
   265       1.730031       1.730031       1.730031    1[6-(6,6)]
   266      -0.531074      -0.531074      -0.531074    1[6-(6,7)]
   267       0.458127       0.458127       0.458127    1[6-(1,1,6)]
   268       1.726766       1.726766       1.726766    1[6-(1,1,6)]
   269        1.79824        1.79824        1.79824    1[6-(1,1,6)]
   270       0.151146       0.151146       0.151146    1[6-(1,1,6)]
   271       0.014711       0.014711       0.014711    1[6-(1,1,6)]
   272      -0.963168      -0.963168      -0.963168    1[6-(1,1,6)]
   273       6.107784       6.107784       6.107784    1[8-(6,28)]
   274        5.57332        5.57332        5.57332    1[6-(6,6)]
   275       7.015788       7.015788       7.015788    1[6-(6,6,8)]
   276       1.120973       1.120973       1.120973    1[6-(6,6)]
   277       3.138415       3.138415       3.138415    1[6-(6,7)]
   278      -0.043713      -0.043713      -0.043713    1[6-(6,6)]
   279       3.305752       3.305752       3.305752    1[6-(6,7)]
   280       0.757078       0.757078       0.757078    1[6-(1,1,6)]
   281      -0.228908      -0.228908      -0.228908    1[6-(1,1,6)]
   282       1.125817       1.125817       1.125817    1[6-(1,1,6)]
   283       7.317928       7.317928       7.317928    1[6-(1,1,6)]
   284       8.068399       8.068399       8.068399    1[6-(1,1,6)]
   285       8.757122       8.757122       8.757122    1[6-(1,1,6)]
   286       5.188384       5.188384       5.188384    1[8-(6,28)]
   287      18.993833      18.993833      18.993833    1[6-(6,6)]
   288        7.43163        7.43163        7.43163    1[6-(6,6,8)]
   289      13.082791      13.082791      13.082791    1[6-(6,6)]
   290      16.042375      16.042375      16.042375    1[6-(6,7)]
   291      14.809505      14.809505      14.809505    1[6-(6,6)]
   292      12.762772      12.762772      12.762772    1[6-(6,7)]
   293      -6.763812      -6.763812      -6.763812    1[6-(1,1,6)]
   294       -7.53213       -7.53213       -7.53213    1[6-(1,1,6)]
   295      16.645032      16.645032      16.645032    1[6-(1,1,6)]
   296       6.482996       6.482996       6.482996    1[6-(1,1,6)]
   297       5.024306       5.024306       5.024306    1[6-(1,1,6)]
   298       6.154862       6.154862       6.154862    1[6-(1,1,6)]
   299      -8.375156      -8.375156      -8.375156    1[8-(6,28)]
   300      10.063116      10.063116      10.063116    1[6-(6,6)]
   301     -10.066112     -10.066112     -10.066112    1[6-(6,6,8)]
   302      17.130718      17.130718      17.130718    1[6-(6,6)]
   303      -8.583078      -8.583078      -8.583078    1[6-(6,7)]
   304      -6.391823      -6.391823      -6.391823    1[6-(6,6)]
   305      15.712648      15.712648      15.712648    1[6-(6,7)]
   306      -7.663685      -7.663685      -7.663685    1[6-(1,1,6)]
   307      -6.395057      -6.395057      -6.395057    1[6-(1,1,6)]
   308      -6.323574      -6.323574      -6.323574    1[6-(1,1,6)]
   309      -7.970664      -7.970664      -7.970664    1[6-(1,1,6)]
   310      -8.107118      -8.107118      -8.107118    1[6-(1,1,6)]
   311      -9.084981      -9.084981      -9.084981    1[6-(1,1,6)]
   312       -2.92048       -2.92048       -2.92048    1[8-(6,28)]
   313      14.101197      14.101197      14.101197    1[6-(6,6)]
   314       3.741004       3.741004       3.741004    1[6-(6,6,8)]
   315       1.153428       1.153428       1.153428    1[6-(6,6)]
   316      -2.475401      -2.475401      -2.475401    1[6-(6,7)]
   317      -0.251658      -0.251658      -0.251658    1[6-(6,6)]
   318       0.706738       0.706738       0.706738    1[6-(6,7)]
   319      -2.572871      -2.572871      -2.572871    1[6-(1,1,6)]
   320      -2.087195      -2.087195      -2.087195    1[6-(1,1,6)]
   321      -3.324965      -3.324965      -3.324965    1[6-(1,1,6)]
   322      -5.829728      -5.829728      -5.829728    1[6-(1,1,6)]
   323      -4.985055      -4.985055      -4.985055    1[6-(1,1,6)]
   324       2.295308       2.295308       2.295308    1[6-(1,1,6)]
   325      22.399798      22.399798      22.399798    6[6-(6,6),8-(0),8-(28)]
   326      22.435693      22.435693      22.435693    6[1-(0),6-(6,6),6-(6,6)]
   327       22.42838       22.42838       22.42838    6[6-(1,6),6-(1,6),6-(8,8)]
   328      -0.001598      -0.001598      -0.001598    6[1-(0),6-(1,1,1),6-(1,6,8),8-(1,28)]
   329      13.700689      13.700689      13.700689    6[6-(1,1,1),6-(1,6),6-(1,7)]
   330      11.797904      11.797904      11.797904    6[1-(0),6-(1,6),6-(1,7)]
   331      13.911867      13.911867      13.911867    6[1-(0),6-(6,6),7-(6,28)]
   332      12.614306      12.614306      12.614306    6[1-(0),6-(1,6),6-(6,6)]
   333      12.050341      12.050341      12.050341    6[1-(0),6-(1,6),7-(6,28)]
   334      14.640542      14.640542      14.640542    6[1-(0),1-(0),1-(0),6-(6,6)]
   335       1.228054       1.228054       1.228054    6[1-(0),1-(0),1-(0),6-(1,6,8)]
   336      -0.179874      -0.179874      -0.179874    6[6-(6,6),8-(0),8-(28)]
   337       1.520371       1.520371       1.520371    6[1-(0),6-(6,6),6-(6,6)]
   338       0.254169       0.254169       0.254169    6[6-(1,6),6-(1,6),6-(8,8)]
   339      -2.574539      -2.574539      -2.574539    6[1-(0),6-(1,1,1),6-(1,6,8),8-(1,28)]
   340      -4.779448      -4.779448      -4.779448    6[6-(1,1,1),6-(1,6),6-(1,7)]
   341      -4.689474      -4.689474      -4.689474    6[1-(0),6-(1,6),6-(1,7)]
   342      -3.888321      -3.888321      -3.888321    6[1-(0),6-(6,6),7-(6,28)]
   343      -5.177751      -5.177751      -5.177751    6[1-(0),6-(1,6),6-(6,6)]
   344      -3.832783      -3.832783      -3.832783    6[1-(0),6-(1,6),7-(6,28)]
   345      -5.280719      -5.280719      -5.280719    6[1-(0),1-(0),1-(0),6-(6,6)]
   346      -3.583276      -3.583276      -3.583276    6[1-(0),1-(0),1-(0),6-(1,6,8)]
   347      -4.797668      -4.797668      -4.797668    6[6-(6,6),8-(0),8-(28)]
   348      17.287467      17.287467      17.287467    6[1-(0),6-(6,6),6-(6,6)]
   349       -6.20405       -6.20405       -6.20405    6[6-(1,6),6-(1,6),6-(8,8)]
   350      -2.379613      -2.379613      -2.379613    6[1-(0),6-(1,1,1),6-(1,6,8),8-(1,28)]
   351      -3.426663      -3.426663      -3.426663    6[6-(1,1,1),6-(1,6),6-(1,7)]
   352      -1.508934      -1.508934      -1.508934    6[1-(0),6-(1,6),6-(1,7)]
   353      -3.232721      -3.232721      -3.232721    6[1-(0),6-(6,6),7-(6,28)]
   354      -2.531308      -2.531308      -2.531308    6[1-(0),6-(1,6),6-(6,6)]
   355      -1.326037      -1.326037      -1.326037    6[1-(0),6-(1,6),7-(6,28)]
   356      -4.588732      -4.588732      -4.588732    6[1-(0),1-(0),1-(0),6-(6,6)]
   357      -1.923157      -1.923157      -1.923157    6[1-(0),1-(0),1-(0),6-(1,6,8)]
   358        6.94361        6.94361        6.94361    6[6-(6,6),8-(0),8-(28)]
   359       7.487936       7.487936       7.487936    6[1-(0),6-(6,6),6-(6,6)]
   360       7.887368       7.887368       7.887368    6[6-(1,6),6-(1,6),6-(8,8)]
   361      -3.165762      -3.165762      -3.165762    6[1-(0),6-(1,1,1),6-(1,6,8),8-(1,28)]
   362       2.627733       2.627733       2.627733    6[6-(1,1,1),6-(1,6),6-(1,7)]
   363       2.522814       2.522814       2.522814    6[1-(0),6-(1,6),6-(1,7)]
   364       1.331485       1.331485       1.331485    6[1-(0),6-(6,6),7-(6,28)]
   365       3.217063       3.217063       3.217063    6[1-(0),6-(1,6),6-(6,6)]
   366       9.352567       9.352567       9.352567    6[1-(0),6-(1,6),7-(6,28)]
   367       3.351219       3.351219       3.351219    6[1-(0),1-(0),1-(0),6-(6,6)]
   368      -3.843134      -3.843134      -3.843134    6[1-(0),1-(0),1-(0),6-(1,6,8)]
   369      14.278012      14.278012      14.278012    6[6-(6,6),8-(0),8-(28)]
   370       6.192119       6.192119       6.192119    6[1-(0),6-(6,6),6-(6,6)]
   371      14.306598      14.306598      14.306598    6[6-(1,6),6-(1,6),6-(8,8)]
   372      -8.123381      -8.123381      -8.123381    6[1-(0),6-(1,1,1),6-(1,6,8),8-(1,28)]
   373      -2.543073      -2.543073      -2.543073    6[6-(1,1,1),6-(1,6),6-(1,7)]
   374      -4.445859      -4.445859      -4.445859    6[1-(0),6-(1,6),6-(1,7)]
   375      -2.331912      -2.331912      -2.331912    6[1-(0),6-(6,6),7-(6,28)]
   376      -3.629447      -3.629447      -3.629447    6[1-(0),6-(1,6),6-(6,6)]
   377      20.172161      20.172161      20.172161    6[1-(0),6-(1,6),7-(6,28)]
   378      -1.603209      -1.603209      -1.603209    6[1-(0),1-(0),1-(0),6-(6,6)]
   379      -6.893726      -6.893726      -6.893726    6[1-(0),1-(0),1-(0),6-(1,6,8)]
   380       7.941947       7.941947       7.941947    6[6-(6,6),8-(0),8-(28)]
   381       9.642174       9.642174       9.642174    6[1-(0),6-(6,6),6-(6,6)]
   382       8.375978       8.375978       8.375978    6[6-(1,6),6-(1,6),6-(8,8)]
   383       5.547286       5.547286       5.547286    6[1-(0),6-(1,1,1),6-(1,6,8),8-(1,28)]
   384       3.342389       3.342389       3.342389    6[6-(1,1,1),6-(1,6),6-(1,7)]
   385       3.432394       3.432394       3.432394    6[1-(0),6-(1,6),6-(1,7)]
   386       4.233516       4.233516       4.233516    6[1-(0),6-(6,6),7-(6,28)]
   387       2.944102       2.944102       2.944102    6[1-(0),6-(1,6),6-(6,6)]
   388       4.289084       4.289084       4.289084    6[1-(0),6-(1,6),7-(6,28)]
   389       2.841101       2.841101       2.841101    6[1-(0),1-(0),1-(0),6-(6,6)]
   390       4.538543       4.538543       4.538543    6[1-(0),1-(0),1-(0),6-(1,6,8)]
   391       3.324251       3.324251       3.324251    6[6-(6,6),8-(0),8-(28)]
   392       1.043795       1.043795       1.043795    6[1-(0),6-(6,6),6-(6,6)]
   393       1.917865       1.917865       1.917865    6[6-(1,6),6-(1,6),6-(8,8)]
   394      13.864081      13.864081      13.864081    6[1-(0),6-(1,1,1),6-(1,6,8),8-(1,28)]
   395       4.695187       4.695187       4.695187    6[6-(1,1,1),6-(1,6),6-(1,7)]
   396       6.612918       6.612918       6.612918    6[1-(0),6-(1,6),6-(1,7)]
   397       4.889148       4.889148       4.889148    6[1-(0),6-(6,6),7-(6,28)]
   398       5.590535       5.590535       5.590535    6[1-(0),6-(1,6),6-(6,6)]
   399       6.795833       6.795833       6.795833    6[1-(0),6-(1,6),7-(6,28)]
   400       3.533108       3.533108       3.533108    6[1-(0),1-(0),1-(0),6-(6,6)]
   401      14.320534      14.320534      14.320534    6[1-(0),1-(0),1-(0),6-(1,6,8)]
   402      15.065478      15.065478      15.065478    6[6-(6,6),8-(0),8-(28)]
   403      15.609822      15.609822      15.609822    6[1-(0),6-(6,6),6-(6,6)]
   404      16.009247      16.009247      16.009247    6[6-(1,6),6-(1,6),6-(8,8)]
   405       13.07788       13.07788       13.07788    6[1-(0),6-(1,1,1),6-(1,6,8),8-(1,28)]
   406      18.871363      18.871363      18.871363    6[6-(1,1,1),6-(1,6),6-(1,7)]
   407      18.766413      18.766413      18.766413    6[1-(0),6-(1,6),6-(1,7)]
   408      17.575115      17.575115      17.575115    6[1-(0),6-(6,6),7-(6,28)]
   409      19.460676      19.460676      19.460676    6[1-(0),6-(1,6),6-(6,6)]
   410      17.474388      17.474388      17.474388    6[1-(0),6-(1,6),7-(6,28)]
   411      19.594866      19.594866      19.594866    6[1-(0),1-(0),1-(0),6-(6,6)]
   412      12.400514      12.400514      12.400514    6[1-(0),1-(0),1-(0),6-(1,6,8)]
   413       6.156206       6.156206       6.156206    6[6-(6,6),8-(0),8-(28)]
   414      14.313901      14.313901      14.313901    6[1-(0),6-(6,6),6-(6,6)]
   415       6.184806       6.184806       6.184806    6[6-(1,6),6-(1,6),6-(8,8)]
   416       8.120373       8.120373       8.120373    6[1-(0),6-(1,1,1),6-(1,6,8),8-(1,28)]
   417       5.578894       5.578894       5.578894    6[6-(1,1,1),6-(1,6),6-(1,7)]
   418       3.676092       3.676092       3.676092    6[1-(0),6-(1,6),6-(1,7)]
   419        5.79006        5.79006        5.79006    6[1-(0),6-(6,6),7-(6,28)]
   420       4.492508       4.492508       4.492508    6[1-(0),6-(1,6),6-(6,6)]
   421       3.928518       3.928518       3.928518    6[1-(0),6-(1,6),7-(6,28)]
   422       6.518763       6.518763       6.518763    6[1-(0),1-(0),1-(0),6-(6,6)]
   423       9.350016       9.350016       9.350016    6[1-(0),1-(0),1-(0),6-(1,6,8)]
   424      -8.301748      -8.301748      -8.301748    6[6-(6,6),8-(0),8-(28)]
   425      -6.601526      -6.601526      -6.601526    6[1-(0),6-(6,6),6-(6,6)]
   426      -7.867725      -7.867725      -7.867725    6[6-(1,6),6-(1,6),6-(8,8)]
   427     -10.696377     -10.696377     -10.696377    6[1-(0),6-(1,1,1),6-(1,6,8),8-(1,28)]
   428      11.464257      11.464257      11.464257    6[6-(1,1,1),6-(1,6),6-(1,7)]
   429      11.554248      11.554248      11.554248    6[1-(0),6-(1,6),6-(1,7)]
   430      12.355397      12.355397      12.355397    6[1-(0),6-(6,6),7-(6,28)]
   431      11.065957      11.065957      11.065957    6[1-(0),6-(1,6),6-(6,6)]
   432      12.410951      12.410951      12.410951    6[1-(0),6-(1,6),7-(6,28)]
   433      10.962971      10.962971      10.962971    6[1-(0),1-(0),1-(0),6-(6,6)]
   434     -11.705104     -11.705104     -11.705104    6[1-(0),1-(0),1-(0),6-(1,6,8)]
   435      11.446036      11.446036      11.446036    6[6-(6,6),8-(0),8-(28)]
   436       9.165584       9.165584       9.165584    6[1-(0),6-(6,6),6-(6,6)]
   437      10.039657      10.039657      10.039657    6[6-(1,6),6-(1,6),6-(8,8)]
   438       5.742277       5.742277       5.742277    6[1-(0),6-(1,1,1),6-(1,6,8),8-(1,28)]
   439      12.817008      12.817008      12.817008    6[6-(1,1,1),6-(1,6),6-(1,7)]
   440      14.734753      14.734753      14.734753    6[1-(0),6-(1,6),6-(1,7)]
   441      13.010956      13.010956      13.010956    6[1-(0),6-(6,6),7-(6,28)]
   442      13.712369      13.712369      13.712369    6[1-(0),6-(1,6),6-(6,6)]
   443      14.917655      14.917655      14.917655    6[1-(0),6-(1,6),7-(6,28)]
   444      11.654926      11.654926      11.654926    6[1-(0),1-(0),1-(0),6-(6,6)]
   445       6.198715       6.198715       6.198715    6[1-(0),1-(0),1-(0),6-(1,6,8)]
   446      -1.178183      -1.178183      -1.178183    6[6-(6,6),8-(0),8-(28)]
   447      -0.633871      -0.633871      -0.633871    6[1-(0),6-(6,6),6-(6,6)]
   448      -0.234428      -0.234428      -0.234428    6[6-(1,6),6-(1,6),6-(8,8)]
   449       4.956037       4.956037       4.956037    6[1-(0),6-(1,1,1),6-(1,6,8),8-(1,28)]
   450      10.749529      10.749529      10.749529    6[6-(1,1,1),6-(1,6),6-(1,7)]
   451      10.644594      10.644594      10.644594    6[1-(0),6-(1,6),6-(1,7)]
   452       9.453276       9.453276       9.453276    6[1-(0),6-(6,6),7-(6,28)]
   453      11.338854      11.338854      11.338854    6[1-(0),6-(1,6),6-(6,6)]
   454       1.230786       1.230786       1.230786    6[1-(0),6-(1,6),7-(6,28)]
   455      11.473027      11.473027      11.473027    6[1-(0),1-(0),1-(0),6-(6,6)]
   456       4.278684       4.278684       4.278684    6[1-(0),1-(0),1-(0),6-(1,6,8)]
   457       4.240992       4.240992       4.240992    6[6-(6,6),8-(0),8-(28)]
   458        2.54077        2.54077        2.54077    6[1-(0),6-(6,6),6-(6,6)]
   459       3.806969       3.806969       3.806969    6[6-(1,6),6-(1,6),6-(8,8)]
   460       6.635621       6.635621       6.635621    6[1-(0),6-(1,1,1),6-(1,6,8),8-(1,28)]
   461       8.840587       8.840587       8.840587    6[6-(1,1,1),6-(1,6),6-(1,7)]
   462       8.750596       8.750596       8.750596    6[1-(0),6-(1,6),6-(1,7)]
   463       7.949447       7.949447       7.949447    6[1-(0),6-(6,6),7-(6,28)]
   464       9.238887       9.238887       9.238887    6[1-(0),6-(1,6),6-(6,6)]
   465       7.893893       7.893893       7.893893    6[1-(0),6-(1,6),7-(6,28)]
   466       9.341873       9.341873       9.341873    6[1-(0),1-(0),1-(0),6-(6,6)]
   467       7.644348       7.644348       7.644348    6[1-(0),1-(0),1-(0),6-(1,6,8)]
   468      14.148638      14.148638      14.148638    6[6-(6,6),8-(0),8-(28)]
   469       5.990943       5.990943       5.990943    6[1-(0),6-(6,6),6-(6,6)]
   470      14.120038      14.120038      14.120038    6[6-(1,6),6-(1,6),6-(8,8)]
   471      12.184471      12.184471      12.184471    6[1-(0),6-(1,1,1),6-(1,6,8),8-(1,28)]
   472       14.72595       14.72595       14.72595    6[6-(1,1,1),6-(1,6),6-(1,7)]
   473      16.628752      16.628752      16.628752    6[1-(0),6-(1,6),6-(1,7)]
   474      14.514784      14.514784      14.514784    6[1-(0),6-(6,6),7-(6,28)]
   475      15.812336      15.812336      15.812336    6[1-(0),6-(1,6),6-(6,6)]
   476      16.376326      16.376326      16.376326    6[1-(0),6-(1,6),7-(6,28)]
   477      13.786081      13.786081      13.786081    6[1-(0),1-(0),1-(0),6-(6,6)]
   478      10.954828      10.954828      10.954828    6[1-(0),1-(0),1-(0),6-(1,6,8)]
   479      -2.882573      -2.882573      -2.882573    6[6-(6,6),8-(0),8-(28)]
   480      -3.426885      -3.426885      -3.426885    6[1-(0),6-(6,6),6-(6,6)]
   481      -3.826328      -3.826328      -3.826328    6[6-(1,6),6-(1,6),6-(8,8)]
   482      -9.016793      -9.016793      -9.016793    6[1-(0),6-(1,1,1),6-(1,6,8),8-(1,28)]
   483       9.555315       9.555315       9.555315    6[6-(1,1,1),6-(1,6),6-(1,7)]
   484        9.66025        9.66025        9.66025    6[1-(0),6-(1,6),6-(1,7)]
   485      10.851568      10.851568      10.851568    6[1-(0),6-(6,6),7-(6,28)]
   486        8.96599        8.96599        8.96599    6[1-(0),6-(1,6),6-(6,6)]
   487      19.074058      19.074058      19.074058    6[1-(0),6-(1,6),7-(6,28)]
   488       8.831817       8.831817       8.831817    6[1-(0),1-(0),1-(0),6-(6,6)]
   489       -8.33944       -8.33944       -8.33944    6[1-(0),1-(0),1-(0),6-(1,6,8)]
   490       8.858808       8.858808       8.858808    6[6-(6,6),8-(0),8-(28)]
   491       11.13926       11.13926       11.13926    6[1-(0),6-(6,6),6-(6,6)]
   492      10.265187      10.265187      10.265187    6[6-(1,6),6-(1,6),6-(8,8)]
   493      14.562567      14.562567      14.562567    6[1-(0),6-(1,1,1),6-(1,6,8),8-(1,28)]
   494       7.487836       7.487836       7.487836    6[6-(1,1,1),6-(1,6),6-(1,7)]
   495       5.570091       5.570091       5.570091    6[1-(0),6-(1,6),6-(1,7)]
   496       7.293888       7.293888       7.293888    6[1-(0),6-(6,6),7-(6,28)]
   497       6.592475       6.592475       6.592475    6[1-(0),6-(1,6),6-(6,6)]
   498       5.387189       5.387189       5.387189    6[1-(0),6-(1,6),7-(6,28)]
   499       8.649918       8.649918       8.649918    6[1-(0),1-(0),1-(0),6-(6,6)]
   500      14.106129      14.106129      14.106129    6[1-(0),1-(0),1-(0),6-(1,6,8)]
   501       0.736912       0.736912       0.736912    6[6-(6,6),8-(0),8-(28)]
   502       3.017377       3.017377       3.017377    6[1-(0),6-(6,6),6-(6,6)]
   503       2.143294       2.143294       2.143294    6[6-(1,6),6-(1,6),6-(8,8)]
   504      -1.681143      -1.681143      -1.681143    6[1-(0),6-(1,1,1),6-(1,6,8),8-(1,28)]
   505      -0.634093      -0.634093      -0.634093    6[6-(1,1,1),6-(1,6),6-(1,7)]
   506      -2.551822      -2.551822      -2.551822    6[1-(0),6-(1,6),6-(1,7)]
   507      -0.828035      -0.828035      -0.828035    6[1-(0),6-(6,6),7-(6,28)]
   508      -1.529448      -1.529448      -1.529448    6[1-(0),6-(1,6),6-(6,6)]
   509      -2.734719      -2.734719      -2.734719    6[1-(0),6-(1,6),7-(6,28)]
   510       0.527976       0.527976       0.527976    6[1-(0),1-(0),1-(0),6-(6,6)]
   511      -2.137599      -2.137599      -2.137599    6[1-(0),1-(0),1-(0),6-(1,6,8)]
   512      13.361234      13.361234      13.361234    6[6-(6,6),8-(0),8-(28)]
   513      12.816908      12.816908      12.816908    6[1-(0),6-(6,6),6-(6,6)]
   514      12.417476      12.417476      12.417476    6[6-(1,6),6-(1,6),6-(8,8)]
   515      -0.894994      -0.894994      -0.894994    6[1-(0),6-(1,1,1),6-(1,6,8),8-(1,28)]
   516      17.677111      17.677111      17.677111    6[6-(1,1,1),6-(1,6),6-(1,7)]
   517       17.78203       17.78203       17.78203    6[1-(0),6-(1,6),6-(1,7)]
   518      18.973359      18.973359      18.973359    6[1-(0),6-(6,6),7-(6,28)]
   519      17.087781      17.087781      17.087781    6[1-(0),6-(1,6),6-(6,6)]
   520      10.952277      10.952277      10.952277    6[1-(0),6-(1,6),7-(6,28)]
   521      16.953625      16.953625      16.953625    6[1-(0),1-(0),1-(0),6-(6,6)]
   522      -0.217622      -0.217622      -0.217622    6[1-(0),1-(0),1-(0),6-(1,6,8)]
   523      -2.094954      -2.094954      -2.094954    6[6-(6,6),8-(0),8-(28)]
   524      -2.130849      -2.130849      -2.130849    6[1-(0),6-(6,6),6-(6,6)]
   525      -2.123536      -2.123536      -2.123536    6[6-(1,6),6-(1,6),6-(8,8)]
   526      -4.059158      -4.059158      -4.059158    6[1-(0),6-(1,1,1),6-(1,6,8),8-(1,28)]
   527       6.604155       6.604155       6.604155    6[6-(1,1,1),6-(1,6),6-(1,7)]
   528        8.50694        8.50694        8.50694    6[1-(0),6-(1,6),6-(1,7)]
   529       6.392977       6.392977       6.392977    6[1-(0),6-(6,6),7-(6,28)]
   530       7.690538       7.690538       7.690538    6[1-(0),6-(1,6),6-(6,6)]
   531       8.254503       8.254503       8.254503    6[1-(0),6-(1,6),7-(6,28)]
   532       5.664302       5.664302       5.664302    6[1-(0),1-(0),1-(0),6-(6,6)]
   533       -5.28881       -5.28881       -5.28881    6[1-(0),1-(0),1-(0),6-(1,6,8)]
   534      -3.880882      -3.880882      -3.880882    6[6-(6,6),8-(0),8-(28)]
   535      18.784473      18.784473      18.784473    6[1-(0),6-(6,6),6-(6,6)]
   536      -4.314925      -4.314925      -4.314925    6[6-(1,6),6-(1,6),6-(8,8)]
   537      -1.486217      -1.486217      -1.486217    6[1-(0),6-(1,1,1),6-(1,6,8),8-(1,28)]
   538       0.718692       0.718692       0.718692    6[6-(1,1,1),6-(1,6),6-(1,7)]
   539       0.628718       0.628718       0.628718    6[1-(0),6-(1,6),6-(1,7)]
   540      -0.172435      -0.172435      -0.172435    6[1-(0),6-(6,6),7-(6,28)]
   541       1.116995       1.116995       1.116995    6[1-(0),6-(1,6),6-(6,6)]
   542      -0.227973      -0.227973      -0.227973    6[1-(0),6-(1,6),7-(6,28)]
   543       1.219963       1.219963       1.219963    6[1-(0),1-(0),1-(0),6-(6,6)]
   544       -0.47748       -0.47748       -0.47748    6[1-(0),1-(0),1-(0),6-(1,6,8)]
   545       5.239366       5.239366       5.239366    6[6-(6,6),8-(0),8-(28)]
   546       4.695022       4.695022       4.695022    6[1-(0),6-(6,6),6-(6,6)]
   547       4.295597       4.295597       4.295597    6[6-(1,6),6-(1,6),6-(8,8)]
   548       7.226964       7.226964       7.226964    6[1-(0),6-(1,1,1),6-(1,6,8),8-(1,28)]
   549       1.433481       1.433481       1.433481    6[6-(1,1,1),6-(1,6),6-(1,7)]
   550       1.538431       1.538431       1.538431    6[1-(0),6-(1,6),6-(1,7)]
   551       2.729729       2.729729       2.729729    6[1-(0),6-(6,6),7-(6,28)]
   552       0.844168       0.844168       0.844168    6[1-(0),6-(1,6),6-(6,6)]
   553       2.830456       2.830456       2.830456    6[1-(0),6-(1,6),7-(6,28)]
   554       0.709978       0.709978       0.709978    6[1-(0),1-(0),1-(0),6-(6,6)]
   555        7.90433        7.90433        7.90433    6[1-(0),1-(0),1-(0),6-(1,6,8)]
   556      16.980593      16.980593      16.980593    6[6-(6,6),8-(0),8-(28)]
   557      19.261049      19.261049      19.261049    6[1-(0),6-(6,6),6-(6,6)]
   558      18.386979      18.386979      18.386979    6[6-(1,6),6-(1,6),6-(8,8)]
   559       6.440763       6.440763       6.440763    6[1-(0),6-(1,1,1),6-(1,6,8),8-(1,28)]
   560      15.609657      15.609657      15.609657    6[6-(1,1,1),6-(1,6),6-(1,7)]
   561      13.691926      13.691926      13.691926    6[1-(0),6-(1,6),6-(1,7)]
   562      15.415696      15.415696      15.415696    6[1-(0),6-(6,6),7-(6,28)]
   563      14.714309      14.714309      14.714309    6[1-(0),6-(1,6),6-(6,6)]
   564      13.509011      13.509011      13.509011    6[1-(0),6-(1,6),7-(6,28)]
   565      16.771736      16.771736      16.771736    6[1-(0),1-(0),1-(0),6-(6,6)]
   566        5.98431        5.98431        5.98431    6[1-(0),1-(0),1-(0),6-(1,6,8)]
   567      12.362897      12.362897      12.362897    6[6-(6,6),8-(0),8-(28)]
   568       10.66267       10.66267       10.66267    6[1-(0),6-(6,6),6-(6,6)]
   569      11.928866      11.928866      11.928866    6[6-(1,6),6-(1,6),6-(8,8)]
   570      -9.608042      -9.608042      -9.608042    6[1-(0),6-(1,1,1),6-(1,6,8),8-(1,28)]
   571      -7.403145      -7.403145      -7.403145    6[6-(1,1,1),6-(1,6),6-(1,7)]
   572       -7.49315       -7.49315       -7.49315    6[1-(0),6-(1,6),6-(1,7)]
   573      -8.294272      -8.294272      -8.294272    6[1-(0),6-(6,6),7-(6,28)]
   574      -7.004858      -7.004858      -7.004858    6[1-(0),6-(1,6),6-(6,6)]
   575       16.01576       16.01576       16.01576    6[1-(0),6-(1,6),7-(6,28)]
   576      -6.901857      -6.901857      -6.901857    6[1-(0),1-(0),1-(0),6-(6,6)]
   577      -8.599299      -8.599299      -8.599299    6[1-(0),1-(0),1-(0),6-(1,6,8)]
   578       6.026832       6.026832       6.026832    6[6-(6,6),8-(0),8-(28)]
   579      14.112725      14.112725      14.112725    6[1-(0),6-(6,6),6-(6,6)]
   580       5.998246       5.998246       5.998246    6[6-(1,6),6-(1,6),6-(8,8)]
   581       4.062625       4.062625       4.062625    6[1-(0),6-(1,1,1),6-(1,6,8),8-(1,28)]
   582      -1.517683      -1.517683      -1.517683    6[6-(1,1,1),6-(1,6),6-(1,7)]
   583       0.385103       0.385103       0.385103    6[1-(0),6-(1,6),6-(1,7)]
   584      -1.728844      -1.728844      -1.728844    6[1-(0),6-(6,6),7-(6,28)]
   585      -0.431309      -0.431309      -0.431309    6[1-(0),6-(1,6),6-(6,6)]
   586       0.132683       0.132683       0.132683    6[1-(0),6-(1,6),7-(6,28)]
   587      -2.457547      -2.457547      -2.457547    6[1-(0),1-(0),1-(0),6-(6,6)]
   588        2.83297        2.83297        2.83297    6[1-(0),1-(0),1-(0),6-(1,6,8)]
   589      13.126653      13.126653      13.126653    7[6-(1,6),6-(1,6),28-(7,8,8,8,8)]
   590      -3.408816      -3.408816      -3.408816    7[6-(1,6),6-(1,6),28-(7,8,8,8,8)]
   591      -2.216195      -2.216195      -2.216195    7[6-(1,6),6-(1,6),28-(7,8,8,8,8)]
   592       0.620667       0.620667       0.620667    7[6-(1,6),6-(1,6),28-(7,8,8,8,8)]
   593      -3.117136      -3.117136      -3.117136    7[6-(1,6),6-(1,6),28-(7,8,8,8,8)]
   594       4.713036       4.713036       4.713036    7[6-(1,6),6-(1,6),28-(7,8,8,8,8)]
   595       5.905683       5.905683       5.905683    7[6-(1,6),6-(1,6),28-(7,8,8,8,8)]
   596      16.864283      16.864283      16.864283    7[6-(1,6),6-(1,6),28-(7,8,8,8,8)]
   597       5.004832       5.004832       5.004832    7[6-(1,6),6-(1,6),28-(7,8,8,8,8)]
   598      12.834916      12.834916      12.834916    7[6-(1,6),6-(1,6),28-(7,8,8,8,8)]
   599      14.027492      14.027492      14.027492    7[6-(1,6),6-(1,6),28-(7,8,8,8,8)]
   600       8.742448       8.742448       8.742448    7[6-(1,6),6-(1,6),28-(7,8,8,8,8)]
   601       7.469928       7.469928       7.469928    7[6-(1,6),6-(1,6),28-(7,8,8,8,8)]
   602      15.300012      15.300012      15.300012    7[6-(1,6),6-(1,6),28-(7,8,8,8,8)]
   603      11.562396      11.562396      11.562396    7[6-(1,6),6-(1,6),28-(7,8,8,8,8)]
   604       6.277352       6.277352       6.277352    7[6-(1,6),6-(1,6),28-(7,8,8,8,8)]
   605      -1.844561      -1.844561      -1.844561    7[6-(1,6),6-(1,6),28-(7,8,8,8,8)]
   606      19.684177      19.684177      19.684177    7[6-(1,6),6-(1,6),28-(7,8,8,8,8)]
   607       7.178191       7.178191       7.178191    7[6-(1,6),6-(1,6),28-(7,8,8,8,8)]
   608       -0.65194       -0.65194       -0.65194    7[6-(1,6),6-(1,6),28-(7,8,8,8,8)]
   609       3.440561       3.440561       3.440561    7[6-(1,6),6-(1,6),28-(7,8,8,8,8)]
   610      14.399161      14.399161      14.399161    7[6-(1,6),6-(1,6),28-(7,8,8,8,8)]
   611      -8.773792      -8.773792      -8.773792    7[6-(1,6),6-(1,6),28-(7,8,8,8,8)]
   612       -0.94362       -0.94362       -0.94362    7[6-(1,6),6-(1,6),28-(7,8,8,8,8)]
   613      14.110219      14.110219      14.110219    8[6-(6,8),28-(7,7,8,8,8)]
   614      -8.912992      -8.912992      -8.912992    8[1-(0),6-(1,6,6),28-(7,7,8,8,8)]
   615      -1.840066      -1.840066      -1.840066    8[6-(6,8)]
   616      -1.281365      -1.281365      -1.281365    8[6-(6,8),28-(7,7,8,8,8)]
   617      -3.295923      -3.295923      -3.295923    8[1-(0),6-(1,6,6),28-(7,7,8,8,8)]
   618       0.569932       0.569932       0.569932    8[6-(6,8)]
   619      -4.047363      -4.047363      -4.047363    8[6-(6,8),28-(7,7,8,8,8)]
   620      -2.096479      -2.096479      -2.096479    8[1-(0),6-(1,6,6),28-(7,7,8,8,8)]
   621      -4.495217      -4.495217      -4.495217    8[6-(6,8)]
   622       7.462597       7.462597       7.462597    8[6-(6,8),28-(7,7,8,8,8)]
   623      -1.937895      -1.937895      -1.937895    8[1-(0),6-(1,6,6),28-(7,7,8,8,8)]
   624       5.765617       5.765617       5.765617    8[6-(6,8)]
   625      22.232002      22.232002      22.232002    8[6-(6,8),28-(7,7,8,8,8)]
   626      -0.791203      -0.791203      -0.791203    8[1-(0),6-(1,6,6),28-(7,7,8,8,8)]
   627      14.403732      14.403732      14.403732    8[6-(6,8)]
   628       6.840464       6.840464       6.840464    8[6-(6,8),28-(7,7,8,8,8)]
   629       4.825911       4.825911       4.825911    8[1-(0),6-(1,6,6),28-(7,7,8,8,8)]
   630       8.691755       8.691755       8.691755    8[6-(6,8)]
   631       4.074543       4.074543       4.074543    8[6-(6,8),28-(7,7,8,8,8)]
   632      14.147198      14.147198      14.147198    8[1-(0),6-(1,6,6),28-(7,7,8,8,8)]
   633      11.748496      11.748496      11.748496    8[6-(6,8)]
   634      15.584457      15.584457      15.584457    8[6-(6,8),28-(7,7,8,8,8)]
   635      14.305738      14.305738      14.305738    8[1-(0),6-(1,6,6),28-(7,7,8,8,8)]
   636      13.887483      13.887483      13.887483    8[6-(6,8)]
   637       5.988402       5.988402       5.988402    8[6-(6,8),28-(7,7,8,8,8)]
   638       7.330765       7.330765       7.330765    8[1-(0),6-(1,6,6),28-(7,7,8,8,8)]
   639       6.281929       6.281929       6.281929    8[6-(6,8)]
   640      14.962363      14.962363      14.962363    8[6-(6,8),28-(7,7,8,8,8)]
   641      12.947831      12.947831      12.947831    8[1-(0),6-(1,6,6),28-(7,7,8,8,8)]
   642       -7.55193       -7.55193       -7.55193    8[6-(6,8)]
   643      12.196333      12.196333      12.196333    8[6-(6,8),28-(7,7,8,8,8)]
   644       6.025411       6.025411       6.025411    8[1-(0),6-(1,6,6),28-(7,7,8,8,8)]
   645       3.626714       3.626714       3.626714    8[6-(6,8)]
   646      -0.659188      -0.659188      -0.659188    8[6-(6,8),28-(7,7,8,8,8)]
   647       6.183903       6.183903       6.183903    8[1-(0),6-(1,6,6),28-(7,7,8,8,8)]
   648      -2.356181      -2.356181      -2.356181    8[6-(6,8)]
   649       5.342481       5.342481       5.342481    8[6-(6,8),28-(7,7,8,8,8)]
   650       7.357013       7.357013       7.357013    8[1-(0),6-(1,6,6),28-(7,7,8,8,8)]
   651       3.491174       3.491174       3.491174    8[6-(6,8)]
   652      14.316442      14.316442      14.316442    8[6-(6,8),28-(7,7,8,8,8)]
   653      12.974079      12.974079      12.974079    8[1-(0),6-(1,6,6),28-(7,7,8,8,8)]
   654      14.022915      14.022915      14.022915    8[6-(6,8)]
   655      20.964032      20.964032      20.964032    8[6-(6,8),28-(7,7,8,8,8)]
   656      14.120941      14.120941      14.120941    8[1-(0),6-(1,6,6),28-(7,7,8,8,8)]
   657      -1.704575      -1.704575      -1.704575    8[6-(6,8)]
   658       8.108511       8.108511       8.108511    8[6-(6,8),28-(7,7,8,8,8)]
   659      14.279433      14.279433      14.279433    8[1-(0),6-(1,6,6),28-(7,7,8,8,8)]
   660       16.67813       16.67813       16.67813    8[6-(6,8)]
   661      -0.013393      -0.013393      -0.013393    8[6-(6,8),28-(7,7,8,8,8)]
   662      -1.964277      -1.964277      -1.964277    8[1-(0),6-(1,6,6),28-(7,7,8,8,8)]
   663       0.434461       0.434461       0.434461    8[6-(6,8)]
   664      12.842247      12.842247      12.842247    8[6-(6,8),28-(7,7,8,8,8)]
   665      -2.122861      -2.122861      -2.122861    8[1-(0),6-(1,6,6),28-(7,7,8,8,8)]
   666      -9.826373      -9.826373      -9.826373    8[6-(6,8)]
   667       6.194625       6.194625       6.194625    8[6-(6,8),28-(7,7,8,8,8)]
   668       4.852236       4.852236       4.852236    8[1-(0),6-(1,6,6),28-(7,7,8,8,8)]
   669       -2.22069       -2.22069       -2.22069    8[6-(6,8)]
   670      -2.779391      -2.779391      -2.779391    8[6-(6,8),28-(7,7,8,8,8)]
   671      -0.764833      -0.764833      -0.764833    8[1-(0),6-(1,6,6),28-(7,7,8,8,8)]
   672      -4.630688      -4.630688      -4.630688    8[6-(6,8)]
   673       4.720387       4.720387       4.720387    8[6-(6,8),28-(7,7,8,8,8)]
   674       5.999106       5.999106       5.999106    8[1-(0),6-(1,6,6),28-(7,7,8,8,8)]
   675       6.417361       6.417361       6.417361    8[6-(6,8)]
   676      16.230301      16.230301      16.230301    8[6-(6,8),28-(7,7,8,8,8)]
   677       6.157646       6.157646       6.157646    8[1-(0),6-(1,6,6),28-(7,7,8,8,8)]
   678       8.556348       8.556348       8.556348    8[6-(6,8)]
   679       13.46438       13.46438       13.46438    8[6-(6,8),28-(7,7,8,8,8)]
   680      -8.886667      -8.886667      -8.886667    8[1-(0),6-(1,6,6),28-(7,7,8,8,8)]
   681      11.613089      11.613089      11.613089    8[6-(6,8)]
   682      -1.927158      -1.927158      -1.927158    8[6-(6,8),28-(7,7,8,8,8)]
   683      -3.269553      -3.269553      -3.269553    8[1-(0),6-(1,6,6),28-(7,7,8,8,8)]
   684       5.901112       5.901112       5.901112    8[6-(6,8)]
