# Supplementary material for: A collection of forcefield precursors for metal–organic frameworks
Source: RSC Adv. 2019 Nov 13;9(63):36492–507. doi: 10.1039/c9ra07327b (PMC9075174; doi:10.1039/c9ra07327b)
Supplement: RA-009-C9RA07327B-s194 [file RA-009-C9RA07327B-s194.txt]

BEXPAX_clean

8.524000    0.000000    0.000000
0.000000    17.213900    0.000000
0.000000    -8.606950    14.907675

     1       5.682695       5.682695       5.682695    28[8-(6),8-(6),8-(6),8-(6)]
     2       2.841305       2.841305       2.841305    28[8-(6),8-(6),8-(6),8-(6)]
     3            0.0            0.0            0.0    28[8-(6),8-(6),8-(6),8-(6)]
     4       2.874293       2.874293       2.874293    1[6-(6,6)]
     5       4.666038       4.666038       4.666038    1[6-(6,6)]
     6       4.000313       4.000313       4.000313    1[6-(6,6)]
     7       0.032988       0.032988       0.032988    1[6-(6,6)]
     8       1.824733       1.824733       1.824733    1[6-(6,6)]
     9       1.159008       1.159008       1.159008    1[6-(6,6)]
    10       5.715598       5.715598       5.715598    1[6-(6,6)]
    11       7.507343       7.507343       7.507343    1[6-(6,6)]
    12       6.841618       6.841618       6.841618    1[6-(6,6)]
    13       5.649707       5.649707       5.649707    1[6-(6,6)]
    14       3.857962       3.857962       3.857962    1[6-(6,6)]
    15       4.523687       4.523687       4.523687    1[6-(6,6)]
    16      -0.032988      -0.032988      -0.032988    1[6-(6,6)]
    17       6.699267       6.699267       6.699267    1[6-(6,6)]
    18       7.364992       7.364992       7.364992    1[6-(6,6)]
    19       2.808402       2.808402       2.808402    1[6-(6,6)]
    20       1.016657       1.016657       1.016657    1[6-(6,6)]
    21       1.682382       1.682382       1.682382    1[6-(6,6)]
    22       3.848586       3.848586       3.848586    6[6-(1,6),6-(1,6),6-(8,8)]
    23       3.101031       3.101031       3.101031    6[1-(0),6-(6,6),6-(6,8)]
    24       3.054149       3.054149       3.054149    6[6-(1,6),6-(6,6),6-(6,8)]
    25        4.18017        4.18017        4.18017    6[1-(0),6-(1,6),6-(6,6)]
    26       2.696994       2.696994       2.696994    6[6-(1,6),6-(6,6),8-(28)]
    27       3.780394       3.780394       3.780394    6[1-(0),6-(1,6),6-(6,6)]
    28       4.281605       4.281605       4.281605    6[6-(6,6),8-(0),8-(28)]
    29       1.007281       1.007281       1.007281    6[6-(1,6),6-(1,6),6-(8,8)]
    30       0.259726       0.259726       0.259726    6[1-(0),6-(6,6),6-(6,8)]
    31       0.212844       0.212844       0.212844    6[6-(1,6),6-(6,6),6-(6,8)]
    32       1.338865       1.338865       1.338865    6[1-(0),6-(1,6),6-(6,6)]
    33       8.379689       8.379689       8.379689    6[6-(1,6),6-(6,6),8-(28)]
    34       0.939089       0.939089       0.939089    6[1-(0),6-(1,6),6-(6,6)]
    35         1.4403         1.4403         1.4403    6[6-(6,6),8-(0),8-(28)]
    36       6.689891       6.689891       6.689891    6[6-(1,6),6-(1,6),6-(8,8)]
    37       5.942336       5.942336       5.942336    6[1-(0),6-(6,6),6-(6,8)]
    38       5.895454       5.895454       5.895454    6[6-(1,6),6-(6,6),6-(6,8)]
    39       7.021475       7.021475       7.021475    6[1-(0),6-(1,6),6-(6,6)]
    40       5.538299       5.538299       5.538299    6[6-(1,6),6-(6,6),8-(28)]
    41       6.621699       6.621699       6.621699    6[1-(0),6-(1,6),6-(6,6)]
    42        7.12291        7.12291        7.12291    6[6-(6,6),8-(0),8-(28)]
    43       4.675414       4.675414       4.675414    6[6-(1,6),6-(1,6),6-(8,8)]
    44       5.422969       5.422969       5.422969    6[1-(0),6-(6,6),6-(6,8)]
    45       5.469851       5.469851       5.469851    6[6-(1,6),6-(6,6),6-(6,8)]
    46        4.34383        4.34383        4.34383    6[1-(0),6-(1,6),6-(6,6)]
    47       5.827006       5.827006       5.827006    6[6-(1,6),6-(6,6),8-(28)]
    48       4.743606       4.743606       4.743606    6[1-(0),6-(1,6),6-(6,6)]
    49       4.242395       4.242395       4.242395    6[6-(6,6),8-(0),8-(28)]
    50       7.516719       7.516719       7.516719    6[6-(1,6),6-(1,6),6-(8,8)]
    51       8.264274       8.264274       8.264274    6[1-(0),6-(6,6),6-(6,8)]
    52       8.311156       8.311156       8.311156    6[6-(1,6),6-(6,6),6-(6,8)]
    53       7.185135       7.185135       7.185135    6[1-(0),6-(1,6),6-(6,6)]
    54       0.144311       0.144311       0.144311    6[6-(1,6),6-(6,6),8-(28)]
    55       7.584911       7.584911       7.584911    6[1-(0),6-(1,6),6-(6,6)]
    56         7.0837         7.0837         7.0837    6[6-(6,6),8-(0),8-(28)]
    57       1.834109       1.834109       1.834109    6[6-(1,6),6-(1,6),6-(8,8)]
    58       2.581664       2.581664       2.581664    6[1-(0),6-(6,6),6-(6,8)]
    59       2.628546       2.628546       2.628546    6[6-(1,6),6-(6,6),6-(6,8)]
    60       1.502525       1.502525       1.502525    6[1-(0),6-(1,6),6-(6,6)]
    61       2.985701       2.985701       2.985701    6[6-(1,6),6-(6,6),8-(28)]
    62       1.902301       1.902301       1.902301    6[1-(0),6-(1,6),6-(6,6)]
    63        1.40109        1.40109        1.40109    6[6-(6,6),8-(0),8-(28)]
    64       4.012247       4.012247       4.012247    8[6-(6,8)]
    65       1.952848       1.952848       1.952848    8[6-(6,6),28-(8,8,8)]
    66       4.888514       4.888514       4.888514    8[6-(6,8),28-(8,8,8)]
    67       1.170942       1.170942       1.170942    8[6-(6,8)]
    68       7.635543       7.635543       7.635543    8[6-(6,6),28-(8,8,8)]
    69       2.047209       2.047209       2.047209    8[6-(6,8),28-(8,8,8)]
    70       6.853552       6.853552       6.853552    8[6-(6,8)]
    71       4.794153       4.794153       4.794153    8[6-(6,6),28-(8,8,8)]
    72       7.729819       7.729819       7.729819    8[6-(6,8),28-(8,8,8)]
    73       4.511753       4.511753       4.511753    8[6-(6,8)]
    74       6.571152       6.571152       6.571152    8[6-(6,6),28-(8,8,8)]
    75       3.635486       3.635486       3.635486    8[6-(6,8),28-(8,8,8)]
    76       7.353058       7.353058       7.353058    8[6-(6,8)]
    77       0.888457       0.888457       0.888457    8[6-(6,6),28-(8,8,8)]
    78       6.476791       6.476791       6.476791    8[6-(6,8),28-(8,8,8)]
    79       1.670448       1.670448       1.670448    8[6-(6,8)]
    80       3.729847       3.729847       3.729847    8[6-(6,6),28-(8,8,8)]
    81       0.794181       0.794181       0.794181    8[6-(6,8),28-(8,8,8)]
