# Supplementary material for: A collection of forcefield precursors for metal–organic frameworks
Source: RSC Adv. 2019 Nov 13;9(63):36492–507. doi: 10.1039/c9ra07327b (PMC9075174; doi:10.1039/c9ra07327b)
Supplement: RA-009-C9RA07327B-s195 [file RA-009-C9RA07327B-s195.txt]

BEXRUT_clean

12.231500    0.000000    0.000000
-4.763660    11.494817    0.000000
0.000000    0.000000    17.748300

     1        1.59745        1.59745        1.59745    28[8-(6),8-(6)]
     2       -0.24536       -0.24536       -0.24536    28[8-(6),8-(6)]
     3        5.87039        5.87039        5.87039    28[8-(6),8-(6)]
     4         7.7132         7.7132         7.7132    28[8-(6),8-(6)]
     5       -2.38183       -2.38183       -2.38183    28[7-(6,6),7-(6,6),8-(6),8-(6)]
     6        3.73392        3.73392        3.73392    28[7-(6,6),7-(6,6),8-(6),8-(6)]
     7       7.347764       7.347764       7.347764    1[6-(6,6)]
     8       3.781838       3.781838       3.781838    1[6-(6,6)]
     9       4.894175       4.894175       4.894175    1[6-(6,6)]
    10       2.498735       2.498735       2.498735    1[6-(1,6,8)]
    11       2.980056       2.980056       2.980056    1[6-(1,6,8)]
    12       0.811562       0.811562       0.811562    1[6-(6,6)]
    13      -2.558979      -2.558979      -2.558979    1[6-(6,7)]
    14       0.282304       0.282304       0.282304    1[6-(6,7)]
    15       6.235826       6.235826       6.235826    1[6-(6,6)]
    16      -2.429748      -2.429748      -2.429748    1[6-(6,6)]
    17       8.689415       8.689415       8.689415    1[6-(6,6)]
    18      -1.146645      -1.146645      -1.146645    1[6-(1,6,8)]
    19      10.603534      10.603534      10.603534    1[6-(1,6,8)]
    20       0.540528       0.540528       0.540528    1[6-(6,6)]
    21       3.911069       3.911069       3.911069    1[6-(6,7)]
    22       1.069786       1.069786       1.069786    1[6-(6,7)]
    23       0.120076       0.120076       0.120076    1[6-(6,6)]
    24       3.686002       3.686002       3.686002    1[6-(6,6)]
    25       2.573665       2.573665       2.573665    1[6-(6,6)]
    26       4.969105       4.969105       4.969105    1[6-(1,6,8)]
    27       4.487784       4.487784       4.487784    1[6-(1,6,8)]
    28       6.656278       6.656278       6.656278    1[6-(6,6)]
    29      10.026819      10.026819      10.026819    1[6-(6,7)]
    30       7.185536       7.185536       7.185536    1[6-(6,7)]
    31       1.232014       1.232014       1.232014    1[6-(6,6)]
    32       9.897588       9.897588       9.897588    1[6-(6,6)]
    33      -1.221575      -1.221575      -1.221575    1[6-(6,6)]
    34       8.614485       8.614485       8.614485    1[6-(1,6,8)]
    35      -3.135694      -3.135694      -3.135694    1[6-(1,6,8)]
    36       6.927312       6.927312       6.927312    1[6-(6,6)]
    37       3.556771       3.556771       3.556771    1[6-(6,7)]
    38       6.398054       6.398054       6.398054    1[6-(6,7)]
    39       7.247589       7.247589       7.247589    6[6-(6,6),8-(0),8-(28)]
    40       6.272255       6.272255       6.272255    6[6-(1,6),6-(1,6),6-(8,8)]
    41       6.530077       6.530077       6.530077    6[1-(0),6-(6,6),6-(6,6)]
    42       5.615166       5.615166       5.615166    6[6-(1,6),6-(1,6),6-(8,8)]
    43       4.419864       4.419864       4.419864    6[1-(0),6-(6,6),6-(6,6)]
    44       4.165841       4.165841       4.165841    6[6-(1,1,8),6-(1,6),6-(1,6)]
    45       5.083892       5.083892       5.083892    6[1-(0),6-(6,6),6-(6,6)]
    46       5.903088       5.903088       5.903088    6[6-(6,6),8-(0),8-(28)]
    47       2.861047       2.861047       2.861047    6[1-(0),1-(0),6-(6,6),8-(6)]
    48       0.751783       0.751783       0.751783    6[6-(1,6),6-(1,7),8-(6)]
    49        0.28891        0.28891        0.28891    6[1-(0),6-(6,6),6-(6,8)]
    50      -0.977351      -0.977351      -0.977351    6[6-(1,6),6-(1,7),6-(8,8)]
    51      -1.707183      -1.707183      -1.707183    6[1-(0),6-(6,6),7-(6,28)]
    52      -0.049904      -0.049904      -0.049904    6[1-(0),6-(6,8),7-(6,28)]
    53      -1.498342      -1.498342      -1.498342    6[6-(6,6),8-(0),8-(28)]
    54       6.336001       6.336001       6.336001    6[6-(6,6),8-(0),8-(28)]
    55       7.311335       7.311335       7.311335    6[6-(1,6),6-(1,6),6-(8,8)]
    56       7.053513       7.053513       7.053513    6[1-(0),6-(6,6),6-(6,6)]
    57       7.968424       7.968424       7.968424    6[6-(1,6),6-(1,6),6-(8,8)]
    58       9.163726       9.163726       9.163726    6[1-(0),6-(6,6),6-(6,6)]
    59       9.417749       9.417749       9.417749    6[6-(1,1,8),6-(1,6),6-(1,6)]
    60       8.499698       8.499698       8.499698    6[1-(0),6-(6,6),6-(6,6)]
    61       7.680502       7.680502       7.680502    6[6-(6,6),8-(0),8-(28)]
    62      -1.508957      -1.508957      -1.508957    6[1-(0),1-(0),6-(6,6),8-(6)]
    63       0.600307       0.600307       0.600307    6[6-(1,6),6-(1,7),8-(6)]
    64        1.06318        1.06318        1.06318    6[1-(0),6-(6,6),6-(6,8)]
    65       2.329441       2.329441       2.329441    6[6-(1,6),6-(1,7),6-(8,8)]
    66       3.059273       3.059273       3.059273    6[1-(0),6-(6,6),7-(6,28)]
    67       1.401994       1.401994       1.401994    6[1-(0),6-(6,8),7-(6,28)]
    68       2.850432       2.850432       2.850432    6[6-(6,6),8-(0),8-(28)]
    69       0.220251       0.220251       0.220251    6[6-(6,6),8-(0),8-(28)]
    70       1.195585       1.195585       1.195585    6[6-(1,6),6-(1,6),6-(8,8)]
    71       0.937763       0.937763       0.937763    6[1-(0),6-(6,6),6-(6,6)]
    72       1.852674       1.852674       1.852674    6[6-(1,6),6-(1,6),6-(8,8)]
    73       3.047976       3.047976       3.047976    6[1-(0),6-(6,6),6-(6,6)]
    74       3.301999       3.301999       3.301999    6[6-(1,1,8),6-(1,6),6-(1,6)]
    75       2.383948       2.383948       2.383948    6[1-(0),6-(6,6),6-(6,6)]
    76       1.564752       1.564752       1.564752    6[6-(6,6),8-(0),8-(28)]
    77       4.606793       4.606793       4.606793    6[1-(0),1-(0),6-(6,6),8-(6)]
    78       6.716057       6.716057       6.716057    6[6-(1,6),6-(1,7),8-(6)]
    79        7.17893        7.17893        7.17893    6[1-(0),6-(6,6),6-(6,8)]
    80       8.445191       8.445191       8.445191    6[6-(1,6),6-(1,7),6-(8,8)]
    81       9.175023       9.175023       9.175023    6[1-(0),6-(6,6),7-(6,28)]
    82       7.517744       7.517744       7.517744    6[1-(0),6-(6,8),7-(6,28)]
    83       8.966182       8.966182       8.966182    6[6-(6,6),8-(0),8-(28)]
    84       1.131839       1.131839       1.131839    6[6-(6,6),8-(0),8-(28)]
    85       0.156505       0.156505       0.156505    6[6-(1,6),6-(1,6),6-(8,8)]
    86       0.414327       0.414327       0.414327    6[1-(0),6-(6,6),6-(6,6)]
    87      -0.500584      -0.500584      -0.500584    6[6-(1,6),6-(1,6),6-(8,8)]
    88      -1.695886      -1.695886      -1.695886    6[1-(0),6-(6,6),6-(6,6)]
    89      -1.949909      -1.949909      -1.949909    6[6-(1,1,8),6-(1,6),6-(1,6)]
    90      -1.031858      -1.031858      -1.031858    6[1-(0),6-(6,6),6-(6,6)]
    91      -0.212662      -0.212662      -0.212662    6[6-(6,6),8-(0),8-(28)]
    92       8.976797       8.976797       8.976797    6[1-(0),1-(0),6-(6,6),8-(6)]
    93       6.867533       6.867533       6.867533    6[6-(1,6),6-(1,7),8-(6)]
    94        6.40466        6.40466        6.40466    6[1-(0),6-(6,6),6-(6,8)]
    95       5.138399       5.138399       5.138399    6[6-(1,6),6-(1,7),6-(8,8)]
    96       4.408567       4.408567       4.408567    6[1-(0),6-(6,6),7-(6,28)]
    97       6.065846       6.065846       6.065846    6[1-(0),6-(6,8),7-(6,28)]
    98       4.617408       4.617408       4.617408    6[6-(6,6),8-(0),8-(28)]
    99      -1.266867      -1.266867      -1.266867    7[6-(1,6),6-(1,6),28-(7,8,8)]
   100       2.618957       2.618957       2.618957    7[6-(1,6),6-(1,6),28-(7,8,8)]
   101       8.734707       8.734707       8.734707    7[6-(1,6),6-(1,6),28-(7,8,8)]
   102       4.848883       4.848883       4.848883    7[6-(1,6),6-(1,6),28-(7,8,8)]
   103       8.298483       8.298483       8.298483    8[6-(6,8),28-(7,7,8)]
   104       6.949621       6.949621       6.949621    8[6-(6,8)]
   105       5.032057       5.032057       5.032057    8[6-(6,8)]
   106       7.025313       7.025313       7.025313    8[6-(6,8),28-(8)]
   107       1.980654       1.980654       1.980654    8[6-(1,1,6),6-(6,6)]
   108      -2.452286      -2.452286      -2.452286    8[6-(6,8),28-(8)]
   109      -0.922851      -0.922851      -0.922851    8[6-(6,8)]
   110       5.285107       5.285107       5.285107    8[6-(6,8),28-(7,7,8)]
   111       6.633969       6.633969       6.633969    8[6-(6,8)]
   112      -3.679967      -3.679967      -3.679967    8[6-(6,8)]
   113       6.558277       6.558277       6.558277    8[6-(6,8),28-(8)]
   114      -0.628564      -0.628564      -0.628564    8[6-(1,1,6),6-(6,6)]
   115       3.804376       3.804376       3.804376    8[6-(6,8),28-(8)]
   116       2.274941       2.274941       2.274941    8[6-(6,8)]
   117      -0.830643      -0.830643      -0.830643    8[6-(6,8),28-(7,7,8)]
   118       0.518219       0.518219       0.518219    8[6-(6,8)]
   119       2.435783       2.435783       2.435783    8[6-(6,8)]
   120       0.442527       0.442527       0.442527    8[6-(6,8),28-(8)]
   121       5.487186       5.487186       5.487186    8[6-(1,1,6),6-(6,6)]
   122       9.920126       9.920126       9.920126    8[6-(6,8),28-(8)]
   123       8.390691       8.390691       8.390691    8[6-(6,8)]
   124       2.182733       2.182733       2.182733    8[6-(6,8),28-(7,7,8)]
   125       0.833871       0.833871       0.833871    8[6-(6,8)]
   126      -1.083693      -1.083693      -1.083693    8[6-(6,8)]
   127       0.909563       0.909563       0.909563    8[6-(6,8),28-(8)]
   128       8.096404       8.096404       8.096404    8[6-(1,1,6),6-(6,6)]
   129       3.663464       3.663464       3.663464    8[6-(6,8),28-(8)]
   130       5.192899       5.192899       5.192899    8[6-(6,8)]
