# Supplementary material for: A collection of forcefield precursors for metal–organic frameworks
Source: RSC Adv. 2019 Nov 13;9(63):36492–507. doi: 10.1039/c9ra07327b (PMC9075174; doi:10.1039/c9ra07327b)
Supplement: RA-009-C9RA07327B-s196 [file RA-009-C9RA07327B-s196.txt]

BEXSAA_clean

12.552800    0.000000    0.000000
-5.026650    11.622580    0.000000
0.000000    0.000000    18.189000

     1       8.136071       8.136071       8.136071    25[8-(6),8-(6)]
     2       5.666479       5.666479       5.666479    25[8-(6),8-(6)]
     3      -0.609921      -0.609921      -0.609921    25[8-(6),8-(6)]
     4       1.859671       1.859671       1.859671    25[8-(6),8-(6)]
     5       3.763075       3.763075       3.763075    25[7-(6,6),7-(6,6),8-(6),8-(6)]
     6      -2.513325      -2.513325      -2.513325    25[7-(6,6),7-(6,6),8-(6),8-(6)]
     7          1.285          1.285          1.285    1[6-(6,6)]
     8      -1.191611      -1.191611      -1.191611    1[6-(6,6)]
     9      10.236488      10.236488      10.236488    1[6-(6,6)]
    10      -3.161356      -3.161356      -3.161356    1[6-(1,6,8)]
    11       8.912941       8.912941       8.912941    1[6-(1,6,8)]
    12       7.251671       7.251671       7.251671    1[6-(6,6)]
    13       3.843435       3.843435       3.843435    1[6-(6,7)]
    14       6.648769       6.648769       6.648769    1[6-(6,7)]
    15       -0.03525       -0.03525       -0.03525    1[6-(6,6)]
    16       2.441361       2.441361       2.441361    1[6-(6,6)]
    17       3.566062       3.566062       3.566062    1[6-(6,6)]
    18       4.411106       4.411106       4.411106    1[6-(1,6,8)]
    19       4.889609       4.889609       4.889609    1[6-(1,6,8)]
    20       6.550879       6.550879       6.550879    1[6-(6,6)]
    21       9.959115       9.959115       9.959115    1[6-(6,7)]
    22       7.153781       7.153781       7.153781    1[6-(6,7)]
    23        6.24115        6.24115        6.24115    1[6-(6,6)]
    24       8.717761       8.717761       8.717761    1[6-(6,6)]
    25      -2.710338      -2.710338      -2.710338    1[6-(6,6)]
    26      10.687506      10.687506      10.687506    1[6-(1,6,8)]
    27      -1.386791      -1.386791      -1.386791    1[6-(1,6,8)]
    28       0.274479       0.274479       0.274479    1[6-(6,6)]
    29       3.682715       3.682715       3.682715    1[6-(6,7)]
    30       0.877381       0.877381       0.877381    1[6-(6,7)]
    31         7.5614         7.5614         7.5614    1[6-(6,6)]
    32       5.084789       5.084789       5.084789    1[6-(6,6)]
    33       3.960088       3.960088       3.960088    1[6-(6,6)]
    34       3.115044       3.115044       3.115044    1[6-(1,6,8)]
    35       2.636541       2.636541       2.636541    1[6-(1,6,8)]
    36       0.975271       0.975271       0.975271    1[6-(6,6)]
    37      -2.432965      -2.432965      -2.432965    1[6-(6,7)]
    38       0.372369       0.372369       0.372369    1[6-(6,7)]
    39      -0.137891      -0.137891      -0.137891    6[6-(6,6),8-(0),8-(25)]
    40      -0.470629      -0.470629      -0.470629    6[6-(1,6),6-(1,6),6-(8,8)]
    41       0.458557       0.458557       0.458557    6[1-(0),6-(6,6),6-(6,6)]
    42       0.194159       0.194159       0.194159    6[6-(1,6),6-(1,6),6-(8,8)]
    43       1.191644       1.191644       1.191644    6[6-(6,6),8-(0),8-(25)]
    44      -1.014244      -1.014244      -1.014244    6[1-(0),6-(6,6),6-(6,6)]
    45      -1.962262      -1.962262      -1.962262    6[6-(1,1,8),6-(1,6),6-(1,6)]
    46      -1.679282      -1.679282      -1.679282    6[1-(0),6-(6,6),6-(6,6)]
    47        9.27692        9.27692        9.27692    6[1-(0),1-(0),6-(6,6),8-(6)]
    48       7.175581       7.175581       7.175581    6[6-(1,6),6-(1,7),8-(6)]
    49       6.718876       6.718876       6.718876    6[1-(0),6-(6,6),6-(6,8)]
    50       5.463602       5.463602       5.463602    6[6-(1,6),6-(1,7),6-(8,8)]
    51       4.961146       4.961146       4.961146    6[6-(6,6),8-(0),8-(25)]
    52       4.699702       4.699702       4.699702    6[1-(0),6-(6,6),7-(6,25)]
    53       6.340605       6.340605       6.340605    6[1-(0),6-(6,8),7-(6,25)]
    54       1.387641       1.387641       1.387641    6[6-(6,6),8-(0),8-(25)]
    55       1.720379       1.720379       1.720379    6[6-(1,6),6-(1,6),6-(8,8)]
    56       0.791193       0.791193       0.791193    6[1-(0),6-(6,6),6-(6,6)]
    57       1.055591       1.055591       1.055591    6[6-(1,6),6-(1,6),6-(8,8)]
    58       0.058106       0.058106       0.058106    6[6-(6,6),8-(0),8-(25)]
    59       2.263994       2.263994       2.263994    6[1-(0),6-(6,6),6-(6,6)]
    60       3.212012       3.212012       3.212012    6[6-(1,1,8),6-(1,6),6-(1,6)]
    61       2.929032       2.929032       2.929032    6[1-(0),6-(6,6),6-(6,6)]
    62        4.52563        4.52563        4.52563    6[1-(0),1-(0),6-(6,6),8-(6)]
    63       6.626969       6.626969       6.626969    6[6-(1,6),6-(1,7),8-(6)]
    64       7.083674       7.083674       7.083674    6[1-(0),6-(6,6),6-(6,8)]
    65       8.338948       8.338948       8.338948    6[6-(1,6),6-(1,7),6-(8,8)]
    66       8.841404       8.841404       8.841404    6[6-(6,6),8-(0),8-(25)]
    67       9.102848       9.102848       9.102848    6[1-(0),6-(6,6),7-(6,25)]
    68       7.461945       7.461945       7.461945    6[1-(0),6-(6,8),7-(6,25)]
    69       7.664041       7.664041       7.664041    6[6-(6,6),8-(0),8-(25)]
    70       7.996779       7.996779       7.996779    6[6-(1,6),6-(1,6),6-(8,8)]
    71       7.067593       7.067593       7.067593    6[1-(0),6-(6,6),6-(6,6)]
    72       7.331991       7.331991       7.331991    6[6-(1,6),6-(1,6),6-(8,8)]
    73       6.334506       6.334506       6.334506    6[6-(6,6),8-(0),8-(25)]
    74       8.540394       8.540394       8.540394    6[1-(0),6-(6,6),6-(6,6)]
    75       9.488412       9.488412       9.488412    6[6-(1,1,8),6-(1,6),6-(1,6)]
    76       9.205432       9.205432       9.205432    6[1-(0),6-(6,6),6-(6,6)]
    77       -1.75077       -1.75077       -1.75077    6[1-(0),1-(0),6-(6,6),8-(6)]
    78       0.350569       0.350569       0.350569    6[6-(1,6),6-(1,7),8-(6)]
    79       0.807274       0.807274       0.807274    6[1-(0),6-(6,6),6-(6,8)]
    80       2.062548       2.062548       2.062548    6[6-(1,6),6-(1,7),6-(8,8)]
    81       2.565004       2.565004       2.565004    6[6-(6,6),8-(0),8-(25)]
    82       2.826448       2.826448       2.826448    6[1-(0),6-(6,6),7-(6,25)]
    83       1.185545       1.185545       1.185545    6[1-(0),6-(6,8),7-(6,25)]
    84       6.138509       6.138509       6.138509    6[6-(6,6),8-(0),8-(25)]
    85       5.805771       5.805771       5.805771    6[6-(1,6),6-(1,6),6-(8,8)]
    86       6.734957       6.734957       6.734957    6[1-(0),6-(6,6),6-(6,6)]
    87       6.470559       6.470559       6.470559    6[6-(1,6),6-(1,6),6-(8,8)]
    88       7.468044       7.468044       7.468044    6[6-(6,6),8-(0),8-(25)]
    89       5.262156       5.262156       5.262156    6[1-(0),6-(6,6),6-(6,6)]
    90       4.314138       4.314138       4.314138    6[6-(1,1,8),6-(1,6),6-(1,6)]
    91       4.597118       4.597118       4.597118    6[1-(0),6-(6,6),6-(6,6)]
    92        3.00052        3.00052        3.00052    6[1-(0),1-(0),6-(6,6),8-(6)]
    93       0.899181       0.899181       0.899181    6[6-(1,6),6-(1,7),8-(6)]
    94       0.442476       0.442476       0.442476    6[1-(0),6-(6,6),6-(6,8)]
    95      -0.812798      -0.812798      -0.812798    6[6-(1,6),6-(1,7),6-(8,8)]
    96      -1.315254      -1.315254      -1.315254    6[6-(6,6),8-(0),8-(25)]
    97      -1.576698      -1.576698      -1.576698    6[1-(0),6-(6,6),7-(6,25)]
    98       0.064205       0.064205       0.064205    6[1-(0),6-(6,8),7-(6,25)]
    99        5.12376        5.12376        5.12376    7[6-(1,6),6-(1,6),25-(7,8,8)]
   100        8.67879        8.67879        8.67879    7[6-(1,6),6-(1,6),25-(7,8,8)]
   101        2.40239        2.40239        2.40239    7[6-(1,6),6-(1,6),25-(7,8,8)]
   102       -1.15264       -1.15264       -1.15264    7[6-(1,6),6-(1,6),25-(7,8,8)]
   103       0.977146       0.977146       0.977146    8[6-(6,8),25-(8)]
   104      -0.985474      -0.985474      -0.985474    8[6-(6,8)]
   105       0.909822       0.909822       0.909822    8[6-(6,8)]
   106       2.215786       2.215786       2.215786    8[6-(6,8),25-(7,7,8)]
   107       8.386962       8.386962       8.386962    8[6-(1,1,6),6-(6,6)]
   108        3.89768        3.89768        3.89768    8[6-(6,8),25-(8)]
   109       5.650834       5.650834       5.650834    8[6-(6,8)]
   110       0.272604       0.272604       0.272604    8[6-(6,8),25-(8)]
   111       2.235224       2.235224       2.235224    8[6-(6,8)]
   112       0.339928       0.339928       0.339928    8[6-(6,8)]
   113      -0.966036      -0.966036      -0.966036    8[6-(6,8),25-(7,7,8)]
   114       5.415588       5.415588       5.415588    8[6-(1,1,6),6-(6,6)]
   115        9.90487        9.90487        9.90487    8[6-(6,8),25-(8)]
   116       8.151716       8.151716       8.151716    8[6-(6,8)]
   117       6.549004       6.549004       6.549004    8[6-(6,8),25-(8)]
   118       8.511624       8.511624       8.511624    8[6-(6,8)]
   119       6.616328       6.616328       6.616328    8[6-(6,8)]
   120       5.310364       5.310364       5.310364    8[6-(6,8),25-(7,7,8)]
   121      -0.860812      -0.860812      -0.860812    8[6-(1,1,6),6-(6,6)]
   122        3.62847        3.62847        3.62847    8[6-(6,8),25-(8)]
   123       1.875316       1.875316       1.875316    8[6-(6,8)]
   124       7.253546       7.253546       7.253546    8[6-(6,8),25-(8)]
   125       5.290926       5.290926       5.290926    8[6-(6,8)]
   126       7.186222       7.186222       7.186222    8[6-(6,8)]
   127       8.492186       8.492186       8.492186    8[6-(6,8),25-(7,7,8)]
   128       2.110562       2.110562       2.110562    8[6-(1,1,6),6-(6,6)]
   129       -2.37872       -2.37872       -2.37872    8[6-(6,8),25-(8)]
   130      -0.625566      -0.625566      -0.625566    8[6-(6,8)]
