# Supplementary material for: A collection of forcefield precursors for metal–organic frameworks
Source: RSC Adv. 2019 Nov 13;9(63):36492–507. doi: 10.1039/c9ra07327b (PMC9075174; doi:10.1039/c9ra07327b)
Supplement: RA-009-C9RA07327B-s197 [file RA-009-C9RA07327B-s197.txt]

BEXSII_clean

11.641600    0.000000    0.000000
0.000000    14.951700    0.000000
-1.127764    0.000000    16.572472

     1       4.609282       4.609282       4.609282    29[8-(6),8-(6),8-(6),8-(6)]
     2       0.647636       0.647636       0.647636    29[8-(6),8-(6),8-(6),8-(6)]
     3       5.904554       5.904554       5.904554    29[8-(6),8-(6),8-(6),8-(6)]
     4         9.8662         9.8662         9.8662    29[8-(6),8-(6),8-(6),8-(6)]
     5         5.8208         5.8208         5.8208    29[7-(6,6),7-(6,6),8-(6),8-(6)]
     6      -0.563882      -0.563882      -0.563882    29[7-(6,6),7-(6,6),8-(6),8-(6)]
     7       2.133917       2.133917       2.133917    1[6-(6,6)]
     8      10.245737      10.245737      10.245737    1[6-(6,6)]
     9       1.076852       1.076852       1.076852    1[6-(6,6)]
    10      -0.965499      -0.965499      -0.965499    1[6-(1,6,8)]
    11       9.855614       9.855614       9.855614    1[6-(1,6,8)]
    12       8.179589       8.179589       8.179589    1[6-(6,6)]
    13       4.513813       4.513813       4.513813    1[6-(6,7)]
    14       7.512314       7.512314       7.512314    1[6-(6,7)]
    15       1.995237       1.995237       1.995237    1[6-(6,6)]
    16       5.525017       5.525017       5.525017    1[6-(6,6)]
    17       3.052302       3.052302       3.052302    1[6-(6,6)]
    18       5.094653       5.094653       5.094653    1[6-(1,6,8)]
    19        5.91514        5.91514        5.91514    1[6-(1,6,8)]
    20       7.591165       7.591165       7.591165    1[6-(6,6)]
    21      -0.384659      -0.384659      -0.384659    1[6-(6,7)]
    22        8.25844        8.25844        8.25844    1[6-(6,7)]
    23       8.379919       8.379919       8.379919    1[6-(6,6)]
    24       0.268099       0.268099       0.268099    1[6-(6,6)]
    25       9.436984       9.436984       9.436984    1[6-(6,6)]
    26      11.479335      11.479335      11.479335    1[6-(1,6,8)]
    27       0.658222       0.658222       0.658222    1[6-(1,6,8)]
    28       2.334247       2.334247       2.334247    1[6-(6,6)]
    29       6.000023       6.000023       6.000023    1[6-(6,7)]
    30       3.001522       3.001522       3.001522    1[6-(6,7)]
    31       8.518599       8.518599       8.518599    1[6-(6,6)]
    32       4.988819       4.988819       4.988819    1[6-(6,6)]
    33       7.461534       7.461534       7.461534    1[6-(6,6)]
    34       5.419183       5.419183       5.419183    1[6-(1,6,8)]
    35       4.598696       4.598696       4.598696    1[6-(1,6,8)]
    36       2.922671       2.922671       2.922671    1[6-(6,6)]
    37      10.898495      10.898495      10.898495    1[6-(6,7)]
    38       2.255396       2.255396       2.255396    1[6-(6,7)]
    39        3.02106        3.02106        3.02106    6[6-(6,6),8-(0),8-(29)]
    40       1.779216       1.779216       1.779216    6[6-(1,6),6-(1,6),6-(8,8)]
    41       1.508178       1.508178       1.508178    6[1-(0),6-(6,6),6-(6,6)]
    42       0.313049       0.313049       0.313049    6[6-(1,6),6-(1,6),6-(8,8)]
    43      -0.581555      -0.581555      -0.581555    6[1-(0),6-(6,6),6-(6,6)]
    44      -0.316137      -0.316137      -0.316137    6[6-(1,1,8),6-(1,6),6-(1,6)]
    45       0.879615       0.879615       0.879615    6[1-(0),6-(6,6),6-(6,6)]
    46       -0.01099       -0.01099       -0.01099    6[6-(6,6),8-(29),8-(29)]
    47      10.284622      10.284622      10.284622    6[1-(0),1-(0),6-(6,6),8-(6)]
    48       8.067673       8.067673       8.067673    6[6-(1,6),6-(1,7),8-(6)]
    49       7.602233       7.602233       7.602233    6[1-(0),6-(6,6),6-(6,8)]
    50       6.246507       6.246507       6.246507    6[6-(1,6),6-(1,7),6-(8,8)]
    51       5.434489       5.434489       5.434489    6[1-(0),6-(6,6),7-(6,29)]
    52       7.184297       7.184297       7.184297    6[1-(0),6-(6,8),7-(6,29)]
    53       5.687697       5.687697       5.687697    6[6-(6,6),8-(29),8-(29)]
    54       1.108094       1.108094       1.108094    6[6-(6,6),8-(0),8-(29)]
    55       2.349938       2.349938       2.349938    6[6-(1,6),6-(1,6),6-(8,8)]
    56       2.620976       2.620976       2.620976    6[1-(0),6-(6,6),6-(6,6)]
    57       3.816105       3.816105       3.816105    6[6-(1,6),6-(1,6),6-(8,8)]
    58       4.710709       4.710709       4.710709    6[1-(0),6-(6,6),6-(6,6)]
    59       4.445291       4.445291       4.445291    6[6-(1,1,8),6-(1,6),6-(1,6)]
    60       3.249539       3.249539       3.249539    6[1-(0),6-(6,6),6-(6,6)]
    61       4.140144       4.140144       4.140144    6[6-(6,6),8-(29),8-(29)]
    62       5.486132       5.486132       5.486132    6[1-(0),1-(0),6-(6,6),8-(6)]
    63       7.703081       7.703081       7.703081    6[6-(1,6),6-(1,7),8-(6)]
    64       8.168521       8.168521       8.168521    6[1-(0),6-(6,6),6-(6,8)]
    65       9.524247       9.524247       9.524247    6[6-(1,6),6-(1,7),6-(8,8)]
    66      10.336265      10.336265      10.336265    6[1-(0),6-(6,6),7-(6,29)]
    67       8.586457       8.586457       8.586457    6[1-(0),6-(6,8),7-(6,29)]
    68      10.083057      10.083057      10.083057    6[6-(6,6),8-(29),8-(29)]
    69       7.492776       7.492776       7.492776    6[6-(6,6),8-(0),8-(29)]
    70        8.73462        8.73462        8.73462    6[6-(1,6),6-(1,6),6-(8,8)]
    71       9.005658       9.005658       9.005658    6[1-(0),6-(6,6),6-(6,6)]
    72      10.200787      10.200787      10.200787    6[6-(1,6),6-(1,6),6-(8,8)]
    73      11.095391      11.095391      11.095391    6[1-(0),6-(6,6),6-(6,6)]
    74      10.829973      10.829973      10.829973    6[6-(1,1,8),6-(1,6),6-(1,6)]
    75       9.634221       9.634221       9.634221    6[1-(0),6-(6,6),6-(6,6)]
    76      10.524826      10.524826      10.524826    6[6-(6,6),8-(29),8-(29)]
    77       0.229214       0.229214       0.229214    6[1-(0),1-(0),6-(6,6),8-(6)]
    78       2.446163       2.446163       2.446163    6[6-(1,6),6-(1,7),8-(6)]
    79       2.911603       2.911603       2.911603    6[1-(0),6-(6,6),6-(6,8)]
    80       4.267329       4.267329       4.267329    6[6-(1,6),6-(1,7),6-(8,8)]
    81       5.079347       5.079347       5.079347    6[1-(0),6-(6,6),7-(6,29)]
    82       3.329539       3.329539       3.329539    6[1-(0),6-(6,8),7-(6,29)]
    83       4.826139       4.826139       4.826139    6[6-(6,6),8-(29),8-(29)]
    84       9.405742       9.405742       9.405742    6[6-(6,6),8-(0),8-(29)]
    85       8.163898       8.163898       8.163898    6[6-(1,6),6-(1,6),6-(8,8)]
    86        7.89286        7.89286        7.89286    6[1-(0),6-(6,6),6-(6,6)]
    87       6.697731       6.697731       6.697731    6[6-(1,6),6-(1,6),6-(8,8)]
    88       5.803127       5.803127       5.803127    6[1-(0),6-(6,6),6-(6,6)]
    89       6.068545       6.068545       6.068545    6[6-(1,1,8),6-(1,6),6-(1,6)]
    90       7.264297       7.264297       7.264297    6[1-(0),6-(6,6),6-(6,6)]
    91       6.373692       6.373692       6.373692    6[6-(6,6),8-(29),8-(29)]
    92       5.027704       5.027704       5.027704    6[1-(0),1-(0),6-(6,6),8-(6)]
    93       2.810755       2.810755       2.810755    6[6-(1,6),6-(1,7),8-(6)]
    94       2.345315       2.345315       2.345315    6[1-(0),6-(6,6),6-(6,8)]
    95       0.989589       0.989589       0.989589    6[6-(1,6),6-(1,7),6-(8,8)]
    96       0.177571       0.177571       0.177571    6[1-(0),6-(6,6),7-(6,29)]
    97       1.927379       1.927379       1.927379    6[1-(0),6-(6,8),7-(6,29)]
    98       0.430779       0.430779       0.430779    6[6-(6,6),8-(29),8-(29)]
    99       5.902314       5.902314       5.902314    7[6-(1,6),6-(1,6),29-(7,8,8)]
   100        9.86844        9.86844        9.86844    7[6-(1,6),6-(1,6),29-(7,8,8)]
   101       4.611522       4.611522       4.611522    7[6-(1,6),6-(1,6),29-(7,8,8)]
   102       0.645396       0.645396       0.645396    7[6-(1,6),6-(1,6),29-(7,8,8)]
   103       3.158827       3.158827       3.158827    8[6-(6,8),29-(7,7,8)]
   104       3.814673       3.814673       3.814673    8[6-(6,8)]
   105      10.470565      10.470565      10.470565    8[6-(6,8),29-(8,8,8)]
   106       0.882871       0.882871       0.882871    8[6-(6,8),29-(8,8,8)]
   107       9.327942       9.327942       9.327942    8[6-(1,1,6),6-(6,6)]
   108        4.44246        4.44246        4.44246    8[6-(6,8),29-(8,8,8)]
   109       6.484741       6.484741       6.484741    8[6-(6,8),29-(8,8,8)]
   110       0.970327       0.970327       0.970327    8[6-(6,8),29-(7,7,8)]
   111       0.314481       0.314481       0.314481    8[6-(6,8)]
   112       5.300189       5.300189       5.300189    8[6-(6,8),29-(8,8,8)]
   113       3.246283       3.246283       3.246283    8[6-(6,8),29-(8,8,8)]
   114       6.442812       6.442812       6.442812    8[6-(1,1,6),6-(6,6)]
   115      -0.313306      -0.313306      -0.313306    8[6-(6,8),29-(8,8,8)]
   116       9.286013       9.286013       9.286013    8[6-(6,8),29-(8,8,8)]
   117       7.355009       7.355009       7.355009    8[6-(6,8),29-(7,7,8)]
   118       6.699163       6.699163       6.699163    8[6-(6,8)]
   119       0.043271       0.043271       0.043271    8[6-(6,8),29-(8,8,8)]
   120       9.630965       9.630965       9.630965    8[6-(6,8),29-(8,8,8)]
   121       1.185894       1.185894       1.185894    8[6-(1,1,6),6-(6,6)]
   122       6.071376       6.071376       6.071376    8[6-(6,8),29-(8,8,8)]
   123       4.029095       4.029095       4.029095    8[6-(6,8),29-(8,8,8)]
   124       9.543509       9.543509       9.543509    8[6-(6,8),29-(7,7,8)]
   125      10.199355      10.199355      10.199355    8[6-(6,8)]
   126       5.213647       5.213647       5.213647    8[6-(6,8),29-(8,8,8)]
   127       7.267553       7.267553       7.267553    8[6-(6,8),29-(8,8,8)]
   128       4.071024       4.071024       4.071024    8[6-(1,1,6),6-(6,6)]
   129      10.827142      10.827142      10.827142    8[6-(6,8),29-(8,8,8)]
   130       1.227823       1.227823       1.227823    8[6-(6,8),29-(8,8,8)]
