# Supplementary material for: A collection of forcefield precursors for metal–organic frameworks
Source: RSC Adv. 2019 Nov 13;9(63):36492–507. doi: 10.1039/c9ra07327b (PMC9075174; doi:10.1039/c9ra07327b)
Supplement: RA-009-C9RA07327B-s198 [file RA-009-C9RA07327B-s198.txt]

BEXVEH_clean

18.742000    0.000000    0.000000
0.000000    22.859500    0.000000
0.000000    -7.607854    28.676996

     1      15.039705      15.039705      15.039705    29[8-(6),8-(6),8-(6),8-(6)]
     2      13.744071      13.744071      13.744071    29[8-(6),8-(6),8-(6),8-(6)]
     3       5.762978       5.762978       5.762978    29[8-(6),8-(6),8-(6),8-(6)]
     4       4.501266       4.501266       4.501266    29[8-(6),8-(6),8-(6),8-(6)]
     5       9.420291       9.420291       9.420291    29[8-(6),8-(6),8-(6),8-(6)]
     6       9.377372       9.377372       9.377372    29[8-(6),8-(6),8-(6),8-(6)]
     7       5.668705       5.668705       5.668705    29[8-(6),8-(6),8-(6),8-(6)]
     8       4.373071       4.373071       4.373071    29[8-(6),8-(6),8-(6),8-(6)]
     9      15.133978      15.133978      15.133978    29[8-(6),8-(6),8-(6),8-(6)]
    10      13.872266      13.872266      13.872266    29[8-(6),8-(6),8-(6),8-(6)]
    11       0.049291       0.049291       0.049291    29[8-(6),8-(6),8-(6),8-(6)]
    12       0.006372       0.006372       0.006372    29[8-(6),8-(6),8-(6),8-(6)]
    13       3.702295       3.702295       3.702295    29[8-(6),8-(6),8-(6),8-(6)]
    14       4.997929       4.997929       4.997929    29[8-(6),8-(6),8-(6),8-(6)]
    15      12.979022      12.979022      12.979022    29[8-(6),8-(6),8-(6),8-(6)]
    16      14.240734      14.240734      14.240734    29[8-(6),8-(6),8-(6),8-(6)]
    17       9.321709       9.321709       9.321709    29[8-(6),8-(6),8-(6),8-(6)]
    18       9.364628       9.364628       9.364628    29[8-(6),8-(6),8-(6),8-(6)]
    19      13.073295      13.073295      13.073295    29[8-(6),8-(6),8-(6),8-(6)]
    20      14.368929      14.368929      14.368929    29[8-(6),8-(6),8-(6),8-(6)]
    21       3.608022       3.608022       3.608022    29[8-(6),8-(6),8-(6),8-(6)]
    22       4.869734       4.869734       4.869734    29[8-(6),8-(6),8-(6),8-(6)]
    23      18.692709      18.692709      18.692709    29[8-(6),8-(6),8-(6),8-(6)]
    24      -0.006372      -0.006372      -0.006372    29[8-(6),8-(6),8-(6),8-(6)]
    25       2.483315       2.483315       2.483315    1[6-(6,6)]
    26       2.563906       2.563906       2.563906    1[6-(6,6)]
    27       4.415615       4.415615       4.415615    1[6-(6,6)]
    28       5.483909       5.483909       5.483909    1[6-(1,6,8)]
    29       4.160724       4.160724       4.160724    1[6-(1,6,8)]
    30       4.117617       4.117617       4.117617    1[6-(6,6)]
    31       6.441625       6.441625       6.441625    1[6-(6,6)]
    32       6.265451       6.265451       6.265451    1[6-(6,6)]
    33      12.439065      12.439065      12.439065    1[6-(6,6)]
    34      14.963613      14.963613      14.963613    1[6-(6,6)]
    35      12.729566      12.729566      12.729566    1[6-(6,6)]
    36       13.24872       13.24872       13.24872    1[6-(1,6,8)]
    37      14.444459      14.444459      14.444459    1[6-(1,6,8)]
    38      15.855732      15.855732      15.855732    1[6-(6,6)]
    39      16.288672      16.288672      16.288672    1[6-(6,6)]
    40      13.923432      13.923432      13.923432    1[6-(6,6)]
    41       0.419821       0.419821       0.419821    1[6-(6,6)]
    42       2.490812       2.490812       2.490812    1[6-(6,6)]
    43      17.208904      17.208904      17.208904    1[6-(6,6)]
    44       1.075791       1.075791       1.075791    1[6-(1,6,6)]
    45       1.100155       1.100155       1.100155    1[6-(1,6,6)]
    46      11.848692      11.848692      11.848692    1[6-(6,6)]
    47       9.785198       9.785198       9.785198    1[6-(6,6)]
    48       7.830408       7.830408       7.830408    1[6-(6,6)]
    49      10.504891      10.504891      10.504891    1[6-(1,6,6)]
    50      10.369949      10.369949      10.369949    1[6-(1,6,6)]
    51      11.854315      11.854315      11.854315    1[6-(6,6)]
    52      11.934906      11.934906      11.934906    1[6-(6,6)]
    53      13.786615      13.786615      13.786615    1[6-(6,6)]
    54      14.854909      14.854909      14.854909    1[6-(1,6,8)]
    55      13.531724      13.531724      13.531724    1[6-(1,6,8)]
    56      13.488617      13.488617      13.488617    1[6-(6,6)]
    57      15.812625      15.812625      15.812625    1[6-(6,6)]
    58      15.636451      15.636451      15.636451    1[6-(6,6)]
    59       3.068065       3.068065       3.068065    1[6-(6,6)]
    60       5.592613       5.592613       5.592613    1[6-(6,6)]
    61       3.358566       3.358566       3.358566    1[6-(6,6)]
    62        3.87772        3.87772        3.87772    1[6-(1,6,8)]
    63       5.073459       5.073459       5.073459    1[6-(1,6,8)]
    64       6.484732       6.484732       6.484732    1[6-(6,6)]
    65       6.917672       6.917672       6.917672    1[6-(6,6)]
    66       4.552432       4.552432       4.552432    1[6-(6,6)]
    67       9.790821       9.790821       9.790821    1[6-(6,6)]
    68      11.861812      11.861812      11.861812    1[6-(6,6)]
    69       7.837904       7.837904       7.837904    1[6-(6,6)]
    70      10.446791      10.446791      10.446791    1[6-(1,6,6)]
    71      10.471155      10.471155      10.471155    1[6-(1,6,6)]
    72       2.477692       2.477692       2.477692    1[6-(6,6)]
    73       0.414198       0.414198       0.414198    1[6-(6,6)]
    74      17.201408      17.201408      17.201408    1[6-(6,6)]
    75       1.133891       1.133891       1.133891    1[6-(1,6,6)]
    76       0.998949       0.998949       0.998949    1[6-(1,6,6)]
    77      16.258685      16.258685      16.258685    1[6-(6,6)]
    78      16.178094      16.178094      16.178094    1[6-(6,6)]
    79      14.326385      14.326385      14.326385    1[6-(6,6)]
    80      13.258091      13.258091      13.258091    1[6-(1,6,8)]
    81      14.581276      14.581276      14.581276    1[6-(1,6,8)]
    82      14.624383      14.624383      14.624383    1[6-(6,6)]
    83      12.300375      12.300375      12.300375    1[6-(6,6)]
    84      12.476549      12.476549      12.476549    1[6-(6,6)]
    85       6.302935       6.302935       6.302935    1[6-(6,6)]
    86       3.778387       3.778387       3.778387    1[6-(6,6)]
    87       6.012434       6.012434       6.012434    1[6-(6,6)]
    88        5.49328        5.49328        5.49328    1[6-(1,6,8)]
    89       4.297541       4.297541       4.297541    1[6-(1,6,8)]
    90       2.886268       2.886268       2.886268    1[6-(6,6)]
    91       2.453328       2.453328       2.453328    1[6-(6,6)]
    92       4.818568       4.818568       4.818568    1[6-(6,6)]
    93      18.322179      18.322179      18.322179    1[6-(6,6)]
    94      16.251188      16.251188      16.251188    1[6-(6,6)]
    95       1.533096       1.533096       1.533096    1[6-(6,6)]
    96      17.666209      17.666209      17.666209    1[6-(1,6,6)]
    97      17.641845      17.641845      17.641845    1[6-(1,6,6)]
    98       6.893308       6.893308       6.893308    1[6-(6,6)]
    99       8.956802       8.956802       8.956802    1[6-(6,6)]
   100      10.911592      10.911592      10.911592    1[6-(6,6)]
   101       8.237109       8.237109       8.237109    1[6-(1,6,6)]
   102       8.372051       8.372051       8.372051    1[6-(1,6,6)]
   103       6.887685       6.887685       6.887685    1[6-(6,6)]
   104       6.807094       6.807094       6.807094    1[6-(6,6)]
   105       4.955385       4.955385       4.955385    1[6-(6,6)]
   106       3.887091       3.887091       3.887091    1[6-(1,6,8)]
   107       5.210276       5.210276       5.210276    1[6-(1,6,8)]
   108       5.253383       5.253383       5.253383    1[6-(6,6)]
   109       2.929375       2.929375       2.929375    1[6-(6,6)]
   110       3.105549       3.105549       3.105549    1[6-(6,6)]
   111      15.673935      15.673935      15.673935    1[6-(6,6)]
   112      13.149387      13.149387      13.149387    1[6-(6,6)]
   113      15.383434      15.383434      15.383434    1[6-(6,6)]
   114       14.86428       14.86428       14.86428    1[6-(1,6,8)]
   115      13.668541      13.668541      13.668541    1[6-(1,6,8)]
   116      12.257268      12.257268      12.257268    1[6-(6,6)]
   117      11.824328      11.824328      11.824328    1[6-(6,6)]
   118      14.189568      14.189568      14.189568    1[6-(6,6)]
   119       8.951179       8.951179       8.951179    1[6-(6,6)]
   120       6.880188       6.880188       6.880188    1[6-(6,6)]
   121      10.904096      10.904096      10.904096    1[6-(6,6)]
   122       8.295209       8.295209       8.295209    1[6-(1,6,6)]
   123       8.270845       8.270845       8.270845    1[6-(1,6,6)]
   124      16.264308      16.264308      16.264308    1[6-(6,6)]
   125      18.327802      18.327802      18.327802    1[6-(6,6)]
   126       1.540592       1.540592       1.540592    1[6-(6,6)]
   127      17.608109      17.608109      17.608109    1[6-(1,6,6)]
   128      17.743051      17.743051      17.743051    1[6-(1,6,6)]
   129        3.77089        3.77089        3.77089    6[6-(6,6),8-(29),8-(29)]
   130       3.461647       3.461647       3.461647    6[6-(1,6),6-(1,6),6-(8,8)]
   131         2.7517         2.7517         2.7517    6[1-(0),6-(6,6),6-(6,6)]
   132        2.42409        2.42409        2.42409    6[6-(1,6),6-(1,6),6-(8,8)]
   133       1.568705       1.568705       1.568705    6[6-(6,6),8-(29),8-(29)]
   134         2.8113         2.8113         2.8113    6[1-(0),6-(6,6),6-(6,8)]
   135       3.566603       3.566603       3.566603    6[6-(1,6),6-(1,6),8-(6)]
   136       3.892713       3.892713       3.892713    6[1-(0),6-(6,6),6-(6,8)]
   137         4.6855         4.6855         4.6855    6[1-(0),1-(0),6-(6,6),8-(6)]
   138       5.110943       5.110943       5.110943    6[6-(1,1,8),6-(1,6),6-(1,6)]
   139       4.728607       4.728607       4.728607    6[1-(0),6-(6,6),6-(6,6)]
   140       5.234641       5.234641       5.234641    6[6-(1,6),6-(1,6),6-(8,8)]
   141       4.873482       4.873482       4.873482    6[6-(6,6),8-(29),8-(29)]
   142        6.11364        6.11364        6.11364    6[1-(0),6-(6,6),6-(6,6)]
   143       6.517531       6.517531       6.517531    6[6-(1,6),6-(1,6),6-(8,8)]
   144       6.012434       6.012434       6.012434    6[1-(0),6-(6,6),6-(6,6)]
   145       7.540844       7.540844       7.540844    6[6-(6,6),8-(29),8-(29)]
   146      11.307611      11.307611      11.307611    6[6-(6,6),8-(29),8-(29)]
   147      12.391648      12.391648      12.391648    6[6-(1,6),6-(1,6),6-(8,8)]
   148      12.791602      12.791602      12.791602    6[1-(0),6-(6,6),6-(6,6)]
   149      13.699652      13.699652      13.699652    6[6-(1,6),6-(1,6),6-(8,8)]
   150      14.051627      14.051627      14.051627    6[6-(6,6),8-(29),8-(29)]
   151      14.303894      14.303894      14.303894    6[1-(0),6-(6,6),6-(6,8)]
   152      13.944048      13.944048      13.944048    6[6-(1,6),6-(1,6),8-(6)]
   153       12.98502       12.98502       12.98502    6[1-(0),6-(6,6),6-(6,8)]
   154      14.230801      14.230801      14.230801    6[1-(0),1-(0),6-(6,6),8-(6)]
   155      14.826796      14.826796      14.826796    6[6-(1,1,8),6-(1,6),6-(1,6)]
   156      15.651444      15.651444      15.651444    6[1-(0),6-(6,6),6-(6,6)]
   157      16.199835      16.199835      16.199835    6[6-(1,6),6-(1,6),6-(8,8)]
   158      17.167672      17.167672      17.167672    6[6-(6,6),8-(29),8-(29)]
   159      15.907273      15.907273      15.907273    6[1-(0),6-(6,6),6-(6,6)]
   160      15.055636      15.055636      15.055636    6[6-(1,6),6-(1,6),6-(8,8)]
   161      14.510056      14.510056      14.510056    6[1-(0),6-(6,6),6-(6,6)]
   162      14.754077      14.754077      14.754077    6[6-(6,6),8-(29),8-(29)]
   163      16.662575      16.662575      16.662575    6[6-(6,6),8-(29),8-(29)]
   164      17.976389      17.976389      17.976389    6[6-(1,6),6-(1,6),6-(8,8)]
   165       0.434814       0.434814       0.434814    6[1-(0),6-(6,6),6-(6,6)]
   166       1.645922       1.645922       1.645922    6[6-(1,6),6-(1,6),6-(8,8)]
   167       2.922065       2.922065       2.922065    6[6-(6,6),8-(29),8-(29)]
   168       1.669912       1.669912       1.669912    6[1-(0),6-(6,6),6-(6,6)]
   169       0.434814       0.434814       0.434814    6[6-(1,1,6),6-(1,6),6-(1,6)]
   170      18.016685      18.016685      18.016685    6[1-(0),6-(6,6),6-(6,6)]
   171       0.558512       0.558512       0.558512    6[1-(0),1-(0),6-(1,1,6),6-(6,6)]
   172      12.314056      12.314056      12.314056    6[6-(6,6),8-(29),8-(29)]
   173      11.020296      11.020296      11.020296    6[1-(0),6-(6,6),6-(6,6)]
   174      11.005115      11.005115      11.005115    6[6-(1,6),6-(1,6),6-(8,8)]
   175       9.809188       9.809188       9.809188    6[1-(0),6-(6,6),6-(6,6)]
   176       8.634065       8.634065       8.634065    6[6-(1,6),6-(1,6),6-(8,8)]
   177        7.31013        7.31013        7.31013    6[6-(6,6),8-(29),8-(29)]
   178       8.641936       8.641936       8.641936    6[1-(0),6-(6,6),6-(6,6)]
   179       9.883969       9.883969       9.883969    6[6-(1,1,6),6-(1,6),6-(1,6)]
   180       9.914518       9.914518       9.914518    6[1-(0),1-(0),6-(1,1,6),6-(6,6)]
   181       13.14189       13.14189       13.14189    6[6-(6,6),8-(29),8-(29)]
   182      12.832647      12.832647      12.832647    6[6-(1,6),6-(1,6),6-(8,8)]
   183        12.1227        12.1227        12.1227    6[1-(0),6-(6,6),6-(6,6)]
   184       11.79509       11.79509       11.79509    6[6-(1,6),6-(1,6),6-(8,8)]
   185      10.939705      10.939705      10.939705    6[6-(6,6),8-(29),8-(29)]
   186        12.1823        12.1823        12.1823    6[1-(0),6-(6,6),6-(6,8)]
   187      12.937603      12.937603      12.937603    6[6-(1,6),6-(1,6),8-(6)]
   188      13.263713      13.263713      13.263713    6[1-(0),6-(6,6),6-(6,8)]
   189        14.0565        14.0565        14.0565    6[1-(0),1-(0),6-(6,6),8-(6)]
   190      14.481943      14.481943      14.481943    6[6-(1,1,8),6-(1,6),6-(1,6)]
   191      14.099607      14.099607      14.099607    6[1-(0),6-(6,6),6-(6,6)]
   192      14.605641      14.605641      14.605641    6[6-(1,6),6-(1,6),6-(8,8)]
   193      14.244482      14.244482      14.244482    6[6-(6,6),8-(29),8-(29)]
   194       15.48464       15.48464       15.48464    6[1-(0),6-(6,6),6-(6,6)]
   195      15.888531      15.888531      15.888531    6[6-(1,6),6-(1,6),6-(8,8)]
   196      15.383434      15.383434      15.383434    6[1-(0),6-(6,6),6-(6,6)]
   197      16.911844      16.911844      16.911844    6[6-(6,6),8-(29),8-(29)]
   198       1.936611       1.936611       1.936611    6[6-(6,6),8-(29),8-(29)]
   199       3.020648       3.020648       3.020648    6[6-(1,6),6-(1,6),6-(8,8)]
   200       3.420602       3.420602       3.420602    6[1-(0),6-(6,6),6-(6,6)]
   201       4.328652       4.328652       4.328652    6[6-(1,6),6-(1,6),6-(8,8)]
   202       4.680627       4.680627       4.680627    6[6-(6,6),8-(29),8-(29)]
   203       4.932894       4.932894       4.932894    6[1-(0),6-(6,6),6-(6,8)]
   204       4.573048       4.573048       4.573048    6[6-(1,6),6-(1,6),8-(6)]
   205        3.61402        3.61402        3.61402    6[1-(0),6-(6,6),6-(6,8)]
   206       4.859801       4.859801       4.859801    6[1-(0),1-(0),6-(6,6),8-(6)]
   207       5.455796       5.455796       5.455796    6[6-(1,1,8),6-(1,6),6-(1,6)]
   208       6.280444       6.280444       6.280444    6[1-(0),6-(6,6),6-(6,6)]
   209       6.828835       6.828835       6.828835    6[6-(1,6),6-(1,6),6-(8,8)]
   210       7.796672       7.796672       7.796672    6[6-(6,6),8-(29),8-(29)]
   211       6.536273       6.536273       6.536273    6[1-(0),6-(6,6),6-(6,6)]
   212       5.684636       5.684636       5.684636    6[6-(1,6),6-(1,6),6-(8,8)]
   213       5.139056       5.139056       5.139056    6[1-(0),6-(6,6),6-(6,6)]
   214       5.383077       5.383077       5.383077    6[6-(6,6),8-(29),8-(29)]
   215       7.291575       7.291575       7.291575    6[6-(6,6),8-(29),8-(29)]
   216       8.605389       8.605389       8.605389    6[6-(1,6),6-(1,6),6-(8,8)]
   217       9.805814       9.805814       9.805814    6[1-(0),6-(6,6),6-(6,6)]
   218      11.016922      11.016922      11.016922    6[6-(1,6),6-(1,6),6-(8,8)]
   219      12.293065      12.293065      12.293065    6[6-(6,6),8-(29),8-(29)]
   220      11.040912      11.040912      11.040912    6[1-(0),6-(6,6),6-(6,6)]
   221       9.805814       9.805814       9.805814    6[6-(1,1,6),6-(1,6),6-(1,6)]
   222       8.645685       8.645685       8.645685    6[1-(0),6-(6,6),6-(6,6)]
   223       9.929512       9.929512       9.929512    6[1-(0),1-(0),6-(1,1,6),6-(6,6)]
   224       2.943056       2.943056       2.943056    6[6-(6,6),8-(29),8-(29)]
   225       1.649296       1.649296       1.649296    6[1-(0),6-(6,6),6-(6,6)]
   226       1.634115       1.634115       1.634115    6[6-(1,6),6-(1,6),6-(8,8)]
   227       0.438188       0.438188       0.438188    6[1-(0),6-(6,6),6-(6,6)]
   228      18.005065      18.005065      18.005065    6[6-(1,6),6-(1,6),6-(8,8)]
   229       16.68113       16.68113       16.68113    6[6-(6,6),8-(29),8-(29)]
   230      18.012936      18.012936      18.012936    6[1-(0),6-(6,6),6-(6,6)]
   231       0.512969       0.512969       0.512969    6[6-(1,1,6),6-(1,6),6-(1,6)]
   232       0.543518       0.543518       0.543518    6[1-(0),1-(0),6-(1,1,6),6-(6,6)]
   233       14.97111       14.97111       14.97111    6[6-(6,6),8-(29),8-(29)]
   234      15.280353      15.280353      15.280353    6[6-(1,6),6-(1,6),6-(8,8)]
   235        15.9903        15.9903        15.9903    6[1-(0),6-(6,6),6-(6,6)]
   236       16.31791       16.31791       16.31791    6[6-(1,6),6-(1,6),6-(8,8)]
   237      17.173295      17.173295      17.173295    6[6-(6,6),8-(29),8-(29)]
   238        15.9307        15.9307        15.9307    6[1-(0),6-(6,6),6-(6,8)]
   239      15.175397      15.175397      15.175397    6[6-(1,6),6-(1,6),8-(6)]
   240      14.849287      14.849287      14.849287    6[1-(0),6-(6,6),6-(6,8)]
   241        14.0565        14.0565        14.0565    6[1-(0),1-(0),6-(6,6),8-(6)]
   242      13.631057      13.631057      13.631057    6[6-(1,1,8),6-(1,6),6-(1,6)]
   243      14.013393      14.013393      14.013393    6[1-(0),6-(6,6),6-(6,6)]
   244      13.507359      13.507359      13.507359    6[6-(1,6),6-(1,6),6-(8,8)]
   245      13.868518      13.868518      13.868518    6[6-(6,6),8-(29),8-(29)]
   246       12.62836       12.62836       12.62836    6[1-(0),6-(6,6),6-(6,6)]
   247       12.22447       12.22447       12.22447    6[6-(1,6),6-(1,6),6-(8,8)]
   248      12.729566      12.729566      12.729566    6[1-(0),6-(6,6),6-(6,6)]
   249      11.201156      11.201156      11.201156    6[6-(6,6),8-(29),8-(29)]
   250       7.434389       7.434389       7.434389    6[6-(6,6),8-(29),8-(29)]
   251       6.350352       6.350352       6.350352    6[6-(1,6),6-(1,6),6-(8,8)]
   252       5.950398       5.950398       5.950398    6[1-(0),6-(6,6),6-(6,6)]
   253       5.042348       5.042348       5.042348    6[6-(1,6),6-(1,6),6-(8,8)]
   254       4.690373       4.690373       4.690373    6[6-(6,6),8-(29),8-(29)]
   255       4.438106       4.438106       4.438106    6[1-(0),6-(6,6),6-(6,8)]
   256       4.797952       4.797952       4.797952    6[6-(1,6),6-(1,6),8-(6)]
   257        5.75698        5.75698        5.75698    6[1-(0),6-(6,6),6-(6,8)]
   258       4.511199       4.511199       4.511199    6[1-(0),1-(0),6-(6,6),8-(6)]
   259       3.915204       3.915204       3.915204    6[6-(1,1,8),6-(1,6),6-(1,6)]
   260       3.090556       3.090556       3.090556    6[1-(0),6-(6,6),6-(6,6)]
   261       2.542165       2.542165       2.542165    6[6-(1,6),6-(1,6),6-(8,8)]
   262       1.574328       1.574328       1.574328    6[6-(6,6),8-(29),8-(29)]
   263       2.834728       2.834728       2.834728    6[1-(0),6-(6,6),6-(6,6)]
   264       3.686364       3.686364       3.686364    6[6-(1,6),6-(1,6),6-(8,8)]
   265       4.231944       4.231944       4.231944    6[1-(0),6-(6,6),6-(6,6)]
   266       3.987923       3.987923       3.987923    6[6-(6,6),8-(29),8-(29)]
   267       2.079425       2.079425       2.079425    6[6-(6,6),8-(29),8-(29)]
   268       0.765611       0.765611       0.765611    6[6-(1,6),6-(1,6),6-(8,8)]
   269      18.307186      18.307186      18.307186    6[1-(0),6-(6,6),6-(6,6)]
   270      17.096078      17.096078      17.096078    6[6-(1,6),6-(1,6),6-(8,8)]
   271      15.819935      15.819935      15.819935    6[6-(6,6),8-(29),8-(29)]
   272      17.072088      17.072088      17.072088    6[1-(0),6-(6,6),6-(6,6)]
   273      18.307186      18.307186      18.307186    6[6-(1,1,6),6-(1,6),6-(1,6)]
   274       0.725315       0.725315       0.725315    6[1-(0),6-(6,6),6-(6,6)]
   275      18.183488      18.183488      18.183488    6[1-(0),1-(0),6-(1,1,6),6-(6,6)]
   276       6.427944       6.427944       6.427944    6[6-(6,6),8-(29),8-(29)]
   277       7.721704       7.721704       7.721704    6[1-(0),6-(6,6),6-(6,6)]
   278       7.736885       7.736885       7.736885    6[6-(1,6),6-(1,6),6-(8,8)]
   279       8.932812       8.932812       8.932812    6[1-(0),6-(6,6),6-(6,6)]
   280      10.107935      10.107935      10.107935    6[6-(1,6),6-(1,6),6-(8,8)]
   281       11.43187       11.43187       11.43187    6[6-(6,6),8-(29),8-(29)]
   282      10.100064      10.100064      10.100064    6[1-(0),6-(6,6),6-(6,6)]
   283       8.858031       8.858031       8.858031    6[6-(1,1,6),6-(1,6),6-(1,6)]
   284       8.827482       8.827482       8.827482    6[1-(0),1-(0),6-(1,1,6),6-(6,6)]
   285        5.60011        5.60011        5.60011    6[6-(6,6),8-(29),8-(29)]
   286       5.909353       5.909353       5.909353    6[6-(1,6),6-(1,6),6-(8,8)]
   287         6.6193         6.6193         6.6193    6[1-(0),6-(6,6),6-(6,6)]
   288        6.94691        6.94691        6.94691    6[6-(1,6),6-(1,6),6-(8,8)]
   289       7.802295       7.802295       7.802295    6[6-(6,6),8-(29),8-(29)]
   290         6.5597         6.5597         6.5597    6[1-(0),6-(6,6),6-(6,8)]
   291       5.804397       5.804397       5.804397    6[6-(1,6),6-(1,6),8-(6)]
   292       5.478287       5.478287       5.478287    6[1-(0),6-(6,6),6-(6,8)]
   293         4.6855         4.6855         4.6855    6[1-(0),1-(0),6-(6,6),8-(6)]
   294       4.260057       4.260057       4.260057    6[6-(1,1,8),6-(1,6),6-(1,6)]
   295       4.642393       4.642393       4.642393    6[1-(0),6-(6,6),6-(6,6)]
   296       4.136359       4.136359       4.136359    6[6-(1,6),6-(1,6),6-(8,8)]
   297       4.497518       4.497518       4.497518    6[6-(6,6),8-(29),8-(29)]
   298        3.25736        3.25736        3.25736    6[1-(0),6-(6,6),6-(6,6)]
   299        2.85347        2.85347        2.85347    6[6-(1,6),6-(1,6),6-(8,8)]
   300       3.358566       3.358566       3.358566    6[1-(0),6-(6,6),6-(6,6)]
   301       1.830156       1.830156       1.830156    6[6-(6,6),8-(29),8-(29)]
   302      16.805389      16.805389      16.805389    6[6-(6,6),8-(29),8-(29)]
   303      15.721352      15.721352      15.721352    6[6-(1,6),6-(1,6),6-(8,8)]
   304      15.321398      15.321398      15.321398    6[1-(0),6-(6,6),6-(6,6)]
   305      14.413348      14.413348      14.413348    6[6-(1,6),6-(1,6),6-(8,8)]
   306      14.061373      14.061373      14.061373    6[6-(6,6),8-(29),8-(29)]
   307      13.809106      13.809106      13.809106    6[1-(0),6-(6,6),6-(6,8)]
   308      14.168952      14.168952      14.168952    6[6-(1,6),6-(1,6),8-(6)]
   309       15.12798       15.12798       15.12798    6[1-(0),6-(6,6),6-(6,8)]
   310      13.882199      13.882199      13.882199    6[1-(0),1-(0),6-(6,6),8-(6)]
   311      13.286204      13.286204      13.286204    6[6-(1,1,8),6-(1,6),6-(1,6)]
   312      12.461556      12.461556      12.461556    6[1-(0),6-(6,6),6-(6,6)]
   313      11.913165      11.913165      11.913165    6[6-(1,6),6-(1,6),6-(8,8)]
   314      10.945328      10.945328      10.945328    6[6-(6,6),8-(29),8-(29)]
   315      12.205728      12.205728      12.205728    6[1-(0),6-(6,6),6-(6,6)]
   316      13.057364      13.057364      13.057364    6[6-(1,6),6-(1,6),6-(8,8)]
   317      13.602944      13.602944      13.602944    6[1-(0),6-(6,6),6-(6,6)]
   318      13.358923      13.358923      13.358923    6[6-(6,6),8-(29),8-(29)]
   319      11.450425      11.450425      11.450425    6[6-(6,6),8-(29),8-(29)]
   320      10.136611      10.136611      10.136611    6[6-(1,6),6-(1,6),6-(8,8)]
   321       8.936186       8.936186       8.936186    6[1-(0),6-(6,6),6-(6,6)]
   322       7.725078       7.725078       7.725078    6[6-(1,6),6-(1,6),6-(8,8)]
   323       6.448935       6.448935       6.448935    6[6-(6,6),8-(29),8-(29)]
   324       7.701088       7.701088       7.701088    6[1-(0),6-(6,6),6-(6,6)]
   325       8.936186       8.936186       8.936186    6[6-(1,1,6),6-(1,6),6-(1,6)]
   326      10.096315      10.096315      10.096315    6[1-(0),6-(6,6),6-(6,6)]
   327       8.812488       8.812488       8.812488    6[1-(0),1-(0),6-(1,1,6),6-(6,6)]
   328      15.798944      15.798944      15.798944    6[6-(6,6),8-(29),8-(29)]
   329      17.092704      17.092704      17.092704    6[1-(0),6-(6,6),6-(6,6)]
   330      17.107885      17.107885      17.107885    6[6-(1,6),6-(1,6),6-(8,8)]
   331      18.303812      18.303812      18.303812    6[1-(0),6-(6,6),6-(6,6)]
   332       0.736935       0.736935       0.736935    6[6-(1,6),6-(1,6),6-(8,8)]
   333        2.06087        2.06087        2.06087    6[6-(6,6),8-(29),8-(29)]
   334       0.729064       0.729064       0.729064    6[1-(0),6-(6,6),6-(6,6)]
   335      18.229031      18.229031      18.229031    6[6-(1,1,6),6-(1,6),6-(1,6)]
   336      18.198482      18.198482      18.198482    6[1-(0),1-(0),6-(1,1,6),6-(6,6)]
   337       4.356765       4.356765       4.356765    8[6-(6,8),29-(8,8,8)]
   338       3.430723       3.430723       3.430723    8[6-(6,8),29-(8,8,8)]
   339       1.247655       1.247655       1.247655    8[6-(6,8),29-(8,8,8)]
   340       1.250654       1.250654       1.250654    8[6-(6,8),29-(8,8,8)]
   341       3.930197       3.930197       3.930197    8[6-(1,1,6),6-(6,6)]
   342       5.257318       5.257318       5.257318    8[6-(6,8),29-(8,8,8)]
   343       4.250873       4.250873       4.250873    8[6-(6,8),29-(8,8,8)]
   344       7.918308       7.918308       7.918308    8[6-(6,8),29-(8,8,8)]
   345       7.941923       7.941923       7.941923    8[6-(6,8),29-(8,8,8)]
   346      10.882542      10.882542      10.882542    8[6-(6,8),29-(8,8,8)]
   347      10.909718      10.909718      10.909718    8[6-(6,8),29-(8,8,8)]
   348      13.561524      13.561524      13.561524    8[6-(6,8),29-(8,8,8)]
   349      14.812927      14.812927      14.812927    8[6-(6,8),29-(8,8,8)]
   350      14.570031      14.570031      14.570031    8[6-(1,1,6),6-(6,6)]
   351      17.475041      17.475041      17.475041    8[6-(6,8),29-(8,8,8)]
   352      17.557318      17.557318      17.557318    8[6-(6,8),29-(8,8,8)]
   353      14.049565      14.049565      14.049565    8[6-(6,8),29-(8,8,8)]
   354      15.256175      15.256175      15.256175    8[6-(6,8),29-(8,8,8)]
   355      15.660628      15.660628      15.660628    8[6-(6,8),29-(8,8,8)]
   356      16.674195      16.674195      16.674195    8[6-(6,8),29-(8,8,8)]
   357       2.881957       2.881957       2.881957    8[6-(6,8),29-(8,8,8)]
   358       3.941068       3.941068       3.941068    8[6-(6,8),29-(8,8,8)]
   359      13.336058      13.336058      13.336058    8[6-(6,8),29-(8,8,8)]
   360      12.195794      12.195794      12.195794    8[6-(6,8),29-(8,8,8)]
   361       7.362607       7.362607       7.362607    8[6-(6,8),29-(8,8,8)]
   362       6.279132       6.279132       6.279132    8[6-(6,8),29-(8,8,8)]
   363      13.727765      13.727765      13.727765    8[6-(6,8),29-(8,8,8)]
   364      12.801723      12.801723      12.801723    8[6-(6,8),29-(8,8,8)]
   365      10.618655      10.618655      10.618655    8[6-(6,8),29-(8,8,8)]
   366      10.621654      10.621654      10.621654    8[6-(6,8),29-(8,8,8)]
   367      13.301197      13.301197      13.301197    8[6-(1,1,6),6-(6,6)]
   368      14.628318      14.628318      14.628318    8[6-(6,8),29-(8,8,8)]
   369      13.621873      13.621873      13.621873    8[6-(6,8),29-(8,8,8)]
   370      17.289308      17.289308      17.289308    8[6-(6,8),29-(8,8,8)]
   371      17.312922      17.312922      17.312922    8[6-(6,8),29-(8,8,8)]
   372       1.511542       1.511542       1.511542    8[6-(6,8),29-(8,8,8)]
   373       1.538718       1.538718       1.538718    8[6-(6,8),29-(8,8,8)]
   374       4.190524       4.190524       4.190524    8[6-(6,8),29-(8,8,8)]
   375       5.441927       5.441927       5.441927    8[6-(6,8),29-(8,8,8)]
   376       5.199031       5.199031       5.199031    8[6-(1,1,6),6-(6,6)]
   377       8.104041       8.104041       8.104041    8[6-(6,8),29-(8,8,8)]
   378       8.186318       8.186318       8.186318    8[6-(6,8),29-(8,8,8)]
   379       4.678565       4.678565       4.678565    8[6-(6,8),29-(8,8,8)]
   380       5.885175       5.885175       5.885175    8[6-(6,8),29-(8,8,8)]
   381       6.289628       6.289628       6.289628    8[6-(6,8),29-(8,8,8)]
   382       7.303195       7.303195       7.303195    8[6-(6,8),29-(8,8,8)]
   383      12.252957      12.252957      12.252957    8[6-(6,8),29-(8,8,8)]
   384      13.312068      13.312068      13.312068    8[6-(6,8),29-(8,8,8)]
   385       3.965058       3.965058       3.965058    8[6-(6,8),29-(8,8,8)]
   386       2.824794       2.824794       2.824794    8[6-(6,8),29-(8,8,8)]
   387      16.733607      16.733607      16.733607    8[6-(6,8),29-(8,8,8)]
   388      15.650132      15.650132      15.650132    8[6-(6,8),29-(8,8,8)]
   389      14.385235      14.385235      14.385235    8[6-(6,8),29-(8,8,8)]
   390      15.311277      15.311277      15.311277    8[6-(6,8),29-(8,8,8)]
   391      17.494345      17.494345      17.494345    8[6-(6,8),29-(8,8,8)]
   392      17.491346      17.491346      17.491346    8[6-(6,8),29-(8,8,8)]
   393      14.811803      14.811803      14.811803    8[6-(1,1,6),6-(6,6)]
   394      13.484682      13.484682      13.484682    8[6-(6,8),29-(8,8,8)]
   395      14.491127      14.491127      14.491127    8[6-(6,8),29-(8,8,8)]
   396      10.823692      10.823692      10.823692    8[6-(6,8),29-(8,8,8)]
   397      10.800078      10.800078      10.800078    8[6-(6,8),29-(8,8,8)]
   398       7.859458       7.859458       7.859458    8[6-(6,8),29-(8,8,8)]
   399       7.832282       7.832282       7.832282    8[6-(6,8),29-(8,8,8)]
   400       5.180476       5.180476       5.180476    8[6-(6,8),29-(8,8,8)]
   401       3.929073       3.929073       3.929073    8[6-(6,8),29-(8,8,8)]
   402       4.171969       4.171969       4.171969    8[6-(1,1,6),6-(6,6)]
   403       1.266959       1.266959       1.266959    8[6-(6,8),29-(8,8,8)]
   404       1.184682       1.184682       1.184682    8[6-(6,8),29-(8,8,8)]
   405       4.692435       4.692435       4.692435    8[6-(6,8),29-(8,8,8)]
   406       3.485825       3.485825       3.485825    8[6-(6,8),29-(8,8,8)]
   407       3.081372       3.081372       3.081372    8[6-(6,8),29-(8,8,8)]
   408       2.067805       2.067805       2.067805    8[6-(6,8),29-(8,8,8)]
   409      15.860043      15.860043      15.860043    8[6-(6,8),29-(8,8,8)]
   410      14.800932      14.800932      14.800932    8[6-(6,8),29-(8,8,8)]
   411       5.405942       5.405942       5.405942    8[6-(6,8),29-(8,8,8)]
   412       6.546206       6.546206       6.546206    8[6-(6,8),29-(8,8,8)]
   413      11.379393      11.379393      11.379393    8[6-(6,8),29-(8,8,8)]
   414      12.462868      12.462868      12.462868    8[6-(6,8),29-(8,8,8)]
   415       5.014235       5.014235       5.014235    8[6-(6,8),29-(8,8,8)]
   416       5.940277       5.940277       5.940277    8[6-(6,8),29-(8,8,8)]
   417       8.123345       8.123345       8.123345    8[6-(6,8),29-(8,8,8)]
   418       8.120346       8.120346       8.120346    8[6-(6,8),29-(8,8,8)]
   419       5.440803       5.440803       5.440803    8[6-(1,1,6),6-(6,6)]
   420       4.113682       4.113682       4.113682    8[6-(6,8),29-(8,8,8)]
   421       5.120127       5.120127       5.120127    8[6-(6,8),29-(8,8,8)]
   422       1.452692       1.452692       1.452692    8[6-(6,8),29-(8,8,8)]
   423       1.429078       1.429078       1.429078    8[6-(6,8),29-(8,8,8)]
   424      17.230458      17.230458      17.230458    8[6-(6,8),29-(8,8,8)]
   425      17.203282      17.203282      17.203282    8[6-(6,8),29-(8,8,8)]
   426      14.551476      14.551476      14.551476    8[6-(6,8),29-(8,8,8)]
   427      13.300073      13.300073      13.300073    8[6-(6,8),29-(8,8,8)]
   428      13.542969      13.542969      13.542969    8[6-(1,1,6),6-(6,6)]
   429      10.637959      10.637959      10.637959    8[6-(6,8),29-(8,8,8)]
   430      10.555682      10.555682      10.555682    8[6-(6,8),29-(8,8,8)]
   431      14.063435      14.063435      14.063435    8[6-(6,8),29-(8,8,8)]
   432      12.856825      12.856825      12.856825    8[6-(6,8),29-(8,8,8)]
   433      12.452372      12.452372      12.452372    8[6-(6,8),29-(8,8,8)]
   434      11.438805      11.438805      11.438805    8[6-(6,8),29-(8,8,8)]
   435       6.489043       6.489043       6.489043    8[6-(6,8),29-(8,8,8)]
   436       5.429932       5.429932       5.429932    8[6-(6,8),29-(8,8,8)]
   437      14.776942      14.776942      14.776942    8[6-(6,8),29-(8,8,8)]
   438      15.917206      15.917206      15.917206    8[6-(6,8),29-(8,8,8)]
   439       2.008393       2.008393       2.008393    8[6-(6,8),29-(8,8,8)]
   440       3.091868       3.091868       3.091868    8[6-(6,8),29-(8,8,8)]
