# Supplementary material for: A collection of forcefield precursors for metal–organic frameworks
Source: RSC Adv. 2019 Nov 13;9(63):36492–507. doi: 10.1039/c9ra07327b (PMC9075174; doi:10.1039/c9ra07327b)
Supplement: RA-009-C9RA07327B-s199 [file RA-009-C9RA07327B-s199.txt]

BEYSEF_clean

15.818900    0.000000    0.000000
-6.421260    14.457006    0.000000
-6.421260    -6.108836    13.102944

     1        3.85863        3.85863        3.85863    27[7-(6,6),7-(6,6),7-(6,6),8-(6),8-(6)]
     2      -0.711443      -0.711443      -0.711443    27[7-(6,6),7-(6,6),7-(6,6),8-(6),8-(6)]
     3       6.491117       6.491117       6.491117    27[7-(6,6),7-(6,6),7-(6,6),8-(6),8-(6)]
     4       -3.34393       -3.34393       -3.34393    27[7-(6,6),7-(6,6),7-(6,6),8-(6),8-(6)]
     5       -0.88225       -0.88225       -0.88225    27[7-(6,6),7-(6,6),7-(6,6),8-(6),8-(6)]
     6       3.687823       3.687823       3.687823    27[7-(6,6),7-(6,6),7-(6,6),8-(6),8-(6)]
     7      -3.514737      -3.514737      -3.514737    27[7-(6,6),7-(6,6),7-(6,6),8-(6),8-(6)]
     8        6.32031        6.32031        6.32031    27[7-(6,6),7-(6,6),7-(6,6),8-(6),8-(6)]
     9      -2.191886      -2.191886      -2.191886    1[6-(7,7)]
    10       0.250532       0.250532       0.250532    1[6-(1,6,6)]
    11       1.459063       1.459063       1.459063    1[6-(1,6,6)]
    12       0.939192       0.939192       0.939192    1[6-(1,1,6)]
    13       0.697722       0.697722       0.697722    1[6-(1,1,6)]
    14      -0.518421      -0.518421      -0.518421    1[6-(1,1,6)]
    15      -1.624344      -1.624344      -1.624344    1[6-(7,7)]
    16      -0.331077      -0.331077      -0.331077    1[7-(1,6)]
    17         1.1089         1.1089         1.1089    1[7-(1,6)]
    18       7.326836       7.326836       7.326836    1[6-(7,7)]
    19       4.488868       4.488868       4.488868    1[6-(1,6,6)]
    20       3.434447       3.434447       3.434447    1[6-(1,6,6)]
    21       9.330197       9.330197       9.330197    1[6-(1,1,6)]
    22       8.184675       8.184675       8.184675    1[6-(1,1,6)]
    23       9.239002       9.239002       9.239002    1[6-(1,1,6)]
    24      -2.599819      -2.599819      -2.599819    1[6-(7,7)]
    25      -1.124238      -1.124238      -1.124238    1[7-(1,6)]
    26      -1.048798      -1.048798      -1.048798    1[7-(1,6)]
    27      -8.915354      -8.915354      -8.915354    1[6-(7,7)]
    28      -5.910957      -5.910957      -5.910957    1[6-(1,6,6)]
    29      -5.429803      -5.429803      -5.429803    1[6-(1,6,6)]
    30      -7.618695      -7.618695      -7.618695    1[6-(1,1,6)]
    31      -7.570718      -7.570718      -7.570718    1[6-(1,1,6)]
    32      -8.053844      -8.053844      -8.053844    1[6-(1,1,6)]
    33       0.808161       0.808161       0.808161    1[6-(7,7)]
    34       5.072962       5.072962       5.072962    1[7-(1,6)]
    35       5.727296       5.727296       5.727296    1[7-(1,6)]
    36      -1.768596      -1.768596      -1.768596    1[6-(7,7)]
    37      -5.168543      -5.168543      -5.168543    1[6-(1,6,6)]
    38      -5.495587      -5.495587      -5.495587    1[6-(1,6,6)]
    39       2.069184       2.069184       2.069184    1[6-(1,1,6)]
    40       0.634214       0.634214       0.634214    1[6-(1,1,6)]
    41       0.955526       0.955526       0.955526    1[6-(1,1,6)]
    42      -5.032324      -5.032324      -5.032324    1[6-(7,7)]
    43       9.290623       9.290623       9.290623    1[7-(1,6)]
    44      10.151705      10.151705      10.151705    1[7-(1,6)]
    45       5.168266       5.168266       5.168266    1[6-(7,7)]
    46       2.725848       2.725848       2.725848    1[6-(1,6,6)]
    47       1.517317       1.517317       1.517317    1[6-(1,6,6)]
    48       2.037188       2.037188       2.037188    1[6-(1,1,6)]
    49       2.278658       2.278658       2.278658    1[6-(1,1,6)]
    50       3.494801       3.494801       3.494801    1[6-(1,1,6)]
    51       4.600724       4.600724       4.600724    1[6-(7,7)]
    52       3.307457       3.307457       3.307457    1[7-(1,6)]
    53        1.86748        1.86748        1.86748    1[7-(1,6)]
    54      -4.350456      -4.350456      -4.350456    1[6-(7,7)]
    55      -1.512488      -1.512488      -1.512488    1[6-(1,6,6)]
    56      -0.458067      -0.458067      -0.458067    1[6-(1,6,6)]
    57      -6.353817      -6.353817      -6.353817    1[6-(1,1,6)]
    58      -5.208295      -5.208295      -5.208295    1[6-(1,1,6)]
    59      -6.262622      -6.262622      -6.262622    1[6-(1,1,6)]
    60       5.576199       5.576199       5.576199    1[6-(7,7)]
    61       4.100618       4.100618       4.100618    1[7-(1,6)]
    62       4.025178       4.025178       4.025178    1[7-(1,6)]
    63      11.891734      11.891734      11.891734    1[6-(7,7)]
    64       8.887337       8.887337       8.887337    1[6-(1,6,6)]
    65       8.406183       8.406183       8.406183    1[6-(1,6,6)]
    66      10.595075      10.595075      10.595075    1[6-(1,1,6)]
    67      10.547098      10.547098      10.547098    1[6-(1,1,6)]
    68      11.030224      11.030224      11.030224    1[6-(1,1,6)]
    69       2.168219       2.168219       2.168219    1[6-(7,7)]
    70      -2.096582      -2.096582      -2.096582    1[7-(1,6)]
    71      -2.750916      -2.750916      -2.750916    1[7-(1,6)]
    72       4.744976       4.744976       4.744976    1[6-(7,7)]
    73       8.144923       8.144923       8.144923    1[6-(1,6,6)]
    74       8.471967       8.471967       8.471967    1[6-(1,6,6)]
    75       0.907196       0.907196       0.907196    1[6-(1,1,6)]
    76       2.342166       2.342166       2.342166    1[6-(1,1,6)]
    77       2.020854       2.020854       2.020854    1[6-(1,1,6)]
    78       8.008704       8.008704       8.008704    1[6-(7,7)]
    79      -6.314243      -6.314243      -6.314243    1[7-(1,6)]
    80      -7.175325      -7.175325      -7.175325    1[7-(1,6)]
    81       3.343137       3.343137       3.343137    6[1-(0),7-(6,27),7-(6,27)]
    82       1.504723       1.504723       1.504723    6[6-(7,7),6-(7,7),7-(6,27)]
    83       0.386083       0.386083       0.386083    6[6-(6,7),7-(1,1),7-(6)]
    84      -0.272991      -0.272991      -0.272991    6[6-(1,1,6),8-(27),8-(27)]
    85       0.523551       0.523551       0.523551    6[1-(0),1-(0),6-(1,1,1),6-(8,8)]
    86       0.398604       0.398604       0.398604    6[1-(0),1-(0),1-(0),6-(1,1,6)]
    87       1.346904       1.346904       1.346904    6[6-(6,7),7-(6,27),7-(6,27)]
    88      -0.801234      -0.801234      -0.801234    6[1-(0),7-(6),7-(6,27)]
    89       7.300483       7.300483       7.300483    6[1-(0),7-(6,27),7-(6,27)]
    90      -1.911319      -1.911319      -1.911319    6[6-(7,7),6-(7,7),7-(6,27)]
    91      -1.697562      -1.697562      -1.697562    6[6-(6,7),7-(1,1),7-(6)]
    92       3.326681       3.326681       3.326681    6[6-(1,1,6),8-(27),8-(27)]
    93       3.562935       3.562935       3.562935    6[1-(0),1-(0),6-(1,1,1),6-(8,8)]
    94        9.10537        9.10537        9.10537    6[1-(0),1-(0),1-(0),6-(1,1,6)]
    95      -2.405386      -2.405386      -2.405386    6[6-(6,7),7-(6,27),7-(6,27)]
    96      -2.438678      -2.438678      -2.438678    6[1-(0),7-(6),7-(6,27)]
    97      -2.792227      -2.792227      -2.792227    6[1-(0),7-(6,27),7-(6,27)]
    98       3.615829       3.615829       3.615829    6[6-(7,7),6-(7,7),7-(6,27)]
    99       3.817369       3.817369       3.817369    6[6-(6,7),7-(1,1),7-(6)]
   100      -5.615757      -5.615757      -5.615757    6[6-(1,1,6),8-(27),8-(27)]
   101      -6.028692      -6.028692      -6.028692    6[1-(0),1-(0),6-(1,1,1),6-(8,8)]
   102      -7.446942      -7.446942      -7.446942    6[1-(0),1-(0),1-(0),6-(1,1,6)]
   103       2.313566       2.313566       2.313566    6[6-(6,7),7-(6,27),7-(6,27)]
   104       1.523575       1.523575       1.523575    6[1-(0),7-(6),7-(6,27)]
   105      -2.383053      -2.383053      -2.383053    6[1-(0),7-(6,27),7-(6,27)]
   106      -4.022425      -4.022425      -4.022425    6[6-(7,7),6-(7,7),7-(6,27)]
   107      -5.128849      -5.128849      -5.128849    6[6-(6,7),7-(1,1),7-(6)]
   108      -7.149452      -7.149452      -7.149452    6[6-(1,1,6),8-(27),8-(27)]
   109      -5.703722      -5.703722      -5.703722    6[1-(0),1-(0),6-(1,1,1),6-(8,8)]
   110       1.132016       1.132016       1.132016    6[1-(0),1-(0),1-(0),6-(1,1,6)]
   111      -3.372047      -3.372047      -3.372047    6[6-(6,7),7-(6,27),7-(6,27)]
   112      -4.763487      -4.763487      -4.763487    6[1-(0),7-(6),7-(6,27)]
   113      -0.366757      -0.366757      -0.366757    6[1-(0),7-(6,27),7-(6,27)]
   114       1.471657       1.471657       1.471657    6[6-(7,7),6-(7,7),7-(6,27)]
   115       2.590297       2.590297       2.590297    6[6-(6,7),7-(1,1),7-(6)]
   116       3.249371       3.249371       3.249371    6[6-(1,1,6),8-(27),8-(27)]
   117       2.452829       2.452829       2.452829    6[1-(0),1-(0),6-(1,1,1),6-(8,8)]
   118       2.577776       2.577776       2.577776    6[1-(0),1-(0),1-(0),6-(1,1,6)]
   119       1.629476       1.629476       1.629476    6[6-(6,7),7-(6,27),7-(6,27)]
   120       3.777614       3.777614       3.777614    6[1-(0),7-(6),7-(6,27)]
   121      -4.324103      -4.324103      -4.324103    6[1-(0),7-(6,27),7-(6,27)]
   122       4.887699       4.887699       4.887699    6[6-(7,7),6-(7,7),7-(6,27)]
   123       4.673942       4.673942       4.673942    6[6-(6,7),7-(1,1),7-(6)]
   124      -0.350301      -0.350301      -0.350301    6[6-(1,1,6),8-(27),8-(27)]
   125      -0.586555      -0.586555      -0.586555    6[1-(0),1-(0),6-(1,1,1),6-(8,8)]
   126       -6.12899       -6.12899       -6.12899    6[1-(0),1-(0),1-(0),6-(1,1,6)]
   127       5.381766       5.381766       5.381766    6[6-(6,7),7-(6,27),7-(6,27)]
   128       5.415058       5.415058       5.415058    6[1-(0),7-(6),7-(6,27)]
   129       5.768607       5.768607       5.768607    6[1-(0),7-(6,27),7-(6,27)]
   130      -0.639449      -0.639449      -0.639449    6[6-(7,7),6-(7,7),7-(6,27)]
   131      -0.840989      -0.840989      -0.840989    6[6-(6,7),7-(1,1),7-(6)]
   132       8.592137       8.592137       8.592137    6[6-(1,1,6),8-(27),8-(27)]
   133       9.005072       9.005072       9.005072    6[1-(0),1-(0),6-(1,1,1),6-(8,8)]
   134      10.423322      10.423322      10.423322    6[1-(0),1-(0),1-(0),6-(1,1,6)]
   135       0.662814       0.662814       0.662814    6[6-(6,7),7-(6,27),7-(6,27)]
   136       1.452805       1.452805       1.452805    6[1-(0),7-(6),7-(6,27)]
   137       5.359433       5.359433       5.359433    6[1-(0),7-(6,27),7-(6,27)]
   138       6.998805       6.998805       6.998805    6[6-(7,7),6-(7,7),7-(6,27)]
   139       8.105229       8.105229       8.105229    6[6-(6,7),7-(1,1),7-(6)]
   140      10.125832      10.125832      10.125832    6[6-(1,1,6),8-(27),8-(27)]
   141       8.680102       8.680102       8.680102    6[1-(0),1-(0),6-(1,1,1),6-(8,8)]
   142       1.844364       1.844364       1.844364    6[1-(0),1-(0),1-(0),6-(1,1,6)]
   143       6.348427       6.348427       6.348427    6[6-(6,7),7-(6,27),7-(6,27)]
   144       7.739867       7.739867       7.739867    6[1-(0),7-(6),7-(6,27)]
   145         2.8132         2.8132         2.8132    7[6-(1,7),6-(6,6),27-(7,7,8,8)]
   146       0.388068       0.388068       0.388068    7[1-(0),1-(0),6-(6,7)]
   147      -0.772166      -0.772166      -0.772166    7[6-(1,7),6-(6,7)]
   148       2.524334       2.524334       2.524334    7[6-(1,7),6-(6,7),27-(7,7,8,8)]
   149       0.190771       0.190771       0.190771    7[6-(1,7),6-(6,7),27-(7,7,8,8)]
   150      -1.706689      -1.706689      -1.706689    7[6-(1,7),6-(6,6),27-(7,7,8,8)]
   151      -1.234905      -1.234905      -1.234905    7[1-(0),1-(0),6-(6,7)]
   152      -1.978447      -1.978447      -1.978447    7[6-(1,7),6-(6,7)]
   153      13.287116      13.287116      13.287116    7[6-(1,7),6-(6,7),27-(7,7,8,8)]
   154      -2.699943      -2.699943      -2.699943    7[6-(1,7),6-(6,7),27-(7,7,8,8)]
   155       4.474347       4.474347       4.474347    7[6-(1,7),6-(6,6),27-(7,7,8,8)]
   156        5.01511        5.01511        5.01511    7[1-(0),1-(0),6-(6,7)]
   157       2.721333       2.721333       2.721333    7[6-(1,7),6-(6,7)]
   158       2.317982       2.317982       2.317982    7[6-(1,7),6-(6,7),27-(7,7,8,8)]
   159       1.209871       1.209871       1.209871    7[6-(1,7),6-(6,7),27-(7,7,8,8)]
   160      -3.367836      -3.367836      -3.367836    7[6-(1,7),6-(6,6),27-(7,7,8,8)]
   161      -5.861947      -5.861947      -5.861947    7[1-(0),1-(0),6-(6,7)]
   162      -5.471946      -5.471946      -5.471946    7[6-(1,7),6-(6,7)]
   163      -2.325432      -2.325432      -2.325432    7[6-(1,7),6-(6,7),27-(7,7,8,8)]
   164      -3.719044      -3.719044      -3.719044    7[6-(1,7),6-(6,7),27-(7,7,8,8)]
   165        0.16318        0.16318        0.16318    7[6-(1,7),6-(6,6),27-(7,7,8,8)]
   166       2.588312       2.588312       2.588312    7[1-(0),1-(0),6-(6,7)]
   167       3.748546       3.748546       3.748546    7[6-(1,7),6-(6,7)]
   168       0.452046       0.452046       0.452046    7[6-(1,7),6-(6,7),27-(7,7,8,8)]
   169       2.785609       2.785609       2.785609    7[6-(1,7),6-(6,7),27-(7,7,8,8)]
   170       4.683069       4.683069       4.683069    7[6-(1,7),6-(6,6),27-(7,7,8,8)]
   171       4.211285       4.211285       4.211285    7[1-(0),1-(0),6-(6,7)]
   172       4.954827       4.954827       4.954827    7[6-(1,7),6-(6,7)]
   173      -3.889476      -3.889476      -3.889476    7[6-(1,7),6-(6,7),27-(7,7,8,8)]
   174       5.676323       5.676323       5.676323    7[6-(1,7),6-(6,7),27-(7,7,8,8)]
   175      -1.497967      -1.497967      -1.497967    7[6-(1,7),6-(6,6),27-(7,7,8,8)]
   176       -2.03873       -2.03873       -2.03873    7[1-(0),1-(0),6-(6,7)]
   177       0.255047       0.255047       0.255047    7[6-(1,7),6-(6,7)]
   178       7.079658       7.079658       7.079658    7[6-(1,7),6-(6,7),27-(7,7,8,8)]
   179       1.766509       1.766509       1.766509    7[6-(1,7),6-(6,7),27-(7,7,8,8)]
   180       6.344216       6.344216       6.344216    7[6-(1,7),6-(6,6),27-(7,7,8,8)]
   181       8.838327       8.838327       8.838327    7[1-(0),1-(0),6-(6,7)]
   182       8.448326       8.448326       8.448326    7[6-(1,7),6-(6,7)]
   183       5.301812       5.301812       5.301812    7[6-(1,7),6-(6,7),27-(7,7,8,8)]
   184       6.695424       6.695424       6.695424    7[6-(1,7),6-(6,7),27-(7,7,8,8)]
   185      -1.251443      -1.251443      -1.251443    8[6-(6,8),27-(7,7,7,8)]
   186       0.077461       0.077461       0.077461    8[6-(6,8),27-(7,7,7,8)]
   187       9.185805       9.185805       9.185805    8[6-(6,8),27-(7,7,7,8)]
   188       3.737278       3.737278       3.737278    8[6-(6,8),27-(7,7,7,8)]
   189      -6.511698      -6.511698      -6.511698    8[6-(6,8),27-(7,7,7,8)]
   190      -4.378357      -4.378357      -4.378357    8[6-(6,8),27-(7,7,7,8)]
   191       -1.37284       -1.37284       -1.37284    8[6-(6,8),27-(7,7,7,8)]
   192      -7.625805      -7.625805      -7.625805    8[6-(6,8),27-(7,7,7,8)]
   193       4.227823       4.227823       4.227823    8[6-(6,8),27-(7,7,7,8)]
   194       2.898919       2.898919       2.898919    8[6-(6,8),27-(7,7,7,8)]
   195      -6.209425      -6.209425      -6.209425    8[6-(6,8),27-(7,7,7,8)]
   196      -0.760898      -0.760898      -0.760898    8[6-(6,8),27-(7,7,7,8)]
   197       9.488078       9.488078       9.488078    8[6-(6,8),27-(7,7,7,8)]
   198       7.354737       7.354737       7.354737    8[6-(6,8),27-(7,7,7,8)]
   199        4.34922        4.34922        4.34922    8[6-(6,8),27-(7,7,7,8)]
   200      10.602185      10.602185      10.602185    8[6-(6,8),27-(7,7,7,8)]
