# Supplementary material for: A collection of forcefield precursors for metal–organic frameworks
Source: RSC Adv. 2019 Nov 13;9(63):36492–507. doi: 10.1039/c9ra07327b (PMC9075174; doi:10.1039/c9ra07327b)
Supplement: RA-009-C9RA07327B-s200 [file RA-009-C9RA07327B-s200.txt]

BIBBUL_clean

8.707600    0.000000    0.000000
0.000000    15.686000    0.000000
0.000000    0.000000    19.368000

     1       3.857031       3.857031       3.857031    30[7-(6,6),7-(6,6),8-(6),8-(6)]
     2       0.496769       0.496769       0.496769    30[7-(6,6),7-(6,6),8-(6),8-(6)]
     3       4.850569       4.850569       4.850569    30[7-(6,6),7-(6,6),8-(6),8-(6)]
     4       8.210831       8.210831       8.210831    30[7-(6,6),7-(6,6),8-(6),8-(6)]
     5       0.622593       0.622593       0.622593    1[6-(6,6)]
     6       8.199076       8.199076       8.199076    1[6-(6,6)]
     7       0.164574       0.164574       0.164574    1[6-(6,7)]
     8       4.568878       4.568878       4.568878    1[6-(6,6)]
     9       6.522863       6.522863       6.522863    1[6-(6,6)]
    10       6.491516       6.491516       6.491516    1[6-(6,7)]
    11       4.499217       4.499217       4.499217    1[6-(6,7)]
    12       5.753111       5.753111       5.753111    1[6-(6,7)]
    13        6.27905        6.27905        6.27905    1[6-(1,1,6)]
    14       5.248071       5.248071       5.248071    1[6-(1,1,6)]
    15       6.740553       6.740553       6.740553    1[6-(1,1,6)]
    16       6.848527       6.848527       6.848527    1[6-(1,6,7)]
    17       6.609068       6.609068       6.609068    1[6-(1,6,7)]
    18       8.508196       8.508196       8.508196    1[6-(1,6,6)]
    19       0.190696       0.190696       0.190696    1[6-(1,6,6)]
    20        8.54738        8.54738        8.54738    1[6-(1,6,6)]
    21       0.295188       0.295188       0.295188    1[6-(1,6,6)]
    22       2.139457       2.139457       2.139457    1[6-(1,6,7)]
    23       1.838174       1.838174       1.838174    1[6-(1,6,7)]
    24       2.823875       2.823875       2.823875    1[6-(6,7)]
    25       4.130015       4.130015       4.130015    1[6-(6,7)]
    26       3.614525       3.614525       3.614525    1[6-(1,1,6)]
    27       2.925754       2.925754       2.925754    1[6-(1,1,6)]
    28       2.068055       2.068055       2.068055    1[6-(1,1,6)]
    29       3.731207       3.731207       3.731207    1[6-(6,6)]
    30       4.862324       4.862324       4.862324    1[6-(6,6)]
    31       4.189226       4.189226       4.189226    1[6-(6,7)]
    32       8.492522       8.492522       8.492522    1[6-(6,6)]
    33       6.538537       6.538537       6.538537    1[6-(6,6)]
    34       6.569884       6.569884       6.569884    1[6-(6,7)]
    35       8.562183       8.562183       8.562183    1[6-(6,7)]
    36       7.308289       7.308289       7.308289    1[6-(6,7)]
    37        6.78235        6.78235        6.78235    1[6-(1,1,6)]
    38       7.813329       7.813329       7.813329    1[6-(1,1,6)]
    39       6.320847       6.320847       6.320847    1[6-(1,1,6)]
    40       6.212873       6.212873       6.212873    1[6-(1,6,7)]
    41       6.452332       6.452332       6.452332    1[6-(1,6,7)]
    42       4.553204       4.553204       4.553204    1[6-(1,6,6)]
    43       4.163104       4.163104       4.163104    1[6-(1,6,6)]
    44        4.51402        4.51402        4.51402    1[6-(1,6,6)]
    45       4.058612       4.058612       4.058612    1[6-(1,6,6)]
    46       2.214343       2.214343       2.214343    1[6-(1,6,7)]
    47       2.515626       2.515626       2.515626    1[6-(1,6,7)]
    48       1.529925       1.529925       1.529925    1[6-(6,7)]
    49       0.223785       0.223785       0.223785    1[6-(6,7)]
    50       0.739275       0.739275       0.739275    1[6-(1,1,6)]
    51       1.428046       1.428046       1.428046    1[6-(1,1,6)]
    52       2.285745       2.285745       2.285745    1[6-(1,1,6)]
    53       8.085007       8.085007       8.085007    1[6-(6,6)]
    54       0.508524       0.508524       0.508524    1[6-(6,6)]
    55       8.543026       8.543026       8.543026    1[6-(6,7)]
    56       4.138722       4.138722       4.138722    1[6-(6,6)]
    57       2.184737       2.184737       2.184737    1[6-(6,6)]
    58       2.216084       2.216084       2.216084    1[6-(6,7)]
    59       4.208383       4.208383       4.208383    1[6-(6,7)]
    60       2.954489       2.954489       2.954489    1[6-(6,7)]
    61        2.42855        2.42855        2.42855    1[6-(1,1,6)]
    62       3.459529       3.459529       3.459529    1[6-(1,1,6)]
    63       1.967047       1.967047       1.967047    1[6-(1,1,6)]
    64       1.859073       1.859073       1.859073    1[6-(1,6,7)]
    65       2.098532       2.098532       2.098532    1[6-(1,6,7)]
    66       0.199404       0.199404       0.199404    1[6-(1,6,6)]
    67       8.516904       8.516904       8.516904    1[6-(1,6,6)]
    68        0.16022        0.16022        0.16022    1[6-(1,6,6)]
    69       8.412412       8.412412       8.412412    1[6-(1,6,6)]
    70       6.568143       6.568143       6.568143    1[6-(1,6,7)]
    71       6.869426       6.869426       6.869426    1[6-(1,6,7)]
    72       5.883725       5.883725       5.883725    1[6-(6,7)]
    73       4.577585       4.577585       4.577585    1[6-(6,7)]
    74       5.093075       5.093075       5.093075    1[6-(1,1,6)]
    75       5.781846       5.781846       5.781846    1[6-(1,1,6)]
    76       6.639545       6.639545       6.639545    1[6-(1,1,6)]
    77       4.976393       4.976393       4.976393    1[6-(6,6)]
    78       3.845276       3.845276       3.845276    1[6-(6,6)]
    79       4.518374       4.518374       4.518374    1[6-(6,7)]
    80       0.215078       0.215078       0.215078    1[6-(6,6)]
    81       2.169063       2.169063       2.169063    1[6-(6,6)]
    82       2.137716       2.137716       2.137716    1[6-(6,7)]
    83       0.145417       0.145417       0.145417    1[6-(6,7)]
    84       1.399311       1.399311       1.399311    1[6-(6,7)]
    85        1.92525        1.92525        1.92525    1[6-(1,1,6)]
    86       0.894271       0.894271       0.894271    1[6-(1,1,6)]
    87       2.386753       2.386753       2.386753    1[6-(1,1,6)]
    88       2.494727       2.494727       2.494727    1[6-(1,6,7)]
    89       2.255268       2.255268       2.255268    1[6-(1,6,7)]
    90       4.154396       4.154396       4.154396    1[6-(1,6,6)]
    91       4.544496       4.544496       4.544496    1[6-(1,6,6)]
    92        4.19358        4.19358        4.19358    1[6-(1,6,6)]
    93       4.648988       4.648988       4.648988    1[6-(1,6,6)]
    94       6.493257       6.493257       6.493257    1[6-(1,6,7)]
    95       6.191974       6.191974       6.191974    1[6-(1,6,7)]
    96       7.177675       7.177675       7.177675    1[6-(6,7)]
    97       8.483815       8.483815       8.483815    1[6-(6,7)]
    98       7.968325       7.968325       7.968325    1[6-(1,1,6)]
    99       7.279554       7.279554       7.279554    1[6-(1,1,6)]
   100       6.421855       6.421855       6.421855    1[6-(1,1,6)]
   101       2.591382       2.591382       2.591382    6[6-(6,6),8-(0),8-(30)]
   102       1.905223       1.905223       1.905223    6[6-(1,6),6-(6,7),6-(8,8)]
   103       0.867277       0.867277       0.867277    6[1-(0),6-(1,6),6-(6,6)]
   104       0.199404       0.199404       0.199404    6[1-(0),6-(1,6),6-(1,7)]
   105       0.613886       0.613886       0.613886    6[1-(0),6-(1,6),7-(6)]
   106       2.250915       2.250915       2.250915    6[6-(6,6),6-(6,7),7-(6)]
   107       3.421216       3.421216       3.421216    6[6-(6,6),6-(6,7),7-(6)]
   108       3.362004       3.362004       3.362004    6[6-(1,6),6-(6,7),6-(8,8)]
   109        4.56017        4.56017        4.56017    6[1-(0),6-(1,6),6-(6,6)]
   110       5.720022       5.720022       5.720022    6[1-(0),6-(1,6),6-(1,7)]
   111        5.69477        5.69477        5.69477    6[1-(0),6-(1,6),7-(6)]
   112       2.069797       2.069797       2.069797    6[6-(6,6),8-(0),8-(30)]
   113       4.931114       4.931114       4.931114    6[1-(0),6-(1,7),7-(6,30)]
   114       5.626851       5.626851       5.626851    6[1-(0),6-(1,7),7-(6,6)]
   115       5.696512       5.696512       5.696512    6[6-(1,1,1),7-(6,30),7-(6,6)]
   116       6.017822       6.017822       6.017822    6[1-(0),1-(0),1-(0),6-(7,7)]
   117       6.939957       6.939957       6.939957    6[1-(0),1-(0),6-(1,1,6),7-(6,6)]
   118       8.421991       8.421991       8.421991    6[1-(0),1-(0),6-(1,1,6),6-(1,1,7)]
   119       0.350046       0.350046       0.350046    6[1-(0),1-(0),6-(1,1,6),6-(1,1,7)]
   120       1.789412       1.789412       1.789412    6[1-(0),1-(0),6-(1,1,6),7-(6,6)]
   121       3.017183       3.017183       3.017183    6[1-(0),6-(1,7),7-(6,6)]
   122       3.739043       3.739043       3.739043    6[1-(0),6-(1,7),7-(6,30)]
   123       3.134736       3.134736       3.134736    6[6-(1,1,1),7-(6,30),7-(6,6)]
   124       2.917046       2.917046       2.917046    6[1-(0),1-(0),1-(0),6-(7,7)]
   125       1.762418       1.762418       1.762418    6[6-(6,6),8-(0),8-(30)]
   126       2.448577       2.448577       2.448577    6[6-(1,6),6-(6,7),6-(8,8)]
   127       3.486523       3.486523       3.486523    6[1-(0),6-(1,6),6-(6,6)]
   128       4.154396       4.154396       4.154396    6[1-(0),6-(1,6),6-(1,7)]
   129       3.739914       3.739914       3.739914    6[1-(0),6-(1,6),7-(6)]
   130       2.102885       2.102885       2.102885    6[6-(6,6),6-(6,7),7-(6)]
   131       0.932584       0.932584       0.932584    6[6-(6,6),6-(6,7),7-(6)]
   132       0.991796       0.991796       0.991796    6[6-(1,6),6-(6,7),6-(8,8)]
   133        8.50123        8.50123        8.50123    6[1-(0),6-(1,6),6-(6,6)]
   134       7.341378       7.341378       7.341378    6[1-(0),6-(1,6),6-(1,7)]
   135        7.36663        7.36663        7.36663    6[1-(0),6-(1,6),7-(6)]
   136       2.284003       2.284003       2.284003    6[6-(6,6),8-(0),8-(30)]
   137       8.130286       8.130286       8.130286    6[1-(0),6-(1,7),7-(6,30)]
   138       7.434549       7.434549       7.434549    6[1-(0),6-(1,7),7-(6,6)]
   139       7.364888       7.364888       7.364888    6[6-(1,1,1),7-(6,30),7-(6,6)]
   140       7.043578       7.043578       7.043578    6[1-(0),1-(0),1-(0),6-(7,7)]
   141       6.121443       6.121443       6.121443    6[1-(0),1-(0),6-(1,1,6),7-(6,6)]
   142       4.639409       4.639409       4.639409    6[1-(0),1-(0),6-(1,1,6),6-(1,1,7)]
   143       4.003754       4.003754       4.003754    6[1-(0),1-(0),6-(1,1,6),6-(1,1,7)]
   144       2.564388       2.564388       2.564388    6[1-(0),1-(0),6-(1,1,6),7-(6,6)]
   145       1.336617       1.336617       1.336617    6[1-(0),6-(1,7),7-(6,6)]
   146       0.614757       0.614757       0.614757    6[1-(0),6-(1,7),7-(6,30)]
   147       1.219064       1.219064       1.219064    6[6-(1,1,1),7-(6,30),7-(6,6)]
   148       1.436754       1.436754       1.436754    6[1-(0),1-(0),1-(0),6-(7,7)]
   149       6.116218       6.116218       6.116218    6[6-(6,6),8-(0),8-(30)]
   150       6.802377       6.802377       6.802377    6[6-(1,6),6-(6,7),6-(8,8)]
   151       7.840323       7.840323       7.840323    6[1-(0),6-(1,6),6-(6,6)]
   152       8.508196       8.508196       8.508196    6[1-(0),6-(1,6),6-(1,7)]
   153       8.093714       8.093714       8.093714    6[1-(0),6-(1,6),7-(6)]
   154       6.456685       6.456685       6.456685    6[6-(6,6),6-(6,7),7-(6)]
   155       5.286384       5.286384       5.286384    6[6-(6,6),6-(6,7),7-(6)]
   156       5.345596       5.345596       5.345596    6[6-(1,6),6-(6,7),6-(8,8)]
   157        4.14743        4.14743        4.14743    6[1-(0),6-(1,6),6-(6,6)]
   158       2.987578       2.987578       2.987578    6[1-(0),6-(1,6),6-(1,7)]
   159        3.01283        3.01283        3.01283    6[1-(0),6-(1,6),7-(6)]
   160       6.637803       6.637803       6.637803    6[6-(6,6),8-(0),8-(30)]
   161       3.776486       3.776486       3.776486    6[1-(0),6-(1,7),7-(6,30)]
   162       3.080749       3.080749       3.080749    6[1-(0),6-(1,7),7-(6,6)]
   163       3.011088       3.011088       3.011088    6[6-(1,1,1),7-(6,30),7-(6,6)]
   164       2.689778       2.689778       2.689778    6[1-(0),1-(0),1-(0),6-(7,7)]
   165       1.767643       1.767643       1.767643    6[1-(0),1-(0),6-(1,1,6),7-(6,6)]
   166       0.285609       0.285609       0.285609    6[1-(0),1-(0),6-(1,1,6),6-(1,1,7)]
   167       8.357554       8.357554       8.357554    6[1-(0),1-(0),6-(1,1,6),6-(1,1,7)]
   168       6.918188       6.918188       6.918188    6[1-(0),1-(0),6-(1,1,6),7-(6,6)]
   169       5.690417       5.690417       5.690417    6[1-(0),6-(1,7),7-(6,6)]
   170       4.968557       4.968557       4.968557    6[1-(0),6-(1,7),7-(6,30)]
   171       5.572864       5.572864       5.572864    6[6-(1,1,1),7-(6,30),7-(6,6)]
   172       5.790554       5.790554       5.790554    6[1-(0),1-(0),1-(0),6-(7,7)]
   173       6.945182       6.945182       6.945182    6[6-(6,6),8-(0),8-(30)]
   174       6.259023       6.259023       6.259023    6[6-(1,6),6-(6,7),6-(8,8)]
   175       5.221077       5.221077       5.221077    6[1-(0),6-(1,6),6-(6,6)]
   176       4.553204       4.553204       4.553204    6[1-(0),6-(1,6),6-(1,7)]
   177       4.967686       4.967686       4.967686    6[1-(0),6-(1,6),7-(6)]
   178       6.604715       6.604715       6.604715    6[6-(6,6),6-(6,7),7-(6)]
   179       7.775016       7.775016       7.775016    6[6-(6,6),6-(6,7),7-(6)]
   180       7.715804       7.715804       7.715804    6[6-(1,6),6-(6,7),6-(8,8)]
   181        0.20637        0.20637        0.20637    6[1-(0),6-(1,6),6-(6,6)]
   182       1.366222       1.366222       1.366222    6[1-(0),6-(1,6),6-(1,7)]
   183        1.34097        1.34097        1.34097    6[1-(0),6-(1,6),7-(6)]
   184       6.423597       6.423597       6.423597    6[6-(6,6),8-(0),8-(30)]
   185       0.577314       0.577314       0.577314    6[1-(0),6-(1,7),7-(6,30)]
   186       1.273051       1.273051       1.273051    6[1-(0),6-(1,7),7-(6,6)]
   187       1.342712       1.342712       1.342712    6[6-(1,1,1),7-(6,30),7-(6,6)]
   188       1.664022       1.664022       1.664022    6[1-(0),1-(0),1-(0),6-(7,7)]
   189       2.586157       2.586157       2.586157    6[1-(0),1-(0),6-(1,1,6),7-(6,6)]
   190       4.068191       4.068191       4.068191    6[1-(0),1-(0),6-(1,1,6),6-(1,1,7)]
   191       4.703846       4.703846       4.703846    6[1-(0),1-(0),6-(1,1,6),6-(1,1,7)]
   192       6.143212       6.143212       6.143212    6[1-(0),1-(0),6-(1,1,6),7-(6,6)]
   193       7.370983       7.370983       7.370983    6[1-(0),6-(1,7),7-(6,6)]
   194       8.092843       8.092843       8.092843    6[1-(0),6-(1,7),7-(6,30)]
   195       7.488536       7.488536       7.488536    6[6-(1,1,1),7-(6,30),7-(6,6)]
   196       7.270846       7.270846       7.270846    6[1-(0),1-(0),1-(0),6-(7,7)]
   197       4.952012       4.952012       4.952012    7[6-(1,6),6-(6,7),30-(7,8,8)]
   198       6.118831       6.118831       6.118831    7[6-(1,1,6),6-(1,6),6-(6,7)]
   199       3.794772       3.794772       3.794772    7[6-(1,6),6-(6,7),30-(7,8,8)]
   200        2.63492        2.63492        2.63492    7[6-(1,1,6),6-(1,6),6-(6,7)]
   201       4.574102       4.574102       4.574102    7[6-(1,6),6-(6,6)]
   202       1.630933       1.630933       1.630933    7[6-(1,6),6-(6,6)]
   203       8.109388       8.109388       8.109388    7[6-(1,6),6-(6,7),30-(7,8,8)]
   204       6.942569       6.942569       6.942569    7[6-(1,1,6),6-(1,6),6-(6,7)]
   205       0.559028       0.559028       0.559028    7[6-(1,6),6-(6,7),30-(7,8,8)]
   206        1.71888        1.71888        1.71888    7[6-(1,1,6),6-(1,6),6-(6,7)]
   207       8.487298       8.487298       8.487298    7[6-(1,6),6-(6,6)]
   208       2.722867       2.722867       2.722867    7[6-(1,6),6-(6,6)]
   209       3.755588       3.755588       3.755588    7[6-(1,6),6-(6,7),30-(7,8,8)]
   210       2.588769       2.588769       2.588769    7[6-(1,1,6),6-(1,6),6-(6,7)]
   211       4.912828       4.912828       4.912828    7[6-(1,6),6-(6,7),30-(7,8,8)]
   212        6.07268        6.07268        6.07268    7[6-(1,1,6),6-(1,6),6-(6,7)]
   213       4.133498       4.133498       4.133498    7[6-(1,6),6-(6,6)]
   214       7.076667       7.076667       7.076667    7[6-(1,6),6-(6,6)]
   215       0.598212       0.598212       0.598212    7[6-(1,6),6-(6,7),30-(7,8,8)]
   216       1.765031       1.765031       1.765031    7[6-(1,1,6),6-(1,6),6-(6,7)]
   217       8.148572       8.148572       8.148572    7[6-(1,6),6-(6,7),30-(7,8,8)]
   218        6.98872        6.98872        6.98872    7[6-(1,1,6),6-(1,6),6-(6,7)]
   219       0.220302       0.220302       0.220302    7[6-(1,6),6-(6,6)]
   220       5.984733       5.984733       5.984733    7[6-(1,6),6-(6,6)]
   221       2.548715       2.548715       2.548715    8[6-(6,8)]
   222       3.094681       3.094681       3.094681    8[6-(6,8),30-(7,7,8)]
   223        1.01966        1.01966        1.01966    8[6-(6,8)]
   224       2.174288       2.174288       2.174288    8[6-(6,8),30-(7,7,8)]
   225       1.805085       1.805085       1.805085    8[6-(6,8)]
   226       1.259119       1.259119       1.259119    8[6-(6,8),30-(7,7,8)]
   227        3.33414        3.33414        3.33414    8[6-(6,8)]
   228       2.179512       2.179512       2.179512    8[6-(6,8),30-(7,7,8)]
   229       6.158885       6.158885       6.158885    8[6-(6,8)]
   230       5.612919       5.612919       5.612919    8[6-(6,8),30-(7,7,8)]
   231        7.68794        7.68794        7.68794    8[6-(6,8)]
   232       6.533312       6.533312       6.533312    8[6-(6,8),30-(7,7,8)]
   233       6.902515       6.902515       6.902515    8[6-(6,8)]
   234       7.448481       7.448481       7.448481    8[6-(6,8),30-(7,7,8)]
   235        5.37346        5.37346        5.37346    8[6-(6,8)]
   236       6.528088       6.528088       6.528088    8[6-(6,8),30-(7,7,8)]
