# Supplementary material for: A collection of forcefield precursors for metal–organic frameworks
Source: RSC Adv. 2019 Nov 13;9(63):36492–507. doi: 10.1039/c9ra07327b (PMC9075174; doi:10.1039/c9ra07327b)
Supplement: RA-009-C9RA07327B-s201 [file RA-009-C9RA07327B-s201.txt]

BIBXOB_clean

22.953900    0.000000    0.000000
11.476950    19.878661    0.000000
11.476950    6.626220    18.741781

     1      21.007409      21.007409      21.007409    28[7-(6,7),7-(6,7),7-(6,7),8-(1,28,28,28),8-(1,28,28,28),8-(1,28,28,28)]
     2       11.47695       11.47695       11.47695    28[7-(6,7),7-(6,7),7-(6,7),8-(1,28,28,28),8-(1,28,28,28),8-(1,28,28,28)]
     3       11.47695       11.47695       11.47695    28[7-(6,7),7-(6,7),7-(6,7),8-(1,28,28,28),8-(1,28,28,28),8-(1,28,28,28)]
     4       1.946491       1.946491       1.946491    28[7-(6,7),7-(6,7),7-(6,7),8-(1,28,28,28),8-(1,28,28,28),8-(1,28,28,28)]
     5       34.43085       34.43085       34.43085    28[7-(6,7),7-(6,7),7-(6,7),8-(1,28,28,28),8-(1,28,28,28),8-(1,28,28,28)]
     6      24.900391      24.900391      24.900391    28[7-(6,7),7-(6,7),7-(6,7),8-(1,28,28,28),8-(1,28,28,28),8-(1,28,28,28)]
     7       34.43085       34.43085       34.43085    28[7-(6,7),7-(6,7),7-(6,7),8-(1,28,28,28),8-(1,28,28,28),8-(1,28,28,28)]
     8      43.961309      43.961309      43.961309    28[7-(6,7),7-(6,7),7-(6,7),8-(1,28,28,28),8-(1,28,28,28),8-(1,28,28,28)]
     9        22.9539        22.9539        22.9539    1[8-(28,28,28,28)]
    10        22.9539        22.9539        22.9539    1[8-(28,28,28,28)]
    11      32.286497      32.286497      32.286497    1[8-(28,28,28,28)]
    12      13.621303      13.621303      13.621303    1[8-(28,28,28,28)]
    13      32.286497      32.286497      32.286497    1[8-(28,28,28,28)]
    14      13.621303      13.621303      13.621303    1[8-(28,28,28,28)]
    15      29.540292      29.540292      29.540292    1[6-(6,6)]
    16      27.041301      27.041301      27.041301    1[6-(6,7)]
    17      30.710482      30.710482      30.710482    1[6-(6,6)]
    18      33.177338      33.177338      33.177338    1[6-(6,7)]
    19      38.151218      38.151218      38.151218    1[6-(6,6)]
    20      35.684362      35.684362      35.684362    1[6-(6,7)]
    21      39.321408      39.321408      39.321408    1[6-(6,6)]
    22      41.820399      41.820399      41.820399    1[6-(6,7)]
    23       33.26066       33.26066       33.26066    1[6-(6,6)]
    24      28.294813      28.294813      28.294813    1[6-(6,7)]
    25       35.60104       35.60104       35.60104    1[6-(6,6)]
    26      40.566887      40.566887      40.566887    1[6-(6,7)]
    27       34.43085       34.43085       34.43085    1[6-(6,6)]
    28       34.43085       34.43085       34.43085    1[6-(6,7)]
    29       34.43085       34.43085       34.43085    1[6-(6,6)]
    30       34.43085       34.43085       34.43085    1[6-(6,7)]
    31      29.540292      29.540292      29.540292    1[6-(6,6)]
    32      27.041301      27.041301      27.041301    1[6-(6,7)]
    33      30.710482      30.710482      30.710482    1[6-(6,6)]
    34      33.177338      33.177338      33.177338    1[6-(6,7)]
    35      39.321408      39.321408      39.321408    1[6-(6,6)]
    36      41.820399      41.820399      41.820399    1[6-(6,7)]
    37      38.151218      38.151218      38.151218    1[6-(6,6)]
    38      35.684362      35.684362      35.684362    1[6-(6,7)]
    39      15.197318      15.197318      15.197318    1[6-(6,6)]
    40      12.730462      12.730462      12.730462    1[6-(6,7)]
    41      16.367508      16.367508      16.367508    1[6-(6,6)]
    42      18.866499      18.866499      18.866499    1[6-(6,7)]
    43       7.756582       7.756582       7.756582    1[6-(6,6)]
    44      10.223438      10.223438      10.223438    1[6-(6,7)]
    45       6.586392       6.586392       6.586392    1[6-(6,6)]
    46       4.087401       4.087401       4.087401    1[6-(6,7)]
    47       7.756582       7.756582       7.756582    1[6-(6,6)]
    48      10.223438      10.223438      10.223438    1[6-(6,7)]
    49       6.586392       6.586392       6.586392    1[6-(6,6)]
    50       4.087401       4.087401       4.087401    1[6-(6,7)]
    51      16.367508      16.367508      16.367508    1[6-(6,6)]
    52      18.866499      18.866499      18.866499    1[6-(6,7)]
    53      15.197318      15.197318      15.197318    1[6-(6,6)]
    54      12.730462      12.730462      12.730462    1[6-(6,7)]
    55       11.47695       11.47695       11.47695    1[6-(6,6)]
    56       11.47695       11.47695       11.47695    1[6-(6,7)]
    57       11.47695       11.47695       11.47695    1[6-(6,6)]
    58       11.47695       11.47695       11.47695    1[6-(6,7)]
    59       10.30676       10.30676       10.30676    1[6-(6,6)]
    60       5.340913       5.340913       5.340913    1[6-(6,7)]
    61       12.64714       12.64714       12.64714    1[6-(6,6)]
    62      17.612987      17.612987      17.612987    1[6-(6,7)]
    63      16.520381      16.520381      16.520381    6[6-(1,6),6-(1,6),6-(6)]
    64      15.770477      15.770477      15.770477    6[6-(6),6-(6,6)]
    65      15.150492      15.150492      15.150492    6[6-(6),6-(6,6)]
    66      14.400359      14.400359      14.400359    6[6-(1,7),6-(1,7),6-(6)]
    67      17.910469      17.910469      17.910469    6[6-(1,6),6-(1,6),6-(6)]
    68      18.660373      18.660373      18.660373    6[6-(6),6-(6,6)]
    69      19.280358      19.280358      19.280358    6[6-(6),6-(6,6)]
    70      20.030491      20.030491      20.030491    6[6-(1,7),6-(1,7),6-(6)]
    71       5.043431       5.043431       5.043431    6[6-(1,6),6-(1,6),6-(6)]
    72       4.293527       4.293527       4.293527    6[6-(6),6-(6,6)]
    73       3.673542       3.673542       3.673542    6[6-(6),6-(6,6)]
    74       2.923409       2.923409       2.923409    6[6-(1,7),6-(1,7),6-(6)]
    75       6.433519       6.433519       6.433519    6[6-(1,6),6-(1,6),6-(6)]
    76       7.183423       7.183423       7.183423    6[6-(6),6-(6,6)]
    77       7.803408       7.803408       7.803408    6[6-(6),6-(6,6)]
    78       8.553541       8.553541       8.553541    6[6-(1,7),6-(1,7),6-(6)]
    79      10.086862      10.086862      10.086862    6[6-(1,6),6-(1,6),6-(6)]
    80       8.587054       8.587054       8.587054    6[6-(6),6-(6,6)]
    81       7.347084       7.347084       7.347084    6[6-(6),6-(6,6)]
    82       5.846817       5.846817       5.846817    6[6-(1,7),6-(1,7),6-(6)]
    83      12.867038      12.867038      12.867038    6[6-(1,6),6-(1,6),6-(6)]
    84      14.366846      14.366846      14.366846    6[6-(6),6-(6,6)]
    85      15.606816      15.606816      15.606816    6[6-(6),6-(6,6)]
    86      17.107083      17.107083      17.107083    6[6-(1,7),6-(1,7),6-(6)]
    87       11.47695       11.47695       11.47695    6[6-(1,6),6-(1,6),6-(6)]
    88       11.47695       11.47695       11.47695    6[6-(6),6-(6,6)]
    89       11.47695       11.47695       11.47695    6[6-(6),6-(6,6)]
    90       11.47695       11.47695       11.47695    6[6-(1,7),6-(1,7),6-(6)]
    91       11.47695       11.47695       11.47695    6[6-(1,6),6-(1,6),6-(6)]
    92       11.47695       11.47695       11.47695    6[6-(6),6-(6,6)]
    93       11.47695       11.47695       11.47695    6[6-(6),6-(6,6)]
    94       11.47695       11.47695       11.47695    6[6-(1,7),6-(1,7),6-(6)]
    95      16.520381      16.520381      16.520381    6[6-(1,6),6-(1,6),6-(6)]
    96      15.770477      15.770477      15.770477    6[6-(6),6-(6,6)]
    97      15.150492      15.150492      15.150492    6[6-(6),6-(6,6)]
    98      14.400359      14.400359      14.400359    6[6-(1,7),6-(1,7),6-(6)]
    99      17.910469      17.910469      17.910469    6[6-(1,6),6-(1,6),6-(6)]
   100      18.660373      18.660373      18.660373    6[6-(6),6-(6,6)]
   101      19.280358      19.280358      19.280358    6[6-(6),6-(6,6)]
   102      20.030491      20.030491      20.030491    6[6-(1,7),6-(1,7),6-(6)]
   103       6.433519       6.433519       6.433519    6[6-(1,6),6-(1,6),6-(6)]
   104       7.183423       7.183423       7.183423    6[6-(6),6-(6,6)]
   105       7.803408       7.803408       7.803408    6[6-(6),6-(6,6)]
   106       8.553541       8.553541       8.553541    6[6-(1,7),6-(1,7),6-(6)]
   107       5.043431       5.043431       5.043431    6[6-(1,6),6-(1,6),6-(6)]
   108       4.293527       4.293527       4.293527    6[6-(6),6-(6,6)]
   109       3.673542       3.673542       3.673542    6[6-(6),6-(6,6)]
   110       2.923409       2.923409       2.923409    6[6-(1,7),6-(1,7),6-(6)]
   111      29.195984      29.195984      29.195984    6[1-(0),6-(1,6),6-(6,6)]
   112      26.255589      26.255589      26.255589    6[1-(0),6-(6,6),7-(7,28)]
   113      29.891028      29.891028      29.891028    6[1-(0),6-(1,6),6-(6,6)]
   114      32.684976      32.684976      32.684976    6[1-(0),6-(6,6),7-(7,28)]
   115      38.970672      38.970672      38.970672    6[1-(0),6-(1,6),6-(6,6)]
   116      36.176724      36.176724      36.176724    6[1-(0),6-(6,6),7-(7,28)]
   117      39.665716      39.665716      39.665716    6[1-(0),6-(1,6),6-(6,6)]
   118      42.606111      42.606111      42.606111    6[1-(0),6-(6,6),7-(7,28)]
   119      33.735806      33.735806      33.735806    6[1-(0),6-(1,6),6-(6,6)]
   120      28.001463      28.001463      28.001463    6[1-(0),6-(6,6),7-(7,28)]
   121      35.125894      35.125894      35.125894    6[1-(0),6-(1,6),6-(6,6)]
   122      40.860237      40.860237      40.860237    6[1-(0),6-(6,6),7-(7,28)]
   123       34.43085       34.43085       34.43085    6[1-(0),6-(1,6),6-(6,6)]
   124       34.43085       34.43085       34.43085    6[1-(0),6-(6,6),7-(7,28)]
   125       34.43085       34.43085       34.43085    6[1-(0),6-(1,6),6-(6,6)]
   126       34.43085       34.43085       34.43085    6[1-(0),6-(6,6),7-(7,28)]
   127      29.195984      29.195984      29.195984    6[1-(0),6-(1,6),6-(6,6)]
   128      26.255589      26.255589      26.255589    6[1-(0),6-(6,6),7-(7,28)]
   129      29.891028      29.891028      29.891028    6[1-(0),6-(1,6),6-(6,6)]
   130      32.684976      32.684976      32.684976    6[1-(0),6-(6,6),7-(7,28)]
   131      39.665716      39.665716      39.665716    6[1-(0),6-(1,6),6-(6,6)]
   132      42.606111      42.606111      42.606111    6[1-(0),6-(6,6),7-(7,28)]
   133      38.970672      38.970672      38.970672    6[1-(0),6-(1,6),6-(6,6)]
   134      36.176724      36.176724      36.176724    6[1-(0),6-(6,6),7-(7,28)]
   135      16.016772      16.016772      16.016772    6[1-(0),6-(1,6),6-(6,6)]
   136      13.222824      13.222824      13.222824    6[1-(0),6-(6,6),7-(7,28)]
   137      16.711816      16.711816      16.711816    6[1-(0),6-(1,6),6-(6,6)]
   138      19.652211      19.652211      19.652211    6[1-(0),6-(6,6),7-(7,28)]
   139       6.937128       6.937128       6.937128    6[1-(0),6-(1,6),6-(6,6)]
   140       9.731076       9.731076       9.731076    6[1-(0),6-(6,6),7-(7,28)]
   141       6.242084       6.242084       6.242084    6[1-(0),6-(1,6),6-(6,6)]
   142       3.301689       3.301689       3.301689    6[1-(0),6-(6,6),7-(7,28)]
   143       6.937128       6.937128       6.937128    6[1-(0),6-(1,6),6-(6,6)]
   144       9.731076       9.731076       9.731076    6[1-(0),6-(6,6),7-(7,28)]
   145       6.242084       6.242084       6.242084    6[1-(0),6-(1,6),6-(6,6)]
   146       3.301689       3.301689       3.301689    6[1-(0),6-(6,6),7-(7,28)]
   147      16.711816      16.711816      16.711816    6[1-(0),6-(1,6),6-(6,6)]
   148      19.652211      19.652211      19.652211    6[1-(0),6-(6,6),7-(7,28)]
   149      16.016772      16.016772      16.016772    6[1-(0),6-(1,6),6-(6,6)]
   150      13.222824      13.222824      13.222824    6[1-(0),6-(6,6),7-(7,28)]
   151       11.47695       11.47695       11.47695    6[1-(0),6-(1,6),6-(6,6)]
   152       11.47695       11.47695       11.47695    6[1-(0),6-(6,6),7-(7,28)]
   153       11.47695       11.47695       11.47695    6[1-(0),6-(1,6),6-(6,6)]
   154       11.47695       11.47695       11.47695    6[1-(0),6-(6,6),7-(7,28)]
   155      10.781906      10.781906      10.781906    6[1-(0),6-(1,6),6-(6,6)]
   156       5.047563       5.047563       5.047563    6[1-(0),6-(6,6),7-(7,28)]
   157      12.171994      12.171994      12.171994    6[1-(0),6-(1,6),6-(6,6)]
   158      17.906337      17.906337      17.906337    6[1-(0),6-(6,6),7-(7,28)]
   159      25.311954      25.311954      25.311954    7[6-(1,6),7-(6,28),28-(7,7,8,8,8)]
   160      33.034564      33.034564      33.034564    7[6-(1,6),7-(6,28),28-(7,7,8,8,8)]
   161      35.827136      35.827136      35.827136    7[6-(1,6),7-(6,28),28-(7,7,8,8,8)]
   162      43.549746      43.549746      43.549746    7[6-(1,6),7-(6,28),28-(7,7,8,8,8)]
   163       26.70824       26.70824       26.70824    7[6-(1,6),7-(6,28),28-(7,7,8,8,8)]
   164       42.15346       42.15346       42.15346    7[6-(1,6),7-(6,28),28-(7,7,8,8,8)]
   165       34.43085       34.43085       34.43085    7[6-(1,6),7-(6,28),28-(7,7,8,8,8)]
   166       34.43085       34.43085       34.43085    7[6-(1,6),7-(6,28),28-(7,7,8,8,8)]
   167      25.311954      25.311954      25.311954    7[6-(1,6),7-(6,28),28-(7,7,8,8,8)]
   168      33.034564      33.034564      33.034564    7[6-(1,6),7-(6,28),28-(7,7,8,8,8)]
   169      43.549746      43.549746      43.549746    7[6-(1,6),7-(6,28),28-(7,7,8,8,8)]
   170      35.827136      35.827136      35.827136    7[6-(1,6),7-(6,28),28-(7,7,8,8,8)]
   171      12.873236      12.873236      12.873236    7[6-(1,6),7-(6,28),28-(7,7,8,8,8)]
   172      20.595846      20.595846      20.595846    7[6-(1,6),7-(6,28),28-(7,7,8,8,8)]
   173      10.080664      10.080664      10.080664    7[6-(1,6),7-(6,28),28-(7,7,8,8,8)]
   174       2.358054       2.358054       2.358054    7[6-(1,6),7-(6,28),28-(7,7,8,8,8)]
   175      10.080664      10.080664      10.080664    7[6-(1,6),7-(6,28),28-(7,7,8,8,8)]
   176       2.358054       2.358054       2.358054    7[6-(1,6),7-(6,28),28-(7,7,8,8,8)]
   177      20.595846      20.595846      20.595846    7[6-(1,6),7-(6,28),28-(7,7,8,8,8)]
   178      12.873236      12.873236      12.873236    7[6-(1,6),7-(6,28),28-(7,7,8,8,8)]
   179       11.47695       11.47695       11.47695    7[6-(1,6),7-(6,28),28-(7,7,8,8,8)]
   180       11.47695       11.47695       11.47695    7[6-(1,6),7-(6,28),28-(7,7,8,8,8)]
   181        3.75434        3.75434        3.75434    7[6-(1,6),7-(6,28),28-(7,7,8,8,8)]
   182       19.19956       19.19956       19.19956    7[6-(1,6),7-(6,28),28-(7,7,8,8,8)]
   183        22.9539        22.9539        22.9539    8[1-(0),28-(7,7,7,8,8),28-(7,7,7,8,8),28-(7,7,7,8,8),28-(7,7,7,8,8)]
   184        22.9539        22.9539        22.9539    8[1-(0),28-(7,7,7,8,8),28-(7,7,7,8,8),28-(7,7,7,8,8),28-(7,7,7,8,8)]
   185      32.958128      32.958128      32.958128    8[1-(0),28-(7,7,7,8,8),28-(7,7,7,8,8),28-(7,7,7,8,8),28-(7,7,7,8,8)]
   186      12.949672      12.949672      12.949672    8[1-(0),28-(7,7,7,8,8),28-(7,7,7,8,8),28-(7,7,7,8,8),28-(7,7,7,8,8)]
   187      32.958128      32.958128      32.958128    8[1-(0),28-(7,7,7,8,8),28-(7,7,7,8,8),28-(7,7,7,8,8),28-(7,7,7,8,8)]
   188      12.949672      12.949672      12.949672    8[1-(0),28-(7,7,7,8,8),28-(7,7,7,8,8),28-(7,7,7,8,8),28-(7,7,7,8,8)]
