# Supplementary material for: A collection of forcefield precursors for metal–organic frameworks
Source: RSC Adv. 2019 Nov 13;9(63):36492–507. doi: 10.1039/c9ra07327b (PMC9075174; doi:10.1039/c9ra07327b)
Supplement: RA-009-C9RA07327B-s202 [file RA-009-C9RA07327B-s202.txt]

BIBXUH_clean

17.946500    0.000000    0.000000
8.973250    15.542125    0.000000
8.973250    5.180708    14.653256

     1      15.897369      15.897369      15.897369    28[7-(6,7),7-(6,7),7-(6,7),8-(1,28,28,28),8-(1,28,28,28),8-(1,28,28,28)]
     2        8.97325        8.97325        8.97325    28[7-(6,7),7-(6,7),7-(6,7),8-(1,28,28,28),8-(1,28,28,28),8-(1,28,28,28)]
     3        8.97325        8.97325        8.97325    28[7-(6,7),7-(6,7),7-(6,7),8-(1,28,28,28),8-(1,28,28,28),8-(1,28,28,28)]
     4       2.049131       2.049131       2.049131    28[7-(6,7),7-(6,7),7-(6,7),8-(1,28,28,28),8-(1,28,28,28),8-(1,28,28,28)]
     5       26.91975       26.91975       26.91975    28[7-(6,7),7-(6,7),7-(6,7),8-(1,28,28,28),8-(1,28,28,28),8-(1,28,28,28)]
     6      19.995631      19.995631      19.995631    28[7-(6,7),7-(6,7),7-(6,7),8-(1,28,28,28),8-(1,28,28,28),8-(1,28,28,28)]
     7       26.91975       26.91975       26.91975    28[7-(6,7),7-(6,7),7-(6,7),8-(1,28,28,28),8-(1,28,28,28),8-(1,28,28,28)]
     8      33.843869      33.843869      33.843869    28[7-(6,7),7-(6,7),7-(6,7),8-(1,28,28,28),8-(1,28,28,28),8-(1,28,28,28)]
     9        17.9465        17.9465        17.9465    1[8-(28,28,28,28)]
    10        17.9465        17.9465        17.9465    1[8-(28,28,28,28)]
    11      24.687923      24.687923      24.687923    1[8-(28,28,28,28)]
    12      11.205077      11.205077      11.205077    1[8-(28,28,28,28)]
    13      24.687923      24.687923      24.687923    1[8-(28,28,28,28)]
    14      11.205077      11.205077      11.205077    1[8-(28,28,28,28)]
    15      23.281097      23.281097      23.281097    1[6-(6,6)]
    16      22.177028      22.177028      22.177028    1[6-(6,7)]
    17      24.451209      24.451209      24.451209    1[6-(6,6)]
    18      25.522974      25.522974      25.522974    1[6-(6,7)]
    19      29.388291      29.388291      29.388291    1[6-(6,6)]
    20      28.316526      28.316526      28.316526    1[6-(6,7)]
    21      30.558403      30.558403      30.558403    1[6-(6,6)]
    22      31.662472      31.662472      31.662472    1[6-(6,7)]
    23      25.749638      25.749638      25.749638    1[6-(6,6)]
    24      23.573805      23.573805      23.573805    1[6-(6,7)]
    25      28.089862      28.089862      28.089862    1[6-(6,6)]
    26      30.265695      30.265695      30.265695    1[6-(6,7)]
    27       26.91975       26.91975       26.91975    1[6-(6,6)]
    28       26.91975       26.91975       26.91975    1[6-(6,7)]
    29       26.91975       26.91975       26.91975    1[6-(6,6)]
    30       26.91975       26.91975       26.91975    1[6-(6,7)]
    31      23.281097      23.281097      23.281097    1[6-(6,6)]
    32      22.177028      22.177028      22.177028    1[6-(6,7)]
    33      24.451209      24.451209      24.451209    1[6-(6,6)]
    34      25.522974      25.522974      25.522974    1[6-(6,7)]
    35      30.558403      30.558403      30.558403    1[6-(6,6)]
    36      31.662472      31.662472      31.662472    1[6-(6,7)]
    37      29.388291      29.388291      29.388291    1[6-(6,6)]
    38      28.316526      28.316526      28.316526    1[6-(6,7)]
    39      11.441791      11.441791      11.441791    1[6-(6,6)]
    40      10.370026      10.370026      10.370026    1[6-(6,7)]
    41      12.611903      12.611903      12.611903    1[6-(6,6)]
    42      13.715972      13.715972      13.715972    1[6-(6,7)]
    43       6.504709       6.504709       6.504709    1[6-(6,6)]
    44       7.576474       7.576474       7.576474    1[6-(6,7)]
    45       5.334597       5.334597       5.334597    1[6-(6,6)]
    46       4.230528       4.230528       4.230528    1[6-(6,7)]
    47       6.504709       6.504709       6.504709    1[6-(6,6)]
    48       7.576474       7.576474       7.576474    1[6-(6,7)]
    49       5.334597       5.334597       5.334597    1[6-(6,6)]
    50       4.230528       4.230528       4.230528    1[6-(6,7)]
    51      12.611903      12.611903      12.611903    1[6-(6,6)]
    52      13.715972      13.715972      13.715972    1[6-(6,7)]
    53      11.441791      11.441791      11.441791    1[6-(6,6)]
    54      10.370026      10.370026      10.370026    1[6-(6,7)]
    55        8.97325        8.97325        8.97325    1[6-(6,6)]
    56        8.97325        8.97325        8.97325    1[6-(6,7)]
    57        8.97325        8.97325        8.97325    1[6-(6,6)]
    58        8.97325        8.97325        8.97325    1[6-(6,7)]
    59       7.803138       7.803138       7.803138    1[6-(6,6)]
    60       5.627305       5.627305       5.627305    1[6-(6,7)]
    61      10.143362      10.143362      10.143362    1[6-(6,6)]
    62      12.319195      12.319195      12.319195    1[6-(6,7)]
    63      12.764807      12.764807      12.764807    6[6-(1,6),6-(1,6),6-(6,6)]
    64      12.039948      12.039948      12.039948    6[6-(1,7),6-(1,7),6-(6,6)]
    65      14.154943      14.154943      14.154943    6[6-(1,6),6-(1,6),6-(6,6)]
    66      14.879802      14.879802      14.879802    6[6-(1,7),6-(1,7),6-(6,6)]
    67       3.791557       3.791557       3.791557    6[6-(1,6),6-(1,6),6-(6,6)]
    68       3.066698       3.066698       3.066698    6[6-(1,7),6-(1,7),6-(6,6)]
    69       5.181693       5.181693       5.181693    6[6-(1,6),6-(1,6),6-(6,6)]
    70       5.906552       5.906552       5.906552    6[6-(1,7),6-(1,7),6-(6,6)]
    71       7.583114       7.583114       7.583114    6[6-(1,6),6-(1,6),6-(6,6)]
    72       6.133396       6.133396       6.133396    6[6-(1,7),6-(1,7),6-(6,6)]
    73      10.363386      10.363386      10.363386    6[6-(1,6),6-(1,6),6-(6,6)]
    74      11.813104      11.813104      11.813104    6[6-(1,7),6-(1,7),6-(6,6)]
    75        8.97325        8.97325        8.97325    6[6-(1,6),6-(1,6),6-(6,6)]
    76        8.97325        8.97325        8.97325    6[6-(1,7),6-(1,7),6-(6,6)]
    77        8.97325        8.97325        8.97325    6[6-(1,6),6-(1,6),6-(6,6)]
    78        8.97325        8.97325        8.97325    6[6-(1,7),6-(1,7),6-(6,6)]
    79      12.764807      12.764807      12.764807    6[6-(1,6),6-(1,6),6-(6,6)]
    80      12.039948      12.039948      12.039948    6[6-(1,7),6-(1,7),6-(6,6)]
    81      14.154943      14.154943      14.154943    6[6-(1,6),6-(1,6),6-(6,6)]
    82      14.879802      14.879802      14.879802    6[6-(1,7),6-(1,7),6-(6,6)]
    83       5.181693       5.181693       5.181693    6[6-(1,6),6-(1,6),6-(6,6)]
    84       5.906552       5.906552       5.906552    6[6-(1,7),6-(1,7),6-(6,6)]
    85       3.791557       3.791557       3.791557    6[6-(1,6),6-(1,6),6-(6,6)]
    86       3.066698       3.066698       3.066698    6[6-(1,7),6-(1,7),6-(6,6)]
    87      22.936883      22.936883      22.936883    6[1-(0),6-(1,6),6-(6,6)]
    88      21.391331      21.391331      21.391331    6[1-(0),6-(6,6),7-(7,28)]
    89      23.631772      23.631772      23.631772    6[1-(0),6-(1,6),6-(6,6)]
    90      25.030881      25.030881      25.030881    6[1-(0),6-(6,6),7-(7,28)]
    91      30.207728      30.207728      30.207728    6[1-(0),6-(1,6),6-(6,6)]
    92      28.808619      28.808619      28.808619    6[1-(0),6-(6,6),7-(7,28)]
    93      30.902617      30.902617      30.902617    6[1-(0),6-(1,6),6-(6,6)]
    94      32.448169      32.448169      32.448169    6[1-(0),6-(6,6),7-(7,28)]
    95      26.224862      26.224862      26.224862    6[1-(0),6-(1,6),6-(6,6)]
    96        23.2802        23.2802        23.2802    6[1-(0),6-(6,6),7-(7,28)]
    97      27.614638      27.614638      27.614638    6[1-(0),6-(1,6),6-(6,6)]
    98        30.5593        30.5593        30.5593    6[1-(0),6-(6,6),7-(7,28)]
    99       26.91975       26.91975       26.91975    6[1-(0),6-(1,6),6-(6,6)]
   100       26.91975       26.91975       26.91975    6[1-(0),6-(6,6),7-(7,28)]
   101       26.91975       26.91975       26.91975    6[1-(0),6-(1,6),6-(6,6)]
   102       26.91975       26.91975       26.91975    6[1-(0),6-(6,6),7-(7,28)]
   103      22.936883      22.936883      22.936883    6[1-(0),6-(1,6),6-(6,6)]
   104      21.391331      21.391331      21.391331    6[1-(0),6-(6,6),7-(7,28)]
   105      23.631772      23.631772      23.631772    6[1-(0),6-(1,6),6-(6,6)]
   106      25.030881      25.030881      25.030881    6[1-(0),6-(6,6),7-(7,28)]
   107      30.902617      30.902617      30.902617    6[1-(0),6-(1,6),6-(6,6)]
   108      32.448169      32.448169      32.448169    6[1-(0),6-(6,6),7-(7,28)]
   109      30.207728      30.207728      30.207728    6[1-(0),6-(1,6),6-(6,6)]
   110      28.808619      28.808619      28.808619    6[1-(0),6-(6,6),7-(7,28)]
   111      12.261228      12.261228      12.261228    6[1-(0),6-(1,6),6-(6,6)]
   112      10.862119      10.862119      10.862119    6[1-(0),6-(6,6),7-(7,28)]
   113      12.956117      12.956117      12.956117    6[1-(0),6-(1,6),6-(6,6)]
   114      14.501669      14.501669      14.501669    6[1-(0),6-(6,6),7-(7,28)]
   115       5.685272       5.685272       5.685272    6[1-(0),6-(1,6),6-(6,6)]
   116       7.084381       7.084381       7.084381    6[1-(0),6-(6,6),7-(7,28)]
   117       4.990383       4.990383       4.990383    6[1-(0),6-(1,6),6-(6,6)]
   118       3.444831       3.444831       3.444831    6[1-(0),6-(6,6),7-(7,28)]
   119       5.685272       5.685272       5.685272    6[1-(0),6-(1,6),6-(6,6)]
   120       7.084381       7.084381       7.084381    6[1-(0),6-(6,6),7-(7,28)]
   121       4.990383       4.990383       4.990383    6[1-(0),6-(1,6),6-(6,6)]
   122       3.444831       3.444831       3.444831    6[1-(0),6-(6,6),7-(7,28)]
   123      12.956117      12.956117      12.956117    6[1-(0),6-(1,6),6-(6,6)]
   124      14.501669      14.501669      14.501669    6[1-(0),6-(6,6),7-(7,28)]
   125      12.261228      12.261228      12.261228    6[1-(0),6-(1,6),6-(6,6)]
   126      10.862119      10.862119      10.862119    6[1-(0),6-(6,6),7-(7,28)]
   127        8.97325        8.97325        8.97325    6[1-(0),6-(1,6),6-(6,6)]
   128        8.97325        8.97325        8.97325    6[1-(0),6-(6,6),7-(7,28)]
   129        8.97325        8.97325        8.97325    6[1-(0),6-(1,6),6-(6,6)]
   130        8.97325        8.97325        8.97325    6[1-(0),6-(6,6),7-(7,28)]
   131       8.278362       8.278362       8.278362    6[1-(0),6-(1,6),6-(6,6)]
   132         5.3337         5.3337         5.3337    6[1-(0),6-(6,6),7-(7,28)]
   133       9.668138       9.668138       9.668138    6[1-(0),6-(1,6),6-(6,6)]
   134        12.6128        12.6128        12.6128    6[1-(0),6-(6,6),7-(7,28)]
   135      20.447524      20.447524      20.447524    7[6-(1,6),7-(6,28),28-(7,7,8,8,8)]
   136      25.380299      25.380299      25.380299    7[6-(1,6),7-(6,28),28-(7,7,8,8,8)]
   137      28.459201      28.459201      28.459201    7[6-(1,6),7-(6,28),28-(7,7,8,8,8)]
   138      33.391976      33.391976      33.391976    7[6-(1,6),7-(6,28),28-(7,7,8,8,8)]
   139      21.986975      21.986975      21.986975    7[6-(1,6),7-(6,28),28-(7,7,8,8,8)]
   140      31.852525      31.852525      31.852525    7[6-(1,6),7-(6,28),28-(7,7,8,8,8)]
   141       26.91975       26.91975       26.91975    7[6-(1,6),7-(6,28),28-(7,7,8,8,8)]
   142       26.91975       26.91975       26.91975    7[6-(1,6),7-(6,28),28-(7,7,8,8,8)]
   143      20.447524      20.447524      20.447524    7[6-(1,6),7-(6,28),28-(7,7,8,8,8)]
   144      25.380299      25.380299      25.380299    7[6-(1,6),7-(6,28),28-(7,7,8,8,8)]
   145      33.391976      33.391976      33.391976    7[6-(1,6),7-(6,28),28-(7,7,8,8,8)]
   146      28.459201      28.459201      28.459201    7[6-(1,6),7-(6,28),28-(7,7,8,8,8)]
   147      10.512701      10.512701      10.512701    7[6-(1,6),7-(6,28),28-(7,7,8,8,8)]
   148      15.445476      15.445476      15.445476    7[6-(1,6),7-(6,28),28-(7,7,8,8,8)]
   149       7.433799       7.433799       7.433799    7[6-(1,6),7-(6,28),28-(7,7,8,8,8)]
   150       2.501024       2.501024       2.501024    7[6-(1,6),7-(6,28),28-(7,7,8,8,8)]
   151       7.433799       7.433799       7.433799    7[6-(1,6),7-(6,28),28-(7,7,8,8,8)]
   152       2.501024       2.501024       2.501024    7[6-(1,6),7-(6,28),28-(7,7,8,8,8)]
   153      15.445476      15.445476      15.445476    7[6-(1,6),7-(6,28),28-(7,7,8,8,8)]
   154      10.512701      10.512701      10.512701    7[6-(1,6),7-(6,28),28-(7,7,8,8,8)]
   155        8.97325        8.97325        8.97325    7[6-(1,6),7-(6,28),28-(7,7,8,8,8)]
   156        8.97325        8.97325        8.97325    7[6-(1,6),7-(6,28),28-(7,7,8,8,8)]
   157       4.040475       4.040475       4.040475    7[6-(1,6),7-(6,28),28-(7,7,8,8,8)]
   158      13.906025      13.906025      13.906025    7[6-(1,6),7-(6,28),28-(7,7,8,8,8)]
   159        17.9465        17.9465        17.9465    8[1-(0),28-(7,7,7,8,8),28-(7,7,7,8,8),28-(7,7,7,8,8),28-(7,7,7,8,8)]
   160        17.9465        17.9465        17.9465    8[1-(0),28-(7,7,7,8,8),28-(7,7,7,8,8),28-(7,7,7,8,8),28-(7,7,7,8,8)]
   161      25.359661      25.359661      25.359661    8[1-(0),28-(7,7,7,8,8),28-(7,7,7,8,8),28-(7,7,7,8,8),28-(7,7,7,8,8)]
   162      10.533339      10.533339      10.533339    8[1-(0),28-(7,7,7,8,8),28-(7,7,7,8,8),28-(7,7,7,8,8),28-(7,7,7,8,8)]
   163      25.359661      25.359661      25.359661    8[1-(0),28-(7,7,7,8,8),28-(7,7,7,8,8),28-(7,7,7,8,8),28-(7,7,7,8,8)]
   164      10.533339      10.533339      10.533339    8[1-(0),28-(7,7,7,8,8),28-(7,7,7,8,8),28-(7,7,7,8,8),28-(7,7,7,8,8)]
