# Supplementary material for: A collection of forcefield precursors for metal–organic frameworks
Source: RSC Adv. 2019 Nov 13;9(63):36492–507. doi: 10.1039/c9ra07327b (PMC9075174; doi:10.1039/c9ra07327b)
Supplement: RA-009-C9RA07327B-s203 [file RA-009-C9RA07327B-s203.txt]

BICPUA_clean

19.848000    0.000000    0.000000
-9.924000    17.188872    0.000000
0.000000    0.000000    27.853000

     1       9.388699       9.388699       9.388699    70[8-(6),8-(6),8-(6),8-(6),8-(70,70)]
     2       8.424186       8.424186       8.424186    70[8-(6),8-(6),8-(6),8-(6),8-(70,70)]
     3      11.959115      11.959115      11.959115    70[8-(6),8-(6),8-(6),8-(6),8-(70,70)]
     4      -0.535301      -0.535301      -0.535301    70[8-(6),8-(6),8-(6),8-(6),8-(70,70)]
     5      -1.499814      -1.499814      -1.499814    70[8-(6),8-(6),8-(6),8-(6),8-(70,70)]
     6       2.035115       2.035115       2.035115    70[8-(6),8-(6),8-(6),8-(6),8-(70,70)]
     7      14.243917      14.243917      14.243917    1[6-(6,6)]
     8      15.398078      15.398078      15.398078    1[6-(6,6)]
     9      12.597526      12.597526      12.597526    1[6-(6,6)]
    10      11.457258      11.457258      11.457258    1[6-(6,6)]
    11       16.71797       16.71797       16.71797    1[6-(6,6)]
    12       6.468463       6.468463       6.468463    1[6-(6,6)]
    13       4.895509       4.895509       4.895509    1[6-(6,6)]
    14       3.854482       3.854482       3.854482    1[6-(6,6)]
    15       5.444306       5.444306       5.444306    1[6-(6,6)]
    16       2.684442       2.684442       2.684442    1[6-(6,6)]
    17        9.05962        9.05962        9.05962    1[6-(6,6)]
    18       9.478412       9.478412       9.478412    1[6-(6,6)]
    19      13.319993      13.319993      13.319993    1[6-(6,6)]
    20      12.870436      12.870436      12.870436    1[6-(6,6)]
    21      10.369588      10.369588      10.369588    1[6-(6,6)]
    22      14.243917      14.243917      14.243917    1[6-(6,6)]
    23      15.398078      15.398078      15.398078    1[6-(6,6)]
    24      12.597526      12.597526      12.597526    1[6-(6,6)]
    25      11.457258      11.457258      11.457258    1[6-(6,6)]
    26       16.71797       16.71797       16.71797    1[6-(6,6)]
    27       6.468463       6.468463       6.468463    1[6-(6,6)]
    28       4.895509       4.895509       4.895509    1[6-(6,6)]
    29       3.854482       3.854482       3.854482    1[6-(6,6)]
    30       5.444306       5.444306       5.444306    1[6-(6,6)]
    31       2.684442       2.684442       2.684442    1[6-(6,6)]
    32        9.05962        9.05962        9.05962    1[6-(6,6)]
    33       9.478412       9.478412       9.478412    1[6-(6,6)]
    34      13.319993      13.319993      13.319993    1[6-(6,6)]
    35      12.870436      12.870436      12.870436    1[6-(6,6)]
    36      10.369588      10.369588      10.369588    1[6-(6,6)]
    37       4.319917       4.319917       4.319917    1[6-(6,6)]
    38       5.474078       5.474078       5.474078    1[6-(6,6)]
    39       2.673526       2.673526       2.673526    1[6-(6,6)]
    40       1.533258       1.533258       1.533258    1[6-(6,6)]
    41        6.79397        6.79397        6.79397    1[6-(6,6)]
    42      -3.455537      -3.455537      -3.455537    1[6-(6,6)]
    43      -5.028491      -5.028491      -5.028491    1[6-(6,6)]
    44      -6.069518      -6.069518      -6.069518    1[6-(6,6)]
    45      -4.479694      -4.479694      -4.479694    1[6-(6,6)]
    46      -7.239558      -7.239558      -7.239558    1[6-(6,6)]
    47       -0.86438       -0.86438       -0.86438    1[6-(6,6)]
    48      -0.445588      -0.445588      -0.445588    1[6-(6,6)]
    49       3.395993       3.395993       3.395993    1[6-(6,6)]
    50       2.946436       2.946436       2.946436    1[6-(6,6)]
    51       0.445588       0.445588       0.445588    1[6-(6,6)]
    52       4.319917       4.319917       4.319917    1[6-(6,6)]
    53       5.474078       5.474078       5.474078    1[6-(6,6)]
    54       2.673526       2.673526       2.673526    1[6-(6,6)]
    55       1.533258       1.533258       1.533258    1[6-(6,6)]
    56        6.79397        6.79397        6.79397    1[6-(6,6)]
    57      -3.455537      -3.455537      -3.455537    1[6-(6,6)]
    58      -5.028491      -5.028491      -5.028491    1[6-(6,6)]
    59      -6.069518      -6.069518      -6.069518    1[6-(6,6)]
    60      -4.479694      -4.479694      -4.479694    1[6-(6,6)]
    61      -7.239558      -7.239558      -7.239558    1[6-(6,6)]
    62       -0.86438       -0.86438       -0.86438    1[6-(6,6)]
    63      -0.445588      -0.445588      -0.445588    1[6-(6,6)]
    64       3.395993       3.395993       3.395993    1[6-(6,6)]
    65       2.946436       2.946436       2.946436    1[6-(6,6)]
    66       0.445588       0.445588       0.445588    1[6-(6,6)]
    67      13.266403      13.266403      13.266403    1[6-(6,6)]
    68       3.290798       3.290798       3.290798    1[6-(6,6)]
    69      -6.633202      -6.633202      -6.633202    1[6-(6,6)]
    70      13.266403      13.266403      13.266403    1[6-(6,6)]
    71       3.290798       3.290798       3.290798    1[6-(6,6)]
    72      -6.633202      -6.633202      -6.633202    1[6-(6,6)]
    73      -1.159123      -1.159123      -1.159123    1[6-(6,6)]
    74       2.318246       2.318246       2.318246    1[6-(6,6)]
    75       8.764877       8.764877       8.764877    1[6-(6,6)]
    76      -1.159123      -1.159123      -1.159123    1[6-(6,6)]
    77       2.318246       2.318246       2.318246    1[6-(6,6)]
    78       8.764877       8.764877       8.764877    1[6-(6,6)]
    79      11.995139      11.995139      11.995139    6[6-(6,6),8-(70),8-(70)]
    80      12.742416      12.742416      12.742416    6[6-(1,6),6-(1,6),6-(8,8)]
    81      13.911463      13.911463      13.911463    6[1-(0),6-(1,6),6-(6,6)]
    82      14.600189      14.600189      14.600189    6[1-(0),6-(1,6),6-(6,6)]
    83      14.119867      14.119867      14.119867    6[6-(1,6),6-(1,6),6-(6,6)]
    84      12.939904      12.939904      12.939904    6[1-(0),6-(1,6),6-(6,6)]
    85      12.259117      12.259117      12.259117    6[1-(0),6-(1,6),6-(6,6)]
    86      14.875084      14.875084      14.875084    6[6-(1,6),6-(1,6),6-(6,6)]
    87      16.251542      16.251542      16.251542    6[1-(0),6-(6,6),6-(6,6)]
    88         7.1165         7.1165         7.1165    6[6-(6,6),8-(70),8-(70)]
    89       6.095321       6.095321       6.095321    6[6-(1,6),6-(1,6),6-(8,8)]
    90       5.930582       5.930582       5.930582    6[1-(0),6-(1,6),6-(6,6)]
    91       4.996734       4.996734       4.996734    6[1-(0),6-(1,6),6-(6,6)]
    92       4.215715       4.215715       4.215715    6[6-(1,6),6-(1,6),6-(6,6)]
    93       4.381446       4.381446       4.381446    6[1-(0),6-(1,6),6-(6,6)]
    94       5.332165       5.332165       5.332165    6[1-(0),6-(1,6),6-(6,6)]
    95       3.145908       3.145908       3.145908    6[6-(1,6),6-(1,6),6-(6,6)]
    96       2.462144       2.462144       2.462144    6[1-(0),6-(6,6),6-(6,6)]
    97      10.660361      10.660361      10.660361    6[6-(6,6),8-(70),8-(70)]
    98      10.934263      10.934263      10.934263    6[6-(1,6),6-(1,6),6-(8,8)]
    99       9.929954       9.929954       9.929954    6[1-(0),6-(1,6),6-(6,6)]
   100      10.175077      10.175077      10.175077    6[1-(0),6-(1,6),6-(6,6)]
   101      11.436418      11.436418      11.436418    6[6-(1,6),6-(1,6),6-(6,6)]
   102       12.45065       12.45065       12.45065    6[1-(0),6-(1,6),6-(6,6)]
   103      12.180718      12.180718      12.180718    6[1-(0),6-(1,6),6-(6,6)]
   104      11.751008      11.751008      11.751008    6[6-(1,6),6-(1,6),6-(6,6)]
   105      11.058313      11.058313      11.058313    6[1-(0),6-(6,6),6-(6,6)]
   106      11.995139      11.995139      11.995139    6[6-(6,6),8-(70),8-(70)]
   107      12.742416      12.742416      12.742416    6[6-(1,6),6-(1,6),6-(8,8)]
   108      13.911463      13.911463      13.911463    6[1-(0),6-(1,6),6-(6,6)]
   109      14.600189      14.600189      14.600189    6[1-(0),6-(1,6),6-(6,6)]
   110      14.119867      14.119867      14.119867    6[6-(1,6),6-(1,6),6-(6,6)]
   111      12.939904      12.939904      12.939904    6[1-(0),6-(1,6),6-(6,6)]
   112      12.259117      12.259117      12.259117    6[1-(0),6-(1,6),6-(6,6)]
   113      14.875084      14.875084      14.875084    6[6-(1,6),6-(1,6),6-(6,6)]
   114      16.251542      16.251542      16.251542    6[1-(0),6-(6,6),6-(6,6)]
   115         7.1165         7.1165         7.1165    6[6-(6,6),8-(70),8-(70)]
   116       6.095321       6.095321       6.095321    6[6-(1,6),6-(1,6),6-(8,8)]
   117       5.930582       5.930582       5.930582    6[1-(0),6-(1,6),6-(6,6)]
   118       4.996734       4.996734       4.996734    6[1-(0),6-(1,6),6-(6,6)]
   119       4.215715       4.215715       4.215715    6[6-(1,6),6-(1,6),6-(6,6)]
   120       4.381446       4.381446       4.381446    6[1-(0),6-(1,6),6-(6,6)]
   121       5.332165       5.332165       5.332165    6[1-(0),6-(1,6),6-(6,6)]
   122       3.145908       3.145908       3.145908    6[6-(1,6),6-(1,6),6-(6,6)]
   123       2.462144       2.462144       2.462144    6[1-(0),6-(6,6),6-(6,6)]
   124      10.660361      10.660361      10.660361    6[6-(6,6),8-(70),8-(70)]
   125      10.934263      10.934263      10.934263    6[6-(1,6),6-(1,6),6-(8,8)]
   126       9.929954       9.929954       9.929954    6[1-(0),6-(1,6),6-(6,6)]
   127      10.175077      10.175077      10.175077    6[1-(0),6-(1,6),6-(6,6)]
   128      11.436418      11.436418      11.436418    6[6-(1,6),6-(1,6),6-(6,6)]
   129       12.45065       12.45065       12.45065    6[1-(0),6-(1,6),6-(6,6)]
   130      12.180718      12.180718      12.180718    6[1-(0),6-(1,6),6-(6,6)]
   131      11.751008      11.751008      11.751008    6[6-(1,6),6-(1,6),6-(6,6)]
   132      11.058313      11.058313      11.058313    6[1-(0),6-(6,6),6-(6,6)]
   133       2.071139       2.071139       2.071139    6[6-(6,6),8-(70),8-(70)]
   134       2.818416       2.818416       2.818416    6[6-(1,6),6-(1,6),6-(8,8)]
   135       3.987463       3.987463       3.987463    6[1-(0),6-(1,6),6-(6,6)]
   136       4.676189       4.676189       4.676189    6[1-(0),6-(1,6),6-(6,6)]
   137       4.195867       4.195867       4.195867    6[6-(1,6),6-(1,6),6-(6,6)]
   138       3.015904       3.015904       3.015904    6[1-(0),6-(1,6),6-(6,6)]
   139       2.335117       2.335117       2.335117    6[1-(0),6-(1,6),6-(6,6)]
   140       4.951084       4.951084       4.951084    6[6-(1,6),6-(1,6),6-(6,6)]
   141       6.327542       6.327542       6.327542    6[1-(0),6-(6,6),6-(6,6)]
   142        -2.8075        -2.8075        -2.8075    6[6-(6,6),8-(70),8-(70)]
   143      -3.828679      -3.828679      -3.828679    6[6-(1,6),6-(1,6),6-(8,8)]
   144      -3.993418      -3.993418      -3.993418    6[1-(0),6-(1,6),6-(6,6)]
   145      -4.927266      -4.927266      -4.927266    6[1-(0),6-(1,6),6-(6,6)]
   146      -5.708285      -5.708285      -5.708285    6[6-(1,6),6-(1,6),6-(6,6)]
   147      -5.542554      -5.542554      -5.542554    6[1-(0),6-(1,6),6-(6,6)]
   148      -4.591835      -4.591835      -4.591835    6[1-(0),6-(1,6),6-(6,6)]
   149      -6.778092      -6.778092      -6.778092    6[6-(1,6),6-(1,6),6-(6,6)]
   150      -7.461856      -7.461856      -7.461856    6[1-(0),6-(6,6),6-(6,6)]
   151       0.736361       0.736361       0.736361    6[6-(6,6),8-(70),8-(70)]
   152       1.010263       1.010263       1.010263    6[6-(1,6),6-(1,6),6-(8,8)]
   153       0.005954       0.005954       0.005954    6[1-(0),6-(1,6),6-(6,6)]
   154       0.251077       0.251077       0.251077    6[1-(0),6-(1,6),6-(6,6)]
   155       1.512418       1.512418       1.512418    6[6-(1,6),6-(1,6),6-(6,6)]
   156        2.52665        2.52665        2.52665    6[1-(0),6-(1,6),6-(6,6)]
   157       2.256718       2.256718       2.256718    6[1-(0),6-(1,6),6-(6,6)]
   158       1.827008       1.827008       1.827008    6[6-(1,6),6-(1,6),6-(6,6)]
   159       1.134313       1.134313       1.134313    6[1-(0),6-(6,6),6-(6,6)]
   160       2.071139       2.071139       2.071139    6[6-(6,6),8-(70),8-(70)]
   161       2.818416       2.818416       2.818416    6[6-(1,6),6-(1,6),6-(8,8)]
   162       3.987463       3.987463       3.987463    6[1-(0),6-(1,6),6-(6,6)]
   163       4.676189       4.676189       4.676189    6[1-(0),6-(1,6),6-(6,6)]
   164       4.195867       4.195867       4.195867    6[6-(1,6),6-(1,6),6-(6,6)]
   165       3.015904       3.015904       3.015904    6[1-(0),6-(1,6),6-(6,6)]
   166       2.335117       2.335117       2.335117    6[1-(0),6-(1,6),6-(6,6)]
   167       4.951084       4.951084       4.951084    6[6-(1,6),6-(1,6),6-(6,6)]
   168       6.327542       6.327542       6.327542    6[1-(0),6-(6,6),6-(6,6)]
   169        -2.8075        -2.8075        -2.8075    6[6-(6,6),8-(70),8-(70)]
   170      -3.828679      -3.828679      -3.828679    6[6-(1,6),6-(1,6),6-(8,8)]
   171      -3.993418      -3.993418      -3.993418    6[1-(0),6-(1,6),6-(6,6)]
   172      -4.927266      -4.927266      -4.927266    6[1-(0),6-(1,6),6-(6,6)]
   173      -5.708285      -5.708285      -5.708285    6[6-(1,6),6-(1,6),6-(6,6)]
   174      -5.542554      -5.542554      -5.542554    6[1-(0),6-(1,6),6-(6,6)]
   175      -4.591835      -4.591835      -4.591835    6[1-(0),6-(1,6),6-(6,6)]
   176      -6.778092      -6.778092      -6.778092    6[6-(1,6),6-(1,6),6-(6,6)]
   177      -7.461856      -7.461856      -7.461856    6[1-(0),6-(6,6),6-(6,6)]
   178       0.736361       0.736361       0.736361    6[6-(6,6),8-(70),8-(70)]
   179       1.010263       1.010263       1.010263    6[6-(1,6),6-(1,6),6-(8,8)]
   180       0.005954       0.005954       0.005954    6[1-(0),6-(1,6),6-(6,6)]
   181       0.251077       0.251077       0.251077    6[1-(0),6-(1,6),6-(6,6)]
   182       1.512418       1.512418       1.512418    6[6-(1,6),6-(1,6),6-(6,6)]
   183        2.52665        2.52665        2.52665    6[1-(0),6-(1,6),6-(6,6)]
   184       2.256718       2.256718       2.256718    6[1-(0),6-(1,6),6-(6,6)]
   185       1.827008       1.827008       1.827008    6[6-(1,6),6-(1,6),6-(6,6)]
   186       1.134313       1.134313       1.134313    6[1-(0),6-(6,6),6-(6,6)]
   187       14.19529       14.19529       14.19529    6[1-(0),6-(6,6),6-(6,6)]
   188      16.960116      16.960116      16.960116    6[6-(1,6),6-(1,6),6-(6,6)]
   189      18.460625      18.460625      18.460625    6[6-(1,6),6-(1,6),6-(6,6)]
   190       2.826355       2.826355       2.826355    6[1-(0),6-(6,6),6-(6,6)]
   191       1.443942       1.443942       1.443942    6[6-(1,6),6-(1,6),6-(6,6)]
   192       0.693688       0.693688       0.693688    6[6-(1,6),6-(1,6),6-(6,6)]
   193      -7.097645      -7.097645      -7.097645    6[1-(0),6-(6,6),6-(6,6)]
   194      -8.480058      -8.480058      -8.480058    6[6-(1,6),6-(1,6),6-(6,6)]
   195      -9.230312      -9.230312      -9.230312    6[6-(1,6),6-(1,6),6-(6,6)]
   196       14.19529       14.19529       14.19529    6[1-(0),6-(6,6),6-(6,6)]
   197      16.960116      16.960116      16.960116    6[6-(1,6),6-(1,6),6-(6,6)]
   198      18.460625      18.460625      18.460625    6[6-(1,6),6-(1,6),6-(6,6)]
   199       2.826355       2.826355       2.826355    6[1-(0),6-(6,6),6-(6,6)]
   200       1.443942       1.443942       1.443942    6[6-(1,6),6-(1,6),6-(6,6)]
   201       0.693688       0.693688       0.693688    6[6-(1,6),6-(1,6),6-(6,6)]
   202      -7.097645      -7.097645      -7.097645    6[1-(0),6-(6,6),6-(6,6)]
   203      -8.480058      -8.480058      -8.480058    6[6-(1,6),6-(1,6),6-(6,6)]
   204      -9.230312      -9.230312      -9.230312    6[6-(1,6),6-(1,6),6-(6,6)]
   205      -0.693688      -0.693688      -0.693688    6[1-(0),6-(6,6),6-(6,6)]
   206       1.387375       1.387375       1.387375    6[1-(0),6-(6,6),6-(6,6)]
   207       9.230312       9.230312       9.230312    6[1-(0),6-(6,6),6-(6,6)]
   208      -0.693688      -0.693688      -0.693688    6[1-(0),6-(6,6),6-(6,6)]
   209       1.387375       1.387375       1.387375    6[1-(0),6-(6,6),6-(6,6)]
   210       9.230312       9.230312       9.230312    6[1-(0),6-(6,6),6-(6,6)]
   211      10.928309      10.928309      10.928309    8[6-(6,8),70-(8,8,8,8)]
   212      12.495308      12.495308      12.495308    8[6-(6,8),70-(8,8,8,8)]
   213       7.234596       7.234596       7.234596    8[6-(6,8),70-(8,8,8,8)]
   214       7.825074       7.825074       7.825074    8[6-(6,8),70-(8,8,8,8)]
   215      11.609095      11.609095      11.609095    8[6-(6,8),70-(8,8,8,8)]
   216       9.451618       9.451618       9.451618    8[6-(6,8),70-(8,8,8,8)]
   217      10.928309      10.928309      10.928309    8[6-(6,8),70-(8,8,8,8)]
   218      12.495308      12.495308      12.495308    8[6-(6,8),70-(8,8,8,8)]
   219       7.234596       7.234596       7.234596    8[6-(6,8),70-(8,8,8,8)]
   220       7.825074       7.825074       7.825074    8[6-(6,8),70-(8,8,8,8)]
   221      11.609095      11.609095      11.609095    8[6-(6,8),70-(8,8,8,8)]
   222       9.451618       9.451618       9.451618    8[6-(6,8),70-(8,8,8,8)]
   223       1.004309       1.004309       1.004309    8[6-(6,8),70-(8,8,8,8)]
   224       2.571308       2.571308       2.571308    8[6-(6,8),70-(8,8,8,8)]
   225      -2.689404      -2.689404      -2.689404    8[6-(6,8),70-(8,8,8,8)]
   226      -2.098926      -2.098926      -2.098926    8[6-(6,8),70-(8,8,8,8)]
   227       1.685095       1.685095       1.685095    8[6-(6,8),70-(8,8,8,8)]
   228      -0.472382      -0.472382      -0.472382    8[6-(6,8),70-(8,8,8,8)]
   229       1.004309       1.004309       1.004309    8[6-(6,8),70-(8,8,8,8)]
   230       2.571308       2.571308       2.571308    8[6-(6,8),70-(8,8,8,8)]
   231      -2.689404      -2.689404      -2.689404    8[6-(6,8),70-(8,8,8,8)]
   232      -2.098926      -2.098926      -2.098926    8[6-(6,8),70-(8,8,8,8)]
   233       1.685095       1.685095       1.685095    8[6-(6,8),70-(8,8,8,8)]
   234      -0.472382      -0.472382      -0.472382    8[6-(6,8),70-(8,8,8,8)]
   235          9.924          9.924          9.924    8[70-(8,8,8,8),70-(8,8,8,8),70-(8,8,8,8)]
   236            0.0            0.0            0.0    8[70-(8,8,8,8),70-(8,8,8,8),70-(8,8,8,8)]
