# Supplementary material for: A collection of forcefield precursors for metal–organic frameworks
Source: RSC Adv. 2019 Nov 13;9(63):36492–507. doi: 10.1039/c9ra07327b (PMC9075174; doi:10.1039/c9ra07327b)
Supplement: RA-009-C9RA07327B-s204 [file RA-009-C9RA07327B-s204.txt]

BIFKEI_clean

12.287000    0.000000    0.000000
2.210420    12.725451    0.000000
6.092015    -0.005514    17.149080

     1      11.706539      11.706539      11.706539    29[7-(6,6),7-(6,7),7-(6,7),8-(1,29,29)]
     2      14.493131      14.493131      14.493131    29[7-(6,6),7-(6,7),7-(6,7),8-(1,29,29)]
     3      12.593321      12.593321      12.593321    29[7-(6,6),7-(6,7),7-(6,7),8-(1,29,29)]
     4       8.882896       8.882896       8.882896    29[7-(6,6),7-(6,7),7-(6,7),8-(1,29,29)]
     5       6.096304       6.096304       6.096304    29[7-(6,6),7-(6,7),7-(6,7),8-(1,29,29)]
     6       7.996114       7.996114       7.996114    29[7-(6,6),7-(6,7),7-(6,7),8-(1,29,29)]
     7       9.206583       9.206583       9.206583    1[6-(6,7)]
     8       7.285392       7.285392       7.285392    1[6-(6,6)]
     9       8.684016       8.684016       8.684016    1[6-(6,6)]
    10      10.604598      10.604598      10.604598    1[6-(6,7)]
    11      10.429177      10.429177      10.429177    1[6-(6,7)]
    12       8.981498       8.981498       8.981498    1[6-(6,6)]
    13      10.674313      10.674313      10.674313    1[6-(6,6)]
    14      12.122213      12.122213      12.122213    1[6-(6,7)]
    15      15.146116      15.146116      15.146116    1[6-(6,7)]
    16       4.503591       4.503591       4.503591    1[6-(6,6)]
    17      14.708355      14.708355      14.708355    1[6-(6,6)]
    18       13.06388       13.06388       13.06388    1[6-(6,7)]
    19      13.644815      13.644815      13.644815    1[6-(6,7)]
    20      16.333457      16.333457      16.333457    1[6-(6,7)]
    21       9.249194       9.249194       9.249194    1[6-(6,7)]
    22       5.679855       5.679855       5.679855    1[6-(6,7)]
    23      13.769605      13.769605      13.769605    1[8-(29,29,29)]
    24       9.395654       9.395654       9.395654    1[6-(6,7)]
    25       10.53438       10.53438       10.53438    1[6-(6,7)]
    26      14.727505      14.727505      14.727505    1[6-(6,7)]
    27      12.292707      12.292707      12.292707    1[6-(6,6)]
    28        6.77532        6.77532        6.77532    1[6-(6,6)]
    29      17.375935      17.375935      17.375935    1[6-(6,7)]
    30      11.382852      11.382852      11.382852    1[6-(6,7)]
    31      13.304043      13.304043      13.304043    1[6-(6,6)]
    32      11.905419      11.905419      11.905419    1[6-(6,6)]
    33       9.984837       9.984837       9.984837    1[6-(6,7)]
    34      10.160258      10.160258      10.160258    1[6-(6,7)]
    35       9.397517       9.397517       9.397517    1[6-(6,6)]
    36       9.915122       9.915122       9.915122    1[6-(6,6)]
    37       8.467222       8.467222       8.467222    1[6-(6,7)]
    38       5.443319       5.443319       5.443319    1[6-(6,7)]
    39      16.085844      16.085844      16.085844    1[6-(6,6)]
    40        5.88108        5.88108        5.88108    1[6-(6,6)]
    41       7.525555       7.525555       7.525555    1[6-(6,7)]
    42        6.94462        6.94462        6.94462    1[6-(6,7)]
    43       4.255978       4.255978       4.255978    1[6-(6,7)]
    44      11.340241      11.340241      11.340241    1[6-(6,7)]
    45       14.90958       14.90958       14.90958    1[6-(6,7)]
    46        6.81983        6.81983        6.81983    1[8-(29,29,29)]
    47      11.193781      11.193781      11.193781    1[6-(6,7)]
    48      10.055055      10.055055      10.055055    1[6-(6,7)]
    49        5.86193        5.86193        5.86193    1[6-(6,7)]
    50       8.296728       8.296728       8.296728    1[6-(6,6)]
    51      13.814115      13.814115      13.814115    1[6-(6,6)]
    52         3.2135         3.2135         3.2135    1[6-(6,7)]
    53       9.101609       9.101609       9.101609    6[1-(0),6-(1,6),7-(6,29)]
    54       7.950639       7.950639       7.950639    6[1-(0),6-(1,7),6-(6,6)]
    55       7.794136       7.794136       7.794136    6[6-(1,6),6-(1,6),6-(6,6)]
    56       8.788602       8.788602       8.788602    6[1-(0),6-(1,7),6-(6,6)]
    57       9.939351       9.939351       9.939351    6[1-(0),6-(1,6),7-(6,29)]
    58      10.478779      10.478779      10.478779    6[1-(0),6-(1,6),7-(6,29)]
    59       9.610727       9.610727       9.610727    6[1-(0),6-(1,7),6-(6,6)]
    60       9.684806       9.684806       9.684806    6[6-(1,6),6-(1,6),6-(6,6)]
    61       10.62471       10.62471       10.62471    6[1-(0),6-(1,7),6-(6,6)]
    62      11.492983      11.492983      11.492983    6[1-(0),6-(1,6),7-(6,29)]
    63      15.058539      15.058539      15.058539    6[1-(0),6-(1,6),7-(6)]
    64      16.043455      16.043455      16.043455    6[1-(0),6-(1,7),6-(6,6)]
    65      15.912047      15.912047      15.912047    6[6-(1,6),6-(1,6),6-(6,6)]
    66      14.795711      14.795711      14.795711    6[1-(0),6-(1,7),6-(6,6)]
    67      13.811016      13.811016      13.811016    6[1-(0),6-(1,6),7-(6)]
    68      14.115148      14.115148      14.115148    6[1-(0),6-(6,17),7-(7,29)]
    69      15.207982      15.207982      15.207982    6[6-(1,7),6-(1,7),17-(0)]
    70      15.634484      15.634484      15.634484    6[1-(0),6-(6,17),7-(7,29)]
    71       8.436787       8.436787       8.436787    6[1-(0),6-(6,17),7-(7,29)]
    72       7.534055       7.534055       7.534055    6[6-(1,7),6-(1,7),17-(0)]
    73        6.42048        6.42048        6.42048    6[1-(0),6-(6,17),7-(7,29)]
    74       9.891418       9.891418       9.891418    6[1-(0),6-(6,17),7-(7,29)]
    75       9.626673       9.626673       9.626673    6[6-(1,7),6-(1,7),17-(0)]
    76      10.456676      10.456676      10.456676    6[1-(0),6-(6,17),7-(7,29)]
    77      15.605234      15.605234      15.605234    6[1-(0),6-(1,6),7-(6,29)]
    78      16.492138      16.492138      16.492138    6[1-(0),6-(1,7),6-(6,6)]
    79      17.890889      17.890889      17.890889    6[6-(1,6),6-(1,6),6-(6,6)]
    80       5.891683       5.891683       5.891683    6[1-(0),6-(1,7),6-(6,6)]
    81      17.143206      17.143206      17.143206    6[1-(0),6-(1,6),7-(6,29)]
    82      11.487826      11.487826      11.487826    6[1-(0),6-(1,6),7-(6,29)]
    83      12.638796      12.638796      12.638796    6[1-(0),6-(1,7),6-(6,6)]
    84      12.795299      12.795299      12.795299    6[6-(1,6),6-(1,6),6-(6,6)]
    85      11.800833      11.800833      11.800833    6[1-(0),6-(1,7),6-(6,6)]
    86      10.650084      10.650084      10.650084    6[1-(0),6-(1,6),7-(6,29)]
    87      10.110656      10.110656      10.110656    6[1-(0),6-(1,6),7-(6,29)]
    88      10.978708      10.978708      10.978708    6[1-(0),6-(1,7),6-(6,6)]
    89      10.904629      10.904629      10.904629    6[6-(1,6),6-(1,6),6-(6,6)]
    90       9.964725       9.964725       9.964725    6[1-(0),6-(1,7),6-(6,6)]
    91       9.096452       9.096452       9.096452    6[1-(0),6-(1,6),7-(6,29)]
    92       5.530896       5.530896       5.530896    6[1-(0),6-(1,6),7-(6)]
    93        4.54598        4.54598        4.54598    6[1-(0),6-(1,7),6-(6,6)]
    94       4.677388       4.677388       4.677388    6[6-(1,6),6-(1,6),6-(6,6)]
    95       5.793724       5.793724       5.793724    6[1-(0),6-(1,7),6-(6,6)]
    96       6.778419       6.778419       6.778419    6[1-(0),6-(1,6),7-(6)]
    97       6.474287       6.474287       6.474287    6[1-(0),6-(6,17),7-(7,29)]
    98       3.171033       3.171033       3.171033    6[6-(1,7),6-(1,7),17-(0)]
    99       4.954951       4.954951       4.954951    6[1-(0),6-(6,17),7-(7,29)]
   100      12.152648      12.152648      12.152648    6[1-(0),6-(6,17),7-(7,29)]
   101       13.05538       13.05538       13.05538    6[6-(1,7),6-(1,7),17-(0)]
   102      14.168955      14.168955      14.168955    6[1-(0),6-(6,17),7-(7,29)]
   103      10.698017      10.698017      10.698017    6[1-(0),6-(6,17),7-(7,29)]
   104      10.962762      10.962762      10.962762    6[6-(1,7),6-(1,7),17-(0)]
   105      10.132759      10.132759      10.132759    6[1-(0),6-(6,17),7-(7,29)]
   106       4.984201       4.984201       4.984201    6[1-(0),6-(1,6),7-(6,29)]
   107       4.097297       4.097297       4.097297    6[1-(0),6-(1,7),6-(6,6)]
   108       2.698546       2.698546       2.698546    6[6-(1,6),6-(1,6),6-(6,6)]
   109       2.410752       2.410752       2.410752    6[1-(0),6-(1,7),6-(6,6)]
   110       3.446229       3.446229       3.446229    6[1-(0),6-(1,6),7-(6,29)]
   111      10.096463      10.096463      10.096463    7[6-(1,6),6-(1,6),29-(7,7,8)]
   112      11.419293      11.419293      11.419293    7[6-(1,6),6-(1,6),29-(7,7,8)]
   113      13.941815      13.941815      13.941815    7[6-(1,6),6-(1,6)]
   114      14.804714      14.804714      14.804714    7[6-(1,6),7-(6,29),29-(7,7,8)]
   115      13.867307      13.867307      13.867307    7[6-(1,6),7-(6,29),29-(7,7,8)]
   116      12.727433      12.727433      12.727433    7[6-(1,6),7-(6,29),29-(7,7,8)]
   117      13.974354      13.974354      13.974354    7[6-(1,6),7-(6,29),29-(7,7,8)]
   118       11.21109       11.21109       11.21109    7[6-(1,6),7-(6,29),29-(7,7,8)]
   119       10.89324       10.89324       10.89324    7[6-(1,6),7-(6,29),29-(7,7,8)]
   120      15.944477      15.944477      15.944477    7[6-(1,6),6-(1,6),29-(7,7,8)]
   121      10.492972      10.492972      10.492972    7[6-(1,6),6-(1,6),29-(7,7,8)]
   122       9.170142       9.170142       9.170142    7[6-(1,6),6-(1,6),29-(7,7,8)]
   123        6.64762        6.64762        6.64762    7[6-(1,6),6-(1,6)]
   124       5.784721       5.784721       5.784721    7[6-(1,6),7-(6,29),29-(7,7,8)]
   125       6.722128       6.722128       6.722128    7[6-(1,6),7-(6,29),29-(7,7,8)]
   126       7.862002       7.862002       7.862002    7[6-(1,6),7-(6,29),29-(7,7,8)]
   127       6.615081       6.615081       6.615081    7[6-(1,6),7-(6,29),29-(7,7,8)]
   128       9.378345       9.378345       9.378345    7[6-(1,6),7-(6,29),29-(7,7,8)]
   129       9.696195       9.696195       9.696195    7[6-(1,6),7-(6,29),29-(7,7,8)]
   130       4.644958       4.644958       4.644958    7[6-(1,6),6-(1,6),29-(7,7,8)]
   131       7.741559       7.741559       7.741559    17[6-(6,6)]
   132        5.84036        5.84036        5.84036    17[6-(6,6)]
   133       8.541819       8.541819       8.541819    17[6-(6,6)]
   134      12.847876      12.847876      12.847876    17[6-(6,6)]
   135      14.749075      14.749075      14.749075    17[6-(6,6)]
   136      12.047616      12.047616      12.047616    17[6-(6,6)]
   137      13.246592      13.246592      13.246592    8[1-(0),29-(7,7,7),29-(7,7,7),29-(7,7,7)]
   138       7.342843       7.342843       7.342843    8[1-(0),29-(7,7,7),29-(7,7,7),29-(7,7,7)]
