# Supplementary material for: A collection of forcefield precursors for metal–organic frameworks
Source: RSC Adv. 2019 Nov 13;9(63):36492–507. doi: 10.1039/c9ra07327b (PMC9075174; doi:10.1039/c9ra07327b)
Supplement: RA-009-C9RA07327B-s205 [file RA-009-C9RA07327B-s205.txt]

BIHMUC_clean

10.040600    0.000000    0.000000
4.043101    10.460001    0.000000
1.422260    0.131759    14.238536

     1       9.176932       9.176932       9.176932    27[7-(6,6),7-(6,6),8-(6),8-(6),8-(6)]
     2       6.329029       6.329029       6.329029    27[7-(6,6),7-(6,6),8-(6),8-(6),8-(6)]
     3       2.021551       2.021551       2.021551    27[8-(6),8-(6)]
     4      10.929722      10.929722      10.929722    1[6-(6,6)]
     5       9.374435       9.374435       9.374435    1[6-(6,6)]
     6       13.36881       13.36881       13.36881    1[6-(6,6)]
     7       3.210482       3.210482       3.210482    1[6-(6,7)]
     8       4.041263       4.041263       4.041263    1[6-(6,6)]
     9       5.761371       5.761371       5.761371    1[6-(6,6)]
    10          5.449          5.449          5.449    1[6-(6,7)]
    11       7.782034       7.782034       7.782034    1[6-(6,7)]
    12      10.525544      10.525544      10.525544    1[6-(6,7)]
    13       9.052002       9.052002       9.052002    1[6-(6,6)]
    14       3.077755       3.077755       3.077755    1[6-(6,6)]
    15       4.487629       4.487629       4.487629    1[6-(6,6)]
    16       4.532478       4.532478       4.532478    1[6-(6,7)]
    17      11.847315      11.847315      11.847315    1[6-(6,7)]
    18       7.194324       7.194324       7.194324    1[7-(6,6)]
    19      11.325671      11.325671      11.325671    1[7-(6,6)]
    20       4.576239       4.576239       4.576239    1[6-(6,6)]
    21       6.131526       6.131526       6.131526    1[6-(6,6)]
    22       2.137151       2.137151       2.137151    1[6-(6,6)]
    23      12.295479      12.295479      12.295479    1[6-(6,7)]
    24      11.464698      11.464698      11.464698    1[6-(6,6)]
    25        9.74459        9.74459        9.74459    1[6-(6,6)]
    26      10.056961      10.056961      10.056961    1[6-(6,7)]
    27       7.723927       7.723927       7.723927    1[6-(6,7)]
    28       4.980417       4.980417       4.980417    1[6-(6,7)]
    29       6.453959       6.453959       6.453959    1[6-(6,6)]
    30      12.428206      12.428206      12.428206    1[6-(6,6)]
    31      11.018332      11.018332      11.018332    1[6-(6,6)]
    32      10.973483      10.973483      10.973483    1[6-(6,7)]
    33       3.658646       3.658646       3.658646    1[6-(6,7)]
    34       8.311637       8.311637       8.311637    1[7-(6,6)]
    35        4.18029        4.18029        4.18029    1[7-(6,6)]
    36      13.529687      13.529687      13.529687    6[6-(6,6),8-(27),8-(27)]
    37      12.346111      12.346111      12.346111    6[6-(1,6),6-(1,6),6-(8,8)]
    38      11.049592      11.049592      11.049592    6[1-(0),6-(6,6),6-(6,6)]
    39       9.946529       9.946529       9.946529    6[6-(1,6),6-(1,6),6-(8,8)]
    40       8.568296       8.568296       8.568296    6[6-(6,6),8-(0),8-(27)]
    41      10.118379      10.118379      10.118379    6[1-(0),6-(6,6),6-(6,6)]
    42      11.387671      11.387671      11.387671    6[6-(1,6),6-(1,6),6-(8,8)]
    43      11.596915      11.596915      11.596915    6[6-(6,6),8-(0),8-(27)]
    44      12.513153      12.513153      12.513153    6[1-(0),6-(6,6),6-(6,6)]
    45       3.858405       3.858405       3.858405    6[1-(0),6-(1,6),7-(6)]
    46       4.368401       4.368401       4.368401    6[1-(0),6-(1,6),6-(1,7)]
    47       5.369104       5.369104       5.369104    6[1-(0),6-(1,6),6-(6,7)]
    48       5.774972       5.774972       5.774972    6[6-(1,6),6-(1,7),7-(1,6)]
    49       5.181928       5.181928       5.181928    6[1-(0),6-(6,7),7-(6)]
    50       7.260499       7.260499       7.260499    6[6-(6,6),7-(1,6),8-(0)]
    51       8.268265       8.268265       8.268265    6[6-(1,6),6-(1,7),6-(7,8)]
    52       8.333863       8.333863       8.333863    6[1-(0),6-(6,6),7-(6,27)]
    53       9.947863       9.947863       9.947863    6[1-(0),6-(6,6),7-(6,27)]
    54       9.949287       9.949287       9.949287    6[6-(1,6),6-(1,7),6-(7,8)]
    55       9.077926       9.077926       9.077926    6[1-(0),6-(6,6),6-(6,6)]
    56      10.856369      10.856369      10.856369    6[6-(6,6),7-(1,6),8-(0)]
    57       12.33371       12.33371       12.33371    6[6-(1,6),6-(1,7),7-(1,6)]
    58       3.100888       3.100888       3.100888    6[1-(0),6-(1,6),6-(6,7)]
    59       3.937078       3.937078       3.937078    6[1-(0),6-(1,6),6-(1,7)]
    60       3.960177       3.960177       3.960177    6[1-(0),6-(1,6),7-(6,27)]
    61      12.400203      12.400203      12.400203    6[1-(0),6-(6,7),7-(6,27)]
    62       1.976274       1.976274       1.976274    6[6-(6,6),8-(27),8-(27)]
    63        3.15985        3.15985        3.15985    6[6-(1,6),6-(1,6),6-(8,8)]
    64       4.456369       4.456369       4.456369    6[1-(0),6-(6,6),6-(6,6)]
    65       5.559432       5.559432       5.559432    6[6-(1,6),6-(1,6),6-(8,8)]
    66       6.937665       6.937665       6.937665    6[6-(6,6),8-(0),8-(27)]
    67       5.387582       5.387582       5.387582    6[1-(0),6-(6,6),6-(6,6)]
    68        4.11829        4.11829        4.11829    6[6-(1,6),6-(1,6),6-(8,8)]
    69       3.909046       3.909046       3.909046    6[6-(6,6),8-(0),8-(27)]
    70       2.992808       2.992808       2.992808    6[1-(0),6-(6,6),6-(6,6)]
    71      11.647556      11.647556      11.647556    6[1-(0),6-(1,6),7-(6)]
    72       11.13756       11.13756       11.13756    6[1-(0),6-(1,6),6-(1,7)]
    73      10.136857      10.136857      10.136857    6[1-(0),6-(1,6),6-(6,7)]
    74       9.730989       9.730989       9.730989    6[6-(1,6),6-(1,7),7-(1,6)]
    75      10.324033      10.324033      10.324033    6[1-(0),6-(6,7),7-(6)]
    76       8.245462       8.245462       8.245462    6[6-(6,6),7-(1,6),8-(0)]
    77       7.237696       7.237696       7.237696    6[6-(1,6),6-(1,7),6-(7,8)]
    78       7.172098       7.172098       7.172098    6[1-(0),6-(6,6),7-(6,27)]
    79       5.558098       5.558098       5.558098    6[1-(0),6-(6,6),7-(6,27)]
    80       5.556674       5.556674       5.556674    6[6-(1,6),6-(1,7),6-(7,8)]
    81       6.428035       6.428035       6.428035    6[1-(0),6-(6,6),6-(6,6)]
    82       4.649592       4.649592       4.649592    6[6-(6,6),7-(1,6),8-(0)]
    83       3.172251       3.172251       3.172251    6[6-(1,6),6-(1,7),7-(1,6)]
    84      12.405073      12.405073      12.405073    6[1-(0),6-(1,6),6-(6,7)]
    85      11.568883      11.568883      11.568883    6[1-(0),6-(1,6),6-(1,7)]
    86      11.545784      11.545784      11.545784    6[1-(0),6-(1,6),7-(6,27)]
    87       3.105758       3.105758       3.105758    6[1-(0),6-(6,7),7-(6,27)]
    88       4.252527       4.252527       4.252527    7[6-(1,6),6-(1,6)]
    89       6.806337       6.806337       6.806337    7[1-(0),6-(6,6),6-(6,8)]
    90       9.157665       9.157665       9.157665    7[6-(1,6),6-(1,6),27-(7,8,8,8)]
    91      11.463177      11.463177      11.463177    7[1-(0),6-(6,6),6-(6,8)]
    92      13.231875      13.231875      13.231875    7[6-(1,6),6-(1,6),27-(7,8,8,8)]
    93      11.253434      11.253434      11.253434    7[6-(1,6),6-(1,6)]
    94       8.699624       8.699624       8.699624    7[1-(0),6-(6,6),6-(6,8)]
    95       6.348296       6.348296       6.348296    7[6-(1,6),6-(1,6),27-(7,8,8,8)]
    96       4.042784       4.042784       4.042784    7[1-(0),6-(6,6),6-(6,8)]
    97       2.274086       2.274086       2.274086    7[6-(1,6),6-(1,6),27-(7,8,8,8)]
    98      13.360556      13.360556      13.360556    8[6-(6,8),27-(7,7,8,8)]
    99       4.630735       4.630735       4.630735    8[6-(6,8),27-(7,7,8,8)]
   100      12.772159      12.772159      12.772159    8[6-(6,8),27-(8)]
   101      10.599727      10.599727      10.599727    8[6-(6,8)]
   102       8.444623       8.444623       8.444623    8[6-(6,8),27-(7,7,8,8)]
   103       7.539915       7.539915       7.539915    8[6-(6,8)]
   104      10.084216      10.084216      10.084216    8[6-(6,7)]
   105       6.660832       6.660832       6.660832    8[6-(6,7)]
   106       2.145405       2.145405       2.145405    8[6-(6,8),27-(7,7,8,8)]
   107      10.875226      10.875226      10.875226    8[6-(6,8),27-(7,7,8,8)]
   108       2.733802       2.733802       2.733802    8[6-(6,8),27-(8)]
   109       4.906234       4.906234       4.906234    8[6-(6,8)]
   110       7.061338       7.061338       7.061338    8[6-(6,8),27-(7,7,8,8)]
   111       7.966046       7.966046       7.966046    8[6-(6,8)]
   112       5.421745       5.421745       5.421745    8[6-(6,7)]
   113       8.845129       8.845129       8.845129    8[6-(6,7)]
