# Supplementary material for: A collection of forcefield precursors for metal–organic frameworks
Source: RSC Adv. 2019 Nov 13;9(63):36492–507. doi: 10.1039/c9ra07327b (PMC9075174; doi:10.1039/c9ra07327b)
Supplement: RA-009-C9RA07327B-s206 [file RA-009-C9RA07327B-s206.txt]

BIJDUV_clean

16.762200    0.000000    0.000000
0.000000    34.441900    0.000000
0.000000    0.000000    18.447300

     1       5.814975       5.814975       5.814975    22[7-(6,6),7-(6,6),8-(22),8-(6),8-(6)]
     2       3.769148       3.769148       3.769148    22[7-(6,6),7-(6,6),8-(22),8-(6),8-(6)]
     3      10.947225      10.947225      10.947225    22[7-(6,6),7-(6,6),8-(22),8-(6),8-(6)]
     4      12.993052      12.993052      12.993052    22[7-(6,6),7-(6,6),8-(22),8-(6),8-(6)]
     5      14.196075      14.196075      14.196075    22[7-(6,6),7-(6,6),8-(22),8-(6),8-(6)]
     6      12.150248      12.150248      12.150248    22[7-(6,6),7-(6,6),8-(22),8-(6),8-(6)]
     7       2.566125       2.566125       2.566125    22[7-(6,6),7-(6,6),8-(22),8-(6),8-(6)]
     8       4.611952       4.611952       4.611952    22[7-(6,6),7-(6,6),8-(22),8-(6),8-(6)]
     9       6.324546       6.324546       6.324546    48[7-(6,6),8-(48,48),8-(6),8-(6),8-(6)]
    10      10.437654      10.437654      10.437654    48[7-(6,6),8-(48,48),8-(6),8-(6),8-(6)]
    11      14.705646      14.705646      14.705646    48[7-(6,6),8-(48,48),8-(6),8-(6),8-(6)]
    12       2.056554       2.056554       2.056554    48[7-(6,6),8-(48,48),8-(6),8-(6),8-(6)]
    13         8.3811         8.3811         8.3811    48[7-(6,6),7-(6,6),8-(48,48),8-(6),8-(6),35-(0)]
    14            0.0            0.0            0.0    48[7-(6,6),7-(6,6),8-(48,48),8-(6),8-(6),35-(0)]
    15       5.720939       5.720939       5.720939    1[6-(6,6)]
    16       7.589924       7.589924       7.589924    1[6-(6,6)]
    17       8.751545       8.751545       8.751545    1[6-(1,1,6)]
    18       8.956043       8.956043       8.956043    1[6-(1,1,6)]
    19       7.549695       7.549695       7.549695    1[6-(1,1,6)]
    20       9.665085       9.665085       9.665085    1[6-(1,1,6)]
    21       8.971129       8.971129       8.971129    1[6-(1,1,6)]
    22       9.812592       9.812592       9.812592    1[6-(1,1,6)]
    23       7.484322       7.484322       7.484322    1[6-(1,1,6)]
    24       6.233862       6.233862       6.233862    1[6-(1,1,6)]
    25       6.808806       6.808806       6.808806    1[6-(1,1,6)]
    26       6.334435       6.334435       6.334435    1[6-(1,6,7)]
    27         5.1527         5.1527         5.1527    1[6-(1,6,7)]
    28       3.996108       3.996108       3.996108    1[6-(6,6,7)]
    29       3.035634       3.035634       3.035634    1[6-(1,6,6)]
    30       2.224344       2.224344       2.224344    1[6-(1,6,6)]
    31       0.722451       0.722451       0.722451    1[6-(1,6,6)]
    32       1.733211       1.733211       1.733211    1[6-(1,6,6)]
    33        0.12404        0.12404        0.12404    1[6-(1,6,6)]
    34       0.368768       0.368768       0.368768    1[6-(1,6,6)]
    35       1.428139       1.428139       1.428139    1[6-(1,6,6)]
    36       2.249487       2.249487       2.249487    1[6-(1,6,6)]
    37       2.507625       2.507625       2.507625    1[6-(6,6,7)]
    38       2.752353       2.752353       2.752353    1[6-(1,6,7)]
    39       3.196552       3.196552       3.196552    1[6-(1,6,7)]
    40       3.000434       3.000434       3.000434    1[6-(6,6)]
    41       6.649565       6.649565       6.649565    1[6-(6,6)]
    42       9.758953       9.758953       9.758953    1[6-(1,1,6)]
    43       8.412948       8.412948       8.412948    1[6-(1,1,6)]
    44       8.610742       8.610742       8.610742    1[6-(1,1,6)]
    45       9.929927       9.929927       9.929927    1[6-(1,1,6)]
    46       8.840384       8.840384       8.840384    1[6-(1,1,6)]
    47        8.66941        8.66941        8.66941    1[6-(1,1,6)]
    48       9.438795       9.438795       9.438795    1[6-(1,1,6)]
    49       8.122962       8.122962       8.122962    1[6-(1,1,6)]
    50       8.084409       8.084409       8.084409    1[6-(1,1,6)]
    51       1.444902       1.444902       1.444902    1[6-(6,7)]
    52       2.467396       2.467396       2.467396    1[6-(6,6)]
    53       5.554993       5.554993       5.554993    1[6-(6,6)]
    54       4.532499       4.532499       4.532499    1[6-(6,7)]
    55       2.931709       2.931709       2.931709    1[6-(6,6)]
    56       6.041097       6.041097       6.041097    1[6-(6,6)]
    57       0.846491       0.846491       0.846491    1[6-(1,1,6)]
    58       2.329946       2.329946       2.329946    1[6-(1,1,6)]
    59       2.003083       2.003083       2.003083    1[6-(1,1,6)]
    60      16.465509      16.465509      16.465509    1[6-(1,1,6)]
    61       0.908511       0.908511       0.908511    1[6-(1,1,6)]
    62       0.482751       0.482751       0.482751    1[6-(1,1,6)]
    63       0.085487       0.085487       0.085487    1[6-(1,1,6)]
    64       0.806262       0.806262       0.806262    1[6-(1,1,6)]
    65        1.53877        1.53877        1.53877    1[6-(1,1,6)]
    66       6.026011       6.026011       6.026011    1[6-(6,6,7)]
    67       8.344223       8.344223       8.344223    1[6-(1,6,6)]
    68        8.07938        8.07938        8.07938    1[6-(1,6,6)]
    69       8.252031       8.252031       8.252031    1[6-(1,6,6)]
    70       9.566188       9.566188       9.566188    1[6-(1,6,6)]
    71       8.915814       8.915814       8.915814    1[6-(1,6,6)]
    72       8.863851       8.863851       8.863851    1[6-(1,6,6)]
    73       6.605983       6.605983       6.605983    1[6-(1,6,6)]
    74       6.850711       6.850711       6.850711    1[6-(1,6,6)]
    75       6.626098       6.626098       6.626098    1[6-(6,6,7)]
    76       4.862714       4.862714       4.862714    1[6-(1,6,7)]
    77       5.053803       5.053803       5.053803    1[6-(1,6,7)]
    78       3.494919       3.494919       3.494919    1[6-(6,6)]
    79      16.374993      16.374993      16.374993    1[6-(6,6)]
    80       0.003352       0.003352       0.003352    1[6-(1,1,6)]
    81       0.685574       0.685574       0.685574    1[6-(1,1,6)]
    82      15.912356      15.912356      15.912356    1[6-(1,1,6)]
    83      15.494978      15.494978      15.494978    1[6-(1,1,6)]
    84       0.269871       0.269871       0.269871    1[6-(1,1,6)]
    85      16.022987      16.022987      16.022987    1[6-(1,1,6)]
    86      15.075923      15.075923      15.075923    1[6-(1,1,6)]
    87      14.346767      14.346767      14.346767    1[6-(1,1,6)]
    88       14.79767       14.79767       14.79767    1[6-(1,1,6)]
    89       2.296421       2.296421       2.296421    1[6-(6,7)]
    90       2.844545       2.844545       2.844545    1[6-(6,6)]
    91      16.148703      16.148703      16.148703    1[6-(6,6)]
    92       15.60058       15.60058       15.60058    1[6-(6,7)]
    93       5.023631       5.023631       5.023631    1[6-(1,6,7)]
    94       6.394779       6.394779       6.394779    1[6-(1,6,7)]
    95      11.041261      11.041261      11.041261    1[6-(6,6)]
    96       9.172276       9.172276       9.172276    1[6-(6,6)]
    97       8.010655       8.010655       8.010655    1[6-(1,1,6)]
    98       7.806157       7.806157       7.806157    1[6-(1,1,6)]
    99       9.212505       9.212505       9.212505    1[6-(1,1,6)]
   100       7.097115       7.097115       7.097115    1[6-(1,1,6)]
   101       7.791071       7.791071       7.791071    1[6-(1,1,6)]
   102       6.949608       6.949608       6.949608    1[6-(1,1,6)]
   103       9.277878       9.277878       9.277878    1[6-(1,1,6)]
   104      10.528338      10.528338      10.528338    1[6-(1,1,6)]
   105       9.953394       9.953394       9.953394    1[6-(1,1,6)]
   106      10.427765      10.427765      10.427765    1[6-(1,6,7)]
   107        11.6095        11.6095        11.6095    1[6-(1,6,7)]
   108      12.766092      12.766092      12.766092    1[6-(6,6,7)]
   109      13.726566      13.726566      13.726566    1[6-(1,6,6)]
   110      14.537856      14.537856      14.537856    1[6-(1,6,6)]
   111      16.039749      16.039749      16.039749    1[6-(1,6,6)]
   112      15.028989      15.028989      15.028989    1[6-(1,6,6)]
   113       16.63816       16.63816       16.63816    1[6-(1,6,6)]
   114      16.393432      16.393432      16.393432    1[6-(1,6,6)]
   115      15.334061      15.334061      15.334061    1[6-(1,6,6)]
   116      14.512713      14.512713      14.512713    1[6-(1,6,6)]
   117      14.254575      14.254575      14.254575    1[6-(6,6,7)]
   118      14.009847      14.009847      14.009847    1[6-(1,6,7)]
   119      13.565648      13.565648      13.565648    1[6-(1,6,7)]
   120      13.761766      13.761766      13.761766    1[6-(6,6)]
   121      10.112635      10.112635      10.112635    1[6-(6,6)]
   122       7.003247       7.003247       7.003247    1[6-(1,1,6)]
   123       8.349252       8.349252       8.349252    1[6-(1,1,6)]
   124       8.151458       8.151458       8.151458    1[6-(1,1,6)]
   125       6.832273       6.832273       6.832273    1[6-(1,1,6)]
   126       7.921816       7.921816       7.921816    1[6-(1,1,6)]
   127        8.09279        8.09279        8.09279    1[6-(1,1,6)]
   128       7.323405       7.323405       7.323405    1[6-(1,1,6)]
   129       8.639238       8.639238       8.639238    1[6-(1,1,6)]
   130       8.677791       8.677791       8.677791    1[6-(1,1,6)]
   131      15.317298      15.317298      15.317298    1[6-(6,7)]
   132      14.294804      14.294804      14.294804    1[6-(6,6)]
   133      11.207207      11.207207      11.207207    1[6-(6,6)]
   134      12.229701      12.229701      12.229701    1[6-(6,7)]
   135      13.830491      13.830491      13.830491    1[6-(6,6)]
   136      10.721103      10.721103      10.721103    1[6-(6,6)]
   137      15.915709      15.915709      15.915709    1[6-(1,1,6)]
   138      14.432254      14.432254      14.432254    1[6-(1,1,6)]
   139      14.759117      14.759117      14.759117    1[6-(1,1,6)]
   140       0.296691       0.296691       0.296691    1[6-(1,1,6)]
   141      15.853689      15.853689      15.853689    1[6-(1,1,6)]
   142      16.279449      16.279449      16.279449    1[6-(1,1,6)]
   143      16.676713      16.676713      16.676713    1[6-(1,1,6)]
   144      15.955938      15.955938      15.955938    1[6-(1,1,6)]
   145       15.22343       15.22343       15.22343    1[6-(1,1,6)]
   146      10.736189      10.736189      10.736189    1[6-(6,6,7)]
   147       8.417977       8.417977       8.417977    1[6-(1,6,6)]
   148        8.68282        8.68282        8.68282    1[6-(1,6,6)]
   149       8.510169       8.510169       8.510169    1[6-(1,6,6)]
   150       7.196012       7.196012       7.196012    1[6-(1,6,6)]
   151       7.846386       7.846386       7.846386    1[6-(1,6,6)]
   152       7.898349       7.898349       7.898349    1[6-(1,6,6)]
   153      10.156217      10.156217      10.156217    1[6-(1,6,6)]
   154       9.911489       9.911489       9.911489    1[6-(1,6,6)]
   155      10.136102      10.136102      10.136102    1[6-(6,6,7)]
   156      11.899486      11.899486      11.899486    1[6-(1,6,7)]
   157      11.708397      11.708397      11.708397    1[6-(1,6,7)]
   158      13.267281      13.267281      13.267281    1[6-(6,6)]
   159       0.387207       0.387207       0.387207    1[6-(6,6)]
   160      -0.003352      -0.003352      -0.003352    1[6-(1,1,6)]
   161      16.076626      16.076626      16.076626    1[6-(1,1,6)]
   162       0.849844       0.849844       0.849844    1[6-(1,1,6)]
   163       1.267222       1.267222       1.267222    1[6-(1,1,6)]
   164      16.492329      16.492329      16.492329    1[6-(1,1,6)]
   165       0.739213       0.739213       0.739213    1[6-(1,1,6)]
   166       1.686277       1.686277       1.686277    1[6-(1,1,6)]
   167       2.415433       2.415433       2.415433    1[6-(1,1,6)]
   168        1.96453        1.96453        1.96453    1[6-(1,1,6)]
   169      14.465779      14.465779      14.465779    1[6-(6,7)]
   170      13.917655      13.917655      13.917655    1[6-(6,6)]
   171       0.613497       0.613497       0.613497    1[6-(6,6)]
   172        1.16162        1.16162        1.16162    1[6-(6,7)]
   173      11.738569      11.738569      11.738569    1[6-(1,6,7)]
   174      10.367421      10.367421      10.367421    1[6-(1,6,7)]
   175      14.102039      14.102039      14.102039    1[6-(6,6)]
   176      15.971024      15.971024      15.971024    1[6-(6,6)]
   177       0.370445       0.370445       0.370445    1[6-(1,1,6)]
   178       0.574943       0.574943       0.574943    1[6-(1,1,6)]
   179      15.930795      15.930795      15.930795    1[6-(1,1,6)]
   180       1.283985       1.283985       1.283985    1[6-(1,1,6)]
   181       0.590029       0.590029       0.590029    1[6-(1,1,6)]
   182       1.431492       1.431492       1.431492    1[6-(1,1,6)]
   183      15.865422      15.865422      15.865422    1[6-(1,1,6)]
   184      14.614962      14.614962      14.614962    1[6-(1,1,6)]
   185      15.189906      15.189906      15.189906    1[6-(1,1,6)]
   186      14.715535      14.715535      14.715535    1[6-(1,6,7)]
   187        13.5338        13.5338        13.5338    1[6-(1,6,7)]
   188      12.377208      12.377208      12.377208    1[6-(6,6,7)]
   189      11.416734      11.416734      11.416734    1[6-(1,6,6)]
   190      10.605444      10.605444      10.605444    1[6-(1,6,6)]
   191       9.103551       9.103551       9.103551    1[6-(1,6,6)]
   192      10.114311      10.114311      10.114311    1[6-(1,6,6)]
   193        8.50514        8.50514        8.50514    1[6-(1,6,6)]
   194       8.749868       8.749868       8.749868    1[6-(1,6,6)]
   195       9.809239       9.809239       9.809239    1[6-(1,6,6)]
   196      10.630587      10.630587      10.630587    1[6-(1,6,6)]
   197      10.888725      10.888725      10.888725    1[6-(6,6,7)]
   198      11.133453      11.133453      11.133453    1[6-(1,6,7)]
   199      11.577652      11.577652      11.577652    1[6-(1,6,7)]
   200      11.381534      11.381534      11.381534    1[6-(6,6)]
   201      15.030665      15.030665      15.030665    1[6-(6,6)]
   202       1.377853       1.377853       1.377853    1[6-(1,1,6)]
   203       0.031848       0.031848       0.031848    1[6-(1,1,6)]
   204       0.229642       0.229642       0.229642    1[6-(1,1,6)]
   205       1.548827       1.548827       1.548827    1[6-(1,1,6)]
   206       0.459284       0.459284       0.459284    1[6-(1,1,6)]
   207        0.28831        0.28831        0.28831    1[6-(1,1,6)]
   208       1.057695       1.057695       1.057695    1[6-(1,1,6)]
   209      16.504062      16.504062      16.504062    1[6-(1,1,6)]
   210      16.465509      16.465509      16.465509    1[6-(1,1,6)]
   211       9.826002       9.826002       9.826002    1[6-(6,7)]
   212      10.848496      10.848496      10.848496    1[6-(6,6)]
   213      13.936093      13.936093      13.936093    1[6-(6,6)]
   214      12.913599      12.913599      12.913599    1[6-(6,7)]
   215      11.312809      11.312809      11.312809    1[6-(6,6)]
   216      14.422197      14.422197      14.422197    1[6-(6,6)]
   217       9.227591       9.227591       9.227591    1[6-(1,1,6)]
   218      10.711046      10.711046      10.711046    1[6-(1,1,6)]
   219      10.384183      10.384183      10.384183    1[6-(1,1,6)]
   220       8.084409       8.084409       8.084409    1[6-(1,1,6)]
   221       9.289611       9.289611       9.289611    1[6-(1,1,6)]
   222       8.863851       8.863851       8.863851    1[6-(1,1,6)]
   223       8.466587       8.466587       8.466587    1[6-(1,1,6)]
   224       9.187362       9.187362       9.187362    1[6-(1,1,6)]
   225        9.91987        9.91987        9.91987    1[6-(1,1,6)]
   226      14.407111      14.407111      14.407111    1[6-(6,6,7)]
   227      -0.036877      -0.036877      -0.036877    1[6-(1,6,6)]
   228       16.46048       16.46048       16.46048    1[6-(1,6,6)]
   229      16.633131      16.633131      16.633131    1[6-(1,6,6)]
   230       1.185088       1.185088       1.185088    1[6-(1,6,6)]
   231       0.534714       0.534714       0.534714    1[6-(1,6,6)]
   232       0.482751       0.482751       0.482751    1[6-(1,6,6)]
   233      14.987083      14.987083      14.987083    1[6-(1,6,6)]
   234      15.231811      15.231811      15.231811    1[6-(1,6,6)]
   235      15.007198      15.007198      15.007198    1[6-(6,6,7)]
   236      13.243814      13.243814      13.243814    1[6-(1,6,7)]
   237      13.434903      13.434903      13.434903    1[6-(1,6,7)]
   238      11.876019      11.876019      11.876019    1[6-(6,6)]
   239       7.993893       7.993893       7.993893    1[6-(6,6)]
   240       8.384452       8.384452       8.384452    1[6-(1,1,6)]
   241       9.066674       9.066674       9.066674    1[6-(1,1,6)]
   242       7.531256       7.531256       7.531256    1[6-(1,1,6)]
   243       7.113878       7.113878       7.113878    1[6-(1,1,6)]
   244       8.650971       8.650971       8.650971    1[6-(1,1,6)]
   245       7.641887       7.641887       7.641887    1[6-(1,1,6)]
   246       6.694823       6.694823       6.694823    1[6-(1,1,6)]
   247       5.965667       5.965667       5.965667    1[6-(1,1,6)]
   248        6.41657        6.41657        6.41657    1[6-(1,1,6)]
   249      10.677521      10.677521      10.677521    1[6-(6,7)]
   250      11.225645      11.225645      11.225645    1[6-(6,6)]
   251       7.767603       7.767603       7.767603    1[6-(6,6)]
   252        7.21948        7.21948        7.21948    1[6-(6,7)]
   253      13.404731      13.404731      13.404731    1[6-(1,6,7)]
   254      14.775879      14.775879      14.775879    1[6-(1,6,7)]
   255       2.660161       2.660161       2.660161    1[6-(6,6)]
   256       0.791176       0.791176       0.791176    1[6-(6,6)]
   257      16.391755      16.391755      16.391755    1[6-(1,1,6)]
   258      16.187257      16.187257      16.187257    1[6-(1,1,6)]
   259       0.831405       0.831405       0.831405    1[6-(1,1,6)]
   260      15.478215      15.478215      15.478215    1[6-(1,1,6)]
   261      16.172171      16.172171      16.172171    1[6-(1,1,6)]
   262      15.330708      15.330708      15.330708    1[6-(1,1,6)]
   263       0.896778       0.896778       0.896778    1[6-(1,1,6)]
   264       2.147238       2.147238       2.147238    1[6-(1,1,6)]
   265       1.572294       1.572294       1.572294    1[6-(1,1,6)]
   266       2.046665       2.046665       2.046665    1[6-(1,6,7)]
   267         3.2284         3.2284         3.2284    1[6-(1,6,7)]
   268       4.384992       4.384992       4.384992    1[6-(6,6,7)]
   269       5.345466       5.345466       5.345466    1[6-(1,6,6)]
   270       6.156756       6.156756       6.156756    1[6-(1,6,6)]
   271       7.658649       7.658649       7.658649    1[6-(1,6,6)]
   272       6.647889       6.647889       6.647889    1[6-(1,6,6)]
   273        8.25706        8.25706        8.25706    1[6-(1,6,6)]
   274       8.012332       8.012332       8.012332    1[6-(1,6,6)]
   275       6.952961       6.952961       6.952961    1[6-(1,6,6)]
   276       6.131613       6.131613       6.131613    1[6-(1,6,6)]
   277       5.873475       5.873475       5.873475    1[6-(6,6,7)]
   278       5.628747       5.628747       5.628747    1[6-(1,6,7)]
   279       5.184548       5.184548       5.184548    1[6-(1,6,7)]
   280       5.380666       5.380666       5.380666    1[6-(6,6)]
   281       1.731535       1.731535       1.731535    1[6-(6,6)]
   282      15.384347      15.384347      15.384347    1[6-(1,1,6)]
   283      -0.031848      -0.031848      -0.031848    1[6-(1,1,6)]
   284      16.532558      16.532558      16.532558    1[6-(1,1,6)]
   285      15.213373      15.213373      15.213373    1[6-(1,1,6)]
   286      16.302916      16.302916      16.302916    1[6-(1,1,6)]
   287       16.47389       16.47389       16.47389    1[6-(1,1,6)]
   288      15.704505      15.704505      15.704505    1[6-(1,1,6)]
   289       0.258138       0.258138       0.258138    1[6-(1,1,6)]
   290       0.296691       0.296691       0.296691    1[6-(1,1,6)]
   291       6.936198       6.936198       6.936198    1[6-(6,7)]
   292       5.913704       5.913704       5.913704    1[6-(6,6)]
   293       2.826107       2.826107       2.826107    1[6-(6,6)]
   294       3.848601       3.848601       3.848601    1[6-(6,7)]
   295       5.449391       5.449391       5.449391    1[6-(6,6)]
   296       2.340003       2.340003       2.340003    1[6-(6,6)]
   297       7.534609       7.534609       7.534609    1[6-(1,1,6)]
   298       6.051154       6.051154       6.051154    1[6-(1,1,6)]
   299       6.378017       6.378017       6.378017    1[6-(1,1,6)]
   300       8.677791       8.677791       8.677791    1[6-(1,1,6)]
   301       7.472589       7.472589       7.472589    1[6-(1,1,6)]
   302       7.898349       7.898349       7.898349    1[6-(1,1,6)]
   303       8.295613       8.295613       8.295613    1[6-(1,1,6)]
   304       7.574838       7.574838       7.574838    1[6-(1,1,6)]
   305        6.84233        6.84233        6.84233    1[6-(1,1,6)]
   306       2.355089       2.355089       2.355089    1[6-(6,6,7)]
   307       0.036877       0.036877       0.036877    1[6-(1,6,6)]
   308        0.30172        0.30172        0.30172    1[6-(1,6,6)]
   309       0.129069       0.129069       0.129069    1[6-(1,6,6)]
   310      15.577112      15.577112      15.577112    1[6-(1,6,6)]
   311      16.227486      16.227486      16.227486    1[6-(1,6,6)]
   312      16.279449      16.279449      16.279449    1[6-(1,6,6)]
   313       1.775117       1.775117       1.775117    1[6-(1,6,6)]
   314       1.530389       1.530389       1.530389    1[6-(1,6,6)]
   315       1.755002       1.755002       1.755002    1[6-(6,6,7)]
   316       3.518386       3.518386       3.518386    1[6-(1,6,7)]
   317       3.327297       3.327297       3.327297    1[6-(1,6,7)]
   318       4.886181       4.886181       4.886181    1[6-(6,6)]
   319       8.768307       8.768307       8.768307    1[6-(6,6)]
   320       8.377748       8.377748       8.377748    1[6-(1,1,6)]
   321       7.695526       7.695526       7.695526    1[6-(1,1,6)]
   322       9.230944       9.230944       9.230944    1[6-(1,1,6)]
   323       9.648322       9.648322       9.648322    1[6-(1,1,6)]
   324       8.111229       8.111229       8.111229    1[6-(1,1,6)]
   325       9.120313       9.120313       9.120313    1[6-(1,1,6)]
   326      10.067377      10.067377      10.067377    1[6-(1,1,6)]
   327      10.796533      10.796533      10.796533    1[6-(1,1,6)]
   328       10.34563       10.34563       10.34563    1[6-(1,1,6)]
   329       6.084679       6.084679       6.084679    1[6-(6,7)]
   330       5.536555       5.536555       5.536555    1[6-(6,6)]
   331       8.994597       8.994597       8.994597    1[6-(6,6)]
   332        9.54272        9.54272        9.54272    1[6-(6,7)]
   333       3.357469       3.357469       3.357469    1[6-(1,6,7)]
   334       1.986321       1.986321       1.986321    1[6-(1,6,7)]
   335       6.587545       6.587545       6.587545    6[6-(6,6),8-(48),8-(48)]
   336       6.647889       6.647889       6.647889    6[6-(1,6),6-(1,6),6-(8,8)]
   337       6.113174       6.113174       6.113174    6[1-(0),6-(6,6),6-(6,6)]
   338       6.163461       6.163461       6.163461    6[6-(1,1,7),6-(1,6),6-(6,8)]
   339       6.750138       6.750138       6.750138    6[6-(6,6),6-(6,6),8-(22)]
   340       7.283176       7.283176       7.283176    6[6-(1,6),6-(6,6,6),6-(6,8)]
   341       7.232889       7.232889       7.232889    6[1-(0),6-(6,6),6-(6,6)]
   342       7.963721       7.963721       7.963721    6[6-(1,1,1),6-(1,1,1),6-(1,1,1),6-(6,6)]
   343       8.340871       8.340871       8.340871    6[1-(0),1-(0),1-(0),6-(6,6,6)]
   344       9.220886       9.220886       9.220886    6[1-(0),1-(0),1-(0),6-(6,6,6)]
   345       7.035095       7.035095       7.035095    6[1-(0),1-(0),1-(0),6-(6,6,6)]
   346        5.60528        5.60528        5.60528    6[1-(0),1-(0),6-(6,6),7-(6,22)]
   347       3.583758       3.583758       3.583758    6[1-(0),6-(1,1,6),6-(1,6,7),7-(6,22)]
   348       2.583055       2.583055       2.583055    6[1-(0),1-(0),6-(1,1,6),6-(1,6,7)]
   349       1.402996       1.402996       1.402996    6[1-(0),1-(0),6-(1,1,6),6-(1,1,6)]
   350       0.802909       0.802909       0.802909    6[1-(0),1-(0),6-(1,1,6),6-(1,1,6)]
   351       1.853899       1.853899       1.853899    6[1-(0),1-(0),6-(1,1,6),6-(1,6,7)]
   352       2.925004       2.925004       2.925004    6[1-(0),6-(1,1,6),6-(1,6,7),7-(6,22)]
   353        3.51671        3.51671        3.51671    6[1-(0),1-(0),6-(6,6),7-(6,22)]
   354       4.483889       4.483889       4.483889    6[6-(1,1,7),6-(1,6),6-(6,8)]
   355       3.920679       3.920679       3.920679    6[1-(0),6-(6,6),6-(6,6)]
   356       4.731969       4.731969       4.731969    6[6-(1,6),6-(1,6),6-(6,6)]
   357       6.106469       6.106469       6.106469    6[1-(0),6-(6,6),6-(6,6)]
   358       6.669679       6.669679       6.669679    6[6-(1,6),6-(6,6,6),6-(6,8)]
   359       5.860065       5.860065       5.860065    6[6-(6,6),6-(6,6),8-(22)]
   360       8.226888       8.226888       8.226888    6[6-(1,1,1),6-(1,1,1),6-(1,1,1),6-(6,6)]
   361        8.80686        8.80686        8.80686    6[1-(0),1-(0),1-(0),6-(6,6,6)]
   362       8.989568       8.989568       8.989568    6[1-(0),1-(0),1-(0),6-(6,6,6)]
   363       8.491731       8.491731       8.491731    6[1-(0),1-(0),1-(0),6-(6,6,6)]
   364       2.269602       2.269602       2.269602    6[1-(0),6-(1,6),7-(6,48)]
   365       2.881422       2.881422       2.881422    6[1-(0),6-(1,7),6-(6,6)]
   366       4.113444       4.113444       4.113444    6[6-(1,6),6-(1,6),6-(6,6)]
   367       4.731969       4.731969       4.731969    6[1-(0),6-(1,7),6-(6,6)]
   368       4.118473       4.118473       4.118473    6[1-(0),6-(1,6),7-(6,48)]
   369         5.1527         5.1527         5.1527    6[6-(6,6),8-(48),8-(48)]
   370       4.562671       4.562671       4.562671    6[6-(1,6),6-(1,6),6-(8,8)]
   371        3.40105        3.40105        3.40105    6[1-(0),6-(6,6),6-(6,6)]
   372       2.941766       2.941766       2.941766    6[6-(1,6),6-(6,6,6),6-(6,8)]
   373       3.642426       3.642426       3.642426    6[6-(6,6),6-(6,6),8-(22)]
   374       4.804047       4.804047       4.804047    6[6-(1,1,7),6-(1,6),6-(6,8)]
   375       5.263331       5.263331       5.263331    6[1-(0),6-(6,6),6-(6,6)]
   376        1.52536        1.52536        1.52536    6[6-(1,1,1),6-(1,1,1),6-(1,1,1),6-(6,6)]
   377       1.692982       1.692982       1.692982    6[1-(0),1-(0),1-(0),6-(6,6,6)]
   378       0.564886       0.564886       0.564886    6[1-(0),1-(0),1-(0),6-(6,6,6)]
   379       0.928626       0.928626       0.928626    6[1-(0),1-(0),1-(0),6-(6,6,6)]
   380       6.419923       6.419923       6.419923    6[1-(0),6-(1,1,6),6-(1,6,7),7-(6,22)]
   381       7.953664       7.953664       7.953664    6[1-(0),1-(0),6-(1,1,6),6-(1,6,7)]
   382       8.620799       8.620799       8.620799    6[1-(0),1-(0),6-(1,1,6),6-(1,1,6)]
   383       8.468263       8.468263       8.468263    6[1-(0),1-(0),6-(1,1,6),6-(1,1,6)]
   384        6.97978        6.97978        6.97978    6[1-(0),1-(0),6-(1,1,6),6-(1,6,7)]
   385       6.233862       6.233862       6.233862    6[1-(0),6-(1,1,6),6-(1,6,7),7-(6,22)]
   386       4.532499       4.532499       4.532499    6[1-(0),1-(0),6-(6,6),7-(6,22)]
   387       3.097655       3.097655       3.097655    6[6-(1,1,7),6-(1,6),6-(6,8)]
   388       2.812697       2.812697       2.812697    6[1-(0),6-(6,6),6-(6,6)]
   389       1.506922       1.506922       1.506922    6[6-(1,6),6-(1,6),6-(6,6)]
   390       0.486104       0.486104       0.486104    6[1-(0),6-(6,6),6-(6,6)]
   391       0.772737       0.772737       0.772737    6[6-(1,6),6-(6,6,6),6-(6,8)]
   392       2.078513       2.078513       2.078513    6[6-(6,6),6-(6,6),8-(22)]
   393      16.343145      16.343145      16.343145    6[6-(1,1,1),6-(1,1,1),6-(1,1,1),6-(6,6)]
   394      16.646541      16.646541      16.646541    6[1-(0),1-(0),1-(0),6-(6,6,6)]
   395      16.210724      16.210724      16.210724    6[1-(0),1-(0),1-(0),6-(6,6,6)]
   396      15.022284      15.022284      15.022284    6[1-(0),1-(0),1-(0),6-(6,6,6)]
   397       1.713097       1.713097       1.713097    6[1-(0),6-(1,6),7-(6,48)]
   398       2.041636       2.041636       2.041636    6[1-(0),6-(1,7),6-(6,6)]
   399       1.170002       1.170002       1.170002    6[6-(1,6),6-(1,6),6-(6,6)]
   400      -0.030172      -0.030172      -0.030172    6[1-(0),6-(1,7),6-(6,6)]
   401      16.403489      16.403489      16.403489    6[1-(0),6-(1,6),7-(6,48)]
   402       5.524821       5.524821       5.524821    6[1-(0),1-(0),6-(6,6),7-(6,22)]
   403      10.174655      10.174655      10.174655    6[6-(6,6),8-(48),8-(48)]
   404      10.114311      10.114311      10.114311    6[6-(1,6),6-(1,6),6-(8,8)]
   405      10.649026      10.649026      10.649026    6[1-(0),6-(6,6),6-(6,6)]
   406      10.598739      10.598739      10.598739    6[6-(1,1,7),6-(1,6),6-(6,8)]
   407      10.012062      10.012062      10.012062    6[6-(6,6),6-(6,6),8-(22)]
   408       9.479024       9.479024       9.479024    6[6-(1,6),6-(6,6,6),6-(6,8)]
   409       9.529311       9.529311       9.529311    6[1-(0),6-(6,6),6-(6,6)]
   410       8.798479       8.798479       8.798479    6[6-(1,1,1),6-(1,1,1),6-(1,1,1),6-(6,6)]
   411       8.421329       8.421329       8.421329    6[1-(0),1-(0),1-(0),6-(6,6,6)]
   412       7.541314       7.541314       7.541314    6[1-(0),1-(0),1-(0),6-(6,6,6)]
   413       9.727105       9.727105       9.727105    6[1-(0),1-(0),1-(0),6-(6,6,6)]
   414       11.15692       11.15692       11.15692    6[1-(0),1-(0),6-(6,6),7-(6,22)]
   415      13.178442      13.178442      13.178442    6[1-(0),6-(1,1,6),6-(1,6,7),7-(6,22)]
   416      14.179145      14.179145      14.179145    6[1-(0),1-(0),6-(1,1,6),6-(1,6,7)]
   417      15.359204      15.359204      15.359204    6[1-(0),1-(0),6-(1,1,6),6-(1,1,6)]
   418      15.959291      15.959291      15.959291    6[1-(0),1-(0),6-(1,1,6),6-(1,1,6)]
   419      14.908301      14.908301      14.908301    6[1-(0),1-(0),6-(1,1,6),6-(1,6,7)]
   420      13.837196      13.837196      13.837196    6[1-(0),6-(1,1,6),6-(1,6,7),7-(6,22)]
   421       13.24549       13.24549       13.24549    6[1-(0),1-(0),6-(6,6),7-(6,22)]
   422      12.278311      12.278311      12.278311    6[6-(1,1,7),6-(1,6),6-(6,8)]
   423      12.841521      12.841521      12.841521    6[1-(0),6-(6,6),6-(6,6)]
   424      12.030231      12.030231      12.030231    6[6-(1,6),6-(1,6),6-(6,6)]
   425      10.655731      10.655731      10.655731    6[1-(0),6-(6,6),6-(6,6)]
   426      10.092521      10.092521      10.092521    6[6-(1,6),6-(6,6,6),6-(6,8)]
   427      10.902135      10.902135      10.902135    6[6-(6,6),6-(6,6),8-(22)]
   428       8.535312       8.535312       8.535312    6[6-(1,1,1),6-(1,1,1),6-(1,1,1),6-(6,6)]
   429        7.95534        7.95534        7.95534    6[1-(0),1-(0),1-(0),6-(6,6,6)]
   430       7.772632       7.772632       7.772632    6[1-(0),1-(0),1-(0),6-(6,6,6)]
   431       8.270469       8.270469       8.270469    6[1-(0),1-(0),1-(0),6-(6,6,6)]
   432      14.492598      14.492598      14.492598    6[1-(0),6-(1,6),7-(6,48)]
   433      13.880778      13.880778      13.880778    6[1-(0),6-(1,7),6-(6,6)]
   434      12.648756      12.648756      12.648756    6[6-(1,6),6-(1,6),6-(6,6)]
   435      12.030231      12.030231      12.030231    6[1-(0),6-(1,7),6-(6,6)]
   436      12.643727      12.643727      12.643727    6[1-(0),6-(1,6),7-(6,48)]
   437        11.6095        11.6095        11.6095    6[6-(6,6),8-(48),8-(48)]
   438      12.199529      12.199529      12.199529    6[6-(1,6),6-(1,6),6-(8,8)]
   439       13.36115       13.36115       13.36115    6[1-(0),6-(6,6),6-(6,6)]
   440      13.820434      13.820434      13.820434    6[6-(1,6),6-(6,6,6),6-(6,8)]
   441      13.119774      13.119774      13.119774    6[6-(6,6),6-(6,6),8-(22)]
   442      11.958153      11.958153      11.958153    6[6-(1,1,7),6-(1,6),6-(6,8)]
   443      11.498869      11.498869      11.498869    6[1-(0),6-(6,6),6-(6,6)]
   444       15.23684       15.23684       15.23684    6[6-(1,1,1),6-(1,1,1),6-(1,1,1),6-(6,6)]
   445      15.069218      15.069218      15.069218    6[1-(0),1-(0),1-(0),6-(6,6,6)]
   446      16.197314      16.197314      16.197314    6[1-(0),1-(0),1-(0),6-(6,6,6)]
   447      15.833574      15.833574      15.833574    6[1-(0),1-(0),1-(0),6-(6,6,6)]
   448      10.342277      10.342277      10.342277    6[1-(0),6-(1,1,6),6-(1,6,7),7-(6,22)]
   449       8.808536       8.808536       8.808536    6[1-(0),1-(0),6-(1,1,6),6-(1,6,7)]
   450       8.141401       8.141401       8.141401    6[1-(0),1-(0),6-(1,1,6),6-(1,1,6)]
   451       8.293937       8.293937       8.293937    6[1-(0),1-(0),6-(1,1,6),6-(1,1,6)]
   452        9.78242        9.78242        9.78242    6[1-(0),1-(0),6-(1,1,6),6-(1,6,7)]
   453      10.528338      10.528338      10.528338    6[1-(0),6-(1,1,6),6-(1,6,7),7-(6,22)]
   454      12.229701      12.229701      12.229701    6[1-(0),1-(0),6-(6,6),7-(6,22)]
   455      13.664545      13.664545      13.664545    6[6-(1,1,7),6-(1,6),6-(6,8)]
   456      13.949503      13.949503      13.949503    6[1-(0),6-(6,6),6-(6,6)]
   457      15.255278      15.255278      15.255278    6[6-(1,6),6-(1,6),6-(6,6)]
   458      16.276096      16.276096      16.276096    6[1-(0),6-(6,6),6-(6,6)]
   459      15.989463      15.989463      15.989463    6[6-(1,6),6-(6,6,6),6-(6,8)]
   460      14.683687      14.683687      14.683687    6[6-(6,6),6-(6,6),8-(22)]
   461       0.419055       0.419055       0.419055    6[6-(1,1,1),6-(1,1,1),6-(1,1,1),6-(6,6)]
   462       0.115659       0.115659       0.115659    6[1-(0),1-(0),1-(0),6-(6,6,6)]
   463       0.551476       0.551476       0.551476    6[1-(0),1-(0),1-(0),6-(6,6,6)]
   464       1.739916       1.739916       1.739916    6[1-(0),1-(0),1-(0),6-(6,6,6)]
   465      15.049103      15.049103      15.049103    6[1-(0),6-(1,6),7-(6,48)]
   466      14.720564      14.720564      14.720564    6[1-(0),6-(1,7),6-(6,6)]
   467      15.592198      15.592198      15.592198    6[6-(1,6),6-(1,6),6-(6,6)]
   468       0.030172       0.030172       0.030172    6[1-(0),6-(1,7),6-(6,6)]
   469       0.358711       0.358711       0.358711    6[1-(0),6-(1,6),7-(6,48)]
   470      11.237379      11.237379      11.237379    6[1-(0),1-(0),6-(6,6),7-(6,22)]
   471      14.968645      14.968645      14.968645    6[6-(6,6),8-(48),8-(48)]
   472      15.028989      15.028989      15.028989    6[6-(1,6),6-(1,6),6-(8,8)]
   473      14.494274      14.494274      14.494274    6[1-(0),6-(6,6),6-(6,6)]
   474      14.544561      14.544561      14.544561    6[6-(1,1,7),6-(1,6),6-(6,8)]
   475      15.131238      15.131238      15.131238    6[6-(6,6),6-(6,6),8-(22)]
   476      15.664276      15.664276      15.664276    6[6-(1,6),6-(6,6,6),6-(6,8)]
   477      15.613989      15.613989      15.613989    6[1-(0),6-(6,6),6-(6,6)]
   478      16.344821      16.344821      16.344821    6[6-(1,1,1),6-(1,1,1),6-(1,1,1),6-(6,6)]
   479      16.721971      16.721971      16.721971    6[1-(0),1-(0),1-(0),6-(6,6,6)]
   480       0.839786       0.839786       0.839786    6[1-(0),1-(0),1-(0),6-(6,6,6)]
   481      15.416195      15.416195      15.416195    6[1-(0),1-(0),1-(0),6-(6,6,6)]
   482       13.98638       13.98638       13.98638    6[1-(0),1-(0),6-(6,6),7-(6,22)]
   483      11.964858      11.964858      11.964858    6[1-(0),6-(1,1,6),6-(1,6,7),7-(6,22)]
   484      10.964155      10.964155      10.964155    6[1-(0),1-(0),6-(1,1,6),6-(1,6,7)]
   485       9.784096       9.784096       9.784096    6[1-(0),1-(0),6-(1,1,6),6-(1,1,6)]
   486       9.184009       9.184009       9.184009    6[1-(0),1-(0),6-(1,1,6),6-(1,1,6)]
   487      10.234999      10.234999      10.234999    6[1-(0),1-(0),6-(1,1,6),6-(1,6,7)]
   488      11.306104      11.306104      11.306104    6[1-(0),6-(1,1,6),6-(1,6,7),7-(6,22)]
   489       11.89781       11.89781       11.89781    6[1-(0),1-(0),6-(6,6),7-(6,22)]
   490      12.864988      12.864988      12.864988    6[6-(1,1,7),6-(1,6),6-(6,8)]
   491      12.301779      12.301779      12.301779    6[1-(0),6-(6,6),6-(6,6)]
   492      13.113069      13.113069      13.113069    6[6-(1,6),6-(1,6),6-(6,6)]
   493      14.487569      14.487569      14.487569    6[1-(0),6-(6,6),6-(6,6)]
   494      15.050779      15.050779      15.050779    6[6-(1,6),6-(6,6,6),6-(6,8)]
   495      14.241165      14.241165      14.241165    6[6-(6,6),6-(6,6),8-(22)]
   496      16.607988      16.607988      16.607988    6[6-(1,1,1),6-(1,1,1),6-(1,1,1),6-(6,6)]
   497        0.42576        0.42576        0.42576    6[1-(0),1-(0),1-(0),6-(6,6,6)]
   498       0.608468       0.608468       0.608468    6[1-(0),1-(0),1-(0),6-(6,6,6)]
   499       0.110631       0.110631       0.110631    6[1-(0),1-(0),1-(0),6-(6,6,6)]
   500      10.650702      10.650702      10.650702    6[1-(0),6-(1,6),7-(6,48)]
   501      11.262522      11.262522      11.262522    6[1-(0),6-(1,7),6-(6,6)]
   502      12.494544      12.494544      12.494544    6[6-(1,6),6-(1,6),6-(6,6)]
   503      13.113069      13.113069      13.113069    6[1-(0),6-(1,7),6-(6,6)]
   504      12.499573      12.499573      12.499573    6[1-(0),6-(1,6),7-(6,48)]
   505        13.5338        13.5338        13.5338    6[6-(6,6),8-(48),8-(48)]
   506      12.943771      12.943771      12.943771    6[6-(1,6),6-(1,6),6-(8,8)]
   507       11.78215       11.78215       11.78215    6[1-(0),6-(6,6),6-(6,6)]
   508      11.322866      11.322866      11.322866    6[6-(1,6),6-(6,6,6),6-(6,8)]
   509      12.023526      12.023526      12.023526    6[6-(6,6),6-(6,6),8-(22)]
   510      13.185147      13.185147      13.185147    6[6-(1,1,7),6-(1,6),6-(6,8)]
   511      13.644431      13.644431      13.644431    6[1-(0),6-(6,6),6-(6,6)]
   512        9.90646        9.90646        9.90646    6[6-(1,1,1),6-(1,1,1),6-(1,1,1),6-(6,6)]
   513      10.074082      10.074082      10.074082    6[1-(0),1-(0),1-(0),6-(6,6,6)]
   514       8.945986       8.945986       8.945986    6[1-(0),1-(0),1-(0),6-(6,6,6)]
   515       9.309726       9.309726       9.309726    6[1-(0),1-(0),1-(0),6-(6,6,6)]
   516      14.801023      14.801023      14.801023    6[1-(0),6-(1,1,6),6-(1,6,7),7-(6,22)]
   517      16.334764      16.334764      16.334764    6[1-(0),1-(0),6-(1,1,6),6-(1,6,7)]
   518       0.239699       0.239699       0.239699    6[1-(0),1-(0),6-(1,1,6),6-(1,1,6)]
   519       0.087163       0.087163       0.087163    6[1-(0),1-(0),6-(1,1,6),6-(1,1,6)]
   520       15.36088       15.36088       15.36088    6[1-(0),1-(0),6-(1,1,6),6-(1,6,7)]
   521      14.614962      14.614962      14.614962    6[1-(0),6-(1,1,6),6-(1,6,7),7-(6,22)]
   522      12.913599      12.913599      12.913599    6[1-(0),1-(0),6-(6,6),7-(6,22)]
   523      11.478755      11.478755      11.478755    6[6-(1,1,7),6-(1,6),6-(6,8)]
   524      11.193797      11.193797      11.193797    6[1-(0),6-(6,6),6-(6,6)]
   525       9.888022       9.888022       9.888022    6[6-(1,6),6-(1,6),6-(6,6)]
   526       8.867204       8.867204       8.867204    6[1-(0),6-(6,6),6-(6,6)]
   527       9.153837       9.153837       9.153837    6[6-(1,6),6-(6,6,6),6-(6,8)]
   528      10.459613      10.459613      10.459613    6[6-(6,6),6-(6,6),8-(22)]
   529       7.962045       7.962045       7.962045    6[6-(1,1,1),6-(1,1,1),6-(1,1,1),6-(6,6)]
   530       8.265441       8.265441       8.265441    6[1-(0),1-(0),1-(0),6-(6,6,6)]
   531       7.829624       7.829624       7.829624    6[1-(0),1-(0),1-(0),6-(6,6,6)]
   532       6.641184       6.641184       6.641184    6[1-(0),1-(0),1-(0),6-(6,6,6)]
   533      10.094197      10.094197      10.094197    6[1-(0),6-(1,6),7-(6,48)]
   534      10.422736      10.422736      10.422736    6[1-(0),6-(1,7),6-(6,6)]
   535       9.551102       9.551102       9.551102    6[6-(1,6),6-(1,6),6-(6,6)]
   536       8.350928       8.350928       8.350928    6[1-(0),6-(1,7),6-(6,6)]
   537       8.022389       8.022389       8.022389    6[1-(0),6-(1,6),7-(6,48)]
   538      13.905921      13.905921      13.905921    6[1-(0),1-(0),6-(6,6),7-(6,22)]
   539       1.793555       1.793555       1.793555    6[6-(6,6),8-(48),8-(48)]
   540       1.733211       1.733211       1.733211    6[6-(1,6),6-(1,6),6-(8,8)]
   541       2.267926       2.267926       2.267926    6[1-(0),6-(6,6),6-(6,6)]
   542       2.217639       2.217639       2.217639    6[6-(1,1,7),6-(1,6),6-(6,8)]
   543       1.630962       1.630962       1.630962    6[6-(6,6),6-(6,6),8-(22)]
   544       1.097924       1.097924       1.097924    6[6-(1,6),6-(6,6,6),6-(6,8)]
   545       1.148211       1.148211       1.148211    6[1-(0),6-(6,6),6-(6,6)]
   546       0.417379       0.417379       0.417379    6[6-(1,1,1),6-(1,1,1),6-(1,1,1),6-(6,6)]
   547       0.040229       0.040229       0.040229    6[1-(0),1-(0),1-(0),6-(6,6,6)]
   548      15.922414      15.922414      15.922414    6[1-(0),1-(0),1-(0),6-(6,6,6)]
   549       1.346005       1.346005       1.346005    6[1-(0),1-(0),1-(0),6-(6,6,6)]
   550        2.77582        2.77582        2.77582    6[1-(0),1-(0),6-(6,6),7-(6,22)]
   551       4.797342       4.797342       4.797342    6[1-(0),6-(1,1,6),6-(1,6,7),7-(6,22)]
   552       5.798045       5.798045       5.798045    6[1-(0),1-(0),6-(1,1,6),6-(1,6,7)]
   553       6.978104       6.978104       6.978104    6[1-(0),1-(0),6-(1,1,6),6-(1,1,6)]
   554       7.578191       7.578191       7.578191    6[1-(0),1-(0),6-(1,1,6),6-(1,1,6)]
   555       6.527201       6.527201       6.527201    6[1-(0),1-(0),6-(1,1,6),6-(1,6,7)]
   556       5.456096       5.456096       5.456096    6[1-(0),6-(1,1,6),6-(1,6,7),7-(6,22)]
   557        4.86439        4.86439        4.86439    6[1-(0),1-(0),6-(6,6),7-(6,22)]
   558       3.897212       3.897212       3.897212    6[6-(1,1,7),6-(1,6),6-(6,8)]
   559       4.460421       4.460421       4.460421    6[1-(0),6-(6,6),6-(6,6)]
   560       3.649131       3.649131       3.649131    6[6-(1,6),6-(1,6),6-(6,6)]
   561       2.274631       2.274631       2.274631    6[1-(0),6-(6,6),6-(6,6)]
   562       1.711421       1.711421       1.711421    6[6-(1,6),6-(6,6,6),6-(6,8)]
   563       2.521035       2.521035       2.521035    6[6-(6,6),6-(6,6),8-(22)]
   564       0.154212       0.154212       0.154212    6[6-(1,1,1),6-(1,1,1),6-(1,1,1),6-(6,6)]
   565       16.33644       16.33644       16.33644    6[1-(0),1-(0),1-(0),6-(6,6,6)]
   566      16.153732      16.153732      16.153732    6[1-(0),1-(0),1-(0),6-(6,6,6)]
   567      16.651569      16.651569      16.651569    6[1-(0),1-(0),1-(0),6-(6,6,6)]
   568       6.111498       6.111498       6.111498    6[1-(0),6-(1,6),7-(6,48)]
   569       5.499678       5.499678       5.499678    6[1-(0),6-(1,7),6-(6,6)]
   570       4.267656       4.267656       4.267656    6[6-(1,6),6-(1,6),6-(6,6)]
   571       3.649131       3.649131       3.649131    6[1-(0),6-(1,7),6-(6,6)]
   572       4.262627       4.262627       4.262627    6[1-(0),6-(1,6),7-(6,48)]
   573         3.2284         3.2284         3.2284    6[6-(6,6),8-(48),8-(48)]
   574       3.818429       3.818429       3.818429    6[6-(1,6),6-(1,6),6-(8,8)]
   575        4.98005        4.98005        4.98005    6[1-(0),6-(6,6),6-(6,6)]
   576       5.439334       5.439334       5.439334    6[6-(1,6),6-(6,6,6),6-(6,8)]
   577       4.738674       4.738674       4.738674    6[6-(6,6),6-(6,6),8-(22)]
   578       3.577053       3.577053       3.577053    6[6-(1,1,7),6-(1,6),6-(6,8)]
   579       3.117769       3.117769       3.117769    6[1-(0),6-(6,6),6-(6,6)]
   580        6.85574        6.85574        6.85574    6[6-(1,1,1),6-(1,1,1),6-(1,1,1),6-(6,6)]
   581       6.688118       6.688118       6.688118    6[1-(0),1-(0),1-(0),6-(6,6,6)]
   582       7.816214       7.816214       7.816214    6[1-(0),1-(0),1-(0),6-(6,6,6)]
   583       7.452474       7.452474       7.452474    6[1-(0),1-(0),1-(0),6-(6,6,6)]
   584       1.961177       1.961177       1.961177    6[1-(0),6-(1,1,6),6-(1,6,7),7-(6,22)]
   585       0.427436       0.427436       0.427436    6[1-(0),1-(0),6-(1,1,6),6-(1,6,7)]
   586      16.522501      16.522501      16.522501    6[1-(0),1-(0),6-(1,1,6),6-(1,1,6)]
   587      16.675037      16.675037      16.675037    6[1-(0),1-(0),6-(1,1,6),6-(1,1,6)]
   588        1.40132        1.40132        1.40132    6[1-(0),1-(0),6-(1,1,6),6-(1,6,7)]
   589       2.147238       2.147238       2.147238    6[1-(0),6-(1,1,6),6-(1,6,7),7-(6,22)]
   590       3.848601       3.848601       3.848601    6[1-(0),1-(0),6-(6,6),7-(6,22)]
   591       5.283445       5.283445       5.283445    6[6-(1,1,7),6-(1,6),6-(6,8)]
   592       5.568403       5.568403       5.568403    6[1-(0),6-(6,6),6-(6,6)]
   593       6.874178       6.874178       6.874178    6[6-(1,6),6-(1,6),6-(6,6)]
   594       7.894996       7.894996       7.894996    6[1-(0),6-(6,6),6-(6,6)]
   595       7.608363       7.608363       7.608363    6[6-(1,6),6-(6,6,6),6-(6,8)]
   596       6.302587       6.302587       6.302587    6[6-(6,6),6-(6,6),8-(22)]
   597       8.800155       8.800155       8.800155    6[6-(1,1,1),6-(1,1,1),6-(1,1,1),6-(6,6)]
   598       8.496759       8.496759       8.496759    6[1-(0),1-(0),1-(0),6-(6,6,6)]
   599       8.932576       8.932576       8.932576    6[1-(0),1-(0),1-(0),6-(6,6,6)]
   600      10.121016      10.121016      10.121016    6[1-(0),1-(0),1-(0),6-(6,6,6)]
   601       6.668003       6.668003       6.668003    6[1-(0),6-(1,6),7-(6,48)]
   602       6.339464       6.339464       6.339464    6[1-(0),6-(1,7),6-(6,6)]
   603       7.211098       7.211098       7.211098    6[6-(1,6),6-(1,6),6-(6,6)]
   604       8.411272       8.411272       8.411272    6[1-(0),6-(1,7),6-(6,6)]
   605       8.739811       8.739811       8.739811    6[1-(0),6-(1,6),7-(6,48)]
   606       2.856279       2.856279       2.856279    6[1-(0),1-(0),6-(6,6),7-(6,22)]
   607         8.3811         8.3811         8.3811    35[48-(7,7,8,8,8)]
   608            0.0            0.0            0.0    35[48-(7,7,8,8,8)]
   609       4.676654       4.676654       4.676654    7[6-(1,1,6),6-(1,6,6),22-(7,8,8,8)]
   610        4.00449        4.00449        4.00449    7[6-(1,1,6),6-(1,6,6),22-(7,8,8,8)]
   611       5.710882       5.710882       5.710882    7[6-(1,1,6),6-(1,6,6),22-(7,8,8,8)]
   612       4.731969       4.731969       4.731969    7[6-(1,1,6),6-(1,6,6),22-(7,8,8,8)]
   613       2.888127       2.888127       2.888127    7[6-(1,6),6-(1,6),48-(8,8,8,8)]
   614       0.512923       0.512923       0.512923    7[6-(1,6),6-(1,6),48-(7,8,8,8,35)]
   615      12.085546      12.085546      12.085546    7[6-(1,1,6),6-(1,6,6),22-(7,8,8,8)]
   616       12.75771       12.75771       12.75771    7[6-(1,1,6),6-(1,6,6),22-(7,8,8,8)]
   617      11.051318      11.051318      11.051318    7[6-(1,1,6),6-(1,6,6),22-(7,8,8,8)]
   618      12.030231      12.030231      12.030231    7[6-(1,1,6),6-(1,6,6),22-(7,8,8,8)]
   619      13.874073      13.874073      13.874073    7[6-(1,6),6-(1,6),48-(8,8,8,8)]
   620      16.249277      16.249277      16.249277    7[6-(1,6),6-(1,6),48-(7,8,8,8,35)]
   621      13.057754      13.057754      13.057754    7[6-(1,1,6),6-(1,6,6),22-(7,8,8,8)]
   622       12.38559       12.38559       12.38559    7[6-(1,1,6),6-(1,6,6),22-(7,8,8,8)]
   623      14.091982      14.091982      14.091982    7[6-(1,1,6),6-(1,6,6),22-(7,8,8,8)]
   624      13.113069      13.113069      13.113069    7[6-(1,1,6),6-(1,6,6),22-(7,8,8,8)]
   625      11.269227      11.269227      11.269227    7[6-(1,6),6-(1,6),48-(8,8,8,8)]
   626       8.894023       8.894023       8.894023    7[6-(1,6),6-(1,6),48-(7,8,8,8,35)]
   627       3.704446       3.704446       3.704446    7[6-(1,1,6),6-(1,6,6),22-(7,8,8,8)]
   628        4.37661        4.37661        4.37661    7[6-(1,1,6),6-(1,6,6),22-(7,8,8,8)]
   629       2.670218       2.670218       2.670218    7[6-(1,1,6),6-(1,6,6),22-(7,8,8,8)]
   630       3.649131       3.649131       3.649131    7[6-(1,1,6),6-(1,6,6),22-(7,8,8,8)]
   631       5.492973       5.492973       5.492973    7[6-(1,6),6-(1,6),48-(8,8,8,8)]
   632       7.868177       7.868177       7.868177    7[6-(1,6),6-(1,6),48-(7,8,8,8,35)]
   633       7.038448       7.038448       7.038448    8[6-(6,8),48-(7,8,8,8)]
   634       6.036068       6.036068       6.036068    8[6-(6,8),48-(7,8,8,8)]
   635        6.70488        6.70488        6.70488    8[6-(6,6),22-(7,7,8,8)]
   636       6.361255       6.361255       6.361255    8[6-(6,6),22-(7,7,8,8)]
   637       4.725264       4.725264       4.725264    8[22-(7,7,8,8),22-(7,7,8,8)]
   638       6.161785       6.161785       6.161785    8[6-(6,8),48-(7,7,8,8,35)]
   639       4.606253       4.606253       4.606253    8[6-(6,8),48-(7,8,8,8)]
   640       3.223371       3.223371       3.223371    8[6-(6,6),22-(7,7,8,8)]
   641       2.341679       2.341679       2.341679    8[6-(6,6),22-(7,7,8,8)]
   642       9.723752       9.723752       9.723752    8[6-(6,8),48-(7,8,8,8)]
   643      10.726132      10.726132      10.726132    8[6-(6,8),48-(7,8,8,8)]
   644       10.05732       10.05732       10.05732    8[6-(6,6),22-(7,7,8,8)]
   645      10.400945      10.400945      10.400945    8[6-(6,6),22-(7,7,8,8)]
   646      12.036936      12.036936      12.036936    8[22-(7,7,8,8),22-(7,7,8,8)]
   647      10.600415      10.600415      10.600415    8[6-(6,8),48-(7,7,8,8,35)]
   648      12.155947      12.155947      12.155947    8[6-(6,8),48-(7,8,8,8)]
   649      13.538829      13.538829      13.538829    8[6-(6,6),22-(7,7,8,8)]
   650      14.420521      14.420521      14.420521    8[6-(6,6),22-(7,7,8,8)]
   651      15.419548      15.419548      15.419548    8[6-(6,8),48-(7,8,8,8)]
   652      14.417168      14.417168      14.417168    8[6-(6,8),48-(7,8,8,8)]
   653       15.08598       15.08598       15.08598    8[6-(6,6),22-(7,7,8,8)]
   654      14.742355      14.742355      14.742355    8[6-(6,6),22-(7,7,8,8)]
   655      13.106364      13.106364      13.106364    8[22-(7,7,8,8),22-(7,7,8,8)]
   656      14.542885      14.542885      14.542885    8[6-(6,8),48-(7,7,8,8,35)]
   657      12.987353      12.987353      12.987353    8[6-(6,8),48-(7,8,8,8)]
   658      11.604471      11.604471      11.604471    8[6-(6,6),22-(7,7,8,8)]
   659      10.722779      10.722779      10.722779    8[6-(6,6),22-(7,7,8,8)]
   660       1.342652       1.342652       1.342652    8[6-(6,8),48-(7,8,8,8)]
   661       2.345032       2.345032       2.345032    8[6-(6,8),48-(7,8,8,8)]
   662        1.67622        1.67622        1.67622    8[6-(6,6),22-(7,7,8,8)]
   663       2.019845       2.019845       2.019845    8[6-(6,6),22-(7,7,8,8)]
   664       3.655836       3.655836       3.655836    8[22-(7,7,8,8),22-(7,7,8,8)]
   665       2.219315       2.219315       2.219315    8[6-(6,8),48-(7,7,8,8,35)]
   666       3.774847       3.774847       3.774847    8[6-(6,8),48-(7,8,8,8)]
   667       5.157729       5.157729       5.157729    8[6-(6,6),22-(7,7,8,8)]
   668       6.039421       6.039421       6.039421    8[6-(6,6),22-(7,7,8,8)]
   669         8.3811         8.3811         8.3811    8[48-(7,7,8,8,35),48-(7,8,8,8),48-(7,8,8,8)]
   670            0.0            0.0            0.0    8[48-(7,7,8,8,35),48-(7,8,8,8),48-(7,8,8,8)]
