# Supplementary material for: A collection of forcefield precursors for metal–organic frameworks
Source: RSC Adv. 2019 Nov 13;9(63):36492–507. doi: 10.1039/c9ra07327b (PMC9075174; doi:10.1039/c9ra07327b)
Supplement: RA-009-C9RA07327B-s207 [file RA-009-C9RA07327B-s207.txt]

BIJFAD_clean

16.901400    0.000000    0.000000
0.000000    34.059700    0.000000
0.000000    0.000000    18.331500

     1       4.867941       4.867941       4.867941    22[7-(6,6),7-(6,6),8-(22),8-(6),8-(6)]
     2       2.929182       2.929182       2.929182    22[7-(6,6),7-(6,6),8-(22),8-(6),8-(6)]
     3      12.033459      12.033459      12.033459    22[7-(6,6),7-(6,6),8-(22),8-(6),8-(6)]
     4      13.972218      13.972218      13.972218    22[7-(6,6),7-(6,6),8-(22),8-(6),8-(6)]
     5      13.318641      13.318641      13.318641    22[7-(6,6),7-(6,6),8-(22),8-(6),8-(6)]
     6      11.379882      11.379882      11.379882    22[7-(6,6),7-(6,6),8-(22),8-(6),8-(6)]
     7       3.582759       3.582759       3.582759    22[7-(6,6),7-(6,6),8-(22),8-(6),8-(6)]
     8       5.521518       5.521518       5.521518    22[7-(6,6),7-(6,6),8-(22),8-(6),8-(6)]
     9        1.82721        1.82721        1.82721    30[7-(6,6),8-(30,30,30),8-(6),8-(6)]
    10       0.013521       0.013521       0.013521    30[7-(6,6),8-(30,30,30),8-(6,30),8-(6,30),30-(7,8,8,8)]
    11       15.07419       15.07419       15.07419    30[7-(6,6),8-(30,30,30),8-(6),8-(6)]
    12      -0.013521      -0.013521      -0.013521    30[7-(6,6),8-(30,30,30),8-(6,30),8-(6,30),30-(7,8,8,8)]
    13       10.27791       10.27791       10.27791    30[7-(6,6),8-(30,30,30),8-(6),8-(6)]
    14       8.464221       8.464221       8.464221    30[7-(6,6),8-(30,30,30),8-(6,30),8-(6,30),30-(7,8,8,8)]
    15        6.62349        6.62349        6.62349    30[7-(6,6),8-(30,30,30),8-(6),8-(6)]
    16       8.437179       8.437179       8.437179    30[7-(6,6),8-(30,30,30),8-(6,30),8-(6,30),30-(7,8,8,8)]
    17       5.379716       5.379716       5.379716    1[6-(6,6)]
    18       2.281689       2.281689       2.281689    1[6-(6,6)]
    19       7.548165       7.548165       7.548165    1[6-(1,1,6)]
    20       6.897461       6.897461       6.897461    1[6-(1,1,6)]
    21       8.354362       8.354362       8.354362    1[6-(1,1,6)]
    22       7.992672       7.992672       7.992672    1[6-(1,1,6)]
    23       8.763376       8.763376       8.763376    1[6-(1,1,6)]
    24       7.652954       7.652954       7.652954    1[6-(1,1,6)]
    25       6.351546       6.351546       6.351546    1[6-(1,1,6)]
    26       7.624222       7.624222       7.624222    1[6-(1,1,6)]
    27        6.15211        6.15211        6.15211    1[6-(1,1,6)]
    28       3.429294       3.429294       3.429294    1[6-(1,6,7)]
    29       2.018027       2.018027       2.018027    1[6-(1,6,7)]
    30       2.519999       2.519999       2.519999    1[6-(6,6,7)]
    31       0.501972       0.501972       0.501972    1[6-(1,6,6)]
    32       0.261972       0.261972       0.261972    1[6-(1,6,6)]
    33      15.860274      15.860274      15.860274    1[6-(1,6,6)]
    34       0.229859       0.229859       0.229859    1[6-(1,6,6)]
    35      16.683372      16.683372      16.683372    1[6-(1,6,6)]
    36      16.720555      16.720555      16.720555    1[6-(1,6,6)]
    37       2.041689       2.041689       2.041689    1[6-(1,6,6)]
    38       1.781408       1.781408       1.781408    1[6-(1,6,6)]
    39       2.034929       2.034929       2.034929    1[6-(6,6,7)]
    40       3.801125       3.801125       3.801125    1[6-(1,6,7)]
    41       3.713238       3.713238       3.713238    1[6-(1,6,7)]
    42       5.244504       5.244504       5.244504    1[6-(6,6)]
    43       9.153798       9.153798       9.153798    1[6-(6,6)]
    44      10.472107      10.472107      10.472107    1[6-(1,1,6)]
    45      11.165065      11.165065      11.165065    1[6-(1,1,6)]
    46      10.750981      10.750981      10.750981    1[6-(1,1,6)]
    47       8.391545       8.391545       8.391545    1[6-(1,1,6)]
    48        9.53577        9.53577        9.53577    1[6-(1,1,6)]
    49       9.922812       9.922812       9.922812    1[6-(1,1,6)]
    50        7.96394        7.96394        7.96394    1[6-(1,1,6)]
    51        9.53746        9.53746        9.53746    1[6-(1,1,6)]
    52       8.888446       8.888446       8.888446    1[6-(1,1,6)]
    53       9.916051       9.916051       9.916051    1[6-(6,7)]
    54       9.349854       9.349854       9.349854    1[6-(6,6)]
    55       5.832673       5.832673       5.832673    1[6-(6,6)]
    56        6.39887        6.39887        6.39887    1[6-(6,7)]
    57       0.985352       0.985352       0.985352    1[6-(6,6)]
    58       2.827604       2.827604       2.827604    1[6-(6,6)]
    59      16.732386      16.732386      16.732386    1[6-(1,1,6)]
    60       1.267605       1.267605       1.267605    1[6-(1,1,6)]
    61       0.030423       0.030423       0.030423    1[6-(1,1,6)]
    62       2.072112       2.072112       2.072112    1[6-(1,1,6)]
    63        1.32845        1.32845        1.32845    1[6-(1,1,6)]
    64       2.567323       2.567323       2.567323    1[6-(1,1,6)]
    65      16.614076      16.614076      16.614076    1[6-(1,1,6)]
    66      15.777457      15.777457      15.777457    1[6-(1,1,6)]
    67       16.05295       16.05295       16.05295    1[6-(1,1,6)]
    68       2.445633       2.445633       2.445633    1[6-(1,6,7)]
    69       3.665914       3.665914       3.665914    1[6-(1,6,7)]
    70       4.679998       4.679998       4.679998    1[6-(6,6,7)]
    71       6.552673       6.552673       6.552673    1[6-(1,6,6)]
    72       5.699152       5.699152       5.699152    1[6-(1,6,6)]
    73        6.87549        6.87549        6.87549    1[6-(1,6,6)]
    74       7.906475       7.906475       7.906475    1[6-(1,6,6)]
    75       8.389855       8.389855       8.389855    1[6-(1,6,6)]
    76       8.699151       8.699151       8.699151    1[6-(1,6,6)]
    77       6.605067       6.605067       6.605067    1[6-(1,6,6)]
    78       7.418024       7.418024       7.418024    1[6-(1,6,6)]
    79       6.209574       6.209574       6.209574    1[6-(6,6,7)]
    80       6.092955       6.092955       6.092955    1[6-(1,6,7)]
    81       5.584223       5.584223       5.584223    1[6-(1,6,7)]
    82       5.832673       5.832673       5.832673    1[6-(6,6)]
    83       2.151548       2.151548       2.151548    1[6-(6,6)]
    84      15.833232      15.833232      15.833232    1[6-(1,1,6)]
    85        0.12169        0.12169        0.12169    1[6-(1,1,6)]
    86       0.231549       0.231549       0.231549    1[6-(1,1,6)]
    87      15.944781      15.944781      15.944781    1[6-(1,1,6)]
    88       0.403943       0.403943       0.403943    1[6-(1,1,6)]
    89       0.233239       0.233239       0.233239    1[6-(1,1,6)]
    90      16.161119      16.161119      16.161119    1[6-(1,1,6)]
    91       0.576338       0.576338       0.576338    1[6-(1,1,6)]
    92       0.638873       0.638873       0.638873    1[6-(1,1,6)]
    93       7.347039       7.347039       7.347039    1[6-(6,7)]
    94       6.376898       6.376898       6.376898    1[6-(6,6)]
    95       3.280562       3.280562       3.280562    1[6-(6,6)]
    96       4.250702       4.250702       4.250702    1[6-(6,7)]
    97      11.521684      11.521684      11.521684    1[6-(6,6)]
    98      14.619711      14.619711      14.619711    1[6-(6,6)]
    99       9.353235       9.353235       9.353235    1[6-(1,1,6)]
   100      10.003939      10.003939      10.003939    1[6-(1,1,6)]
   101       8.547038       8.547038       8.547038    1[6-(1,1,6)]
   102       8.908728       8.908728       8.908728    1[6-(1,1,6)]
   103       8.138024       8.138024       8.138024    1[6-(1,1,6)]
   104       9.248446       9.248446       9.248446    1[6-(1,1,6)]
   105      10.549854      10.549854      10.549854    1[6-(1,1,6)]
   106       9.277178       9.277178       9.277178    1[6-(1,1,6)]
   107       10.74929       10.74929       10.74929    1[6-(1,1,6)]
   108      13.472106      13.472106      13.472106    1[6-(1,6,7)]
   109      14.883373      14.883373      14.883373    1[6-(1,6,7)]
   110      14.381401      14.381401      14.381401    1[6-(6,6,7)]
   111      16.399428      16.399428      16.399428    1[6-(1,6,6)]
   112      16.639428      16.639428      16.639428    1[6-(1,6,6)]
   113       1.041126       1.041126       1.041126    1[6-(1,6,6)]
   114      16.671541      16.671541      16.671541    1[6-(1,6,6)]
   115       0.218028       0.218028       0.218028    1[6-(1,6,6)]
   116       0.180845       0.180845       0.180845    1[6-(1,6,6)]
   117      14.859711      14.859711      14.859711    1[6-(1,6,6)]
   118      15.119992      15.119992      15.119992    1[6-(1,6,6)]
   119      14.866471      14.866471      14.866471    1[6-(6,6,7)]
   120      13.100275      13.100275      13.100275    1[6-(1,6,7)]
   121      13.188162      13.188162      13.188162    1[6-(1,6,7)]
   122      11.656896      11.656896      11.656896    1[6-(6,6)]
   123       7.747602       7.747602       7.747602    1[6-(6,6)]
   124       6.429293       6.429293       6.429293    1[6-(1,1,6)]
   125       5.736335       5.736335       5.736335    1[6-(1,1,6)]
   126       6.150419       6.150419       6.150419    1[6-(1,1,6)]
   127       8.509855       8.509855       8.509855    1[6-(1,1,6)]
   128        7.36563        7.36563        7.36563    1[6-(1,1,6)]
   129       6.978588       6.978588       6.978588    1[6-(1,1,6)]
   130        8.93746        8.93746        8.93746    1[6-(1,1,6)]
   131        7.36394        7.36394        7.36394    1[6-(1,1,6)]
   132       8.012954       8.012954       8.012954    1[6-(1,1,6)]
   133       6.985349       6.985349       6.985349    1[6-(6,7)]
   134       7.551546       7.551546       7.551546    1[6-(6,6)]
   135      11.068727      11.068727      11.068727    1[6-(6,6)]
   136       10.50253       10.50253       10.50253    1[6-(6,7)]
   137      15.916048      15.916048      15.916048    1[6-(6,6)]
   138      14.073796      14.073796      14.073796    1[6-(6,6)]
   139       0.169014       0.169014       0.169014    1[6-(1,1,6)]
   140      15.633795      15.633795      15.633795    1[6-(1,1,6)]
   141      -0.030423      -0.030423      -0.030423    1[6-(1,1,6)]
   142      14.829288      14.829288      14.829288    1[6-(1,1,6)]
   143       15.57295       15.57295       15.57295    1[6-(1,1,6)]
   144      14.334077      14.334077      14.334077    1[6-(1,1,6)]
   145       0.287324       0.287324       0.287324    1[6-(1,1,6)]
   146       1.123943       1.123943       1.123943    1[6-(1,1,6)]
   147        0.84845        0.84845        0.84845    1[6-(1,1,6)]
   148      14.455767      14.455767      14.455767    1[6-(1,6,7)]
   149      13.235486      13.235486      13.235486    1[6-(1,6,7)]
   150      12.221402      12.221402      12.221402    1[6-(6,6,7)]
   151      10.348727      10.348727      10.348727    1[6-(1,6,6)]
   152      11.202248      11.202248      11.202248    1[6-(1,6,6)]
   153       10.02591       10.02591       10.02591    1[6-(1,6,6)]
   154       8.994925       8.994925       8.994925    1[6-(1,6,6)]
   155       8.511545       8.511545       8.511545    1[6-(1,6,6)]
   156       8.202249       8.202249       8.202249    1[6-(1,6,6)]
   157      10.296333      10.296333      10.296333    1[6-(1,6,6)]
   158       9.483376       9.483376       9.483376    1[6-(1,6,6)]
   159      10.691826      10.691826      10.691826    1[6-(6,6,7)]
   160      10.808445      10.808445      10.808445    1[6-(1,6,7)]
   161      11.317177      11.317177      11.317177    1[6-(1,6,7)]
   162      11.068727      11.068727      11.068727    1[6-(6,6)]
   163      14.749852      14.749852      14.749852    1[6-(6,6)]
   164       1.068168       1.068168       1.068168    1[6-(1,1,6)]
   165       16.77971       16.77971       16.77971    1[6-(1,1,6)]
   166      16.669851      16.669851      16.669851    1[6-(1,1,6)]
   167       0.956619       0.956619       0.956619    1[6-(1,1,6)]
   168      16.497457      16.497457      16.497457    1[6-(1,1,6)]
   169      16.668161      16.668161      16.668161    1[6-(1,1,6)]
   170       0.740281       0.740281       0.740281    1[6-(1,1,6)]
   171      16.325062      16.325062      16.325062    1[6-(1,1,6)]
   172      16.262527      16.262527      16.262527    1[6-(1,1,6)]
   173       9.554361       9.554361       9.554361    1[6-(6,7)]
   174      10.524502      10.524502      10.524502    1[6-(6,6)]
   175      13.620838      13.620838      13.620838    1[6-(6,6)]
   176      12.650698      12.650698      12.650698    1[6-(6,7)]
   177      13.830416      13.830416      13.830416    1[6-(6,6)]
   178      10.732389      10.732389      10.732389    1[6-(6,6)]
   179      15.998865      15.998865      15.998865    1[6-(1,1,6)]
   180      15.348161      15.348161      15.348161    1[6-(1,1,6)]
   181      16.805062      16.805062      16.805062    1[6-(1,1,6)]
   182      16.443372      16.443372      16.443372    1[6-(1,1,6)]
   183       0.312676       0.312676       0.312676    1[6-(1,1,6)]
   184      16.103654      16.103654      16.103654    1[6-(1,1,6)]
   185      14.802246      14.802246      14.802246    1[6-(1,1,6)]
   186      16.074922      16.074922      16.074922    1[6-(1,1,6)]
   187       14.60281       14.60281       14.60281    1[6-(1,1,6)]
   188      11.879994      11.879994      11.879994    1[6-(1,6,7)]
   189      10.468727      10.468727      10.468727    1[6-(1,6,7)]
   190      10.970699      10.970699      10.970699    1[6-(6,6,7)]
   191       8.952672       8.952672       8.952672    1[6-(1,6,6)]
   192       8.712672       8.712672       8.712672    1[6-(1,6,6)]
   193       7.409574       7.409574       7.409574    1[6-(1,6,6)]
   194       8.680559       8.680559       8.680559    1[6-(1,6,6)]
   195       8.232672       8.232672       8.232672    1[6-(1,6,6)]
   196       8.269855       8.269855       8.269855    1[6-(1,6,6)]
   197      10.492389      10.492389      10.492389    1[6-(1,6,6)]
   198      10.232108      10.232108      10.232108    1[6-(1,6,6)]
   199      10.485629      10.485629      10.485629    1[6-(6,6,7)]
   200      12.251825      12.251825      12.251825    1[6-(1,6,7)]
   201      12.163938      12.163938      12.163938    1[6-(1,6,7)]
   202      13.695204      13.695204      13.695204    1[6-(6,6)]
   203       0.703098       0.703098       0.703098    1[6-(6,6)]
   204       2.021407       2.021407       2.021407    1[6-(1,1,6)]
   205       2.714365       2.714365       2.714365    1[6-(1,1,6)]
   206       2.300281       2.300281       2.300281    1[6-(1,1,6)]
   207      16.842245      16.842245      16.842245    1[6-(1,1,6)]
   208        1.08507        1.08507        1.08507    1[6-(1,1,6)]
   209       1.472112       1.472112       1.472112    1[6-(1,1,6)]
   210       16.41464       16.41464       16.41464    1[6-(1,1,6)]
   211        1.08676        1.08676        1.08676    1[6-(1,1,6)]
   212       0.437746       0.437746       0.437746    1[6-(1,1,6)]
   213       1.465351       1.465351       1.465351    1[6-(6,7)]
   214       0.899154       0.899154       0.899154    1[6-(6,6)]
   215      14.283373      14.283373      14.283373    1[6-(6,6)]
   216       14.84957       14.84957       14.84957    1[6-(6,7)]
   217       9.436052       9.436052       9.436052    1[6-(6,6)]
   218      11.278304      11.278304      11.278304    1[6-(6,6)]
   219       8.281686       8.281686       8.281686    1[6-(1,1,6)]
   220       9.718305       9.718305       9.718305    1[6-(1,1,6)]
   221       8.481123       8.481123       8.481123    1[6-(1,1,6)]
   222      10.522812      10.522812      10.522812    1[6-(1,1,6)]
   223        9.77915        9.77915        9.77915    1[6-(1,1,6)]
   224      11.018023      11.018023      11.018023    1[6-(1,1,6)]
   225       8.163376       8.163376       8.163376    1[6-(1,1,6)]
   226       7.326757       7.326757       7.326757    1[6-(1,1,6)]
   227        7.60225        7.60225        7.60225    1[6-(1,1,6)]
   228      10.896333      10.896333      10.896333    1[6-(1,6,7)]
   229      12.116614      12.116614      12.116614    1[6-(1,6,7)]
   230      13.130698      13.130698      13.130698    1[6-(6,6,7)]
   231      15.003373      15.003373      15.003373    1[6-(1,6,6)]
   232      14.149852      14.149852      14.149852    1[6-(1,6,6)]
   233       15.32619       15.32619       15.32619    1[6-(1,6,6)]
   234      16.357175      16.357175      16.357175    1[6-(1,6,6)]
   235      16.840555      16.840555      16.840555    1[6-(1,6,6)]
   236       0.248451       0.248451       0.248451    1[6-(1,6,6)]
   237      15.055767      15.055767      15.055767    1[6-(1,6,6)]
   238      15.868724      15.868724      15.868724    1[6-(1,6,6)]
   239      14.660274      14.660274      14.660274    1[6-(6,6,7)]
   240      14.543655      14.543655      14.543655    1[6-(1,6,7)]
   241      14.034923      14.034923      14.034923    1[6-(1,6,7)]
   242      14.283373      14.283373      14.283373    1[6-(6,6)]
   243      10.602248      10.602248      10.602248    1[6-(6,6)]
   244       7.382532       7.382532       7.382532    1[6-(1,1,6)]
   245        8.57239        8.57239        8.57239    1[6-(1,1,6)]
   246       8.682249       8.682249       8.682249    1[6-(1,1,6)]
   247       7.494081       7.494081       7.494081    1[6-(1,1,6)]
   248       8.854643       8.854643       8.854643    1[6-(1,1,6)]
   249       8.683939       8.683939       8.683939    1[6-(1,1,6)]
   250       7.710419       7.710419       7.710419    1[6-(1,1,6)]
   251       9.027038       9.027038       9.027038    1[6-(1,1,6)]
   252       9.089573       9.089573       9.089573    1[6-(1,1,6)]
   253      15.797739      15.797739      15.797739    1[6-(6,7)]
   254      14.827598      14.827598      14.827598    1[6-(6,6)]
   255      11.731262      11.731262      11.731262    1[6-(6,6)]
   256      12.701402      12.701402      12.701402    1[6-(6,7)]
   257       3.070984       3.070984       3.070984    1[6-(6,6)]
   258       6.169011       6.169011       6.169011    1[6-(6,6)]
   259       0.902535       0.902535       0.902535    1[6-(1,1,6)]
   260       1.553239       1.553239       1.553239    1[6-(1,1,6)]
   261       0.096338       0.096338       0.096338    1[6-(1,1,6)]
   262       0.458028       0.458028       0.458028    1[6-(1,1,6)]
   263      16.588724      16.588724      16.588724    1[6-(1,1,6)]
   264       0.797746       0.797746       0.797746    1[6-(1,1,6)]
   265       2.099154       2.099154       2.099154    1[6-(1,1,6)]
   266       0.826478       0.826478       0.826478    1[6-(1,1,6)]
   267        2.29859        2.29859        2.29859    1[6-(1,1,6)]
   268       5.021406       5.021406       5.021406    1[6-(1,6,7)]
   269       6.432673       6.432673       6.432673    1[6-(1,6,7)]
   270       5.930701       5.930701       5.930701    1[6-(6,6,7)]
   271       7.948728       7.948728       7.948728    1[6-(1,6,6)]
   272       8.188728       8.188728       8.188728    1[6-(1,6,6)]
   273       9.491826       9.491826       9.491826    1[6-(1,6,6)]
   274       8.220841       8.220841       8.220841    1[6-(1,6,6)]
   275       8.668728       8.668728       8.668728    1[6-(1,6,6)]
   276       8.631545       8.631545       8.631545    1[6-(1,6,6)]
   277       6.409011       6.409011       6.409011    1[6-(1,6,6)]
   278       6.669292       6.669292       6.669292    1[6-(1,6,6)]
   279       6.415771       6.415771       6.415771    1[6-(6,6,7)]
   280       4.649575       4.649575       4.649575    1[6-(1,6,7)]
   281       4.737462       4.737462       4.737462    1[6-(1,6,7)]
   282       3.206196       3.206196       3.206196    1[6-(6,6)]
   283      16.198302      16.198302      16.198302    1[6-(6,6)]
   284      14.879993      14.879993      14.879993    1[6-(1,1,6)]
   285      14.187035      14.187035      14.187035    1[6-(1,1,6)]
   286      14.601119      14.601119      14.601119    1[6-(1,1,6)]
   287       0.059155       0.059155       0.059155    1[6-(1,1,6)]
   288       15.81633       15.81633       15.81633    1[6-(1,1,6)]
   289      15.429288      15.429288      15.429288    1[6-(1,1,6)]
   290        0.48676        0.48676        0.48676    1[6-(1,1,6)]
   291       15.81464       15.81464       15.81464    1[6-(1,1,6)]
   292      16.463654      16.463654      16.463654    1[6-(1,1,6)]
   293      15.436049      15.436049      15.436049    1[6-(6,7)]
   294      16.002246      16.002246      16.002246    1[6-(6,6)]
   295       2.618027       2.618027       2.618027    1[6-(6,6)]
   296        2.05183        2.05183        2.05183    1[6-(6,7)]
   297       7.465348       7.465348       7.465348    1[6-(6,6)]
   298       5.623096       5.623096       5.623096    1[6-(6,6)]
   299       8.619714       8.619714       8.619714    1[6-(1,1,6)]
   300       7.183095       7.183095       7.183095    1[6-(1,1,6)]
   301       8.420277       8.420277       8.420277    1[6-(1,1,6)]
   302       6.378588       6.378588       6.378588    1[6-(1,1,6)]
   303        7.12225        7.12225        7.12225    1[6-(1,1,6)]
   304       5.883377       5.883377       5.883377    1[6-(1,1,6)]
   305       8.738024       8.738024       8.738024    1[6-(1,1,6)]
   306       9.574643       9.574643       9.574643    1[6-(1,1,6)]
   307        9.29915        9.29915        9.29915    1[6-(1,1,6)]
   308       6.005067       6.005067       6.005067    1[6-(1,6,7)]
   309       4.784786       4.784786       4.784786    1[6-(1,6,7)]
   310       3.770702       3.770702       3.770702    1[6-(6,6,7)]
   311       1.898027       1.898027       1.898027    1[6-(1,6,6)]
   312       2.751548       2.751548       2.751548    1[6-(1,6,6)]
   313        1.57521        1.57521        1.57521    1[6-(1,6,6)]
   314       0.544225       0.544225       0.544225    1[6-(1,6,6)]
   315       0.060845       0.060845       0.060845    1[6-(1,6,6)]
   316      16.652949      16.652949      16.652949    1[6-(1,6,6)]
   317       1.845633       1.845633       1.845633    1[6-(1,6,6)]
   318       1.032676       1.032676       1.032676    1[6-(1,6,6)]
   319       2.241126       2.241126       2.241126    1[6-(6,6,7)]
   320       2.357745       2.357745       2.357745    1[6-(1,6,7)]
   321       2.866477       2.866477       2.866477    1[6-(1,6,7)]
   322       2.618027       2.618027       2.618027    1[6-(6,6)]
   323       6.299152       6.299152       6.299152    1[6-(6,6)]
   324       9.518868       9.518868       9.518868    1[6-(1,1,6)]
   325        8.32901        8.32901        8.32901    1[6-(1,1,6)]
   326       8.219151       8.219151       8.219151    1[6-(1,1,6)]
   327       9.407319       9.407319       9.407319    1[6-(1,1,6)]
   328       8.046757       8.046757       8.046757    1[6-(1,1,6)]
   329       8.217461       8.217461       8.217461    1[6-(1,1,6)]
   330       9.190981       9.190981       9.190981    1[6-(1,1,6)]
   331       7.874362       7.874362       7.874362    1[6-(1,1,6)]
   332       7.811827       7.811827       7.811827    1[6-(1,1,6)]
   333       1.103661       1.103661       1.103661    1[6-(6,7)]
   334       2.073802       2.073802       2.073802    1[6-(6,6)]
   335       5.170138       5.170138       5.170138    1[6-(6,6)]
   336       4.199998       4.199998       4.199998    1[6-(6,7)]
   337       2.886759       2.886759       2.886759    6[6-(6,6),8-(30),8-(30,30)]
   338        3.74366        3.74366        3.74366    6[6-(1,6),6-(1,6),6-(8,8)]
   339       4.938589       4.938589       4.938589    6[1-(0),6-(6,6),6-(6,6)]
   340       5.487885       5.487885       5.487885    6[6-(1,6),6-(6,6,6),6-(6,8)]
   341       4.842251       4.842251       4.842251    6[6-(6,6),6-(6,6),8-(22)]
   342       3.647322       3.647322       3.647322    6[6-(1,1,7),6-(1,6),6-(6,8)]
   343       3.098027       3.098027       3.098027    6[1-(0),6-(6,6),6-(6,6)]
   344       6.828166       6.828166       6.828166    6[6-(1,1,1),6-(1,1,1),6-(1,1,1),6-(6,6)]
   345       7.465348       7.465348       7.465348    6[1-(0),1-(0),1-(0),6-(6,6,6)]
   346       7.906475       7.906475       7.906475    6[1-(0),1-(0),1-(0),6-(6,6,6)]
   347       6.730137       6.730137       6.730137    6[1-(0),1-(0),1-(0),6-(6,6,6)]
   348       2.930703       2.930703       2.930703    6[1-(0),1-(0),6-(6,6),7-(6,22)]
   349       2.131267       2.131267       2.131267    6[1-(0),6-(1,1,6),6-(1,6,7),7-(6,22)]
   350       0.649014       0.649014       0.649014    6[1-(0),1-(0),6-(1,1,6),6-(1,6,7)]
   351      16.837175      16.837175      16.837175    6[1-(0),1-(0),6-(1,1,6),6-(1,1,6)]
   352       0.216338       0.216338       0.216338    6[1-(0),1-(0),6-(1,1,6),6-(1,1,6)]
   353       1.656337       1.656337       1.656337    6[1-(0),1-(0),6-(1,1,6),6-(1,6,7)]
   354       2.401689       2.401689       2.401689    6[1-(0),6-(1,1,6),6-(1,6,7),7-(6,22)]
   355       4.172956       4.172956       4.172956    6[1-(0),1-(0),6-(6,6),7-(6,22)]
   356       5.633237       5.633237       5.633237    6[6-(1,1,7),6-(1,6),6-(6,8)]
   357       5.935772       5.935772       5.935772    6[1-(0),6-(6,6),6-(6,6)]
   358        7.24732        7.24732        7.24732    6[6-(1,6),6-(1,6),6-(6,6)]
   359       8.256334       8.256334       8.256334    6[1-(0),6-(6,6),6-(6,6)]
   360       7.955489       7.955489       7.955489    6[6-(1,6),6-(6,6,6),6-(6,8)]
   361        6.64394        6.64394        6.64394    6[6-(6,6),6-(6,6),8-(22)]
   362       9.087883       9.087883       9.087883    6[6-(1,1,1),6-(1,1,1),6-(1,1,1),6-(6,6)]
   363       10.50253       10.50253       10.50253    6[1-(0),1-(0),1-(0),6-(6,6,6)]
   364       9.248446       9.248446       9.248446    6[1-(0),1-(0),1-(0),6-(6,6,6)]
   365       8.846193       8.846193       8.846193    6[1-(0),1-(0),1-(0),6-(6,6,6)]
   366       9.087883       9.087883       9.087883    6[1-(0),6-(1,6),7-(6,30)]
   367       8.751545       8.751545       8.751545    6[1-(0),6-(1,7),6-(6,6)]
   368       7.538024       7.538024       7.538024    6[6-(1,6),6-(1,6),6-(6,6)]
   369       6.662532       6.662532       6.662532    6[1-(0),6-(1,7),6-(6,6)]
   370        6.99887        6.99887        6.99887    6[1-(0),6-(1,6),7-(6,30)]
   371       1.854084       1.854084       1.854084    6[6-(6,6),8-(0),8-(30)]
   372       1.898027       1.898027       1.898027    6[6-(1,6),6-(1,6),6-(8,8)]
   373       1.379154       1.379154       1.379154    6[1-(0),6-(6,6),6-(6,6)]
   374       1.438309       1.438309       1.438309    6[6-(1,6),6-(6,6,6),6-(6,8)]
   375       2.014647       2.014647       2.014647    6[6-(6,6),6-(6,6),8-(22)]
   376        2.53352        2.53352        2.53352    6[6-(1,1,7),6-(1,6),6-(6,8)]
   377       2.474365       2.474365       2.474365    6[1-(0),6-(6,6),6-(6,6)]
   378       0.823098       0.823098       0.823098    6[6-(1,1,1),6-(1,1,1),6-(1,1,1),6-(6,6)]
   379       0.451267       0.451267       0.451267    6[1-(0),1-(0),1-(0),6-(6,6,6)]
   380       1.784788       1.784788       1.784788    6[1-(0),1-(0),1-(0),6-(6,6,6)]
   381      16.424781      16.424781      16.424781    6[1-(0),1-(0),1-(0),6-(6,6,6)]
   382       3.160562       3.160562       3.160562    6[1-(0),1-(0),6-(6,6),7-(6,22)]
   383       5.121124       5.121124       5.121124    6[1-(0),6-(1,1,6),6-(1,6,7),7-(6,22)]
   384        6.15887        6.15887        6.15887    6[1-(0),1-(0),6-(1,1,6),6-(1,6,7)]
   385       7.254081       7.254081       7.254081    6[1-(0),1-(0),6-(1,1,6),6-(1,1,6)]
   386       7.979151       7.979151       7.979151    6[1-(0),1-(0),6-(1,1,6),6-(1,1,6)]
   387       6.970137       6.970137       6.970137    6[1-(0),1-(0),6-(1,1,6),6-(1,6,7)]
   388       5.819152       5.819152       5.819152    6[1-(0),6-(1,1,6),6-(1,6,7),7-(6,22)]
   389       5.291828       5.291828       5.291828    6[1-(0),1-(0),6-(6,6),7-(6,22)]
   390       4.326758       4.326758       4.326758    6[6-(1,1,7),6-(1,6),6-(6,8)]
   391       4.892279       4.892279       4.892279    6[1-(0),6-(6,6),6-(6,6)]
   392       4.081688       4.081688       4.081688    6[6-(1,6),6-(1,6),6-(6,6)]
   393       2.704224       2.704224       2.704224    6[1-(0),6-(6,6),6-(6,6)]
   394       2.138534       2.138534       2.138534    6[6-(1,6),6-(6,6,6),6-(6,8)]
   395       2.949294       2.949294       2.949294    6[6-(6,6),6-(6,6),8-(22)]
   396       0.586479       0.586479       0.586479    6[6-(1,1,1),6-(1,1,1),6-(1,1,1),6-(6,6)]
   397      16.805062      16.805062      16.805062    6[1-(0),1-(0),1-(0),6-(6,6,6)]
   398       0.016901       0.016901       0.016901    6[1-(0),1-(0),1-(0),6-(6,6,6)]
   399       0.233239       0.233239       0.233239    6[1-(0),1-(0),1-(0),6-(6,6,6)]
   400        6.52056        6.52056        6.52056    6[1-(0),6-(1,6),7-(6,30)]
   401       5.945913       5.945913       5.945913    6[1-(0),6-(1,7),6-(6,6)]
   402       4.737462       4.737462       4.737462    6[6-(1,6),6-(1,6),6-(6,6)]
   403        4.10704        4.10704        4.10704    6[1-(0),6-(1,7),6-(6,6)]
   404       4.681688       4.681688       4.681688    6[1-(0),6-(1,6),7-(6,30)]
   405      14.014641      14.014641      14.014641    6[6-(6,6),8-(30),8-(30,30)]
   406       13.15774       13.15774       13.15774    6[6-(1,6),6-(1,6),6-(8,8)]
   407      11.962811      11.962811      11.962811    6[1-(0),6-(6,6),6-(6,6)]
   408      11.413515      11.413515      11.413515    6[6-(1,6),6-(6,6,6),6-(6,8)]
   409      12.059149      12.059149      12.059149    6[6-(6,6),6-(6,6),8-(22)]
   410      13.254078      13.254078      13.254078    6[6-(1,1,7),6-(1,6),6-(6,8)]
   411      13.803373      13.803373      13.803373    6[1-(0),6-(6,6),6-(6,6)]
   412      10.073234      10.073234      10.073234    6[6-(1,1,1),6-(1,1,1),6-(1,1,1),6-(6,6)]
   413       9.436052       9.436052       9.436052    6[1-(0),1-(0),1-(0),6-(6,6,6)]
   414       8.994925       8.994925       8.994925    6[1-(0),1-(0),1-(0),6-(6,6,6)]
   415      10.171263      10.171263      10.171263    6[1-(0),1-(0),1-(0),6-(6,6,6)]
   416      13.970697      13.970697      13.970697    6[1-(0),1-(0),6-(6,6),7-(6,22)]
   417      14.770133      14.770133      14.770133    6[1-(0),6-(1,1,6),6-(1,6,7),7-(6,22)]
   418      16.252386      16.252386      16.252386    6[1-(0),1-(0),6-(1,1,6),6-(1,6,7)]
   419       0.064225       0.064225       0.064225    6[1-(0),1-(0),6-(1,1,6),6-(1,1,6)]
   420      16.685062      16.685062      16.685062    6[1-(0),1-(0),6-(1,1,6),6-(1,1,6)]
   421      15.245063      15.245063      15.245063    6[1-(0),1-(0),6-(1,1,6),6-(1,6,7)]
   422      14.499711      14.499711      14.499711    6[1-(0),6-(1,1,6),6-(1,6,7),7-(6,22)]
   423      12.728444      12.728444      12.728444    6[1-(0),1-(0),6-(6,6),7-(6,22)]
   424      11.268163      11.268163      11.268163    6[6-(1,1,7),6-(1,6),6-(6,8)]
   425      10.965628      10.965628      10.965628    6[1-(0),6-(6,6),6-(6,6)]
   426        9.65408        9.65408        9.65408    6[6-(1,6),6-(1,6),6-(6,6)]
   427       8.645066       8.645066       8.645066    6[1-(0),6-(6,6),6-(6,6)]
   428       8.945911       8.945911       8.945911    6[6-(1,6),6-(6,6,6),6-(6,8)]
   429       10.25746       10.25746       10.25746    6[6-(6,6),6-(6,6),8-(22)]
   430       7.813517       7.813517       7.813517    6[6-(1,1,1),6-(1,1,1),6-(1,1,1),6-(6,6)]
   431        6.39887        6.39887        6.39887    6[1-(0),1-(0),1-(0),6-(6,6,6)]
   432       7.652954       7.652954       7.652954    6[1-(0),1-(0),1-(0),6-(6,6,6)]
   433       8.055207       8.055207       8.055207    6[1-(0),1-(0),1-(0),6-(6,6,6)]
   434       7.813517       7.813517       7.813517    6[1-(0),6-(1,6),7-(6,30)]
   435       8.149855       8.149855       8.149855    6[1-(0),6-(1,7),6-(6,6)]
   436       9.363376       9.363376       9.363376    6[6-(1,6),6-(1,6),6-(6,6)]
   437      10.238868      10.238868      10.238868    6[1-(0),6-(1,7),6-(6,6)]
   438        9.90253        9.90253        9.90253    6[1-(0),6-(1,6),7-(6,30)]
   439      15.047316      15.047316      15.047316    6[6-(6,6),8-(0),8-(30)]
   440      15.003373      15.003373      15.003373    6[6-(1,6),6-(1,6),6-(8,8)]
   441      15.522246      15.522246      15.522246    6[1-(0),6-(6,6),6-(6,6)]
   442      15.463091      15.463091      15.463091    6[6-(1,6),6-(6,6,6),6-(6,8)]
   443      14.886753      14.886753      14.886753    6[6-(6,6),6-(6,6),8-(22)]
   444       14.36788       14.36788       14.36788    6[6-(1,1,7),6-(1,6),6-(6,8)]
   445      14.427035      14.427035      14.427035    6[1-(0),6-(6,6),6-(6,6)]
   446      16.078302      16.078302      16.078302    6[6-(1,1,1),6-(1,1,1),6-(1,1,1),6-(6,6)]
   447      16.450133      16.450133      16.450133    6[1-(0),1-(0),1-(0),6-(6,6,6)]
   448      15.116612      15.116612      15.116612    6[1-(0),1-(0),1-(0),6-(6,6,6)]
   449       0.476619       0.476619       0.476619    6[1-(0),1-(0),1-(0),6-(6,6,6)]
   450      13.740838      13.740838      13.740838    6[1-(0),1-(0),6-(6,6),7-(6,22)]
   451      11.780276      11.780276      11.780276    6[1-(0),6-(1,1,6),6-(1,6,7),7-(6,22)]
   452       10.74253       10.74253       10.74253    6[1-(0),1-(0),6-(1,1,6),6-(1,6,7)]
   453       9.647319       9.647319       9.647319    6[1-(0),1-(0),6-(1,1,6),6-(1,1,6)]
   454       8.922249       8.922249       8.922249    6[1-(0),1-(0),6-(1,1,6),6-(1,1,6)]
   455       9.931263       9.931263       9.931263    6[1-(0),1-(0),6-(1,1,6),6-(1,6,7)]
   456      11.082248      11.082248      11.082248    6[1-(0),6-(1,1,6),6-(1,6,7),7-(6,22)]
   457      11.609572      11.609572      11.609572    6[1-(0),1-(0),6-(6,6),7-(6,22)]
   458      12.574642      12.574642      12.574642    6[6-(1,1,7),6-(1,6),6-(6,8)]
   459      12.009121      12.009121      12.009121    6[1-(0),6-(6,6),6-(6,6)]
   460      12.819712      12.819712      12.819712    6[6-(1,6),6-(1,6),6-(6,6)]
   461      14.197176      14.197176      14.197176    6[1-(0),6-(6,6),6-(6,6)]
   462      14.762866      14.762866      14.762866    6[6-(1,6),6-(6,6,6),6-(6,8)]
   463      13.952106      13.952106      13.952106    6[6-(6,6),6-(6,6),8-(22)]
   464      16.314921      16.314921      16.314921    6[6-(1,1,1),6-(1,1,1),6-(1,1,1),6-(6,6)]
   465       0.096338       0.096338       0.096338    6[1-(0),1-(0),1-(0),6-(6,6,6)]
   466      -0.016901      -0.016901      -0.016901    6[1-(0),1-(0),1-(0),6-(6,6,6)]
   467      16.668161      16.668161      16.668161    6[1-(0),1-(0),1-(0),6-(6,6,6)]
   468       10.38084       10.38084       10.38084    6[1-(0),6-(1,6),7-(6,30)]
   469      10.955487      10.955487      10.955487    6[1-(0),6-(1,7),6-(6,6)]
   470      12.163938      12.163938      12.163938    6[6-(1,6),6-(1,6),6-(6,6)]
   471       12.79436       12.79436       12.79436    6[1-(0),6-(1,7),6-(6,6)]
   472      12.219712      12.219712      12.219712    6[1-(0),6-(1,6),7-(6,30)]
   473      11.337459      11.337459      11.337459    6[6-(6,6),8-(30),8-(30,30)]
   474       12.19436       12.19436       12.19436    6[6-(1,6),6-(1,6),6-(8,8)]
   475      13.389289      13.389289      13.389289    6[1-(0),6-(6,6),6-(6,6)]
   476      13.938585      13.938585      13.938585    6[6-(1,6),6-(6,6,6),6-(6,8)]
   477      13.292951      13.292951      13.292951    6[6-(6,6),6-(6,6),8-(22)]
   478      12.098022      12.098022      12.098022    6[6-(1,1,7),6-(1,6),6-(6,8)]
   479      11.548727      11.548727      11.548727    6[1-(0),6-(6,6),6-(6,6)]
   480      15.278866      15.278866      15.278866    6[6-(1,1,1),6-(1,1,1),6-(1,1,1),6-(6,6)]
   481      15.916048      15.916048      15.916048    6[1-(0),1-(0),1-(0),6-(6,6,6)]
   482      16.357175      16.357175      16.357175    6[1-(0),1-(0),1-(0),6-(6,6,6)]
   483      15.180837      15.180837      15.180837    6[1-(0),1-(0),1-(0),6-(6,6,6)]
   484      11.381403      11.381403      11.381403    6[1-(0),1-(0),6-(6,6),7-(6,22)]
   485      10.581967      10.581967      10.581967    6[1-(0),6-(1,1,6),6-(1,6,7),7-(6,22)]
   486       9.099714       9.099714       9.099714    6[1-(0),1-(0),6-(1,1,6),6-(1,6,7)]
   487       8.386475       8.386475       8.386475    6[1-(0),1-(0),6-(1,1,6),6-(1,1,6)]
   488       8.667038       8.667038       8.667038    6[1-(0),1-(0),6-(1,1,6),6-(1,1,6)]
   489      10.107037      10.107037      10.107037    6[1-(0),1-(0),6-(1,1,6),6-(1,6,7)]
   490      10.852389      10.852389      10.852389    6[1-(0),6-(1,1,6),6-(1,6,7),7-(6,22)]
   491      12.623656      12.623656      12.623656    6[1-(0),1-(0),6-(6,6),7-(6,22)]
   492      14.083937      14.083937      14.083937    6[6-(1,1,7),6-(1,6),6-(6,8)]
   493      14.386472      14.386472      14.386472    6[1-(0),6-(6,6),6-(6,6)]
   494       15.69802       15.69802       15.69802    6[6-(1,6),6-(1,6),6-(6,6)]
   495      16.707034      16.707034      16.707034    6[1-(0),6-(6,6),6-(6,6)]
   496      16.406189      16.406189      16.406189    6[6-(1,6),6-(6,6,6),6-(6,8)]
   497       15.09464       15.09464       15.09464    6[6-(6,6),6-(6,6),8-(22)]
   498       0.637183       0.637183       0.637183    6[6-(1,1,1),6-(1,1,1),6-(1,1,1),6-(6,6)]
   499        2.05183        2.05183        2.05183    6[1-(0),1-(0),1-(0),6-(6,6,6)]
   500       0.797746       0.797746       0.797746    6[1-(0),1-(0),1-(0),6-(6,6,6)]
   501       0.395493       0.395493       0.395493    6[1-(0),1-(0),1-(0),6-(6,6,6)]
   502       0.637183       0.637183       0.637183    6[1-(0),6-(1,6),7-(6,30)]
   503       0.300845       0.300845       0.300845    6[1-(0),6-(1,7),6-(6,6)]
   504      15.988724      15.988724      15.988724    6[6-(1,6),6-(1,6),6-(6,6)]
   505      15.113232      15.113232      15.113232    6[1-(0),6-(1,7),6-(6,6)]
   506       15.44957       15.44957       15.44957    6[1-(0),6-(1,6),7-(6,30)]
   507      10.304784      10.304784      10.304784    6[6-(6,6),8-(0),8-(30)]
   508      10.348727      10.348727      10.348727    6[6-(1,6),6-(1,6),6-(8,8)]
   509       9.829854       9.829854       9.829854    6[1-(0),6-(6,6),6-(6,6)]
   510       9.889009       9.889009       9.889009    6[6-(1,6),6-(6,6,6),6-(6,8)]
   511      10.465347      10.465347      10.465347    6[6-(6,6),6-(6,6),8-(22)]
   512       10.98422       10.98422       10.98422    6[6-(1,1,7),6-(1,6),6-(6,8)]
   513      10.925065      10.925065      10.925065    6[1-(0),6-(6,6),6-(6,6)]
   514       9.273798       9.273798       9.273798    6[6-(1,1,1),6-(1,1,1),6-(1,1,1),6-(6,6)]
   515       8.901967       8.901967       8.901967    6[1-(0),1-(0),1-(0),6-(6,6,6)]
   516      10.235488      10.235488      10.235488    6[1-(0),1-(0),1-(0),6-(6,6,6)]
   517       7.974081       7.974081       7.974081    6[1-(0),1-(0),1-(0),6-(6,6,6)]
   518      11.611262      11.611262      11.611262    6[1-(0),1-(0),6-(6,6),7-(6,22)]
   519      13.571824      13.571824      13.571824    6[1-(0),6-(1,1,6),6-(1,6,7),7-(6,22)]
   520       14.60957       14.60957       14.60957    6[1-(0),1-(0),6-(1,1,6),6-(1,6,7)]
   521      15.704781      15.704781      15.704781    6[1-(0),1-(0),6-(1,1,6),6-(1,1,6)]
   522      16.429851      16.429851      16.429851    6[1-(0),1-(0),6-(1,1,6),6-(1,1,6)]
   523      15.420837      15.420837      15.420837    6[1-(0),1-(0),6-(1,1,6),6-(1,6,7)]
   524      14.269852      14.269852      14.269852    6[1-(0),6-(1,1,6),6-(1,6,7),7-(6,22)]
   525      13.742528      13.742528      13.742528    6[1-(0),1-(0),6-(6,6),7-(6,22)]
   526      12.777458      12.777458      12.777458    6[6-(1,1,7),6-(1,6),6-(6,8)]
   527      13.342979      13.342979      13.342979    6[1-(0),6-(6,6),6-(6,6)]
   528      12.532388      12.532388      12.532388    6[6-(1,6),6-(1,6),6-(6,6)]
   529      11.154924      11.154924      11.154924    6[1-(0),6-(6,6),6-(6,6)]
   530      10.589234      10.589234      10.589234    6[6-(1,6),6-(6,6,6),6-(6,8)]
   531      11.399994      11.399994      11.399994    6[6-(6,6),6-(6,6),8-(22)]
   532       9.037179       9.037179       9.037179    6[6-(1,1,1),6-(1,1,1),6-(1,1,1),6-(6,6)]
   533       8.354362       8.354362       8.354362    6[1-(0),1-(0),1-(0),6-(6,6,6)]
   534       8.467601       8.467601       8.467601    6[1-(0),1-(0),1-(0),6-(6,6,6)]
   535       8.683939       8.683939       8.683939    6[1-(0),1-(0),1-(0),6-(6,6,6)]
   536       14.97126       14.97126       14.97126    6[1-(0),6-(1,6),7-(6,30)]
   537      14.396613      14.396613      14.396613    6[1-(0),6-(1,7),6-(6,6)]
   538      13.188162      13.188162      13.188162    6[6-(1,6),6-(1,6),6-(6,6)]
   539       12.55774       12.55774       12.55774    6[1-(0),6-(1,7),6-(6,6)]
   540      13.132388      13.132388      13.132388    6[1-(0),6-(1,6),7-(6,30)]
   541       5.563941       5.563941       5.563941    6[6-(6,6),8-(30),8-(30,30)]
   542        4.70704        4.70704        4.70704    6[6-(1,6),6-(1,6),6-(8,8)]
   543       3.512111       3.512111       3.512111    6[1-(0),6-(6,6),6-(6,6)]
   544       2.962815       2.962815       2.962815    6[6-(1,6),6-(6,6,6),6-(6,8)]
   545       3.608449       3.608449       3.608449    6[6-(6,6),6-(6,6),8-(22)]
   546       4.803378       4.803378       4.803378    6[6-(1,1,7),6-(1,6),6-(6,8)]
   547       5.352673       5.352673       5.352673    6[1-(0),6-(6,6),6-(6,6)]
   548       1.622534       1.622534       1.622534    6[6-(1,1,1),6-(1,1,1),6-(1,1,1),6-(6,6)]
   549       0.985352       0.985352       0.985352    6[1-(0),1-(0),1-(0),6-(6,6,6)]
   550       0.544225       0.544225       0.544225    6[1-(0),1-(0),1-(0),6-(6,6,6)]
   551       1.720563       1.720563       1.720563    6[1-(0),1-(0),1-(0),6-(6,6,6)]
   552       5.519997       5.519997       5.519997    6[1-(0),1-(0),6-(6,6),7-(6,22)]
   553       6.319433       6.319433       6.319433    6[1-(0),6-(1,1,6),6-(1,6,7),7-(6,22)]
   554       7.801686       7.801686       7.801686    6[1-(0),1-(0),6-(1,1,6),6-(1,6,7)]
   555       8.514925       8.514925       8.514925    6[1-(0),1-(0),6-(1,1,6),6-(1,1,6)]
   556       8.234362       8.234362       8.234362    6[1-(0),1-(0),6-(1,1,6),6-(1,1,6)]
   557       6.794363       6.794363       6.794363    6[1-(0),1-(0),6-(1,1,6),6-(1,6,7)]
   558       6.049011       6.049011       6.049011    6[1-(0),6-(1,1,6),6-(1,6,7),7-(6,22)]
   559       4.277744       4.277744       4.277744    6[1-(0),1-(0),6-(6,6),7-(6,22)]
   560       2.817463       2.817463       2.817463    6[6-(1,1,7),6-(1,6),6-(6,8)]
   561       2.514928       2.514928       2.514928    6[1-(0),6-(6,6),6-(6,6)]
   562        1.20338        1.20338        1.20338    6[6-(1,6),6-(1,6),6-(6,6)]
   563       0.194366       0.194366       0.194366    6[1-(0),6-(6,6),6-(6,6)]
   564       0.495211       0.495211       0.495211    6[6-(1,6),6-(6,6,6),6-(6,8)]
   565        1.80676        1.80676        1.80676    6[6-(6,6),6-(6,6),8-(22)]
   566      16.264217      16.264217      16.264217    6[6-(1,1,1),6-(1,1,1),6-(1,1,1),6-(6,6)]
   567       14.84957       14.84957       14.84957    6[1-(0),1-(0),1-(0),6-(6,6,6)]
   568      16.103654      16.103654      16.103654    6[1-(0),1-(0),1-(0),6-(6,6,6)]
   569      16.505907      16.505907      16.505907    6[1-(0),1-(0),1-(0),6-(6,6,6)]
   570      16.264217      16.264217      16.264217    6[1-(0),6-(1,6),7-(6,30)]
   571      16.600555      16.600555      16.600555    6[1-(0),6-(1,7),6-(6,6)]
   572       0.912676       0.912676       0.912676    6[6-(1,6),6-(1,6),6-(6,6)]
   573       1.788168       1.788168       1.788168    6[1-(0),6-(1,7),6-(6,6)]
   574        1.45183        1.45183        1.45183    6[1-(0),6-(1,6),7-(6,30)]
   575       6.596616       6.596616       6.596616    6[6-(6,6),8-(0),8-(30)]
   576       6.552673       6.552673       6.552673    6[6-(1,6),6-(1,6),6-(8,8)]
   577       7.071546       7.071546       7.071546    6[1-(0),6-(6,6),6-(6,6)]
   578       7.012391       7.012391       7.012391    6[6-(1,6),6-(6,6,6),6-(6,8)]
   579       6.436053       6.436053       6.436053    6[6-(6,6),6-(6,6),8-(22)]
   580        5.91718        5.91718        5.91718    6[6-(1,1,7),6-(1,6),6-(6,8)]
   581       5.976335       5.976335       5.976335    6[1-(0),6-(6,6),6-(6,6)]
   582       7.627602       7.627602       7.627602    6[6-(1,1,1),6-(1,1,1),6-(1,1,1),6-(6,6)]
   583       7.999433       7.999433       7.999433    6[1-(0),1-(0),1-(0),6-(6,6,6)]
   584       6.665912       6.665912       6.665912    6[1-(0),1-(0),1-(0),6-(6,6,6)]
   585       8.927319       8.927319       8.927319    6[1-(0),1-(0),1-(0),6-(6,6,6)]
   586       5.290138       5.290138       5.290138    6[1-(0),1-(0),6-(6,6),7-(6,22)]
   587       3.329576       3.329576       3.329576    6[1-(0),6-(1,1,6),6-(1,6,7),7-(6,22)]
   588        2.29183        2.29183        2.29183    6[1-(0),1-(0),6-(1,1,6),6-(1,6,7)]
   589       1.196619       1.196619       1.196619    6[1-(0),1-(0),6-(1,1,6),6-(1,1,6)]
   590       0.471549       0.471549       0.471549    6[1-(0),1-(0),6-(1,1,6),6-(1,1,6)]
   591       1.480563       1.480563       1.480563    6[1-(0),1-(0),6-(1,1,6),6-(1,6,7)]
   592       2.631548       2.631548       2.631548    6[1-(0),6-(1,1,6),6-(1,6,7),7-(6,22)]
   593       3.158872       3.158872       3.158872    6[1-(0),1-(0),6-(6,6),7-(6,22)]
   594       4.123942       4.123942       4.123942    6[6-(1,1,7),6-(1,6),6-(6,8)]
   595       3.558421       3.558421       3.558421    6[1-(0),6-(6,6),6-(6,6)]
   596       4.369012       4.369012       4.369012    6[6-(1,6),6-(1,6),6-(6,6)]
   597       5.746476       5.746476       5.746476    6[1-(0),6-(6,6),6-(6,6)]
   598       6.312166       6.312166       6.312166    6[6-(1,6),6-(6,6,6),6-(6,8)]
   599       5.501406       5.501406       5.501406    6[6-(6,6),6-(6,6),8-(22)]
   600       7.864221       7.864221       7.864221    6[6-(1,1,1),6-(1,1,1),6-(1,1,1),6-(6,6)]
   601       8.547038       8.547038       8.547038    6[1-(0),1-(0),1-(0),6-(6,6,6)]
   602       8.433799       8.433799       8.433799    6[1-(0),1-(0),1-(0),6-(6,6,6)]
   603       8.217461       8.217461       8.217461    6[1-(0),1-(0),1-(0),6-(6,6,6)]
   604        1.93014        1.93014        1.93014    6[1-(0),6-(1,6),7-(6,30)]
   605       2.504787       2.504787       2.504787    6[1-(0),6-(1,7),6-(6,6)]
   606       3.713238       3.713238       3.713238    6[6-(1,6),6-(1,6),6-(6,6)]
   607        4.34366        4.34366        4.34366    6[1-(0),6-(1,7),6-(6,6)]
   608       3.769012       3.769012       3.769012    6[1-(0),6-(1,6),7-(6,30)]
   609       2.863097       2.863097       2.863097    7[6-(1,1,6),6-(1,6,6),22-(7,8,8,8)]
   610       3.885632       3.885632       3.885632    7[6-(1,1,6),6-(1,6,6),22-(7,8,8,8)]
   611       4.074928       4.074928       4.074928    7[6-(1,1,6),6-(1,6,6),22-(7,8,8,8)]
   612       4.762815       4.762815       4.762815    7[6-(1,1,6),6-(1,6,6),22-(7,8,8,8)]
   613         8.2107         8.2107         8.2107    7[6-(1,6),6-(1,6),30-(8,8,8,30)]
   614       5.890138       5.890138       5.890138    7[6-(1,6),6-(1,6),30-(8,8,8)]
   615      14.038303      14.038303      14.038303    7[6-(1,1,6),6-(1,6,6),22-(7,8,8,8)]
   616      13.015768      13.015768      13.015768    7[6-(1,1,6),6-(1,6,6),22-(7,8,8,8)]
   617      12.826472      12.826472      12.826472    7[6-(1,1,6),6-(1,6,6),22-(7,8,8,8)]
   618      12.138585      12.138585      12.138585    7[6-(1,1,6),6-(1,6,6),22-(7,8,8,8)]
   619         8.6907         8.6907         8.6907    7[6-(1,6),6-(1,6),30-(8,8,8,30)]
   620      11.011262      11.011262      11.011262    7[6-(1,6),6-(1,6),30-(8,8,8)]
   621      11.313797      11.313797      11.313797    7[6-(1,1,6),6-(1,6,6),22-(7,8,8,8)]
   622      12.336332      12.336332      12.336332    7[6-(1,1,6),6-(1,6,6),22-(7,8,8,8)]
   623      12.525628      12.525628      12.525628    7[6-(1,1,6),6-(1,6,6),22-(7,8,8,8)]
   624      13.213515      13.213515      13.213515    7[6-(1,1,6),6-(1,6,6),22-(7,8,8,8)]
   625        16.6614        16.6614        16.6614    7[6-(1,6),6-(1,6),30-(8,8,8,30)]
   626      14.340838      14.340838      14.340838    7[6-(1,6),6-(1,6),30-(8,8,8)]
   627       5.587603       5.587603       5.587603    7[6-(1,1,6),6-(1,6,6),22-(7,8,8,8)]
   628       4.565068       4.565068       4.565068    7[6-(1,1,6),6-(1,6,6),22-(7,8,8,8)]
   629       4.375772       4.375772       4.375772    7[6-(1,1,6),6-(1,6,6),22-(7,8,8,8)]
   630       3.687885       3.687885       3.687885    7[6-(1,1,6),6-(1,6,6),22-(7,8,8,8)]
   631           0.24           0.24           0.24    7[6-(1,6),6-(1,6),30-(8,8,8,30)]
   632       2.560562       2.560562       2.560562    7[6-(1,6),6-(1,6),30-(8,8,8)]
   633       2.034929       2.034929       2.034929    8[6-(6,8),30-(7,8,8,30),30-(7,8,8,30)]
   634       3.412393       3.412393       3.412393    8[6-(6,8),30-(7,8,8)]
   635       5.335772       5.335772       5.335772    8[6-(6,6),22-(7,7,8,8)]
   636       6.336335       6.336335       6.336335    8[6-(6,6),22-(7,7,8,8)]
   637       2.361126       2.361126       2.361126    8[6-(6,8)]
   638       1.341971       1.341971       1.341971    8[6-(6,8),30-(7,8,8)]
   639       2.105914       2.105914       2.105914    8[6-(6,6),22-(7,7,8,8)]
   640        2.41521        2.41521        2.41521    8[6-(6,6),22-(7,7,8,8)]
   641       3.992111       3.992111       3.992111    8[22-(7,7,8,8),22-(7,7,8,8)]
   642      14.866471      14.866471      14.866471    8[6-(6,8),30-(7,8,8,30),30-(7,8,8,30)]
   643      13.489007      13.489007      13.489007    8[6-(6,8),30-(7,8,8)]
   644      11.565628      11.565628      11.565628    8[6-(6,6),22-(7,7,8,8)]
   645      10.565065      10.565065      10.565065    8[6-(6,6),22-(7,7,8,8)]
   646      14.540274      14.540274      14.540274    8[6-(6,8)]
   647      15.559429      15.559429      15.559429    8[6-(6,8),30-(7,8,8)]
   648      14.795486      14.795486      14.795486    8[6-(6,6),22-(7,7,8,8)]
   649       14.48619       14.48619       14.48619    8[6-(6,6),22-(7,7,8,8)]
   650      12.909289      12.909289      12.909289    8[22-(7,7,8,8),22-(7,7,8,8)]
   651      10.485629      10.485629      10.485629    8[6-(6,8),30-(7,8,8,30),30-(7,8,8,30)]
   652      11.863093      11.863093      11.863093    8[6-(6,8),30-(7,8,8)]
   653      13.786472      13.786472      13.786472    8[6-(6,6),22-(7,7,8,8)]
   654      14.787035      14.787035      14.787035    8[6-(6,6),22-(7,7,8,8)]
   655      10.811826      10.811826      10.811826    8[6-(6,8)]
   656       9.792671       9.792671       9.792671    8[6-(6,8),30-(7,8,8)]
   657      10.556614      10.556614      10.556614    8[6-(6,6),22-(7,7,8,8)]
   658       10.86591       10.86591       10.86591    8[6-(6,6),22-(7,7,8,8)]
   659      12.442811      12.442811      12.442811    8[22-(7,7,8,8),22-(7,7,8,8)]
   660       6.415771       6.415771       6.415771    8[6-(6,8),30-(7,8,8,30),30-(7,8,8,30)]
   661       5.038307       5.038307       5.038307    8[6-(6,8),30-(7,8,8)]
   662       3.114928       3.114928       3.114928    8[6-(6,6),22-(7,7,8,8)]
   663       2.114365       2.114365       2.114365    8[6-(6,6),22-(7,7,8,8)]
   664       6.089574       6.089574       6.089574    8[6-(6,8)]
   665       7.108729       7.108729       7.108729    8[6-(6,8),30-(7,8,8)]
   666       6.344786       6.344786       6.344786    8[6-(6,6),22-(7,7,8,8)]
   667        6.03549        6.03549        6.03549    8[6-(6,6),22-(7,7,8,8)]
   668       4.458589       4.458589       4.458589    8[22-(7,7,8,8),22-(7,7,8,8)]
   669            0.0            0.0            0.0    8[30-(7,8,8),30-(7,8,8),30-(7,8,8,30),30-(7,8,8,30)]
   670         8.4507         8.4507         8.4507    8[30-(7,8,8),30-(7,8,8),30-(7,8,8,30),30-(7,8,8,30)]
