# Supplementary material for: A collection of forcefield precursors for metal–organic frameworks
Source: RSC Adv. 2019 Nov 13;9(63):36492–507. doi: 10.1039/c9ra07327b (PMC9075174; doi:10.1039/c9ra07327b)
Supplement: RA-009-C9RA07327B-s208 [file RA-009-C9RA07327B-s208.txt]

BIMDEF_clean

8.573200    0.000000    0.000000
1.231257    8.484325    0.000000
0.729194    0.631010    14.303431

     1        9.53979        9.53979        9.53979    29[8-(6),8-(6),8-(6),8-(6)]
     2       2.999243       2.999243       2.999243    29[8-(6),8-(6),8-(6),8-(6)]
     3       0.993861       0.993861       0.993861    29[8-(6),8-(6),8-(6),8-(6)]
     4       7.534408       7.534408       7.534408    29[8-(6),8-(6),8-(6),8-(6)]
     5        5.37602        5.37602        5.37602    1[6-(1,6,6)]
     6       5.490027       5.490027       5.490027    1[6-(1,6,6)]
     7       3.946321       3.946321       3.946321    1[6-(1,6,6)]
     8       3.129872       3.129872       3.129872    1[6-(1,6,6)]
     9       4.221869       4.221869       4.221869    1[6-(1,6,6)]
    10       7.256388       7.256388       7.256388    1[6-(1,6,6)]
    11       5.986834       5.986834       5.986834    1[6-(1,6,6)]
    12       4.388286       4.388286       4.388286    1[6-(1,6,6)]
    13       7.426812       7.426812       7.426812    1[6-(1,6,6)]
    14       6.763125       6.763125       6.763125    1[6-(1,6,6)]
    15       3.305554       3.305554       3.305554    1[6-(1,6,6)]
    16       6.467635       6.467635       6.467635    1[6-(1,6,6)]
    17       5.157631       5.157631       5.157631    1[6-(1,6,6)]
    18       5.043624       5.043624       5.043624    1[6-(1,6,6)]
    19        6.58733        6.58733        6.58733    1[6-(1,6,6)]
    20       7.403779       7.403779       7.403779    1[6-(1,6,6)]
    21       6.311782       6.311782       6.311782    1[6-(1,6,6)]
    22       3.277263       3.277263       3.277263    1[6-(1,6,6)]
    23       4.546817       4.546817       4.546817    1[6-(1,6,6)]
    24       6.145365       6.145365       6.145365    1[6-(1,6,6)]
    25       3.106839       3.106839       3.106839    1[6-(1,6,6)]
    26       3.770526       3.770526       3.770526    1[6-(1,6,6)]
    27       7.228097       7.228097       7.228097    1[6-(1,6,6)]
    28       4.066016       4.066016       4.066016    1[6-(1,6,6)]
    29       2.921162       2.921162       2.921162    6[6-(6,6,6),8-(29),8-(29)]
    30       4.096979       4.096979       4.096979    6[6-(1,1,6),6-(1,1,6),6-(1,1,6),6-(8,8)]
    31       5.400468       5.400468       5.400468    6[1-(0),1-(0),6-(6,6,6),6-(6,6,6)]
    32       6.615187       6.615187       6.615187    6[6-(1,1,6),6-(1,1,6),6-(1,1,6),6-(8,8)]
    33       7.845039       7.845039       7.845039    6[6-(6,6,6),8-(29),8-(29)]
    34       3.972556       3.972556       3.972556    6[1-(0),1-(0),6-(6,6,6),6-(6,6,6)]
    35       5.402128       5.402128       5.402128    6[6-(6,6,6),8-(29),8-(29)]
    36       5.346691       5.346691       5.346691    6[6-(1,1,6),6-(1,1,6),6-(1,1,6),6-(8,8)]
    37       5.214977       5.214977       5.214977    6[1-(0),1-(0),6-(6,6,6),6-(6,6,6)]
    38       5.169094       5.169094       5.169094    6[6-(1,1,6),6-(1,1,6),6-(1,1,6),6-(8,8)]
    39       4.967114       4.967114       4.967114    6[6-(6,6,6),8-(29),8-(29)]
    40       6.654635       6.654635       6.654635    6[1-(0),1-(0),6-(6,6,6),6-(6,6,6)]
    41       7.612489       7.612489       7.612489    6[6-(6,6,6),8-(29),8-(29)]
    42       6.436672       6.436672       6.436672    6[6-(1,1,6),6-(1,1,6),6-(1,1,6),6-(8,8)]
    43       5.133183       5.133183       5.133183    6[1-(0),1-(0),6-(6,6,6),6-(6,6,6)]
    44       3.918464       3.918464       3.918464    6[6-(1,1,6),6-(1,1,6),6-(1,1,6),6-(8,8)]
    45       2.688612       2.688612       2.688612    6[6-(6,6,6),8-(29),8-(29)]
    46       6.561095       6.561095       6.561095    6[1-(0),1-(0),6-(6,6,6),6-(6,6,6)]
    47       5.131523       5.131523       5.131523    6[6-(6,6,6),8-(29),8-(29)]
    48        5.18696        5.18696        5.18696    6[6-(1,1,6),6-(1,1,6),6-(1,1,6),6-(8,8)]
    49       5.318674       5.318674       5.318674    6[1-(0),1-(0),6-(6,6,6),6-(6,6,6)]
    50       5.364557       5.364557       5.364557    6[6-(1,1,6),6-(1,1,6),6-(1,1,6),6-(8,8)]
    51       5.566537       5.566537       5.566537    6[6-(6,6,6),8-(29),8-(29)]
    52       3.879016       3.879016       3.879016    6[1-(0),1-(0),6-(6,6,6),6-(6,6,6)]
    53       4.144024       4.144024       4.144024    6[1-(0),1-(0),6-(6,6,6),6-(6,6,6)]
    54       6.483167       6.483167       6.483167    6[1-(0),1-(0),6-(6,6,6),6-(6,6,6)]
    55       6.389627       6.389627       6.389627    6[1-(0),1-(0),6-(6,6,6),6-(6,6,6)]
    56       4.050484       4.050484       4.050484    6[1-(0),1-(0),6-(6,6,6),6-(6,6,6)]
    57       2.511531       2.511531       2.511531    8[6-(6,8),29-(8,8,8)]
    58       2.453707       2.453707       2.453707    8[6-(6,8),29-(8,8,8)]
    59        8.28369        8.28369        8.28369    8[6-(6,8),29-(8,8,8)]
    60       8.286258       8.286258       8.286258    8[6-(6,8),29-(8,8,8)]
    61       4.318407       4.318407       4.318407    8[6-(6,8),29-(8,8,8)]
    62       6.530357       6.530357       6.530357    8[6-(6,8),29-(8,8,8)]
    63       5.973358       5.973358       5.973358    8[6-(6,8),29-(8,8,8)]
    64       3.772612       3.772612       3.772612    8[6-(6,8),29-(8,8,8)]
    65        8.02212        8.02212        8.02212    8[6-(6,8),29-(8,8,8)]
    66       8.079944       8.079944       8.079944    8[6-(6,8),29-(8,8,8)]
    67       2.249961       2.249961       2.249961    8[6-(6,8),29-(8,8,8)]
    68       2.247393       2.247393       2.247393    8[6-(6,8),29-(8,8,8)]
    69       6.215244       6.215244       6.215244    8[6-(6,8),29-(8,8,8)]
    70       4.003294       4.003294       4.003294    8[6-(6,8),29-(8,8,8)]
    71       4.560293       4.560293       4.560293    8[6-(6,8),29-(8,8,8)]
    72       6.761039       6.761039       6.761039    8[6-(6,8),29-(8,8,8)]
