# Supplementary material for: A collection of forcefield precursors for metal–organic frameworks
Source: RSC Adv. 2019 Nov 13;9(63):36492–507. doi: 10.1039/c9ra07327b (PMC9075174; doi:10.1039/c9ra07327b)
Supplement: RA-009-C9RA07327B-s209 [file RA-009-C9RA07327B-s209.txt]

BIMDIL_clean

8.467100    0.000000    0.000000
0.000000    8.467100    0.000000
0.000000    0.000000    14.443700

     1        4.23355        4.23355        4.23355    29[8-(6),8-(6),8-(6),8-(6),29-(8,8,8,8)]
     2        4.23355        4.23355        4.23355    29[8-(6),8-(6),8-(6),8-(6),29-(8,8,8,8)]
     3       1.244664       1.244664       1.244664    29[8-(6),8-(6),8-(6),8-(6),29-(8,8,8,8)]
     4       7.222436       7.222436       7.222436    29[8-(6),8-(6),8-(6),8-(6),29-(8,8,8,8)]
     5       6.400281       6.400281       6.400281    1[6-(1,6,6)]
     6       2.066819       2.066819       2.066819    1[6-(1,6,6)]
     7       1.270065       1.270065       1.270065    1[6-(1,6,6)]
     8       7.197035       7.197035       7.197035    1[6-(1,6,6)]
     9       2.066819       2.066819       2.066819    1[6-(1,6,6)]
    10       6.400281       6.400281       6.400281    1[6-(1,6,6)]
    11       7.197035       7.197035       7.197035    1[6-(1,6,6)]
    12       1.270065       1.270065       1.270065    1[6-(1,6,6)]
    13       2.066819       2.066819       2.066819    1[6-(1,6,6)]
    14       6.400281       6.400281       6.400281    1[6-(1,6,6)]
    15       7.197035       7.197035       7.197035    1[6-(1,6,6)]
    16       1.270065       1.270065       1.270065    1[6-(1,6,6)]
    17       6.400281       6.400281       6.400281    1[6-(1,6,6)]
    18       2.066819       2.066819       2.066819    1[6-(1,6,6)]
    19       1.270065       1.270065       1.270065    1[6-(1,6,6)]
    20       7.197035       7.197035       7.197035    1[6-(1,6,6)]
    21            0.0            0.0            0.0    1[6-(1,6,6)]
    22            0.0            0.0            0.0    1[6-(1,6,6)]
    23       7.665266       7.665266       7.665266    1[6-(1,6,6)]
    24       0.801834       0.801834       0.801834    1[6-(1,6,6)]
    25            0.0            0.0            0.0    1[6-(1,6,6)]
    26            0.0            0.0            0.0    1[6-(1,6,6)]
    27       0.801834       0.801834       0.801834    1[6-(1,6,6)]
    28       7.665266       7.665266       7.665266    1[6-(1,6,6)]
    29       6.031115       6.031115       6.031115    6[6-(6,6,6),8-(29),8-(29)]
    30       7.204655       7.204655       7.204655    6[6-(1,1,6),6-(1,1,6),6-(1,1,6),6-(8,8)]
    31       2.435985       2.435985       2.435985    6[6-(6,6,6),8-(29),8-(29)]
    32       1.262445       1.262445       1.262445    6[6-(1,1,6),6-(1,1,6),6-(1,1,6),6-(8,8)]
    33            0.0            0.0            0.0    6[6-(6,6,6),8-(29),8-(29)]
    34            0.0            0.0            0.0    6[6-(1,1,6),6-(1,1,6),6-(1,1,6),6-(8,8)]
    35            0.0            0.0            0.0    6[6-(6,6,6),8-(29),8-(29)]
    36            0.0            0.0            0.0    6[6-(1,1,6),6-(1,1,6),6-(1,1,6),6-(8,8)]
    37       2.435985       2.435985       2.435985    6[6-(6,6,6),8-(29),8-(29)]
    38       1.262445       1.262445       1.262445    6[6-(1,1,6),6-(1,1,6),6-(1,1,6),6-(8,8)]
    39       6.031115       6.031115       6.031115    6[6-(6,6,6),8-(29),8-(29)]
    40       7.204655       7.204655       7.204655    6[6-(1,1,6),6-(1,1,6),6-(1,1,6),6-(8,8)]
    41            0.0            0.0            0.0    6[6-(6,6,6),8-(29),8-(29)]
    42            0.0            0.0            0.0    6[6-(1,1,6),6-(1,1,6),6-(1,1,6),6-(8,8)]
    43            0.0            0.0            0.0    6[6-(6,6,6),8-(29),8-(29)]
    44            0.0            0.0            0.0    6[6-(1,1,6),6-(1,1,6),6-(1,1,6),6-(8,8)]
    45       7.208889       7.208889       7.208889    6[1-(0),1-(0),6-(6,6,6),6-(6,6,6)]
    46       1.258211       1.258211       1.258211    6[1-(0),1-(0),6-(6,6,6),6-(6,6,6)]
    47       1.258211       1.258211       1.258211    6[1-(0),1-(0),6-(6,6,6),6-(6,6,6)]
    48       7.208889       7.208889       7.208889    6[1-(0),1-(0),6-(6,6,6),6-(6,6,6)]
    49       1.258211       1.258211       1.258211    6[1-(0),1-(0),6-(6,6,6),6-(6,6,6)]
    50       7.208889       7.208889       7.208889    6[1-(0),1-(0),6-(6,6,6),6-(6,6,6)]
    51       7.208889       7.208889       7.208889    6[1-(0),1-(0),6-(6,6,6),6-(6,6,6)]
    52       1.258211       1.258211       1.258211    6[1-(0),1-(0),6-(6,6,6),6-(6,6,6)]
    53            0.0            0.0            0.0    6[1-(0),1-(0),6-(6,6,6),6-(6,6,6)]
    54            0.0            0.0            0.0    6[1-(0),1-(0),6-(6,6,6),6-(6,6,6)]
    55            0.0            0.0            0.0    6[1-(0),1-(0),6-(6,6,6),6-(6,6,6)]
    56            0.0            0.0            0.0    6[1-(0),1-(0),6-(6,6,6),6-(6,6,6)]
    57       5.603527       5.603527       5.603527    8[6-(6,8),29-(8,8,8,29)]
    58       2.863573       2.863573       2.863573    8[6-(6,8),29-(8,8,8,29)]
    59       1.115117       1.115117       1.115117    8[6-(6,8),29-(8,8,8,29)]
    60       7.351983       7.351983       7.351983    8[6-(6,8),29-(8,8,8,29)]
    61       2.863573       2.863573       2.863573    8[6-(6,8),29-(8,8,8,29)]
    62       5.603527       5.603527       5.603527    8[6-(6,8),29-(8,8,8,29)]
    63       7.351983       7.351983       7.351983    8[6-(6,8),29-(8,8,8,29)]
    64       1.115117       1.115117       1.115117    8[6-(6,8),29-(8,8,8,29)]
    65       2.863573       2.863573       2.863573    8[6-(6,8),29-(8,8,8,29)]
    66       5.603527       5.603527       5.603527    8[6-(6,8),29-(8,8,8,29)]
    67       7.351983       7.351983       7.351983    8[6-(6,8),29-(8,8,8,29)]
    68       1.115117       1.115117       1.115117    8[6-(6,8),29-(8,8,8,29)]
    69       5.603527       5.603527       5.603527    8[6-(6,8),29-(8,8,8,29)]
    70       2.863573       2.863573       2.863573    8[6-(6,8),29-(8,8,8,29)]
    71       1.115117       1.115117       1.115117    8[6-(6,8),29-(8,8,8,29)]
    72       7.351983       7.351983       7.351983    8[6-(6,8),29-(8,8,8,29)]
