# Supplementary material for: A collection of forcefield precursors for metal–organic frameworks
Source: RSC Adv. 2019 Nov 13;9(63):36492–507. doi: 10.1039/c9ra07327b (PMC9075174; doi:10.1039/c9ra07327b)
Supplement: RA-009-C9RA07327B-s210 [file RA-009-C9RA07327B-s210.txt]

BINCUY_clean_b

22.249000    0.000000    0.000000
0.000000    22.249000    0.000000
0.000000    0.000000    22.249000

     1       7.821858       7.821858       7.821858    1[6-(1,6,8)]
     2       5.845925       5.845925       5.845925    1[6-(6,6)]
     3        7.84789        7.84789        7.84789    1[6-(6,7)]
     4      14.427142      14.427142      14.427142    1[6-(1,6,8)]
     5      16.403075      16.403075      16.403075    1[6-(6,6)]
     6       14.40111       14.40111       14.40111    1[6-(6,7)]
     7      14.427142      14.427142      14.427142    1[6-(1,6,8)]
     8      16.403075      16.403075      16.403075    1[6-(6,6)]
     9       14.40111       14.40111       14.40111    1[6-(6,7)]
    10       7.821858       7.821858       7.821858    1[6-(1,6,8)]
    11       5.845925       5.845925       5.845925    1[6-(6,6)]
    12        7.84789        7.84789        7.84789    1[6-(6,7)]
    13       4.450022       4.450022       4.450022    1[6-(1,6,8)]
    14      18.495149      18.495149      18.495149    1[6-(6,6)]
    15      19.647424      19.647424      19.647424    1[6-(6,7)]
    16       4.450022       4.450022       4.450022    1[6-(1,6,8)]
    17      18.495149      18.495149      18.495149    1[6-(6,6)]
    18      19.647424      19.647424      19.647424    1[6-(6,7)]
    19      17.798978      17.798978      17.798978    1[6-(1,6,8)]
    20       3.753851       3.753851       3.753851    1[6-(6,6)]
    21       2.601576       2.601576       2.601576    1[6-(6,7)]
    22      17.798978      17.798978      17.798978    1[6-(1,6,8)]
    23       3.753851       3.753851       3.753851    1[6-(6,6)]
    24       2.601576       2.601576       2.601576    1[6-(6,7)]
    25      19.116786      19.116786      19.116786    1[6-(1,6,8)]
    26       0.651896       0.651896       0.651896    1[6-(6,6)]
    27      21.896131      21.896131      21.896131    1[6-(6,7)]
    28       3.132214       3.132214       3.132214    1[6-(1,6,8)]
    29      21.597104      21.597104      21.597104    1[6-(6,6)]
    30       0.352869       0.352869       0.352869    1[6-(6,7)]
    31      19.116786      19.116786      19.116786    1[6-(1,6,8)]
    32       0.651896       0.651896       0.651896    1[6-(6,6)]
    33      21.896131      21.896131      21.896131    1[6-(6,7)]
    34       3.132214       3.132214       3.132214    1[6-(1,6,8)]
    35      21.597104      21.597104      21.597104    1[6-(6,6)]
    36       0.352869       0.352869       0.352869    1[6-(6,7)]
    37      19.116786      19.116786      19.116786    1[6-(1,6,8)]
    38       0.651896       0.651896       0.651896    1[6-(6,6)]
    39      21.896131      21.896131      21.896131    1[6-(6,7)]
    40       3.132214       3.132214       3.132214    1[6-(1,6,8)]
    41      21.597104      21.597104      21.597104    1[6-(6,6)]
    42       0.352869       0.352869       0.352869    1[6-(6,7)]
    43      19.116786      19.116786      19.116786    1[6-(1,6,8)]
    44       0.651896       0.651896       0.651896    1[6-(6,6)]
    45      21.896131      21.896131      21.896131    1[6-(6,7)]
    46       3.132214       3.132214       3.132214    1[6-(1,6,8)]
    47      21.597104      21.597104      21.597104    1[6-(6,6)]
    48       0.352869       0.352869       0.352869    1[6-(6,7)]
    49       7.818966       7.818966       7.818966    1[6-(1,6,8)]
    50       5.845925       5.845925       5.845925    1[6-(6,6)]
    51        7.84789        7.84789        7.84789    1[6-(6,7)]
    52      14.430034      14.430034      14.430034    1[6-(1,6,8)]
    53      16.403075      16.403075      16.403075    1[6-(6,6)]
    54       14.40111       14.40111       14.40111    1[6-(6,7)]
    55      14.430034      14.430034      14.430034    1[6-(1,6,8)]
    56      16.403075      16.403075      16.403075    1[6-(6,6)]
    57       14.40111       14.40111       14.40111    1[6-(6,7)]
    58       7.818966       7.818966       7.818966    1[6-(1,6,8)]
    59       5.845925       5.845925       5.845925    1[6-(6,6)]
    60        7.84789        7.84789        7.84789    1[6-(6,7)]
    61       4.448465       4.448465       4.448465    1[6-(1,6,8)]
    62      18.495149      18.495149      18.495149    1[6-(6,6)]
    63      19.647424      19.647424      19.647424    1[6-(6,7)]
    64       4.448465       4.448465       4.448465    1[6-(1,6,8)]
    65      18.495149      18.495149      18.495149    1[6-(6,6)]
    66      19.647424      19.647424      19.647424    1[6-(6,7)]
    67      17.800535      17.800535      17.800535    1[6-(1,6,8)]
    68       3.753851       3.753851       3.753851    1[6-(6,6)]
    69       2.601576       2.601576       2.601576    1[6-(6,7)]
    70      17.800535      17.800535      17.800535    1[6-(1,6,8)]
    71       3.753851       3.753851       3.753851    1[6-(6,6)]
    72       2.601576       2.601576       2.601576    1[6-(6,7)]
    73       9.354815       9.354815       9.354815    1[6-(6,6)]
    74      11.327856      11.327856      11.327856    1[6-(6,6)]
    75      13.579677      13.579677      13.579677    1[6-(6,6)]
    76      13.718511      13.718511      13.718511    1[6-(6,6)]
    77      12.894185      12.894185      12.894185    1[6-(6,6)]
    78      10.921144      10.921144      10.921144    1[6-(6,6)]
    79       8.669323       8.669323       8.669323    1[6-(6,6)]
    80       8.530489       8.530489       8.530489    1[6-(6,6)]
    81      12.894185      12.894185      12.894185    1[6-(6,6)]
    82      10.921144      10.921144      10.921144    1[6-(6,6)]
    83       8.669323       8.669323       8.669323    1[6-(6,6)]
    84       8.530489       8.530489       8.530489    1[6-(6,6)]
    85       9.354815       9.354815       9.354815    1[6-(6,6)]
    86      11.327856      11.327856      11.327856    1[6-(6,6)]
    87      13.579677      13.579677      13.579677    1[6-(6,6)]
    88      13.718511      13.718511      13.718511    1[6-(6,6)]
    89       2.879911       2.879911       2.879911    1[6-(6,6)]
    90       5.649244       5.649244       5.649244    1[6-(6,6)]
    91       4.843385       4.843385       4.843385    1[6-(6,6)]
    92       3.063465       3.063465       3.063465    1[6-(6,6)]
    93       2.879911       2.879911       2.879911    1[6-(6,6)]
    94       5.649244       5.649244       5.649244    1[6-(6,6)]
    95       4.843385       4.843385       4.843385    1[6-(6,6)]
    96       3.063465       3.063465       3.063465    1[6-(6,6)]
    97      19.369089      19.369089      19.369089    1[6-(6,6)]
    98      16.599756      16.599756      16.599756    1[6-(6,6)]
    99      17.405615      17.405615      17.405615    1[6-(6,6)]
   100      19.185535      19.185535      19.185535    1[6-(6,6)]
   101      19.369089      19.369089      19.369089    1[6-(6,6)]
   102      16.599756      16.599756      16.599756    1[6-(6,6)]
   103      17.405615      17.405615      17.405615    1[6-(6,6)]
   104      19.185535      19.185535      19.185535    1[6-(6,6)]
   105      19.369089      19.369089      19.369089    1[6-(6,6)]
   106      16.599756      16.599756      16.599756    1[6-(6,6)]
   107      17.405615      17.405615      17.405615    1[6-(6,6)]
   108      19.185535      19.185535      19.185535    1[6-(6,6)]
   109       2.879911       2.879911       2.879911    1[6-(6,6)]
   110       5.649244       5.649244       5.649244    1[6-(6,6)]
   111       4.843385       4.843385       4.843385    1[6-(6,6)]
   112       3.063465       3.063465       3.063465    1[6-(6,6)]
   113      19.369089      19.369089      19.369089    1[6-(6,6)]
   114      16.599756      16.599756      16.599756    1[6-(6,6)]
   115      17.405615      17.405615      17.405615    1[6-(6,6)]
   116      19.185535      19.185535      19.185535    1[6-(6,6)]
   117       2.879911       2.879911       2.879911    1[6-(6,6)]
   118       5.649244       5.649244       5.649244    1[6-(6,6)]
   119       4.843385       4.843385       4.843385    1[6-(6,6)]
   120       3.063465       3.063465       3.063465    1[6-(6,6)]
   121       6.259311       6.259311       6.259311    1[6-(1,1,6)]
   122       6.491146       6.491146       6.491146    1[6-(1,1,6)]
   123        7.83632        7.83632        7.83632    1[6-(1,1,6)]
   124      15.052116      15.052116      15.052116    1[6-(1,1,6)]
   125      16.354572      16.354572      16.354572    1[6-(1,1,6)]
   126      14.753312      14.753312      14.753312    1[6-(1,1,6)]
   127      15.721366      15.721366      15.721366    1[6-(1,1,6)]
   128      14.418909      14.418909      14.418909    1[6-(1,1,6)]
   129       16.02017       16.02017       16.02017    1[6-(1,1,6)]
   130       7.465207       7.465207       7.465207    1[6-(1,1,6)]
   131       7.233372       7.233372       7.233372    1[6-(1,1,6)]
   132       5.888198       5.888198       5.888198    1[6-(1,1,6)]
   133       2.270288       2.270288       2.270288    1[6-(1,1,6)]
   134        3.33379        3.33379        3.33379    1[6-(1,1,6)]
   135       2.802039       2.802039       2.802039    1[6-(1,1,6)]
   136        3.33379        3.33379        3.33379    1[6-(1,1,6)]
   137       2.270288       2.270288       2.270288    1[6-(1,1,6)]
   138       2.802039       2.802039       2.802039    1[6-(1,1,6)]
   139      19.139925      19.139925      19.139925    1[6-(1,1,6)]
   140      19.139925      19.139925      19.139925    1[6-(1,1,6)]
   141      20.061033      20.061033      20.061033    1[6-(1,1,6)]
   142      19.753997      19.753997      19.753997    1[6-(1,1,6)]
   143      19.753997      19.753997      19.753997    1[6-(1,1,6)]
   144      18.832889      18.832889      18.832889    1[6-(1,1,6)]
   145      16.354572      16.354572      16.354572    1[6-(1,1,6)]
   146      15.052116      15.052116      15.052116    1[6-(1,1,6)]
   147      14.753312      14.753312      14.753312    1[6-(1,1,6)]
   148       6.491146       6.491146       6.491146    1[6-(1,1,6)]
   149       6.259311       6.259311       6.259311    1[6-(1,1,6)]
   150        7.83632        7.83632        7.83632    1[6-(1,1,6)]
   151      14.418909      14.418909      14.418909    1[6-(1,1,6)]
   152      15.721366      15.721366      15.721366    1[6-(1,1,6)]
   153       16.02017       16.02017       16.02017    1[6-(1,1,6)]
   154       7.233372       7.233372       7.233372    1[6-(1,1,6)]
   155       7.465207       7.465207       7.465207    1[6-(1,1,6)]
   156       5.888198       5.888198       5.888198    1[6-(1,1,6)]
   157       6.262204       6.262204       6.262204    6[1-(0),6-(1,7),6-(6,6)]
   158       7.336608       7.336608       7.336608    6[1-(0),6-(1,6),7-(6)]
   159      15.986796      15.986796      15.986796    6[1-(0),6-(1,7),6-(6,6)]
   160      14.912392      14.912392      14.912392    6[1-(0),6-(1,6),7-(6)]
   161      15.986796      15.986796      15.986796    6[1-(0),6-(1,7),6-(6,6)]
   162      14.912392      14.912392      14.912392    6[1-(0),6-(1,6),7-(6)]
   163       6.262204       6.262204       6.262204    6[1-(0),6-(1,7),6-(6,6)]
   164       7.336608       7.336608       7.336608    6[1-(0),6-(1,6),7-(6)]
   165      19.440286      19.440286      19.440286    6[1-(0),6-(1,7),6-(6,6)]
   166      20.089067      20.089067      20.089067    6[1-(0),6-(1,6),7-(6)]
   167      19.440286      19.440286      19.440286    6[1-(0),6-(1,7),6-(6,6)]
   168      20.089067      20.089067      20.089067    6[1-(0),6-(1,6),7-(6)]
   169       2.808714       2.808714       2.808714    6[1-(0),6-(1,7),6-(6,6)]
   170       2.159933       2.159933       2.159933    6[1-(0),6-(1,6),7-(6)]
   171       2.808714       2.808714       2.808714    6[1-(0),6-(1,7),6-(6,6)]
   172       2.159933       2.159933       2.159933    6[1-(0),6-(1,6),7-(6)]
   173       1.134699       1.134699       1.134699    6[1-(0),6-(1,7),6-(6,6)]
   174       0.565347       0.565347       0.565347    6[1-(0),6-(1,6),7-(6)]
   175      21.114301      21.114301      21.114301    6[1-(0),6-(1,7),6-(6,6)]
   176      21.683653      21.683653      21.683653    6[1-(0),6-(1,6),7-(6)]
   177       1.134699       1.134699       1.134699    6[1-(0),6-(1,7),6-(6,6)]
   178       0.565347       0.565347       0.565347    6[1-(0),6-(1,6),7-(6)]
   179      21.114301      21.114301      21.114301    6[1-(0),6-(1,7),6-(6,6)]
   180      21.683653      21.683653      21.683653    6[1-(0),6-(1,6),7-(6)]
   181       1.134699       1.134699       1.134699    6[1-(0),6-(1,7),6-(6,6)]
   182       0.565347       0.565347       0.565347    6[1-(0),6-(1,6),7-(6)]
   183      21.114301      21.114301      21.114301    6[1-(0),6-(1,7),6-(6,6)]
   184      21.683653      21.683653      21.683653    6[1-(0),6-(1,6),7-(6)]
   185       1.134699       1.134699       1.134699    6[1-(0),6-(1,7),6-(6,6)]
   186       0.565347       0.565347       0.565347    6[1-(0),6-(1,6),7-(6)]
   187      21.114301      21.114301      21.114301    6[1-(0),6-(1,7),6-(6,6)]
   188      21.683653      21.683653      21.683653    6[1-(0),6-(1,6),7-(6)]
   189       6.262204       6.262204       6.262204    6[1-(0),6-(1,7),6-(6,6)]
   190       7.336608       7.336608       7.336608    6[1-(0),6-(1,6),7-(6)]
   191      15.986796      15.986796      15.986796    6[1-(0),6-(1,7),6-(6,6)]
   192      14.912392      14.912392      14.912392    6[1-(0),6-(1,6),7-(6)]
   193      15.986796      15.986796      15.986796    6[1-(0),6-(1,7),6-(6,6)]
   194      14.912392      14.912392      14.912392    6[1-(0),6-(1,6),7-(6)]
   195       6.262204       6.262204       6.262204    6[1-(0),6-(1,7),6-(6,6)]
   196       7.336608       7.336608       7.336608    6[1-(0),6-(1,6),7-(6)]
   197      19.440286      19.440286      19.440286    6[1-(0),6-(1,7),6-(6,6)]
   198      20.089067      20.089067      20.089067    6[1-(0),6-(1,6),7-(6)]
   199      19.440286      19.440286      19.440286    6[1-(0),6-(1,7),6-(6,6)]
   200      20.089067      20.089067      20.089067    6[1-(0),6-(1,6),7-(6)]
   201       2.808714       2.808714       2.808714    6[1-(0),6-(1,7),6-(6,6)]
   202       2.159933       2.159933       2.159933    6[1-(0),6-(1,6),7-(6)]
   203       2.808714       2.808714       2.808714    6[1-(0),6-(1,7),6-(6,6)]
   204       2.159933       2.159933       2.159933    6[1-(0),6-(1,6),7-(6)]
   205       6.617965       6.617965       6.617965    6[6-(1,1,8),6-(6,6),6-(6,6)]
   206       4.512542       4.512542       4.512542    6[6-(6,6),7-(6),7-(6)]
   207      11.596624      11.596624      11.596624    6[6-(6,6),8-(0),8-(27)]
   208       7.844775       7.844775       7.844775    6[1-(0),1-(0),6-(6,6),8-(6)]
   209       5.697079       5.697079       5.697079    6[6-(1,6),6-(1,6),6-(7,7)]
   210      11.557911      11.557911      11.557911    6[6-(1,6),6-(1,6),6-(8,8)]
   211      10.304179      10.304179      10.304179    6[1-(0),6-(6,6),6-(6,8)]
   212      10.214961      10.214961      10.214961    6[6-(1,6),6-(1,6),8-(6)]
   213      11.369239      11.369239      11.369239    6[1-(0),6-(1,6),6-(6,8)]
   214      12.628532      12.628532      12.628532    6[1-(0),6-(1,6),6-(1,6)]
   215      12.697504      12.697504      12.697504    6[1-(0),6-(1,6),6-(6,6)]
   216      15.631035      15.631035      15.631035    6[6-(1,1,8),6-(6,6),6-(6,6)]
   217      17.736458      17.736458      17.736458    6[6-(6,6),7-(6),7-(6)]
   218      10.652376      10.652376      10.652376    6[6-(6,6),8-(0),8-(27)]
   219      14.404225      14.404225      14.404225    6[1-(0),1-(0),6-(6,6),8-(6)]
   220      16.551921      16.551921      16.551921    6[6-(1,6),6-(1,6),6-(7,7)]
   221      10.691089      10.691089      10.691089    6[6-(1,6),6-(1,6),6-(8,8)]
   222      11.944821      11.944821      11.944821    6[1-(0),6-(6,6),6-(6,8)]
   223      12.034039      12.034039      12.034039    6[6-(1,6),6-(1,6),8-(6)]
   224      10.879761      10.879761      10.879761    6[1-(0),6-(1,6),6-(6,8)]
   225       9.620468       9.620468       9.620468    6[1-(0),6-(1,6),6-(1,6)]
   226       9.551496       9.551496       9.551496    6[1-(0),6-(1,6),6-(6,6)]
   227      15.631035      15.631035      15.631035    6[6-(1,1,8),6-(6,6),6-(6,6)]
   228      17.736458      17.736458      17.736458    6[6-(6,6),7-(6),7-(6)]
   229      10.652376      10.652376      10.652376    6[6-(6,6),8-(0),8-(27)]
   230      14.404225      14.404225      14.404225    6[1-(0),1-(0),6-(6,6),8-(6)]
   231      16.551921      16.551921      16.551921    6[6-(1,6),6-(1,6),6-(7,7)]
   232      10.691089      10.691089      10.691089    6[6-(1,6),6-(1,6),6-(8,8)]
   233      11.944821      11.944821      11.944821    6[1-(0),6-(6,6),6-(6,8)]
   234      12.034039      12.034039      12.034039    6[6-(1,6),6-(1,6),8-(6)]
   235      10.879761      10.879761      10.879761    6[1-(0),6-(1,6),6-(6,8)]
   236       9.620468       9.620468       9.620468    6[1-(0),6-(1,6),6-(1,6)]
   237       9.551496       9.551496       9.551496    6[1-(0),6-(1,6),6-(6,6)]
   238       6.617965       6.617965       6.617965    6[6-(1,1,8),6-(6,6),6-(6,6)]
   239       4.512542       4.512542       4.512542    6[6-(6,6),7-(6),7-(6)]
   240      11.596624      11.596624      11.596624    6[6-(6,6),8-(0),8-(27)]
   241       7.844775       7.844775       7.844775    6[1-(0),1-(0),6-(6,6),8-(6)]
   242       5.697079       5.697079       5.697079    6[6-(1,6),6-(1,6),6-(7,7)]
   243      11.557911      11.557911      11.557911    6[6-(1,6),6-(1,6),6-(8,8)]
   244      10.304179      10.304179      10.304179    6[1-(0),6-(6,6),6-(6,8)]
   245      10.214961      10.214961      10.214961    6[6-(1,6),6-(1,6),8-(6)]
   246      11.369239      11.369239      11.369239    6[1-(0),6-(1,6),6-(6,8)]
   247      12.628532      12.628532      12.628532    6[1-(0),6-(1,6),6-(1,6)]
   248      12.697504      12.697504      12.697504    6[1-(0),6-(1,6),6-(6,6)]
   249       4.921256       4.921256       4.921256    6[6-(1,1,8),6-(6,6),6-(6,6)]
   250      19.331711      19.331711      19.331711    6[6-(6,6),7-(6),7-(6)]
   251       1.808399       1.808399       1.808399    6[6-(6,6),8-(0),8-(27)]
   252       4.255344       4.255344       4.255344    6[1-(0),1-(0),6-(6,6),8-(6)]
   253      19.950901      19.950901      19.950901    6[6-(1,6),6-(1,6),6-(7,7)]
   254       2.886585       2.886585       2.886585    6[6-(1,6),6-(1,6),6-(8,8)]
   255       3.326225       3.326225       3.326225    6[1-(0),6-(6,6),6-(6,8)]
   256       4.332103       4.332103       4.332103    6[6-(1,6),6-(1,6),8-(6)]
   257       4.843607       4.843607       4.843607    6[1-(0),6-(1,6),6-(6,8)]
   258        4.39885        4.39885        4.39885    6[1-(0),6-(1,6),6-(1,6)]
   259       3.421896       3.421896       3.421896    6[1-(0),6-(1,6),6-(6,6)]
   260       4.921256       4.921256       4.921256    6[6-(1,1,8),6-(6,6),6-(6,6)]
   261      19.331711      19.331711      19.331711    6[6-(6,6),7-(6),7-(6)]
   262       1.808399       1.808399       1.808399    6[6-(6,6),8-(0),8-(27)]
   263       4.255344       4.255344       4.255344    6[1-(0),1-(0),6-(6,6),8-(6)]
   264      19.950901      19.950901      19.950901    6[6-(1,6),6-(1,6),6-(7,7)]
   265       2.886585       2.886585       2.886585    6[6-(1,6),6-(1,6),6-(8,8)]
   266       3.326225       3.326225       3.326225    6[1-(0),6-(6,6),6-(6,8)]
   267       4.332103       4.332103       4.332103    6[6-(1,6),6-(1,6),8-(6)]
   268       4.843607       4.843607       4.843607    6[1-(0),6-(1,6),6-(6,8)]
   269        4.39885        4.39885        4.39885    6[1-(0),6-(1,6),6-(1,6)]
   270       3.421896       3.421896       3.421896    6[1-(0),6-(1,6),6-(6,6)]
   271      17.327744      17.327744      17.327744    6[6-(1,1,8),6-(6,6),6-(6,6)]
   272       2.917289       2.917289       2.917289    6[6-(6,6),7-(6),7-(6)]
   273      20.440601      20.440601      20.440601    6[6-(6,6),8-(0),8-(27)]
   274      17.993656      17.993656      17.993656    6[1-(0),1-(0),6-(6,6),8-(6)]
   275       2.298099       2.298099       2.298099    6[6-(1,6),6-(1,6),6-(7,7)]
   276      19.362415      19.362415      19.362415    6[6-(1,6),6-(1,6),6-(8,8)]
   277      18.922774      18.922774      18.922774    6[1-(0),6-(6,6),6-(6,8)]
   278      17.916897      17.916897      17.916897    6[6-(1,6),6-(1,6),8-(6)]
   279      17.405393      17.405393      17.405393    6[1-(0),6-(1,6),6-(6,8)]
   280       17.85015       17.85015       17.85015    6[1-(0),6-(1,6),6-(1,6)]
   281      18.827104      18.827104      18.827104    6[1-(0),6-(1,6),6-(6,6)]
   282      17.327744      17.327744      17.327744    6[6-(1,1,8),6-(6,6),6-(6,6)]
   283       2.917289       2.917289       2.917289    6[6-(6,6),7-(6),7-(6)]
   284      20.440601      20.440601      20.440601    6[6-(6,6),8-(0),8-(27)]
   285      17.993656      17.993656      17.993656    6[1-(0),1-(0),6-(6,6),8-(6)]
   286       2.298099       2.298099       2.298099    6[6-(1,6),6-(1,6),6-(7,7)]
   287      19.362415      19.362415      19.362415    6[6-(1,6),6-(1,6),6-(8,8)]
   288      18.922774      18.922774      18.922774    6[1-(0),6-(6,6),6-(6,8)]
   289      17.916897      17.916897      17.916897    6[6-(1,6),6-(1,6),8-(6)]
   290      17.405393      17.405393      17.405393    6[1-(0),6-(1,6),6-(6,8)]
   291       17.85015       17.85015       17.85015    6[1-(0),6-(1,6),6-(1,6)]
   292      18.827104      18.827104      18.827104    6[1-(0),6-(1,6),6-(6,6)]
   293      17.327744      17.327744      17.327744    6[6-(1,1,8),6-(6,6),6-(6,6)]
   294       2.917289       2.917289       2.917289    6[6-(6,6),7-(6),7-(6)]
   295      20.440601      20.440601      20.440601    6[6-(6,6),8-(0),8-(27)]
   296      17.993656      17.993656      17.993656    6[1-(0),1-(0),6-(6,6),8-(6)]
   297       2.298099       2.298099       2.298099    6[6-(1,6),6-(1,6),6-(7,7)]
   298      19.362415      19.362415      19.362415    6[6-(1,6),6-(1,6),6-(8,8)]
   299      18.922774      18.922774      18.922774    6[1-(0),6-(6,6),6-(6,8)]
   300      17.916897      17.916897      17.916897    6[6-(1,6),6-(1,6),8-(6)]
   301      17.405393      17.405393      17.405393    6[1-(0),6-(1,6),6-(6,8)]
   302       17.85015       17.85015       17.85015    6[1-(0),6-(1,6),6-(1,6)]
   303      18.827104      18.827104      18.827104    6[1-(0),6-(1,6),6-(6,6)]
   304       4.921256       4.921256       4.921256    6[6-(1,1,8),6-(6,6),6-(6,6)]
   305      19.331711      19.331711      19.331711    6[6-(6,6),7-(6),7-(6)]
   306       1.808399       1.808399       1.808399    6[6-(6,6),8-(0),8-(27)]
   307       4.255344       4.255344       4.255344    6[1-(0),1-(0),6-(6,6),8-(6)]
   308      19.950901      19.950901      19.950901    6[6-(1,6),6-(1,6),6-(7,7)]
   309       2.886585       2.886585       2.886585    6[6-(1,6),6-(1,6),6-(8,8)]
   310       3.326225       3.326225       3.326225    6[1-(0),6-(6,6),6-(6,8)]
   311       4.332103       4.332103       4.332103    6[6-(1,6),6-(1,6),8-(6)]
   312       4.843607       4.843607       4.843607    6[1-(0),6-(1,6),6-(6,8)]
   313        4.39885        4.39885        4.39885    6[1-(0),6-(1,6),6-(1,6)]
   314       3.421896       3.421896       3.421896    6[1-(0),6-(1,6),6-(6,6)]
   315      17.327744      17.327744      17.327744    6[6-(1,1,8),6-(6,6),6-(6,6)]
   316       2.917289       2.917289       2.917289    6[6-(6,6),7-(6),7-(6)]
   317      20.440601      20.440601      20.440601    6[6-(6,6),8-(0),8-(27)]
   318      17.993656      17.993656      17.993656    6[1-(0),1-(0),6-(6,6),8-(6)]
   319       2.298099       2.298099       2.298099    6[6-(1,6),6-(1,6),6-(7,7)]
   320      19.362415      19.362415      19.362415    6[6-(1,6),6-(1,6),6-(8,8)]
   321      18.922774      18.922774      18.922774    6[1-(0),6-(6,6),6-(6,8)]
   322      17.916897      17.916897      17.916897    6[6-(1,6),6-(1,6),8-(6)]
   323      17.405393      17.405393      17.405393    6[1-(0),6-(1,6),6-(6,8)]
   324       17.85015       17.85015       17.85015    6[1-(0),6-(1,6),6-(1,6)]
   325      18.827104      18.827104      18.827104    6[1-(0),6-(1,6),6-(6,6)]
   326       4.921256       4.921256       4.921256    6[6-(1,1,8),6-(6,6),6-(6,6)]
   327      19.331711      19.331711      19.331711    6[6-(6,6),7-(6),7-(6)]
   328       1.808399       1.808399       1.808399    6[6-(6,6),8-(0),8-(27)]
   329       4.255344       4.255344       4.255344    6[1-(0),1-(0),6-(6,6),8-(6)]
   330      19.950901      19.950901      19.950901    6[6-(1,6),6-(1,6),6-(7,7)]
   331       2.886585       2.886585       2.886585    6[6-(1,6),6-(1,6),6-(8,8)]
   332       3.326225       3.326225       3.326225    6[1-(0),6-(6,6),6-(6,8)]
   333       4.332103       4.332103       4.332103    6[6-(1,6),6-(1,6),8-(6)]
   334       4.843607       4.843607       4.843607    6[1-(0),6-(1,6),6-(6,8)]
   335        4.39885        4.39885        4.39885    6[1-(0),6-(1,6),6-(1,6)]
   336       3.421896       3.421896       3.421896    6[1-(0),6-(1,6),6-(6,6)]
   337       6.088661       6.088661       6.088661    6[6-(1,1,1),6-(6,6),6-(6,6)]
   338       6.708741       6.708741       6.708741    6[1-(0),1-(0),1-(0),6-(6,6)]
   339      16.160339      16.160339      16.160339    6[6-(1,1,1),6-(6,6),6-(6,6)]
   340      15.540259      15.540259      15.540259    6[1-(0),1-(0),1-(0),6-(6,6)]
   341      16.160339      16.160339      16.160339    6[6-(1,1,1),6-(6,6),6-(6,6)]
   342      15.540259      15.540259      15.540259    6[1-(0),1-(0),1-(0),6-(6,6)]
   343       6.088661       6.088661       6.088661    6[6-(1,1,1),6-(6,6),6-(6,6)]
   344       6.708741       6.708741       6.708741    6[1-(0),1-(0),1-(0),6-(6,6)]
   345       4.373708       4.373708       4.373708    6[6-(1,1,1),6-(6,6),6-(6,6)]
   346        3.11397        3.11397        3.11397    6[1-(0),1-(0),1-(0),6-(6,6)]
   347       4.373708       4.373708       4.373708    6[6-(1,1,1),6-(6,6),6-(6,6)]
   348        3.11397        3.11397        3.11397    6[1-(0),1-(0),1-(0),6-(6,6)]
   349      17.875292      17.875292      17.875292    6[6-(1,1,1),6-(6,6),6-(6,6)]
   350       19.13503       19.13503       19.13503    6[1-(0),1-(0),1-(0),6-(6,6)]
   351      17.875292      17.875292      17.875292    6[6-(1,1,1),6-(6,6),6-(6,6)]
   352       19.13503       19.13503       19.13503    6[1-(0),1-(0),1-(0),6-(6,6)]
   353      16.160339      16.160339      16.160339    6[6-(1,1,1),6-(6,6),6-(6,6)]
   354      15.540259      15.540259      15.540259    6[1-(0),1-(0),1-(0),6-(6,6)]
   355       6.088661       6.088661       6.088661    6[6-(1,1,1),6-(6,6),6-(6,6)]
   356       6.708741       6.708741       6.708741    6[1-(0),1-(0),1-(0),6-(6,6)]
   357      16.160339      16.160339      16.160339    6[6-(1,1,1),6-(6,6),6-(6,6)]
   358      15.540259      15.540259      15.540259    6[1-(0),1-(0),1-(0),6-(6,6)]
   359       6.088661       6.088661       6.088661    6[6-(1,1,1),6-(6,6),6-(6,6)]
   360       6.708741       6.708741       6.708741    6[1-(0),1-(0),1-(0),6-(6,6)]
   361       9.439583       9.439583       9.439583    27[8-(6),8-(6)]
   362      12.809417      12.809417      12.809417    27[8-(6),8-(6)]
   363            0.0            0.0            0.0    27[8-(6),8-(6)]
   364            0.0            0.0            0.0    27[8-(6),8-(6)]
   365            0.0            0.0            0.0    27[8-(6),8-(6)]
   366            0.0            0.0            0.0    27[8-(6),8-(6)]
   367        10.5062        10.5062        10.5062    8[6-(6,8)]
   368       9.036431       9.036431       9.036431    8[6-(1,1,6),6-(6,6)]
   369      12.752014      12.752014      12.752014    8[6-(6,8),27-(8)]
   370        11.7428        11.7428        11.7428    8[6-(6,8)]
   371      13.212569      13.212569      13.212569    8[6-(1,1,6),6-(6,6)]
   372       9.496986       9.496986       9.496986    8[6-(6,8),27-(8)]
   373        11.7428        11.7428        11.7428    8[6-(6,8)]
   374      13.212569      13.212569      13.212569    8[6-(1,1,6),6-(6,6)]
   375       9.496986       9.496986       9.496986    8[6-(6,8),27-(8)]
   376        10.5062        10.5062        10.5062    8[6-(6,8)]
   377       9.036431       9.036431       9.036431    8[6-(1,1,6),6-(6,6)]
   378      12.752014      12.752014      12.752014    8[6-(6,8),27-(8)]
   379       1.378993       1.378993       1.378993    8[6-(6,8)]
   380       4.813126       4.813126       4.813126    8[6-(1,1,6),6-(6,6)]
   381       1.430388       1.430388       1.430388    8[6-(6,8),27-(8)]
   382       1.378993       1.378993       1.378993    8[6-(6,8)]
   383       4.813126       4.813126       4.813126    8[6-(1,1,6),6-(6,6)]
   384       1.430388       1.430388       1.430388    8[6-(6,8),27-(8)]
   385      20.870007      20.870007      20.870007    8[6-(6,8)]
   386      17.435874      17.435874      17.435874    8[6-(1,1,6),6-(6,6)]
   387      20.818612      20.818612      20.818612    8[6-(6,8),27-(8)]
   388      20.870007      20.870007      20.870007    8[6-(6,8)]
   389      17.435874      17.435874      17.435874    8[6-(1,1,6),6-(6,6)]
   390      20.818612      20.818612      20.818612    8[6-(6,8),27-(8)]
   391      20.870007      20.870007      20.870007    8[6-(6,8)]
   392      17.435874      17.435874      17.435874    8[6-(1,1,6),6-(6,6)]
   393      20.818612      20.818612      20.818612    8[6-(6,8),27-(8)]
   394       1.378993       1.378993       1.378993    8[6-(6,8)]
   395       4.813126       4.813126       4.813126    8[6-(1,1,6),6-(6,6)]
   396       1.430388       1.430388       1.430388    8[6-(6,8),27-(8)]
   397      20.870007      20.870007      20.870007    8[6-(6,8)]
   398      17.435874      17.435874      17.435874    8[6-(1,1,6),6-(6,6)]
   399      20.818612      20.818612      20.818612    8[6-(6,8),27-(8)]
   400       1.378993       1.378993       1.378993    8[6-(6,8)]
   401       4.813126       4.813126       4.813126    8[6-(1,1,6),6-(6,6)]
   402       1.430388       1.430388       1.430388    8[6-(6,8),27-(8)]
   403       7.815851       7.815851       7.815851    7[6-(1,6),6-(1,6)]
   404      14.433149      14.433149      14.433149    7[6-(1,6),6-(1,6)]
   405      14.433149      14.433149      14.433149    7[6-(1,6),6-(1,6)]
   406       7.815851       7.815851       7.815851    7[6-(1,6),6-(1,6)]
   407      21.215534      21.215534      21.215534    7[6-(1,6),6-(1,6)]
   408      21.215534      21.215534      21.215534    7[6-(1,6),6-(1,6)]
   409       1.033466       1.033466       1.033466    7[6-(1,6),6-(1,6)]
   410       1.033466       1.033466       1.033466    7[6-(1,6),6-(1,6)]
   411       1.033466       1.033466       1.033466    7[6-(1,6),6-(1,6)]
   412      21.215534      21.215534      21.215534    7[6-(1,6),6-(1,6)]
   413       1.033466       1.033466       1.033466    7[6-(1,6),6-(1,6)]
   414      21.215534      21.215534      21.215534    7[6-(1,6),6-(1,6)]
   415       4.015944       4.015944       4.015944    7[6-(6,7),6-(6,7)]
   416      18.233055      18.233055      18.233055    7[6-(6,7),6-(6,7)]
   417      18.233055      18.233055      18.233055    7[6-(6,7),6-(6,7)]
   418       4.015944       4.015944       4.015944    7[6-(6,7),6-(6,7)]
   419      19.916415      19.916415      19.916415    7[6-(6,7),6-(6,7)]
   420      19.916415      19.916415      19.916415    7[6-(6,7),6-(6,7)]
   421       2.332585       2.332585       2.332585    7[6-(6,7),6-(6,7)]
   422       2.332585       2.332585       2.332585    7[6-(6,7),6-(6,7)]
   423       4.015944       4.015944       4.015944    7[6-(6,7),6-(6,7)]
   424      18.233055      18.233055      18.233055    7[6-(6,7),6-(6,7)]
   425       4.015944       4.015944       4.015944    7[6-(6,7),6-(6,7)]
   426      18.233055      18.233055      18.233055    7[6-(6,7),6-(6,7)]
