# Supplementary material for: A collection of forcefield precursors for metal–organic frameworks
Source: RSC Adv. 2019 Nov 13;9(63):36492–507. doi: 10.1039/c9ra07327b (PMC9075174; doi:10.1039/c9ra07327b)
Supplement: RA-009-C9RA07327B-s211 [file RA-009-C9RA07327B-s211.txt]

BINDAF_clean_b

22.039000    0.000000    0.000000
0.000000    22.039000    0.000000
0.000000    0.000000    22.039000

     1       7.757508       7.757508       7.757508    1[6-(1,6,8)]
     2       5.764521       5.764521       5.764521    1[6-(6,6)]
     3       7.786599       7.786599       7.786599    1[6-(6,7)]
     4      14.281492      14.281492      14.281492    1[6-(1,6,8)]
     5      16.274479      16.274479      16.274479    1[6-(6,6)]
     6      14.252401      14.252401      14.252401    1[6-(6,7)]
     7      14.281492      14.281492      14.281492    1[6-(1,6,8)]
     8      16.274479      16.274479      16.274479    1[6-(6,6)]
     9      14.252401      14.252401      14.252401    1[6-(6,7)]
    10       7.757508       7.757508       7.757508    1[6-(1,6,8)]
    11       5.764521       5.764521       5.764521    1[6-(6,6)]
    12       7.786599       7.786599       7.786599    1[6-(6,7)]
    13        4.42499        4.42499        4.42499    1[6-(1,6,8)]
    14      18.346806      18.346806      18.346806    1[6-(6,6)]
    15      19.448095      19.448095      19.448095    1[6-(6,7)]
    16        4.42499        4.42499        4.42499    1[6-(1,6,8)]
    17      18.346806      18.346806      18.346806    1[6-(6,6)]
    18      19.448095      19.448095      19.448095    1[6-(6,7)]
    19       17.61401       17.61401       17.61401    1[6-(1,6,8)]
    20       3.692194       3.692194       3.692194    1[6-(6,6)]
    21       2.590905       2.590905       2.590905    1[6-(6,7)]
    22       17.61401       17.61401       17.61401    1[6-(1,6,8)]
    23       3.692194       3.692194       3.692194    1[6-(6,6)]
    24       2.590905       2.590905       2.590905    1[6-(6,7)]
    25      18.933485      18.933485      18.933485    1[6-(1,6,8)]
    26       0.592408       0.592408       0.592408    1[6-(6,6)]
    27      21.673814      21.673814      21.673814    1[6-(6,7)]
    28       3.105515       3.105515       3.105515    1[6-(1,6,8)]
    29      21.446592      21.446592      21.446592    1[6-(6,6)]
    30       0.365186       0.365186       0.365186    1[6-(6,7)]
    31      18.933485      18.933485      18.933485    1[6-(1,6,8)]
    32       0.592408       0.592408       0.592408    1[6-(6,6)]
    33      21.673814      21.673814      21.673814    1[6-(6,7)]
    34       3.105515       3.105515       3.105515    1[6-(1,6,8)]
    35      21.446592      21.446592      21.446592    1[6-(6,6)]
    36       0.365186       0.365186       0.365186    1[6-(6,7)]
    37      18.933925      18.933925      18.933925    1[6-(1,6,8)]
    38       0.592408       0.592408       0.592408    1[6-(6,6)]
    39      21.673814      21.673814      21.673814    1[6-(6,7)]
    40       3.105075       3.105075       3.105075    1[6-(1,6,8)]
    41      21.446592      21.446592      21.446592    1[6-(6,6)]
    42       0.365186       0.365186       0.365186    1[6-(6,7)]
    43      18.933925      18.933925      18.933925    1[6-(1,6,8)]
    44       0.592408       0.592408       0.592408    1[6-(6,6)]
    45      21.673814      21.673814      21.673814    1[6-(6,7)]
    46       3.105075       3.105075       3.105075    1[6-(1,6,8)]
    47      21.446592      21.446592      21.446592    1[6-(6,6)]
    48       0.365186       0.365186       0.365186    1[6-(6,7)]
    49       7.750676       7.750676       7.750676    1[6-(1,6,8)]
    50       5.764521       5.764521       5.764521    1[6-(6,6)]
    51       7.786599       7.786599       7.786599    1[6-(6,7)]
    52      14.288324      14.288324      14.288324    1[6-(1,6,8)]
    53      16.274479      16.274479      16.274479    1[6-(6,6)]
    54      14.252401      14.252401      14.252401    1[6-(6,7)]
    55      14.288324      14.288324      14.288324    1[6-(1,6,8)]
    56      16.274479      16.274479      16.274479    1[6-(6,6)]
    57      14.252401      14.252401      14.252401    1[6-(6,7)]
    58       7.750676       7.750676       7.750676    1[6-(1,6,8)]
    59       5.764521       5.764521       5.764521    1[6-(6,6)]
    60       7.786599       7.786599       7.786599    1[6-(6,7)]
    61       4.421464       4.421464       4.421464    1[6-(1,6,8)]
    62      18.346806      18.346806      18.346806    1[6-(6,6)]
    63      19.448095      19.448095      19.448095    1[6-(6,7)]
    64       4.421464       4.421464       4.421464    1[6-(1,6,8)]
    65      18.346806      18.346806      18.346806    1[6-(6,6)]
    66      19.448095      19.448095      19.448095    1[6-(6,7)]
    67      17.617536      17.617536      17.617536    1[6-(1,6,8)]
    68       3.692194       3.692194       3.692194    1[6-(6,6)]
    69       2.590905       2.590905       2.590905    1[6-(6,7)]
    70      17.617536      17.617536      17.617536    1[6-(1,6,8)]
    71       3.692194       3.692194       3.692194    1[6-(6,6)]
    72       2.590905       2.590905       2.590905    1[6-(6,7)]
    73       9.274672       9.274672       9.274672    1[6-(6,6)]
    74      11.245179      11.245179      11.245179    1[6-(6,6)]
    75      13.462744      13.462744      13.462744    1[6-(6,6)]
    76      13.614151      13.614151      13.614151    1[6-(6,6)]
    77      12.764328      12.764328      12.764328    1[6-(6,6)]
    78      10.793821      10.793821      10.793821    1[6-(6,6)]
    79       8.576256       8.576256       8.576256    1[6-(6,6)]
    80       8.424849       8.424849       8.424849    1[6-(6,6)]
    81      12.764328      12.764328      12.764328    1[6-(6,6)]
    82      10.793821      10.793821      10.793821    1[6-(6,6)]
    83       8.576256       8.576256       8.576256    1[6-(6,6)]
    84       8.424849       8.424849       8.424849    1[6-(6,6)]
    85       9.274672       9.274672       9.274672    1[6-(6,6)]
    86      11.245179      11.245179      11.245179    1[6-(6,6)]
    87      13.462744      13.462744      13.462744    1[6-(6,6)]
    88      13.614151      13.614151      13.614151    1[6-(6,6)]
    89       2.841268       2.841268       2.841268    1[6-(6,6)]
    90       5.604297       5.604297       5.604297    1[6-(6,6)]
    91       4.846376       4.846376       4.846376    1[6-(6,6)]
    92       3.018241       3.018241       3.018241    1[6-(6,6)]
    93       2.841268       2.841268       2.841268    1[6-(6,6)]
    94       5.604297       5.604297       5.604297    1[6-(6,6)]
    95       4.846376       4.846376       4.846376    1[6-(6,6)]
    96       3.018241       3.018241       3.018241    1[6-(6,6)]
    97      19.197732      19.197732      19.197732    1[6-(6,6)]
    98      16.434703      16.434703      16.434703    1[6-(6,6)]
    99      17.192624      17.192624      17.192624    1[6-(6,6)]
   100      19.020759      19.020759      19.020759    1[6-(6,6)]
   101      19.197732      19.197732      19.197732    1[6-(6,6)]
   102      16.434703      16.434703      16.434703    1[6-(6,6)]
   103      17.192624      17.192624      17.192624    1[6-(6,6)]
   104      19.020759      19.020759      19.020759    1[6-(6,6)]
   105      19.197732      19.197732      19.197732    1[6-(6,6)]
   106      16.434703      16.434703      16.434703    1[6-(6,6)]
   107      17.192624      17.192624      17.192624    1[6-(6,6)]
   108      19.020759      19.020759      19.020759    1[6-(6,6)]
   109       2.841268       2.841268       2.841268    1[6-(6,6)]
   110       5.604297       5.604297       5.604297    1[6-(6,6)]
   111       4.846376       4.846376       4.846376    1[6-(6,6)]
   112       3.018241       3.018241       3.018241    1[6-(6,6)]
   113      19.197732      19.197732      19.197732    1[6-(6,6)]
   114      16.434703      16.434703      16.434703    1[6-(6,6)]
   115      17.192624      17.192624      17.192624    1[6-(6,6)]
   116      19.020759      19.020759      19.020759    1[6-(6,6)]
   117       2.841268       2.841268       2.841268    1[6-(6,6)]
   118       5.604297       5.604297       5.604297    1[6-(6,6)]
   119       4.846376       4.846376       4.846376    1[6-(6,6)]
   120       3.018241       3.018241       3.018241    1[6-(6,6)]
   121       6.203758       6.203758       6.203758    1[6-(1,1,6)]
   122       6.433184       6.433184       6.433184    1[6-(1,1,6)]
   123       7.776902       7.776902       7.776902    1[6-(1,1,6)]
   124      14.887785      14.887785      14.887785    1[6-(1,1,6)]
   125      16.202852      16.202852      16.202852    1[6-(1,1,6)]
   126      14.612518      14.612518      14.612518    1[6-(1,1,6)]
   127      15.580912      15.580912      15.580912    1[6-(1,1,6)]
   128      14.266065      14.266065      14.266065    1[6-(1,1,6)]
   129      15.856179      15.856179      15.856179    1[6-(1,1,6)]
   130       7.405545       7.405545       7.405545    1[6-(1,1,6)]
   131       7.176119       7.176119       7.176119    1[6-(1,1,6)]
   132       5.832181       5.832181       5.832181    1[6-(1,1,6)]
   133       2.235416       2.235416       2.235416    1[6-(1,1,6)]
   134       3.308935       3.308935       3.308935    1[6-(1,1,6)]
   135       2.772065       2.772065       2.772065    1[6-(1,1,6)]
   136       3.308935       3.308935       3.308935    1[6-(1,1,6)]
   137       2.235416       2.235416       2.235416    1[6-(1,1,6)]
   138       2.772065       2.772065       2.772065    1[6-(1,1,6)]
   139      18.956846      18.956846      18.956846    1[6-(1,1,6)]
   140      18.956846      18.956846      18.956846    1[6-(1,1,6)]
   141      19.886671      19.886671      19.886671    1[6-(1,1,6)]
   142      19.576803      19.576803      19.576803    1[6-(1,1,6)]
   143      19.576803      19.576803      19.576803    1[6-(1,1,6)]
   144      18.646978      18.646978      18.646978    1[6-(1,1,6)]
   145      16.202852      16.202852      16.202852    1[6-(1,1,6)]
   146      14.887785      14.887785      14.887785    1[6-(1,1,6)]
   147      14.612518      14.612518      14.612518    1[6-(1,1,6)]
   148       6.433184       6.433184       6.433184    1[6-(1,1,6)]
   149       6.203758       6.203758       6.203758    1[6-(1,1,6)]
   150       7.776902       7.776902       7.776902    1[6-(1,1,6)]
   151      14.266065      14.266065      14.266065    1[6-(1,1,6)]
   152      15.580912      15.580912      15.580912    1[6-(1,1,6)]
   153      15.856179      15.856179      15.856179    1[6-(1,1,6)]
   154       7.176119       7.176119       7.176119    1[6-(1,1,6)]
   155       7.405545       7.405545       7.405545    1[6-(1,1,6)]
   156       5.832181       5.832181       5.832181    1[6-(1,1,6)]
   157       6.207064       6.207064       6.207064    6[1-(0),6-(1,7),6-(6,6)]
   158       7.274854       7.274854       7.274854    6[1-(0),6-(1,6),7-(6,28)]
   159      15.831936      15.831936      15.831936    6[1-(0),6-(1,7),6-(6,6)]
   160      14.764146      14.764146      14.764146    6[1-(0),6-(1,6),7-(6,28)]
   161      15.831936      15.831936      15.831936    6[1-(0),6-(1,7),6-(6,6)]
   162      14.764146      14.764146      14.764146    6[1-(0),6-(1,6),7-(6,28)]
   163       6.207064       6.207064       6.207064    6[1-(0),6-(1,7),6-(6,6)]
   164       7.274854       7.274854       7.274854    6[1-(0),6-(1,6),7-(6,28)]
   165      19.267375      19.267375      19.267375    6[1-(0),6-(1,7),6-(6,6)]
   166       19.89152       19.89152       19.89152    6[1-(0),6-(1,6),7-(6,28)]
   167      19.267375      19.267375      19.267375    6[1-(0),6-(1,7),6-(6,6)]
   168       19.89152       19.89152       19.89152    6[1-(0),6-(1,6),7-(6,28)]
   169       2.771625       2.771625       2.771625    6[1-(0),6-(1,7),6-(6,6)]
   170        2.14748        2.14748        2.14748    6[1-(0),6-(1,6),7-(6,28)]
   171       2.771625       2.771625       2.771625    6[1-(0),6-(1,7),6-(6,6)]
   172        2.14748        2.14748        2.14748    6[1-(0),6-(1,6),7-(6,28)]
   173       1.098424       1.098424       1.098424    6[1-(0),6-(1,7),6-(6,6)]
   174       0.552077       0.552077       0.552077    6[1-(0),6-(1,6),7-(6,28)]
   175      20.940576      20.940576      20.940576    6[1-(0),6-(1,7),6-(6,6)]
   176      21.486923      21.486923      21.486923    6[1-(0),6-(1,6),7-(6,28)]
   177       1.098424       1.098424       1.098424    6[1-(0),6-(1,7),6-(6,6)]
   178       0.552077       0.552077       0.552077    6[1-(0),6-(1,6),7-(6,28)]
   179      20.940576      20.940576      20.940576    6[1-(0),6-(1,7),6-(6,6)]
   180      21.486923      21.486923      21.486923    6[1-(0),6-(1,6),7-(6,28)]
   181       1.098424       1.098424       1.098424    6[1-(0),6-(1,7),6-(6,6)]
   182       0.552077       0.552077       0.552077    6[1-(0),6-(1,6),7-(6,28)]
   183      20.940576      20.940576      20.940576    6[1-(0),6-(1,7),6-(6,6)]
   184      21.486923      21.486923      21.486923    6[1-(0),6-(1,6),7-(6,28)]
   185       1.098424       1.098424       1.098424    6[1-(0),6-(1,7),6-(6,6)]
   186       0.552077       0.552077       0.552077    6[1-(0),6-(1,6),7-(6,28)]
   187      20.940576      20.940576      20.940576    6[1-(0),6-(1,7),6-(6,6)]
   188      21.486923      21.486923      21.486923    6[1-(0),6-(1,6),7-(6,28)]
   189       6.207064       6.207064       6.207064    6[1-(0),6-(1,7),6-(6,6)]
   190       7.274854       7.274854       7.274854    6[1-(0),6-(1,6),7-(6,28)]
   191      15.831936      15.831936      15.831936    6[1-(0),6-(1,7),6-(6,6)]
   192      14.764146      14.764146      14.764146    6[1-(0),6-(1,6),7-(6,28)]
   193      15.831936      15.831936      15.831936    6[1-(0),6-(1,7),6-(6,6)]
   194      14.764146      14.764146      14.764146    6[1-(0),6-(1,6),7-(6,28)]
   195       6.207064       6.207064       6.207064    6[1-(0),6-(1,7),6-(6,6)]
   196       7.274854       7.274854       7.274854    6[1-(0),6-(1,6),7-(6,28)]
   197      19.267375      19.267375      19.267375    6[1-(0),6-(1,7),6-(6,6)]
   198       19.89152       19.89152       19.89152    6[1-(0),6-(1,6),7-(6,28)]
   199      19.267375      19.267375      19.267375    6[1-(0),6-(1,7),6-(6,6)]
   200       19.89152       19.89152       19.89152    6[1-(0),6-(1,6),7-(6,28)]
   201       2.771625       2.771625       2.771625    6[1-(0),6-(1,7),6-(6,6)]
   202        2.14748        2.14748        2.14748    6[1-(0),6-(1,6),7-(6,28)]
   203       2.771625       2.771625       2.771625    6[1-(0),6-(1,7),6-(6,6)]
   204        2.14748        2.14748        2.14748    6[1-(0),6-(1,6),7-(6,28)]
   205       6.573352       6.573352       6.573352    6[6-(1,1,8),6-(6,6),6-(6,6)]
   206       4.476562       4.476562       4.476562    6[6-(6,6),7-(6),7-(6)]
   207      11.498187      11.498187      11.498187    6[6-(6,6),8-(28),8-(28)]
   208       7.782412       7.782412       7.782412    6[1-(0),1-(0),6-(6,6),8-(6)]
   209       5.662921       5.662921       5.662921    6[6-(1,6),6-(1,6),6-(7,7)]
   210      11.464688      11.464688      11.464688    6[6-(1,6),6-(1,6),6-(8,8)]
   211      10.220586      10.220586      10.220586    6[1-(0),6-(6,6),6-(6,8)]
   212      10.123394      10.123394      10.123394    6[6-(1,6),6-(1,6),8-(6)]
   213      11.270745      11.270745      11.270745    6[1-(0),6-(1,6),6-(6,8)]
   214      12.529172      12.529172      12.529172    6[1-(0),6-(1,6),6-(1,6)]
   215      12.597492      12.597492      12.597492    6[1-(0),6-(1,6),6-(6,6)]
   216      15.465648      15.465648      15.465648    6[6-(1,1,8),6-(6,6),6-(6,6)]
   217      17.562438      17.562438      17.562438    6[6-(6,6),7-(6),7-(6)]
   218      10.540813      10.540813      10.540813    6[6-(6,6),8-(28),8-(28)]
   219      14.256588      14.256588      14.256588    6[1-(0),1-(0),6-(6,6),8-(6)]
   220      16.376079      16.376079      16.376079    6[6-(1,6),6-(1,6),6-(7,7)]
   221      10.574312      10.574312      10.574312    6[6-(1,6),6-(1,6),6-(8,8)]
   222      11.818414      11.818414      11.818414    6[1-(0),6-(6,6),6-(6,8)]
   223      11.915606      11.915606      11.915606    6[6-(1,6),6-(1,6),8-(6)]
   224      10.768255      10.768255      10.768255    6[1-(0),6-(1,6),6-(6,8)]
   225       9.509829       9.509829       9.509829    6[1-(0),6-(1,6),6-(1,6)]
   226       9.441508       9.441508       9.441508    6[1-(0),6-(1,6),6-(6,6)]
   227      15.465648      15.465648      15.465648    6[6-(1,1,8),6-(6,6),6-(6,6)]
   228      17.562438      17.562438      17.562438    6[6-(6,6),7-(6),7-(6)]
   229      10.540813      10.540813      10.540813    6[6-(6,6),8-(28),8-(28)]
   230      14.256588      14.256588      14.256588    6[1-(0),1-(0),6-(6,6),8-(6)]
   231      16.376079      16.376079      16.376079    6[6-(1,6),6-(1,6),6-(7,7)]
   232      10.574312      10.574312      10.574312    6[6-(1,6),6-(1,6),6-(8,8)]
   233      11.818414      11.818414      11.818414    6[1-(0),6-(6,6),6-(6,8)]
   234      11.915606      11.915606      11.915606    6[6-(1,6),6-(1,6),8-(6)]
   235      10.768255      10.768255      10.768255    6[1-(0),6-(1,6),6-(6,8)]
   236       9.509829       9.509829       9.509829    6[1-(0),6-(1,6),6-(1,6)]
   237       9.441508       9.441508       9.441508    6[1-(0),6-(1,6),6-(6,6)]
   238       6.573352       6.573352       6.573352    6[6-(1,1,8),6-(6,6),6-(6,6)]
   239       4.476562       4.476562       4.476562    6[6-(6,6),7-(6),7-(6)]
   240      11.498187      11.498187      11.498187    6[6-(6,6),8-(28),8-(28)]
   241       7.782412       7.782412       7.782412    6[1-(0),1-(0),6-(6,6),8-(6)]
   242       5.662921       5.662921       5.662921    6[6-(1,6),6-(1,6),6-(7,7)]
   243      11.464688      11.464688      11.464688    6[6-(1,6),6-(1,6),6-(8,8)]
   244      10.220586      10.220586      10.220586    6[1-(0),6-(6,6),6-(6,8)]
   245      10.123394      10.123394      10.123394    6[6-(1,6),6-(1,6),8-(6)]
   246      11.270745      11.270745      11.270745    6[1-(0),6-(1,6),6-(6,8)]
   247      12.529172      12.529172      12.529172    6[1-(0),6-(1,6),6-(1,6)]
   248      12.597492      12.597492      12.597492    6[1-(0),6-(1,6),6-(6,6)]
   249       4.896625       4.896625       4.896625    6[6-(1,1,8),6-(6,6),6-(6,6)]
   250      19.144398      19.144398      19.144398    6[6-(6,6),7-(6),7-(6)]
   251       1.812928       1.812928       1.812928    6[6-(6,6),8-(28),8-(28)]
   252       4.228182       4.228182       4.228182    6[1-(0),1-(0),6-(6,6),8-(6)]
   253      19.762371      19.762371      19.762371    6[6-(1,6),6-(1,6),6-(7,7)]
   254       2.860883       2.860883       2.860883    6[6-(1,6),6-(1,6),6-(8,8)]
   255       3.291304       3.291304       3.291304    6[1-(0),6-(6,6),6-(6,8)]
   256       4.305319       4.305319       4.305319    6[6-(1,6),6-(1,6),8-(6)]
   257       4.798331       4.798331       4.798331    6[1-(0),6-(1,6),6-(6,8)]
   258       4.383777       4.383777       4.383777    6[1-(0),6-(1,6),6-(1,6)]
   259       3.382987       3.382987       3.382987    6[1-(0),6-(1,6),6-(6,6)]
   260       4.896625       4.896625       4.896625    6[6-(1,1,8),6-(6,6),6-(6,6)]
   261      19.144398      19.144398      19.144398    6[6-(6,6),7-(6),7-(6)]
   262       1.812928       1.812928       1.812928    6[6-(6,6),8-(28),8-(28)]
   263       4.228182       4.228182       4.228182    6[1-(0),1-(0),6-(6,6),8-(6)]
   264      19.762371      19.762371      19.762371    6[6-(1,6),6-(1,6),6-(7,7)]
   265       2.860883       2.860883       2.860883    6[6-(1,6),6-(1,6),6-(8,8)]
   266       3.291304       3.291304       3.291304    6[1-(0),6-(6,6),6-(6,8)]
   267       4.305319       4.305319       4.305319    6[6-(1,6),6-(1,6),8-(6)]
   268       4.798331       4.798331       4.798331    6[1-(0),6-(1,6),6-(6,8)]
   269       4.383777       4.383777       4.383777    6[1-(0),6-(1,6),6-(1,6)]
   270       3.382987       3.382987       3.382987    6[1-(0),6-(1,6),6-(6,6)]
   271      17.142375      17.142375      17.142375    6[6-(1,1,8),6-(6,6),6-(6,6)]
   272       2.894602       2.894602       2.894602    6[6-(6,6),7-(6),7-(6)]
   273      20.226072      20.226072      20.226072    6[6-(6,6),8-(28),8-(28)]
   274      17.810818      17.810818      17.810818    6[1-(0),1-(0),6-(6,6),8-(6)]
   275       2.276629       2.276629       2.276629    6[6-(1,6),6-(1,6),6-(7,7)]
   276      19.178117      19.178117      19.178117    6[6-(1,6),6-(1,6),6-(8,8)]
   277      18.747696      18.747696      18.747696    6[1-(0),6-(6,6),6-(6,8)]
   278      17.733681      17.733681      17.733681    6[6-(1,6),6-(1,6),8-(6)]
   279      17.240669      17.240669      17.240669    6[1-(0),6-(1,6),6-(6,8)]
   280      17.655223      17.655223      17.655223    6[1-(0),6-(1,6),6-(1,6)]
   281      18.656014      18.656014      18.656014    6[1-(0),6-(1,6),6-(6,6)]
   282      17.142375      17.142375      17.142375    6[6-(1,1,8),6-(6,6),6-(6,6)]
   283       2.894602       2.894602       2.894602    6[6-(6,6),7-(6),7-(6)]
   284      20.226072      20.226072      20.226072    6[6-(6,6),8-(28),8-(28)]
   285      17.810818      17.810818      17.810818    6[1-(0),1-(0),6-(6,6),8-(6)]
   286       2.276629       2.276629       2.276629    6[6-(1,6),6-(1,6),6-(7,7)]
   287      19.178117      19.178117      19.178117    6[6-(1,6),6-(1,6),6-(8,8)]
   288      18.747696      18.747696      18.747696    6[1-(0),6-(6,6),6-(6,8)]
   289      17.733681      17.733681      17.733681    6[6-(1,6),6-(1,6),8-(6)]
   290      17.240669      17.240669      17.240669    6[1-(0),6-(1,6),6-(6,8)]
   291      17.655223      17.655223      17.655223    6[1-(0),6-(1,6),6-(1,6)]
   292      18.656014      18.656014      18.656014    6[1-(0),6-(1,6),6-(6,6)]
   293      17.142375      17.142375      17.142375    6[6-(1,1,8),6-(6,6),6-(6,6)]
   294       2.894602       2.894602       2.894602    6[6-(6,6),7-(6),7-(6)]
   295      20.226072      20.226072      20.226072    6[6-(6,6),8-(28),8-(28)]
   296      17.810818      17.810818      17.810818    6[1-(0),1-(0),6-(6,6),8-(6)]
   297       2.276629       2.276629       2.276629    6[6-(1,6),6-(1,6),6-(7,7)]
   298      19.178117      19.178117      19.178117    6[6-(1,6),6-(1,6),6-(8,8)]
   299      18.747696      18.747696      18.747696    6[1-(0),6-(6,6),6-(6,8)]
   300      17.733681      17.733681      17.733681    6[6-(1,6),6-(1,6),8-(6)]
   301      17.240669      17.240669      17.240669    6[1-(0),6-(1,6),6-(6,8)]
   302      17.655223      17.655223      17.655223    6[1-(0),6-(1,6),6-(1,6)]
   303      18.656014      18.656014      18.656014    6[1-(0),6-(1,6),6-(6,6)]
   304       4.896625       4.896625       4.896625    6[6-(1,1,8),6-(6,6),6-(6,6)]
   305      19.144398      19.144398      19.144398    6[6-(6,6),7-(6),7-(6)]
   306       1.812928       1.812928       1.812928    6[6-(6,6),8-(28),8-(28)]
   307       4.228182       4.228182       4.228182    6[1-(0),1-(0),6-(6,6),8-(6)]
   308      19.762371      19.762371      19.762371    6[6-(1,6),6-(1,6),6-(7,7)]
   309       2.860883       2.860883       2.860883    6[6-(1,6),6-(1,6),6-(8,8)]
   310       3.291304       3.291304       3.291304    6[1-(0),6-(6,6),6-(6,8)]
   311       4.305319       4.305319       4.305319    6[6-(1,6),6-(1,6),8-(6)]
   312       4.798331       4.798331       4.798331    6[1-(0),6-(1,6),6-(6,8)]
   313       4.383777       4.383777       4.383777    6[1-(0),6-(1,6),6-(1,6)]
   314       3.382987       3.382987       3.382987    6[1-(0),6-(1,6),6-(6,6)]
   315      17.142375      17.142375      17.142375    6[6-(1,1,8),6-(6,6),6-(6,6)]
   316       2.894602       2.894602       2.894602    6[6-(6,6),7-(6),7-(6)]
   317      20.226072      20.226072      20.226072    6[6-(6,6),8-(28),8-(28)]
   318      17.810818      17.810818      17.810818    6[1-(0),1-(0),6-(6,6),8-(6)]
   319       2.276629       2.276629       2.276629    6[6-(1,6),6-(1,6),6-(7,7)]
   320      19.178117      19.178117      19.178117    6[6-(1,6),6-(1,6),6-(8,8)]
   321      18.747696      18.747696      18.747696    6[1-(0),6-(6,6),6-(6,8)]
   322      17.733681      17.733681      17.733681    6[6-(1,6),6-(1,6),8-(6)]
   323      17.240669      17.240669      17.240669    6[1-(0),6-(1,6),6-(6,8)]
   324      17.655223      17.655223      17.655223    6[1-(0),6-(1,6),6-(1,6)]
   325      18.656014      18.656014      18.656014    6[1-(0),6-(1,6),6-(6,6)]
   326       4.896625       4.896625       4.896625    6[6-(1,1,8),6-(6,6),6-(6,6)]
   327      19.144398      19.144398      19.144398    6[6-(6,6),7-(6),7-(6)]
   328       1.812928       1.812928       1.812928    6[6-(6,6),8-(28),8-(28)]
   329       4.228182       4.228182       4.228182    6[1-(0),1-(0),6-(6,6),8-(6)]
   330      19.762371      19.762371      19.762371    6[6-(1,6),6-(1,6),6-(7,7)]
   331       2.860883       2.860883       2.860883    6[6-(1,6),6-(1,6),6-(8,8)]
   332       3.291304       3.291304       3.291304    6[1-(0),6-(6,6),6-(6,8)]
   333       4.305319       4.305319       4.305319    6[6-(1,6),6-(1,6),8-(6)]
   334       4.798331       4.798331       4.798331    6[1-(0),6-(1,6),6-(6,8)]
   335       4.383777       4.383777       4.383777    6[1-(0),6-(1,6),6-(1,6)]
   336       3.382987       3.382987       3.382987    6[1-(0),6-(1,6),6-(6,6)]
   337       6.030532       6.030532       6.030532    6[6-(1,1,1),6-(6,6),6-(6,6)]
   338       6.649607       6.649607       6.649607    6[1-(0),1-(0),1-(0),6-(6,6)]
   339      16.008468      16.008468      16.008468    6[6-(1,1,1),6-(6,6),6-(6,6)]
   340      15.389393      15.389393      15.389393    6[1-(0),1-(0),1-(0),6-(6,6)]
   341      16.008468      16.008468      16.008468    6[6-(1,1,1),6-(6,6),6-(6,6)]
   342      15.389393      15.389393      15.389393    6[1-(0),1-(0),1-(0),6-(6,6)]
   343       6.030532       6.030532       6.030532    6[6-(1,1,1),6-(6,6),6-(6,6)]
   344       6.649607       6.649607       6.649607    6[1-(0),1-(0),1-(0),6-(6,6)]
   345       4.322729       4.322729       4.322729    6[6-(1,1,1),6-(6,6),6-(6,6)]
   346       3.082595       3.082595       3.082595    6[1-(0),1-(0),1-(0),6-(6,6)]
   347       4.322729       4.322729       4.322729    6[6-(1,1,1),6-(6,6),6-(6,6)]
   348       3.082595       3.082595       3.082595    6[1-(0),1-(0),1-(0),6-(6,6)]
   349      17.716271      17.716271      17.716271    6[6-(1,1,1),6-(6,6),6-(6,6)]
   350      18.956405      18.956405      18.956405    6[1-(0),1-(0),1-(0),6-(6,6)]
   351      17.716271      17.716271      17.716271    6[6-(1,1,1),6-(6,6),6-(6,6)]
   352      18.956405      18.956405      18.956405    6[1-(0),1-(0),1-(0),6-(6,6)]
   353      16.008468      16.008468      16.008468    6[6-(1,1,1),6-(6,6),6-(6,6)]
   354      15.389393      15.389393      15.389393    6[1-(0),1-(0),1-(0),6-(6,6)]
   355       6.030532       6.030532       6.030532    6[6-(1,1,1),6-(6,6),6-(6,6)]
   356       6.649607       6.649607       6.649607    6[1-(0),1-(0),1-(0),6-(6,6)]
   357      16.008468      16.008468      16.008468    6[6-(1,1,1),6-(6,6),6-(6,6)]
   358      15.389393      15.389393      15.389393    6[1-(0),1-(0),1-(0),6-(6,6)]
   359       6.030532       6.030532       6.030532    6[6-(1,1,1),6-(6,6),6-(6,6)]
   360       6.649607       6.649607       6.649607    6[1-(0),1-(0),1-(0),6-(6,6)]
   361       9.341451       9.341451       9.341451    28[7-(6,6),7-(6,6),8-(6),8-(6),8-(6),8-(6)]
   362      12.697549      12.697549      12.697549    28[7-(6,6),7-(6,6),8-(6),8-(6),8-(6),8-(6)]
   363            0.0            0.0            0.0    28[7-(6,6),7-(6,6),8-(6),8-(6),8-(6),8-(6)]
   364            0.0            0.0            0.0    28[7-(6,6),7-(6,6),8-(6),8-(6),8-(6),8-(6)]
   365            0.0            0.0            0.0    28[7-(6,6),7-(6,6),8-(6),8-(6),8-(6),8-(6)]
   366            0.0            0.0            0.0    28[7-(6,6),7-(6,6),8-(6),8-(6),8-(6),8-(6)]
   367      10.424006      10.424006      10.424006    8[6-(6,8),28-(7,7,8,8,8)]
   368       8.959074       8.959074       8.959074    8[6-(1,1,6),6-(6,6)]
   369      12.637824      12.637824      12.637824    8[6-(6,8),28-(7,7,8,8,8)]
   370      11.614994      11.614994      11.614994    8[6-(6,8),28-(7,7,8,8,8)]
   371      13.079926      13.079926      13.079926    8[6-(1,1,6),6-(6,6)]
   372       9.401176       9.401176       9.401176    8[6-(6,8),28-(7,7,8,8,8)]
   373      11.614994      11.614994      11.614994    8[6-(6,8),28-(7,7,8,8,8)]
   374      13.079926      13.079926      13.079926    8[6-(1,1,6),6-(6,6)]
   375       9.401176       9.401176       9.401176    8[6-(6,8),28-(7,7,8,8,8)]
   376      10.424006      10.424006      10.424006    8[6-(6,8),28-(7,7,8,8,8)]
   377       8.959074       8.959074       8.959074    8[6-(1,1,6),6-(6,6)]
   378      12.637824      12.637824      12.637824    8[6-(6,8),28-(7,7,8,8,8)]
   379       1.365316       1.365316       1.365316    8[6-(6,8),28-(7,7,8,8,8)]
   380       4.782463       4.782463       4.782463    8[6-(1,1,6),6-(6,6)]
   381       1.421075       1.421075       1.421075    8[6-(6,8),28-(7,7,8,8,8)]
   382       1.365316       1.365316       1.365316    8[6-(6,8),28-(7,7,8,8,8)]
   383       4.782463       4.782463       4.782463    8[6-(1,1,6),6-(6,6)]
   384       1.421075       1.421075       1.421075    8[6-(6,8),28-(7,7,8,8,8)]
   385      20.673684      20.673684      20.673684    8[6-(6,8),28-(7,7,8,8,8)]
   386      17.256537      17.256537      17.256537    8[6-(1,1,6),6-(6,6)]
   387      20.617925      20.617925      20.617925    8[6-(6,8),28-(7,7,8,8,8)]
   388      20.673684      20.673684      20.673684    8[6-(6,8),28-(7,7,8,8,8)]
   389      17.256537      17.256537      17.256537    8[6-(1,1,6),6-(6,6)]
   390      20.617925      20.617925      20.617925    8[6-(6,8),28-(7,7,8,8,8)]
   391      20.673684      20.673684      20.673684    8[6-(6,8),28-(7,7,8,8,8)]
   392      17.256537      17.256537      17.256537    8[6-(1,1,6),6-(6,6)]
   393      20.617925      20.617925      20.617925    8[6-(6,8),28-(7,7,8,8,8)]
   394       1.365316       1.365316       1.365316    8[6-(6,8),28-(7,7,8,8,8)]
   395       4.782463       4.782463       4.782463    8[6-(1,1,6),6-(6,6)]
   396       1.421075       1.421075       1.421075    8[6-(6,8),28-(7,7,8,8,8)]
   397      20.673684      20.673684      20.673684    8[6-(6,8),28-(7,7,8,8,8)]
   398      17.256537      17.256537      17.256537    8[6-(1,1,6),6-(6,6)]
   399      20.617925      20.617925      20.617925    8[6-(6,8),28-(7,7,8,8,8)]
   400       1.365316       1.365316       1.365316    8[6-(6,8),28-(7,7,8,8,8)]
   401       4.782463       4.782463       4.782463    8[6-(1,1,6),6-(6,6)]
   402       1.421075       1.421075       1.421075    8[6-(6,8),28-(7,7,8,8,8)]
   403       7.768307       7.768307       7.768307    7[6-(1,6),6-(1,6),28-(7,8,8,8,8)]
   404      14.270693      14.270693      14.270693    7[6-(1,6),6-(1,6),28-(7,8,8,8,8)]
   405      14.270693      14.270693      14.270693    7[6-(1,6),6-(1,6),28-(7,8,8,8,8)]
   406       7.768307       7.768307       7.768307    7[6-(1,6),6-(1,6),28-(7,8,8,8,8)]
   407      21.008236      21.008236      21.008236    7[6-(1,6),6-(1,6),28-(7,8,8,8,8)]
   408      21.008236      21.008236      21.008236    7[6-(1,6),6-(1,6),28-(7,8,8,8,8)]
   409       1.030764       1.030764       1.030764    7[6-(1,6),6-(1,6),28-(7,8,8,8,8)]
   410       1.030764       1.030764       1.030764    7[6-(1,6),6-(1,6),28-(7,8,8,8,8)]
   411       1.030764       1.030764       1.030764    7[6-(1,6),6-(1,6),28-(7,8,8,8,8)]
   412      21.008236      21.008236      21.008236    7[6-(1,6),6-(1,6),28-(7,8,8,8,8)]
   413       1.030764       1.030764       1.030764    7[6-(1,6),6-(1,6),28-(7,8,8,8,8)]
   414      21.008236      21.008236      21.008236    7[6-(1,6),6-(1,6),28-(7,8,8,8,8)]
   415        3.97253        3.97253        3.97253    7[6-(6,7),6-(6,7)]
   416       18.06647       18.06647       18.06647    7[6-(6,7),6-(6,7)]
   417       18.06647       18.06647       18.06647    7[6-(6,7),6-(6,7)]
   418        3.97253        3.97253        3.97253    7[6-(6,7),6-(6,7)]
   419      19.722481      19.722481      19.722481    7[6-(6,7),6-(6,7)]
   420      19.722481      19.722481      19.722481    7[6-(6,7),6-(6,7)]
   421       2.316519       2.316519       2.316519    7[6-(6,7),6-(6,7)]
   422       2.316519       2.316519       2.316519    7[6-(6,7),6-(6,7)]
   423        3.97253        3.97253        3.97253    7[6-(6,7),6-(6,7)]
   424       18.06647       18.06647       18.06647    7[6-(6,7),6-(6,7)]
   425        3.97253        3.97253        3.97253    7[6-(6,7),6-(6,7)]
   426       18.06647       18.06647       18.06647    7[6-(6,7),6-(6,7)]
