# Supplementary material for: A collection of forcefield precursors for metal–organic frameworks
Source: RSC Adv. 2019 Nov 13;9(63):36492–507. doi: 10.1039/c9ra07327b (PMC9075174; doi:10.1039/c9ra07327b)
Supplement: RA-009-C9RA07327B-s212 [file RA-009-C9RA07327B-s212.txt]

BIVXEK_clean

6.716000    0.000000    0.000000
0.436633    11.919005    0.000000
1.442491    1.569494    12.962896

     1       2.119359       2.119359       2.119359    27[7-(6,6),7-(7,27),8-(1),8-(6),8-(6)]
     2       6.475765       6.475765       6.475765    27[7-(6,6),7-(7,27),8-(1),8-(6),8-(6)]
     3       4.297562       4.297562       4.297562    27[7-(7,27),7-(7,27),8-(6),8-(6),8-(6),8-(6)]
     4       0.809887       0.809887       0.809887    1[8-(27)]
     5       2.346722       2.346722       2.346722    1[6-(6,7)]
     6       6.294676       6.294676       6.294676    1[6-(6,6)]
     7       4.437538       4.437538       4.437538    1[6-(6,7)]
     8       6.782137       6.782137       6.782137    1[6-(6,7)]
     9       5.841804       5.841804       5.841804    1[6-(6,6)]
    10       3.403668       3.403668       3.403668    1[6-(6,6)]
    11       1.460771       1.460771       1.460771    1[6-(6,6)]
    12       6.692296       6.692296       6.692296    1[6-(6,7)]
    13       3.708636       3.708636       3.708636    1[6-(6,6)]
    14       4.979604       4.979604       4.979604    1[6-(6,6)]
    15       2.969206       2.969206       2.969206    1[6-(6,6)]
    16       3.816705       3.816705       3.816705    1[6-(6,6)]
    17       7.785237       7.785237       7.785237    1[8-(27)]
    18       6.248402       6.248402       6.248402    1[6-(6,7)]
    19       2.300448       2.300448       2.300448    1[6-(6,6)]
    20       4.157586       4.157586       4.157586    1[6-(6,7)]
    21       1.812987       1.812987       1.812987    1[6-(6,7)]
    22        2.75332        2.75332        2.75332    1[6-(6,6)]
    23       5.191456       5.191456       5.191456    1[6-(6,6)]
    24       0.418353       0.418353       0.418353    1[6-(6,6)]
    25       1.902828       1.902828       1.902828    1[6-(6,7)]
    26       4.886488       4.886488       4.886488    1[6-(6,6)]
    27        3.61552        3.61552        3.61552    1[6-(6,6)]
    28       5.625918       5.625918       5.625918    1[6-(6,6)]
    29       4.778419       4.778419       4.778419    1[6-(6,6)]
    30       1.726333       1.726333       1.726333    6[1-(0),6-(6,6),7-(6)]
    31       4.298247       4.298247       4.298247    6[6-(1,6),8-(27),8-(27)]
    32       5.733764       5.733764       5.733764    6[1-(0),6-(1,6),6-(6,6)]
    33       4.701041       4.701041       4.701041    6[1-(0),6-(1,6),7-(6,27)]
    34        0.35149        0.35149        0.35149    6[1-(0),6-(1,6),7-(6)]
    35       1.330812       1.330812       1.330812    6[6-(1,6),6-(1,6),6-(1,7)]
    36       6.520304       6.520304       6.520304    6[1-(0),6-(1,6),6-(1,7)]
    37        6.26819        6.26819        6.26819    6[6-(1,6),8-(27),8-(27)]
    38       4.095885       4.095885       4.095885    6[1-(0),6-(1,6),6-(1,7)]
    39       1.776107       1.776107       1.776107    6[1-(0),6-(1,6),6-(6,6)]
    40       6.046634       6.046634       6.046634    6[1-(0),6-(6,6),7-(6,27)]
    41       4.087119       4.087119       4.087119    6[1-(0),6-(1,6),6-(6,6)]
    42       5.567311       5.567311       5.567311    6[1-(0),6-(1,6),6-(8,8)]
    43       5.130111       5.130111       5.130111    6[6-(1,6),6-(1,6),6-(1,7)]
    44       3.471785       3.471785       3.471785    6[1-(0),6-(1,6),6-(8,8)]
    45       3.415493       3.415493       3.415493    6[1-(0),6-(1,6),6-(6,6)]
    46       6.868791       6.868791       6.868791    6[1-(0),6-(6,6),7-(6)]
    47       4.296877       4.296877       4.296877    6[6-(1,6),8-(27),8-(27)]
    48        2.86136        2.86136        2.86136    6[1-(0),6-(1,6),6-(6,6)]
    49       3.894083       3.894083       3.894083    6[1-(0),6-(1,6),7-(6,27)]
    50       1.527634       1.527634       1.527634    6[1-(0),6-(1,6),7-(6)]
    51       5.821821       5.821821       5.821821    6[6-(1,6),6-(1,6),6-(1,7)]
    52        2.07482        2.07482        2.07482    6[1-(0),6-(1,6),6-(1,7)]
    53       2.326934       2.326934       2.326934    6[6-(1,6),8-(27),8-(27)]
    54       4.499239       4.499239       4.499239    6[1-(0),6-(1,6),6-(1,7)]
    55       6.819017       6.819017       6.819017    6[1-(0),6-(1,6),6-(6,6)]
    56        2.54849        2.54849        2.54849    6[1-(0),6-(6,6),7-(6,27)]
    57       4.508005       4.508005       4.508005    6[1-(0),6-(1,6),6-(6,6)]
    58       3.027813       3.027813       3.027813    6[1-(0),6-(1,6),6-(8,8)]
    59       3.465013       3.465013       3.465013    6[6-(1,6),6-(1,6),6-(1,7)]
    60       5.123339       5.123339       5.123339    6[1-(0),6-(1,6),6-(8,8)]
    61       5.179631       5.179631       5.179631    6[1-(0),6-(1,6),6-(6,6)]
    62       1.265822       1.265822       1.265822    7[6-(1,6),6-(1,6)]
    63       5.639476       5.639476       5.639476    7[6-(1,6),6-(1,6),27-(7,8,8,8)]
    64       2.914042       2.914042       2.914042    7[7-(7),27-(7,8,8,8),27-(7,8,8,8,8)]
    65         2.4508         2.4508         2.4508    7[7-(0),7-(27,27)]
    66       1.997126       1.997126       1.997126    7[7-(7)]
    67       7.329302       7.329302       7.329302    7[6-(1,6),6-(1,6)]
    68       2.955648       2.955648       2.955648    7[6-(1,6),6-(1,6),27-(7,8,8,8)]
    69       5.681082       5.681082       5.681082    7[7-(7),27-(7,8,8,8),27-(7,8,8,8,8)]
    70       6.144324       6.144324       6.144324    7[7-(0),7-(27,27)]
    71       6.597998       6.597998       6.597998    7[7-(7)]
    72       7.101849       7.101849       7.101849    8[6-(6,8),27-(7,7,8,8)]
    73        6.01016        6.01016        6.01016    8[6-(6,8),27-(7,7,8,8,8)]
    74       4.436015       4.436015       4.436015    8[6-(6,8),27-(7,7,8,8,8)]
    75       4.801989       4.801989       4.801989    8[6-(6,8),27-(7,7,8,8)]
    76       1.215678       1.215678       1.215678    8[1-(0),27-(7,7,8,8)]
    77       1.493275       1.493275       1.493275    8[6-(6,8),27-(7,7,8,8)]
    78       2.584964       2.584964       2.584964    8[6-(6,8),27-(7,7,8,8,8)]
    79       4.159109       4.159109       4.159109    8[6-(6,8),27-(7,7,8,8,8)]
    80       3.793135       3.793135       3.793135    8[6-(6,8),27-(7,7,8,8)]
    81       7.379446       7.379446       7.379446    8[1-(0),27-(7,7,8,8)]
