# Supplementary material for: A collection of forcefield precursors for metal–organic frameworks
Source: RSC Adv. 2019 Nov 13;9(63):36492–507. doi: 10.1039/c9ra07327b (PMC9075174; doi:10.1039/c9ra07327b)
Supplement: RA-009-C9RA07327B-s213 [file RA-009-C9RA07327B-s213.txt]

BIWYAH10_clean

12.787000    0.000000    0.000000
0.000000    15.302000    0.000000
-5.338594    0.000000    16.090588

     1       9.481699       9.481699       9.481699    60[7-(6),7-(6),7-(6),7-(6),7-(6),7-(6)]
     2       0.636004       0.636004       0.636004    60[7-(6),7-(6),7-(6),7-(6),7-(6),7-(6)]
     3      -2.033293      -2.033293      -2.033293    60[7-(6),7-(6),7-(6),7-(6),7-(6),7-(6)]
     4       6.812402       6.812402       6.812402    60[7-(6),7-(6),7-(6),7-(6),7-(6),7-(6)]
     5       7.959435       7.959435       7.959435    6[7-(6),7-(60)]
     6        6.04496        6.04496        6.04496    6[7-(6),7-(60)]
     7       8.540492       8.540492       8.540492    6[7-(6),7-(60)]
     8       7.419456       7.419456       7.419456    6[7-(6),7-(60)]
     9        0.12905        0.12905        0.12905    6[7-(6),7-(60)]
    10       1.799168       1.799168       1.799168    6[7-(6),7-(60)]
    11       2.158268       2.158268       2.158268    6[7-(6),7-(60)]
    12       4.072743       4.072743       4.072743    6[7-(6),7-(60)]
    13       1.577211       1.577211       1.577211    6[7-(6),7-(60)]
    14       2.698247       2.698247       2.698247    6[7-(6),7-(60)]
    15       9.988653       9.988653       9.988653    6[7-(6),7-(60)]
    16       8.318535       8.318535       8.318535    6[7-(6),7-(60)]
    17      -0.511029      -0.511029      -0.511029    6[7-(6),7-(60)]
    18       1.403446       1.403446       1.403446    6[7-(6),7-(60)]
    19      -1.092086      -1.092086      -1.092086    6[7-(6),7-(60)]
    20        0.02895        0.02895        0.02895    6[7-(6),7-(60)]
    21       7.319356       7.319356       7.319356    6[7-(6),7-(60)]
    22       5.649238       5.649238       5.649238    6[7-(6),7-(60)]
    23       5.290138       5.290138       5.290138    6[7-(6),7-(60)]
    24       3.375663       3.375663       3.375663    6[7-(6),7-(60)]
    25       5.871195       5.871195       5.871195    6[7-(6),7-(60)]
    26       4.750159       4.750159       4.750159    6[7-(6),7-(60)]
    27      -2.540247      -2.540247      -2.540247    6[7-(6),7-(60)]
    28      -0.870129      -0.870129      -0.870129    6[7-(6),7-(60)]
    29       8.816887       8.816887       8.816887    7[6-(7),60-(7,7,7,7,7)]
    30       7.056072       7.056072       7.056072    7[6-(7),6-(7)]
    31       5.133372       5.133372       5.133372    7[6-(7),60-(7,7,7,7,7)]
    32       9.183759       9.183759       9.183759    7[6-(7),60-(7,7,7,7,7)]
    33       7.763853       7.763853       7.763853    7[6-(7),6-(7)]
    34       7.054415       7.054415       7.054415    7[6-(7),60-(7,7,7,7,7)]
    35      11.841409      11.841409      11.841409    7[6-(7),60-(7,7,7,7,7)]
    36        1.37475        1.37475        1.37475    7[6-(7),6-(7)]
    37       2.245009       2.245009       2.245009    7[6-(7),60-(7,7,7,7,7)]
    38       1.300816       1.300816       1.300816    7[6-(7),60-(7,7,7,7,7)]
    39       3.061631       3.061631       3.061631    7[6-(7),6-(7)]
    40       4.984331       4.984331       4.984331    7[6-(7),60-(7,7,7,7,7)]
    41       0.933944       0.933944       0.933944    7[6-(7),60-(7,7,7,7,7)]
    42        2.35385        2.35385        2.35385    7[6-(7),6-(7)]
    43       3.063288       3.063288       3.063288    7[6-(7),60-(7,7,7,7,7)]
    44      -1.723706      -1.723706      -1.723706    7[6-(7),60-(7,7,7,7,7)]
    45       8.742953       8.742953       8.742953    7[6-(7),6-(7)]
    46       7.872694       7.872694       7.872694    7[6-(7),60-(7,7,7,7,7)]
    47      -1.368481      -1.368481      -1.368481    7[6-(7),60-(7,7,7,7,7)]
    48       0.392334       0.392334       0.392334    7[6-(7),6-(7)]
    49       2.315034       2.315034       2.315034    7[6-(7),60-(7,7,7,7,7)]
    50      -1.735353      -1.735353      -1.735353    7[6-(7),60-(7,7,7,7,7)]
    51      -0.315447      -0.315447      -0.315447    7[6-(7),6-(7)]
    52       0.393991       0.393991       0.393991    7[6-(7),60-(7,7,7,7,7)]
    53      -4.393003      -4.393003      -4.393003    7[6-(7),60-(7,7,7,7,7)]
    54       6.073656       6.073656       6.073656    7[6-(7),6-(7)]
    55       5.203397       5.203397       5.203397    7[6-(7),60-(7,7,7,7,7)]
    56        6.14759        6.14759        6.14759    7[6-(7),60-(7,7,7,7,7)]
    57       4.386775       4.386775       4.386775    7[6-(7),6-(7)]
    58       2.464075       2.464075       2.464075    7[6-(7),60-(7,7,7,7,7)]
    59       6.514462       6.514462       6.514462    7[6-(7),60-(7,7,7,7,7)]
    60       5.094556       5.094556       5.094556    7[6-(7),6-(7)]
    61       4.385118       4.385118       4.385118    7[6-(7),60-(7,7,7,7,7)]
    62       9.172112       9.172112       9.172112    7[6-(7),60-(7,7,7,7,7)]
    63      -1.294547      -1.294547      -1.294547    7[6-(7),6-(7)]
    64      -0.424288      -0.424288      -0.424288    7[6-(7),60-(7,7,7,7,7)]
