# Supplementary material for: A collection of forcefield precursors for metal–organic frameworks
Source: RSC Adv. 2019 Nov 13;9(63):36492–507. doi: 10.1039/c9ra07327b (PMC9075174; doi:10.1039/c9ra07327b)
Supplement: RA-009-C9RA07327B-s214 [file RA-009-C9RA07327B-s214.txt]

BOCKOT_clean

10.545400    0.000000    0.000000
-0.394045    17.594188    0.000000
0.000000    0.000000    19.996400

     1       3.384351       3.384351       3.384351    65[8-(6),8-(6),8-(6),8-(6),8-(7),8-(7)]
     2       2.478677       2.478677       2.478677    65[8-(6),8-(6),8-(6),8-(6),8-(7),8-(7)]
     3       1.888349       1.888349       1.888349    65[8-(6),8-(6),8-(6),8-(6),8-(7),8-(7)]
     4       2.399978       2.399978       2.399978    65[8-(6),8-(6),8-(6),8-(6),8-(7),8-(7)]
     5       7.161049       7.161049       7.161049    65[8-(6),8-(6),8-(6),8-(6),8-(7),8-(7)]
     6       7.672678       7.672678       7.672678    65[8-(6),8-(6),8-(6),8-(6),8-(7),8-(7)]
     7       8.657051       8.657051       8.657051    65[8-(6),8-(6),8-(6),8-(6),8-(7),8-(7)]
     8       7.751377       7.751377       7.751377    65[8-(6),8-(6),8-(6),8-(6),8-(7),8-(7)]
     9       3.719092       3.719092       3.719092    1[6-(6,6)]
    10       3.511119       3.511119       3.511119    1[6-(6,6)]
    11        7.41458        7.41458        7.41458    1[6-(6,6)]
    12       7.590157       7.590157       7.590157    1[6-(6,6)]
    13       1.969387       1.969387       1.969387    1[6-(6,6)]
    14       2.254607       2.254607       2.254607    1[6-(6,6)]
    15       8.815624       8.815624       8.815624    1[6-(6,6)]
    16       8.500583       8.500583       8.500583    1[6-(6,6)]
    17       1.159563       1.159563       1.159563    1[6-(6,6)]
    18       1.367536       1.367536       1.367536    1[6-(6,6)]
    19       8.009475       8.009475       8.009475    1[6-(6,6)]
    20       7.833898       7.833898       7.833898    1[6-(6,6)]
    21       2.909268       2.909268       2.909268    1[6-(6,6)]
    22       2.624048       2.624048       2.624048    1[6-(6,6)]
    23       6.608431       6.608431       6.608431    1[6-(6,6)]
    24       6.923472       6.923472       6.923472    1[6-(6,6)]
    25       6.432263       6.432263       6.432263    1[6-(6,6)]
    26       6.640236       6.640236       6.640236    1[6-(6,6)]
    27       2.736775       2.736775       2.736775    1[6-(6,6)]
    28       2.561198       2.561198       2.561198    1[6-(6,6)]
    29       8.181968       8.181968       8.181968    1[6-(6,6)]
    30       7.896748       7.896748       7.896748    1[6-(6,6)]
    31       1.335731       1.335731       1.335731    1[6-(6,6)]
    32       1.650772       1.650772       1.650772    1[6-(6,6)]
    33       8.991792       8.991792       8.991792    1[6-(6,6)]
    34       8.783819       8.783819       8.783819    1[6-(6,6)]
    35        2.14188        2.14188        2.14188    1[6-(6,6)]
    36       2.317457       2.317457       2.317457    1[6-(6,6)]
    37       7.242087       7.242087       7.242087    1[6-(6,6)]
    38       7.527307       7.527307       7.527307    1[6-(6,6)]
    39       3.542924       3.542924       3.542924    1[6-(6,6)]
    40       3.227883       3.227883       3.227883    1[6-(6,6)]
    41       5.846557       5.846557       5.846557    6[6-(6,6),8-(65),8-(65)]
    42       5.678385       5.678385       5.678385    6[6-(1,6),6-(1,6),6-(8,8)]
    43       4.470766       4.470766       4.470766    6[1-(0),6-(1,6),6-(6,6)]
    44       4.356787       4.356787       4.356787    6[1-(0),6-(1,6),6-(6,6)]
    45       5.472978       5.472978       5.472978    6[6-(1,6),6-(1,6),6-(8,8)]
    46       6.662946       6.662946       6.662946    6[1-(0),6-(1,6),6-(6,6)]
    47       6.768655       6.768655       6.768655    6[1-(0),6-(1,6),6-(6,6)]
    48       5.325641       5.325641       5.325641    6[6-(6,6),8-(65),8-(65)]
    49      -0.269294      -0.269294      -0.269294    6[6-(6,6),8-(65),8-(65)]
    50      -0.066761      -0.066761      -0.066761    6[6-(1,6),6-(1,6),6-(8,8)]
    51       1.221497       1.221497       1.221497    6[1-(0),6-(1,6),6-(6,6)]
    52       1.373777       1.373777       1.373777    6[1-(0),6-(1,6),6-(6,6)]
    53       0.313469       0.313469       0.313469    6[6-(1,6),6-(1,6),6-(8,8)]
    54       9.562884       9.562884       9.562884    6[1-(0),6-(1,6),6-(6,6)]
    55       9.381965       9.381965       9.381965    6[1-(0),6-(1,6),6-(6,6)]
    56       0.536296       0.536296       0.536296    6[6-(6,6),8-(65),8-(65)]
    57       9.577498       9.577498       9.577498    6[6-(6,6),8-(65),8-(65)]
    58        9.74567        9.74567        9.74567    6[6-(1,6),6-(1,6),6-(8,8)]
    59       0.407889       0.407889       0.407889    6[1-(0),6-(1,6),6-(6,6)]
    60       0.521868       0.521868       0.521868    6[1-(0),6-(1,6),6-(6,6)]
    61       9.951077       9.951077       9.951077    6[6-(1,6),6-(1,6),6-(8,8)]
    62       8.761109       8.761109       8.761109    6[1-(0),6-(1,6),6-(6,6)]
    63         8.6554         8.6554         8.6554    6[1-(0),6-(1,6),6-(6,6)]
    64      10.098414      10.098414      10.098414    6[6-(6,6),8-(65),8-(65)]
    65       5.147949       5.147949       5.147949    6[6-(6,6),8-(65),8-(65)]
    66       4.945416       4.945416       4.945416    6[6-(1,6),6-(1,6),6-(8,8)]
    67       3.657158       3.657158       3.657158    6[1-(0),6-(1,6),6-(6,6)]
    68       3.504878       3.504878       3.504878    6[1-(0),6-(1,6),6-(6,6)]
    69       4.565186       4.565186       4.565186    6[6-(1,6),6-(1,6),6-(8,8)]
    70       5.861171       5.861171       5.861171    6[1-(0),6-(1,6),6-(6,6)]
    71        6.04209        6.04209        6.04209    6[1-(0),6-(1,6),6-(6,6)]
    72       4.342359       4.342359       4.342359    6[6-(6,6),8-(65),8-(65)]
    73       4.304798       4.304798       4.304798    6[6-(6,6),8-(65),8-(65)]
    74        4.47297        4.47297        4.47297    6[6-(1,6),6-(1,6),6-(8,8)]
    75       5.680589       5.680589       5.680589    6[1-(0),6-(1,6),6-(6,6)]
    76       5.794568       5.794568       5.794568    6[1-(0),6-(1,6),6-(6,6)]
    77       4.678377       4.678377       4.678377    6[6-(1,6),6-(1,6),6-(8,8)]
    78       3.488409       3.488409       3.488409    6[1-(0),6-(1,6),6-(6,6)]
    79         3.3827         3.3827         3.3827    6[1-(0),6-(1,6),6-(6,6)]
    80       4.825714       4.825714       4.825714    6[6-(6,6),8-(65),8-(65)]
    81      -0.124751      -0.124751      -0.124751    6[6-(6,6),8-(65),8-(65)]
    82      10.218116      10.218116      10.218116    6[6-(1,6),6-(1,6),6-(8,8)]
    83       8.929858       8.929858       8.929858    6[1-(0),6-(1,6),6-(6,6)]
    84       8.777578       8.777578       8.777578    6[1-(0),6-(1,6),6-(6,6)]
    85       9.837886       9.837886       9.837886    6[6-(1,6),6-(1,6),6-(8,8)]
    86       0.588471       0.588471       0.588471    6[1-(0),6-(1,6),6-(6,6)]
    87        0.76939        0.76939        0.76939    6[1-(0),6-(1,6),6-(6,6)]
    88       9.615059       9.615059       9.615059    6[6-(6,6),8-(65),8-(65)]
    89       0.573857       0.573857       0.573857    6[6-(6,6),8-(65),8-(65)]
    90       0.405685       0.405685       0.405685    6[6-(1,6),6-(1,6),6-(8,8)]
    91       9.743466       9.743466       9.743466    6[1-(0),6-(1,6),6-(6,6)]
    92       9.629487       9.629487       9.629487    6[1-(0),6-(1,6),6-(6,6)]
    93       0.200278       0.200278       0.200278    6[6-(1,6),6-(1,6),6-(8,8)]
    94       1.390246       1.390246       1.390246    6[1-(0),6-(1,6),6-(6,6)]
    95       1.495955       1.495955       1.495955    6[1-(0),6-(1,6),6-(6,6)]
    96       0.052941       0.052941       0.052941    6[6-(6,6),8-(65),8-(65)]
    97       5.003406       5.003406       5.003406    6[6-(6,6),8-(65),8-(65)]
    98       5.205939       5.205939       5.205939    6[6-(1,6),6-(1,6),6-(8,8)]
    99       6.494197       6.494197       6.494197    6[1-(0),6-(1,6),6-(6,6)]
   100       6.646477       6.646477       6.646477    6[1-(0),6-(1,6),6-(6,6)]
   101       5.586169       5.586169       5.586169    6[6-(1,6),6-(1,6),6-(8,8)]
   102       4.290184       4.290184       4.290184    6[1-(0),6-(1,6),6-(6,6)]
   103       4.109265       4.109265       4.109265    6[1-(0),6-(1,6),6-(6,6)]
   104       5.808996       5.808996       5.808996    6[6-(6,6),8-(65),8-(65)]
   105       3.259972       3.259972       3.259972    7[8-(0),8-(65),8-(65)]
   106       2.546343       2.546343       2.546343    7[8-(0),8-(65),8-(65)]
   107       1.618683       1.618683       1.618683    7[8-(0),8-(65),8-(65)]
   108       2.332312       2.332312       2.332312    7[8-(0),8-(65),8-(65)]
   109       6.891383       6.891383       6.891383    7[8-(0),8-(65),8-(65)]
   110       7.605012       7.605012       7.605012    7[8-(0),8-(65),8-(65)]
   111       8.532672       8.532672       8.532672    7[8-(0),8-(65),8-(65)]
   112       7.819043       7.819043       7.819043    7[8-(0),8-(65),8-(65)]
   113       3.766832       3.766832       3.766832    8[7-(8,8),65-(8,8,8,8,8)]
   114       2.519129       2.519129       2.519129    8[7-(8,8),65-(8,8,8,8,8)]
   115       3.102314       3.102314       3.102314    8[7-(8,8)]
   116       4.897685       4.897685       4.897685    8[6-(6,8),65-(8,8,8,8,8)]
   117       6.955592       6.955592       6.955592    8[6-(6,8),65-(8,8,8,8,8)]
   118       4.209746       4.209746       4.209746    8[6-(6,8),65-(8,8,8,8,8)]
   119       6.360297       6.360297       6.360297    8[6-(6,8),65-(8,8,8,8,8)]
   120       3.349589       3.349589       3.349589    8[7-(8,8),65-(8,8,8,8,8)]
   121       1.668941       1.668941       1.668941    8[7-(8,8),65-(8,8,8,8,8)]
   122       2.612319       2.612319       2.612319    8[7-(8,8)]
   123       9.104313       9.104313       9.104313    8[6-(6,8),65-(8,8,8,8,8)]
   124       0.687206       0.687206       0.687206    8[6-(6,8),65-(8,8,8,8,8)]
   125      10.056176      10.056176      10.056176    8[6-(6,8),65-(8,8,8,8,8)]
   126       1.696254       1.696254       1.696254    8[6-(6,8),65-(8,8,8,8,8)]
   127       1.111823       1.111823       1.111823    8[7-(8,8),65-(8,8,8,8,8)]
   128       2.359526       2.359526       2.359526    8[7-(8,8),65-(8,8,8,8,8)]
   129       1.776341       1.776341       1.776341    8[7-(8,8)]
   130       -0.01903       -0.01903       -0.01903    8[6-(6,8),65-(8,8,8,8,8)]
   131       8.468463       8.468463       8.468463    8[6-(6,8),65-(8,8,8,8,8)]
   132       0.668909       0.668909       0.668909    8[6-(6,8),65-(8,8,8,8,8)]
   133       9.063758       9.063758       9.063758    8[6-(6,8),65-(8,8,8,8,8)]
   134       1.529066       1.529066       1.529066    8[7-(8,8),65-(8,8,8,8,8)]
   135       3.209714       3.209714       3.209714    8[7-(8,8),65-(8,8,8,8,8)]
   136       2.266336       2.266336       2.266336    8[7-(8,8)]
   137       6.319742       6.319742       6.319742    8[6-(6,8),65-(8,8,8,8,8)]
   138       4.191449       4.191449       4.191449    8[6-(6,8),65-(8,8,8,8,8)]
   139       5.367879       5.367879       5.367879    8[6-(6,8),65-(8,8,8,8,8)]
   140       3.182401       3.182401       3.182401    8[6-(6,8),65-(8,8,8,8,8)]
   141       6.384523       6.384523       6.384523    8[7-(8,8),65-(8,8,8,8,8)]
   142       7.632226       7.632226       7.632226    8[7-(8,8),65-(8,8,8,8,8)]
   143       7.049041       7.049041       7.049041    8[7-(8,8)]
   144        5.25367        5.25367        5.25367    8[6-(6,8),65-(8,8,8,8,8)]
   145       3.195763       3.195763       3.195763    8[6-(6,8),65-(8,8,8,8,8)]
   146       5.941609       5.941609       5.941609    8[6-(6,8),65-(8,8,8,8,8)]
   147       3.791058       3.791058       3.791058    8[6-(6,8),65-(8,8,8,8,8)]
   148       6.801766       6.801766       6.801766    8[7-(8,8),65-(8,8,8,8,8)]
   149       8.482414       8.482414       8.482414    8[7-(8,8),65-(8,8,8,8,8)]
   150       7.539036       7.539036       7.539036    8[7-(8,8)]
   151       1.047042       1.047042       1.047042    8[6-(6,8),65-(8,8,8,8,8)]
   152       9.464149       9.464149       9.464149    8[6-(6,8),65-(8,8,8,8,8)]
   153       0.095179       0.095179       0.095179    8[6-(6,8),65-(8,8,8,8,8)]
   154       8.455101       8.455101       8.455101    8[6-(6,8),65-(8,8,8,8,8)]
   155       9.039532       9.039532       9.039532    8[7-(8,8),65-(8,8,8,8,8)]
   156       7.791829       7.791829       7.791829    8[7-(8,8),65-(8,8,8,8,8)]
   157       8.375014       8.375014       8.375014    8[7-(8,8)]
   158      10.170385      10.170385      10.170385    8[6-(6,8),65-(8,8,8,8,8)]
   159       1.682892       1.682892       1.682892    8[6-(6,8),65-(8,8,8,8,8)]
   160       9.482446       9.482446       9.482446    8[6-(6,8),65-(8,8,8,8,8)]
   161       1.087597       1.087597       1.087597    8[6-(6,8),65-(8,8,8,8,8)]
   162       8.622289       8.622289       8.622289    8[7-(8,8),65-(8,8,8,8,8)]
   163       6.941641       6.941641       6.941641    8[7-(8,8),65-(8,8,8,8,8)]
   164       7.885019       7.885019       7.885019    8[7-(8,8)]
   165       3.831613       3.831613       3.831613    8[6-(6,8),65-(8,8,8,8,8)]
   166       5.959906       5.959906       5.959906    8[6-(6,8),65-(8,8,8,8,8)]
   167       4.783476       4.783476       4.783476    8[6-(6,8),65-(8,8,8,8,8)]
   168       6.968954       6.968954       6.968954    8[6-(6,8),65-(8,8,8,8,8)]
