# Supplementary material for: A collection of forcefield precursors for metal–organic frameworks
Source: RSC Adv. 2019 Nov 13;9(63):36492–507. doi: 10.1039/c9ra07327b (PMC9075174; doi:10.1039/c9ra07327b)
Supplement: RA-009-C9RA07327B-s215 [file RA-009-C9RA07327B-s215.txt]

BOHGOU_clean

7.731000    0.000000    0.000000
-1.768189    7.643650    0.000000
-1.768189    -3.998723    6.514260

     1       4.030061       4.030061       4.030061    25[8-(6),8-(6),8-(6),8-(6)]
     2       0.164561       0.164561       0.164561    25[8-(6),8-(6),8-(6),8-(6)]
     3       5.881951       5.881951       5.881951    1[6-(6,6)]
     4      -1.815388      -1.815388      -1.815388    1[6-(6,6)]
     5       2.016451       2.016451       2.016451    1[6-(6,6)]
     6       2.050112       2.050112       2.050112    1[6-(6,6)]
     7       6.974925       6.974925       6.974925    6[6-(1,6),8-(25),8-(25)]
     8       6.355122       6.355122       6.355122    6[1-(0),6-(1,6),6-(8,8)]
     9      -1.369154      -1.369154      -1.369154    6[1-(0),6-(1,6),6-(8,8)]
    10      -0.769351      -0.769351      -0.769351    6[6-(1,6),8-(25),8-(25)]
    11       3.109425       3.109425       3.109425    6[6-(1,6),8-(25),8-(25)]
    12       2.489622       2.489622       2.489622    6[1-(0),6-(1,6),6-(8,8)]
    13       2.496346       2.496346       2.496346    6[1-(0),6-(1,6),6-(8,8)]
    14       3.096149       3.096149       3.096149    6[6-(1,6),8-(25),8-(25)]
    15       0.110734       0.110734       0.110734    8[6-(6,8),25-(8,8,8)]
    16       6.581142       6.581142       6.581142    8[6-(6,8),25-(8,8,8)]
    17      -0.762531      -0.762531      -0.762531    8[6-(6,8),25-(8,8,8)]
    18      -0.289361      -0.289361      -0.289361    8[6-(6,8),25-(8,8,8)]
    19       3.976234       3.976234       3.976234    8[6-(6,8),25-(8,8,8)]
    20       2.715642       2.715642       2.715642    8[6-(6,8),25-(8,8,8)]
    21       3.102969       3.102969       3.102969    8[6-(6,8),25-(8,8,8)]
    22       3.576139       3.576139       3.576139    8[6-(6,8),25-(8,8,8)]
