# Supplementary material for: A collection of forcefield precursors for metal–organic frameworks
Source: RSC Adv. 2019 Nov 13;9(63):36492–507. doi: 10.1039/c9ra07327b (PMC9075174; doi:10.1039/c9ra07327b)
Supplement: RA-009-C9RA07327B-s216 [file RA-009-C9RA07327B-s216.txt]

BOJCIN_clean

14.703100    0.000000    0.000000
7.351519    19.498032    0.000000
7.351553    0.000009    19.498019

     1      14.489582      14.489582      14.489582    42[8-(6),8-(6),8-(6),8-(6),42-(8,8,8,8)]
     2      21.841145      21.841145      21.841145    42[8-(6),8-(6),8-(6),8-(6),42-(8,8,8,8)]
     3      18.165356      18.165356      18.165356    42[8-(6),8-(6),8-(6),8-(6),42-(8,8,8,8)]
     4      10.813821      10.813821      10.813821    42[8-(6),8-(6),8-(6),8-(6),42-(8,8,8,8)]
     5       14.91659       14.91659       14.91659    42[8-(6),8-(6),8-(6),8-(6),42-(8,8,8,8)]
     6       7.565027       7.565027       7.565027    42[8-(6),8-(6),8-(6),8-(6),42-(8,8,8,8)]
     7      11.240816      11.240816      11.240816    42[8-(6),8-(6),8-(6),8-(6),42-(8,8,8,8)]
     8      18.592351      18.592351      18.592351    42[8-(6),8-(6),8-(6),8-(6),42-(8,8,8,8)]
     9      26.787551      26.787551      26.787551    1[6-(6,6)]
    10      12.112413      12.112413      12.112413    1[6-(1,1,6)]
    11      18.489119      18.489119      18.489119    1[6-(6,6,6)]
    12      18.934653      18.934653      18.934653    1[6-(1,1,6)]
    13      14.031142      14.031142      14.031142    1[6-(6,6)]
    14      20.243201      20.243201      20.243201    1[6-(1,1,6)]
    15      15.225034      15.225034      15.225034    1[6-(6,6,6)]
    16       7.078074       7.078074       7.078074    1[6-(1,1,6)]
    17       7.877923       7.877923       7.877923    1[6-(1,1,6)]
    18       13.14457       13.14457       13.14457    1[6-(1,1,6)]
    19       21.33564       21.33564       21.33564    1[6-(1,1,6)]
    20      20.379939      20.379939      20.379939    1[6-(1,1,6)]
    21      13.979683      13.979683      13.979683    1[6-(1,1,6)]
    22      23.496997      23.496997      23.496997    1[6-(6,6,6)]
    23      23.176471      23.176471      23.176471    1[6-(1,1,6)]
    24      24.565913      24.565913      24.565913    1[6-(1,1,6)]
    25      24.548271      24.548271      24.548271    1[6-(1,1,6)]
    26      15.944043      15.944043      15.944043    1[6-(1,1,6)]
    27      16.568924      16.568924      16.568924    1[6-(1,1,6)]
    28      17.523155      17.523155      17.523155    1[6-(1,1,6)]
    29       16.25278       16.25278       16.25278    1[6-(6,6)]
    30      10.014279      10.014279      10.014279    1[6-(6,6)]
    31      17.243769      17.243769      17.243769    1[6-(6,7)]
    32      10.831772      10.831772      10.831772    1[6-(6,7)]
    33      15.930781      15.930781      15.930781    1[6-(1,1,6)]
    34      15.541152      15.541152      15.541152    1[6-(1,1,6)]
    35      14.469298      14.469298      14.469298    1[6-(1,1,6)]
    36      12.084463      12.084463      12.084463    1[6-(6,6)]
    37      12.112401      12.112401      12.112401    1[6-(1,1,6)]
    38      11.137582      11.137582      11.137582    1[6-(6,6,6)]
    39       11.58309       11.58309       11.58309    1[6-(1,1,6)]
    40      14.031153      14.031153      14.031153    1[6-(6,6)]
    41       12.89166       12.89166       12.89166    1[6-(1,1,6)]
    42      15.225044      15.225044      15.225044    1[6-(6,6,6)]
    43      14.429609      14.429609      14.429609    1[6-(1,1,6)]
    44      15.229458      15.229458      15.229458    1[6-(1,1,6)]
    45      13.144559      13.144559      13.144559    1[6-(1,1,6)]
    46      13.984102      13.984102      13.984102    1[6-(1,1,6)]
    47        13.0284        13.0284        13.0284    1[6-(1,1,6)]
    48       13.97969       13.97969       13.97969    1[6-(1,1,6)]
    49      23.497009      23.497009      23.497009    1[6-(6,6,6)]
    50       23.17648       23.17648       23.17648    1[6-(1,1,6)]
    51      24.565924      24.565924      24.565924    1[6-(1,1,6)]
    52      24.548278      24.548278      24.548278    1[6-(1,1,6)]
    53      23.295579      23.295579      23.295579    1[6-(1,1,6)]
    54       9.217362       9.217362       9.217362    1[6-(1,1,6)]
    55      10.171593      10.171593      10.171593    1[6-(1,1,6)]
    56       8.901239       8.901239       8.901239    1[6-(6,6)]
    57       10.01427       10.01427       10.01427    1[6-(6,6)]
    58       9.892227       9.892227       9.892227    1[6-(6,7)]
    59      10.831761      10.831761      10.831761    1[6-(6,7)]
    60      15.930795      15.930795      15.930795    1[6-(1,1,6)]
    61      15.541159      15.541159      15.541159    1[6-(1,1,6)]
    62      14.469302      14.469302      14.469302    1[6-(1,1,6)]
    63      15.760246      15.760246      15.760246    1[6-(6,6)]
    64      23.139712      23.139712      23.139712    1[6-(1,1,6)]
    65      22.164894      22.164894      22.164894    1[6-(6,6,6)]
    66      15.258879      15.258879      15.258879    1[6-(1,1,6)]
    67      17.706942      17.706942      17.706942    1[6-(6,6)]
    68      23.918974      23.918974      23.918974    1[6-(1,1,6)]
    69      18.900831      18.900831      18.900831    1[6-(6,6,6)]
    70       18.10539       18.10539       18.10539    1[6-(1,1,6)]
    71      18.905241      18.905241      18.905241    1[6-(1,1,6)]
    72      24.171867      24.171867      24.171867    1[6-(1,1,6)]
    73      10.308314      10.308314      10.308314    1[6-(1,1,6)]
    74      24.055715      24.055715      24.055715    1[6-(1,1,6)]
    75      17.655475      17.655475      17.655475    1[6-(1,1,6)]
    76      12.469695      12.469695      12.469695    1[6-(6,6,6)]
    77      12.149164      12.149164      12.149164    1[6-(1,1,6)]
    78      13.538606      13.538606      13.538606    1[6-(1,1,6)]
    79      13.520964      13.520964      13.520964    1[6-(1,1,6)]
    80       12.26826       12.26826       12.26826    1[6-(1,1,6)]
    81      12.893144      12.893144      12.893144    1[6-(1,1,6)]
    82      13.847373      13.847373      13.847373    1[6-(1,1,6)]
    83      19.928558      19.928558      19.928558    1[6-(6,6)]
    84      21.041583      21.041583      21.041583    1[6-(6,6)]
    85      20.919551      20.919551      20.919551    1[6-(6,7)]
    86      21.859079      21.859079      21.859079    1[6-(6,7)]
    87      19.606577      19.606577      19.606577    1[6-(1,1,6)]
    88      19.216944      19.216944      19.216944    1[6-(1,1,6)]
    89       18.14509       18.14509       18.14509    1[6-(1,1,6)]
    90      15.760246      15.760246      15.760246    1[6-(6,6)]
    91      23.139724      23.139724      23.139724    1[6-(1,1,6)]
    92      14.813357      14.813357      14.813357    1[6-(6,6,6)]
    93      22.610415      22.610415      22.610415    1[6-(1,1,6)]
    94      17.706931      17.706931      17.706931    1[6-(6,6)]
    95      16.567437      16.567437      16.567437    1[6-(1,1,6)]
    96       4.197725       4.197725       4.197725    1[6-(6,6,6)]
    97      10.753844      10.753844      10.753844    1[6-(1,1,6)]
    98       11.55369       11.55369       11.55369    1[6-(1,1,6)]
    99      24.171883      24.171883      24.171883    1[6-(1,1,6)]
   100      17.659877      17.659877      17.659877    1[6-(1,1,6)]
   101      16.704174      16.704174      16.704174    1[6-(1,1,6)]
   102       2.952376       2.952376       2.952376    1[6-(1,1,6)]
   103       12.46969       12.46969       12.46969    1[6-(6,6,6)]
   104      12.149165      12.149165      12.149165    1[6-(1,1,6)]
   105      13.538609      13.538609      13.538609    1[6-(1,1,6)]
   106      13.520964      13.520964      13.520964    1[6-(1,1,6)]
   107      19.619813      19.619813      19.619813    1[6-(1,1,6)]
   108      20.244692      20.244692      20.244692    1[6-(1,1,6)]
   109      21.198925      21.198925      21.198925    1[6-(1,1,6)]
   110       12.57701       12.57701       12.57701    1[6-(6,6)]
   111      21.041588      21.041588      21.041588    1[6-(6,6)]
   112      13.567996      13.567996      13.567996    1[6-(6,7)]
   113      21.859077      21.859077      21.859077    1[6-(6,7)]
   114       4.903477       4.903477       4.903477    1[6-(1,1,6)]
   115       4.513845       4.513845       4.513845    1[6-(1,1,6)]
   116       3.441987       3.441987       3.441987    1[6-(1,1,6)]
   117       2.618621       2.618621       2.618621    1[6-(6,6)]
   118      17.293759      17.293759      17.293759    1[6-(1,1,6)]
   119      10.917053      10.917053      10.917053    1[6-(6,6,6)]
   120      10.471519      10.471519      10.471519    1[6-(1,1,6)]
   121       15.37503       15.37503       15.37503    1[6-(6,6)]
   122       9.162971       9.162971       9.162971    1[6-(1,1,6)]
   123      14.181138      14.181138      14.181138    1[6-(6,6,6)]
   124      22.328098      22.328098      22.328098    1[6-(1,1,6)]
   125      21.528249      21.528249      21.528249    1[6-(1,1,6)]
   126      16.261602      16.261602      16.261602    1[6-(1,1,6)]
   127       8.070532       8.070532       8.070532    1[6-(1,1,6)]
   128       9.026233       9.026233       9.026233    1[6-(1,1,6)]
   129      15.426489      15.426489      15.426489    1[6-(1,1,6)]
   130       5.909175       5.909175       5.909175    1[6-(6,6,6)]
   131       6.229701       6.229701       6.229701    1[6-(1,1,6)]
   132       4.840259       4.840259       4.840259    1[6-(1,1,6)]
   133       4.857901       4.857901       4.857901    1[6-(1,1,6)]
   134      13.462129      13.462129      13.462129    1[6-(1,1,6)]
   135      12.837248      12.837248      12.837248    1[6-(1,1,6)]
   136      11.883017      11.883017      11.883017    1[6-(1,1,6)]
   137      13.153392      13.153392      13.153392    1[6-(6,6)]
   138      19.391893      19.391893      19.391893    1[6-(6,6)]
   139      12.162403      12.162403      12.162403    1[6-(6,7)]
   140        18.5744        18.5744        18.5744    1[6-(6,7)]
   141      13.475391      13.475391      13.475391    1[6-(1,1,6)]
   142       13.86502       13.86502       13.86502    1[6-(1,1,6)]
   143      14.936874      14.936874      14.936874    1[6-(1,1,6)]
   144      17.321709      17.321709      17.321709    1[6-(6,6)]
   145      17.293771      17.293771      17.293771    1[6-(1,1,6)]
   146       18.26859       18.26859       18.26859    1[6-(6,6,6)]
   147      17.823082      17.823082      17.823082    1[6-(1,1,6)]
   148      15.375019      15.375019      15.375019    1[6-(6,6)]
   149      16.514512      16.514512      16.514512    1[6-(1,1,6)]
   150      14.181128      14.181128      14.181128    1[6-(6,6,6)]
   151      14.976563      14.976563      14.976563    1[6-(1,1,6)]
   152      14.176714      14.176714      14.176714    1[6-(1,1,6)]
   153      16.261613      16.261613      16.261613    1[6-(1,1,6)]
   154       15.42207       15.42207       15.42207    1[6-(1,1,6)]
   155      16.377772      16.377772      16.377772    1[6-(1,1,6)]
   156      15.426482      15.426482      15.426482    1[6-(1,1,6)]
   157       5.909163       5.909163       5.909163    1[6-(6,6,6)]
   158       6.229692       6.229692       6.229692    1[6-(1,1,6)]
   159       4.840248       4.840248       4.840248    1[6-(1,1,6)]
   160       4.857894       4.857894       4.857894    1[6-(1,1,6)]
   161       6.110593       6.110593       6.110593    1[6-(1,1,6)]
   162       20.18881       20.18881       20.18881    1[6-(1,1,6)]
   163      19.234579      19.234579      19.234579    1[6-(1,1,6)]
   164      20.504933      20.504933      20.504933    1[6-(6,6)]
   165      19.391902      19.391902      19.391902    1[6-(6,6)]
   166      19.513945      19.513945      19.513945    1[6-(6,7)]
   167      18.574411      18.574411      18.574411    1[6-(6,7)]
   168      13.475377      13.475377      13.475377    1[6-(1,1,6)]
   169      13.865013      13.865013      13.865013    1[6-(1,1,6)]
   170       14.93687       14.93687       14.93687    1[6-(1,1,6)]
   171      13.645926      13.645926      13.645926    1[6-(6,6)]
   172        6.26646        6.26646        6.26646    1[6-(1,1,6)]
   173       7.241278       7.241278       7.241278    1[6-(6,6,6)]
   174      14.147293      14.147293      14.147293    1[6-(1,1,6)]
   175       11.69923       11.69923       11.69923    1[6-(6,6)]
   176       5.487198       5.487198       5.487198    1[6-(1,1,6)]
   177      10.505341      10.505341      10.505341    1[6-(6,6,6)]
   178      11.300782      11.300782      11.300782    1[6-(1,1,6)]
   179      10.500931      10.500931      10.500931    1[6-(1,1,6)]
   180       5.234305       5.234305       5.234305    1[6-(1,1,6)]
   181       4.394758       4.394758       4.394758    1[6-(1,1,6)]
   182       5.350457       5.350457       5.350457    1[6-(1,1,6)]
   183      11.750697      11.750697      11.750697    1[6-(1,1,6)]
   184      16.936477      16.936477      16.936477    1[6-(6,6,6)]
   185      17.257008      17.257008      17.257008    1[6-(1,1,6)]
   186      15.867566      15.867566      15.867566    1[6-(1,1,6)]
   187      15.885208      15.885208      15.885208    1[6-(1,1,6)]
   188      17.137912      17.137912      17.137912    1[6-(1,1,6)]
   189      16.513028      16.513028      16.513028    1[6-(1,1,6)]
   190      15.558799      15.558799      15.558799    1[6-(1,1,6)]
   191       9.477614       9.477614       9.477614    1[6-(6,6)]
   192       8.364589       8.364589       8.364589    1[6-(6,6)]
   193       8.486621       8.486621       8.486621    1[6-(6,7)]
   194       7.547093       7.547093       7.547093    1[6-(6,7)]
   195       9.799595       9.799595       9.799595    1[6-(1,1,6)]
   196      10.189228      10.189228      10.189228    1[6-(1,1,6)]
   197      11.261082      11.261082      11.261082    1[6-(1,1,6)]
   198      13.645926      13.645926      13.645926    1[6-(6,6)]
   199       6.266448       6.266448       6.266448    1[6-(1,1,6)]
   200      14.592815      14.592815      14.592815    1[6-(6,6,6)]
   201       6.795757       6.795757       6.795757    1[6-(1,1,6)]
   202      11.699241      11.699241      11.699241    1[6-(6,6)]
   203      12.838735      12.838735      12.838735    1[6-(1,1,6)]
   204      25.208447      25.208447      25.208447    1[6-(6,6,6)]
   205      18.652328      18.652328      18.652328    1[6-(1,1,6)]
   206      17.852482      17.852482      17.852482    1[6-(1,1,6)]
   207       5.234289       5.234289       5.234289    1[6-(1,1,6)]
   208      11.746295      11.746295      11.746295    1[6-(1,1,6)]
   209      12.701998      12.701998      12.701998    1[6-(1,1,6)]
   210      26.453796      26.453796      26.453796    1[6-(1,1,6)]
   211      16.936482      16.936482      16.936482    1[6-(6,6,6)]
   212      17.257007      17.257007      17.257007    1[6-(1,1,6)]
   213      15.867563      15.867563      15.867563    1[6-(1,1,6)]
   214      15.885208      15.885208      15.885208    1[6-(1,1,6)]
   215       9.786359       9.786359       9.786359    1[6-(1,1,6)]
   216        9.16148        9.16148        9.16148    1[6-(1,1,6)]
   217       8.207247       8.207247       8.207247    1[6-(1,1,6)]
   218      16.829162      16.829162      16.829162    1[6-(6,6)]
   219       8.364584       8.364584       8.364584    1[6-(6,6)]
   220      15.838176      15.838176      15.838176    1[6-(6,7)]
   221       7.547095       7.547095       7.547095    1[6-(6,7)]
   222      24.502695      24.502695      24.502695    1[6-(1,1,6)]
   223      24.892327      24.892327      24.892327    1[6-(1,1,6)]
   224      25.964185      25.964185      25.964185    1[6-(1,1,6)]
   225      24.296845      24.296845      24.296845    6[6-(6,6),8-(42),8-(42)]
   226      25.576015      25.576015      25.576015    6[6-(6,6),6-(6,6),6-(8,8)]
   227      26.768437      26.768437      26.768437    6[6-(1,6),6-(1,6,6),6-(6,6)]
   228      27.927042      27.927042      27.927042    6[1-(0),6-(6,6),6-(6,6)]
   229      13.260699      13.260699      13.260699    6[6-(1,6),6-(1,6),6-(1,6,6)]
   230      26.772848      26.772848      26.772848    6[1-(0),6-(6,6),6-(6,6)]
   231       25.55249       25.55249       25.55249    6[6-(1,6),6-(1,6,6),6-(6,6)]
   232       19.39777       19.39777       19.39777    6[1-(0),6-(1,1,1),6-(1,1,1),6-(6,6)]
   233      12.238859      12.238859      12.238859    6[1-(0),1-(0),1-(0),6-(1,6,6)]
   234       20.43434       20.43434       20.43434    6[1-(0),1-(0),1-(0),6-(1,6,6)]
   235      14.575157      14.575157      14.575157    6[1-(0),6-(1,1,1),6-(1,1,1),6-(6,6)]
   236      15.085352      15.085352      15.085352    6[1-(0),1-(0),1-(0),6-(1,6,6)]
   237      14.645734      14.645734      14.645734    6[1-(0),1-(0),1-(0),6-(1,6,6)]
   238      24.238033      24.238033      24.238033    6[1-(0),6-(1,1,1),6-(1,1,1),6-(6,6)]
   239       24.12188       24.12188       24.12188    6[1-(0),1-(0),1-(0),6-(1,6,6)]
   240      16.714485      16.714485      16.714485    6[1-(0),1-(0),1-(0),6-(1,6,6)]
   241      16.036641      16.036641      16.036641    6[6-(6,6),8-(42),8-(42)]
   242      16.668874      16.668874      16.668874    6[6-(1,6),6-(1,6),6-(8,8)]
   243      16.649762      16.649762      16.649762    6[1-(0),6-(1,7),6-(6,6)]
   244       9.933414       9.933414       9.933414    6[1-(0),6-(1,7),6-(6,6)]
   245      17.229064      17.229064      17.229064    6[1-(0),6-(1,6),7-(6)]
   246      10.433319      10.433319      10.433319    6[1-(0),6-(1,6),7-(6)]
   247       9.593758       9.593758       9.593758    6[6-(6,6),8-(42),8-(42)]
   248      10.872927      10.872927      10.872927    6[6-(6,6),6-(6,6),6-(8,8)]
   249      12.065349      12.065349      12.065349    6[6-(1,6),6-(1,6,6),6-(6,6)]
   250      13.223953      13.223953      13.223953    6[1-(0),6-(6,6),6-(6,6)]
   251       13.26071       13.26071       13.26071    6[6-(1,6),6-(1,6),6-(1,6,6)]
   252       12.06976       12.06976       12.06976    6[1-(0),6-(6,6),6-(6,6)]
   253      10.849402      10.849402      10.849402    6[6-(1,6),6-(1,6,6),6-(6,6)]
   254      12.046235      12.046235      12.046235    6[1-(0),6-(1,1,1),6-(1,1,1),6-(6,6)]
   255      12.238847      12.238847      12.238847    6[1-(0),1-(0),1-(0),6-(1,6,6)]
   256      13.082802      13.082802      13.082802    6[1-(0),1-(0),1-(0),6-(1,6,6)]
   257      14.575167      14.575167      14.575167    6[1-(0),6-(1,1,1),6-(1,1,1),6-(6,6)]
   258      15.085367      15.085367      15.085367    6[1-(0),1-(0),1-(0),6-(1,6,6)]
   259       14.64574       14.64574       14.64574    6[1-(0),1-(0),1-(0),6-(1,6,6)]
   260       9.534946       9.534946       9.534946    6[1-(0),6-(1,1,1),6-(1,1,1),6-(6,6)]
   261       24.12189       24.12189       24.12189    6[1-(0),1-(0),1-(0),6-(1,6,6)]
   262       9.362922       9.362922       9.362922    6[1-(0),1-(0),1-(0),6-(1,6,6)]
   263       8.685107       8.685107       8.685107    6[6-(6,6),8-(42),8-(42)]
   264        9.31734        9.31734        9.31734    6[6-(1,6),6-(1,6),6-(8,8)]
   265       9.298224       9.298224       9.298224    6[1-(0),6-(1,7),6-(6,6)]
   266       9.933401       9.933401       9.933401    6[1-(0),6-(1,7),6-(6,6)]
   267       9.877526       9.877526       9.877526    6[1-(0),6-(1,6),7-(6)]
   268      10.433306      10.433306      10.433306    6[1-(0),6-(1,6),7-(6)]
   269      13.269547      13.269547      13.269547    6[6-(6,6),8-(42),8-(42)]
   270      14.548715      14.548715      14.548715    6[6-(6,6),6-(6,6),6-(8,8)]
   271      15.741138      15.741138      15.741138    6[6-(1,6),6-(1,6,6),6-(6,6)]
   272      16.899741      16.899741      16.899741    6[1-(0),6-(6,6),6-(6,6)]
   273      16.936497      16.936497      16.936497    6[6-(1,6),6-(1,6),6-(1,6,6)]
   274      15.745544      15.745544      15.745544    6[1-(0),6-(6,6),6-(6,6)]
   275      14.525188      14.525188      14.525188    6[6-(1,6),6-(1,6,6),6-(6,6)]
   276      23.073545      23.073545      23.073545    6[1-(0),6-(1,1,1),6-(1,1,1),6-(6,6)]
   277      23.266157      23.266157      23.266157    6[1-(0),1-(0),1-(0),6-(1,6,6)]
   278      24.110115      24.110115      24.110115    6[1-(0),1-(0),1-(0),6-(1,6,6)]
   279      18.250953      18.250953      18.250953    6[1-(0),6-(1,1,1),6-(1,1,1),6-(6,6)]
   280      18.761149      18.761149      18.761149    6[1-(0),1-(0),1-(0),6-(1,6,6)]
   281      18.321526      18.321526      18.321526    6[1-(0),1-(0),1-(0),6-(1,6,6)]
   282       13.21073       13.21073       13.21073    6[1-(0),6-(1,1,1),6-(1,1,1),6-(6,6)]
   283      13.094574      13.094574      13.094574    6[1-(0),1-(0),1-(0),6-(1,6,6)]
   284      13.038703      13.038703      13.038703    6[1-(0),1-(0),1-(0),6-(1,6,6)]
   285       19.71242       19.71242       19.71242    6[6-(6,6),8-(42),8-(42)]
   286      20.344656      20.344656      20.344656    6[6-(1,6),6-(1,6),6-(8,8)]
   287      20.325543      20.325543      20.325543    6[1-(0),6-(1,7),6-(6,6)]
   288      20.960717      20.960717      20.960717    6[1-(0),6-(1,7),6-(6,6)]
   289      20.904847      20.904847      20.904847    6[1-(0),6-(1,6),7-(6)]
   290      21.460624      21.460624      21.460624    6[1-(0),6-(1,6),7-(6)]
   291      13.269535      13.269535      13.269535    6[6-(6,6),8-(42),8-(42)]
   292      14.548705      14.548705      14.548705    6[6-(6,6),6-(6,6),6-(8,8)]
   293      15.741126      15.741126      15.741126    6[6-(1,6),6-(1,6,6),6-(6,6)]
   294      16.899731      16.899731      16.899731    6[1-(0),6-(6,6),6-(6,6)]
   295      16.936491      16.936491      16.936491    6[6-(1,6),6-(1,6),6-(1,6,6)]
   296      15.745541      15.745541      15.745541    6[1-(0),6-(6,6),6-(6,6)]
   297      14.525183      14.525183      14.525183    6[6-(1,6),6-(1,6,6),6-(6,6)]
   298      15.722009      15.722009      15.722009    6[1-(0),6-(1,1,1),6-(1,1,1),6-(6,6)]
   299      23.266172      23.266172      23.266172    6[1-(0),1-(0),1-(0),6-(1,6,6)]
   300      16.758577      16.758577      16.758577    6[1-(0),1-(0),1-(0),6-(1,6,6)]
   301        3.54785        3.54785        3.54785    6[1-(0),6-(1,1,1),6-(1,1,1),6-(6,6)]
   302       4.058048       4.058048       4.058048    6[1-(0),1-(0),1-(0),6-(1,6,6)]
   303       3.618426       3.618426       3.618426    6[1-(0),1-(0),1-(0),6-(1,6,6)]
   304      13.210727      13.210727      13.210727    6[1-(0),6-(1,1,1),6-(1,1,1),6-(6,6)]
   305      13.094574      13.094574      13.094574    6[1-(0),1-(0),1-(0),6-(1,6,6)]
   306      20.390254      20.390254      20.390254    6[1-(0),1-(0),1-(0),6-(1,6,6)]
   307      12.360877      12.360877      12.360877    6[6-(6,6),8-(42),8-(42)]
   308      12.993108      12.993108      12.993108    6[6-(1,6),6-(1,6),6-(8,8)]
   309      12.973993      12.973993      12.973993    6[1-(0),6-(1,7),6-(6,6)]
   310       20.96072       20.96072       20.96072    6[1-(0),6-(1,7),6-(6,6)]
   311      13.553293      13.553293      13.553293    6[1-(0),6-(1,6),7-(6)]
   312      21.460623      21.460623      21.460623    6[1-(0),6-(1,6),7-(6)]
   313       5.109327       5.109327       5.109327    6[6-(6,6),8-(42),8-(42)]
   314       3.830157       3.830157       3.830157    6[6-(6,6),6-(6,6),6-(8,8)]
   315       2.637735       2.637735       2.637735    6[6-(1,6),6-(1,6,6),6-(6,6)]
   316        1.47913        1.47913        1.47913    6[1-(0),6-(6,6),6-(6,6)]
   317      16.145473      16.145473      16.145473    6[6-(1,6),6-(1,6),6-(1,6,6)]
   318       2.633324       2.633324       2.633324    6[1-(0),6-(6,6),6-(6,6)]
   319       3.853682       3.853682       3.853682    6[6-(1,6),6-(1,6,6),6-(6,6)]
   320      10.008402      10.008402      10.008402    6[1-(0),6-(1,1,1),6-(1,1,1),6-(6,6)]
   321      17.167313      17.167313      17.167313    6[1-(0),1-(0),1-(0),6-(1,6,6)]
   322       8.971832       8.971832       8.971832    6[1-(0),1-(0),1-(0),6-(1,6,6)]
   323      14.831015      14.831015      14.831015    6[1-(0),6-(1,1,1),6-(1,1,1),6-(6,6)]
   324       14.32082       14.32082       14.32082    6[1-(0),1-(0),1-(0),6-(1,6,6)]
   325      14.760438      14.760438      14.760438    6[1-(0),1-(0),1-(0),6-(1,6,6)]
   326       5.168139       5.168139       5.168139    6[1-(0),6-(1,1,1),6-(1,1,1),6-(6,6)]
   327       5.284292       5.284292       5.284292    6[1-(0),1-(0),1-(0),6-(1,6,6)]
   328      12.691687      12.691687      12.691687    6[1-(0),1-(0),1-(0),6-(1,6,6)]
   329      13.369531      13.369531      13.369531    6[6-(6,6),8-(42),8-(42)]
   330      12.737298      12.737298      12.737298    6[6-(1,6),6-(1,6),6-(8,8)]
   331       12.75641       12.75641       12.75641    6[1-(0),6-(1,7),6-(6,6)]
   332      19.472758      19.472758      19.472758    6[1-(0),6-(1,7),6-(6,6)]
   333      12.177108      12.177108      12.177108    6[1-(0),6-(1,6),7-(6)]
   334      18.972853      18.972853      18.972853    6[1-(0),6-(1,6),7-(6)]
   335      19.812414      19.812414      19.812414    6[6-(6,6),8-(42),8-(42)]
   336      18.533245      18.533245      18.533245    6[6-(6,6),6-(6,6),6-(8,8)]
   337      17.340823      17.340823      17.340823    6[6-(1,6),6-(1,6,6),6-(6,6)]
   338      16.182219      16.182219      16.182219    6[1-(0),6-(6,6),6-(6,6)]
   339      16.145462      16.145462      16.145462    6[6-(1,6),6-(1,6),6-(1,6,6)]
   340      17.336412      17.336412      17.336412    6[1-(0),6-(6,6),6-(6,6)]
   341       18.55677       18.55677       18.55677    6[6-(1,6),6-(1,6,6),6-(6,6)]
   342      17.359937      17.359937      17.359937    6[1-(0),6-(1,1,1),6-(1,1,1),6-(6,6)]
   343      17.167325      17.167325      17.167325    6[1-(0),1-(0),1-(0),6-(1,6,6)]
   344       16.32337       16.32337       16.32337    6[1-(0),1-(0),1-(0),6-(1,6,6)]
   345      14.831005      14.831005      14.831005    6[1-(0),6-(1,1,1),6-(1,1,1),6-(6,6)]
   346      14.320805      14.320805      14.320805    6[1-(0),1-(0),1-(0),6-(1,6,6)]
   347      14.760432      14.760432      14.760432    6[1-(0),1-(0),1-(0),6-(1,6,6)]
   348      19.871226      19.871226      19.871226    6[1-(0),6-(1,1,1),6-(1,1,1),6-(6,6)]
   349       5.284282       5.284282       5.284282    6[1-(0),1-(0),1-(0),6-(1,6,6)]
   350       20.04325       20.04325       20.04325    6[1-(0),1-(0),1-(0),6-(1,6,6)]
   351      20.721065      20.721065      20.721065    6[6-(6,6),8-(42),8-(42)]
   352      20.088832      20.088832      20.088832    6[6-(1,6),6-(1,6),6-(8,8)]
   353      20.107948      20.107948      20.107948    6[1-(0),6-(1,7),6-(6,6)]
   354      19.472771      19.472771      19.472771    6[1-(0),6-(1,7),6-(6,6)]
   355      19.528646      19.528646      19.528646    6[1-(0),6-(1,6),7-(6)]
   356      18.972866      18.972866      18.972866    6[1-(0),6-(1,6),7-(6)]
   357      16.136625      16.136625      16.136625    6[6-(6,6),8-(42),8-(42)]
   358      14.857457      14.857457      14.857457    6[6-(6,6),6-(6,6),6-(8,8)]
   359      13.665034      13.665034      13.665034    6[6-(1,6),6-(1,6,6),6-(6,6)]
   360      12.506431      12.506431      12.506431    6[1-(0),6-(6,6),6-(6,6)]
   361      12.469675      12.469675      12.469675    6[6-(1,6),6-(1,6),6-(1,6,6)]
   362      13.660628      13.660628      13.660628    6[1-(0),6-(6,6),6-(6,6)]
   363      14.880984      14.880984      14.880984    6[6-(1,6),6-(1,6,6),6-(6,6)]
   364       6.332627       6.332627       6.332627    6[1-(0),6-(1,1,1),6-(1,1,1),6-(6,6)]
   365       6.140015       6.140015       6.140015    6[1-(0),1-(0),1-(0),6-(1,6,6)]
   366       5.296057       5.296057       5.296057    6[1-(0),1-(0),1-(0),6-(1,6,6)]
   367      11.155219      11.155219      11.155219    6[1-(0),6-(1,1,1),6-(1,1,1),6-(6,6)]
   368      10.645023      10.645023      10.645023    6[1-(0),1-(0),1-(0),6-(1,6,6)]
   369      11.084646      11.084646      11.084646    6[1-(0),1-(0),1-(0),6-(1,6,6)]
   370      16.195442      16.195442      16.195442    6[1-(0),6-(1,1,1),6-(1,1,1),6-(6,6)]
   371      16.311598      16.311598      16.311598    6[1-(0),1-(0),1-(0),6-(1,6,6)]
   372      16.367469      16.367469      16.367469    6[1-(0),1-(0),1-(0),6-(1,6,6)]
   373       9.693752       9.693752       9.693752    6[6-(6,6),8-(42),8-(42)]
   374       9.061516       9.061516       9.061516    6[6-(1,6),6-(1,6),6-(8,8)]
   375       9.080629       9.080629       9.080629    6[1-(0),6-(1,7),6-(6,6)]
   376       8.445455       8.445455       8.445455    6[1-(0),6-(1,7),6-(6,6)]
   377       8.501325       8.501325       8.501325    6[1-(0),6-(1,6),7-(6)]
   378       7.945548       7.945548       7.945548    6[1-(0),6-(1,6),7-(6)]
   379      16.136637      16.136637      16.136637    6[6-(6,6),8-(42),8-(42)]
   380      14.857467      14.857467      14.857467    6[6-(6,6),6-(6,6),6-(8,8)]
   381      13.665046      13.665046      13.665046    6[6-(1,6),6-(1,6,6),6-(6,6)]
   382      12.506441      12.506441      12.506441    6[1-(0),6-(6,6),6-(6,6)]
   383      12.469681      12.469681      12.469681    6[6-(1,6),6-(1,6),6-(1,6,6)]
   384      13.660631      13.660631      13.660631    6[1-(0),6-(6,6),6-(6,6)]
   385      14.880989      14.880989      14.880989    6[6-(1,6),6-(1,6,6),6-(6,6)]
   386      13.684163      13.684163      13.684163    6[1-(0),6-(1,1,1),6-(1,1,1),6-(6,6)]
   387           6.14           6.14           6.14    6[1-(0),1-(0),1-(0),6-(1,6,6)]
   388      12.647595      12.647595      12.647595    6[1-(0),1-(0),1-(0),6-(1,6,6)]
   389      25.858322      25.858322      25.858322    6[1-(0),6-(1,1,1),6-(1,1,1),6-(6,6)]
   390      25.348124      25.348124      25.348124    6[1-(0),1-(0),1-(0),6-(1,6,6)]
   391      25.787746      25.787746      25.787746    6[1-(0),1-(0),1-(0),6-(1,6,6)]
   392      16.195445      16.195445      16.195445    6[1-(0),6-(1,1,1),6-(1,1,1),6-(6,6)]
   393      16.311598      16.311598      16.311598    6[1-(0),1-(0),1-(0),6-(1,6,6)]
   394       9.015918       9.015918       9.015918    6[1-(0),1-(0),1-(0),6-(1,6,6)]
   395      17.045295      17.045295      17.045295    6[6-(6,6),8-(42),8-(42)]
   396      16.413064      16.413064      16.413064    6[6-(1,6),6-(1,6),6-(8,8)]
   397      16.432179      16.432179      16.432179    6[1-(0),6-(1,7),6-(6,6)]
   398       8.445452       8.445452       8.445452    6[1-(0),6-(1,7),6-(6,6)]
   399      15.852879      15.852879      15.852879    6[1-(0),6-(1,6),7-(6)]
   400       7.945549       7.945549       7.945549    6[1-(0),6-(1,6),7-(6)]
   401      17.752493      17.752493      17.752493    7[6-(1,6),6-(1,6)]
   402      10.400958      10.400958      10.400958    7[6-(1,6),6-(1,6)]
   403      21.428278      21.428278      21.428278    7[6-(1,6),6-(1,6)]
   404      14.076723      14.076723      14.076723    7[6-(1,6),6-(1,6)]
   405      11.653679      11.653679      11.653679    7[6-(1,6),6-(1,6)]
   406      19.005214      19.005214      19.005214    7[6-(1,6),6-(1,6)]
   407       7.977894       7.977894       7.977894    7[6-(1,6),6-(1,6)]
   408      15.329449      15.329449      15.329449    7[6-(1,6),6-(1,6)]
   409      23.565809      23.565809      23.565809    8[6-(6,8),42-(8,8,8,42)]
   410      15.527621      15.527621      15.527621    8[6-(6,8),42-(8,8,8,42)]
   411      16.668024      16.668024      16.668024    8[6-(6,8),42-(8,8,8,42)]
   412       8.627631       8.627631       8.627631    8[6-(6,8),42-(8,8,8,42)]
   413       8.862718       8.862718       8.862718    8[6-(6,8),42-(8,8,8,42)]
   414       8.176084       8.176084       8.176084    8[6-(6,8),42-(8,8,8,42)]
   415        9.31646        9.31646        9.31646    8[6-(6,8),42-(8,8,8,42)]
   416       8.627619       8.627619       8.627619    8[6-(6,8),42-(8,8,8,42)]
   417      12.538509      12.538509      12.538509    8[6-(6,8),42-(8,8,8,42)]
   418      19.203398      19.203398      19.203398    8[6-(6,8),42-(8,8,8,42)]
   419      12.992247      12.992247      12.992247    8[6-(6,8),42-(8,8,8,42)]
   420       19.65493       19.65493       19.65493    8[6-(6,8),42-(8,8,8,42)]
   421      12.538496      12.538496      12.538496    8[6-(6,8),42-(8,8,8,42)]
   422      11.851857      11.851857      11.851857    8[6-(6,8),42-(8,8,8,42)]
   423      20.343787      20.343787      20.343787    8[6-(6,8),42-(8,8,8,42)]
   424      19.654942      19.654942      19.654942    8[6-(6,8),42-(8,8,8,42)]
   425       5.840363       5.840363       5.840363    8[6-(6,8),42-(8,8,8,42)]
   426      13.878551      13.878551      13.878551    8[6-(6,8),42-(8,8,8,42)]
   427      12.738148      12.738148      12.738148    8[6-(6,8),42-(8,8,8,42)]
   428      20.778541      20.778541      20.778541    8[6-(6,8),42-(8,8,8,42)]
   429      20.543454      20.543454      20.543454    8[6-(6,8),42-(8,8,8,42)]
   430      21.230088      21.230088      21.230088    8[6-(6,8),42-(8,8,8,42)]
   431      20.089712      20.089712      20.089712    8[6-(6,8),42-(8,8,8,42)]
   432      20.778553      20.778553      20.778553    8[6-(6,8),42-(8,8,8,42)]
   433      16.867663      16.867663      16.867663    8[6-(6,8),42-(8,8,8,42)]
   434      10.202774      10.202774      10.202774    8[6-(6,8),42-(8,8,8,42)]
   435      16.413925      16.413925      16.413925    8[6-(6,8),42-(8,8,8,42)]
   436       9.751242       9.751242       9.751242    8[6-(6,8),42-(8,8,8,42)]
   437      16.867676      16.867676      16.867676    8[6-(6,8),42-(8,8,8,42)]
   438      17.554315      17.554315      17.554315    8[6-(6,8),42-(8,8,8,42)]
   439       9.062385       9.062385       9.062385    8[6-(6,8),42-(8,8,8,42)]
   440        9.75123        9.75123        9.75123    8[6-(6,8),42-(8,8,8,42)]
