# Supplementary material for: A collection of forcefield precursors for metal–organic frameworks
Source: RSC Adv. 2019 Nov 13;9(63):36492–507. doi: 10.1039/c9ra07327b (PMC9075174; doi:10.1039/c9ra07327b)
Supplement: RA-009-C9RA07327B-s217 [file RA-009-C9RA07327B-s217.txt]

BOLPEY_clean

14.597000    0.000000    0.000000
7.298483    16.091059    0.000000
7.298494    2.076983    17.509289

     1       8.795844       8.795844       8.795844    30[8-(1,30,30),8-(1,30,30),8-(6),8-(6)]
     2       6.880428       6.880428       6.880428    30[8-(1,30,30),8-(6),8-(6),8-(6)]
     3       8.795848       8.795848       8.795848    30[8-(1,30,30),8-(1,30,30),8-(6),8-(6)]
     4      21.477428      21.477428      21.477428    30[8-(1,30,30),8-(6),8-(6),8-(6)]
     5      20.398133      20.398133      20.398133    30[8-(1,30,30),8-(1,30,30),8-(6),8-(6)]
     6      22.313549      22.313549      22.313549    30[8-(1,30,30),8-(6),8-(6),8-(6)]
     7      20.398129      20.398129      20.398129    30[8-(1,30,30),8-(1,30,30),8-(6),8-(6)]
     8       7.716549       7.716549       7.716549    30[8-(1,30,30),8-(6),8-(6),8-(6)]
     9      14.212652      14.212652      14.212652    14[6-(1,1,1),6-(6,6),6-(6,6),6-(6,6)]
    10      14.212642      14.212642      14.212642    14[6-(1,1,1),6-(6,6),6-(6,6),6-(6,6)]
    11      14.981325      14.981325      14.981325    14[6-(1,1,1),6-(6,6),6-(6,6),6-(6,6)]
    12      14.981335      14.981335      14.981335    14[6-(1,1,1),6-(6,6),6-(6,6),6-(6,6)]
    13      14.173666      14.173666      14.173666    1[8-(30,30,30)]
    14      21.010904      21.010904      21.010904    1[6-(6,6)]
    15      19.313271      19.313271      19.313271    1[6-(6,6)]
    16        9.77414        9.77414        9.77414    1[6-(6,6)]
    17      11.525782      11.525782      11.525782    1[6-(6,6)]
    18      20.186176      20.186176      20.186176    1[6-(6,6)]
    19       20.12633       20.12633       20.12633    1[6-(6,6)]
    20      22.587387      22.587387      22.587387    1[6-(6,6)]
    21      22.626797      22.626797      22.626797    1[6-(6,6)]
    22      23.984316      23.984316      23.984316    1[6-(6,6)]
    23      11.387103      11.387103      11.387103    1[6-(6,6)]
    24      17.401071      17.401071      17.401071    1[6-(6,6)]
    25      15.401283      15.401283      15.401283    1[6-(6,6)]
    26       13.24823       13.24823       13.24823    1[6-(1,1,14)]
    27      14.842222      14.842222      14.842222    1[6-(1,1,14)]
    28      14.135726      14.135726      14.135726    1[6-(1,1,14)]
    29      21.472173      21.472173      21.472173    1[8-(30,30,30)]
    30      13.712405      13.712405      13.712405    1[6-(6,6)]
    31      12.014776      12.014776      12.014776    1[6-(6,6)]
    32       9.774134       9.774134       9.774134    1[6-(6,6)]
    33      11.525772      11.525772      11.525772    1[6-(6,6)]
    34      12.887672      12.887672      12.887672    1[6-(6,6)]
    35      12.827823      12.827823      12.827823    1[6-(6,6)]
    36       7.990391       7.990391       7.990391    1[6-(6,6)]
    37       8.029805       8.029805       8.029805    1[6-(6,6)]
    38      16.685811      16.685811      16.685811    1[6-(6,6)]
    39      18.685602      18.685602      18.685602    1[6-(6,6)]
    40      17.401068      17.401068      17.401068    1[6-(6,6)]
    41      15.401278      15.401278      15.401278    1[6-(6,6)]
    42       5.949733       5.949733       5.949733    1[6-(1,1,14)]
    43       7.543725       7.543725       7.543725    1[6-(1,1,14)]
    44       6.837232       6.837232       6.837232    1[6-(1,1,14)]
    45      15.020311      15.020311      15.020311    1[8-(30,30,30)]
    46       8.183073       8.183073       8.183073    1[6-(6,6)]
    47       9.880706       9.880706       9.880706    1[6-(6,6)]
    48      19.419837      19.419837      19.419837    1[6-(6,6)]
    49      17.668195      17.668195      17.668195    1[6-(6,6)]
    50       9.007801       9.007801       9.007801    1[6-(6,6)]
    51       9.067647       9.067647       9.067647    1[6-(6,6)]
    52        6.60659        6.60659        6.60659    1[6-(6,6)]
    53        6.56718        6.56718        6.56718    1[6-(6,6)]
    54       5.209661       5.209661       5.209661    1[6-(6,6)]
    55       3.209874       3.209874       3.209874    1[6-(6,6)]
    56      11.792906      11.792906      11.792906    1[6-(6,6)]
    57      13.792694      13.792694      13.792694    1[6-(6,6)]
    58      15.945747      15.945747      15.945747    1[6-(1,1,14)]
    59      14.351755      14.351755      14.351755    1[6-(1,1,14)]
    60      15.058251      15.058251      15.058251    1[6-(1,1,14)]
    61       7.721804       7.721804       7.721804    1[8-(30,30,30)]
    62      15.481572      15.481572      15.481572    1[6-(6,6)]
    63      17.179201      17.179201      17.179201    1[6-(6,6)]
    64      19.419843      19.419843      19.419843    1[6-(6,6)]
    65      17.668205      17.668205      17.668205    1[6-(6,6)]
    66      16.306305      16.306305      16.306305    1[6-(6,6)]
    67      16.366154      16.366154      16.366154    1[6-(6,6)]
    68      21.203586      21.203586      21.203586    1[6-(6,6)]
    69      21.164172      21.164172      21.164172    1[6-(6,6)]
    70      12.508166      12.508166      12.508166    1[6-(6,6)]
    71      10.508375      10.508375      10.508375    1[6-(6,6)]
    72      11.792909      11.792909      11.792909    1[6-(6,6)]
    73      13.792699      13.792699      13.792699    1[6-(6,6)]
    74      23.244244      23.244244      23.244244    1[6-(1,1,14)]
    75      21.650252      21.650252      21.650252    1[6-(1,1,14)]
    76      22.356745      22.356745      22.356745    1[6-(1,1,14)]
    77      12.808857      12.808857      12.808857    6[6-(1,6),6-(1,6),14-(6,6,6)]
    78      20.215368      20.215368      20.215368    6[1-(0),6-(1,6),6-(6,14)]
    79      19.205254      19.205254      19.205254    6[1-(0),6-(1,6),6-(6,6)]
    80      10.712726      10.712726      10.712726    6[6-(1,6),6-(1,6),6-(8,8)]
    81      10.581354      10.581354      10.581354    6[1-(0),6-(1,6),6-(6,6)]
    82       11.62942       11.62942       11.62942    6[1-(0),6-(1,6),6-(6,14)]
    83       9.600433       9.600433       9.600433    6[6-(6,6),8-(30),8-(30)]
    84      21.448818      21.448818      21.448818    6[6-(1,6),6-(1,6),14-(6,6,6)]
    85      20.688314      20.688314      20.688314    6[1-(0),6-(1,6),6-(6,14)]
    86      20.650362      20.650362      20.650362    6[1-(0),6-(1,6),6-(6,6)]
    87      21.378754      21.378754      21.378754    6[6-(1,6),6-(1,6),6-(8,8)]
    88      22.107145      22.107145      22.107145    6[1-(0),6-(1,6),6-(6,6)]
    89       22.12758       22.12758       22.12758    6[1-(0),6-(1,6),6-(6,14)]
    90      21.364158      21.364158      21.364158    6[6-(6,6),8-(30),8-(30)]
    91      15.855251      15.855251      15.855251    6[6-(1,6),6-(1,6),14-(6,6,6)]
    92      24.130285      24.130285      24.130285    6[1-(0),6-(1,6),6-(6,14)]
    93       25.31848       25.31848       25.31848    6[1-(0),6-(1,6),6-(6,6)]
    94      18.231641      18.231641      18.231641    6[6-(1,6),6-(1,6),6-(8,8)]
    95      17.256561      17.256561      17.256561    6[1-(0),6-(1,6),6-(6,6)]
    96      16.068366      16.068366      16.068366    6[1-(0),6-(1,6),6-(6,14)]
    97      19.555588      19.555588      19.555588    6[6-(6,6),8-(0),8-(30)]
    98      14.096315      14.096315      14.096315    6[1-(0),1-(0),1-(0),14-(6,6,6)]
    99      12.808849      12.808849      12.808849    6[6-(1,6),6-(1,6),14-(6,6,6)]
   100      12.916868      12.916868      12.916868    6[1-(0),6-(1,6),6-(6,14)]
   101      11.906757      11.906757      11.906757    6[1-(0),6-(1,6),6-(6,6)]
   102      10.712722      10.712722      10.712722    6[6-(1,6),6-(1,6),6-(8,8)]
   103      10.581348      10.581348      10.581348    6[1-(0),6-(1,6),6-(6,6)]
   104      11.629412      11.629412      11.629412    6[1-(0),6-(1,6),6-(6,14)]
   105       9.600432       9.600432       9.600432    6[6-(6,6),8-(30),8-(30)]
   106       6.851828       6.851828       6.851828    6[6-(1,6),6-(1,6),14-(6,6,6)]
   107      13.389808      13.389808      13.389808    6[1-(0),6-(1,6),6-(6,14)]
   108      13.351855      13.351855      13.351855    6[1-(0),6-(1,6),6-(6,6)]
   109       6.781761       6.781761       6.781761    6[6-(1,6),6-(1,6),6-(8,8)]
   110       7.510151       7.510151       7.510151    6[1-(0),6-(1,6),6-(6,6)]
   111       7.530587       7.530587       7.530587    6[1-(0),6-(1,6),6-(6,14)]
   112       6.767163       6.767163       6.767163    6[6-(6,6),8-(30),8-(30)]
   113      15.855243      15.855243      15.855243    6[6-(1,6),6-(1,6),14-(6,6,6)]
   114      16.831782      16.831782      16.831782    6[1-(0),6-(1,6),6-(6,14)]
   115      18.019979      18.019979      18.019979    6[1-(0),6-(1,6),6-(6,6)]
   116      18.231636      18.231636      18.231636    6[6-(1,6),6-(1,6),6-(8,8)]
   117      17.256557      17.256557      17.256557    6[1-(0),6-(1,6),6-(6,6)]
   118       16.06836       16.06836       16.06836    6[1-(0),6-(1,6),6-(6,14)]
   119      19.555585      19.555585      19.555585    6[6-(6,6),8-(0),8-(30)]
   120       6.797819       6.797819       6.797819    6[1-(0),1-(0),1-(0),14-(6,6,6)]
   121       16.38512       16.38512       16.38512    6[6-(1,6),6-(1,6),14-(6,6,6)]
   122       8.978609       8.978609       8.978609    6[1-(0),6-(1,6),6-(6,14)]
   123       9.988723       9.988723       9.988723    6[1-(0),6-(1,6),6-(6,6)]
   124      18.481251      18.481251      18.481251    6[6-(1,6),6-(1,6),6-(8,8)]
   125      18.612623      18.612623      18.612623    6[1-(0),6-(1,6),6-(6,6)]
   126      17.564557      17.564557      17.564557    6[1-(0),6-(1,6),6-(6,14)]
   127      19.593544      19.593544      19.593544    6[6-(6,6),8-(30),8-(30)]
   128       7.745159       7.745159       7.745159    6[6-(1,6),6-(1,6),14-(6,6,6)]
   129       8.505663       8.505663       8.505663    6[1-(0),6-(1,6),6-(6,14)]
   130       8.543615       8.543615       8.543615    6[1-(0),6-(1,6),6-(6,6)]
   131       7.815223       7.815223       7.815223    6[6-(1,6),6-(1,6),6-(8,8)]
   132       7.086832       7.086832       7.086832    6[1-(0),6-(1,6),6-(6,6)]
   133       7.066397       7.066397       7.066397    6[1-(0),6-(1,6),6-(6,14)]
   134       7.829819       7.829819       7.829819    6[6-(6,6),8-(30),8-(30)]
   135      13.338726      13.338726      13.338726    6[6-(1,6),6-(1,6),14-(6,6,6)]
   136       5.063692       5.063692       5.063692    6[1-(0),6-(1,6),6-(6,14)]
   137       3.875497       3.875497       3.875497    6[1-(0),6-(1,6),6-(6,6)]
   138      10.962336      10.962336      10.962336    6[6-(1,6),6-(1,6),6-(8,8)]
   139      11.937416      11.937416      11.937416    6[1-(0),6-(1,6),6-(6,6)]
   140      13.125611      13.125611      13.125611    6[1-(0),6-(1,6),6-(6,14)]
   141       9.638389       9.638389       9.638389    6[6-(6,6),8-(0),8-(30)]
   142      15.097662      15.097662      15.097662    6[1-(0),1-(0),1-(0),14-(6,6,6)]
   143      16.385128      16.385128      16.385128    6[6-(1,6),6-(1,6),14-(6,6,6)]
   144      16.277109      16.277109      16.277109    6[1-(0),6-(1,6),6-(6,14)]
   145       17.28722       17.28722       17.28722    6[1-(0),6-(1,6),6-(6,6)]
   146      18.481255      18.481255      18.481255    6[6-(1,6),6-(1,6),6-(8,8)]
   147      18.612629      18.612629      18.612629    6[1-(0),6-(1,6),6-(6,6)]
   148      17.564565      17.564565      17.564565    6[1-(0),6-(1,6),6-(6,14)]
   149      19.593545      19.593545      19.593545    6[6-(6,6),8-(30),8-(30)]
   150      15.043666      15.043666      15.043666    6[6-(1,6),6-(1,6),14-(6,6,6)]
   151      15.804169      15.804169      15.804169    6[1-(0),6-(1,6),6-(6,14)]
   152      15.842122      15.842122      15.842122    6[1-(0),6-(1,6),6-(6,6)]
   153      22.412216      22.412216      22.412216    6[6-(1,6),6-(1,6),6-(8,8)]
   154      21.683826      21.683826      21.683826    6[1-(0),6-(1,6),6-(6,6)]
   155       21.66339       21.66339       21.66339    6[1-(0),6-(1,6),6-(6,14)]
   156      22.426814      22.426814      22.426814    6[6-(6,6),8-(30),8-(30)]
   157      13.338734      13.338734      13.338734    6[6-(1,6),6-(1,6),14-(6,6,6)]
   158      12.362195      12.362195      12.362195    6[1-(0),6-(1,6),6-(6,14)]
   159      11.173998      11.173998      11.173998    6[1-(0),6-(1,6),6-(6,6)]
   160      10.962341      10.962341      10.962341    6[6-(1,6),6-(1,6),6-(8,8)]
   161       11.93742       11.93742       11.93742    6[1-(0),6-(1,6),6-(6,6)]
   162      13.125617      13.125617      13.125617    6[1-(0),6-(1,6),6-(6,14)]
   163       9.638392       9.638392       9.638392    6[6-(6,6),8-(0),8-(30)]
   164      22.396158      22.396158      22.396158    6[1-(0),1-(0),1-(0),14-(6,6,6)]
   165      14.223295      14.223295      14.223295    8[1-(0),30-(8,8,8),30-(8,8,8),30-(8,8,8)]
   166       9.863178       9.863178       9.863178    8[6-(6,8),30-(8,8,8)]
   167         8.4915         8.4915         8.4915    8[6-(6,8),30-(8,8,8)]
   168      20.640146      20.640146      20.640146    8[6-(6,8),30-(8,8,8)]
   169       7.513066       7.513066       7.513066    8[6-(6,8),30-(8,8,8)]
   170      12.976715      12.976715      12.976715    8[6-(6,8)]
   171      19.773083      19.773083      19.773083    8[6-(6,8),30-(8,8,8)]
   172      21.521804      21.521804      21.521804    8[1-(0),30-(8,8,8),30-(8,8,8),30-(8,8,8)]
   173       9.863179       9.863179       9.863179    8[6-(6,8),30-(8,8,8)]
   174      23.088497      23.088497      23.088497    8[6-(6,8),30-(8,8,8)]
   175      20.640152      20.640152      20.640152    8[6-(6,8),30-(8,8,8)]
   176       7.513069       7.513069       7.513069    8[6-(6,8),30-(8,8,8)]
   177      20.275217      20.275217      20.275217    8[6-(6,8)]
   178      19.773081      19.773081      19.773081    8[6-(6,8),30-(8,8,8)]
   179      14.970682      14.970682      14.970682    8[1-(0),30-(8,8,8),30-(8,8,8),30-(8,8,8)]
   180      19.330799      19.330799      19.330799    8[6-(6,8),30-(8,8,8)]
   181      20.702477      20.702477      20.702477    8[6-(6,8),30-(8,8,8)]
   182       8.553831       8.553831       8.553831    8[6-(6,8),30-(8,8,8)]
   183       7.083911       7.083911       7.083911    8[6-(6,8),30-(8,8,8)]
   184      16.217262      16.217262      16.217262    8[6-(6,8)]
   185       9.420894       9.420894       9.420894    8[6-(6,8),30-(8,8,8)]
   186       7.672173       7.672173       7.672173    8[1-(0),30-(8,8,8),30-(8,8,8),30-(8,8,8)]
   187      19.330798      19.330798      19.330798    8[6-(6,8),30-(8,8,8)]
   188        6.10548        6.10548        6.10548    8[6-(6,8),30-(8,8,8)]
   189       8.553825       8.553825       8.553825    8[6-(6,8),30-(8,8,8)]
   190      21.680908      21.680908      21.680908    8[6-(6,8),30-(8,8,8)]
   191        8.91876        8.91876        8.91876    8[6-(6,8)]
   192       9.420896       9.420896       9.420896    8[6-(6,8),30-(8,8,8)]
