# Supplementary material for: A collection of forcefield precursors for metal–organic frameworks
Source: RSC Adv. 2019 Nov 13;9(63):36492–507. doi: 10.1039/c9ra07327b (PMC9075174; doi:10.1039/c9ra07327b)
Supplement: RA-009-C9RA07327B-s218 [file RA-009-C9RA07327B-s218.txt]

BOMCUB_charged

9.025000    0.000000    0.000000
-4.512500    7.815879    0.000000
0.000000    0.000000    11.343000

     1         4.5125         4.5125         4.5125    49[8-(6),8-(6),8-(6),8-(6),8-(6),8-(6),8-(6),8-(6)]
     2        2.25625        2.25625        2.25625    49[8-(6),8-(6),8-(6),8-(6),8-(6),8-(6),8-(6),8-(6)]
     3       -2.25625       -2.25625       -2.25625    49[8-(6),8-(6),8-(6),8-(6),8-(6),8-(6),8-(6),8-(6)]
     4       6.169264       6.169264       6.169264    6[6-(8,8),8-(49),8-(49)]
     5       4.831759       4.831759       4.831759    6[6-(8,8),8-(49),8-(49)]
     6       2.855736       2.855736       2.855736    6[6-(8,8),8-(49),8-(49)]
     7       4.193241       4.193241       4.193241    6[6-(8,8),8-(49),8-(49)]
     8         4.5125         4.5125         4.5125    6[6-(8,8),8-(49),8-(49)]
     9         4.5125         4.5125         4.5125    6[6-(8,8),8-(49),8-(49)]
    10      -1.656764      -1.656764      -1.656764    6[6-(8,8),8-(49),8-(49)]
    11      -0.319259      -0.319259      -0.319259    6[6-(8,8),8-(49),8-(49)]
    12       1.656764       1.656764       1.656764    6[6-(8,8),8-(49),8-(49)]
    13       0.319259       0.319259       0.319259    6[6-(8,8),8-(49),8-(49)]
    14           -0.0           -0.0           -0.0    6[6-(8,8),8-(49),8-(49)]
    15            0.0            0.0            0.0    6[6-(8,8),8-(49),8-(49)]
    16       6.250264       6.250264       6.250264    8[6-(6,8),49-(8,8,8,8,8,8,8)]
    17        3.90241        3.90241        3.90241    8[6-(6,8),49-(8,8,8,8,8,8,8)]
    18       1.920069       1.920069       1.920069    8[6-(6,8),49-(8,8,8,8,8,8,8)]
    19       4.195271       4.195271       4.195271    8[6-(6,8),49-(8,8,8,8,8,8,8)]
    20       5.367168       5.367168       5.367168    8[6-(6,8),49-(8,8,8,8,8,8,8)]
    21       5.439819       5.439819       5.439819    8[6-(6,8),49-(8,8,8,8,8,8,8)]
    22      -1.737764      -1.737764      -1.737764    8[6-(6,8),49-(8,8,8,8,8,8,8)]
    23        0.61009        0.61009        0.61009    8[6-(6,8),49-(8,8,8,8,8,8,8)]
    24       2.592431       2.592431       2.592431    8[6-(6,8),49-(8,8,8,8,8,8,8)]
    25       0.317229       0.317229       0.317229    8[6-(6,8),49-(8,8,8,8,8,8,8)]
    26      -0.854667      -0.854667      -0.854667    8[6-(6,8),49-(8,8,8,8,8,8,8)]
    27      -0.927319      -0.927319      -0.927319    8[6-(6,8),49-(8,8,8,8,8,8,8)]
    28       1.737764       1.737764       1.737764    8[6-(6,8),49-(8,8,8,8,8,8,8)]
    29       -0.61009       -0.61009       -0.61009    8[6-(6,8),49-(8,8,8,8,8,8,8)]
    30      -2.592431      -2.592431      -2.592431    8[6-(6,8),49-(8,8,8,8,8,8,8)]
    31      -0.317229      -0.317229      -0.317229    8[6-(6,8),49-(8,8,8,8,8,8,8)]
    32       0.854668       0.854668       0.854668    8[6-(6,8),49-(8,8,8,8,8,8,8)]
    33       0.927319       0.927319       0.927319    8[6-(6,8),49-(8,8,8,8,8,8,8)]
    34       2.774736       2.774736       2.774736    8[6-(6,8),49-(8,8,8,8,8,8,8)]
    35        5.12259        5.12259        5.12259    8[6-(6,8),49-(8,8,8,8,8,8,8)]
    36       7.104931       7.104931       7.104931    8[6-(6,8),49-(8,8,8,8,8,8,8)]
    37       4.829729       4.829729       4.829729    8[6-(6,8),49-(8,8,8,8,8,8,8)]
    38       3.657832       3.657832       3.657832    8[6-(6,8),49-(8,8,8,8,8,8,8)]
    39       3.585181       3.585181       3.585181    8[6-(6,8),49-(8,8,8,8,8,8,8)]
    40       3.697994       3.697994       3.697994    1[7-(1,1,1)]
    41       0.814506       0.814506       0.814506    1[7-(1,1,1)]
    42       4.730905       4.730905       4.730905    1[7-(1,1,1)]
    43      -0.218405      -0.218405      -0.218405    1[7-(1,1,1)]
    44       0.218405       0.218405       0.218405    1[7-(1,1,1)]
    45       4.294095       4.294095       4.294095    1[7-(1,1,1)]
    46       8.210494       8.210494       8.210494    1[7-(1,1,1)]
    47      -3.697994      -3.697994      -3.697994    1[7-(1,1,1)]
    48      -3.916399      -3.916399      -3.916399    1[7-(1,1,1)]
    49       8.428899       8.428899       8.428899    1[7-(1,1,1)]
    50       0.596101       0.596101       0.596101    1[7-(1,1,1)]
    51       3.916399       3.916399       3.916399    1[7-(1,1,1)]
    52            0.0            0.0            0.0    7[1-(0),1-(0),1-(0),1-(0)]
    53            0.0            0.0            0.0    7[1-(0),1-(0),1-(0),1-(0)]
    54            0.0            0.0            0.0    7[1-(0),1-(0),1-(0),1-(0)]
