# Supplementary material for: A collection of forcefield precursors for metal–organic frameworks
Source: RSC Adv. 2019 Nov 13;9(63):36492–507. doi: 10.1039/c9ra07327b (PMC9075174; doi:10.1039/c9ra07327b)
Supplement: RA-009-C9RA07327B-s219 [file RA-009-C9RA07327B-s219.txt]

BONNIC_clean

10.429700    0.000000    0.000000
-3.761955    10.569468    0.000000
-3.761955    -3.100929    10.104350

     1      -1.301148      -1.301148      -1.301148    48[7-(6,6),7-(6,6),7-(6,6),8-(6),8-(6)]
     2       3.913702       3.913702       3.913702    48[7-(6,6),7-(6,6),7-(6,6),8-(6),8-(6)]
     3       0.408824       0.408824       0.408824    1[6-(6,7)]
     4      -3.374136      -3.374136      -3.374136    1[6-(6,6)]
     5      -1.420834      -1.420834      -1.420834    1[6-(6,6)]
     6       1.299246       1.299246       1.299246    1[6-(6,7)]
     7       2.370501       2.370501       2.370501    1[6-(6,6)]
     8       -0.78961       -0.78961       -0.78961    1[6-(6,6)]
     9      -1.705176      -1.705176      -1.705176    1[6-(6,7)]
    10        0.88981        0.88981        0.88981    1[6-(1,6,6)]
    11       2.197238       2.197238       2.197238    1[6-(1,6,6)]
    12       2.946485       2.946485       2.946485    1[6-(1,6,6)]
    13       1.680626       1.680626       1.680626    1[6-(1,6,6)]
    14       3.831572       3.831572       3.831572    1[6-(1,6,6)]
    15       2.537848       2.537848       2.537848    1[6-(1,6,6)]
    16       5.104131       5.104131       5.104131    1[6-(6,6)]
    17      -4.531962      -4.531962      -4.531962    1[6-(6,7)]
    18       3.661652       3.661652       3.661652    1[6-(6,7)]
    19         2.7428         2.7428         2.7428    1[6-(6,6)]
    20       5.623674       5.623674       5.623674    1[6-(6,7)]
    21       1.840714       1.840714       1.840714    1[6-(6,6)]
    22       3.794016       3.794016       3.794016    1[6-(6,6)]
    23       6.514096       6.514096       6.514096    1[6-(6,7)]
    24      -2.844349      -2.844349      -2.844349    1[6-(6,6)]
    25        4.42524        4.42524        4.42524    1[6-(6,6)]
    26       3.509674       3.509674       3.509674    1[6-(6,7)]
    27        6.10466        6.10466        6.10466    1[6-(1,6,6)]
    28       7.412088       7.412088       7.412088    1[6-(1,6,6)]
    29      -2.268365      -2.268365      -2.268365    1[6-(1,6,6)]
    30      -3.534224      -3.534224      -3.534224    1[6-(1,6,6)]
    31      -1.383278      -1.383278      -1.383278    1[6-(1,6,6)]
    32      -2.677002      -2.677002      -2.677002    1[6-(1,6,6)]
    33      -0.110719      -0.110719      -0.110719    1[6-(6,6)]
    34       0.682888       0.682888       0.682888    1[6-(6,7)]
    35      -1.553198      -1.553198      -1.553198    1[6-(6,7)]
    36       -2.47205       -2.47205       -2.47205    1[6-(6,6)]
    37       1.207005       1.207005       1.207005    6[1-(0),6-(1,6),7-(6,48)]
    38       -2.58041       -2.58041       -2.58041    6[1-(0),6-(1,6),6-(1,7)]
    39      -1.422391      -1.422391      -1.422391    6[1-(0),6-(1,6),6-(6,6)]
    40      -0.256351      -0.256351      -0.256351    6[6-(1,6),6-(6,7),6-(8,8)]
    41       0.969922       0.969922       0.969922    6[6-(6,6),8-(0),8-(0)]
    42      -0.306273      -0.306273      -0.306273    6[6-(6,6),6-(8,8),7-(6,48)]
    43       0.922976       0.922976       0.922976    6[6-(6,7),8-(48),8-(48)]
    44       0.883319       0.883319       0.883319    6[1-(0),6-(1,6),7-(6,48)]
    45       1.519785       1.519785       1.519785    6[1-(0),6-(1,7),6-(6,6)]
    46       0.897282       0.897282       0.897282    6[6-(1,1,6),6-(1,6),6-(1,6)]
    47      -0.322204      -0.322204      -0.322204    6[1-(0),6-(1,7),6-(6,6)]
    48      -0.873027      -0.873027      -0.873027    6[1-(0),6-(1,6),7-(6,48)]
    49       1.569028       1.569028       1.569028    6[1-(0),1-(0),6-(1,1,6),6-(6,6)]
    50       2.329421       2.329421       2.329421    6[1-(0),1-(0),6-(1,1,6),6-(1,1,6)]
    51       3.136103       3.136103       3.136103    6[1-(0),1-(0),6-(1,1,6),6-(6,6)]
    52       3.786383       3.786383       3.786383    6[6-(1,1,6),6-(1,6),6-(1,6)]
    53       4.767491       4.767491       4.767491    6[1-(0),6-(1,7),6-(6,6)]
    54      -5.186086      -5.186086      -5.186086    6[1-(0),6-(1,6),7-(6,48)]
    55       3.932414       3.932414       3.932414    6[1-(0),6-(1,6),7-(6,48)]
    56        3.38706        3.38706        3.38706    6[1-(0),6-(1,7),6-(6,6)]
    57       6.421855       6.421855       6.421855    6[1-(0),6-(1,6),7-(6,48)]
    58        2.63444        2.63444        2.63444    6[1-(0),6-(1,6),6-(1,7)]
    59       3.792459       3.792459       3.792459    6[1-(0),6-(1,6),6-(6,6)]
    60       4.958499       4.958499       4.958499    6[6-(1,6),6-(6,7),6-(8,8)]
    61      -4.244928      -4.244928      -4.244928    6[6-(6,6),8-(0),8-(0)]
    62       4.908577       4.908577       4.908577    6[6-(6,6),6-(8,8),7-(6,48)]
    63       6.137826       6.137826       6.137826    6[6-(6,7),8-(48),8-(48)]
    64       6.098169       6.098169       6.098169    6[1-(0),6-(1,6),7-(6,48)]
    65       6.734635       6.734635       6.734635    6[1-(0),6-(1,7),6-(6,6)]
    66       6.112132       6.112132       6.112132    6[6-(1,1,6),6-(1,6),6-(1,6)]
    67       4.892646       4.892646       4.892646    6[1-(0),6-(1,7),6-(6,6)]
    68       4.341823       4.341823       4.341823    6[1-(0),6-(1,6),7-(6,48)]
    69       6.783878       6.783878       6.783878    6[1-(0),1-(0),6-(1,1,6),6-(6,6)]
    70      -2.885429      -2.885429      -2.885429    6[1-(0),1-(0),6-(1,1,6),6-(1,1,6)]
    71      -2.078747      -2.078747      -2.078747    6[1-(0),1-(0),6-(1,1,6),6-(6,6)]
    72      -1.428467      -1.428467      -1.428467    6[6-(1,1,6),6-(1,6),6-(1,6)]
    73      -0.447359      -0.447359      -0.447359    6[1-(0),6-(1,7),6-(6,6)]
    74       0.028764       0.028764       0.028764    6[1-(0),6-(1,6),7-(6,48)]
    75      -1.282436      -1.282436      -1.282436    6[1-(0),6-(1,6),7-(6,48)]
    76       -1.82779       -1.82779       -1.82779    6[1-(0),6-(1,7),6-(6,6)]
    77       2.313764       2.313764       2.313764    7[6-(1,6),6-(6,6),48-(7,7,8,8)]
    78      -0.281844      -0.281844      -0.281844    7[6-(1,6),6-(1,6),48-(7,7,8,8)]
    79      -5.603206      -5.603206      -5.603206    7[6-(1,6),6-(1,6),48-(7,7,8,8)]
    80       7.528614       7.528614       7.528614    7[6-(1,6),6-(6,6),48-(7,7,8,8)]
    81       4.933006       4.933006       4.933006    7[6-(1,6),6-(1,6),48-(7,7,8,8)]
    82      -0.388356      -0.388356      -0.388356    7[6-(1,6),6-(1,6),48-(7,7,8,8)]
    83       0.781504       0.781504       0.781504    8[6-(6,8),48-(7,7,7,8)]
    84       2.026288       2.026288       2.026288    8[6-(6,8),48-(7,7,7,8)]
    85       1.586619       1.586619       1.586619    8[6-(6,8)]
    86       1.195458       1.195458       1.195458    8[6-(6,8)]
    87       5.996354       5.996354       5.996354    8[6-(6,8),48-(7,7,7,8)]
    88      -3.188562      -3.188562      -3.188562    8[6-(6,8),48-(7,7,7,8)]
    89      -3.628231      -3.628231      -3.628231    8[6-(6,8)]
    90       6.410308       6.410308       6.410308    8[6-(6,8)]
