# Supplementary material for: A collection of forcefield precursors for metal–organic frameworks
Source: RSC Adv. 2019 Nov 13;9(63):36492–507. doi: 10.1039/c9ra07327b (PMC9075174; doi:10.1039/c9ra07327b)
Supplement: RA-009-C9RA07327B-s220 [file RA-009-C9RA07327B-s220.txt]

BONWAD_clean

9.029000    0.000000    0.000000
0.000000    10.934000    0.000000
0.000000    -0.007113    13.145998

     1       7.275839       7.275839       7.275839    30[8-(6),8-(6),8-(6),8-(6)]
     2       4.396581       4.396581       4.396581    30[8-(6),8-(6),8-(6),8-(6,6)]
     3       2.761339       2.761339       2.761339    30[8-(6),8-(6),8-(6),8-(6)]
     4       8.911081       8.911081       8.911081    30[8-(6),8-(6),8-(6),8-(6,6)]
     5       1.753161       1.753161       1.753161    30[8-(6),8-(6),8-(6),8-(6)]
     6       4.632419       4.632419       4.632419    30[8-(6),8-(6),8-(6),8-(6,6)]
     7       6.267661       6.267661       6.267661    30[8-(6),8-(6),8-(6),8-(6)]
     8       0.117919       0.117919       0.117919    30[8-(6),8-(6),8-(6),8-(6,6)]
     9       5.864335       5.864335       5.864335    1[6-(6,6,6)]
    10       5.482409       5.482409       5.482409    1[6-(6,6,8)]
    11       8.106236       8.106236       8.106236    1[6-(6,6,6)]
    12       7.759523       7.759523       7.759523    1[6-(6,6,8)]
    13       1.349835       1.349835       1.349835    1[6-(6,6,6)]
    14       0.967909       0.967909       0.967909    1[6-(6,6,8)]
    15       3.591736       3.591736       3.591736    1[6-(6,6,6)]
    16       3.245023       3.245023       3.245023    1[6-(6,6,8)]
    17       3.164664       3.164664       3.164664    1[6-(6,6,6)]
    18       3.546591       3.546591       3.546591    1[6-(6,6,8)]
    19       0.922764       0.922764       0.922764    1[6-(6,6,6)]
    20       1.269477       1.269477       1.269477    1[6-(6,6,8)]
    21       7.679164       7.679164       7.679164    1[6-(6,6,6)]
    22       8.061091       8.061091       8.061091    1[6-(6,6,8)]
    23       5.437264       5.437264       5.437264    1[6-(6,6,6)]
    24       5.783977       5.783977       5.783977    1[6-(6,6,8)]
    25       6.763624       6.763624       6.763624    6[6-(1,6,8),8-(30),8-(30)]
    26       6.248971       6.248971       6.248971    6[1-(0),6-(1,6,6),6-(1,6,8),6-(8,8)]
    27       3.932129       3.932129       3.932129    6[6-(1,6,8),8-(30),8-(30)]
    28        5.38941        5.38941        5.38941    6[1-(0),6-(1,6,6),6-(8,8),8-(6,30)]
    29       7.602418       7.602418       7.602418    6[1-(0),6-(1,6,6),6-(1,6,8),6-(8,8)]
    30       7.091377       7.091377       7.091377    6[1-(0),6-(1,6,6),6-(8,8),8-(6,30)]
    31       6.308562       6.308562       6.308562    6[6-(1,6,6),8-(0),8-(30)]
    32       8.439406       8.439406       8.439406    6[6-(1,6,6),8-(30),8-(30)]
    33       2.249124       2.249124       2.249124    6[6-(1,6,8),8-(30),8-(30)]
    34       1.734471       1.734471       1.734471    6[1-(0),6-(1,6,6),6-(1,6,8),6-(8,8)]
    35       8.446629       8.446629       8.446629    6[6-(1,6,8),8-(30),8-(30)]
    36        0.87491        0.87491        0.87491    6[1-(0),6-(1,6,6),6-(8,8),8-(6,30)]
    37       3.087918       3.087918       3.087918    6[1-(0),6-(1,6,6),6-(1,6,8),6-(8,8)]
    38       2.576877       2.576877       2.576877    6[1-(0),6-(1,6,6),6-(8,8),8-(6,30)]
    39       1.794062       1.794062       1.794062    6[6-(1,6,6),8-(0),8-(30)]
    40       3.924906       3.924906       3.924906    6[6-(1,6,6),8-(30),8-(30)]
    41       2.265376       2.265376       2.265376    6[6-(1,6,8),8-(30),8-(30)]
    42       2.780029       2.780029       2.780029    6[1-(0),6-(1,6,6),6-(1,6,8),6-(8,8)]
    43       5.096871       5.096871       5.096871    6[6-(1,6,8),8-(30),8-(30)]
    44        3.63959        3.63959        3.63959    6[1-(0),6-(1,6,6),6-(8,8),8-(6,30)]
    45       1.426582       1.426582       1.426582    6[1-(0),6-(1,6,6),6-(1,6,8),6-(8,8)]
    46       1.937623       1.937623       1.937623    6[1-(0),6-(1,6,6),6-(8,8),8-(6,30)]
    47       2.720438       2.720438       2.720438    6[6-(1,6,6),8-(0),8-(30)]
    48       0.589594       0.589594       0.589594    6[6-(1,6,6),8-(30),8-(30)]
    49       6.779876       6.779876       6.779876    6[6-(1,6,8),8-(30),8-(30)]
    50       7.294529       7.294529       7.294529    6[1-(0),6-(1,6,6),6-(1,6,8),6-(8,8)]
    51        0.58237        0.58237        0.58237    6[6-(1,6,8),8-(30),8-(30)]
    52        8.15409        8.15409        8.15409    6[1-(0),6-(1,6,6),6-(8,8),8-(6,30)]
    53       5.941082       5.941082       5.941082    6[1-(0),6-(1,6,6),6-(1,6,8),6-(8,8)]
    54       6.452123       6.452123       6.452123    6[1-(0),6-(1,6,6),6-(8,8),8-(6,30)]
    55       7.234938       7.234938       7.234938    6[6-(1,6,6),8-(0),8-(30)]
    56       5.104094       5.104094       5.104094    6[6-(1,6,6),8-(30),8-(30)]
    57       5.890158       5.890158       5.890158    8[6-(1,6,6),6-(1,6,6),30-(8,8,8)]
    58       8.068676       8.068676       8.068676    8[6-(6,8),30-(8,8,8)]
    59        5.61965        5.61965        5.61965    8[6-(6,8),30-(8,8,8)]
    60         7.7495         7.7495         7.7495    8[6-(6,8),30-(8,8,8)]
    61       6.205632       6.205632       6.205632    8[6-(6,8),30-(8,8,8)]
    62       3.379194       3.379194       3.379194    8[6-(6,8),30-(8,8,8)]
    63       0.410819       0.410819       0.410819    8[6-(6,8),30-(8,8,8)]
    64       6.434968       6.434968       6.434968    8[6-(6,8)]
    65       3.417025       3.417025       3.417025    8[6-(6,8),30-(8,8,8)]
    66       1.375658       1.375658       1.375658    8[6-(1,6,6),6-(1,6,6),30-(8,8,8)]
    67       3.554176       3.554176       3.554176    8[6-(6,8),30-(8,8,8)]
    68        1.10515        1.10515        1.10515    8[6-(6,8),30-(8,8,8)]
    69          3.235          3.235          3.235    8[6-(6,8),30-(8,8,8)]
    70       1.691132       1.691132       1.691132    8[6-(6,8),30-(8,8,8)]
    71       7.893694       7.893694       7.893694    8[6-(6,8),30-(8,8,8)]
    72       4.925319       4.925319       4.925319    8[6-(6,8),30-(8,8,8)]
    73       1.920468       1.920468       1.920468    8[6-(6,8)]
    74       7.931525       7.931525       7.931525    8[6-(6,8),30-(8,8,8)]
    75       3.138842       3.138842       3.138842    8[6-(1,6,6),6-(1,6,6),30-(8,8,8)]
    76       0.960324       0.960324       0.960324    8[6-(6,8),30-(8,8,8)]
    77        3.40935        3.40935        3.40935    8[6-(6,8),30-(8,8,8)]
    78         1.2795         1.2795         1.2795    8[6-(6,8),30-(8,8,8)]
    79       2.823368       2.823368       2.823368    8[6-(6,8),30-(8,8,8)]
    80       5.649806       5.649806       5.649806    8[6-(6,8),30-(8,8,8)]
    81        8.61818        8.61818        8.61818    8[6-(6,8),30-(8,8,8)]
    82       2.594032       2.594032       2.594032    8[6-(6,8)]
    83       5.611975       5.611975       5.611975    8[6-(6,8),30-(8,8,8)]
    84       7.653342       7.653342       7.653342    8[6-(1,6,6),6-(1,6,6),30-(8,8,8)]
    85       5.474824       5.474824       5.474824    8[6-(6,8),30-(8,8,8)]
    86        7.92385        7.92385        7.92385    8[6-(6,8),30-(8,8,8)]
    87          5.794          5.794          5.794    8[6-(6,8),30-(8,8,8)]
    88       7.337868       7.337868       7.337868    8[6-(6,8),30-(8,8,8)]
    89       1.135306       1.135306       1.135306    8[6-(6,8),30-(8,8,8)]
    90        4.10368        4.10368        4.10368    8[6-(6,8),30-(8,8,8)]
    91       7.108532       7.108532       7.108532    8[6-(6,8)]
    92       1.097475       1.097475       1.097475    8[6-(6,8),30-(8,8,8)]
