# Supplementary material for: A collection of forcefield precursors for metal–organic frameworks
Source: RSC Adv. 2019 Nov 13;9(63):36492–507. doi: 10.1039/c9ra07327b (PMC9075174; doi:10.1039/c9ra07327b)
Supplement: RA-009-C9RA07327B-s221 [file RA-009-C9RA07327B-s221.txt]

BONWIL_clean

9.273200    0.000000    0.000000
-4.636479    13.550536    0.000000
0.000000    -2.701774    16.762865

     1       7.393101       7.393101       7.393101    30[1-(8),7-(6,6),8-(1,1),8-(6),8-(6),8-(6),8-(6,6)]
     2       3.650808       3.650808       3.650808    30[7-(6,6),8-(6),8-(6),8-(6)]
     3       2.756538       2.756538       2.756538    30[1-(8),7-(6,6),8-(1,1),8-(6),8-(6),8-(6),8-(6,6)]
     4      -0.985755      -0.985755      -0.985755    30[7-(6,6),8-(6),8-(6),8-(6)]
     5       -2.75638       -2.75638       -2.75638    30[1-(8),7-(6,6),8-(1,1),8-(6),8-(6),8-(6),8-(6,6)]
     6       0.985913       0.985913       0.985913    30[7-(6,6),8-(6),8-(6),8-(6)]
     7       1.880183       1.880183       1.880183    30[1-(8),7-(6,6),8-(1,1),8-(6),8-(6),8-(6),8-(6,6)]
     8       5.622476       5.622476       5.622476    30[7-(6,6),8-(6),8-(6),8-(6)]
     9       0.191059       0.191059       0.191059    1[8-(1,30)]
    10       -0.82435       -0.82435       -0.82435    1[8-(1,30),30-(7,8,8,8,8,8)]
    11       4.121995       4.121995       4.121995    1[6-(6,6,8)]
    12       5.556573       5.556573       5.556573    1[6-(6,6,6)]
    13      -2.885735      -2.885735      -2.885735    1[6-(6,6,6)]
    14      -2.098457      -2.098457      -2.098457    1[6-(6,6,8)]
    15       4.579138       4.579138       4.579138    1[6-(6,7)]
    16       3.720424       3.720424       3.720424    1[6-(6,6)]
    17       7.445455       7.445455       7.445455    1[6-(6,6)]
    18       8.175272       8.175272       8.175272    1[6-(6,7)]
    19      -2.269979      -2.269979      -2.269979    1[6-(6,7)]
    20      -1.576326      -1.576326      -1.576326    1[6-(6,6)]
    21       2.049491       2.049491       2.049491    1[6-(6,6)]
    22       1.264034       1.264034       1.264034    1[6-(6,7)]
    23       4.827718       4.827718       4.827718    1[8-(1,30)]
    24       3.812296       3.812296       3.812296    1[8-(1,30),30-(7,8,8,8,8,8)]
    25      -0.514599      -0.514599      -0.514599    1[6-(6,6,8)]
    26       0.919951       0.919951       0.919951    1[6-(6,6,6)]
    27       1.750817       1.750817       1.750817    1[6-(6,6,6)]
    28       2.538128       2.538128       2.538128    1[6-(6,6,8)]
    29      -0.057405      -0.057405      -0.057405    1[6-(6,7)]
    30      -0.916087      -0.916087      -0.916087    1[6-(6,6)]
    31        2.80897        2.80897        2.80897    1[6-(6,6)]
    32       3.538755       3.538755       3.538755    1[6-(6,7)]
    33       2.366541       2.366541       2.366541    1[6-(6,7)]
    34       3.060159       3.060159       3.060159    1[6-(6,6)]
    35       6.685985       6.685985       6.685985    1[6-(6,6)]
    36       5.900562       5.900562       5.900562    1[6-(6,7)]
    37       4.445662       4.445662       4.445662    1[8-(1,30)]
    38       5.461071       5.461071       5.461071    1[8-(1,30),30-(7,8,8,8,8,8)]
    39       0.514726       0.514726       0.514726    1[6-(6,6,8)]
    40      -0.919852      -0.919852      -0.919852    1[6-(6,6,6)]
    41       7.522456       7.522456       7.522456    1[6-(6,6,6)]
    42       6.735178       6.735178       6.735178    1[6-(6,6,8)]
    43       0.057583       0.057583       0.057583    1[6-(6,7)]
    44       0.916297       0.916297       0.916297    1[6-(6,6)]
    45      -2.808734      -2.808734      -2.808734    1[6-(6,6)]
    46      -3.538551      -3.538551      -3.538551    1[6-(6,7)]
    47         6.9067         6.9067         6.9067    1[6-(6,7)]
    48       6.213047       6.213047       6.213047    1[6-(6,6)]
    49        2.58723        2.58723        2.58723    1[6-(6,6)]
    50       3.372687       3.372687       3.372687    1[6-(6,7)]
    51      -0.190997      -0.190997      -0.190997    1[8-(1,30)]
    52       0.824425       0.824425       0.824425    1[8-(1,30),30-(7,8,8,8,8,8)]
    53        5.15132        5.15132        5.15132    1[6-(6,6,8)]
    54        3.71677        3.71677        3.71677    1[6-(6,6,6)]
    55       2.885904       2.885904       2.885904    1[6-(6,6,6)]
    56       2.098593       2.098593       2.098593    1[6-(6,6,8)]
    57       4.694126       4.694126       4.694126    1[6-(6,7)]
    58       5.552808       5.552808       5.552808    1[6-(6,6)]
    59       1.827751       1.827751       1.827751    1[6-(6,6)]
    60       1.097966       1.097966       1.097966    1[6-(6,7)]
    61        2.27018        2.27018        2.27018    1[6-(6,7)]
    62       1.576562       1.576562       1.576562    1[6-(6,6)]
    63      -2.049264      -2.049264      -2.049264    1[6-(6,6)]
    64      -1.263841      -1.263841      -1.263841    1[6-(6,7)]
    65       4.933401       4.933401       4.933401    6[1-(0),6-(1,6,6),6-(8,8),8-(6,30)]
    66       5.027073       5.027073       5.027073    6[1-(0),6-(1,6,6),6-(1,6,8),6-(8,8)]
    67       5.897833       5.897833       5.897833    6[1-(0),6-(1,6,6),6-(1,6,8),6-(8,8)]
    68      -2.410037      -2.410037      -2.410037    6[1-(0),6-(1,6,6),6-(8,8),8-(6,30)]
    69         4.9065         4.9065         4.9065    6[6-(1,6,8),8-(30),8-(30)]
    70        3.72605        3.72605        3.72605    6[6-(1,6,6),8-(0),8-(30)]
    71        5.15969        5.15969        5.15969    6[6-(1,6,6),8-(0),8-(30)]
    72      -1.195248      -1.195248      -1.195248    6[6-(1,6,8),8-(30),8-(30)]
    73       5.163344       5.163344       5.163344    6[1-(0),6-(1,6),7-(6,30)]
    74       4.636616       4.636616       4.636616    6[1-(0),6-(1,7),6-(6,6)]
    75       5.476759       5.476759       5.476759    6[6-(1,6),6-(1,6),6-(6,6)]
    76       6.831575       6.831575       6.831575    6[1-(0),6-(1,7),6-(6,6)]
    77       7.266498       7.266498       7.266498    6[1-(0),6-(1,6),7-(6,30)]
    78      -1.387168      -1.387168      -1.387168    6[1-(0),6-(1,6),7-(6,30)]
    79      -0.977282      -0.977282      -0.977282    6[1-(0),6-(1,7),6-(6,6)]
    80       0.339517       0.339517       0.339517    6[6-(1,6),6-(1,6),6-(6,6)]
    81       1.168534       1.168534       1.168534    6[1-(0),6-(1,7),6-(6,6)]
    82       0.687245       0.687245       0.687245    6[1-(0),6-(1,6),7-(6,30)]
    83       0.296805       0.296805       0.296805    6[1-(0),6-(1,6,6),6-(8,8),8-(6,30)]
    84       0.390451       0.390451       0.390451    6[1-(0),6-(1,6,6),6-(1,6,8),6-(8,8)]
    85       1.261199       1.261199       1.261199    6[1-(0),6-(1,6,6),6-(1,6,8),6-(8,8)]
    86       2.226549       2.226549       2.226549    6[1-(0),6-(1,6,6),6-(8,8),8-(6,30)]
    87       0.269921       0.269921       0.269921    6[6-(1,6,8),8-(30),8-(30)]
    88      -0.910586      -0.910586      -0.910586    6[6-(1,6,6),8-(0),8-(30)]
    89       0.523048       0.523048       0.523048    6[6-(1,6,6),8-(0),8-(30)]
    90       3.441338       3.441338       3.441338    6[6-(1,6,8),8-(30),8-(30)]
    91       0.526813       0.526813       0.526813    6[1-(0),6-(1,6),7-(6,30)]
    92       0.000105       0.000105       0.000105    6[1-(0),6-(1,7),6-(6,6)]
    93       0.840266       0.840266       0.840266    6[6-(1,6),6-(1,6),6-(6,6)]
    94       2.195079       2.195079       2.195079    6[1-(0),6-(1,7),6-(6,6)]
    95       2.629982       2.629982       2.629982    6[1-(0),6-(1,6),7-(6,30)]
    96       3.249347       3.249347       3.249347    6[1-(0),6-(1,6),7-(6,30)]
    97       3.659212       3.659212       3.659212    6[1-(0),6-(1,7),6-(6,6)]
    98       4.976003       4.976003       4.976003    6[6-(1,6),6-(1,6),6-(6,6)]
    99       5.805033       5.805033       5.805033    6[1-(0),6-(1,7),6-(6,6)]
   100       5.323764       5.323764       5.323764    6[1-(0),6-(1,6),7-(6,30)]
   101       -0.29668       -0.29668       -0.29668    6[1-(0),6-(1,6,6),6-(8,8),8-(6,30)]
   102      -0.390352      -0.390352      -0.390352    6[1-(0),6-(1,6,6),6-(1,6,8),6-(8,8)]
   103      -1.261112      -1.261112      -1.261112    6[1-(0),6-(1,6,6),6-(1,6,8),6-(8,8)]
   104       7.046758       7.046758       7.046758    6[1-(0),6-(1,6,6),6-(8,8),8-(6,30)]
   105      -0.269779      -0.269779      -0.269779    6[6-(1,6,8),8-(30),8-(30)]
   106       0.910671       0.910671       0.910671    6[6-(1,6,6),8-(0),8-(30)]
   107      -0.522969      -0.522969      -0.522969    6[6-(1,6,6),8-(0),8-(30)]
   108       5.831969       5.831969       5.831969    6[6-(1,6,8),8-(30),8-(30)]
   109      -0.526623      -0.526623      -0.526623    6[1-(0),6-(1,6),7-(6,30)]
   110       0.000105       0.000105       0.000105    6[1-(0),6-(1,7),6-(6,6)]
   111      -0.840038      -0.840038      -0.840038    6[6-(1,6),6-(1,6),6-(6,6)]
   112      -2.194854      -2.194854      -2.194854    6[1-(0),6-(1,7),6-(6,6)]
   113      -2.629777      -2.629777      -2.629777    6[1-(0),6-(1,6),7-(6,30)]
   114       6.023889       6.023889       6.023889    6[1-(0),6-(1,6),7-(6,30)]
   115       5.614003       5.614003       5.614003    6[1-(0),6-(1,7),6-(6,6)]
   116       4.297204       4.297204       4.297204    6[6-(1,6),6-(1,6),6-(6,6)]
   117       3.468187       3.468187       3.468187    6[1-(0),6-(1,7),6-(6,6)]
   118       3.949476       3.949476       3.949476    6[1-(0),6-(1,6),7-(6,30)]
   119       4.339916       4.339916       4.339916    6[1-(0),6-(1,6,6),6-(8,8),8-(6,30)]
   120        4.24627        4.24627        4.24627    6[1-(0),6-(1,6,6),6-(1,6,8),6-(8,8)]
   121       3.375522       3.375522       3.375522    6[1-(0),6-(1,6,6),6-(1,6,8),6-(8,8)]
   122       2.410172       2.410172       2.410172    6[1-(0),6-(1,6,6),6-(8,8),8-(6,30)]
   123         4.3668         4.3668         4.3668    6[6-(1,6,8),8-(30),8-(30)]
   124       5.547307       5.547307       5.547307    6[6-(1,6,6),8-(0),8-(30)]
   125       4.113673       4.113673       4.113673    6[6-(1,6,6),8-(0),8-(30)]
   126       1.195383       1.195383       1.195383    6[6-(1,6,8),8-(30),8-(30)]
   127       4.109908       4.109908       4.109908    6[1-(0),6-(1,6),7-(6,30)]
   128       4.636616       4.636616       4.636616    6[1-(0),6-(1,7),6-(6,6)]
   129       3.796455       3.796455       3.796455    6[6-(1,6),6-(1,6),6-(6,6)]
   130       2.441642       2.441642       2.441642    6[1-(0),6-(1,7),6-(6,6)]
   131       2.006739       2.006739       2.006739    6[1-(0),6-(1,6),7-(6,30)]
   132       1.387374       1.387374       1.387374    6[1-(0),6-(1,6),7-(6,30)]
   133       0.977509       0.977509       0.977509    6[1-(0),6-(1,7),6-(6,6)]
   134      -0.339282      -0.339282      -0.339282    6[6-(1,6),6-(1,6),6-(6,6)]
   135      -1.168312      -1.168312      -1.168312    6[1-(0),6-(1,7),6-(6,6)]
   136      -0.687043      -0.687043      -0.687043    6[1-(0),6-(1,6),7-(6,30)]
   137        6.45232        6.45232        6.45232    7[6-(1,6),6-(1,6),30-(1,8,8,8,8,8)]
   138       -0.56835       -0.56835       -0.56835    7[6-(1,6),6-(1,6),30-(8,8,8)]
   139       1.815786       1.815786       1.815786    7[6-(1,6),6-(1,6),30-(1,8,8,8,8,8)]
   140       4.068177       4.068177       4.068177    7[6-(1,6),6-(1,6),30-(8,8,8)]
   141      -1.815599      -1.815599      -1.815599    7[6-(1,6),6-(1,6),30-(1,8,8,8,8,8)]
   142       5.205071       5.205071       5.205071    7[6-(1,6),6-(1,6),30-(8,8,8)]
   143       2.820935       2.820935       2.820935    7[6-(1,6),6-(1,6),30-(1,8,8,8,8,8)]
   144       0.568544       0.568544       0.568544    7[6-(1,6),6-(1,6),30-(8,8,8)]
   145       6.097278       6.097278       6.097278    8[6-(1,6,6),6-(1,6,6),30-(1,7,8,8,8,8)]
   146      -0.537815      -0.537815      -0.537815    8[1-(0),1-(30),30-(1,7,8,8,8,8)]
   147       5.874615       5.874615       5.874615    8[6-(6,8),30-(1,7,8,8,8,8)]
   148       3.846574       3.846574       3.846574    8[6-(6,8),30-(7,8,8)]
   149       2.630138       2.630138       2.630138    8[6-(6,8),30-(7,8,8)]
   150       3.819719       3.819719       3.819719    8[6-(6,8)]
   151         4.0163         4.0163         4.0163    8[6-(6,8),30-(1,7,8,8,8,8)]
   152       5.781001       5.781001       5.781001    8[6-(6,8)]
   153      -0.511711      -0.511711      -0.511711    8[6-(6,8),30-(7,8,8)]
   154      -0.982901      -0.982901      -0.982901    8[6-(6,8),30-(1,7,8,8,8,8)]
   155       1.460686       1.460686       1.460686    8[6-(1,6,6),6-(1,6,6),30-(1,7,8,8,8,8)]
   156       4.098845       4.098845       4.098845    8[1-(0),1-(30),30-(1,7,8,8,8,8)]
   157        1.23805        1.23805        1.23805    8[6-(6,8),30-(1,7,8,8,8,8)]
   158      -0.790006      -0.790006      -0.790006    8[6-(6,8),30-(7,8,8)]
   159       7.266713       7.266713       7.266713    8[6-(6,8),30-(7,8,8)]
   160      -0.816936      -0.816936      -0.816936    8[6-(6,8)]
   161      -0.620333      -0.620333      -0.620333    8[6-(6,8),30-(1,7,8,8,8,8)]
   162       1.144346       1.144346       1.144346    8[6-(6,8)]
   163       4.124856       4.124856       4.124856    8[6-(6,8),30-(7,8,8)]
   164       3.653704       3.653704       3.653704    8[6-(6,8),30-(1,7,8,8,8,8)]
   165      -1.460557      -1.460557      -1.460557    8[6-(1,6,6),6-(1,6,6),30-(1,7,8,8,8,8)]
   166       5.174536       5.174536       5.174536    8[1-(0),1-(30),30-(1,7,8,8,8,8)]
   167      -1.237894      -1.237894      -1.237894    8[6-(6,8),30-(1,7,8,8,8,8)]
   168       0.790147       0.790147       0.790147    8[6-(6,8),30-(7,8,8)]
   169       2.006583       2.006583       2.006583    8[6-(6,8),30-(7,8,8)]
   170       0.817002       0.817002       0.817002    8[6-(6,8)]
   171       0.620421       0.620421       0.620421    8[6-(6,8),30-(1,7,8,8,8,8)]
   172       -1.14428       -1.14428       -1.14428    8[6-(6,8)]
   173       5.148432       5.148432       5.148432    8[6-(6,8),30-(7,8,8)]
   174       5.619622       5.619622       5.619622    8[6-(6,8),30-(1,7,8,8,8,8)]
   175       3.176035       3.176035       3.176035    8[6-(1,6,6),6-(1,6,6),30-(1,7,8,8,8,8)]
   176       0.537876       0.537876       0.537876    8[1-(0),1-(30),30-(1,7,8,8,8,8)]
   177       3.398671       3.398671       3.398671    8[6-(6,8),30-(1,7,8,8,8,8)]
   178       5.426727       5.426727       5.426727    8[6-(6,8),30-(7,8,8)]
   179      -2.629992      -2.629992      -2.629992    8[6-(6,8),30-(7,8,8)]
   180       5.453657       5.453657       5.453657    8[6-(6,8)]
   181       5.257054       5.257054       5.257054    8[6-(6,8),30-(1,7,8,8,8,8)]
   182       3.492375       3.492375       3.492375    8[6-(6,8)]
   183       0.511865       0.511865       0.511865    8[6-(6,8),30-(7,8,8)]
   184       0.983017       0.983017       0.983017    8[6-(6,8),30-(1,7,8,8,8,8)]
