# Supplementary material for: A collection of forcefield precursors for metal–organic frameworks
Source: RSC Adv. 2019 Nov 13;9(63):36492–507. doi: 10.1039/c9ra07327b (PMC9075174; doi:10.1039/c9ra07327b)
Supplement: RA-009-C9RA07327B-s222 [file RA-009-C9RA07327B-s222.txt]

BOWQAG_clean

6.718600    0.000000    0.000000
0.000000    17.082000    0.000000
-2.645631    0.000000    17.149126

     1       1.084615       1.084615       1.084615    30[7-(6,6),7-(6,6),7-(7,7),7-(7,7)]
     2       4.311169       4.311169       4.311169    30[7-(6,6),7-(6,6),7-(7,7),7-(7,7)]
     3       2.988354       2.988354       2.988354    30[7-(6,6),7-(6,6),7-(7,7),7-(7,7)]
     4        -0.2382        -0.2382        -0.2382    30[7-(6,6),7-(6,6),7-(7,7),7-(7,7)]
     5       3.725743       3.725743       3.725743    1[6-(6,7)]
     6       4.680201       4.680201       4.680201    1[6-(6,6)]
     7       1.201544       1.201544       1.201544    1[6-(6,6)]
     8        0.31407        0.31407        0.31407    1[6-(6,7)]
     9       2.284707       2.284707       2.284707    1[6-(6,7)]
    10       4.132715       4.132715       4.132715    1[6-(6,6)]
    11       4.920948       4.920948       4.920948    1[6-(6,6)]
    12       3.068095       3.068095       3.068095    1[6-(6,7)]
    13       3.576532       3.576532       3.576532    1[6-(6,6)]
    14       3.496724       3.496724       3.496724    1[6-(6,6)]
    15       1.459668       1.459668       1.459668    1[6-(6,6)]
    16       1.566044       1.566044       1.566044    1[6-(6,6)]
    17       1.670042       1.670042       1.670042    1[6-(6,7)]
    18       0.715583       0.715583       0.715583    1[6-(6,6)]
    19       4.194241       4.194241       4.194241    1[6-(6,6)]
    20       5.081715       5.081715       5.081715    1[6-(6,7)]
    21       3.111077       3.111077       3.111077    1[6-(6,7)]
    22       1.263069       1.263069       1.263069    1[6-(6,6)]
    23       0.474836       0.474836       0.474836    1[6-(6,6)]
    24        2.32769        2.32769        2.32769    1[6-(6,7)]
    25       1.819252       1.819252       1.819252    1[6-(6,6)]
    26        1.89906        1.89906        1.89906    1[6-(6,6)]
    27       3.936117       3.936117       3.936117    1[6-(6,6)]
    28        3.82974        3.82974        3.82974    1[6-(6,6)]
    29       0.347226       0.347226       0.347226    1[6-(6,7)]
    30      -0.607232      -0.607232      -0.607232    1[6-(6,6)]
    31       2.871425       2.871425       2.871425    1[6-(6,6)]
    32       3.758899       3.758899       3.758899    1[6-(6,7)]
    33       1.788262       1.788262       1.788262    1[6-(6,7)]
    34      -0.059746      -0.059746      -0.059746    1[6-(6,6)]
    35      -0.847979      -0.847979      -0.847979    1[6-(6,6)]
    36       1.004874       1.004874       1.004874    1[6-(6,7)]
    37       0.496437       0.496437       0.496437    1[6-(6,6)]
    38       0.576245       0.576245       0.576245    1[6-(6,6)]
    39       2.613301       2.613301       2.613301    1[6-(6,6)]
    40       2.506925       2.506925       2.506925    1[6-(6,6)]
    41       2.402927       2.402927       2.402927    1[6-(6,7)]
    42       3.357386       3.357386       3.357386    1[6-(6,6)]
    43      -0.121272      -0.121272      -0.121272    1[6-(6,6)]
    44      -1.008746      -1.008746      -1.008746    1[6-(6,7)]
    45       0.961892       0.961892       0.961892    1[6-(6,7)]
    46         2.8099         2.8099         2.8099    1[6-(6,6)]
    47       3.598133       3.598133       3.598133    1[6-(6,6)]
    48       1.745279       1.745279       1.745279    1[6-(6,7)]
    49       2.253717       2.253717       2.253717    1[6-(6,6)]
    50       2.173909       2.173909       2.173909    1[6-(6,6)]
    51       0.136852       0.136852       0.136852    1[6-(6,6)]
    52       0.243229       0.243229       0.243229    1[6-(6,6)]
    53       3.200984       3.200984       3.200984    6[1-(0),6-(1,6),7-(6,30)]
    54       3.779297       3.779297       3.779297    6[1-(0),6-(1,7),6-(6,6)]
    55       3.060984       3.060984       3.060984    6[6-(1,6),6-(1,6),6-(6,6)]
    56       1.740148       1.740148       1.740148    6[1-(0),6-(1,7),6-(6,6)]
    57       1.215795       1.215795       1.215795    6[1-(0),6-(1,6),7-(6,30)]
    58       2.842453       2.842453       2.842453    6[1-(0),6-(1,6),7-(6,30)]
    59       3.944083       3.944083       3.944083    6[1-(0),6-(1,7),6-(6,6)]
    60       4.779225       4.779225       4.779225    6[6-(1,6),6-(1,6),6-(6,6)]
    61       4.409244       4.409244       4.409244    6[1-(0),6-(1,7),6-(6,6)]
    62       3.298626       3.298626       3.298626    6[1-(0),6-(1,6),7-(6,30)]
    63        4.98306        4.98306        4.98306    6[6-(6,6),7-(7),7-(7)]
    64       3.733534       3.733534       3.733534    6[6-(1,6),6-(1,6),6-(7,7)]
    65       3.150275       3.150275       3.150275    6[1-(0),6-(1,6),6-(6,6)]
    66       3.100675       3.100675       3.100675    6[1-(0),6-(1,6),6-(6,6)]
    67        0.06872        0.06872        0.06872    6[6-(6,6),7-(7),7-(7)]
    68       1.316781       1.316781       1.316781    6[6-(1,6),6-(1,6),6-(7,7)]
    69       1.893332       1.893332       1.893332    6[1-(0),6-(1,6),6-(6,6)]
    70       1.953645       1.953645       1.953645    6[1-(0),6-(1,6),6-(6,6)]
    71       2.194801       2.194801       2.194801    6[1-(0),6-(1,6),7-(6,30)]
    72       1.616488       1.616488       1.616488    6[1-(0),6-(1,7),6-(6,6)]
    73         2.3348         2.3348         2.3348    6[6-(1,6),6-(1,6),6-(6,6)]
    74       3.655637       3.655637       3.655637    6[1-(0),6-(1,7),6-(6,6)]
    75        4.17999        4.17999        4.17999    6[1-(0),6-(1,6),7-(6,30)]
    76       2.553331       2.553331       2.553331    6[1-(0),6-(1,6),7-(6,30)]
    77       1.451701       1.451701       1.451701    6[1-(0),6-(1,7),6-(6,6)]
    78       0.616559       0.616559       0.616559    6[6-(1,6),6-(1,6),6-(6,6)]
    79        0.98654        0.98654        0.98654    6[1-(0),6-(1,7),6-(6,6)]
    80       2.097159       2.097159       2.097159    6[1-(0),6-(1,6),7-(6,30)]
    81       0.412725       0.412725       0.412725    6[6-(6,6),7-(7),7-(7)]
    82        1.66225        1.66225        1.66225    6[6-(1,6),6-(1,6),6-(7,7)]
    83       2.245509       2.245509       2.245509    6[1-(0),6-(1,6),6-(6,6)]
    84        2.29511        2.29511        2.29511    6[1-(0),6-(1,6),6-(6,6)]
    85       5.327064       5.327064       5.327064    6[6-(6,6),7-(7),7-(7)]
    86       4.079004       4.079004       4.079004    6[6-(1,6),6-(1,6),6-(7,7)]
    87       3.502453       3.502453       3.502453    6[1-(0),6-(1,6),6-(6,6)]
    88       3.442139       3.442139       3.442139    6[1-(0),6-(1,6),6-(6,6)]
    89       0.871985       0.871985       0.871985    6[1-(0),6-(1,6),7-(6,30)]
    90       0.293672       0.293672       0.293672    6[1-(0),6-(1,7),6-(6,6)]
    91       1.011985       1.011985       1.011985    6[6-(1,6),6-(1,6),6-(6,6)]
    92       2.332821       2.332821       2.332821    6[1-(0),6-(1,7),6-(6,6)]
    93       2.857174       2.857174       2.857174    6[1-(0),6-(1,6),7-(6,30)]
    94       1.230516       1.230516       1.230516    6[1-(0),6-(1,6),7-(6,30)]
    95       0.128886       0.128886       0.128886    6[1-(0),6-(1,7),6-(6,6)]
    96      -0.706256      -0.706256      -0.706256    6[6-(1,6),6-(1,6),6-(6,6)]
    97      -0.336275      -0.336275      -0.336275    6[1-(0),6-(1,7),6-(6,6)]
    98       0.774343       0.774343       0.774343    6[1-(0),6-(1,6),7-(6,30)]
    99      -0.910091      -0.910091      -0.910091    6[6-(6,6),7-(7),7-(7)]
   100       0.339435       0.339435       0.339435    6[6-(1,6),6-(1,6),6-(7,7)]
   101       0.922694       0.922694       0.922694    6[1-(0),6-(1,6),6-(6,6)]
   102       0.972294       0.972294       0.972294    6[1-(0),6-(1,6),6-(6,6)]
   103       4.004249       4.004249       4.004249    6[6-(6,6),7-(7),7-(7)]
   104       2.756188       2.756188       2.756188    6[6-(1,6),6-(1,6),6-(7,7)]
   105       2.179637       2.179637       2.179637    6[1-(0),6-(1,6),6-(6,6)]
   106       2.119324       2.119324       2.119324    6[1-(0),6-(1,6),6-(6,6)]
   107       1.878168       1.878168       1.878168    6[1-(0),6-(1,6),7-(6,30)]
   108       2.456481       2.456481       2.456481    6[1-(0),6-(1,7),6-(6,6)]
   109       1.738169       1.738169       1.738169    6[6-(1,6),6-(1,6),6-(6,6)]
   110       0.417332       0.417332       0.417332    6[1-(0),6-(1,7),6-(6,6)]
   111      -0.107021      -0.107021      -0.107021    6[1-(0),6-(1,6),7-(6,30)]
   112       1.519638       1.519638       1.519638    6[1-(0),6-(1,6),7-(6,30)]
   113       2.621268       2.621268       2.621268    6[1-(0),6-(1,7),6-(6,6)]
   114        3.45641        3.45641        3.45641    6[6-(1,6),6-(1,6),6-(6,6)]
   115       3.086429       3.086429       3.086429    6[1-(0),6-(1,7),6-(6,6)]
   116        1.97581        1.97581        1.97581    6[1-(0),6-(1,6),7-(6,30)]
   117       3.660244       3.660244       3.660244    6[6-(6,6),7-(7),7-(7)]
   118       2.410719       2.410719       2.410719    6[6-(1,6),6-(1,6),6-(7,7)]
   119        1.82746        1.82746        1.82746    6[1-(0),6-(1,6),6-(6,6)]
   120       1.777859       1.777859       1.777859    6[1-(0),6-(1,6),6-(6,6)]
   121      -1.254095      -1.254095      -1.254095    6[6-(6,6),7-(7),7-(7)]
   122      -0.006035      -0.006035      -0.006035    6[6-(1,6),6-(1,6),6-(7,7)]
   123       0.570516       0.570516       0.570516    6[1-(0),6-(1,6),6-(6,6)]
   124        0.63083        0.63083        0.63083    6[1-(0),6-(1,6),6-(6,6)]
   125       1.930945       1.930945       1.930945    7[6-(1,6),6-(1,6),30-(7,7,7)]
   126       2.528486       2.528486       2.528486    7[6-(1,6),6-(1,6),30-(7,7,7)]
   127      -0.148417      -0.148417      -0.148417    7[7-(6),7-(7),30-(7,7,7)]
   128       0.008331       0.008331       0.008331    7[7-(6),7-(7,30)]
   129       5.732052       5.732052       5.732052    7[6-(6,7),7-(7)]
   130        5.48285        5.48285        5.48285    7[6-(6,7),7-(7,30)]
   131       5.254322       5.254322       5.254322    7[7-(6),7-(7),30-(7,7,7)]
   132        5.02435        5.02435        5.02435    7[7-(6),7-(7,30)]
   133       5.989095       5.989095       5.989095    7[6-(6,7),7-(7)]
   134      -0.360709      -0.360709      -0.360709    7[6-(6,7),7-(7,30)]
   135        3.46484        3.46484        3.46484    7[6-(1,6),6-(1,6),30-(7,7,7)]
   136       2.867299       2.867299       2.867299    7[6-(1,6),6-(1,6),30-(7,7,7)]
   137       5.544202       5.544202       5.544202    7[7-(6),7-(7),30-(7,7,7)]
   138       5.387454       5.387454       5.387454    7[7-(6),7-(7,30)]
   139      -0.336268      -0.336268      -0.336268    7[6-(6,7),7-(7)]
   140      -0.087065      -0.087065      -0.087065    7[6-(6,7),7-(7,30)]
   141       0.141463       0.141463       0.141463    7[7-(6),7-(7),30-(7,7,7)]
   142       0.371434       0.371434       0.371434    7[7-(6),7-(7,30)]
   143      -0.593311      -0.593311      -0.593311    7[6-(6,7),7-(7)]
   144       5.756493       5.756493       5.756493    7[6-(6,7),7-(7,30)]
   145       2.142024       2.142024       2.142024    7[6-(1,6),6-(1,6),30-(7,7,7)]
   146       1.544483       1.544483       1.544483    7[6-(1,6),6-(1,6),30-(7,7,7)]
   147       4.221386       4.221386       4.221386    7[7-(6),7-(7),30-(7,7,7)]
   148       4.064638       4.064638       4.064638    7[7-(6),7-(7,30)]
   149      -1.659083      -1.659083      -1.659083    7[6-(6,7),7-(7)]
   150      -1.409881      -1.409881      -1.409881    7[6-(6,7),7-(7,30)]
   151      -1.181353      -1.181353      -1.181353    7[7-(6),7-(7),30-(7,7,7)]
   152      -0.951381      -0.951381      -0.951381    7[7-(6),7-(7,30)]
   153      -1.916126      -1.916126      -1.916126    7[6-(6,7),7-(7)]
   154       4.433678       4.433678       4.433678    7[6-(6,7),7-(7,30)]
   155       0.608129       0.608129       0.608129    7[6-(1,6),6-(1,6),30-(7,7,7)]
   156        1.20567        1.20567        1.20567    7[6-(1,6),6-(1,6),30-(7,7,7)]
   157      -1.471233      -1.471233      -1.471233    7[7-(6),7-(7),30-(7,7,7)]
   158      -1.314485      -1.314485      -1.314485    7[7-(6),7-(7,30)]
   159       4.409237       4.409237       4.409237    7[6-(6,7),7-(7)]
   160       4.160034       4.160034       4.160034    7[6-(6,7),7-(7,30)]
   161       3.931506       3.931506       3.931506    7[7-(6),7-(7),30-(7,7,7)]
   162       3.701535       3.701535       3.701535    7[7-(6),7-(7,30)]
   163        4.66628        4.66628        4.66628    7[6-(6,7),7-(7)]
   164      -1.683524      -1.683524      -1.683524    7[6-(6,7),7-(7,30)]
