# Supplementary material for: A collection of forcefield precursors for metal–organic frameworks
Source: RSC Adv. 2019 Nov 13;9(63):36492–507. doi: 10.1039/c9ra07327b (PMC9075174; doi:10.1039/c9ra07327b)
Supplement: RA-009-C9RA07327B-s223 [file RA-009-C9RA07327B-s223.txt]

BUCROH_charged

13.532000    0.000000    0.000000
0.000000    14.661000    0.000000
0.000000    0.000000    16.931000

     1      10.482834      10.482834      10.482834    26[6-(1,6,6),6-(1,6,6),6-(1,6,6),6-(1,6,6),6-(1,6,6),6-(1,6,6),6-(1,6,6),6-(1,6,6),6-(1,6,6),6-(6,6,6),6-(6,6,6)]
     2       3.049166       3.049166       3.049166    26[6-(1,6,6),6-(1,6,6),6-(1,6,6),6-(1,6,6),6-(1,6,6),6-(1,6,6),6-(1,6,6),6-(1,6,6),6-(1,6,6),6-(6,6,6),6-(6,6,6)]
     3       9.815166       9.815166       9.815166    26[6-(1,6,6),6-(1,6,6),6-(1,6,6),6-(1,6,6),6-(1,6,6),6-(1,6,6),6-(1,6,6),6-(1,6,6),6-(1,6,6),6-(6,6,6),6-(6,6,6)]
     4       3.716834       3.716834       3.716834    26[6-(1,6,6),6-(1,6,6),6-(1,6,6),6-(1,6,6),6-(1,6,6),6-(1,6,6),6-(1,6,6),6-(1,6,6),6-(1,6,6),6-(6,6,6),6-(6,6,6)]
     5       3.049166       3.049166       3.049166    26[6-(1,6,6),6-(1,6,6),6-(1,6,6),6-(1,6,6),6-(1,6,6),6-(1,6,6),6-(1,6,6),6-(1,6,6),6-(1,6,6),6-(6,6,6),6-(6,6,6)]
     6      10.482834      10.482834      10.482834    26[6-(1,6,6),6-(1,6,6),6-(1,6,6),6-(1,6,6),6-(1,6,6),6-(1,6,6),6-(1,6,6),6-(1,6,6),6-(1,6,6),6-(6,6,6),6-(6,6,6)]
     7       3.716834       3.716834       3.716834    26[6-(1,6,6),6-(1,6,6),6-(1,6,6),6-(1,6,6),6-(1,6,6),6-(1,6,6),6-(1,6,6),6-(1,6,6),6-(1,6,6),6-(6,6,6),6-(6,6,6)]
     8       9.815166       9.815166       9.815166    26[6-(1,6,6),6-(1,6,6),6-(1,6,6),6-(1,6,6),6-(1,6,6),6-(1,6,6),6-(1,6,6),6-(1,6,6),6-(1,6,6),6-(6,6,6),6-(6,6,6)]
     9            0.0            0.0            0.0    28[8-(1,1,28),8-(1,1,28),8-(6),8-(6),8-(6),8-(6)]
    10          6.766          6.766          6.766    28[8-(1,1,28),8-(1,1,28),8-(6),8-(6),8-(6),8-(6)]
    11       9.993788       9.993788       9.993788    28[8-(1,1),8-(1,1,28),8-(6),8-(6),8-(6),8-(6)]
    12       3.538212       3.538212       3.538212    28[8-(1,1),8-(1,1,28),8-(6),8-(6),8-(6),8-(6)]
    13      10.304212      10.304212      10.304212    28[8-(1,1),8-(1,1,28),8-(6),8-(6),8-(6),8-(6)]
    14       3.227788       3.227788       3.227788    28[8-(1,1),8-(1,1,28),8-(6),8-(6),8-(6),8-(6)]
    15      11.895981      11.895981      11.895981    1[6-(6,6,26)]
    16      12.649714      12.649714      12.649714    1[6-(6,6,26)]
    17       12.31412       12.31412       12.31412    1[8-(1,28)]
    18       8.803919       8.803919       8.803919    1[6-(6,6,26)]
    19       1.109624       1.109624       1.109624    1[8-(1,28,28)]
    20        8.04748        8.04748        8.04748    1[6-(6,6,26)]
    21        9.94602        9.94602        9.94602    1[6-(6,6,26)]
    22       8.304588       8.304588       8.304588    1[6-(6,6,26)]
    23       9.636137       9.636137       9.636137    1[6-(6,6,26)]
    24      12.100314      12.100314      12.100314    1[6-(6,6,26)]
    25      12.291116      12.291116      12.291116    1[6-(6,6,26)]
    26       1.636019       1.636019       1.636019    1[6-(6,6,26)]
    27       0.882286       0.882286       0.882286    1[6-(6,6,26)]
    28        1.21788        1.21788        1.21788    1[8-(1,28)]
    29       4.728081       4.728081       4.728081    1[6-(6,6,26)]
    30      12.422376      12.422376      12.422376    1[8-(1,28,28)]
    31        5.48452        5.48452        5.48452    1[6-(6,6,26)]
    32        3.58598        3.58598        3.58598    1[6-(6,6,26)]
    33       5.227412       5.227412       5.227412    1[6-(6,6,26)]
    34       3.895863       3.895863       3.895863    1[6-(6,6,26)]
    35       1.431686       1.431686       1.431686    1[6-(6,6,26)]
    36       1.240884       1.240884       1.240884    1[6-(6,6,26)]
    37       8.402019       8.402019       8.402019    1[6-(6,6,26)]
    38       7.648286       7.648286       7.648286    1[6-(6,6,26)]
    39        7.98388        7.98388        7.98388    1[8-(1,28)]
    40      11.494081      11.494081      11.494081    1[6-(6,6,26)]
    41       5.656376       5.656376       5.656376    1[8-(1,28,28)]
    42       12.25052       12.25052       12.25052    1[6-(6,6,26)]
    43       10.35198       10.35198       10.35198    1[6-(6,6,26)]
    44      11.993412      11.993412      11.993412    1[6-(6,6,26)]
    45      10.661863      10.661863      10.661863    1[6-(6,6,26)]
    46       8.197686       8.197686       8.197686    1[6-(6,6,26)]
    47       8.006884       8.006884       8.006884    1[6-(6,6,26)]
    48       5.129981       5.129981       5.129981    1[6-(6,6,26)]
    49       5.883714       5.883714       5.883714    1[6-(6,6,26)]
    50        5.54812        5.54812        5.54812    1[8-(1,28)]
    51       2.037919       2.037919       2.037919    1[6-(6,6,26)]
    52       7.875624       7.875624       7.875624    1[8-(1,28,28)]
    53        1.28148        1.28148        1.28148    1[6-(6,6,26)]
    54        3.18002        3.18002        3.18002    1[6-(6,6,26)]
    55       1.538588       1.538588       1.538588    1[6-(6,6,26)]
    56       2.870137       2.870137       2.870137    1[6-(6,6,26)]
    57       5.334314       5.334314       5.334314    1[6-(6,6,26)]
    58       5.525116       5.525116       5.525116    1[6-(6,6,26)]
    59       1.636019       1.636019       1.636019    1[6-(6,6,26)]
    60       0.882286       0.882286       0.882286    1[6-(6,6,26)]
    61        1.21788        1.21788        1.21788    1[8-(1,28)]
    62       4.728081       4.728081       4.728081    1[6-(6,6,26)]
    63      12.422376      12.422376      12.422376    1[8-(1,28,28)]
    64        5.48452        5.48452        5.48452    1[6-(6,6,26)]
    65        3.58598        3.58598        3.58598    1[6-(6,6,26)]
    66       5.227412       5.227412       5.227412    1[6-(6,6,26)]
    67       3.895863       3.895863       3.895863    1[6-(6,6,26)]
    68       1.431686       1.431686       1.431686    1[6-(6,6,26)]
    69       1.240884       1.240884       1.240884    1[6-(6,6,26)]
    70      11.895981      11.895981      11.895981    1[6-(6,6,26)]
    71      12.649714      12.649714      12.649714    1[6-(6,6,26)]
    72       12.31412       12.31412       12.31412    1[8-(1,28)]
    73       8.803919       8.803919       8.803919    1[6-(6,6,26)]
    74       1.109624       1.109624       1.109624    1[8-(1,28,28)]
    75        8.04748        8.04748        8.04748    1[6-(6,6,26)]
    76        9.94602        9.94602        9.94602    1[6-(6,6,26)]
    77       8.304588       8.304588       8.304588    1[6-(6,6,26)]
    78       9.636137       9.636137       9.636137    1[6-(6,6,26)]
    79      12.100314      12.100314      12.100314    1[6-(6,6,26)]
    80      12.291116      12.291116      12.291116    1[6-(6,6,26)]
    81       5.129981       5.129981       5.129981    1[6-(6,6,26)]
    82       5.883714       5.883714       5.883714    1[6-(6,6,26)]
    83        5.54812        5.54812        5.54812    1[8-(1,28)]
    84       2.037919       2.037919       2.037919    1[6-(6,6,26)]
    85       7.875624       7.875624       7.875624    1[8-(1,28,28)]
    86        1.28148        1.28148        1.28148    1[6-(6,6,26)]
    87        3.18002        3.18002        3.18002    1[6-(6,6,26)]
    88       1.538588       1.538588       1.538588    1[6-(6,6,26)]
    89       2.870137       2.870137       2.870137    1[6-(6,6,26)]
    90       5.334314       5.334314       5.334314    1[6-(6,6,26)]
    91       5.525116       5.525116       5.525116    1[6-(6,6,26)]
    92       8.402019       8.402019       8.402019    1[6-(6,6,26)]
    93       7.648286       7.648286       7.648286    1[6-(6,6,26)]
    94        7.98388        7.98388        7.98388    1[8-(1,28)]
    95      11.494081      11.494081      11.494081    1[6-(6,6,26)]
    96       5.656376       5.656376       5.656376    1[8-(1,28,28)]
    97       12.25052       12.25052       12.25052    1[6-(6,6,26)]
    98       10.35198       10.35198       10.35198    1[6-(6,6,26)]
    99      11.993412      11.993412      11.993412    1[6-(6,6,26)]
   100      10.661863      10.661863      10.661863    1[6-(6,6,26)]
   101       8.197686       8.197686       8.197686    1[6-(6,6,26)]
   102       8.006884       8.006884       8.006884    1[6-(6,6,26)]
   103       9.904071       9.904071       9.904071    6[6-(1,6,26),6-(1,6,26),6-(8,8),26-(6,6,6,6,6,6,6,6,6,6)]
   104      11.272156      11.272156      11.272156    6[1-(0),6-(1,6,26),6-(6,6,26),26-(6,6,6,6,6,6,6,6,6,6)]
   105      11.724125      11.724125      11.724125    6[1-(0),6-(1,6,26),6-(6,6,26),26-(6,6,6,6,6,6,6,6,6,6)]
   106      10.802596      10.802596      10.802596    6[6-(1,6,26),6-(1,6,26),6-(8,8),26-(6,6,6,6,6,6,6,6,6,6)]
   107       9.429098       9.429098       9.429098    6[1-(0),6-(1,6,26),6-(6,6,26),26-(6,6,6,6,6,6,6,6,6,6)]
   108       8.977129       8.977129       8.977129    6[1-(0),6-(1,6,26),6-(6,6,26),26-(6,6,6,6,6,6,6,6,6,6)]
   109       9.399327       9.399327       9.399327    6[6-(6,6,26),8-(0),8-(28)]
   110      11.268096      11.268096      11.268096    6[6-(6,6,26),8-(28),8-(28)]
   111      10.170651      10.170651      10.170651    6[1-(0),6-(1,6,26),6-(1,6,26),26-(6,6,6,6,6,6,6,6,6,6)]
   112       9.251828       9.251828       9.251828    6[1-(0),6-(1,6,26),6-(1,6,26),26-(6,6,6,6,6,6,6,6,6,6)]
   113       9.997442       9.997442       9.997442    6[1-(0),6-(1,6,26),6-(1,6,26),26-(6,6,6,6,6,6,6,6,6,6)]
   114      11.376352      11.376352      11.376352    6[1-(0),6-(1,6,26),6-(1,6,26),26-(6,6,6,6,6,6,6,6,6,6)]
   115      11.483255      11.483255      11.483255    6[1-(0),6-(1,6,26),6-(1,6,26),26-(6,6,6,6,6,6,6,6,6,6)]
   116       3.627929       3.627929       3.627929    6[6-(1,6,26),6-(1,6,26),6-(8,8),26-(6,6,6,6,6,6,6,6,6,6)]
   117       2.259844       2.259844       2.259844    6[1-(0),6-(1,6,26),6-(6,6,26),26-(6,6,6,6,6,6,6,6,6,6)]
   118       1.807875       1.807875       1.807875    6[1-(0),6-(1,6,26),6-(6,6,26),26-(6,6,6,6,6,6,6,6,6,6)]
   119       2.729404       2.729404       2.729404    6[6-(1,6,26),6-(1,6,26),6-(8,8),26-(6,6,6,6,6,6,6,6,6,6)]
   120       4.102902       4.102902       4.102902    6[1-(0),6-(1,6,26),6-(6,6,26),26-(6,6,6,6,6,6,6,6,6,6)]
   121       4.554871       4.554871       4.554871    6[1-(0),6-(1,6,26),6-(6,6,26),26-(6,6,6,6,6,6,6,6,6,6)]
   122       4.132673       4.132673       4.132673    6[6-(6,6,26),8-(0),8-(28)]
   123       2.263904       2.263904       2.263904    6[6-(6,6,26),8-(28),8-(28)]
   124       3.361349       3.361349       3.361349    6[1-(0),6-(1,6,26),6-(1,6,26),26-(6,6,6,6,6,6,6,6,6,6)]
   125       4.280172       4.280172       4.280172    6[1-(0),6-(1,6,26),6-(1,6,26),26-(6,6,6,6,6,6,6,6,6,6)]
   126       3.534558       3.534558       3.534558    6[1-(0),6-(1,6,26),6-(1,6,26),26-(6,6,6,6,6,6,6,6,6,6)]
   127       2.155648       2.155648       2.155648    6[1-(0),6-(1,6,26),6-(1,6,26),26-(6,6,6,6,6,6,6,6,6,6)]
   128       2.048745       2.048745       2.048745    6[1-(0),6-(1,6,26),6-(1,6,26),26-(6,6,6,6,6,6,6,6,6,6)]
   129      10.393929      10.393929      10.393929    6[6-(1,6,26),6-(1,6,26),6-(8,8),26-(6,6,6,6,6,6,6,6,6,6)]
   130       9.025844       9.025844       9.025844    6[1-(0),6-(1,6,26),6-(6,6,26),26-(6,6,6,6,6,6,6,6,6,6)]
   131       8.573875       8.573875       8.573875    6[1-(0),6-(1,6,26),6-(6,6,26),26-(6,6,6,6,6,6,6,6,6,6)]
   132       9.495404       9.495404       9.495404    6[6-(1,6,26),6-(1,6,26),6-(8,8),26-(6,6,6,6,6,6,6,6,6,6)]
   133      10.868902      10.868902      10.868902    6[1-(0),6-(1,6,26),6-(6,6,26),26-(6,6,6,6,6,6,6,6,6,6)]
   134      11.320871      11.320871      11.320871    6[1-(0),6-(1,6,26),6-(6,6,26),26-(6,6,6,6,6,6,6,6,6,6)]
   135      10.898673      10.898673      10.898673    6[6-(6,6,26),8-(0),8-(28)]
   136       9.029904       9.029904       9.029904    6[6-(6,6,26),8-(28),8-(28)]
   137      10.127349      10.127349      10.127349    6[1-(0),6-(1,6,26),6-(1,6,26),26-(6,6,6,6,6,6,6,6,6,6)]
   138      11.046172      11.046172      11.046172    6[1-(0),6-(1,6,26),6-(1,6,26),26-(6,6,6,6,6,6,6,6,6,6)]
   139      10.300558      10.300558      10.300558    6[1-(0),6-(1,6,26),6-(1,6,26),26-(6,6,6,6,6,6,6,6,6,6)]
   140       8.921648       8.921648       8.921648    6[1-(0),6-(1,6,26),6-(1,6,26),26-(6,6,6,6,6,6,6,6,6,6)]
   141       8.814745       8.814745       8.814745    6[1-(0),6-(1,6,26),6-(1,6,26),26-(6,6,6,6,6,6,6,6,6,6)]
   142       3.138071       3.138071       3.138071    6[6-(1,6,26),6-(1,6,26),6-(8,8),26-(6,6,6,6,6,6,6,6,6,6)]
   143       4.506156       4.506156       4.506156    6[1-(0),6-(1,6,26),6-(6,6,26),26-(6,6,6,6,6,6,6,6,6,6)]
   144       4.958125       4.958125       4.958125    6[1-(0),6-(1,6,26),6-(6,6,26),26-(6,6,6,6,6,6,6,6,6,6)]
   145       4.036596       4.036596       4.036596    6[6-(1,6,26),6-(1,6,26),6-(8,8),26-(6,6,6,6,6,6,6,6,6,6)]
   146       2.663098       2.663098       2.663098    6[1-(0),6-(1,6,26),6-(6,6,26),26-(6,6,6,6,6,6,6,6,6,6)]
   147       2.211129       2.211129       2.211129    6[1-(0),6-(1,6,26),6-(6,6,26),26-(6,6,6,6,6,6,6,6,6,6)]
   148       2.633327       2.633327       2.633327    6[6-(6,6,26),8-(0),8-(28)]
   149       4.502096       4.502096       4.502096    6[6-(6,6,26),8-(28),8-(28)]
   150       3.404651       3.404651       3.404651    6[1-(0),6-(1,6,26),6-(1,6,26),26-(6,6,6,6,6,6,6,6,6,6)]
   151       2.485828       2.485828       2.485828    6[1-(0),6-(1,6,26),6-(1,6,26),26-(6,6,6,6,6,6,6,6,6,6)]
   152       3.231442       3.231442       3.231442    6[1-(0),6-(1,6,26),6-(1,6,26),26-(6,6,6,6,6,6,6,6,6,6)]
   153       4.610352       4.610352       4.610352    6[1-(0),6-(1,6,26),6-(1,6,26),26-(6,6,6,6,6,6,6,6,6,6)]
   154       4.717255       4.717255       4.717255    6[1-(0),6-(1,6,26),6-(1,6,26),26-(6,6,6,6,6,6,6,6,6,6)]
   155       3.627929       3.627929       3.627929    6[6-(1,6,26),6-(1,6,26),6-(8,8),26-(6,6,6,6,6,6,6,6,6,6)]
   156       2.259844       2.259844       2.259844    6[1-(0),6-(1,6,26),6-(6,6,26),26-(6,6,6,6,6,6,6,6,6,6)]
   157       1.807875       1.807875       1.807875    6[1-(0),6-(1,6,26),6-(6,6,26),26-(6,6,6,6,6,6,6,6,6,6)]
   158       2.729404       2.729404       2.729404    6[6-(1,6,26),6-(1,6,26),6-(8,8),26-(6,6,6,6,6,6,6,6,6,6)]
   159       4.102902       4.102902       4.102902    6[1-(0),6-(1,6,26),6-(6,6,26),26-(6,6,6,6,6,6,6,6,6,6)]
   160       4.554871       4.554871       4.554871    6[1-(0),6-(1,6,26),6-(6,6,26),26-(6,6,6,6,6,6,6,6,6,6)]
   161       4.132673       4.132673       4.132673    6[6-(6,6,26),8-(0),8-(28)]
   162       2.263904       2.263904       2.263904    6[6-(6,6,26),8-(28),8-(28)]
   163       3.361349       3.361349       3.361349    6[1-(0),6-(1,6,26),6-(1,6,26),26-(6,6,6,6,6,6,6,6,6,6)]
   164       4.280172       4.280172       4.280172    6[1-(0),6-(1,6,26),6-(1,6,26),26-(6,6,6,6,6,6,6,6,6,6)]
   165       3.534558       3.534558       3.534558    6[1-(0),6-(1,6,26),6-(1,6,26),26-(6,6,6,6,6,6,6,6,6,6)]
   166       2.155648       2.155648       2.155648    6[1-(0),6-(1,6,26),6-(1,6,26),26-(6,6,6,6,6,6,6,6,6,6)]
   167       2.048745       2.048745       2.048745    6[1-(0),6-(1,6,26),6-(1,6,26),26-(6,6,6,6,6,6,6,6,6,6)]
   168       9.904071       9.904071       9.904071    6[6-(1,6,26),6-(1,6,26),6-(8,8),26-(6,6,6,6,6,6,6,6,6,6)]
   169      11.272156      11.272156      11.272156    6[1-(0),6-(1,6,26),6-(6,6,26),26-(6,6,6,6,6,6,6,6,6,6)]
   170      11.724125      11.724125      11.724125    6[1-(0),6-(1,6,26),6-(6,6,26),26-(6,6,6,6,6,6,6,6,6,6)]
   171      10.802596      10.802596      10.802596    6[6-(1,6,26),6-(1,6,26),6-(8,8),26-(6,6,6,6,6,6,6,6,6,6)]
   172       9.429098       9.429098       9.429098    6[1-(0),6-(1,6,26),6-(6,6,26),26-(6,6,6,6,6,6,6,6,6,6)]
   173       8.977129       8.977129       8.977129    6[1-(0),6-(1,6,26),6-(6,6,26),26-(6,6,6,6,6,6,6,6,6,6)]
   174       9.399327       9.399327       9.399327    6[6-(6,6,26),8-(0),8-(28)]
   175      11.268096      11.268096      11.268096    6[6-(6,6,26),8-(28),8-(28)]
   176      10.170651      10.170651      10.170651    6[1-(0),6-(1,6,26),6-(1,6,26),26-(6,6,6,6,6,6,6,6,6,6)]
   177       9.251828       9.251828       9.251828    6[1-(0),6-(1,6,26),6-(1,6,26),26-(6,6,6,6,6,6,6,6,6,6)]
   178       9.997442       9.997442       9.997442    6[1-(0),6-(1,6,26),6-(1,6,26),26-(6,6,6,6,6,6,6,6,6,6)]
   179      11.376352      11.376352      11.376352    6[1-(0),6-(1,6,26),6-(1,6,26),26-(6,6,6,6,6,6,6,6,6,6)]
   180      11.483255      11.483255      11.483255    6[1-(0),6-(1,6,26),6-(1,6,26),26-(6,6,6,6,6,6,6,6,6,6)]
   181       3.138071       3.138071       3.138071    6[6-(1,6,26),6-(1,6,26),6-(8,8),26-(6,6,6,6,6,6,6,6,6,6)]
   182       4.506156       4.506156       4.506156    6[1-(0),6-(1,6,26),6-(6,6,26),26-(6,6,6,6,6,6,6,6,6,6)]
   183       4.958125       4.958125       4.958125    6[1-(0),6-(1,6,26),6-(6,6,26),26-(6,6,6,6,6,6,6,6,6,6)]
   184       4.036596       4.036596       4.036596    6[6-(1,6,26),6-(1,6,26),6-(8,8),26-(6,6,6,6,6,6,6,6,6,6)]
   185       2.663098       2.663098       2.663098    6[1-(0),6-(1,6,26),6-(6,6,26),26-(6,6,6,6,6,6,6,6,6,6)]
   186       2.211129       2.211129       2.211129    6[1-(0),6-(1,6,26),6-(6,6,26),26-(6,6,6,6,6,6,6,6,6,6)]
   187       2.633327       2.633327       2.633327    6[6-(6,6,26),8-(0),8-(28)]
   188       4.502096       4.502096       4.502096    6[6-(6,6,26),8-(28),8-(28)]
   189       3.404651       3.404651       3.404651    6[1-(0),6-(1,6,26),6-(1,6,26),26-(6,6,6,6,6,6,6,6,6,6)]
   190       2.485828       2.485828       2.485828    6[1-(0),6-(1,6,26),6-(1,6,26),26-(6,6,6,6,6,6,6,6,6,6)]
   191       3.231442       3.231442       3.231442    6[1-(0),6-(1,6,26),6-(1,6,26),26-(6,6,6,6,6,6,6,6,6,6)]
   192       4.610352       4.610352       4.610352    6[1-(0),6-(1,6,26),6-(1,6,26),26-(6,6,6,6,6,6,6,6,6,6)]
   193       4.717255       4.717255       4.717255    6[1-(0),6-(1,6,26),6-(1,6,26),26-(6,6,6,6,6,6,6,6,6,6)]
   194      10.393929      10.393929      10.393929    6[6-(1,6,26),6-(1,6,26),6-(8,8),26-(6,6,6,6,6,6,6,6,6,6)]
   195       9.025844       9.025844       9.025844    6[1-(0),6-(1,6,26),6-(6,6,26),26-(6,6,6,6,6,6,6,6,6,6)]
   196       8.573875       8.573875       8.573875    6[1-(0),6-(1,6,26),6-(6,6,26),26-(6,6,6,6,6,6,6,6,6,6)]
   197       9.495404       9.495404       9.495404    6[6-(1,6,26),6-(1,6,26),6-(8,8),26-(6,6,6,6,6,6,6,6,6,6)]
   198      10.868902      10.868902      10.868902    6[1-(0),6-(1,6,26),6-(6,6,26),26-(6,6,6,6,6,6,6,6,6,6)]
   199      11.320871      11.320871      11.320871    6[1-(0),6-(1,6,26),6-(6,6,26),26-(6,6,6,6,6,6,6,6,6,6)]
   200      10.898673      10.898673      10.898673    6[6-(6,6,26),8-(0),8-(28)]
   201       9.029904       9.029904       9.029904    6[6-(6,6,26),8-(28),8-(28)]
   202      10.127349      10.127349      10.127349    6[1-(0),6-(1,6,26),6-(1,6,26),26-(6,6,6,6,6,6,6,6,6,6)]
   203      11.046172      11.046172      11.046172    6[1-(0),6-(1,6,26),6-(1,6,26),26-(6,6,6,6,6,6,6,6,6,6)]
   204      10.300558      10.300558      10.300558    6[1-(0),6-(1,6,26),6-(1,6,26),26-(6,6,6,6,6,6,6,6,6,6)]
   205       8.921648       8.921648       8.921648    6[1-(0),6-(1,6,26),6-(1,6,26),26-(6,6,6,6,6,6,6,6,6,6)]
   206       8.814745       8.814745       8.814745    6[1-(0),6-(1,6,26),6-(1,6,26),26-(6,6,6,6,6,6,6,6,6,6)]
   207       8.171298       8.171298       8.171298    8[6-(6,8)]
   208      10.270247      10.270247      10.270247    8[6-(6,8),28-(8,8,8,8,8)]
   209      12.461483      12.461483      12.461483    8[6-(6,8),28-(8,8,8,8,8)]
   210      10.396636      10.396636      10.396636    8[6-(6,8),28-(8,8,8,8,8)]
   211       5.360702       5.360702       5.360702    8[6-(6,8)]
   212       3.261753       3.261753       3.261753    8[6-(6,8),28-(8,8,8,8,8)]
   213       1.070517       1.070517       1.070517    8[6-(6,8),28-(8,8,8,8,8)]
   214       3.135364       3.135364       3.135364    8[6-(6,8),28-(8,8,8,8,8)]
   215      12.126702      12.126702      12.126702    8[6-(6,8)]
   216      10.027753      10.027753      10.027753    8[6-(6,8),28-(8,8,8,8,8)]
   217       7.836517       7.836517       7.836517    8[6-(6,8),28-(8,8,8,8,8)]
   218       9.901364       9.901364       9.901364    8[6-(6,8),28-(8,8,8,8,8)]
   219       1.405298       1.405298       1.405298    8[6-(6,8)]
   220       3.504247       3.504247       3.504247    8[6-(6,8),28-(8,8,8,8,8)]
   221       5.695483       5.695483       5.695483    8[6-(6,8),28-(8,8,8,8,8)]
   222       3.630636       3.630636       3.630636    8[6-(6,8),28-(8,8,8,8,8)]
   223       5.360702       5.360702       5.360702    8[6-(6,8)]
   224       3.261753       3.261753       3.261753    8[6-(6,8),28-(8,8,8,8,8)]
   225       1.070517       1.070517       1.070517    8[6-(6,8),28-(8,8,8,8,8)]
   226       3.135364       3.135364       3.135364    8[6-(6,8),28-(8,8,8,8,8)]
   227       8.171298       8.171298       8.171298    8[6-(6,8)]
   228      10.270247      10.270247      10.270247    8[6-(6,8),28-(8,8,8,8,8)]
   229      12.461483      12.461483      12.461483    8[6-(6,8),28-(8,8,8,8,8)]
   230      10.396636      10.396636      10.396636    8[6-(6,8),28-(8,8,8,8,8)]
   231       1.405298       1.405298       1.405298    8[6-(6,8)]
   232       3.504247       3.504247       3.504247    8[6-(6,8),28-(8,8,8,8,8)]
   233       5.695483       5.695483       5.695483    8[6-(6,8),28-(8,8,8,8,8)]
   234       3.630636       3.630636       3.630636    8[6-(6,8),28-(8,8,8,8,8)]
   235      12.126702      12.126702      12.126702    8[6-(6,8)]
   236      10.027753      10.027753      10.027753    8[6-(6,8),28-(8,8,8,8,8)]
   237       7.836517       7.836517       7.836517    8[6-(6,8),28-(8,8,8,8,8)]
   238       9.901364       9.901364       9.901364    8[6-(6,8),28-(8,8,8,8,8)]
   239      12.042127      12.042127      12.042127    8[1-(0),1-(0),28-(8,8,8,8,8)]
   240       1.489873       1.489873       1.489873    8[1-(0),1-(0),28-(8,8,8,8,8)]
   241       8.255873       8.255873       8.255873    8[1-(0),1-(0),28-(8,8,8,8,8)]
   242       5.276127       5.276127       5.276127    8[1-(0),1-(0),28-(8,8,8,8,8)]
   243       1.186756       1.186756       1.186756    8[1-(0),1-(0),28-(8,8,8,8,8),28-(8,8,8,8,8)]
   244      12.345244      12.345244      12.345244    8[1-(0),1-(0),28-(8,8,8,8,8),28-(8,8,8,8,8)]
   245       5.579244       5.579244       5.579244    8[1-(0),1-(0),28-(8,8,8,8,8),28-(8,8,8,8,8)]
   246       7.952756       7.952756       7.952756    8[1-(0),1-(0),28-(8,8,8,8,8),28-(8,8,8,8,8)]
   247       6.404696       6.404696       6.404696    8[7-(8,8)]
   248       7.127304       7.127304       7.127304    8[7-(8,8)]
   249          6.766          6.766          6.766    8[7-(8,8)]
   250       0.361304       0.361304       0.361304    8[7-(8,8)]
   251      13.170696      13.170696      13.170696    8[7-(8,8)]
   252            0.0            0.0            0.0    8[7-(8,8)]
   253       7.127304       7.127304       7.127304    8[7-(8,8)]
   254       6.404696       6.404696       6.404696    8[7-(8,8)]
   255          6.766          6.766          6.766    8[7-(8,8)]
   256      13.170696      13.170696      13.170696    8[7-(8,8)]
   257       0.361304       0.361304       0.361304    8[7-(8,8)]
   258            0.0            0.0            0.0    8[7-(8,8)]
   259          6.766          6.766          6.766    7[8-(0),8-(0),8-(0)]
   260            0.0            0.0            0.0    7[8-(0),8-(0),8-(0)]
   261          6.766          6.766          6.766    7[8-(0),8-(0),8-(0)]
   262            0.0            0.0            0.0    7[8-(0),8-(0),8-(0)]
