# Supplementary material for: A collection of forcefield precursors for metal–organic frameworks
Source: RSC Adv. 2019 Nov 13;9(63):36492–507. doi: 10.1039/c9ra07327b (PMC9075174; doi:10.1039/c9ra07327b)
Supplement: RA-009-C9RA07327B-s224 [file RA-009-C9RA07327B-s224.txt]

BUGSAY_clean

5.528600    0.000000    0.000000
0.000000    13.314000    0.000000
-1.882694    0.000000    20.512783

     1       3.829151       3.829151       3.829151    66[8-(15),8-(15),8-(15,66),8-(15,66),8-(6),8-(6)]
     2      -1.124592      -1.124592      -1.124592    66[8-(15),8-(15),8-(15,66),8-(15,66),8-(6),8-(6)]
     3      -0.183245      -0.183245      -0.183245    66[8-(15),8-(15),8-(15,66),8-(15,66),8-(6),8-(6)]
     4       4.770498       4.770498       4.770498    66[8-(15),8-(15),8-(15,66),8-(15,66),8-(6),8-(6)]
     5        2.48198        2.48198        2.48198    15[6-(1,1,7),8-(66),8-(66),8-(66,66)]
     6       2.105273       2.105273       2.105273    15[6-(1,1,7),8-(66),8-(66),8-(66,66)]
     7       1.163926       1.163926       1.163926    15[6-(1,1,7),8-(66),8-(66),8-(66,66)]
     8       1.540633       1.540633       1.540633    15[6-(1,1,7),8-(66),8-(66),8-(66,66)]
     9       3.982113       3.982113       3.982113    1[6-(1,7,15)]
    10       3.498585       3.498585       3.498585    1[6-(1,7,15)]
    11       2.879946       2.879946       2.879946    1[6-(1,6,7)]
    12       1.647547       1.647547       1.647547    1[6-(1,6,7)]
    13       0.222108       0.222108       0.222108    1[6-(1,6,6)]
    14       0.920496       0.920496       0.920496    1[6-(1,6,6)]
    15       2.518851       2.518851       2.518851    1[6-(6,6,6)]
    16       2.267768       2.267768       2.267768    1[6-(1,6,6)]
    17       1.056471       1.056471       1.056471    1[6-(1,6,6)]
    18        3.06315        3.06315        3.06315    1[6-(1,6,7)]
    19       3.732825       3.732825       3.732825    1[6-(1,6,7)]
    20        0.60514        0.60514        0.60514    1[6-(1,7,15)]
    21       1.088668       1.088668       1.088668    1[6-(1,7,15)]
    22       1.707307       1.707307       1.707307    1[6-(1,6,7)]
    23       2.939706       2.939706       2.939706    1[6-(1,6,7)]
    24       4.365145       4.365145       4.365145    1[6-(1,6,6)]
    25       3.666757       3.666757       3.666757    1[6-(1,6,6)]
    26       2.068402       2.068402       2.068402    1[6-(6,6,6)]
    27       2.319485       2.319485       2.319485    1[6-(1,6,6)]
    28       3.530782       3.530782       3.530782    1[6-(1,6,6)]
    29       1.524103       1.524103       1.524103    1[6-(1,6,7)]
    30       0.854428       0.854428       0.854428    1[6-(1,6,7)]
    31      -0.336207      -0.336207      -0.336207    1[6-(1,7,15)]
    32       0.147321       0.147321       0.147321    1[6-(1,7,15)]
    33        0.76596        0.76596        0.76596    1[6-(1,6,7)]
    34       1.998359       1.998359       1.998359    1[6-(1,6,7)]
    35       3.423798       3.423798       3.423798    1[6-(1,6,6)]
    36        2.72541        2.72541        2.72541    1[6-(1,6,6)]
    37       1.127055       1.127055       1.127055    1[6-(6,6,6)]
    38       1.378138       1.378138       1.378138    1[6-(1,6,6)]
    39       2.589435       2.589435       2.589435    1[6-(1,6,6)]
    40       0.582756       0.582756       0.582756    1[6-(1,6,7)]
    41      -0.086919      -0.086919      -0.086919    1[6-(1,6,7)]
    42       3.040766       3.040766       3.040766    1[6-(1,7,15)]
    43       2.557238       2.557238       2.557238    1[6-(1,7,15)]
    44       1.938599       1.938599       1.938599    1[6-(1,6,7)]
    45         0.7062         0.7062         0.7062    1[6-(1,6,7)]
    46      -0.719239      -0.719239      -0.719239    1[6-(1,6,6)]
    47      -0.020851      -0.020851      -0.020851    1[6-(1,6,6)]
    48       1.577504       1.577504       1.577504    1[6-(6,6,6)]
    49       1.326421       1.326421       1.326421    1[6-(1,6,6)]
    50       0.115124       0.115124       0.115124    1[6-(1,6,6)]
    51       2.121803       2.121803       2.121803    1[6-(1,6,7)]
    52       2.791478       2.791478       2.791478    1[6-(1,6,7)]
    53       3.200336       3.200336       3.200336    6[1-(0),1-(0),7-(6,6),15-(8,8,8)]
    54       2.041422       2.041422       2.041422    6[1-(0),1-(0),6-(1,1,6),7-(6,6)]
    55       1.073055       1.073055       1.073055    6[1-(0),1-(0),6-(1,1,7),6-(1,6,6)]
    56       1.660893       1.660893       1.660893    6[1-(0),6-(1,1,6),6-(1,1,6),6-(8,8)]
    57       1.900607       1.900607       1.900607    6[1-(0),1-(0),6-(1,1,7),6-(1,6,6)]
    58       2.891088       2.891088       2.891088    6[1-(0),1-(0),6-(1,1,6),7-(6,6)]
    59       0.706548       0.706548       0.706548    6[6-(1,6,6),8-(66),8-(66)]
    60       1.386917       1.386917       1.386917    6[1-(0),1-(0),7-(6,6),15-(8,8,8)]
    61       2.545831       2.545831       2.545831    6[1-(0),1-(0),6-(1,1,6),7-(6,6)]
    62       3.514198       3.514198       3.514198    6[1-(0),1-(0),6-(1,1,7),6-(1,6,6)]
    63        2.92636        2.92636        2.92636    6[1-(0),6-(1,1,6),6-(1,1,6),6-(8,8)]
    64       2.686646       2.686646       2.686646    6[1-(0),1-(0),6-(1,1,7),6-(1,6,6)]
    65       1.696165       1.696165       1.696165    6[1-(0),1-(0),6-(1,1,6),7-(6,6)]
    66       3.880705       3.880705       3.880705    6[6-(1,6,6),8-(66),8-(66)]
    67        0.44557        0.44557        0.44557    6[1-(0),1-(0),7-(6,6),15-(8,8,8)]
    68       1.604484       1.604484       1.604484    6[1-(0),1-(0),6-(1,1,6),7-(6,6)]
    69       2.572851       2.572851       2.572851    6[1-(0),1-(0),6-(1,1,7),6-(1,6,6)]
    70       1.985013       1.985013       1.985013    6[1-(0),6-(1,1,6),6-(1,1,6),6-(8,8)]
    71       1.745299       1.745299       1.745299    6[1-(0),1-(0),6-(1,1,7),6-(1,6,6)]
    72       0.754818       0.754818       0.754818    6[1-(0),1-(0),6-(1,1,6),7-(6,6)]
    73       2.939358       2.939358       2.939358    6[6-(1,6,6),8-(66),8-(66)]
    74       2.258989       2.258989       2.258989    6[1-(0),1-(0),7-(6,6),15-(8,8,8)]
    75       1.100075       1.100075       1.100075    6[1-(0),1-(0),6-(1,1,6),7-(6,6)]
    76       0.131708       0.131708       0.131708    6[1-(0),1-(0),6-(1,1,7),6-(1,6,6)]
    77       0.719546       0.719546       0.719546    6[1-(0),6-(1,1,6),6-(1,1,6),6-(8,8)]
    78        0.95926        0.95926        0.95926    6[1-(0),1-(0),6-(1,1,7),6-(1,6,6)]
    79       1.949741       1.949741       1.949741    6[1-(0),1-(0),6-(1,1,6),7-(6,6)]
    80      -0.234799      -0.234799      -0.234799    6[6-(1,6,6),8-(66),8-(66)]
    81       2.283266       2.283266       2.283266    7[6-(1,1,15),6-(1,1,6),6-(1,1,6)]
    82       2.303987       2.303987       2.303987    7[6-(1,1,15),6-(1,1,6),6-(1,1,6)]
    83        1.36264        1.36264        1.36264    7[6-(1,1,15),6-(1,1,6),6-(1,1,6)]
    84       1.341919       1.341919       1.341919    7[6-(1,1,15),6-(1,1,6),6-(1,1,6)]
    85       2.153198       2.153198       2.153198    8[15-(6,8,8),66-(8,8,8,8,8)]
    86       3.691413       3.691413       3.691413    8[15-(6,8,8),66-(8,8,8,8,8),66-(8,8,8,8,8)]
    87       1.308543       1.308543       1.308543    8[15-(6,8,8),66-(8,8,8,8,8)]
    88      -0.254214      -0.254214      -0.254214    8[6-(6,8),66-(8,8,8,8,8)]
    89       0.966664       0.966664       0.966664    8[6-(6,8),66-(8,8,8,8,8)]
    90       2.434055       2.434055       2.434055    8[15-(6,8,8),66-(8,8,8,8,8)]
    91        0.89584        0.89584        0.89584    8[15-(6,8,8),66-(8,8,8,8,8),66-(8,8,8,8,8)]
    92        3.27871        3.27871        3.27871    8[15-(6,8,8),66-(8,8,8,8,8)]
    93      -0.687133      -0.687133      -0.687133    8[6-(6,8),66-(8,8,8,8,8)]
    94       3.620589       3.620589       3.620589    8[6-(6,8),66-(8,8,8,8,8)]
    95       1.492708       1.492708       1.492708    8[15-(6,8,8),66-(8,8,8,8,8)]
    96      -0.045507      -0.045507      -0.045507    8[15-(6,8,8),66-(8,8,8,8,8),66-(8,8,8,8,8)]
    97       2.337363       2.337363       2.337363    8[15-(6,8,8),66-(8,8,8,8,8)]
    98       -1.62848       -1.62848       -1.62848    8[6-(6,8),66-(8,8,8,8,8)]
    99       2.679242       2.679242       2.679242    8[6-(6,8),66-(8,8,8,8,8)]
   100       1.211851       1.211851       1.211851    8[15-(6,8,8),66-(8,8,8,8,8)]
   101       2.750066       2.750066       2.750066    8[15-(6,8,8),66-(8,8,8,8,8),66-(8,8,8,8,8)]
   102       0.367196       0.367196       0.367196    8[15-(6,8,8),66-(8,8,8,8,8)]
   103      -1.195561      -1.195561      -1.195561    8[6-(6,8),66-(8,8,8,8,8)]
   104       0.025317       0.025317       0.025317    8[6-(6,8),66-(8,8,8,8,8)]
