# Supplementary material for: A collection of forcefield precursors for metal–organic frameworks
Source: RSC Adv. 2019 Nov 13;9(63):36492–507. doi: 10.1039/c9ra07327b (PMC9075174; doi:10.1039/c9ra07327b)
Supplement: RA-009-C9RA07327B-s225 [file RA-009-C9RA07327B-s225.txt]

BUGSEC_clean

5.552000    0.000000    0.000000
0.000000    13.368600    0.000000
-2.021123    0.000000    20.698557

     1       3.776498       3.776498       3.776498    63[8-(15),8-(15),8-(15,63),8-(15,63),8-(6),8-(6),15-(6,8,8,8)]
     2      -1.256183      -1.256183      -1.256183    63[8-(15),8-(15),8-(15,63),8-(15,63),8-(6),8-(6),15-(6,8,8,8)]
     3      -0.245621      -0.245621      -0.245621    63[8-(15),8-(15),8-(15,63),8-(15,63),8-(6),8-(6),15-(6,8,8,8)]
     4        4.78706        4.78706        4.78706    63[8-(15),8-(15),8-(15,63),8-(15,63),8-(6),8-(6),15-(6,8,8,8)]
     5       2.438481       2.438481       2.438481    15[6-(1,1,7),8-(63),8-(63),8-(63,63),63-(8,8,8,8,8,8)]
     6       2.102958       2.102958       2.102958    15[6-(1,1,7),8-(63),8-(63),8-(63,63),63-(8,8,8,8,8,8)]
     7       1.092396       1.092396       1.092396    15[6-(1,1,7),8-(63),8-(63),8-(63,63),63-(8,8,8,8,8,8)]
     8       1.427919       1.427919       1.427919    15[6-(1,1,7),8-(63),8-(63),8-(63,63),63-(8,8,8,8,8,8)]
     9       3.952632       3.952632       3.952632    1[6-(1,7,15)]
    10       3.469398       3.469398       3.469398    1[6-(1,7,15)]
    11       2.849281       2.849281       2.849281    1[6-(1,6,7)]
    12       1.611495       1.611495       1.611495    1[6-(1,6,7)]
    13        0.19377        0.19377        0.19377    1[6-(1,6,6)]
    14       0.891895       0.891895       0.891895    1[6-(1,6,6)]
    15       2.503463       2.503463       2.503463    1[6-(6,6,6)]
    16       2.259898       2.259898       2.259898    1[6-(1,6,6)]
    17       1.042446       1.042446       1.042446    1[6-(1,6,6)]
    18       3.047987       3.047987       3.047987    1[6-(1,6,7)]
    19       3.717395       3.717395       3.717395    1[6-(1,6,7)]
    20       0.588807       0.588807       0.588807    1[6-(1,7,15)]
    21        1.07204        1.07204        1.07204    1[6-(1,7,15)]
    22       1.692157       1.692157       1.692157    1[6-(1,6,7)]
    23       2.929944       2.929944       2.929944    1[6-(1,6,7)]
    24       4.347669       4.347669       4.347669    1[6-(1,6,6)]
    25       3.649544       3.649544       3.649544    1[6-(1,6,6)]
    26       2.037976       2.037976       2.037976    1[6-(6,6,6)]
    27       2.281541       2.281541       2.281541    1[6-(1,6,6)]
    28       3.498992       3.498992       3.498992    1[6-(1,6,6)]
    29       1.493451       1.493451       1.493451    1[6-(1,6,7)]
    30       0.824043       0.824043       0.824043    1[6-(1,6,7)]
    31      -0.421755      -0.421755      -0.421755    1[6-(1,7,15)]
    32       0.061479       0.061479       0.061479    1[6-(1,7,15)]
    33       0.681596       0.681596       0.681596    1[6-(1,6,7)]
    34       1.919382       1.919382       1.919382    1[6-(1,6,7)]
    35       3.337107       3.337107       3.337107    1[6-(1,6,6)]
    36       2.638982       2.638982       2.638982    1[6-(1,6,6)]
    37       1.027414       1.027414       1.027414    1[6-(6,6,6)]
    38       1.270979       1.270979       1.270979    1[6-(1,6,6)]
    39       2.488431       2.488431       2.488431    1[6-(1,6,6)]
    40        0.48289        0.48289        0.48289    1[6-(1,6,7)]
    41      -0.186518      -0.186518      -0.186518    1[6-(1,6,7)]
    42        2.94207        2.94207        2.94207    1[6-(1,7,15)]
    43       2.458837       2.458837       2.458837    1[6-(1,7,15)]
    44        1.83872        1.83872        1.83872    1[6-(1,6,7)]
    45       0.600933       0.600933       0.600933    1[6-(1,6,7)]
    46      -0.816792      -0.816792      -0.816792    1[6-(1,6,6)]
    47      -0.118667      -0.118667      -0.118667    1[6-(1,6,6)]
    48       1.492901       1.492901       1.492901    1[6-(6,6,6)]
    49       1.249336       1.249336       1.249336    1[6-(1,6,6)]
    50       0.031885       0.031885       0.031885    1[6-(1,6,6)]
    51       2.037426       2.037426       2.037426    1[6-(1,6,7)]
    52       2.706834       2.706834       2.706834    1[6-(1,6,7)]
    53       3.170465       3.170465       3.170465    6[1-(0),1-(0),7-(6,6),15-(8,8,8,63)]
    54       2.010525       2.010525       2.010525    6[1-(0),1-(0),6-(1,1,6),7-(6,6)]
    55       1.047117       1.047117       1.047117    6[1-(0),1-(0),6-(1,1,7),6-(1,6,6)]
    56        1.64749        1.64749        1.64749    6[1-(0),6-(1,1,6),6-(1,1,6),6-(8,8)]
    57       1.884892       1.884892       1.884892    6[1-(0),1-(0),6-(1,1,7),6-(1,6,6)]
    58       2.874395       2.874395       2.874395    6[1-(0),1-(0),6-(1,1,6),7-(6,6)]
    59       0.693218       0.693218       0.693218    6[6-(1,6,6),8-(63),8-(63)]
    60       1.370974       1.370974       1.370974    6[1-(0),1-(0),7-(6,6),15-(8,8,8,63)]
    61       2.530913       2.530913       2.530913    6[1-(0),1-(0),6-(1,1,6),7-(6,6)]
    62       3.494322       3.494322       3.494322    6[1-(0),1-(0),6-(1,1,7),6-(1,6,6)]
    63       2.893948       2.893948       2.893948    6[1-(0),6-(1,1,6),6-(1,1,6),6-(8,8)]
    64       2.656547       2.656547       2.656547    6[1-(0),1-(0),6-(1,1,7),6-(1,6,6)]
    65       1.667044       1.667044       1.667044    6[1-(0),1-(0),6-(1,1,6),7-(6,6)]
    66        3.84822        3.84822        3.84822    6[6-(1,6,6),8-(63),8-(63)]
    67       0.360412       0.360412       0.360412    6[1-(0),1-(0),7-(6,6),15-(8,8,8,63)]
    68       1.520352       1.520352       1.520352    6[1-(0),1-(0),6-(1,1,6),7-(6,6)]
    69        2.48376        2.48376        2.48376    6[1-(0),1-(0),6-(1,1,7),6-(1,6,6)]
    70       1.883387       1.883387       1.883387    6[1-(0),6-(1,1,6),6-(1,1,6),6-(8,8)]
    71       1.645985       1.645985       1.645985    6[1-(0),1-(0),6-(1,1,7),6-(1,6,6)]
    72       0.656482       0.656482       0.656482    6[1-(0),1-(0),6-(1,1,6),7-(6,6)]
    73       2.837659       2.837659       2.837659    6[6-(1,6,6),8-(63),8-(63)]
    74       2.159903       2.159903       2.159903    6[1-(0),1-(0),7-(6,6),15-(8,8,8,63)]
    75       0.999964       0.999964       0.999964    6[1-(0),1-(0),6-(1,1,6),7-(6,6)]
    76       0.036555       0.036555       0.036555    6[1-(0),1-(0),6-(1,1,7),6-(1,6,6)]
    77       0.636929       0.636929       0.636929    6[1-(0),6-(1,1,6),6-(1,1,6),6-(8,8)]
    78        0.87433        0.87433        0.87433    6[1-(0),1-(0),6-(1,1,7),6-(1,6,6)]
    79       1.863833       1.863833       1.863833    6[1-(0),1-(0),6-(1,1,6),7-(6,6)]
    80      -0.317343      -0.317343      -0.317343    6[6-(1,6,6),8-(63),8-(63)]
    81       2.255958       2.255958       2.255958    7[6-(1,1,15),6-(1,1,6),6-(1,1,6)]
    82       2.285481       2.285481       2.285481    7[6-(1,1,15),6-(1,1,6),6-(1,1,6)]
    83       1.274919       1.274919       1.274919    7[6-(1,1,15),6-(1,1,6),6-(1,1,6)]
    84       1.245396       1.245396       1.245396    7[6-(1,1,15),6-(1,1,6),6-(1,1,6)]
    85       2.104335       2.104335       2.104335    8[15-(6,8,8,63),63-(8,8,8,8,8,15)]
    86       3.647769       3.647769       3.647769    8[15-(6,8,8,63),63-(8,8,8,8,8,15),63-(8,8,8,8,8,15)]
    87       1.260711       1.260711       1.260711    8[15-(6,8,8,63),63-(8,8,8,8,8,15)]
    88      -0.273672      -0.273672      -0.273672    8[6-(6,8),63-(8,8,8,8,8,15)]
    89       0.961962       0.961962       0.961962    8[6-(6,8),63-(8,8,8,8,8,15)]
    90       2.437104       2.437104       2.437104    8[15-(6,8,8,63),63-(8,8,8,8,8,15)]
    91        0.89367        0.89367        0.89367    8[15-(6,8,8,63),63-(8,8,8,8,8,15),63-(8,8,8,8,8,15)]
    92       3.280728       3.280728       3.280728    8[15-(6,8,8,63),63-(8,8,8,8,8,15)]
    93      -0.736889      -0.736889      -0.736889    8[6-(6,8),63-(8,8,8,8,8,15)]
    94       3.579477       3.579477       3.579477    8[6-(6,8),63-(8,8,8,8,8,15)]
    95       1.426542       1.426542       1.426542    8[15-(6,8,8,63),63-(8,8,8,8,8,15)]
    96      -0.116892      -0.116892      -0.116892    8[15-(6,8,8,63),63-(8,8,8,8,8,15),63-(8,8,8,8,8,15)]
    97       2.270166       2.270166       2.270166    8[15-(6,8,8,63),63-(8,8,8,8,8,15)]
    98      -1.747451      -1.747451      -1.747451    8[6-(6,8),63-(8,8,8,8,8,15)]
    99       2.568915       2.568915       2.568915    8[6-(6,8),63-(8,8,8,8,8,15)]
   100       1.093773       1.093773       1.093773    8[15-(6,8,8,63),63-(8,8,8,8,8,15)]
   101       2.637207       2.637207       2.637207    8[15-(6,8,8,63),63-(8,8,8,8,8,15),63-(8,8,8,8,8,15)]
   102       0.250149       0.250149       0.250149    8[15-(6,8,8,63),63-(8,8,8,8,8,15)]
   103      -1.284234      -1.284234      -1.284234    8[6-(6,8),63-(8,8,8,8,8,15)]
   104        -0.0486        -0.0486        -0.0486    8[6-(6,8),63-(8,8,8,8,8,15)]
