# Supplementary material for: A collection of forcefield precursors for metal–organic frameworks
Source: RSC Adv. 2019 Nov 13;9(63):36492–507. doi: 10.1039/c9ra07327b (PMC9075174; doi:10.1039/c9ra07327b)
Supplement: RA-009-C9RA07327B-s226 [file RA-009-C9RA07327B-s226.txt]

BUKMUQ_clean

10.446500    0.000000    0.000000
0.000000    11.785900    0.000000
0.000000    0.000000    14.604800

     1       8.686265       8.686265       8.686265    30[7-(6,6),8-(6),8-(6)]
     2       6.983485       6.983485       6.983485    30[7-(6,6),8-(6),8-(6)]
     3       1.760235       1.760235       1.760235    30[7-(6,6),8-(6),8-(6)]
     4       3.463015       3.463015       3.463015    30[7-(6,6),8-(6),8-(6)]
     5       4.907766       4.907766       4.907766    1[6-(6,7)]
     6       8.387495       8.387495       8.387495    1[6-(6,6)]
     7       5.640065       5.640065       5.640065    1[6-(6,7)]
     8       0.315484       0.315484       0.315484    1[6-(6,7)]
     9       7.282255       7.282255       7.282255    1[6-(6,6)]
    10      10.029685      10.029685      10.029685    1[6-(6,7)]
    11       5.538734       5.538734       5.538734    1[6-(6,7)]
    12       2.059005       2.059005       2.059005    1[6-(6,6)]
    13       4.806435       4.806435       4.806435    1[6-(6,7)]
    14      10.131016      10.131016      10.131016    1[6-(6,7)]
    15       3.164245       3.164245       3.164245    1[6-(6,6)]
    16       0.416815       0.416815       0.416815    1[6-(6,7)]
    17       5.490367       5.490367       5.490367    6[1-(0),6-(6,6),7-(6,30)]
    18       6.704041       6.704041       6.704041    6[6-(1,6),6-(1,7),6-(8,8)]
    19        7.54488        7.54488        7.54488    6[1-(0),6-(6,6),6-(6,6)]
    20       5.911674       5.911674       5.911674    6[1-(0),6-(6,6),7-(6,30)]
    21       8.021867       8.021867       8.021867    6[6-(6,6),8-(0),8-(30)]
    22       7.128692       7.128692       7.128692    6[6-(1,6),6-(1,7),6-(8,8)]
    23       7.138093       7.138093       7.138093    6[6-(6,6),8-(0),8-(30)]
    24      10.179383      10.179383      10.179383    6[1-(0),6-(6,6),7-(6,30)]
    25       8.965709       8.965709       8.965709    6[6-(1,6),6-(1,7),6-(8,8)]
    26        8.12487        8.12487        8.12487    6[1-(0),6-(6,6),6-(6,6)]
    27       9.758076       9.758076       9.758076    6[1-(0),6-(6,6),7-(6,30)]
    28       7.647883       7.647883       7.647883    6[6-(6,6),8-(0),8-(30)]
    29       8.541058       8.541058       8.541058    6[6-(1,6),6-(1,7),6-(8,8)]
    30       8.531657       8.531657       8.531657    6[6-(6,6),8-(0),8-(30)]
    31       4.956133       4.956133       4.956133    6[1-(0),6-(6,6),7-(6,30)]
    32       3.742459       3.742459       3.742459    6[6-(1,6),6-(1,7),6-(8,8)]
    33        2.90162        2.90162        2.90162    6[1-(0),6-(6,6),6-(6,6)]
    34       4.534826       4.534826       4.534826    6[1-(0),6-(6,6),7-(6,30)]
    35       2.424633       2.424633       2.424633    6[6-(6,6),8-(0),8-(30)]
    36       3.317808       3.317808       3.317808    6[6-(1,6),6-(1,7),6-(8,8)]
    37       3.308407       3.308407       3.308407    6[6-(6,6),8-(0),8-(30)]
    38       0.267117       0.267117       0.267117    6[1-(0),6-(6,6),7-(6,30)]
    39       1.480791       1.480791       1.480791    6[6-(1,6),6-(1,7),6-(8,8)]
    40        2.32163        2.32163        2.32163    6[1-(0),6-(6,6),6-(6,6)]
    41       0.688424       0.688424       0.688424    6[1-(0),6-(6,6),7-(6,30)]
    42       2.798617       2.798617       2.798617    6[6-(6,6),8-(0),8-(30)]
    43       1.905442       1.905442       1.905442    6[6-(1,6),6-(1,7),6-(8,8)]
    44       1.914843       1.914843       1.914843    6[6-(6,6),8-(0),8-(30)]
    45        5.10019        5.10019        5.10019    7[6-(1,6),6-(1,6),30-(8,8)]
    46        0.12306        0.12306        0.12306    7[6-(1,6),6-(1,6),30-(8,8)]
    47        5.34631        5.34631        5.34631    7[6-(1,6),6-(1,6),30-(8,8)]
    48       10.32344       10.32344       10.32344    7[6-(1,6),6-(1,6),30-(8,8)]
    49       7.484186       7.484186       7.484186    8[6-(6,8),30-(7,8)]
    50       9.170773       9.170773       9.170773    8[6-(6,8)]
    51       6.208877       6.208877       6.208877    8[6-(6,8),30-(7,8)]
    52        8.32398        8.32398        8.32398    8[6-(6,8)]
    53       8.185564       8.185564       8.185564    8[6-(6,8),30-(7,8)]
    54       6.498977       6.498977       6.498977    8[6-(6,8)]
    55       9.460873       9.460873       9.460873    8[6-(6,8),30-(7,8)]
    56        7.34577        7.34577        7.34577    8[6-(6,8)]
    57       2.962314       2.962314       2.962314    8[6-(6,8),30-(7,8)]
    58       1.275727       1.275727       1.275727    8[6-(6,8)]
    59       4.237623       4.237623       4.237623    8[6-(6,8),30-(7,8)]
    60        2.12252        2.12252        2.12252    8[6-(6,8)]
    61       2.260936       2.260936       2.260936    8[6-(6,8),30-(7,8)]
    62       3.947523       3.947523       3.947523    8[6-(6,8)]
    63       0.985627       0.985627       0.985627    8[6-(6,8),30-(7,8)]
    64        3.10073        3.10073        3.10073    8[6-(6,8)]
