# Supplementary material for: A collection of forcefield precursors for metal–organic frameworks
Source: RSC Adv. 2019 Nov 13;9(63):36492–507. doi: 10.1039/c9ra07327b (PMC9075174; doi:10.1039/c9ra07327b)
Supplement: RA-009-C9RA07327B-s227 [file RA-009-C9RA07327B-s227.txt]

BUSGIG_clean

9.175000    0.000000    0.000000
-4.233235    8.496868    0.000000
0.000000    0.000000    21.510000

     1      -0.367763      -0.367763      -0.367763    66[8-(6),8-(6),8-(6),8-(6),8-(6),8-(6),8-(6),8-(6)]
     2       0.722028       0.722028       0.722028    66[8-(6),8-(6),8-(6),8-(6),8-(6),8-(6),8-(6),8-(6)]
     3       5.309528       5.309528       5.309528    66[8-(6),8-(6),8-(6),8-(6),8-(6),8-(6),8-(6),8-(6)]
     4       4.219737       4.219737       4.219737    66[8-(6),8-(6),8-(6),8-(6),8-(6),8-(6),8-(6),8-(6)]
     5       2.930186       2.930186       2.930186    29[7-(6,6),7-(6,6)]
     6      -2.575921      -2.575921      -2.575921    29[7-(6,6),7-(6,6)]
     7       2.011579       2.011579       2.011579    29[7-(6,6),7-(6,6)]
     8       7.517686       7.517686       7.517686    29[7-(6,6),7-(6,6)]
     9       2.367858       2.367858       2.367858    1[6-(6,7)]
    10       3.199964       3.199964       3.199964    1[6-(6,6)]
    11      -1.420096      -1.420096      -1.420096    1[6-(6,7)]
    12       4.739827       4.739827       4.739827    1[6-(6,6)]
    13       5.280384       5.280384       5.280384    1[6-(6,6)]
    14        2.22438        2.22438        2.22438    1[6-(6,6)]
    15      -0.693793      -0.693793      -0.693793    1[6-(6,7)]
    16       5.610737       5.610737       5.610737    1[6-(6,7)]
    17       7.161407       7.161407       7.161407    1[6-(6,7)]
    18      -2.845699      -2.845699      -2.845699    1[6-(6,6)]
    19       1.774361       1.774361       1.774361    1[6-(6,7)]
    20       4.789438       4.789438       4.789438    1[6-(6,6)]
    21       4.248881       4.248881       4.248881    1[6-(6,6)]
    22      -1.870115      -1.870115      -1.870115    1[6-(6,6)]
    23       1.048058       1.048058       1.048058    1[6-(6,7)]
    24       3.918528       3.918528       3.918528    1[6-(6,7)]
    25       2.573907       2.573907       2.573907    1[6-(6,7)]
    26       1.741801       1.741801       1.741801    1[6-(6,6)]
    27       6.361861       6.361861       6.361861    1[6-(6,7)]
    28       0.201938       0.201938       0.201938    1[6-(6,6)]
    29      -0.338619      -0.338619      -0.338619    1[6-(6,6)]
    30       2.717385       2.717385       2.717385    1[6-(6,6)]
    31       5.635558       5.635558       5.635558    1[6-(6,7)]
    32      -0.668972      -0.668972      -0.668972    1[6-(6,7)]
    33      -2.219642      -2.219642      -2.219642    1[6-(6,7)]
    34       7.787464       7.787464       7.787464    1[6-(6,6)]
    35       3.167404       3.167404       3.167404    1[6-(6,7)]
    36       0.152327       0.152327       0.152327    1[6-(6,6)]
    37       0.692884       0.692884       0.692884    1[6-(6,6)]
    38        6.81188        6.81188        6.81188    1[6-(6,6)]
    39       3.893707       3.893707       3.893707    1[6-(6,7)]
    40       1.023237       1.023237       1.023237    1[6-(6,7)]
    41       0.074893       0.074893       0.074893    6[6-(8,8),8-(66),8-(66)]
    42       5.692082       5.692082       5.692082    6[6-(6,6),8-(66),8-(66)]
    43       7.031603       7.031603       7.031603    6[6-(6,6),8-(66),8-(66)]
    44        5.00427        5.00427        5.00427    6[6-(1,6),6-(1,7),6-(8,8)]
    45       1.482271       1.482271       1.482271    6[1-(0),6-(6,6),7-(6,29)]
    46       3.703339       3.703339       3.703339    6[1-(0),6-(1,6),6-(6,6)]
    47       7.122358       7.122358       7.122358    6[1-(0),6-(6,6),7-(6,29)]
    48       5.329316       5.329316       5.329316    6[1-(0),6-(1,6),6-(1,7)]
    49       5.664027       5.664027       5.664027    6[1-(0),6-(1,6),6-(6,6)]
    50        3.13136        3.13136        3.13136    6[1-(0),6-(1,6),6-(1,7)]
    51      -0.318782      -0.318782      -0.318782    6[1-(0),6-(1,6),7-(6,29)]
    52       6.579178       6.579178       6.579178    6[6-(1,6),6-(1,7),6-(8,8)]
    53       5.874603       5.874603       5.874603    6[1-(0),6-(1,6),7-(6,29)]
    54       2.586528       2.586528       2.586528    6[6-(8,8),8-(66),8-(66)]
    55       0.279372       0.279372       0.279372    6[6-(8,8),8-(66),8-(66)]
    56       3.837183       3.837183       3.837183    6[6-(6,6),8-(66),8-(66)]
    57       2.497662       2.497662       2.497662    6[6-(6,6),8-(66),8-(66)]
    58       4.524995       4.524995       4.524995    6[6-(1,6),6-(1,7),6-(8,8)]
    59       8.046994       8.046994       8.046994    6[1-(0),6-(6,6),7-(6,29)]
    60      -3.349074      -3.349074      -3.349074    6[1-(0),6-(1,6),6-(6,6)]
    61       2.406907       2.406907       2.406907    6[1-(0),6-(6,6),7-(6,29)]
    62       4.199949       4.199949       4.199949    6[1-(0),6-(1,6),6-(1,7)]
    63       3.865238       3.865238       3.865238    6[1-(0),6-(1,6),6-(6,6)]
    64        1.45614        1.45614        1.45614    6[1-(0),6-(1,6),6-(1,7)]
    65       0.673047       0.673047       0.673047    6[1-(0),6-(1,6),7-(6,29)]
    66       2.950087       2.950087       2.950087    6[6-(1,6),6-(1,7),6-(8,8)]
    67       3.654662       3.654662       3.654662    6[1-(0),6-(1,6),7-(6,29)]
    68      -2.232263      -2.232263      -2.232263    6[6-(8,8),8-(66),8-(66)]
    69       4.866872       4.866872       4.866872    6[6-(8,8),8-(66),8-(66)]
    70      -0.750317      -0.750317      -0.750317    6[6-(6,6),8-(66),8-(66)]
    71      -2.089838      -2.089838      -2.089838    6[6-(6,6),8-(66),8-(66)]
    72      -0.062505      -0.062505      -0.062505    6[6-(1,6),6-(1,7),6-(8,8)]
    73       3.459494       3.459494       3.459494    6[1-(0),6-(6,6),7-(6,29)]
    74       1.238426       1.238426       1.238426    6[1-(0),6-(1,6),6-(6,6)]
    75      -2.180593      -2.180593      -2.180593    6[1-(0),6-(6,6),7-(6,29)]
    76      -0.387551      -0.387551      -0.387551    6[1-(0),6-(1,6),6-(1,7)]
    77      -0.722262      -0.722262      -0.722262    6[1-(0),6-(1,6),6-(6,6)]
    78        6.04364        6.04364        6.04364    6[1-(0),6-(1,6),6-(1,7)]
    79       5.260547       5.260547       5.260547    6[1-(0),6-(1,6),7-(6,29)]
    80      -1.637413      -1.637413      -1.637413    6[6-(1,6),6-(1,7),6-(8,8)]
    81      -0.932838      -0.932838      -0.932838    6[1-(0),6-(1,6),7-(6,29)]
    82       2.355237       2.355237       2.355237    6[6-(8,8),8-(66),8-(66)]
    83       4.662393       4.662393       4.662393    6[6-(8,8),8-(66),8-(66)]
    84       1.104582       1.104582       1.104582    6[6-(6,6),8-(66),8-(66)]
    85       2.444103       2.444103       2.444103    6[6-(6,6),8-(66),8-(66)]
    86        0.41677        0.41677        0.41677    6[6-(1,6),6-(1,7),6-(8,8)]
    87      -3.105229      -3.105229      -3.105229    6[1-(0),6-(6,6),7-(6,29)]
    88       8.290839       8.290839       8.290839    6[1-(0),6-(1,6),6-(6,6)]
    89       2.534858       2.534858       2.534858    6[1-(0),6-(6,6),7-(6,29)]
    90       0.741816       0.741816       0.741816    6[1-(0),6-(1,6),6-(1,7)]
    91       1.076527       1.076527       1.076527    6[1-(0),6-(1,6),6-(6,6)]
    92        7.71886        7.71886        7.71886    6[1-(0),6-(1,6),6-(1,7)]
    93       4.268718       4.268718       4.268718    6[1-(0),6-(1,6),7-(6,29)]
    94       1.991678       1.991678       1.991678    6[6-(1,6),6-(1,7),6-(8,8)]
    95       1.287103       1.287103       1.287103    6[1-(0),6-(1,6),7-(6,29)]
    96      -2.000972      -2.000972      -2.000972    6[6-(8,8),8-(66),8-(66)]
    97       0.963934       0.963934       0.963934    7[6-(1,6),6-(1,6),29-(7)]
    98       6.775007       6.775007       6.775007    7[6-(1,6),6-(1,6),29-(7)]
    99       8.565331       8.565331       8.565331    7[6-(1,6),6-(1,6),29-(7)]
   100       2.754258       2.754258       2.754258    7[6-(1,6),6-(1,6),29-(7)]
   101       3.977831       3.977831       3.977831    7[6-(1,6),6-(1,6),29-(7)]
   102      -1.833242      -1.833242      -1.833242    7[6-(1,6),6-(1,6),29-(7)]
   103      -3.623566      -3.623566      -3.623566    7[6-(1,6),6-(1,6),29-(7)]
   104       2.187507       2.187507       2.187507    7[6-(1,6),6-(1,6),29-(7)]
   105       6.794031       6.794031       6.794031    8[6-(6,8),66-(8,8,8,8,8,8,8)]
   106       1.773208       1.773208       1.773208    8[6-(6,8),66-(8,8,8,8,8,8,8)]
   107       0.214329       0.214329       0.214329    8[6-(6,8),66-(8,8,8,8,8,8,8)]
   108      -1.158264      -1.158264      -1.158264    8[6-(6,8),66-(8,8,8,8,8,8,8)]
   109       6.390498       6.390498       6.390498    8[6-(6,8),66-(8,8,8,8,8,8,8)]
   110       5.075487       5.075487       5.075487    8[6-(6,8),66-(8,8,8,8,8,8,8)]
   111       4.964893       4.964893       4.964893    8[6-(6,8),66-(8,8,8,8,8,8,8)]
   112       3.554998       3.554998       3.554998    8[6-(6,8),66-(8,8,8,8,8,8,8)]
   113       2.735234       2.735234       2.735234    8[6-(6,8),66-(8,8,8,8,8,8,8)]
   114      -1.418943      -1.418943      -1.418943    8[6-(6,8),66-(8,8,8,8,8,8,8)]
   115       0.139936       0.139936       0.139936    8[6-(6,8),66-(8,8,8,8,8,8,8)]
   116       1.512529       1.512529       1.512529    8[6-(6,8),66-(8,8,8,8,8,8,8)]
   117       3.138767       3.138767       3.138767    8[6-(6,8),66-(8,8,8,8,8,8,8)]
   118       4.453778       4.453778       4.453778    8[6-(6,8),66-(8,8,8,8,8,8,8)]
   119       4.564372       4.564372       4.564372    8[6-(6,8),66-(8,8,8,8,8,8,8)]
   120       5.974267       5.974267       5.974267    8[6-(6,8),66-(8,8,8,8,8,8,8)]
   121      -1.852266      -1.852266      -1.852266    8[6-(6,8),66-(8,8,8,8,8,8,8)]
   122       3.168557       3.168557       3.168557    8[6-(6,8),66-(8,8,8,8,8,8,8)]
   123       4.727436       4.727436       4.727436    8[6-(6,8),66-(8,8,8,8,8,8,8)]
   124       6.100029       6.100029       6.100029    8[6-(6,8),66-(8,8,8,8,8,8,8)]
   125      -1.448733      -1.448733      -1.448733    8[6-(6,8),66-(8,8,8,8,8,8,8)]
   126      -0.133722      -0.133722      -0.133722    8[6-(6,8),66-(8,8,8,8,8,8,8)]
   127      -0.023128      -0.023128      -0.023128    8[6-(6,8),66-(8,8,8,8,8,8,8)]
   128       1.386767       1.386767       1.386767    8[6-(6,8),66-(8,8,8,8,8,8,8)]
   129       2.206531       2.206531       2.206531    8[6-(6,8),66-(8,8,8,8,8,8,8)]
   130       6.360708       6.360708       6.360708    8[6-(6,8),66-(8,8,8,8,8,8,8)]
   131       4.801829       4.801829       4.801829    8[6-(6,8),66-(8,8,8,8,8,8,8)]
   132       3.429236       3.429236       3.429236    8[6-(6,8),66-(8,8,8,8,8,8,8)]
   133       1.802998       1.802998       1.802998    8[6-(6,8),66-(8,8,8,8,8,8,8)]
   134       0.487987       0.487987       0.487987    8[6-(6,8),66-(8,8,8,8,8,8,8)]
   135       0.377393       0.377393       0.377393    8[6-(6,8),66-(8,8,8,8,8,8,8)]
   136      -1.032502      -1.032502      -1.032502    8[6-(6,8),66-(8,8,8,8,8,8,8)]
