# Supplementary material for: A collection of forcefield precursors for metal–organic frameworks
Source: RSC Adv. 2019 Nov 13;9(63):36492–507. doi: 10.1039/c9ra07327b (PMC9075174; doi:10.1039/c9ra07327b)
Supplement: RA-009-C9RA07327B-s228 [file RA-009-C9RA07327B-s228.txt]

BUSGOM_clean

9.233300    0.000000    0.000000
-4.187475    8.583314    0.000000
0.000000    0.000000    21.585000

     1       2.158169       2.158169       2.158169    62[8-(6),8-(6),8-(6),8-(6),8-(6),8-(6),8-(6),8-(6)]
     2       7.504306       7.504306       7.504306    62[8-(6),8-(6),8-(6),8-(6),8-(6),8-(6),8-(6),8-(6)]
     3       2.887656       2.887656       2.887656    62[8-(6),8-(6),8-(6),8-(6),8-(6),8-(6),8-(6),8-(6)]
     4      -2.458481      -2.458481      -2.458481    62[8-(6),8-(6),8-(6),8-(6),8-(6),8-(6),8-(6),8-(6)]
     5        5.46903        5.46903        5.46903    29[7-(6,6),7-(6,6)]
     6       4.193445       4.193445       4.193445    29[7-(6,6),7-(6,6)]
     7      -0.423205      -0.423205      -0.423205    29[7-(6,6),7-(6,6)]
     8        0.85238        0.85238        0.85238    29[7-(6,6),7-(6,6)]
     9       2.199733       2.199733       2.199733    1[6-(6,6)]
    10      -0.681877      -0.681877      -0.681877    1[6-(6,6)]
    11       0.271072       0.271072       0.271072    1[6-(6,6)]
    12       5.101378       5.101378       5.101378    1[6-(6,7)]
    13        2.74348        2.74348        2.74348    1[6-(6,6)]
    14      -1.039803      -1.039803      -1.039803    1[6-(6,7)]
    15       3.934008       3.934008       3.934008    1[6-(6,7)]
    16       1.892964       1.892964       1.892964    1[6-(6,7)]
    17       7.462742       7.462742       7.462742    1[6-(6,6)]
    18       1.111052       1.111052       1.111052    1[6-(6,6)]
    19       0.158103       0.158103       0.158103    1[6-(6,6)]
    20       4.561097       4.561097       4.561097    1[6-(6,7)]
    21       6.918995       6.918995       6.918995    1[6-(6,6)]
    22       1.468978       1.468978       1.468978    1[6-(6,7)]
    23      -3.504833      -3.504833      -3.504833    1[6-(6,7)]
    24       7.769511       7.769511       7.769511    1[6-(6,7)]
    25       2.846092       2.846092       2.846092    1[6-(6,6)]
    26       5.727702       5.727702       5.727702    1[6-(6,6)]
    27       4.774753       4.774753       4.774753    1[6-(6,6)]
    28      -0.055553      -0.055553      -0.055553    1[6-(6,7)]
    29       2.302345       2.302345       2.302345    1[6-(6,6)]
    30       6.085628       6.085628       6.085628    1[6-(6,7)]
    31       1.111817       1.111817       1.111817    1[6-(6,7)]
    32       3.152861       3.152861       3.152861    1[6-(6,7)]
    33      -2.416917      -2.416917      -2.416917    1[6-(6,6)]
    34       3.934773       3.934773       3.934773    1[6-(6,6)]
    35       4.887722       4.887722       4.887722    1[6-(6,6)]
    36       0.484728       0.484728       0.484728    1[6-(6,7)]
    37       -1.87317       -1.87317       -1.87317    1[6-(6,6)]
    38       3.576847       3.576847       3.576847    1[6-(6,7)]
    39      -0.682642      -0.682642      -0.682642    1[6-(6,7)]
    40      -2.723686      -2.723686      -2.723686    1[6-(6,7)]
    41         0.8895         0.8895         0.8895    6[6-(1,6),6-(1,7),6-(8,8)]
    42       4.607592       4.607592       4.607592    6[6-(6,6),8-(62),8-(62)]
    43       1.816019       1.816019       1.816019    6[1-(0),6-(1,6),6-(6,6)]
    44       6.040535       6.040535       6.040535    6[6-(6,6),8-(62),8-(62)]
    45       6.710266       6.710266       6.710266    6[6-(1,6),6-(1,7),6-(8,8)]
    46      -1.194939      -1.194939      -1.194939    6[1-(0),6-(1,6),6-(6,6)]
    47      -0.631334      -0.631334      -0.631334    6[1-(0),6-(1,6),6-(1,7)]
    48       5.989377       5.989377       5.989377    6[1-(0),6-(6,6),7-(6,29)]
    49       2.152966       2.152966       2.152966    6[1-(0),6-(1,6),6-(1,7)]
    50       -1.41928       -1.41928       -1.41928    6[1-(0),6-(1,6),7-(6,29)]
    51        4.56081        4.56081        4.56081    6[1-(0),6-(6,6),7-(6,29)]
    52       1.623508       1.623508       1.623508    6[1-(0),6-(1,6),7-(6,29)]
    53       2.452999       2.452999       2.452999    6[6-(8,8),8-(62),8-(62)]
    54      -4.059684      -4.059684      -4.059684    6[6-(8,8),8-(62),8-(62)]
    55       8.772975       8.772975       8.772975    6[6-(1,6),6-(1,7),6-(8,8)]
    56       5.054883       5.054883       5.054883    6[6-(6,6),8-(62),8-(62)]
    57       7.846456       7.846456       7.846456    6[1-(0),6-(1,6),6-(6,6)]
    58        3.62194        3.62194        3.62194    6[6-(6,6),8-(62),8-(62)]
    59       2.952209       2.952209       2.952209    6[6-(1,6),6-(1,7),6-(8,8)]
    60       1.624114       1.624114       1.624114    6[1-(0),6-(1,6),6-(6,6)]
    61       1.060509       1.060509       1.060509    6[1-(0),6-(1,6),6-(1,7)]
    62       3.673098       3.673098       3.673098    6[1-(0),6-(6,6),7-(6,29)]
    63       7.509509       7.509509       7.509509    6[1-(0),6-(1,6),6-(1,7)]
    64       1.848455       1.848455       1.848455    6[1-(0),6-(1,6),7-(6,29)]
    65       5.101665       5.101665       5.101665    6[1-(0),6-(6,6),7-(6,29)]
    66       8.038967       8.038967       8.038967    6[1-(0),6-(1,6),7-(6,29)]
    67      -2.023824      -2.023824      -2.023824    6[6-(8,8),8-(62),8-(62)]
    68       4.488859       4.488859       4.488859    6[6-(8,8),8-(62),8-(62)]
    69       4.156325       4.156325       4.156325    6[6-(1,6),6-(1,7),6-(8,8)]
    70       0.438233       0.438233       0.438233    6[6-(6,6),8-(62),8-(62)]
    71       3.229806       3.229806       3.229806    6[1-(0),6-(1,6),6-(6,6)]
    72       -0.99471       -0.99471       -0.99471    6[6-(6,6),8-(62),8-(62)]
    73      -1.664441      -1.664441      -1.664441    6[6-(1,6),6-(1,7),6-(8,8)]
    74       6.240764       6.240764       6.240764    6[1-(0),6-(1,6),6-(6,6)]
    75       5.677159       5.677159       5.677159    6[1-(0),6-(1,6),6-(1,7)]
    76      -0.943552      -0.943552      -0.943552    6[1-(0),6-(6,6),7-(6,29)]
    77       2.892859       2.892859       2.892859    6[1-(0),6-(1,6),6-(1,7)]
    78       6.465105       6.465105       6.465105    6[1-(0),6-(1,6),7-(6,29)]
    79       0.485015       0.485015       0.485015    6[1-(0),6-(6,6),7-(6,29)]
    80       3.422317       3.422317       3.422317    6[1-(0),6-(1,6),7-(6,29)]
    81       2.592826       2.592826       2.592826    6[6-(8,8),8-(62),8-(62)]
    82      -0.127791      -0.127791      -0.127791    6[6-(8,8),8-(62),8-(62)]
    83       -3.72715       -3.72715       -3.72715    6[6-(1,6),6-(1,7),6-(8,8)]
    84      -0.009058      -0.009058      -0.009058    6[6-(6,6),8-(62),8-(62)]
    85      -2.800631      -2.800631      -2.800631    6[1-(0),6-(1,6),6-(6,6)]
    86       1.423885       1.423885       1.423885    6[6-(6,6),8-(62),8-(62)]
    87       2.093616       2.093616       2.093616    6[6-(1,6),6-(1,7),6-(8,8)]
    88       3.421711       3.421711       3.421711    6[1-(0),6-(1,6),6-(6,6)]
    89       3.985316       3.985316       3.985316    6[1-(0),6-(1,6),6-(1,7)]
    90       1.372727       1.372727       1.372727    6[1-(0),6-(6,6),7-(6,29)]
    91      -2.463684      -2.463684      -2.463684    6[1-(0),6-(1,6),6-(1,7)]
    92        3.19737        3.19737        3.19737    6[1-(0),6-(1,6),7-(6,29)]
    93       -0.05584       -0.05584       -0.05584    6[1-(0),6-(6,6),7-(6,29)]
    94      -2.993142      -2.993142      -2.993142    6[1-(0),6-(1,6),7-(6,29)]
    95       7.069649       7.069649       7.069649    6[6-(8,8),8-(62),8-(62)]
    96       0.556966       0.556966       0.556966    6[6-(8,8),8-(62),8-(62)]
    97       6.520131       6.520131       6.520131    7[6-(1,6),6-(1,6),29-(7)]
    98       4.911563       4.911563       4.911563    7[6-(1,6),6-(1,6),29-(7)]
    99       3.142344       3.142344       3.142344    7[6-(1,6),6-(1,6),29-(7)]
   100       4.750912       4.750912       4.750912    7[6-(1,6),6-(1,6),29-(7)]
   101      -1.474306      -1.474306      -1.474306    7[6-(1,6),6-(1,6),29-(7)]
   102       0.134262       0.134262       0.134262    7[6-(1,6),6-(1,6),29-(7)]
   103       1.903481       1.903481       1.903481    7[6-(1,6),6-(1,6),29-(7)]
   104       0.294913       0.294913       0.294913    7[6-(1,6),6-(1,6),29-(7)]
   105       4.368327       4.368327       4.368327    8[6-(6,8),62-(8,8,8,8,8,8,8)]
   106       6.648809       6.648809       6.648809    8[6-(6,8),62-(8,8,8,8,8,8,8)]
   107       1.027276       1.027276       1.027276    8[6-(6,8),62-(8,8,8,8,8,8,8)]
   108       2.512423       2.512423       2.512423    8[6-(6,8),62-(8,8,8,8,8,8,8)]
   109        4.92785        4.92785        4.92785    8[6-(6,8),62-(8,8,8,8,8,8,8)]
   110       3.611809       3.611809       3.611809    8[6-(6,8),62-(8,8,8,8,8,8,8)]
   111       2.276799       2.276799       2.276799    8[6-(6,8),62-(8,8,8,8,8,8,8)]
   112       1.103401       1.103401       1.103401    8[6-(6,8),62-(8,8,8,8,8,8,8)]
   113       5.294148       5.294148       5.294148    8[6-(6,8),62-(8,8,8,8,8,8,8)]
   114       3.013666       3.013666       3.013666    8[6-(6,8),62-(8,8,8,8,8,8,8)]
   115       8.635199       8.635199       8.635199    8[6-(6,8),62-(8,8,8,8,8,8,8)]
   116       7.150052       7.150052       7.150052    8[6-(6,8),62-(8,8,8,8,8,8,8)]
   117       4.734625       4.734625       4.734625    8[6-(6,8),62-(8,8,8,8,8,8,8)]
   118      -3.182634      -3.182634      -3.182634    8[6-(6,8),62-(8,8,8,8,8,8,8)]
   119      -1.847624      -1.847624      -1.847624    8[6-(6,8),62-(8,8,8,8,8,8,8)]
   120      -0.674226      -0.674226      -0.674226    8[6-(6,8),62-(8,8,8,8,8,8,8)]
   121       0.677498       0.677498       0.677498    8[6-(6,8),62-(8,8,8,8,8,8,8)]
   122      -1.602984      -1.602984      -1.602984    8[6-(6,8),62-(8,8,8,8,8,8,8)]
   123       4.018549       4.018549       4.018549    8[6-(6,8),62-(8,8,8,8,8,8,8)]
   124       2.533402       2.533402       2.533402    8[6-(6,8),62-(8,8,8,8,8,8,8)]
   125       0.117975       0.117975       0.117975    8[6-(6,8),62-(8,8,8,8,8,8,8)]
   126       1.434016       1.434016       1.434016    8[6-(6,8),62-(8,8,8,8,8,8,8)]
   127       2.769026       2.769026       2.769026    8[6-(6,8),62-(8,8,8,8,8,8,8)]
   128       3.942424       3.942424       3.942424    8[6-(6,8),62-(8,8,8,8,8,8,8)]
   129      -0.248323      -0.248323      -0.248323    8[6-(6,8),62-(8,8,8,8,8,8,8)]
   130       2.032159       2.032159       2.032159    8[6-(6,8),62-(8,8,8,8,8,8,8)]
   131      -3.589374      -3.589374      -3.589374    8[6-(6,8),62-(8,8,8,8,8,8,8)]
   132      -2.104227      -2.104227      -2.104227    8[6-(6,8),62-(8,8,8,8,8,8,8)]
   133         0.3112         0.3112         0.3112    8[6-(6,8),62-(8,8,8,8,8,8,8)]
   134       8.228459       8.228459       8.228459    8[6-(6,8),62-(8,8,8,8,8,8,8)]
   135       6.893449       6.893449       6.893449    8[6-(6,8),62-(8,8,8,8,8,8,8)]
   136       5.720051       5.720051       5.720051    8[6-(6,8),62-(8,8,8,8,8,8,8)]
