# Supplementary material for: A collection of forcefield precursors for metal–organic frameworks
Source: RSC Adv. 2019 Nov 13;9(63):36492–507. doi: 10.1039/c9ra07327b (PMC9075174; doi:10.1039/c9ra07327b)
Supplement: RA-009-C9RA07327B-s229 [file RA-009-C9RA07327B-s229.txt]

BUSQIQ_clean

6.994100    0.000000    0.000000
-0.713417    7.454942    0.000000
-3.140287    -3.727487    10.023970

     1        3.2e-05        3.2e-05        3.2e-05    13[8-(1,13),8-(1,13),8-(1,13),8-(1,13),8-(6),8-(6),13-(8,8,8,8,8,8,13),13-(8,8,8,8,8,8,13)]
     2       3.140364       3.140364       3.140364    13[8-(1,13),8-(1,13),8-(1,13),8-(1,13),8-(6),8-(6),13-(8,8,8,8,8,8,13),13-(8,8,8,8,8,8,13)]
     3      -1.926852      -1.926852      -1.926852    13[8-(1,13),8-(1,13),8-(1,13),8-(1,13),8-(6),8-(6),13-(8,8,8,8,8,8,13),13-(8,8,8,8,8,8,13)]
     4       1.926907       1.926907       1.926907    13[8-(1,13),8-(1,13),8-(1,13),8-(1,13),8-(6),8-(6),13-(8,8,8,8,8,8,13),13-(8,8,8,8,8,8,13)]
     5        4.69607        4.69607        4.69607    1[8-(13,13)]
     6       -1.20205       -1.20205       -1.20205    1[8-(13,13)]
     7         2.2981         2.2981         2.2981    1[8-(13,13)]
     8       0.488685       0.488685       0.488685    1[8-(13,13)]
     9      -1.555674      -1.555674      -1.555674    1[8-(13,13)]
    10       4.342446       4.342446       4.342446    1[8-(13,13)]
    11       0.842296       0.842296       0.842296    1[8-(13,13)]
    12       2.651711       2.651711       2.651711    1[8-(13,13)]
    13       3.637386       3.637386       3.637386    1[6-(6,6)]
    14       2.643297       2.643297       2.643297    1[6-(6,6)]
    15       0.575888       0.575888       0.575888    6[6-(6,6),8-(13),8-(13)]
    16       0.399017       0.399017       0.399017    6[6-(1,6),6-(6,6),6-(8,8)]
    17      -0.575806      -0.575806      -0.575806    6[6-(6,6),8-(13),8-(13)]
    18      -0.398921      -0.398921      -0.398921    6[6-(1,6),6-(6,6),6-(8,8)]
    19       2.564508       2.564508       2.564508    6[6-(6,6),8-(13),8-(13)]
    20       2.741379       2.741379       2.741379    6[6-(1,6),6-(6,6),6-(8,8)]
    21       3.716202       3.716202       3.716202    6[6-(6,6),8-(13),8-(13)]
    22       3.539317       3.539317       3.539317    6[6-(1,6),6-(6,6),6-(8,8)]
    23       3.579858       3.579858       3.579858    6[1-(0),6-(6,6),6-(6,6)]
    24       2.700825       2.700825       2.700825    6[1-(0),6-(6,6),6-(6,6)]
    25      -1.864517      -1.864517      -1.864517    8[1-(0),13-(8,8,8,8,8,13,13),13-(8,8,8,8,8,13,13)]
    26       0.150276       0.150276       0.150276    8[1-(0),13-(8,8,8,8,8,13,13),13-(8,8,8,8,8,13,13)]
    27        -0.1586        -0.1586        -0.1586    8[6-(6,8),13-(8,8,8,8,8,13,13)]
    28       0.726565       0.726565       0.726565    8[6-(6,8),13-(8,8,8,8,8,13,13)]
    29       1.864581       1.864581       1.864581    8[1-(0),13-(8,8,8,8,8,13,13),13-(8,8,8,8,8,13,13)]
    30      -0.150225      -0.150225      -0.150225    8[1-(0),13-(8,8,8,8,8,13,13),13-(8,8,8,8,8,13,13)]
    31        0.15868        0.15868        0.15868    8[6-(6,8),13-(8,8,8,8,8,13,13)]
    32      -1.439909      -1.439909      -1.439909    8[6-(6,8),13-(8,8,8,8,8,13,13)]
    33       5.004913       5.004913       5.004913    8[1-(0),13-(8,8,8,8,8,13,13),13-(8,8,8,8,8,13,13)]
    34        2.99012        2.99012        2.99012    8[1-(0),13-(8,8,8,8,8,13,13),13-(8,8,8,8,8,13,13)]
    35       3.298996       3.298996       3.298996    8[6-(6,8),13-(8,8,8,8,8,13,13)]
    36       2.413831       2.413831       2.413831    8[6-(6,8),13-(8,8,8,8,8,13,13)]
    37       1.275815       1.275815       1.275815    8[1-(0),13-(8,8,8,8,8,13,13),13-(8,8,8,8,8,13,13)]
    38       3.290621       3.290621       3.290621    8[1-(0),13-(8,8,8,8,8,13,13),13-(8,8,8,8,8,13,13)]
    39       2.981716       2.981716       2.981716    8[6-(6,8),13-(8,8,8,8,8,13,13)]
    40       4.580305       4.580305       4.580305    8[6-(6,8),13-(8,8,8,8,8,13,13)]
