# Supplementary material for: A collection of forcefield precursors for metal–organic frameworks
Source: RSC Adv. 2019 Nov 13;9(63):36492–507. doi: 10.1039/c9ra07327b (PMC9075174; doi:10.1039/c9ra07327b)
Supplement: RA-009-C9RA07327B-s230 [file RA-009-C9RA07327B-s230.txt]

BUSQUC_clean

11.782000    0.000000    0.000000
-3.469636    12.534036    0.000000
-3.469636    -2.798471    12.217636

     1      -1.670087      -1.670087      -1.670087    29[7-(6,6),8-(6),8-(6),8-(6),8-(6)]
     2       0.621815       0.621815       0.621815    29[7-(6,6),8-(6),8-(6),8-(6),8-(6)]
     3       6.512815       6.512815       6.512815    29[7-(6,6),8-(6),8-(6),8-(6),8-(6)]
     4       4.220913       4.220913       4.220913    29[7-(6,6),8-(6),8-(6),8-(6),8-(6)]
     5      -0.427164      -0.427164      -0.427164    1[6-(6,6)]
     6       2.586823       2.586823       2.586823    1[6-(6,6)]
     7       3.343573       3.343573       3.343573    1[6-(6,6)]
     8      -0.656059      -0.656059      -0.656059    1[6-(6,6)]
     9      -3.418575      -3.418575      -3.418575    1[6-(6,6)]
    10       3.139094       3.139094       3.139094    1[6-(6,6)]
    11       8.744214       8.744214       8.744214    1[6-(6,7)]
    12       7.340993       7.340993       7.340993    1[6-(6,7)]
    13       3.242354       3.242354       3.242354    1[6-(6,6)]
    14       5.306412       5.306412       5.306412    1[6-(6,6)]
    15       4.149411       4.149411       4.149411    1[6-(1,6,6)]
    16        3.68934        3.68934        3.68934    1[6-(1,6,6)]
    17      -0.621108      -0.621108      -0.621108    1[6-(6,6)]
    18      -3.635095      -3.635095      -3.635095    1[6-(6,6)]
    19      -4.391845      -4.391845      -4.391845    1[6-(6,6)]
    20      -0.392213      -0.392213      -0.392213    1[6-(6,6)]
    21       2.370303       2.370303       2.370303    1[6-(6,6)]
    22      -4.187366      -4.187366      -4.187366    1[6-(6,6)]
    23       1.989514       1.989514       1.989514    1[6-(6,7)]
    24       3.392735       3.392735       3.392735    1[6-(6,7)]
    25       7.491374       7.491374       7.491374    1[6-(6,6)]
    26       5.427316       5.427316       5.427316    1[6-(6,6)]
    27       6.584317       6.584317       6.584317    1[6-(1,6,6)]
    28       7.044388       7.044388       7.044388    1[6-(1,6,6)]
    29       5.269892       5.269892       5.269892    1[6-(6,6)]
    30       2.255905       2.255905       2.255905    1[6-(6,6)]
    31       1.499155       1.499155       1.499155    1[6-(6,6)]
    32       5.498787       5.498787       5.498787    1[6-(6,6)]
    33       8.261303       8.261303       8.261303    1[6-(6,6)]
    34       1.703634       1.703634       1.703634    1[6-(6,6)]
    35      -3.901486      -3.901486      -3.901486    1[6-(6,7)]
    36      -2.498265      -2.498265      -2.498265    1[6-(6,7)]
    37       1.600374       1.600374       1.600374    1[6-(6,6)]
    38      -0.463684      -0.463684      -0.463684    1[6-(6,6)]
    39       0.693317       0.693317       0.693317    1[6-(1,6,6)]
    40       1.153388       1.153388       1.153388    1[6-(1,6,6)]
    41       5.463836       5.463836       5.463836    1[6-(6,6)]
    42       8.477823       8.477823       8.477823    1[6-(6,6)]
    43       9.234573       9.234573       9.234573    1[6-(6,6)]
    44       5.234941       5.234941       5.234941    1[6-(6,6)]
    45       2.472425       2.472425       2.472425    1[6-(6,6)]
    46       9.030094       9.030094       9.030094    1[6-(6,6)]
    47       2.853214       2.853214       2.853214    1[6-(6,7)]
    48       1.449993       1.449993       1.449993    1[6-(6,7)]
    49      -2.648646      -2.648646      -2.648646    1[6-(6,6)]
    50      -0.584588      -0.584588      -0.584588    1[6-(6,6)]
    51      -1.741589      -1.741589      -1.741589    1[6-(1,6,6)]
    52       -2.20166       -2.20166       -2.20166    1[6-(1,6,6)]
    53       0.451726       0.451726       0.451726    6[6-(6,6),8-(29),8-(29)]
    54       0.977986       0.977986       0.977986    6[6-(1,6),6-(1,6),6-(8,8)]
    55       0.325269       0.325269       0.325269    6[1-(0),6-(6,6),6-(6,6)]
    56       2.132111       2.132111       2.132111    6[1-(0),6-(1,6),6-(6,6)]
    57       0.771866       0.771866       0.771866    6[6-(1,6),6-(1,6),6-(6,6)]
    58       2.593301       2.593301       2.593301    6[1-(0),6-(1,6),6-(6,6)]
    59       1.936176       1.936176       1.936176    6[6-(1,6),6-(1,6),6-(6,6)]
    60       0.095325       0.095325       0.095325    6[1-(0),6-(1,6),6-(6,6)]
    61       0.525672       0.525672       0.525672    6[1-(0),6-(1,6),6-(6,6)]
    62       2.377091       2.377091       2.377091    6[1-(0),6-(6,6),6-(6,6)]
    63       1.696712       1.696712       1.696712    6[6-(1,6),6-(1,6),6-(8,8)]
    64      -1.307107      -1.307107      -1.307107    6[6-(6,6),8-(29),8-(29)]
    65       8.025125       8.025125       8.025125    6[1-(0),6-(1,6),7-(6,29)]
    66       7.210886       7.210886       7.210886    6[1-(0),6-(1,6),7-(6,29)]
    67        6.81395        6.81395        6.81395    6[1-(0),6-(1,7),6-(6,6)]
    68       5.973291       5.973291       5.973291    6[1-(0),6-(1,7),6-(6,6)]
    69       5.738003       5.738003       5.738003    6[6-(1,1,6),6-(1,6),6-(1,6)]
    70       4.279887       4.279887       4.279887    6[1-(0),1-(0),6-(1,1,6),6-(6,6)]
    71      -1.499998      -1.499998      -1.499998    6[6-(6,6),8-(29),8-(29)]
    72      -2.026258      -2.026258      -2.026258    6[6-(1,6),6-(1,6),6-(8,8)]
    73      -1.373541      -1.373541      -1.373541    6[1-(0),6-(6,6),6-(6,6)]
    74      -3.180383      -3.180383      -3.180383    6[1-(0),6-(1,6),6-(6,6)]
    75      -1.820138      -1.820138      -1.820138    6[6-(1,6),6-(1,6),6-(6,6)]
    76      -3.641573      -3.641573      -3.641573    6[1-(0),6-(1,6),6-(6,6)]
    77      -2.984448      -2.984448      -2.984448    6[6-(1,6),6-(1,6),6-(6,6)]
    78      -1.143597      -1.143597      -1.143597    6[1-(0),6-(1,6),6-(6,6)]
    79      -1.573944      -1.573944      -1.573944    6[1-(0),6-(1,6),6-(6,6)]
    80      -3.425363      -3.425363      -3.425363    6[1-(0),6-(6,6),6-(6,6)]
    81      -2.744984      -2.744984      -2.744984    6[6-(1,6),6-(1,6),6-(8,8)]
    82       0.258835       0.258835       0.258835    6[6-(6,6),8-(29),8-(29)]
    83       2.708603       2.708603       2.708603    6[1-(0),6-(1,6),7-(6,29)]
    84       3.522842       3.522842       3.522842    6[1-(0),6-(1,6),7-(6,29)]
    85       3.919778       3.919778       3.919778    6[1-(0),6-(1,7),6-(6,6)]
    86       4.760437       4.760437       4.760437    6[1-(0),6-(1,7),6-(6,6)]
    87       4.995725       4.995725       4.995725    6[6-(1,1,6),6-(1,6),6-(1,6)]
    88       6.453841       6.453841       6.453841    6[1-(0),1-(0),6-(1,1,6),6-(6,6)]
    89       4.391002       4.391002       4.391002    6[6-(6,6),8-(29),8-(29)]
    90       3.864742       3.864742       3.864742    6[6-(1,6),6-(1,6),6-(8,8)]
    91       4.517459       4.517459       4.517459    6[1-(0),6-(6,6),6-(6,6)]
    92       2.710617       2.710617       2.710617    6[1-(0),6-(1,6),6-(6,6)]
    93       4.070862       4.070862       4.070862    6[6-(1,6),6-(1,6),6-(6,6)]
    94       2.249427       2.249427       2.249427    6[1-(0),6-(1,6),6-(6,6)]
    95       2.906552       2.906552       2.906552    6[6-(1,6),6-(1,6),6-(6,6)]
    96       4.747403       4.747403       4.747403    6[1-(0),6-(1,6),6-(6,6)]
    97       4.317056       4.317056       4.317056    6[1-(0),6-(1,6),6-(6,6)]
    98       2.465637       2.465637       2.465637    6[1-(0),6-(6,6),6-(6,6)]
    99       3.146016       3.146016       3.146016    6[6-(1,6),6-(1,6),6-(8,8)]
   100       6.149835       6.149835       6.149835    6[6-(6,6),8-(29),8-(29)]
   101      -3.182397      -3.182397      -3.182397    6[1-(0),6-(1,6),7-(6,29)]
   102      -2.368158      -2.368158      -2.368158    6[1-(0),6-(1,6),7-(6,29)]
   103      -1.971222      -1.971222      -1.971222    6[1-(0),6-(1,7),6-(6,6)]
   104      -1.130563      -1.130563      -1.130563    6[1-(0),6-(1,7),6-(6,6)]
   105      -0.895275      -0.895275      -0.895275    6[6-(1,1,6),6-(1,6),6-(1,6)]
   106       0.562841       0.562841       0.562841    6[1-(0),1-(0),6-(1,1,6),6-(6,6)]
   107       6.342726       6.342726       6.342726    6[6-(6,6),8-(29),8-(29)]
   108       6.868986       6.868986       6.868986    6[6-(1,6),6-(1,6),6-(8,8)]
   109       6.216269       6.216269       6.216269    6[1-(0),6-(6,6),6-(6,6)]
   110       8.023111       8.023111       8.023111    6[1-(0),6-(1,6),6-(6,6)]
   111       6.662866       6.662866       6.662866    6[6-(1,6),6-(1,6),6-(6,6)]
   112       8.484301       8.484301       8.484301    6[1-(0),6-(1,6),6-(6,6)]
   113       7.827176       7.827176       7.827176    6[6-(1,6),6-(1,6),6-(6,6)]
   114       5.986325       5.986325       5.986325    6[1-(0),6-(1,6),6-(6,6)]
   115       6.416672       6.416672       6.416672    6[1-(0),6-(1,6),6-(6,6)]
   116       8.268091       8.268091       8.268091    6[1-(0),6-(6,6),6-(6,6)]
   117       7.587712       7.587712       7.587712    6[6-(1,6),6-(1,6),6-(8,8)]
   118       4.583893       4.583893       4.583893    6[6-(6,6),8-(29),8-(29)]
   119       2.134125       2.134125       2.134125    6[1-(0),6-(1,6),7-(6,29)]
   120       1.319886       1.319886       1.319886    6[1-(0),6-(1,6),7-(6,29)]
   121        0.92295        0.92295        0.92295    6[1-(0),6-(1,7),6-(6,6)]
   122       0.082291       0.082291       0.082291    6[1-(0),6-(1,7),6-(6,6)]
   123      -0.152997      -0.152997      -0.152997    6[6-(1,1,6),6-(1,6),6-(1,6)]
   124      -1.611113      -1.611113      -1.611113    6[1-(0),1-(0),6-(1,1,6),6-(6,6)]
   125       8.208189       8.208189       8.208189    7[6-(1,6),6-(1,6),29-(8,8,8,8)]
   126       2.525539       2.525539       2.525539    7[6-(1,6),6-(1,6),29-(8,8,8,8)]
   127      -3.365461      -3.365461      -3.365461    7[6-(1,6),6-(1,6),29-(8,8,8,8)]
   128       2.317189       2.317189       2.317189    7[6-(1,6),6-(1,6),29-(8,8,8,8)]
   129      -0.675355      -0.675355      -0.675355    8[6-(6,8),29-(7,8,8,8)]
   130       1.185847       1.185847       1.185847    8[6-(6,8),29-(7,8,8,8)]
   131       -2.09193       -2.09193       -2.09193    8[6-(6,8),29-(7,8,8,8)]
   132      -0.149089      -0.149089      -0.149089    8[6-(6,8),29-(7,8,8,8)]
   133      -0.372917      -0.372917      -0.372917    8[6-(6,8),29-(7,8,8,8)]
   134      -2.234119      -2.234119      -2.234119    8[6-(6,8),29-(7,8,8,8)]
   135       1.043658       1.043658       1.043658    8[6-(6,8),29-(7,8,8,8)]
   136      -0.899183      -0.899183      -0.899183    8[6-(6,8),29-(7,8,8,8)]
   137       5.518083       5.518083       5.518083    8[6-(6,8),29-(7,8,8,8)]
   138       3.656881       3.656881       3.656881    8[6-(6,8),29-(7,8,8,8)]
   139       6.934658       6.934658       6.934658    8[6-(6,8),29-(7,8,8,8)]
   140       4.991817       4.991817       4.991817    8[6-(6,8),29-(7,8,8,8)]
   141       5.215645       5.215645       5.215645    8[6-(6,8),29-(7,8,8,8)]
   142       7.076847       7.076847       7.076847    8[6-(6,8),29-(7,8,8,8)]
   143        3.79907        3.79907        3.79907    8[6-(6,8),29-(7,8,8,8)]
   144       5.741911       5.741911       5.741911    8[6-(6,8),29-(7,8,8,8)]
