# Supplementary material for: A collection of forcefield precursors for metal–organic frameworks
Source: RSC Adv. 2019 Nov 13;9(63):36492–507. doi: 10.1039/c9ra07327b (PMC9075174; doi:10.1039/c9ra07327b)
Supplement: RA-009-C9RA07327B-s231 [file RA-009-C9RA07327B-s231.txt]

BUVYEX_clean

16.145000    0.000000    0.000000
-5.381694    17.153072    0.000000
5.381664    8.576541    14.855004

     1       2.690832       2.690832       2.690832    26[7-(6,6),7-(6,6),7-(6,6),7-(6,6),7-(6,7),7-(6,7)]
     2       8.072485       8.072485       8.072485    26[7-(6,6),7-(6,6),7-(6,6),7-(6,6),7-(6,7),7-(6,7)]
     3      -2.690847      -2.690847      -2.690847    26[7-(6,6),7-(6,6),7-(6,6),7-(6,6),7-(6,7),7-(6,7)]
     4       -1.5e-05       -1.5e-05       -1.5e-05    26[7-(6,6),7-(6,6),7-(6,6),7-(6,6),7-(6,7),7-(6,7)]
     5      10.763332      10.763332      10.763332    26[7-(6,6),7-(6,6),7-(6,6),7-(6,6),7-(6,7),7-(6,7)]
     6       5.381653       5.381653       5.381653    26[7-(6,6),7-(6,6),7-(6,6),7-(6,6),7-(6,7),7-(6,7)]
     7      17.417761      17.417761      17.417761    1[6-(6,6)]
     8      10.553959      10.553959      10.553959    1[6-(6,6)]
     9       10.16971       10.16971       10.16971    1[6-(6,6)]
    10      11.274028      11.274028      11.274028    1[6-(6,7)]
    11        6.15016        6.15016        6.15016    1[6-(6,6)]
    12       7.585448       7.585448       7.585448    1[6-(6,7)]
    13       5.378424       5.378424       5.378424    1[6-(6,7)]
    14       3.906003       3.906003       3.906003    1[6-(6,6)]
    15        6.65441        6.65441        6.65441    1[6-(6,6)]
    16       5.172297       5.172297       5.172297    1[6-(6,6)]
    17       4.788047       4.788047       4.788047    1[6-(6,6)]
    18       5.892368       5.892368       5.892368    1[6-(6,7)]
    19      11.531823      11.531823      11.531823    1[6-(6,6)]
    20      12.967114      12.967114      12.967114    1[6-(6,7)]
    21      16.141753      16.141753      16.141753    1[6-(6,7)]
    22       9.287664       9.287664       9.287664    1[6-(6,6)]
    23      12.036092      12.036092      12.036092    1[6-(6,6)]
    24      15.935644      15.935644      15.935644    1[6-(6,6)]
    25      15.551389      15.551389      15.551389    1[6-(6,6)]
    26      16.655704      16.655704      16.655704    1[6-(6,7)]
    27       0.768493       0.768493       0.768493    1[6-(6,6)]
    28       2.203786       2.203786       2.203786    1[6-(6,7)]
    29      10.760076      10.760076      10.760076    1[6-(6,7)]
    30      14.669344      14.669344      14.669344    1[6-(6,6)]
    31      -1.272791      -1.272791      -1.272791    1[6-(6,6)]
    32       5.591011       5.591011       5.591011    1[6-(6,6)]
    33        5.97526        5.97526        5.97526    1[6-(6,6)]
    34       4.870942       4.870942       4.870942    1[6-(6,7)]
    35        9.99481        9.99481        9.99481    1[6-(6,6)]
    36       8.559522       8.559522       8.559522    1[6-(6,7)]
    37      10.766546      10.766546      10.766546    1[6-(6,7)]
    38      12.238967      12.238967      12.238967    1[6-(6,6)]
    39        9.49056        9.49056        9.49056    1[6-(6,6)]
    40      10.972673      10.972673      10.972673    1[6-(6,6)]
    41      11.356923      11.356923      11.356923    1[6-(6,6)]
    42      10.252602      10.252602      10.252602    1[6-(6,7)]
    43       4.613147       4.613147       4.613147    1[6-(6,6)]
    44       3.177856       3.177856       3.177856    1[6-(6,7)]
    45       0.003217       0.003217       0.003217    1[6-(6,7)]
    46       6.857306       6.857306       6.857306    1[6-(6,6)]
    47       4.108878       4.108878       4.108878    1[6-(6,6)]
    48       0.209326       0.209326       0.209326    1[6-(6,6)]
    49       0.593581       0.593581       0.593581    1[6-(6,6)]
    50      -0.510734      -0.510734      -0.510734    1[6-(6,7)]
    51      15.376477      15.376477      15.376477    1[6-(6,6)]
    52      13.941184      13.941184      13.941184    1[6-(6,7)]
    53       5.384894       5.384894       5.384894    1[6-(6,7)]
    54       1.475626       1.475626       1.475626    1[6-(6,6)]
    55      17.563062      17.563062      17.563062    1[6-(6,6)]
    56      19.045171      19.045171      19.045171    1[6-(6,6)]
    57       3.284418       3.284418       3.284418    1[6-(6,6)]
    58       2.180098       2.180098       2.180098    1[6-(6,7)]
    59      12.685656      12.685656      12.685656    1[6-(6,6)]
    60      11.250368      11.250368      11.250368    1[6-(6,7)]
    61         8.0757         8.0757         8.0757    1[6-(6,7)]
    62      14.929816      14.929816      14.929816    1[6-(6,6)]
    63      12.181401      12.181401      12.181401    1[6-(6,6)]
    64       8.281821       8.281821       8.281821    1[6-(6,6)]
    65       8.666074       8.666074       8.666074    1[6-(6,6)]
    66       7.561755       7.561755       7.561755    1[6-(6,7)]
    67        7.30399        7.30399        7.30399    1[6-(6,6)]
    68       5.868697       5.868697       5.868697    1[6-(6,7)]
    69      13.457381      13.457381      13.457381    1[6-(6,7)]
    70       9.548144       9.548144       9.548144    1[6-(6,6)]
    71       6.799715       6.799715       6.799715    1[6-(6,6)]
    72      13.663489      13.663489      13.663489    1[6-(6,6)]
    73      14.047742      14.047742      14.047742    1[6-(6,6)]
    74      12.943427      12.943427      12.943427    1[6-(6,7)]
    75       1.922319       1.922319       1.922319    1[6-(6,6)]
    76       0.487028       0.487028       0.487028    1[6-(6,7)]
    77       2.694045       2.694045       2.694045    1[6-(6,7)]
    78       4.166469       4.166469       4.166469    1[6-(6,6)]
    79      -1.418092      -1.418092      -1.418092    1[6-(6,6)]
    80      -2.900201      -2.900201      -2.900201    1[6-(6,6)]
    81      12.860552      12.860552      12.860552    1[6-(6,6)]
    82      13.964872      13.964872      13.964872    1[6-(6,7)]
    83       3.459314       3.459314       3.459314    1[6-(6,6)]
    84       4.894602       4.894602       4.894602    1[6-(6,7)]
    85        8.06927        8.06927        8.06927    1[6-(6,7)]
    86       1.215154       1.215154       1.215154    1[6-(6,6)]
    87       3.963569       3.963569       3.963569    1[6-(6,6)]
    88       7.863149       7.863149       7.863149    1[6-(6,6)]
    89       7.478896       7.478896       7.478896    1[6-(6,6)]
    90       8.583215       8.583215       8.583215    1[6-(6,7)]
    91        8.84098        8.84098        8.84098    1[6-(6,6)]
    92      10.276273      10.276273      10.276273    1[6-(6,7)]
    93       2.687589       2.687589       2.687589    1[6-(6,7)]
    94       6.596826       6.596826       6.596826    1[6-(6,6)]
    95       9.345255       9.345255       9.345255    1[6-(6,6)]
    96       2.481481       2.481481       2.481481    1[6-(6,6)]
    97       2.097228       2.097228       2.097228    1[6-(6,6)]
    98       3.201543       3.201543       3.201543    1[6-(6,7)]
    99      14.222651      14.222651      14.222651    1[6-(6,6)]
   100      15.657942      15.657942      15.657942    1[6-(6,7)]
   101      13.450925      13.450925      13.450925    1[6-(6,7)]
   102      11.978501      11.978501      11.978501    1[6-(6,6)]
   103       2.738726       2.738726       2.738726    6[6-(6,7),7-(6),7-(7,26)]
   104       4.073915       4.073915       4.073915    6[6-(6,6),7-(6),7-(7)]
   105      17.900497      17.900497      17.900497    6[6-(1,6),6-(7,7),7-(6,26)]
   106      17.251468      17.251468      17.251468    6[1-(0),6-(1,6),6-(6,7)]
   107      10.994717      10.994717      10.994717    6[1-(0),6-(1,6),6-(1,6)]
   108      10.770303      10.770303      10.770303    6[1-(0),6-(1,6),6-(1,7)]
   109      11.441935      11.441935      11.441935    6[1-(0),6-(1,6),7-(6,26)]
   110       4.903766       4.903766       4.903766    6[6-(1,6),6-(1,6),6-(7,7)]
   111       5.983866       5.983866       5.983866    6[1-(0),6-(1,7),6-(6,6)]
   112        6.83632        6.83632        6.83632    6[1-(0),6-(1,6),7-(6,26)]
   113       5.560864       5.560864       5.560864    6[1-(0),6-(1,6),7-(6,26)]
   114        4.67612        4.67612        4.67612    6[1-(0),6-(1,7),6-(6,6)]
   115        8.12038        8.12038        8.12038    6[6-(6,7),7-(6),7-(7,26)]
   116       9.455573       9.455573       9.455573    6[6-(6,6),7-(6),7-(7)]
   117       7.137148       7.137148       7.137148    6[6-(1,6),6-(7,7),7-(6,26)]
   118       6.488117       6.488117       6.488117    6[1-(0),6-(1,6),6-(6,7)]
   119       5.613057       5.613057       5.613057    6[1-(0),6-(1,6),6-(1,6)]
   120       5.388642       5.388642       5.388642    6[1-(0),6-(1,6),6-(1,7)]
   121       6.060276       6.060276       6.060276    6[1-(0),6-(1,6),7-(6,26)]
   122      10.285427      10.285427      10.285427    6[6-(1,6),6-(1,6),6-(7,7)]
   123      11.365528      11.365528      11.365528    6[1-(0),6-(1,7),6-(6,6)]
   124      12.217985      12.217985      12.217985    6[1-(0),6-(1,6),7-(6,26)]
   125      10.942528      10.942528      10.942528    6[1-(0),6-(1,6),7-(6,26)]
   126      10.057781      10.057781      10.057781    6[1-(0),6-(1,7),6-(6,6)]
   127      13.502055      13.502055      13.502055    6[6-(6,7),7-(6),7-(7,26)]
   128      14.837247      14.837247      14.837247    6[6-(6,6),7-(6),7-(7)]
   129      12.518824      12.518824      12.518824    6[6-(1,6),6-(7,7),7-(6,26)]
   130      11.869797      11.869797      11.869797    6[1-(0),6-(1,6),6-(6,7)]
   131      16.376401      16.376401      16.376401    6[1-(0),6-(1,6),6-(1,6)]
   132      16.151983      16.151983      16.151983    6[1-(0),6-(1,6),6-(1,7)]
   133      16.823614      16.823614      16.823614    6[1-(0),6-(1,6),7-(6,26)]
   134      15.667102      15.667102      15.667102    6[6-(1,6),6-(1,6),6-(7,7)]
   135       0.602201       0.602201       0.602201    6[1-(0),6-(1,7),6-(6,6)]
   136       1.454659       1.454659       1.454659    6[1-(0),6-(1,6),7-(6,26)]
   137      16.324207      16.324207      16.324207    6[1-(0),6-(1,6),7-(6,26)]
   138       15.43946       15.43946       15.43946    6[1-(0),6-(1,7),6-(6,6)]
   139      13.406244      13.406244      13.406244    6[6-(6,7),7-(6),7-(7,26)]
   140      12.071055      12.071055      12.071055    6[6-(6,6),7-(6),7-(7)]
   141      -1.755527      -1.755527      -1.755527    6[6-(1,6),6-(7,7),7-(6,26)]
   142      -1.106498      -1.106498      -1.106498    6[1-(0),6-(1,6),6-(6,7)]
   143       5.150253       5.150253       5.150253    6[1-(0),6-(1,6),6-(1,6)]
   144       5.374667       5.374667       5.374667    6[1-(0),6-(1,6),6-(1,7)]
   145       4.703035       4.703035       4.703035    6[1-(0),6-(1,6),7-(6,26)]
   146      11.241204      11.241204      11.241204    6[6-(1,6),6-(1,6),6-(7,7)]
   147      10.161104      10.161104      10.161104    6[1-(0),6-(1,7),6-(6,6)]
   148        9.30865        9.30865        9.30865    6[1-(0),6-(1,6),7-(6,26)]
   149      10.584106      10.584106      10.584106    6[1-(0),6-(1,6),7-(6,26)]
   150       11.46885       11.46885       11.46885    6[1-(0),6-(1,7),6-(6,6)]
   151        8.02459        8.02459        8.02459    6[6-(6,7),7-(6),7-(7,26)]
   152       6.689397       6.689397       6.689397    6[6-(6,6),7-(6),7-(7)]
   153       9.007822       9.007822       9.007822    6[6-(1,6),6-(7,7),7-(6,26)]
   154       9.656853       9.656853       9.656853    6[1-(0),6-(1,6),6-(6,7)]
   155      10.531913      10.531913      10.531913    6[1-(0),6-(1,6),6-(1,6)]
   156      10.756328      10.756328      10.756328    6[1-(0),6-(1,6),6-(1,7)]
   157      10.084694      10.084694      10.084694    6[1-(0),6-(1,6),7-(6,26)]
   158       5.859543       5.859543       5.859543    6[6-(1,6),6-(1,6),6-(7,7)]
   159       4.779442       4.779442       4.779442    6[1-(0),6-(1,7),6-(6,6)]
   160       3.926985       3.926985       3.926985    6[1-(0),6-(1,6),7-(6,26)]
   161       5.202442       5.202442       5.202442    6[1-(0),6-(1,6),7-(6,26)]
   162       6.087189       6.087189       6.087189    6[1-(0),6-(1,7),6-(6,6)]
   163       2.642915       2.642915       2.642915    6[6-(6,7),7-(6),7-(7,26)]
   164       1.307723       1.307723       1.307723    6[6-(6,6),7-(6),7-(7)]
   165       3.626146       3.626146       3.626146    6[6-(1,6),6-(7,7),7-(6,26)]
   166       4.275173       4.275173       4.275173    6[1-(0),6-(1,6),6-(6,7)]
   167      -0.231431      -0.231431      -0.231431    6[1-(0),6-(1,6),6-(1,6)]
   168      -0.007013      -0.007013      -0.007013    6[1-(0),6-(1,6),6-(1,7)]
   169      -0.678644      -0.678644      -0.678644    6[1-(0),6-(1,6),7-(6,26)]
   170       0.477868       0.477868       0.477868    6[6-(1,6),6-(1,6),6-(7,7)]
   171      15.542769      15.542769      15.542769    6[1-(0),6-(1,7),6-(6,6)]
   172      14.690311      14.690311      14.690311    6[1-(0),6-(1,6),7-(6,26)]
   173      -0.179237      -0.179237      -0.179237    6[1-(0),6-(1,6),7-(6,26)]
   174        0.70551        0.70551        0.70551    6[1-(0),6-(1,7),6-(6,6)]
   175      16.097093      16.097093      16.097093    6[6-(6,7),7-(6),7-(7,26)]
   176      14.761903      14.761903      14.761903    6[6-(6,6),7-(6),7-(7)]
   177      17.080323      17.080323      17.080323    6[6-(1,6),6-(7,7),7-(6,26)]
   178      17.729353      17.729353      17.729353    6[1-(0),6-(1,6),6-(6,7)]
   179      18.604412      18.604412      18.604412    6[1-(0),6-(1,6),6-(1,6)]
   180       2.683825       2.683825       2.683825    6[1-(0),6-(1,6),6-(1,7)]
   181       2.012191       2.012191       2.012191    6[1-(0),6-(1,6),7-(6,26)]
   182      13.932052      13.932052      13.932052    6[6-(1,6),6-(1,6),6-(7,7)]
   183      12.851951      12.851951      12.851951    6[1-(0),6-(1,7),6-(6,6)]
   184      11.999496      11.999496      11.999496    6[1-(0),6-(1,6),7-(6,26)]
   185      13.274954      13.274954      13.274954    6[1-(0),6-(1,6),7-(6,26)]
   186      14.159699      14.159699      14.159699    6[1-(0),6-(1,7),6-(6,6)]
   187      10.715433      10.715433      10.715433    6[6-(6,7),7-(6),7-(7,26)]
   188       9.380239       9.380239       9.380239    6[6-(6,6),7-(6),7-(7)]
   189      11.698665      11.698665      11.698665    6[6-(1,6),6-(7,7),7-(6,26)]
   190      12.347695      12.347695      12.347695    6[1-(0),6-(1,6),6-(6,7)]
   191       7.841062       7.841062       7.841062    6[1-(0),6-(1,6),6-(1,6)]
   192       8.065478       8.065478       8.065478    6[1-(0),6-(1,6),6-(1,7)]
   193       7.393846       7.393846       7.393846    6[1-(0),6-(1,6),7-(6,26)]
   194       8.550384       8.550384       8.550384    6[6-(1,6),6-(1,6),6-(7,7)]
   195       7.470283       7.470283       7.470283    6[1-(0),6-(1,7),6-(6,6)]
   196       6.617825       6.617825       6.617825    6[1-(0),6-(1,6),7-(6,26)]
   197        7.89328        7.89328        7.89328    6[1-(0),6-(1,6),7-(6,26)]
   198       8.778027       8.778027       8.778027    6[1-(0),6-(1,7),6-(6,6)]
   199       5.333753       5.333753       5.333753    6[6-(6,7),7-(6),7-(7,26)]
   200       3.998563       3.998563       3.998563    6[6-(6,6),7-(6),7-(7)]
   201       6.316983       6.316983       6.316983    6[6-(1,6),6-(7,7),7-(6,26)]
   202        6.96601        6.96601        6.96601    6[1-(0),6-(1,6),6-(6,7)]
   203      13.222732      13.222732      13.222732    6[1-(0),6-(1,6),6-(1,6)]
   204      13.447148      13.447148      13.447148    6[1-(0),6-(1,6),6-(1,7)]
   205      12.775518      12.775518      12.775518    6[1-(0),6-(1,6),7-(6,26)]
   206        3.16871        3.16871        3.16871    6[6-(1,6),6-(1,6),6-(7,7)]
   207       2.088611       2.088611       2.088611    6[1-(0),6-(1,7),6-(6,6)]
   208       1.236155       1.236155       1.236155    6[1-(0),6-(1,6),7-(6,26)]
   209       2.511608       2.511608       2.511608    6[1-(0),6-(1,6),7-(6,26)]
   210       3.396354       3.396354       3.396354    6[1-(0),6-(1,7),6-(6,6)]
   211       0.047877       0.047877       0.047877    6[6-(6,7),7-(6),7-(7,26)]
   212       1.383067       1.383067       1.383067    6[6-(6,6),7-(6),7-(7)]
   213      -0.935353      -0.935353      -0.935353    6[6-(1,6),6-(7,7),7-(6,26)]
   214      -1.584383      -1.584383      -1.584383    6[1-(0),6-(1,6),6-(6,7)]
   215      -2.459442      -2.459442      -2.459442    6[1-(0),6-(1,6),6-(1,6)]
   216      13.461145      13.461145      13.461145    6[1-(0),6-(1,6),6-(1,7)]
   217      14.132779      14.132779      14.132779    6[1-(0),6-(1,6),7-(6,26)]
   218       2.212918       2.212918       2.212918    6[6-(1,6),6-(1,6),6-(7,7)]
   219       3.293019       3.293019       3.293019    6[1-(0),6-(1,7),6-(6,6)]
   220       4.145474       4.145474       4.145474    6[1-(0),6-(1,6),7-(6,26)]
   221       2.870016       2.870016       2.870016    6[1-(0),6-(1,6),7-(6,26)]
   222       1.985271       1.985271       1.985271    6[1-(0),6-(1,7),6-(6,6)]
   223       5.429537       5.429537       5.429537    6[6-(6,7),7-(6),7-(7,26)]
   224       6.764731       6.764731       6.764731    6[6-(6,6),7-(6),7-(7)]
   225       4.446305       4.446305       4.446305    6[6-(1,6),6-(7,7),7-(6,26)]
   226       3.797275       3.797275       3.797275    6[1-(0),6-(1,6),6-(6,7)]
   227       8.303908       8.303908       8.303908    6[1-(0),6-(1,6),6-(1,6)]
   228       8.079492       8.079492       8.079492    6[1-(0),6-(1,6),6-(1,7)]
   229       8.751124       8.751124       8.751124    6[1-(0),6-(1,6),7-(6,26)]
   230       7.594586       7.594586       7.594586    6[6-(1,6),6-(1,6),6-(7,7)]
   231       8.674687       8.674687       8.674687    6[1-(0),6-(1,7),6-(6,6)]
   232       9.527145       9.527145       9.527145    6[1-(0),6-(1,6),7-(6,26)]
   233        8.25169        8.25169        8.25169    6[1-(0),6-(1,6),7-(6,26)]
   234       7.366943       7.366943       7.366943    6[1-(0),6-(1,7),6-(6,6)]
   235      10.811217      10.811217      10.811217    6[6-(6,7),7-(6),7-(7,26)]
   236      12.146407      12.146407      12.146407    6[6-(6,6),7-(6),7-(7)]
   237       9.827987       9.827987       9.827987    6[6-(1,6),6-(7,7),7-(6,26)]
   238        9.17896        9.17896        9.17896    6[1-(0),6-(1,6),6-(6,7)]
   239       2.922238       2.922238       2.922238    6[1-(0),6-(1,6),6-(1,6)]
   240       2.697822       2.697822       2.697822    6[1-(0),6-(1,6),6-(1,7)]
   241       3.369452       3.369452       3.369452    6[1-(0),6-(1,6),7-(6,26)]
   242       12.97626       12.97626       12.97626    6[6-(1,6),6-(1,6),6-(7,7)]
   243      14.056359      14.056359      14.056359    6[1-(0),6-(1,7),6-(6,6)]
   244      14.908815      14.908815      14.908815    6[1-(0),6-(1,6),7-(6,26)]
   245      13.633362      13.633362      13.633362    6[1-(0),6-(1,6),7-(6,26)]
   246      12.748616      12.748616      12.748616    6[1-(0),6-(1,7),6-(6,6)]
   247       3.305416       3.305416       3.305416    7[6-(6,7),7-(6),26-(7,7,7,7,7)]
   248       4.178858       4.178858       4.178858    7[6-(6,7),7-(6,26)]
   249       3.190784       3.190784       3.190784    7[6-(6,7),6-(6,7)]
   250      12.321836      12.321836      12.321836    7[6-(1,6),6-(6,6),26-(7,7,7,7,7)]
   251       6.666796       6.666796       6.666796    7[6-(1,6),6-(1,6),26-(7,7,7,7,7)]
   252       8.687071       8.687071       8.687071    7[6-(6,7),7-(6),26-(7,7,7,7,7)]
   253       9.560517       9.560517       9.560517    7[6-(6,7),7-(6,26)]
   254        8.57244        8.57244        8.57244    7[6-(6,7),6-(6,7)]
   255        6.94018        6.94018        6.94018    7[6-(1,6),6-(6,6),26-(7,7,7,7,7)]
   256      12.048461      12.048461      12.048461    7[6-(1,6),6-(1,6),26-(7,7,7,7,7)]
   257      14.068742      14.068742      14.068742    7[6-(6,7),7-(6),26-(7,7,7,7,7)]
   258      14.942188      14.942188      14.942188    7[6-(6,7),7-(6,26)]
   259      13.954117      13.954117      13.954117    7[6-(6,7),6-(6,7)]
   260      17.703517      17.703517      17.703517    7[6-(1,6),6-(6,6),26-(7,7,7,7,7)]
   261      17.430139      17.430139      17.430139    7[6-(1,6),6-(1,6),26-(7,7,7,7,7)]
   262      12.839554      12.839554      12.839554    7[6-(6,7),7-(6),26-(7,7,7,7,7)]
   263      11.966112      11.966112      11.966112    7[6-(6,7),7-(6,26)]
   264      12.954186      12.954186      12.954186    7[6-(6,7),6-(6,7)]
   265       3.823134       3.823134       3.823134    7[6-(1,6),6-(6,6),26-(7,7,7,7,7)]
   266       9.478174       9.478174       9.478174    7[6-(1,6),6-(1,6),26-(7,7,7,7,7)]
   267       7.457899       7.457899       7.457899    7[6-(6,7),7-(6),26-(7,7,7,7,7)]
   268       6.584453       6.584453       6.584453    7[6-(6,7),7-(6,26)]
   269        7.57253        7.57253        7.57253    7[6-(6,7),6-(6,7)]
   270        9.20479        9.20479        9.20479    7[6-(1,6),6-(6,6),26-(7,7,7,7,7)]
   271       4.096509       4.096509       4.096509    7[6-(1,6),6-(1,6),26-(7,7,7,7,7)]
   272       2.076228       2.076228       2.076228    7[6-(6,7),7-(6),26-(7,7,7,7,7)]
   273       1.202782       1.202782       1.202782    7[6-(6,7),7-(6,26)]
   274       2.190853       2.190853       2.190853    7[6-(6,7),6-(6,7)]
   275      -1.558547      -1.558547      -1.558547    7[6-(1,6),6-(6,6),26-(7,7,7,7,7)]
   276      -1.285169      -1.285169      -1.285169    7[6-(1,6),6-(1,6),26-(7,7,7,7,7)]
   277      15.530402      15.530402      15.530402    7[6-(6,7),7-(6),26-(7,7,7,7,7)]
   278      14.656958      14.656958      14.656958    7[6-(6,7),7-(6,26)]
   279      15.645035      15.645035      15.645035    7[6-(6,7),6-(6,7)]
   280        1.13229        1.13229        1.13229    7[6-(1,6),6-(6,6),26-(7,7,7,7,7)]
   281      12.169021      12.169021      12.169021    7[6-(1,6),6-(1,6),26-(7,7,7,7,7)]
   282      10.148743      10.148743      10.148743    7[6-(6,7),7-(6),26-(7,7,7,7,7)]
   283       9.275297       9.275297       9.275297    7[6-(6,7),7-(6,26)]
   284      10.263371      10.263371      10.263371    7[6-(6,7),6-(6,7)]
   285       6.513942       6.513942       6.513942    7[6-(1,6),6-(6,6),26-(7,7,7,7,7)]
   286       6.787346       6.787346       6.787346    7[6-(1,6),6-(1,6),26-(7,7,7,7,7)]
   287       4.767066       4.767066       4.767066    7[6-(6,7),7-(6),26-(7,7,7,7,7)]
   288       3.893622       3.893622       3.893622    7[6-(6,7),7-(6,26)]
   289       4.881693       4.881693       4.881693    7[6-(6,7),6-(6,7)]
   290      11.895617      11.895617      11.895617    7[6-(1,6),6-(6,6),26-(7,7,7,7,7)]
   291       1.405677       1.405677       1.405677    7[6-(1,6),6-(1,6),26-(7,7,7,7,7)]
   292       0.614568       0.614568       0.614568    7[6-(6,7),7-(6),26-(7,7,7,7,7)]
   293       1.488012       1.488012       1.488012    7[6-(6,7),7-(6,26)]
   294       0.499935       0.499935       0.499935    7[6-(6,7),6-(6,7)]
   295       15.01268       15.01268       15.01268    7[6-(1,6),6-(6,6),26-(7,7,7,7,7)]
   296       3.975949       3.975949       3.975949    7[6-(1,6),6-(1,6),26-(7,7,7,7,7)]
   297       5.996227       5.996227       5.996227    7[6-(6,7),7-(6),26-(7,7,7,7,7)]
   298       6.869673       6.869673       6.869673    7[6-(6,7),7-(6,26)]
   299       5.881599       5.881599       5.881599    7[6-(6,7),6-(6,7)]
   300       9.631028       9.631028       9.631028    7[6-(1,6),6-(6,6),26-(7,7,7,7,7)]
   301       9.357624       9.357624       9.357624    7[6-(1,6),6-(1,6),26-(7,7,7,7,7)]
   302      11.377904      11.377904      11.377904    7[6-(6,7),7-(6),26-(7,7,7,7,7)]
   303      12.251348      12.251348      12.251348    7[6-(6,7),7-(6,26)]
   304      11.263277      11.263277      11.263277    7[6-(6,7),6-(6,7)]
   305       4.249353       4.249353       4.249353    7[6-(1,6),6-(6,6),26-(7,7,7,7,7)]
   306      14.739293      14.739293      14.739293    7[6-(1,6),6-(1,6),26-(7,7,7,7,7)]
