# Supplementary material for: A collection of forcefield precursors for metal–organic frameworks
Source: RSC Adv. 2019 Nov 13;9(63):36492–507. doi: 10.1039/c9ra07327b (PMC9075174; doi:10.1039/c9ra07327b)
Supplement: RA-009-C9RA07327B-s232 [file RA-009-C9RA07327B-s232.txt]

BUVYIB_clean

11.899800    0.000000    0.000000
-3.966732    18.560040    0.000000
3.966602    9.280069    16.073470

     1       7.933201       7.933201       7.933201    26[7-(6,6),7-(6,6),7-(6,6),7-(6,6),7-(6,7),7-(6,7)]
     2       -6.5e-05       -6.5e-05       -6.5e-05    26[7-(6,6),7-(6,6),7-(6,6),7-(6,6),7-(6,7),7-(6,7)]
     3       3.966534       3.966534       3.966534    26[7-(6,6),7-(6,6),7-(6,6),7-(6,6),7-(6,7),7-(6,7)]
     4       5.291437       5.291437       5.291437    1[6-(6,6)]
     5      -0.353153      -0.353153      -0.353153    1[6-(6,6)]
     6      -0.279363      -0.279363      -0.279363    1[6-(6,6)]
     7       1.381847       1.381847       1.381847    1[6-(6,7)]
     8      11.035445      11.035445      11.035445    1[6-(6,6)]
     9      12.167101      12.167101      12.167101    1[6-(6,7)]
    10       9.387303       9.387303       9.387303    1[6-(6,7)]
    11       8.183058       8.183058       8.183058    1[6-(6,6)]
    12       9.257955       9.257955       9.257955    1[6-(6,6)]
    13       7.580078       7.580078       7.580078    1[6-(6,6)]
    14       7.653865       7.653865       7.653865    1[6-(6,6)]
    15       9.315089       9.315089       9.315089    1[6-(6,7)]
    16       3.102216       3.102216       3.102216    1[6-(6,6)]
    17       4.233889       4.233889       4.233889    1[6-(6,7)]
    18       1.454079       1.454079       1.454079    1[6-(6,7)]
    19       0.249817       0.249817       0.249817    1[6-(6,6)]
    20       1.324811       1.324811       1.324811    1[6-(6,6)]
    21       3.613533       3.613533       3.613533    1[6-(6,6)]
    22       3.687292       3.687292       3.687292    1[6-(6,6)]
    23       5.348494       5.348494       5.348494    1[6-(6,7)]
    24       7.068842       7.068842       7.068842    1[6-(6,6)]
    25       8.200526       8.200526       8.200526    1[6-(6,7)]
    26       5.420755       5.420755       5.420755    1[6-(6,7)]
    27       4.216483       4.216483       4.216483    1[6-(6,6)]
    28       6.608233       6.608233       6.608233    1[6-(6,6)]
    29      12.252823      12.252823      12.252823    1[6-(6,6)]
    30      12.179033      12.179033      12.179033    1[6-(6,6)]
    31      10.517823      10.517823      10.517823    1[6-(6,7)]
    32       0.864225       0.864225       0.864225    1[6-(6,6)]
    33      -0.267431      -0.267431      -0.267431    1[6-(6,7)]
    34       2.512367       2.512367       2.512367    1[6-(6,7)]
    35       3.716612       3.716612       3.716612    1[6-(6,6)]
    36       2.641715       2.641715       2.641715    1[6-(6,6)]
    37       4.319592       4.319592       4.319592    1[6-(6,6)]
    38       4.245805       4.245805       4.245805    1[6-(6,6)]
    39       2.584581       2.584581       2.584581    1[6-(6,7)]
    40       8.797454       8.797454       8.797454    1[6-(6,6)]
    41       7.665781       7.665781       7.665781    1[6-(6,7)]
    42      10.445591      10.445591      10.445591    1[6-(6,7)]
    43      11.649853      11.649853      11.649853    1[6-(6,6)]
    44      10.574859      10.574859      10.574859    1[6-(6,6)]
    45       8.286137       8.286137       8.286137    1[6-(6,6)]
    46       8.212378       8.212378       8.212378    1[6-(6,6)]
    47       6.551176       6.551176       6.551176    1[6-(6,7)]
    48       4.830828       4.830828       4.830828    1[6-(6,6)]
    49       3.699144       3.699144       3.699144    1[6-(6,7)]
    50       6.478915       6.478915       6.478915    1[6-(6,7)]
    51       7.683187       7.683187       7.683187    1[6-(6,6)]
    52       7.373898       7.373898       7.373898    6[6-(6,7),7-(6),7-(7,26)]
    53       8.763782       8.763782       8.763782    6[6-(6,6),7-(6),7-(7)]
    54       6.266035       6.266035       6.266035    6[6-(1,6),6-(7,7),7-(6,26)]
    55       5.289062       5.289062       5.289062    6[1-(0),6-(1,6),6-(6,7)]
    56       0.335845       0.335845       0.335845    6[1-(0),6-(1,6),6-(1,6)]
    57       0.384641       0.384641       0.384641    6[1-(0),6-(1,6),6-(1,7)]
    58       1.378273       1.378273       1.378273    6[1-(0),6-(1,6),7-(6,26)]
    59       9.483711       9.483711       9.483711    6[6-(1,6),6-(1,6),6-(7,7)]
    60      10.677257      10.677257      10.677257    6[1-(0),6-(1,7),6-(6,6)]
    61      11.347207      11.347207      11.347207    6[1-(0),6-(1,6),7-(6,26)]
    62       9.724071       9.724071       9.724071    6[1-(0),6-(1,6),7-(6,26)]
    63       9.000572       9.000572       9.000572    6[1-(0),6-(1,7),6-(6,6)]
    64      -0.559366      -0.559366      -0.559366    6[6-(6,7),7-(6),7-(7,26)]
    65       0.830534       0.830534       0.830534    6[6-(6,6),7-(6),7-(7)]
    66      10.232559      10.232559      10.232559    6[6-(1,6),6-(7,7),7-(6,26)]
    67       9.255578       9.255578       9.255578    6[1-(0),6-(1,6),6-(6,7)]
    68       8.269081       8.269081       8.269081    6[1-(0),6-(1,6),6-(1,6)]
    69       8.317875       8.317875       8.317875    6[1-(0),6-(1,6),6-(1,7)]
    70       9.311516       9.311516       9.311516    6[1-(0),6-(1,6),7-(6,26)]
    71       1.550473       1.550473       1.550473    6[6-(1,6),6-(1,6),6-(7,7)]
    72       2.744029       2.744029       2.744029    6[1-(0),6-(1,7),6-(6,6)]
    73       3.413989       3.413989       3.413989    6[1-(0),6-(1,6),7-(6,26)]
    74       1.790846       1.790846       1.790846    6[1-(0),6-(1,6),7-(6,26)]
    75       1.067337       1.067337       1.067337    6[1-(0),6-(1,7),6-(6,6)]
    76       3.407266       3.407266       3.407266    6[6-(6,7),7-(6),7-(7,26)]
    77       4.797172       4.797172       4.797172    6[6-(6,6),7-(6),7-(7)]
    78       2.299391       2.299391       2.299391    6[6-(1,6),6-(7,7),7-(6,26)]
    79       1.322424       1.322424       1.322424    6[1-(0),6-(1,6),6-(6,7)]
    80       4.302527       4.302527       4.302527    6[1-(0),6-(1,6),6-(1,6)]
    81       4.351305       4.351305       4.351305    6[1-(0),6-(1,6),6-(1,7)]
    82       5.344932       5.344932       5.344932    6[1-(0),6-(1,6),7-(6,26)]
    83       5.517118       5.517118       5.517118    6[6-(1,6),6-(1,6),6-(7,7)]
    84       6.710665       6.710665       6.710665    6[1-(0),6-(1,7),6-(6,6)]
    85       7.380632       7.380632       7.380632    6[1-(0),6-(1,6),7-(6,26)]
    86       5.757512       5.757512       5.757512    6[1-(0),6-(1,6),7-(6,26)]
    87       5.033997       5.033997       5.033997    6[1-(0),6-(1,7),6-(6,6)]
    88       4.525772       4.525772       4.525772    6[6-(6,7),7-(6),7-(7,26)]
    89       3.135888       3.135888       3.135888    6[6-(6,6),7-(6),7-(7)]
    90       5.633635       5.633635       5.633635    6[6-(1,6),6-(7,7),7-(6,26)]
    91       6.610608       6.610608       6.610608    6[1-(0),6-(1,6),6-(6,7)]
    92      11.563825      11.563825      11.563825    6[1-(0),6-(1,6),6-(1,6)]
    93      11.515029      11.515029      11.515029    6[1-(0),6-(1,6),6-(1,7)]
    94      10.521397      10.521397      10.521397    6[1-(0),6-(1,6),7-(6,26)]
    95       2.415959       2.415959       2.415959    6[6-(1,6),6-(1,6),6-(7,7)]
    96       1.222413       1.222413       1.222413    6[1-(0),6-(1,7),6-(6,6)]
    97       0.552463       0.552463       0.552463    6[1-(0),6-(1,6),7-(6,26)]
    98       2.175599       2.175599       2.175599    6[1-(0),6-(1,6),7-(6,26)]
    99       2.899098       2.899098       2.899098    6[1-(0),6-(1,7),6-(6,6)]
   100      12.459036      12.459036      12.459036    6[6-(6,7),7-(6),7-(7,26)]
   101      11.069136      11.069136      11.069136    6[6-(6,6),7-(6),7-(7)]
   102       1.667111       1.667111       1.667111    6[6-(1,6),6-(7,7),7-(6,26)]
   103       2.644092       2.644092       2.644092    6[1-(0),6-(1,6),6-(6,7)]
   104       3.630589       3.630589       3.630589    6[1-(0),6-(1,6),6-(1,6)]
   105       3.581795       3.581795       3.581795    6[1-(0),6-(1,6),6-(1,7)]
   106       2.588154       2.588154       2.588154    6[1-(0),6-(1,6),7-(6,26)]
   107      10.349197      10.349197      10.349197    6[6-(1,6),6-(1,6),6-(7,7)]
   108       9.155641       9.155641       9.155641    6[1-(0),6-(1,7),6-(6,6)]
   109       8.485681       8.485681       8.485681    6[1-(0),6-(1,6),7-(6,26)]
   110      10.108824      10.108824      10.108824    6[1-(0),6-(1,6),7-(6,26)]
   111      10.832333      10.832333      10.832333    6[1-(0),6-(1,7),6-(6,6)]
   112       8.492404       8.492404       8.492404    6[6-(6,7),7-(6),7-(7,26)]
   113       7.102498       7.102498       7.102498    6[6-(6,6),7-(6),7-(7)]
   114       9.600279       9.600279       9.600279    6[6-(1,6),6-(7,7),7-(6,26)]
   115      10.577246      10.577246      10.577246    6[1-(0),6-(1,6),6-(6,7)]
   116       7.597143       7.597143       7.597143    6[1-(0),6-(1,6),6-(1,6)]
   117       7.548365       7.548365       7.548365    6[1-(0),6-(1,6),6-(1,7)]
   118       6.554738       6.554738       6.554738    6[1-(0),6-(1,6),7-(6,26)]
   119       6.382552       6.382552       6.382552    6[6-(1,6),6-(1,6),6-(7,7)]
   120       5.189005       5.189005       5.189005    6[1-(0),6-(1,7),6-(6,6)]
   121       4.519038       4.519038       4.519038    6[1-(0),6-(1,6),7-(6,26)]
   122       6.142158       6.142158       6.142158    6[1-(0),6-(1,6),7-(6,26)]
   123       6.865673       6.865673       6.865673    6[1-(0),6-(1,7),6-(6,6)]
   124       8.273524       8.273524       8.273524    7[6-(6,7),7-(6),26-(7,7,7,7,7)]
   125        9.19218        9.19218        9.19218    7[6-(6,7),7-(6,26)]
   126       7.627356       7.627356       7.627356    7[6-(6,7),6-(6,7)]
   127       2.361188       2.361188       2.361188    7[6-(1,6),6-(6,6),26-(7,7,7,7,7)]
   128      10.887868      10.887868      10.887868    7[6-(1,6),6-(1,6),26-(7,7,7,7,7)]
   129       0.340265       0.340265       0.340265    7[6-(6,7),7-(6),26-(7,7,7,7,7)]
   130       1.258932       1.258932       1.258932    7[6-(6,7),7-(6,26)]
   131      -0.305903      -0.305903      -0.305903    7[6-(6,7),6-(6,7)]
   132      10.294442      10.294442      10.294442    7[6-(1,6),6-(6,6),26-(7,7,7,7,7)]
   133       2.954652       2.954652       2.954652    7[6-(1,6),6-(1,6),26-(7,7,7,7,7)]
   134       4.306884       4.306884       4.306884    7[6-(6,7),7-(6),26-(7,7,7,7,7)]
   135       5.225554       5.225554       5.225554    7[6-(6,7),7-(6,26)]
   136       3.660742       3.660742       3.660742    7[6-(6,7),6-(6,7)]
   137        6.32786        6.32786        6.32786    7[6-(1,6),6-(6,6),26-(7,7,7,7,7)]
   138        6.92131        6.92131        6.92131    7[6-(1,6),6-(1,6),26-(7,7,7,7,7)]
   139       3.626146       3.626146       3.626146    7[6-(6,7),7-(6),26-(7,7,7,7,7)]
   140        2.70749        2.70749        2.70749    7[6-(6,7),7-(6,26)]
   141       4.272314       4.272314       4.272314    7[6-(6,7),6-(6,7)]
   142       9.538482       9.538482       9.538482    7[6-(1,6),6-(6,6),26-(7,7,7,7,7)]
   143       1.011802       1.011802       1.011802    7[6-(1,6),6-(1,6),26-(7,7,7,7,7)]
   144      11.559405      11.559405      11.559405    7[6-(6,7),7-(6),26-(7,7,7,7,7)]
   145      10.640738      10.640738      10.640738    7[6-(6,7),7-(6,26)]
   146      12.205573      12.205573      12.205573    7[6-(6,7),6-(6,7)]
   147       1.605228       1.605228       1.605228    7[6-(1,6),6-(6,6),26-(7,7,7,7,7)]
   148       8.945018       8.945018       8.945018    7[6-(1,6),6-(1,6),26-(7,7,7,7,7)]
   149       7.592786       7.592786       7.592786    7[6-(6,7),7-(6),26-(7,7,7,7,7)]
   150       6.674116       6.674116       6.674116    7[6-(6,7),7-(6,26)]
   151       8.238928       8.238928       8.238928    7[6-(6,7),6-(6,7)]
   152        5.57181        5.57181        5.57181    7[6-(1,6),6-(6,6),26-(7,7,7,7,7)]
   153        4.97836        4.97836        4.97836    7[6-(1,6),6-(1,6),26-(7,7,7,7,7)]
