# Supplementary material for: A collection of forcefield precursors for metal–organic frameworks
Source: RSC Adv. 2019 Nov 13;9(63):36492–507. doi: 10.1039/c9ra07327b (PMC9075174; doi:10.1039/c9ra07327b)
Supplement: RA-009-C9RA07327B-s233 [file RA-009-C9RA07327B-s233.txt]

BUYNAL_charged

14.075600    0.000000    0.000000
-4.430593    13.360103    0.000000
-4.430593    -6.137184    11.867069

     1            0.0            0.0            0.0    30[7-(6,6),7-(6,6),7-(6,6),7-(6,6),7-(6,6),7-(6,6)]
     2       2.411626       2.411626       2.411626    1[6-(6,7)]
     3       2.808096       2.808096       2.808096    1[6-(6,7)]
     4       9.313745       9.313745       9.313745    1[6-(7,7)]
     5      -3.257318      -3.257318      -3.257318    1[6-(1,6,7)]
     6      -4.358259      -4.358259      -4.358259    1[6-(1,6,7)]
     7       -2.59423       -2.59423       -2.59423    1[6-(1,6,8)]
     8      -1.587423      -1.587423      -1.587423    1[6-(1,6,8)]
     9      -0.927996      -0.927996      -0.927996    1[6-(6,6)]
    10       0.212715       0.212715       0.212715    1[6-(6,6)]
    11       9.984289       9.984289       9.984289    1[6-(6,6)]
    12       1.166159       1.166159       1.166159    1[6-(6,7)]
    13        3.23744        3.23744        3.23744    1[6-(6,7)]
    14      -5.903897      -5.903897      -5.903897    1[6-(7,7)]
    15       1.041671       1.041671       1.041671    1[6-(1,6,7)]
    16       0.769807       0.769807       0.769807    1[6-(1,6,7)]
    17       1.020029       1.020029       1.020029    1[6-(1,6,8)]
    18      -0.212413      -0.212413      -0.212413    1[6-(1,6,8)]
    19       0.034326       0.034326       0.034326    1[6-(6,6)]
    20      -0.738503      -0.738503      -0.738503    1[6-(6,6)]
    21      -6.608364      -6.608364      -6.608364    1[6-(6,6)]
    22      -0.578975      -0.578975      -0.578975    1[6-(6,7)]
    23      -2.234842      -2.234842      -2.234842    1[6-(6,7)]
    24       7.302122       7.302122       7.302122    1[6-(7,7)]
    25      10.433564      10.433564      10.433564    1[6-(1,6,7)]
    26      10.296795      10.296795      10.296795    1[6-(1,6,7)]
    27       8.255951       8.255951       8.255951    1[6-(1,6,8)]
    28       8.975912       8.975912       8.975912    1[6-(1,6,8)]
    29       6.694705       6.694705       6.694705    1[6-(6,6)]
    30       4.868873       4.868873       4.868873    1[6-(6,6)]
    31       4.939501       4.939501       4.939501    1[6-(6,6)]
    32       2.802788       2.802788       2.802788    1[6-(6,7)]
    33       2.406318       2.406318       2.406318    1[6-(6,7)]
    34      -4.099331      -4.099331      -4.099331    1[6-(7,7)]
    35       8.471732       8.471732       8.471732    1[6-(1,6,7)]
    36       9.572673       9.572673       9.572673    1[6-(1,6,7)]
    37       7.808644       7.808644       7.808644    1[6-(1,6,8)]
    38       6.801837       6.801837       6.801837    1[6-(1,6,8)]
    39        6.14241        6.14241        6.14241    1[6-(6,6)]
    40       5.001699       5.001699       5.001699    1[6-(6,6)]
    41      -4.769875      -4.769875      -4.769875    1[6-(6,6)]
    42       4.048255       4.048255       4.048255    1[6-(6,7)]
    43       1.976974       1.976974       1.976974    1[6-(6,7)]
    44      11.118311      11.118311      11.118311    1[6-(7,7)]
    45       4.172743       4.172743       4.172743    1[6-(1,6,7)]
    46       4.444607       4.444607       4.444607    1[6-(1,6,7)]
    47       4.194385       4.194385       4.194385    1[6-(1,6,8)]
    48       5.426827       5.426827       5.426827    1[6-(1,6,8)]
    49       5.180088       5.180088       5.180088    1[6-(6,6)]
    50       5.952917       5.952917       5.952917    1[6-(6,6)]
    51      11.822778      11.822778      11.822778    1[6-(6,6)]
    52       5.793389       5.793389       5.793389    1[6-(6,7)]
    53       7.449256       7.449256       7.449256    1[6-(6,7)]
    54      -2.087708      -2.087708      -2.087708    1[6-(7,7)]
    55       -5.21915       -5.21915       -5.21915    1[6-(1,6,7)]
    56      -5.082381      -5.082381      -5.082381    1[6-(1,6,7)]
    57      -3.041537      -3.041537      -3.041537    1[6-(1,6,8)]
    58      -3.761498      -3.761498      -3.761498    1[6-(1,6,8)]
    59      -1.480291      -1.480291      -1.480291    1[6-(6,6)]
    60       0.345541       0.345541       0.345541    1[6-(6,6)]
    61       0.274913       0.274913       0.274913    1[6-(6,6)]
    62       1.902514       1.902514       1.902514    6[1-(0),6-(1,7),7-(6,30)]
    63       2.127504       2.127504       2.127504    6[1-(0),6-(1,7),7-(6,6)]
    64      -4.036006      -4.036006      -4.036006    6[1-(0),7-(6,30),7-(6,6)]
    65      -3.441749      -3.441749      -3.441749    6[1-(0),1-(0),6-(1,1,8),7-(6,6)]
    66      -2.507098      -2.507098      -2.507098    6[1-(0),1-(0),6-(1,1,7),8-(6)]
    67      -2.167019      -2.167019      -2.167019    6[6-(1,6),6-(6,6),8-(6)]
    68      -1.158241      -1.158241      -1.158241    6[1-(0),6-(1,6),6-(6,8)]
    69      -0.481617      -0.481617      -0.481617    6[1-(0),6-(1,6),6-(1,6)]
    70       -2.56384       -2.56384       -2.56384    6[6-(1,6),6-(6,6),6-(6,8)]
    71       6.027119       6.027119       6.027119    6[1-(0),6-(1,6),6-(6,6)]
    72       1.792587       1.792587       1.792587    6[1-(0),6-(1,7),7-(6,30)]
    73       2.931599       2.931599       2.931599    6[1-(0),6-(1,7),7-(6,6)]
    74      -1.664622      -1.664622      -1.664622    6[1-(0),7-(6,30),7-(6,6)]
    75       0.401062       0.401062       0.401062    6[1-(0),1-(0),6-(1,1,8),7-(6,6)]
    76       0.179632       0.179632       0.179632    6[1-(0),1-(0),6-(1,1,7),8-(6)]
    77      -1.069787      -1.069787      -1.069787    6[6-(1,6),6-(6,6),8-(6)]
    78      -0.592877      -0.592877      -0.592877    6[1-(0),6-(1,6),6-(6,8)]
    79      -1.052903      -1.052903      -1.052903    6[1-(0),6-(1,6),6-(1,6)]
    80      -1.998106      -1.998106      -1.998106    6[6-(1,6),6-(6,6),6-(6,8)]
    81       7.169137       7.169137       7.169137    6[1-(0),6-(1,6),6-(6,6)]
    82      -1.142125      -1.142125      -1.142125    6[1-(0),6-(1,7),7-(6,30)]
    83      -2.049343      -2.049343      -2.049343    6[1-(0),6-(1,7),7-(6,6)]
    84      11.977218      11.977218      11.977218    6[1-(0),7-(6,30),7-(6,6)]
    85      10.302801      10.302801      10.302801    6[1-(0),1-(0),6-(1,1,8),7-(6,6)]
    86       8.976365       8.976365       8.976365    6[1-(0),1-(0),6-(1,1,7),8-(6)]
    87       7.675315       7.675315       7.675315    6[6-(1,6),6-(6,6),8-(6)]
    88       6.652668       6.652668       6.652668    6[1-(0),6-(1,6),6-(6,8)]
    89       5.550662       5.550662       5.550662    6[1-(0),6-(1,6),6-(1,6)]
    90         7.6129         7.6129         7.6129    6[6-(1,6),6-(6,6),6-(6,8)]
    91      -0.234266      -0.234266      -0.234266    6[1-(0),6-(1,6),6-(6,6)]
    92         3.3119         3.3119         3.3119    6[1-(0),6-(1,7),7-(6,30)]
    93        3.08691        3.08691        3.08691    6[1-(0),6-(1,7),7-(6,6)]
    94        9.25042        9.25042        9.25042    6[1-(0),7-(6,30),7-(6,6)]
    95       8.656163       8.656163       8.656163    6[1-(0),1-(0),6-(1,1,8),7-(6,6)]
    96       7.721512       7.721512       7.721512    6[1-(0),1-(0),6-(1,1,7),8-(6)]
    97       7.381433       7.381433       7.381433    6[6-(1,6),6-(6,6),8-(6)]
    98       6.372655       6.372655       6.372655    6[1-(0),6-(1,6),6-(6,8)]
    99       5.696031       5.696031       5.696031    6[1-(0),6-(1,6),6-(1,6)]
   100      -6.297346      -6.297346      -6.297346    6[6-(1,6),6-(6,6),6-(6,8)]
   101      -0.812705      -0.812705      -0.812705    6[1-(0),6-(1,6),6-(6,6)]
   102       3.421827       3.421827       3.421827    6[1-(0),6-(1,7),7-(6,30)]
   103       2.282815       2.282815       2.282815    6[1-(0),6-(1,7),7-(6,6)]
   104       6.879036       6.879036       6.879036    6[1-(0),7-(6,30),7-(6,6)]
   105       4.813352       4.813352       4.813352    6[1-(0),1-(0),6-(1,1,8),7-(6,6)]
   106       5.034782       5.034782       5.034782    6[1-(0),1-(0),6-(1,1,7),8-(6)]
   107       6.284201       6.284201       6.284201    6[6-(1,6),6-(6,6),8-(6)]
   108       5.807291       5.807291       5.807291    6[1-(0),6-(1,6),6-(6,8)]
   109       6.267317       6.267317       6.267317    6[1-(0),6-(1,6),6-(1,6)]
   110      11.643113      11.643113      11.643113    6[6-(1,6),6-(6,6),6-(6,8)]
   111      -1.954723      -1.954723      -1.954723    6[1-(0),6-(1,6),6-(6,6)]
   112       6.356539       6.356539       6.356539    6[1-(0),6-(1,7),7-(6,30)]
   113       7.263757       7.263757       7.263757    6[1-(0),6-(1,7),7-(6,6)]
   114      -6.762804      -6.762804      -6.762804    6[1-(0),7-(6,30),7-(6,6)]
   115      -5.088387      -5.088387      -5.088387    6[1-(0),1-(0),6-(1,1,8),7-(6,6)]
   116      -3.761951      -3.761951      -3.761951    6[1-(0),1-(0),6-(1,1,7),8-(6)]
   117      -2.460901      -2.460901      -2.460901    6[6-(1,6),6-(6,6),8-(6)]
   118      -1.438254      -1.438254      -1.438254    6[1-(0),6-(1,6),6-(6,8)]
   119      -0.336248      -0.336248      -0.336248    6[1-(0),6-(1,6),6-(1,6)]
   120       2.032107       2.032107       2.032107    6[6-(1,6),6-(6,6),6-(6,8)]
   121        5.44868        5.44868        5.44868    6[1-(0),6-(1,6),6-(6,6)]
   122       0.803605       0.803605       0.803605    7[6-(1,6),6-(1,7),30-(7,7,7,7,7)]
   123      -3.277465      -3.277465      -3.277465    7[6-(1,1,6),6-(1,6),6-(1,7)]
   124       1.682834       1.682834       1.682834    7[6-(1,6),6-(1,7),30-(7,7,7,7,7)]
   125      -0.872955      -0.872955      -0.872955    7[6-(1,1,6),6-(1,6),6-(1,7)]
   126      -1.164899      -1.164899      -1.164899    7[6-(1,6),6-(1,7),30-(7,7,7,7,7)]
   127      11.423485      11.423485      11.423485    7[6-(1,1,6),6-(1,6),6-(1,7)]
   128       8.841402       8.841402       8.841402    7[6-(1,6),6-(1,7),30-(7,7,7,7,7)]
   129       8.491879       8.491879       8.491879    7[6-(1,1,6),6-(1,6),6-(1,7)]
   130       7.962173       7.962173       7.962173    7[6-(1,6),6-(1,7),30-(7,7,7,7,7)]
   131       6.087369       6.087369       6.087369    7[6-(1,1,6),6-(1,6),6-(1,7)]
   132      -7.696287      -7.696287      -7.696287    7[6-(1,6),6-(1,7),30-(7,7,7,7,7)]
   133      -6.209071      -6.209071      -6.209071    7[6-(1,1,6),6-(1,6),6-(1,7)]
   134        1.99347        1.99347        1.99347    7[8-(0),8-(0),8-(0)]
   135       3.220944       3.220944       3.220944    7[8-(0),8-(0),8-(0)]
   136      -2.880239      -2.880239      -2.880239    8[6-(1,1,6),6-(6,6)]
   137      -0.703911      -0.703911      -0.703911    8[6-(1,1,6),6-(6,6)]
   138       8.813269       8.813269       8.813269    8[6-(1,1,6),6-(6,6)]
   139       8.094653       8.094653       8.094653    8[6-(1,1,6),6-(6,6)]
   140       5.918325       5.918325       5.918325    8[6-(1,1,6),6-(6,6)]
   141      -3.598855      -3.598855      -3.598855    8[6-(1,1,6),6-(6,6)]
   142       3.149453       3.149453       3.149453    8[7-(8,8)]
   143       1.322892       1.322892       1.322892    8[7-(8,8)]
   144       1.478344       1.478344       1.478344    8[7-(8,8)]
   145       2.064961       2.064961       2.064961    8[7-(8,8)]
   146       3.891522       3.891522       3.891522    8[7-(8,8)]
   147        3.73607        3.73607        3.73607    8[7-(8,8)]
