# Supplementary material for: A collection of forcefield precursors for metal–organic frameworks
Source: RSC Adv. 2019 Nov 13;9(63):36492–507. doi: 10.1039/c9ra07327b (PMC9075174; doi:10.1039/c9ra07327b)
Supplement: RA-009-C9RA07327B-s234 [file RA-009-C9RA07327B-s234.txt]

CABQEB_clean

11.565000    0.000000    0.000000
5.782512    16.753445    0.000000
5.782483    -0.000019    16.753455

     1      11.858742      11.858742      11.858742    27[8-(1,27,27),8-(1,27,27),8-(6),8-(6),8-(6,27)]
     2      11.537238      11.537238      11.537238    27[8-(1,27,27),8-(6),8-(6),8-(6,27),8-(6,27),8-(6,27)]
     3       17.64124       17.64124       17.64124    27[8-(1,27,27),8-(1,27,27),8-(6),8-(6),8-(6,27)]
     4       5.754731       5.754731       5.754731    27[8-(1,27,27),8-(6),8-(6),8-(6,27),8-(6,27),8-(6,27)]
     5       8.967493       8.967493       8.967493    27[8-(1,27,27),8-(1,27,27),8-(6),8-(6),8-(6,27)]
     6       8.645982       8.645982       8.645982    27[8-(1,27,27),8-(6),8-(6),8-(6,27),8-(6,27),8-(6,27)]
     7       14.74999       14.74999       14.74999    27[8-(1,27,27),8-(1,27,27),8-(6),8-(6),8-(6,27)]
     8      14.428486      14.428486      14.428486    27[8-(1,27,27),8-(6),8-(6),8-(6,27),8-(6,27),8-(6,27)]
     9      11.271253      11.271253      11.271253    27[8-(1,27,27),8-(1,27,27),8-(6),8-(6),8-(6,27)]
    10      11.592757      11.592757      11.592757    27[8-(1,27,27),8-(6),8-(6),8-(6,27),8-(6,27),8-(6,27)]
    11       5.488755       5.488755       5.488755    27[8-(1,27,27),8-(1,27,27),8-(6),8-(6),8-(6,27)]
    12      17.375264      17.375264      17.375264    27[8-(1,27,27),8-(6),8-(6),8-(6,27),8-(6,27),8-(6,27)]
    13      14.162502      14.162502      14.162502    27[8-(1,27,27),8-(1,27,27),8-(6),8-(6),8-(6,27)]
    14      14.484013      14.484013      14.484013    27[8-(1,27,27),8-(6),8-(6),8-(6,27),8-(6,27),8-(6,27)]
    15       8.380005       8.380005       8.380005    27[8-(1,27,27),8-(1,27,27),8-(6),8-(6),8-(6,27)]
    16       8.701509       8.701509       8.701509    27[8-(1,27,27),8-(6),8-(6),8-(6,27),8-(6,27),8-(6,27)]
    17      11.564997      11.564997      11.564997    27[8-(6),8-(6),8-(6,27),8-(6,27),8-(6,27),8-(6,27)]
    18            0.0            0.0            0.0    27[8-(6),8-(6),8-(6,27),8-(6,27),8-(6,27),8-(6,27)]
    19       2.891256       2.891256       2.891256    27[8-(6),8-(6),8-(6,27),8-(6,27),8-(6,27),8-(6,27)]
    20       2.891242       2.891242       2.891242    27[8-(6),8-(6),8-(6,27),8-(6,27),8-(6,27),8-(6,27)]
    21      10.206106      10.206106      10.206106    1[8-(27,27,27)]
    22      13.143612      13.143612      13.143612    1[6-(1,1,6)]
    23      14.360251      14.360251      14.360251    1[6-(1,1,6)]
    24      12.926192      12.926192      12.926192    1[6-(1,1,6)]
    25       7.715009       7.715009       7.715009    1[6-(1,1,6)]
    26       8.512994       8.512994       8.512994    1[6-(1,1,6)]
    27       7.253565       7.253565       7.253565    1[6-(1,1,6)]
    28      14.042219      14.042219      14.042219    1[6-(1,1,6)]
    29      12.537613      12.537613      12.537613    1[6-(1,1,6)]
    30      13.022187      13.022187      13.022187    1[6-(1,1,6)]
    31      14.568426      14.568426      14.568426    1[6-(1,1,6)]
    32        13.4339        13.4339        13.4339    1[6-(1,1,6)]
    33       14.45856       14.45856       14.45856    1[6-(1,1,6)]
    34        15.9886        15.9886        15.9886    1[8-(27,27,27)]
    35       7.361114       7.361114       7.361114    1[6-(1,1,6)]
    36        8.57775        8.57775        8.57775    1[6-(1,1,6)]
    37        7.14369        7.14369        7.14369    1[6-(1,1,6)]
    38      19.280007      19.280007      19.280007    1[6-(1,1,6)]
    39      14.295508      14.295508      14.295508    1[6-(1,1,6)]
    40      13.036052      13.036052      13.036052    1[6-(1,1,6)]
    41       2.477224       2.477224       2.477224    1[6-(1,1,6)]
    42      12.537618      12.537618      12.537618    1[6-(1,1,6)]
    43        1.45719        1.45719        1.45719    1[6-(1,1,6)]
    44      14.568428      14.568428      14.568428    1[6-(1,1,6)]
    45      13.433901      13.433901      13.433901    1[6-(1,1,6)]
    46      14.458559      14.458559      14.458559    1[6-(1,1,6)]
    47       7.314854       7.314854       7.314854    1[8-(27,27,27)]
    48      10.252359      10.252359      10.252359    1[6-(1,1,6)]
    49      11.468997      11.468997      11.468997    1[6-(1,1,6)]
    50      10.034937      10.034937      10.034937    1[6-(1,1,6)]
    51      10.606266      10.606266      10.606266    1[6-(1,1,6)]
    52      11.404252      11.404252      11.404252    1[6-(1,1,6)]
    53      15.927307      15.927307      15.927307    1[6-(1,1,6)]
    54      11.150966      11.150966      11.150966    1[6-(1,1,6)]
    55        9.64636        9.64636        9.64636    1[6-(1,1,6)]
    56      10.130932      10.130932      10.130932    1[6-(1,1,6)]
    57       5.894682       5.894682       5.894682    1[6-(1,1,6)]
    58       4.760155       4.760155       4.760155    1[6-(1,1,6)]
    59       5.784815       5.784815       5.784815    1[6-(1,1,6)]
    60      13.097352      13.097352      13.097352    1[8-(27,27,27)]
    61      16.034867      16.034867      16.034867    1[6-(1,1,6)]
    62       5.686505       5.686505       5.686505    1[6-(1,1,6)]
    63      15.817445      15.817445      15.817445    1[6-(1,1,6)]
    64      10.606255      10.606255      10.606255    1[6-(1,1,6)]
    65       17.18675       17.18675       17.18675    1[6-(1,1,6)]
    66      10.144809      10.144809      10.144809    1[6-(1,1,6)]
    67      11.150972      11.150972      11.150972    1[6-(1,1,6)]
    68       9.646365       9.646365       9.646365    1[6-(1,1,6)]
    69       10.13094       10.13094       10.13094    1[6-(1,1,6)]
    70       5.894676       5.894676       5.894676    1[6-(1,1,6)]
    71       4.760151       4.760151       4.760151    1[6-(1,1,6)]
    72       5.784809       5.784809       5.784809    1[6-(1,1,6)]
    73      12.923889      12.923889      12.923889    1[8-(27,27,27)]
    74       9.986383       9.986383       9.986383    1[6-(1,1,6)]
    75       8.769744       8.769744       8.769744    1[6-(1,1,6)]
    76      10.203803      10.203803      10.203803    1[6-(1,1,6)]
    77      15.414986      15.414986      15.414986    1[6-(1,1,6)]
    78      14.617001      14.617001      14.617001    1[6-(1,1,6)]
    79       15.87643       15.87643       15.87643    1[6-(1,1,6)]
    80       9.087776       9.087776       9.087776    1[6-(1,1,6)]
    81      10.592382      10.592382      10.592382    1[6-(1,1,6)]
    82      10.107808      10.107808      10.107808    1[6-(1,1,6)]
    83       8.561569       8.561569       8.561569    1[6-(1,1,6)]
    84       9.696095       9.696095       9.696095    1[6-(1,1,6)]
    85       8.671435       8.671435       8.671435    1[6-(1,1,6)]
    86       7.141395       7.141395       7.141395    1[8-(27,27,27)]
    87      15.768881      15.768881      15.768881    1[6-(1,1,6)]
    88      14.552245      14.552245      14.552245    1[6-(1,1,6)]
    89      15.986305      15.986305      15.986305    1[6-(1,1,6)]
    90       3.849988       3.849988       3.849988    1[6-(1,1,6)]
    91       8.834487       8.834487       8.834487    1[6-(1,1,6)]
    92      10.093943      10.093943      10.093943    1[6-(1,1,6)]
    93      20.652771      20.652771      20.652771    1[6-(1,1,6)]
    94      10.592377      10.592377      10.592377    1[6-(1,1,6)]
    95      21.672805      21.672805      21.672805    1[6-(1,1,6)]
    96       8.561567       8.561567       8.561567    1[6-(1,1,6)]
    97       9.696094       9.696094       9.696094    1[6-(1,1,6)]
    98       8.671436       8.671436       8.671436    1[6-(1,1,6)]
    99      15.815141      15.815141      15.815141    1[8-(27,27,27)]
   100      12.877636      12.877636      12.877636    1[6-(1,1,6)]
   101      11.660998      11.660998      11.660998    1[6-(1,1,6)]
   102      13.095058      13.095058      13.095058    1[6-(1,1,6)]
   103      12.523729      12.523729      12.523729    1[6-(1,1,6)]
   104      11.725743      11.725743      11.725743    1[6-(1,1,6)]
   105       7.202688       7.202688       7.202688    1[6-(1,1,6)]
   106      11.979029      11.979029      11.979029    1[6-(1,1,6)]
   107      13.483635      13.483635      13.483635    1[6-(1,1,6)]
   108      12.999063      12.999063      12.999063    1[6-(1,1,6)]
   109      17.235313      17.235313      17.235313    1[6-(1,1,6)]
   110       18.36984       18.36984       18.36984    1[6-(1,1,6)]
   111       17.34518       17.34518       17.34518    1[6-(1,1,6)]
   112      10.032643      10.032643      10.032643    1[8-(27,27,27)]
   113       7.095128       7.095128       7.095128    1[6-(1,1,6)]
   114       17.44349       17.44349       17.44349    1[6-(1,1,6)]
   115        7.31255        7.31255        7.31255    1[6-(1,1,6)]
   116       12.52374       12.52374       12.52374    1[6-(1,1,6)]
   117       5.943245       5.943245       5.943245    1[6-(1,1,6)]
   118      12.985186      12.985186      12.985186    1[6-(1,1,6)]
   119      11.979023      11.979023      11.979023    1[6-(1,1,6)]
   120       13.48363       13.48363       13.48363    1[6-(1,1,6)]
   121      12.999055      12.999055      12.999055    1[6-(1,1,6)]
   122      17.235319      17.235319      17.235319    1[6-(1,1,6)]
   123      18.369844      18.369844      18.369844    1[6-(1,1,6)]
   124      17.345186      17.345186      17.345186    1[6-(1,1,6)]
   125      13.244228      13.244228      13.244228    6[6-(1,1,1),8-(27),8-(27,27)]
   126       13.43852       13.43852       13.43852    6[1-(0),1-(0),1-(0),6-(8,8)]
   127       8.881915       8.881915       8.881915    6[6-(1,1,1),8-(27),8-(27,27)]
   128       8.014542       8.014542       8.014542    6[1-(0),1-(0),1-(0),6-(8,8)]
   129       12.89497       12.89497       12.89497    6[6-(1,1,1),8-(27),8-(27,27)]
   130      13.149401      13.149401      13.149401    6[1-(0),1-(0),1-(0),6-(8,8)]
   131      13.045316      13.045316      13.045316    6[6-(1,1,1),8-(27),8-(27)]
   132      13.958951      13.958951      13.958951    6[1-(0),1-(0),1-(0),6-(8,8)]
   133       7.461728       7.461728       7.461728    6[6-(1,1,1),8-(27),8-(27,27)]
   134        7.65602        7.65602        7.65602    6[1-(0),1-(0),1-(0),6-(8,8)]
   135      14.664405      14.664405      14.664405    6[6-(1,1,1),8-(27),8-(27,27)]
   136      19.579541      19.579541      19.579541    6[1-(0),1-(0),1-(0),6-(8,8)]
   137       7.112461       7.112461       7.112461    6[6-(1,1,1),8-(27),8-(27,27)]
   138       1.584406       1.584406       1.584406    6[1-(0),1-(0),1-(0),6-(8,8)]
   139      13.045317      13.045317      13.045317    6[6-(1,1,1),8-(27),8-(27)]
   140      13.958952      13.958952      13.958952    6[1-(0),1-(0),1-(0),6-(8,8)]
   141      10.352976      10.352976      10.352976    6[6-(1,1,1),8-(27),8-(27,27)]
   142      10.547267      10.547267      10.547267    6[1-(0),1-(0),1-(0),6-(8,8)]
   143      17.555659      17.555659      17.555659    6[6-(1,1,1),8-(27),8-(27,27)]
   144      10.905801      10.905801      10.905801    6[1-(0),1-(0),1-(0),6-(8,8)]
   145      10.003717      10.003717      10.003717    6[6-(1,1,1),8-(27),8-(27,27)]
   146      10.258148      10.258148      10.258148    6[1-(0),1-(0),1-(0),6-(8,8)]
   147       4.371573       4.371573       4.371573    6[6-(1,1,1),8-(27),8-(27)]
   148       5.285207       5.285207       5.285207    6[1-(0),1-(0),1-(0),6-(8,8)]
   149       16.13548       16.13548       16.13548    6[6-(1,1,1),8-(27),8-(27,27)]
   150      16.329774      16.329774      16.329774    6[1-(0),1-(0),1-(0),6-(8,8)]
   151      11.773162      11.773162      11.773162    6[6-(1,1,1),8-(27),8-(27,27)]
   152      10.905787      10.905787      10.905787    6[1-(0),1-(0),1-(0),6-(8,8)]
   153       4.221214       4.221214       4.221214    6[6-(1,1,1),8-(27),8-(27,27)]
   154      10.258155      10.258155      10.258155    6[1-(0),1-(0),1-(0),6-(8,8)]
   155       4.371564       4.371564       4.371564    6[6-(1,1,1),8-(27),8-(27)]
   156       5.285201       5.285201       5.285201    6[1-(0),1-(0),1-(0),6-(8,8)]
   157       9.885767       9.885767       9.885767    6[6-(1,1,1),8-(27),8-(27,27)]
   158       9.691475       9.691475       9.691475    6[1-(0),1-(0),1-(0),6-(8,8)]
   159       14.24808       14.24808       14.24808    6[6-(1,1,1),8-(27),8-(27,27)]
   160      15.115453      15.115453      15.115453    6[1-(0),1-(0),1-(0),6-(8,8)]
   161      10.235025      10.235025      10.235025    6[6-(1,1,1),8-(27),8-(27,27)]
   162       9.980594       9.980594       9.980594    6[1-(0),1-(0),1-(0),6-(8,8)]
   163      10.084679      10.084679      10.084679    6[6-(1,1,1),8-(27),8-(27)]
   164       9.171044       9.171044       9.171044    6[1-(0),1-(0),1-(0),6-(8,8)]
   165      15.668267      15.668267      15.668267    6[6-(1,1,1),8-(27),8-(27,27)]
   166      15.473975      15.473975      15.473975    6[1-(0),1-(0),1-(0),6-(8,8)]
   167        8.46559        8.46559        8.46559    6[6-(1,1,1),8-(27),8-(27,27)]
   168       3.550454       3.550454       3.550454    6[1-(0),1-(0),1-(0),6-(8,8)]
   169      16.017534      16.017534      16.017534    6[6-(1,1,1),8-(27),8-(27,27)]
   170      21.545589      21.545589      21.545589    6[1-(0),1-(0),1-(0),6-(8,8)]
   171      10.084678      10.084678      10.084678    6[6-(1,1,1),8-(27),8-(27)]
   172       9.171043       9.171043       9.171043    6[1-(0),1-(0),1-(0),6-(8,8)]
   173      12.777019      12.777019      12.777019    6[6-(1,1,1),8-(27),8-(27,27)]
   174      12.582728      12.582728      12.582728    6[1-(0),1-(0),1-(0),6-(8,8)]
   175       5.574336       5.574336       5.574336    6[6-(1,1,1),8-(27),8-(27,27)]
   176      12.224194      12.224194      12.224194    6[1-(0),1-(0),1-(0),6-(8,8)]
   177      13.126278      13.126278      13.126278    6[6-(1,1,1),8-(27),8-(27,27)]
   178      12.871847      12.871847      12.871847    6[1-(0),1-(0),1-(0),6-(8,8)]
   179      18.758422      18.758422      18.758422    6[6-(1,1,1),8-(27),8-(27)]
   180      17.844788      17.844788      17.844788    6[1-(0),1-(0),1-(0),6-(8,8)]
   181       6.994515       6.994515       6.994515    6[6-(1,1,1),8-(27),8-(27,27)]
   182       6.800221       6.800221       6.800221    6[1-(0),1-(0),1-(0),6-(8,8)]
   183      11.356833      11.356833      11.356833    6[6-(1,1,1),8-(27),8-(27,27)]
   184      12.224208      12.224208      12.224208    6[1-(0),1-(0),1-(0),6-(8,8)]
   185      18.908781      18.908781      18.908781    6[6-(1,1,1),8-(27),8-(27,27)]
   186       12.87184       12.87184       12.87184    6[1-(0),1-(0),1-(0),6-(8,8)]
   187      18.758431      18.758431      18.758431    6[6-(1,1,1),8-(27),8-(27)]
   188      17.844794      17.844794      17.844794    6[1-(0),1-(0),1-(0),6-(8,8)]
   189      10.483665      10.483665      10.483665    8[1-(0),27-(8,8,8,8),27-(8,8,8,8),27-(8,8,8,8,8)]
   190       12.65904       12.65904       12.65904    8[6-(6,8),27-(8,8,8,8),27-(8,8,8,8,8)]
   191       8.268969       8.268969       8.268969    8[6-(6,8),27-(8,8,8,8)]
   192      10.154066      10.154066      10.154066    8[6-(6,8),27-(8,8,8,8,8),27-(8,8,8,8,8)]
   193      13.150555      13.150555      13.150555    8[6-(6,8),27-(8,8,8,8,8)]
   194      12.446248      12.446248      12.446248    8[6-(6,8),27-(8,8,8,8,8),27-(8,8,8,8,8)]
   195      12.727277      12.727277      12.727277    8[6-(6,8),27-(8,8,8,8,8)]
   196      12.685646      12.685646      12.685646    8[6-(6,8),27-(8,8,8,8,8)]
   197      13.640906      13.640906      13.640906    8[6-(6,8),27-(8,8,8,8)]
   198       16.26616       16.26616       16.26616    8[1-(0),27-(8,8,8,8),27-(8,8,8,8),27-(8,8,8,8,8)]
   199       6.876538       6.876538       6.876538    8[6-(6,8),27-(8,8,8,8),27-(8,8,8,8,8)]
   200      14.051461      14.051461      14.051461    8[6-(6,8),27-(8,8,8,8)]
   201      15.936555      15.936555      15.936555    8[6-(6,8),27-(8,8,8,8,8),27-(8,8,8,8,8)]
   202       7.368049       7.368049       7.368049    8[6-(6,8),27-(8,8,8,8,8)]
   203       6.663738       6.663738       6.663738    8[6-(6,8),27-(8,8,8,8,8),27-(8,8,8,8,8)]
   204      12.727281      12.727281      12.727281    8[6-(6,8),27-(8,8,8,8,8)]
   205      12.685644      12.685644      12.685644    8[6-(6,8),27-(8,8,8,8,8)]
   206       7.858409       7.858409       7.858409    8[6-(6,8),27-(8,8,8,8)]
   207       7.592413       7.592413       7.592413    8[1-(0),27-(8,8,8,8),27-(8,8,8,8),27-(8,8,8,8,8)]
   208       9.767788       9.767788       9.767788    8[6-(6,8),27-(8,8,8,8),27-(8,8,8,8,8)]
   209      16.942714      16.942714      16.942714    8[6-(6,8),27-(8,8,8,8)]
   210      18.827808      18.827808      18.827808    8[6-(6,8),27-(8,8,8,8,8),27-(8,8,8,8,8)]
   211      10.259304      10.259304      10.259304    8[6-(6,8),27-(8,8,8,8,8)]
   212       9.554993       9.554993       9.554993    8[6-(6,8),27-(8,8,8,8,8),27-(8,8,8,8,8)]
   213       4.053536       4.053536       4.053536    8[6-(6,8),27-(8,8,8,8,8)]
   214       4.011902       4.011902       4.011902    8[6-(6,8),27-(8,8,8,8,8)]
   215      10.749657      10.749657      10.749657    8[6-(6,8),27-(8,8,8,8)]
   216      13.374913      13.374913      13.374913    8[1-(0),27-(8,8,8,8),27-(8,8,8,8),27-(8,8,8,8,8)]
   217       15.55029       15.55029       15.55029    8[6-(6,8),27-(8,8,8,8),27-(8,8,8,8,8)]
   218      11.160217      11.160217      11.160217    8[6-(6,8),27-(8,8,8,8)]
   219      13.045312      13.045312      13.045312    8[6-(6,8),27-(8,8,8,8,8),27-(8,8,8,8,8)]
   220        16.0418        16.0418        16.0418    8[6-(6,8),27-(8,8,8,8,8)]
   221       3.772493       3.772493       3.772493    8[6-(6,8),27-(8,8,8,8,8),27-(8,8,8,8,8)]
   222       4.053526       4.053526       4.053526    8[6-(6,8),27-(8,8,8,8,8)]
   223       4.011892       4.011892       4.011892    8[6-(6,8),27-(8,8,8,8,8)]
   224      16.532159      16.532159      16.532159    8[6-(6,8),27-(8,8,8,8)]
   225       12.64633       12.64633       12.64633    8[1-(0),27-(8,8,8,8),27-(8,8,8,8),27-(8,8,8,8,8)]
   226      10.470955      10.470955      10.470955    8[6-(6,8),27-(8,8,8,8),27-(8,8,8,8,8)]
   227      14.861026      14.861026      14.861026    8[6-(6,8),27-(8,8,8,8)]
   228      12.975929      12.975929      12.975929    8[6-(6,8),27-(8,8,8,8,8),27-(8,8,8,8,8)]
   229        9.97944        9.97944        9.97944    8[6-(6,8),27-(8,8,8,8,8)]
   230      10.683747      10.683747      10.683747    8[6-(6,8),27-(8,8,8,8,8),27-(8,8,8,8,8)]
   231      10.402718      10.402718      10.402718    8[6-(6,8),27-(8,8,8,8,8)]
   232      10.444349      10.444349      10.444349    8[6-(6,8),27-(8,8,8,8,8)]
   233       9.489089       9.489089       9.489089    8[6-(6,8),27-(8,8,8,8)]
   234       6.863835       6.863835       6.863835    8[1-(0),27-(8,8,8,8),27-(8,8,8,8),27-(8,8,8,8,8)]
   235      16.253457      16.253457      16.253457    8[6-(6,8),27-(8,8,8,8),27-(8,8,8,8,8)]
   236       9.078534       9.078534       9.078534    8[6-(6,8),27-(8,8,8,8)]
   237        7.19344        7.19344        7.19344    8[6-(6,8),27-(8,8,8,8,8),27-(8,8,8,8,8)]
   238      15.761946      15.761946      15.761946    8[6-(6,8),27-(8,8,8,8,8)]
   239      16.466257      16.466257      16.466257    8[6-(6,8),27-(8,8,8,8,8),27-(8,8,8,8,8)]
   240      10.402714      10.402714      10.402714    8[6-(6,8),27-(8,8,8,8,8)]
   241      10.444351      10.444351      10.444351    8[6-(6,8),27-(8,8,8,8,8)]
   242      15.271586      15.271586      15.271586    8[6-(6,8),27-(8,8,8,8)]
   243      15.537582      15.537582      15.537582    8[1-(0),27-(8,8,8,8),27-(8,8,8,8),27-(8,8,8,8,8)]
   244      13.362207      13.362207      13.362207    8[6-(6,8),27-(8,8,8,8),27-(8,8,8,8,8)]
   245       6.187281       6.187281       6.187281    8[6-(6,8),27-(8,8,8,8)]
   246       4.302187       4.302187       4.302187    8[6-(6,8),27-(8,8,8,8,8),27-(8,8,8,8,8)]
   247      12.870691      12.870691      12.870691    8[6-(6,8),27-(8,8,8,8,8)]
   248      13.575002      13.575002      13.575002    8[6-(6,8),27-(8,8,8,8,8),27-(8,8,8,8,8)]
   249      19.076459      19.076459      19.076459    8[6-(6,8),27-(8,8,8,8,8)]
   250      19.118093      19.118093      19.118093    8[6-(6,8),27-(8,8,8,8,8)]
   251      12.380338      12.380338      12.380338    8[6-(6,8),27-(8,8,8,8)]
   252       9.755082       9.755082       9.755082    8[1-(0),27-(8,8,8,8),27-(8,8,8,8),27-(8,8,8,8,8)]
   253       7.579705       7.579705       7.579705    8[6-(6,8),27-(8,8,8,8),27-(8,8,8,8,8)]
   254      11.969778      11.969778      11.969778    8[6-(6,8),27-(8,8,8,8)]
   255      10.084683      10.084683      10.084683    8[6-(6,8),27-(8,8,8,8,8),27-(8,8,8,8,8)]
   256       7.088195       7.088195       7.088195    8[6-(6,8),27-(8,8,8,8,8)]
   257       7.792502       7.792502       7.792502    8[6-(6,8),27-(8,8,8,8,8),27-(8,8,8,8,8)]
   258      19.076469      19.076469      19.076469    8[6-(6,8),27-(8,8,8,8,8)]
   259      19.118103      19.118103      19.118103    8[6-(6,8),27-(8,8,8,8,8)]
   260       6.597836       6.597836       6.597836    8[6-(6,8),27-(8,8,8,8)]
