# Supplementary material for: A collection of forcefield precursors for metal–organic frameworks
Source: RSC Adv. 2019 Nov 13;9(63):36492–507. doi: 10.1039/c9ra07327b (PMC9075174; doi:10.1039/c9ra07327b)
Supplement: RA-009-C9RA07327B-s235 [file RA-009-C9RA07327B-s235.txt]

CADQAB_clean

10.406000    0.000000    0.000000
-1.678972    10.933842    0.000000
-3.490545    -3.483344    11.384905

     1      -2.316928      -2.316928      -2.316928    59[8-(6),8-(6),8-(6),8-(6),8-(6),8-(6)]
     2       7.553411       7.553411       7.553411    59[8-(6),8-(6),8-(6),8-(6),8-(6),8-(6)]
     3       1.319026       1.319026       1.319026    1[8-(6)]
     4      -3.174554      -3.174554      -3.174554    1[8-(6)]
     5      -2.564201      -2.564201      -2.564201    1[6-(6,6)]
     6       1.358211       1.358211       1.358211    1[6-(6,6)]
     7       0.899412       0.899412       0.899412    1[6-(6,6)]
     8       -3.04471       -3.04471       -3.04471    1[8-(6)]
     9       3.917457       3.917457       3.917457    1[8-(6)]
    10       8.411037       8.411037       8.411037    1[8-(6)]
    11      -2.605316      -2.605316      -2.605316    1[6-(6,6)]
    12       3.878272       3.878272       3.878272    1[6-(6,6)]
    13       4.337071       4.337071       4.337071    1[6-(6,6)]
    14       8.281193       8.281193       8.281193    1[8-(6)]
    15      -2.231825      -2.231825      -2.231825    6[1-(0),6-(6,6),6-(6,8)]
    16      -1.209766      -1.209766      -1.209766    6[6-(6,6),8-(59),8-(59)]
    17       1.301169       1.301169       1.301169    6[6-(1,6),6-(6,8),6-(8,8)]
    18      -2.460964      -2.460964      -2.460964    6[6-(6,6),8-(59),8-(59)]
    19       0.834454       0.834454       0.834454    6[1-(0),6-(6,6),6-(6,8)]
    20      -0.126566      -0.126566      -0.126566    6[6-(6,6),8-(59),8-(59)]
    21      -0.570936      -0.570936      -0.570936    6[6-(1,6),6-(6,8),6-(8,8)]
    22       1.592506       1.592506       1.592506    6[1-(0),6-(6,6),6-(6,8)]
    23      -3.442872      -3.442872      -3.442872    6[6-(1,6),6-(6,6),8-(1)]
    24      -1.356505      -1.356505      -1.356505    6[6-(1,6),6-(6,6),8-(1)]
    25       2.337364       2.337364       2.337364    6[6-(1,6),6-(6,6),8-(1)]
    26      -2.949303      -2.949303      -2.949303    6[6-(1,6),6-(6,8),6-(8,8)]
    27      -2.937692      -2.937692      -2.937692    6[1-(0),6-(6,6),6-(6,8)]
    28       6.446249       6.446249       6.446249    6[6-(6,6),8-(59),8-(59)]
    29       3.935314       3.935314       3.935314    6[6-(1,6),6-(6,8),6-(8,8)]
    30       7.697447       7.697447       7.697447    6[6-(6,6),8-(59),8-(59)]
    31       4.402029       4.402029       4.402029    6[1-(0),6-(6,6),6-(6,8)]
    32       5.363049       5.363049       5.363049    6[6-(6,6),8-(59),8-(59)]
    33       5.807419       5.807419       5.807419    6[6-(1,6),6-(6,8),6-(8,8)]
    34       3.643977       3.643977       3.643977    6[1-(0),6-(6,6),6-(6,8)]
    35       8.679355       8.679355       8.679355    6[6-(1,6),6-(6,6),8-(1)]
    36       6.592988       6.592988       6.592988    6[6-(1,6),6-(6,6),8-(1)]
    37       2.899119       2.899119       2.899119    6[6-(1,6),6-(6,6),8-(1)]
    38       8.185786       8.185786       8.185786    6[6-(1,6),6-(6,8),6-(8,8)]
    39      -2.466912      -2.466912      -2.466912    8[6-(6,8),59-(8,8,8,8,8)]
    40       2.125375       2.125375       2.125375    8[1-(0),6-(6,6)]
    41      -3.493171      -3.493171      -3.493171    8[1-(0),6-(6,6)]
    42      -0.393516      -0.393516      -0.393516    8[6-(6,8),59-(8,8,8,8,8)]
    43      -1.047841      -1.047841      -1.047841    8[6-(6,8),59-(8,8,8,8,8)]
    44      -2.384999      -2.384999      -2.384999    8[6-(6,8),59-(8,8,8,8,8)]
    45      -0.466548      -0.466548      -0.466548    8[6-(6,8),59-(8,8,8,8,8)]
    46      -2.152142      -2.152142      -2.152142    8[6-(6,8),59-(8,8,8,8,8)]
    47      -1.032612      -1.032612      -1.032612    8[1-(0),6-(6,6)]
    48       7.703395       7.703395       7.703395    8[6-(6,8),59-(8,8,8,8,8)]
    49       3.111108       3.111108       3.111108    8[1-(0),6-(6,6)]
    50       8.729654       8.729654       8.729654    8[1-(0),6-(6,6)]
    51       5.629999       5.629999       5.629999    8[6-(6,8),59-(8,8,8,8,8)]
    52       6.284324       6.284324       6.284324    8[6-(6,8),59-(8,8,8,8,8)]
    53       7.621482       7.621482       7.621482    8[6-(6,8),59-(8,8,8,8,8)]
    54       5.703031       5.703031       5.703031    8[6-(6,8),59-(8,8,8,8,8)]
    55       7.388625       7.388625       7.388625    8[6-(6,8),59-(8,8,8,8,8)]
    56       6.269095       6.269095       6.269095    8[1-(0),6-(6,6)]
