# Supplementary material for: A collection of forcefield precursors for metal–organic frameworks
Source: RSC Adv. 2019 Nov 13;9(63):36492–507. doi: 10.1039/c9ra07327b (PMC9075174; doi:10.1039/c9ra07327b)
Supplement: RA-009-C9RA07327B-s236 [file RA-009-C9RA07327B-s236.txt]

CAGSAG_clean

17.672000    0.000000    0.000000
6.878874    18.619978    0.000000
6.827548    4.225799    19.312287

     1       9.435073       9.435073       9.435073    30[8-(30,30,30),8-(6),8-(6),8-(6)]
     2       11.04449       11.04449       11.04449    30[8-(30,30,30),8-(6),8-(6),8-(6)]
     3      11.097852      11.097852      11.097852    30[8-(30,30,30),8-(6),8-(6),8-(6)]
     4      12.751766      12.751766      12.751766    30[8-(30,30,30),8-(6),8-(6),8-(6)]
     5      21.538792      21.538792      21.538792    30[8-(30,30,30),8-(6),8-(6),8-(6)]
     6      19.891638      19.891638      19.891638    30[8-(30,30,30),8-(6),8-(6),8-(6)]
     7      18.371809      18.371809      18.371809    30[8-(30,30,30),8-(6),8-(6),8-(6)]
     8      13.093523      13.093523      13.093523    30[8-(30,30,30),8-(6),8-(6),8-(6)]
     9      21.943349      21.943349      21.943349    30[8-(30,30,30),8-(6),8-(6),8-(6)]
    10      20.333932      20.333932      20.333932    30[8-(30,30,30),8-(6),8-(6),8-(6)]
    11       20.28057       20.28057       20.28057    30[8-(30,30,30),8-(6),8-(6),8-(6)]
    12      18.626656      18.626656      18.626656    30[8-(30,30,30),8-(6),8-(6),8-(6)]
    13        9.83963        9.83963        9.83963    30[8-(30,30,30),8-(6),8-(6),8-(6)]
    14      11.486784      11.486784      11.486784    30[8-(30,30,30),8-(6),8-(6),8-(6)]
    15      13.006613      13.006613      13.006613    30[8-(30,30,30),8-(6),8-(6),8-(6)]
    16      18.284899      18.284899      18.284899    30[8-(30,30,30),8-(6),8-(6),8-(6)]
    17      11.209664      11.209664      11.209664    1[6-(6,6)]
    18      11.547759      11.547759      11.547759    1[6-(6,6)]
    19      11.985672      11.985672      11.985672    1[6-(6,6)]
    20      12.097244      12.097244      12.097244    1[6-(6,6)]
    21      11.628025      11.628025      11.628025    1[6-(6,6)]
    22      11.298052      11.298052      11.298052    1[6-(6,6)]
    23      22.360767      22.360767      22.360767    1[6-(6,6)]
    24      22.973084      22.973084      22.973084    1[6-(6,6)]
    25      23.950667      23.950667      23.950667    1[6-(6,6)]
    26       8.679533       8.679533       8.679533    1[6-(6,6)]
    27       8.261299       8.261299       8.261299    1[6-(6,6)]
    28      24.582635      24.582635      24.582635    1[6-(6,6)]
    29      17.318434      17.318434      17.318434    1[6-(6,6)]
    30      16.709199      16.709199      16.709199    1[6-(6,6)]
    31      15.261927      15.261927      15.261927    1[6-(6,6)]
    32      12.844868      12.844868      12.844868    1[6-(6,6)]
    33      13.468771      13.468771      13.468771    1[6-(6,6)]
    34      14.973629      14.973629      14.973629    1[6-(6,6)]
    35      16.164602      16.164602      16.164602    1[6-(6,6)]
    36      15.003148      15.003148      15.003148    1[6-(6,6)]
    37      13.906975      13.906975      13.906975    1[6-(6,6)]
    38      14.403172      14.403172      14.403172    1[6-(6,6)]
    39       9.019411       9.019411       9.019411    1[6-(6,6)]
    40       9.975107       9.975107       9.975107    1[6-(6,6)]
    41      24.094352      24.094352      24.094352    1[6-(6,6)]
    42       7.685984       7.685984       7.685984    1[6-(6,6)]
    43       8.397837       8.397837       8.397837    1[6-(6,6)]
    44      23.820494      23.820494      23.820494    1[6-(6,6)]
    45      22.514369      22.514369      22.514369    1[6-(6,6)]
    46      21.820031      21.820031      21.820031    1[6-(6,6)]
    47      25.017595      25.017595      25.017595    1[6-(6,6)]
    48      25.059418      25.059418      25.059418    1[6-(6,6)]
    49      26.463774      26.463774      26.463774    1[6-(6,6)]
    50      12.715429      12.715429      12.715429    1[6-(6,6)]
    51      12.645612      12.645612      12.645612    1[6-(6,6)]
    52      22.090544      22.090544      22.090544    1[6-(6,6)]
    53      20.168758      20.168758      20.168758    1[6-(6,6)]
    54      19.830663      19.830663      19.830663    1[6-(6,6)]
    55       19.39275       19.39275       19.39275    1[6-(6,6)]
    56      19.281178      19.281178      19.281178    1[6-(6,6)]
    57      19.750397      19.750397      19.750397    1[6-(6,6)]
    58       20.08037       20.08037       20.08037    1[6-(6,6)]
    59       9.017655       9.017655       9.017655    1[6-(6,6)]
    60       8.405338       8.405338       8.405338    1[6-(6,6)]
    61       7.427755       7.427755       7.427755    1[6-(6,6)]
    62      22.698889      22.698889      22.698889    1[6-(6,6)]
    63      23.117123      23.117123      23.117123    1[6-(6,6)]
    64       6.795787       6.795787       6.795787    1[6-(6,6)]
    65      14.059988      14.059988      14.059988    1[6-(6,6)]
    66      14.669223      14.669223      14.669223    1[6-(6,6)]
    67      16.116495      16.116495      16.116495    1[6-(6,6)]
    68      18.533554      18.533554      18.533554    1[6-(6,6)]
    69      17.909651      17.909651      17.909651    1[6-(6,6)]
    70      16.404793      16.404793      16.404793    1[6-(6,6)]
    71       15.21382       15.21382       15.21382    1[6-(6,6)]
    72      16.375274      16.375274      16.375274    1[6-(6,6)]
    73      17.471447      17.471447      17.471447    1[6-(6,6)]
    74       16.97525       16.97525       16.97525    1[6-(6,6)]
    75      22.359011      22.359011      22.359011    1[6-(6,6)]
    76      21.403315      21.403315      21.403315    1[6-(6,6)]
    77        7.28407        7.28407        7.28407    1[6-(6,6)]
    78      23.692438      23.692438      23.692438    1[6-(6,6)]
    79      22.980585      22.980585      22.980585    1[6-(6,6)]
    80       7.557928       7.557928       7.557928    1[6-(6,6)]
    81       8.864053       8.864053       8.864053    1[6-(6,6)]
    82       9.558391       9.558391       9.558391    1[6-(6,6)]
    83       6.360827       6.360827       6.360827    1[6-(6,6)]
    84       6.319004       6.319004       6.319004    1[6-(6,6)]
    85       4.914648       4.914648       4.914648    1[6-(6,6)]
    86      18.662993      18.662993      18.662993    1[6-(6,6)]
    87       18.73281       18.73281       18.73281    1[6-(6,6)]
    88       9.287878       9.287878       9.287878    1[6-(6,6)]
    89      11.095322      11.095322      11.095322    6[6-(6,6),8-(30),8-(30)]
    90      11.271485      11.271485      11.271485    6[6-(1,6),6-(1,6),6-(8,8)]
    91      11.317396      11.317396      11.317396    6[1-(0),6-(1,6),6-(6,6)]
    92      11.514111      11.514111      11.514111    6[1-(0),6-(1,6),6-(6,6)]
    93      11.662813      11.662813      11.662813    6[6-(1,6),6-(1,6),6-(6,6)]
    94        11.9291        11.9291        11.9291    6[1-(0),6-(6,6),6-(6,6)]
    95      12.106674      12.106674      12.106674    6[6-(1,6),6-(1,6),6-(8,8)]
    96      11.985485      11.985485      11.985485    6[1-(0),6-(1,6),6-(6,6)]
    97      11.714011      11.714011      11.714011    6[1-(0),6-(1,6),6-(6,6)]
    98      11.547893      11.547893      11.547893    6[6-(1,6),6-(1,6),6-(6,6)]
    99      11.362376      11.362376      11.362376    6[1-(0),6-(6,6),6-(6,6)]
   100      12.426938      12.426938      12.426938    6[6-(6,6),8-(30),8-(30)]
   101        8.40654        8.40654        8.40654    6[6-(6,6),8-(30),8-(30)]
   102       8.479923       8.479923       8.479923    6[6-(6,6),8-(30),8-(30)]
   103      12.883032      12.883032      12.883032    6[6-(6,6),8-(30),8-(30)]
   104      13.074577      13.074577      13.074577    6[6-(6,6),8-(30),8-(30)]
   105       10.85871       10.85871       10.85871    6[6-(6,6),8-(30),8-(30)]
   106      22.395178      22.395178      22.395178    6[6-(6,6),8-(30),8-(30)]
   107      23.303797      23.303797      23.303797    6[6-(1,6),6-(1,6),6-(8,8)]
   108      23.054717      23.054717      23.054717    6[1-(0),6-(6,6),6-(6,6)]
   109      23.777845      23.777845      23.777845    6[6-(1,6),6-(1,6),6-(6,6)]
   110      23.609181      23.609181      23.609181    6[1-(0),6-(1,6),6-(6,6)]
   111      24.226289      24.226289      24.226289    6[1-(0),6-(1,6),6-(6,6)]
   112      25.300346      25.300346      25.300346    6[6-(1,6),6-(1,6),6-(8,8)]
   113       25.61379       25.61379       25.61379    6[1-(0),6-(6,6),6-(6,6)]
   114      24.873136      24.873136      24.873136    6[6-(1,6),6-(1,6),6-(6,6)]
   115       25.19112       25.19112       25.19112    6[1-(0),6-(1,6),6-(6,6)]
   116      24.386809      24.386809      24.386809    6[1-(0),6-(1,6),6-(6,6)]
   117      17.355567      17.355567      17.355567    6[6-(6,6),8-(30),8-(30)]
   118      16.355402      16.355402      16.355402    6[6-(1,6),6-(1,6),6-(8,8)]
   119      16.558824      16.558824      16.558824    6[1-(0),6-(6,6),6-(6,6)]
   120      15.725524      15.725524      15.725524    6[6-(1,6),6-(1,6),6-(6,6)]
   121       15.94263       15.94263       15.94263    6[1-(0),6-(1,6),6-(6,6)]
   122       15.08053       15.08053       15.08053    6[1-(0),6-(1,6),6-(6,6)]
   123      13.889399      13.889399      13.889399    6[6-(1,6),6-(1,6),6-(8,8)]
   124       13.61467       13.61467       13.61467    6[1-(0),6-(6,6),6-(6,6)]
   125      14.509894      14.509894      14.509894    6[6-(1,6),6-(1,6),6-(6,6)]
   126      14.255231      14.255231      14.255231    6[1-(0),6-(1,6),6-(6,6)]
   127       15.15839       15.15839       15.15839    6[1-(0),6-(1,6),6-(6,6)]
   128      10.608892      10.608892      10.608892    6[6-(6,6),8-(30),8-(30)]
   129       9.771549       9.771549       9.771549    6[6-(1,6),6-(1,6),6-(8,8)]
   130      16.060879      16.060879      16.060879    6[1-(0),6-(1,6),6-(6,6)]
   131      15.349555      15.349555      15.349555    6[1-(0),6-(1,6),6-(6,6)]
   132      15.112561      15.112561      15.112561    6[6-(1,6),6-(1,6),6-(6,6)]
   133      14.288931      14.288931      14.288931    6[1-(0),6-(6,6),6-(6,6)]
   134      14.020518      14.020518      14.020518    6[6-(1,6),6-(1,6),6-(8,8)]
   135       14.59985       14.59985       14.59985    6[1-(0),6-(1,6),6-(6,6)]
   136      15.441007      15.441007      15.441007    6[1-(0),6-(1,6),6-(6,6)]
   137      15.667506      15.667506      15.667506    6[6-(1,6),6-(1,6),6-(6,6)]
   138       9.576051       9.576051       9.576051    6[1-(0),6-(6,6),6-(6,6)]
   139      15.059043      15.059043      15.059043    6[6-(6,6),8-(30),8-(30)]
   140      22.823653      22.823653      22.823653    6[6-(1,6),6-(1,6),6-(8,8)]
   141      23.896347      23.896347      23.896347    6[1-(0),6-(1,6),6-(6,6)]
   142      24.676756      24.676756      24.676756    6[1-(0),6-(1,6),6-(6,6)]
   143      24.466146      24.466146      24.466146    6[6-(1,6),6-(1,6),6-(6,6)]
   144       25.34163       25.34163       25.34163    6[1-(0),6-(6,6),6-(6,6)]
   145       25.12511       25.12511       25.12511    6[6-(1,6),6-(1,6),6-(8,8)]
   146      24.002593      24.002593      24.002593    6[1-(0),6-(1,6),6-(6,6)]
   147      23.216509      23.216509      23.216509    6[1-(0),6-(1,6),6-(6,6)]
   148       23.40203       23.40203       23.40203    6[6-(1,6),6-(1,6),6-(6,6)]
   149      22.553861      22.553861      22.553861    6[1-(0),6-(6,6),6-(6,6)]
   150      20.047823      20.047823      20.047823    6[6-(6,6),8-(30),8-(30)]
   151      20.103648      20.103648      20.103648    6[6-(1,6),6-(1,6),6-(8,8)]
   152      25.824024      25.824024      25.824024    6[1-(0),6-(1,6),6-(6,6)]
   153      25.862678      25.862678      25.862678    6[1-(0),6-(1,6),6-(6,6)]
   154      27.096707      27.096707      27.096707    6[6-(1,6),6-(1,6),6-(6,6)]
   155      27.237277      27.237277      27.237277    6[1-(0),6-(6,6),6-(6,6)]
   156      10.781669      10.781669      10.781669    6[6-(1,6),6-(1,6),6-(8,8)]
   157      11.891005      11.891005      11.891005    6[1-(0),6-(1,6),6-(6,6)]
   158       11.86055       11.86055       11.86055    6[1-(0),6-(1,6),6-(6,6)]
   159      28.284018      28.284018      28.284018    6[6-(1,6),6-(1,6),6-(6,6)]
   160      21.315368      21.315368      21.315368    6[1-(0),6-(6,6),6-(6,6)]
   161        20.2831        20.2831        20.2831    6[6-(6,6),8-(30),8-(30)]
   162      20.106937      20.106937      20.106937    6[6-(1,6),6-(1,6),6-(8,8)]
   163      20.061026      20.061026      20.061026    6[1-(0),6-(1,6),6-(6,6)]
   164      19.864311      19.864311      19.864311    6[1-(0),6-(1,6),6-(6,6)]
   165      19.715609      19.715609      19.715609    6[6-(1,6),6-(1,6),6-(6,6)]
   166      19.449322      19.449322      19.449322    6[1-(0),6-(6,6),6-(6,6)]
   167      19.271748      19.271748      19.271748    6[6-(1,6),6-(1,6),6-(8,8)]
   168      19.392937      19.392937      19.392937    6[1-(0),6-(1,6),6-(6,6)]
   169      19.664411      19.664411      19.664411    6[1-(0),6-(1,6),6-(6,6)]
   170      19.830529      19.830529      19.830529    6[6-(1,6),6-(1,6),6-(6,6)]
   171      20.016046      20.016046      20.016046    6[1-(0),6-(6,6),6-(6,6)]
   172      18.951484      18.951484      18.951484    6[6-(6,6),8-(30),8-(30)]
   173      22.971882      22.971882      22.971882    6[6-(6,6),8-(30),8-(30)]
   174      22.898499      22.898499      22.898499    6[6-(6,6),8-(30),8-(30)]
   175       18.49539       18.49539       18.49539    6[6-(6,6),8-(30),8-(30)]
   176      18.303845      18.303845      18.303845    6[6-(6,6),8-(30),8-(30)]
   177      20.519712      20.519712      20.519712    6[6-(6,6),8-(30),8-(30)]
   178       8.983244       8.983244       8.983244    6[6-(6,6),8-(30),8-(30)]
   179       8.074625       8.074625       8.074625    6[6-(1,6),6-(1,6),6-(8,8)]
   180       8.323705       8.323705       8.323705    6[1-(0),6-(6,6),6-(6,6)]
   181       7.600577       7.600577       7.600577    6[6-(1,6),6-(1,6),6-(6,6)]
   182       7.769241       7.769241       7.769241    6[1-(0),6-(1,6),6-(6,6)]
   183       7.152133       7.152133       7.152133    6[1-(0),6-(1,6),6-(6,6)]
   184       6.078076       6.078076       6.078076    6[6-(1,6),6-(1,6),6-(8,8)]
   185       5.764632       5.764632       5.764632    6[1-(0),6-(6,6),6-(6,6)]
   186       6.505286       6.505286       6.505286    6[6-(1,6),6-(1,6),6-(6,6)]
   187       6.187302       6.187302       6.187302    6[1-(0),6-(1,6),6-(6,6)]
   188       6.991613       6.991613       6.991613    6[1-(0),6-(1,6),6-(6,6)]
   189      14.022855      14.022855      14.022855    6[6-(6,6),8-(30),8-(30)]
   190       15.02302       15.02302       15.02302    6[6-(1,6),6-(1,6),6-(8,8)]
   191      14.819598      14.819598      14.819598    6[1-(0),6-(6,6),6-(6,6)]
   192      15.652898      15.652898      15.652898    6[6-(1,6),6-(1,6),6-(6,6)]
   193      15.435792      15.435792      15.435792    6[1-(0),6-(1,6),6-(6,6)]
   194      16.297892      16.297892      16.297892    6[1-(0),6-(1,6),6-(6,6)]
   195      17.489023      17.489023      17.489023    6[6-(1,6),6-(1,6),6-(8,8)]
   196      17.763752      17.763752      17.763752    6[1-(0),6-(6,6),6-(6,6)]
   197      16.868528      16.868528      16.868528    6[6-(1,6),6-(1,6),6-(6,6)]
   198      17.123191      17.123191      17.123191    6[1-(0),6-(1,6),6-(6,6)]
   199      16.220032      16.220032      16.220032    6[1-(0),6-(1,6),6-(6,6)]
   200       20.76953       20.76953       20.76953    6[6-(6,6),8-(30),8-(30)]
   201      21.606873      21.606873      21.606873    6[6-(1,6),6-(1,6),6-(8,8)]
   202      15.317543      15.317543      15.317543    6[1-(0),6-(1,6),6-(6,6)]
   203      16.028867      16.028867      16.028867    6[1-(0),6-(1,6),6-(6,6)]
   204      16.265861      16.265861      16.265861    6[6-(1,6),6-(1,6),6-(6,6)]
   205      17.089491      17.089491      17.089491    6[1-(0),6-(6,6),6-(6,6)]
   206      17.357904      17.357904      17.357904    6[6-(1,6),6-(1,6),6-(8,8)]
   207      16.778572      16.778572      16.778572    6[1-(0),6-(1,6),6-(6,6)]
   208      15.937415      15.937415      15.937415    6[1-(0),6-(1,6),6-(6,6)]
   209      15.710916      15.710916      15.710916    6[6-(1,6),6-(1,6),6-(6,6)]
   210      21.802371      21.802371      21.802371    6[1-(0),6-(6,6),6-(6,6)]
   211      16.319379      16.319379      16.319379    6[6-(6,6),8-(30),8-(30)]
   212       8.554769       8.554769       8.554769    6[6-(1,6),6-(1,6),6-(8,8)]
   213       7.482075       7.482075       7.482075    6[1-(0),6-(1,6),6-(6,6)]
   214       6.701666       6.701666       6.701666    6[1-(0),6-(1,6),6-(6,6)]
   215       6.912276       6.912276       6.912276    6[6-(1,6),6-(1,6),6-(6,6)]
   216       6.036792       6.036792       6.036792    6[1-(0),6-(6,6),6-(6,6)]
   217       6.253312       6.253312       6.253312    6[6-(1,6),6-(1,6),6-(8,8)]
   218       7.375829       7.375829       7.375829    6[1-(0),6-(1,6),6-(6,6)]
   219       8.161913       8.161913       8.161913    6[1-(0),6-(1,6),6-(6,6)]
   220       7.976392       7.976392       7.976392    6[6-(1,6),6-(1,6),6-(6,6)]
   221       8.824561       8.824561       8.824561    6[1-(0),6-(6,6),6-(6,6)]
   222      11.330599      11.330599      11.330599    6[6-(6,6),8-(30),8-(30)]
   223      11.274774      11.274774      11.274774    6[6-(1,6),6-(1,6),6-(8,8)]
   224       5.554398       5.554398       5.554398    6[1-(0),6-(1,6),6-(6,6)]
   225       5.515744       5.515744       5.515744    6[1-(0),6-(1,6),6-(6,6)]
   226       4.281715       4.281715       4.281715    6[6-(1,6),6-(1,6),6-(6,6)]
   227       4.141145       4.141145       4.141145    6[1-(0),6-(6,6),6-(6,6)]
   228      20.596753      20.596753      20.596753    6[6-(1,6),6-(1,6),6-(8,8)]
   229      19.487417      19.487417      19.487417    6[1-(0),6-(1,6),6-(6,6)]
   230      19.517872      19.517872      19.517872    6[1-(0),6-(1,6),6-(6,6)]
   231       3.094404       3.094404       3.094404    6[6-(1,6),6-(1,6),6-(6,6)]
   232      10.063054      10.063054      10.063054    6[1-(0),6-(6,6),6-(6,6)]
   233      11.061848      11.061848      11.061848    8[6-(6,8),30-(8,8,8)]
   234        11.0756        11.0756        11.0756    8[6-(6,8),30-(8,8,8)]
   235      12.293374      12.293374      12.293374    8[6-(6,8),30-(8,8,8)]
   236      12.815254      12.815254      12.815254    8[6-(6,8),30-(8,8,8)]
   237      25.915973      25.915973      25.915973    8[6-(6,8),30-(8,8,8)]
   238        9.45808        9.45808        9.45808    8[6-(6,8),30-(8,8,8)]
   239      25.944822      25.944822      25.944822    8[6-(6,8),30-(8,8,8)]
   240       9.326044       9.326044       9.326044    8[6-(6,8),30-(8,8,8)]
   241      12.302408      12.302408      12.302408    8[6-(6,8),30-(8,8,8)]
   242      12.991227      12.991227      12.991227    8[6-(6,8),30-(8,8,8)]
   243      13.009438      13.009438      13.009438    8[6-(6,8),30-(8,8,8)]
   244      12.495767      12.495767      12.495767    8[6-(6,8),30-(8,8,8)]
   245       9.725634       9.725634       9.725634    8[6-(6,8),30-(8,8,8)]
   246      11.977412      11.977412      11.977412    8[6-(6,8),30-(8,8,8)]
   247       21.44572       21.44572       21.44572    8[6-(6,8),30-(8,8,8)]
   248      22.721056      22.721056      22.721056    8[6-(6,8),30-(8,8,8)]
   249      18.360425      18.360425      18.360425    8[6-(6,8),30-(8,8,8)]
   250      17.124627      17.124627      17.124627    8[6-(6,8),30-(8,8,8)]
   251        11.1517        11.1517        11.1517    8[6-(6,8),30-(8,8,8)]
   252      10.547479      10.547479      10.547479    8[6-(6,8),30-(8,8,8)]
   253      14.005461      14.005461      14.005461    8[6-(6,8),30-(8,8,8)]
   254      15.637754      15.637754      15.637754    8[6-(6,8),30-(8,8,8)]
   255      21.113956      21.113956      21.113956    8[6-(6,8),30-(8,8,8)]
   256      18.872343      18.872343      18.872343    8[6-(6,8),30-(8,8,8)]
   257      11.063272      11.063272      11.063272    8[30-(8,8,8),30-(8,8,8),30-(8,8,8),30-(8,8,8)]
   258      13.096685      13.096685      13.096685    8[30-(8,8,8),30-(8,8,8),30-(8,8,8),30-(8,8,8)]
   259      20.316574      20.316574      20.316574    8[6-(6,8),30-(8,8,8)]
   260      20.302822      20.302822      20.302822    8[6-(6,8),30-(8,8,8)]
   261      19.085048      19.085048      19.085048    8[6-(6,8),30-(8,8,8)]
   262      18.563168      18.563168      18.563168    8[6-(6,8),30-(8,8,8)]
   263       5.462449       5.462449       5.462449    8[6-(6,8),30-(8,8,8)]
   264      21.920342      21.920342      21.920342    8[6-(6,8),30-(8,8,8)]
   265         5.4336         5.4336         5.4336    8[6-(6,8),30-(8,8,8)]
   266      22.052378      22.052378      22.052378    8[6-(6,8),30-(8,8,8)]
   267      19.076014      19.076014      19.076014    8[6-(6,8),30-(8,8,8)]
   268      18.387195      18.387195      18.387195    8[6-(6,8),30-(8,8,8)]
   269      18.368984      18.368984      18.368984    8[6-(6,8),30-(8,8,8)]
   270      18.882655      18.882655      18.882655    8[6-(6,8),30-(8,8,8)]
   271      21.652788      21.652788      21.652788    8[6-(6,8),30-(8,8,8)]
   272       19.40101       19.40101       19.40101    8[6-(6,8),30-(8,8,8)]
   273       9.932702       9.932702       9.932702    8[6-(6,8),30-(8,8,8)]
   274       8.657366       8.657366       8.657366    8[6-(6,8),30-(8,8,8)]
   275      13.017997      13.017997      13.017997    8[6-(6,8),30-(8,8,8)]
   276      14.253795      14.253795      14.253795    8[6-(6,8),30-(8,8,8)]
   277      20.226722      20.226722      20.226722    8[6-(6,8),30-(8,8,8)]
   278      20.830943      20.830943      20.830943    8[6-(6,8),30-(8,8,8)]
   279      17.372961      17.372961      17.372961    8[6-(6,8),30-(8,8,8)]
   280      15.740668      15.740668      15.740668    8[6-(6,8),30-(8,8,8)]
   281      10.264466      10.264466      10.264466    8[6-(6,8),30-(8,8,8)]
   282      12.506079      12.506079      12.506079    8[6-(6,8),30-(8,8,8)]
   283       20.31515       20.31515       20.31515    8[30-(8,8,8),30-(8,8,8),30-(8,8,8),30-(8,8,8)]
   284      18.281737      18.281737      18.281737    8[30-(8,8,8),30-(8,8,8),30-(8,8,8),30-(8,8,8)]
