# Supplementary material for: A collection of forcefield precursors for metal–organic frameworks
Source: RSC Adv. 2019 Nov 13;9(63):36492–507. doi: 10.1039/c9ra07327b (PMC9075174; doi:10.1039/c9ra07327b)
Supplement: RA-009-C9RA07327B-s237 [file RA-009-C9RA07327B-s237.txt]

CAHLEE_clean

7.027500    0.000000    0.000000
-3.106146    17.871071    0.000000
0.000000    0.000000    24.704000

     1       0.452589       0.452589       0.452589    60[8-(6),8-(6),8-(6),8-(6),8-(6),8-(6)]
     2       3.468765       3.468765       3.468765    60[8-(6),8-(6),8-(6),8-(6),8-(6),8-(6)]
     3       3.468765       3.468765       3.468765    60[8-(6),8-(6),8-(6),8-(6),8-(6),8-(6)]
     4       0.452589       0.452589       0.452589    60[8-(6),8-(6),8-(6),8-(6),8-(6),8-(6)]
     5      -2.120219      -2.120219      -2.120219    29[7-(6,6),29-(7,53,53,53),53-(29,29),53-(29,29),53-(29,29,29)]
     6       1.810496       1.810496       1.810496    29[7-(6,6),53-(29,29),53-(29,29),53-(29,29,29)]
     7       5.102031       5.102031       5.102031    29[7-(6,6),53-(29,29),53-(29,29)]
     8       6.041573       6.041573       6.041573    29[7-(6,6),29-(7,53,53,53),53-(29,29),53-(29,29),53-(29,29,29)]
     9       2.110858       2.110858       2.110858    29[7-(6,6),53-(29,29),53-(29,29),53-(29,29,29)]
    10      -1.180677      -1.180677      -1.180677    29[7-(6,6),53-(29,29),53-(29,29)]
    11       6.041573       6.041573       6.041573    29[7-(6,6),29-(7,53,53,53),53-(29,29),53-(29,29),53-(29,29,29)]
    12       2.110858       2.110858       2.110858    29[7-(6,6),53-(29,29),53-(29,29),53-(29,29,29)]
    13      -1.180677      -1.180677      -1.180677    29[7-(6,6),53-(29,29),53-(29,29)]
    14      -2.120219      -2.120219      -2.120219    29[7-(6,6),29-(7,53,53,53),53-(29,29),53-(29,29),53-(29,29,29)]
    15       1.810496       1.810496       1.810496    29[7-(6,6),53-(29,29),53-(29,29),53-(29,29,29)]
    16       5.102031       5.102031       5.102031    29[7-(6,6),53-(29,29),53-(29,29)]
    17       2.216494       2.216494       2.216494    29[7-(6,6),53-(29,29),53-(29,29),53-(29,29)]
    18        1.70486        1.70486        1.70486    29[7-(6,6),53-(29,29),53-(29,29),53-(29,29)]
    19      -2.069762      -2.069762      -2.069762    1[6-(6,7)]
    20      -1.576264      -1.576264      -1.576264    1[6-(6,6)]
    21      -0.738122      -0.738122      -0.738122    1[6-(6,6)]
    22      -1.287529      -1.287529      -1.287529    1[6-(6,7)]
    23       1.792125       1.792125       1.792125    1[6-(6,7)]
    24       2.104186       2.104186       2.104186    1[6-(6,6)]
    25       2.650386       2.650386       2.650386    1[6-(6,6)]
    26       2.255451       2.255451       2.255451    1[6-(6,7)]
    27       2.433635       2.433635       2.433635    1[6-(6,7)]
    28       1.257846       1.257846       1.257846    1[6-(6,6)]
    29       4.642488       4.642488       4.642488    1[6-(6,6)]
    30       5.688762       5.688762       5.688762    1[6-(6,7)]
    31       5.991116       5.991116       5.991116    1[6-(6,7)]
    32       5.497618       5.497618       5.497618    1[6-(6,6)]
    33       4.659476       4.659476       4.659476    1[6-(6,6)]
    34       5.208883       5.208883       5.208883    1[6-(6,7)]
    35       2.129229       2.129229       2.129229    1[6-(6,7)]
    36       1.817168       1.817168       1.817168    1[6-(6,6)]
    37       1.270968       1.270968       1.270968    1[6-(6,6)]
    38       1.665903       1.665903       1.665903    1[6-(6,7)]
    39       1.487719       1.487719       1.487719    1[6-(6,7)]
    40       2.663508       2.663508       2.663508    1[6-(6,6)]
    41      -0.721134      -0.721134      -0.721134    1[6-(6,6)]
    42      -1.767408      -1.767408      -1.767408    1[6-(6,7)]
    43       5.991116       5.991116       5.991116    1[6-(6,7)]
    44       5.497618       5.497618       5.497618    1[6-(6,6)]
    45       4.659476       4.659476       4.659476    1[6-(6,6)]
    46       5.208883       5.208883       5.208883    1[6-(6,7)]
    47       2.129229       2.129229       2.129229    1[6-(6,7)]
    48       1.817168       1.817168       1.817168    1[6-(6,6)]
    49       1.270968       1.270968       1.270968    1[6-(6,6)]
    50       1.665903       1.665903       1.665903    1[6-(6,7)]
    51       1.487719       1.487719       1.487719    1[6-(6,7)]
    52       2.663508       2.663508       2.663508    1[6-(6,6)]
    53      -0.721134      -0.721134      -0.721134    1[6-(6,6)]
    54      -1.767408      -1.767408      -1.767408    1[6-(6,7)]
    55      -2.069762      -2.069762      -2.069762    1[6-(6,7)]
    56      -1.576264      -1.576264      -1.576264    1[6-(6,6)]
    57      -0.738122      -0.738122      -0.738122    1[6-(6,6)]
    58      -1.287529      -1.287529      -1.287529    1[6-(6,7)]
    59       1.792125       1.792125       1.792125    1[6-(6,7)]
    60       2.104186       2.104186       2.104186    1[6-(6,6)]
    61       2.650386       2.650386       2.650386    1[6-(6,6)]
    62       2.255451       2.255451       2.255451    1[6-(6,7)]
    63       2.433635       2.433635       2.433635    1[6-(6,7)]
    64       1.257846       1.257846       1.257846    1[6-(6,6)]
    65       4.642488       4.642488       4.642488    1[6-(6,6)]
    66       5.688762       5.688762       5.688762    1[6-(6,7)]
    67      -1.956704      -1.956704      -1.956704    1[6-(6,7)]
    68      -0.560305      -0.560305      -0.560305    1[6-(6,6)]
    69       3.222677       3.222677       3.222677    1[6-(6,6)]
    70       1.937915       1.937915       1.937915    1[6-(6,7)]
    71       5.878058       5.878058       5.878058    1[6-(6,7)]
    72       4.481659       4.481659       4.481659    1[6-(6,6)]
    73       0.698677       0.698677       0.698677    1[6-(6,6)]
    74       1.983439       1.983439       1.983439    1[6-(6,7)]
    75      -1.812196      -1.812196      -1.812196    6[1-(0),6-(1,6),7-(6,29)]
    76      -1.508145      -1.508145      -1.508145    6[1-(0),6-(1,7),6-(6,6)]
    77      -1.101009      -1.101009      -1.101009    6[6-(1,6),6-(1,6),6-(8,8)]
    78      -1.015232      -1.015232      -1.015232    6[1-(0),6-(1,7),6-(6,6)]
    79      -1.344583      -1.344583      -1.344583    6[1-(0),6-(1,6),7-(6,29)]
    80      -0.733656      -0.733656      -0.733656    6[6-(6,6),8-(60),8-(60)]
    81        1.95794        1.95794        1.95794    6[1-(0),6-(1,6),7-(6,29)]
    82       2.154358       2.154358       2.154358    6[1-(0),6-(1,7),6-(6,6)]
    83        2.42865        2.42865        2.42865    6[6-(1,6),6-(1,6),6-(8,8)]
    84       2.468769       2.468769       2.468769    6[1-(0),6-(1,7),6-(6,6)]
    85       2.238293       2.238293       2.238293    6[1-(0),6-(1,6),7-(6,29)]
    86       2.664542       2.664542       2.664542    6[6-(6,6),8-(60),8-(60)]
    87       2.878791       2.878791       2.878791    6[1-(0),6-(1,6),7-(6,29)]
    88       2.166385       2.166385       2.166385    6[1-(0),6-(1,7),6-(6,6)]
    89       2.804333       2.804333       2.804333    6[6-(1,6),6-(1,6),6-(8,8)]
    90        4.16471        4.16471        4.16471    6[1-(0),6-(1,7),6-(6,6)]
    91       4.787118       4.787118       4.787118    6[1-(0),6-(1,6),7-(6,29)]
    92       2.040963       2.040963       2.040963    6[6-(6,6),8-(60),8-(60)]
    93        5.73355        5.73355        5.73355    6[1-(0),6-(1,6),7-(6,29)]
    94       5.429499       5.429499       5.429499    6[1-(0),6-(1,7),6-(6,6)]
    95       5.022363       5.022363       5.022363    6[6-(1,6),6-(1,6),6-(8,8)]
    96       4.936586       4.936586       4.936586    6[1-(0),6-(1,7),6-(6,6)]
    97       5.265937       5.265937       5.265937    6[1-(0),6-(1,6),7-(6,29)]
    98        4.65501        4.65501        4.65501    6[6-(6,6),8-(60),8-(60)]
    99       1.963414       1.963414       1.963414    6[1-(0),6-(1,6),7-(6,29)]
   100       1.766996       1.766996       1.766996    6[1-(0),6-(1,7),6-(6,6)]
   101       1.492704       1.492704       1.492704    6[6-(1,6),6-(1,6),6-(8,8)]
   102       1.452585       1.452585       1.452585    6[1-(0),6-(1,7),6-(6,6)]
   103       1.683061       1.683061       1.683061    6[1-(0),6-(1,6),7-(6,29)]
   104       1.256812       1.256812       1.256812    6[6-(6,6),8-(60),8-(60)]
   105       1.042563       1.042563       1.042563    6[1-(0),6-(1,6),7-(6,29)]
   106       1.754969       1.754969       1.754969    6[1-(0),6-(1,7),6-(6,6)]
   107       1.117021       1.117021       1.117021    6[6-(1,6),6-(1,6),6-(8,8)]
   108      -0.243356      -0.243356      -0.243356    6[1-(0),6-(1,7),6-(6,6)]
   109      -0.865764      -0.865764      -0.865764    6[1-(0),6-(1,6),7-(6,29)]
   110       1.880391       1.880391       1.880391    6[6-(6,6),8-(60),8-(60)]
   111        5.73355        5.73355        5.73355    6[1-(0),6-(1,6),7-(6,29)]
   112       5.429499       5.429499       5.429499    6[1-(0),6-(1,7),6-(6,6)]
   113       5.022363       5.022363       5.022363    6[6-(1,6),6-(1,6),6-(8,8)]
   114       4.936586       4.936586       4.936586    6[1-(0),6-(1,7),6-(6,6)]
   115       5.265937       5.265937       5.265937    6[1-(0),6-(1,6),7-(6,29)]
   116        4.65501        4.65501        4.65501    6[6-(6,6),8-(60),8-(60)]
   117       1.963414       1.963414       1.963414    6[1-(0),6-(1,6),7-(6,29)]
   118       1.766996       1.766996       1.766996    6[1-(0),6-(1,7),6-(6,6)]
   119       1.492704       1.492704       1.492704    6[6-(1,6),6-(1,6),6-(8,8)]
   120       1.452585       1.452585       1.452585    6[1-(0),6-(1,7),6-(6,6)]
   121       1.683061       1.683061       1.683061    6[1-(0),6-(1,6),7-(6,29)]
   122       1.256812       1.256812       1.256812    6[6-(6,6),8-(60),8-(60)]
   123       1.042563       1.042563       1.042563    6[1-(0),6-(1,6),7-(6,29)]
   124       1.754969       1.754969       1.754969    6[1-(0),6-(1,7),6-(6,6)]
   125       1.117021       1.117021       1.117021    6[6-(1,6),6-(1,6),6-(8,8)]
   126      -0.243356      -0.243356      -0.243356    6[1-(0),6-(1,7),6-(6,6)]
   127      -0.865764      -0.865764      -0.865764    6[1-(0),6-(1,6),7-(6,29)]
   128       1.880391       1.880391       1.880391    6[6-(6,6),8-(60),8-(60)]
   129      -1.812196      -1.812196      -1.812196    6[1-(0),6-(1,6),7-(6,29)]
   130      -1.508145      -1.508145      -1.508145    6[1-(0),6-(1,7),6-(6,6)]
   131      -1.101009      -1.101009      -1.101009    6[6-(1,6),6-(1,6),6-(8,8)]
   132      -1.015232      -1.015232      -1.015232    6[1-(0),6-(1,7),6-(6,6)]
   133      -1.344583      -1.344583      -1.344583    6[1-(0),6-(1,6),7-(6,29)]
   134      -0.733656      -0.733656      -0.733656    6[6-(6,6),8-(60),8-(60)]
   135        1.95794        1.95794        1.95794    6[1-(0),6-(1,6),7-(6,29)]
   136       2.154358       2.154358       2.154358    6[1-(0),6-(1,7),6-(6,6)]
   137        2.42865        2.42865        2.42865    6[6-(1,6),6-(1,6),6-(8,8)]
   138       2.468769       2.468769       2.468769    6[1-(0),6-(1,7),6-(6,6)]
   139       2.238293       2.238293       2.238293    6[1-(0),6-(1,6),7-(6,29)]
   140       2.664542       2.664542       2.664542    6[6-(6,6),8-(60),8-(60)]
   141       2.878791       2.878791       2.878791    6[1-(0),6-(1,6),7-(6,29)]
   142       2.166385       2.166385       2.166385    6[1-(0),6-(1,7),6-(6,6)]
   143       2.804333       2.804333       2.804333    6[6-(1,6),6-(1,6),6-(8,8)]
   144        4.16471        4.16471        4.16471    6[1-(0),6-(1,7),6-(6,6)]
   145       4.787118       4.787118       4.787118    6[1-(0),6-(1,6),7-(6,29)]
   146       2.040963       2.040963       2.040963    6[6-(6,6),8-(60),8-(60)]
   147      -2.333103      -2.333103      -2.333103    6[1-(0),6-(1,6),7-(6,29)]
   148      -1.481963      -1.481963      -1.481963    6[1-(0),6-(1,7),6-(6,6)]
   149      -2.010885      -2.010885      -2.010885    6[6-(1,6),6-(1,6),6-(8,8)]
   150       3.628265       3.628265       3.628265    6[1-(0),6-(1,7),6-(6,6)]
   151       2.862826       2.862826       2.862826    6[1-(0),6-(1,6),7-(6,29)]
   152       -1.08801       -1.08801       -1.08801    6[6-(6,6),8-(0),8-(0)]
   153       6.254457       6.254457       6.254457    6[1-(0),6-(1,6),7-(6,29)]
   154       5.403317       5.403317       5.403317    6[1-(0),6-(1,7),6-(6,6)]
   155       5.932239       5.932239       5.932239    6[6-(1,6),6-(1,6),6-(8,8)]
   156       0.293089       0.293089       0.293089    6[1-(0),6-(1,7),6-(6,6)]
   157       1.058528       1.058528       1.058528    6[1-(0),6-(1,6),7-(6,29)]
   158       5.009364       5.009364       5.009364    6[6-(6,6),8-(0),8-(0)]
   159      -0.019405      -0.019405      -0.019405    53[29-(7,29,53,53),29-(7,29,53,53),29-(7,53,53)]
   160       0.419026       0.419026       0.419026    53[29-(7,53),29-(7,53,53),29-(7,53,53)]
   161       3.940759       3.940759       3.940759    53[29-(7,29,53,53),29-(7,29,53,53),29-(7,53,53)]
   162       3.502328       3.502328       3.502328    53[29-(7,53),29-(7,53,53),29-(7,53,53)]
   163       3.940759       3.940759       3.940759    53[29-(7,29,53,53),29-(7,29,53,53),29-(7,53,53)]
   164       3.502328       3.502328       3.502328    53[29-(7,53),29-(7,53,53),29-(7,53,53)]
   165      -0.019405      -0.019405      -0.019405    53[29-(7,29,53,53),29-(7,29,53,53),29-(7,53,53)]
   166       0.419026       0.419026       0.419026    53[29-(7,53),29-(7,53,53),29-(7,53,53)]
   167        3.51375        3.51375        3.51375    53[29-(7,29,53,53),29-(7,29,53,53),29-(7,53,53),29-(7,53,53)]
   168        3.51375        3.51375        3.51375    53[29-(7,29,53,53),29-(7,29,53,53),29-(7,53,53),29-(7,53,53)]
   169       0.036357       0.036357       0.036357    53[29-(7,53),29-(7,53),29-(7,53,53)]
   170       3.884997       3.884997       3.884997    53[29-(7,53),29-(7,53),29-(7,53,53)]
   171      -1.749832      -1.749832      -1.749832    7[6-(1,6),6-(1,6),29-(29,53,53,53)]
   172       1.992041       1.992041       1.992041    7[6-(1,6),6-(1,6),29-(53,53,53)]
   173       4.186217       4.186217       4.186217    7[6-(1,6),6-(1,6),29-(53,53)]
   174       5.671186       5.671186       5.671186    7[6-(1,6),6-(1,6),29-(29,53,53,53)]
   175       1.929313       1.929313       1.929313    7[6-(1,6),6-(1,6),29-(53,53,53)]
   176      -0.264863      -0.264863      -0.264863    7[6-(1,6),6-(1,6),29-(53,53)]
   177       5.671186       5.671186       5.671186    7[6-(1,6),6-(1,6),29-(29,53,53,53)]
   178       1.929313       1.929313       1.929313    7[6-(1,6),6-(1,6),29-(53,53,53)]
   179      -0.264863      -0.264863      -0.264863    7[6-(1,6),6-(1,6),29-(53,53)]
   180      -1.749832      -1.749832      -1.749832    7[6-(1,6),6-(1,6),29-(29,53,53,53)]
   181       1.992041       1.992041       1.992041    7[6-(1,6),6-(1,6),29-(53,53,53)]
   182       4.186217       4.186217       4.186217    7[6-(1,6),6-(1,6),29-(53,53)]
   183       3.364457       3.364457       3.364457    7[6-(1,6),6-(1,6),29-(53,53,53)]
   184       0.556897       0.556897       0.556897    7[6-(1,6),6-(1,6),29-(53,53,53)]
   185      -0.394484      -0.394484      -0.394484    8[6-(6,8),60-(8,8,8,8,8)]
   186      -0.709512      -0.709512      -0.709512    8[6-(6,8),60-(8,8,8,8,8)]
   187       2.358985       2.358985       2.358985    8[6-(6,8),60-(8,8,8,8,8)]
   188       3.180471       3.180471       3.180471    8[6-(6,8),60-(8,8,8,8,8)]
   189       2.664139       2.664139       2.664139    8[6-(6,8),60-(8,8,8,8,8)]
   190       0.794903       0.794903       0.794903    8[6-(6,8),60-(8,8,8,8,8)]
   191       4.315838       4.315838       4.315838    8[6-(6,8),60-(8,8,8,8,8)]
   192       4.630866       4.630866       4.630866    8[6-(6,8),60-(8,8,8,8,8)]
   193       1.562369       1.562369       1.562369    8[6-(6,8),60-(8,8,8,8,8)]
   194       0.740883       0.740883       0.740883    8[6-(6,8),60-(8,8,8,8,8)]
   195       1.257215       1.257215       1.257215    8[6-(6,8),60-(8,8,8,8,8)]
   196       3.126451       3.126451       3.126451    8[6-(6,8),60-(8,8,8,8,8)]
   197       4.315838       4.315838       4.315838    8[6-(6,8),60-(8,8,8,8,8)]
   198       4.630866       4.630866       4.630866    8[6-(6,8),60-(8,8,8,8,8)]
   199       1.562369       1.562369       1.562369    8[6-(6,8),60-(8,8,8,8,8)]
   200       0.740883       0.740883       0.740883    8[6-(6,8),60-(8,8,8,8,8)]
   201       1.257215       1.257215       1.257215    8[6-(6,8),60-(8,8,8,8,8)]
   202       3.126451       3.126451       3.126451    8[6-(6,8),60-(8,8,8,8,8)]
   203      -0.394484      -0.394484      -0.394484    8[6-(6,8),60-(8,8,8,8,8)]
   204      -0.709512      -0.709512      -0.709512    8[6-(6,8),60-(8,8,8,8,8)]
   205       2.358985       2.358985       2.358985    8[6-(6,8),60-(8,8,8,8,8)]
   206       3.180471       3.180471       3.180471    8[6-(6,8),60-(8,8,8,8,8)]
   207       2.664139       2.664139       2.664139    8[6-(6,8),60-(8,8,8,8,8)]
   208       0.794903       0.794903       0.794903    8[6-(6,8),60-(8,8,8,8,8)]
   209       0.143083       0.143083       0.143083    8[6-(6,8)]
   210      -1.648024      -1.648024      -1.648024    8[6-(6,8)]
   211       3.778271       3.778271       3.778271    8[6-(6,8)]
   212       5.569378       5.569378       5.569378    8[6-(6,8)]
