# Supplementary material for: A collection of forcefield precursors for metal–organic frameworks
Source: RSC Adv. 2019 Nov 13;9(63):36492–507. doi: 10.1039/c9ra07327b (PMC9075174; doi:10.1039/c9ra07327b)
Supplement: RA-009-C9RA07327B-s238 [file RA-009-C9RA07327B-s238.txt]

CAHNEF_clean

10.188300    0.000000    0.000000
0.000000    12.015800    0.000000
0.000000    -0.934856    19.183134

     1       5.898516       5.898516       5.898516    47[8-(15,47),8-(15,47),16-(6,6)]
     2       3.017061       3.017061       3.017061    47[8-(15),8-(15,47),16-(6,6)]
     3       4.323099       4.323099       4.323099    47[8-(15),8-(15,47),16-(6,6)]
     4       0.804366       0.804366       0.804366    47[8-(15,47),8-(15,47),16-(6,6)]
     5       8.111211       8.111211       8.111211    47[8-(15),8-(15,47),16-(6,6)]
     6       9.417249       9.417249       9.417249    47[8-(15),8-(15,47),16-(6,6)]
     7       4.289784       4.289784       4.289784    47[8-(15,47),8-(15,47),16-(6,6)]
     8       7.171239       7.171239       7.171239    47[8-(15),8-(15,47),16-(6,6)]
     9       5.865201       5.865201       5.865201    47[8-(15),8-(15,47),16-(6,6)]
    10       9.383934       9.383934       9.383934    47[8-(15,47),8-(15,47),16-(6,6)]
    11       2.077089       2.077089       2.077089    47[8-(15),8-(15,47),16-(6,6)]
    12       0.771051       0.771051       0.771051    47[8-(15),8-(15,47),16-(6,6)]
    13        3.31945        3.31945        3.31945    15[8-(47),8-(47,47),9-(0),9-(0)]
    14       4.733484       4.733484       4.733484    15[8-(47),8-(47,47),9-(0),9-(0)]
    15         8.4136         8.4136         8.4136    15[8-(47),8-(47,47),9-(0),9-(0)]
    16       9.827634       9.827634       9.827634    15[8-(47),8-(47,47),9-(0),9-(0)]
    17        6.86885        6.86885        6.86885    15[8-(47),8-(47,47),9-(0),9-(0)]
    18       5.454816       5.454816       5.454816    15[8-(47),8-(47,47),9-(0),9-(0)]
    19         1.7747         1.7747         1.7747    15[8-(47),8-(47,47),9-(0),9-(0)]
    20       0.360666       0.360666       0.360666    15[8-(47),8-(47,47),9-(0),9-(0)]
    21       7.464967       7.464967       7.464967    1[6-(1,1,6)]
    22       8.289201       8.289201       8.289201    1[6-(1,1,6)]
    23       7.261201       7.261201       7.261201    1[6-(1,1,6)]
    24       4.904648       4.904648       4.904648    1[6-(1,1,6)]
    25       6.476702       6.476702       6.476702    1[6-(1,1,6)]
    26       5.660619       5.660619       5.660619    1[6-(1,1,6)]
    27        5.78186        5.78186        5.78186    1[6-(1,1,6)]
    28       4.210824       4.210824       4.210824    1[6-(1,1,6)]
    29       4.735522       4.735522       4.735522    1[6-(1,1,6)]
    30       1.462021       1.462021       1.462021    1[6-(1,1,6)]
    31       2.235313       2.235313       2.235313    1[6-(1,1,6)]
    32        2.00302        2.00302        2.00302    1[6-(1,1,6)]
    33       2.370817       2.370817       2.370817    1[6-(1,1,6)]
    34       3.195051       3.195051       3.195051    1[6-(1,1,6)]
    35       2.167051       2.167051       2.167051    1[6-(1,1,6)]
    36       9.998798       9.998798       9.998798    1[6-(1,1,6)]
    37       1.382552       1.382552       1.382552    1[6-(1,1,6)]
    38       0.566469       0.566469       0.566469    1[6-(1,1,6)]
    39        0.68771        0.68771        0.68771    1[6-(1,1,6)]
    40       9.304974       9.304974       9.304974    1[6-(1,1,6)]
    41       9.829672       9.829672       9.829672    1[6-(1,1,6)]
    42       6.556171       6.556171       6.556171    1[6-(1,1,6)]
    43       7.329463       7.329463       7.329463    1[6-(1,1,6)]
    44        7.09717        7.09717        7.09717    1[6-(1,1,6)]
    45       2.723333       2.723333       2.723333    1[6-(1,1,6)]
    46       1.899099       1.899099       1.899099    1[6-(1,1,6)]
    47       2.927099       2.927099       2.927099    1[6-(1,1,6)]
    48       5.283652       5.283652       5.283652    1[6-(1,1,6)]
    49       3.711598       3.711598       3.711598    1[6-(1,1,6)]
    50       4.527681       4.527681       4.527681    1[6-(1,1,6)]
    51        4.40644        4.40644        4.40644    1[6-(1,1,6)]
    52       5.977476       5.977476       5.977476    1[6-(1,1,6)]
    53       5.452778       5.452778       5.452778    1[6-(1,1,6)]
    54       8.726279       8.726279       8.726279    1[6-(1,1,6)]
    55       7.952987       7.952987       7.952987    1[6-(1,1,6)]
    56        8.18528        8.18528        8.18528    1[6-(1,1,6)]
    57       7.817483       7.817483       7.817483    1[6-(1,1,6)]
    58       6.993249       6.993249       6.993249    1[6-(1,1,6)]
    59       8.021249       8.021249       8.021249    1[6-(1,1,6)]
    60       0.189502       0.189502       0.189502    1[6-(1,1,6)]
    61       8.805748       8.805748       8.805748    1[6-(1,1,6)]
    62       9.621831       9.621831       9.621831    1[6-(1,1,6)]
    63        9.50059        9.50059        9.50059    1[6-(1,1,6)]
    64       0.883326       0.883326       0.883326    1[6-(1,1,6)]
    65       0.358628       0.358628       0.358628    1[6-(1,1,6)]
    66       3.632129       3.632129       3.632129    1[6-(1,1,6)]
    67       2.858837       2.858837       2.858837    1[6-(1,1,6)]
    68        3.09113        3.09113        3.09113    1[6-(1,1,6)]
    69       7.432365       7.432365       7.432365    6[1-(0),1-(0),1-(0),6-(16,16,16)]
    70       6.311652       6.311652       6.311652    6[6-(1,1,1),16-(6),16-(6,47),16-(6,47)]
    71       5.620885       5.620885       5.620885    6[1-(0),1-(0),1-(0),6-(16,16,16)]
    72       5.339688       5.339688       5.339688    6[6-(1,1,1),16-(6),16-(6,47),16-(6,47)]
    73       4.920949       4.920949       4.920949    6[1-(0),1-(0),1-(0),6-(16,16,16)]
    74       4.975966       4.975966       4.975966    6[6-(1,1,1),16-(6),16-(6),16-(6,47)]
    75       2.183353       2.183353       2.183353    6[1-(0),1-(0),1-(0),6-(16,16,16)]
    76       3.511907       3.511907       3.511907    6[6-(1,1,1),16-(6),16-(6),16-(6,47)]
    77       2.338215       2.338215       2.338215    6[1-(0),1-(0),1-(0),6-(16,16,16)]
    78       1.217502       1.217502       1.217502    6[6-(1,1,1),16-(6),16-(6,47),16-(6,47)]
    79       0.526735       0.526735       0.526735    6[1-(0),1-(0),1-(0),6-(16,16,16)]
    80       0.245538       0.245538       0.245538    6[6-(1,1,1),16-(6),16-(6,47),16-(6,47)]
    81      10.015099      10.015099      10.015099    6[1-(0),1-(0),1-(0),6-(16,16,16)]
    82      10.070116      10.070116      10.070116    6[6-(1,1,1),16-(6),16-(6),16-(6,47)]
    83       7.277503       7.277503       7.277503    6[1-(0),1-(0),1-(0),6-(16,16,16)]
    84       8.606057       8.606057       8.606057    6[6-(1,1,1),16-(6),16-(6),16-(6,47)]
    85       2.755935       2.755935       2.755935    6[1-(0),1-(0),1-(0),6-(16,16,16)]
    86       3.876648       3.876648       3.876648    6[6-(1,1,1),16-(6),16-(6,47),16-(6,47)]
    87       4.567415       4.567415       4.567415    6[1-(0),1-(0),1-(0),6-(16,16,16)]
    88       4.848612       4.848612       4.848612    6[6-(1,1,1),16-(6),16-(6,47),16-(6,47)]
    89       5.267351       5.267351       5.267351    6[1-(0),1-(0),1-(0),6-(16,16,16)]
    90       5.212334       5.212334       5.212334    6[6-(1,1,1),16-(6),16-(6),16-(6,47)]
    91       8.004947       8.004947       8.004947    6[1-(0),1-(0),1-(0),6-(16,16,16)]
    92       6.676393       6.676393       6.676393    6[6-(1,1,1),16-(6),16-(6),16-(6,47)]
    93       7.850085       7.850085       7.850085    6[1-(0),1-(0),1-(0),6-(16,16,16)]
    94       8.970798       8.970798       8.970798    6[6-(1,1,1),16-(6),16-(6,47),16-(6,47)]
    95       9.661565       9.661565       9.661565    6[1-(0),1-(0),1-(0),6-(16,16,16)]
    96       9.942762       9.942762       9.942762    6[6-(1,1,1),16-(6),16-(6,47),16-(6,47)]
    97       0.173201       0.173201       0.173201    6[1-(0),1-(0),1-(0),6-(16,16,16)]
    98       0.118184       0.118184       0.118184    6[6-(1,1,1),16-(6),16-(6),16-(6,47)]
    99       2.910797       2.910797       2.910797    6[1-(0),1-(0),1-(0),6-(16,16,16)]
   100       1.582243       1.582243       1.582243    6[6-(1,1,1),16-(6),16-(6),16-(6,47)]
   101       6.335492       6.335492       6.335492    16[6-(6,16,16),6-(6,16,16)]
   102       4.767819       4.767819       4.767819    16[6-(6,16,16),6-(6,16,16),47-(8,8)]
   103       3.341457       3.341457       3.341457    16[6-(6,16,16),6-(6,16,16)]
   104       6.718573       6.718573       6.718573    16[6-(6,16,16),6-(6,16,16),47-(8,8)]
   105       5.323183       5.323183       5.323183    16[6-(6,16,16),6-(6,16,16),47-(8,8)]
   106       3.755815       3.755815       3.755815    16[6-(6,16,16),6-(6,16,16)]
   107       1.241342       1.241342       1.241342    16[6-(6,16,16),6-(6,16,16)]
   108       9.861969       9.861969       9.861969    16[6-(6,16,16),6-(6,16,16),47-(8,8)]
   109       8.435607       8.435607       8.435607    16[6-(6,16,16),6-(6,16,16)]
   110       1.624423       1.624423       1.624423    16[6-(6,16,16),6-(6,16,16),47-(8,8)]
   111       0.229033       0.229033       0.229033    16[6-(6,16,16),6-(6,16,16),47-(8,8)]
   112       8.849965       8.849965       8.849965    16[6-(6,16,16),6-(6,16,16)]
   113       3.852808       3.852808       3.852808    16[6-(6,16,16),6-(6,16,16)]
   114       5.420481       5.420481       5.420481    16[6-(6,16,16),6-(6,16,16),47-(8,8)]
   115       6.846843       6.846843       6.846843    16[6-(6,16,16),6-(6,16,16)]
   116       3.469727       3.469727       3.469727    16[6-(6,16,16),6-(6,16,16),47-(8,8)]
   117       4.865117       4.865117       4.865117    16[6-(6,16,16),6-(6,16,16),47-(8,8)]
   118       6.432485       6.432485       6.432485    16[6-(6,16,16),6-(6,16,16)]
   119       8.946958       8.946958       8.946958    16[6-(6,16,16),6-(6,16,16)]
   120       0.326331       0.326331       0.326331    16[6-(6,16,16),6-(6,16,16),47-(8,8)]
   121       1.752693       1.752693       1.752693    16[6-(6,16,16),6-(6,16,16)]
   122       8.563877       8.563877       8.563877    16[6-(6,16,16),6-(6,16,16),47-(8,8)]
   123       9.959267       9.959267       9.959267    16[6-(6,16,16),6-(6,16,16),47-(8,8)]
   124       1.338335       1.338335       1.338335    16[6-(6,16,16),6-(6,16,16)]
   125       4.528699       4.528699       4.528699    8[15-(8,9,9),47-(8,16),47-(8,16)]
   126       2.628581       2.628581       2.628581    8[15-(8,9,9),47-(8,16)]
   127       4.491003       4.491003       4.491003    8[15-(8,9,9),47-(8,16)]
   128       5.885781       5.885781       5.885781    8[15-(8,9,9),47-(8,16),47-(8,16)]
   129       9.622849       9.622849       9.622849    8[15-(8,9,9),47-(8,16),47-(8,16)]
   130       7.722731       7.722731       7.722731    8[15-(8,9,9),47-(8,16)]
   131       9.585153       9.585153       9.585153    8[15-(8,9,9),47-(8,16)]
   132       0.791631       0.791631       0.791631    8[15-(8,9,9),47-(8,16),47-(8,16)]
   133       5.659601       5.659601       5.659601    8[15-(8,9,9),47-(8,16),47-(8,16)]
   134       7.559719       7.559719       7.559719    8[15-(8,9,9),47-(8,16)]
   135       5.697297       5.697297       5.697297    8[15-(8,9,9),47-(8,16)]
   136       4.302519       4.302519       4.302519    8[15-(8,9,9),47-(8,16),47-(8,16)]
   137       0.565451       0.565451       0.565451    8[15-(8,9,9),47-(8,16),47-(8,16)]
   138       2.465569       2.465569       2.465569    8[15-(8,9,9),47-(8,16)]
   139       0.603147       0.603147       0.603147    8[15-(8,9,9),47-(8,16)]
   140       9.396669       9.396669       9.396669    8[15-(8,9,9),47-(8,16),47-(8,16)]
   141       3.617865       3.617865       3.617865    9[15-(8,8,9)]
   142       2.317838       2.317838       2.317838    9[15-(8,8,9)]
   143       4.736541       4.736541       4.736541    9[15-(8,8,9)]
   144       3.479304       3.479304       3.479304    9[15-(8,8,9)]
   145       8.712015       8.712015       8.712015    9[15-(8,8,9)]
   146       7.411988       7.411988       7.411988    9[15-(8,8,9)]
   147       9.830691       9.830691       9.830691    9[15-(8,8,9)]
   148       8.573454       8.573454       8.573454    9[15-(8,8,9)]
   149       6.570435       6.570435       6.570435    9[15-(8,8,9)]
   150       7.870462       7.870462       7.870462    9[15-(8,8,9)]
   151       5.451759       5.451759       5.451759    9[15-(8,8,9)]
   152       6.708996       6.708996       6.708996    9[15-(8,8,9)]
   153       1.476285       1.476285       1.476285    9[15-(8,8,9)]
   154       2.776312       2.776312       2.776312    9[15-(8,8,9)]
   155       0.357609       0.357609       0.357609    9[15-(8,8,9)]
   156       1.614846       1.614846       1.614846    9[15-(8,8,9)]
