# Supplementary material for: A collection of forcefield precursors for metal–organic frameworks
Source: RSC Adv. 2019 Nov 13;9(63):36492–507. doi: 10.1039/c9ra07327b (PMC9075174; doi:10.1039/c9ra07327b)
Supplement: RA-009-C9RA07327B-s239 [file RA-009-C9RA07327B-s239.txt]

CAHSOU_clean

9.863600    0.000000    0.000000
0.000000    9.863600    0.000000
0.000000    0.000000    30.352900

     1       7.597931       7.597931       7.597931    26[8-(15),8-(15),8-(15),8-(15),8-(15),9-(26)]
     2       5.847142       5.847142       5.847142    26[8-(15),8-(15),8-(15),8-(15),9-(26),9-(26)]
     3       2.265669       2.265669       2.265669    26[8-(15),8-(15),8-(15),8-(15),8-(15),9-(26)]
     4       4.016458       4.016458       4.016458    26[8-(15),8-(15),8-(15),8-(15),9-(26),9-(26)]
     5        9.08043        9.08043        9.08043    26[8-(15),8-(15),8-(15),8-(15),8-(15),9-(26)]
     6       4.439606       4.439606       4.439606    26[8-(15),8-(15),8-(15),8-(15),9-(26),9-(26)]
     7        0.78317        0.78317        0.78317    26[8-(15),8-(15),8-(15),8-(15),8-(15),9-(26)]
     8       5.423994       5.423994       5.423994    26[8-(15),8-(15),8-(15),8-(15),9-(26),9-(26)]
     9       7.197469       7.197469       7.197469    26[8-(15),8-(15),8-(15),8-(15),8-(15),9-(26)]
    10       8.948258       8.948258       8.948258    26[8-(15),8-(15),8-(15),8-(15),9-(26),9-(26)]
    11       2.666131       2.666131       2.666131    26[8-(15),8-(15),8-(15),8-(15),8-(15),9-(26)]
    12       0.915342       0.915342       0.915342    26[8-(15),8-(15),8-(15),8-(15),9-(26),9-(26)]
    13        5.71497        5.71497        5.71497    26[8-(15),8-(15),8-(15),8-(15),8-(15),9-(26)]
    14       0.492194       0.492194       0.492194    26[8-(15),8-(15),8-(15),8-(15),9-(26),9-(26)]
    15        4.14863        4.14863        4.14863    26[8-(15),8-(15),8-(15),8-(15),8-(15),9-(26)]
    16       9.371406       9.371406       9.371406    26[8-(15),8-(15),8-(15),8-(15),9-(26),9-(26)]
    17       3.069552       3.069552       3.069552    26[8-(15),8-(15),8-(15),8-(15),9-(26),9-(26)]
    18       6.794048       6.794048       6.794048    26[8-(15),8-(15),8-(15),8-(15),9-(26),9-(26)]
    19       1.862248       1.862248       1.862248    26[8-(15),8-(15),8-(15),8-(15),9-(26),9-(26)]
    20       8.001352       8.001352       8.001352    26[8-(15),8-(15),8-(15),8-(15),9-(26),9-(26)]
    21       5.480216       5.480216       5.480216    15[8-(0),8-(26),8-(26),8-(26)]
    22       0.293935       0.293935       0.293935    15[8-(0),8-(26),8-(26),8-(26)]
    23       6.133186       6.133186       6.133186    15[8-(0),8-(26),8-(26),8-(26)]
    24       4.383384       4.383384       4.383384    15[8-(0),8-(26),8-(26),8-(26)]
    25       9.569665       9.569665       9.569665    15[8-(0),8-(26),8-(26),8-(26)]
    26       3.730414       3.730414       3.730414    15[8-(0),8-(26),8-(26),8-(26)]
    27       7.120533       7.120533       7.120533    15[8-(0),8-(26),8-(26),8-(26)]
    28       1.734021       1.734021       1.734021    15[8-(0),8-(26),8-(26),8-(26)]
    29       1.530831       1.530831       1.530831    15[8-(0),8-(26),8-(26),8-(26)]
    30       2.743067       2.743067       2.743067    15[8-(0),8-(26),8-(26),8-(26)]
    31       8.129579       8.129579       8.129579    15[8-(0),8-(26),8-(26),8-(26)]
    32       8.332769       8.332769       8.332769    15[8-(0),8-(26),8-(26),8-(26)]
    33       9.315184       9.315184       9.315184    15[8-(0),8-(26),8-(26),8-(26)]
    34       4.637865       4.637865       4.637865    15[8-(0),8-(26),8-(26),8-(26)]
    35       8.662214       8.662214       8.662214    15[8-(0),8-(26),8-(26),8-(26)]
    36       0.548416       0.548416       0.548416    15[8-(0),8-(26),8-(26),8-(26)]
    37       5.225735       5.225735       5.225735    15[8-(0),8-(26),8-(26),8-(26)]
    38       1.201386       1.201386       1.201386    15[8-(0),8-(26),8-(26),8-(26)]
    39       7.674867       7.674867       7.674867    15[8-(0),8-(26),8-(26),8-(26)]
    40       3.197779       3.197779       3.197779    15[8-(0),8-(26),8-(26),8-(26)]
    41       3.400969       3.400969       3.400969    15[8-(0),8-(26),8-(26),8-(26)]
    42       2.188733       2.188733       2.188733    15[8-(0),8-(26),8-(26),8-(26)]
    43       6.665821       6.665821       6.665821    15[8-(0),8-(26),8-(26),8-(26)]
    44       6.462631       6.462631       6.462631    15[8-(0),8-(26),8-(26),8-(26)]
    45       7.525927       7.525927       7.525927    15[8-(26),8-(26),8-(26),8-(26)]
    46       2.337673       2.337673       2.337673    15[8-(26),8-(26),8-(26),8-(26)]
    47       7.269473       7.269473       7.269473    15[8-(26),8-(26),8-(26),8-(26)]
    48       2.594127       2.594127       2.594127    15[8-(26),8-(26),8-(26),8-(26)]
    49       6.961729       6.961729       6.961729    8[15-(8,8,8),26-(8,8,8,8,9)]
    50       6.797993       6.797993       6.797993    8[15-(8,8,8),26-(8,8,8,8,9)]
    51        5.99411        5.99411        5.99411    8[15-(8,8,8),26-(8,8,8,8,9)]
    52       0.217986       0.217986       0.217986    8[15-(8,8,8),26-(8,8,8,8,9)]
    53       3.948399       3.948399       3.948399    8[15-(8,8,8),26-(8,8,8,8,9)]
    54       6.598748       6.598748       6.598748    8[15-(8,8,8),26-(8,8,8,9,9)]
    55      -0.007891      -0.007891      -0.007891    8[15-(8,8,8),26-(8,8,8,9,9)]
    56       9.049853       9.049853       9.049853    8[15-(8,8,8),26-(8,8,8,9,9)]
    57       6.137132       6.137132       6.137132    8[15-(8,8,8),26-(8,8,8,9,9)]
    58       1.625521       1.625521       1.625521    8[15-(8,8,8),26-(8,8,8,9,9)]
    59       4.618138       4.618138       4.618138    8[15-(8,8,8),26-(8,8,8,9,9)]
    60       5.963533       5.963533       5.963533    8[15-(8,8,8)]
    61       9.113966       9.113966       9.113966    8[15-(8,8,8)]
    62       6.564226       6.564226       6.564226    8[15-(8,8,8)]
    63       2.901871       2.901871       2.901871    8[15-(8,8,8),26-(8,8,8,8,9)]
    64       3.065607       3.065607       3.065607    8[15-(8,8,8),26-(8,8,8,8,9)]
    65        3.86949        3.86949        3.86949    8[15-(8,8,8),26-(8,8,8,8,9)]
    66       9.645614       9.645614       9.645614    8[15-(8,8,8),26-(8,8,8,8,9)]
    67       5.915201       5.915201       5.915201    8[15-(8,8,8),26-(8,8,8,8,9)]
    68       3.264852       3.264852       3.264852    8[15-(8,8,8),26-(8,8,8,9,9)]
    69       0.007891       0.007891       0.007891    8[15-(8,8,8),26-(8,8,8,9,9)]
    70       0.813747       0.813747       0.813747    8[15-(8,8,8),26-(8,8,8,9,9)]
    71       3.726468       3.726468       3.726468    8[15-(8,8,8),26-(8,8,8,9,9)]
    72       8.238079       8.238079       8.238079    8[15-(8,8,8),26-(8,8,8,9,9)]
    73       5.245462       5.245462       5.245462    8[15-(8,8,8),26-(8,8,8,9,9)]
    74       3.900067       3.900067       3.900067    8[15-(8,8,8)]
    75       0.749634       0.749634       0.749634    8[15-(8,8,8)]
    76       3.299374       3.299374       3.299374    8[15-(8,8,8)]
    77       8.032916       8.032916       8.032916    8[15-(8,8,8),26-(8,8,8,8,9)]
    78       0.922247       0.922247       0.922247    8[15-(8,8,8),26-(8,8,8,8,9)]
    79       8.457051       8.457051       8.457051    8[15-(8,8,8),26-(8,8,8,8,9)]
    80       1.690621       1.690621       1.690621    8[15-(8,8,8),26-(8,8,8,8,9)]
    81       7.184646       7.184646       7.184646    8[15-(8,8,8),26-(8,8,8,8,9)]
    82       2.983739       2.983739       2.983739    8[15-(8,8,8),26-(8,8,8,9,9)]
    83       0.329444       0.329444       0.329444    8[15-(8,8,8),26-(8,8,8,9,9)]
    84       7.531845       7.531845       7.531845    8[15-(8,8,8),26-(8,8,8,9,9)]
    85       6.831529       6.831529       6.831529    8[15-(8,8,8),26-(8,8,8,9,9)]
    86       2.330769       2.330769       2.330769    8[15-(8,8,8),26-(8,8,8,9,9)]
    87       1.426277       1.426277       1.426277    8[15-(8,8,8),26-(8,8,8,9,9)]
    88       5.934928       5.934928       5.934928    8[15-(8,8,8)]
    89       2.750958       2.750958       2.750958    8[15-(8,8,8)]
    90       0.787115       0.787115       0.787115    8[15-(8,8,8)]
    91       1.830684       1.830684       1.830684    8[15-(8,8,8),26-(8,8,8,8,9)]
    92       8.941353       8.941353       8.941353    8[15-(8,8,8),26-(8,8,8,8,9)]
    93       1.406549       1.406549       1.406549    8[15-(8,8,8),26-(8,8,8,8,9)]
    94       8.172979       8.172979       8.172979    8[15-(8,8,8),26-(8,8,8,8,9)]
    95       2.678954       2.678954       2.678954    8[15-(8,8,8),26-(8,8,8,8,9)]
    96       6.879861       6.879861       6.879861    8[15-(8,8,8),26-(8,8,8,9,9)]
    97       9.534156       9.534156       9.534156    8[15-(8,8,8),26-(8,8,8,9,9)]
    98       2.331755       2.331755       2.331755    8[15-(8,8,8),26-(8,8,8,9,9)]
    99       3.032071       3.032071       3.032071    8[15-(8,8,8),26-(8,8,8,9,9)]
   100       7.532831       7.532831       7.532831    8[15-(8,8,8),26-(8,8,8,9,9)]
   101       8.437323       8.437323       8.437323    8[15-(8,8,8),26-(8,8,8,9,9)]
   102       3.928672       3.928672       3.928672    8[15-(8,8,8)]
   103       7.112642       7.112642       7.112642    8[15-(8,8,8)]
   104       9.076485       9.076485       9.076485    8[15-(8,8,8)]
   105       7.833671       7.833671       7.833671    8[15-(8,8,8),26-(8,8,8,8,9)]
   106       7.997407       7.997407       7.997407    8[15-(8,8,8),26-(8,8,8,8,9)]
   107        8.80129        8.80129        8.80129    8[15-(8,8,8),26-(8,8,8,8,9)]
   108       4.713814       4.713814       4.713814    8[15-(8,8,8),26-(8,8,8,8,9)]
   109       0.983401       0.983401       0.983401    8[15-(8,8,8),26-(8,8,8,8,9)]
   110       8.196652       8.196652       8.196652    8[15-(8,8,8),26-(8,8,8,9,9)]
   111       4.939691       4.939691       4.939691    8[15-(8,8,8),26-(8,8,8,9,9)]
   112       5.745547       5.745547       5.745547    8[15-(8,8,8),26-(8,8,8,9,9)]
   113       8.658268       8.658268       8.658268    8[15-(8,8,8),26-(8,8,8,9,9)]
   114       3.306279       3.306279       3.306279    8[15-(8,8,8),26-(8,8,8,9,9)]
   115       0.313662       0.313662       0.313662    8[15-(8,8,8),26-(8,8,8,9,9)]
   116       8.831867       8.831867       8.831867    8[15-(8,8,8)]
   117       5.681434       5.681434       5.681434    8[15-(8,8,8)]
   118       8.231174       8.231174       8.231174    8[15-(8,8,8)]
   119       2.029929       2.029929       2.029929    8[15-(8,8,8),26-(8,8,8,8,9)]
   120       1.866193       1.866193       1.866193    8[15-(8,8,8),26-(8,8,8,8,9)]
   121        1.06231        1.06231        1.06231    8[15-(8,8,8),26-(8,8,8,8,9)]
   122       5.149786       5.149786       5.149786    8[15-(8,8,8),26-(8,8,8,8,9)]
   123       8.880199       8.880199       8.880199    8[15-(8,8,8),26-(8,8,8,8,9)]
   124       1.666948       1.666948       1.666948    8[15-(8,8,8),26-(8,8,8,9,9)]
   125       4.923909       4.923909       4.923909    8[15-(8,8,8),26-(8,8,8,9,9)]
   126       4.118053       4.118053       4.118053    8[15-(8,8,8),26-(8,8,8,9,9)]
   127       1.205332       1.205332       1.205332    8[15-(8,8,8),26-(8,8,8,9,9)]
   128       6.557321       6.557321       6.557321    8[15-(8,8,8),26-(8,8,8,9,9)]
   129       9.549938       9.549938       9.549938    8[15-(8,8,8),26-(8,8,8,9,9)]
   130       1.031733       1.031733       1.031733    8[15-(8,8,8)]
   131       4.182166       4.182166       4.182166    8[15-(8,8,8)]
   132       1.632426       1.632426       1.632426    8[15-(8,8,8)]
   133       6.762484       6.762484       6.762484    8[15-(8,8,8),26-(8,8,8,8,9)]
   134       4.009553       4.009553       4.009553    8[15-(8,8,8),26-(8,8,8,8,9)]
   135       6.338349       6.338349       6.338349    8[15-(8,8,8),26-(8,8,8,8,9)]
   136       3.241179       3.241179       3.241179    8[15-(8,8,8),26-(8,8,8,8,9)]
   137       7.610754       7.610754       7.610754    8[15-(8,8,8),26-(8,8,8,8,9)]
   138       1.948061       1.948061       1.948061    8[15-(8,8,8),26-(8,8,8,9,9)]
   139       4.602356       4.602356       4.602356    8[15-(8,8,8),26-(8,8,8,9,9)]
   140       7.263555       7.263555       7.263555    8[15-(8,8,8),26-(8,8,8,9,9)]
   141       7.963871       7.963871       7.963871    8[15-(8,8,8),26-(8,8,8,9,9)]
   142       2.601031       2.601031       2.601031    8[15-(8,8,8),26-(8,8,8,9,9)]
   143       3.505523       3.505523       3.505523    8[15-(8,8,8),26-(8,8,8,9,9)]
   144       8.860472       8.860472       8.860472    8[15-(8,8,8)]
   145       2.180842       2.180842       2.180842    8[15-(8,8,8)]
   146       4.144685       4.144685       4.144685    8[15-(8,8,8)]
   147       3.101116       3.101116       3.101116    8[15-(8,8,8),26-(8,8,8,8,9)]
   148       5.854047       5.854047       5.854047    8[15-(8,8,8),26-(8,8,8,8,9)]
   149       3.525251       3.525251       3.525251    8[15-(8,8,8),26-(8,8,8,8,9)]
   150       6.622421       6.622421       6.622421    8[15-(8,8,8),26-(8,8,8,8,9)]
   151       2.252846       2.252846       2.252846    8[15-(8,8,8),26-(8,8,8,8,9)]
   152       7.915539       7.915539       7.915539    8[15-(8,8,8),26-(8,8,8,9,9)]
   153       5.261244       5.261244       5.261244    8[15-(8,8,8),26-(8,8,8,9,9)]
   154       2.600045       2.600045       2.600045    8[15-(8,8,8),26-(8,8,8,9,9)]
   155       1.899729       1.899729       1.899729    8[15-(8,8,8),26-(8,8,8,9,9)]
   156       7.262569       7.262569       7.262569    8[15-(8,8,8),26-(8,8,8,9,9)]
   157       6.358077       6.358077       6.358077    8[15-(8,8,8),26-(8,8,8,9,9)]
   158       1.003128       1.003128       1.003128    8[15-(8,8,8)]
   159       7.682758       7.682758       7.682758    8[15-(8,8,8)]
   160       5.718915       5.718915       5.718915    8[15-(8,8,8)]
   161       9.142571       9.142571       9.142571    9[26-(8,8,8,8,8),26-(8,8,8,8,9)]
   162       1.805039       1.805039       1.805039    9[26-(8,8,8,8,9),26-(8,8,8,8,9)]
   163       0.721029       0.721029       0.721029    9[26-(8,8,8,8,8),26-(8,8,8,8,9)]
   164       8.058561       8.058561       8.058561    9[26-(8,8,8,8,9),26-(8,8,8,8,9)]
   165       9.793568       9.793568       9.793568    9[26-(8,8,8,8,8),26-(8,8,8,8,9)]
   166       0.641134       0.641134       0.641134    9[26-(8,8,8,8,9),26-(8,8,8,8,9)]
   167       0.070032       0.070032       0.070032    9[26-(8,8,8,8,8),26-(8,8,8,8,9)]
   168       9.222466       9.222466       9.222466    9[26-(8,8,8,8,9),26-(8,8,8,8,9)]
   169       5.652829       5.652829       5.652829    9[26-(8,8,8,8,8),26-(8,8,8,8,9)]
   170       3.126761       3.126761       3.126761    9[26-(8,8,8,8,9),26-(8,8,8,8,9)]
   171       4.210771       4.210771       4.210771    9[26-(8,8,8,8,8),26-(8,8,8,8,9)]
   172       6.736839       6.736839       6.736839    9[26-(8,8,8,8,9),26-(8,8,8,8,9)]
   173       5.001832       5.001832       5.001832    9[26-(8,8,8,8,8),26-(8,8,8,8,9)]
   174       4.290666       4.290666       4.290666    9[26-(8,8,8,8,9),26-(8,8,8,8,9)]
   175       4.861768       4.861768       4.861768    9[26-(8,8,8,8,8),26-(8,8,8,8,9)]
   176       5.572934       5.572934       5.572934    9[26-(8,8,8,8,9),26-(8,8,8,8,9)]
