# Supplementary material for: A collection of forcefield precursors for metal–organic frameworks
Source: RSC Adv. 2019 Nov 13;9(63):36492–507. doi: 10.1039/c9ra07327b (PMC9075174; doi:10.1039/c9ra07327b)
Supplement: RA-009-C9RA07327B-s240 [file RA-009-C9RA07327B-s240.txt]

CAJQEL_clean

18.348900    0.000000    0.000000
-1.260761    18.305635    0.000000
8.544036    9.152791    15.423998

     1      12.777188      12.777188      12.777188    29[8-(6),8-(6),8-(6),8-(6)]
     2       4.310913       4.310913       4.310913    29[8-(6),8-(6),8-(6),8-(6)]
     3      21.321262      21.321262      21.321262    29[8-(6),8-(6),8-(6),8-(6)]
     4      12.854987      12.854987      12.854987    29[8-(6),8-(6),8-(6),8-(6)]
     5      20.699702      20.699702      20.699702    29[8-(6),8-(6),8-(6),8-(6)]
     6      13.476546      13.476546      13.476546    29[8-(6),8-(6),8-(6),8-(6)]
     7       4.932473       4.932473       4.932473    29[8-(6),8-(6),8-(6),8-(6)]
     8      12.155629      12.155629      12.155629    29[8-(6),8-(6),8-(6),8-(6)]
     9      18.760502      18.760502      18.760502    1[6-(6,6)]
    10      14.818233      14.818233      14.818233    1[6-(6,6)]
    11      16.756964      16.756964      16.756964    1[6-(6,6)]
    12      15.036253      15.036253      15.036253    1[6-(1,6,8)]
    13      16.627761      16.627761      16.627761    1[6-(1,6,8)]
    14      15.415727      15.415727      15.415727    1[6-(6,6)]
    15      19.357996      19.357996      19.357996    1[6-(6,6)]
    16      17.419278      17.419278      17.419278    1[6-(6,6)]
    17      19.139968      19.139968      19.139968    1[6-(1,6,8)]
    18      18.809224      18.809224      18.809224    1[6-(1,6,8)]
    19        2.31831        2.31831        2.31831    1[6-(6,6)]
    20       1.954297       1.954297       1.954297    1[6-(6,6)]
    21       4.043391       4.043391       4.043391    1[6-(6,6)]
    22       1.273489       1.273489       1.273489    1[6-(1,6,8)]
    23      18.322925      18.322925      18.322925    1[6-(1,6,8)]
    24      14.769811      14.769811      14.769811    1[6-(6,6)]
    25      15.133823      15.133823      15.133823    1[6-(6,6)]
    26      13.044717      13.044717      13.044717    1[6-(6,6)]
    27       15.81464       15.81464       15.81464    1[6-(1,6,8)]
    28      17.114101      17.114101      17.114101    1[6-(1,6,8)]
    29       6.871673       6.871673       6.871673    1[6-(6,6)]
    30      10.813942      10.813942      10.813942    1[6-(6,6)]
    31       8.875211       8.875211       8.875211    1[6-(6,6)]
    32      10.595922      10.595922      10.595922    1[6-(1,6,8)]
    33       9.004414       9.004414       9.004414    1[6-(1,6,8)]
    34      10.216448      10.216448      10.216448    1[6-(6,6)]
    35       6.274179       6.274179       6.274179    1[6-(6,6)]
    36       8.212897       8.212897       8.212897    1[6-(6,6)]
    37       6.492207       6.492207       6.492207    1[6-(1,6,8)]
    38       6.822951       6.822951       6.822951    1[6-(1,6,8)]
    39      23.313865      23.313865      23.313865    1[6-(6,6)]
    40      23.677878      23.677878      23.677878    1[6-(6,6)]
    41      21.588784      21.588784      21.588784    1[6-(6,6)]
    42      24.358686      24.358686      24.358686    1[6-(1,6,8)]
    43        7.30925        7.30925        7.30925    1[6-(1,6,8)]
    44      10.862364      10.862364      10.862364    1[6-(6,6)]
    45      10.498352      10.498352      10.498352    1[6-(6,6)]
    46      12.587458      12.587458      12.587458    1[6-(6,6)]
    47       9.817535       9.817535       9.817535    1[6-(1,6,8)]
    48       8.518074       8.518074       8.518074    1[6-(1,6,8)]
    49       6.885999       6.885999       6.885999    1[6-(6,6)]
    50       10.20214       10.20214       10.20214    1[6-(6,6)]
    51       1.369948       1.369948       1.369948    1[6-(6,6)]
    52      15.718191      15.718191      15.718191    1[6-(6,6)]
    53      19.292216      19.292216      19.292216    6[6-(6,6),8-(29),8-(29)]
    54       17.97238       17.97238       17.97238    6[6-(1,6),6-(1,6),6-(8,8)]
    55      17.949483      17.949483      17.949483    6[1-(0),6-(6,6),6-(6,8)]
    56      16.756268      16.756268      16.756268    6[6-(1,6),6-(1,6),8-(6)]
    57      15.634244      15.634244      15.634244    6[1-(0),6-(6,6),6-(6,8)]
    58      15.593997      15.593997      15.593997    6[6-(1,6),6-(1,6),6-(8,8)]
    59      16.767911      16.767911      16.767911    6[1-(0),6-(6,6),6-(6,6)]
    60       16.98774       16.98774       16.98774    6[1-(0),1-(0),6-(6,6),8-(6)]
    61      17.403677      17.403677      17.403677    6[6-(1,1,8),6-(1,6),6-(6,6)]
    62      14.291902      14.291902      14.291902    6[6-(6,6),8-(29),8-(29)]
    63      14.884023      14.884023      14.884023    6[6-(6,6),8-(29),8-(29)]
    64      16.203857      16.203857      16.203857    6[6-(1,6),6-(1,6),6-(8,8)]
    65      16.226748      16.226748      16.226748    6[1-(0),6-(6,6),6-(6,8)]
    66       17.41996       17.41996       17.41996    6[6-(1,6),6-(1,6),8-(6)]
    67      18.541987      18.541987      18.541987    6[1-(0),6-(6,6),6-(6,8)]
    68      18.582239      18.582239      18.582239    6[6-(1,6),6-(1,6),6-(8,8)]
    69      17.408328      17.408328      17.408328    6[1-(0),6-(6,6),6-(6,6)]
    70      18.449243      18.449243      18.449243    6[1-(0),1-(0),6-(6,6),8-(6)]
    71        18.0333        18.0333        18.0333    6[6-(1,1,8),6-(1,6),6-(6,6)]
    72      19.884337      19.884337      19.884337    6[6-(6,6),8-(29),8-(29)]
    73       3.704421       3.704421       3.704421    6[6-(6,6),8-(29),8-(29)]
    74       3.286841       3.286841       3.286841    6[6-(1,6),6-(1,6),6-(8,8)]
    75       2.501819       2.501819       2.501819    6[1-(0),6-(6,6),6-(6,8)]
    76       2.039979       2.039979       2.039979    6[6-(1,6),6-(1,6),8-(6)]
    77       2.295256       2.295256       2.295256    6[1-(0),6-(6,6),6-(6,8)]
    78       3.064982       3.064982       3.064982    6[6-(1,6),6-(1,6),6-(8,8)]
    79        3.53828        3.53828        3.53828    6[1-(0),6-(6,6),6-(6,6)]
    80      18.990492      18.990492      18.990492    6[1-(0),1-(0),6-(6,6),8-(6)]
    81       18.31963       18.31963       18.31963    6[6-(1,1,8),6-(1,6),6-(6,6)]
    82       3.304234       3.304234       3.304234    6[6-(6,6),8-(29),8-(29)]
    83       13.38369       13.38369       13.38369    6[6-(6,6),8-(29),8-(29)]
    84      13.801273      13.801273      13.801273    6[6-(1,6),6-(1,6),6-(8,8)]
    85        14.5863        14.5863        14.5863    6[1-(0),6-(6,6),6-(6,8)]
    86      15.048142      15.048142      15.048142    6[6-(1,6),6-(1,6),8-(6)]
    87      14.792863      14.792863      14.792863    6[1-(0),6-(6,6),6-(6,8)]
    88      14.023132      14.023132      14.023132    6[6-(1,6),6-(1,6),6-(8,8)]
    89      13.549831      13.549831      13.549831    6[1-(0),6-(6,6),6-(6,6)]
    90      16.446536      16.446536      16.446536    6[1-(0),1-(0),6-(6,6),8-(6)]
    91      17.117404      17.117404      17.117404    6[6-(1,1,8),6-(1,6),6-(6,6)]
    92      13.783877      13.783877      13.783877    6[6-(6,6),8-(29),8-(29)]
    93       6.339959       6.339959       6.339959    6[6-(6,6),8-(29),8-(29)]
    94       7.659795       7.659795       7.659795    6[6-(1,6),6-(1,6),6-(8,8)]
    95       7.682692       7.682692       7.682692    6[1-(0),6-(6,6),6-(6,8)]
    96       8.875907       8.875907       8.875907    6[6-(1,6),6-(1,6),8-(6)]
    97       9.997931       9.997931       9.997931    6[1-(0),6-(6,6),6-(6,8)]
    98      10.038178      10.038178      10.038178    6[6-(1,6),6-(1,6),6-(8,8)]
    99       8.864264       8.864264       8.864264    6[1-(0),6-(6,6),6-(6,6)]
   100       8.644435       8.644435       8.644435    6[1-(0),1-(0),6-(6,6),8-(6)]
   101       8.228498       8.228498       8.228498    6[6-(1,1,8),6-(1,6),6-(6,6)]
   102      11.340273      11.340273      11.340273    6[6-(6,6),8-(29),8-(29)]
   103      10.748152      10.748152      10.748152    6[6-(6,6),8-(29),8-(29)]
   104       9.428318       9.428318       9.428318    6[6-(1,6),6-(1,6),6-(8,8)]
   105       9.405427       9.405427       9.405427    6[1-(0),6-(6,6),6-(6,8)]
   106       8.212215       8.212215       8.212215    6[6-(1,6),6-(1,6),8-(6)]
   107       7.090188       7.090188       7.090188    6[1-(0),6-(6,6),6-(6,8)]
   108       7.049936       7.049936       7.049936    6[6-(1,6),6-(1,6),6-(8,8)]
   109       8.223847       8.223847       8.223847    6[1-(0),6-(6,6),6-(6,6)]
   110       7.182932       7.182932       7.182932    6[1-(0),1-(0),6-(6,6),8-(6)]
   111       7.598875       7.598875       7.598875    6[6-(1,1,8),6-(1,6),6-(6,6)]
   112       5.747838       5.747838       5.747838    6[6-(6,6),8-(29),8-(29)]
   113      21.927754      21.927754      21.927754    6[6-(6,6),8-(29),8-(29)]
   114      22.345334      22.345334      22.345334    6[6-(1,6),6-(1,6),6-(8,8)]
   115      23.130356      23.130356      23.130356    6[1-(0),6-(6,6),6-(6,8)]
   116      23.592196      23.592196      23.592196    6[6-(1,6),6-(1,6),8-(6)]
   117      23.336919      23.336919      23.336919    6[1-(0),6-(6,6),6-(6,8)]
   118      22.567193      22.567193      22.567193    6[6-(1,6),6-(1,6),6-(8,8)]
   119      22.093895      22.093895      22.093895    6[1-(0),6-(6,6),6-(6,6)]
   120       6.641683       6.641683       6.641683    6[1-(0),1-(0),6-(6,6),8-(6)]
   121       7.312545       7.312545       7.312545    6[6-(1,1,8),6-(1,6),6-(6,6)]
   122      22.327941      22.327941      22.327941    6[6-(6,6),8-(29),8-(29)]
   123      12.248485      12.248485      12.248485    6[6-(6,6),8-(29),8-(29)]
   124      11.830902      11.830902      11.830902    6[6-(1,6),6-(1,6),6-(8,8)]
   125      11.045875      11.045875      11.045875    6[1-(0),6-(6,6),6-(6,8)]
   126      10.584033      10.584033      10.584033    6[6-(1,6),6-(1,6),8-(6)]
   127      10.839312      10.839312      10.839312    6[1-(0),6-(6,6),6-(6,8)]
   128      11.609043      11.609043      11.609043    6[6-(1,6),6-(1,6),6-(8,8)]
   129      12.082344      12.082344      12.082344    6[1-(0),6-(6,6),6-(6,6)]
   130       9.185639       9.185639       9.185639    6[1-(0),1-(0),6-(6,6),8-(6)]
   131       8.514771       8.514771       8.514771    6[6-(1,1,8),6-(1,6),6-(6,6)]
   132      11.848298      11.848298      11.848298    6[6-(6,6),8-(29),8-(29)]
   133       7.304319       7.304319       7.304319    6[1-(0),6-(6,6),6-(6,6)]
   134        9.78382        9.78382        9.78382    6[1-(0),6-(6,6),6-(6,6)]
   135       0.547669       0.547669       0.547669    6[1-(0),6-(6,6),6-(6,6)]
   136       16.54047       16.54047       16.54047    6[1-(0),6-(6,6),6-(6,6)]
   137      19.199177      19.199177      19.199177    8[6-(6,8),29-(8,8,8)]
   138      13.255955      13.255955      13.255955    8[6-(6,8),29-(8,8,8)]
   139      20.320153      20.320153      20.320153    8[6-(6,8),29-(8,8,8)]
   140      14.396569      14.396569      14.396569    8[6-(6,8),29-(8,8,8)]
   141      16.873623      16.873623      16.873623    8[6-(1,1,6),6-(6,6)]
   142      14.977066      14.977066      14.977066    8[6-(6,8),29-(8,8,8)]
   143      20.920282      20.920282      20.920282    8[6-(6,8),29-(8,8,8)]
   144      13.856084      13.856084      13.856084    8[6-(6,8),29-(8,8,8)]
   145      19.779675      19.779675      19.779675    8[6-(6,8),29-(8,8,8)]
   146      17.302601      17.302601      17.302601    8[6-(1,1,6),6-(6,6)]
   147       4.460658       4.460658       4.460658    8[6-(6,8),29-(8,8,8)]
   148       2.856122       2.856122       2.856122    8[6-(6,8),29-(8,8,8)]
   149       3.350272       3.350272       3.350272    8[6-(6,8),29-(8,8,8)]
   150        3.97964        3.97964        3.97964    8[6-(6,8),29-(8,8,8)]
   151       1.308058       1.308058       1.308058    8[6-(1,1,6),6-(6,6)]
   152      12.627448      12.627448      12.627448    8[6-(6,8),29-(8,8,8)]
   153      14.231992      14.231992      14.231992    8[6-(6,8),29-(8,8,8)]
   154      13.737842      13.737842      13.737842    8[6-(6,8),29-(8,8,8)]
   155      13.108466      13.108466      13.108466    8[6-(6,8),29-(8,8,8)]
   156      15.780069      15.780069      15.780069    8[6-(1,1,6),6-(6,6)]
   157       6.432998       6.432998       6.432998    8[6-(6,8),29-(8,8,8)]
   158       12.37622       12.37622       12.37622    8[6-(6,8),29-(8,8,8)]
   159       5.312022       5.312022       5.312022    8[6-(6,8),29-(8,8,8)]
   160      11.235606      11.235606      11.235606    8[6-(6,8),29-(8,8,8)]
   161       8.758552       8.758552       8.758552    8[6-(1,1,6),6-(6,6)]
   162      10.655109      10.655109      10.655109    8[6-(6,8),29-(8,8,8)]
   163       4.711893       4.711893       4.711893    8[6-(6,8),29-(8,8,8)]
   164      11.776091      11.776091      11.776091    8[6-(6,8),29-(8,8,8)]
   165         5.8525         5.8525         5.8525    8[6-(6,8),29-(8,8,8)]
   166       8.329574       8.329574       8.329574    8[6-(1,1,6),6-(6,6)]
   167      21.171517      21.171517      21.171517    8[6-(6,8),29-(8,8,8)]
   168      22.776053      22.776053      22.776053    8[6-(6,8),29-(8,8,8)]
   169      22.281903      22.281903      22.281903    8[6-(6,8),29-(8,8,8)]
   170      21.652535      21.652535      21.652535    8[6-(6,8),29-(8,8,8)]
   171      24.324117      24.324117      24.324117    8[6-(1,1,6),6-(6,6)]
   172      13.004727      13.004727      13.004727    8[6-(6,8),29-(8,8,8)]
   173      11.400183      11.400183      11.400183    8[6-(6,8),29-(8,8,8)]
   174      11.894333      11.894333      11.894333    8[6-(6,8),29-(8,8,8)]
   175      12.523709      12.523709      12.523709    8[6-(6,8),29-(8,8,8)]
   176       9.852106       9.852106       9.852106    8[6-(1,1,6),6-(6,6)]
