# Supplementary material for: A collection of forcefield precursors for metal–organic frameworks
Source: RSC Adv. 2019 Nov 13;9(63):36492–507. doi: 10.1039/c9ra07327b (PMC9075174; doi:10.1039/c9ra07327b)
Supplement: RA-009-C9RA07327B-s241 [file RA-009-C9RA07327B-s241.txt]

CAJQIP_clean

18.162600    0.000000    0.000000
-3.913154    17.736044    0.000000
-7.124587    -8.867852    28.680064

     1      -4.821714      -4.821714      -4.821714    29[8-(6),8-(6),8-(6),8-(6)]
     2       4.821859       4.821859       4.821859    29[8-(6),8-(6),8-(6),8-(6)]
     3          2.303          2.303          2.303    29[8-(6),8-(6),8-(6),8-(6)]
     4      11.946573      11.946573      11.946573    29[8-(6),8-(6),8-(6),8-(6)]
     5       4.188973       4.188973       4.188973    29[8-(6),8-(6),8-(6),8-(6)]
     6        10.0606        10.0606        10.0606    29[8-(6),8-(6),8-(6),8-(6)]
     7       2.935886       2.935886       2.935886    29[8-(6),8-(6),8-(6),8-(6)]
     8      -2.935741      -2.935741      -2.935741    29[8-(6),8-(6),8-(6),8-(6)]
     9       8.083414       8.083414       8.083414    1[6-(6,6)]
    10      10.168611      10.168611      10.168611    1[6-(6,6)]
    11        6.07372        6.07372        6.07372    1[6-(6,6)]
    12      -6.925062      -6.925062      -6.925062    1[6-(6,6)]
    13      -6.879967      -6.879967      -6.879967    1[6-(6,6)]
    14        7.27761        7.27761        7.27761    1[6-(6,6)]
    15       7.164398       7.164398       7.164398    1[6-(6,6)]
    16       7.698416       7.698416       7.698416    1[6-(1,6,8)]
    17       7.566009       7.566009       7.566009    1[6-(1,6,8)]
    18      10.079328      10.079328      10.079328    1[6-(6,6)]
    19        7.99416        7.99416        7.99416    1[6-(6,6)]
    20      12.089052      12.089052      12.089052    1[6-(6,6)]
    21       6.925268       6.925268       6.925268    1[6-(6,6)]
    22       6.880195       6.880195       6.880195    1[6-(6,6)]
    23      -7.277381      -7.277381      -7.277381    1[6-(6,6)]
    24      10.998409      10.998409      10.998409    1[6-(6,6)]
    25      -7.698166      -7.698166      -7.698166    1[6-(1,6,8)]
    26      -7.565765      -7.565765      -7.565765    1[6-(1,6,8)]
    27       4.578044       4.578044       4.578044    1[6-(6,6)]
    28       6.289877       6.289877       6.289877    1[6-(6,6)]
    29       5.298514       5.298514       5.298514    1[6-(6,6)]
    30       3.382917       3.382917       3.382917    1[6-(6,6)]
    31       3.978019       3.978019       3.978019    1[6-(6,6)]
    32       6.995378       6.995378       6.995378    1[6-(6,6)]
    33       6.486054       6.486054       6.486054    1[6-(6,6)]
    34       6.826236       6.826236       6.826236    1[6-(1,6,8)]
    35       8.221376       8.221376       8.221376    1[6-(1,6,8)]
    36      13.584686      13.584686      13.584686    1[6-(6,6)]
    37      11.872824      11.872824      11.872824    1[6-(6,6)]
    38      12.864186      12.864186      12.864186    1[6-(6,6)]
    39      10.866595      10.866595      10.866595    1[6-(6,6)]
    40      10.271472      10.271472      10.271472    1[6-(6,6)]
    41      11.167265      11.167265      11.167265    1[6-(6,6)]
    42      11.676611      11.676611      11.676611    1[6-(6,6)]
    43       7.423232       7.423232       7.423232    1[6-(1,6,8)]
    44       6.028098       6.028098       6.028098    1[6-(1,6,8)]
    45      -0.958555      -0.958555      -0.958555    1[6-(6,6)]
    46      -3.043752      -3.043752      -3.043752    1[6-(6,6)]
    47       1.051139       1.051139       1.051139    1[6-(6,6)]
    48      14.049921      14.049921      14.049921    1[6-(6,6)]
    49      14.004826      14.004826      14.004826    1[6-(6,6)]
    50      -0.152751      -0.152751      -0.152751    1[6-(6,6)]
    51      -0.039539      -0.039539      -0.039539    1[6-(6,6)]
    52      -0.573557      -0.573557      -0.573557    1[6-(1,6,8)]
    53       -0.44115       -0.44115       -0.44115    1[6-(1,6,8)]
    54      -2.954469      -2.954469      -2.954469    1[6-(6,6)]
    55      -0.869301      -0.869301      -0.869301    1[6-(6,6)]
    56      -4.964193      -4.964193      -4.964193    1[6-(6,6)]
    57       0.199591       0.199591       0.199591    1[6-(6,6)]
    58       0.244664       0.244664       0.244664    1[6-(6,6)]
    59       -3.76036       -3.76036       -3.76036    1[6-(6,6)]
    60       -3.87355       -3.87355       -3.87355    1[6-(6,6)]
    61      14.823025      14.823025      14.823025    1[6-(1,6,8)]
    62      14.690624      14.690624      14.690624    1[6-(1,6,8)]
    63       2.546815       2.546815       2.546815    1[6-(6,6)]
    64       0.834982       0.834982       0.834982    1[6-(6,6)]
    65       1.826345       1.826345       1.826345    1[6-(6,6)]
    66       3.741942       3.741942       3.741942    1[6-(6,6)]
    67        3.14684        3.14684        3.14684    1[6-(6,6)]
    68       0.129481       0.129481       0.129481    1[6-(6,6)]
    69       0.638805       0.638805       0.638805    1[6-(6,6)]
    70       0.298623       0.298623       0.298623    1[6-(1,6,8)]
    71      -1.096517      -1.096517      -1.096517    1[6-(1,6,8)]
    72      -6.459827      -6.459827      -6.459827    1[6-(6,6)]
    73      -4.747965      -4.747965      -4.747965    1[6-(6,6)]
    74      -5.739327      -5.739327      -5.739327    1[6-(6,6)]
    75      -3.741736      -3.741736      -3.741736    1[6-(6,6)]
    76      -3.146613      -3.146613      -3.146613    1[6-(6,6)]
    77      -0.129252      -0.129252      -0.129252    1[6-(6,6)]
    78      -4.551752      -4.551752      -4.551752    1[6-(6,6)]
    79      -0.298373      -0.298373      -0.298373    1[6-(1,6,8)]
    80       1.096761       1.096761       1.096761    1[6-(1,6,8)]
    81      14.659847      14.659847      14.659847    1[6-(6,6)]
    82      -0.410401      -0.410401      -0.410401    1[6-(6,6)]
    83       7.033543       7.033543       7.033543    1[6-(6,6)]
    84       7.215903       7.215903       7.215903    1[6-(6,6)]
    85      10.522353      10.522353      10.522353    6[6-(6,6),8-(29),8-(29)]
    86       5.587589       5.587589       5.587589    6[6-(6,6),8-(29),8-(29)]
    87       8.070004       8.070004       8.070004    6[1-(0),6-(6,6),6-(6,6)]
    88       9.280132       9.280132       9.280132    6[6-(1,6),6-(1,6),6-(8,8)]
    89       9.329821       9.329821       9.329821    6[1-(0),6-(6,6),6-(6,7)]
    90       8.123423       8.123423       8.123423    6[6-(1,6),6-(1,6),7-(7)]
    91       6.898403       6.898403       6.898403    6[1-(0),6-(6,6),6-(6,7)]
    92       6.876429       6.876429       6.876429    6[6-(1,6),6-(1,6),6-(8,8)]
    93       9.185584       9.185584       9.185584    6[6-(1,6),6-(1,6),7-(7)]
    94      10.436998      10.436998      10.436998    6[1-(0),6-(1,6),6-(6,7)]
    95      -7.723113      -7.723113      -7.723113    6[1-(0),6-(1,6),6-(6,8)]
    96       9.309593       9.309593       9.309593    6[6-(1,6),6-(1,6),8-(6)]
    97       8.084049       8.084049       8.084049    6[1-(0),6-(1,6),6-(6,8)]
    98       7.998573       7.998573       7.998573    6[1-(0),6-(1,6),6-(6,7)]
    99       8.153769       8.153769       8.153769    6[1-(0),1-(0),6-(6,6),8-(6)]
   100       8.635322       8.635322       8.635322    6[6-(1,1,8),6-(1,6),6-(6,6)]
   101       7.640394       7.640394       7.640394    6[6-(6,6),8-(29),8-(29)]
   102      12.575159      12.575159      12.575159    6[6-(6,6),8-(29),8-(29)]
   103      10.092746      10.092746      10.092746    6[1-(0),6-(6,6),6-(6,6)]
   104       8.882623       8.882623       8.882623    6[6-(1,6),6-(1,6),6-(8,8)]
   105       8.832946       8.832946       8.832946    6[1-(0),6-(6,6),6-(6,7)]
   106      10.039351      10.039351      10.039351    6[6-(1,6),6-(1,6),7-(7)]
   107      11.264365      11.264365      11.264365    6[1-(0),6-(6,6),6-(6,7)]
   108      11.286325      11.286325      11.286325    6[6-(1,6),6-(1,6),6-(8,8)]
   109       8.977221       8.977221       8.977221    6[6-(1,6),6-(1,6),7-(7)]
   110       7.725812       7.725812       7.725812    6[1-(0),6-(1,6),6-(6,7)]
   111       7.723337       7.723337       7.723337    6[1-(0),6-(1,6),6-(6,8)]
   112       8.853238       8.853238       8.853238    6[6-(1,6),6-(1,6),8-(6)]
   113      10.078775      10.078775      10.078775    6[1-(0),6-(1,6),6-(6,8)]
   114      10.164238      10.164238      10.164238    6[1-(0),6-(1,6),6-(6,7)]
   115       10.00908       10.00908       10.00908    6[1-(0),1-(0),6-(6,6),8-(6)]
   116       9.527538       9.527538       9.527538    6[6-(1,1,8),6-(1,6),6-(6,6)]
   117       5.600583       5.600583       5.600583    6[6-(6,6),8-(29),8-(29)]
   118       4.336475       4.336475       4.336475    6[6-(6,6),8-(29),8-(29)]
   119       4.957911       4.957911       4.957911    6[1-(0),6-(6,6),6-(6,6)]
   120       5.518259       5.518259       5.518259    6[6-(1,6),6-(1,6),6-(8,8)]
   121       5.949821       5.949821       5.949821    6[1-(0),6-(6,6),6-(6,7)]
   122       5.889072       5.889072       5.889072    6[6-(1,6),6-(1,6),7-(7)]
   123       5.348031       5.348031       5.348031    6[1-(0),6-(6,6),6-(6,7)]
   124       4.884338       4.884338       4.884338    6[6-(1,6),6-(1,6),6-(8,8)]
   125       6.879955       6.879955       6.879955    6[6-(1,6),6-(1,6),7-(7)]
   126       7.262147       7.262147       7.262147    6[1-(0),6-(1,6),6-(6,7)]
   127       3.682056       3.682056       3.682056    6[1-(0),6-(1,6),6-(6,8)]
   128       7.519768       7.519768       7.519768    6[6-(1,6),6-(1,6),8-(6)]
   129         7.0808         7.0808         7.0808    6[1-(0),6-(1,6),6-(6,8)]
   130       6.764496       6.764496       6.764496    6[1-(0),6-(1,6),6-(6,7)]
   131       7.766071       7.766071       7.766071    6[1-(0),1-(0),6-(6,6),8-(6)]
   132       8.489853       8.489853       8.489853    6[6-(1,1,8),6-(1,6),6-(6,6)]
   133      12.562141      12.562141      12.562141    6[6-(6,6),8-(29),8-(29)]
   134      13.826248      13.826248      13.826248    6[6-(6,6),8-(29),8-(29)]
   135      13.204811      13.204811      13.204811    6[1-(0),6-(6,6),6-(6,6)]
   136      12.644458      12.644458      12.644458    6[6-(1,6),6-(1,6),6-(8,8)]
   137      12.212883      12.212883      12.212883    6[1-(0),6-(6,6),6-(6,7)]
   138      12.273626      12.273626      12.273626    6[6-(1,6),6-(1,6),7-(7)]
   139      12.814673      12.814673      12.814673    6[1-(0),6-(6,6),6-(6,7)]
   140      13.278379      13.278379      13.278379    6[6-(1,6),6-(1,6),6-(8,8)]
   141      11.282712      11.282712      11.282712    6[6-(1,6),6-(1,6),7-(7)]
   142      10.900514      10.900514      10.900514    6[1-(0),6-(1,6),6-(6,7)]
   143      10.567439      10.567439      10.567439    6[1-(0),6-(1,6),6-(6,8)]
   144      10.642874      10.642874      10.642874    6[6-(1,6),6-(1,6),8-(6)]
   145      11.081848      11.081848      11.081848    6[1-(0),6-(1,6),6-(6,8)]
   146      11.398165      11.398165      11.398165    6[1-(0),6-(1,6),6-(6,7)]
   147      10.396552      10.396552      10.396552    6[1-(0),1-(0),6-(6,6),8-(6)]
   148       9.672758       9.672758       9.672758    6[6-(1,1,8),6-(1,6),6-(6,6)]
   149      -3.397494      -3.397494      -3.397494    6[6-(6,6),8-(29),8-(29)]
   150        1.53727        1.53727        1.53727    6[6-(6,6),8-(29),8-(29)]
   151      -0.945145      -0.945145      -0.945145    6[1-(0),6-(6,6),6-(6,6)]
   152      -2.155273      -2.155273      -2.155273    6[6-(1,6),6-(1,6),6-(8,8)]
   153      -2.204962      -2.204962      -2.204962    6[1-(0),6-(6,6),6-(6,7)]
   154      -0.998564      -0.998564      -0.998564    6[6-(1,6),6-(1,6),7-(7)]
   155       0.226456       0.226456       0.226456    6[1-(0),6-(6,6),6-(6,7)]
   156        0.24843        0.24843        0.24843    6[6-(1,6),6-(1,6),6-(8,8)]
   157      -2.060725      -2.060725      -2.060725    6[6-(1,6),6-(1,6),7-(7)]
   158      -3.312139      -3.312139      -3.312139    6[1-(0),6-(1,6),6-(6,7)]
   159      14.847972      14.847972      14.847972    6[1-(0),6-(1,6),6-(6,8)]
   160      -2.184734      -2.184734      -2.184734    6[6-(1,6),6-(1,6),8-(6)]
   161       -0.95919       -0.95919       -0.95919    6[1-(0),6-(1,6),6-(6,8)]
   162      -0.873714      -0.873714      -0.873714    6[1-(0),6-(1,6),6-(6,7)]
   163       -1.02891       -1.02891       -1.02891    6[1-(0),1-(0),6-(6,6),8-(6)]
   164      -1.510463      -1.510463      -1.510463    6[6-(1,1,8),6-(1,6),6-(6,6)]
   165      -0.515535      -0.515535      -0.515535    6[6-(6,6),8-(29),8-(29)]
   166        -5.4503        -5.4503        -5.4503    6[6-(6,6),8-(29),8-(29)]
   167      -2.967887      -2.967887      -2.967887    6[1-(0),6-(6,6),6-(6,6)]
   168      -1.757764      -1.757764      -1.757764    6[6-(1,6),6-(1,6),6-(8,8)]
   169      -1.708087      -1.708087      -1.708087    6[1-(0),6-(6,6),6-(6,7)]
   170      -2.914492      -2.914492      -2.914492    6[6-(1,6),6-(1,6),7-(7)]
   171      -4.139506      -4.139506      -4.139506    6[1-(0),6-(6,6),6-(6,7)]
   172      -4.161466      -4.161466      -4.161466    6[6-(1,6),6-(1,6),6-(8,8)]
   173      -1.852362      -1.852362      -1.852362    6[6-(1,6),6-(1,6),7-(7)]
   174      -0.600953      -0.600953      -0.600953    6[1-(0),6-(1,6),6-(6,7)]
   175      -0.598478      -0.598478      -0.598478    6[1-(0),6-(1,6),6-(6,8)]
   176      -1.728379      -1.728379      -1.728379    6[6-(1,6),6-(1,6),8-(6)]
   177      -2.953916      -2.953916      -2.953916    6[1-(0),6-(1,6),6-(6,8)]
   178      -3.039379      -3.039379      -3.039379    6[1-(0),6-(1,6),6-(6,7)]
   179      -2.884221      -2.884221      -2.884221    6[1-(0),1-(0),6-(6,6),8-(6)]
   180      -2.402679      -2.402679      -2.402679    6[6-(1,1,8),6-(1,6),6-(6,6)]
   181       1.524276       1.524276       1.524276    6[6-(6,6),8-(29),8-(29)]
   182       2.788384       2.788384       2.788384    6[6-(6,6),8-(29),8-(29)]
   183       2.166948       2.166948       2.166948    6[1-(0),6-(6,6),6-(6,6)]
   184         1.6066         1.6066         1.6066    6[6-(1,6),6-(1,6),6-(8,8)]
   185       1.175038       1.175038       1.175038    6[1-(0),6-(6,6),6-(6,7)]
   186       1.235787       1.235787       1.235787    6[6-(1,6),6-(1,6),7-(7)]
   187       1.776828       1.776828       1.776828    6[1-(0),6-(6,6),6-(6,7)]
   188       2.240521       2.240521       2.240521    6[6-(1,6),6-(1,6),6-(8,8)]
   189       0.244904       0.244904       0.244904    6[6-(1,6),6-(1,6),7-(7)]
   190      -0.137288      -0.137288      -0.137288    6[1-(0),6-(1,6),6-(6,7)]
   191       3.442803       3.442803       3.442803    6[1-(0),6-(1,6),6-(6,8)]
   192      -0.394909      -0.394909      -0.394909    6[6-(1,6),6-(1,6),8-(6)]
   193       0.044059       0.044059       0.044059    6[1-(0),6-(1,6),6-(6,8)]
   194       0.360363       0.360363       0.360363    6[1-(0),6-(1,6),6-(6,7)]
   195      -0.641212      -0.641212      -0.641212    6[1-(0),1-(0),6-(6,6),8-(6)]
   196      -1.364994      -1.364994      -1.364994    6[6-(1,1,8),6-(1,6),6-(6,6)]
   197      -5.437282      -5.437282      -5.437282    6[6-(6,6),8-(29),8-(29)]
   198      -6.701389      -6.701389      -6.701389    6[6-(6,6),8-(29),8-(29)]
   199      -6.079952      -6.079952      -6.079952    6[1-(0),6-(6,6),6-(6,6)]
   200      -5.519599      -5.519599      -5.519599    6[6-(1,6),6-(1,6),6-(8,8)]
   201      -5.088024      -5.088024      -5.088024    6[1-(0),6-(6,6),6-(6,7)]
   202      -5.148767      -5.148767      -5.148767    6[6-(1,6),6-(1,6),7-(7)]
   203      -5.689814      -5.689814      -5.689814    6[1-(0),6-(6,6),6-(6,7)]
   204       -6.15352       -6.15352       -6.15352    6[6-(1,6),6-(1,6),6-(8,8)]
   205      -4.157853      -4.157853      -4.157853    6[6-(1,6),6-(1,6),7-(7)]
   206      -3.775655      -3.775655      -3.775655    6[1-(0),6-(1,6),6-(6,7)]
   207       -3.44258       -3.44258       -3.44258    6[1-(0),6-(1,6),6-(6,8)]
   208      -3.518015      -3.518015      -3.518015    6[6-(1,6),6-(1,6),8-(6)]
   209      -3.956989      -3.956989      -3.956989    6[1-(0),6-(1,6),6-(6,8)]
   210      -4.273306      -4.273306      -4.273306    6[1-(0),6-(1,6),6-(6,7)]
   211      -3.271693      -3.271693      -3.271693    6[1-(0),1-(0),6-(6,6),8-(6)]
   212      -2.547899      -2.547899      -2.547899    6[6-(1,1,8),6-(1,6),6-(6,6)]
   213      15.289383      15.289383      15.289383    6[1-(0),6-(6,6),6-(6,6)]
   214      -1.039937      -1.039937      -1.039937    6[1-(0),6-(6,6),6-(6,6)]
   215       7.865422       7.865422       7.865422    6[1-(0),6-(6,6),6-(6,6)]
   216       6.384024       6.384024       6.384024    6[1-(0),6-(6,6),6-(6,6)]
   217       7.962987       7.962987       7.962987    7[6-(6,6),7-(6)]
   218       9.100751       9.100751       9.100751    7[6-(6,6),7-(6)]
   219        10.1998        10.1998        10.1998    7[6-(6,6),7-(6)]
   220        9.06204        9.06204        9.06204    7[6-(6,6),7-(6)]
   221       6.310001       6.310001       6.310001    7[6-(6,6),7-(6)]
   222       6.558594       6.558594       6.558594    7[6-(6,6),7-(6)]
   223      11.852684      11.852684      11.852684    7[6-(6,6),7-(6)]
   224      11.604086      11.604086      11.604086    7[6-(6,6),7-(6)]
   225      -0.838128      -0.838128      -0.838128    7[6-(6,6),7-(6)]
   226      -1.975892      -1.975892      -1.975892    7[6-(6,6),7-(6)]
   227      -3.074941      -3.074941      -3.074941    7[6-(6,6),7-(6)]
   228      -1.937181      -1.937181      -1.937181    7[6-(6,6),7-(6)]
   229       0.814858       0.814858       0.814858    7[6-(6,6),7-(6)]
   230       0.566265       0.566265       0.566265    7[6-(6,6),7-(6)]
   231      -4.727825      -4.727825      -4.727825    7[6-(6,6),7-(6)]
   232      -4.479227      -4.479227      -4.479227    7[6-(6,6),7-(6)]
   233      11.631352      11.631352      11.631352    8[6-(6,8),29-(8,8,8)]
   234      -5.031311      -5.031311      -5.031311    8[6-(6,8),29-(8,8,8)]
   235       5.692199       5.692199       5.692199    8[6-(6,8),29-(8,8,8)]
   236       4.568549       4.568549       4.568549    8[6-(6,8),29-(8,8,8)]
   237       9.470347       9.470347       9.470347    8[6-(1,1,6),6-(6,6)]
   238       6.531401       6.531401       6.531401    8[6-(6,8),29-(8,8,8)]
   239       5.031446       5.031446       5.031446    8[6-(6,8),29-(8,8,8)]
   240       8.557386       8.557386       8.557386    8[6-(6,8),29-(8,8,8)]
   241      13.594205      13.594205      13.594205    8[6-(6,8),29-(8,8,8)]
   242       8.692496       8.692496       8.692496    8[6-(1,1,6),6-(6,6)]
   243       6.179497       6.179497       6.179497    8[6-(6,8),29-(8,8,8)]
   244       7.713651       7.713651       7.713651    8[6-(6,8),29-(8,8,8)]
   245       3.645975       3.645975       3.645975    8[6-(6,8),29-(8,8,8)]
   246       4.665428       4.665428       4.665428    8[6-(6,8),29-(8,8,8)]
   247       7.880002       7.880002       7.880002    8[6-(1,1,6),6-(6,6)]
   248      11.983222      11.983222      11.983222    8[6-(6,8),29-(8,8,8)]
   249      10.449086      10.449086      10.449086    8[6-(6,8),29-(8,8,8)]
   250      -3.645842      -3.645842      -3.645842    8[6-(6,8),29-(8,8,8)]
   251      13.497291      13.497291      13.497291    8[6-(6,8),29-(8,8,8)]
   252      10.282627      10.282627      10.282627    8[6-(1,1,6),6-(6,6)]
   253      -4.506493      -4.506493      -4.506493    8[6-(6,8),29-(8,8,8)]
   254       -6.00643       -6.00643       -6.00643    8[6-(6,8),29-(8,8,8)]
   255        1.43266        1.43266        1.43266    8[6-(6,8),29-(8,8,8)]
   256        2.55631        2.55631        2.55631    8[6-(6,8),29-(8,8,8)]
   257      -2.345488      -2.345488      -2.345488    8[6-(1,1,6),6-(6,6)]
   258       0.593458       0.593458       0.593458    8[6-(6,8),29-(8,8,8)]
   259       2.093413       2.093413       2.093413    8[6-(6,8),29-(8,8,8)]
   260      -1.432527      -1.432527      -1.432527    8[6-(6,8),29-(8,8,8)]
   261      -6.469346      -6.469346      -6.469346    8[6-(6,8),29-(8,8,8)]
   262      -1.567637      -1.567637      -1.567637    8[6-(1,1,6),6-(6,6)]
   263       0.945362       0.945362       0.945362    8[6-(6,8),29-(8,8,8)]
   264       3.324362       3.324362       3.324362    8[6-(6,8),29-(8,8,8)]
   265       3.478884       3.478884       3.478884    8[6-(6,8),29-(8,8,8)]
   266       2.459431       2.459431       2.459431    8[6-(6,8),29-(8,8,8)]
   267      -0.755143      -0.755143      -0.755143    8[6-(1,1,6),6-(6,6)]
   268      -4.858363      -4.858363      -4.858363    8[6-(6,8),29-(8,8,8)]
   269      -3.324227      -3.324227      -3.324227    8[6-(6,8),29-(8,8,8)]
   270      10.770701      10.770701      10.770701    8[6-(6,8),29-(8,8,8)]
   271      -6.372432      -6.372432      -6.372432    8[6-(6,8),29-(8,8,8)]
   272      -3.157768      -3.157768      -3.157768    8[6-(1,1,6),6-(6,6)]
