# Supplementary material for: A collection of forcefield precursors for metal–organic frameworks
Source: RSC Adv. 2019 Nov 13;9(63):36492–507. doi: 10.1039/c9ra07327b (PMC9075174; doi:10.1039/c9ra07327b)
Supplement: RA-009-C9RA07327B-s242 [file RA-009-C9RA07327B-s242.txt]

CAJVUG_charged

9.848000    0.000000    0.000000
0.000000    9.848000    0.000000
0.000000    0.000000    35.058800

     1       8.357899       8.357899       8.357899    49[8-(6),8-(6),8-(6),8-(6),8-(6),8-(6),8-(6)]
     2       1.490101       1.490101       1.490101    49[8-(6),8-(6),8-(6),8-(6),8-(6),8-(6),8-(6)]
     3       2.271244       2.271244       2.271244    49[8-(6),8-(6),8-(6),8-(6),8-(6),8-(6),8-(6)]
     4       7.576756       7.576756       7.576756    49[8-(6),8-(6),8-(6),8-(6),8-(6),8-(6),8-(6)]
     5       8.352089       8.352089       8.352089    1[6-(6,6)]
     6       7.396833       7.396833       7.396833    1[6-(6,6)]
     7       7.776966       7.776966       7.776966    1[6-(6,6)]
     8       4.410919       4.410919       4.410919    1[6-(6,6)]
     9       8.461402       8.461402       8.461402    1[6-(6,6)]
    10       6.337188       6.337188       6.337188    1[6-(6,6)]
    11       8.187627       8.187627       8.187627    1[6-(6,6)]
    12       4.842262       4.842262       4.842262    1[6-(6,6)]
    13       4.819611       4.819611       4.819611    1[6-(6,6)]
    14       5.875317       5.875317       5.875317    1[6-(6,6)]
    15       5.472534       5.472534       5.472534    1[6-(6,6)]
    16       8.589426       8.589426       8.589426    1[6-(6,6)]
    17       7.994606       7.994606       7.994606    1[6-(1,6,6)]
    18       9.356585       9.356585       9.356585    1[6-(1,6,6)]
    19       9.390068       9.390068       9.390068    1[6-(1,6,6)]
    20       9.588013       9.588013       9.588013    1[6-(1,6,6)]
    21       1.495911       1.495911       1.495911    1[6-(6,6)]
    22       2.451167       2.451167       2.451167    1[6-(6,6)]
    23       2.071034       2.071034       2.071034    1[6-(6,6)]
    24       5.437081       5.437081       5.437081    1[6-(6,6)]
    25       1.386598       1.386598       1.386598    1[6-(6,6)]
    26       3.510812       3.510812       3.510812    1[6-(6,6)]
    27       1.660373       1.660373       1.660373    1[6-(6,6)]
    28       5.005738       5.005738       5.005738    1[6-(6,6)]
    29       5.028389       5.028389       5.028389    1[6-(6,6)]
    30       3.972683       3.972683       3.972683    1[6-(6,6)]
    31       4.375466       4.375466       4.375466    1[6-(6,6)]
    32       1.258574       1.258574       1.258574    1[6-(6,6)]
    33       1.853394       1.853394       1.853394    1[6-(1,6,6)]
    34       0.491415       0.491415       0.491415    1[6-(1,6,6)]
    35       0.457932       0.457932       0.457932    1[6-(1,6,6)]
    36       0.259987       0.259987       0.259987    1[6-(1,6,6)]
    37        7.11518        7.11518        7.11518    1[6-(6,6)]
    38       9.146822       9.146822       9.146822    1[6-(6,6)]
    39         5.1702         5.1702         5.1702    1[6-(6,6)]
    40       7.353502       7.353502       7.353502    1[6-(6,6)]
    41       7.398802       7.398802       7.398802    1[6-(6,6)]
    42       7.516978       7.516978       7.516978    1[6-(6,6)]
    43       6.193407       6.193407       6.193407    1[6-(6,6)]
    44       8.088162       8.088162       8.088162    1[6-(6,6)]
    45        8.24573        8.24573        8.24573    1[6-(6,6)]
    46       8.680027       8.680027       8.680027    1[6-(6,6)]
    47       8.629802       8.629802       8.629802    1[6-(6,6)]
    48        5.68722        5.68722        5.68722    1[6-(6,6)]
    49       4.547806       4.547806       4.547806    1[6-(1,6,6)]
    50        5.04907        5.04907        5.04907    1[6-(1,6,6)]
    51       5.356327       5.356327       5.356327    1[6-(1,6,6)]
    52        6.74785        6.74785        6.74785    1[6-(1,6,6)]
    53        2.73282        2.73282        2.73282    1[6-(6,6)]
    54       0.701178       0.701178       0.701178    1[6-(6,6)]
    55         4.6778         4.6778         4.6778    1[6-(6,6)]
    56       2.494498       2.494498       2.494498    1[6-(6,6)]
    57       2.449198       2.449198       2.449198    1[6-(6,6)]
    58       2.331022       2.331022       2.331022    1[6-(6,6)]
    59       3.654593       3.654593       3.654593    1[6-(6,6)]
    60       1.759838       1.759838       1.759838    1[6-(6,6)]
    61        1.60227        1.60227        1.60227    1[6-(6,6)]
    62       1.167973       1.167973       1.167973    1[6-(6,6)]
    63       1.218198       1.218198       1.218198    1[6-(6,6)]
    64        4.16078        4.16078        4.16078    1[6-(6,6)]
    65       5.300194       5.300194       5.300194    1[6-(1,6,6)]
    66        4.79893        4.79893        4.79893    1[6-(1,6,6)]
    67       4.491673       4.491673       4.491673    1[6-(1,6,6)]
    68        3.10015        3.10015        3.10015    1[6-(1,6,6)]
    69       0.936545       0.936545       0.936545    1[7-(1,6,6)]
    70       0.735646       0.735646       0.735646    1[7-(1,6,6)]
    71       0.139842       0.139842       0.139842    1[6-(1,1,7)]
    72       8.922288       8.922288       8.922288    1[6-(1,1,7)]
    73       8.760781       8.760781       8.760781    1[6-(1,1,7)]
    74       0.230443       0.230443       0.230443    1[6-(1,1,7)]
    75       8.775553       8.775553       8.775553    1[6-(1,1,7)]
    76       9.022738       9.022738       9.022738    1[6-(1,1,7)]
    77       8.911455       8.911455       8.911455    1[7-(1,6,6)]
    78       9.112354       9.112354       9.112354    1[7-(1,6,6)]
    79       9.708158       9.708158       9.708158    1[6-(1,1,7)]
    80       0.925712       0.925712       0.925712    1[6-(1,1,7)]
    81       1.087219       1.087219       1.087219    1[6-(1,1,7)]
    82       9.617557       9.617557       9.617557    1[6-(1,1,7)]
    83       1.072447       1.072447       1.072447    1[6-(1,1,7)]
    84       0.825262       0.825262       0.825262    1[6-(1,1,7)]
    85       1.582574       1.582574       1.582574    1[7-(1,6,6)]
    86       1.488033       1.488033       1.488033    1[7-(1,6,6)]
    87       9.514153       9.514153       9.514153    1[6-(1,1,7)]
    88       0.513081       0.513081       0.513081    1[6-(1,1,7)]
    89       0.374224       0.374224       0.374224    1[6-(1,1,7)]
    90       3.485207       3.485207       3.485207    1[6-(1,1,7)]
    91       2.737744       2.737744       2.737744    1[6-(1,1,7)]
    92        2.85789        2.85789        2.85789    1[6-(1,1,7)]
    93       8.265426       8.265426       8.265426    1[7-(1,6,6)]
    94       8.359967       8.359967       8.359967    1[7-(1,6,6)]
    95       0.333847       0.333847       0.333847    1[6-(1,1,7)]
    96       9.334919       9.334919       9.334919    1[6-(1,1,7)]
    97       9.473776       9.473776       9.473776    1[6-(1,1,7)]
    98       6.362793       6.362793       6.362793    1[6-(1,1,7)]
    99       7.110256       7.110256       7.110256    1[6-(1,1,7)]
   100        6.99011        6.99011        6.99011    1[6-(1,1,7)]
   101       8.090132       8.090132       8.090132    6[6-(1,6),6-(1,6),6-(8,8)]
   102       8.160053       8.160053       8.160053    6[1-(0),6-(6,6),6-(6,6)]
   103        7.92764        7.92764        7.92764    6[6-(1,6),6-(1,6),6-(8,8)]
   104       7.587884       7.587884       7.587884    6[1-(0),6-(6,6),6-(6,6)]
   105       7.515994       7.515994       7.515994    6[6-(1,6),6-(1,6),6-(6,6)]
   106       7.792722       7.792722       7.792722    6[1-(0),6-(6,6),6-(6,6)]
   107       5.195805       5.195805       5.195805    6[6-(1,6),6-(1,6),6-(8,8)]
   108       5.228303       5.228303       5.228303    6[1-(0),6-(6,6),6-(6,6)]
   109       6.447486       6.447486       6.447486    6[6-(1,6),6-(1,6),6-(6,6)]
   110       7.617428       7.617428       7.617428    6[1-(0),6-(6,6),6-(6,6)]
   111       7.572127       7.572127       7.572127    6[6-(1,6),6-(1,6),6-(8,8)]
   112       6.368702       6.368702       6.368702    6[1-(0),6-(6,6),6-(6,6)]
   113       6.505589       6.505589       6.505589    6[6-(1,6),6-(1,6),6-(6,6)]
   114       7.529781       7.529781       7.529781    6[1-(0),6-(6,6),6-(6,6)]
   115       7.669622       7.669622       7.669622    6[6-(1,1,6),6-(1,6),6-(6,6)]
   116       6.700579       6.700579       6.700579    6[6-(1,6),6-(6,6),6-(6,6)]
   117        5.56412        5.56412        5.56412    6[1-(0),6-(1,6),6-(6,6)]
   118       5.544424       5.544424       5.544424    6[1-(0),6-(1,6),6-(6,6)]
   119        7.26487        7.26487        7.26487    6[6-(1,6),6-(1,6),6-(6,6)]
   120        6.35393        6.35393        6.35393    6[1-(0),6-(1,6),6-(6,6)]
   121       6.123486       6.123486       6.123486    6[1-(0),6-(1,6),6-(6,6)]
   122        6.86898        6.86898        6.86898    6[6-(1,6),6-(6,6),6-(6,6)]
   123       7.769087       7.769087       7.769087    6[6-(1,1,6),6-(1,6),6-(6,6)]
   124       7.969986       7.969986       7.969986    6[1-(0),6-(6,6),6-(6,6)]
   125        3.84269        3.84269        3.84269    6[6-(6,6),8-(49),8-(49)]
   126       8.309742       8.309742       8.309742    6[6-(6,6),8-(49),8-(49)]
   127       8.095056       8.095056       8.095056    6[6-(6,6),8-(49),8-(49)]
   128       8.876002       8.876002       8.876002    6[6-(6,6),8-(0),8-(49)]
   129       8.546094       8.546094       8.546094    6[1-(0),1-(0),6-(1,1,6),6-(6,6)]
   130       8.948878       8.948878       8.948878    6[1-(0),1-(0),6-(1,1,6),6-(6,6)]
   131       1.757868       1.757868       1.757868    6[6-(1,6),6-(1,6),6-(8,8)]
   132       1.687947       1.687947       1.687947    6[1-(0),6-(6,6),6-(6,6)]
   133        1.92036        1.92036        1.92036    6[6-(1,6),6-(1,6),6-(8,8)]
   134       2.260116       2.260116       2.260116    6[1-(0),6-(6,6),6-(6,6)]
   135       2.332006       2.332006       2.332006    6[6-(1,6),6-(1,6),6-(6,6)]
   136       2.055278       2.055278       2.055278    6[1-(0),6-(6,6),6-(6,6)]
   137       4.652195       4.652195       4.652195    6[6-(1,6),6-(1,6),6-(8,8)]
   138       4.619697       4.619697       4.619697    6[1-(0),6-(6,6),6-(6,6)]
   139       3.400514       3.400514       3.400514    6[6-(1,6),6-(1,6),6-(6,6)]
   140       2.230572       2.230572       2.230572    6[1-(0),6-(6,6),6-(6,6)]
   141       2.275873       2.275873       2.275873    6[6-(1,6),6-(1,6),6-(8,8)]
   142       3.479298       3.479298       3.479298    6[1-(0),6-(6,6),6-(6,6)]
   143       3.342411       3.342411       3.342411    6[6-(1,6),6-(1,6),6-(6,6)]
   144       2.318219       2.318219       2.318219    6[1-(0),6-(6,6),6-(6,6)]
   145       2.178378       2.178378       2.178378    6[6-(1,1,6),6-(1,6),6-(6,6)]
   146       3.147421       3.147421       3.147421    6[6-(1,6),6-(6,6),6-(6,6)]
   147        4.28388        4.28388        4.28388    6[1-(0),6-(1,6),6-(6,6)]
   148       4.303576       4.303576       4.303576    6[1-(0),6-(1,6),6-(6,6)]
   149        2.58313        2.58313        2.58313    6[6-(1,6),6-(1,6),6-(6,6)]
   150        3.49407        3.49407        3.49407    6[1-(0),6-(1,6),6-(6,6)]
   151       3.724514       3.724514       3.724514    6[1-(0),6-(1,6),6-(6,6)]
   152        2.97902        2.97902        2.97902    6[6-(1,6),6-(6,6),6-(6,6)]
   153       2.078913       2.078913       2.078913    6[6-(1,1,6),6-(1,6),6-(6,6)]
   154       1.878014       1.878014       1.878014    6[1-(0),6-(6,6),6-(6,6)]
   155        6.00531        6.00531        6.00531    6[6-(6,6),8-(49),8-(49)]
   156       1.538258       1.538258       1.538258    6[6-(6,6),8-(49),8-(49)]
   157       1.752944       1.752944       1.752944    6[6-(6,6),8-(49),8-(49)]
   158       0.971998       0.971998       0.971998    6[6-(6,6),8-(0),8-(49)]
   159       1.301906       1.301906       1.301906    6[1-(0),1-(0),6-(1,1,6),6-(6,6)]
   160       0.899122       0.899122       0.899122    6[1-(0),1-(0),6-(1,1,6),6-(6,6)]
   161       5.965918       5.965918       5.965918    6[6-(1,6),6-(1,6),6-(8,8)]
   162       7.126998       7.126998       7.126998    6[1-(0),6-(6,6),6-(6,6)]
   163       8.333378       8.333378       8.333378    6[6-(1,6),6-(1,6),6-(8,8)]
   164        8.31959        8.31959        8.31959    6[1-(0),6-(6,6),6-(6,6)]
   165       7.199873       7.199873       7.199873    6[6-(1,6),6-(1,6),6-(6,6)]
   166        5.98266        5.98266        5.98266    6[1-(0),6-(6,6),6-(6,6)]
   167       7.417514       7.417514       7.417514    6[6-(1,6),6-(1,6),6-(8,8)]
   168       7.354486       7.354486       7.354486    6[1-(0),6-(6,6),6-(6,6)]
   169       7.290474       7.290474       7.290474    6[6-(1,6),6-(1,6),6-(6,6)]
   170        7.38797        7.38797        7.38797    6[1-(0),6-(6,6),6-(6,6)]
   171       7.466754       7.466754       7.466754    6[6-(1,6),6-(1,6),6-(8,8)]
   172       7.473647       7.473647       7.473647    6[1-(0),6-(6,6),6-(6,6)]
   173       7.231386       7.231386       7.231386    6[6-(1,6),6-(1,6),6-(6,6)]
   174       6.618841       6.618841       6.618841    6[1-(0),6-(6,6),6-(6,6)]
   175       6.581418       6.581418       6.581418    6[6-(1,1,6),6-(1,6),6-(6,6)]
   176       7.199873       7.199873       7.199873    6[6-(1,6),6-(6,6),6-(6,6)]
   177         7.7553         7.7553         7.7553    6[1-(0),6-(1,6),6-(6,6)]
   178       7.797646       7.797646       7.797646    6[1-(0),6-(1,6),6-(6,6)]
   179       7.194949       7.194949       7.194949    6[6-(1,6),6-(1,6),6-(6,6)]
   180       8.062558       8.062558       8.062558    6[1-(0),6-(1,6),6-(6,6)]
   181        8.04877        8.04877        8.04877    6[1-(0),6-(1,6),6-(6,6)]
   182       7.159496       7.159496       7.159496    6[6-(1,6),6-(6,6),6-(6,6)]
   183       6.289918       6.289918       6.289918    6[6-(1,1,6),6-(1,6),6-(6,6)]
   184       6.296811       6.296811       6.296811    6[1-(0),6-(6,6),6-(6,6)]
   185       7.521902       7.521902       7.521902    6[6-(6,6),8-(49),8-(49)]
   186        4.70045        4.70045        4.70045    6[6-(6,6),8-(49),8-(49)]
   187       9.613618       9.613618       9.613618    6[6-(6,6),8-(49),8-(49)]
   188       7.532735       7.532735       7.532735    6[6-(6,6),8-(0),8-(49)]
   189       5.346479       5.346479       5.346479    6[1-(0),1-(0),6-(1,1,6),6-(6,6)]
   190       6.014174       6.014174       6.014174    6[1-(0),1-(0),6-(1,1,6),6-(6,6)]
   191       3.882082       3.882082       3.882082    6[6-(1,6),6-(1,6),6-(8,8)]
   192       2.721002       2.721002       2.721002    6[1-(0),6-(6,6),6-(6,6)]
   193       1.514622       1.514622       1.514622    6[6-(1,6),6-(1,6),6-(8,8)]
   194        1.52841        1.52841        1.52841    6[1-(0),6-(6,6),6-(6,6)]
   195       2.648127       2.648127       2.648127    6[6-(1,6),6-(1,6),6-(6,6)]
   196        3.86534        3.86534        3.86534    6[1-(0),6-(6,6),6-(6,6)]
   197       2.430486       2.430486       2.430486    6[6-(1,6),6-(1,6),6-(8,8)]
   198       2.493514       2.493514       2.493514    6[1-(0),6-(6,6),6-(6,6)]
   199       2.557526       2.557526       2.557526    6[6-(1,6),6-(1,6),6-(6,6)]
   200        2.46003        2.46003        2.46003    6[1-(0),6-(6,6),6-(6,6)]
   201       2.381246       2.381246       2.381246    6[6-(1,6),6-(1,6),6-(8,8)]
   202       2.374353       2.374353       2.374353    6[1-(0),6-(6,6),6-(6,6)]
   203       2.616614       2.616614       2.616614    6[6-(1,6),6-(1,6),6-(6,6)]
   204       3.229159       3.229159       3.229159    6[1-(0),6-(6,6),6-(6,6)]
   205       3.266582       3.266582       3.266582    6[6-(1,1,6),6-(1,6),6-(6,6)]
   206       2.648127       2.648127       2.648127    6[6-(1,6),6-(6,6),6-(6,6)]
   207         2.0927         2.0927         2.0927    6[1-(0),6-(1,6),6-(6,6)]
   208       2.050354       2.050354       2.050354    6[1-(0),6-(1,6),6-(6,6)]
   209       2.653051       2.653051       2.653051    6[6-(1,6),6-(1,6),6-(6,6)]
   210       1.785442       1.785442       1.785442    6[1-(0),6-(1,6),6-(6,6)]
   211        1.79923        1.79923        1.79923    6[1-(0),6-(1,6),6-(6,6)]
   212       2.688504       2.688504       2.688504    6[6-(1,6),6-(6,6),6-(6,6)]
   213       3.558082       3.558082       3.558082    6[6-(1,1,6),6-(1,6),6-(6,6)]
   214       3.551189       3.551189       3.551189    6[1-(0),6-(6,6),6-(6,6)]
   215       2.326098       2.326098       2.326098    6[6-(6,6),8-(49),8-(49)]
   216        5.14755        5.14755        5.14755    6[6-(6,6),8-(49),8-(49)]
   217       0.234382       0.234382       0.234382    6[6-(6,6),8-(49),8-(49)]
   218       2.315265       2.315265       2.315265    6[6-(6,6),8-(0),8-(49)]
   219       4.501521       4.501521       4.501521    6[1-(0),1-(0),6-(1,1,6),6-(6,6)]
   220       3.833826       3.833826       3.833826    6[1-(0),1-(0),6-(1,1,6),6-(6,6)]
   221       9.403855       9.403855       9.403855    6[1-(0),1-(0),1-(0),7-(1,1,6)]
   222        9.45408        9.45408        9.45408    6[1-(0),1-(0),1-(0),7-(1,1,6)]
   223       0.444145       0.444145       0.444145    6[1-(0),1-(0),1-(0),7-(1,1,6)]
   224        0.39392        0.39392        0.39392    6[1-(0),1-(0),1-(0),7-(1,1,6)]
   225       0.453008       0.453008       0.453008    6[1-(0),1-(0),1-(0),7-(1,1,6)]
   226       2.747592       2.747592       2.747592    6[1-(0),1-(0),1-(0),7-(1,1,6)]
   227       9.394992       9.394992       9.394992    6[1-(0),1-(0),1-(0),7-(1,1,6)]
   228       7.100408       7.100408       7.100408    6[1-(0),1-(0),1-(0),7-(1,1,6)]
   229       8.390496       8.390496       8.390496    8[6-(6,8),49-(8,8,8,8,8,8)]
   230       0.066966       0.066966       0.066966    8[6-(6,8),49-(8,8,8,8,8,8)]
   231       2.801756       2.801756       2.801756    8[6-(6,8),49-(8,8,8,8,8,8)]
   232       8.242776       8.242776       8.242776    8[6-(6,8),49-(8,8,8,8,8,8)]
   233       8.374739       8.374739       8.374739    8[6-(6,8),49-(8,8,8,8,8,8)]
   234       8.921303       8.921303       8.921303    8[6-(6,8)]
   235        3.76489        3.76489        3.76489    8[6-(6,8),49-(8,8,8,8,8,8)]
   236       8.182703       8.182703       8.182703    8[6-(6,8),49-(8,8,8,8,8,8)]
   237       1.457504       1.457504       1.457504    8[6-(6,8),49-(8,8,8,8,8,8)]
   238       9.781034       9.781034       9.781034    8[6-(6,8),49-(8,8,8,8,8,8)]
   239       7.046244       7.046244       7.046244    8[6-(6,8),49-(8,8,8,8,8,8)]
   240       1.605224       1.605224       1.605224    8[6-(6,8),49-(8,8,8,8,8,8)]
   241       1.473261       1.473261       1.473261    8[6-(6,8),49-(8,8,8,8,8,8)]
   242       0.926697       0.926697       0.926697    8[6-(6,8)]
   243        6.08311        6.08311        6.08311    8[6-(6,8),49-(8,8,8,8,8,8)]
   244       1.665297       1.665297       1.665297    8[6-(6,8),49-(8,8,8,8,8,8)]
   245         4.5547         4.5547         4.5547    8[6-(6,8),49-(8,8,8,8,8,8)]
   246       7.678486       7.678486       7.678486    8[6-(6,8),49-(8,8,8,8,8,8)]
   247       7.521902       7.521902       7.521902    8[6-(6,8),49-(8,8,8,8,8,8)]
   248       0.831171       0.831171       0.831171    8[6-(6,8),49-(8,8,8,8,8,8)]
   249       3.632927       3.632927       3.632927    8[6-(6,8),49-(8,8,8,8,8,8)]
   250       7.573112       7.573112       7.573112    8[6-(6,8)]
   251       7.396833       7.396833       7.396833    8[6-(6,8),49-(8,8,8,8,8,8)]
   252       9.738687       9.738687       9.738687    8[6-(6,8),49-(8,8,8,8,8,8)]
   253         5.2933         5.2933         5.2933    8[6-(6,8),49-(8,8,8,8,8,8)]
   254       2.169514       2.169514       2.169514    8[6-(6,8),49-(8,8,8,8,8,8)]
   255       2.326098       2.326098       2.326098    8[6-(6,8),49-(8,8,8,8,8,8)]
   256       9.016829       9.016829       9.016829    8[6-(6,8),49-(8,8,8,8,8,8)]
   257       6.215073       6.215073       6.215073    8[6-(6,8),49-(8,8,8,8,8,8)]
   258       2.274888       2.274888       2.274888    8[6-(6,8)]
   259       2.451167       2.451167       2.451167    8[6-(6,8),49-(8,8,8,8,8,8)]
   260       0.109313       0.109313       0.109313    8[6-(6,8),49-(8,8,8,8,8,8)]
   261        0.29741        0.29741        0.29741    7[1-(0),1-(0),6-(1,1,1),6-(1,1,1)]
   262        9.55059        9.55059        9.55059    7[1-(0),1-(0),6-(1,1,1),6-(1,1,1)]
   263       1.556969       1.556969       1.556969    7[1-(0),1-(0),6-(1,1,1),6-(1,1,1)]
   264       8.291031       8.291031       8.291031    7[1-(0),1-(0),6-(1,1,1),6-(1,1,1)]
