# Supplementary material for: A collection of forcefield precursors for metal–organic frameworks
Source: RSC Adv. 2019 Nov 13;9(63):36492–507. doi: 10.1039/c9ra07327b (PMC9075174; doi:10.1039/c9ra07327b)
Supplement: RA-009-C9RA07327B-s243 [file RA-009-C9RA07327B-s243.txt]

CAKFEB_clean

10.110000    0.000000    0.000000
0.000000    21.835000    0.000000
0.000000    -0.395420    13.981409

     1       4.414633       4.414633       4.414633    64[8-(6),8-(6),8-(6),8-(6),8-(6,64),8-(6,64),8-(6,64),8-(6,64)]
     2       2.529017       2.529017       2.529017    64[8-(6),8-(6),8-(6),8-(6),8-(6,64),8-(6,64),8-(6,64),8-(6,64)]
     3       9.469633       9.469633       9.469633    64[8-(6),8-(6),8-(6),8-(6),8-(6,64),8-(6,64),8-(6,64),8-(6,64)]
     4       7.584016       7.584016       7.584016    64[8-(6),8-(6),8-(6),8-(6),8-(6,64),8-(6,64),8-(6,64),8-(6,64)]
     5       5.695367       5.695367       5.695367    64[8-(6),8-(6),8-(6),8-(6),8-(6,64),8-(6,64),8-(6,64),8-(6,64)]
     6       7.580984       7.580984       7.580984    64[8-(6),8-(6),8-(6),8-(6),8-(6,64),8-(6,64),8-(6,64),8-(6,64)]
     7       0.640367       0.640367       0.640367    64[8-(6),8-(6),8-(6),8-(6),8-(6,64),8-(6,64),8-(6,64),8-(6,64)]
     8       2.525983       2.525983       2.525983    64[8-(6),8-(6),8-(6),8-(6),8-(6,64),8-(6,64),8-(6,64),8-(6,64)]
     9        7.19832        7.19832        7.19832    1[6-(6,6)]
    10       1.426521       1.426521       1.426521    1[6-(6,6)]
    11       1.183881       1.183881       1.183881    1[6-(1,6,6)]
    12       9.952284       9.952284       9.952284    1[6-(1,6,6)]
    13       8.324574       8.324574       8.324574    1[6-(6,6)]
    14       6.538137       6.538137       6.538137    1[6-(6,6)]
    15       2.046264       2.046264       2.046264    1[6-(6,6)]
    16       2.737788       2.737788       2.737788    1[6-(6,6)]
    17       4.631391       4.631391       4.631391    1[6-(1,6,6)]
    18       3.185661       3.185661       3.185661    1[6-(1,6,6)]
    19       7.731117       7.731117       7.731117    1[6-(6,6)]
    20       3.405048       3.405048       3.405048    1[6-(6,6)]
    21       9.121242       9.121242       9.121242    1[6-(6,6)]
    22       0.389235       0.389235       0.389235    1[6-(6,6)]
    23         8.5935         8.5935         8.5935    1[6-(1,6,6)]
    24       9.231441       9.231441       9.231441    1[6-(1,6,6)]
    25       5.072187       5.072187       5.072187    1[6-(1,6,6)]
    26       6.485565       6.485565       6.485565    1[6-(1,6,6)]
    27       9.733908       9.733908       9.733908    1[6-(1,6,6)]
    28       8.255826       8.255826       8.255826    1[6-(1,6,6)]
    29       7.060824       7.060824       7.060824    1[6-(1,6,6)]
    30       6.383454       6.383454       6.383454    1[6-(1,6,6)]
    31       5.897163       5.897163       5.897163    1[6-(6,6)]
    32       5.066121       5.066121       5.066121    1[6-(6,6)]
    33        2.14332        2.14332        2.14332    1[6-(6,6)]
    34       6.481521       6.481521       6.481521    1[6-(6,6)]
    35       6.238881       6.238881       6.238881    1[6-(1,6,6)]
    36       4.897284       4.897284       4.897284    1[6-(1,6,6)]
    37       3.269574       3.269574       3.269574    1[6-(6,6)]
    38       1.483137       1.483137       1.483137    1[6-(6,6)]
    39       7.101264       7.101264       7.101264    1[6-(6,6)]
    40       7.792788       7.792788       7.792788    1[6-(6,6)]
    41       9.686391       9.686391       9.686391    1[6-(1,6,6)]
    42       8.240661       8.240661       8.240661    1[6-(1,6,6)]
    43       2.676117       2.676117       2.676117    1[6-(6,6)]
    44       8.460048       8.460048       8.460048    1[6-(6,6)]
    45       4.066242       4.066242       4.066242    1[6-(6,6)]
    46       5.444235       5.444235       5.444235    1[6-(6,6)]
    47         3.5385         3.5385         3.5385    1[6-(1,6,6)]
    48       4.176441       4.176441       4.176441    1[6-(1,6,6)]
    49       0.017187       0.017187       0.017187    1[6-(1,6,6)]
    50       1.430565       1.430565       1.430565    1[6-(1,6,6)]
    51       4.678908       4.678908       4.678908    1[6-(1,6,6)]
    52       3.200826       3.200826       3.200826    1[6-(1,6,6)]
    53       2.005824       2.005824       2.005824    1[6-(1,6,6)]
    54       1.328454       1.328454       1.328454    1[6-(1,6,6)]
    55       0.842163       0.842163       0.842163    1[6-(6,6)]
    56       0.011121       0.011121       0.011121    1[6-(6,6)]
    57        2.91168        2.91168        2.91168    1[6-(6,6)]
    58       8.683479       8.683479       8.683479    1[6-(6,6)]
    59       8.926119       8.926119       8.926119    1[6-(1,6,6)]
    60       0.157716       0.157716       0.157716    1[6-(1,6,6)]
    61       1.785426       1.785426       1.785426    1[6-(6,6)]
    62       3.571863       3.571863       3.571863    1[6-(6,6)]
    63       8.063736       8.063736       8.063736    1[6-(6,6)]
    64       7.372212       7.372212       7.372212    1[6-(6,6)]
    65       5.478609       5.478609       5.478609    1[6-(1,6,6)]
    66       6.924339       6.924339       6.924339    1[6-(1,6,6)]
    67       2.378883       2.378883       2.378883    1[6-(6,6)]
    68       6.704952       6.704952       6.704952    1[6-(6,6)]
    69       0.988758       0.988758       0.988758    1[6-(6,6)]
    70       9.720765       9.720765       9.720765    1[6-(6,6)]
    71         1.5165         1.5165         1.5165    1[6-(1,6,6)]
    72       0.878559       0.878559       0.878559    1[6-(1,6,6)]
    73       5.037813       5.037813       5.037813    1[6-(1,6,6)]
    74       3.624435       3.624435       3.624435    1[6-(1,6,6)]
    75       0.376092       0.376092       0.376092    1[6-(1,6,6)]
    76       1.854174       1.854174       1.854174    1[6-(1,6,6)]
    77       3.049176       3.049176       3.049176    1[6-(1,6,6)]
    78       3.726546       3.726546       3.726546    1[6-(1,6,6)]
    79       4.212837       4.212837       4.212837    1[6-(6,6)]
    80       5.043879       5.043879       5.043879    1[6-(6,6)]
    81        7.96668        7.96668        7.96668    1[6-(6,6)]
    82       3.628479       3.628479       3.628479    1[6-(6,6)]
    83       3.871119       3.871119       3.871119    1[6-(1,6,6)]
    84       5.212716       5.212716       5.212716    1[6-(1,6,6)]
    85       6.840426       6.840426       6.840426    1[6-(6,6)]
    86       8.626863       8.626863       8.626863    1[6-(6,6)]
    87       3.008736       3.008736       3.008736    1[6-(6,6)]
    88       2.317212       2.317212       2.317212    1[6-(6,6)]
    89       0.423609       0.423609       0.423609    1[6-(1,6,6)]
    90       1.869339       1.869339       1.869339    1[6-(1,6,6)]
    91       7.433883       7.433883       7.433883    1[6-(6,6)]
    92       1.649952       1.649952       1.649952    1[6-(6,6)]
    93       6.043758       6.043758       6.043758    1[6-(6,6)]
    94       4.665765       4.665765       4.665765    1[6-(6,6)]
    95         6.5715         6.5715         6.5715    1[6-(1,6,6)]
    96       5.933559       5.933559       5.933559    1[6-(1,6,6)]
    97      -0.017187      -0.017187      -0.017187    1[6-(1,6,6)]
    98       8.679435       8.679435       8.679435    1[6-(1,6,6)]
    99       5.431092       5.431092       5.431092    1[6-(1,6,6)]
   100       6.909174       6.909174       6.909174    1[6-(1,6,6)]
   101       8.104176       8.104176       8.104176    1[6-(1,6,6)]
   102       8.781546       8.781546       8.781546    1[6-(1,6,6)]
   103       9.267837       9.267837       9.267837    1[6-(6,6)]
   104      -0.011121      -0.011121      -0.011121    1[6-(6,6)]
   105       1.391136       1.391136       1.391136    6[6-(1,1,6),8-(64),8-(64)]
   106       4.244178       4.244178       4.244178    6[6-(1,1,6),8-(64),8-(64,64)]
   107       4.560621       4.560621       4.560621    6[6-(1,1,6),6-(1,6),6-(1,6)]
   108       5.372454       5.372454       5.372454    6[6-(1,1,6),6-(1,6),6-(1,6)]
   109       6.292464       6.292464       6.292464    6[1-(0),6-(1,6),6-(6,6)]
   110       0.777459       0.777459       0.777459    6[1-(0),6-(1,6),6-(6,6)]
   111       0.625809       0.625809       0.625809    6[1-(0),1-(0),6-(6,6),6-(8,8)]
   112         0.2022         0.2022         0.2022    6[6-(1,1,6),6-(1,6),6-(1,6)]
   113       8.979702       8.979702       8.979702    6[1-(0),6-(1,6),6-(6,6)]
   114       5.895141       5.895141       5.895141    6[1-(0),6-(1,6),6-(6,6)]
   115       9.577203       9.577203       9.577203    6[6-(1,1,6),6-(1,6),6-(1,6)]
   116       1.153551       1.153551       1.153551    6[1-(0),6-(1,6),6-(6,6)]
   117       3.641622       3.641622       3.641622    6[1-(0),6-(1,6),6-(6,6)]
   118        4.11477        4.11477        4.11477    6[1-(0),1-(0),6-(6,6),6-(8,8)]
   119       8.625852       8.625852       8.625852    6[1-(0),6-(1,6),6-(6,6)]
   120       4.042989       4.042989       4.042989    6[1-(0),6-(1,6),6-(6,6)]
   121        6.42996        6.42996        6.42996    6[6-(1,1,6),8-(64),8-(64,64)]
   122       9.519576       9.519576       9.519576    6[1-(0),6-(1,6),6-(6,6)]
   123       9.743007       9.743007       9.743007    6[6-(1,1,6),6-(1,6),6-(1,6)]
   124       0.380136       0.380136       0.380136    6[6-(1,1,6),8-(64),8-(64,64)]
   125       0.229497       0.229497       0.229497    6[1-(0),6-(1,6),6-(6,6)]
   126       9.407355       9.407355       9.407355    6[1-(0),1-(0),6-(6,6),6-(8,8)]
   127       9.215265       9.215265       9.215265    6[6-(1,1,6),8-(64),8-(64,64)]
   128       5.829426       5.829426       5.829426    6[1-(0),1-(0),6-(6,6),6-(8,8)]
   129       9.163704       9.163704       9.163704    6[1-(0),1-(0),6-(6,6),6-(8,8)]
   130       5.293596       5.293596       5.293596    6[6-(1,1,6),8-(64),8-(64)]
   131       6.212595       6.212595       6.212595    6[1-(0),1-(0),6-(6,6),6-(8,8)]
   132       5.598918       5.598918       5.598918    6[6-(1,1,6),6-(1,6),6-(1,6)]
   133       5.563533       5.563533       5.563533    6[1-(0),6-(1,6),6-(6,6)]
   134       5.069154       5.069154       5.069154    6[1-(0),6-(1,6),6-(6,6)]
   135       6.446136       6.446136       6.446136    6[6-(1,1,6),8-(64),8-(64)]
   136       9.299178       9.299178       9.299178    6[6-(1,1,6),8-(64),8-(64,64)]
   137       9.615621       9.615621       9.615621    6[6-(1,1,6),6-(1,6),6-(1,6)]
   138       0.317454       0.317454       0.317454    6[6-(1,1,6),6-(1,6),6-(1,6)]
   139       1.237464       1.237464       1.237464    6[1-(0),6-(1,6),6-(6,6)]
   140       5.832459       5.832459       5.832459    6[1-(0),6-(1,6),6-(6,6)]
   141       5.680809       5.680809       5.680809    6[1-(0),1-(0),6-(6,6),6-(8,8)]
   142         5.2572         5.2572         5.2572    6[6-(1,1,6),6-(1,6),6-(1,6)]
   143       3.924702       3.924702       3.924702    6[1-(0),6-(1,6),6-(6,6)]
   144       0.840141       0.840141       0.840141    6[1-(0),6-(1,6),6-(6,6)]
   145       4.522203       4.522203       4.522203    6[6-(1,1,6),6-(1,6),6-(1,6)]
   146       6.208551       6.208551       6.208551    6[1-(0),6-(1,6),6-(6,6)]
   147       8.696622       8.696622       8.696622    6[1-(0),6-(1,6),6-(6,6)]
   148        9.16977        9.16977        9.16977    6[1-(0),1-(0),6-(6,6),6-(8,8)]
   149       3.570852       3.570852       3.570852    6[1-(0),6-(1,6),6-(6,6)]
   150       9.097989       9.097989       9.097989    6[1-(0),6-(1,6),6-(6,6)]
   151        1.37496        1.37496        1.37496    6[6-(1,1,6),8-(64),8-(64,64)]
   152       4.464576       4.464576       4.464576    6[1-(0),6-(1,6),6-(6,6)]
   153       4.688007       4.688007       4.688007    6[6-(1,1,6),6-(1,6),6-(1,6)]
   154       5.435136       5.435136       5.435136    6[6-(1,1,6),8-(64),8-(64,64)]
   155       5.284497       5.284497       5.284497    6[1-(0),6-(1,6),6-(6,6)]
   156       4.352355       4.352355       4.352355    6[1-(0),1-(0),6-(6,6),6-(8,8)]
   157       4.160265       4.160265       4.160265    6[6-(1,1,6),8-(64),8-(64,64)]
   158       0.774426       0.774426       0.774426    6[1-(0),1-(0),6-(6,6),6-(8,8)]
   159       4.108704       4.108704       4.108704    6[1-(0),1-(0),6-(6,6),6-(8,8)]
   160       0.238596       0.238596       0.238596    6[6-(1,1,6),8-(64),8-(64)]
   161       1.157595       1.157595       1.157595    6[1-(0),1-(0),6-(6,6),6-(8,8)]
   162       0.543918       0.543918       0.543918    6[6-(1,1,6),6-(1,6),6-(1,6)]
   163       0.508533       0.508533       0.508533    6[1-(0),6-(1,6),6-(6,6)]
   164       0.014154       0.014154       0.014154    6[1-(0),6-(1,6),6-(6,6)]
   165       8.718864       8.718864       8.718864    6[6-(1,1,6),8-(64),8-(64)]
   166       5.865822       5.865822       5.865822    6[6-(1,1,6),8-(64),8-(64,64)]
   167       5.549379       5.549379       5.549379    6[6-(1,1,6),6-(1,6),6-(1,6)]
   168       4.737546       4.737546       4.737546    6[6-(1,1,6),6-(1,6),6-(1,6)]
   169       3.817536       3.817536       3.817536    6[1-(0),6-(1,6),6-(6,6)]
   170       9.332541       9.332541       9.332541    6[1-(0),6-(1,6),6-(6,6)]
   171       9.484191       9.484191       9.484191    6[1-(0),1-(0),6-(6,6),6-(8,8)]
   172         9.9078         9.9078         9.9078    6[6-(1,1,6),6-(1,6),6-(1,6)]
   173       1.130298       1.130298       1.130298    6[1-(0),6-(1,6),6-(6,6)]
   174       4.214859       4.214859       4.214859    6[1-(0),6-(1,6),6-(6,6)]
   175       0.532797       0.532797       0.532797    6[6-(1,1,6),6-(1,6),6-(1,6)]
   176       8.956449       8.956449       8.956449    6[1-(0),6-(1,6),6-(6,6)]
   177       6.468378       6.468378       6.468378    6[1-(0),6-(1,6),6-(6,6)]
   178        5.99523        5.99523        5.99523    6[1-(0),1-(0),6-(6,6),6-(8,8)]
   179       1.484148       1.484148       1.484148    6[1-(0),6-(1,6),6-(6,6)]
   180       6.067011       6.067011       6.067011    6[1-(0),6-(1,6),6-(6,6)]
   181        3.68004        3.68004        3.68004    6[6-(1,1,6),8-(64),8-(64,64)]
   182       0.590424       0.590424       0.590424    6[1-(0),6-(1,6),6-(6,6)]
   183       0.366993       0.366993       0.366993    6[6-(1,1,6),6-(1,6),6-(1,6)]
   184       9.729864       9.729864       9.729864    6[6-(1,1,6),8-(64),8-(64,64)]
   185       9.880503       9.880503       9.880503    6[1-(0),6-(1,6),6-(6,6)]
   186       0.702645       0.702645       0.702645    6[1-(0),1-(0),6-(6,6),6-(8,8)]
   187       0.894735       0.894735       0.894735    6[6-(1,1,6),8-(64),8-(64,64)]
   188       4.280574       4.280574       4.280574    6[1-(0),1-(0),6-(6,6),6-(8,8)]
   189       0.946296       0.946296       0.946296    6[1-(0),1-(0),6-(6,6),6-(8,8)]
   190       4.816404       4.816404       4.816404    6[6-(1,1,6),8-(64),8-(64)]
   191       3.897405       3.897405       3.897405    6[1-(0),1-(0),6-(6,6),6-(8,8)]
   192       4.511082       4.511082       4.511082    6[6-(1,1,6),6-(1,6),6-(1,6)]
   193       4.546467       4.546467       4.546467    6[1-(0),6-(1,6),6-(6,6)]
   194       5.040846       5.040846       5.040846    6[1-(0),6-(1,6),6-(6,6)]
   195       3.663864       3.663864       3.663864    6[6-(1,1,6),8-(64),8-(64)]
   196       0.810822       0.810822       0.810822    6[6-(1,1,6),8-(64),8-(64,64)]
   197       0.494379       0.494379       0.494379    6[6-(1,1,6),6-(1,6),6-(1,6)]
   198       9.792546       9.792546       9.792546    6[6-(1,1,6),6-(1,6),6-(1,6)]
   199       8.872536       8.872536       8.872536    6[1-(0),6-(1,6),6-(6,6)]
   200       4.277541       4.277541       4.277541    6[1-(0),6-(1,6),6-(6,6)]
   201       4.429191       4.429191       4.429191    6[1-(0),1-(0),6-(6,6),6-(8,8)]
   202         4.8528         4.8528         4.8528    6[6-(1,1,6),6-(1,6),6-(1,6)]
   203       6.185298       6.185298       6.185298    6[1-(0),6-(1,6),6-(6,6)]
   204       9.269859       9.269859       9.269859    6[1-(0),6-(1,6),6-(6,6)]
   205       5.587797       5.587797       5.587797    6[6-(1,1,6),6-(1,6),6-(1,6)]
   206       3.901449       3.901449       3.901449    6[1-(0),6-(1,6),6-(6,6)]
   207       1.413378       1.413378       1.413378    6[1-(0),6-(1,6),6-(6,6)]
   208        0.94023        0.94023        0.94023    6[1-(0),1-(0),6-(6,6),6-(8,8)]
   209       6.539148       6.539148       6.539148    6[1-(0),6-(1,6),6-(6,6)]
   210       1.012011       1.012011       1.012011    6[1-(0),6-(1,6),6-(6,6)]
   211        8.73504        8.73504        8.73504    6[6-(1,1,6),8-(64),8-(64,64)]
   212       5.645424       5.645424       5.645424    6[1-(0),6-(1,6),6-(6,6)]
   213       5.421993       5.421993       5.421993    6[6-(1,1,6),6-(1,6),6-(1,6)]
   214       4.674864       4.674864       4.674864    6[6-(1,1,6),8-(64),8-(64,64)]
   215       4.825503       4.825503       4.825503    6[1-(0),6-(1,6),6-(6,6)]
   216       5.757645       5.757645       5.757645    6[1-(0),1-(0),6-(6,6),6-(8,8)]
   217       5.949735       5.949735       5.949735    6[6-(1,1,6),8-(64),8-(64,64)]
   218       9.335574       9.335574       9.335574    6[1-(0),1-(0),6-(6,6),6-(8,8)]
   219       6.001296       6.001296       6.001296    6[1-(0),1-(0),6-(6,6),6-(8,8)]
   220       9.871404       9.871404       9.871404    6[6-(1,1,6),8-(64),8-(64)]
   221       8.952405       8.952405       8.952405    6[1-(0),1-(0),6-(6,6),6-(8,8)]
   222       9.566082       9.566082       9.566082    6[6-(1,1,6),6-(1,6),6-(1,6)]
   223       9.601467       9.601467       9.601467    6[1-(0),6-(1,6),6-(6,6)]
   224      -0.014154      -0.014154      -0.014154    6[1-(0),6-(1,6),6-(6,6)]
   225       3.693183       3.693183       3.693183    8[6-(6,8),64-(8,8,8,8,8,8,8),64-(8,8,8,8,8,8,8)]
   226       0.750162       0.750162       0.750162    8[6-(6,8),64-(8,8,8,8,8,8,8)]
   227        8.40141        8.40141        8.40141    8[6-(6,8),64-(8,8,8,8,8,8,8),64-(8,8,8,8,8,8,8)]
   228        4.35741        4.35741        4.35741    8[6-(6,8),64-(8,8,8,8,8,8,8)]
   229       0.295212       0.295212       0.295212    8[6-(6,8),64-(8,8,8,8,8,8,8),64-(8,8,8,8,8,8,8)]
   230       1.345641       1.345641       1.345641    8[6-(6,8),64-(8,8,8,8,8,8,8)]
   231      10.025076      10.025076      10.025076    8[6-(6,8),64-(8,8,8,8,8,8,8)]
   232       4.865943       4.865943       4.865943    8[6-(6,8),64-(8,8,8,8,8,8,8)]
   233       5.911317       5.911317       5.911317    8[6-(6,8),64-(8,8,8,8,8,8,8)]
   234       2.642754       2.642754       2.642754    8[6-(6,8),64-(8,8,8,8,8,8,8)]
   235       5.517027       5.517027       5.517027    8[6-(6,8),64-(8,8,8,8,8,8,8)]
   236       7.432872       7.432872       7.432872    8[6-(6,8),64-(8,8,8,8,8,8,8),64-(8,8,8,8,8,8,8)]
   237       8.748183       8.748183       8.748183    8[6-(6,8),64-(8,8,8,8,8,8,8),64-(8,8,8,8,8,8,8)]
   238       5.805162       5.805162       5.805162    8[6-(6,8),64-(8,8,8,8,8,8,8)]
   239        3.34641        3.34641        3.34641    8[6-(6,8),64-(8,8,8,8,8,8,8),64-(8,8,8,8,8,8,8)]
   240        9.41241        9.41241        9.41241    8[6-(6,8),64-(8,8,8,8,8,8,8)]
   241       5.350212       5.350212       5.350212    8[6-(6,8),64-(8,8,8,8,8,8,8),64-(8,8,8,8,8,8,8)]
   242       6.400641       6.400641       6.400641    8[6-(6,8),64-(8,8,8,8,8,8,8)]
   243       4.970076       4.970076       4.970076    8[6-(6,8),64-(8,8,8,8,8,8,8)]
   244       9.920943       9.920943       9.920943    8[6-(6,8),64-(8,8,8,8,8,8,8)]
   245       0.856317       0.856317       0.856317    8[6-(6,8),64-(8,8,8,8,8,8,8)]
   246       7.697754       7.697754       7.697754    8[6-(6,8),64-(8,8,8,8,8,8,8)]
   247       0.462027       0.462027       0.462027    8[6-(6,8),64-(8,8,8,8,8,8,8)]
   248       2.377872       2.377872       2.377872    8[6-(6,8),64-(8,8,8,8,8,8,8),64-(8,8,8,8,8,8,8)]
   249       6.416817       6.416817       6.416817    8[6-(6,8),64-(8,8,8,8,8,8,8),64-(8,8,8,8,8,8,8)]
   250       9.359838       9.359838       9.359838    8[6-(6,8),64-(8,8,8,8,8,8,8)]
   251        1.70859        1.70859        1.70859    8[6-(6,8),64-(8,8,8,8,8,8,8),64-(8,8,8,8,8,8,8)]
   252        5.75259        5.75259        5.75259    8[6-(6,8),64-(8,8,8,8,8,8,8)]
   253       9.814788       9.814788       9.814788    8[6-(6,8),64-(8,8,8,8,8,8,8),64-(8,8,8,8,8,8,8)]
   254       8.764359       8.764359       8.764359    8[6-(6,8),64-(8,8,8,8,8,8,8)]
   255       0.084924       0.084924       0.084924    8[6-(6,8),64-(8,8,8,8,8,8,8)]
   256       5.244057       5.244057       5.244057    8[6-(6,8),64-(8,8,8,8,8,8,8)]
   257       4.198683       4.198683       4.198683    8[6-(6,8),64-(8,8,8,8,8,8,8)]
   258       7.467246       7.467246       7.467246    8[6-(6,8),64-(8,8,8,8,8,8,8)]
   259       4.592973       4.592973       4.592973    8[6-(6,8),64-(8,8,8,8,8,8,8)]
   260       2.677128       2.677128       2.677128    8[6-(6,8),64-(8,8,8,8,8,8,8),64-(8,8,8,8,8,8,8)]
   261       1.361817       1.361817       1.361817    8[6-(6,8),64-(8,8,8,8,8,8,8),64-(8,8,8,8,8,8,8)]
   262       4.304838       4.304838       4.304838    8[6-(6,8),64-(8,8,8,8,8,8,8)]
   263        6.76359        6.76359        6.76359    8[6-(6,8),64-(8,8,8,8,8,8,8),64-(8,8,8,8,8,8,8)]
   264        0.69759        0.69759        0.69759    8[6-(6,8),64-(8,8,8,8,8,8,8)]
   265       4.759788       4.759788       4.759788    8[6-(6,8),64-(8,8,8,8,8,8,8),64-(8,8,8,8,8,8,8)]
   266       3.709359       3.709359       3.709359    8[6-(6,8),64-(8,8,8,8,8,8,8)]
   267       5.139924       5.139924       5.139924    8[6-(6,8),64-(8,8,8,8,8,8,8)]
   268       0.189057       0.189057       0.189057    8[6-(6,8),64-(8,8,8,8,8,8,8)]
   269       9.253683       9.253683       9.253683    8[6-(6,8),64-(8,8,8,8,8,8,8)]
   270       2.412246       2.412246       2.412246    8[6-(6,8),64-(8,8,8,8,8,8,8)]
   271       9.647973       9.647973       9.647973    8[6-(6,8),64-(8,8,8,8,8,8,8)]
   272       7.732128       7.732128       7.732128    8[6-(6,8),64-(8,8,8,8,8,8,8),64-(8,8,8,8,8,8,8)]
