# Supplementary material for: A collection of forcefield precursors for metal–organic frameworks
Source: RSC Adv. 2019 Nov 13;9(63):36492–507. doi: 10.1039/c9ra07327b (PMC9075174; doi:10.1039/c9ra07327b)
Supplement: RA-009-C9RA07327B-s244 [file RA-009-C9RA07327B-s244.txt]

CAKFIF_clean

10.082000    0.000000    0.000000
0.000000    21.787000    0.000000
0.000000    -0.387822    13.971618

     1       9.436752       9.436752       9.436752    65[8-(6),8-(6),8-(6),8-(6),8-(6,65),8-(6,65),8-(6,65),8-(6,65)]
     2       2.512636       2.512636       2.512636    65[8-(6),8-(6),8-(6),8-(6),8-(6,65),8-(6,65),8-(6,65),8-(6,65)]
     3       4.395752       4.395752       4.395752    65[8-(6),8-(6),8-(6),8-(6),8-(6,65),8-(6,65),8-(6,65),8-(6,65)]
     4       7.553636       7.553636       7.553636    65[8-(6),8-(6),8-(6),8-(6),8-(6,65),8-(6,65),8-(6,65),8-(6,65)]
     5       0.645248       0.645248       0.645248    65[8-(6),8-(6),8-(6),8-(6),8-(6,65),8-(6,65),8-(6,65),8-(6,65)]
     6       7.569364       7.569364       7.569364    65[8-(6),8-(6),8-(6),8-(6),8-(6,65),8-(6,65),8-(6,65),8-(6,65)]
     7       5.686248       5.686248       5.686248    65[8-(6),8-(6),8-(6),8-(6),8-(6,65),8-(6,65),8-(6,65),8-(6,65)]
     8       2.528364       2.528364       2.528364    65[8-(6),8-(6),8-(6),8-(6),8-(6,65),8-(6,65),8-(6,65),8-(6,65)]
     9        6.03811        6.03811        6.03811    1[6-(6,6)]
    10       8.769324       8.769324       8.769324    1[6-(1,6,6)]
    11       8.072657       8.072657       8.072657    1[6-(1,6,6)]
    12       5.889904       5.889904       5.889904    1[6-(1,6,6)]
    13       6.556325       6.556325       6.556325    1[6-(1,6,6)]
    14       9.245194       9.245194       9.245194    1[6-(6,6)]
    15       2.134359       2.134359       2.134359    1[6-(6,6)]
    16       0.004033       0.004033       0.004033    1[6-(1,6,6)]
    17       1.410472       1.410472       1.410472    1[6-(1,6,6)]
    18       8.414437       8.414437       8.414437    1[6-(6,6)]
    19      -0.004033      -0.004033      -0.004033    1[6-(6,6)]
    20       6.476677       6.476677       6.476677    1[6-(6,6)]
    21       3.205068       3.205068       3.205068    1[6-(1,6,6)]
    22       4.687122       4.687122       4.687122    1[6-(1,6,6)]
    23       7.078572       7.078572       7.078572    1[6-(6,6)]
    24       3.252453       3.252453       3.252453    1[6-(6,6)]
    25       2.668705       2.668705       2.668705    1[6-(6,6)]
    26       7.759107       7.759107       7.759107    1[6-(6,6)]
    27       1.480038       1.480038       1.480038    1[6-(6,6)]
    28       9.677712       9.677712       9.677712    1[6-(1,6,6)]
    29        8.22792        8.22792        8.22792    1[6-(1,6,6)]
    30       6.201438       6.201438       6.201438    1[6-(1,6,6)]
    31        4.86759        4.86759        4.86759    1[6-(1,6,6)]
    32       4.632679       4.632679       4.632679    1[6-(6,6)]
    33        0.99711        0.99711        0.99711    1[6-(6,6)]
    34       3.728324       3.728324       3.728324    1[6-(1,6,6)]
    35       3.031657       3.031657       3.031657    1[6-(1,6,6)]
    36       0.848904       0.848904       0.848904    1[6-(1,6,6)]
    37       1.515325       1.515325       1.515325    1[6-(1,6,6)]
    38       4.204194       4.204194       4.204194    1[6-(6,6)]
    39       7.175359       7.175359       7.175359    1[6-(6,6)]
    40       5.045033       5.045033       5.045033    1[6-(1,6,6)]
    41       6.451472       6.451472       6.451472    1[6-(1,6,6)]
    42       3.373437       3.373437       3.373437    1[6-(6,6)]
    43       5.036967       5.036967       5.036967    1[6-(6,6)]
    44       1.435677       1.435677       1.435677    1[6-(6,6)]
    45       8.246068       8.246068       8.246068    1[6-(1,6,6)]
    46       9.728122       9.728122       9.728122    1[6-(1,6,6)]
    47       2.037572       2.037572       2.037572    1[6-(6,6)]
    48       8.293453       8.293453       8.293453    1[6-(6,6)]
    49       7.709705       7.709705       7.709705    1[6-(6,6)]
    50       2.718107       2.718107       2.718107    1[6-(6,6)]
    51       6.521038       6.521038       6.521038    1[6-(6,6)]
    52       4.636712       4.636712       4.636712    1[6-(1,6,6)]
    53        3.18692        3.18692        3.18692    1[6-(1,6,6)]
    54       1.160438       1.160438       1.160438    1[6-(1,6,6)]
    55        9.90859        9.90859        9.90859    1[6-(1,6,6)]
    56       9.673679       9.673679       9.673679    1[6-(6,6)]
    57        4.04389        4.04389        4.04389    1[6-(6,6)]
    58       1.312676       1.312676       1.312676    1[6-(1,6,6)]
    59       2.009343       2.009343       2.009343    1[6-(1,6,6)]
    60       4.192096       4.192096       4.192096    1[6-(1,6,6)]
    61       3.525675       3.525675       3.525675    1[6-(1,6,6)]
    62       0.836806       0.836806       0.836806    1[6-(6,6)]
    63       7.947641       7.947641       7.947641    1[6-(6,6)]
    64      -0.004033      -0.004033      -0.004033    1[6-(1,6,6)]
    65       8.671528       8.671528       8.671528    1[6-(1,6,6)]
    66       1.667563       1.667563       1.667563    1[6-(6,6)]
    67       0.004033       0.004033       0.004033    1[6-(6,6)]
    68       3.605323       3.605323       3.605323    1[6-(6,6)]
    69       6.876932       6.876932       6.876932    1[6-(1,6,6)]
    70       5.394878       5.394878       5.394878    1[6-(1,6,6)]
    71       3.003428       3.003428       3.003428    1[6-(6,6)]
    72       6.829547       6.829547       6.829547    1[6-(6,6)]
    73       7.413295       7.413295       7.413295    1[6-(6,6)]
    74       2.322893       2.322893       2.322893    1[6-(6,6)]
    75       8.601962       8.601962       8.601962    1[6-(6,6)]
    76       0.404288       0.404288       0.404288    1[6-(1,6,6)]
    77        1.85408        1.85408        1.85408    1[6-(1,6,6)]
    78       3.880562       3.880562       3.880562    1[6-(1,6,6)]
    79        5.21441        5.21441        5.21441    1[6-(1,6,6)]
    80       5.449321       5.449321       5.449321    1[6-(6,6)]
    81        9.08489        9.08489        9.08489    1[6-(6,6)]
    82       6.353676       6.353676       6.353676    1[6-(1,6,6)]
    83       7.050343       7.050343       7.050343    1[6-(1,6,6)]
    84       9.233096       9.233096       9.233096    1[6-(1,6,6)]
    85       8.566675       8.566675       8.566675    1[6-(1,6,6)]
    86       5.877806       5.877806       5.877806    1[6-(6,6)]
    87       2.906641       2.906641       2.906641    1[6-(6,6)]
    88       5.036967       5.036967       5.036967    1[6-(1,6,6)]
    89       3.630528       3.630528       3.630528    1[6-(1,6,6)]
    90       6.708563       6.708563       6.708563    1[6-(6,6)]
    91       5.045033       5.045033       5.045033    1[6-(6,6)]
    92       8.646323       8.646323       8.646323    1[6-(6,6)]
    93       1.835932       1.835932       1.835932    1[6-(1,6,6)]
    94       0.353878       0.353878       0.353878    1[6-(1,6,6)]
    95       8.044428       8.044428       8.044428    1[6-(6,6)]
    96       1.788547       1.788547       1.788547    1[6-(6,6)]
    97       2.372295       2.372295       2.372295    1[6-(6,6)]
    98       7.363893       7.363893       7.363893    1[6-(6,6)]
    99       3.560962       3.560962       3.560962    1[6-(6,6)]
   100       5.445288       5.445288       5.445288    1[6-(1,6,6)]
   101        6.89508        6.89508        6.89508    1[6-(1,6,6)]
   102       8.921562       8.921562       8.921562    1[6-(1,6,6)]
   103        0.17341        0.17341        0.17341    1[6-(1,6,6)]
   104       0.408321       0.408321       0.408321    1[6-(6,6)]
   105       5.636846       5.636846       5.636846    6[1-(0),6-(1,6),6-(6,6)]
   106        9.84104        9.84104        9.84104    6[6-(1,1,6),8-(65),8-(65)]
   107       1.376193       1.376193       1.376193    6[6-(1,1,6),8-(65),8-(65,65)]
   108       4.649818       4.649818       4.649818    6[6-(1,1,6),8-(65),8-(65,65)]
   109       8.927611       8.927611       8.927611    6[1-(0),1-(0),6-(6,6),6-(8,8)]
   110       5.399919       5.399919       5.399919    6[6-(1,1,6),6-(1,6),6-(1,6)]
   111       5.734642       5.734642       5.734642    6[1-(0),1-(0),6-(6,6),6-(8,8)]
   112       9.544629       9.544629       9.544629    6[6-(1,1,6),6-(1,6),6-(1,6)]
   113       9.576892       9.576892       9.576892    6[1-(0),6-(1,6),6-(6,6)]
   114       0.293386       0.293386       0.293386    6[6-(1,1,6),6-(1,6),6-(1,6)]
   115       1.231012       1.231012       1.231012    6[1-(0),6-(1,6),6-(6,6)]
   116       0.760183       0.760183       0.760183    6[1-(0),1-(0),6-(6,6),6-(8,8)]
   117       4.143702       4.143702       4.143702    6[6-(1,1,6),8-(65),8-(65,65)]
   118       9.058677       9.058677       9.058677    6[1-(0),6-(1,6),6-(6,6)]
   119      -0.009074      -0.009074      -0.009074    6[1-(0),6-(1,6),6-(6,6)]
   120       4.516736       4.516736       4.516736    6[6-(1,1,6),6-(1,6),6-(1,6)]
   121        5.82538        5.82538        5.82538    6[1-(0),6-(1,6),6-(6,6)]
   122       4.108415       4.108415       4.108415    6[1-(0),1-(0),6-(6,6),6-(8,8)]
   123       5.236591       5.236591       5.236591    6[6-(1,1,6),6-(1,6),6-(1,6)]
   124       6.186315       6.186315       6.186315    6[1-(0),6-(1,6),6-(6,6)]
   125       3.910808       3.910808       3.910808    6[1-(0),6-(1,6),6-(6,6)]
   126       3.561971       3.561971       3.561971    6[1-(0),6-(1,6),6-(6,6)]
   127       8.660438       8.660438       8.660438    6[1-(0),6-(1,6),6-(6,6)]
   128       0.835798       0.835798       0.835798    6[1-(0),6-(1,6),6-(6,6)]
   129       9.593023       9.593023       9.593023    6[6-(1,1,6),6-(1,6),6-(1,6)]
   130       9.156472       9.156472       9.156472    6[1-(0),1-(0),6-(6,6),6-(8,8)]
   131       9.283506       9.283506       9.283506    6[6-(1,1,6),8-(65),8-(65,65)]
   132       5.652977       5.652977       5.652977    6[1-(0),1-(0),6-(6,6),6-(8,8)]
   133       6.433324       6.433324       6.433324    6[6-(1,1,6),8-(65),8-(65)]
   134        4.80004        4.80004        4.80004    6[1-(0),6-(1,6),6-(6,6)]
   135       0.595846       0.595846       0.595846    6[1-(0),6-(1,6),6-(6,6)]
   136        4.80004        4.80004        4.80004    6[6-(1,1,6),8-(65),8-(65)]
   137       6.417193       6.417193       6.417193    6[6-(1,1,6),8-(65),8-(65,65)]
   138       9.690818       9.690818       9.690818    6[6-(1,1,6),8-(65),8-(65,65)]
   139       3.886611       3.886611       3.886611    6[1-(0),1-(0),6-(6,6),6-(8,8)]
   140       0.358919       0.358919       0.358919    6[6-(1,1,6),6-(1,6),6-(1,6)]
   141       0.693642       0.693642       0.693642    6[1-(0),1-(0),6-(6,6),6-(8,8)]
   142       4.503629       4.503629       4.503629    6[6-(1,1,6),6-(1,6),6-(1,6)]
   143       4.535892       4.535892       4.535892    6[1-(0),6-(1,6),6-(6,6)]
   144       5.334386       5.334386       5.334386    6[6-(1,1,6),6-(1,6),6-(1,6)]
   145       6.272012       6.272012       6.272012    6[1-(0),6-(1,6),6-(6,6)]
   146       5.801183       5.801183       5.801183    6[1-(0),1-(0),6-(6,6),6-(8,8)]
   147       9.184702       9.184702       9.184702    6[6-(1,1,6),8-(65),8-(65,65)]
   148       4.017677       4.017677       4.017677    6[1-(0),6-(1,6),6-(6,6)]
   149       5.031926       5.031926       5.031926    6[1-(0),6-(1,6),6-(6,6)]
   150       9.557736       9.557736       9.557736    6[6-(1,1,6),6-(1,6),6-(1,6)]
   151        0.78438        0.78438        0.78438    6[1-(0),6-(1,6),6-(6,6)]
   152       9.149415       9.149415       9.149415    6[1-(0),1-(0),6-(6,6),6-(8,8)]
   153       0.195591       0.195591       0.195591    6[6-(1,1,6),6-(1,6),6-(1,6)]
   154       1.145315       1.145315       1.145315    6[1-(0),6-(1,6),6-(6,6)]
   155       8.951808       8.951808       8.951808    6[1-(0),6-(1,6),6-(6,6)]
   156       8.602971       8.602971       8.602971    6[1-(0),6-(1,6),6-(6,6)]
   157       3.619438       3.619438       3.619438    6[1-(0),6-(1,6),6-(6,6)]
   158       5.876798       5.876798       5.876798    6[1-(0),6-(1,6),6-(6,6)]
   159       4.552023       4.552023       4.552023    6[6-(1,1,6),6-(1,6),6-(1,6)]
   160       4.115472       4.115472       4.115472    6[1-(0),1-(0),6-(6,6),6-(8,8)]
   161       4.242506       4.242506       4.242506    6[6-(1,1,6),8-(65),8-(65,65)]
   162       0.611977       0.611977       0.611977    6[1-(0),1-(0),6-(6,6),6-(8,8)]
   163       1.392324       1.392324       1.392324    6[6-(1,1,6),8-(65),8-(65)]
   164        9.84104        9.84104        9.84104    6[1-(0),6-(1,6),6-(6,6)]
   165       4.445154       4.445154       4.445154    6[1-(0),6-(1,6),6-(6,6)]
   166        0.24096        0.24096        0.24096    6[6-(1,1,6),8-(65),8-(65)]
   167       8.705807       8.705807       8.705807    6[6-(1,1,6),8-(65),8-(65,65)]
   168       5.432182       5.432182       5.432182    6[6-(1,1,6),8-(65),8-(65,65)]
   169       1.154389       1.154389       1.154389    6[1-(0),1-(0),6-(6,6),6-(8,8)]
   170       4.682081       4.682081       4.682081    6[6-(1,1,6),6-(1,6),6-(1,6)]
   171       4.347358       4.347358       4.347358    6[1-(0),1-(0),6-(6,6),6-(8,8)]
   172       0.537371       0.537371       0.537371    6[6-(1,1,6),6-(1,6),6-(1,6)]
   173       0.505108       0.505108       0.505108    6[1-(0),6-(1,6),6-(6,6)]
   174       9.788614       9.788614       9.788614    6[6-(1,1,6),6-(1,6),6-(1,6)]
   175       8.850988       8.850988       8.850988    6[1-(0),6-(1,6),6-(6,6)]
   176       9.321817       9.321817       9.321817    6[1-(0),1-(0),6-(6,6),6-(8,8)]
   177       5.938298       5.938298       5.938298    6[6-(1,1,6),8-(65),8-(65,65)]
   178       1.023323       1.023323       1.023323    6[1-(0),6-(1,6),6-(6,6)]
   179       0.009074       0.009074       0.009074    6[1-(0),6-(1,6),6-(6,6)]
   180       5.565264       5.565264       5.565264    6[6-(1,1,6),6-(1,6),6-(1,6)]
   181        4.25662        4.25662        4.25662    6[1-(0),6-(1,6),6-(6,6)]
   182       5.973585       5.973585       5.973585    6[1-(0),1-(0),6-(6,6),6-(8,8)]
   183       4.845409       4.845409       4.845409    6[6-(1,1,6),6-(1,6),6-(1,6)]
   184       3.895685       3.895685       3.895685    6[1-(0),6-(1,6),6-(6,6)]
   185       6.171192       6.171192       6.171192    6[1-(0),6-(1,6),6-(6,6)]
   186       6.520029       6.520029       6.520029    6[1-(0),6-(1,6),6-(6,6)]
   187       1.421562       1.421562       1.421562    6[1-(0),6-(1,6),6-(6,6)]
   188       9.246202       9.246202       9.246202    6[1-(0),6-(1,6),6-(6,6)]
   189       0.488977       0.488977       0.488977    6[6-(1,1,6),6-(1,6),6-(1,6)]
   190       0.925528       0.925528       0.925528    6[1-(0),1-(0),6-(6,6),6-(8,8)]
   191       0.798494       0.798494       0.798494    6[6-(1,1,6),8-(65),8-(65,65)]
   192       4.429023       4.429023       4.429023    6[1-(0),1-(0),6-(6,6),6-(8,8)]
   193       3.648676       3.648676       3.648676    6[6-(1,1,6),8-(65),8-(65)]
   194        5.28196        5.28196        5.28196    6[1-(0),6-(1,6),6-(6,6)]
   195       9.486154       9.486154       9.486154    6[1-(0),6-(1,6),6-(6,6)]
   196        5.28196        5.28196        5.28196    6[6-(1,1,6),8-(65),8-(65)]
   197       3.664807       3.664807       3.664807    6[6-(1,1,6),8-(65),8-(65,65)]
   198       0.391182       0.391182       0.391182    6[6-(1,1,6),8-(65),8-(65,65)]
   199       6.195389       6.195389       6.195389    6[1-(0),1-(0),6-(6,6),6-(8,8)]
   200       9.723081       9.723081       9.723081    6[6-(1,1,6),6-(1,6),6-(1,6)]
   201       9.388358       9.388358       9.388358    6[1-(0),1-(0),6-(6,6),6-(8,8)]
   202       5.578371       5.578371       5.578371    6[6-(1,1,6),6-(1,6),6-(1,6)]
   203       5.546108       5.546108       5.546108    6[1-(0),6-(1,6),6-(6,6)]
   204       4.747614       4.747614       4.747614    6[6-(1,1,6),6-(1,6),6-(1,6)]
   205       3.809988       3.809988       3.809988    6[1-(0),6-(1,6),6-(6,6)]
   206       4.280817       4.280817       4.280817    6[1-(0),1-(0),6-(6,6),6-(8,8)]
   207       0.897298       0.897298       0.897298    6[6-(1,1,6),8-(65),8-(65,65)]
   208       6.064323       6.064323       6.064323    6[1-(0),6-(1,6),6-(6,6)]
   209       5.050074       5.050074       5.050074    6[1-(0),6-(1,6),6-(6,6)]
   210       0.524264       0.524264       0.524264    6[6-(1,1,6),6-(1,6),6-(1,6)]
   211        9.29762        9.29762        9.29762    6[1-(0),6-(1,6),6-(6,6)]
   212       0.932585       0.932585       0.932585    6[1-(0),1-(0),6-(6,6),6-(8,8)]
   213       9.886409       9.886409       9.886409    6[6-(1,1,6),6-(1,6),6-(1,6)]
   214       8.936685       8.936685       8.936685    6[1-(0),6-(1,6),6-(6,6)]
   215       1.130192       1.130192       1.130192    6[1-(0),6-(1,6),6-(6,6)]
   216       1.479029       1.479029       1.479029    6[1-(0),6-(1,6),6-(6,6)]
   217       6.462562       6.462562       6.462562    6[1-(0),6-(1,6),6-(6,6)]
   218       4.205202       4.205202       4.205202    6[1-(0),6-(1,6),6-(6,6)]
   219       5.529977       5.529977       5.529977    6[6-(1,1,6),6-(1,6),6-(1,6)]
   220       5.966528       5.966528       5.966528    6[1-(0),1-(0),6-(6,6),6-(8,8)]
   221       5.839494       5.839494       5.839494    6[6-(1,1,6),8-(65),8-(65,65)]
   222       9.470023       9.470023       9.470023    6[1-(0),1-(0),6-(6,6),6-(8,8)]
   223       8.689676       8.689676       8.689676    6[6-(1,1,6),8-(65),8-(65)]
   224        0.24096        0.24096        0.24096    6[1-(0),6-(1,6),6-(6,6)]
   225        3.31597        3.31597        3.31597    8[6-(6,8),65-(8,8,8,8,8,8,8),65-(8,8,8,8,8,8,8)]
   226       0.689609       0.689609       0.689609    8[6-(6,8),65-(8,8,8,8,8,8,8)]
   227       0.878142       0.878142       0.878142    8[6-(6,8),65-(8,8,8,8,8,8,8)]
   228       2.372295       2.372295       2.372295    8[6-(6,8),65-(8,8,8,8,8,8,8),65-(8,8,8,8,8,8,8)]
   229       4.731483       4.731483       4.731483    8[6-(6,8),65-(8,8,8,8,8,8,8),65-(8,8,8,8,8,8,8)]
   230       3.696061       3.696061       3.696061    8[6-(6,8),65-(8,8,8,8,8,8,8)]
   231       4.954295       4.954295       4.954295    8[6-(6,8),65-(8,8,8,8,8,8,8)]
   232       0.458731       0.458731       0.458731    8[6-(6,8),65-(8,8,8,8,8,8,8)]
   233       9.890442       9.890442       9.890442    8[6-(6,8),65-(8,8,8,8,8,8,8)]
   234       8.734037       8.734037       8.734037    8[6-(6,8),65-(8,8,8,8,8,8,8),65-(8,8,8,8,8,8,8)]
   235       7.686517       7.686517       7.686517    8[6-(6,8),65-(8,8,8,8,8,8,8)]
   236       5.807232       5.807232       5.807232    8[6-(6,8),65-(8,8,8,8,8,8,8)]
   237        8.35697        8.35697        8.35697    8[6-(6,8),65-(8,8,8,8,8,8,8),65-(8,8,8,8,8,8,8)]
   238       5.730609       5.730609       5.730609    8[6-(6,8),65-(8,8,8,8,8,8,8)]
   239       5.919142       5.919142       5.919142    8[6-(6,8),65-(8,8,8,8,8,8,8)]
   240       7.413295       7.413295       7.413295    8[6-(6,8),65-(8,8,8,8,8,8,8),65-(8,8,8,8,8,8,8)]
   241       9.772483       9.772483       9.772483    8[6-(6,8),65-(8,8,8,8,8,8,8),65-(8,8,8,8,8,8,8)]
   242       8.737061       8.737061       8.737061    8[6-(6,8),65-(8,8,8,8,8,8,8)]
   243       9.995295       9.995295       9.995295    8[6-(6,8),65-(8,8,8,8,8,8,8)]
   244       5.499731       5.499731       5.499731    8[6-(6,8),65-(8,8,8,8,8,8,8)]
   245       4.849442       4.849442       4.849442    8[6-(6,8),65-(8,8,8,8,8,8,8)]
   246       3.693037       3.693037       3.693037    8[6-(6,8),65-(8,8,8,8,8,8,8),65-(8,8,8,8,8,8,8)]
   247       2.645517       2.645517       2.645517    8[6-(6,8),65-(8,8,8,8,8,8,8)]
   248       0.766232       0.766232       0.766232    8[6-(6,8),65-(8,8,8,8,8,8,8)]
   249        6.76603        6.76603        6.76603    8[6-(6,8),65-(8,8,8,8,8,8,8),65-(8,8,8,8,8,8,8)]
   250       9.392391       9.392391       9.392391    8[6-(6,8),65-(8,8,8,8,8,8,8)]
   251       9.203858       9.203858       9.203858    8[6-(6,8),65-(8,8,8,8,8,8,8)]
   252       7.709705       7.709705       7.709705    8[6-(6,8),65-(8,8,8,8,8,8,8),65-(8,8,8,8,8,8,8)]
   253       5.350517       5.350517       5.350517    8[6-(6,8),65-(8,8,8,8,8,8,8),65-(8,8,8,8,8,8,8)]
   254       6.385939       6.385939       6.385939    8[6-(6,8),65-(8,8,8,8,8,8,8)]
   255       5.127705       5.127705       5.127705    8[6-(6,8),65-(8,8,8,8,8,8,8)]
   256       9.623269       9.623269       9.623269    8[6-(6,8),65-(8,8,8,8,8,8,8)]
   257       0.191558       0.191558       0.191558    8[6-(6,8),65-(8,8,8,8,8,8,8)]
   258       1.347963       1.347963       1.347963    8[6-(6,8),65-(8,8,8,8,8,8,8),65-(8,8,8,8,8,8,8)]
   259       2.395483       2.395483       2.395483    8[6-(6,8),65-(8,8,8,8,8,8,8)]
   260       4.274768       4.274768       4.274768    8[6-(6,8),65-(8,8,8,8,8,8,8)]
   261        1.72503        1.72503        1.72503    8[6-(6,8),65-(8,8,8,8,8,8,8),65-(8,8,8,8,8,8,8)]
   262       4.351391       4.351391       4.351391    8[6-(6,8),65-(8,8,8,8,8,8,8)]
   263       4.162858       4.162858       4.162858    8[6-(6,8),65-(8,8,8,8,8,8,8)]
   264       2.668705       2.668705       2.668705    8[6-(6,8),65-(8,8,8,8,8,8,8),65-(8,8,8,8,8,8,8)]
   265       0.309517       0.309517       0.309517    8[6-(6,8),65-(8,8,8,8,8,8,8),65-(8,8,8,8,8,8,8)]
   266       1.344939       1.344939       1.344939    8[6-(6,8),65-(8,8,8,8,8,8,8)]
   267       0.086705       0.086705       0.086705    8[6-(6,8),65-(8,8,8,8,8,8,8)]
   268       4.582269       4.582269       4.582269    8[6-(6,8),65-(8,8,8,8,8,8,8)]
   269       5.232558       5.232558       5.232558    8[6-(6,8),65-(8,8,8,8,8,8,8)]
   270       6.388963       6.388963       6.388963    8[6-(6,8),65-(8,8,8,8,8,8,8),65-(8,8,8,8,8,8,8)]
   271       7.436483       7.436483       7.436483    8[6-(6,8),65-(8,8,8,8,8,8,8)]
   272       9.315768       9.315768       9.315768    8[6-(6,8),65-(8,8,8,8,8,8,8)]
