# Supplementary material for: A collection of forcefield precursors for metal–organic frameworks
Source: RSC Adv. 2019 Nov 13;9(63):36492–507. doi: 10.1039/c9ra07327b (PMC9075174; doi:10.1039/c9ra07327b)
Supplement: RA-009-C9RA07327B-s245 [file RA-009-C9RA07327B-s245.txt]

CAKXET_clean

7.980900    0.000000    0.000000
-1.055305    9.689200    0.000000
0.000000    0.000000    15.926500

     1        7.19834        7.19834        7.19834    62[7-(6,6),7-(6,6),8-(6),8-(6),8-(6),8-(6),8-(6)]
     2       4.245358       4.245358       4.245358    62[7-(6,6),7-(6,6),8-(6),8-(6),8-(6),8-(6),8-(6)]
     3      -0.272745      -0.272745      -0.272745    62[7-(6,6),7-(6,6),8-(6),8-(6),8-(6),8-(6),8-(6)]
     4       2.680237       2.680237       2.680237    62[7-(6,6),7-(6,6),8-(6),8-(6),8-(6),8-(6),8-(6)]
     5       7.007458       7.007458       7.007458    1[6-(6,6)]
     6       4.560904       4.560904       4.560904    1[6-(7,7)]
     7       3.380934       3.380934       3.380934    1[6-(6,6)]
     8       6.882794       6.882794       6.882794    1[6-(7,7)]
     9      -0.081863      -0.081863      -0.081863    1[6-(6,6)]
    10       2.364691       2.364691       2.364691    1[6-(7,7)]
    11       3.544661       3.544661       3.544661    1[6-(6,6)]
    12       0.042801       0.042801       0.042801    1[6-(7,7)]
    13        6.78791        6.78791        6.78791    6[6-(1,6),6-(8,8),7-(6,62)]
    14       5.087075       5.087075       5.087075    6[6-(6,7),8-(62),8-(62)]
    15       6.494058       6.494058       6.494058    6[1-(0),6-(6,7),6-(6,7)]
    16       5.447044       5.447044       5.447044    6[6-(1,6),6-(8,8),7-(6,62)]
    17       0.003696       0.003696       0.003696    6[6-(6,7),8-(0),8-(62)]
    18       5.054286       5.054286       5.054286    6[1-(0),7-(6,62),7-(6,62)]
    19       7.257699       7.257699       7.257699    6[6-(8,8),8-(62),8-(62)]
    20       4.655787       4.655787       4.655787    6[6-(1,6),6-(8,8),7-(6,62)]
    21       5.301317       5.301317       5.301317    6[6-(6,7),8-(62),8-(62)]
    22       3.894335       3.894335       3.894335    6[1-(0),6-(6,7),6-(6,7)]
    23       4.941349       4.941349       4.941349    6[6-(1,6),6-(8,8),7-(6,62)]
    24       3.459102       3.459102       3.459102    6[6-(6,7),8-(0),8-(62)]
    25       6.389411       6.389411       6.389411    6[1-(0),7-(6,62),7-(6,62)]
    26       4.185999       4.185999       4.185999    6[6-(8,8),8-(62),8-(62)]
    27       0.137685       0.137685       0.137685    6[6-(1,6),6-(8,8),7-(6,62)]
    28        1.83852        1.83852        1.83852    6[6-(6,7),8-(62),8-(62)]
    29       0.431537       0.431537       0.431537    6[1-(0),6-(6,7),6-(6,7)]
    30       1.478551       1.478551       1.478551    6[6-(1,6),6-(8,8),7-(6,62)]
    31       6.921899       6.921899       6.921899    6[6-(6,7),8-(0),8-(62)]
    32       1.871309       1.871309       1.871309    6[1-(0),7-(6,62),7-(6,62)]
    33      -0.332104      -0.332104      -0.332104    6[6-(8,8),8-(62),8-(62)]
    34       2.269808       2.269808       2.269808    6[6-(1,6),6-(8,8),7-(6,62)]
    35       1.624278       1.624278       1.624278    6[6-(6,7),8-(62),8-(62)]
    36        3.03126        3.03126        3.03126    6[1-(0),6-(6,7),6-(6,7)]
    37       1.984246       1.984246       1.984246    6[6-(1,6),6-(8,8),7-(6,62)]
    38       3.466493       3.466493       3.466493    6[6-(6,7),8-(0),8-(62)]
    39       0.536184       0.536184       0.536184    6[1-(0),7-(6,62),7-(6,62)]
    40       2.739596       2.739596       2.739596    6[6-(8,8),8-(62),8-(62)]
    41       6.068559       6.068559       6.068559    7[6-(1,7),6-(6,6),62-(7,8,8,8,8,8)]
    42       4.705346       4.705346       4.705346    7[6-(1,7),6-(6,6),62-(7,8,8,8,8,8)]
    43       5.375139       5.375139       5.375139    7[6-(1,7),6-(6,6),62-(7,8,8,8,8,8)]
    44       5.683047       5.683047       5.683047    7[6-(1,7),6-(6,6),62-(7,8,8,8,8,8)]
    45       0.857036       0.857036       0.857036    7[6-(1,7),6-(6,6),62-(7,8,8,8,8,8)]
    46       2.220249       2.220249       2.220249    7[6-(1,7),6-(6,6),62-(7,8,8,8,8,8)]
    47       1.550456       1.550456       1.550456    7[6-(1,7),6-(6,6),62-(7,8,8,8,8,8)]
    48       1.242548       1.242548       1.242548    7[6-(1,7),6-(6,6),62-(7,8,8,8,8,8)]
    49        0.07907        0.07907        0.07907    8[6-(6,8),62-(7,7,8,8,8,8)]
    50       5.845704       5.845704       5.845704    8[6-(6,8),62-(7,7,8,8,8,8)]
    51       6.422462       6.422462       6.422462    8[6-(6,8),62-(7,7,8,8,8,8)]
    52       4.070619       4.070619       4.070619    8[6-(6,8),62-(7,7,8,8,8,8)]
    53       5.955645       5.955645       5.955645    8[6-(6,8),62-(7,7,8,8,8,8)]
    54       0.824372       0.824372       0.824372    8[6-(6,8)]
    55       3.383728       3.383728       3.383728    8[6-(6,8),62-(7,7,8,8,8,8)]
    56       4.542688       4.542688       4.542688    8[6-(6,8),62-(7,7,8,8,8,8)]
    57       5.021235       5.021235       5.021235    8[6-(6,8),62-(7,7,8,8,8,8)]
    58       6.317774       6.317774       6.317774    8[6-(6,8),62-(7,7,8,8,8,8)]
    59       4.432748       4.432748       4.432748    8[6-(6,8),62-(7,7,8,8,8,8)]
    60       1.583121       1.583121       1.583121    8[6-(6,8)]
    61       6.846525       6.846525       6.846525    8[6-(6,8),62-(7,7,8,8,8,8)]
    62       1.079891       1.079891       1.079891    8[6-(6,8),62-(7,7,8,8,8,8)]
    63       0.503133       0.503133       0.503133    8[6-(6,8),62-(7,7,8,8,8,8)]
    64       2.854976       2.854976       2.854976    8[6-(6,8),62-(7,7,8,8,8,8)]
    65        0.96995        0.96995        0.96995    8[6-(6,8),62-(7,7,8,8,8,8)]
    66       6.101223       6.101223       6.101223    8[6-(6,8)]
    67       3.541867       3.541867       3.541867    8[6-(6,8),62-(7,7,8,8,8,8)]
    68       2.382907       2.382907       2.382907    8[6-(6,8),62-(7,7,8,8,8,8)]
    69        1.90436        1.90436        1.90436    8[6-(6,8),62-(7,7,8,8,8,8)]
    70       0.607821       0.607821       0.607821    8[6-(6,8),62-(7,7,8,8,8,8)]
    71       2.492847       2.492847       2.492847    8[6-(6,8),62-(7,7,8,8,8,8)]
    72       5.342474       5.342474       5.342474    8[6-(6,8)]
