# Supplementary material for: A collection of forcefield precursors for metal–organic frameworks
Source: RSC Adv. 2019 Nov 13;9(63):36492–507. doi: 10.1039/c9ra07327b (PMC9075174; doi:10.1039/c9ra07327b)
Supplement: RA-009-C9RA07327B-s246 [file RA-009-C9RA07327B-s246.txt]

CAKXIX_clean

7.981000    0.000000    0.000000
-1.065260    9.664468    0.000000
0.000000    0.000000    15.909000

     1        7.20966        7.20966        7.20966    63[7-(6,6),7-(6,6),8-(6),8-(6),8-(6),8-(6),8-(6)]
     2        4.22921        4.22921        4.22921    63[7-(6,6),7-(6,6),8-(6),8-(6),8-(6),8-(6),8-(6)]
     3       -0.29392       -0.29392       -0.29392    63[7-(6,6),7-(6,6),8-(6),8-(6),8-(6),8-(6),8-(6)]
     4        2.68653        2.68653        2.68653    63[7-(6,6),7-(6,6),8-(6),8-(6),8-(6),8-(6),8-(6)]
     5       7.000736       7.000736       7.000736    1[6-(6,6)]
     6        4.55751        4.55751        4.55751    1[6-(7,7)]
     7       3.372874       3.372874       3.372874    1[6-(6,6)]
     8        6.88136        6.88136        6.88136    1[6-(7,7)]
     9      -0.084996      -0.084996      -0.084996    1[6-(6,6)]
    10        2.35823        2.35823        2.35823    1[6-(7,7)]
    11       3.542866       3.542866       3.542866    1[6-(6,6)]
    12        0.03438        0.03438        0.03438    1[6-(7,7)]
    13        6.78954        6.78954        6.78954    6[6-(1,6),6-(8,8),7-(6,63)]
    14       5.088321       5.088321       5.088321    6[6-(6,7),8-(63),8-(63)]
    15       6.496746       6.496746       6.496746    6[1-(0),6-(6,7),6-(6,7)]
    16       5.448484       5.448484       5.448484    6[6-(1,6),6-(8,8),7-(6,63)]
    17       0.001331       0.001331       0.001331    6[6-(6,7),8-(0),8-(63)]
    18       5.057619       5.057619       5.057619    6[1-(0),7-(6,63),7-(6,63)]
    19       7.253175       7.253175       7.253175    6[6-(8,8),8-(63),8-(63)]
    20        4.64933        4.64933        4.64933    6[6-(1,6),6-(8,8),7-(6,63)]
    21       5.285289       5.285289       5.285289    6[6-(6,7),8-(63),8-(63)]
    22       3.876864       3.876864       3.876864    6[1-(0),6-(6,7),6-(6,7)]
    23       4.925126       4.925126       4.925126    6[6-(1,6),6-(8,8),7-(6,63)]
    24       3.456539       3.456539       3.456539    6[6-(6,7),8-(0),8-(63)]
    25       6.381251       6.381251       6.381251    6[1-(0),7-(6,63),7-(6,63)]
    26       4.185695       4.185695       4.185695    6[6-(8,8),8-(63),8-(63)]
    27         0.1262         0.1262         0.1262    6[6-(1,6),6-(8,8),7-(6,63)]
    28       1.827419       1.827419       1.827419    6[6-(6,7),8-(63),8-(63)]
    29       0.418994       0.418994       0.418994    6[1-(0),6-(6,7),6-(6,7)]
    30       1.467256       1.467256       1.467256    6[6-(1,6),6-(8,8),7-(6,63)]
    31       6.914409       6.914409       6.914409    6[6-(6,7),8-(0),8-(63)]
    32       1.858121       1.858121       1.858121    6[1-(0),7-(6,63),7-(6,63)]
    33      -0.337435      -0.337435      -0.337435    6[6-(8,8),8-(63),8-(63)]
    34        2.26641        2.26641        2.26641    6[6-(1,6),6-(8,8),7-(6,63)]
    35       1.630451       1.630451       1.630451    6[6-(6,7),8-(63),8-(63)]
    36       3.038876       3.038876       3.038876    6[1-(0),6-(6,7),6-(6,7)]
    37       1.990614       1.990614       1.990614    6[6-(1,6),6-(8,8),7-(6,63)]
    38       3.459201       3.459201       3.459201    6[6-(6,7),8-(0),8-(63)]
    39       0.534489       0.534489       0.534489    6[1-(0),7-(6,63),7-(6,63)]
    40       2.730045       2.730045       2.730045    6[6-(8,8),8-(63),8-(63)]
    41       6.076414       6.076414       6.076414    7[6-(1,7),6-(6,6),63-(7,8,8,8,8,8)]
    42       4.714235       4.714235       4.714235    7[6-(1,7),6-(6,6),63-(7,8,8,8,8,8)]
    43       5.362456       5.362456       5.362456    7[6-(1,7),6-(6,6),63-(7,8,8,8,8,8)]
    44       5.659375       5.659375       5.659375    7[6-(1,7),6-(6,6),63-(7,8,8,8,8,8)]
    45       0.839326       0.839326       0.839326    7[6-(1,7),6-(6,6),63-(7,8,8,8,8,8)]
    46       2.201505       2.201505       2.201505    7[6-(1,7),6-(6,6),63-(7,8,8,8,8,8)]
    47       1.553284       1.553284       1.553284    7[6-(1,7),6-(6,6),63-(7,8,8,8,8,8)]
    48       1.256365       1.256365       1.256365    7[6-(1,7),6-(6,6),63-(7,8,8,8,8,8)]
    49       0.081606       0.081606       0.081606    8[6-(6,8),63-(7,7,8,8,8,8)]
    50        5.84939        5.84939        5.84939    8[6-(6,8),63-(7,7,8,8,8,8)]
    51        6.42246        6.42246        6.42246    8[6-(6,8),63-(7,7,8,8,8,8)]
    52       4.075459       4.075459       4.075459    8[6-(6,8),63-(7,7,8,8,8,8)]
    53       5.943255       5.943255       5.943255    8[6-(6,8),63-(7,7,8,8,8,8)]
    54        0.82487        0.82487        0.82487    8[6-(6,8)]
    55       3.376264       3.376264       3.376264    8[6-(6,8),63-(7,7,8,8,8,8)]
    56        4.52422        4.52422        4.52422    8[6-(6,8),63-(7,7,8,8,8,8)]
    57        5.01641        5.01641        5.01641    8[6-(6,8),63-(7,7,8,8,8,8)]
    58       6.298151       6.298151       6.298151    8[6-(6,8),63-(7,7,8,8,8,8)]
    59       4.430355       4.430355       4.430355    8[6-(6,8),63-(7,7,8,8,8,8)]
    60        1.56774        1.56774        1.56774    8[6-(6,8)]
    61       6.834134       6.834134       6.834134    8[6-(6,8),63-(7,7,8,8,8,8)]
    62        1.06635        1.06635        1.06635    8[6-(6,8),63-(7,7,8,8,8,8)]
    63        0.49328        0.49328        0.49328    8[6-(6,8),63-(7,7,8,8,8,8)]
    64       2.840281       2.840281       2.840281    8[6-(6,8),63-(7,7,8,8,8,8)]
    65       0.972485       0.972485       0.972485    8[6-(6,8),63-(7,7,8,8,8,8)]
    66        6.09087        6.09087        6.09087    8[6-(6,8)]
    67       3.539476       3.539476       3.539476    8[6-(6,8),63-(7,7,8,8,8,8)]
    68        2.39152        2.39152        2.39152    8[6-(6,8),63-(7,7,8,8,8,8)]
    69        1.89933        1.89933        1.89933    8[6-(6,8),63-(7,7,8,8,8,8)]
    70       0.617589       0.617589       0.617589    8[6-(6,8),63-(7,7,8,8,8,8)]
    71       2.485385       2.485385       2.485385    8[6-(6,8),63-(7,7,8,8,8,8)]
    72          5.348          5.348          5.348    8[6-(6,8)]
