# Supplementary material for: A collection of forcefield precursors for metal–organic frameworks
Source: RSC Adv. 2019 Nov 13;9(63):36492–507. doi: 10.1039/c9ra07327b (PMC9075174; doi:10.1039/c9ra07327b)
Supplement: RA-009-C9RA07327B-s247 [file RA-009-C9RA07327B-s247.txt]

CAKXOD_clean

7.955000    0.000000    0.000000
-1.073071    9.633419    0.000000
0.000000    0.000000    15.869000

     1       7.186461       7.186461       7.186461    64[7-(6,6),7-(6,6),8-(6),8-(6),8-(6),8-(6),8-(6)]
     2       4.209503       4.209503       4.209503    64[7-(6,6),7-(6,6),8-(6),8-(6),8-(6),8-(6),8-(6)]
     3      -0.304532      -0.304532      -0.304532    64[7-(6,6),7-(6,6),8-(6),8-(6),8-(6),8-(6),8-(6)]
     4       2.672426       2.672426       2.672426    64[7-(6,6),7-(6,6),8-(6),8-(6),8-(6),8-(6),8-(6)]
     5       6.970202       6.970202       6.970202    1[6-(6,6)]
     6       4.538748       4.538748       4.538748    1[6-(7,7)]
     7       3.352691       3.352691       3.352691    1[6-(6,6)]
     8       6.857217       6.857217       6.857217    1[6-(7,7)]
     9      -0.088273      -0.088273      -0.088273    1[6-(6,6)]
    10       2.343181       2.343181       2.343181    1[6-(7,7)]
    11       3.529238       3.529238       3.529238    1[6-(6,6)]
    12       0.024712       0.024712       0.024712    1[6-(7,7)]
    13       6.760902       6.760902       6.760902    6[6-(1,6),6-(8,8),7-(6,64)]
    14       5.062979       5.062979       5.062979    6[6-(6,7),8-(64),8-(64)]
    15       6.468322       6.468322       6.468322    6[1-(0),6-(6,7),6-(6,7)]
    16       5.427033       5.427033       5.427033    6[6-(1,6),6-(8,8),7-(6,64)]
    17      -0.001118      -0.001118      -0.001118    6[6-(6,7),8-(0),8-(64)]
    18       5.041246       5.041246       5.041246    6[1-(0),7-(6,64),7-(6,64)]
    19       7.228275       7.228275       7.228275    6[6-(8,8),8-(64),8-(64)]
    20       4.635062       4.635062       4.635062    6[6-(1,6),6-(8,8),7-(6,64)]
    21       5.259914       5.259914       5.259914    6[6-(6,7),8-(64),8-(64)]
    22       3.854571       3.854571       3.854571    6[1-(0),6-(6,7),6-(6,7)]
    23       4.895861       4.895861       4.895861    6[6-(1,6),6-(8,8),7-(6,64)]
    24       3.442082       3.442082       3.442082    6[6-(6,7),8-(0),8-(64)]
    25       6.354718       6.354718       6.354718    6[1-(0),7-(6,64),7-(6,64)]
    26        4.16769        4.16769        4.16769    6[6-(8,8),8-(64),8-(64)]
    27       0.121027       0.121027       0.121027    6[6-(1,6),6-(8,8),7-(6,64)]
    28        1.81895        1.81895        1.81895    6[6-(6,7),8-(64),8-(64)]
    29       0.413607       0.413607       0.413607    6[1-(0),6-(6,7),6-(6,7)]
    30       1.454896       1.454896       1.454896    6[6-(1,6),6-(8,8),7-(6,64)]
    31       6.883047       6.883047       6.883047    6[6-(6,7),8-(0),8-(64)]
    32       1.840683       1.840683       1.840683    6[1-(0),7-(6,64),7-(6,64)]
    33      -0.346346      -0.346346      -0.346346    6[6-(8,8),8-(64),8-(64)]
    34       2.246867       2.246867       2.246867    6[6-(1,6),6-(8,8),7-(6,64)]
    35       1.622015       1.622015       1.622015    6[6-(6,7),8-(64),8-(64)]
    36       3.027358       3.027358       3.027358    6[1-(0),6-(6,7),6-(6,7)]
    37       1.986068       1.986068       1.986068    6[6-(1,6),6-(8,8),7-(6,64)]
    38       3.439847       3.439847       3.439847    6[6-(6,7),8-(0),8-(64)]
    39       0.527211       0.527211       0.527211    6[1-(0),7-(6,64),7-(6,64)]
    40       2.714239       2.714239       2.714239    6[6-(8,8),8-(64),8-(64)]
    41        6.05173        6.05173        6.05173    7[6-(1,7),6-(6,6),64-(7,8,8,8,8,8)]
    42       4.691135       4.691135       4.691135    7[6-(1,7),6-(6,6),64-(7,8,8,8,8,8)]
    43       5.344234       5.344234       5.344234    7[6-(1,7),6-(6,6),64-(7,8,8,8,8,8)]
    44       5.631758       5.631758       5.631758    7[6-(1,7),6-(6,6),64-(7,8,8,8,8,8)]
    45       0.830199       0.830199       0.830199    7[6-(1,7),6-(6,6),64-(7,8,8,8,8,8)]
    46       2.190794       2.190794       2.190794    7[6-(1,7),6-(6,6),64-(7,8,8,8,8,8)]
    47       1.537695       1.537695       1.537695    7[6-(1,7),6-(6,6),64-(7,8,8,8,8,8)]
    48       1.250171       1.250171       1.250171    7[6-(1,7),6-(6,6),64-(7,8,8,8,8,8)]
    49       0.068529       0.068529       0.068529    8[6-(6,8),64-(7,7,8,8,8,8)]
    50       5.814413       5.814413       5.814413    8[6-(6,8),64-(7,7,8,8,8,8)]
    51       6.398831       6.398831       6.398831    8[6-(6,8),64-(7,7,8,8,8,8)]
    52       4.053329       4.053329       4.053329    8[6-(6,8),64-(7,7,8,8,8,8)]
    53       5.912083       5.912083       5.912083    8[6-(6,8),64-(7,7,8,8,8,8)]
    54       0.818481       0.818481       0.818481    8[6-(6,8)]
    55       3.372435       3.372435       3.372435    8[6-(6,8),64-(7,7,8,8,8,8)]
    56       4.508481       4.508481       4.508481    8[6-(6,8),64-(7,7,8,8,8,8)]
    57       4.997133       4.997133       4.997133    8[6-(6,8),64-(7,7,8,8,8,8)]
    58       6.269564       6.269564       6.269564    8[6-(6,8),64-(7,7,8,8,8,8)]
    59       4.410811       4.410811       4.410811    8[6-(6,8),64-(7,7,8,8,8,8)]
    60       1.549412       1.549412       1.549412    8[6-(6,8)]
    61         6.8134         6.8134         6.8134    8[6-(6,8),64-(7,7,8,8,8,8)]
    62       1.067516       1.067516       1.067516    8[6-(6,8),64-(7,7,8,8,8,8)]
    63       0.483098       0.483098       0.483098    8[6-(6,8),64-(7,7,8,8,8,8)]
    64         2.8286         2.8286         2.8286    8[6-(6,8),64-(7,7,8,8,8,8)]
    65       0.969846       0.969846       0.969846    8[6-(6,8),64-(7,7,8,8,8,8)]
    66       6.063448       6.063448       6.063448    8[6-(6,8)]
    67       3.509494       3.509494       3.509494    8[6-(6,8),64-(7,7,8,8,8,8)]
    68       2.373448       2.373448       2.373448    8[6-(6,8),64-(7,7,8,8,8,8)]
    69       1.884796       1.884796       1.884796    8[6-(6,8),64-(7,7,8,8,8,8)]
    70       0.612365       0.612365       0.612365    8[6-(6,8),64-(7,7,8,8,8,8)]
    71       2.471118       2.471118       2.471118    8[6-(6,8),64-(7,7,8,8,8,8)]
    72       5.332517       5.332517       5.332517    8[6-(6,8)]
