# Supplementary material for: A collection of forcefield precursors for metal–organic frameworks
Source: RSC Adv. 2019 Nov 13;9(63):36492–507. doi: 10.1039/c9ra07327b (PMC9075174; doi:10.1039/c9ra07327b)
Supplement: RA-009-C9RA07327B-s248 [file RA-009-C9RA07327B-s248.txt]

CAKXUJ_clean

7.959000    0.000000    0.000000
-1.092152    9.602088    0.000000
0.000000    0.000000    15.844000

     1       7.200074       7.200074       7.200074    65[7-(6,6),7-(6,6),8-(6),8-(6),8-(6),8-(6),8-(6)]
     2        4.19235        4.19235        4.19235    65[7-(6,6),7-(6,6),8-(6),8-(6),8-(6),8-(6),8-(6)]
     3      -0.333226      -0.333226      -0.333226    65[7-(6,6),7-(6,6),8-(6),8-(6),8-(6),8-(6),8-(6)]
     4       2.674498       2.674498       2.674498    65[7-(6,6),7-(6,6),8-(6),8-(6),8-(6),8-(6),8-(6)]
     5       6.961007       6.961007       6.961007    1[6-(6,6)]
     6       4.534595       4.534595       4.534595    1[6-(7,7)]
     7       3.339265       3.339265       3.339265    1[6-(6,6)]
     8       6.857829       6.857829       6.857829    1[6-(7,7)]
     9      -0.094159      -0.094159      -0.094159    1[6-(6,6)]
    10       2.332253       2.332253       2.332253    1[6-(7,7)]
    11       3.527583       3.527583       3.527583    1[6-(6,6)]
    12       0.009019       0.009019       0.009019    1[6-(7,7)]
    13       6.765242       6.765242       6.765242    6[6-(1,6),6-(8,8),7-(6,65)]
    14       5.060211       5.060211       5.060211    6[6-(6,7),8-(65),8-(65)]
    15       6.465817       6.465817       6.465817    6[1-(0),6-(6,7),6-(6,7)]
    16       5.424664       5.424664       5.424664    6[6-(1,6),6-(8,8),7-(6,65)]
    17       0.002935       0.002935       0.002935    6[6-(6,7),8-(0),8-(65)]
    18       5.048253       5.048253       5.048253    6[1-(0),7-(6,65),7-(6,65)]
    19       7.229818       7.229818       7.229818    6[6-(8,8),8-(65),8-(65)]
    20       4.627182       4.627182       4.627182    6[6-(1,6),6-(8,8),7-(6,65)]
    21       5.240061       5.240061       5.240061    6[6-(6,7),8-(65),8-(65)]
    22       3.834455       3.834455       3.834455    6[1-(0),6-(6,7),6-(6,7)]
    23       4.875608       4.875608       4.875608    6[6-(1,6),6-(8,8),7-(6,65)]
    24       3.430489       3.430489       3.430489    6[6-(6,7),8-(0),8-(65)]
    25       6.344171       6.344171       6.344171    6[1-(0),7-(6,65),7-(6,65)]
    26       4.162606       4.162606       4.162606    6[6-(8,8),8-(65),8-(65)]
    27       0.101606       0.101606       0.101606    6[6-(1,6),6-(8,8),7-(6,65)]
    28       1.806637       1.806637       1.806637    6[6-(6,7),8-(65),8-(65)]
    29       0.401031       0.401031       0.401031    6[1-(0),6-(6,7),6-(6,7)]
    30       1.442184       1.442184       1.442184    6[6-(1,6),6-(8,8),7-(6,65)]
    31       6.863913       6.863913       6.863913    6[6-(6,7),8-(0),8-(65)]
    32       1.818595       1.818595       1.818595    6[1-(0),7-(6,65),7-(6,65)]
    33       -0.36297       -0.36297       -0.36297    6[6-(8,8),8-(65),8-(65)]
    34       2.239666       2.239666       2.239666    6[6-(1,6),6-(8,8),7-(6,65)]
    35       1.626787       1.626787       1.626787    6[6-(6,7),8-(65),8-(65)]
    36       3.032393       3.032393       3.032393    6[1-(0),6-(6,7),6-(6,7)]
    37        1.99124        1.99124        1.99124    6[6-(1,6),6-(8,8),7-(6,65)]
    38       3.436359       3.436359       3.436359    6[6-(6,7),8-(0),8-(65)]
    39       0.522677       0.522677       0.522677    6[1-(0),7-(6,65),7-(6,65)]
    40       2.704242       2.704242       2.704242    6[6-(8,8),8-(65),8-(65)]
    41       6.061141       6.061141       6.061141    7[6-(1,7),6-(6,6),65-(7,8,8,8,8,8)]
    42       4.695422       4.695422       4.695422    7[6-(1,7),6-(6,6),65-(7,8,8,8,8,8)]
    43       5.331283       5.331283       5.331283    7[6-(1,7),6-(6,6),65-(7,8,8,8,8,8)]
    44        5.60485        5.60485        5.60485    7[6-(1,7),6-(6,6),65-(7,8,8,8,8,8)]
    45       0.805707       0.805707       0.805707    7[6-(1,7),6-(6,6),65-(7,8,8,8,8,8)]
    46       2.171426       2.171426       2.171426    7[6-(1,7),6-(6,6),65-(7,8,8,8,8,8)]
    47       1.535565       1.535565       1.535565    7[6-(1,7),6-(6,6),65-(7,8,8,8,8,8)]
    48       1.261998       1.261998       1.261998    7[6-(1,7),6-(6,6),65-(7,8,8,8,8,8)]
    49       0.077296       0.077296       0.077296    8[6-(6,8),65-(7,7,8,8,8,8)]
    50       5.807559       5.807559       5.807559    8[6-(6,8),65-(7,7,8,8,8,8)]
    51       6.404544       6.404544       6.404544    8[6-(6,8),65-(7,7,8,8,8,8)]
    52       4.045505       4.045505       4.045505    8[6-(6,8),65-(7,7,8,8,8,8)]
    53         5.8932         5.8932         5.8932    8[6-(6,8),65-(7,7,8,8,8,8)]
    54       0.815993       0.815993       0.815993    8[6-(6,8)]
    55       3.356128       3.356128       3.356128    8[6-(6,8),65-(7,7,8,8,8,8)]
    56       4.492713       4.492713       4.492713    8[6-(6,8),65-(7,7,8,8,8,8)]
    57        4.98788        4.98788        4.98788    8[6-(6,8),65-(7,7,8,8,8,8)]
    58       6.254767       6.254767       6.254767    8[6-(6,8),65-(7,7,8,8,8,8)]
    59       4.407072       4.407072       4.407072    8[6-(6,8),65-(7,7,8,8,8,8)]
    60       1.525279       1.525279       1.525279    8[6-(6,8)]
    61       6.789552       6.789552       6.789552    8[6-(6,8),65-(7,7,8,8,8,8)]
    62       1.059289       1.059289       1.059289    8[6-(6,8),65-(7,7,8,8,8,8)]
    63       0.462304       0.462304       0.462304    8[6-(6,8),65-(7,7,8,8,8,8)]
    64       2.821343       2.821343       2.821343    8[6-(6,8),65-(7,7,8,8,8,8)]
    65       0.973648       0.973648       0.973648    8[6-(6,8),65-(7,7,8,8,8,8)]
    66       6.050855       6.050855       6.050855    8[6-(6,8)]
    67        3.51072        3.51072        3.51072    8[6-(6,8),65-(7,7,8,8,8,8)]
    68       2.374135       2.374135       2.374135    8[6-(6,8),65-(7,7,8,8,8,8)]
    69       1.878968       1.878968       1.878968    8[6-(6,8),65-(7,7,8,8,8,8)]
    70       0.612081       0.612081       0.612081    8[6-(6,8),65-(7,7,8,8,8,8)]
    71       2.459776       2.459776       2.459776    8[6-(6,8),65-(7,7,8,8,8,8)]
    72       5.341569       5.341569       5.341569    8[6-(6,8)]
