# Supplementary material for: A collection of forcefield precursors for metal–organic frameworks
Source: RSC Adv. 2019 Nov 13;9(63):36492–507. doi: 10.1039/c9ra07327b (PMC9075174; doi:10.1039/c9ra07327b)
Supplement: RA-009-C9RA07327B-s249 [file RA-009-C9RA07327B-s249.txt]

CAKYAQ_clean

7.955000    0.000000    0.000000
-1.101614    9.586915    0.000000
0.000000    0.000000    15.845000

     1       7.206818       7.206818       7.206818    66[7-(6,6),7-(6,6),8-(6),8-(6),8-(6),8-(6),8-(6)]
     2       4.174875       4.174875       4.174875    66[7-(6,6),7-(6,6),8-(6),8-(6),8-(6),8-(6),8-(6)]
     3      -0.353432      -0.353432      -0.353432    66[7-(6,6),7-(6,6),8-(6),8-(6),8-(6),8-(6),8-(6)]
     4       2.678511       2.678511       2.678511    66[7-(6,6),7-(6,6),8-(6),8-(6),8-(6),8-(6),8-(6)]
     5       6.950651       6.950651       6.950651    1[6-(6,6)]
     6       4.528841       4.528841       4.528841    1[6-(7,7)]
     7       3.329428       3.329428       3.329428    1[6-(6,6)]
     8       6.852852       6.852852       6.852852    1[6-(7,7)]
     9      -0.097265      -0.097265      -0.097265    1[6-(6,6)]
    10       2.324545       2.324545       2.324545    1[6-(7,7)]
    11       3.523958       3.523958       3.523958    1[6-(6,6)]
    12       0.000534       0.000534       0.000534    1[6-(7,7)]
    13       6.766182       6.766182       6.766182    6[6-(1,6),6-(8,8),7-(6,66)]
    14       5.059222       5.059222       5.059222    6[6-(6,7),8-(66),8-(66)]
    15       6.464592       6.464592       6.464592    6[1-(0),6-(6,7),6-(6,7)]
    16       5.426925       5.426925       5.426925    6[6-(1,6),6-(8,8),7-(6,66)]
    17      -0.001521      -0.001521      -0.001521    6[6-(6,7),8-(0),8-(66)]
    18        5.05048        5.05048        5.05048    6[1-(0),7-(6,66),7-(6,66)]
    19       7.230066       7.230066       7.230066    6[6-(8,8),8-(66),8-(66)]
    20       4.615511       4.615511       4.615511    6[6-(1,6),6-(8,8),7-(6,66)]
    21       5.220857       5.220857       5.220857    6[6-(6,7),8-(66),8-(66)]
    22       3.815487       3.815487       3.815487    6[1-(0),6-(6,7),6-(6,7)]
    23       4.853154       4.853154       4.853154    6[6-(1,6),6-(8,8),7-(6,66)]
    24       3.428214       3.428214       3.428214    6[6-(6,7),8-(0),8-(66)]
    25       6.331213       6.331213       6.331213    6[1-(0),7-(6,66),7-(6,66)]
    26       4.151627       4.151627       4.151627    6[6-(8,8),8-(66),8-(66)]
    27       0.087204       0.087204       0.087204    6[6-(1,6),6-(8,8),7-(6,66)]
    28       1.794164       1.794164       1.794164    6[6-(6,7),8-(66),8-(66)]
    29       0.388794       0.388794       0.388794    6[1-(0),6-(6,7),6-(6,7)]
    30       1.426461       1.426461       1.426461    6[6-(1,6),6-(8,8),7-(6,66)]
    31       6.854907       6.854907       6.854907    6[6-(6,7),8-(0),8-(66)]
    32       1.802906       1.802906       1.802906    6[1-(0),7-(6,66),7-(6,66)]
    33       -0.37668       -0.37668       -0.37668    6[6-(8,8),8-(66),8-(66)]
    34       2.237875       2.237875       2.237875    6[6-(1,6),6-(8,8),7-(6,66)]
    35       1.632529       1.632529       1.632529    6[6-(6,7),8-(66),8-(66)]
    36       3.037899       3.037899       3.037899    6[1-(0),6-(6,7),6-(6,7)]
    37       2.000232       2.000232       2.000232    6[6-(1,6),6-(8,8),7-(6,66)]
    38       3.425172       3.425172       3.425172    6[6-(6,7),8-(0),8-(66)]
    39       0.522173       0.522173       0.522173    6[1-(0),7-(6,66),7-(6,66)]
    40       2.701759       2.701759       2.701759    6[6-(8,8),8-(66),8-(66)]
    41       6.060674       6.060674       6.060674    7[6-(1,7),6-(6,6),66-(7,8,8,8,8,8)]
    42       4.697993       4.697993       4.697993    7[6-(1,7),6-(6,6),66-(7,8,8,8,8,8)]
    43       5.321019       5.321019       5.321019    7[6-(1,7),6-(6,6),66-(7,8,8,8,8,8)]
    44       5.582086       5.582086       5.582086    7[6-(1,7),6-(6,6),66-(7,8,8,8,8,8)]
    45       0.792712       0.792712       0.792712    7[6-(1,7),6-(6,6),66-(7,8,8,8,8,8)]
    46       2.155393       2.155393       2.155393    7[6-(1,7),6-(6,6),66-(7,8,8,8,8,8)]
    47       1.532367       1.532367       1.532367    7[6-(1,7),6-(6,6),66-(7,8,8,8,8,8)]
    48         1.2713         1.2713         1.2713    7[6-(1,7),6-(6,6),66-(7,8,8,8,8,8)]
    49       0.080277       0.080277       0.080277    8[6-(6,8),66-(7,7,8,8,8,8)]
    50       5.802351       5.802351       5.802351    8[6-(6,8),66-(7,7,8,8,8,8)]
    51       6.401771       6.401771       6.401771    8[6-(6,8),66-(7,7,8,8,8,8)]
    52       4.042717       4.042717       4.042717    8[6-(6,8),66-(7,7,8,8,8,8)]
    53       5.875487       5.875487       5.875487    8[6-(6,8),66-(7,7,8,8,8,8)]
    54       0.816693       0.816693       0.816693    8[6-(6,8)]
    55       3.346416       3.346416       3.346416    8[6-(6,8),66-(7,7,8,8,8,8)]
    56       4.477728       4.477728       4.477728    8[6-(6,8),66-(7,7,8,8,8,8)]
    57       4.979922       4.979922       4.979922    8[6-(6,8),66-(7,7,8,8,8,8)]
    58       6.237362       6.237362       6.237362    8[6-(6,8),66-(7,7,8,8,8,8)]
    59       4.404592       4.404592       4.404592    8[6-(6,8),66-(7,7,8,8,8,8)]
    60       1.508386       1.508386       1.508386    8[6-(6,8)]
    61       6.773109       6.773109       6.773109    8[6-(6,8),66-(7,7,8,8,8,8)]
    62       1.051035       1.051035       1.051035    8[6-(6,8),66-(7,7,8,8,8,8)]
    63       0.451615       0.451615       0.451615    8[6-(6,8),66-(7,7,8,8,8,8)]
    64       2.810669       2.810669       2.810669    8[6-(6,8),66-(7,7,8,8,8,8)]
    65       0.977899       0.977899       0.977899    8[6-(6,8),66-(7,7,8,8,8,8)]
    66       6.036693       6.036693       6.036693    8[6-(6,8)]
    67        3.50697        3.50697        3.50697    8[6-(6,8),66-(7,7,8,8,8,8)]
    68       2.375658       2.375658       2.375658    8[6-(6,8),66-(7,7,8,8,8,8)]
    69       1.873464       1.873464       1.873464    8[6-(6,8),66-(7,7,8,8,8,8)]
    70       0.616024       0.616024       0.616024    8[6-(6,8),66-(7,7,8,8,8,8)]
    71       2.448794       2.448794       2.448794    8[6-(6,8),66-(7,7,8,8,8,8)]
    72          5.345          5.345          5.345    8[6-(6,8)]
