# Supplementary material for: A collection of forcefield precursors for metal–organic frameworks
Source: RSC Adv. 2019 Nov 13;9(63):36492–507. doi: 10.1039/c9ra07327b (PMC9075174; doi:10.1039/c9ra07327b)
Supplement: RA-009-C9RA07327B-s250 [file RA-009-C9RA07327B-s250.txt]

CAKYEU_clean

7.937500    0.000000    0.000000
-1.110084    9.557650    0.000000
0.000000    0.000000    15.821600

     1       7.212238       7.212238       7.212238    67[8-(6),8-(6),8-(6),8-(6),8-(6)]
     2        4.13897        4.13897        4.13897    67[8-(6),8-(6),8-(6),8-(6),8-(6)]
     3      -0.384822      -0.384822      -0.384822    67[8-(6),8-(6),8-(6),8-(6),8-(6)]
     4       2.688446       2.688446       2.688446    67[8-(6),8-(6),8-(6),8-(6),8-(6)]
     5       6.927899       6.927899       6.927899    1[6-(6,6)]
     6       4.515098       4.515098       4.515098    1[6-(7,7)]
     7       3.313225       3.313225       3.313225    1[6-(6,6)]
     8        6.83611        6.83611        6.83611    1[6-(7,7)]
     9      -0.100483      -0.100483      -0.100483    1[6-(6,6)]
    10       2.312318       2.312318       2.312318    1[6-(7,7)]
    11       3.514191       3.514191       3.514191    1[6-(6,6)]
    12      -0.008694      -0.008694      -0.008694    1[6-(7,7)]
    13        6.76246        6.76246        6.76246    6[6-(1,6),6-(8,8),7-(6)]
    14       5.059401       5.059401       5.059401    6[6-(6,7),8-(67),8-(67)]
    15       6.458412       6.458412       6.458412    6[1-(0),6-(6,7),6-(6,7)]
    16       5.430624       5.430624       5.430624    6[6-(1,6),6-(8,8),7-(6)]
    17       0.010304       0.010304       0.010304    6[6-(6,7),8-(0),8-(67)]
    18       5.068023       5.068023       5.068023    6[1-(0),7-(6),7-(6)]
    19        7.20261        7.20261        7.20261    6[6-(8,8),8-(67),8-(67)]
    20       4.588748       4.588748       4.588748    6[6-(1,6),6-(8,8),7-(6)]
    21       5.181723       5.181723       5.181723    6[6-(6,7),8-(67),8-(67)]
    22       3.782712       3.782712       3.782712    6[1-(0),6-(6,7),6-(6,7)]
    23         4.8105         4.8105         4.8105    6[6-(1,6),6-(8,8),7-(6)]
    24       3.403404       3.403404       3.403404    6[6-(6,7),8-(0),8-(67)]
    25       6.283185       6.283185       6.283185    6[1-(0),7-(6),7-(6)]
    26       4.148598       4.148598       4.148598    6[6-(8,8),8-(67),8-(67)]
    27       0.064956       0.064956       0.064956    6[6-(1,6),6-(8,8),7-(6)]
    28       1.768015       1.768015       1.768015    6[6-(6,7),8-(67),8-(67)]
    29       0.369004       0.369004       0.369004    6[1-(0),6-(6,7),6-(6,7)]
    30       1.396792       1.396792       1.396792    6[6-(1,6),6-(8,8),7-(6)]
    31       6.817112       6.817112       6.817112    6[6-(6,7),8-(0),8-(67)]
    32       1.759393       1.759393       1.759393    6[1-(0),7-(6),7-(6)]
    33      -0.375194      -0.375194      -0.375194    6[6-(8,8),8-(67),8-(67)]
    34       2.238668       2.238668       2.238668    6[6-(1,6),6-(8,8),7-(6)]
    35       1.645693       1.645693       1.645693    6[6-(6,7),8-(67),8-(67)]
    36       3.044704       3.044704       3.044704    6[1-(0),6-(6,7),6-(6,7)]
    37       2.016916       2.016916       2.016916    6[6-(1,6),6-(8,8),7-(6)]
    38       3.424012       3.424012       3.424012    6[6-(6,7),8-(0),8-(67)]
    39       0.544231       0.544231       0.544231    6[1-(0),7-(6),7-(6)]
    40       2.678818       2.678818       2.678818    6[6-(8,8),8-(67),8-(67)]
    41       6.071021       6.071021       6.071021    7[6-(1,7),6-(6,6)]
    42       4.700496       4.700496       4.700496    7[6-(1,7),6-(6,6)]
    43       5.280187       5.280187       5.280187    7[6-(1,7),6-(6,6)]
    44       5.540628       5.540628       5.540628    7[6-(1,7),6-(6,6)]
    45       0.756395       0.756395       0.756395    7[6-(1,7),6-(6,6)]
    46        2.12692        2.12692        2.12692    7[6-(1,7),6-(6,6)]
    47       1.547229       1.547229       1.547229    7[6-(1,7),6-(6,6)]
    48       1.286788       1.286788       1.286788    7[6-(1,7),6-(6,6)]
    49       0.085081       0.085081       0.085081    8[6-(6,8),67-(8,8,8,8)]
    50        5.80632        5.80632        5.80632    8[6-(6,8),67-(8,8,8,8)]
    51       6.390579       6.390579       6.390579    8[6-(6,8),67-(8,8,8,8)]
    52       4.047771       4.047771       4.047771    8[6-(6,8),67-(8,8,8,8)]
    53        5.84206        5.84206        5.84206    8[6-(6,8),67-(8,8,8,8)]
    54       0.822953       0.822953       0.822953    8[6-(6,8)]
    55       3.328627       3.328627       3.328627    8[6-(6,8),67-(8,8,8,8)]
    56       4.434804       4.434804       4.434804    8[6-(6,8),67-(8,8,8,8)]
    57       4.960629       4.960629       4.960629    8[6-(6,8),67-(8,8,8,8)]
    58       6.193353       6.193353       6.193353    8[6-(6,8),67-(8,8,8,8)]
    59       4.399064       4.399064       4.399064    8[6-(6,8),67-(8,8,8,8)]
    60       1.480671       1.480671       1.480671    8[6-(6,8)]
    61       6.742335       6.742335       6.742335    8[6-(6,8),67-(8,8,8,8)]
    62       1.021096       1.021096       1.021096    8[6-(6,8),67-(8,8,8,8)]
    63       0.436837       0.436837       0.436837    8[6-(6,8),67-(8,8,8,8)]
    64       2.779645       2.779645       2.779645    8[6-(6,8),67-(8,8,8,8)]
    65       0.985356       0.985356       0.985356    8[6-(6,8),67-(8,8,8,8)]
    66       6.004463       6.004463       6.004463    8[6-(6,8)]
    67       3.498789       3.498789       3.498789    8[6-(6,8),67-(8,8,8,8)]
    68       2.392612       2.392612       2.392612    8[6-(6,8),67-(8,8,8,8)]
    69       1.866787       1.866787       1.866787    8[6-(6,8),67-(8,8,8,8)]
    70       0.634063       0.634063       0.634063    8[6-(6,8),67-(8,8,8,8)]
    71       2.428352       2.428352       2.428352    8[6-(6,8),67-(8,8,8,8)]
    72       5.346745       5.346745       5.346745    8[6-(6,8)]
