# Supplementary material for: A collection of forcefield precursors for metal–organic frameworks
Source: RSC Adv. 2019 Nov 13;9(63):36492–507. doi: 10.1039/c9ra07327b (PMC9075174; doi:10.1039/c9ra07327b)
Supplement: RA-009-C9RA07327B-s251 [file RA-009-C9RA07327B-s251.txt]

CAKYIY_clean

7.923000    0.000000    0.000000
-1.128986    9.525931    0.000000
0.000000    0.000000    15.793800

     1       7.203984       7.203984       7.203984    68[7-(6,6),7-(6,6),8-(6),8-(6),8-(6),8-(6),8-(6)]
     2       4.116023       4.116023       4.116023    68[7-(6,6),7-(6,6),8-(6),8-(6),8-(6),8-(6),8-(6)]
     3       -0.40997       -0.40997       -0.40997    68[7-(6,6),7-(6,6),8-(6),8-(6),8-(6),8-(6),8-(6)]
     4       2.677991       2.677991       2.677991    68[7-(6,6),7-(6,6),8-(6),8-(6),8-(6),8-(6),8-(6)]
     5       6.900908       6.900908       6.900908    1[6-(6,6)]
     6       4.499585       4.499585       4.499585    1[6-(7,7)]
     7       3.290113       3.290113       3.290113    1[6-(6,6)]
     8       6.820422       6.820422       6.820422    1[6-(7,7)]
     9      -0.106894      -0.106894      -0.106894    1[6-(6,6)]
    10       2.294429       2.294429       2.294429    1[6-(7,7)]
    11       3.503901       3.503901       3.503901    1[6-(6,6)]
    12      -0.026408      -0.026408      -0.026408    1[6-(7,7)]
    13       6.745301       6.745301       6.745301    6[6-(1,6),6-(8,8),7-(6,68)]
    14       5.038485       5.038485       5.038485    6[6-(6,7),8-(68),8-(68)]
    15       6.436484       6.436484       6.436484    6[1-(0),6-(6,7),6-(6,7)]
    16        5.40523        5.40523        5.40523    6[6-(1,6),6-(8,8),7-(6,68)]
    17       -0.00026       -0.00026       -0.00026    6[6-(6,7),8-(0),8-(68)]
    18       5.053802       5.053802       5.053802    6[1-(0),7-(6,68),7-(6,68)]
    19       7.189245       7.189245       7.189245    6[6-(8,8),8-(68),8-(68)]
    20       4.574706       4.574706       4.574706    6[6-(1,6),6-(8,8),7-(6,68)]
    21       5.152536       5.152536       5.152536    6[6-(6,7),8-(68),8-(68)]
    22       3.754537       3.754537       3.754537    6[1-(0),6-(6,7),6-(6,7)]
    23       4.785791       4.785791       4.785791    6[6-(1,6),6-(8,8),7-(6,68)]
    24       3.397267       3.397267       3.397267    6[6-(6,7),8-(0),8-(68)]
    25       6.266205       6.266205       6.266205    6[1-(0),7-(6,68),7-(6,68)]
    26       4.130762       4.130762       4.130762    6[6-(8,8),8-(68),8-(68)]
    27       0.048713       0.048713       0.048713    6[6-(1,6),6-(8,8),7-(6,68)]
    28       1.755529       1.755529       1.755529    6[6-(6,7),8-(68),8-(68)]
    29        0.35753        0.35753        0.35753    6[1-(0),6-(6,7),6-(6,7)]
    30       1.388784       1.388784       1.388784    6[6-(1,6),6-(8,8),7-(6,68)]
    31       6.794274       6.794274       6.794274    6[6-(6,7),8-(0),8-(68)]
    32       1.740212       1.740212       1.740212    6[1-(0),7-(6,68),7-(6,68)]
    33      -0.395231      -0.395231      -0.395231    6[6-(8,8),8-(68),8-(68)]
    34       2.219308       2.219308       2.219308    6[6-(1,6),6-(8,8),7-(6,68)]
    35       1.641478       1.641478       1.641478    6[6-(6,7),8-(68),8-(68)]
    36       3.039477       3.039477       3.039477    6[1-(0),6-(6,7),6-(6,7)]
    37       2.008223       2.008223       2.008223    6[6-(1,6),6-(8,8),7-(6,68)]
    38       3.396747       3.396747       3.396747    6[6-(6,7),8-(0),8-(68)]
    39       0.527809       0.527809       0.527809    6[1-(0),7-(6,68),7-(6,68)]
    40       2.663252       2.663252       2.663252    6[6-(8,8),8-(68),8-(68)]
    41       6.053679       6.053679       6.053679    7[6-(1,7),6-(6,6),68-(7,8,8,8,8,8)]
    42       4.686669       4.686669       4.686669    7[6-(1,7),6-(6,6),68-(7,8,8,8,8,8)]
    43       5.266328       5.266328       5.266328    7[6-(1,7),6-(6,6),68-(7,8,8,8,8,8)]
    44       5.504352       5.504352       5.504352    7[6-(1,7),6-(6,6),68-(7,8,8,8,8,8)]
    45       0.740335       0.740335       0.740335    7[6-(1,7),6-(6,6),68-(7,8,8,8,8,8)]
    46       2.107345       2.107345       2.107345    7[6-(1,7),6-(6,6),68-(7,8,8,8,8,8)]
    47       1.527686       1.527686       1.527686    7[6-(1,7),6-(6,6),68-(7,8,8,8,8,8)]
    48       1.289662       1.289662       1.289662    7[6-(1,7),6-(6,6),68-(7,8,8,8,8,8)]
    49       0.090023       0.090023       0.090023    8[6-(6,8),68-(7,7,8,8,8,8)]
    50       5.768805       5.768805       5.768805    8[6-(6,8),68-(7,7,8,8,8,8)]
    51       6.379988       6.379988       6.379988    8[6-(6,8),68-(7,7,8,8,8,8)]
    52       4.027897       4.027897       4.027897    8[6-(6,8),68-(7,7,8,8,8,8)]
    53       5.806744       5.806744       5.806744    8[6-(6,8),68-(7,7,8,8,8,8)]
    54       0.812216       0.812216       0.812216    8[6-(6,8)]
    55       3.306984       3.306984       3.306984    8[6-(6,8),68-(7,7,8,8,8,8)]
    56       4.422216       4.422216       4.422216    8[6-(6,8),68-(7,7,8,8,8,8)]
    57       4.940019       4.940019       4.940019    8[6-(6,8),68-(7,7,8,8,8,8)]
    58       6.163124       6.163124       6.163124    8[6-(6,8),68-(7,7,8,8,8,8)]
    59       4.384277       4.384277       4.384277    8[6-(6,8),68-(7,7,8,8,8,8)]
    60       1.455805       1.455805       1.455805    8[6-(6,8)]
    61       6.703991       6.703991       6.703991    8[6-(6,8),68-(7,7,8,8,8,8)]
    62       1.025209       1.025209       1.025209    8[6-(6,8),68-(7,7,8,8,8,8)]
    63       0.414026       0.414026       0.414026    8[6-(6,8),68-(7,7,8,8,8,8)]
    64       2.766117       2.766117       2.766117    8[6-(6,8),68-(7,7,8,8,8,8)]
    65        0.98727        0.98727        0.98727    8[6-(6,8),68-(7,7,8,8,8,8)]
    66       5.981798       5.981798       5.981798    8[6-(6,8)]
    67        3.48703        3.48703        3.48703    8[6-(6,8),68-(7,7,8,8,8,8)]
    68       2.371798       2.371798       2.371798    8[6-(6,8),68-(7,7,8,8,8,8)]
    69       1.853995       1.853995       1.853995    8[6-(6,8),68-(7,7,8,8,8,8)]
    70        0.63089        0.63089        0.63089    8[6-(6,8),68-(7,7,8,8,8,8)]
    71       2.409737       2.409737       2.409737    8[6-(6,8),68-(7,7,8,8,8,8)]
    72       5.338209       5.338209       5.338209    8[6-(6,8)]
