# Supplementary material for: A collection of forcefield precursors for metal–organic frameworks
Source: RSC Adv. 2019 Nov 13;9(63):36492–507. doi: 10.1039/c9ra07327b (PMC9075174; doi:10.1039/c9ra07327b)
Supplement: RA-009-C9RA07327B-s252 [file RA-009-C9RA07327B-s252.txt]

CANRIU_clean

12.727900    0.000000    0.000000
-1.789013    14.422567    0.000000
-1.056511    -4.130155    22.887548

     1       4.414659       4.414659       4.414659    12[8-(6),8-(6),8-(6),8-(6),8-(6,12)]
     2      11.344277      11.344277      11.344277    12[8-(6),8-(6),8-(6,12)]
     3       5.467717       5.467717       5.467717    12[8-(6),8-(6),8-(6),8-(6),8-(6,12)]
     4      -1.461901      -1.461901      -1.461901    12[8-(6),8-(6),8-(6,12)]
     5       4.941188       4.941188       4.941188    12[8-(6),8-(6),8-(6),8-(6),8-(6,12),8-(6,12)]
     6      -0.894506      -0.894506      -0.894506    12[8-(6),8-(6),8-(6),8-(6),8-(6,12),8-(6,12)]
     7      10.608927      10.608927      10.608927    14[6-(6,6),6-(6,6),6-(6,6),6-(6,6)]
     8       6.101948       6.101948       6.101948    14[6-(6,6),6-(6,6),6-(6,6),6-(6,6)]
     9      -0.726551      -0.726551      -0.726551    14[6-(6,6),6-(6,6),6-(6,6),6-(6,6)]
    10       3.780428       3.780428       3.780428    14[6-(6,6),6-(6,6),6-(6,6),6-(6,6)]
    11       9.483222       9.483222       9.483222    1[6-(6,6)]
    12       7.719819       7.719819       7.719819    1[6-(6,6)]
    13       6.435392       6.435392       6.435392    1[6-(6,6)]
    14       8.196311       8.196311       8.196311    1[6-(6,6)]
    15       9.218582       9.218582       9.218582    1[6-(6,6)]
    16       9.436739       9.436739       9.436739    1[6-(6,6)]
    17      -0.621706      -0.621706      -0.621706    1[6-(6,6)]
    18      -0.767174      -0.767174      -0.767174    1[6-(6,6)]
    19       0.480118       0.480118       0.480118    1[6-(6,6)]
    20       2.135895       2.135895       2.135895    1[6-(6,6)]
    21       0.236082       0.236082       0.236082    1[6-(6,6)]
    22      -1.500185      -1.500185      -1.500185    1[6-(6,6)]
    23         9.9904         9.9904         9.9904    1[6-(6,6)]
    24      11.978495      11.978495      11.978495    1[6-(6,6)]
    25       0.901058       0.901058       0.901058    1[6-(6,6)]
    26      -1.088309      -1.088309      -1.088309    1[6-(6,6)]
    27       5.115092       5.115092       5.115092    1[6-(6,6)]
    28       5.001447       5.001447       5.001447    1[6-(6,6)]
    29       6.666305       6.666305       6.666305    1[6-(6,6)]
    30       6.823119       6.823119       6.823119    1[6-(6,6)]
    31       7.237003       7.237003       7.237003    1[6-(6,6)]
    32       8.993024       8.993024       8.993024    1[6-(6,6)]
    33      10.110084      10.110084      10.110084    1[6-(6,6)]
    34       8.392212       8.392212       8.392212    1[6-(6,6)]
    35       3.645314       3.645314       3.645314    1[6-(6,6)]
    36       2.007077       2.007077       2.007077    1[6-(6,6)]
    37       3.438389       3.438389       3.438389    1[6-(6,6)]
    38       5.206913       5.206913       5.206913    1[6-(6,6)]
    39       7.549777       7.549777       7.549777    1[6-(6,6)]
    40       9.149146       9.149146       9.149146    1[6-(6,6)]
    41       6.014482       6.014482       6.014482    1[6-(6,6)]
    42       4.412114       4.412114       4.412114    1[6-(6,6)]
    43       0.399154       0.399154       0.399154    1[6-(6,6)]
    44       2.162557       2.162557       2.162557    1[6-(6,6)]
    45       3.446984       3.446984       3.446984    1[6-(6,6)]
    46       1.686065       1.686065       1.686065    1[6-(6,6)]
    47       0.663794       0.663794       0.663794    1[6-(6,6)]
    48       0.445637       0.445637       0.445637    1[6-(6,6)]
    49      10.504082      10.504082      10.504082    1[6-(6,6)]
    50       10.64955       10.64955       10.64955    1[6-(6,6)]
    51       9.402258       9.402258       9.402258    1[6-(6,6)]
    52       7.746481       7.746481       7.746481    1[6-(6,6)]
    53       9.646294       9.646294       9.646294    1[6-(6,6)]
    54      11.382561      11.382561      11.382561    1[6-(6,6)]
    55      -0.108024      -0.108024      -0.108024    1[6-(6,6)]
    56      -2.096119      -2.096119      -2.096119    1[6-(6,6)]
    57       8.981318       8.981318       8.981318    1[6-(6,6)]
    58      10.970685      10.970685      10.970685    1[6-(6,6)]
    59       4.767284       4.767284       4.767284    1[6-(6,6)]
    60       4.880929       4.880929       4.880929    1[6-(6,6)]
    61       3.216071       3.216071       3.216071    1[6-(6,6)]
    62       3.059257       3.059257       3.059257    1[6-(6,6)]
    63       2.645373       2.645373       2.645373    1[6-(6,6)]
    64       0.889352       0.889352       0.889352    1[6-(6,6)]
    65      -0.227708      -0.227708      -0.227708    1[6-(6,6)]
    66       1.490164       1.490164       1.490164    1[6-(6,6)]
    67       6.237062       6.237062       6.237062    1[6-(6,6)]
    68       7.875299       7.875299       7.875299    1[6-(6,6)]
    69       6.443987       6.443987       6.443987    1[6-(6,6)]
    70       4.675463       4.675463       4.675463    1[6-(6,6)]
    71       2.332599       2.332599       2.332599    1[6-(6,6)]
    72        0.73323        0.73323        0.73323    1[6-(6,6)]
    73       3.867894       3.867894       3.867894    1[6-(6,6)]
    74       5.470262       5.470262       5.470262    1[6-(6,6)]
    75       9.063623       9.063623       9.063623    6[6-(1,6),6-(1,6),14-(6,6,6)]
    76       8.874683       8.874683       8.874683    6[1-(0),6-(1,6),6-(6,14)]
    77       7.827433       7.827433       7.827433    6[1-(0),6-(1,6),6-(6,6)]
    78       6.932143       6.932143       6.932143    6[6-(1,6),6-(1,6),6-(8,8)]
    79       7.064046       7.064046       7.064046    6[1-(0),6-(1,6),6-(6,6)]
    80       8.114285       8.114285       8.114285    6[1-(0),6-(1,6),6-(6,14)]
    81       5.867437       5.867437       5.867437    6[6-(6,6),8-(12),8-(12,12)]
    82      10.602073      10.602073      10.602073    6[6-(1,6),6-(1,6),14-(6,6,6)]
    83       9.848773       9.848773       9.848773    6[1-(0),6-(1,6),6-(6,14)]
    84       9.960003       9.960003       9.960003    6[1-(0),6-(1,6),6-(6,6)]
    85      10.819498      10.819498      10.819498    6[6-(1,6),6-(1,6),6-(8,8)]
    86      -1.183573      -1.183573      -1.183573    6[1-(0),6-(1,6),6-(6,6)]
    87      -1.281874      -1.281874      -1.281874    6[1-(0),6-(1,6),6-(6,14)]
    88       11.03356       11.03356       11.03356    6[6-(6,6),8-(12),8-(12)]
    89      -0.702126      -0.702126      -0.702126    6[6-(1,6),6-(1,6),14-(6,6,6)]
    90       0.406204       0.406204       0.406204    6[1-(0),6-(1,6),6-(6,14)]
    91       1.406877       1.406877       1.406877    6[1-(0),6-(1,6),6-(6,6)]
    92       1.359215       1.359215       1.359215    6[6-(1,6),6-(1,6),6-(8,8)]
    93        0.27633        0.27633        0.27633    6[1-(0),6-(1,6),6-(6,6)]
    94      -0.744515      -0.744515      -0.744515    6[1-(0),6-(1,6),6-(6,14)]
    95       2.456484       2.456484       2.456484    6[6-(6,6),8-(12),8-(12)]
    96      -1.932168      -1.932168      -1.932168    6[6-(1,6),6-(1,6),14-(6,6,6)]
    97      10.365785      10.365785      10.365785    6[1-(0),6-(1,6),6-(6,14)]
    98      12.273745      12.273745      12.273745    6[1-(0),6-(1,6),6-(6,6)]
    99       0.094559       0.094559       0.094559    6[6-(1,6),6-(1,6),6-(8,8)]
   100       0.525674       0.525674       0.525674    6[1-(0),6-(1,6),6-(6,6)]
   101      -1.382286      -1.382286      -1.382286    6[1-(0),6-(1,6),6-(6,14)]
   102       0.247961       0.247961       0.247961    6[6-(6,6),8-(0),8-(0)]
   103       6.037658       6.037658       6.037658    6[6-(1,6),6-(1,6),14-(6,6,6)]
   104       5.461405       5.461405       5.461405    6[1-(0),6-(1,6),6-(6,14)]
   105        5.37892        5.37892        5.37892    6[1-(0),6-(1,6),6-(6,6)]
   106       5.839076       5.839076       5.839076    6[6-(1,6),6-(1,6),6-(8,8)]
   107       6.361194       6.361194       6.361194    6[1-(0),6-(1,6),6-(6,6)]
   108       6.456785       6.456785       6.456785    6[1-(0),6-(1,6),6-(6,14)]
   109        5.68488        5.68488        5.68488    6[6-(6,6),8-(12),8-(12)]
   110        7.62047        7.62047        7.62047    6[6-(1,6),6-(1,6),14-(6,6,6)]
   111       7.820572       7.820572       7.820572    6[1-(0),6-(1,6),6-(6,14)]
   112       8.854654       8.854654       8.854654    6[1-(0),6-(1,6),6-(6,6)]
   113       9.688353       9.688353       9.688353    6[6-(1,6),6-(1,6),6-(8,8)]
   114       9.527397       9.527397       9.527397    6[1-(0),6-(1,6),6-(6,6)]
   115       8.488229       8.488229       8.488229    6[1-(0),6-(1,6),6-(6,14)]
   116       10.72521       10.72521       10.72521    6[6-(6,6),8-(0),8-(12,12)]
   117        4.63482        4.63482        4.63482    6[6-(1,6),6-(1,6),14-(6,6,6)]
   118       3.645796       3.645796       3.645796    6[1-(0),6-(1,6),6-(6,14)]
   119       2.655398       2.655398       2.655398    6[1-(0),6-(1,6),6-(6,6)]
   120       2.574682       2.574682       2.574682    6[6-(1,6),6-(1,6),6-(8,8)]
   121       3.497392       3.497392       3.497392    6[1-(0),6-(1,6),6-(6,6)]
   122       4.544803       4.544803       4.544803    6[1-(0),6-(1,6),6-(6,14)]
   123       1.461309       1.461309       1.461309    6[6-(6,6),8-(12),8-(12)]
   124       6.006465       6.006465       6.006465    6[6-(1,6),6-(1,6),14-(6,6,6)]
   125       6.861798       6.861798       6.861798    6[1-(0),6-(1,6),6-(6,14)]
   126       6.743713       6.743713       6.743713    6[1-(0),6-(1,6),6-(6,6)]
   127       7.533507       7.533507       7.533507    6[6-(1,6),6-(1,6),6-(8,8)]
   128       6.678281       6.678281       6.678281    6[1-(0),6-(1,6),6-(6,6)]
   129       5.010976       5.010976       5.010976    6[1-(0),6-(1,6),6-(6,14)]
   130       7.299161       7.299161       7.299161    6[6-(6,6),8-(0),8-(12)]
   131       0.818753       0.818753       0.818753    6[6-(1,6),6-(1,6),14-(6,6,6)]
   132       1.007693       1.007693       1.007693    6[1-(0),6-(1,6),6-(6,14)]
   133       2.054943       2.054943       2.054943    6[1-(0),6-(1,6),6-(6,6)]
   134       2.950233       2.950233       2.950233    6[6-(1,6),6-(1,6),6-(8,8)]
   135        2.81833        2.81833        2.81833    6[1-(0),6-(1,6),6-(6,6)]
   136       1.768091       1.768091       1.768091    6[1-(0),6-(1,6),6-(6,14)]
   137       4.014939       4.014939       4.014939    6[6-(6,6),8-(12),8-(12,12)]
   138      -0.719697      -0.719697      -0.719697    6[6-(1,6),6-(1,6),14-(6,6,6)]
   139       0.033603       0.033603       0.033603    6[1-(0),6-(1,6),6-(6,14)]
   140      -0.077627      -0.077627      -0.077627    6[1-(0),6-(1,6),6-(6,6)]
   141      -0.937122      -0.937122      -0.937122    6[6-(1,6),6-(1,6),6-(8,8)]
   142      11.065949      11.065949      11.065949    6[1-(0),6-(1,6),6-(6,6)]
   143       11.16425       11.16425       11.16425    6[1-(0),6-(1,6),6-(6,14)]
   144      -1.151184      -1.151184      -1.151184    6[6-(6,6),8-(12),8-(12)]
   145      10.584502      10.584502      10.584502    6[6-(1,6),6-(1,6),14-(6,6,6)]
   146       9.476172       9.476172       9.476172    6[1-(0),6-(1,6),6-(6,14)]
   147       8.475499       8.475499       8.475499    6[1-(0),6-(1,6),6-(6,6)]
   148       8.523161       8.523161       8.523161    6[6-(1,6),6-(1,6),6-(8,8)]
   149       9.606046       9.606046       9.606046    6[1-(0),6-(1,6),6-(6,6)]
   150      10.626891      10.626891      10.626891    6[1-(0),6-(1,6),6-(6,14)]
   151       7.425892       7.425892       7.425892    6[6-(6,6),8-(12),8-(12)]
   152      11.814544      11.814544      11.814544    6[6-(1,6),6-(1,6),14-(6,6,6)]
   153      -0.483409      -0.483409      -0.483409    6[1-(0),6-(1,6),6-(6,14)]
   154      -2.391369      -2.391369      -2.391369    6[1-(0),6-(1,6),6-(6,6)]
   155       9.787817       9.787817       9.787817    6[6-(1,6),6-(1,6),6-(8,8)]
   156       9.356702       9.356702       9.356702    6[1-(0),6-(1,6),6-(6,6)]
   157      11.264662      11.264662      11.264662    6[1-(0),6-(1,6),6-(6,14)]
   158       9.634415       9.634415       9.634415    6[6-(6,6),8-(0),8-(0)]
   159       3.844718       3.844718       3.844718    6[6-(1,6),6-(1,6),14-(6,6,6)]
   160       4.420971       4.420971       4.420971    6[1-(0),6-(1,6),6-(6,14)]
   161       4.503456       4.503456       4.503456    6[1-(0),6-(1,6),6-(6,6)]
   162         4.0433         4.0433         4.0433    6[6-(1,6),6-(1,6),6-(8,8)]
   163       3.521182       3.521182       3.521182    6[1-(0),6-(1,6),6-(6,6)]
   164       3.425591       3.425591       3.425591    6[1-(0),6-(1,6),6-(6,14)]
   165       4.197496       4.197496       4.197496    6[6-(6,6),8-(12),8-(12)]
   166       2.261906       2.261906       2.261906    6[6-(1,6),6-(1,6),14-(6,6,6)]
   167       2.061804       2.061804       2.061804    6[1-(0),6-(1,6),6-(6,14)]
   168       1.027722       1.027722       1.027722    6[1-(0),6-(1,6),6-(6,6)]
   169       0.194023       0.194023       0.194023    6[6-(1,6),6-(1,6),6-(8,8)]
   170       0.354979       0.354979       0.354979    6[1-(0),6-(1,6),6-(6,6)]
   171       1.394147       1.394147       1.394147    6[1-(0),6-(1,6),6-(6,14)]
   172      -0.842834      -0.842834      -0.842834    6[6-(6,6),8-(0),8-(12,12)]
   173       5.247556       5.247556       5.247556    6[6-(1,6),6-(1,6),14-(6,6,6)]
   174        6.23658        6.23658        6.23658    6[1-(0),6-(1,6),6-(6,14)]
   175       7.226978       7.226978       7.226978    6[1-(0),6-(1,6),6-(6,6)]
   176       7.307694       7.307694       7.307694    6[6-(1,6),6-(1,6),6-(8,8)]
   177       6.384984       6.384984       6.384984    6[1-(0),6-(1,6),6-(6,6)]
   178       5.337573       5.337573       5.337573    6[1-(0),6-(1,6),6-(6,14)]
   179       8.421067       8.421067       8.421067    6[6-(6,6),8-(12),8-(12)]
   180       3.875911       3.875911       3.875911    6[6-(1,6),6-(1,6),14-(6,6,6)]
   181       3.020578       3.020578       3.020578    6[1-(0),6-(1,6),6-(6,14)]
   182       3.138663       3.138663       3.138663    6[1-(0),6-(1,6),6-(6,6)]
   183       2.348869       2.348869       2.348869    6[6-(1,6),6-(1,6),6-(8,8)]
   184       3.204095       3.204095       3.204095    6[1-(0),6-(1,6),6-(6,6)]
   185         4.8714         4.8714         4.8714    6[1-(0),6-(1,6),6-(6,14)]
   186       2.583215       2.583215       2.583215    6[6-(6,6),8-(0),8-(12)]
   187       5.643531       5.643531       5.643531    8[6-(6,8),12-(8,8,8,8),12-(8,8,8,8,8)]
   188       5.267362       5.267362       5.267362    8[6-(6,8),12-(8,8,8,8)]
   189      10.703651      10.703651      10.703651    8[6-(6,8),12-(8,8)]
   190      11.558268      11.558268      11.558268    8[6-(6,8),12-(8,8,8,8,8)]
   191       3.025603       3.025603       3.025603    8[6-(6,8),12-(8,8,8,8,8)]
   192       2.730439       2.730439       2.730439    8[6-(6,8),12-(8,8,8,8)]
   193      -0.049171      -0.049171      -0.049171    8[6-(6,8)]
   194       0.794254       0.794254       0.794254    8[6-(6,8)]
   195       5.317134       5.317134       5.317134    8[6-(6,8),12-(8,8,8,8,8)]
   196       5.956916       5.956916       5.956916    8[6-(6,8),12-(8,8,8,8)]
   197      10.021326      10.021326      10.021326    8[6-(6,8),12-(8,8),12-(8,8,8,8,8)]
   198      10.114672      10.114672      10.114672    8[6-(6,8)]
   199       0.942212       0.942212       0.942212    8[6-(6,8),12-(8,8,8,8,8)]
   200       0.116025       0.116025       0.116025    8[6-(6,8),12-(8,8)]
   201       8.072339       8.072339       8.072339    8[6-(6,8)]
   202       6.417649       6.417649       6.417649    8[6-(6,8),12-(8,8,8,8)]
   203       4.238845       4.238845       4.238845    8[6-(6,8),12-(8,8,8,8),12-(8,8,8,8,8)]
   204       4.615014       4.615014       4.615014    8[6-(6,8),12-(8,8,8,8)]
   205      -0.821275      -0.821275      -0.821275    8[6-(6,8),12-(8,8)]
   206      -1.675892      -1.675892      -1.675892    8[6-(6,8),12-(8,8,8,8,8)]
   207       6.856773       6.856773       6.856773    8[6-(6,8),12-(8,8,8,8,8)]
   208       7.151937       7.151937       7.151937    8[6-(6,8),12-(8,8,8,8)]
   209       9.931547       9.931547       9.931547    8[6-(6,8)]
   210       9.088122       9.088122       9.088122    8[6-(6,8)]
   211       4.565242       4.565242       4.565242    8[6-(6,8),12-(8,8,8,8,8)]
   212        3.92546        3.92546        3.92546    8[6-(6,8),12-(8,8,8,8)]
   213       -0.13895       -0.13895       -0.13895    8[6-(6,8),12-(8,8),12-(8,8,8,8,8)]
   214      -0.232296      -0.232296      -0.232296    8[6-(6,8)]
   215       8.940164       8.940164       8.940164    8[6-(6,8),12-(8,8,8,8,8)]
   216       9.766351       9.766351       9.766351    8[6-(6,8),12-(8,8)]
   217       1.810037       1.810037       1.810037    8[6-(6,8)]
   218       3.464727       3.464727       3.464727    8[6-(6,8),12-(8,8,8,8)]
