# Supplementary material for: A collection of forcefield precursors for metal–organic frameworks
Source: RSC Adv. 2019 Nov 13;9(63):36492–507. doi: 10.1039/c9ra07327b (PMC9075174; doi:10.1039/c9ra07327b)
Supplement: RA-009-C9RA07327B-s253 [file RA-009-C9RA07327B-s253.txt]

CAVPEW_clean5b

27.652300    0.000000    0.000000
0.000000    27.652300    0.000000
0.000000    0.000000    27.652300

     1      -0.000553      -0.000553      -0.000553    27[7-(6,6),8-(6),8-(6),8-(6),8-(6),27-(7,8,8,8,8)]
     2       0.000553       0.000553       0.000553    27[7-(6,6),8-(6),8-(6),8-(6),8-(6),27-(7,8,8,8,8)]
     3      19.558195      19.558195      19.558195    27[7-(6,6),8-(6),8-(6),8-(6),8-(6),27-(7,8,8,8,8)]
     4       8.094105       8.094105       8.094105    27[7-(6,6),8-(6),8-(6),8-(6),8-(6),27-(7,8,8,8,8)]
     5       13.82615       13.82615       13.82615    27[7-(6,6),8-(6),8-(6),8-(6),8-(6),27-(7,8,8,8,8)]
     6       13.82615       13.82615       13.82615    27[7-(6,6),8-(6),8-(6),8-(6),8-(6),27-(7,8,8,8,8)]
     7       -0.00083       -0.00083       -0.00083    27[7-(6,6),8-(6),8-(6),8-(6),8-(6),27-(7,8,8,8,8)]
     8        0.00083        0.00083        0.00083    27[7-(6,6),8-(6),8-(6),8-(6),8-(6),27-(7,8,8,8,8)]
     9       13.82615       13.82615       13.82615    27[7-(6,6),8-(6),8-(6),8-(6),8-(6),27-(7,8,8,8,8)]
    10       13.82615       13.82615       13.82615    27[7-(6,6),8-(6),8-(6),8-(6),8-(6),27-(7,8,8,8,8)]
    11       5.732045       5.732045       5.732045    27[7-(6,6),8-(6),8-(6),8-(6),8-(6),27-(7,8,8,8,8)]
    12      21.920255      21.920255      21.920255    27[7-(6,6),8-(6),8-(6),8-(6),8-(6),27-(7,8,8,8,8)]
    13       2.931973       2.931973       2.931973    1[6-(6,6)]
    14       4.645586       4.645586       4.645586    1[6-(6,6)]
    15      24.717561      24.717561      24.717561    1[6-(6,6)]
    16      23.003395      23.003395      23.003395    1[6-(6,6)]
    17      24.719774      24.719774      24.719774    1[6-(6,6)]
    18      23.005884      23.005884      23.005884    1[6-(6,6)]
    19       0.227578       0.227578       0.227578    1[6-(6,7)]
    20       0.261867       0.261867       0.261867    1[6-(6,6)]
    21       2.934739       2.934739       2.934739    1[6-(6,6)]
    22       4.648628       4.648628       4.648628    1[6-(6,6)]
    23      27.425551      27.425551      27.425551    1[6-(6,7)]
    24      27.390709      27.390709      27.390709    1[6-(6,6)]
    25      22.894722      22.894722      22.894722    1[6-(6,6)]
    26       22.89085       22.89085       22.89085    1[6-(6,6)]
    27      22.894169      22.894169      22.894169    1[6-(6,6)]
    28      22.889744      22.889744      22.889744    1[6-(6,6)]
    29       4.758131       4.758131       4.758131    1[6-(6,6)]
    30       4.762556       4.762556       4.762556    1[6-(6,6)]
    31       4.757578       4.757578       4.757578    1[6-(6,6)]
    32       4.761173       4.761173       4.761173    1[6-(6,6)]
    33      10.839978      10.839978      10.839978    1[6-(6,6)]
    34       9.099542       9.099542       9.099542    1[6-(6,6)]
    35      16.812045      16.812045      16.812045    1[6-(6,6)]
    36      18.552205      18.552205      18.552205    1[6-(6,6)]
    37      10.837766      10.837766      10.837766    1[6-(6,6)]
    38       9.097054       9.097054       9.097054    1[6-(6,6)]
    39      16.814258      16.814258      16.814258    1[6-(6,6)]
    40      18.554693      18.554693      18.554693    1[6-(6,6)]
    41      24.635158      24.635158      24.635158    1[6-(6,6)]
    42      22.895551      22.895551      22.895551    1[6-(6,6)]
    43        3.01576        3.01576        3.01576    1[6-(6,6)]
    44        4.75509        4.75509        4.75509    1[6-(6,6)]
    45       24.63654       24.63654       24.63654    1[6-(6,6)]
    46       22.89721       22.89721       22.89721    1[6-(6,6)]
    47       2.100745       2.100745       2.100745    1[6-(6,7)]
    48       2.140288       2.140288       2.140288    1[6-(6,6)]
    49       3.016313       3.016313       3.016313    1[6-(6,6)]
    50       4.755919       4.755919       4.755919    1[6-(6,6)]
    51      25.552661      25.552661      25.552661    1[6-(6,7)]
    52      25.512565      25.512565      25.512565    1[6-(6,6)]
    53       16.72024       16.72024       16.72024    1[6-(6,6)]
    54      18.434406      18.434406      18.434406    1[6-(6,6)]
    55      10.931784      10.931784      10.931784    1[6-(6,6)]
    56       9.217341       9.217341       9.217341    1[6-(6,6)]
    57      10.933996      10.933996      10.933996    1[6-(6,6)]
    58       9.220106       9.220106       9.220106    1[6-(6,6)]
    59       13.58917       13.58917       13.58917    1[6-(6,7)]
    60      13.554051      13.554051      13.554051    1[6-(6,6)]
    61      16.718028      16.718028      16.718028    1[6-(6,6)]
    62      18.431917      18.431917      18.431917    1[6-(6,6)]
    63       14.06313       14.06313       14.06313    1[6-(6,7)]
    64      14.098249      14.098249      14.098249    1[6-(6,6)]
    65       9.069954       9.069954       9.069954    1[6-(6,6)]
    66       9.075485       9.075485       9.075485    1[6-(6,6)]
    67       9.069401       9.069401       9.069401    1[6-(6,6)]
    68       9.074379       9.074379       9.074379    1[6-(6,6)]
    69      18.582346      18.582346      18.582346    1[6-(6,6)]
    70      18.576539      18.576539      18.576539    1[6-(6,6)]
    71      24.132992      24.132992      24.132992    1[6-(6,7)]
    72      26.577179      26.577179      26.577179    1[6-(6,6)]
    73      18.582899      18.582899      18.582899    1[6-(6,6)]
    74      18.577645      18.577645      18.577645    1[6-(6,6)]
    75      24.132992      24.132992      24.132992    1[6-(6,7)]
    76      26.577179      26.577179      26.577179    1[6-(6,6)]
    77      24.760699      24.760699      24.760699    1[6-(6,6)]
    78      23.046809      23.046809      23.046809    1[6-(6,6)]
    79        2.89409        2.89409        2.89409    1[6-(6,6)]
    80       4.608532       4.608532       4.608532    1[6-(6,6)]
    81       2.891878       2.891878       2.891878    1[6-(6,6)]
    82        4.60632        4.60632        4.60632    1[6-(6,6)]
    83       0.238363       0.238363       0.238363    1[6-(6,7)]
    84       0.274034       0.274034       0.274034    1[6-(6,6)]
    85      24.757934      24.757934      24.757934    1[6-(6,6)]
    86      23.043768      23.043768      23.043768    1[6-(6,6)]
    87      27.413108      27.413108      27.413108    1[6-(6,7)]
    88      27.377989      27.377989      27.377989    1[6-(6,6)]
    89       4.756196       4.756196       4.756196    1[6-(6,6)]
    90       4.750942       4.750942       4.750942    1[6-(6,6)]
    91      10.306289      10.306289      10.306289    1[6-(6,7)]
    92      12.750752      12.750752      12.750752    1[6-(6,6)]
    93       4.757025       4.757025       4.757025    1[6-(6,6)]
    94       4.752048       4.752048       4.752048    1[6-(6,6)]
    95      10.307118      10.307118      10.307118    1[6-(6,7)]
    96      12.751305      12.751305      12.751305    1[6-(6,6)]
    97      22.895275      22.895275      22.895275    1[6-(6,6)]
    98      22.900529      22.900529      22.900529    1[6-(6,6)]
    99      17.345182      17.345182      17.345182    1[6-(6,7)]
   100      14.900995      14.900995      14.900995    1[6-(6,6)]
   101      22.896104      22.896104      22.896104    1[6-(6,6)]
   102      22.901635      22.901635      22.901635    1[6-(6,6)]
   103      17.346011      17.346011      17.346011    1[6-(6,7)]
   104      14.901548      14.901548      14.901548    1[6-(6,6)]
   105       16.84108       16.84108       16.84108    1[6-(6,6)]
   106      18.580686      18.580686      18.580686    1[6-(6,6)]
   107      11.724852      11.724852      11.724852    1[6-(6,7)]
   108      11.684479      11.684479      11.684479    1[6-(6,6)]
   109      10.811496      10.811496      10.811496    1[6-(6,6)]
   110       9.072167       9.072167       9.072167    1[6-(6,6)]
   111      15.927448      15.927448      15.927448    1[6-(6,7)]
   112      15.967821      15.967821      15.967821    1[6-(6,6)]
   113      16.843569      16.843569      16.843569    1[6-(6,6)]
   114      18.583175      18.583175      18.583175    1[6-(6,6)]
   115      11.725128      11.725128      11.725128    1[6-(6,7)]
   116      11.685032      11.685032      11.685032    1[6-(6,6)]
   117      10.809008      10.809008      10.809008    1[6-(6,6)]
   118       9.069401       9.069401       9.069401    1[6-(6,6)]
   119      15.927172      15.927172      15.927172    1[6-(6,7)]
   120      15.967268      15.967268      15.967268    1[6-(6,6)]
   121       2.987831       2.987831       2.987831    1[6-(6,6)]
   122       4.728543       4.728543       4.728543    1[6-(6,6)]
   123      24.665575      24.665575      24.665575    1[6-(6,6)]
   124      22.925416      22.925416      22.925416    1[6-(6,6)]
   125       2.986725       2.986725       2.986725    1[6-(6,6)]
   126       4.727161       4.727161       4.727161    1[6-(6,6)]
   127      25.550172      25.550172      25.550172    1[6-(6,7)]
   128      25.510353      25.510353      25.510353    1[6-(6,6)]
   129      24.665022      24.665022      24.665022    1[6-(6,6)]
   130      22.924586      22.924586      22.924586    1[6-(6,6)]
   131       2.100745       2.100745       2.100745    1[6-(6,7)]
   132       2.141394       2.141394       2.141394    1[6-(6,6)]
   133      10.891964      10.891964      10.891964    1[6-(6,6)]
   134       9.177798       9.177798       9.177798    1[6-(6,6)]
   135      16.760612      16.760612      16.760612    1[6-(6,6)]
   136      18.474778      18.474778      18.474778    1[6-(6,6)]
   137        16.7584        16.7584        16.7584    1[6-(6,6)]
   138      18.472289      18.472289      18.472289    1[6-(6,6)]
   139      13.607144      13.607144      13.607144    1[6-(6,7)]
   140      13.573131      13.573131      13.573131    1[6-(6,6)]
   141        10.8939        10.8939        10.8939    1[6-(6,6)]
   142       9.180287       9.180287       9.180287    1[6-(6,6)]
   143      14.045433      14.045433      14.045433    1[6-(6,7)]
   144      14.079445      14.079445      14.079445    1[6-(6,6)]
   145      18.583728      18.583728      18.583728    1[6-(6,6)]
   146        18.5876        18.5876        18.5876    1[6-(6,6)]
   147      18.584281      18.584281      18.584281    1[6-(6,6)]
   148      18.588706      18.588706      18.588706    1[6-(6,6)]
   149       9.068848       9.068848       9.068848    1[6-(6,6)]
   150       9.064977       9.064977       9.064977    1[6-(6,6)]
   151       3.519861       3.519861       3.519861    1[6-(6,7)]
   152       1.075398       1.075398       1.075398    1[6-(6,6)]
   153       9.068019       9.068019       9.068019    1[6-(6,6)]
   154       9.063871       9.063871       9.063871    1[6-(6,6)]
   155       3.519861       3.519861       3.519861    1[6-(6,7)]
   156       1.075398       1.075398       1.075398    1[6-(6,6)]
   157       6.930496       6.930496       6.930496    1[6-(6,6)]
   158      20.718762      20.718762      20.718762    1[6-(6,6)]
   159      20.721251      20.721251      20.721251    1[6-(6,6)]
   160       6.932985       6.932985       6.932985    1[6-(6,6)]
   161      22.486574      22.486574      22.486574    1[6-(6,6)]
   162      22.485191      22.485191      22.485191    1[6-(6,6)]
   163       5.166556       5.166556       5.166556    1[6-(6,6)]
   164       5.165173       5.165173       5.165173    1[6-(6,6)]
   165       8.680333       8.680333       8.680333    1[6-(6,6)]
   166      18.971413      18.971413      18.971413    1[6-(6,6)]
   167       8.678398       8.678398       8.678398    1[6-(6,6)]
   168      18.973349      18.973349      18.973349    1[6-(6,6)]
   169      20.759688      20.759688      20.759688    1[6-(6,6)]
   170       6.895654       6.895654       6.895654    1[6-(6,6)]
   171       6.893165       6.893165       6.893165    1[6-(6,6)]
   172      20.756922      20.756922      20.756922    1[6-(6,6)]
   173        5.14637        5.14637        5.14637    1[6-(6,6)]
   174       5.147752       5.147752       5.147752    1[6-(6,6)]
   175      22.505101      22.505101      22.505101    1[6-(6,6)]
   176      22.506483      22.506483      22.506483    1[6-(6,6)]
   177      18.991323      18.991323      18.991323    1[6-(6,6)]
   178       8.661253       8.661253       8.661253    1[6-(6,6)]
   179      18.993259      18.993259      18.993259    1[6-(6,6)]
   180       8.659318       8.659318       8.659318    1[6-(6,6)]
   181       3.319659       3.319659       3.319659    6[1-(0),6-(1,6),6-(6,6)]
   182       4.313759       4.313759       4.313759    6[1-(0),6-(1,6),6-(6,6)]
   183      24.330153      24.330153      24.330153    6[1-(0),6-(1,6),6-(6,6)]
   184      23.335776      23.335776      23.335776    6[1-(0),6-(1,6),6-(6,6)]
   185      24.332088      24.332088      24.332088    6[1-(0),6-(1,6),6-(6,6)]
   186      23.337988      23.337988      23.337988    6[1-(0),6-(1,6),6-(6,6)]
   187       0.126924       0.126924       0.126924    6[1-(0),6-(1,6),7-(6,27)]
   188        0.13522        0.13522        0.13522    6[1-(0),6-(1,7),6-(6,6)]
   189       3.321871       3.321871       3.321871    6[1-(0),6-(1,6),6-(6,6)]
   190       4.316248       4.316248       4.316248    6[1-(0),6-(1,6),6-(6,6)]
   191      27.526206      27.526206      27.526206    6[1-(0),6-(1,6),7-(6,27)]
   192      27.517633      27.517633      27.517633    6[1-(0),6-(1,7),6-(6,6)]
   193      21.944036      21.944036      21.944036    6[1-(0),6-(1,6),6-(6,6)]
   194      21.941547      21.941547      21.941547    6[1-(0),6-(1,6),6-(6,6)]
   195      21.943483      21.943483      21.943483    6[1-(0),6-(1,6),6-(6,6)]
   196      21.940441      21.940441      21.940441    6[1-(0),6-(1,6),6-(6,6)]
   197       5.708817       5.708817       5.708817    6[1-(0),6-(1,6),6-(6,6)]
   198       5.711859       5.711859       5.711859    6[1-(0),6-(1,6),6-(6,6)]
   199       5.708264       5.708264       5.708264    6[1-(0),6-(1,6),6-(6,6)]
   200       5.710753       5.710753       5.710753    6[1-(0),6-(1,6),6-(6,6)]
   201      10.495707      10.495707      10.495707    6[1-(0),6-(1,6),6-(6,6)]
   202       9.499395       9.499395       9.499395    6[1-(0),6-(1,6),6-(6,6)]
   203      17.156316      17.156316      17.156316    6[1-(0),6-(1,6),6-(6,6)]
   204      18.152629      18.152629      18.152629    6[1-(0),6-(1,6),6-(6,6)]
   205      10.493495      10.493495      10.493495    6[1-(0),6-(1,6),6-(6,6)]
   206       9.496906       9.496906       9.496906    6[1-(0),6-(1,6),6-(6,6)]
   207      17.158529      17.158529      17.158529    6[1-(0),6-(1,6),6-(6,6)]
   208      18.154841      18.154841      18.154841    6[1-(0),6-(1,6),6-(6,6)]
   209      24.287568      24.287568      24.287568    6[1-(0),6-(1,6),6-(6,6)]
   210      23.292085      23.292085      23.292085    6[1-(0),6-(1,6),6-(6,6)]
   211       3.362796       3.362796       3.362796    6[1-(0),6-(1,6),6-(6,6)]
   212       4.358279       4.358279       4.358279    6[1-(0),6-(1,6),6-(6,6)]
   213      24.289227      24.289227      24.289227    6[1-(0),6-(1,6),6-(6,6)]
   214      23.293744      23.293744      23.293744    6[1-(0),6-(1,6),6-(6,6)]
   215       1.164438       1.164438       1.164438    6[1-(0),6-(1,6),7-(6,27)]
   216       1.184348       1.184348       1.184348    6[1-(0),6-(1,7),6-(6,6)]
   217       3.363902       3.363902       3.363902    6[1-(0),6-(1,6),6-(6,6)]
   218       4.359662       4.359662       4.359662    6[1-(0),6-(1,6),6-(6,6)]
   219      26.488968      26.488968      26.488968    6[1-(0),6-(1,6),7-(6,27)]
   220      26.468505      26.468505      26.468505    6[1-(0),6-(1,7),6-(6,6)]
   221      17.109584      17.109584      17.109584    6[1-(0),6-(1,6),6-(6,6)]
   222      18.104237      18.104237      18.104237    6[1-(0),6-(1,6),6-(6,6)]
   223      10.542439      10.542439      10.542439    6[1-(0),6-(1,6),6-(6,6)]
   224        9.54751        9.54751        9.54751    6[1-(0),6-(1,6),6-(6,6)]
   225      10.544652      10.544652      10.544652    6[1-(0),6-(1,6),6-(6,6)]
   226       9.549998       9.549998       9.549998    6[1-(0),6-(1,6),6-(6,6)]
   227      13.694249      13.694249      13.694249    6[1-(0),6-(1,6),7-(6,27)]
   228        13.6854        13.6854        13.6854    6[1-(0),6-(1,7),6-(6,6)]
   229      17.107372      17.107372      17.107372    6[1-(0),6-(1,6),6-(6,6)]
   230      18.101749      18.101749      18.101749    6[1-(0),6-(1,6),6-(6,6)]
   231      13.958328      13.958328      13.958328    6[1-(0),6-(1,6),7-(6,27)]
   232        13.9669        13.9669        13.9669    6[1-(0),6-(1,7),6-(6,6)]
   233       8.120927       8.120927       8.120927    6[1-(0),6-(1,6),6-(6,6)]
   234       8.123969       8.123969       8.123969    6[1-(0),6-(1,6),6-(6,6)]
   235       8.120374       8.120374       8.120374    6[1-(0),6-(1,6),6-(6,6)]
   236       8.122863       8.122863       8.122863    6[1-(0),6-(1,6),6-(6,6)]
   237      19.531373      19.531373      19.531373    6[1-(0),6-(1,6),6-(6,6)]
   238      19.528054      19.528054      19.528054    6[1-(0),6-(1,6),6-(6,6)]
   239      24.664192      24.664192      24.664192    6[1-(0),6-(1,6),7-(6,27)]
   240       26.09354       26.09354       26.09354    6[1-(0),6-(1,7),6-(6,6)]
   241      19.531926      19.531926      19.531926    6[1-(0),6-(1,6),6-(6,6)]
   242       19.52916       19.52916       19.52916    6[1-(0),6-(1,6),6-(6,6)]
   243      24.664192      24.664192      24.664192    6[1-(0),6-(1,6),7-(6,27)]
   244       26.09354       26.09354       26.09354    6[1-(0),6-(1,7),6-(6,6)]
   245      24.371355      24.371355      24.371355    6[1-(0),6-(1,6),6-(6,6)]
   246      23.376701      23.376701      23.376701    6[1-(0),6-(1,6),6-(6,6)]
   247       3.283434       3.283434       3.283434    6[1-(0),6-(1,6),6-(6,6)]
   248       4.278364       4.278364       4.278364    6[1-(0),6-(1,6),6-(6,6)]
   249       3.281498       3.281498       3.281498    6[1-(0),6-(1,6),6-(6,6)]
   250       4.276152       4.276152       4.276152    6[1-(0),6-(1,6),6-(6,6)]
   251       0.132731       0.132731       0.132731    6[1-(0),6-(1,6),7-(6,27)]
   252        0.14158        0.14158        0.14158    6[1-(0),6-(1,7),6-(6,6)]
   253      24.368866      24.368866      24.368866    6[1-(0),6-(1,6),6-(6,6)]
   254      23.374213      23.374213      23.374213    6[1-(0),6-(1,6),6-(6,6)]
   255      27.519016      27.519016      27.519016    6[1-(0),6-(1,6),7-(6,27)]
   256      27.510444      27.510444      27.510444    6[1-(0),6-(1,7),6-(6,6)]
   257       5.705223       5.705223       5.705223    6[1-(0),6-(1,6),6-(6,6)]
   258       5.702181       5.702181       5.702181    6[1-(0),6-(1,6),6-(6,6)]
   259      10.837766      10.837766      10.837766    6[1-(0),6-(1,6),7-(6,27)]
   260      12.267113      12.267113      12.267113    6[1-(0),6-(1,7),6-(6,6)]
   261       5.706052       5.706052       5.706052    6[1-(0),6-(1,6),6-(6,6)]
   262       5.703287       5.703287       5.703287    6[1-(0),6-(1,6),6-(6,6)]
   263      10.838319      10.838319      10.838319    6[1-(0),6-(1,6),7-(6,27)]
   264      12.267666      12.267666      12.267666    6[1-(0),6-(1,7),6-(6,6)]
   265      21.946524      21.946524      21.946524    6[1-(0),6-(1,6),6-(6,6)]
   266      21.949013      21.949013      21.949013    6[1-(0),6-(1,6),6-(6,6)]
   267      16.813981      16.813981      16.813981    6[1-(0),6-(1,6),7-(6,27)]
   268       15.38491       15.38491       15.38491    6[1-(0),6-(1,7),6-(6,6)]
   269      21.947077      21.947077      21.947077    6[1-(0),6-(1,6),6-(6,6)]
   270      21.950119      21.950119      21.950119    6[1-(0),6-(1,6),6-(6,6)]
   271      16.814534      16.814534      16.814534    6[1-(0),6-(1,6),7-(6,27)]
   272      15.385187      15.385187      15.385187    6[1-(0),6-(1,7),6-(6,6)]
   273       17.18867       17.18867       17.18867    6[1-(0),6-(1,6),6-(6,6)]
   274      18.184152      18.184152      18.184152    6[1-(0),6-(1,6),6-(6,6)]
   275      12.661435      12.661435      12.661435    6[1-(0),6-(1,6),7-(6,27)]
   276      12.641249      12.641249      12.641249    6[1-(0),6-(1,7),6-(6,6)]
   277      10.463907      10.463907      10.463907    6[1-(0),6-(1,6),6-(6,6)]
   278       9.468424       9.468424       9.468424    6[1-(0),6-(1,6),6-(6,6)]
   279      14.990865      14.990865      14.990865    6[1-(0),6-(1,6),7-(6,27)]
   280      15.010775      15.010775      15.010775    6[1-(0),6-(1,7),6-(6,6)]
   281      17.190882      17.190882      17.190882    6[1-(0),6-(1,6),6-(6,6)]
   282      18.186641      18.186641      18.186641    6[1-(0),6-(1,6),6-(6,6)]
   283      12.661712      12.661712      12.661712    6[1-(0),6-(1,6),7-(6,27)]
   284      12.641525      12.641525      12.641525    6[1-(0),6-(1,7),6-(6,6)]
   285      10.461695      10.461695      10.461695    6[1-(0),6-(1,6),6-(6,6)]
   286       9.465935       9.465935       9.465935    6[1-(0),6-(1,6),6-(6,6)]
   287      14.990588      14.990588      14.990588    6[1-(0),6-(1,6),7-(6,27)]
   288      15.010498      15.010498      15.010498    6[1-(0),6-(1,7),6-(6,6)]
   289       3.332102       3.332102       3.332102    6[1-(0),6-(1,6),6-(6,6)]
   290       4.328691       4.328691       4.328691    6[1-(0),6-(1,6),6-(6,6)]
   291       24.32158       24.32158       24.32158    6[1-(0),6-(1,6),6-(6,6)]
   292      23.325268      23.325268      23.325268    6[1-(0),6-(1,6),6-(6,6)]
   293        3.33072        3.33072        3.33072    6[1-(0),6-(1,6),6-(6,6)]
   294       4.327308       4.327308       4.327308    6[1-(0),6-(1,6),6-(6,6)]
   295      26.487032      26.487032      26.487032    6[1-(0),6-(1,6),7-(6,27)]
   296      26.467122      26.467122      26.467122    6[1-(0),6-(1,7),6-(6,6)]
   297      24.320474      24.320474      24.320474    6[1-(0),6-(1,6),6-(6,6)]
   298      23.324162      23.324162      23.324162    6[1-(0),6-(1,6),6-(6,6)]
   299       1.164162       1.164162       1.164162    6[1-(0),6-(1,6),7-(6,27)]
   300       1.184625       1.184625       1.184625    6[1-(0),6-(1,7),6-(6,6)]
   301      10.504279      10.504279      10.504279    6[1-(0),6-(1,6),6-(6,6)]
   302       9.510179       9.510179       9.510179    6[1-(0),6-(1,6),6-(6,6)]
   303      17.148297      17.148297      17.148297    6[1-(0),6-(1,6),6-(6,6)]
   304      18.142674      18.142674      18.142674    6[1-(0),6-(1,6),6-(6,6)]
   305      17.145809      17.145809      17.145809    6[1-(0),6-(1,6),6-(6,6)]
   306      18.140185      18.140185      18.140185    6[1-(0),6-(1,6),6-(6,6)]
   307      13.704203      13.704203      13.704203    6[1-(0),6-(1,6),7-(6,27)]
   308      13.695908      13.695908      13.695908    6[1-(0),6-(1,7),6-(6,6)]
   309      10.506491      10.506491      10.506491    6[1-(0),6-(1,6),6-(6,6)]
   310       9.512391       9.512391       9.512391    6[1-(0),6-(1,6),6-(6,6)]
   311      13.948373      13.948373      13.948373    6[1-(0),6-(1,6),7-(6,27)]
   312      13.956392      13.956392      13.956392    6[1-(0),6-(1,7),6-(6,6)]
   313      19.534414      19.534414      19.534414    6[1-(0),6-(1,6),6-(6,6)]
   314      19.536903      19.536903      19.536903    6[1-(0),6-(1,6),6-(6,6)]
   315      19.534967      19.534967      19.534967    6[1-(0),6-(1,6),6-(6,6)]
   316      19.538009      19.538009      19.538009    6[1-(0),6-(1,6),6-(6,6)]
   317       8.118162       8.118162       8.118162    6[1-(0),6-(1,6),6-(6,6)]
   318       8.115674       8.115674       8.115674    6[1-(0),6-(1,6),6-(6,6)]
   319       2.988384       2.988384       2.988384    6[1-(0),6-(1,6),7-(6,27)]
   320       1.559037       1.559037       1.559037    6[1-(0),6-(1,7),6-(6,6)]
   321       8.117333       8.117333       8.117333    6[1-(0),6-(1,6),6-(6,6)]
   322       8.114567       8.114567       8.114567    6[1-(0),6-(1,6),6-(6,6)]
   323       2.988384       2.988384       2.988384    6[1-(0),6-(1,6),7-(6,27)]
   324       1.559037       1.559037       1.559037    6[1-(0),6-(1,7),6-(6,6)]
   325            0.0            0.0            0.0    6[6-(1,6),6-(1,6),6-(6,6)]
   326            0.0            0.0            0.0    6[6-(1,6),6-(1,6),6-(6,6)]
   327      14.610922      14.610922      14.610922    6[6-(1,6),6-(1,6),6-(6,6)]
   328      13.041378      13.041378      13.041378    6[6-(1,6),6-(1,6),6-(6,6)]
   329       13.82615       13.82615       13.82615    6[6-(1,6),6-(1,6),6-(6,6)]
   330       13.82615       13.82615       13.82615    6[6-(1,6),6-(1,6),6-(6,6)]
   331            0.0            0.0            0.0    6[6-(1,6),6-(1,6),6-(6,6)]
   332       0.000277       0.000277       0.000277    6[6-(1,6),6-(1,6),6-(6,6)]
   333       13.82615       13.82615       13.82615    6[6-(1,6),6-(1,6),6-(6,6)]
   334       13.82615       13.82615       13.82615    6[6-(1,6),6-(1,6),6-(6,6)]
   335       0.784772       0.784772       0.784772    6[6-(1,6),6-(1,6),6-(6,6)]
   336      26.867804      26.867804      26.867804    6[6-(1,6),6-(1,6),6-(6,6)]
   337       1.760898       1.760898       1.760898    6[6-(6,6),8-(27),8-(27)]
   338       2.826895       2.826895       2.826895    6[6-(1,6),6-(1,6),6-(8,8)]
   339       4.852149       4.852149       4.852149    6[6-(1,6),6-(1,6),6-(6,6)]
   340       5.918422       5.918422       5.918422    6[6-(1,6),6-(1,6),6-(6,6)]
   341      25.889742      25.889742      25.889742    6[6-(6,6),8-(27),8-(27)]
   342       24.82347       24.82347       24.82347    6[6-(1,6),6-(1,6),6-(8,8)]
   343      22.797939      22.797939      22.797939    6[6-(1,6),6-(1,6),6-(6,6)]
   344       21.73139       21.73139       21.73139    6[6-(1,6),6-(1,6),6-(6,6)]
   345      25.891125      25.891125      25.891125    6[6-(6,6),8-(27),8-(27)]
   346      24.825129      24.825129      24.825129    6[6-(1,6),6-(1,6),6-(8,8)]
   347      22.799874      22.799874      22.799874    6[6-(1,6),6-(1,6),6-(6,6)]
   348      21.733325      21.733325      21.733325    6[6-(1,6),6-(1,6),6-(6,6)]
   349       1.762558       1.762558       1.762558    6[6-(6,6),8-(27),8-(27)]
   350       2.828554       2.828554       2.828554    6[6-(1,6),6-(1,6),6-(8,8)]
   351       4.853808       4.853808       4.853808    6[6-(1,6),6-(1,6),6-(6,6)]
   352       5.920357       5.920357       5.920357    6[6-(1,6),6-(1,6),6-(6,6)]
   353      20.740884      20.740884      20.740884    6[6-(6,6),8-(27),8-(27)]
   354      20.739225      20.739225      20.739225    6[6-(1,6),6-(1,6),6-(8,8)]
   355      20.733971      20.733971      20.733971    6[6-(1,6),6-(1,6),6-(6,6)]
   356      20.730376      20.730376      20.730376    6[6-(1,6),6-(1,6),6-(6,6)]
   357      20.740608      20.740608      20.740608    6[6-(6,6),8-(27),8-(27)]
   358      20.738672      20.738672      20.738672    6[6-(1,6),6-(1,6),6-(8,8)]
   359      20.732588      20.732588      20.732588    6[6-(1,6),6-(1,6),6-(6,6)]
   360      20.728717      20.728717      20.728717    6[6-(1,6),6-(1,6),6-(6,6)]
   361       6.911692       6.911692       6.911692    6[6-(6,6),8-(27),8-(27)]
   362       6.913628       6.913628       6.913628    6[6-(1,6),6-(1,6),6-(8,8)]
   363       6.919435       6.919435       6.919435    6[6-(1,6),6-(1,6),6-(6,6)]
   364        6.92303        6.92303        6.92303    6[6-(1,6),6-(1,6),6-(6,6)]
   365       6.911416       6.911416       6.911416    6[6-(6,6),8-(27),8-(27)]
   366       6.913075       6.913075       6.913075    6[6-(1,6),6-(1,6),6-(8,8)]
   367       6.918329       6.918329       6.918329    6[6-(1,6),6-(1,6),6-(6,6)]
   368       6.921371       6.921371       6.921371    6[6-(1,6),6-(1,6),6-(6,6)]
   369      12.092627      12.092627      12.092627    6[6-(6,6),8-(27),8-(27)]
   370      11.034374      11.034374      11.034374    6[6-(1,6),6-(1,6),6-(8,8)]
   371       9.007184       9.007184       9.007184    6[6-(1,6),6-(1,6),6-(6,6)]
   372       7.936763       7.936763       7.936763    6[6-(1,6),6-(1,6),6-(6,6)]
   373      15.559673      15.559673      15.559673    6[6-(6,6),8-(27),8-(27)]
   374       16.61765       16.61765       16.61765    6[6-(1,6),6-(1,6),6-(8,8)]
   375      18.644563      18.644563      18.644563    6[6-(1,6),6-(1,6),6-(6,6)]
   376      19.714984      19.714984      19.714984    6[6-(1,6),6-(1,6),6-(6,6)]
   377      12.091245      12.091245      12.091245    6[6-(6,6),8-(27),8-(27)]
   378      11.032162      11.032162      11.032162    6[6-(1,6),6-(1,6),6-(8,8)]
   379       9.004695       9.004695       9.004695    6[6-(1,6),6-(1,6),6-(6,6)]
   380       7.934551       7.934551       7.934551    6[6-(1,6),6-(1,6),6-(6,6)]
   381      15.561055      15.561055      15.561055    6[6-(6,6),8-(27),8-(27)]
   382      16.619862      16.619862      16.619862    6[6-(1,6),6-(1,6),6-(8,8)]
   383      18.647052      18.647052      18.647052    6[6-(1,6),6-(1,6),6-(6,6)]
   384      19.717196      19.717196      19.717196    6[6-(1,6),6-(1,6),6-(6,6)]
   385      25.919054      25.919054      25.919054    6[6-(6,6),8-(27),8-(27)]
   386      24.860524      24.860524      24.860524    6[6-(1,6),6-(1,6),6-(8,8)]
   387       22.83361       22.83361       22.83361    6[6-(1,6),6-(1,6),6-(6,6)]
   388       21.76319       21.76319       21.76319    6[6-(1,6),6-(1,6),6-(6,6)]
   389       1.734629       1.734629       1.734629    6[6-(6,6),8-(27),8-(27)]
   390       2.793435       2.793435       2.793435    6[6-(1,6),6-(1,6),6-(8,8)]
   391       4.821179       4.821179       4.821179    6[6-(1,6),6-(1,6),6-(6,6)]
   392       5.891599       5.891599       5.891599    6[6-(1,6),6-(1,6),6-(6,6)]
   393       1.733246       1.733246       1.733246    6[6-(6,6),8-(27),8-(27)]
   394       2.792053       2.792053       2.792053    6[6-(1,6),6-(1,6),6-(8,8)]
   395       4.819243       4.819243       4.819243    6[6-(1,6),6-(1,6),6-(6,6)]
   396       5.889663       5.889663       5.889663    6[6-(1,6),6-(1,6),6-(6,6)]
   397      25.917395      25.917395      25.917395    6[6-(6,6),8-(27),8-(27)]
   398      24.858865      24.858865      24.858865    6[6-(1,6),6-(1,6),6-(8,8)]
   399      22.831675      22.831675      22.831675    6[6-(1,6),6-(1,6),6-(6,6)]
   400      21.761254      21.761254      21.761254    6[6-(1,6),6-(1,6),6-(6,6)]
   401       6.914458       6.914458       6.914458    6[6-(6,6),8-(27),8-(27)]
   402       6.912798       6.912798       6.912798    6[6-(1,6),6-(1,6),6-(8,8)]
   403       6.906991       6.906991       6.906991    6[6-(1,6),6-(1,6),6-(6,6)]
   404       6.903397       6.903397       6.903397    6[6-(1,6),6-(1,6),6-(6,6)]
   405       6.914734       6.914734       6.914734    6[6-(6,6),8-(27),8-(27)]
   406       6.913352       6.913352       6.913352    6[6-(1,6),6-(1,6),6-(8,8)]
   407       6.908098       6.908098       6.908098    6[6-(1,6),6-(1,6),6-(6,6)]
   408       6.905056       6.905056       6.905056    6[6-(1,6),6-(1,6),6-(6,6)]
   409      20.737566      20.737566      20.737566    6[6-(6,6),8-(27),8-(27)]
   410      20.738948      20.738948      20.738948    6[6-(1,6),6-(1,6),6-(8,8)]
   411      20.744479      20.744479      20.744479    6[6-(1,6),6-(1,6),6-(6,6)]
   412      20.747797      20.747797      20.747797    6[6-(1,6),6-(1,6),6-(6,6)]
   413      20.737842      20.737842      20.737842    6[6-(6,6),8-(27),8-(27)]
   414      20.739502      20.739502      20.739502    6[6-(1,6),6-(1,6),6-(8,8)]
   415      20.745862      20.745862      20.745862    6[6-(1,6),6-(1,6),6-(6,6)]
   416      20.749456      20.749456      20.749456    6[6-(1,6),6-(1,6),6-(6,6)]
   417      15.587048      15.587048      15.587048    6[6-(6,6),8-(27),8-(27)]
   418      16.652768      16.652768      16.652768    6[6-(1,6),6-(1,6),6-(8,8)]
   419      18.678299      18.678299      18.678299    6[6-(1,6),6-(1,6),6-(6,6)]
   420      19.744572      19.744572      19.744572    6[6-(1,6),6-(1,6),6-(6,6)]
   421      12.065252      12.065252      12.065252    6[6-(6,6),8-(27),8-(27)]
   422      10.999808      10.999808      10.999808    6[6-(1,6),6-(1,6),6-(8,8)]
   423       8.974554       8.974554       8.974554    6[6-(1,6),6-(1,6),6-(6,6)]
   424       7.908005       7.908005       7.908005    6[6-(1,6),6-(1,6),6-(6,6)]
   425      15.588708      15.588708      15.588708    6[6-(6,6),8-(27),8-(27)]
   426       16.65498       16.65498       16.65498    6[6-(1,6),6-(1,6),6-(8,8)]
   427      18.680788      18.680788      18.680788    6[6-(1,6),6-(1,6),6-(6,6)]
   428       19.74706       19.74706       19.74706    6[6-(1,6),6-(1,6),6-(6,6)]
   429      12.063869      12.063869      12.063869    6[6-(6,6),8-(27),8-(27)]
   430      10.997596      10.997596      10.997596    6[6-(1,6),6-(1,6),6-(8,8)]
   431       8.972065       8.972065       8.972065    6[6-(1,6),6-(1,6),6-(6,6)]
   432       7.905793       7.905793       7.905793    6[6-(1,6),6-(1,6),6-(6,6)]
   433       6.928007       6.928007       6.928007    6[1-(0),6-(6,6),6-(6,6)]
   434      20.721528      20.721528      20.721528    6[1-(0),6-(6,6),6-(6,6)]
   435       20.72374       20.72374       20.72374    6[1-(0),6-(6,6),6-(6,6)]
   436       6.930219       6.930219       6.930219    6[1-(0),6-(6,6),6-(6,6)]
   437      21.720329      21.720329      21.720329    6[1-(0),6-(6,6),6-(6,6)]
   438      21.718669      21.718669      21.718669    6[1-(0),6-(6,6),6-(6,6)]
   439       5.933077       5.933077       5.933077    6[1-(0),6-(6,6),6-(6,6)]
   440       5.931695       5.931695       5.931695    6[1-(0),6-(6,6),6-(6,6)]
   441       7.916577       7.916577       7.916577    6[1-(0),6-(6,6),6-(6,6)]
   442       19.73517       19.73517       19.73517    6[1-(0),6-(6,6),6-(6,6)]
   443       7.914641       7.914641       7.914641    6[1-(0),6-(6,6),6-(6,6)]
   444      19.737106      19.737106      19.737106    6[1-(0),6-(6,6),6-(6,6)]
   445      20.756922      20.756922      20.756922    6[1-(0),6-(6,6),6-(6,6)]
   446       6.898143       6.898143       6.898143    6[1-(0),6-(6,6),6-(6,6)]
   447       6.895931       6.895931       6.895931    6[1-(0),6-(6,6),6-(6,6)]
   448      20.754434      20.754434      20.754434    6[1-(0),6-(6,6),6-(6,6)]
   449        5.90985        5.90985        5.90985    6[1-(0),6-(6,6),6-(6,6)]
   450       5.911509       5.911509       5.911509    6[1-(0),6-(6,6),6-(6,6)]
   451      21.741068      21.741068      21.741068    6[1-(0),6-(6,6),6-(6,6)]
   452      21.742727      21.742727      21.742727    6[1-(0),6-(6,6),6-(6,6)]
   453      19.757845      19.757845      19.757845    6[1-(0),6-(6,6),6-(6,6)]
   454       7.895008       7.895008       7.895008    6[1-(0),6-(6,6),6-(6,6)]
   455      19.759781      19.759781      19.759781    6[1-(0),6-(6,6),6-(6,6)]
   456       7.893073       7.893073       7.893073    6[1-(0),6-(6,6),6-(6,6)]
   457      -0.000553      -0.000553      -0.000553    7[6-(1,6),6-(1,6),27-(8,8,8,8,27)]
   458       0.000553       0.000553       0.000553    7[6-(1,6),6-(1,6),27-(8,8,8,8,27)]
   459      17.530176      17.530176      17.530176    7[6-(1,6),6-(1,6),27-(8,8,8,8,27)]
   460      10.122124      10.122124      10.122124    7[6-(1,6),6-(1,6),27-(8,8,8,8,27)]
   461       13.82615       13.82615       13.82615    7[6-(1,6),6-(1,6),27-(8,8,8,8,27)]
   462       13.82615       13.82615       13.82615    7[6-(1,6),6-(1,6),27-(8,8,8,8,27)]
   463      -0.000553      -0.000553      -0.000553    7[6-(1,6),6-(1,6),27-(8,8,8,8,27)]
   464       0.000553       0.000553       0.000553    7[6-(1,6),6-(1,6),27-(8,8,8,8,27)]
   465       13.82615       13.82615       13.82615    7[6-(1,6),6-(1,6),27-(8,8,8,8,27)]
   466       13.82615       13.82615       13.82615    7[6-(1,6),6-(1,6),27-(8,8,8,8,27)]
   467       3.704026       3.704026       3.704026    7[6-(1,6),6-(1,6),27-(8,8,8,8,27)]
   468      23.948274      23.948274      23.948274    7[6-(1,6),6-(1,6),27-(8,8,8,8,27)]
   469       1.306018       1.306018       1.306018    8[6-(6,8),27-(7,8,8,8,27)]
   470      26.344899      26.344899      26.344899    8[6-(6,8),27-(7,8,8,8,27)]
   471      26.346282      26.346282      26.346282    8[6-(6,8),27-(7,8,8,8,27)]
   472       1.307124       1.307124       1.307124    8[6-(6,8),27-(7,8,8,8,27)]
   473      19.624008      19.624008      19.624008    8[6-(6,8),27-(7,8,8,8,27)]
   474      19.623731      19.623731      19.623731    8[6-(6,8),27-(7,8,8,8,27)]
   475       8.028569       8.028569       8.028569    8[6-(6,8),27-(7,8,8,8,27)]
   476       8.028569       8.028569       8.028569    8[6-(6,8),27-(7,8,8,8,27)]
   477      12.546125      12.546125      12.546125    8[6-(6,8),27-(7,8,8,8,27)]
   478      15.106175      15.106175      15.106175    8[6-(6,8),27-(7,8,8,8,27)]
   479      12.545019      12.545019      12.545019    8[6-(6,8),27-(7,8,8,8,27)]
   480      15.107281      15.107281      15.107281    8[6-(6,8),27-(7,8,8,8,27)]
   481      26.347941      26.347941      26.347941    8[6-(6,8),27-(7,8,8,8,27)]
   482       1.302423       1.302423       1.302423    8[6-(6,8),27-(7,8,8,8,27)]
   483        26.3496        26.3496        26.3496    8[6-(6,8),27-(7,8,8,8,27)]
   484       1.304359       1.304359       1.304359    8[6-(6,8),27-(7,8,8,8,27)]
   485      15.110876      15.110876      15.110876    8[6-(6,8),27-(7,8,8,8,27)]
   486      12.541424      12.541424      12.541424    8[6-(6,8),27-(7,8,8,8,27)]
   487       12.54253       12.54253       12.54253    8[6-(6,8),27-(7,8,8,8,27)]
   488      15.109493      15.109493      15.109493    8[6-(6,8),27-(7,8,8,8,27)]
   489       5.794539       5.794539       5.794539    8[6-(6,8),27-(7,8,8,8,27)]
   490       5.794263       5.794263       5.794263    8[6-(6,8),27-(7,8,8,8,27)]
   491      21.858037      21.858037      21.858037    8[6-(6,8),27-(7,8,8,8,27)]
   492      21.858314      21.858314      21.858314    8[6-(6,8),27-(7,8,8,8,27)]
   493       26.36868       26.36868       26.36868    8[6-(6,8),27-(7,8,8,8,27)]
   494       1.284726       1.284726       1.284726    8[6-(6,8),27-(7,8,8,8,27)]
   495       1.283343       1.283343       1.283343    8[6-(6,8),27-(7,8,8,8,27)]
   496      26.367851      26.367851      26.367851    8[6-(6,8),27-(7,8,8,8,27)]
   497       8.031887       8.031887       8.031887    8[6-(6,8),27-(7,8,8,8,27)]
   498       8.032164       8.032164       8.032164    8[6-(6,8),27-(7,8,8,8,27)]
   499      19.620136      19.620136      19.620136    8[6-(6,8),27-(7,8,8,8,27)]
   500      19.620413      19.620413      19.620413    8[6-(6,8),27-(7,8,8,8,27)]
   501       15.12885       15.12885       15.12885    8[6-(6,8),27-(7,8,8,8,27)]
   502      12.523174      12.523174      12.523174    8[6-(6,8),27-(7,8,8,8,27)]
   503      15.129956      15.129956      15.129956    8[6-(6,8),27-(7,8,8,8,27)]
   504      12.522344      12.522344      12.522344    8[6-(6,8),27-(7,8,8,8,27)]
   505       1.281131       1.281131       1.281131    8[6-(6,8),27-(7,8,8,8,27)]
   506      26.372828      26.372828      26.372828    8[6-(6,8),27-(7,8,8,8,27)]
   507       1.279748       1.279748       1.279748    8[6-(6,8),27-(7,8,8,8,27)]
   508      26.370892      26.370892      26.370892    8[6-(6,8),27-(7,8,8,8,27)]
   509      12.519026      12.519026      12.519026    8[6-(6,8),27-(7,8,8,8,27)]
   510      15.133274      15.133274      15.133274    8[6-(6,8),27-(7,8,8,8,27)]
   511      15.131892      15.131892      15.131892    8[6-(6,8),27-(7,8,8,8,27)]
   512      12.520132      12.520132      12.520132    8[6-(6,8),27-(7,8,8,8,27)]
   513      21.854442      21.854442      21.854442    8[6-(6,8),27-(7,8,8,8,27)]
   514      21.854719      21.854719      21.854719    8[6-(6,8),27-(7,8,8,8,27)]
   515       5.797858       5.797858       5.797858    8[6-(6,8),27-(7,8,8,8,27)]
   516       5.797581       5.797581       5.797581    8[6-(6,8),27-(7,8,8,8,27)]
