# Supplementary material for: A collection of forcefield precursors for metal–organic frameworks
Source: RSC Adv. 2019 Nov 13;9(63):36492–507. doi: 10.1039/c9ra07327b (PMC9075174; doi:10.1039/c9ra07327b)
Supplement: RA-009-C9RA07327B-s254 [file RA-009-C9RA07327B-s254.txt]

CAVPIA_clean5b

27.449000    0.000000    0.000000
0.000000    27.449000    0.000000
0.000000    0.000000    27.449000

     1            0.0            0.0            0.0    29[7-(6,6),8-(6),8-(6),8-(6),8-(6)]
     2            0.0            0.0            0.0    29[7-(6,6),8-(6),8-(6),8-(6),8-(6)]
     3      19.245043      19.245043      19.245043    29[7-(6,6),8-(6),8-(6),8-(6),8-(6)]
     4       8.203957       8.203957       8.203957    29[7-(6,6),8-(6),8-(6),8-(6),8-(6)]
     5        13.7245        13.7245        13.7245    29[7-(6,6),8-(6),8-(6),8-(6),8-(6)]
     6        13.7245        13.7245        13.7245    29[7-(6,6),8-(6),8-(6),8-(6),8-(6)]
     7            0.0            0.0            0.0    29[7-(6,6),8-(6),8-(6),8-(6),8-(6)]
     8            0.0            0.0            0.0    29[7-(6,6),8-(6),8-(6),8-(6),8-(6)]
     9        13.7245        13.7245        13.7245    29[7-(6,6),8-(6),8-(6),8-(6),8-(6)]
    10        13.7245        13.7245        13.7245    29[7-(6,6),8-(6),8-(6),8-(6),8-(6)]
    11       5.520817       5.520817       5.520817    29[7-(6,6),8-(6),8-(6),8-(6),8-(6)]
    12      21.928183      21.928183      21.928183    29[7-(6,6),8-(6),8-(6),8-(6),8-(6)]
    13       2.821208       2.821208       2.821208    1[6-(6,6)]
    14       4.533477       4.533477       4.533477    1[6-(6,6)]
    15      24.627792      24.627792      24.627792    1[6-(6,6)]
    16      22.915523      22.915523      22.915523    1[6-(6,6)]
    17      24.627792      24.627792      24.627792    1[6-(6,6)]
    18      22.915523      22.915523      22.915523    1[6-(6,6)]
    19       2.821208       2.821208       2.821208    1[6-(6,6)]
    20       4.533477       4.533477       4.533477    1[6-(6,6)]
    21      22.770867      22.770867      22.770867    1[6-(6,6)]
    22      22.755221      22.755221      22.755221    1[6-(6,6)]
    23      22.770867      22.770867      22.770867    1[6-(6,6)]
    24      22.755221      22.755221      22.755221    1[6-(6,6)]
    25       4.678133       4.678133       4.678133    1[6-(6,6)]
    26       4.693779       4.693779       4.693779    1[6-(6,6)]
    27       4.678133       4.678133       4.678133    1[6-(6,6)]
    28       4.693779       4.693779       4.693779    1[6-(6,6)]
    29      10.671897      10.671897      10.671897    1[6-(6,6)]
    30       8.941237       8.941237       8.941237    1[6-(6,6)]
    31      15.759569      15.759569      15.759569    1[6-(6,7)]
    32      15.793057      15.793057      15.793057    1[6-(6,6)]
    33      16.777103      16.777103      16.777103    1[6-(6,6)]
    34      18.507763      18.507763      18.507763    1[6-(6,6)]
    35      11.689431      11.689431      11.689431    1[6-(6,7)]
    36      11.655943      11.655943      11.655943    1[6-(6,6)]
    37      10.671897      10.671897      10.671897    1[6-(6,6)]
    38       8.941237       8.941237       8.941237    1[6-(6,6)]
    39      15.759569      15.759569      15.759569    1[6-(6,7)]
    40      15.793057      15.793057      15.793057    1[6-(6,6)]
    41      16.777103      16.777103      16.777103    1[6-(6,6)]
    42      18.507763      18.507763      18.507763    1[6-(6,6)]
    43      11.689431      11.689431      11.689431    1[6-(6,7)]
    44      11.655943      11.655943      11.655943    1[6-(6,6)]
    45      24.392005      24.392005      24.392005    1[6-(6,6)]
    46      22.653934      22.653934      22.653934    1[6-(6,6)]
    47       3.056995       3.056995       3.056995    1[6-(6,6)]
    48       4.795066       4.795066       4.795066    1[6-(6,6)]
    49      24.392005      24.392005      24.392005    1[6-(6,6)]
    50      22.653934      22.653934      22.653934    1[6-(6,6)]
    51       3.056995       3.056995       3.056995    1[6-(6,6)]
    52       4.795066       4.795066       4.795066    1[6-(6,6)]
    53       16.56108       16.56108       16.56108    1[6-(6,6)]
    54      18.265114      18.265114      18.265114    1[6-(6,6)]
    55       10.88792       10.88792       10.88792    1[6-(6,6)]
    56       9.183886       9.183886       9.183886    1[6-(6,6)]
    57       10.88792       10.88792       10.88792    1[6-(6,6)]
    58       9.183886       9.183886       9.183886    1[6-(6,6)]
    59       16.56108       16.56108       16.56108    1[6-(6,6)]
    60      18.265114      18.265114      18.265114    1[6-(6,6)]
    61       8.984332       8.984332       8.984332    1[6-(6,6)]
    62        8.99641        8.99641        8.99641    1[6-(6,6)]
    63       3.418773       3.418773       3.418773    1[6-(6,7)]
    64       0.967303       0.967303       0.967303    1[6-(6,6)]
    65       8.984332       8.984332       8.984332    1[6-(6,6)]
    66        8.99641        8.99641        8.99641    1[6-(6,6)]
    67       3.418773       3.418773       3.418773    1[6-(6,7)]
    68       0.967303       0.967303       0.967303    1[6-(6,6)]
    69      18.464668      18.464668      18.464668    1[6-(6,6)]
    70       18.45259       18.45259       18.45259    1[6-(6,6)]
    71      24.030227      24.030227      24.030227    1[6-(6,7)]
    72      26.481697      26.481697      26.481697    1[6-(6,6)]
    73      18.464668      18.464668      18.464668    1[6-(6,6)]
    74       18.45259       18.45259       18.45259    1[6-(6,6)]
    75      24.030227      24.030227      24.030227    1[6-(6,7)]
    76      26.481697      26.481697      26.481697    1[6-(6,6)]
    77      24.618185      24.618185      24.618185    1[6-(6,6)]
    78      22.907288      22.907288      22.907288    1[6-(6,6)]
    79      26.898099      26.898099      26.898099    1[6-(6,7)]
    80      26.836338      26.836338      26.836338    1[6-(6,6)]
    81       2.830815       2.830815       2.830815    1[6-(6,6)]
    82       4.541712       4.541712       4.541712    1[6-(6,6)]
    83       0.550901       0.550901       0.550901    1[6-(6,7)]
    84       0.612662       0.612662       0.612662    1[6-(6,6)]
    85       2.830815       2.830815       2.830815    1[6-(6,6)]
    86       4.541712       4.541712       4.541712    1[6-(6,6)]
    87       0.550901       0.550901       0.550901    1[6-(6,7)]
    88       0.612662       0.612662       0.612662    1[6-(6,6)]
    89      24.618185      24.618185      24.618185    1[6-(6,6)]
    90      22.907288      22.907288      22.907288    1[6-(6,6)]
    91      26.898099      26.898099      26.898099    1[6-(6,7)]
    92      26.836338      26.836338      26.836338    1[6-(6,6)]
    93       4.739893       4.739893       4.739893    1[6-(6,6)]
    94        4.72809        4.72809        4.72809    1[6-(6,6)]
    95      10.305727      10.305727      10.305727    1[6-(6,7)]
    96      12.757197      12.757197      12.757197    1[6-(6,6)]
    97       4.739893       4.739893       4.739893    1[6-(6,6)]
    98        4.72809        4.72809        4.72809    1[6-(6,6)]
    99      10.305727      10.305727      10.305727    1[6-(6,7)]
   100      12.757197      12.757197      12.757197    1[6-(6,6)]
   101      22.709107      22.709107      22.709107    1[6-(6,6)]
   102       22.72091       22.72091       22.72091    1[6-(6,6)]
   103      17.143273      17.143273      17.143273    1[6-(6,7)]
   104      14.691803      14.691803      14.691803    1[6-(6,6)]
   105      22.709107      22.709107      22.709107    1[6-(6,6)]
   106       22.72091       22.72091       22.72091    1[6-(6,6)]
   107      17.143273      17.143273      17.143273    1[6-(6,7)]
   108      14.691803      14.691803      14.691803    1[6-(6,6)]
   109      16.782319      16.782319      16.782319    1[6-(6,6)]
   110      18.528624      18.528624      18.528624    1[6-(6,6)]
   111      10.666681      10.666681      10.666681    1[6-(6,6)]
   112       8.920376       8.920376       8.920376    1[6-(6,6)]
   113      16.782319      16.782319      16.782319    1[6-(6,6)]
   114      18.528624      18.528624      18.528624    1[6-(6,6)]
   115      10.666681      10.666681      10.666681    1[6-(6,6)]
   116       8.920376       8.920376       8.920376    1[6-(6,6)]
   117       3.053701       3.053701       3.053701    1[6-(6,6)]
   118        4.79287        4.79287        4.79287    1[6-(6,6)]
   119      25.405971      25.405971      25.405971    1[6-(6,7)]
   120      25.373581      25.373581      25.373581    1[6-(6,6)]
   121      24.395299      24.395299      24.395299    1[6-(6,6)]
   122       22.65613       22.65613       22.65613    1[6-(6,6)]
   123       2.043029       2.043029       2.043029    1[6-(6,7)]
   124       2.075419       2.075419       2.075419    1[6-(6,6)]
   125       3.053701       3.053701       3.053701    1[6-(6,6)]
   126        4.79287        4.79287        4.79287    1[6-(6,6)]
   127      25.405971      25.405971      25.405971    1[6-(6,7)]
   128      25.373581      25.373581      25.373581    1[6-(6,6)]
   129      24.395299      24.395299      24.395299    1[6-(6,6)]
   130       22.65613       22.65613       22.65613    1[6-(6,6)]
   131       2.043029       2.043029       2.043029    1[6-(6,7)]
   132       2.075419       2.075419       2.075419    1[6-(6,6)]
   133       10.90988       10.90988       10.90988    1[6-(6,6)]
   134       9.191023       9.191023       9.191023    1[6-(6,6)]
   135       13.14615       13.14615       13.14615    1[6-(6,7)]
   136      13.091252      13.091252      13.091252    1[6-(6,6)]
   137       16.53912       16.53912       16.53912    1[6-(6,6)]
   138      18.257977      18.257977      18.257977    1[6-(6,6)]
   139       14.30285       14.30285       14.30285    1[6-(6,7)]
   140      14.357748      14.357748      14.357748    1[6-(6,6)]
   141       16.53912       16.53912       16.53912    1[6-(6,6)]
   142      18.257977      18.257977      18.257977    1[6-(6,6)]
   143       14.30285       14.30285       14.30285    1[6-(6,7)]
   144      14.357748      14.357748      14.357748    1[6-(6,6)]
   145       10.90988       10.90988       10.90988    1[6-(6,6)]
   146       9.191023       9.191023       9.191023    1[6-(6,6)]
   147       13.14615       13.14615       13.14615    1[6-(6,7)]
   148      13.091252      13.091252      13.091252    1[6-(6,6)]
   149      18.402359      18.402359      18.402359    1[6-(6,6)]
   150       18.41773       18.41773       18.41773    1[6-(6,6)]
   151      18.402359      18.402359      18.402359    1[6-(6,6)]
   152       18.41773       18.41773       18.41773    1[6-(6,6)]
   153       9.046641       9.046641       9.046641    1[6-(6,6)]
   154        9.03127        9.03127        9.03127    1[6-(6,6)]
   155       9.046641       9.046641       9.046641    1[6-(6,6)]
   156        9.03127        9.03127        9.03127    1[6-(6,6)]
   157       6.863897       6.863897       6.863897    1[6-(6,6)]
   158      20.585103      20.585103      20.585103    1[6-(6,6)]
   159      20.585103      20.585103      20.585103    1[6-(6,6)]
   160       6.863897       6.863897       6.863897    1[6-(6,6)]
   161      22.351721      22.351721      22.351721    1[6-(6,6)]
   162      22.351721      22.351721      22.351721    1[6-(6,6)]
   163       5.097279       5.097279       5.097279    1[6-(6,6)]
   164       5.097279       5.097279       5.097279    1[6-(6,6)]
   165       8.614045       8.614045       8.614045    1[6-(6,6)]
   166      18.834955      18.834955      18.834955    1[6-(6,6)]
   167       8.614045       8.614045       8.614045    1[6-(6,6)]
   168      18.834955      18.834955      18.834955    1[6-(6,6)]
   169      20.587848      20.587848      20.587848    1[6-(6,6)]
   170       6.861152       6.861152       6.861152    1[6-(6,6)]
   171       6.861152       6.861152       6.861152    1[6-(6,6)]
   172      20.587848      20.587848      20.587848    1[6-(6,6)]
   173       5.117592       5.117592       5.117592    1[6-(6,6)]
   174       5.117592       5.117592       5.117592    1[6-(6,6)]
   175      22.331408      22.331408      22.331408    1[6-(6,6)]
   176      22.331408      22.331408      22.331408    1[6-(6,6)]
   177      18.828093      18.828093      18.828093    1[6-(6,6)]
   178       8.620907       8.620907       8.620907    1[6-(6,6)]
   179      18.828093      18.828093      18.828093    1[6-(6,6)]
   180       8.620907       8.620907       8.620907    1[6-(6,6)]
   181       3.243099       3.243099       3.243099    6[1-(0),6-(1,6),6-(6,6)]
   182       4.231263       4.231263       4.231263    6[1-(0),6-(1,6),6-(6,6)]
   183      24.205901      24.205901      24.205901    6[1-(0),6-(1,6),6-(6,6)]
   184      23.217737      23.217737      23.217737    6[1-(0),6-(1,6),6-(6,6)]
   185      24.205901      24.205901      24.205901    6[1-(0),6-(1,6),6-(6,6)]
   186      23.217737      23.217737      23.217737    6[1-(0),6-(1,6),6-(6,6)]
   187       3.243099       3.243099       3.243099    6[1-(0),6-(1,6),6-(6,6)]
   188       4.231263       4.231263       4.231263    6[1-(0),6-(1,6),6-(6,6)]
   189      21.821132      21.821132      21.821132    6[1-(0),6-(1,6),6-(6,6)]
   190      21.812622      21.812622      21.812622    6[1-(0),6-(1,6),6-(6,6)]
   191      21.821132      21.821132      21.821132    6[1-(0),6-(1,6),6-(6,6)]
   192      21.812622      21.812622      21.812622    6[1-(0),6-(1,6),6-(6,6)]
   193       5.627868       5.627868       5.627868    6[1-(0),6-(1,6),6-(6,6)]
   194       5.636378       5.636378       5.636378    6[1-(0),6-(1,6),6-(6,6)]
   195       5.627868       5.627868       5.627868    6[1-(0),6-(1,6),6-(6,6)]
   196       5.636378       5.636378       5.636378    6[1-(0),6-(1,6),6-(6,6)]
   197      10.355135      10.355135      10.355135    6[1-(0),6-(1,6),6-(6,6)]
   198       9.368344       9.368344       9.368344    6[1-(0),6-(1,6),6-(6,6)]
   199      14.862536      14.862536      14.862536    6[1-(0),6-(1,6),7-(6,29)]
   200      14.882024      14.882024      14.882024    6[1-(0),6-(1,7),6-(6,6)]
   201      17.093865      17.093865      17.093865    6[1-(0),6-(1,6),6-(6,6)]
   202      18.080656      18.080656      18.080656    6[1-(0),6-(1,6),6-(6,6)]
   203      12.586464      12.586464      12.586464    6[1-(0),6-(1,6),7-(6,29)]
   204      12.566976      12.566976      12.566976    6[1-(0),6-(1,7),6-(6,6)]
   205      10.355135      10.355135      10.355135    6[1-(0),6-(1,6),6-(6,6)]
   206       9.368344       9.368344       9.368344    6[1-(0),6-(1,6),6-(6,6)]
   207      14.862536      14.862536      14.862536    6[1-(0),6-(1,6),7-(6,29)]
   208      14.882024      14.882024      14.882024    6[1-(0),6-(1,7),6-(6,6)]
   209      17.093865      17.093865      17.093865    6[1-(0),6-(1,6),6-(6,6)]
   210      18.080656      18.080656      18.080656    6[1-(0),6-(1,6),6-(6,6)]
   211      12.586464      12.586464      12.586464    6[1-(0),6-(1,6),7-(6,29)]
   212      12.566976      12.566976      12.566976    6[1-(0),6-(1,7),6-(6,6)]
   213      24.077988      24.077988      24.077988    6[1-(0),6-(1,6),6-(6,6)]
   214      23.087079      23.087079      23.087079    6[1-(0),6-(1,6),6-(6,6)]
   215       3.371012       3.371012       3.371012    6[1-(0),6-(1,6),6-(6,6)]
   216       4.361921       4.361921       4.361921    6[1-(0),6-(1,6),6-(6,6)]
   217      24.077988      24.077988      24.077988    6[1-(0),6-(1,6),6-(6,6)]
   218      23.087079      23.087079      23.087079    6[1-(0),6-(1,6),6-(6,6)]
   219       3.371012       3.371012       3.371012    6[1-(0),6-(1,6),6-(6,6)]
   220       4.361921       4.361921       4.361921    6[1-(0),6-(1,6),6-(6,6)]
   221      16.977481      16.977481      16.977481    6[1-(0),6-(1,6),6-(6,6)]
   222      17.960704      17.960704      17.960704    6[1-(0),6-(1,6),6-(6,6)]
   223      10.471519      10.471519      10.471519    6[1-(0),6-(1,6),6-(6,6)]
   224       9.488296       9.488296       9.488296    6[1-(0),6-(1,6),6-(6,6)]
   225      10.471519      10.471519      10.471519    6[1-(0),6-(1,6),6-(6,6)]
   226       9.488296       9.488296       9.488296    6[1-(0),6-(1,6),6-(6,6)]
   227      16.977481      16.977481      16.977481    6[1-(0),6-(1,6),6-(6,6)]
   228      17.960704      17.960704      17.960704    6[1-(0),6-(1,6),6-(6,6)]
   229       8.040087       8.040087       8.040087    6[1-(0),6-(1,6),6-(6,6)]
   230       8.048047       8.048047       8.048047    6[1-(0),6-(1,6),6-(6,6)]
   231       2.870616       2.870616       2.870616    6[1-(0),6-(1,6),7-(6,29)]
   232        1.47209        1.47209        1.47209    6[1-(0),6-(1,7),6-(6,6)]
   233       8.040087       8.040087       8.040087    6[1-(0),6-(1,6),6-(6,6)]
   234       8.048047       8.048047       8.048047    6[1-(0),6-(1,6),6-(6,6)]
   235       2.870616       2.870616       2.870616    6[1-(0),6-(1,6),7-(6,29)]
   236        1.47209        1.47209        1.47209    6[1-(0),6-(1,7),6-(6,6)]
   237      19.408913      19.408913      19.408913    6[1-(0),6-(1,6),6-(6,6)]
   238      19.400953      19.400953      19.400953    6[1-(0),6-(1,6),6-(6,6)]
   239      24.578384      24.578384      24.578384    6[1-(0),6-(1,6),7-(6,29)]
   240       25.97691       25.97691       25.97691    6[1-(0),6-(1,7),6-(6,6)]
   241      19.408913      19.408913      19.408913    6[1-(0),6-(1,6),6-(6,6)]
   242      19.400953      19.400953      19.400953    6[1-(0),6-(1,6),6-(6,6)]
   243      24.578384      24.578384      24.578384    6[1-(0),6-(1,6),7-(6,29)]
   244       25.97691       25.97691       25.97691    6[1-(0),6-(1,7),6-(6,6)]
   245      24.199038      24.199038      24.199038    6[1-(0),6-(1,6),6-(6,6)]
   246      23.210874      23.210874      23.210874    6[1-(0),6-(1,6),6-(6,6)]
   247      27.138826      27.138826      27.138826    6[1-(0),6-(1,6),7-(6,29)]
   248      27.121259      27.121259      27.121259    6[1-(0),6-(1,7),6-(6,6)]
   249       3.249962       3.249962       3.249962    6[1-(0),6-(1,6),6-(6,6)]
   250       4.238126       4.238126       4.238126    6[1-(0),6-(1,6),6-(6,6)]
   251       0.310174       0.310174       0.310174    6[1-(0),6-(1,6),7-(6,29)]
   252       0.327741       0.327741       0.327741    6[1-(0),6-(1,7),6-(6,6)]
   253       3.249962       3.249962       3.249962    6[1-(0),6-(1,6),6-(6,6)]
   254       4.238126       4.238126       4.238126    6[1-(0),6-(1,6),6-(6,6)]
   255       0.310174       0.310174       0.310174    6[1-(0),6-(1,6),7-(6,29)]
   256       0.327741       0.327741       0.327741    6[1-(0),6-(1,7),6-(6,6)]
   257      24.199038      24.199038      24.199038    6[1-(0),6-(1,6),6-(6,6)]
   258      23.210874      23.210874      23.210874    6[1-(0),6-(1,6),6-(6,6)]
   259      27.138826      27.138826      27.138826    6[1-(0),6-(1,6),7-(6,29)]
   260      27.121259      27.121259      27.121259    6[1-(0),6-(1,7),6-(6,6)]
   261       5.684413       5.684413       5.684413    6[1-(0),6-(1,6),6-(6,6)]
   262       5.676453       5.676453       5.676453    6[1-(0),6-(1,6),6-(6,6)]
   263      10.853884      10.853884      10.853884    6[1-(0),6-(1,6),7-(6,29)]
   264       12.25241       12.25241       12.25241    6[1-(0),6-(1,7),6-(6,6)]
   265       5.684413       5.684413       5.684413    6[1-(0),6-(1,6),6-(6,6)]
   266       5.676453       5.676453       5.676453    6[1-(0),6-(1,6),6-(6,6)]
   267      10.853884      10.853884      10.853884    6[1-(0),6-(1,6),7-(6,29)]
   268       12.25241       12.25241       12.25241    6[1-(0),6-(1,7),6-(6,6)]
   269      21.764587      21.764587      21.764587    6[1-(0),6-(1,6),6-(6,6)]
   270      21.772547      21.772547      21.772547    6[1-(0),6-(1,6),6-(6,6)]
   271      16.595116      16.595116      16.595116    6[1-(0),6-(1,6),7-(6,29)]
   272       15.19659       15.19659       15.19659    6[1-(0),6-(1,7),6-(6,6)]
   273      21.764587      21.764587      21.764587    6[1-(0),6-(1,6),6-(6,6)]
   274      21.772547      21.772547      21.772547    6[1-(0),6-(1,6),6-(6,6)]
   275      16.595116      16.595116      16.595116    6[1-(0),6-(1,6),7-(6,29)]
   276       15.19659       15.19659       15.19659    6[1-(0),6-(1,7),6-(6,6)]
   277      17.095786      17.095786      17.095786    6[1-(0),6-(1,6),6-(6,6)]
   278      18.092185      18.092185      18.092185    6[1-(0),6-(1,6),6-(6,6)]
   279      10.353214      10.353214      10.353214    6[1-(0),6-(1,6),6-(6,6)]
   280       9.356815       9.356815       9.356815    6[1-(0),6-(1,6),6-(6,6)]
   281      17.095786      17.095786      17.095786    6[1-(0),6-(1,6),6-(6,6)]
   282      18.092185      18.092185      18.092185    6[1-(0),6-(1,6),6-(6,6)]
   283      10.353214      10.353214      10.353214    6[1-(0),6-(1,6),6-(6,6)]
   284       9.356815       9.356815       9.356815    6[1-(0),6-(1,6),6-(6,6)]
   285       3.370188       3.370188       3.370188    6[1-(0),6-(1,6),6-(6,6)]
   286       4.362195       4.362195       4.362195    6[1-(0),6-(1,6),6-(6,6)]
   287      26.306847      26.306847      26.306847    6[1-(0),6-(1,6),7-(6,29)]
   288      26.287907      26.287907      26.287907    6[1-(0),6-(1,7),6-(6,6)]
   289      24.078812      24.078812      24.078812    6[1-(0),6-(1,6),6-(6,6)]
   290      23.086805      23.086805      23.086805    6[1-(0),6-(1,6),6-(6,6)]
   291       1.142153       1.142153       1.142153    6[1-(0),6-(1,6),7-(6,29)]
   292       1.161093       1.161093       1.161093    6[1-(0),6-(1,7),6-(6,6)]
   293       3.370188       3.370188       3.370188    6[1-(0),6-(1,6),6-(6,6)]
   294       4.362195       4.362195       4.362195    6[1-(0),6-(1,6),6-(6,6)]
   295      26.306847      26.306847      26.306847    6[1-(0),6-(1,6),7-(6,29)]
   296      26.287907      26.287907      26.287907    6[1-(0),6-(1,7),6-(6,6)]
   297      24.078812      24.078812      24.078812    6[1-(0),6-(1,6),6-(6,6)]
   298      23.086805      23.086805      23.086805    6[1-(0),6-(1,6),6-(6,6)]
   299       1.142153       1.142153       1.142153    6[1-(0),6-(1,6),7-(6,29)]
   300       1.161093       1.161093       1.161093    6[1-(0),6-(1,7),6-(6,6)]
   301      10.485244      10.485244      10.485244    6[1-(0),6-(1,6),6-(6,6)]
   302       9.492413       9.492413       9.492413    6[1-(0),6-(1,6),6-(6,6)]
   303      13.399504      13.399504      13.399504    6[1-(0),6-(1,6),7-(6,29)]
   304      13.384132      13.384132      13.384132    6[1-(0),6-(1,7),6-(6,6)]
   305      16.963756      16.963756      16.963756    6[1-(0),6-(1,6),6-(6,6)]
   306      17.956587      17.956587      17.956587    6[1-(0),6-(1,6),6-(6,6)]
   307      14.049496      14.049496      14.049496    6[1-(0),6-(1,6),7-(6,29)]
   308      14.064868      14.064868      14.064868    6[1-(0),6-(1,7),6-(6,6)]
   309      16.963756      16.963756      16.963756    6[1-(0),6-(1,6),6-(6,6)]
   310      17.956587      17.956587      17.956587    6[1-(0),6-(1,6),6-(6,6)]
   311      14.049496      14.049496      14.049496    6[1-(0),6-(1,6),7-(6,29)]
   312      14.064868      14.064868      14.064868    6[1-(0),6-(1,7),6-(6,6)]
   313      10.485244      10.485244      10.485244    6[1-(0),6-(1,6),6-(6,6)]
   314       9.492413       9.492413       9.492413    6[1-(0),6-(1,6),6-(6,6)]
   315      13.399504      13.399504      13.399504    6[1-(0),6-(1,6),7-(6,29)]
   316      13.384132      13.384132      13.384132    6[1-(0),6-(1,7),6-(6,6)]
   317      19.351819      19.351819      19.351819    6[1-(0),6-(1,6),6-(6,6)]
   318      19.360329      19.360329      19.360329    6[1-(0),6-(1,6),6-(6,6)]
   319      19.351819      19.351819      19.351819    6[1-(0),6-(1,6),6-(6,6)]
   320      19.360329      19.360329      19.360329    6[1-(0),6-(1,6),6-(6,6)]
   321       8.097181       8.097181       8.097181    6[1-(0),6-(1,6),6-(6,6)]
   322       8.088671       8.088671       8.088671    6[1-(0),6-(1,6),6-(6,6)]
   323       8.097181       8.097181       8.097181    6[1-(0),6-(1,6),6-(6,6)]
   324       8.088671       8.088671       8.088671    6[1-(0),6-(1,6),6-(6,6)]
   325            0.0            0.0            0.0    6[6-(1,6),6-(1,6),6-(6,6)]
   326            0.0            0.0            0.0    6[6-(1,6),6-(1,6),6-(6,6)]
   327      14.472211      14.472211      14.472211    6[6-(1,6),6-(1,6),6-(6,6)]
   328      12.976789      12.976789      12.976789    6[6-(1,6),6-(1,6),6-(6,6)]
   329        13.7245        13.7245        13.7245    6[6-(1,6),6-(1,6),6-(6,6)]
   330        13.7245        13.7245        13.7245    6[6-(1,6),6-(1,6),6-(6,6)]
   331            0.0            0.0            0.0    6[6-(1,6),6-(1,6),6-(6,6)]
   332            0.0            0.0            0.0    6[6-(1,6),6-(1,6),6-(6,6)]
   333        13.7245        13.7245        13.7245    6[6-(1,6),6-(1,6),6-(6,6)]
   334        13.7245        13.7245        13.7245    6[6-(1,6),6-(1,6),6-(6,6)]
   335       0.747711       0.747711       0.747711    6[6-(1,6),6-(1,6),6-(6,6)]
   336      26.701289      26.701289      26.701289    6[6-(1,6),6-(1,6),6-(6,6)]
   337       1.750423       1.750423       1.750423    6[6-(6,6),8-(29),8-(29)]
   338       2.800072       2.800072       2.800072    6[6-(1,6),6-(1,6),6-(8,8)]
   339       4.804398       4.804398       4.804398    6[6-(1,6),6-(1,6),6-(6,6)]
   340       5.858989       5.858989       5.858989    6[6-(1,6),6-(1,6),6-(6,6)]
   341      25.698577      25.698577      25.698577    6[6-(6,6),8-(29),8-(29)]
   342      24.648928      24.648928      24.648928    6[6-(1,6),6-(1,6),6-(8,8)]
   343      22.644602      22.644602      22.644602    6[6-(1,6),6-(1,6),6-(6,6)]
   344      21.590011      21.590011      21.590011    6[6-(1,6),6-(1,6),6-(6,6)]
   345      25.698577      25.698577      25.698577    6[6-(6,6),8-(29),8-(29)]
   346      24.648928      24.648928      24.648928    6[6-(1,6),6-(1,6),6-(8,8)]
   347      22.644602      22.644602      22.644602    6[6-(1,6),6-(1,6),6-(6,6)]
   348      21.590011      21.590011      21.590011    6[6-(1,6),6-(1,6),6-(6,6)]
   349       1.750423       1.750423       1.750423    6[6-(6,6),8-(29),8-(29)]
   350       2.800072       2.800072       2.800072    6[6-(1,6),6-(1,6),6-(8,8)]
   351       4.804398       4.804398       4.804398    6[6-(1,6),6-(1,6),6-(6,6)]
   352       5.858989       5.858989       5.858989    6[6-(1,6),6-(1,6),6-(6,6)]
   353      20.625179      20.625179      20.625179    6[6-(6,6),8-(29),8-(29)]
   354      20.619414      20.619414      20.619414    6[6-(1,6),6-(1,6),6-(8,8)]
   355       20.60267       20.60267       20.60267    6[6-(1,6),6-(1,6),6-(6,6)]
   356      20.595259      20.595259      20.595259    6[6-(1,6),6-(1,6),6-(6,6)]
   357      20.625179      20.625179      20.625179    6[6-(6,6),8-(29),8-(29)]
   358      20.619414      20.619414      20.619414    6[6-(1,6),6-(1,6),6-(8,8)]
   359       20.60267       20.60267       20.60267    6[6-(1,6),6-(1,6),6-(6,6)]
   360      20.595259      20.595259      20.595259    6[6-(1,6),6-(1,6),6-(6,6)]
   361       6.823821       6.823821       6.823821    6[6-(6,6),8-(29),8-(29)]
   362       6.829586       6.829586       6.829586    6[6-(1,6),6-(1,6),6-(8,8)]
   363        6.84633        6.84633        6.84633    6[6-(1,6),6-(1,6),6-(6,6)]
   364       6.853741       6.853741       6.853741    6[6-(1,6),6-(1,6),6-(6,6)]
   365       6.823821       6.823821       6.823821    6[6-(6,6),8-(29),8-(29)]
   366       6.829586       6.829586       6.829586    6[6-(1,6),6-(1,6),6-(8,8)]
   367        6.84633        6.84633        6.84633    6[6-(1,6),6-(1,6),6-(6,6)]
   368       6.853741       6.853741       6.853741    6[6-(1,6),6-(1,6),6-(6,6)]
   369      11.966117      11.966117      11.966117    6[6-(6,6),8-(29),8-(29)]
   370      10.917565      10.917565      10.917565    6[6-(1,6),6-(1,6),6-(8,8)]
   371       8.921474       8.921474       8.921474    6[6-(1,6),6-(1,6),6-(6,6)]
   372       7.863864       7.863864       7.863864    6[6-(1,6),6-(1,6),6-(6,6)]
   373      15.482883      15.482883      15.482883    6[6-(6,6),8-(29),8-(29)]
   374      16.531435      16.531435      16.531435    6[6-(1,6),6-(1,6),6-(8,8)]
   375      18.527526      18.527526      18.527526    6[6-(1,6),6-(1,6),6-(6,6)]
   376      19.585136      19.585136      19.585136    6[6-(1,6),6-(1,6),6-(6,6)]
   377      11.966117      11.966117      11.966117    6[6-(6,6),8-(29),8-(29)]
   378      10.917565      10.917565      10.917565    6[6-(1,6),6-(1,6),6-(8,8)]
   379       8.921474       8.921474       8.921474    6[6-(1,6),6-(1,6),6-(6,6)]
   380       7.863864       7.863864       7.863864    6[6-(1,6),6-(1,6),6-(6,6)]
   381      15.482883      15.482883      15.482883    6[6-(6,6),8-(29),8-(29)]
   382      16.531435      16.531435      16.531435    6[6-(1,6),6-(1,6),6-(8,8)]
   383      18.527526      18.527526      18.527526    6[6-(1,6),6-(1,6),6-(6,6)]
   384      19.585136      19.585136      19.585136    6[6-(1,6),6-(1,6),6-(6,6)]
   385      25.697479      25.697479      25.697479    6[6-(6,6),8-(29),8-(29)]
   386      24.646457      24.646457      24.646457    6[6-(1,6),6-(1,6),6-(8,8)]
   387      22.639935      22.639935      22.639935    6[6-(1,6),6-(1,6),6-(6,6)]
   388      21.583972      21.583972      21.583972    6[6-(1,6),6-(1,6),6-(6,6)]
   389       1.751521       1.751521       1.751521    6[6-(6,6),8-(29),8-(29)]
   390       2.802543       2.802543       2.802543    6[6-(1,6),6-(1,6),6-(8,8)]
   391       4.809065       4.809065       4.809065    6[6-(1,6),6-(1,6),6-(6,6)]
   392       5.865028       5.865028       5.865028    6[6-(1,6),6-(1,6),6-(6,6)]
   393       1.751521       1.751521       1.751521    6[6-(6,6),8-(29),8-(29)]
   394       2.802543       2.802543       2.802543    6[6-(1,6),6-(1,6),6-(8,8)]
   395       4.809065       4.809065       4.809065    6[6-(1,6),6-(1,6),6-(6,6)]
   396       5.865028       5.865028       5.865028    6[6-(1,6),6-(1,6),6-(6,6)]
   397      25.697479      25.697479      25.697479    6[6-(6,6),8-(29),8-(29)]
   398      24.646457      24.646457      24.646457    6[6-(1,6),6-(1,6),6-(8,8)]
   399      22.639935      22.639935      22.639935    6[6-(1,6),6-(1,6),6-(6,6)]
   400      21.583972      21.583972      21.583972    6[6-(1,6),6-(1,6),6-(6,6)]
   401       6.900953       6.900953       6.900953    6[6-(6,6),8-(29),8-(29)]
   402       6.894914       6.894914       6.894914    6[6-(1,6),6-(1,6),6-(8,8)]
   403       6.878445       6.878445       6.878445    6[6-(1,6),6-(1,6),6-(6,6)]
   404       6.871034       6.871034       6.871034    6[6-(1,6),6-(1,6),6-(6,6)]
   405       6.900953       6.900953       6.900953    6[6-(6,6),8-(29),8-(29)]
   406       6.894914       6.894914       6.894914    6[6-(1,6),6-(1,6),6-(8,8)]
   407       6.878445       6.878445       6.878445    6[6-(1,6),6-(1,6),6-(6,6)]
   408       6.871034       6.871034       6.871034    6[6-(1,6),6-(1,6),6-(6,6)]
   409      20.548047      20.548047      20.548047    6[6-(6,6),8-(29),8-(29)]
   410      20.554086      20.554086      20.554086    6[6-(1,6),6-(1,6),6-(8,8)]
   411      20.570555      20.570555      20.570555    6[6-(1,6),6-(1,6),6-(6,6)]
   412      20.577966      20.577966      20.577966    6[6-(1,6),6-(1,6),6-(6,6)]
   413      20.548047      20.548047      20.548047    6[6-(6,6),8-(29),8-(29)]
   414      20.554086      20.554086      20.554086    6[6-(1,6),6-(1,6),6-(8,8)]
   415      20.570555      20.570555      20.570555    6[6-(1,6),6-(1,6),6-(6,6)]
   416      20.577966      20.577966      20.577966    6[6-(1,6),6-(1,6),6-(6,6)]
   417      15.467786      15.467786      15.467786    6[6-(6,6),8-(29),8-(29)]
   418      16.519906      16.519906      16.519906    6[6-(1,6),6-(1,6),6-(8,8)]
   419      18.534388      18.534388      18.534388    6[6-(1,6),6-(1,6),6-(6,6)]
   420      19.587057      19.587057      19.587057    6[6-(1,6),6-(1,6),6-(6,6)]
   421      11.981214      11.981214      11.981214    6[6-(6,6),8-(29),8-(29)]
   422      10.929094      10.929094      10.929094    6[6-(1,6),6-(1,6),6-(8,8)]
   423       8.914612       8.914612       8.914612    6[6-(1,6),6-(1,6),6-(6,6)]
   424       7.861943       7.861943       7.861943    6[6-(1,6),6-(1,6),6-(6,6)]
   425      15.467786      15.467786      15.467786    6[6-(6,6),8-(29),8-(29)]
   426      16.519906      16.519906      16.519906    6[6-(1,6),6-(1,6),6-(8,8)]
   427      18.534388      18.534388      18.534388    6[6-(1,6),6-(1,6),6-(6,6)]
   428      19.587057      19.587057      19.587057    6[6-(1,6),6-(1,6),6-(6,6)]
   429      11.981214      11.981214      11.981214    6[6-(6,6),8-(29),8-(29)]
   430      10.929094      10.929094      10.929094    6[6-(1,6),6-(1,6),6-(8,8)]
   431       8.914612       8.914612       8.914612    6[6-(1,6),6-(1,6),6-(6,6)]
   432       7.861943       7.861943       7.861943    6[6-(1,6),6-(1,6),6-(6,6)]
   433       6.862524       6.862524       6.862524    6[1-(0),6-(6,6),6-(6,6)]
   434      20.586476      20.586476      20.586476    6[1-(0),6-(6,6),6-(6,6)]
   435      20.586476      20.586476      20.586476    6[1-(0),6-(6,6),6-(6,6)]
   436       6.862524       6.862524       6.862524    6[1-(0),6-(6,6),6-(6,6)]
   437      21.583423      21.583423      21.583423    6[1-(0),6-(6,6),6-(6,6)]
   438      21.583423      21.583423      21.583423    6[1-(0),6-(6,6),6-(6,6)]
   439       5.865577       5.865577       5.865577    6[1-(0),6-(6,6),6-(6,6)]
   440       5.865577       5.865577       5.865577    6[1-(0),6-(6,6),6-(6,6)]
   441       7.848767       7.848767       7.848767    6[1-(0),6-(6,6),6-(6,6)]
   442      19.600233      19.600233      19.600233    6[1-(0),6-(6,6),6-(6,6)]
   443       7.848767       7.848767       7.848767    6[1-(0),6-(6,6),6-(6,6)]
   444      19.600233      19.600233      19.600233    6[1-(0),6-(6,6),6-(6,6)]
   445       20.58675       20.58675       20.58675    6[1-(0),6-(6,6),6-(6,6)]
   446        6.86225        6.86225        6.86225    6[1-(0),6-(6,6),6-(6,6)]
   447        6.86225        6.86225        6.86225    6[1-(0),6-(6,6),6-(6,6)]
   448       20.58675       20.58675       20.58675    6[1-(0),6-(6,6),6-(6,6)]
   449       5.880125       5.880125       5.880125    6[1-(0),6-(6,6),6-(6,6)]
   450       5.880125       5.880125       5.880125    6[1-(0),6-(6,6),6-(6,6)]
   451      21.568875      21.568875      21.568875    6[1-(0),6-(6,6),6-(6,6)]
   452      21.568875      21.568875      21.568875    6[1-(0),6-(6,6),6-(6,6)]
   453      19.593645      19.593645      19.593645    6[1-(0),6-(6,6),6-(6,6)]
   454       7.855355       7.855355       7.855355    6[1-(0),6-(6,6),6-(6,6)]
   455      19.593645      19.593645      19.593645    6[1-(0),6-(6,6),6-(6,6)]
   456       7.855355       7.855355       7.855355    6[1-(0),6-(6,6),6-(6,6)]
   457            0.0            0.0            0.0    7[6-(1,6),6-(1,6),29-(8,8,8,8)]
   458            0.0            0.0            0.0    7[6-(1,6),6-(1,6),29-(8,8,8,8)]
   459      17.267342      17.267342      17.267342    7[6-(1,6),6-(1,6),29-(8,8,8,8)]
   460      10.181658      10.181658      10.181658    7[6-(1,6),6-(1,6),29-(8,8,8,8)]
   461        13.7245        13.7245        13.7245    7[6-(1,6),6-(1,6),29-(8,8,8,8)]
   462        13.7245        13.7245        13.7245    7[6-(1,6),6-(1,6),29-(8,8,8,8)]
   463            0.0            0.0            0.0    7[6-(1,6),6-(1,6),29-(8,8,8,8)]
   464            0.0            0.0            0.0    7[6-(1,6),6-(1,6),29-(8,8,8,8)]
   465        13.7245        13.7245        13.7245    7[6-(1,6),6-(1,6),29-(8,8,8,8)]
   466        13.7245        13.7245        13.7245    7[6-(1,6),6-(1,6),29-(8,8,8,8)]
   467       3.542842       3.542842       3.542842    7[6-(1,6),6-(1,6),29-(8,8,8,8)]
   468      23.906158      23.906158      23.906158    7[6-(1,6),6-(1,6),29-(8,8,8,8)]
   469        1.31865        1.31865        1.31865    8[6-(6,8),29-(7,8,8,8)]
   470       26.13035       26.13035       26.13035    8[6-(6,8),29-(7,8,8,8)]
   471       26.13035       26.13035       26.13035    8[6-(6,8),29-(7,8,8,8)]
   472        1.31865        1.31865        1.31865    8[6-(6,8),29-(7,8,8,8)]
   473      19.523101      19.523101      19.523101    8[6-(6,8),29-(7,8,8,8)]
   474      19.523101      19.523101      19.523101    8[6-(6,8),29-(7,8,8,8)]
   475       7.925899       7.925899       7.925899    8[6-(6,8),29-(7,8,8,8)]
   476       7.925899       7.925899       7.925899    8[6-(6,8),29-(7,8,8,8)]
   477      12.415457      12.415457      12.415457    8[6-(6,8),29-(7,8,8,8)]
   478      15.033543      15.033543      15.033543    8[6-(6,8),29-(7,8,8,8)]
   479      12.415457      12.415457      12.415457    8[6-(6,8),29-(7,8,8,8)]
   480      15.033543      15.033543      15.033543    8[6-(6,8),29-(7,8,8,8)]
   481      26.160544      26.160544      26.160544    8[6-(6,8),29-(7,8,8,8)]
   482       1.288456       1.288456       1.288456    8[6-(6,8),29-(7,8,8,8)]
   483      26.160544      26.160544      26.160544    8[6-(6,8),29-(7,8,8,8)]
   484       1.288456       1.288456       1.288456    8[6-(6,8),29-(7,8,8,8)]
   485      15.037386      15.037386      15.037386    8[6-(6,8),29-(7,8,8,8)]
   486      12.411614      12.411614      12.411614    8[6-(6,8),29-(7,8,8,8)]
   487      12.411614      12.411614      12.411614    8[6-(6,8),29-(7,8,8,8)]
   488      15.037386      15.037386      15.037386    8[6-(6,8),29-(7,8,8,8)]
   489       5.720646       5.720646       5.720646    8[6-(6,8),29-(7,8,8,8)]
   490       5.720646       5.720646       5.720646    8[6-(6,8),29-(7,8,8,8)]
   491      21.728354      21.728354      21.728354    8[6-(6,8),29-(7,8,8,8)]
   492      21.728354      21.728354      21.728354    8[6-(6,8),29-(7,8,8,8)]
   493      26.153407      26.153407      26.153407    8[6-(6,8),29-(7,8,8,8)]
   494       1.295593       1.295593       1.295593    8[6-(6,8),29-(7,8,8,8)]
   495       1.295593       1.295593       1.295593    8[6-(6,8),29-(7,8,8,8)]
   496      26.153407      26.153407      26.153407    8[6-(6,8),29-(7,8,8,8)]
   497       8.003854       8.003854       8.003854    8[6-(6,8),29-(7,8,8,8)]
   498       8.003854       8.003854       8.003854    8[6-(6,8),29-(7,8,8,8)]
   499      19.445146      19.445146      19.445146    8[6-(6,8),29-(7,8,8,8)]
   500      19.445146      19.445146      19.445146    8[6-(6,8),29-(7,8,8,8)]
   501      15.017622      15.017622      15.017622    8[6-(6,8),29-(7,8,8,8)]
   502      12.431378      12.431378      12.431378    8[6-(6,8),29-(7,8,8,8)]
   503      15.017622      15.017622      15.017622    8[6-(6,8),29-(7,8,8,8)]
   504      12.431378      12.431378      12.431378    8[6-(6,8),29-(7,8,8,8)]
   505       1.313435       1.313435       1.313435    8[6-(6,8),29-(7,8,8,8)]
   506      26.135565      26.135565      26.135565    8[6-(6,8),29-(7,8,8,8)]
   507       1.313435       1.313435       1.313435    8[6-(6,8),29-(7,8,8,8)]
   508      26.135565      26.135565      26.135565    8[6-(6,8),29-(7,8,8,8)]
   509      12.424241      12.424241      12.424241    8[6-(6,8),29-(7,8,8,8)]
   510      15.024759      15.024759      15.024759    8[6-(6,8),29-(7,8,8,8)]
   511      15.024759      15.024759      15.024759    8[6-(6,8),29-(7,8,8,8)]
   512      12.424241      12.424241      12.424241    8[6-(6,8),29-(7,8,8,8)]
   513      21.650124      21.650124      21.650124    8[6-(6,8),29-(7,8,8,8)]
   514      21.650124      21.650124      21.650124    8[6-(6,8),29-(7,8,8,8)]
   515       5.798876       5.798876       5.798876    8[6-(6,8),29-(7,8,8,8)]
   516       5.798876       5.798876       5.798876    8[6-(6,8),29-(7,8,8,8)]
