# Supplementary material for: A collection of forcefield precursors for metal–organic frameworks
Source: RSC Adv. 2019 Nov 13;9(63):36492–507. doi: 10.1039/c9ra07327b (PMC9075174; doi:10.1039/c9ra07327b)
Supplement: RA-009-C9RA07327B-s255 [file RA-009-C9RA07327B-s255.txt]

CAVPUM_clean5b

27.682100    0.000000    0.000000
0.000000    27.682100    0.000000
0.000000    0.000000    27.682100

     1            0.0            0.0            0.0    30[7-(6,6),8-(6),8-(6),8-(6),8-(6)]
     2            0.0            0.0            0.0    30[7-(6,6),8-(6),8-(6),8-(6),8-(6)]
     3      19.208609      19.208609      19.208609    30[7-(6,6),8-(6),8-(6),8-(6),8-(6)]
     4       8.473214       8.473214       8.473214    30[7-(6,6),8-(6),8-(6),8-(6),8-(6)]
     5       13.84105       13.84105       13.84105    30[7-(6,6),8-(6),8-(6),8-(6),8-(6)]
     6       13.84105       13.84105       13.84105    30[7-(6,6),8-(6),8-(6),8-(6),8-(6)]
     7            0.0            0.0            0.0    30[7-(6,6),8-(6),8-(6),8-(6),8-(6)]
     8            0.0            0.0            0.0    30[7-(6,6),8-(6),8-(6),8-(6),8-(6)]
     9       13.84105       13.84105       13.84105    30[7-(6,6),8-(6),8-(6),8-(6),8-(6)]
    10       13.84105       13.84105       13.84105    30[7-(6,6),8-(6),8-(6),8-(6),8-(6)]
    11       5.367836       5.367836       5.367836    30[7-(6,6),8-(6),8-(6),8-(6),8-(6)]
    12      22.314541      22.314541      22.314541    30[7-(6,6),8-(6),8-(6),8-(6),8-(6)]
    13       2.925168       2.925168       2.925168    1[6-(6,6)]
    14        4.64644        4.64644        4.64644    1[6-(6,6)]
    15       0.661325       0.661325       0.661325    1[6-(6,7)]
    16         0.7106         0.7106         0.7106    1[6-(6,6)]
    17      24.756656      24.756656      24.756656    1[6-(6,6)]
    18       23.03566       23.03566       23.03566    1[6-(6,6)]
    19      27.021051      27.021051      27.021051    1[6-(6,7)]
    20        26.9715        26.9715        26.9715    1[6-(6,6)]
    21      24.756656      24.756656      24.756656    1[6-(6,6)]
    22       23.03566       23.03566       23.03566    1[6-(6,6)]
    23      27.021051      27.021051      27.021051    1[6-(6,7)]
    24        26.9715        26.9715        26.9715    1[6-(6,6)]
    25       2.925168       2.925168       2.925168    1[6-(6,6)]
    26        4.64644        4.64644        4.64644    1[6-(6,6)]
    27       0.661325       0.661325       0.661325    1[6-(6,7)]
    28         0.7106         0.7106         0.7106    1[6-(6,6)]
    29      22.935727      22.935727      22.935727    1[6-(6,6)]
    30      22.928253      22.928253      22.928253    1[6-(6,6)]
    31      22.935727      22.935727      22.935727    1[6-(6,6)]
    32      22.928253      22.928253      22.928253    1[6-(6,6)]
    33       4.747203       4.747203       4.747203    1[6-(6,6)]
    34       4.754401       4.754401       4.754401    1[6-(6,6)]
    35       4.747203       4.747203       4.747203    1[6-(6,6)]
    36       4.754401       4.754401       4.754401    1[6-(6,6)]
    37      10.897059      10.897059      10.897059    1[6-(6,6)]
    38       9.160837       9.160837       9.160837    1[6-(6,6)]
    39      15.850217      15.850217      15.850217    1[6-(6,7)]
    40       15.88565       15.88565       15.88565    1[6-(6,6)]
    41      16.785041      16.785041      16.785041    1[6-(6,6)]
    42      18.521539      18.521539      18.521539    1[6-(6,6)]
    43       11.83216       11.83216       11.83216    1[6-(6,7)]
    44      11.796727      11.796727      11.796727    1[6-(6,6)]
    45      10.897059      10.897059      10.897059    1[6-(6,6)]
    46       9.160837       9.160837       9.160837    1[6-(6,6)]
    47      15.850217      15.850217      15.850217    1[6-(6,7)]
    48       15.88565       15.88565       15.88565    1[6-(6,6)]
    49      16.785041      16.785041      16.785041    1[6-(6,6)]
    50      18.521539      18.521539      18.521539    1[6-(6,6)]
    51       11.83216       11.83216       11.83216    1[6-(6,7)]
    52      11.796727      11.796727      11.796727    1[6-(6,6)]
    53      24.737555      24.737555      24.737555    1[6-(6,6)]
    54       22.99469       22.99469       22.99469    1[6-(6,6)]
    55       2.944822       2.944822       2.944822    1[6-(6,6)]
    56       4.687964       4.687964       4.687964    1[6-(6,6)]
    57      24.737555      24.737555      24.737555    1[6-(6,6)]
    58       22.99469       22.99469       22.99469    1[6-(6,6)]
    59       2.944822       2.944822       2.944822    1[6-(6,6)]
    60       4.687964       4.687964       4.687964    1[6-(6,6)]
    61      16.791685      16.791685      16.791685    1[6-(6,6)]
    62      18.505484      18.505484      18.505484    1[6-(6,6)]
    63      10.890415      10.890415      10.890415    1[6-(6,6)]
    64       9.176616       9.176616       9.176616    1[6-(6,6)]
    65      10.890415      10.890415      10.890415    1[6-(6,6)]
    66       9.176616       9.176616       9.176616    1[6-(6,6)]
    67      16.791685      16.791685      16.791685    1[6-(6,6)]
    68      18.505484      18.505484      18.505484    1[6-(6,6)]
    69       9.057306       9.057306       9.057306    1[6-(6,6)]
    70       9.068379       9.068379       9.068379    1[6-(6,6)]
    71       9.057306       9.057306       9.057306    1[6-(6,6)]
    72       9.068379       9.068379       9.068379    1[6-(6,6)]
    73      18.625624      18.625624      18.625624    1[6-(6,6)]
    74      18.614275      18.614275      18.614275    1[6-(6,6)]
    75      24.284122      24.284122      24.284122    1[6-(6,7)]
    76      26.740355      26.740355      26.740355    1[6-(6,6)]
    77      18.625624      18.625624      18.625624    1[6-(6,6)]
    78      18.614275      18.614275      18.614275    1[6-(6,6)]
    79      24.284122      24.284122      24.284122    1[6-(6,7)]
    80      26.740355      26.740355      26.740355    1[6-(6,6)]
    81      24.731188      24.731188      24.731188    1[6-(6,6)]
    82      23.017389      23.017389      23.017389    1[6-(6,6)]
    83       2.950635       2.950635       2.950635    1[6-(6,6)]
    84       4.664434       4.664434       4.664434    1[6-(6,6)]
    85       2.950635       2.950635       2.950635    1[6-(6,6)]
    86       4.664434       4.664434       4.664434    1[6-(6,6)]
    87      24.731188      24.731188      24.731188    1[6-(6,6)]
    88      23.017389      23.017389      23.017389    1[6-(6,6)]
    89       4.783744       4.783744       4.783744    1[6-(6,6)]
    90       4.772671       4.772671       4.772671    1[6-(6,6)]
    91      10.442242      10.442242      10.442242    1[6-(6,7)]
    92      12.898751      12.898751      12.898751    1[6-(6,6)]
    93       4.783744       4.783744       4.783744    1[6-(6,6)]
    94       4.772671       4.772671       4.772671    1[6-(6,6)]
    95      10.442242      10.442242      10.442242    1[6-(6,7)]
    96      12.898751      12.898751      12.898751    1[6-(6,6)]
    97      22.897526      22.897526      22.897526    1[6-(6,6)]
    98      22.908599      22.908599      22.908599    1[6-(6,6)]
    99      17.239028      17.239028      17.239028    1[6-(6,7)]
   100      14.782795      14.782795      14.782795    1[6-(6,6)]
   101      22.897526      22.897526      22.897526    1[6-(6,6)]
   102      22.908599      22.908599      22.908599    1[6-(6,6)]
   103      17.239028      17.239028      17.239028    1[6-(6,7)]
   104      14.782795      14.782795      14.782795    1[6-(6,6)]
   105      16.785595      16.785595      16.785595    1[6-(6,6)]
   106       18.52846       18.52846       18.52846    1[6-(6,6)]
   107      10.896228      10.896228      10.896228    1[6-(6,6)]
   108       9.153086       9.153086       9.153086    1[6-(6,6)]
   109      16.785595      16.785595      16.785595    1[6-(6,6)]
   110       18.52846       18.52846       18.52846    1[6-(6,6)]
   111      10.896228      10.896228      10.896228    1[6-(6,6)]
   112       9.153086       9.153086       9.153086    1[6-(6,6)]
   113       2.943991       2.943991       2.943991    1[6-(6,6)]
   114       4.680213       4.680213       4.680213    1[6-(6,6)]
   115      25.672933      25.672933      25.672933    1[6-(6,7)]
   116        25.6375        25.6375        25.6375    1[6-(6,6)]
   117      24.738109      24.738109      24.738109    1[6-(6,6)]
   118      23.001887      23.001887      23.001887    1[6-(6,6)]
   119        2.00889        2.00889        2.00889    1[6-(6,7)]
   120       2.044323       2.044323       2.044323    1[6-(6,6)]
   121       2.943991       2.943991       2.943991    1[6-(6,6)]
   122       4.680213       4.680213       4.680213    1[6-(6,6)]
   123      25.672933      25.672933      25.672933    1[6-(6,7)]
   124        25.6375        25.6375        25.6375    1[6-(6,6)]
   125      24.738109      24.738109      24.738109    1[6-(6,6)]
   126      23.001887      23.001887      23.001887    1[6-(6,6)]
   127        2.00889        2.00889        2.00889    1[6-(6,7)]
   128       2.044323       2.044323       2.044323    1[6-(6,6)]
   129      10.915882      10.915882      10.915882    1[6-(6,6)]
   130        9.19461        9.19461        9.19461    1[6-(6,6)]
   131      13.180001      13.180001      13.180001    1[6-(6,7)]
   132      13.130727      13.130727      13.130727    1[6-(6,6)]
   133      16.766494      16.766494      16.766494    1[6-(6,6)]
   134      18.487214      18.487214      18.487214    1[6-(6,6)]
   135      14.502375      14.502375      14.502375    1[6-(6,7)]
   136      14.551926      14.551926      14.551926    1[6-(6,6)]
   137      16.766494      16.766494      16.766494    1[6-(6,6)]
   138      18.487214      18.487214      18.487214    1[6-(6,6)]
   139      14.502375      14.502375      14.502375    1[6-(6,7)]
   140      14.551926      14.551926      14.551926    1[6-(6,6)]
   141      10.915882      10.915882      10.915882    1[6-(6,6)]
   142        9.19461        9.19461        9.19461    1[6-(6,6)]
   143      13.180001      13.180001      13.180001    1[6-(6,7)]
   144      13.130727      13.130727      13.130727    1[6-(6,6)]
   145      18.587146      18.587146      18.587146    1[6-(6,6)]
   146       18.59462       18.59462       18.59462    1[6-(6,6)]
   147      18.587146      18.587146      18.587146    1[6-(6,6)]
   148       18.59462       18.59462       18.59462    1[6-(6,6)]
   149       9.093847       9.093847       9.093847    1[6-(6,6)]
   150       9.086649       9.086649       9.086649    1[6-(6,6)]
   151       3.398808       3.398808       3.398808    1[6-(6,7)]
   152       0.942299       0.942299       0.942299    1[6-(6,6)]
   153       9.093847       9.093847       9.093847    1[6-(6,6)]
   154       9.086649       9.086649       9.086649    1[6-(6,6)]
   155       3.398808       3.398808       3.398808    1[6-(6,7)]
   156       0.942299       0.942299       0.942299    1[6-(6,6)]
   157       6.915819       6.915819       6.915819    1[6-(6,6)]
   158      20.766558      20.766558      20.766558    1[6-(6,6)]
   159      20.766558      20.766558      20.766558    1[6-(6,6)]
   160       6.915819       6.915819       6.915819    1[6-(6,6)]
   161       22.52271       22.52271       22.52271    1[6-(6,6)]
   162       22.52271       22.52271       22.52271    1[6-(6,6)]
   163       5.159943       5.159943       5.159943    1[6-(6,6)]
   164       5.159943       5.159943       5.159943    1[6-(6,6)]
   165       8.675293       8.675293       8.675293    1[6-(6,6)]
   166      19.007084      19.007084      19.007084    1[6-(6,6)]
   167       8.675293       8.675293       8.675293    1[6-(6,6)]
   168      19.007084      19.007084      19.007084    1[6-(6,6)]
   169      20.756592      20.756592      20.756592    1[6-(6,6)]
   170       6.925231       6.925231       6.925231    1[6-(6,6)]
   171       6.925231       6.925231       6.925231    1[6-(6,6)]
   172      20.756592      20.756592      20.756592    1[6-(6,6)]
   173       5.165757       5.165757       5.165757    1[6-(6,6)]
   174       5.165757       5.165757       5.165757    1[6-(6,6)]
   175       22.51579       22.51579       22.51579    1[6-(6,6)]
   176       22.51579       22.51579       22.51579    1[6-(6,6)]
   177      19.000163      19.000163      19.000163    1[6-(6,6)]
   178       8.681383       8.681383       8.681383    1[6-(6,6)]
   179      19.000163      19.000163      19.000163    1[6-(6,6)]
   180       8.681383       8.681383       8.681383    1[6-(6,6)]
   181       3.298322       3.298322       3.298322    6[1-(0),6-(1,6),6-(6,6)]
   182       4.299861       4.299861       4.299861    6[1-(0),6-(1,6),6-(6,6)]
   183       0.371771       0.371771       0.371771    6[1-(0),6-(1,6),7-(6,30)]
   184       0.386165       0.386165       0.386165    6[1-(0),6-(1,7),6-(6,6)]
   185      24.383778      24.383778      24.383778    6[1-(0),6-(1,6),6-(6,6)]
   186      23.382239      23.382239      23.382239    6[1-(0),6-(1,6),6-(6,6)]
   187      27.310606      27.310606      27.310606    6[1-(0),6-(1,6),7-(6,30)]
   188      27.296212      27.296212      27.296212    6[1-(0),6-(1,7),6-(6,6)]
   189      24.383778      24.383778      24.383778    6[1-(0),6-(1,6),6-(6,6)]
   190      23.382239      23.382239      23.382239    6[1-(0),6-(1,6),6-(6,6)]
   191      27.310606      27.310606      27.310606    6[1-(0),6-(1,6),7-(6,30)]
   192      27.296212      27.296212      27.296212    6[1-(0),6-(1,7),6-(6,6)]
   193       3.298322       3.298322       3.298322    6[1-(0),6-(1,6),6-(6,6)]
   194       4.299861       4.299861       4.299861    6[1-(0),6-(1,6),6-(6,6)]
   195       0.371771       0.371771       0.371771    6[1-(0),6-(1,6),7-(6,30)]
   196       0.386165       0.386165       0.386165    6[1-(0),6-(1,7),6-(6,6)]
   197      21.983186      21.983186      21.983186    6[1-(0),6-(1,6),6-(6,6)]
   198       21.97765       21.97765       21.97765    6[1-(0),6-(1,6),6-(6,6)]
   199      21.983186      21.983186      21.983186    6[1-(0),6-(1,6),6-(6,6)]
   200       21.97765       21.97765       21.97765    6[1-(0),6-(1,6),6-(6,6)]
   201       5.699744       5.699744       5.699744    6[1-(0),6-(1,6),6-(6,6)]
   202       5.705004       5.705004       5.705004    6[1-(0),6-(1,6),6-(6,6)]
   203       5.699744       5.699744       5.699744    6[1-(0),6-(1,6),6-(6,6)]
   204       5.705004       5.705004       5.705004    6[1-(0),6-(1,6),6-(6,6)]
   205      10.531378      10.531378      10.531378    6[1-(0),6-(1,6),6-(6,6)]
   206       9.534546       9.534546       9.534546    6[1-(0),6-(1,6),6-(6,6)]
   207      14.967988      14.967988      14.967988    6[1-(0),6-(1,6),7-(6,30)]
   208      14.987919      14.987919      14.987919    6[1-(0),6-(1,7),6-(6,6)]
   209      17.150722      17.150722      17.150722    6[1-(0),6-(1,6),6-(6,6)]
   210      18.147831      18.147831      18.147831    6[1-(0),6-(1,6),6-(6,6)]
   211      12.714389      12.714389      12.714389    6[1-(0),6-(1,6),7-(6,30)]
   212      12.694457      12.694457      12.694457    6[1-(0),6-(1,7),6-(6,6)]
   213      10.531378      10.531378      10.531378    6[1-(0),6-(1,6),6-(6,6)]
   214       9.534546       9.534546       9.534546    6[1-(0),6-(1,6),6-(6,6)]
   215      14.967988      14.967988      14.967988    6[1-(0),6-(1,6),7-(6,30)]
   216      14.987919      14.987919      14.987919    6[1-(0),6-(1,7),6-(6,6)]
   217      17.150722      17.150722      17.150722    6[1-(0),6-(1,6),6-(6,6)]
   218      18.147831      18.147831      18.147831    6[1-(0),6-(1,6),6-(6,6)]
   219      12.714389      12.714389      12.714389    6[1-(0),6-(1,6),7-(6,30)]
   220      12.694457      12.694457      12.694457    6[1-(0),6-(1,7),6-(6,6)]
   221       24.37658       24.37658       24.37658    6[1-(0),6-(1,6),6-(6,6)]
   222      23.375596      23.375596      23.375596    6[1-(0),6-(1,6),6-(6,6)]
   223       3.305796       3.305796       3.305796    6[1-(0),6-(1,6),6-(6,6)]
   224       4.306781       4.306781       4.306781    6[1-(0),6-(1,6),6-(6,6)]
   225       24.37658       24.37658       24.37658    6[1-(0),6-(1,6),6-(6,6)]
   226      23.375596      23.375596      23.375596    6[1-(0),6-(1,6),6-(6,6)]
   227       3.305796       3.305796       3.305796    6[1-(0),6-(1,6),6-(6,6)]
   228       4.306781       4.306781       4.306781    6[1-(0),6-(1,6),6-(6,6)]
   229      17.157919      17.157919      17.157919    6[1-(0),6-(1,6),6-(6,6)]
   230      18.155305      18.155305      18.155305    6[1-(0),6-(1,6),6-(6,6)]
   231      10.524181      10.524181      10.524181    6[1-(0),6-(1,6),6-(6,6)]
   232       9.526795       9.526795       9.526795    6[1-(0),6-(1,6),6-(6,6)]
   233      10.524181      10.524181      10.524181    6[1-(0),6-(1,6),6-(6,6)]
   234       9.526795       9.526795       9.526795    6[1-(0),6-(1,6),6-(6,6)]
   235      17.157919      17.157919      17.157919    6[1-(0),6-(1,6),6-(6,6)]
   236      18.155305      18.155305      18.155305    6[1-(0),6-(1,6),6-(6,6)]
   237       8.108641       8.108641       8.108641    6[1-(0),6-(1,6),6-(6,6)]
   238       8.114177       8.114177       8.114177    6[1-(0),6-(1,6),6-(6,6)]
   239       8.108641       8.108641       8.108641    6[1-(0),6-(1,6),6-(6,6)]
   240       8.114177       8.114177       8.114177    6[1-(0),6-(1,6),6-(6,6)]
   241       19.57429       19.57429       19.57429    6[1-(0),6-(1,6),6-(6,6)]
   242      19.568476      19.568476      19.568476    6[1-(0),6-(1,6),6-(6,6)]
   243      24.838041      24.838041      24.838041    6[1-(0),6-(1,6),7-(6,30)]
   244      26.229897      26.229897      26.229897    6[1-(0),6-(1,7),6-(6,6)]
   245       19.57429       19.57429       19.57429    6[1-(0),6-(1,6),6-(6,6)]
   246      19.568476      19.568476      19.568476    6[1-(0),6-(1,6),6-(6,6)]
   247      24.838041      24.838041      24.838041    6[1-(0),6-(1,6),7-(6,30)]
   248      26.229897      26.229897      26.229897    6[1-(0),6-(1,7),6-(6,6)]
   249      24.365231      24.365231      24.365231    6[1-(0),6-(1,6),6-(6,6)]
   250      23.367568      23.367568      23.367568    6[1-(0),6-(1,6),6-(6,6)]
   251       3.316869       3.316869       3.316869    6[1-(0),6-(1,6),6-(6,6)]
   252       4.314255       4.314255       4.314255    6[1-(0),6-(1,6),6-(6,6)]
   253       3.316869       3.316869       3.316869    6[1-(0),6-(1,6),6-(6,6)]
   254       4.314255       4.314255       4.314255    6[1-(0),6-(1,6),6-(6,6)]
   255      24.365231      24.365231      24.365231    6[1-(0),6-(1,6),6-(6,6)]
   256      23.367568      23.367568      23.367568    6[1-(0),6-(1,6),6-(6,6)]
   257       5.732409       5.732409       5.732409    6[1-(0),6-(1,6),6-(6,6)]
   258       5.726873       5.726873       5.726873    6[1-(0),6-(1,6),6-(6,6)]
   259      10.996437      10.996437      10.996437    6[1-(0),6-(1,6),7-(6,30)]
   260      12.388293      12.388293      12.388293    6[1-(0),6-(1,7),6-(6,6)]
   261       5.732409       5.732409       5.732409    6[1-(0),6-(1,6),6-(6,6)]
   262       5.726873       5.726873       5.726873    6[1-(0),6-(1,6),6-(6,6)]
   263      10.996437      10.996437      10.996437    6[1-(0),6-(1,6),7-(6,30)]
   264      12.388293      12.388293      12.388293    6[1-(0),6-(1,7),6-(6,6)]
   265      21.948583      21.948583      21.948583    6[1-(0),6-(1,6),6-(6,6)]
   266      21.954397      21.954397      21.954397    6[1-(0),6-(1,6),6-(6,6)]
   267      16.684832      16.684832      16.684832    6[1-(0),6-(1,6),7-(6,30)]
   268      15.293253      15.293253      15.293253    6[1-(0),6-(1,7),6-(6,6)]
   269      21.948583      21.948583      21.948583    6[1-(0),6-(1,6),6-(6,6)]
   270      21.954397      21.954397      21.954397    6[1-(0),6-(1,6),6-(6,6)]
   271      16.684832      16.684832      16.684832    6[1-(0),6-(1,6),7-(6,30)]
   272      15.293253      15.293253      15.293253    6[1-(0),6-(1,7),6-(6,6)]
   273       17.14657       17.14657       17.14657    6[1-(0),6-(1,6),6-(6,6)]
   274      18.147277      18.147277      18.147277    6[1-(0),6-(1,6),6-(6,6)]
   275      10.535254      10.535254      10.535254    6[1-(0),6-(1,6),6-(6,6)]
   276       9.534269       9.534269       9.534269    6[1-(0),6-(1,6),6-(6,6)]
   277       17.14657       17.14657       17.14657    6[1-(0),6-(1,6),6-(6,6)]
   278      18.147277      18.147277      18.147277    6[1-(0),6-(1,6),6-(6,6)]
   279      10.535254      10.535254      10.535254    6[1-(0),6-(1,6),6-(6,6)]
   280       9.534269       9.534269       9.534269    6[1-(0),6-(1,6),6-(6,6)]
   281       3.309672       3.309672       3.309672    6[1-(0),6-(1,6),6-(6,6)]
   282       4.306504       4.306504       4.306504    6[1-(0),6-(1,6),6-(6,6)]
   283      26.555162      26.555162      26.555162    6[1-(0),6-(1,6),7-(6,30)]
   284      26.535231      26.535231      26.535231    6[1-(0),6-(1,7),6-(6,6)]
   285      24.372428      24.372428      24.372428    6[1-(0),6-(1,6),6-(6,6)]
   286      23.375596      23.375596      23.375596    6[1-(0),6-(1,6),6-(6,6)]
   287       1.126661       1.126661       1.126661    6[1-(0),6-(1,6),7-(6,30)]
   288       1.146593       1.146593       1.146593    6[1-(0),6-(1,7),6-(6,6)]
   289       3.309672       3.309672       3.309672    6[1-(0),6-(1,6),6-(6,6)]
   290       4.306504       4.306504       4.306504    6[1-(0),6-(1,6),6-(6,6)]
   291      26.555162      26.555162      26.555162    6[1-(0),6-(1,6),7-(6,30)]
   292      26.535231      26.535231      26.535231    6[1-(0),6-(1,7),6-(6,6)]
   293      24.372428      24.372428      24.372428    6[1-(0),6-(1,6),6-(6,6)]
   294      23.375596      23.375596      23.375596    6[1-(0),6-(1,6),6-(6,6)]
   295       1.126661       1.126661       1.126661    6[1-(0),6-(1,6),7-(6,30)]
   296       1.146593       1.146593       1.146593    6[1-(0),6-(1,7),6-(6,6)]
   297      10.542728      10.542728      10.542728    6[1-(0),6-(1,6),6-(6,6)]
   298       9.541189       9.541189       9.541189    6[1-(0),6-(1,6),6-(6,6)]
   299      13.469556      13.469556      13.469556    6[1-(0),6-(1,6),7-(6,30)]
   300      13.455162      13.455162      13.455162    6[1-(0),6-(1,7),6-(6,6)]
   301      17.139372      17.139372      17.139372    6[1-(0),6-(1,6),6-(6,6)]
   302      18.140634      18.140634      18.140634    6[1-(0),6-(1,6),6-(6,6)]
   303      14.212821      14.212821      14.212821    6[1-(0),6-(1,6),7-(6,30)]
   304      14.227215      14.227215      14.227215    6[1-(0),6-(1,7),6-(6,6)]
   305      17.139372      17.139372      17.139372    6[1-(0),6-(1,6),6-(6,6)]
   306      18.140634      18.140634      18.140634    6[1-(0),6-(1,6),6-(6,6)]
   307      14.212821      14.212821      14.212821    6[1-(0),6-(1,6),7-(6,30)]
   308      14.227215      14.227215      14.227215    6[1-(0),6-(1,7),6-(6,6)]
   309      10.542728      10.542728      10.542728    6[1-(0),6-(1,6),6-(6,6)]
   310       9.541189       9.541189       9.541189    6[1-(0),6-(1,6),6-(6,6)]
   311      13.469556      13.469556      13.469556    6[1-(0),6-(1,6),7-(6,30)]
   312      13.455162      13.455162      13.455162    6[1-(0),6-(1,7),6-(6,6)]
   313      19.539964      19.539964      19.539964    6[1-(0),6-(1,6),6-(6,6)]
   314      19.545224      19.545224      19.545224    6[1-(0),6-(1,6),6-(6,6)]
   315      19.539964      19.539964      19.539964    6[1-(0),6-(1,6),6-(6,6)]
   316      19.545224      19.545224      19.545224    6[1-(0),6-(1,6),6-(6,6)]
   317       8.141306       8.141306       8.141306    6[1-(0),6-(1,6),6-(6,6)]
   318       8.136046       8.136046       8.136046    6[1-(0),6-(1,6),6-(6,6)]
   319       2.844336       2.844336       2.844336    6[1-(0),6-(1,6),7-(6,30)]
   320       1.452757       1.452757       1.452757    6[1-(0),6-(1,7),6-(6,6)]
   321       8.141306       8.141306       8.141306    6[1-(0),6-(1,6),6-(6,6)]
   322       8.136046       8.136046       8.136046    6[1-(0),6-(1,6),6-(6,6)]
   323       2.844336       2.844336       2.844336    6[1-(0),6-(1,6),7-(6,30)]
   324       1.452757       1.452757       1.452757    6[1-(0),6-(1,7),6-(6,6)]
   325            0.0            0.0            0.0    6[6-(1,6),6-(1,6),6-(6,6)]
   326            0.0            0.0            0.0    6[6-(1,6),6-(1,6),6-(6,6)]
   327      14.580162      14.580162      14.580162    6[6-(1,6),6-(1,6),6-(6,6)]
   328      13.101384      13.101384      13.101384    6[6-(1,6),6-(1,6),6-(6,6)]
   329       13.84105       13.84105       13.84105    6[6-(1,6),6-(1,6),6-(6,6)]
   330       13.84105       13.84105       13.84105    6[6-(1,6),6-(1,6),6-(6,6)]
   331      -0.000277      -0.000277      -0.000277    6[6-(1,6),6-(1,6),6-(6,6)]
   332      -0.000277      -0.000277      -0.000277    6[6-(1,6),6-(1,6),6-(6,6)]
   333      13.841327      13.841327      13.841327    6[6-(1,6),6-(1,6),6-(6,6)]
   334      13.841327      13.841327      13.841327    6[6-(1,6),6-(1,6),6-(6,6)]
   335       0.739389       0.739389       0.739389    6[6-(1,6),6-(1,6),6-(6,6)]
   336      26.942988      26.942988      26.942988    6[6-(1,6),6-(1,6),6-(6,6)]
   337         1.7102         1.7102         1.7102    6[6-(6,6),8-(30),8-(30)]
   338       2.781221       2.781221       2.781221    6[6-(1,6),6-(1,6),6-(8,8)]
   339       4.826651       4.826651       4.826651    6[6-(1,6),6-(1,6),6-(6,6)]
   340       5.904038       5.904038       5.904038    6[6-(1,6),6-(1,6),6-(6,6)]
   341        25.9719        25.9719        25.9719    6[6-(6,6),8-(30),8-(30)]
   342      24.900879      24.900879      24.900879    6[6-(1,6),6-(1,6),6-(8,8)]
   343      22.855726      22.855726      22.855726    6[6-(1,6),6-(1,6),6-(6,6)]
   344      21.778339      21.778339      21.778339    6[6-(1,6),6-(1,6),6-(6,6)]
   345        25.9719        25.9719        25.9719    6[6-(6,6),8-(30),8-(30)]
   346      24.900879      24.900879      24.900879    6[6-(1,6),6-(1,6),6-(8,8)]
   347      22.855726      22.855726      22.855726    6[6-(1,6),6-(1,6),6-(6,6)]
   348      21.778339      21.778339      21.778339    6[6-(1,6),6-(1,6),6-(6,6)]
   349         1.7102         1.7102         1.7102    6[6-(6,6),8-(30),8-(30)]
   350       2.781221       2.781221       2.781221    6[6-(1,6),6-(1,6),6-(8,8)]
   351       4.826651       4.826651       4.826651    6[6-(1,6),6-(1,6),6-(6,6)]
   352       5.904038       5.904038       5.904038    6[6-(1,6),6-(1,6),6-(6,6)]
   353      20.787873      20.787873      20.787873    6[6-(6,6),8-(30),8-(30)]
   354      20.781783      20.781783      20.781783    6[6-(1,6),6-(1,6),6-(8,8)]
   355      20.770433      20.770433      20.770433    6[6-(1,6),6-(1,6),6-(6,6)]
   356      20.766004      20.766004      20.766004    6[6-(1,6),6-(1,6),6-(6,6)]
   357      20.787873      20.787873      20.787873    6[6-(6,6),8-(30),8-(30)]
   358      20.781783      20.781783      20.781783    6[6-(1,6),6-(1,6),6-(8,8)]
   359      20.770433      20.770433      20.770433    6[6-(1,6),6-(1,6),6-(6,6)]
   360      20.766004      20.766004      20.766004    6[6-(1,6),6-(1,6),6-(6,6)]
   361       6.895057       6.895057       6.895057    6[6-(6,6),8-(30),8-(30)]
   362       6.901148       6.901148       6.901148    6[6-(1,6),6-(1,6),6-(8,8)]
   363       6.912497       6.912497       6.912497    6[6-(1,6),6-(1,6),6-(6,6)]
   364       6.916373       6.916373       6.916373    6[6-(1,6),6-(1,6),6-(6,6)]
   365       6.895057       6.895057       6.895057    6[6-(6,6),8-(30),8-(30)]
   366       6.901148       6.901148       6.901148    6[6-(1,6),6-(1,6),6-(8,8)]
   367       6.912497       6.912497       6.912497    6[6-(1,6),6-(1,6),6-(6,6)]
   368       6.916373       6.916373       6.916373    6[6-(1,6),6-(1,6),6-(6,6)]
   369      12.117839      12.117839      12.117839    6[6-(6,6),8-(30),8-(30)]
   370      11.046542      11.046542      11.046542    6[6-(1,6),6-(1,6),6-(8,8)]
   371       9.008863       9.008863       9.008863    6[6-(1,6),6-(1,6),6-(6,6)]
   372       7.931198       7.931198       7.931198    6[6-(1,6),6-(1,6),6-(6,6)]
   373      15.564261      15.564261      15.564261    6[6-(6,6),8-(30),8-(30)]
   374      16.635558      16.635558      16.635558    6[6-(1,6),6-(1,6),6-(8,8)]
   375      18.673514      18.673514      18.673514    6[6-(1,6),6-(1,6),6-(6,6)]
   376      19.751178      19.751178      19.751178    6[6-(1,6),6-(1,6),6-(6,6)]
   377      12.117839      12.117839      12.117839    6[6-(6,6),8-(30),8-(30)]
   378      11.046542      11.046542      11.046542    6[6-(1,6),6-(1,6),6-(8,8)]
   379       9.008863       9.008863       9.008863    6[6-(1,6),6-(1,6),6-(6,6)]
   380       7.931198       7.931198       7.931198    6[6-(1,6),6-(1,6),6-(6,6)]
   381      15.564261      15.564261      15.564261    6[6-(6,6),8-(30),8-(30)]
   382      16.635558      16.635558      16.635558    6[6-(1,6),6-(1,6),6-(8,8)]
   383      18.673514      18.673514      18.673514    6[6-(1,6),6-(1,6),6-(6,6)]
   384      19.751178      19.751178      19.751178    6[6-(1,6),6-(1,6),6-(6,6)]
   385      25.958889      25.958889      25.958889    6[6-(6,6),8-(30),8-(30)]
   386      24.887592      24.887592      24.887592    6[6-(1,6),6-(1,6),6-(8,8)]
   387      22.849636      22.849636      22.849636    6[6-(1,6),6-(1,6),6-(6,6)]
   388      21.771972      21.771972      21.771972    6[6-(1,6),6-(1,6),6-(6,6)]
   389       1.723211       1.723211       1.723211    6[6-(6,6),8-(30),8-(30)]
   390       2.794508       2.794508       2.794508    6[6-(1,6),6-(1,6),6-(8,8)]
   391       4.832187       4.832187       4.832187    6[6-(1,6),6-(1,6),6-(6,6)]
   392       5.909852       5.909852       5.909852    6[6-(1,6),6-(1,6),6-(6,6)]
   393       1.723211       1.723211       1.723211    6[6-(6,6),8-(30),8-(30)]
   394       2.794508       2.794508       2.794508    6[6-(1,6),6-(1,6),6-(8,8)]
   395       4.832187       4.832187       4.832187    6[6-(1,6),6-(1,6),6-(6,6)]
   396       5.909852       5.909852       5.909852    6[6-(1,6),6-(1,6),6-(6,6)]
   397      25.958889      25.958889      25.958889    6[6-(6,6),8-(30),8-(30)]
   398      24.887592      24.887592      24.887592    6[6-(1,6),6-(1,6),6-(8,8)]
   399      22.849636      22.849636      22.849636    6[6-(1,6),6-(1,6),6-(6,6)]
   400      21.771972      21.771972      21.771972    6[6-(1,6),6-(1,6),6-(6,6)]
   401       6.945716       6.945716       6.945716    6[6-(6,6),8-(30),8-(30)]
   402       6.939902       6.939902       6.939902    6[6-(1,6),6-(1,6),6-(8,8)]
   403        6.92883        6.92883        6.92883    6[6-(1,6),6-(1,6),6-(6,6)]
   404       6.924677       6.924677       6.924677    6[6-(1,6),6-(1,6),6-(6,6)]
   405       6.945716       6.945716       6.945716    6[6-(6,6),8-(30),8-(30)]
   406       6.939902       6.939902       6.939902    6[6-(1,6),6-(1,6),6-(8,8)]
   407        6.92883        6.92883        6.92883    6[6-(1,6),6-(1,6),6-(6,6)]
   408       6.924677       6.924677       6.924677    6[6-(1,6),6-(1,6),6-(6,6)]
   409      20.735277      20.735277      20.735277    6[6-(6,6),8-(30),8-(30)]
   410      20.741367      20.741367      20.741367    6[6-(1,6),6-(1,6),6-(8,8)]
   411      20.752717      20.752717      20.752717    6[6-(1,6),6-(1,6),6-(6,6)]
   412      20.756869      20.756869      20.756869    6[6-(1,6),6-(1,6),6-(6,6)]
   413      20.735277      20.735277      20.735277    6[6-(6,6),8-(30),8-(30)]
   414      20.741367      20.741367      20.741367    6[6-(1,6),6-(1,6),6-(8,8)]
   415      20.752717      20.752717      20.752717    6[6-(1,6),6-(1,6),6-(6,6)]
   416      20.756869      20.756869      20.756869    6[6-(1,6),6-(1,6),6-(6,6)]
   417       15.55125       15.55125       15.55125    6[6-(6,6),8-(30),8-(30)]
   418      16.622271      16.622271      16.622271    6[6-(1,6),6-(1,6),6-(8,8)]
   419      18.667147      18.667147      18.667147    6[6-(1,6),6-(1,6),6-(6,6)]
   420      19.744811      19.744811      19.744811    6[6-(1,6),6-(1,6),6-(6,6)]
   421       12.13085       12.13085       12.13085    6[6-(6,6),8-(30),8-(30)]
   422      11.059829      11.059829      11.059829    6[6-(1,6),6-(1,6),6-(8,8)]
   423       9.014399       9.014399       9.014399    6[6-(1,6),6-(1,6),6-(6,6)]
   424       7.937012       7.937012       7.937012    6[6-(1,6),6-(1,6),6-(6,6)]
   425       15.55125       15.55125       15.55125    6[6-(6,6),8-(30),8-(30)]
   426      16.622271      16.622271      16.622271    6[6-(1,6),6-(1,6),6-(8,8)]
   427      18.667147      18.667147      18.667147    6[6-(1,6),6-(1,6),6-(6,6)]
   428      19.744811      19.744811      19.744811    6[6-(1,6),6-(1,6),6-(6,6)]
   429       12.13085       12.13085       12.13085    6[6-(6,6),8-(30),8-(30)]
   430      11.059829      11.059829      11.059829    6[6-(1,6),6-(1,6),6-(8,8)]
   431       9.014399       9.014399       9.014399    6[6-(1,6),6-(1,6),6-(6,6)]
   432       7.937012       7.937012       7.937012    6[6-(1,6),6-(1,6),6-(6,6)]
   433       6.916926       6.916926       6.916926    6[1-(0),6-(6,6),6-(6,6)]
   434       20.76545       20.76545       20.76545    6[1-(0),6-(6,6),6-(6,6)]
   435       20.76545       20.76545       20.76545    6[1-(0),6-(6,6),6-(6,6)]
   436       6.916926       6.916926       6.916926    6[1-(0),6-(6,6),6-(6,6)]
   437      21.758131      21.758131      21.758131    6[1-(0),6-(6,6),6-(6,6)]
   438      21.758131      21.758131      21.758131    6[1-(0),6-(6,6),6-(6,6)]
   439       5.924523       5.924523       5.924523    6[1-(0),6-(6,6),6-(6,6)]
   440       5.924523       5.924523       5.924523    6[1-(0),6-(6,6),6-(6,6)]
   441       7.910437       7.910437       7.910437    6[1-(0),6-(6,6),6-(6,6)]
   442       19.77194       19.77194       19.77194    6[1-(0),6-(6,6),6-(6,6)]
   443       7.910437       7.910437       7.910437    6[1-(0),6-(6,6),6-(6,6)]
   444       19.77194       19.77194       19.77194    6[1-(0),6-(6,6),6-(6,6)]
   445        20.7577        20.7577        20.7577    6[1-(0),6-(6,6),6-(6,6)]
   446       6.924124       6.924124       6.924124    6[1-(0),6-(6,6),6-(6,6)]
   447       6.924124       6.924124       6.924124    6[1-(0),6-(6,6),6-(6,6)]
   448        20.7577        20.7577        20.7577    6[1-(0),6-(6,6),6-(6,6)]
   449       5.930613       5.930613       5.930613    6[1-(0),6-(6,6),6-(6,6)]
   450       5.930613       5.930613       5.930613    6[1-(0),6-(6,6),6-(6,6)]
   451       21.75121       21.75121       21.75121    6[1-(0),6-(6,6),6-(6,6)]
   452       21.75121       21.75121       21.75121    6[1-(0),6-(6,6),6-(6,6)]
   453      19.765019      19.765019      19.765019    6[1-(0),6-(6,6),6-(6,6)]
   454       7.916527       7.916527       7.916527    6[1-(0),6-(6,6),6-(6,6)]
   455      19.765019      19.765019      19.765019    6[1-(0),6-(6,6),6-(6,6)]
   456       7.916527       7.916527       7.916527    6[1-(0),6-(6,6),6-(6,6)]
   457            0.0            0.0            0.0    7[6-(1,6),6-(1,6),30-(8,8,8,8)]
   458            0.0            0.0            0.0    7[6-(1,6),6-(1,6),30-(8,8,8,8)]
   459      17.345881      17.345881      17.345881    7[6-(1,6),6-(1,6),30-(8,8,8,8)]
   460      10.335666      10.335666      10.335666    7[6-(1,6),6-(1,6),30-(8,8,8,8)]
   461       13.84105       13.84105       13.84105    7[6-(1,6),6-(1,6),30-(8,8,8,8)]
   462       13.84105       13.84105       13.84105    7[6-(1,6),6-(1,6),30-(8,8,8,8)]
   463            0.0            0.0            0.0    7[6-(1,6),6-(1,6),30-(8,8,8,8)]
   464            0.0            0.0            0.0    7[6-(1,6),6-(1,6),30-(8,8,8,8)]
   465       13.84105       13.84105       13.84105    7[6-(1,6),6-(1,6),30-(8,8,8,8)]
   466       13.84105       13.84105       13.84105    7[6-(1,6),6-(1,6),30-(8,8,8,8)]
   467       3.505384       3.505384       3.505384    7[6-(1,6),6-(1,6),30-(8,8,8,8)]
   468      24.177269      24.177269      24.177269    7[6-(1,6),6-(1,6),30-(8,8,8,8)]
   469       1.261473       1.261473       1.261473    8[6-(6,8),30-(7,8,8,8)]
   470      26.420627      26.420627      26.420627    8[6-(6,8),30-(7,8,8,8)]
   471      26.420627      26.420627      26.420627    8[6-(6,8),30-(7,8,8,8)]
   472       1.261473       1.261473       1.261473    8[6-(6,8),30-(7,8,8,8)]
   473      19.687233      19.687233      19.687233    8[6-(6,8),30-(7,8,8,8)]
   474      19.687233      19.687233      19.687233    8[6-(6,8),30-(7,8,8,8)]
   475       7.995698       7.995698       7.995698    8[6-(6,8),30-(7,8,8,8)]
   476       7.995698       7.995698       7.995698    8[6-(6,8),30-(7,8,8,8)]
   477      12.569888      12.569888      12.569888    8[6-(6,8),30-(7,8,8,8)]
   478      15.112489      15.112489      15.112489    8[6-(6,8),30-(7,8,8,8)]
   479      12.569888      12.569888      12.569888    8[6-(6,8),30-(7,8,8,8)]
   480      15.112489      15.112489      15.112489    8[6-(6,8),30-(7,8,8,8)]
   481      26.426994      26.426994      26.426994    8[6-(6,8),30-(7,8,8,8)]
   482       1.255106       1.255106       1.255106    8[6-(6,8),30-(7,8,8,8)]
   483      26.426994      26.426994      26.426994    8[6-(6,8),30-(7,8,8,8)]
   484       1.255106       1.255106       1.255106    8[6-(6,8),30-(7,8,8,8)]
   485       15.10889       15.10889       15.10889    8[6-(6,8),30-(7,8,8,8)]
   486       12.57321       12.57321       12.57321    8[6-(6,8),30-(7,8,8,8)]
   487       12.57321       12.57321       12.57321    8[6-(6,8),30-(7,8,8,8)]
   488       15.10889       15.10889       15.10889    8[6-(6,8),30-(7,8,8,8)]
   489       5.791095       5.791095       5.791095    8[6-(6,8),30-(7,8,8,8)]
   490       5.791095       5.791095       5.791095    8[6-(6,8),30-(7,8,8,8)]
   491      21.892112      21.892112      21.892112    8[6-(6,8),30-(7,8,8,8)]
   492      21.892112      21.892112      21.892112    8[6-(6,8),30-(7,8,8,8)]
   493       26.41426       26.41426       26.41426    8[6-(6,8),30-(7,8,8,8)]
   494        1.26784        1.26784        1.26784    8[6-(6,8),30-(7,8,8,8)]
   495        1.26784        1.26784        1.26784    8[6-(6,8),30-(7,8,8,8)]
   496       26.41426       26.41426       26.41426    8[6-(6,8),30-(7,8,8,8)]
   497       8.049955       8.049955       8.049955    8[6-(6,8),30-(7,8,8,8)]
   498       8.049955       8.049955       8.049955    8[6-(6,8),30-(7,8,8,8)]
   499      19.631038      19.631038      19.631038    8[6-(6,8),30-(7,8,8,8)]
   500      19.631038      19.631038      19.631038    8[6-(6,8),30-(7,8,8,8)]
   501      15.096156      15.096156      15.096156    8[6-(6,8),30-(7,8,8,8)]
   502       12.58622       12.58622       12.58622    8[6-(6,8),30-(7,8,8,8)]
   503      15.096156      15.096156      15.096156    8[6-(6,8),30-(7,8,8,8)]
   504       12.58622       12.58622       12.58622    8[6-(6,8),30-(7,8,8,8)]
   505       1.271162       1.271162       1.271162    8[6-(6,8),30-(7,8,8,8)]
   506      26.410661      26.410661      26.410661    8[6-(6,8),30-(7,8,8,8)]
   507       1.271162       1.271162       1.271162    8[6-(6,8),30-(7,8,8,8)]
   508      26.410661      26.410661      26.410661    8[6-(6,8),30-(7,8,8,8)]
   509      12.579577      12.579577      12.579577    8[6-(6,8),30-(7,8,8,8)]
   510      15.102523      15.102523      15.102523    8[6-(6,8),30-(7,8,8,8)]
   511      15.102523      15.102523      15.102523    8[6-(6,8),30-(7,8,8,8)]
   512      12.579577      12.579577      12.579577    8[6-(6,8),30-(7,8,8,8)]
   513       21.83564       21.83564       21.83564    8[6-(6,8),30-(7,8,8,8)]
   514       21.83564       21.83564       21.83564    8[6-(6,8),30-(7,8,8,8)]
   515       5.845352       5.845352       5.845352    8[6-(6,8),30-(7,8,8,8)]
   516       5.845352       5.845352       5.845352    8[6-(6,8),30-(7,8,8,8)]
