# Supplementary material for: A collection of forcefield precursors for metal–organic frameworks
Source: RSC Adv. 2019 Nov 13;9(63):36492–507. doi: 10.1039/c9ra07327b (PMC9075174; doi:10.1039/c9ra07327b)
Supplement: RA-009-C9RA07327B-s256 [file RA-009-C9RA07327B-s256.txt]

CAVRAU_clean

15.508000    0.000000    0.000000
0.000000    19.220000    0.000000
0.000000    0.000000    25.211000

     1        0.83309        0.83309        0.83309    30[7-(6,7),7-(6,7),8-(1,30,30),8-(6),8-(6)]
     2       0.399951       0.399951       0.399951    30[7-(6,6),8-(6),8-(6),8-(6),8-(6)]
     3        6.92091        6.92091        6.92091    30[7-(6,7),7-(6,7),8-(1,30,30),8-(6),8-(6)]
     4       7.354049       7.354049       7.354049    30[7-(6,6),8-(6),8-(6),8-(6),8-(6)]
     5       14.67491       14.67491       14.67491    30[7-(6,7),7-(6,7),8-(1,30,30),8-(6),8-(6)]
     6      15.108049      15.108049      15.108049    30[7-(6,6),8-(6),8-(6),8-(6),8-(6)]
     7        8.58709        8.58709        8.58709    30[7-(6,7),7-(6,7),8-(1,30,30),8-(6),8-(6)]
     8       8.153951       8.153951       8.153951    30[7-(6,6),8-(6),8-(6),8-(6),8-(6)]
     9       14.67491       14.67491       14.67491    30[7-(6,7),7-(6,7),8-(1,30,30),8-(6),8-(6)]
    10      15.108049      15.108049      15.108049    30[7-(6,6),8-(6),8-(6),8-(6),8-(6)]
    11        8.58709        8.58709        8.58709    30[7-(6,7),7-(6,7),8-(1,30,30),8-(6),8-(6)]
    12       8.153951       8.153951       8.153951    30[7-(6,6),8-(6),8-(6),8-(6),8-(6)]
    13        0.83309        0.83309        0.83309    30[7-(6,7),7-(6,7),8-(1,30,30),8-(6),8-(6)]
    14       0.399951       0.399951       0.399951    30[7-(6,6),8-(6),8-(6),8-(6),8-(6)]
    15        6.92091        6.92091        6.92091    30[7-(6,7),7-(6,7),8-(1,30,30),8-(6),8-(6)]
    16       7.354049       7.354049       7.354049    30[7-(6,6),8-(6),8-(6),8-(6),8-(6)]
    17       2.836413       2.836413       2.836413    30[7-(6,6),7-(6,7),7-(6,7),8-(1,30,30)]
    18       4.917587       4.917587       4.917587    30[7-(6,6),7-(6,7),7-(6,7),8-(1,30,30)]
    19      12.671587      12.671587      12.671587    30[7-(6,6),7-(6,7),7-(6,7),8-(1,30,30)]
    20      10.590413      10.590413      10.590413    30[7-(6,6),7-(6,7),7-(6,7),8-(1,30,30)]
    21       14.13244       14.13244       14.13244    1[6-(1,1,6)]
    22      15.055166      15.055166      15.055166    1[6-(1,1,6)]
    23      15.151316      15.151316      15.151316    1[6-(1,1,6)]
    24       3.467589       3.467589       3.467589    1[6-(1,1,6)]
    25       3.292348       3.292348       3.292348    1[6-(1,1,6)]
    26        2.30759        2.30759        2.30759    1[6-(1,1,6)]
    27      14.963669      14.963669      14.963669    1[6-(6,6)]
    28       0.345828       0.345828       0.345828    1[6-(6,6)]
    29       0.998715       0.998715       0.998715    1[6-(6,6)]
    30       3.208605       3.208605       3.208605    1[6-(6,6)]
    31       4.126679       4.126679       4.126679    1[6-(6,6)]
    32       4.427534       4.427534       4.427534    1[6-(1,1,6)]
    33       5.889938       5.889938       5.889938    1[6-(1,1,6)]
    34       4.867961       4.867961       4.867961    1[6-(1,1,6)]
    35        9.12956        9.12956        9.12956    1[6-(1,1,6)]
    36       8.206834       8.206834       8.206834    1[6-(1,1,6)]
    37       8.110684       8.110684       8.110684    1[6-(1,1,6)]
    38       4.286411       4.286411       4.286411    1[6-(1,1,6)]
    39       4.461652       4.461652       4.461652    1[6-(1,1,6)]
    40        5.44641        5.44641        5.44641    1[6-(1,1,6)]
    41       8.298331       8.298331       8.298331    1[6-(6,6)]
    42       7.408172       7.408172       7.408172    1[6-(6,6)]
    43       6.755285       6.755285       6.755285    1[6-(6,6)]
    44       4.545395       4.545395       4.545395    1[6-(6,6)]
    45       3.627321       3.627321       3.627321    1[6-(6,6)]
    46       3.326466       3.326466       3.326466    1[6-(1,1,6)]
    47       1.864062       1.864062       1.864062    1[6-(1,1,6)]
    48       2.886039       2.886039       2.886039    1[6-(1,1,6)]
    49        1.37556        1.37556        1.37556    1[6-(1,1,6)]
    50       0.452834       0.452834       0.452834    1[6-(1,1,6)]
    51       0.356684       0.356684       0.356684    1[6-(1,1,6)]
    52      12.040411      12.040411      12.040411    1[6-(1,1,6)]
    53      12.215652      12.215652      12.215652    1[6-(1,1,6)]
    54       13.20041       13.20041       13.20041    1[6-(1,1,6)]
    55       0.544331       0.544331       0.544331    1[6-(6,6)]
    56      15.162172      15.162172      15.162172    1[6-(6,6)]
    57      14.509285      14.509285      14.509285    1[6-(6,6)]
    58      12.299395      12.299395      12.299395    1[6-(6,6)]
    59      11.381321      11.381321      11.381321    1[6-(6,6)]
    60      11.080466      11.080466      11.080466    1[6-(1,1,6)]
    61       9.618062       9.618062       9.618062    1[6-(1,1,6)]
    62      10.640039      10.640039      10.640039    1[6-(1,1,6)]
    63        6.37844        6.37844        6.37844    1[6-(1,1,6)]
    64       7.301166       7.301166       7.301166    1[6-(1,1,6)]
    65       7.397316       7.397316       7.397316    1[6-(1,1,6)]
    66      11.221589      11.221589      11.221589    1[6-(1,1,6)]
    67      11.046348      11.046348      11.046348    1[6-(1,1,6)]
    68       10.06159       10.06159       10.06159    1[6-(1,1,6)]
    69       7.209669       7.209669       7.209669    1[6-(6,6)]
    70       8.099828       8.099828       8.099828    1[6-(6,6)]
    71       8.752715       8.752715       8.752715    1[6-(6,6)]
    72      10.962605      10.962605      10.962605    1[6-(6,6)]
    73      11.880679      11.880679      11.880679    1[6-(6,6)]
    74      12.181534      12.181534      12.181534    1[6-(1,1,6)]
    75      13.643938      13.643938      13.643938    1[6-(1,1,6)]
    76      12.621961      12.621961      12.621961    1[6-(1,1,6)]
    77        1.37556        1.37556        1.37556    1[6-(1,1,6)]
    78       0.452834       0.452834       0.452834    1[6-(1,1,6)]
    79       0.356684       0.356684       0.356684    1[6-(1,1,6)]
    80      12.040411      12.040411      12.040411    1[6-(1,1,6)]
    81      12.215652      12.215652      12.215652    1[6-(1,1,6)]
    82       13.20041       13.20041       13.20041    1[6-(1,1,6)]
    83       0.544331       0.544331       0.544331    1[6-(6,6)]
    84      15.162172      15.162172      15.162172    1[6-(6,6)]
    85      14.509285      14.509285      14.509285    1[6-(6,6)]
    86      12.299395      12.299395      12.299395    1[6-(6,6)]
    87      11.381321      11.381321      11.381321    1[6-(6,6)]
    88      11.080466      11.080466      11.080466    1[6-(1,1,6)]
    89       9.618062       9.618062       9.618062    1[6-(1,1,6)]
    90      10.640039      10.640039      10.640039    1[6-(1,1,6)]
    91        6.37844        6.37844        6.37844    1[6-(1,1,6)]
    92       7.301166       7.301166       7.301166    1[6-(1,1,6)]
    93       7.397316       7.397316       7.397316    1[6-(1,1,6)]
    94      11.221589      11.221589      11.221589    1[6-(1,1,6)]
    95      11.046348      11.046348      11.046348    1[6-(1,1,6)]
    96       10.06159       10.06159       10.06159    1[6-(1,1,6)]
    97       7.209669       7.209669       7.209669    1[6-(6,6)]
    98       8.099828       8.099828       8.099828    1[6-(6,6)]
    99       8.752715       8.752715       8.752715    1[6-(6,6)]
   100      10.962605      10.962605      10.962605    1[6-(6,6)]
   101      11.880679      11.880679      11.880679    1[6-(6,6)]
   102      12.181534      12.181534      12.181534    1[6-(1,1,6)]
   103      13.643938      13.643938      13.643938    1[6-(1,1,6)]
   104      12.621961      12.621961      12.621961    1[6-(1,1,6)]
   105       14.13244       14.13244       14.13244    1[6-(1,1,6)]
   106      15.055166      15.055166      15.055166    1[6-(1,1,6)]
   107      15.151316      15.151316      15.151316    1[6-(1,1,6)]
   108       3.467589       3.467589       3.467589    1[6-(1,1,6)]
   109       3.292348       3.292348       3.292348    1[6-(1,1,6)]
   110        2.30759        2.30759        2.30759    1[6-(1,1,6)]
   111      14.963669      14.963669      14.963669    1[6-(6,6)]
   112       0.345828       0.345828       0.345828    1[6-(6,6)]
   113       0.998715       0.998715       0.998715    1[6-(6,6)]
   114       3.208605       3.208605       3.208605    1[6-(6,6)]
   115       4.126679       4.126679       4.126679    1[6-(6,6)]
   116       4.427534       4.427534       4.427534    1[6-(1,1,6)]
   117       5.889938       5.889938       5.889938    1[6-(1,1,6)]
   118       4.867961       4.867961       4.867961    1[6-(1,1,6)]
   119        9.12956        9.12956        9.12956    1[6-(1,1,6)]
   120       8.206834       8.206834       8.206834    1[6-(1,1,6)]
   121       8.110684       8.110684       8.110684    1[6-(1,1,6)]
   122       4.286411       4.286411       4.286411    1[6-(1,1,6)]
   123       4.461652       4.461652       4.461652    1[6-(1,1,6)]
   124        5.44641        5.44641        5.44641    1[6-(1,1,6)]
   125       8.298331       8.298331       8.298331    1[6-(6,6)]
   126       7.408172       7.408172       7.408172    1[6-(6,6)]
   127       6.755285       6.755285       6.755285    1[6-(6,6)]
   128       4.545395       4.545395       4.545395    1[6-(6,6)]
   129       3.627321       3.627321       3.627321    1[6-(6,6)]
   130       3.326466       3.326466       3.326466    1[6-(1,1,6)]
   131       1.864062       1.864062       1.864062    1[6-(1,1,6)]
   132       2.886039       2.886039       2.886039    1[6-(1,1,6)]
   133       2.613098       2.613098       2.613098    1[8-(30,30,30)]
   134      14.853562      14.853562      14.853562    1[6-(6,6)]
   135       0.083743       0.083743       0.083743    1[6-(6,6)]
   136       5.140902       5.140902       5.140902    1[8-(30,30,30)]
   137       8.408438       8.408438       8.408438    1[6-(6,6)]
   138       7.670257       7.670257       7.670257    1[6-(6,6)]
   139      12.894902      12.894902      12.894902    1[8-(30,30,30)]
   140       0.654438       0.654438       0.654438    1[6-(6,6)]
   141      15.424257      15.424257      15.424257    1[6-(6,6)]
   142      10.367098      10.367098      10.367098    1[8-(30,30,30)]
   143       7.099562       7.099562       7.099562    1[6-(6,6)]
   144       7.837743       7.837743       7.837743    1[6-(6,6)]
   145      15.002439      15.002439      15.002439    6[1-(0),1-(0),1-(0),6-(7,7)]
   146       0.528823       0.528823       0.528823    6[6-(1,1,1),7-(6,30),7-(7,30)]
   147       1.936949       1.936949       1.936949    6[6-(1,1,1),7-(6,30),7-(7,30)]
   148        2.83021        2.83021        2.83021    6[1-(0),1-(0),1-(0),6-(7,7)]
   149      15.413401      15.413401      15.413401    6[6-(6,6),8-(30),8-(30)]
   150      15.325006      15.325006      15.325006    6[6-(1,6),6-(1,6),6-(8,8)]
   151      15.072225      15.072225      15.072225    6[1-(0),6-(1,6),6-(6,6)]
   152       1.775666       1.775666       1.775666    6[6-(6,6),8-(30),8-(30)]
   153       2.178874       2.178874       2.178874    6[6-(1,6),6-(1,6),6-(8,8)]
   154       1.211175       1.211175       1.211175    6[1-(0),6-(1,6),6-(6,6)]
   155        1.62834        1.62834        1.62834    6[1-(0),6-(1,6),6-(1,6)]
   156       2.948071       2.948071       2.948071    6[1-(0),6-(1,6),6-(6,6)]
   157       3.881652       3.881652       3.881652    6[6-(1,6),6-(1,6),6-(8,8)]
   158       3.493952       3.493952       3.493952    6[1-(0),6-(6,6),6-(6,6)]
   159       5.303736       5.303736       5.303736    6[6-(6,6),8-(30),8-(30)]
   160       5.153308       5.153308       5.153308    6[1-(0),1-(0),1-(0),6-(7,7)]
   161        5.58288        5.58288        5.58288    6[6-(1,1,1),7-(6,30),7-(7,30)]
   162       8.259561       8.259561       8.259561    6[1-(0),1-(0),1-(0),6-(7,7)]
   163       7.225177       7.225177       7.225177    6[6-(1,1,1),7-(6,30),7-(7,30)]
   164       5.817051       5.817051       5.817051    6[6-(1,1,1),7-(6,30),7-(7,30)]
   165        4.92379        4.92379        4.92379    6[1-(0),1-(0),1-(0),6-(7,7)]
   166       7.848599       7.848599       7.848599    6[6-(6,6),8-(30),8-(30)]
   167       7.936994       7.936994       7.936994    6[6-(1,6),6-(1,6),6-(8,8)]
   168       8.189775       8.189775       8.189775    6[1-(0),6-(1,6),6-(6,6)]
   169       5.978334       5.978334       5.978334    6[6-(6,6),8-(30),8-(30)]
   170       5.575126       5.575126       5.575126    6[6-(1,6),6-(1,6),6-(8,8)]
   171       6.542825       6.542825       6.542825    6[1-(0),6-(1,6),6-(6,6)]
   172        6.12566        6.12566        6.12566    6[1-(0),6-(1,6),6-(1,6)]
   173       4.805929       4.805929       4.805929    6[1-(0),6-(1,6),6-(6,6)]
   174       3.872348       3.872348       3.872348    6[6-(1,6),6-(1,6),6-(8,8)]
   175       4.260048       4.260048       4.260048    6[1-(0),6-(6,6),6-(6,6)]
   176       2.450264       2.450264       2.450264    6[6-(6,6),8-(30),8-(30)]
   177       2.600692       2.600692       2.600692    6[1-(0),1-(0),1-(0),6-(7,7)]
   178        2.17112        2.17112        2.17112    6[6-(1,1,1),7-(6,30),7-(7,30)]
   179       0.505561       0.505561       0.505561    6[1-(0),1-(0),1-(0),6-(7,7)]
   180      14.979177      14.979177      14.979177    6[6-(1,1,1),7-(6,30),7-(7,30)]
   181      13.571051      13.571051      13.571051    6[6-(1,1,1),7-(6,30),7-(7,30)]
   182       12.67779       12.67779       12.67779    6[1-(0),1-(0),1-(0),6-(7,7)]
   183       0.094599       0.094599       0.094599    6[6-(6,6),8-(30),8-(30)]
   184       0.182994       0.182994       0.182994    6[6-(1,6),6-(1,6),6-(8,8)]
   185       0.435775       0.435775       0.435775    6[1-(0),6-(1,6),6-(6,6)]
   186      13.732334      13.732334      13.732334    6[6-(6,6),8-(30),8-(30)]
   187      13.329126      13.329126      13.329126    6[6-(1,6),6-(1,6),6-(8,8)]
   188      14.296825      14.296825      14.296825    6[1-(0),6-(1,6),6-(6,6)]
   189       13.87966       13.87966       13.87966    6[1-(0),6-(1,6),6-(1,6)]
   190      12.559929      12.559929      12.559929    6[1-(0),6-(1,6),6-(6,6)]
   191      11.626348      11.626348      11.626348    6[6-(1,6),6-(1,6),6-(8,8)]
   192      12.014048      12.014048      12.014048    6[1-(0),6-(6,6),6-(6,6)]
   193      10.204264      10.204264      10.204264    6[6-(6,6),8-(30),8-(30)]
   194      10.354692      10.354692      10.354692    6[1-(0),1-(0),1-(0),6-(7,7)]
   195        9.92512        9.92512        9.92512    6[6-(1,1,1),7-(6,30),7-(7,30)]
   196       7.248439       7.248439       7.248439    6[1-(0),1-(0),1-(0),6-(7,7)]
   197       8.282823       8.282823       8.282823    6[6-(1,1,1),7-(6,30),7-(7,30)]
   198       9.690949       9.690949       9.690949    6[6-(1,1,1),7-(6,30),7-(7,30)]
   199       10.58421       10.58421       10.58421    6[1-(0),1-(0),1-(0),6-(7,7)]
   200       7.659401       7.659401       7.659401    6[6-(6,6),8-(30),8-(30)]
   201       7.571006       7.571006       7.571006    6[6-(1,6),6-(1,6),6-(8,8)]
   202       7.318225       7.318225       7.318225    6[1-(0),6-(1,6),6-(6,6)]
   203       9.529666       9.529666       9.529666    6[6-(6,6),8-(30),8-(30)]
   204       9.932874       9.932874       9.932874    6[6-(1,6),6-(1,6),6-(8,8)]
   205       8.965175       8.965175       8.965175    6[1-(0),6-(1,6),6-(6,6)]
   206        9.38234        9.38234        9.38234    6[1-(0),6-(1,6),6-(1,6)]
   207      10.702071      10.702071      10.702071    6[1-(0),6-(1,6),6-(6,6)]
   208      11.635652      11.635652      11.635652    6[6-(1,6),6-(1,6),6-(8,8)]
   209      11.247952      11.247952      11.247952    6[1-(0),6-(6,6),6-(6,6)]
   210      13.057736      13.057736      13.057736    6[6-(6,6),8-(30),8-(30)]
   211      12.907308      12.907308      12.907308    6[1-(0),1-(0),1-(0),6-(7,7)]
   212       13.33688       13.33688       13.33688    6[6-(1,1,1),7-(6,30),7-(7,30)]
   213       0.505561       0.505561       0.505561    6[1-(0),1-(0),1-(0),6-(7,7)]
   214      14.979177      14.979177      14.979177    6[6-(1,1,1),7-(6,30),7-(7,30)]
   215      13.571051      13.571051      13.571051    6[6-(1,1,1),7-(6,30),7-(7,30)]
   216       12.67779       12.67779       12.67779    6[1-(0),1-(0),1-(0),6-(7,7)]
   217       0.094599       0.094599       0.094599    6[6-(6,6),8-(30),8-(30)]
   218       0.182994       0.182994       0.182994    6[6-(1,6),6-(1,6),6-(8,8)]
   219       0.435775       0.435775       0.435775    6[1-(0),6-(1,6),6-(6,6)]
   220      13.732334      13.732334      13.732334    6[6-(6,6),8-(30),8-(30)]
   221      13.329126      13.329126      13.329126    6[6-(1,6),6-(1,6),6-(8,8)]
   222      14.296825      14.296825      14.296825    6[1-(0),6-(1,6),6-(6,6)]
   223       13.87966       13.87966       13.87966    6[1-(0),6-(1,6),6-(1,6)]
   224      12.559929      12.559929      12.559929    6[1-(0),6-(1,6),6-(6,6)]
   225      11.626348      11.626348      11.626348    6[6-(1,6),6-(1,6),6-(8,8)]
   226      12.014048      12.014048      12.014048    6[1-(0),6-(6,6),6-(6,6)]
   227      10.204264      10.204264      10.204264    6[6-(6,6),8-(30),8-(30)]
   228      10.354692      10.354692      10.354692    6[1-(0),1-(0),1-(0),6-(7,7)]
   229        9.92512        9.92512        9.92512    6[6-(1,1,1),7-(6,30),7-(7,30)]
   230       7.248439       7.248439       7.248439    6[1-(0),1-(0),1-(0),6-(7,7)]
   231       8.282823       8.282823       8.282823    6[6-(1,1,1),7-(6,30),7-(7,30)]
   232       9.690949       9.690949       9.690949    6[6-(1,1,1),7-(6,30),7-(7,30)]
   233       10.58421       10.58421       10.58421    6[1-(0),1-(0),1-(0),6-(7,7)]
   234       7.659401       7.659401       7.659401    6[6-(6,6),8-(30),8-(30)]
   235       7.571006       7.571006       7.571006    6[6-(1,6),6-(1,6),6-(8,8)]
   236       7.318225       7.318225       7.318225    6[1-(0),6-(1,6),6-(6,6)]
   237       9.529666       9.529666       9.529666    6[6-(6,6),8-(30),8-(30)]
   238       9.932874       9.932874       9.932874    6[6-(1,6),6-(1,6),6-(8,8)]
   239       8.965175       8.965175       8.965175    6[1-(0),6-(1,6),6-(6,6)]
   240        9.38234        9.38234        9.38234    6[1-(0),6-(1,6),6-(1,6)]
   241      10.702071      10.702071      10.702071    6[1-(0),6-(1,6),6-(6,6)]
   242      11.635652      11.635652      11.635652    6[6-(1,6),6-(1,6),6-(8,8)]
   243      11.247952      11.247952      11.247952    6[1-(0),6-(6,6),6-(6,6)]
   244      13.057736      13.057736      13.057736    6[6-(6,6),8-(30),8-(30)]
   245      12.907308      12.907308      12.907308    6[1-(0),1-(0),1-(0),6-(7,7)]
   246       13.33688       13.33688       13.33688    6[6-(1,1,1),7-(6,30),7-(7,30)]
   247      15.002439      15.002439      15.002439    6[1-(0),1-(0),1-(0),6-(7,7)]
   248       0.528823       0.528823       0.528823    6[6-(1,1,1),7-(6,30),7-(7,30)]
   249       1.936949       1.936949       1.936949    6[6-(1,1,1),7-(6,30),7-(7,30)]
   250        2.83021        2.83021        2.83021    6[1-(0),1-(0),1-(0),6-(7,7)]
   251      15.413401      15.413401      15.413401    6[6-(6,6),8-(30),8-(30)]
   252      15.325006      15.325006      15.325006    6[6-(1,6),6-(1,6),6-(8,8)]
   253      15.072225      15.072225      15.072225    6[1-(0),6-(1,6),6-(6,6)]
   254       1.775666       1.775666       1.775666    6[6-(6,6),8-(30),8-(30)]
   255       2.178874       2.178874       2.178874    6[6-(1,6),6-(1,6),6-(8,8)]
   256       1.211175       1.211175       1.211175    6[1-(0),6-(1,6),6-(6,6)]
   257        1.62834        1.62834        1.62834    6[1-(0),6-(1,6),6-(1,6)]
   258       2.948071       2.948071       2.948071    6[1-(0),6-(1,6),6-(6,6)]
   259       3.881652       3.881652       3.881652    6[6-(1,6),6-(1,6),6-(8,8)]
   260       3.493952       3.493952       3.493952    6[1-(0),6-(6,6),6-(6,6)]
   261       5.303736       5.303736       5.303736    6[6-(6,6),8-(30),8-(30)]
   262       5.153308       5.153308       5.153308    6[1-(0),1-(0),1-(0),6-(7,7)]
   263        5.58288        5.58288        5.58288    6[6-(1,1,1),7-(6,30),7-(7,30)]
   264       8.259561       8.259561       8.259561    6[1-(0),1-(0),1-(0),6-(7,7)]
   265       7.225177       7.225177       7.225177    6[6-(1,1,1),7-(6,30),7-(7,30)]
   266       5.817051       5.817051       5.817051    6[6-(1,1,1),7-(6,30),7-(7,30)]
   267        4.92379        4.92379        4.92379    6[1-(0),1-(0),1-(0),6-(7,7)]
   268       7.848599       7.848599       7.848599    6[6-(6,6),8-(30),8-(30)]
   269       7.936994       7.936994       7.936994    6[6-(1,6),6-(1,6),6-(8,8)]
   270       8.189775       8.189775       8.189775    6[1-(0),6-(1,6),6-(6,6)]
   271       5.978334       5.978334       5.978334    6[6-(6,6),8-(30),8-(30)]
   272       5.575126       5.575126       5.575126    6[6-(1,6),6-(1,6),6-(8,8)]
   273       6.542825       6.542825       6.542825    6[1-(0),6-(1,6),6-(6,6)]
   274        6.12566        6.12566        6.12566    6[1-(0),6-(1,6),6-(1,6)]
   275       4.805929       4.805929       4.805929    6[1-(0),6-(1,6),6-(6,6)]
   276       3.872348       3.872348       3.872348    6[6-(1,6),6-(1,6),6-(8,8)]
   277       4.260048       4.260048       4.260048    6[1-(0),6-(6,6),6-(6,6)]
   278       2.450264       2.450264       2.450264    6[6-(6,6),8-(30),8-(30)]
   279       2.600692       2.600692       2.600692    6[1-(0),1-(0),1-(0),6-(7,7)]
   280        2.17112        2.17112        2.17112    6[6-(1,1,1),7-(6,30),7-(7,30)]
   281      14.977626      14.977626      14.977626    6[1-(0),6-(1,6),6-(1,6)]
   282      15.436663      15.436663      15.436663    6[1-(0),6-(6,6),6-(6,6)]
   283       8.284374       8.284374       8.284374    6[1-(0),6-(1,6),6-(1,6)]
   284       7.825337       7.825337       7.825337    6[1-(0),6-(6,6),6-(6,6)]
   285       0.530374       0.530374       0.530374    6[1-(0),6-(1,6),6-(1,6)]
   286       0.071337       0.071337       0.071337    6[1-(0),6-(6,6),6-(6,6)]
   287       7.223626       7.223626       7.223626    6[1-(0),6-(1,6),6-(1,6)]
   288       7.682663       7.682663       7.682663    6[1-(0),6-(6,6),6-(6,6)]
   289        1.04679        1.04679        1.04679    7[6-(6,7),7-(6,30),30-(7,8,8,8)]
   290       1.966414       1.966414       1.966414    7[6-(6,7),7-(6,30),30-(7,7,8)]
   291       1.029731       1.029731       1.029731    7[6-(6,7),6-(6,7),30-(8,8,8,8)]
   292       6.831274       6.831274       6.831274    7[6-(6,7),7-(6,30),30-(7,8,8,8)]
   293        6.70721        6.70721        6.70721    7[6-(6,7),7-(6,30),30-(7,8,8,8)]
   294       5.787586       5.787586       5.787586    7[6-(6,7),7-(6,30),30-(7,7,8)]
   295       6.724269       6.724269       6.724269    7[6-(6,7),6-(6,7),30-(8,8,8,8)]
   296       0.922726       0.922726       0.922726    7[6-(6,7),7-(6,30),30-(7,8,8,8)]
   297       14.46121       14.46121       14.46121    7[6-(6,7),7-(6,30),30-(7,8,8,8)]
   298      13.541586      13.541586      13.541586    7[6-(6,7),7-(6,30),30-(7,7,8)]
   299      14.478269      14.478269      14.478269    7[6-(6,7),6-(6,7),30-(8,8,8,8)]
   300       8.676726       8.676726       8.676726    7[6-(6,7),7-(6,30),30-(7,8,8,8)]
   301        8.80079        8.80079        8.80079    7[6-(6,7),7-(6,30),30-(7,8,8,8)]
   302       9.720414       9.720414       9.720414    7[6-(6,7),7-(6,30),30-(7,7,8)]
   303       8.783731       8.783731       8.783731    7[6-(6,7),6-(6,7),30-(8,8,8,8)]
   304      14.585274      14.585274      14.585274    7[6-(6,7),7-(6,30),30-(7,8,8,8)]
   305       14.46121       14.46121       14.46121    7[6-(6,7),7-(6,30),30-(7,8,8,8)]
   306      13.541586      13.541586      13.541586    7[6-(6,7),7-(6,30),30-(7,7,8)]
   307      14.478269      14.478269      14.478269    7[6-(6,7),6-(6,7),30-(8,8,8,8)]
   308       8.676726       8.676726       8.676726    7[6-(6,7),7-(6,30),30-(7,8,8,8)]
   309        8.80079        8.80079        8.80079    7[6-(6,7),7-(6,30),30-(7,8,8,8)]
   310       9.720414       9.720414       9.720414    7[6-(6,7),7-(6,30),30-(7,7,8)]
   311       8.783731       8.783731       8.783731    7[6-(6,7),6-(6,7),30-(8,8,8,8)]
   312      14.585274      14.585274      14.585274    7[6-(6,7),7-(6,30),30-(7,8,8,8)]
   313        1.04679        1.04679        1.04679    7[6-(6,7),7-(6,30),30-(7,8,8,8)]
   314       1.966414       1.966414       1.966414    7[6-(6,7),7-(6,30),30-(7,7,8)]
   315       1.029731       1.029731       1.029731    7[6-(6,7),6-(6,7),30-(8,8,8,8)]
   316       6.831274       6.831274       6.831274    7[6-(6,7),7-(6,30),30-(7,8,8,8)]
   317        6.70721        6.70721        6.70721    7[6-(6,7),7-(6,30),30-(7,8,8,8)]
   318       5.787586       5.787586       5.787586    7[6-(6,7),7-(6,30),30-(7,7,8)]
   319       6.724269       6.724269       6.724269    7[6-(6,7),6-(6,7),30-(8,8,8,8)]
   320       0.922726       0.922726       0.922726    7[6-(6,7),7-(6,30),30-(7,8,8,8)]
   321       4.779566       4.779566       4.779566    7[6-(6,7),6-(6,7),30-(7,7,8)]
   322       2.974434       2.974434       2.974434    7[6-(6,7),6-(6,7),30-(7,7,8)]
   323      10.728434      10.728434      10.728434    7[6-(6,7),6-(6,7),30-(7,7,8)]
   324      12.533566      12.533566      12.533566    7[6-(6,7),6-(6,7),30-(7,7,8)]
   325       0.192299       0.192299       0.192299    8[6-(6,8),30-(7,8,8,8)]
   326      15.190086      15.190086      15.190086    8[6-(6,8),30-(7,8,8,8)]
   327       6.130312       6.130312       6.130312    8[6-(6,8),30-(7,8,8,8)]
   328       5.568923       5.568923       5.568923    8[6-(6,8),30-(7,8,8,8)]
   329       2.591387       2.591387       2.591387    8[6-(6,8),30-(7,7,8,8)]
   330       0.607914       0.607914       0.607914    8[6-(6,8),30-(7,7,8,8)]
   331       7.561701       7.561701       7.561701    8[6-(6,8),30-(7,8,8,8)]
   332       8.071914       8.071914       8.071914    8[6-(6,8),30-(7,8,8,8)]
   333       1.623688       1.623688       1.623688    8[6-(6,8),30-(7,8,8,8)]
   334       2.185077       2.185077       2.185077    8[6-(6,8),30-(7,8,8,8)]
   335       5.162613       5.162613       5.162613    8[6-(6,8),30-(7,7,8,8)]
   336       7.146086       7.146086       7.146086    8[6-(6,8),30-(7,7,8,8)]
   337      15.315701      15.315701      15.315701    8[6-(6,8),30-(7,8,8,8)]
   338       0.317914       0.317914       0.317914    8[6-(6,8),30-(7,8,8,8)]
   339       9.377688       9.377688       9.377688    8[6-(6,8),30-(7,8,8,8)]
   340       9.939077       9.939077       9.939077    8[6-(6,8),30-(7,8,8,8)]
   341      12.916613      12.916613      12.916613    8[6-(6,8),30-(7,7,8,8)]
   342      14.900086      14.900086      14.900086    8[6-(6,8),30-(7,7,8,8)]
   343       7.946299       7.946299       7.946299    8[6-(6,8),30-(7,8,8,8)]
   344       7.436086       7.436086       7.436086    8[6-(6,8),30-(7,8,8,8)]
   345      13.884312      13.884312      13.884312    8[6-(6,8),30-(7,8,8,8)]
   346      13.322923      13.322923      13.322923    8[6-(6,8),30-(7,8,8,8)]
   347      10.345387      10.345387      10.345387    8[6-(6,8),30-(7,7,8,8)]
   348       8.361914       8.361914       8.361914    8[6-(6,8),30-(7,7,8,8)]
   349      15.315701      15.315701      15.315701    8[6-(6,8),30-(7,8,8,8)]
   350       0.317914       0.317914       0.317914    8[6-(6,8),30-(7,8,8,8)]
   351       9.377688       9.377688       9.377688    8[6-(6,8),30-(7,8,8,8)]
   352       9.939077       9.939077       9.939077    8[6-(6,8),30-(7,8,8,8)]
   353      12.916613      12.916613      12.916613    8[6-(6,8),30-(7,7,8,8)]
   354      14.900086      14.900086      14.900086    8[6-(6,8),30-(7,7,8,8)]
   355       7.946299       7.946299       7.946299    8[6-(6,8),30-(7,8,8,8)]
   356       7.436086       7.436086       7.436086    8[6-(6,8),30-(7,8,8,8)]
   357      13.884312      13.884312      13.884312    8[6-(6,8),30-(7,8,8,8)]
   358      13.322923      13.322923      13.322923    8[6-(6,8),30-(7,8,8,8)]
   359      10.345387      10.345387      10.345387    8[6-(6,8),30-(7,7,8,8)]
   360       8.361914       8.361914       8.361914    8[6-(6,8),30-(7,7,8,8)]
   361       0.192299       0.192299       0.192299    8[6-(6,8),30-(7,8,8,8)]
   362      15.190086      15.190086      15.190086    8[6-(6,8),30-(7,8,8,8)]
   363       6.130312       6.130312       6.130312    8[6-(6,8),30-(7,8,8,8)]
   364       5.568923       5.568923       5.568923    8[6-(6,8),30-(7,8,8,8)]
   365       2.591387       2.591387       2.591387    8[6-(6,8),30-(7,7,8,8)]
   366       0.607914       0.607914       0.607914    8[6-(6,8),30-(7,7,8,8)]
   367       7.561701       7.561701       7.561701    8[6-(6,8),30-(7,8,8,8)]
   368       8.071914       8.071914       8.071914    8[6-(6,8),30-(7,8,8,8)]
   369       1.623688       1.623688       1.623688    8[6-(6,8),30-(7,8,8,8)]
   370       2.185077       2.185077       2.185077    8[6-(6,8),30-(7,8,8,8)]
   371       5.162613       5.162613       5.162613    8[6-(6,8),30-(7,7,8,8)]
   372       7.146086       7.146086       7.146086    8[6-(6,8),30-(7,7,8,8)]
   373       1.940051       1.940051       1.940051    8[1-(0),30-(7,7,7),30-(7,7,8,8),30-(7,7,8,8)]
   374       5.813949       5.813949       5.813949    8[1-(0),30-(7,7,7),30-(7,7,8,8),30-(7,7,8,8)]
   375      13.567949      13.567949      13.567949    8[1-(0),30-(7,7,7),30-(7,7,8,8),30-(7,7,8,8)]
   376       9.694051       9.694051       9.694051    8[1-(0),30-(7,7,7),30-(7,7,8,8),30-(7,7,8,8)]
