# Supplementary material for: A collection of forcefield precursors for metal–organic frameworks
Source: RSC Adv. 2019 Nov 13;9(63):36492–507. doi: 10.1039/c9ra07327b (PMC9075174; doi:10.1039/c9ra07327b)
Supplement: RA-009-C9RA07327B-s257 [file RA-009-C9RA07327B-s257.txt]

CAVREY_clean

15.585000    0.000000    0.000000
0.000000    19.237000    0.000000
0.000000    0.000000    25.305000

     1       8.630661       8.630661       8.630661    30[7-(6,7),7-(6,7),8-(1,30,30),8-(6)]
     2        8.23527        8.23527        8.23527    30[7-(6,6),8-(6),8-(6),8-(6),8-(6)]
     3      14.746839      14.746839      14.746839    30[7-(6,7),7-(6,7),8-(1,30,30),8-(6)]
     4       15.14223       15.14223       15.14223    30[7-(6,6),8-(6),8-(6),8-(6),8-(6)]
     5       6.954339       6.954339       6.954339    30[7-(6,7),7-(6,7),8-(1,30,30),8-(6)]
     6        7.34973        7.34973        7.34973    30[7-(6,6),8-(6),8-(6),8-(6),8-(6)]
     7       0.838161       0.838161       0.838161    30[7-(6,7),7-(6,7),8-(1,30,30),8-(6)]
     8        0.44277        0.44277        0.44277    30[7-(6,6),8-(6),8-(6),8-(6),8-(6)]
     9       6.954339       6.954339       6.954339    30[7-(6,7),7-(6,7),8-(1,30,30),8-(6)]
    10        7.34973        7.34973        7.34973    30[7-(6,6),8-(6),8-(6),8-(6),8-(6)]
    11       0.838161       0.838161       0.838161    30[7-(6,7),7-(6,7),8-(1,30,30),8-(6)]
    12        0.44277        0.44277        0.44277    30[7-(6,6),8-(6),8-(6),8-(6),8-(6)]
    13       8.630661       8.630661       8.630661    30[7-(6,7),7-(6,7),8-(1,30,30),8-(6)]
    14        8.23527        8.23527        8.23527    30[7-(6,6),8-(6),8-(6),8-(6),8-(6)]
    15      14.746839      14.746839      14.746839    30[7-(6,7),7-(6,7),8-(1,30,30),8-(6)]
    16       15.14223       15.14223       15.14223    30[7-(6,6),8-(6),8-(6),8-(6),8-(6)]
    17      10.663413      10.663413      10.663413    30[7-(6,6),7-(6,7),7-(6,7),8-(1,30,30)]
    18      12.714087      12.714087      12.714087    30[7-(6,6),7-(6,7),7-(6,7),8-(1,30,30)]
    19       4.921587       4.921587       4.921587    30[7-(6,6),7-(6,7),7-(6,7),8-(1,30,30)]
    20       2.870913       2.870913       2.870913    30[7-(6,6),7-(6,7),7-(6,7),8-(1,30,30)]
    21       8.057445       8.057445       8.057445    1[8-(6)]
    22      10.177005      10.177005      10.177005    1[6-(1,1,6)]
    23      11.401986      11.401986      11.401986    1[6-(1,1,6)]
    24      11.010803      11.010803      11.010803    1[6-(1,1,6)]
    25       6.445956       6.445956       6.445956    1[6-(1,1,6)]
    26       7.353003       7.353003       7.353003    1[6-(1,1,6)]
    27       7.471449       7.471449       7.471449    1[6-(1,1,6)]
    28       7.267285       7.267285       7.267285    1[6-(6,6)]
    29      11.113663      11.113663      11.113663    1[6-(6,6)]
    30       8.283428       8.283428       8.283428    1[6-(6,6)]
    31      12.003567      12.003567      12.003567    1[6-(6,6)]
    32       12.51943       12.51943       12.51943    1[6-(1,1,6)]
    33      13.763114      13.763114      13.763114    1[6-(1,1,6)]
    34      12.410335      12.410335      12.410335    1[6-(1,1,6)]
    35      15.320055      15.320055      15.320055    1[8-(6)]
    36      13.200495      13.200495      13.200495    1[6-(1,1,6)]
    37      11.975514      11.975514      11.975514    1[6-(1,1,6)]
    38      12.366697      12.366697      12.366697    1[6-(1,1,6)]
    39       1.346544       1.346544       1.346544    1[6-(1,1,6)]
    40       0.439497       0.439497       0.439497    1[6-(1,1,6)]
    41       0.321051       0.321051       0.321051    1[6-(1,1,6)]
    42       0.525215       0.525215       0.525215    1[6-(6,6)]
    43      12.263837      12.263837      12.263837    1[6-(6,6)]
    44      15.094073      15.094073      15.094073    1[6-(6,6)]
    45      11.373933      11.373933      11.373933    1[6-(6,6)]
    46       10.85807       10.85807       10.85807    1[6-(1,1,6)]
    47       9.614386       9.614386       9.614386    1[6-(1,1,6)]
    48      10.967165      10.967165      10.967165    1[6-(1,1,6)]
    49       7.527555       7.527555       7.527555    1[8-(6)]
    50       5.407995       5.407995       5.407995    1[6-(1,1,6)]
    51       4.183014       4.183014       4.183014    1[6-(1,1,6)]
    52       4.574198       4.574198       4.574198    1[6-(1,1,6)]
    53       9.139044       9.139044       9.139044    1[6-(1,1,6)]
    54       8.231997       8.231997       8.231997    1[6-(1,1,6)]
    55       8.113551       8.113551       8.113551    1[6-(1,1,6)]
    56       8.317714       8.317714       8.317714    1[6-(6,6)]
    57       4.471336       4.471336       4.471336    1[6-(6,6)]
    58       7.301572       7.301572       7.301572    1[6-(6,6)]
    59       3.581433       3.581433       3.581433    1[6-(6,6)]
    60       3.065569       3.065569       3.065569    1[6-(1,1,6)]
    61       1.821886       1.821886       1.821886    1[6-(1,1,6)]
    62       3.174665       3.174665       3.174665    1[6-(1,1,6)]
    63       0.264945       0.264945       0.264945    1[8-(6)]
    64       2.384505       2.384505       2.384505    1[6-(1,1,6)]
    65       3.609486       3.609486       3.609486    1[6-(1,1,6)]
    66       3.218302       3.218302       3.218302    1[6-(1,1,6)]
    67      14.238456      14.238456      14.238456    1[6-(1,1,6)]
    68      15.145503      15.145503      15.145503    1[6-(1,1,6)]
    69      15.263949      15.263949      15.263949    1[6-(1,1,6)]
    70      15.059785      15.059785      15.059785    1[6-(6,6)]
    71       3.321164       3.321164       3.321164    1[6-(6,6)]
    72       0.490927       0.490927       0.490927    1[6-(6,6)]
    73       4.211067       4.211067       4.211067    1[6-(6,6)]
    74        4.72693        4.72693        4.72693    1[6-(1,1,6)]
    75       5.970614       5.970614       5.970614    1[6-(1,1,6)]
    76       4.617835       4.617835       4.617835    1[6-(1,1,6)]
    77       7.527555       7.527555       7.527555    1[8-(6)]
    78       5.407995       5.407995       5.407995    1[6-(1,1,6)]
    79       4.183014       4.183014       4.183014    1[6-(1,1,6)]
    80       4.574198       4.574198       4.574198    1[6-(1,1,6)]
    81       9.139044       9.139044       9.139044    1[6-(1,1,6)]
    82       8.231997       8.231997       8.231997    1[6-(1,1,6)]
    83       8.113551       8.113551       8.113551    1[6-(1,1,6)]
    84       8.317714       8.317714       8.317714    1[6-(6,6)]
    85       4.471336       4.471336       4.471336    1[6-(6,6)]
    86       7.301572       7.301572       7.301572    1[6-(6,6)]
    87       3.581433       3.581433       3.581433    1[6-(6,6)]
    88       3.065569       3.065569       3.065569    1[6-(1,1,6)]
    89       1.821886       1.821886       1.821886    1[6-(1,1,6)]
    90       3.174665       3.174665       3.174665    1[6-(1,1,6)]
    91       0.264945       0.264945       0.264945    1[8-(6)]
    92       2.384505       2.384505       2.384505    1[6-(1,1,6)]
    93       3.609486       3.609486       3.609486    1[6-(1,1,6)]
    94       3.218302       3.218302       3.218302    1[6-(1,1,6)]
    95      14.238456      14.238456      14.238456    1[6-(1,1,6)]
    96      15.145503      15.145503      15.145503    1[6-(1,1,6)]
    97      15.263949      15.263949      15.263949    1[6-(1,1,6)]
    98      15.059785      15.059785      15.059785    1[6-(6,6)]
    99       3.321164       3.321164       3.321164    1[6-(6,6)]
   100       0.490927       0.490927       0.490927    1[6-(6,6)]
   101       4.211067       4.211067       4.211067    1[6-(6,6)]
   102        4.72693        4.72693        4.72693    1[6-(1,1,6)]
   103       5.970614       5.970614       5.970614    1[6-(1,1,6)]
   104       4.617835       4.617835       4.617835    1[6-(1,1,6)]
   105       8.057445       8.057445       8.057445    1[8-(6)]
   106      10.177005      10.177005      10.177005    1[6-(1,1,6)]
   107      11.401986      11.401986      11.401986    1[6-(1,1,6)]
   108      11.010803      11.010803      11.010803    1[6-(1,1,6)]
   109       6.445956       6.445956       6.445956    1[6-(1,1,6)]
   110       7.353003       7.353003       7.353003    1[6-(1,1,6)]
   111       7.471449       7.471449       7.471449    1[6-(1,1,6)]
   112       7.267285       7.267285       7.267285    1[6-(6,6)]
   113      11.113663      11.113663      11.113663    1[6-(6,6)]
   114       8.283428       8.283428       8.283428    1[6-(6,6)]
   115      12.003567      12.003567      12.003567    1[6-(6,6)]
   116       12.51943       12.51943       12.51943    1[6-(1,1,6)]
   117      13.763114      13.763114      13.763114    1[6-(1,1,6)]
   118      12.410335      12.410335      12.410335    1[6-(1,1,6)]
   119      15.320055      15.320055      15.320055    1[8-(6)]
   120      13.200495      13.200495      13.200495    1[6-(1,1,6)]
   121      11.975514      11.975514      11.975514    1[6-(1,1,6)]
   122      12.366697      12.366697      12.366697    1[6-(1,1,6)]
   123       1.346544       1.346544       1.346544    1[6-(1,1,6)]
   124       0.439497       0.439497       0.439497    1[6-(1,1,6)]
   125       0.321051       0.321051       0.321051    1[6-(1,1,6)]
   126       0.525215       0.525215       0.525215    1[6-(6,6)]
   127      12.263837      12.263837      12.263837    1[6-(6,6)]
   128      15.094073      15.094073      15.094073    1[6-(6,6)]
   129      11.373933      11.373933      11.373933    1[6-(6,6)]
   130       10.85807       10.85807       10.85807    1[6-(1,1,6)]
   131       9.614386       9.614386       9.614386    1[6-(1,1,6)]
   132      10.967165      10.967165      10.967165    1[6-(1,1,6)]
   133      10.378051      10.378051      10.378051    1[8-(30,30,30)]
   134       7.561842       7.561842       7.561842    1[8-(6)]
   135       7.921856       7.921856       7.921856    1[6-(6,6)]
   136      12.999448      12.999448      12.999448    1[8-(30,30,30)]
   137       0.230658       0.230658       0.230658    1[8-(6)]
   138      15.455645      15.455645      15.455645    1[6-(6,6)]
   139       5.206949       5.206949       5.206949    1[8-(30,30,30)]
   140       8.023158       8.023158       8.023158    1[8-(6)]
   141       7.663144       7.663144       7.663144    1[6-(6,6)]
   142       2.585551       2.585551       2.585551    1[8-(30,30,30)]
   143      15.354342      15.354342      15.354342    1[8-(6)]
   144       0.129356       0.129356       0.129356    1[6-(6,6)]
   145      10.669491      10.669491      10.669491    6[1-(0),1-(0),1-(0),6-(7,7)]
   146       9.776471       9.776471       9.776471    6[6-(1,1,1),7-(6,30),7-(7,30)]
   147       8.347326       8.347326       8.347326    6[6-(1,1,1),7-(6,30),7-(7,30)]
   148        7.31404        7.31404        7.31404    6[1-(0),1-(0),1-(0),6-(7,7)]
   149       7.681847       7.681847       7.681847    6[6-(6,6),8-(30),8-(30)]
   150       7.617948       7.617948       7.617948    6[6-(1,6),6-(1,6),6-(8,8)]
   151       7.395083       7.395083       7.395083    6[1-(0),6-(6,6),6-(6,8)]
   152       13.16465       13.16465       13.16465    6[6-(6,6),8-(30),8-(30)]
   153      11.765117      11.765117      11.765117    6[6-(1,6),6-(1,6),6-(8,8)]
   154      10.862745      10.862745      10.862745    6[1-(0),6-(6,6),6-(6,8)]
   155       9.580099       9.580099       9.580099    6[6-(1,6),6-(1,6),8-(1)]
   156       9.149953       9.149953       9.149953    6[1-(0),6-(6,6),6-(6,8)]
   157      10.086612      10.086612      10.086612    6[6-(1,6),6-(1,6),6-(8,8)]
   158      11.375492      11.375492      11.375492    6[1-(0),6-(6,6),6-(6,6)]
   159       9.672051       9.672051       9.672051    6[6-(6,6),8-(0),8-(30)]
   160      12.988539      12.988539      12.988539    6[1-(0),1-(0),1-(0),6-(7,7)]
   161      13.409334      13.409334      13.409334    6[6-(1,1,1),7-(6,30),7-(7,30)]
   162      12.708009      12.708009      12.708009    6[1-(0),1-(0),1-(0),6-(7,7)]
   163       13.60103       13.60103       13.60103    6[6-(1,1,1),7-(6,30),7-(7,30)]
   164      15.030174      15.030174      15.030174    6[6-(1,1,1),7-(6,30),7-(7,30)]
   165        0.47846        0.47846        0.47846    6[1-(0),1-(0),1-(0),6-(7,7)]
   166       0.110654       0.110654       0.110654    6[6-(6,6),8-(30),8-(30)]
   167       0.174552       0.174552       0.174552    6[6-(1,6),6-(1,6),6-(8,8)]
   168       0.397417       0.397417       0.397417    6[1-(0),6-(6,6),6-(6,8)]
   169       10.21285       10.21285       10.21285    6[6-(6,6),8-(30),8-(30)]
   170      11.612383      11.612383      11.612383    6[6-(1,6),6-(1,6),6-(8,8)]
   171      12.514755      12.514755      12.514755    6[1-(0),6-(6,6),6-(6,8)]
   172      13.797401      13.797401      13.797401    6[6-(1,6),6-(1,6),8-(1)]
   173      14.227547      14.227547      14.227547    6[1-(0),6-(6,6),6-(6,8)]
   174      13.290888      13.290888      13.290888    6[6-(1,6),6-(1,6),6-(8,8)]
   175      12.002008      12.002008      12.002008    6[1-(0),6-(6,6),6-(6,6)]
   176      13.705449      13.705449      13.705449    6[6-(6,6),8-(0),8-(30)]
   177      10.388961      10.388961      10.388961    6[1-(0),1-(0),1-(0),6-(7,7)]
   178       9.968166       9.968166       9.968166    6[6-(1,1,1),7-(6,30),7-(7,30)]
   179       4.915509       4.915509       4.915509    6[1-(0),1-(0),1-(0),6-(7,7)]
   180       5.808529       5.808529       5.808529    6[6-(1,1,1),7-(6,30),7-(7,30)]
   181       7.237674       7.237674       7.237674    6[6-(1,1,1),7-(6,30),7-(7,30)]
   182        8.27096        8.27096        8.27096    6[1-(0),1-(0),1-(0),6-(7,7)]
   183       7.903154       7.903154       7.903154    6[6-(6,6),8-(30),8-(30)]
   184       7.967052       7.967052       7.967052    6[6-(1,6),6-(1,6),6-(8,8)]
   185       8.189917       8.189917       8.189917    6[1-(0),6-(6,6),6-(6,8)]
   186       2.420351       2.420351       2.420351    6[6-(6,6),8-(30),8-(30)]
   187       3.819884       3.819884       3.819884    6[6-(1,6),6-(1,6),6-(8,8)]
   188       4.722255       4.722255       4.722255    6[1-(0),6-(6,6),6-(6,8)]
   189         6.0049         6.0049         6.0049    6[6-(1,6),6-(1,6),8-(1)]
   190       6.435047       6.435047       6.435047    6[1-(0),6-(6,6),6-(6,8)]
   191       5.498388       5.498388       5.498388    6[6-(1,6),6-(1,6),6-(8,8)]
   192       4.209509       4.209509       4.209509    6[1-(0),6-(6,6),6-(6,6)]
   193       5.912949       5.912949       5.912949    6[6-(6,6),8-(0),8-(30)]
   194       2.596461       2.596461       2.596461    6[1-(0),1-(0),1-(0),6-(7,7)]
   195       2.175666       2.175666       2.175666    6[6-(1,1,1),7-(6,30),7-(7,30)]
   196       2.876991       2.876991       2.876991    6[1-(0),1-(0),1-(0),6-(7,7)]
   197       1.983971       1.983971       1.983971    6[6-(1,1,1),7-(6,30),7-(7,30)]
   198       0.554826       0.554826       0.554826    6[6-(1,1,1),7-(6,30),7-(7,30)]
   199      15.106541      15.106541      15.106541    6[1-(0),1-(0),1-(0),6-(7,7)]
   200      15.474347      15.474347      15.474347    6[6-(6,6),8-(30),8-(30)]
   201      15.410448      15.410448      15.410448    6[6-(1,6),6-(1,6),6-(8,8)]
   202      15.187582      15.187582      15.187582    6[1-(0),6-(6,6),6-(6,8)]
   203        5.37215        5.37215        5.37215    6[6-(6,6),8-(30),8-(30)]
   204       3.972617       3.972617       3.972617    6[6-(1,6),6-(1,6),6-(8,8)]
   205       3.070245       3.070245       3.070245    6[1-(0),6-(6,6),6-(6,8)]
   206         1.7876         1.7876         1.7876    6[6-(1,6),6-(1,6),8-(1)]
   207       1.357453       1.357453       1.357453    6[1-(0),6-(6,6),6-(6,8)]
   208       2.294112       2.294112       2.294112    6[6-(1,6),6-(1,6),6-(8,8)]
   209       3.582991       3.582991       3.582991    6[1-(0),6-(6,6),6-(6,6)]
   210       1.879551       1.879551       1.879551    6[6-(6,6),8-(0),8-(30)]
   211       5.196039       5.196039       5.196039    6[1-(0),1-(0),1-(0),6-(7,7)]
   212       5.616834       5.616834       5.616834    6[6-(1,1,1),7-(6,30),7-(7,30)]
   213       4.915509       4.915509       4.915509    6[1-(0),1-(0),1-(0),6-(7,7)]
   214       5.808529       5.808529       5.808529    6[6-(1,1,1),7-(6,30),7-(7,30)]
   215       7.237674       7.237674       7.237674    6[6-(1,1,1),7-(6,30),7-(7,30)]
   216        8.27096        8.27096        8.27096    6[1-(0),1-(0),1-(0),6-(7,7)]
   217       7.903154       7.903154       7.903154    6[6-(6,6),8-(30),8-(30)]
   218       7.967052       7.967052       7.967052    6[6-(1,6),6-(1,6),6-(8,8)]
   219       8.189917       8.189917       8.189917    6[1-(0),6-(6,6),6-(6,8)]
   220       2.420351       2.420351       2.420351    6[6-(6,6),8-(30),8-(30)]
   221       3.819884       3.819884       3.819884    6[6-(1,6),6-(1,6),6-(8,8)]
   222       4.722255       4.722255       4.722255    6[1-(0),6-(6,6),6-(6,8)]
   223         6.0049         6.0049         6.0049    6[6-(1,6),6-(1,6),8-(1)]
   224       6.435047       6.435047       6.435047    6[1-(0),6-(6,6),6-(6,8)]
   225       5.498388       5.498388       5.498388    6[6-(1,6),6-(1,6),6-(8,8)]
   226       4.209509       4.209509       4.209509    6[1-(0),6-(6,6),6-(6,6)]
   227       5.912949       5.912949       5.912949    6[6-(6,6),8-(0),8-(30)]
   228       2.596461       2.596461       2.596461    6[1-(0),1-(0),1-(0),6-(7,7)]
   229       2.175666       2.175666       2.175666    6[6-(1,1,1),7-(6,30),7-(7,30)]
   230       2.876991       2.876991       2.876991    6[1-(0),1-(0),1-(0),6-(7,7)]
   231       1.983971       1.983971       1.983971    6[6-(1,1,1),7-(6,30),7-(7,30)]
   232       0.554826       0.554826       0.554826    6[6-(1,1,1),7-(6,30),7-(7,30)]
   233      15.106541      15.106541      15.106541    6[1-(0),1-(0),1-(0),6-(7,7)]
   234      15.474347      15.474347      15.474347    6[6-(6,6),8-(30),8-(30)]
   235      15.410448      15.410448      15.410448    6[6-(1,6),6-(1,6),6-(8,8)]
   236      15.187582      15.187582      15.187582    6[1-(0),6-(6,6),6-(6,8)]
   237        5.37215        5.37215        5.37215    6[6-(6,6),8-(30),8-(30)]
   238       3.972617       3.972617       3.972617    6[6-(1,6),6-(1,6),6-(8,8)]
   239       3.070245       3.070245       3.070245    6[1-(0),6-(6,6),6-(6,8)]
   240         1.7876         1.7876         1.7876    6[6-(1,6),6-(1,6),8-(1)]
   241       1.357453       1.357453       1.357453    6[1-(0),6-(6,6),6-(6,8)]
   242       2.294112       2.294112       2.294112    6[6-(1,6),6-(1,6),6-(8,8)]
   243       3.582991       3.582991       3.582991    6[1-(0),6-(6,6),6-(6,6)]
   244       1.879551       1.879551       1.879551    6[6-(6,6),8-(0),8-(30)]
   245       5.196039       5.196039       5.196039    6[1-(0),1-(0),1-(0),6-(7,7)]
   246       5.616834       5.616834       5.616834    6[6-(1,1,1),7-(6,30),7-(7,30)]
   247      10.669491      10.669491      10.669491    6[1-(0),1-(0),1-(0),6-(7,7)]
   248       9.776471       9.776471       9.776471    6[6-(1,1,1),7-(6,30),7-(7,30)]
   249       8.347326       8.347326       8.347326    6[6-(1,1,1),7-(6,30),7-(7,30)]
   250        7.31404        7.31404        7.31404    6[1-(0),1-(0),1-(0),6-(7,7)]
   251       7.681847       7.681847       7.681847    6[6-(6,6),8-(30),8-(30)]
   252       7.617948       7.617948       7.617948    6[6-(1,6),6-(1,6),6-(8,8)]
   253       7.395083       7.395083       7.395083    6[1-(0),6-(6,6),6-(6,8)]
   254       13.16465       13.16465       13.16465    6[6-(6,6),8-(30),8-(30)]
   255      11.765117      11.765117      11.765117    6[6-(1,6),6-(1,6),6-(8,8)]
   256      10.862745      10.862745      10.862745    6[1-(0),6-(6,6),6-(6,8)]
   257       9.580099       9.580099       9.580099    6[6-(1,6),6-(1,6),8-(1)]
   258       9.149953       9.149953       9.149953    6[1-(0),6-(6,6),6-(6,8)]
   259      10.086612      10.086612      10.086612    6[6-(1,6),6-(1,6),6-(8,8)]
   260      11.375492      11.375492      11.375492    6[1-(0),6-(6,6),6-(6,6)]
   261       9.672051       9.672051       9.672051    6[6-(6,6),8-(0),8-(30)]
   262      12.988539      12.988539      12.988539    6[1-(0),1-(0),1-(0),6-(7,7)]
   263      13.409334      13.409334      13.409334    6[6-(1,1,1),7-(6,30),7-(7,30)]
   264      12.708009      12.708009      12.708009    6[1-(0),1-(0),1-(0),6-(7,7)]
   265       13.60103       13.60103       13.60103    6[6-(1,1,1),7-(6,30),7-(7,30)]
   266      15.030174      15.030174      15.030174    6[6-(1,1,1),7-(6,30),7-(7,30)]
   267        0.47846        0.47846        0.47846    6[1-(0),1-(0),1-(0),6-(7,7)]
   268       0.110654       0.110654       0.110654    6[6-(6,6),8-(30),8-(30)]
   269       0.174552       0.174552       0.174552    6[6-(1,6),6-(1,6),6-(8,8)]
   270       0.397417       0.397417       0.397417    6[1-(0),6-(6,6),6-(6,8)]
   271       10.21285       10.21285       10.21285    6[6-(6,6),8-(30),8-(30)]
   272      11.612383      11.612383      11.612383    6[6-(1,6),6-(1,6),6-(8,8)]
   273      12.514755      12.514755      12.514755    6[1-(0),6-(6,6),6-(6,8)]
   274      13.797401      13.797401      13.797401    6[6-(1,6),6-(1,6),8-(1)]
   275      14.227547      14.227547      14.227547    6[1-(0),6-(6,6),6-(6,8)]
   276      13.290888      13.290888      13.290888    6[6-(1,6),6-(1,6),6-(8,8)]
   277      12.002008      12.002008      12.002008    6[1-(0),6-(6,6),6-(6,6)]
   278      13.705449      13.705449      13.705449    6[6-(6,6),8-(0),8-(30)]
   279      10.388961      10.388961      10.388961    6[1-(0),1-(0),1-(0),6-(7,7)]
   280       9.968166       9.968166       9.968166    6[6-(1,1,1),7-(6,30),7-(7,30)]
   281       7.745745       7.745745       7.745745    6[1-(0),6-(6,6),6-(6,6)]
   282       7.371705       7.371705       7.371705    6[6-(1,6),6-(1,6),8-(1)]
   283       0.046755       0.046755       0.046755    6[1-(0),6-(6,6),6-(6,6)]
   284       0.420795       0.420795       0.420795    6[6-(1,6),6-(1,6),8-(1)]
   285       7.839255       7.839255       7.839255    6[1-(0),6-(6,6),6-(6,6)]
   286       8.213295       8.213295       8.213295    6[6-(1,6),6-(1,6),8-(1)]
   287      15.538245      15.538245      15.538245    6[1-(0),6-(6,6),6-(6,6)]
   288      15.164205      15.164205      15.164205    6[6-(1,6),6-(1,6),8-(1)]
   289       9.798289       9.798289       9.798289    7[6-(6,7),7-(6,30),30-(7,7,8)]
   290       8.885009       8.885009       8.885009    7[6-(6,7),7-(6,30),30-(7,8,8)]
   291       8.869424       8.869424       8.869424    7[6-(6,7),6-(6,7),30-(8,8,8,8)]
   292      14.663926      14.663926      14.663926    7[6-(6,7),7-(6,30),30-(7,8,8)]
   293      13.579211      13.579211      13.579211    7[6-(6,7),7-(6,30),30-(7,7,8)]
   294      14.492491      14.492491      14.492491    7[6-(6,7),7-(6,30),30-(7,8,8)]
   295      14.508076      14.508076      14.508076    7[6-(6,7),6-(6,7),30-(8,8,8,8)]
   296       8.713574       8.713574       8.713574    7[6-(6,7),7-(6,30),30-(7,8,8)]
   297       5.786711       5.786711       5.786711    7[6-(6,7),7-(6,30),30-(7,7,8)]
   298       6.699992       6.699992       6.699992    7[6-(6,7),7-(6,30),30-(7,8,8)]
   299       6.715577       6.715577       6.715577    7[6-(6,7),6-(6,7),30-(8,8,8,8)]
   300       0.921073       0.921073       0.921073    7[6-(6,7),7-(6,30),30-(7,8,8)]
   301       2.005789       2.005789       2.005789    7[6-(6,7),7-(6,30),30-(7,7,8)]
   302       1.092509       1.092509       1.092509    7[6-(6,7),7-(6,30),30-(7,8,8)]
   303       1.076923       1.076923       1.076923    7[6-(6,7),6-(6,7),30-(8,8,8,8)]
   304       6.871427       6.871427       6.871427    7[6-(6,7),7-(6,30),30-(7,8,8)]
   305       5.786711       5.786711       5.786711    7[6-(6,7),7-(6,30),30-(7,7,8)]
   306       6.699992       6.699992       6.699992    7[6-(6,7),7-(6,30),30-(7,8,8)]
   307       6.715577       6.715577       6.715577    7[6-(6,7),6-(6,7),30-(8,8,8,8)]
   308       0.921073       0.921073       0.921073    7[6-(6,7),7-(6,30),30-(7,8,8)]
   309       2.005789       2.005789       2.005789    7[6-(6,7),7-(6,30),30-(7,7,8)]
   310       1.092509       1.092509       1.092509    7[6-(6,7),7-(6,30),30-(7,8,8)]
   311       1.076923       1.076923       1.076923    7[6-(6,7),6-(6,7),30-(8,8,8,8)]
   312       6.871427       6.871427       6.871427    7[6-(6,7),7-(6,30),30-(7,8,8)]
   313       9.798289       9.798289       9.798289    7[6-(6,7),7-(6,30),30-(7,7,8)]
   314       8.885009       8.885009       8.885009    7[6-(6,7),7-(6,30),30-(7,8,8)]
   315       8.869424       8.869424       8.869424    7[6-(6,7),6-(6,7),30-(8,8,8,8)]
   316      14.663926      14.663926      14.663926    7[6-(6,7),7-(6,30),30-(7,8,8)]
   317      13.579211      13.579211      13.579211    7[6-(6,7),7-(6,30),30-(7,7,8)]
   318      14.492491      14.492491      14.492491    7[6-(6,7),7-(6,30),30-(7,8,8)]
   319      14.508076      14.508076      14.508076    7[6-(6,7),6-(6,7),30-(8,8,8,8)]
   320       8.713574       8.713574       8.713574    7[6-(6,7),7-(6,30),30-(7,8,8)]
   321      12.608265      12.608265      12.608265    7[6-(6,7),6-(6,7),30-(7,7,8)]
   322      10.769235      10.769235      10.769235    7[6-(6,7),6-(6,7),30-(7,7,8)]
   323       2.976735       2.976735       2.976735    7[6-(6,7),6-(6,7),30-(7,7,8)]
   324       4.815765       4.815765       4.815765    7[6-(6,7),6-(6,7),30-(7,7,8)]
   325       8.034067       8.034067       8.034067    8[6-(6,8),30-(7,8,8,8)]
   326       7.415343       7.415343       7.415343    8[6-(6,8),30-(7,8,8,8)]
   327      14.017149      14.017149      14.017149    8[6-(6,8),30-(7,8,8,8)]
   328      13.395308      13.395308      13.395308    8[6-(6,8),30-(7,8,8,8)]
   329      10.518317      10.518317      10.518317    8[6-(6,8)]
   330       8.470448       8.470448       8.470448    8[6-(6,8),30-(7,7,8)]
   331       8.616946       8.616946       8.616946    8[1-(0),6-(6,6)]
   332      15.343433      15.343433      15.343433    8[6-(6,8),30-(7,8,8,8)]
   333       0.377157       0.377157       0.377157    8[6-(6,8),30-(7,8,8,8)]
   334       9.360351       9.360351       9.360351    8[6-(6,8),30-(7,8,8,8)]
   335       9.982192       9.982192       9.982192    8[6-(6,8),30-(7,8,8,8)]
   336      12.859183      12.859183      12.859183    8[6-(6,8)]
   337      14.907053      14.907053      14.907053    8[6-(6,8),30-(7,7,8)]
   338      14.760553      14.760553      14.760553    8[1-(0),6-(6,6)]
   339       7.550932       7.550932       7.550932    8[6-(6,8),30-(7,8,8,8)]
   340       8.169657       8.169657       8.169657    8[6-(6,8),30-(7,8,8,8)]
   341       1.567851       1.567851       1.567851    8[6-(6,8),30-(7,8,8,8)]
   342       2.189693       2.189693       2.189693    8[6-(6,8),30-(7,8,8,8)]
   343       5.066683       5.066683       5.066683    8[6-(6,8)]
   344       7.114552       7.114552       7.114552    8[6-(6,8),30-(7,7,8)]
   345       6.968053       6.968053       6.968053    8[1-(0),6-(6,6)]
   346       0.241568       0.241568       0.241568    8[6-(6,8),30-(7,8,8,8)]
   347      15.207843      15.207843      15.207843    8[6-(6,8),30-(7,8,8,8)]
   348       6.224649       6.224649       6.224649    8[6-(6,8),30-(7,8,8,8)]
   349       5.602807       5.602807       5.602807    8[6-(6,8),30-(7,8,8,8)]
   350       2.725817       2.725817       2.725817    8[6-(6,8)]
   351       0.677947       0.677947       0.677947    8[6-(6,8),30-(7,7,8)]
   352       0.824446       0.824446       0.824446    8[1-(0),6-(6,6)]
   353       7.550932       7.550932       7.550932    8[6-(6,8),30-(7,8,8,8)]
   354       8.169657       8.169657       8.169657    8[6-(6,8),30-(7,8,8,8)]
   355       1.567851       1.567851       1.567851    8[6-(6,8),30-(7,8,8,8)]
   356       2.189693       2.189693       2.189693    8[6-(6,8),30-(7,8,8,8)]
   357       5.066683       5.066683       5.066683    8[6-(6,8)]
   358       7.114552       7.114552       7.114552    8[6-(6,8),30-(7,7,8)]
   359       6.968053       6.968053       6.968053    8[1-(0),6-(6,6)]
   360       0.241568       0.241568       0.241568    8[6-(6,8),30-(7,8,8,8)]
   361      15.207843      15.207843      15.207843    8[6-(6,8),30-(7,8,8,8)]
   362       6.224649       6.224649       6.224649    8[6-(6,8),30-(7,8,8,8)]
   363       5.602807       5.602807       5.602807    8[6-(6,8),30-(7,8,8,8)]
   364       2.725817       2.725817       2.725817    8[6-(6,8)]
   365       0.677947       0.677947       0.677947    8[6-(6,8),30-(7,7,8)]
   366       0.824446       0.824446       0.824446    8[1-(0),6-(6,6)]
   367       8.034067       8.034067       8.034067    8[6-(6,8),30-(7,8,8,8)]
   368       7.415343       7.415343       7.415343    8[6-(6,8),30-(7,8,8,8)]
   369      14.017149      14.017149      14.017149    8[6-(6,8),30-(7,8,8,8)]
   370      13.395308      13.395308      13.395308    8[6-(6,8),30-(7,8,8,8)]
   371      10.518317      10.518317      10.518317    8[6-(6,8)]
   372       8.470448       8.470448       8.470448    8[6-(6,8),30-(7,7,8)]
   373       8.616946       8.616946       8.616946    8[1-(0),6-(6,6)]
   374      15.343433      15.343433      15.343433    8[6-(6,8),30-(7,8,8,8)]
   375       0.377157       0.377157       0.377157    8[6-(6,8),30-(7,8,8,8)]
   376       9.360351       9.360351       9.360351    8[6-(6,8),30-(7,8,8,8)]
   377       9.982192       9.982192       9.982192    8[6-(6,8),30-(7,8,8,8)]
   378      12.859183      12.859183      12.859183    8[6-(6,8)]
   379      14.907053      14.907053      14.907053    8[6-(6,8),30-(7,7,8)]
   380      14.760553      14.760553      14.760553    8[1-(0),6-(6,6)]
   381       9.737508       9.737508       9.737508    8[1-(0),30-(7,7,7),30-(7,7,8),30-(7,7,8)]
   382       7.084941       7.084941       7.084941    8[1-(0),6-(6,6)]
   383      13.639992      13.639992      13.639992    8[1-(0),30-(7,7,7),30-(7,7,8),30-(7,7,8)]
   384       0.707559       0.707559       0.707559    8[1-(0),6-(6,6)]
   385       5.847492       5.847492       5.847492    8[1-(0),30-(7,7,7),30-(7,7,8),30-(7,7,8)]
   386       8.500059       8.500059       8.500059    8[1-(0),6-(6,6)]
   387       1.945008       1.945008       1.945008    8[1-(0),30-(7,7,7),30-(7,7,8),30-(7,7,8)]
   388      14.877441      14.877441      14.877441    8[1-(0),6-(6,6)]
