# Supplementary material for: A collection of forcefield precursors for metal–organic frameworks
Source: RSC Adv. 2019 Nov 13;9(63):36492–507. doi: 10.1039/c9ra07327b (PMC9075174; doi:10.1039/c9ra07327b)
Supplement: RA-009-C9RA07327B-s258 [file RA-009-C9RA07327B-s258.txt]

CAWDOU02_clean

13.907700    0.000000    0.000000
0.000000    16.435500    0.000000
0.000000    0.000000    16.435500

     1        6.95385        6.95385        6.95385    29[7-(6,6),7-(6,6),7-(6,6),7-(6,6)]
     2            0.0            0.0            0.0    29[7-(6,6),7-(6,6),7-(6,6),7-(6,6)]
     3       3.476925       3.476925       3.476925    29[7-(6,6),7-(6,6),7-(6,6),7-(6,6)]
     4      10.430775      10.430775      10.430775    29[7-(6,6),7-(6,6),7-(6,6),7-(6,6)]
     5       8.575488       8.575488       8.575488    1[6-(6,7)]
     6      10.446073      10.446073      10.446073    1[6-(6,6)]
     7      10.768732      10.768732      10.768732    1[6-(6,6)]
     8       8.934306       8.934306       8.934306    1[6-(6,7)]
     9       3.187645       3.187645       3.187645    1[6-(6,7)]
    10       1.814955       1.814955       1.814955    1[6-(6,6)]
    11      13.565571      13.565571      13.565571    1[6-(6,6)]
    12       1.100099       1.100099       1.100099    1[6-(6,7)]
    13       1.621638       1.621638       1.621638    1[6-(6,7)]
    14       3.492223       3.492223       3.492223    1[6-(6,6)]
    15       3.814882       3.814882       3.814882    1[6-(6,6)]
    16       1.980456       1.980456       1.980456    1[6-(6,7)]
    17      10.141495      10.141495      10.141495    1[6-(6,7)]
    18       8.768805       8.768805       8.768805    1[6-(6,6)]
    19       6.611721       6.611721       6.611721    1[6-(6,6)]
    20       8.053949       8.053949       8.053949    1[6-(6,7)]
    21       5.098563       5.098563       5.098563    1[6-(6,7)]
    22       6.969148       6.969148       6.969148    1[6-(6,6)]
    23       7.291807       7.291807       7.291807    1[6-(6,6)]
    24       5.457381       5.457381       5.457381    1[6-(6,7)]
    25       13.61842       13.61842       13.61842    1[6-(6,7)]
    26       12.24573       12.24573       12.24573    1[6-(6,6)]
    27      10.088646      10.088646      10.088646    1[6-(6,6)]
    28      11.530874      11.530874      11.530874    1[6-(6,7)]
    29      12.052413      12.052413      12.052413    1[6-(6,7)]
    30       0.015298       0.015298       0.015298    1[6-(6,6)]
    31       0.337957       0.337957       0.337957    1[6-(6,6)]
    32      12.411231      12.411231      12.411231    1[6-(6,7)]
    33        6.66457        6.66457        6.66457    1[6-(6,7)]
    34        5.29188        5.29188        5.29188    1[6-(6,6)]
    35       3.134796       3.134796       3.134796    1[6-(6,6)]
    36       4.577024       4.577024       4.577024    1[6-(6,7)]
    37       1.855287       1.855287       1.855287    1[6-(6,7)]
    38      -0.015298      -0.015298      -0.015298    1[6-(6,6)]
    39      13.569743      13.569743      13.569743    1[6-(6,6)]
    40       1.496469       1.496469       1.496469    1[6-(6,7)]
    41        7.24313        7.24313        7.24313    1[6-(6,7)]
    42        8.61582        8.61582        8.61582    1[6-(6,6)]
    43      10.772904      10.772904      10.772904    1[6-(6,6)]
    44       9.330676       9.330676       9.330676    1[6-(6,7)]
    45       8.809137       8.809137       8.809137    1[6-(6,7)]
    46       6.938552       6.938552       6.938552    1[6-(6,6)]
    47       6.615893       6.615893       6.615893    1[6-(6,6)]
    48       8.450319       8.450319       8.450319    1[6-(6,7)]
    49        0.28928        0.28928        0.28928    1[6-(6,7)]
    50        1.66197        1.66197        1.66197    1[6-(6,6)]
    51       3.819054       3.819054       3.819054    1[6-(6,6)]
    52       2.376826       2.376826       2.376826    1[6-(6,7)]
    53       5.332212       5.332212       5.332212    1[6-(6,7)]
    54       3.461627       3.461627       3.461627    1[6-(6,6)]
    55       3.138968       3.138968       3.138968    1[6-(6,6)]
    56       4.973394       4.973394       4.973394    1[6-(6,7)]
    57      10.720055      10.720055      10.720055    1[6-(6,7)]
    58      12.092745      12.092745      12.092745    1[6-(6,6)]
    59       0.342129       0.342129       0.342129    1[6-(6,6)]
    60      12.807601      12.807601      12.807601    1[6-(6,7)]
    61      12.286062      12.286062      12.286062    1[6-(6,7)]
    62      10.415477      10.415477      10.415477    1[6-(6,6)]
    63      10.092818      10.092818      10.092818    1[6-(6,6)]
    64      11.927244      11.927244      11.927244    1[6-(6,7)]
    65       3.766205       3.766205       3.766205    1[6-(6,7)]
    66       5.138895       5.138895       5.138895    1[6-(6,6)]
    67       7.295979       7.295979       7.295979    1[6-(6,6)]
    68       5.853751       5.853751       5.853751    1[6-(6,7)]
    69        9.03778        9.03778        9.03778    6[1-(0),6-(1,6),7-(6,29)]
    70      10.147475      10.147475      10.147475    6[1-(0),6-(1,7),6-(6,6)]
    71      10.815323      10.815323      10.815323    6[6-(1,6),6-(1,6),6-(7,8)]
    72      10.342878      10.342878      10.342878    6[1-(0),6-(1,7),6-(6,6)]
    73       9.242918       9.242918       9.242918    6[1-(0),6-(1,6),7-(6,29)]
    74      11.993583      11.993583      11.993583    6[6-(6,6),7-(7),8-(6)]
    75      13.613691      13.613691      13.613691    6[6-(6,6),7-(7),8-(6)]
    76       2.472094       2.472094       2.472094    6[1-(0),6-(1,6),7-(6,29)]
    77        1.65446        1.65446        1.65446    6[1-(0),6-(1,7),6-(6,6)]
    78       0.582315       0.582315       0.582315    6[6-(1,6),6-(1,6),6-(7,8)]
    79       0.382879       0.382879       0.382879    6[1-(0),6-(1,7),6-(6,6)]
    80       1.244739       1.244739       1.244739    6[1-(0),6-(1,6),7-(6,29)]
    81        2.08393        2.08393        2.08393    6[1-(0),6-(1,6),7-(6,29)]
    82       3.193625       3.193625       3.193625    6[1-(0),6-(1,7),6-(6,6)]
    83       3.861473       3.861473       3.861473    6[6-(1,6),6-(1,6),6-(7,8)]
    84       3.389028       3.389028       3.389028    6[1-(0),6-(1,7),6-(6,6)]
    85       2.289068       2.289068       2.289068    6[1-(0),6-(1,6),7-(6,29)]
    86       5.039733       5.039733       5.039733    6[6-(6,6),7-(7),8-(6)]
    87       6.659841       6.659841       6.659841    6[6-(6,6),7-(7),8-(6)]
    88       9.425944       9.425944       9.425944    6[1-(0),6-(1,6),7-(6,29)]
    89        8.60831        8.60831        8.60831    6[1-(0),6-(1,7),6-(6,6)]
    90       7.536165       7.536165       7.536165    6[6-(1,6),6-(1,6),6-(7,8)]
    91       7.336729       7.336729       7.336729    6[1-(0),6-(1,7),6-(6,6)]
    92       8.198589       8.198589       8.198589    6[1-(0),6-(1,6),7-(6,29)]
    93       5.560855       5.560855       5.560855    6[1-(0),6-(1,6),7-(6,29)]
    94        6.67055        6.67055        6.67055    6[1-(0),6-(1,7),6-(6,6)]
    95       7.338398       7.338398       7.338398    6[6-(1,6),6-(1,6),6-(7,8)]
    96       6.865953       6.865953       6.865953    6[1-(0),6-(1,7),6-(6,6)]
    97       5.765993       5.765993       5.765993    6[1-(0),6-(1,6),7-(6,29)]
    98       8.516658       8.516658       8.516658    6[6-(6,6),7-(7),8-(6)]
    99      10.136766      10.136766      10.136766    6[6-(6,6),7-(7),8-(6)]
   100      12.902869      12.902869      12.902869    6[1-(0),6-(1,6),7-(6,29)]
   101      12.085235      12.085235      12.085235    6[1-(0),6-(1,7),6-(6,6)]
   102       11.01309       11.01309       11.01309    6[6-(1,6),6-(1,6),6-(7,8)]
   103      10.813654      10.813654      10.813654    6[1-(0),6-(1,7),6-(6,6)]
   104      11.675514      11.675514      11.675514    6[1-(0),6-(1,6),7-(6,29)]
   105      12.514705      12.514705      12.514705    6[1-(0),6-(1,6),7-(6,29)]
   106        13.6244        13.6244        13.6244    6[1-(0),6-(1,7),6-(6,6)]
   107       0.384548       0.384548       0.384548    6[6-(1,6),6-(1,6),6-(7,8)]
   108      13.819803      13.819803      13.819803    6[1-(0),6-(1,7),6-(6,6)]
   109      12.719843      12.719843      12.719843    6[1-(0),6-(1,6),7-(6,29)]
   110       1.562808       1.562808       1.562808    6[6-(6,6),7-(7),8-(6)]
   111       3.182916       3.182916       3.182916    6[6-(6,6),7-(7),8-(6)]
   112       5.949019       5.949019       5.949019    6[1-(0),6-(1,6),7-(6,29)]
   113       5.131385       5.131385       5.131385    6[1-(0),6-(1,7),6-(6,6)]
   114        4.05924        4.05924        4.05924    6[6-(1,6),6-(1,6),6-(7,8)]
   115       3.859804       3.859804       3.859804    6[1-(0),6-(1,7),6-(6,6)]
   116       4.721664       4.721664       4.721664    6[1-(0),6-(1,6),7-(6,29)]
   117       1.392995       1.392995       1.392995    6[1-(0),6-(1,6),7-(6,29)]
   118         0.2833         0.2833         0.2833    6[1-(0),6-(1,7),6-(6,6)]
   119      13.523152      13.523152      13.523152    6[6-(1,6),6-(1,6),6-(7,8)]
   120       0.087897       0.087897       0.087897    6[1-(0),6-(1,7),6-(6,6)]
   121       1.187857       1.187857       1.187857    6[1-(0),6-(1,6),7-(6,29)]
   122      12.344892      12.344892      12.344892    6[6-(6,6),7-(7),8-(6)]
   123      10.724784      10.724784      10.724784    6[6-(6,6),7-(7),8-(6)]
   124       7.958681       7.958681       7.958681    6[1-(0),6-(1,6),7-(6,29)]
   125       8.776315       8.776315       8.776315    6[1-(0),6-(1,7),6-(6,6)]
   126        9.84846        9.84846        9.84846    6[6-(1,6),6-(1,6),6-(7,8)]
   127      10.047896      10.047896      10.047896    6[1-(0),6-(1,7),6-(6,6)]
   128       9.186036       9.186036       9.186036    6[1-(0),6-(1,6),7-(6,29)]
   129       8.346845       8.346845       8.346845    6[1-(0),6-(1,6),7-(6,29)]
   130        7.23715        7.23715        7.23715    6[1-(0),6-(1,7),6-(6,6)]
   131       6.569302       6.569302       6.569302    6[6-(1,6),6-(1,6),6-(7,8)]
   132       7.041747       7.041747       7.041747    6[1-(0),6-(1,7),6-(6,6)]
   133       8.141707       8.141707       8.141707    6[1-(0),6-(1,6),7-(6,29)]
   134       5.391042       5.391042       5.391042    6[6-(6,6),7-(7),8-(6)]
   135       3.770934       3.770934       3.770934    6[6-(6,6),7-(7),8-(6)]
   136       1.004831       1.004831       1.004831    6[1-(0),6-(1,6),7-(6,29)]
   137       1.822465       1.822465       1.822465    6[1-(0),6-(1,7),6-(6,6)]
   138        2.89461        2.89461        2.89461    6[6-(1,6),6-(1,6),6-(7,8)]
   139       3.094046       3.094046       3.094046    6[1-(0),6-(1,7),6-(6,6)]
   140       2.232186       2.232186       2.232186    6[1-(0),6-(1,6),7-(6,29)]
   141        4.86992        4.86992        4.86992    6[1-(0),6-(1,6),7-(6,29)]
   142       3.760225       3.760225       3.760225    6[1-(0),6-(1,7),6-(6,6)]
   143       3.092377       3.092377       3.092377    6[6-(1,6),6-(1,6),6-(7,8)]
   144       3.564822       3.564822       3.564822    6[1-(0),6-(1,7),6-(6,6)]
   145       4.664782       4.664782       4.664782    6[1-(0),6-(1,6),7-(6,29)]
   146       1.914117       1.914117       1.914117    6[6-(6,6),7-(7),8-(6)]
   147       0.294009       0.294009       0.294009    6[6-(6,6),7-(7),8-(6)]
   148      11.435606      11.435606      11.435606    6[1-(0),6-(1,6),7-(6,29)]
   149       12.25324       12.25324       12.25324    6[1-(0),6-(1,7),6-(6,6)]
   150      13.325385      13.325385      13.325385    6[6-(1,6),6-(1,6),6-(7,8)]
   151      13.524821      13.524821      13.524821    6[1-(0),6-(1,7),6-(6,6)]
   152      12.662961      12.662961      12.662961    6[1-(0),6-(1,6),7-(6,29)]
   153       11.82377       11.82377       11.82377    6[1-(0),6-(1,6),7-(6,29)]
   154      10.714075      10.714075      10.714075    6[1-(0),6-(1,7),6-(6,6)]
   155      10.046227      10.046227      10.046227    6[6-(1,6),6-(1,6),6-(7,8)]
   156      10.518672      10.518672      10.518672    6[1-(0),6-(1,7),6-(6,6)]
   157      11.618632      11.618632      11.618632    6[1-(0),6-(1,6),7-(6,29)]
   158       8.867967       8.867967       8.867967    6[6-(6,6),7-(7),8-(6)]
   159       7.247859       7.247859       7.247859    6[6-(6,6),7-(7),8-(6)]
   160       4.481756       4.481756       4.481756    6[1-(0),6-(1,6),7-(6,29)]
   161        5.29939        5.29939        5.29939    6[1-(0),6-(1,7),6-(6,6)]
   162       6.371535       6.371535       6.371535    6[6-(1,6),6-(1,6),6-(7,8)]
   163       6.570971       6.570971       6.570971    6[1-(0),6-(1,7),6-(6,6)]
   164       5.709111       5.709111       5.709111    6[1-(0),6-(1,6),7-(6,29)]
   165       8.590786       8.590786       8.590786    7[6-(1,6),6-(1,6),29-(7,7,7)]
   166      12.580071      12.580071      12.580071    7[6-(6,8),7-(6)]
   167      13.658474      13.658474      13.658474    7[6-(6,8),7-(6)]
   168        2.29185        2.29185        2.29185    7[6-(1,6),6-(1,6),29-(7,7,7)]
   169       1.636936       1.636936       1.636936    7[6-(1,6),6-(1,6),29-(7,7,7)]
   170       5.626221       5.626221       5.626221    7[6-(6,8),7-(6)]
   171       6.704624       6.704624       6.704624    7[6-(6,8),7-(6)]
   172         9.2457         9.2457         9.2457    7[6-(1,6),6-(1,6),29-(7,7,7)]
   173       5.113861       5.113861       5.113861    7[6-(1,6),6-(1,6),29-(7,7,7)]
   174       9.103146       9.103146       9.103146    7[6-(6,8),7-(6)]
   175      10.181549      10.181549      10.181549    7[6-(6,8),7-(6)]
   176      12.722625      12.722625      12.722625    7[6-(1,6),6-(1,6),29-(7,7,7)]
   177      12.067711      12.067711      12.067711    7[6-(1,6),6-(1,6),29-(7,7,7)]
   178       2.149296       2.149296       2.149296    7[6-(6,8),7-(6)]
   179       3.227699       3.227699       3.227699    7[6-(6,8),7-(6)]
   180       5.768775       5.768775       5.768775    7[6-(1,6),6-(1,6),29-(7,7,7)]
   181       1.839989       1.839989       1.839989    7[6-(1,6),6-(1,6),29-(7,7,7)]
   182      11.758404      11.758404      11.758404    7[6-(6,8),7-(6)]
   183      10.680001      10.680001      10.680001    7[6-(6,8),7-(6)]
   184       8.138925       8.138925       8.138925    7[6-(1,6),6-(1,6),29-(7,7,7)]
   185       8.793839       8.793839       8.793839    7[6-(1,6),6-(1,6),29-(7,7,7)]
   186       4.804554       4.804554       4.804554    7[6-(6,8),7-(6)]
   187       3.726151       3.726151       3.726151    7[6-(6,8),7-(6)]
   188       1.185075       1.185075       1.185075    7[6-(1,6),6-(1,6),29-(7,7,7)]
   189       5.316914       5.316914       5.316914    7[6-(1,6),6-(1,6),29-(7,7,7)]
   190       1.327629       1.327629       1.327629    7[6-(6,8),7-(6)]
   191       0.249226       0.249226       0.249226    7[6-(6,8),7-(6)]
   192       11.61585       11.61585       11.61585    7[6-(1,6),6-(1,6),29-(7,7,7)]
   193      12.270764      12.270764      12.270764    7[6-(1,6),6-(1,6),29-(7,7,7)]
   194       8.281479       8.281479       8.281479    7[6-(6,8),7-(6)]
   195       7.203076       7.203076       7.203076    7[6-(6,8),7-(6)]
   196          4.662          4.662          4.662    7[6-(1,6),6-(1,6),29-(7,7,7)]
   197      12.567832      12.567832      12.567832    8[6-(6,7),6-(6,7)]
   198       5.613982       5.613982       5.613982    8[6-(6,7),6-(6,7)]
   199       9.090907       9.090907       9.090907    8[6-(6,7),6-(6,7)]
   200       2.137057       2.137057       2.137057    8[6-(6,7),6-(6,7)]
   201      11.770643      11.770643      11.770643    8[6-(6,7),6-(6,7)]
   202       4.816793       4.816793       4.816793    8[6-(6,7),6-(6,7)]
   203       1.339868       1.339868       1.339868    8[6-(6,7),6-(6,7)]
   204       8.293718       8.293718       8.293718    8[6-(6,7),6-(6,7)]
