# Supplementary material for: A collection of forcefield precursors for metal–organic frameworks
Source: RSC Adv. 2019 Nov 13;9(63):36492–507. doi: 10.1039/c9ra07327b (PMC9075174; doi:10.1039/c9ra07327b)
Supplement: RA-009-C9RA07327B-s259 [file RA-009-C9RA07327B-s259.txt]

CAWVIH_clean

11.988700    0.000000    0.000000
0.000000    17.980700    0.000000
0.000000    0.000000    18.636500

     1       7.317783       7.317783       7.317783    30[8-(30),8-(6),8-(6),8-(6)]
     2      10.665267      10.665267      10.665267    30[8-(30),8-(6),8-(6),8-(6)]
     3       4.670917       4.670917       4.670917    30[8-(30),8-(6),8-(6),8-(6)]
     4       1.323433       1.323433       1.323433    30[8-(30),8-(6),8-(6),8-(6)]
     5       4.670917       4.670917       4.670917    30[8-(30),8-(6),8-(6),8-(6)]
     6       1.323433       1.323433       1.323433    30[8-(30),8-(6),8-(6),8-(6)]
     7       7.317783       7.317783       7.317783    30[8-(30),8-(6),8-(6),8-(6)]
     8      10.665267      10.665267      10.665267    30[8-(30),8-(6),8-(6),8-(6)]
     9       1.510576       1.510576       1.510576    1[6-(6,6)]
    10       5.388921       5.388921       5.388921    1[6-(6,6)]
    11       1.397882       1.397882       1.397882    1[6-(6,6)]
    12       4.206835       4.206835       4.206835    1[6-(6,6)]
    13       1.365513       1.365513       1.365513    1[6-(6,6)]
    14       1.741958       1.741958       1.741958    1[6-(6,6)]
    15        1.24083        1.24083        1.24083    1[6-(6,6)]
    16       2.448093       2.448093       2.448093    1[6-(6,6)]
    17        2.51403        2.51403        2.51403    1[6-(6,6)]
    18       1.701197       1.701197       1.701197    1[6-(6,6)]
    19      11.885597      11.885597      11.885597    1[6-(6,6)]
    20       0.893158       0.893158       0.893158    1[6-(6,6)]
    21       4.483774       4.483774       4.483774    1[6-(6,6)]
    22       0.605429       0.605429       0.605429    1[6-(6,6)]
    23       4.596468       4.596468       4.596468    1[6-(6,6)]
    24       1.787515       1.787515       1.787515    1[6-(6,6)]
    25       4.628837       4.628837       4.628837    1[6-(6,6)]
    26       4.252392       4.252392       4.252392    1[6-(6,6)]
    27        4.75352        4.75352        4.75352    1[6-(6,6)]
    28       3.546257       3.546257       3.546257    1[6-(6,6)]
    29        3.48032        3.48032        3.48032    1[6-(6,6)]
    30       4.293153       4.293153       4.293153    1[6-(6,6)]
    31       6.097453       6.097453       6.097453    1[6-(6,6)]
    32       5.101192       5.101192       5.101192    1[6-(6,6)]
    33      10.478124      10.478124      10.478124    1[6-(6,6)]
    34       6.599779       6.599779       6.599779    1[6-(6,6)]
    35      10.590818      10.590818      10.590818    1[6-(6,6)]
    36       7.781865       7.781865       7.781865    1[6-(6,6)]
    37      10.623187      10.623187      10.623187    1[6-(6,6)]
    38      10.246742      10.246742      10.246742    1[6-(6,6)]
    39       10.74787       10.74787       10.74787    1[6-(6,6)]
    40       9.540607       9.540607       9.540607    1[6-(6,6)]
    41        9.47467        9.47467        9.47467    1[6-(6,6)]
    42      10.287503      10.287503      10.287503    1[6-(6,6)]
    43       0.103103       0.103103       0.103103    1[6-(6,6)]
    44      11.095542      11.095542      11.095542    1[6-(6,6)]
    45       7.504926       7.504926       7.504926    1[6-(6,6)]
    46      11.383271      11.383271      11.383271    1[6-(6,6)]
    47       7.392232       7.392232       7.392232    1[6-(6,6)]
    48      10.201185      10.201185      10.201185    1[6-(6,6)]
    49       7.359863       7.359863       7.359863    1[6-(6,6)]
    50       7.736308       7.736308       7.736308    1[6-(6,6)]
    51        7.23518        7.23518        7.23518    1[6-(6,6)]
    52       8.442443       8.442443       8.442443    1[6-(6,6)]
    53        8.50838        8.50838        8.50838    1[6-(6,6)]
    54       7.695547       7.695547       7.695547    1[6-(6,6)]
    55       5.891247       5.891247       5.891247    1[6-(6,6)]
    56       6.887508       6.887508       6.887508    1[6-(6,6)]
    57      10.478124      10.478124      10.478124    1[6-(6,6)]
    58       6.599779       6.599779       6.599779    1[6-(6,6)]
    59      10.590818      10.590818      10.590818    1[6-(6,6)]
    60       7.781865       7.781865       7.781865    1[6-(6,6)]
    61      10.623187      10.623187      10.623187    1[6-(6,6)]
    62      10.246742      10.246742      10.246742    1[6-(6,6)]
    63       10.74787       10.74787       10.74787    1[6-(6,6)]
    64       9.540607       9.540607       9.540607    1[6-(6,6)]
    65        9.47467        9.47467        9.47467    1[6-(6,6)]
    66      10.287503      10.287503      10.287503    1[6-(6,6)]
    67       0.103103       0.103103       0.103103    1[6-(6,6)]
    68      11.095542      11.095542      11.095542    1[6-(6,6)]
    69       7.504926       7.504926       7.504926    1[6-(6,6)]
    70      11.383271      11.383271      11.383271    1[6-(6,6)]
    71       7.392232       7.392232       7.392232    1[6-(6,6)]
    72      10.201185      10.201185      10.201185    1[6-(6,6)]
    73       7.359863       7.359863       7.359863    1[6-(6,6)]
    74       7.736308       7.736308       7.736308    1[6-(6,6)]
    75        7.23518        7.23518        7.23518    1[6-(6,6)]
    76       8.442443       8.442443       8.442443    1[6-(6,6)]
    77        8.50838        8.50838        8.50838    1[6-(6,6)]
    78       7.695547       7.695547       7.695547    1[6-(6,6)]
    79       5.891247       5.891247       5.891247    1[6-(6,6)]
    80       6.887508       6.887508       6.887508    1[6-(6,6)]
    81       1.510576       1.510576       1.510576    1[6-(6,6)]
    82       5.388921       5.388921       5.388921    1[6-(6,6)]
    83       1.397882       1.397882       1.397882    1[6-(6,6)]
    84       4.206835       4.206835       4.206835    1[6-(6,6)]
    85       1.365513       1.365513       1.365513    1[6-(6,6)]
    86       1.741958       1.741958       1.741958    1[6-(6,6)]
    87        1.24083        1.24083        1.24083    1[6-(6,6)]
    88       2.448093       2.448093       2.448093    1[6-(6,6)]
    89        2.51403        2.51403        2.51403    1[6-(6,6)]
    90       1.701197       1.701197       1.701197    1[6-(6,6)]
    91      11.885597      11.885597      11.885597    1[6-(6,6)]
    92       0.893158       0.893158       0.893158    1[6-(6,6)]
    93       4.483774       4.483774       4.483774    1[6-(6,6)]
    94       0.605429       0.605429       0.605429    1[6-(6,6)]
    95       4.596468       4.596468       4.596468    1[6-(6,6)]
    96       1.787515       1.787515       1.787515    1[6-(6,6)]
    97       4.628837       4.628837       4.628837    1[6-(6,6)]
    98       4.252392       4.252392       4.252392    1[6-(6,6)]
    99        4.75352        4.75352        4.75352    1[6-(6,6)]
   100       3.546257       3.546257       3.546257    1[6-(6,6)]
   101        3.48032        3.48032        3.48032    1[6-(6,6)]
   102       4.293153       4.293153       4.293153    1[6-(6,6)]
   103       6.097453       6.097453       6.097453    1[6-(6,6)]
   104       5.101192       5.101192       5.101192    1[6-(6,6)]
   105       4.813463       4.813463       4.813463    6[6-(6,6),8-(30),8-(30)]
   106       4.043789       4.043789       4.043789    6[6-(1,6),6-(1,6),6-(8,8)]
   107       1.394286       1.394286       1.394286    6[1-(0),6-(1,6),6-(6,7)]
   108       0.622214       0.622214       0.622214    6[6-(1,6),6-(1,6),7-(6,6)]
   109       4.559303       4.559303       4.559303    6[1-(0),6-(1,6),6-(6,6)]
   110       0.828419       0.828419       0.828419    6[1-(0),6-(1,6),6-(6,6)]
   111       3.842378       3.842378       3.842378    6[1-(0),6-(1,6),6-(6,6)]
   112       2.594355       2.594355       2.594355    6[6-(1,6),6-(1,6),6-(6,6)]
   113       1.858248       1.858248       1.858248    6[6-(1,6),6-(1,6),6-(6,6)]
   114       0.814033       0.814033       0.814033    6[1-(0),6-(1,6),6-(6,6)]
   115        1.02863        1.02863        1.02863    6[1-(0),6-(1,6),6-(6,7)]
   116       2.078841       2.078841       2.078841    6[1-(0),6-(1,6),6-(6,6)]
   117       2.801759       2.801759       2.801759    6[1-(0),6-(1,6),6-(6,6)]
   118       1.998516       1.998516       1.998516    6[1-(0),6-(1,6),6-(6,6)]
   119       1.004653       1.004653       1.004653    6[1-(0),6-(1,6),6-(6,6)]
   120       0.431593       0.431593       0.431593    6[1-(0),6-(1,6),6-(6,7)]
   121       1.038221       1.038221       1.038221    6[1-(0),6-(1,6),6-(6,6)]
   122       1.180887       1.180887       1.180887    6[6-(6,6),8-(30),8-(30)]
   123       1.950561       1.950561       1.950561    6[6-(1,6),6-(1,6),6-(8,8)]
   124       4.600064       4.600064       4.600064    6[1-(0),6-(1,6),6-(6,7)]
   125       5.372136       5.372136       5.372136    6[6-(1,6),6-(1,6),7-(6,6)]
   126       1.435047       1.435047       1.435047    6[1-(0),6-(1,6),6-(6,6)]
   127       5.165931       5.165931       5.165931    6[1-(0),6-(1,6),6-(6,6)]
   128       2.151972       2.151972       2.151972    6[1-(0),6-(1,6),6-(6,6)]
   129       3.399995       3.399995       3.399995    6[6-(1,6),6-(1,6),6-(6,6)]
   130       4.136101       4.136101       4.136101    6[6-(1,6),6-(1,6),6-(6,6)]
   131       5.180317       5.180317       5.180317    6[1-(0),6-(1,6),6-(6,6)]
   132        4.96572        4.96572        4.96572    6[1-(0),6-(1,6),6-(6,7)]
   133       3.915509       3.915509       3.915509    6[1-(0),6-(1,6),6-(6,6)]
   134       3.192591       3.192591       3.192591    6[1-(0),6-(1,6),6-(6,6)]
   135       3.995834       3.995834       3.995834    6[1-(0),6-(1,6),6-(6,6)]
   136       4.989697       4.989697       4.989697    6[1-(0),6-(1,6),6-(6,6)]
   137       5.562757       5.562757       5.562757    6[1-(0),6-(1,6),6-(6,7)]
   138       4.956129       4.956129       4.956129    6[1-(0),6-(1,6),6-(6,6)]
   139       7.175237       7.175237       7.175237    6[6-(6,6),8-(30),8-(30)]
   140       7.944911       7.944911       7.944911    6[6-(1,6),6-(1,6),6-(8,8)]
   141      10.594414      10.594414      10.594414    6[1-(0),6-(1,6),6-(6,7)]
   142      11.366486      11.366486      11.366486    6[6-(1,6),6-(1,6),7-(6,6)]
   143       7.429397       7.429397       7.429397    6[1-(0),6-(1,6),6-(6,6)]
   144      11.160281      11.160281      11.160281    6[1-(0),6-(1,6),6-(6,6)]
   145       8.146322       8.146322       8.146322    6[1-(0),6-(1,6),6-(6,6)]
   146       9.394345       9.394345       9.394345    6[6-(1,6),6-(1,6),6-(6,6)]
   147      10.130451      10.130451      10.130451    6[6-(1,6),6-(1,6),6-(6,6)]
   148      11.174667      11.174667      11.174667    6[1-(0),6-(1,6),6-(6,6)]
   149       10.96007       10.96007       10.96007    6[1-(0),6-(1,6),6-(6,7)]
   150       9.909859       9.909859       9.909859    6[1-(0),6-(1,6),6-(6,6)]
   151       9.186941       9.186941       9.186941    6[1-(0),6-(1,6),6-(6,6)]
   152       9.990184       9.990184       9.990184    6[1-(0),6-(1,6),6-(6,6)]
   153      10.984047      10.984047      10.984047    6[1-(0),6-(1,6),6-(6,6)]
   154      11.557107      11.557107      11.557107    6[1-(0),6-(1,6),6-(6,7)]
   155      10.950479      10.950479      10.950479    6[1-(0),6-(1,6),6-(6,6)]
   156      10.807813      10.807813      10.807813    6[6-(6,6),8-(30),8-(30)]
   157      10.038139      10.038139      10.038139    6[6-(1,6),6-(1,6),6-(8,8)]
   158       7.388636       7.388636       7.388636    6[1-(0),6-(1,6),6-(6,7)]
   159       6.616564       6.616564       6.616564    6[6-(1,6),6-(1,6),7-(6,6)]
   160      10.553653      10.553653      10.553653    6[1-(0),6-(1,6),6-(6,6)]
   161       6.822769       6.822769       6.822769    6[1-(0),6-(1,6),6-(6,6)]
   162       9.836728       9.836728       9.836728    6[1-(0),6-(1,6),6-(6,6)]
   163       8.588705       8.588705       8.588705    6[6-(1,6),6-(1,6),6-(6,6)]
   164       7.852598       7.852598       7.852598    6[6-(1,6),6-(1,6),6-(6,6)]
   165       6.808383       6.808383       6.808383    6[1-(0),6-(1,6),6-(6,6)]
   166        7.02298        7.02298        7.02298    6[1-(0),6-(1,6),6-(6,7)]
   167       8.073191       8.073191       8.073191    6[1-(0),6-(1,6),6-(6,6)]
   168       8.796109       8.796109       8.796109    6[1-(0),6-(1,6),6-(6,6)]
   169       7.992866       7.992866       7.992866    6[1-(0),6-(1,6),6-(6,6)]
   170       6.999003       6.999003       6.999003    6[1-(0),6-(1,6),6-(6,6)]
   171       6.425943       6.425943       6.425943    6[1-(0),6-(1,6),6-(6,7)]
   172       7.032571       7.032571       7.032571    6[1-(0),6-(1,6),6-(6,6)]
   173       7.175237       7.175237       7.175237    6[6-(6,6),8-(30),8-(30)]
   174       7.944911       7.944911       7.944911    6[6-(1,6),6-(1,6),6-(8,8)]
   175      10.594414      10.594414      10.594414    6[1-(0),6-(1,6),6-(6,7)]
   176      11.366486      11.366486      11.366486    6[6-(1,6),6-(1,6),7-(6,6)]
   177       7.429397       7.429397       7.429397    6[1-(0),6-(1,6),6-(6,6)]
   178      11.160281      11.160281      11.160281    6[1-(0),6-(1,6),6-(6,6)]
   179       8.146322       8.146322       8.146322    6[1-(0),6-(1,6),6-(6,6)]
   180       9.394345       9.394345       9.394345    6[6-(1,6),6-(1,6),6-(6,6)]
   181      10.130451      10.130451      10.130451    6[6-(1,6),6-(1,6),6-(6,6)]
   182      11.174667      11.174667      11.174667    6[1-(0),6-(1,6),6-(6,6)]
   183       10.96007       10.96007       10.96007    6[1-(0),6-(1,6),6-(6,7)]
   184       9.909859       9.909859       9.909859    6[1-(0),6-(1,6),6-(6,6)]
   185       9.186941       9.186941       9.186941    6[1-(0),6-(1,6),6-(6,6)]
   186       9.990184       9.990184       9.990184    6[1-(0),6-(1,6),6-(6,6)]
   187      10.984047      10.984047      10.984047    6[1-(0),6-(1,6),6-(6,6)]
   188      11.557107      11.557107      11.557107    6[1-(0),6-(1,6),6-(6,7)]
   189      10.950479      10.950479      10.950479    6[1-(0),6-(1,6),6-(6,6)]
   190      10.807813      10.807813      10.807813    6[6-(6,6),8-(30),8-(30)]
   191      10.038139      10.038139      10.038139    6[6-(1,6),6-(1,6),6-(8,8)]
   192       7.388636       7.388636       7.388636    6[1-(0),6-(1,6),6-(6,7)]
   193       6.616564       6.616564       6.616564    6[6-(1,6),6-(1,6),7-(6,6)]
   194      10.553653      10.553653      10.553653    6[1-(0),6-(1,6),6-(6,6)]
   195       6.822769       6.822769       6.822769    6[1-(0),6-(1,6),6-(6,6)]
   196       9.836728       9.836728       9.836728    6[1-(0),6-(1,6),6-(6,6)]
   197       8.588705       8.588705       8.588705    6[6-(1,6),6-(1,6),6-(6,6)]
   198       7.852598       7.852598       7.852598    6[6-(1,6),6-(1,6),6-(6,6)]
   199       6.808383       6.808383       6.808383    6[1-(0),6-(1,6),6-(6,6)]
   200        7.02298        7.02298        7.02298    6[1-(0),6-(1,6),6-(6,7)]
   201       8.073191       8.073191       8.073191    6[1-(0),6-(1,6),6-(6,6)]
   202       8.796109       8.796109       8.796109    6[1-(0),6-(1,6),6-(6,6)]
   203       7.992866       7.992866       7.992866    6[1-(0),6-(1,6),6-(6,6)]
   204       6.999003       6.999003       6.999003    6[1-(0),6-(1,6),6-(6,6)]
   205       6.425943       6.425943       6.425943    6[1-(0),6-(1,6),6-(6,7)]
   206       7.032571       7.032571       7.032571    6[1-(0),6-(1,6),6-(6,6)]
   207       4.813463       4.813463       4.813463    6[6-(6,6),8-(30),8-(30)]
   208       4.043789       4.043789       4.043789    6[6-(1,6),6-(1,6),6-(8,8)]
   209       1.394286       1.394286       1.394286    6[1-(0),6-(1,6),6-(6,7)]
   210       0.622214       0.622214       0.622214    6[6-(1,6),6-(1,6),7-(6,6)]
   211       4.559303       4.559303       4.559303    6[1-(0),6-(1,6),6-(6,6)]
   212       0.828419       0.828419       0.828419    6[1-(0),6-(1,6),6-(6,6)]
   213       3.842378       3.842378       3.842378    6[1-(0),6-(1,6),6-(6,6)]
   214       2.594355       2.594355       2.594355    6[6-(1,6),6-(1,6),6-(6,6)]
   215       1.858248       1.858248       1.858248    6[6-(1,6),6-(1,6),6-(6,6)]
   216       0.814033       0.814033       0.814033    6[1-(0),6-(1,6),6-(6,6)]
   217        1.02863        1.02863        1.02863    6[1-(0),6-(1,6),6-(6,7)]
   218       2.078841       2.078841       2.078841    6[1-(0),6-(1,6),6-(6,6)]
   219       2.801759       2.801759       2.801759    6[1-(0),6-(1,6),6-(6,6)]
   220       1.998516       1.998516       1.998516    6[1-(0),6-(1,6),6-(6,6)]
   221       1.004653       1.004653       1.004653    6[1-(0),6-(1,6),6-(6,6)]
   222       0.431593       0.431593       0.431593    6[1-(0),6-(1,6),6-(6,7)]
   223       1.038221       1.038221       1.038221    6[1-(0),6-(1,6),6-(6,6)]
   224       1.180887       1.180887       1.180887    6[6-(6,6),8-(30),8-(30)]
   225       1.950561       1.950561       1.950561    6[6-(1,6),6-(1,6),6-(8,8)]
   226       4.600064       4.600064       4.600064    6[1-(0),6-(1,6),6-(6,7)]
   227       5.372136       5.372136       5.372136    6[6-(1,6),6-(1,6),7-(6,6)]
   228       1.435047       1.435047       1.435047    6[1-(0),6-(1,6),6-(6,6)]
   229       5.165931       5.165931       5.165931    6[1-(0),6-(1,6),6-(6,6)]
   230       2.151972       2.151972       2.151972    6[1-(0),6-(1,6),6-(6,6)]
   231       3.399995       3.399995       3.399995    6[6-(1,6),6-(1,6),6-(6,6)]
   232       4.136101       4.136101       4.136101    6[6-(1,6),6-(1,6),6-(6,6)]
   233       5.180317       5.180317       5.180317    6[1-(0),6-(1,6),6-(6,6)]
   234        4.96572        4.96572        4.96572    6[1-(0),6-(1,6),6-(6,7)]
   235       3.915509       3.915509       3.915509    6[1-(0),6-(1,6),6-(6,6)]
   236       3.192591       3.192591       3.192591    6[1-(0),6-(1,6),6-(6,6)]
   237       3.995834       3.995834       3.995834    6[1-(0),6-(1,6),6-(6,6)]
   238       4.989697       4.989697       4.989697    6[1-(0),6-(1,6),6-(6,6)]
   239       5.562757       5.562757       5.562757    6[1-(0),6-(1,6),6-(6,7)]
   240       4.956129       4.956129       4.956129    6[1-(0),6-(1,6),6-(6,6)]
   241            0.0            0.0            0.0    6[6-(1,6),6-(1,6),7-(6,6)]
   242            0.0            0.0            0.0    6[6-(1,6),6-(1,6),6-(6,6)]
   243            0.0            0.0            0.0    6[6-(6,6),8-(30),8-(30)]
   244            0.0            0.0            0.0    6[6-(1,6),6-(1,6),6-(6,6)]
   245            0.0            0.0            0.0    6[6-(1,6),6-(1,6),6-(8,8)]
   246        5.99435        5.99435        5.99435    6[6-(1,6),6-(1,6),7-(6,6)]
   247        5.99435        5.99435        5.99435    6[6-(1,6),6-(1,6),6-(6,6)]
   248        5.99435        5.99435        5.99435    6[6-(6,6),8-(30),8-(30)]
   249        5.99435        5.99435        5.99435    6[6-(1,6),6-(1,6),6-(6,6)]
   250        5.99435        5.99435        5.99435    6[6-(1,6),6-(1,6),6-(8,8)]
   251            0.0            0.0            0.0    6[6-(1,6),6-(1,6),7-(6,6)]
   252            0.0            0.0            0.0    6[6-(1,6),6-(1,6),6-(6,6)]
   253            0.0            0.0            0.0    6[6-(6,6),8-(30),8-(30)]
   254            0.0            0.0            0.0    6[6-(1,6),6-(1,6),6-(6,6)]
   255            0.0            0.0            0.0    6[6-(1,6),6-(1,6),6-(8,8)]
   256        5.99435        5.99435        5.99435    6[6-(1,6),6-(1,6),7-(6,6)]
   257        5.99435        5.99435        5.99435    6[6-(1,6),6-(1,6),6-(6,6)]
   258        5.99435        5.99435        5.99435    6[6-(6,6),8-(30),8-(30)]
   259        5.99435        5.99435        5.99435    6[6-(1,6),6-(1,6),6-(6,6)]
   260        5.99435        5.99435        5.99435    6[6-(1,6),6-(1,6),6-(8,8)]
   261            0.0            0.0            0.0    7[6-(6,6),6-(6,6),6-(6,6)]
   262        5.99435        5.99435        5.99435    7[6-(6,6),6-(6,6),6-(6,6)]
   263            0.0            0.0            0.0    7[6-(6,6),6-(6,6),6-(6,6)]
   264        5.99435        5.99435        5.99435    7[6-(6,6),6-(6,6),6-(6,6)]
   265       5.932009       5.932009       5.932009    8[6-(6,8),30-(8,8,8)]
   266       0.931522       0.931522       0.931522    8[6-(6,8),30-(8,8,8)]
   267       4.313534       4.313534       4.313534    8[6-(6,8),30-(8,8,8)]
   268       0.062341       0.062341       0.062341    8[6-(6,8),30-(8,8,8)]
   269       5.062828       5.062828       5.062828    8[6-(6,8),30-(8,8,8)]
   270       1.680816       1.680816       1.680816    8[6-(6,8),30-(8,8,8)]
   271       6.056691       6.056691       6.056691    8[6-(6,8),30-(8,8,8)]
   272      11.057178      11.057178      11.057178    8[6-(6,8),30-(8,8,8)]
   273       7.675166       7.675166       7.675166    8[6-(6,8),30-(8,8,8)]
   274      11.926359      11.926359      11.926359    8[6-(6,8),30-(8,8,8)]
   275       6.925872       6.925872       6.925872    8[6-(6,8),30-(8,8,8)]
   276      10.307884      10.307884      10.307884    8[6-(6,8),30-(8,8,8)]
   277       6.056691       6.056691       6.056691    8[6-(6,8),30-(8,8,8)]
   278      11.057178      11.057178      11.057178    8[6-(6,8),30-(8,8,8)]
   279       7.675166       7.675166       7.675166    8[6-(6,8),30-(8,8,8)]
   280      11.926359      11.926359      11.926359    8[6-(6,8),30-(8,8,8)]
   281       6.925872       6.925872       6.925872    8[6-(6,8),30-(8,8,8)]
   282      10.307884      10.307884      10.307884    8[6-(6,8),30-(8,8,8)]
   283       5.932009       5.932009       5.932009    8[6-(6,8),30-(8,8,8)]
   284       0.931522       0.931522       0.931522    8[6-(6,8),30-(8,8,8)]
   285       4.313534       4.313534       4.313534    8[6-(6,8),30-(8,8,8)]
   286       0.062341       0.062341       0.062341    8[6-(6,8),30-(8,8,8)]
   287       5.062828       5.062828       5.062828    8[6-(6,8),30-(8,8,8)]
   288       1.680816       1.680816       1.680816    8[6-(6,8),30-(8,8,8)]
   289       8.991525       8.991525       8.991525    8[30-(8,8,8),30-(8,8,8)]
   290       2.997175       2.997175       2.997175    8[30-(8,8,8),30-(8,8,8)]
   291       2.997175       2.997175       2.997175    8[30-(8,8,8),30-(8,8,8)]
   292       8.991525       8.991525       8.991525    8[30-(8,8,8),30-(8,8,8)]
