# Supplementary material for: A collection of forcefield precursors for metal–organic frameworks
Source: RSC Adv. 2019 Nov 13;9(63):36492–507. doi: 10.1039/c9ra07327b (PMC9075174; doi:10.1039/c9ra07327b)
Supplement: RA-009-C9RA07327B-s260 [file RA-009-C9RA07327B-s260.txt]

CAXPEY_clean

9.259000    0.000000    0.000000
-2.943664    10.782401    0.000000
-0.347183    -3.984832    11.452587

     1       0.542375       0.542375       0.542375    27[7-(6,7),8-(6),8-(6),8-(6,27)]
     2      -1.569537      -1.569537      -1.569537    27[7-(6,6),8-(6),8-(6),8-(6,27)]
     3       5.425778       5.425778       5.425778    27[7-(6,7),8-(6),8-(6),8-(6,27)]
     4        7.53769        7.53769        7.53769    27[7-(6,6),8-(6),8-(6),8-(6,27)]
     5       2.984076       2.984076       2.984076    27[7-(6,7),7-(6,7),8-(6),8-(6)]
     6       4.499327       4.499327       4.499327    1[6-(6,6)]
     7        4.81348        4.81348        4.81348    1[6-(6,6)]
     8       0.920694       0.920694       0.920694    1[6-(6,6)]
     9       6.004622       6.004622       6.004622    1[6-(6,6)]
    10       3.154697       3.154697       3.154697    1[6-(6,6)]
    11       2.414159       2.414159       2.414159    1[6-(6,6)]
    12       5.011212       5.011212       5.011212    1[6-(7,7)]
    13      -1.594401      -1.594401      -1.594401    1[6-(7,7)]
    14       1.468826       1.468826       1.468826    1[6-(6,6)]
    15       1.154673       1.154673       1.154673    1[6-(6,6)]
    16       5.047459       5.047459       5.047459    1[6-(6,6)]
    17      -0.036469      -0.036469      -0.036469    1[6-(6,6)]
    18       2.813456       2.813456       2.813456    1[6-(6,6)]
    19       3.553994       3.553994       3.553994    1[6-(6,6)]
    20       0.956941       0.956941       0.956941    1[6-(7,7)]
    21       7.562554       7.562554       7.562554    1[6-(7,7)]
    22       3.177055       3.177055       3.177055    6[6-(6,6),8-(27),8-(27)]
    23       2.731743       2.731743       2.731743    6[6-(1,6),6-(1,6),6-(8,8)]
    24       3.673171       3.673171       3.673171    6[1-(0),6-(6,6),6-(6,6)]
    25       6.312075       6.312075       6.312075    6[6-(1,6),6-(1,6),6-(8,8)]
    26       5.025603       5.025603       5.025603    6[1-(0),6-(6,6),6-(6,7)]
    27       1.143832       1.143832       1.143832    6[6-(1,6),6-(1,6),7-(8,8)]
    28        1.51768        1.51768        1.51768    6[1-(0),6-(6,6),6-(6,7)]
    29       7.343091       7.343091       7.343091    6[6-(6,6),8-(27),8-(27)]
    30       4.654774       4.654774       4.654774    6[6-(6,6),8-(0),8-(27,27)]
    31       4.286832       4.286832       4.286832    6[6-(1,6),6-(1,6),6-(8,8)]
    32       5.150336       5.150336       5.150336    6[1-(0),6-(6,6),6-(6,6)]
    33       4.788472       4.788472       4.788472    6[6-(1,6),6-(1,6),6-(8,8)]
    34       3.443199       3.443199       3.443199    6[1-(0),6-(6,6),6-(6,7)]
    35       2.595206       2.595206       2.595206    6[6-(1,6),6-(1,6),7-(8,8)]
    36       2.995796       2.995796       2.995796    6[1-(0),6-(6,6),6-(6,7)]
    37       5.980495       5.980495       5.980495    6[6-(6,6),8-(0),8-(27)]
    38        5.42834        5.42834        5.42834    6[1-(0),7-(6,27),7-(7,27)]
    39       6.868577       6.868577       6.868577    6[1-(0),7-(6,27),7-(7,27)]
    40       2.791098       2.791098       2.791098    6[6-(6,6),8-(27),8-(27)]
    41        3.23641        3.23641        3.23641    6[6-(1,6),6-(1,6),6-(8,8)]
    42       2.294982       2.294982       2.294982    6[1-(0),6-(6,6),6-(6,6)]
    43      -0.343922      -0.343922      -0.343922    6[6-(1,6),6-(1,6),6-(8,8)]
    44        0.94255        0.94255        0.94255    6[1-(0),6-(6,6),6-(6,7)]
    45       4.824321       4.824321       4.824321    6[6-(1,6),6-(1,6),7-(8,8)]
    46       4.450473       4.450473       4.450473    6[1-(0),6-(6,6),6-(6,7)]
    47      -1.374938      -1.374938      -1.374938    6[6-(6,6),8-(27),8-(27)]
    48       1.313379       1.313379       1.313379    6[6-(6,6),8-(0),8-(27,27)]
    49       1.681321       1.681321       1.681321    6[6-(1,6),6-(1,6),6-(8,8)]
    50       0.817817       0.817817       0.817817    6[1-(0),6-(6,6),6-(6,6)]
    51       1.179681       1.179681       1.179681    6[6-(1,6),6-(1,6),6-(8,8)]
    52       2.524954       2.524954       2.524954    6[1-(0),6-(6,6),6-(6,7)]
    53       3.372947       3.372947       3.372947    6[6-(1,6),6-(1,6),7-(8,8)]
    54       2.972357       2.972357       2.972357    6[1-(0),6-(6,6),6-(6,7)]
    55      -0.012342      -0.012342      -0.012342    6[6-(6,6),8-(0),8-(27)]
    56       0.539813       0.539813       0.539813    6[1-(0),7-(6,27),7-(7,27)]
    57      -0.900424      -0.900424      -0.900424    6[1-(0),7-(6,27),7-(7,27)]
    58       5.847602       5.847602       5.847602    7[6-(1,7),7-(6,27),27-(8,8,8)]
    59       4.899653       4.899653       4.899653    7[6-(1,7),7-(6,27),27-(7,8,8)]
    60        6.63253        6.63253        6.63253    7[6-(1,7),6-(1,7),27-(8,8,8)]
    61      -0.174465      -0.174465      -0.174465    7[6-(6,6),8-(0),8-(0)]
    62       1.212336       1.212336       1.212336    7[6-(6,6),8-(0),8-(0)]
    63       0.120551       0.120551       0.120551    7[6-(1,7),7-(6,27),27-(8,8,8)]
    64         1.0685         1.0685         1.0685    7[6-(1,7),7-(6,27),27-(7,8,8)]
    65      -0.664377      -0.664377      -0.664377    7[6-(1,7),6-(1,7),27-(8,8,8)]
    66       6.142618       6.142618       6.142618    7[6-(6,6),8-(0),8-(0)]
    67       4.755817       4.755817       4.755817    7[6-(6,6),8-(0),8-(0)]
    68       8.241534       8.241534       8.241534    8[6-(6,8),27-(7,8,8)]
    69       4.120957       4.120957       4.120957    8[6-(6,8),27-(7,8,8)]
    70       3.887755       3.887755       3.887755    8[6-(6,8)]
    71       5.792566       5.792566       5.792566    8[6-(6,8),27-(7,8,8),27-(7,8,8)]
    72       2.610176       2.610176       2.610176    8[6-(6,8),27-(7,7,8)]
    73       7.160474       7.160474       7.160474    8[6-(6,8),27-(7,8,8)]
    74       7.210187       7.210187       7.210187    8[6-(6,8),27-(7,8,8)]
    75       5.500557       5.500557       5.500557    8[6-(6,8)]
    76       -0.44678       -0.44678       -0.44678    8[7-(6,8)]
    77      -0.959794      -0.959794      -0.959794    8[7-(6,8)]
    78       0.880203       0.880203       0.880203    8[7-(6,8)]
    79       0.493792       0.493792       0.493792    8[7-(6,8)]
    80      -2.273381      -2.273381      -2.273381    8[6-(6,8),27-(7,8,8)]
    81       1.847196       1.847196       1.847196    8[6-(6,8),27-(7,8,8)]
    82       2.080398       2.080398       2.080398    8[6-(6,8)]
    83       0.175587       0.175587       0.175587    8[6-(6,8),27-(7,8,8),27-(7,8,8)]
    84       3.357977       3.357977       3.357977    8[6-(6,8),27-(7,7,8)]
    85      -1.192321      -1.192321      -1.192321    8[6-(6,8),27-(7,8,8)]
    86      -1.242034      -1.242034      -1.242034    8[6-(6,8),27-(7,8,8)]
    87       0.467596       0.467596       0.467596    8[6-(6,8)]
    88       6.414933       6.414933       6.414933    8[7-(6,8)]
    89       6.927947       6.927947       6.927947    8[7-(6,8)]
    90        5.08795        5.08795        5.08795    8[7-(6,8)]
    91       5.474361       5.474361       5.474361    8[7-(6,8)]
