# Supplementary material for: A collection of forcefield precursors for metal–organic frameworks
Source: RSC Adv. 2019 Nov 13;9(63):36492–507. doi: 10.1039/c9ra07327b (PMC9075174; doi:10.1039/c9ra07327b)
Supplement: RA-009-C9RA07327B-s261 [file RA-009-C9RA07327B-s261.txt]

CAXPIC_clean

9.202000    0.000000    0.000000
-2.815540    10.724574    0.000000
-0.292991    -4.027395    11.291692

     1       0.558739       0.558739       0.558739    27[7-(6,7),8-(6),8-(6),8-(6,27)]
     2       -1.47262       -1.47262       -1.47262    27[7-(6,6),8-(6),8-(6),8-(6,27)]
     3        5.53473        5.53473        5.53473    27[7-(6,7),8-(6),8-(6),8-(6,27)]
     4       7.566089       7.566089       7.566089    27[7-(6,6),8-(6),8-(6),8-(6,27)]
     5       3.046734       3.046734       3.046734    27[7-(6,7),7-(6,7),8-(6),8-(6),8-(6),8-(6)]
     6       4.577453       4.577453       4.577453    1[6-(6,6)]
     7       4.884443       4.884443       4.884443    1[6-(6,6)]
     8       0.997186       0.997186       0.997186    1[6-(6,6)]
     9       6.149821       6.149821       6.149821    1[6-(6,6)]
    10       3.280245       3.280245       3.280245    1[6-(6,6)]
    11       2.488862       2.488862       2.488862    1[6-(6,6)]
    12       4.957733       4.957733       4.957733    1[6-(7,7)]
    13      -1.472202      -1.472202      -1.472202    1[6-(7,7)]
    14       1.516016       1.516016       1.516016    1[6-(6,6)]
    15       1.209026       1.209026       1.209026    1[6-(6,6)]
    16       5.096283       5.096283       5.096283    1[6-(6,6)]
    17      -0.056352      -0.056352      -0.056352    1[6-(6,6)]
    18       2.813224       2.813224       2.813224    1[6-(6,6)]
    19       3.604607       3.604607       3.604607    1[6-(6,6)]
    20       1.135736       1.135736       1.135736    1[6-(7,7)]
    21       7.565671       7.565671       7.565671    1[6-(7,7)]
    22       3.309511       3.309511       3.309511    6[6-(6,6),8-(27),8-(27)]
    23       2.866262       2.866262       2.866262    6[6-(1,6),6-(1,6),6-(8,8)]
    24       3.760128       3.760128       3.760128    6[1-(0),6-(6,6),6-(6,6)]
    25       6.242658       6.242658       6.242658    6[6-(1,6),6-(1,6),6-(8,8)]
    26       5.057245       5.057245       5.057245    6[1-(0),6-(6,6),6-(6,7)]
    27       1.285474       1.285474       1.285474    6[6-(1,6),6-(1,6),7-(8,8)]
    28       1.619059       1.619059       1.619059    6[1-(0),6-(6,6),6-(6,7)]
    29       7.305445       7.305445       7.305445    6[6-(6,6),8-(27),8-(27)]
    30       4.720175       4.720175       4.720175    6[6-(6,6),8-(27),8-(27,27)]
    31       4.322485       4.322485       4.322485    6[6-(1,6),6-(1,6),6-(8,8)]
    32       5.270708       5.270708       5.270708    6[1-(0),6-(6,6),6-(6,6)]
    33       4.834436       4.834436       4.834436    6[6-(1,6),6-(1,6),6-(8,8)]
    34       3.543782       3.543782       3.543782    6[1-(0),6-(6,6),6-(6,7)]
    35       2.664009       2.664009       2.664009    6[6-(1,6),6-(1,6),7-(8,8)]
    36       3.071561       3.071561       3.071561    6[1-(0),6-(6,6),6-(6,7)]
    37       6.027992       6.027992       6.027992    6[6-(6,6),8-(0),8-(27)]
    38       5.416583       5.416583       5.416583    6[1-(0),7-(6,27),7-(7,27)]
    39       6.929055       6.929055       6.929055    6[1-(0),7-(6,27),7-(7,27)]
    40       2.783958       2.783958       2.783958    6[6-(6,6),8-(27),8-(27)]
    41       3.227207       3.227207       3.227207    6[6-(1,6),6-(1,6),6-(8,8)]
    42       2.333341       2.333341       2.333341    6[1-(0),6-(6,6),6-(6,6)]
    43      -0.149189      -0.149189      -0.149189    6[6-(1,6),6-(1,6),6-(8,8)]
    44       1.036224       1.036224       1.036224    6[1-(0),6-(6,6),6-(6,7)]
    45       4.807995       4.807995       4.807995    6[6-(1,6),6-(1,6),7-(8,8)]
    46        4.47441        4.47441        4.47441    6[1-(0),6-(6,6),6-(6,7)]
    47      -1.211976      -1.211976      -1.211976    6[6-(6,6),8-(27),8-(27)]
    48       1.373294       1.373294       1.373294    6[6-(6,6),8-(27),8-(27,27)]
    49       1.770984       1.770984       1.770984    6[6-(1,6),6-(1,6),6-(8,8)]
    50       0.822761       0.822761       0.822761    6[1-(0),6-(6,6),6-(6,6)]
    51       1.259033       1.259033       1.259033    6[6-(1,6),6-(1,6),6-(8,8)]
    52       2.549687       2.549687       2.549687    6[1-(0),6-(6,6),6-(6,7)]
    53        3.42946        3.42946        3.42946    6[6-(1,6),6-(1,6),7-(8,8)]
    54       3.021908       3.021908       3.021908    6[1-(0),6-(6,6),6-(6,7)]
    55       0.065477       0.065477       0.065477    6[6-(6,6),8-(0),8-(27)]
    56       0.676886       0.676886       0.676886    6[1-(0),7-(6,27),7-(7,27)]
    57      -0.835586      -0.835586      -0.835586    6[1-(0),7-(6,27),7-(7,27)]
    58       5.942747       5.942747       5.942747    7[6-(1,7),7-(6,27),27-(8,8,8)]
    59       4.962253       4.962253       4.962253    7[6-(1,7),7-(6,27),27-(7,8,8,8,8)]
    60       6.669728       6.669728       6.669728    7[6-(1,7),6-(1,7),27-(8,8,8)]
    61      -0.066606      -0.066606      -0.066606    7[6-(6,6),8-(0),8-(0)]
    62       1.320784       1.320784       1.320784    7[6-(6,6),8-(0),8-(0)]
    63       0.150722       0.150722       0.150722    7[6-(1,7),7-(6,27),27-(8,8,8)]
    64       1.131216       1.131216       1.131216    7[6-(1,7),7-(6,27),27-(7,8,8,8,8)]
    65      -0.576259      -0.576259      -0.576259    7[6-(1,7),6-(1,7),27-(8,8,8)]
    66       6.160075       6.160075       6.160075    7[6-(6,6),8-(0),8-(0)]
    67       4.772685       4.772685       4.772685    7[6-(6,6),8-(0),8-(0)]
    68         8.2003         8.2003         8.2003    8[6-(6,8),27-(7,8,8)]
    69       4.214549       4.214549       4.214549    8[6-(6,8),27-(7,8,8)]
    70       3.983744       3.983744       3.983744    8[6-(6,8),27-(7,7,8,8,8)]
    71       5.845461       5.845461       5.845461    8[6-(6,8),27-(7,8,8),27-(7,8,8)]
    72       2.678199       2.678199       2.678199    8[6-(6,8),27-(7,7,8,8,8)]
    73       7.186222       7.186222       7.186222    8[6-(6,8),27-(7,8,8)]
    74       7.220991       7.220991       7.220991    8[6-(6,8),27-(7,8,8)]
    75       5.598111       5.598111       5.598111    8[6-(6,8)]
    76      -0.295875      -0.295875      -0.295875    8[7-(6,8)]
    77      -0.833814      -0.833814      -0.833814    8[7-(6,8)]
    78        0.98734        0.98734        0.98734    8[7-(6,8)]
    79       0.629542       0.629542       0.629542    8[7-(6,8)]
    80      -2.106831      -2.106831      -2.106831    8[6-(6,8),27-(7,8,8)]
    81        1.87892        1.87892        1.87892    8[6-(6,8),27-(7,8,8)]
    82       2.109725       2.109725       2.109725    8[6-(6,8),27-(7,7,8,8,8)]
    83       0.248008       0.248008       0.248008    8[6-(6,8),27-(7,8,8),27-(7,8,8)]
    84        3.41527        3.41527        3.41527    8[6-(6,8),27-(7,7,8,8,8)]
    85      -1.092753      -1.092753      -1.092753    8[6-(6,8),27-(7,8,8)]
    86      -1.127522      -1.127522      -1.127522    8[6-(6,8),27-(7,8,8)]
    87       0.495358       0.495358       0.495358    8[6-(6,8)]
    88       6.389344       6.389344       6.389344    8[7-(6,8)]
    89       6.927283       6.927283       6.927283    8[7-(6,8)]
    90       5.106129       5.106129       5.106129    8[7-(6,8)]
    91       5.463927       5.463927       5.463927    8[7-(6,8)]
