# Supplementary material for: A collection of forcefield precursors for metal–organic frameworks
Source: RSC Adv. 2019 Nov 13;9(63):36492–507. doi: 10.1039/c9ra07327b (PMC9075174; doi:10.1039/c9ra07327b)
Supplement: RA-009-C9RA07327B-s262 [file RA-009-C9RA07327B-s262.txt]

CAXTUS_clean

24.057000    0.000000    0.000000
-12.028500    20.833973    0.000000
0.000000    0.000000    26.996000

     1       0.106332       0.106332       0.106332    30[8-(6),8-(6),8-(6),8-(6)]
     2      11.922168      11.922168      11.922168    30[8-(6),8-(6),8-(6),8-(6)]
     3      12.134832      12.134832      12.134832    30[8-(6),8-(6),8-(6),8-(6)]
     4      -0.106332      -0.106332      -0.106332    30[8-(6),8-(6),8-(6),8-(6)]
     5       4.551945       4.551945       4.551945    30[8-(6),8-(6),8-(6),8-(6)]
     6       7.476555       7.476555       7.476555    30[8-(6),8-(6),8-(6),8-(6)]
     7       7.370223       7.370223       7.370223    30[8-(6),8-(6),8-(6),8-(6)]
     8       4.658277       4.658277       4.658277    30[8-(6),8-(6),8-(6),8-(6)]
     9      -4.658277      -4.658277      -4.658277    30[8-(6),8-(6),8-(6),8-(6)]
    10      16.686777      16.686777      16.686777    30[8-(6),8-(6),8-(6),8-(6)]
    11      16.580445      16.580445      16.580445    30[8-(6),8-(6),8-(6),8-(6)]
    12      -4.551945      -4.551945      -4.551945    30[8-(6),8-(6),8-(6),8-(6)]
    13       3.750486       3.750486       3.750486    1[6-(6,6)]
    14       3.264535       3.264535       3.264535    1[6-(6,6)]
    15        5.24202        5.24202        5.24202    1[6-(6,6)]
    16       5.702712       5.702712       5.702712    1[6-(6,6)]
    17       6.642138       6.642138       6.642138    1[6-(6,6)]
    18       8.683374       8.683374       8.683374    1[6-(6,6)]
    19       9.987264       9.987264       9.987264    1[6-(6,6)]
    20        7.98091        7.98091        7.98091    1[6-(6,6)]
    21      10.026958      10.026958      10.026958    1[6-(6,6)]
    22      10.468404      10.468404      10.468404    1[6-(6,6)]
    23      10.473215      10.473215      10.473215    1[6-(6,6)]
    24      11.307993      11.307993      11.307993    1[6-(6,6)]
    25      11.338064      11.338064      11.338064    1[6-(6,6)]
    26       2.149493       2.149493       2.149493    1[6-(6,6)]
    27       8.278014       8.278014       8.278014    1[6-(6,6)]
    28       8.763965       8.763965       8.763965    1[6-(6,6)]
    29        6.78648        6.78648        6.78648    1[6-(6,6)]
    30       6.325788       6.325788       6.325788    1[6-(6,6)]
    31       5.386362       5.386362       5.386362    1[6-(6,6)]
    32       3.345126       3.345126       3.345126    1[6-(6,6)]
    33       2.041236       2.041236       2.041236    1[6-(6,6)]
    34        4.04759        4.04759        4.04759    1[6-(6,6)]
    35       2.001542       2.001542       2.001542    1[6-(6,6)]
    36       1.560096       1.560096       1.560096    1[6-(6,6)]
    37       1.555285       1.555285       1.555285    1[6-(6,6)]
    38       0.720507       0.720507       0.720507    1[6-(6,6)]
    39       0.690436       0.690436       0.690436    1[6-(6,6)]
    40       9.879007       9.879007       9.879007    1[6-(6,6)]
    41      15.778986      15.778986      15.778986    1[6-(6,6)]
    42      15.293035      15.293035      15.293035    1[6-(6,6)]
    43       17.27052       17.27052       17.27052    1[6-(6,6)]
    44      17.731212      17.731212      17.731212    1[6-(6,6)]
    45      18.670638      18.670638      18.670638    1[6-(6,6)]
    46      -3.345126      -3.345126      -3.345126    1[6-(6,6)]
    47      -2.041236      -2.041236      -2.041236    1[6-(6,6)]
    48       20.00941       20.00941       20.00941    1[6-(6,6)]
    49      -2.001542      -2.001542      -2.001542    1[6-(6,6)]
    50      -1.560096      -1.560096      -1.560096    1[6-(6,6)]
    51      -1.555285      -1.555285      -1.555285    1[6-(6,6)]
    52      -0.720507      -0.720507      -0.720507    1[6-(6,6)]
    53      -0.690436      -0.690436      -0.690436    1[6-(6,6)]
    54      14.177993      14.177993      14.177993    1[6-(6,6)]
    55      -3.750486      -3.750486      -3.750486    1[6-(6,6)]
    56      -3.264535      -3.264535      -3.264535    1[6-(6,6)]
    57       -5.24202       -5.24202       -5.24202    1[6-(6,6)]
    58      -5.702712      -5.702712      -5.702712    1[6-(6,6)]
    59      -6.642138      -6.642138      -6.642138    1[6-(6,6)]
    60      15.373626      15.373626      15.373626    1[6-(6,6)]
    61      14.069736      14.069736      14.069736    1[6-(6,6)]
    62       -7.98091       -7.98091       -7.98091    1[6-(6,6)]
    63      14.030042      14.030042      14.030042    1[6-(6,6)]
    64      13.588596      13.588596      13.588596    1[6-(6,6)]
    65      13.583785      13.583785      13.583785    1[6-(6,6)]
    66      12.749007      12.749007      12.749007    1[6-(6,6)]
    67      12.718936      12.718936      12.718936    1[6-(6,6)]
    68      -2.149493      -2.149493      -2.149493    1[6-(6,6)]
    69        12.0285        12.0285        12.0285    1[6-(6,6)]
    70            0.0            0.0            0.0    1[6-(6,6)]
    71       1.014003       1.014003       1.014003    1[6-(6,6)]
    72       0.816735       0.816735       0.816735    1[6-(6,6)]
    73      -1.200444      -1.200444      -1.200444    1[6-(6,6)]
    74        -0.9707        -0.9707        -0.9707    1[6-(6,6)]
    75      -3.538785      -3.538785      -3.538785    1[6-(6,6)]
    76      18.553961      18.553961      18.553961    1[6-(6,6)]
    77      20.211489      20.211489      20.211489    1[6-(6,6)]
    78      -1.889677      -1.889677      -1.889677    1[6-(6,6)]
    79      16.657067      16.657067      16.657067    1[6-(6,6)]
    80      14.709653      14.709653      14.709653    1[6-(6,6)]
    81       12.70811       12.70811       12.70811    1[6-(6,6)]
    82      10.565834      10.565834      10.565834    1[6-(6,6)]
    83       8.549858       8.549858       8.549858    1[6-(6,6)]
    84       4.501065       4.501065       4.501065    1[6-(6,6)]
    85      11.014497      11.014497      11.014497    1[6-(6,6)]
    86      11.211765      11.211765      11.211765    1[6-(6,6)]
    87      13.228944      13.228944      13.228944    1[6-(6,6)]
    88        12.9992        12.9992        12.9992    1[6-(6,6)]
    89      15.567285      15.567285      15.567285    1[6-(6,6)]
    90      -6.525461      -6.525461      -6.525461    1[6-(6,6)]
    91      -8.182989      -8.182989      -8.182989    1[6-(6,6)]
    92      13.918177      13.918177      13.918177    1[6-(6,6)]
    93      -4.628567      -4.628567      -4.628567    1[6-(6,6)]
    94      -2.681153      -2.681153      -2.681153    1[6-(6,6)]
    95       -0.67961       -0.67961       -0.67961    1[6-(6,6)]
    96       1.462666       1.462666       1.462666    1[6-(6,6)]
    97       3.478642       3.478642       3.478642    1[6-(6,6)]
    98       7.527435       7.527435       7.527435    1[6-(6,6)]
    99       7.264011       7.264011       7.264011    1[6-(6,6)]
   100        7.94723        7.94723        7.94723    1[6-(6,6)]
   101       7.986924       7.986924       7.986924    1[6-(6,6)]
   102       7.296488       7.296488       7.296488    1[6-(6,6)]
   103       8.925147       8.925147       8.925147    1[6-(6,6)]
   104      -3.180335      -3.180335      -3.180335    1[6-(6,6)]
   105      -6.141752      -6.141752      -6.141752    1[6-(6,6)]
   106       5.937268       5.937268       5.937268    1[6-(6,6)]
   107      -2.627024      -2.627024      -2.627024    1[6-(6,6)]
   108      -1.121056      -1.121056      -1.121056    1[6-(6,6)]
   109       0.875675       0.875675       0.875675    1[6-(6,6)]
   110       2.183173       2.183173       2.183173    1[6-(6,6)]
   111       4.169078       4.169078       4.169078    1[6-(6,6)]
   112       5.377942       5.377942       5.377942    1[6-(6,6)]
   113       4.764489       4.764489       4.764489    1[6-(6,6)]
   114        4.08127        4.08127        4.08127    1[6-(6,6)]
   115       4.041576       4.041576       4.041576    1[6-(6,6)]
   116       4.732012       4.732012       4.732012    1[6-(6,6)]
   117       3.103353       3.103353       3.103353    1[6-(6,6)]
   118      15.208835      15.208835      15.208835    1[6-(6,6)]
   119      18.170252      18.170252      18.170252    1[6-(6,6)]
   120       6.091232       6.091232       6.091232    1[6-(6,6)]
   121      14.655524      14.655524      14.655524    1[6-(6,6)]
   122      13.149556      13.149556      13.149556    1[6-(6,6)]
   123      11.152825      11.152825      11.152825    1[6-(6,6)]
   124       9.845327       9.845327       9.845327    1[6-(6,6)]
   125       7.859422       7.859422       7.859422    1[6-(6,6)]
   126       6.650558       6.650558       6.650558    1[6-(6,6)]
   127      18.662218      18.662218      18.662218    1[6-(6,6)]
   128      -6.633718      -6.633718      -6.633718    1[6-(6,6)]
   129      -4.764489      -4.764489      -4.764489    1[6-(6,6)]
   130       -4.08127       -4.08127       -4.08127    1[6-(6,6)]
   131      -4.041576      -4.041576      -4.041576    1[6-(6,6)]
   132      -4.732012      -4.732012      -4.732012    1[6-(6,6)]
   133      -3.103353      -3.103353      -3.103353    1[6-(6,6)]
   134       8.848165       8.848165       8.848165    1[6-(6,6)]
   135       5.886748       5.886748       5.886748    1[6-(6,6)]
   136      -6.091232      -6.091232      -6.091232    1[6-(6,6)]
   137       9.401476       9.401476       9.401476    1[6-(6,6)]
   138      10.907444      10.907444      10.907444    1[6-(6,6)]
   139      12.904175      12.904175      12.904175    1[6-(6,6)]
   140      14.211673      14.211673      14.211673    1[6-(6,6)]
   141      16.197578      16.197578      16.197578    1[6-(6,6)]
   142      -6.650558      -6.650558      -6.650558    1[6-(6,6)]
   143      16.792989      16.792989      16.792989    1[6-(6,6)]
   144       16.10977       16.10977       16.10977    1[6-(6,6)]
   145      16.070076      16.070076      16.070076    1[6-(6,6)]
   146      16.760512      16.760512      16.760512    1[6-(6,6)]
   147      15.131853      15.131853      15.131853    1[6-(6,6)]
   148       3.180335       3.180335       3.180335    1[6-(6,6)]
   149       6.141752       6.141752       6.141752    1[6-(6,6)]
   150      18.119732      18.119732      18.119732    1[6-(6,6)]
   151       2.627024       2.627024       2.627024    1[6-(6,6)]
   152       1.121056       1.121056       1.121056    1[6-(6,6)]
   153      -0.875675      -0.875675      -0.875675    1[6-(6,6)]
   154      -2.183173      -2.183173      -2.183173    1[6-(6,6)]
   155      -4.169078      -4.169078      -4.169078    1[6-(6,6)]
   156      18.679058      18.679058      18.679058    1[6-(6,6)]
   157      13.042503      13.042503      13.042503    1[6-(6,6)]
   158      12.845235      12.845235      12.845235    1[6-(6,6)]
   159      10.828056      10.828056      10.828056    1[6-(6,6)]
   160        11.0578        11.0578        11.0578    1[6-(6,6)]
   161       8.489715       8.489715       8.489715    1[6-(6,6)]
   162       6.525461       6.525461       6.525461    1[6-(6,6)]
   163       8.182989       8.182989       8.182989    1[6-(6,6)]
   164      10.138823      10.138823      10.138823    1[6-(6,6)]
   165       4.628567       4.628567       4.628567    1[6-(6,6)]
   166       2.681153       2.681153       2.681153    1[6-(6,6)]
   167        0.67961        0.67961        0.67961    1[6-(6,6)]
   168      -1.462666      -1.462666      -1.462666    1[6-(6,6)]
   169      -3.478642      -3.478642      -3.478642    1[6-(6,6)]
   170      16.529565      16.529565      16.529565    1[6-(6,6)]
   171      -1.014003      -1.014003      -1.014003    1[6-(6,6)]
   172      -0.816735      -0.816735      -0.816735    1[6-(6,6)]
   173       1.200444       1.200444       1.200444    1[6-(6,6)]
   174         0.9707         0.9707         0.9707    1[6-(6,6)]
   175       3.538785       3.538785       3.538785    1[6-(6,6)]
   176       5.503039       5.503039       5.503039    1[6-(6,6)]
   177       3.845511       3.845511       3.845511    1[6-(6,6)]
   178       1.889677       1.889677       1.889677    1[6-(6,6)]
   179       7.399933       7.399933       7.399933    1[6-(6,6)]
   180       9.347347       9.347347       9.347347    1[6-(6,6)]
   181       11.34889       11.34889       11.34889    1[6-(6,6)]
   182      13.491166      13.491166      13.491166    1[6-(6,6)]
   183      15.507142      15.507142      15.507142    1[6-(6,6)]
   184      -4.501065      -4.501065      -4.501065    1[6-(6,6)]
   185       5.394782       5.394782       5.394782    1[6-(6,6)]
   186       6.633718       6.633718       6.633718    1[6-(6,6)]
   187       2.002264       2.002264       2.002264    6[6-(6,6),8-(30),8-(30)]
   188       3.289434       3.289434       3.289434    6[6-(1,6),6-(1,6),6-(8,8)]
   189       4.052041       4.052041       4.052041    6[1-(0),6-(1,6),6-(6,6)]
   190       3.754335       3.754335       3.754335    6[1-(0),6-(1,6),6-(6,6)]
   191       4.955983       4.955983       4.955983    6[1-(0),6-(1,6),6-(6,6)]
   192       5.736392       5.736392       5.736392    6[6-(1,6),6-(1,6),6-(6,6)]
   193       5.227105       5.227105       5.227105    6[1-(0),6-(1,6),6-(6,6)]
   194       7.073359       7.073359       7.073359    6[6-(1,6),6-(1,6),6-(6,6)]
   195       7.305389       7.305389       7.305389    6[1-(0),6-(1,6),6-(6,6)]
   196        8.53819        8.53819        8.53819    6[1-(0),6-(1,6),6-(6,6)]
   197       9.546178       9.546178       9.546178    6[6-(1,6),6-(1,6),6-(6,6)]
   198       9.314991       9.314991       9.314991    6[1-(0),6-(1,6),6-(6,6)]
   199       8.106608       8.106608       8.106608    6[1-(0),6-(1,6),6-(6,6)]
   200      10.819636      10.819636      10.819636    6[6-(1,6),6-(1,6),6-(6,6)]
   201      10.826251      10.826251      10.826251    6[1-(0),6-(6,6),6-(6,6)]
   202      11.100862      11.100862      11.100862    6[1-(0),6-(1,6),6-(6,6)]
   203      11.105673      11.105673      11.105673    6[1-(0),6-(1,6),6-(6,6)]
   204      11.604736      11.604736      11.604736    6[1-(0),6-(1,6),6-(6,6)]
   205      11.608465      11.608465      11.608465    6[1-(0),6-(1,6),6-(6,6)]
   206       0.141816       0.141816       0.141816    6[6-(1,6),6-(8,8),16-(6)]
   207       1.369685       1.369685       1.369685    6[1-(0),6-(1,6),6-(6,16)]
   208      -0.277979      -0.277979      -0.277979    6[6-(6,16),8-(0),8-(30)]
   209      10.026236      10.026236      10.026236    6[6-(6,6),8-(30),8-(30)]
   210       8.739066       8.739066       8.739066    6[6-(1,6),6-(1,6),6-(8,8)]
   211       7.976459       7.976459       7.976459    6[1-(0),6-(1,6),6-(6,6)]
   212       8.274165       8.274165       8.274165    6[1-(0),6-(1,6),6-(6,6)]
   213       7.072517       7.072517       7.072517    6[1-(0),6-(1,6),6-(6,6)]
   214       6.292108       6.292108       6.292108    6[6-(1,6),6-(1,6),6-(6,6)]
   215       6.801395       6.801395       6.801395    6[1-(0),6-(1,6),6-(6,6)]
   216       4.955141       4.955141       4.955141    6[6-(1,6),6-(1,6),6-(6,6)]
   217       4.723111       4.723111       4.723111    6[1-(0),6-(1,6),6-(6,6)]
   218        3.49031        3.49031        3.49031    6[1-(0),6-(1,6),6-(6,6)]
   219       2.482322       2.482322       2.482322    6[6-(1,6),6-(1,6),6-(6,6)]
   220       2.713509       2.713509       2.713509    6[1-(0),6-(1,6),6-(6,6)]
   221       3.921892       3.921892       3.921892    6[1-(0),6-(1,6),6-(6,6)]
   222       1.208864       1.208864       1.208864    6[6-(1,6),6-(1,6),6-(6,6)]
   223       1.202249       1.202249       1.202249    6[1-(0),6-(6,6),6-(6,6)]
   224       0.927638       0.927638       0.927638    6[1-(0),6-(1,6),6-(6,6)]
   225       0.922827       0.922827       0.922827    6[1-(0),6-(1,6),6-(6,6)]
   226       0.423764       0.423764       0.423764    6[1-(0),6-(1,6),6-(6,6)]
   227       0.420035       0.420035       0.420035    6[1-(0),6-(1,6),6-(6,6)]
   228      11.886684      11.886684      11.886684    6[6-(1,6),6-(8,8),16-(6)]
   229      10.658815      10.658815      10.658815    6[1-(0),6-(1,6),6-(6,16)]
   230      12.306479      12.306479      12.306479    6[6-(6,16),8-(0),8-(30)]
   231      14.030764      14.030764      14.030764    6[6-(6,6),8-(30),8-(30)]
   232      15.317934      15.317934      15.317934    6[6-(1,6),6-(1,6),6-(8,8)]
   233      16.080541      16.080541      16.080541    6[1-(0),6-(1,6),6-(6,6)]
   234      15.782835      15.782835      15.782835    6[1-(0),6-(1,6),6-(6,6)]
   235      16.984483      16.984483      16.984483    6[1-(0),6-(1,6),6-(6,6)]
   236      17.764892      17.764892      17.764892    6[6-(1,6),6-(1,6),6-(6,6)]
   237      17.255605      17.255605      17.255605    6[1-(0),6-(1,6),6-(6,6)]
   238      19.101859      19.101859      19.101859    6[6-(1,6),6-(1,6),6-(6,6)]
   239      19.333889      19.333889      19.333889    6[1-(0),6-(1,6),6-(6,6)]
   240       -3.49031       -3.49031       -3.49031    6[1-(0),6-(1,6),6-(6,6)]
   241      -2.482322      -2.482322      -2.482322    6[6-(1,6),6-(1,6),6-(6,6)]
   242      -2.713509      -2.713509      -2.713509    6[1-(0),6-(1,6),6-(6,6)]
   243      20.135108      20.135108      20.135108    6[1-(0),6-(1,6),6-(6,6)]
   244      -1.208864      -1.208864      -1.208864    6[6-(1,6),6-(1,6),6-(6,6)]
   245      -1.202249      -1.202249      -1.202249    6[1-(0),6-(6,6),6-(6,6)]
   246      -0.927638      -0.927638      -0.927638    6[1-(0),6-(1,6),6-(6,6)]
   247      -0.922827      -0.922827      -0.922827    6[1-(0),6-(1,6),6-(6,6)]
   248      -0.423764      -0.423764      -0.423764    6[1-(0),6-(1,6),6-(6,6)]
   249      -0.420035      -0.420035      -0.420035    6[1-(0),6-(1,6),6-(6,6)]
   250      12.170316      12.170316      12.170316    6[6-(1,6),6-(8,8),16-(6)]
   251      13.398185      13.398185      13.398185    6[1-(0),6-(1,6),6-(6,16)]
   252      11.750521      11.750521      11.750521    6[6-(6,16),8-(0),8-(30)]
   253      -2.002264      -2.002264      -2.002264    6[6-(6,6),8-(30),8-(30)]
   254      -3.289434      -3.289434      -3.289434    6[6-(1,6),6-(1,6),6-(8,8)]
   255      -4.052041      -4.052041      -4.052041    6[1-(0),6-(1,6),6-(6,6)]
   256      -3.754335      -3.754335      -3.754335    6[1-(0),6-(1,6),6-(6,6)]
   257      -4.955983      -4.955983      -4.955983    6[1-(0),6-(1,6),6-(6,6)]
   258      -5.736392      -5.736392      -5.736392    6[6-(1,6),6-(1,6),6-(6,6)]
   259      -5.227105      -5.227105      -5.227105    6[1-(0),6-(1,6),6-(6,6)]
   260      -7.073359      -7.073359      -7.073359    6[6-(1,6),6-(1,6),6-(6,6)]
   261      -7.305389      -7.305389      -7.305389    6[1-(0),6-(1,6),6-(6,6)]
   262       15.51881       15.51881       15.51881    6[1-(0),6-(1,6),6-(6,6)]
   263      14.510822      14.510822      14.510822    6[6-(1,6),6-(1,6),6-(6,6)]
   264      14.742009      14.742009      14.742009    6[1-(0),6-(1,6),6-(6,6)]
   265      -8.106608      -8.106608      -8.106608    6[1-(0),6-(1,6),6-(6,6)]
   266      13.237364      13.237364      13.237364    6[6-(1,6),6-(1,6),6-(6,6)]
   267      13.230749      13.230749      13.230749    6[1-(0),6-(6,6),6-(6,6)]
   268      12.956138      12.956138      12.956138    6[1-(0),6-(1,6),6-(6,6)]
   269      12.951327      12.951327      12.951327    6[1-(0),6-(1,6),6-(6,6)]
   270      12.452264      12.452264      12.452264    6[1-(0),6-(1,6),6-(6,6)]
   271      12.448535      12.448535      12.448535    6[1-(0),6-(1,6),6-(6,6)]
   272      -0.141816      -0.141816      -0.141816    6[6-(1,6),6-(8,8),16-(6)]
   273      -1.369685      -1.369685      -1.369685    6[1-(0),6-(1,6),6-(6,16)]
   274       0.277979       0.277979       0.277979    6[6-(6,16),8-(0),8-(30)]
   275        12.0285        12.0285        12.0285    6[1-(0),6-(6,6),6-(6,6)]
   276        12.0285        12.0285        12.0285    6[6-(1,6),6-(1,6),6-(6,6)]
   277        12.0285        12.0285        12.0285    6[6-(1,6),6-(1,6),6-(6,6)]
   278        12.0285        12.0285        12.0285    6[6-(1,6),6-(1,6),6-(6,6)]
   279        12.0285        12.0285        12.0285    6[6-(1,6),6-(1,6),6-(6,6)]
   280        12.0285        12.0285        12.0285    6[6-(6,6),8-(30),8-(30)]
   281        12.0285        12.0285        12.0285    6[6-(1,6),6-(1,6),6-(8,8)]
   282            0.0            0.0            0.0    6[1-(0),6-(6,6),6-(6,6)]
   283           -0.0           -0.0           -0.0    6[6-(1,6),6-(1,6),6-(6,6)]
   284            0.0            0.0            0.0    6[6-(1,6),6-(1,6),6-(6,6)]
   285           -0.0           -0.0           -0.0    6[6-(1,6),6-(1,6),6-(6,6)]
   286            0.0            0.0            0.0    6[6-(1,6),6-(1,6),6-(6,6)]
   287            0.0            0.0            0.0    6[6-(6,6),8-(30),8-(30)]
   288            0.0            0.0            0.0    6[6-(1,6),6-(1,6),6-(8,8)]
   289       2.453573       2.453573       2.453573    6[6-(6,6),8-(30),8-(30)]
   290       1.124184       1.124184       1.124184    6[6-(1,6),6-(1,6),6-(8,8)]
   291          0.574          0.574          0.574    6[1-(0),6-(1,6),6-(6,6)]
   292       0.461413       0.461413       0.461413    6[1-(0),6-(1,6),6-(6,6)]
   293      -0.739512      -0.739512      -0.739512    6[1-(0),6-(1,6),6-(6,6)]
   294       -1.26179       -1.26179       -1.26179    6[6-(1,6),6-(1,6),6-(6,6)]
   295      -0.600463      -0.600463      -0.600463    6[1-(0),6-(1,6),6-(6,6)]
   296      -2.508544      -2.508544      -2.508544    6[6-(1,6),6-(1,6),6-(6,6)]
   297      -3.596161      -3.596161      -3.596161    6[1-(0),6-(1,6),6-(6,6)]
   298      19.274468      19.274468      19.274468    6[1-(0),6-(1,6),6-(6,6)]
   299      19.143959      19.143959      19.143959    6[6-(1,6),6-(1,6),6-(6,6)]
   300      20.259121      20.259121      20.259121    6[1-(0),6-(1,6),6-(6,6)]
   301      -2.622093      -2.622093      -2.622093    6[1-(0),6-(1,6),6-(6,6)]
   302      17.870863      17.870863      17.870863    6[6-(1,6),6-(1,6),6-(6,6)]
   303      16.659954      16.659954      16.659954    6[1-(0),6-(6,6),6-(6,6)]
   304       13.99937       13.99937       13.99937    6[1-(0),6-(1,6),6-(6,6)]
   305      12.789182      12.789182      12.789182    6[1-(0),6-(1,6),6-(6,6)]
   306      10.013125      10.013125      10.013125    6[1-(0),6-(1,6),6-(6,6)]
   307       8.806185       8.806185       8.806185    6[1-(0),6-(1,6),6-(6,6)]
   308       5.549469       5.549469       5.549469    6[6-(1,6),6-(8,8),16-(6)]
   309       5.092145       5.092145       5.092145    6[1-(0),6-(1,6),6-(6,16)]
   310       5.350878       5.350878       5.350878    6[6-(6,16),8-(0),8-(30)]
   311       9.574927       9.574927       9.574927    6[6-(6,6),8-(30),8-(30)]
   312      10.904316      10.904316      10.904316    6[6-(1,6),6-(1,6),6-(8,8)]
   313        11.4545        11.4545        11.4545    6[1-(0),6-(1,6),6-(6,6)]
   314      11.567087      11.567087      11.567087    6[1-(0),6-(1,6),6-(6,6)]
   315      12.768012      12.768012      12.768012    6[1-(0),6-(1,6),6-(6,6)]
   316       13.29029       13.29029       13.29029    6[6-(1,6),6-(1,6),6-(6,6)]
   317      12.628963      12.628963      12.628963    6[1-(0),6-(1,6),6-(6,6)]
   318      14.537044      14.537044      14.537044    6[6-(1,6),6-(1,6),6-(6,6)]
   319      15.624661      15.624661      15.624661    6[1-(0),6-(1,6),6-(6,6)]
   320      -7.245968      -7.245968      -7.245968    6[1-(0),6-(1,6),6-(6,6)]
   321      -7.115459      -7.115459      -7.115459    6[6-(1,6),6-(1,6),6-(6,6)]
   322      -8.230621      -8.230621      -8.230621    6[1-(0),6-(1,6),6-(6,6)]
   323      14.650593      14.650593      14.650593    6[1-(0),6-(1,6),6-(6,6)]
   324      -5.842363      -5.842363      -5.842363    6[6-(1,6),6-(1,6),6-(6,6)]
   325      -4.631454      -4.631454      -4.631454    6[1-(0),6-(6,6),6-(6,6)]
   326       -1.97087       -1.97087       -1.97087    6[1-(0),6-(1,6),6-(6,6)]
   327      -0.760682      -0.760682      -0.760682    6[1-(0),6-(1,6),6-(6,6)]
   328       2.015375       2.015375       2.015375    6[1-(0),6-(1,6),6-(6,6)]
   329       3.222315       3.222315       3.222315    6[1-(0),6-(1,6),6-(6,6)]
   330       6.479031       6.479031       6.479031    6[6-(1,6),6-(8,8),16-(6)]
   331       6.936355       6.936355       6.936355    6[1-(0),6-(1,6),6-(6,16)]
   332       6.677622       6.677622       6.677622    6[6-(6,16),8-(0),8-(30)]
   333       7.572662       7.572662       7.572662    6[6-(6,6),8-(30),8-(30)]
   334       7.614882       7.614882       7.614882    6[6-(1,6),6-(1,6),6-(8,8)]
   335       7.402459       7.402459       7.402459    6[1-(0),6-(1,6),6-(6,6)]
   336       7.812751       7.812751       7.812751    6[1-(0),6-(1,6),6-(6,6)]
   337        7.81203        7.81203        7.81203    6[1-(0),6-(1,6),6-(6,6)]
   338       7.553898       7.553898       7.553898    6[6-(1,6),6-(1,6),6-(6,6)]
   339       7.401858       7.401858       7.401858    6[1-(0),6-(1,6),6-(6,6)]
   340       7.463684       7.463684       7.463684    6[6-(1,6),6-(1,6),6-(6,6)]
   341       8.319271       8.319271       8.319271    6[1-(0),6-(1,6),6-(6,6)]
   342      -3.755659      -3.755659      -3.755659    6[1-(0),6-(1,6),6-(6,6)]
   343      -4.633138      -4.633138      -4.633138    6[6-(1,6),6-(1,6),6-(6,6)]
   344      -5.517112      -5.517112      -5.517112    6[1-(0),6-(1,6),6-(6,6)]
   345       6.543985       6.543985       6.543985    6[1-(0),6-(1,6),6-(6,6)]
   346      -4.633498      -4.633498      -4.633498    6[6-(1,6),6-(1,6),6-(6,6)]
   347      -3.429205      -3.429205      -3.429205    6[1-(0),6-(6,6),6-(6,6)]
   348      -1.043232      -1.043232      -1.043232    6[1-(0),6-(1,6),6-(6,6)]
   349       0.162144       0.162144       0.162144    6[1-(0),6-(1,6),6-(6,6)]
   350       2.439139       2.439139       2.439139    6[1-(0),6-(1,6),6-(6,6)]
   351        3.64235        3.64235        3.64235    6[1-(0),6-(1,6),6-(6,6)]
   352       6.337215       6.337215       6.337215    6[6-(1,6),6-(8,8),16-(6)]
   353        5.56667        5.56667        5.56667    6[1-(0),6-(1,6),6-(6,16)]
   354         6.9556         6.9556         6.9556    6[6-(6,16),8-(0),8-(30)]
   355       4.455838       4.455838       4.455838    6[6-(6,6),8-(30),8-(30)]
   356       4.413618       4.413618       4.413618    6[6-(1,6),6-(1,6),6-(8,8)]
   357       4.626041       4.626041       4.626041    6[1-(0),6-(1,6),6-(6,6)]
   358       4.215749       4.215749       4.215749    6[1-(0),6-(1,6),6-(6,6)]
   359        4.21647        4.21647        4.21647    6[1-(0),6-(1,6),6-(6,6)]
   360       4.474602       4.474602       4.474602    6[6-(1,6),6-(1,6),6-(6,6)]
   361       4.626642       4.626642       4.626642    6[1-(0),6-(1,6),6-(6,6)]
   362       4.564816       4.564816       4.564816    6[6-(1,6),6-(1,6),6-(6,6)]
   363       3.709229       3.709229       3.709229    6[1-(0),6-(1,6),6-(6,6)]
   364      15.784159      15.784159      15.784159    6[1-(0),6-(1,6),6-(6,6)]
   365      16.661638      16.661638      16.661638    6[6-(1,6),6-(1,6),6-(6,6)]
   366      17.545612      17.545612      17.545612    6[1-(0),6-(1,6),6-(6,6)]
   367       5.484515       5.484515       5.484515    6[1-(0),6-(1,6),6-(6,6)]
   368      16.661998      16.661998      16.661998    6[6-(1,6),6-(1,6),6-(6,6)]
   369      15.457705      15.457705      15.457705    6[1-(0),6-(6,6),6-(6,6)]
   370      13.071732      13.071732      13.071732    6[1-(0),6-(1,6),6-(6,6)]
   371      11.866356      11.866356      11.866356    6[1-(0),6-(1,6),6-(6,6)]
   372       9.589361       9.589361       9.589361    6[1-(0),6-(1,6),6-(6,6)]
   373        8.38615        8.38615        8.38615    6[1-(0),6-(1,6),6-(6,6)]
   374       5.691285       5.691285       5.691285    6[6-(1,6),6-(8,8),16-(6)]
   375        6.46183        6.46183        6.46183    6[1-(0),6-(1,6),6-(6,16)]
   376         5.0729         5.0729         5.0729    6[6-(6,16),8-(0),8-(30)]
   377      17.858233      17.858233      17.858233    6[1-(0),6-(6,6),6-(6,6)]
   378      15.448804      15.448804      15.448804    6[6-(1,6),6-(1,6),6-(6,6)]
   379       14.15153       14.15153       14.15153    6[6-(1,6),6-(1,6),6-(6,6)]
   380      11.711429      11.711429      11.711429    6[6-(1,6),6-(1,6),6-(6,6)]
   381      10.426785      10.426785      10.426785    6[6-(1,6),6-(1,6),6-(6,6)]
   382       6.678584       6.678584       6.678584    6[6-(6,6),8-(30),8-(30)]
   383       7.971528       7.971528       7.971528    6[6-(1,6),6-(1,6),6-(8,8)]
   384      -5.829733      -5.829733      -5.829733    6[1-(0),6-(6,6),6-(6,6)]
   385      -3.420304      -3.420304      -3.420304    6[6-(1,6),6-(1,6),6-(6,6)]
   386       -2.12303       -2.12303       -2.12303    6[6-(1,6),6-(1,6),6-(6,6)]
   387       0.317071       0.317071       0.317071    6[6-(1,6),6-(1,6),6-(6,6)]
   388       1.601715       1.601715       1.601715    6[6-(1,6),6-(1,6),6-(6,6)]
   389       5.349916       5.349916       5.349916    6[6-(6,6),8-(30),8-(30)]
   390       4.056972       4.056972       4.056972    6[6-(1,6),6-(1,6),6-(8,8)]
   391      -4.455838      -4.455838      -4.455838    6[6-(6,6),8-(30),8-(30)]
   392      -4.413618      -4.413618      -4.413618    6[6-(1,6),6-(1,6),6-(8,8)]
   393      -4.626041      -4.626041      -4.626041    6[1-(0),6-(1,6),6-(6,6)]
   394      -4.215749      -4.215749      -4.215749    6[1-(0),6-(1,6),6-(6,6)]
   395       -4.21647       -4.21647       -4.21647    6[1-(0),6-(1,6),6-(6,6)]
   396      -4.474602      -4.474602      -4.474602    6[6-(1,6),6-(1,6),6-(6,6)]
   397      -4.626642      -4.626642      -4.626642    6[1-(0),6-(1,6),6-(6,6)]
   398      -4.564816      -4.564816      -4.564816    6[6-(1,6),6-(1,6),6-(6,6)]
   399      -3.709229      -3.709229      -3.709229    6[1-(0),6-(1,6),6-(6,6)]
   400       8.272841       8.272841       8.272841    6[1-(0),6-(1,6),6-(6,6)]
   401       7.395362       7.395362       7.395362    6[6-(1,6),6-(1,6),6-(6,6)]
   402       6.511388       6.511388       6.511388    6[1-(0),6-(1,6),6-(6,6)]
   403      -5.484515      -5.484515      -5.484515    6[1-(0),6-(1,6),6-(6,6)]
   404       7.395002       7.395002       7.395002    6[6-(1,6),6-(1,6),6-(6,6)]
   405       8.599295       8.599295       8.599295    6[1-(0),6-(6,6),6-(6,6)]
   406      10.985268      10.985268      10.985268    6[1-(0),6-(1,6),6-(6,6)]
   407      12.190644      12.190644      12.190644    6[1-(0),6-(1,6),6-(6,6)]
   408      14.467639      14.467639      14.467639    6[1-(0),6-(1,6),6-(6,6)]
   409       15.67085       15.67085       15.67085    6[1-(0),6-(1,6),6-(6,6)]
   410      -5.691285      -5.691285      -5.691285    6[6-(1,6),6-(8,8),16-(6)]
   411       -6.46183       -6.46183       -6.46183    6[1-(0),6-(1,6),6-(6,16)]
   412        -5.0729        -5.0729        -5.0729    6[6-(6,16),8-(0),8-(30)]
   413      16.484338      16.484338      16.484338    6[6-(6,6),8-(30),8-(30)]
   414      16.442118      16.442118      16.442118    6[6-(1,6),6-(1,6),6-(8,8)]
   415      16.654541      16.654541      16.654541    6[1-(0),6-(1,6),6-(6,6)]
   416      16.244249      16.244249      16.244249    6[1-(0),6-(1,6),6-(6,6)]
   417       16.24497       16.24497       16.24497    6[1-(0),6-(1,6),6-(6,6)]
   418      16.503102      16.503102      16.503102    6[6-(1,6),6-(1,6),6-(6,6)]
   419      16.655142      16.655142      16.655142    6[1-(0),6-(1,6),6-(6,6)]
   420      16.593316      16.593316      16.593316    6[6-(1,6),6-(1,6),6-(6,6)]
   421      15.737729      15.737729      15.737729    6[1-(0),6-(1,6),6-(6,6)]
   422       3.755659       3.755659       3.755659    6[1-(0),6-(1,6),6-(6,6)]
   423       4.633138       4.633138       4.633138    6[6-(1,6),6-(1,6),6-(6,6)]
   424       5.517112       5.517112       5.517112    6[1-(0),6-(1,6),6-(6,6)]
   425      17.513015      17.513015      17.513015    6[1-(0),6-(1,6),6-(6,6)]
   426       4.633498       4.633498       4.633498    6[6-(1,6),6-(1,6),6-(6,6)]
   427       3.429205       3.429205       3.429205    6[1-(0),6-(6,6),6-(6,6)]
   428       1.043232       1.043232       1.043232    6[1-(0),6-(1,6),6-(6,6)]
   429      -0.162144      -0.162144      -0.162144    6[1-(0),6-(1,6),6-(6,6)]
   430      -2.439139      -2.439139      -2.439139    6[1-(0),6-(1,6),6-(6,6)]
   431       -3.64235       -3.64235       -3.64235    6[1-(0),6-(1,6),6-(6,6)]
   432      17.719785      17.719785      17.719785    6[6-(1,6),6-(8,8),16-(6)]
   433       18.49033       18.49033       18.49033    6[1-(0),6-(1,6),6-(6,16)]
   434        17.1014        17.1014        17.1014    6[6-(6,16),8-(0),8-(30)]
   435      14.482073      14.482073      14.482073    6[6-(6,6),8-(30),8-(30)]
   436      13.152684      13.152684      13.152684    6[6-(1,6),6-(1,6),6-(8,8)]
   437        12.6025        12.6025        12.6025    6[1-(0),6-(1,6),6-(6,6)]
   438      12.489913      12.489913      12.489913    6[1-(0),6-(1,6),6-(6,6)]
   439      11.288988      11.288988      11.288988    6[1-(0),6-(1,6),6-(6,6)]
   440       10.76671       10.76671       10.76671    6[6-(1,6),6-(1,6),6-(6,6)]
   441      11.428037      11.428037      11.428037    6[1-(0),6-(1,6),6-(6,6)]
   442       9.519956       9.519956       9.519956    6[6-(1,6),6-(1,6),6-(6,6)]
   443       8.432339       8.432339       8.432339    6[1-(0),6-(1,6),6-(6,6)]
   444       7.245968       7.245968       7.245968    6[1-(0),6-(1,6),6-(6,6)]
   445       7.115459       7.115459       7.115459    6[6-(1,6),6-(1,6),6-(6,6)]
   446       8.230621       8.230621       8.230621    6[1-(0),6-(1,6),6-(6,6)]
   447       9.406407       9.406407       9.406407    6[1-(0),6-(1,6),6-(6,6)]
   448       5.842363       5.842363       5.842363    6[6-(1,6),6-(1,6),6-(6,6)]
   449       4.631454       4.631454       4.631454    6[1-(0),6-(6,6),6-(6,6)]
   450        1.97087        1.97087        1.97087    6[1-(0),6-(1,6),6-(6,6)]
   451       0.760682       0.760682       0.760682    6[1-(0),6-(1,6),6-(6,6)]
   452      -2.015375      -2.015375      -2.015375    6[1-(0),6-(1,6),6-(6,6)]
   453      -3.222315      -3.222315      -3.222315    6[1-(0),6-(1,6),6-(6,6)]
   454      17.577969      17.577969      17.577969    6[6-(1,6),6-(8,8),16-(6)]
   455      17.120645      17.120645      17.120645    6[1-(0),6-(1,6),6-(6,16)]
   456      17.379378      17.379378      17.379378    6[6-(6,16),8-(0),8-(30)]
   457      -2.453573      -2.453573      -2.453573    6[6-(6,6),8-(30),8-(30)]
   458      -1.124184      -1.124184      -1.124184    6[6-(1,6),6-(1,6),6-(8,8)]
   459         -0.574         -0.574         -0.574    6[1-(0),6-(1,6),6-(6,6)]
   460      -0.461413      -0.461413      -0.461413    6[1-(0),6-(1,6),6-(6,6)]
   461       0.739512       0.739512       0.739512    6[1-(0),6-(1,6),6-(6,6)]
   462        1.26179        1.26179        1.26179    6[6-(1,6),6-(1,6),6-(6,6)]
   463       0.600463       0.600463       0.600463    6[1-(0),6-(1,6),6-(6,6)]
   464       2.508544       2.508544       2.508544    6[6-(1,6),6-(1,6),6-(6,6)]
   465       3.596161       3.596161       3.596161    6[1-(0),6-(1,6),6-(6,6)]
   466       4.782532       4.782532       4.782532    6[1-(0),6-(1,6),6-(6,6)]
   467       4.913041       4.913041       4.913041    6[6-(1,6),6-(1,6),6-(6,6)]
   468       3.797879       3.797879       3.797879    6[1-(0),6-(1,6),6-(6,6)]
   469       2.622093       2.622093       2.622093    6[1-(0),6-(1,6),6-(6,6)]
   470       6.186137       6.186137       6.186137    6[6-(1,6),6-(1,6),6-(6,6)]
   471       7.397046       7.397046       7.397046    6[1-(0),6-(6,6),6-(6,6)]
   472       10.05763       10.05763       10.05763    6[1-(0),6-(1,6),6-(6,6)]
   473      11.267818      11.267818      11.267818    6[1-(0),6-(1,6),6-(6,6)]
   474      14.043875      14.043875      14.043875    6[1-(0),6-(1,6),6-(6,6)]
   475      15.250815      15.250815      15.250815    6[1-(0),6-(1,6),6-(6,6)]
   476      -5.549469      -5.549469      -5.549469    6[6-(1,6),6-(8,8),16-(6)]
   477      -5.092145      -5.092145      -5.092145    6[1-(0),6-(1,6),6-(6,16)]
   478      -5.350878      -5.350878      -5.350878    6[6-(6,16),8-(0),8-(30)]
   479       6.198767       6.198767       6.198767    6[1-(0),6-(6,6),6-(6,6)]
   480       8.608196       8.608196       8.608196    6[6-(1,6),6-(1,6),6-(6,6)]
   481        9.90547        9.90547        9.90547    6[6-(1,6),6-(1,6),6-(6,6)]
   482      12.345571      12.345571      12.345571    6[6-(1,6),6-(1,6),6-(6,6)]
   483      13.630215      13.630215      13.630215    6[6-(1,6),6-(1,6),6-(6,6)]
   484      17.378416      17.378416      17.378416    6[6-(6,6),8-(30),8-(30)]
   485      16.085472      16.085472      16.085472    6[6-(1,6),6-(1,6),6-(8,8)]
   486       5.829733       5.829733       5.829733    6[1-(0),6-(6,6),6-(6,6)]
   487       3.420304       3.420304       3.420304    6[6-(1,6),6-(1,6),6-(6,6)]
   488        2.12303        2.12303        2.12303    6[6-(1,6),6-(1,6),6-(6,6)]
   489      -0.317071      -0.317071      -0.317071    6[6-(1,6),6-(1,6),6-(6,6)]
   490      -1.601715      -1.601715      -1.601715    6[6-(1,6),6-(1,6),6-(6,6)]
   491      -5.349916      -5.349916      -5.349916    6[6-(6,6),8-(30),8-(30)]
   492      -4.056972      -4.056972      -4.056972    6[6-(1,6),6-(1,6),6-(8,8)]
   493      10.972398      10.972398      10.972398    16[6-(6,6),6-(6,6)]
   494      13.084602      13.084602      13.084602    16[6-(6,6),6-(6,6)]
   495       6.542301       6.542301       6.542301    16[6-(6,6),6-(6,6)]
   496       5.486199       5.486199       5.486199    16[6-(6,6),6-(6,6)]
   497      -5.486199      -5.486199      -5.486199    16[6-(6,6),6-(6,6)]
   498      -6.542301      -6.542301      -6.542301    16[6-(6,6),6-(6,6)]
   499        0.59084        0.59084        0.59084    8[6-(6,8),30-(8,8,8)]
   500       1.650912       1.650912       1.650912    8[6-(6,8),30-(8,8,8)]
   501       1.422611       1.422611       1.422611    8[6-(6,8),30-(8,8,8)]
   502      12.270153      12.270153      12.270153    8[6-(6,8),30-(8,8,8)]
   503      -1.410702      -1.410702      -1.410702    8[6-(6,8)]
   504       11.43766       11.43766       11.43766    8[6-(6,8),30-(8,8,8)]
   505      10.377588      10.377588      10.377588    8[6-(6,8),30-(8,8,8)]
   506      10.605889      10.605889      10.605889    8[6-(6,8),30-(8,8,8)]
   507      -0.241653      -0.241653      -0.241653    8[6-(6,8),30-(8,8,8)]
   508      13.439202      13.439202      13.439202    8[6-(6,8)]
   509       12.61934       12.61934       12.61934    8[6-(6,8),30-(8,8,8)]
   510      13.679412      13.679412      13.679412    8[6-(6,8),30-(8,8,8)]
   511      13.451111      13.451111      13.451111    8[6-(6,8),30-(8,8,8)]
   512       0.241653       0.241653       0.241653    8[6-(6,8),30-(8,8,8)]
   513      10.617798      10.617798      10.617798    8[6-(6,8)]
   514       -0.59084       -0.59084       -0.59084    8[6-(6,8),30-(8,8,8)]
   515      -1.650912      -1.650912      -1.650912    8[6-(6,8),30-(8,8,8)]
   516      -1.422611      -1.422611      -1.422611    8[6-(6,8),30-(8,8,8)]
   517      11.786847      11.786847      11.786847    8[6-(6,8),30-(8,8,8)]
   518       1.410702       1.410702       1.410702    8[6-(6,8)]
   519       4.405318       4.405318       4.405318    8[6-(6,8),30-(8,8,8)]
   520       2.952756       2.952756       2.952756    8[6-(6,8),30-(8,8,8)]
   521       2.933029       2.933029       2.933029    8[6-(6,8),30-(8,8,8)]
   522       6.082692       6.082692       6.082692    8[6-(6,8),30-(8,8,8)]
   523        6.06068        6.06068        6.06068    8[6-(6,8)]
   524       7.623182       7.623182       7.623182    8[6-(6,8),30-(8,8,8)]
   525       9.075744       9.075744       9.075744    8[6-(6,8),30-(8,8,8)]
   526       9.095471       9.095471       9.095471    8[6-(6,8),30-(8,8,8)]
   527       5.945808       5.945808       5.945808    8[6-(6,8),30-(8,8,8)]
   528        5.96782        5.96782        5.96782    8[6-(6,8)]
   529       7.032342       7.032342       7.032342    8[6-(6,8),30-(8,8,8)]
   530       7.424832       7.424832       7.424832    8[6-(6,8),30-(8,8,8)]
   531        7.67286        7.67286        7.67286    8[6-(6,8),30-(8,8,8)]
   532       5.704155       5.704155       5.704155    8[6-(6,8),30-(8,8,8)]
   533       7.378522       7.378522       7.378522    8[6-(6,8)]
   534       4.996158       4.996158       4.996158    8[6-(6,8),30-(8,8,8)]
   535       4.603668       4.603668       4.603668    8[6-(6,8),30-(8,8,8)]
   536        4.35564        4.35564        4.35564    8[6-(6,8),30-(8,8,8)]
   537       6.324345       6.324345       6.324345    8[6-(6,8),30-(8,8,8)]
   538       4.649978       4.649978       4.649978    8[6-(6,8)]
   539      -4.996158      -4.996158      -4.996158    8[6-(6,8),30-(8,8,8)]
   540      -4.603668      -4.603668      -4.603668    8[6-(6,8),30-(8,8,8)]
   541       -4.35564       -4.35564       -4.35564    8[6-(6,8),30-(8,8,8)]
   542      17.732655      17.732655      17.732655    8[6-(6,8),30-(8,8,8)]
   543      -4.649978      -4.649978      -4.649978    8[6-(6,8)]
   544      17.024658      17.024658      17.024658    8[6-(6,8),30-(8,8,8)]
   545      16.632168      16.632168      16.632168    8[6-(6,8),30-(8,8,8)]
   546       16.38414       16.38414       16.38414    8[6-(6,8),30-(8,8,8)]
   547      -5.704155      -5.704155      -5.704155    8[6-(6,8),30-(8,8,8)]
   548      16.678478      16.678478      16.678478    8[6-(6,8)]
   549      16.433818      16.433818      16.433818    8[6-(6,8),30-(8,8,8)]
   550      14.981256      14.981256      14.981256    8[6-(6,8),30-(8,8,8)]
   551      14.961529      14.961529      14.961529    8[6-(6,8),30-(8,8,8)]
   552      -5.945808      -5.945808      -5.945808    8[6-(6,8),30-(8,8,8)]
   553       18.08918       18.08918       18.08918    8[6-(6,8)]
   554      -4.405318      -4.405318      -4.405318    8[6-(6,8),30-(8,8,8)]
   555      -2.952756      -2.952756      -2.952756    8[6-(6,8),30-(8,8,8)]
   556      -2.933029      -2.933029      -2.933029    8[6-(6,8),30-(8,8,8)]
   557      17.974308      17.974308      17.974308    8[6-(6,8),30-(8,8,8)]
   558       -6.06068       -6.06068       -6.06068    8[6-(6,8)]
