# Supplementary material for: A collection of forcefield precursors for metal–organic frameworks
Source: RSC Adv. 2019 Nov 13;9(63):36492–507. doi: 10.1039/c9ra07327b (PMC9075174; doi:10.1039/c9ra07327b)
Supplement: RA-009-C9RA07327B-s263 [file RA-009-C9RA07327B-s263.txt]

CAXVII_clean

6.894500    0.000000    0.000000
-2.298161    15.066028    0.000000
2.298161    7.533009    13.047566

     1       5.918239       5.918239       5.918239    26[8-(6),8-(6,26),8-(6,26),8-(6,26),8-(6,26)]
     2       3.620071       3.620071       3.620071    26[8-(6),8-(6,26),8-(6,26),8-(6,26),8-(6,26)]
     3       1.321906       1.321906       1.321906    26[8-(6),8-(6,26),8-(6,26),8-(6,26),8-(6,26)]
     4       0.976261       0.976261       0.976261    26[8-(6),8-(6,26),8-(6,26),8-(6,26),8-(6,26)]
     5       3.274429       3.274429       3.274429    26[8-(6),8-(6,26),8-(6,26),8-(6,26),8-(6,26)]
     6       5.572594       5.572594       5.572594    26[8-(6),8-(6,26),8-(6,26),8-(6,26),8-(6,26)]
     7       5.704047       5.704047       5.704047    1[6-(6,6)]
     8       1.107717       1.107717       1.107717    1[6-(6,6)]
     9       3.405885       3.405885       3.405885    1[6-(6,6)]
    10       1.190453       1.190453       1.190453    1[6-(6,6)]
    11       5.786783       5.786783       5.786783    1[6-(6,6)]
    12       3.488615       3.488615       3.488615    1[6-(6,6)]
    13       3.847132       3.847132       3.847132    6[6-(6,6),8-(26),8-(26,26)]
    14       4.952321       4.952321       4.952321    6[6-(1,6),6-(6,8),6-(8,8)]
    15       -0.52398       -0.52398       -0.52398    6[6-(1,6),6-(6,6),8-(26,26)]
    16       6.703749       6.703749       6.703749    6[1-(0),6-(6,6),6-(6,8)]
    17       1.548965       1.548965       1.548965    6[6-(6,6),8-(26),8-(26,26)]
    18       2.654153       2.654153       2.654153    6[6-(1,6),6-(6,8),6-(8,8)]
    19       4.072351       4.072351       4.072351    6[6-(1,6),6-(6,6),8-(26,26)]
    20       2.107419       2.107419       2.107419    6[1-(0),6-(6,6),6-(6,8)]
    21       6.145296       6.145296       6.145296    6[6-(6,6),8-(26),8-(26,26)]
    22       7.250484       7.250484       7.250484    6[6-(1,6),6-(6,8),6-(8,8)]
    23       1.774183       1.774183       1.774183    6[6-(1,6),6-(6,6),8-(26,26)]
    24       4.405588       4.405588       4.405588    6[1-(0),6-(6,6),6-(6,8)]
    25       3.047368       3.047368       3.047368    6[6-(6,6),8-(26),8-(26,26)]
    26       1.942179       1.942179       1.942179    6[6-(1,6),6-(6,8),6-(8,8)]
    27        7.41848        7.41848        7.41848    6[6-(1,6),6-(6,6),8-(26,26)]
    28       0.190751       0.190751       0.190751    6[1-(0),6-(6,6),6-(6,8)]
    29       5.345535       5.345535       5.345535    6[6-(6,6),8-(26),8-(26,26)]
    30       4.240347       4.240347       4.240347    6[6-(1,6),6-(6,8),6-(8,8)]
    31       2.822149       2.822149       2.822149    6[6-(1,6),6-(6,6),8-(26,26)]
    32       4.787081       4.787081       4.787081    6[1-(0),6-(6,6),6-(6,8)]
    33       0.749204       0.749204       0.749204    6[6-(6,6),8-(26),8-(26,26)]
    34      -0.355984      -0.355984      -0.355984    6[6-(1,6),6-(6,8),6-(8,8)]
    35       5.120317       5.120317       5.120317    6[6-(1,6),6-(6,6),8-(26,26)]
    36       2.488912       2.488912       2.488912    6[1-(0),6-(6,6),6-(6,8)]
    37       4.371114       4.371114       4.371114    8[6-(6,8),26-(8,8,8,8),26-(8,8,8,8)]
    38       2.757801       2.757801       2.757801    8[6-(6,8),26-(8,8,8,8)]
    39      -0.068944      -0.068944      -0.068944    8[6-(6,6),26-(8,8,8,8),26-(8,8,8,8)]
    40       2.072947       2.072947       2.072947    8[6-(6,8),26-(8,8,8,8),26-(8,8,8,8)]
    41       0.459634       0.459634       0.459634    8[6-(6,8),26-(8,8,8,8)]
    42       4.527388       4.527388       4.527388    8[6-(6,6),26-(8,8,8,8),26-(8,8,8,8)]
    43       6.669279       6.669279       6.669279    8[6-(6,8),26-(8,8,8,8),26-(8,8,8,8)]
    44       5.055965       5.055965       5.055965    8[6-(6,8),26-(8,8,8,8)]
    45       2.229221       2.229221       2.229221    8[6-(6,6),26-(8,8,8,8),26-(8,8,8,8)]
    46       2.523386       2.523386       2.523386    8[6-(6,8),26-(8,8,8,8),26-(8,8,8,8)]
    47       4.136699       4.136699       4.136699    8[6-(6,8),26-(8,8,8,8)]
    48       6.963444       6.963444       6.963444    8[6-(6,6),26-(8,8,8,8),26-(8,8,8,8)]
    49       4.821553       4.821553       4.821553    8[6-(6,8),26-(8,8,8,8),26-(8,8,8,8)]
    50       6.434866       6.434866       6.434866    8[6-(6,8),26-(8,8,8,8)]
    51       2.367112       2.367112       2.367112    8[6-(6,6),26-(8,8,8,8),26-(8,8,8,8)]
    52       0.225221       0.225221       0.225221    8[6-(6,8),26-(8,8,8,8),26-(8,8,8,8)]
    53       1.838535       1.838535       1.838535    8[6-(6,8),26-(8,8,8,8)]
    54       4.665279       4.665279       4.665279    8[6-(6,6),26-(8,8,8,8),26-(8,8,8,8)]
