# Supplementary material for: A collection of forcefield precursors for metal–organic frameworks
Source: RSC Adv. 2019 Nov 13;9(63):36492–507. doi: 10.1039/c9ra07327b (PMC9075174; doi:10.1039/c9ra07327b)
Supplement: RA-009-C9RA07327B-s264 [file RA-009-C9RA07327B-s264.txt]

CAXVOO_clean

6.910700    0.000000    0.000000
-2.303567    15.070058    0.000000
2.303567    7.535025    13.051056

     1       5.934218       5.934218       5.934218    26[8-(6),8-(6,26),8-(6,26),8-(6,26),8-(6,26)]
     2       3.630651       3.630651       3.630651    26[8-(6),8-(6,26),8-(6,26),8-(6,26),8-(6,26)]
     3       1.327085       1.327085       1.327085    26[8-(6),8-(6,26),8-(6,26),8-(6,26),8-(6,26)]
     4       0.976482       0.976482       0.976482    26[8-(6),8-(6,26),8-(6,26),8-(6,26),8-(6,26)]
     5       3.280049       3.280049       3.280049    26[8-(6),8-(6,26),8-(6,26),8-(6,26),8-(6,26)]
     6       5.583615       5.583615       5.583615    26[8-(6),8-(6,26),8-(6,26),8-(6,26),8-(6,26)]
     7       5.648346       5.648346       5.648346    1[6-(6,6)]
     8       1.041212       1.041212       1.041212    1[6-(6,6)]
     9       3.344779       3.344779       3.344779    1[6-(6,6)]
    10       1.262354       1.262354       1.262354    1[6-(6,6)]
    11       5.869488       5.869488       5.869488    1[6-(6,6)]
    12       3.565921       3.565921       3.565921    1[6-(6,6)]
    13       3.835438       3.835438       3.835438    6[6-(6,6),8-(26),8-(26,26)]
    14       4.982615       4.982615       4.982615    6[6-(1,6),6-(6,8),6-(8,8)]
    15       -0.59432       -0.59432       -0.59432    6[6-(1,6),6-(6,6),8-(26,26)]
    16       6.719504       6.719504       6.719504    6[1-(0),6-(6,6),6-(6,8)]
    17       1.531872       1.531872       1.531872    6[6-(6,6),8-(26),8-(26,26)]
    18       2.679048       2.679048       2.679048    6[6-(1,6),6-(6,8),6-(8,8)]
    19       4.012813       4.012813       4.012813    6[6-(1,6),6-(6,6),8-(26,26)]
    20       2.112371       2.112371       2.112371    6[1-(0),6-(6,6),6-(6,8)]
    21       6.139005       6.139005       6.139005    6[6-(6,6),8-(26),8-(26,26)]
    22       7.286181       7.286181       7.286181    6[6-(1,6),6-(6,8),6-(8,8)]
    23       1.709247       1.709247       1.709247    6[6-(1,6),6-(6,6),8-(26,26)]
    24       4.415937       4.415937       4.415937    6[1-(0),6-(6,6),6-(6,8)]
    25       3.075262       3.075262       3.075262    6[6-(6,6),8-(26),8-(26,26)]
    26       1.928085       1.928085       1.928085    6[6-(1,6),6-(6,8),6-(8,8)]
    27        7.50502        7.50502        7.50502    6[6-(1,6),6-(6,6),8-(26,26)]
    28       0.191196       0.191196       0.191196    6[1-(0),6-(6,6),6-(6,8)]
    29       5.378828       5.378828       5.378828    6[6-(6,6),8-(26),8-(26,26)]
    30       4.231652       4.231652       4.231652    6[6-(1,6),6-(6,8),6-(8,8)]
    31       2.897887       2.897887       2.897887    6[6-(1,6),6-(6,6),8-(26,26)]
    32       4.798329       4.798329       4.798329    6[1-(0),6-(6,6),6-(6,8)]
    33       0.771695       0.771695       0.771695    6[6-(6,6),8-(26),8-(26,26)]
    34      -0.375481      -0.375481      -0.375481    6[6-(1,6),6-(6,8),6-(8,8)]
    35       5.201453       5.201453       5.201453    6[6-(1,6),6-(6,6),8-(26,26)]
    36       2.494763       2.494763       2.494763    6[1-(0),6-(6,6),6-(6,8)]
    37       4.471223       4.471223       4.471223    8[6-(6,8),26-(8,8,8,8),26-(8,8,8,8)]
    38       2.778101       2.778101       2.778101    8[6-(6,8),26-(8,8,8,8)]
    39      -0.076018      -0.076018      -0.076018    8[6-(6,6),26-(8,8,8,8),26-(8,8,8,8)]
    40       2.167656       2.167656       2.167656    8[6-(6,8),26-(8,8,8,8),26-(8,8,8,8)]
    41       0.474535       0.474535       0.474535    8[6-(6,8),26-(8,8,8,8)]
    42       4.531116       4.531116       4.531116    8[6-(6,6),26-(8,8,8,8),26-(8,8,8,8)]
    43        6.77479        6.77479        6.77479    8[6-(6,8),26-(8,8,8,8),26-(8,8,8,8)]
    44       5.081668       5.081668       5.081668    8[6-(6,8),26-(8,8,8,8)]
    45       2.227549       2.227549       2.227549    8[6-(6,6),26-(8,8,8,8),26-(8,8,8,8)]
    46       2.439477       2.439477       2.439477    8[6-(6,8),26-(8,8,8,8),26-(8,8,8,8)]
    47       4.132599       4.132599       4.132599    8[6-(6,8),26-(8,8,8,8)]
    48       6.986718       6.986718       6.986718    8[6-(6,6),26-(8,8,8,8),26-(8,8,8,8)]
    49       4.743044       4.743044       4.743044    8[6-(6,8),26-(8,8,8,8),26-(8,8,8,8)]
    50       6.436165       6.436165       6.436165    8[6-(6,8),26-(8,8,8,8)]
    51       2.379584       2.379584       2.379584    8[6-(6,6),26-(8,8,8,8),26-(8,8,8,8)]
    52        0.13591        0.13591        0.13591    8[6-(6,8),26-(8,8,8,8),26-(8,8,8,8)]
    53       1.829032       1.829032       1.829032    8[6-(6,8),26-(8,8,8,8)]
    54       4.683151       4.683151       4.683151    8[6-(6,6),26-(8,8,8,8),26-(8,8,8,8)]
