# Supplementary material for: A collection of forcefield precursors for metal–organic frameworks
Source: RSC Adv. 2019 Nov 13;9(63):36492–507. doi: 10.1039/c9ra07327b (PMC9075174; doi:10.1039/c9ra07327b)
Supplement: RA-009-C9RA07327B-s265 [file RA-009-C9RA07327B-s265.txt]

CAXWAB_clean

6.837600    0.000000    0.000000
-2.279218    14.988699    0.000000
2.279218    7.494350    12.980593

     1       5.913155       5.913155       5.913155    26[8-(6),8-(6,26),8-(6,26),8-(6,26),8-(6,26)]
     2       3.633959       3.633959       3.633959    26[8-(6),8-(6,26),8-(6,26),8-(6,26),8-(6,26)]
     3       1.354756       1.354756       1.354756    26[8-(6),8-(6,26),8-(6,26),8-(6,26),8-(6,26)]
     4       0.924445       0.924445       0.924445    26[8-(6),8-(6,26),8-(6,26),8-(6,26),8-(6,26)]
     5       3.203641       3.203641       3.203641    26[8-(6),8-(6,26),8-(6,26),8-(6,26),8-(6,26)]
     6       5.482844       5.482844       5.482844    26[8-(6),8-(6,26),8-(6,26),8-(6,26),8-(6,26)]
     7       5.658351       5.658351       5.658351    1[6-(6,6)]
     8        1.09994        1.09994        1.09994    1[6-(6,6)]
     9       3.379134       3.379134       3.379134    1[6-(6,6)]
    10       1.179249       1.179249       1.179249    1[6-(6,6)]
    11        5.73766        5.73766        5.73766    1[6-(6,6)]
    12       3.458466       3.458466       3.458466    1[6-(6,6)]
    13       4.043069       4.043069       4.043069    6[6-(6,6),8-(26),8-(26,26)]
    14        4.86016        4.86016        4.86016    6[6-(1,6),6-(6,8),6-(8,8)]
    15      -0.568211      -0.568211      -0.568211    6[6-(1,6),6-(6,6),8-(26,26)]
    16       6.738008       6.738008       6.738008    6[1-(0),6-(6,6),6-(6,8)]
    17       1.763872       1.763872       1.763872    6[6-(6,6),8-(26),8-(26,26)]
    18       2.580966       2.580966       2.580966    6[6-(1,6),6-(6,8),6-(8,8)]
    19       3.990196       3.990196       3.990196    6[6-(1,6),6-(6,6),8-(26,26)]
    20       2.179598       2.179598       2.179598    6[1-(0),6-(6,6),6-(6,8)]
    21       6.322278       6.322278       6.322278    6[6-(6,6),8-(26),8-(26,26)]
    22       7.139373       7.139373       7.139373    6[6-(1,6),6-(6,8),6-(8,8)]
    23       1.711001       1.711001       1.711001    6[6-(1,6),6-(6,6),8-(26,26)]
    24       4.458791       4.458791       4.458791    6[1-(0),6-(6,6),6-(6,8)]
    25       2.794531       2.794531       2.794531    6[6-(6,6),8-(26),8-(26,26)]
    26        1.97744        1.97744        1.97744    6[6-(1,6),6-(6,8),6-(8,8)]
    27       7.405811       7.405811       7.405811    6[6-(1,6),6-(6,6),8-(26,26)]
    28       0.099592       0.099592       0.099592    6[1-(0),6-(6,6),6-(6,8)]
    29       5.073728       5.073728       5.073728    6[6-(6,6),8-(26),8-(26,26)]
    30       4.256634       4.256634       4.256634    6[6-(1,6),6-(6,8),6-(8,8)]
    31       2.847404       2.847404       2.847404    6[6-(1,6),6-(6,6),8-(26,26)]
    32       4.658002       4.658002       4.658002    6[1-(0),6-(6,6),6-(6,8)]
    33       0.515322       0.515322       0.515322    6[6-(6,6),8-(26),8-(26,26)]
    34      -0.301773      -0.301773      -0.301773    6[6-(1,6),6-(6,8),6-(8,8)]
    35       5.126599       5.126599       5.126599    6[6-(1,6),6-(6,6),8-(26,26)]
    36       2.378809       2.378809       2.378809    6[1-(0),6-(6,6),6-(6,8)]
    37       4.447857       4.447857       4.447857    8[6-(6,8),26-(8,8,8,8),26-(8,8,8,8)]
    38       2.717942       2.717942       2.717942    8[6-(6,8),26-(8,8,8,8)]
    39      -0.009577      -0.009577      -0.009577    8[6-(6,6),26-(8,8,8,8),26-(8,8,8,8)]
    40       2.168658       2.168658       2.168658    8[6-(6,8),26-(8,8,8,8),26-(8,8,8,8)]
    41       0.438744       0.438744       0.438744    8[6-(6,8),26-(8,8,8,8)]
    42       4.548828       4.548828       4.548828    8[6-(6,6),26-(8,8,8,8),26-(8,8,8,8)]
    43       6.727061       6.727061       6.727061    8[6-(6,8),26-(8,8,8,8),26-(8,8,8,8)]
    44       4.997152       4.997152       4.997152    8[6-(6,8),26-(8,8,8,8)]
    45       2.269631       2.269631       2.269631    8[6-(6,6),26-(8,8,8,8),26-(8,8,8,8)]
    46       2.389743       2.389743       2.389743    8[6-(6,8),26-(8,8,8,8),26-(8,8,8,8)]
    47       4.119658       4.119658       4.119658    8[6-(6,8),26-(8,8,8,8)]
    48       6.847177       6.847177       6.847177    8[6-(6,6),26-(8,8,8,8),26-(8,8,8,8)]
    49       4.668942       4.668942       4.668942    8[6-(6,8),26-(8,8,8,8),26-(8,8,8,8)]
    50       6.398856       6.398856       6.398856    8[6-(6,8),26-(8,8,8,8)]
    51       2.288772       2.288772       2.288772    8[6-(6,6),26-(8,8,8,8),26-(8,8,8,8)]
    52       0.110539       0.110539       0.110539    8[6-(6,8),26-(8,8,8,8),26-(8,8,8,8)]
    53       1.840448       1.840448       1.840448    8[6-(6,8),26-(8,8,8,8)]
    54       4.567969       4.567969       4.567969    8[6-(6,6),26-(8,8,8,8),26-(8,8,8,8)]
