# Supplementary material for: A collection of forcefield precursors for metal–organic frameworks
Source: RSC Adv. 2019 Nov 13;9(63):36492–507. doi: 10.1039/c9ra07327b (PMC9075174; doi:10.1039/c9ra07327b)
Supplement: RA-009-C9RA07327B-s266 [file RA-009-C9RA07327B-s266.txt]

CAXWEF_clean

6.843000    0.000000    0.000000
-2.280984    14.986407    0.000000
2.280984    7.493200    12.978611

     1       5.878139       5.878139       5.878139    26[8-(6),8-(6,26),8-(6,26),8-(6,26),8-(6,26)]
     2       3.597135       3.597135       3.597135    26[8-(6),8-(6,26),8-(6,26),8-(6,26),8-(6,26)]
     3       1.316138       1.316138       1.316138    26[8-(6),8-(6,26),8-(6,26),8-(6,26),8-(6,26)]
     4       0.964861       0.964861       0.964861    26[8-(6),8-(6,26),8-(6,26),8-(6,26),8-(6,26)]
     5       3.245865       3.245865       3.245865    26[8-(6),8-(6,26),8-(6,26),8-(6,26),8-(6,26)]
     6       5.526862       5.526862       5.526862    26[8-(6),8-(6,26),8-(6,26),8-(6,26),8-(6,26)]
     7       5.608743       5.608743       5.608743    1[6-(6,6)]
     8       1.046752       1.046752       1.046752    1[6-(6,6)]
     9       3.327758       3.327758       3.327758    1[6-(6,6)]
    10       1.234257       1.234257       1.234257    1[6-(6,6)]
    11       5.796248       5.796248       5.796248    1[6-(6,6)]
    12       3.515242       3.515242       3.515242    1[6-(6,6)]
    13       4.068851       4.068851       4.068851    6[6-(6,6),8-(26),8-(26,26)]
    14       4.846903       4.846903       4.846903    6[6-(1,6),6-(6,8),6-(8,8)]
    15      -0.597388      -0.597388      -0.597388    6[6-(1,6),6-(6,6),8-(26,26)]
    16       6.681041       6.681041       6.681041    6[1-(0),6-(6,6),6-(6,8)]
    17       1.787849       1.787849       1.787849    6[6-(6,6),8-(26),8-(26,26)]
    18       2.565897       2.565897       2.565897    6[6-(1,6),6-(6,8),6-(8,8)]
    19       3.964606       3.964606       3.964606    6[6-(1,6),6-(6,6),8-(26,26)]
    20        2.11905        2.11905        2.11905    6[1-(0),6-(6,6),6-(6,8)]
    21       6.349844       6.349844       6.349844    6[6-(6,6),8-(26),8-(26,26)]
    22       7.127891       7.127891       7.127891    6[6-(1,6),6-(6,8),6-(8,8)]
    23       1.683601       1.683601       1.683601    6[6-(1,6),6-(6,6),8-(26,26)]
    24       4.400056       4.400056       4.400056    6[1-(0),6-(6,6),6-(6,8)]
    25       2.774149       2.774149       2.774149    6[6-(6,6),8-(26),8-(26,26)]
    26       1.996097       1.996097       1.996097    6[6-(1,6),6-(6,8),6-(8,8)]
    27       7.440388       7.440388       7.440388    6[6-(1,6),6-(6,6),8-(26,26)]
    28       0.161959       0.161959       0.161959    6[1-(0),6-(6,6),6-(6,8)]
    29       5.055151       5.055151       5.055151    6[6-(6,6),8-(26),8-(26,26)]
    30       4.277103       4.277103       4.277103    6[6-(1,6),6-(6,8),6-(8,8)]
    31       2.878394       2.878394       2.878394    6[6-(1,6),6-(6,6),8-(26,26)]
    32        4.72395        4.72395        4.72395    6[1-(0),6-(6,6),6-(6,8)]
    33       0.493156       0.493156       0.493156    6[6-(6,6),8-(26),8-(26,26)]
    34      -0.284891      -0.284891      -0.284891    6[6-(1,6),6-(6,8),6-(8,8)]
    35       5.159399       5.159399       5.159399    6[6-(1,6),6-(6,6),8-(26,26)]
    36       2.442944       2.442944       2.442944    6[1-(0),6-(6,6),6-(6,8)]
    37       4.466427       4.466427       4.466427    8[6-(6,8),26-(8,8,8,8),26-(8,8,8,8)]
    38       2.726939       2.726939       2.726939    8[6-(6,8),26-(8,8,8,8)]
    39      -0.061583      -0.061583      -0.061583    8[6-(6,6),26-(8,8,8,8),26-(8,8,8,8)]
    40       2.185426       2.185426       2.185426    8[6-(6,8),26-(8,8,8,8),26-(8,8,8,8)]
    41       0.445937       0.445937       0.445937    8[6-(6,8),26-(8,8,8,8)]
    42       4.500412       4.500412       4.500412    8[6-(6,6),26-(8,8,8,8),26-(8,8,8,8)]
    43       6.747424       6.747424       6.747424    8[6-(6,8),26-(8,8,8,8),26-(8,8,8,8)]
    44        5.00793        5.00793        5.00793    8[6-(6,8),26-(8,8,8,8)]
    45        2.21941        2.21941        2.21941    8[6-(6,6),26-(8,8,8,8),26-(8,8,8,8)]
    46       2.376573       2.376573       2.376573    8[6-(6,8),26-(8,8,8,8),26-(8,8,8,8)]
    47       4.116061       4.116061       4.116061    8[6-(6,8),26-(8,8,8,8)]
    48       6.904583       6.904583       6.904583    8[6-(6,6),26-(8,8,8,8),26-(8,8,8,8)]
    49       4.657574       4.657574       4.657574    8[6-(6,8),26-(8,8,8,8),26-(8,8,8,8)]
    50       6.397063       6.397063       6.397063    8[6-(6,8),26-(8,8,8,8)]
    51       2.342588       2.342588       2.342588    8[6-(6,6),26-(8,8,8,8),26-(8,8,8,8)]
    52       0.095576       0.095576       0.095576    8[6-(6,8),26-(8,8,8,8),26-(8,8,8,8)]
    53        1.83507        1.83507        1.83507    8[6-(6,8),26-(8,8,8,8)]
    54        4.62359        4.62359        4.62359    8[6-(6,6),26-(8,8,8,8),26-(8,8,8,8)]
