# Supplementary material for: A collection of forcefield precursors for metal–organic frameworks
Source: RSC Adv. 2019 Nov 13;9(63):36492–507. doi: 10.1039/c9ra07327b (PMC9075174; doi:10.1039/c9ra07327b)
Supplement: RA-009-C9RA07327B-s267 [file RA-009-C9RA07327B-s267.txt]

CAXWIJ_clean

6.853800    0.000000    0.000000
-2.284618    14.984437    0.000000
2.284618    7.492220    12.976902

     1       5.867536       5.867536       5.867536    26[8-(6),8-(6,26),8-(6,26),8-(6,26),8-(6,26)]
     2       3.582941       3.582941       3.582941    26[8-(6),8-(6,26),8-(6,26),8-(6,26),8-(6,26)]
     3       1.298337       1.298337       1.298337    26[8-(6),8-(6,26),8-(6,26),8-(6,26),8-(6,26)]
     4       0.986264       0.986264       0.986264    26[8-(6),8-(6,26),8-(6,26),8-(6,26),8-(6,26)]
     5       3.270859       3.270859       3.270859    26[8-(6),8-(6,26),8-(6,26),8-(6,26),8-(6,26)]
     6       5.555463       5.555463       5.555463    26[8-(6),8-(6,26),8-(6,26),8-(6,26),8-(6,26)]
     7       5.585399       5.585399       5.585399    1[6-(6,6)]
     8       1.016188       1.016188       1.016188    1[6-(6,6)]
     9       3.300783       3.300783       3.300783    1[6-(6,6)]
    10       1.268401       1.268401       1.268401    1[6-(6,6)]
    11       5.837612       5.837612       5.837612    1[6-(6,6)]
    12       3.553017       3.553017       3.553017    1[6-(6,6)]
    13       4.111591       4.111591       4.111591    6[6-(6,6),8-(26),8-(26,26)]
    14       4.880584       4.880584       4.880584    6[6-(1,6),6-(6,8),6-(8,8)]
    15      -0.629185      -0.629185      -0.629185    6[6-(1,6),6-(6,6),8-(26,26)]
    16       6.662131       6.662131       6.662131    6[1-(0),6-(6,6),6-(6,8)]
    17       1.826994       1.826994       1.826994    6[6-(6,6),8-(26),8-(26,26)]
    18       2.595991       2.595991       2.595991    6[6-(1,6),6-(6,8),6-(8,8)]
    19       3.940022       3.940022       3.940022    6[6-(1,6),6-(6,6),8-(26,26)]
    20       2.092921       2.092921       2.092921    6[1-(0),6-(6,6),6-(6,8)]
    21       6.396199       6.396199       6.396199    6[6-(6,6),8-(26),8-(26,26)]
    22       7.165198       7.165198       7.165198    6[6-(1,6),6-(6,8),6-(8,8)]
    23       1.655427       1.655427       1.655427    6[6-(1,6),6-(6,6),8-(26,26)]
    24       4.377514       4.377514       4.377514    6[1-(0),6-(6,6),6-(6,8)]
    25       2.742209       2.742209       2.742209    6[6-(6,6),8-(26),8-(26,26)]
    26       1.973216       1.973216       1.973216    6[6-(1,6),6-(6,8),6-(8,8)]
    27       7.482985       7.482985       7.482985    6[6-(1,6),6-(6,6),8-(26,26)]
    28       0.191669       0.191669       0.191669    6[1-(0),6-(6,6),6-(6,8)]
    29       5.026806       5.026806       5.026806    6[6-(6,6),8-(26),8-(26,26)]
    30       4.257809       4.257809       4.257809    6[6-(1,6),6-(6,8),6-(8,8)]
    31       2.913778       2.913778       2.913778    6[6-(1,6),6-(6,6),8-(26,26)]
    32       4.760879       4.760879       4.760879    6[1-(0),6-(6,6),6-(6,8)]
    33       0.457601       0.457601       0.457601    6[6-(6,6),8-(26),8-(26,26)]
    34      -0.311398      -0.311398      -0.311398    6[6-(1,6),6-(6,8),6-(8,8)]
    35       5.198373       5.198373       5.198373    6[6-(1,6),6-(6,6),8-(26,26)]
    36       2.476286       2.476286       2.476286    6[1-(0),6-(6,6),6-(6,8)]
    37       4.465249       4.465249       4.465249    8[6-(6,8),26-(8,8,8,8),26-(8,8,8,8)]
    38       2.727808       2.727808       2.727808    8[6-(6,8),26-(8,8,8,8)]
    39      -0.069913      -0.069913      -0.069913    8[6-(6,6),26-(8,8,8,8),26-(8,8,8,8)]
    40        2.18065        2.18065        2.18065    8[6-(6,8),26-(8,8,8,8),26-(8,8,8,8)]
    41       0.443211       0.443211       0.443211    8[6-(6,8),26-(8,8,8,8)]
    42       4.499292       4.499292       4.499292    8[6-(6,6),26-(8,8,8,8),26-(8,8,8,8)]
    43       6.749853       6.749853       6.749853    8[6-(6,8),26-(8,8,8,8),26-(8,8,8,8)]
    44       5.012418       5.012418       5.012418    8[6-(6,8),26-(8,8,8,8)]
    45       2.214695       2.214695       2.214695    8[6-(6,6),26-(8,8,8,8),26-(8,8,8,8)]
    46       2.388551       2.388551       2.388551    8[6-(6,8),26-(8,8,8,8),26-(8,8,8,8)]
    47       4.125992       4.125992       4.125992    8[6-(6,8),26-(8,8,8,8)]
    48       6.923713       6.923713       6.923713    8[6-(6,6),26-(8,8,8,8),26-(8,8,8,8)]
    49        4.67315        4.67315        4.67315    8[6-(6,8),26-(8,8,8,8),26-(8,8,8,8)]
    50       6.410589       6.410589       6.410589    8[6-(6,8),26-(8,8,8,8)]
    51       2.354508       2.354508       2.354508    8[6-(6,6),26-(8,8,8,8),26-(8,8,8,8)]
    52       0.103947       0.103947       0.103947    8[6-(6,8),26-(8,8,8,8),26-(8,8,8,8)]
    53       1.841382       1.841382       1.841382    8[6-(6,8),26-(8,8,8,8)]
    54       4.639105       4.639105       4.639105    8[6-(6,6),26-(8,8,8,8),26-(8,8,8,8)]
