# Supplementary material for: A collection of forcefield precursors for metal–organic frameworks
Source: RSC Adv. 2019 Nov 13;9(63):36492–507. doi: 10.1039/c9ra07327b (PMC9075174; doi:10.1039/c9ra07327b)
Supplement: RA-009-C9RA07327B-s268 [file RA-009-C9RA07327B-s268.txt]

CAYCEL_charged

14.382700    0.000000    0.000000
-7.191350    12.455784    0.000000
0.000000    0.000000    19.992000

     1       4.242465       4.242465       4.242465    15[6-(6,8,15),8-(44),8-(44),8-(44)]
     2       3.218273       3.218273       3.218273    15[6-(6,8,15),8-(0),8-(44),8-(44)]
     3        8.21022        8.21022        8.21022    15[6-(6,8,15),8-(44),8-(44),8-(44)]
     4      -3.923025      -3.923025      -3.923025    15[6-(6,8,15),8-(0),8-(44),8-(44)]
     5       9.121365       9.121365       9.121365    15[6-(6,8,15),8-(44),8-(44),8-(44)]
     6       7.896102       7.896102       7.896102    15[6-(6,8,15),8-(0),8-(44),8-(44)]
     7       2.948885       2.948885       2.948885    15[6-(6,8,15),8-(44),8-(44),8-(44)]
     8       3.973077       3.973077       3.973077    15[6-(6,8,15),8-(0),8-(44),8-(44)]
     9       -1.01887       -1.01887       -1.01887    15[6-(6,8,15),8-(44),8-(44),8-(44)]
    10      -3.268325      -3.268325      -3.268325    15[6-(6,8,15),8-(0),8-(44),8-(44)]
    11      -1.930015      -1.930015      -1.930015    15[6-(6,8,15),8-(44),8-(44),8-(44)]
    12       6.486598       6.486598       6.486598    15[6-(6,8,15),8-(0),8-(44),8-(44)]
    13      10.140235      10.140235      10.140235    15[6-(6,8,15),8-(44),8-(44),8-(44)]
    14      -3.218273      -3.218273      -3.218273    15[6-(6,8,15),8-(0),8-(44),8-(44)]
    15        6.17248        6.17248        6.17248    15[6-(6,8,15),8-(44),8-(44),8-(44)]
    16       3.923025       3.923025       3.923025    15[6-(6,8,15),8-(0),8-(44),8-(44)]
    17       5.261335       5.261335       5.261335    15[6-(6,8,15),8-(44),8-(44),8-(44)]
    18       6.486598       6.486598       6.486598    15[6-(6,8,15),8-(0),8-(44),8-(44)]
    19      -2.948885      -2.948885      -2.948885    15[6-(6,8,15),8-(44),8-(44),8-(44)]
    20      -3.973077      -3.973077      -3.973077    15[6-(6,8,15),8-(0),8-(44),8-(44)]
    21        1.01887        1.01887        1.01887    15[6-(6,8,15),8-(44),8-(44),8-(44)]
    22       3.268325       3.268325       3.268325    15[6-(6,8,15),8-(0),8-(44),8-(44)]
    23       1.930015       1.930015       1.930015    15[6-(6,8,15),8-(44),8-(44),8-(44)]
    24       7.896102       7.896102       7.896102    15[6-(6,8,15),8-(0),8-(44),8-(44)]
    25       2.123606       2.123606       2.123606    1[8-(6)]
    26       4.768584       4.768584       4.768584    1[6-(1,1,6)]
    27       5.746608       5.746608       5.746608    1[6-(1,1,6)]
    28       5.218044       5.218044       5.218044    1[6-(1,1,6)]
    29       8.732456       8.732456       8.732456    1[8-(6)]
    30       8.212522       8.212522       8.212522    1[6-(1,1,6)]
    31        7.93925        7.93925        7.93925    1[6-(1,1,6)]
    32       6.951159       6.951159       6.951159    1[6-(1,1,6)]
    33      10.717988      10.717988      10.717988    1[8-(6)]
    34       8.592944       8.592944       8.592944    1[6-(1,1,6)]
    35       7.888192       7.888192       7.888192    1[6-(1,1,6)]
    36       9.404848       9.404848       9.404848    1[6-(1,1,6)]
    37       5.067744       5.067744       5.067744    1[8-(6)]
    38       2.422766       2.422766       2.422766    1[6-(1,1,6)]
    39       1.444742       1.444742       1.444742    1[6-(1,1,6)]
    40       1.973306       1.973306       1.973306    1[6-(1,1,6)]
    41      -1.541106      -1.541106      -1.541106    1[8-(6)]
    42      -1.021172      -1.021172      -1.021172    1[6-(1,1,6)]
    43        -0.7479        -0.7479        -0.7479    1[6-(1,1,6)]
    44       0.240191       0.240191       0.240191    1[6-(1,1,6)]
    45      -3.526638      -3.526638      -3.526638    1[8-(6)]
    46      -1.401594      -1.401594      -1.401594    1[6-(1,1,6)]
    47      -0.696842      -0.696842      -0.696842    1[6-(1,1,6)]
    48      -2.213498      -2.213498      -2.213498    1[6-(1,1,6)]
    49      12.259094      12.259094      12.259094    1[8-(6)]
    50       9.614116       9.614116       9.614116    1[6-(1,1,6)]
    51       8.636092       8.636092       8.636092    1[6-(1,1,6)]
    52       9.164656       9.164656       9.164656    1[6-(1,1,6)]
    53       5.650244       5.650244       5.650244    1[8-(6)]
    54       6.170178       6.170178       6.170178    1[6-(1,1,6)]
    55        6.44345        6.44345        6.44345    1[6-(1,1,6)]
    56       7.431541       7.431541       7.431541    1[6-(1,1,6)]
    57       3.664712       3.664712       3.664712    1[8-(6)]
    58       5.789756       5.789756       5.789756    1[6-(1,1,6)]
    59       6.494508       6.494508       6.494508    1[6-(1,1,6)]
    60       4.977852       4.977852       4.977852    1[6-(1,1,6)]
    61      -5.067744      -5.067744      -5.067744    1[8-(6)]
    62      -2.422766      -2.422766      -2.422766    1[6-(1,1,6)]
    63      -1.444742      -1.444742      -1.444742    1[6-(1,1,6)]
    64      -1.973306      -1.973306      -1.973306    1[6-(1,1,6)]
    65       1.541106       1.541106       1.541106    1[8-(6)]
    66       1.021172       1.021172       1.021172    1[6-(1,1,6)]
    67         0.7479         0.7479         0.7479    1[6-(1,1,6)]
    68      -0.240191      -0.240191      -0.240191    1[6-(1,1,6)]
    69       3.526638       3.526638       3.526638    1[8-(6)]
    70       1.401594       1.401594       1.401594    1[6-(1,1,6)]
    71       0.696842       0.696842       0.696842    1[6-(1,1,6)]
    72       2.213498       2.213498       2.213498    1[6-(1,1,6)]
    73      -0.809746      -0.809746      -0.809746    1[6-(1,6,6)]
    74       0.310666       0.310666       0.310666    1[6-(1,6,6)]
    75      12.361931      12.361931      12.361931    1[6-(1,6,7)]
    76      -0.883817      -0.883817      -0.883817    1[6-(1,6,7)]
    77      11.916786      11.916786      11.916786    1[7-(1,1,6)]
    78       -1.30523       -1.30523       -1.30523    1[7-(1,1,6)]
    79      11.946271      11.946271      11.946271    1[7-(1,1,6)]
    80       0.809746       0.809746       0.809746    1[6-(1,6,6)]
    81      -0.310666      -0.310666      -0.310666    1[6-(1,6,6)]
    82       2.020769       2.020769       2.020769    1[6-(1,6,7)]
    83       0.883817       0.883817       0.883817    1[6-(1,6,7)]
    84       2.465914       2.465914       2.465914    1[7-(1,1,6)]
    85        1.30523        1.30523        1.30523    1[7-(1,1,6)]
    86       2.436429       2.436429       2.436429    1[7-(1,1,6)]
    87      -2.475982      -2.475982      -2.475982    1[6-(1,6,6)]
    88       -3.83227       -3.83227       -3.83227    1[6-(1,6,6)]
    89       3.745974       3.745974       3.745974    1[6-(1,6,7)]
    90      -4.832587      -4.832587      -4.832587    1[6-(1,6,7)]
    91       3.268469       3.268469       3.268469    1[7-(1,1,6)]
    92      -3.896993      -3.896993      -3.896993    1[7-(1,1,6)]
    93       4.512572       4.512572       4.512572    1[7-(1,1,6)]
    94      -3.285728      -3.285728      -3.285728    1[6-(1,6,6)]
    95      -3.521604      -3.521604      -3.521604    1[6-(1,6,6)]
    96       8.916555       8.916555       8.916555    1[6-(1,6,7)]
    97      -5.716404      -5.716404      -5.716404    1[6-(1,6,7)]
    98       7.993905       7.993905       7.993905    1[7-(1,1,6)]
    99      -5.202223      -5.202223      -5.202223    1[7-(1,1,6)]
   100       9.267493       9.267493       9.267493    1[7-(1,1,6)]
   101       3.285728       3.285728       3.285728    1[6-(1,6,6)]
   102       3.521604       3.521604       3.521604    1[6-(1,6,6)]
   103       5.466145       5.466145       5.466145    1[6-(1,6,7)]
   104       5.716404       5.716404       5.716404    1[6-(1,6,7)]
   105       6.388795       6.388795       6.388795    1[7-(1,1,6)]
   106       5.202223       5.202223       5.202223    1[7-(1,1,6)]
   107       5.115207       5.115207       5.115207    1[7-(1,1,6)]
   108       2.475982       2.475982       2.475982    1[6-(1,6,6)]
   109        3.83227        3.83227        3.83227    1[6-(1,6,6)]
   110      10.636726      10.636726      10.636726    1[6-(1,6,7)]
   111       4.832587       4.832587       4.832587    1[6-(1,6,7)]
   112      11.114231      11.114231      11.114231    1[7-(1,1,6)]
   113       3.896993       3.896993       3.896993    1[7-(1,1,6)]
   114       9.870128       9.870128       9.870128    1[7-(1,1,6)]
   115       8.001096       8.001096       8.001096    1[6-(1,6,6)]
   116       6.880684       6.880684       6.880684    1[6-(1,6,6)]
   117      -5.170581      -5.170581      -5.170581    1[6-(1,6,7)]
   118       8.075167       8.075167       8.075167    1[6-(1,6,7)]
   119      -4.725436      -4.725436      -4.725436    1[7-(1,1,6)]
   120        8.49658        8.49658        8.49658    1[7-(1,1,6)]
   121      -4.754921      -4.754921      -4.754921    1[7-(1,1,6)]
   122       6.381604       6.381604       6.381604    1[6-(1,6,6)]
   123       7.502016       7.502016       7.502016    1[6-(1,6,6)]
   124       5.170581       5.170581       5.170581    1[6-(1,6,7)]
   125       6.307533       6.307533       6.307533    1[6-(1,6,7)]
   126       4.725436       4.725436       4.725436    1[7-(1,1,6)]
   127        5.88612        5.88612        5.88612    1[7-(1,1,6)]
   128       4.754921       4.754921       4.754921    1[7-(1,1,6)]
   129       9.667332       9.667332       9.667332    1[6-(1,6,6)]
   130       11.02362       11.02362       11.02362    1[6-(1,6,6)]
   131       3.445376       3.445376       3.445376    1[6-(1,6,7)]
   132      12.023937      12.023937      12.023937    1[6-(1,6,7)]
   133       3.922881       3.922881       3.922881    1[7-(1,1,6)]
   134      11.088343      11.088343      11.088343    1[7-(1,1,6)]
   135       2.678778       2.678778       2.678778    1[7-(1,1,6)]
   136      10.477078      10.477078      10.477078    1[6-(1,6,6)]
   137      10.712954      10.712954      10.712954    1[6-(1,6,6)]
   138      -1.725205      -1.725205      -1.725205    1[6-(1,6,7)]
   139      12.907754      12.907754      12.907754    1[6-(1,6,7)]
   140      -0.802555      -0.802555      -0.802555    1[7-(1,1,6)]
   141      12.393573      12.393573      12.393573    1[7-(1,1,6)]
   142      -2.076143      -2.076143      -2.076143    1[7-(1,1,6)]
   143       3.905622       3.905622       3.905622    1[6-(1,6,6)]
   144       3.669746       3.669746       3.669746    1[6-(1,6,6)]
   145       1.725205       1.725205       1.725205    1[6-(1,6,7)]
   146       1.474946       1.474946       1.474946    1[6-(1,6,7)]
   147       0.802555       0.802555       0.802555    1[7-(1,1,6)]
   148       1.989127       1.989127       1.989127    1[7-(1,1,6)]
   149       2.076143       2.076143       2.076143    1[7-(1,1,6)]
   150       4.715368       4.715368       4.715368    1[6-(1,6,6)]
   151        3.35908        3.35908        3.35908    1[6-(1,6,6)]
   152      -3.445376      -3.445376      -3.445376    1[6-(1,6,7)]
   153       2.358763       2.358763       2.358763    1[6-(1,6,7)]
   154      -3.922881      -3.922881      -3.922881    1[7-(1,1,6)]
   155       3.294357       3.294357       3.294357    1[7-(1,1,6)]
   156      -2.678778      -2.678778      -2.678778    1[7-(1,1,6)]
   157       4.702352       4.702352       4.702352    44[8-(15),8-(15),8-(15),8-(15),8-(15),44-(8,8,8,8,8)]
   158      10.517062      10.517062      10.517062    44[8-(15),8-(15),8-(15),8-(15),8-(15),44-(8,8,8,8,8)]
   159       6.354636       6.354636       6.354636    44[8-(15),8-(15),8-(15),8-(15),8-(15),44-(8,8,8,8,8)]
   160       2.488998       2.488998       2.488998    44[8-(15),8-(15),8-(15),8-(15),8-(15),44-(8,8,8,8,8)]
   161      -3.325712      -3.325712      -3.325712    44[8-(15),8-(15),8-(15),8-(15),8-(15),44-(8,8,8,8,8)]
   162       0.836714       0.836714       0.836714    44[8-(15),8-(15),8-(15),8-(15),8-(15),44-(8,8,8,8,8)]
   163       9.680348       9.680348       9.680348    44[8-(15),8-(15),8-(15),8-(15),8-(15),44-(8,8,8,8,8)]
   164       3.865638       3.865638       3.865638    44[8-(15),8-(15),8-(15),8-(15),8-(15),44-(8,8,8,8,8)]
   165       8.028064       8.028064       8.028064    44[8-(15),8-(15),8-(15),8-(15),8-(15),44-(8,8,8,8,8)]
   166      -2.488998      -2.488998      -2.488998    44[8-(15),8-(15),8-(15),8-(15),8-(15),44-(8,8,8,8,8)]
   167       3.325712       3.325712       3.325712    44[8-(15),8-(15),8-(15),8-(15),8-(15),44-(8,8,8,8,8)]
   168      -0.836714      -0.836714      -0.836714    44[8-(15),8-(15),8-(15),8-(15),8-(15),44-(8,8,8,8,8)]
   169       3.812135       3.812135       3.812135    6[6-(1,1,1),8-(1),15-(8,8,8),15-(8,8,8)]
   170       4.994393       4.994393       4.994393    6[1-(0),1-(0),1-(0),6-(8,15,15)]
   171       8.675645       8.675645       8.675645    6[6-(1,1,1),8-(1),15-(8,8,8),15-(8,8,8)]
   172       7.870933       7.870933       7.870933    6[1-(0),1-(0),1-(0),6-(8,15,15)]
   173       9.086271       9.086271       9.086271    6[6-(1,1,1),8-(1),15-(8,8,8),15-(8,8,8)]
   174       8.708725       8.708725       8.708725    6[1-(0),1-(0),1-(0),6-(8,15,15)]
   175       3.379215       3.379215       3.379215    6[6-(1,1,1),8-(1),15-(8,8,8),15-(8,8,8)]
   176       2.196957       2.196957       2.196957    6[1-(0),1-(0),1-(0),6-(8,15,15)]
   177      -1.484295      -1.484295      -1.484295    6[6-(1,1,1),8-(1),15-(8,8,8),15-(8,8,8)]
   178      -0.679583      -0.679583      -0.679583    6[1-(0),1-(0),1-(0),6-(8,15,15)]
   179      -1.894921      -1.894921      -1.894921    6[6-(1,1,1),8-(1),15-(8,8,8),15-(8,8,8)]
   180      -1.517375      -1.517375      -1.517375    6[1-(0),1-(0),1-(0),6-(8,15,15)]
   181      10.570565      10.570565      10.570565    6[6-(1,1,1),8-(1),15-(8,8,8),15-(8,8,8)]
   182       9.388307       9.388307       9.388307    6[1-(0),1-(0),1-(0),6-(8,15,15)]
   183       5.707055       5.707055       5.707055    6[6-(1,1,1),8-(1),15-(8,8,8),15-(8,8,8)]
   184       6.511767       6.511767       6.511767    6[1-(0),1-(0),1-(0),6-(8,15,15)]
   185       5.296429       5.296429       5.296429    6[6-(1,1,1),8-(1),15-(8,8,8),15-(8,8,8)]
   186       5.673975       5.673975       5.673975    6[1-(0),1-(0),1-(0),6-(8,15,15)]
   187      -3.379215      -3.379215      -3.379215    6[6-(1,1,1),8-(1),15-(8,8,8),15-(8,8,8)]
   188      -2.196957      -2.196957      -2.196957    6[1-(0),1-(0),1-(0),6-(8,15,15)]
   189       1.484295       1.484295       1.484295    6[6-(1,1,1),8-(1),15-(8,8,8),15-(8,8,8)]
   190       0.679583       0.679583       0.679583    6[1-(0),1-(0),1-(0),6-(8,15,15)]
   191       1.894921       1.894921       1.894921    6[6-(1,1,1),8-(1),15-(8,8,8),15-(8,8,8)]
   192       1.517375       1.517375       1.517375    6[1-(0),1-(0),1-(0),6-(8,15,15)]
   193       -0.35741       -0.35741       -0.35741    6[1-(0),1-(0),6-(1,1,6),6-(1,1,7)]
   194      -1.320332      -1.320332      -1.320332    6[1-(0),1-(0),6-(1,1,6),7-(1,1,1)]
   195        0.35741        0.35741        0.35741    6[1-(0),1-(0),6-(1,1,6),6-(1,1,7)]
   196       1.320332       1.320332       1.320332    6[1-(0),1-(0),6-(1,1,6),7-(1,1,1)]
   197      -3.438904      -3.438904      -3.438904    6[1-(0),1-(0),6-(1,1,6),6-(1,1,7)]
   198      -3.875419      -3.875419      -3.875419    6[1-(0),1-(0),6-(1,1,6),7-(1,1,1)]
   199      -3.796314      -3.796314      -3.796314    6[1-(0),1-(0),6-(1,1,6),6-(1,1,7)]
   200       -5.19575       -5.19575       -5.19575    6[1-(0),1-(0),6-(1,1,6),7-(1,1,1)]
   201       3.796314       3.796314       3.796314    6[1-(0),1-(0),6-(1,1,6),6-(1,1,7)]
   202        5.19575        5.19575        5.19575    6[1-(0),1-(0),6-(1,1,6),7-(1,1,1)]
   203       3.438904       3.438904       3.438904    6[1-(0),1-(0),6-(1,1,6),6-(1,1,7)]
   204       3.875419       3.875419       3.875419    6[1-(0),1-(0),6-(1,1,6),7-(1,1,1)]
   205        7.54876        7.54876        7.54876    6[1-(0),1-(0),6-(1,1,6),6-(1,1,7)]
   206       8.511682       8.511682       8.511682    6[1-(0),1-(0),6-(1,1,6),7-(1,1,1)]
   207        6.83394        6.83394        6.83394    6[1-(0),1-(0),6-(1,1,6),6-(1,1,7)]
   208       5.871018       5.871018       5.871018    6[1-(0),1-(0),6-(1,1,6),7-(1,1,1)]
   209      10.630254      10.630254      10.630254    6[1-(0),1-(0),6-(1,1,6),6-(1,1,7)]
   210      11.066769      11.066769      11.066769    6[1-(0),1-(0),6-(1,1,6),7-(1,1,1)]
   211      10.987664      10.987664      10.987664    6[1-(0),1-(0),6-(1,1,6),6-(1,1,7)]
   212        12.3871        12.3871        12.3871    6[1-(0),1-(0),6-(1,1,6),7-(1,1,1)]
   213       3.395036       3.395036       3.395036    6[1-(0),1-(0),6-(1,1,6),6-(1,1,7)]
   214         1.9956         1.9956         1.9956    6[1-(0),1-(0),6-(1,1,6),7-(1,1,1)]
   215       3.752446       3.752446       3.752446    6[1-(0),1-(0),6-(1,1,6),6-(1,1,7)]
   216       3.315931       3.315931       3.315931    6[1-(0),1-(0),6-(1,1,6),7-(1,1,1)]
   217       5.363309       5.363309       5.363309    8[15-(6,8,8),44-(8,8,8,8,44)]
   218        2.98441        2.98441        2.98441    8[15-(6,8,8),44-(8,8,8,8,44)]
   219       4.623319       4.623319       4.623319    8[15-(6,8,8),44-(8,8,8,8,44)]
   220       4.362992       4.362992       4.362992    8[15-(6,8,8),44-(8,8,8,8,44)]
   221        1.99488        1.99488        1.99488    8[15-(6,8,8),44-(8,8,8,8,44)]
   222       2.808222       2.808222       2.808222    8[15-(6,8,8)]
   223        2.78521        2.78521        2.78521    8[1-(0),6-(6,15,15)]
   224       8.507367       8.507367       8.507367    8[15-(6,8,8),44-(8,8,8,8,44)]
   225       9.114317       9.114317       9.114317    8[15-(6,8,8),44-(8,8,8,8,44)]
   226       6.766341       6.766341       6.766341    8[15-(6,8,8),44-(8,8,8,8,44)]
   227       10.69138       10.69138       10.69138    8[15-(6,8,8),44-(8,8,8,8,44)]
   228      -3.108101      -3.108101      -3.108101    8[15-(6,8,8),44-(8,8,8,8,44)]
   229      -3.604305      -3.604305      -3.604305    8[15-(6,8,8)]
   230       8.364978       8.364978       8.364978    8[1-(0),6-(6,15,15)]
   231       7.703374       7.703374       7.703374    8[15-(6,8,8),44-(8,8,8,8,44)]
   232       9.475323       9.475323       9.475323    8[15-(6,8,8),44-(8,8,8,8,44)]
   233       10.18439       10.18439       10.18439    8[15-(6,8,8),44-(8,8,8,8,44)]
   234       6.519678       6.519678       6.519678    8[15-(6,8,8),44-(8,8,8,8,44)]
   235       1.113221       1.113221       1.113221    8[15-(6,8,8),44-(8,8,8,8,44)]
   236       0.796082       0.796082       0.796082    8[15-(6,8,8)]
   237      10.423862      10.423862      10.423862    8[1-(0),6-(6,15,15)]
   238       1.828041       1.828041       1.828041    8[15-(6,8,8),44-(8,8,8,8,44)]
   239        4.20694        4.20694        4.20694    8[15-(6,8,8),44-(8,8,8,8,44)]
   240       2.568031       2.568031       2.568031    8[15-(6,8,8),44-(8,8,8,8,44)]
   241       2.828358       2.828358       2.828358    8[15-(6,8,8),44-(8,8,8,8,44)]
   242        5.19647        5.19647        5.19647    8[15-(6,8,8),44-(8,8,8,8,44)]
   243       4.383128       4.383128       4.383128    8[15-(6,8,8)]
   244        4.40614        4.40614        4.40614    8[1-(0),6-(6,15,15)]
   245      -1.316017      -1.316017      -1.316017    8[15-(6,8,8),44-(8,8,8,8,44)]
   246      -1.922967      -1.922967      -1.922967    8[15-(6,8,8),44-(8,8,8,8,44)]
   247       0.425009       0.425009       0.425009    8[15-(6,8,8),44-(8,8,8,8,44)]
   248       -3.50003       -3.50003       -3.50003    8[15-(6,8,8),44-(8,8,8,8,44)]
   249      10.299451      10.299451      10.299451    8[15-(6,8,8),44-(8,8,8,8,44)]
   250      10.795655      10.795655      10.795655    8[15-(6,8,8)]
   251      -1.173628      -1.173628      -1.173628    8[1-(0),6-(6,15,15)]
   252      -0.512024      -0.512024      -0.512024    8[15-(6,8,8),44-(8,8,8,8,44)]
   253      -2.283973      -2.283973      -2.283973    8[15-(6,8,8),44-(8,8,8,8,44)]
   254       -2.99304       -2.99304       -2.99304    8[15-(6,8,8),44-(8,8,8,8,44)]
   255       0.671672       0.671672       0.671672    8[15-(6,8,8),44-(8,8,8,8,44)]
   256       6.078129       6.078129       6.078129    8[15-(6,8,8),44-(8,8,8,8,44)]
   257       6.395268       6.395268       6.395268    8[15-(6,8,8)]
   258      -3.232512      -3.232512      -3.232512    8[1-(0),6-(6,15,15)]
   259       9.019391       9.019391       9.019391    8[15-(6,8,8),44-(8,8,8,8,44)]
   260       11.39829       11.39829       11.39829    8[15-(6,8,8),44-(8,8,8,8,44)]
   261       9.759381       9.759381       9.759381    8[15-(6,8,8),44-(8,8,8,8,44)]
   262      10.019708      10.019708      10.019708    8[15-(6,8,8),44-(8,8,8,8,44)]
   263       -1.99488       -1.99488       -1.99488    8[15-(6,8,8),44-(8,8,8,8,44)]
   264      -2.808222      -2.808222      -2.808222    8[15-(6,8,8)]
   265       11.59749       11.59749       11.59749    8[1-(0),6-(6,15,15)]
   266       5.875333       5.875333       5.875333    8[15-(6,8,8),44-(8,8,8,8,44)]
   267       5.268383       5.268383       5.268383    8[15-(6,8,8),44-(8,8,8,8,44)]
   268       7.616359       7.616359       7.616359    8[15-(6,8,8),44-(8,8,8,8,44)]
   269        3.69132        3.69132        3.69132    8[15-(6,8,8),44-(8,8,8,8,44)]
   270       3.108101       3.108101       3.108101    8[15-(6,8,8),44-(8,8,8,8,44)]
   271       3.604305       3.604305       3.604305    8[15-(6,8,8)]
   272       6.017722       6.017722       6.017722    8[1-(0),6-(6,15,15)]
   273       6.679326       6.679326       6.679326    8[15-(6,8,8),44-(8,8,8,8,44)]
   274       4.907377       4.907377       4.907377    8[15-(6,8,8),44-(8,8,8,8,44)]
   275        4.19831        4.19831        4.19831    8[15-(6,8,8),44-(8,8,8,8,44)]
   276       7.863022       7.863022       7.863022    8[15-(6,8,8),44-(8,8,8,8,44)]
   277      -1.113221      -1.113221      -1.113221    8[15-(6,8,8),44-(8,8,8,8,44)]
   278      -0.796082      -0.796082      -0.796082    8[15-(6,8,8)]
   279       3.958838       3.958838       3.958838    8[1-(0),6-(6,15,15)]
   280      -1.828041      -1.828041      -1.828041    8[15-(6,8,8),44-(8,8,8,8,44)]
   281       -4.20694       -4.20694       -4.20694    8[15-(6,8,8),44-(8,8,8,8,44)]
   282      -2.568031      -2.568031      -2.568031    8[15-(6,8,8),44-(8,8,8,8,44)]
   283      -2.828358      -2.828358      -2.828358    8[15-(6,8,8),44-(8,8,8,8,44)]
   284        9.18623        9.18623        9.18623    8[15-(6,8,8),44-(8,8,8,8,44)]
   285       9.999572       9.999572       9.999572    8[15-(6,8,8)]
   286       -4.40614       -4.40614       -4.40614    8[1-(0),6-(6,15,15)]
   287       1.316017       1.316017       1.316017    8[15-(6,8,8),44-(8,8,8,8,44)]
   288       1.922967       1.922967       1.922967    8[15-(6,8,8),44-(8,8,8,8,44)]
   289      -0.425009      -0.425009      -0.425009    8[15-(6,8,8),44-(8,8,8,8,44)]
   290        3.50003        3.50003        3.50003    8[15-(6,8,8),44-(8,8,8,8,44)]
   291       4.083249       4.083249       4.083249    8[15-(6,8,8),44-(8,8,8,8,44)]
   292       3.587045       3.587045       3.587045    8[15-(6,8,8)]
   293       1.173628       1.173628       1.173628    8[1-(0),6-(6,15,15)]
   294       0.512024       0.512024       0.512024    8[15-(6,8,8),44-(8,8,8,8,44)]
   295       2.283973       2.283973       2.283973    8[15-(6,8,8),44-(8,8,8,8,44)]
   296        2.99304        2.99304        2.99304    8[15-(6,8,8),44-(8,8,8,8,44)]
   297      -0.671672      -0.671672      -0.671672    8[15-(6,8,8),44-(8,8,8,8,44)]
   298       8.304571       8.304571       8.304571    8[15-(6,8,8),44-(8,8,8,8,44)]
   299       7.987432       7.987432       7.987432    8[15-(6,8,8)]
   300       3.232512       3.232512       3.232512    8[1-(0),6-(6,15,15)]
   301      12.436002      12.436002      12.436002    7[1-(0),1-(0),1-(0),6-(1,1,6)]
   302       1.946698       1.946698       1.946698    7[1-(0),1-(0),1-(0),6-(1,1,6)]
   303       3.630193       3.630193       3.630193    7[1-(0),1-(0),1-(0),6-(1,1,6)]
   304       8.874845       8.874845       8.874845    7[1-(0),1-(0),1-(0),6-(1,1,6)]
   305       5.507855       5.507855       5.507855    7[1-(0),1-(0),1-(0),6-(1,1,6)]
   306      10.752507      10.752507      10.752507    7[1-(0),1-(0),1-(0),6-(1,1,6)]
   307      -5.244652      -5.244652      -5.244652    7[1-(0),1-(0),1-(0),6-(1,1,6)]
   308       5.244652       5.244652       5.244652    7[1-(0),1-(0),1-(0),6-(1,1,6)]
   309       3.561157       3.561157       3.561157    7[1-(0),1-(0),1-(0),6-(1,1,6)]
   310      -1.683495      -1.683495      -1.683495    7[1-(0),1-(0),1-(0),6-(1,1,6)]
   311       1.683495       1.683495       1.683495    7[1-(0),1-(0),1-(0),6-(1,1,6)]
   312      -3.561157      -3.561157      -3.561157    7[1-(0),1-(0),1-(0),6-(1,1,6)]
