# Supplementary material for: A collection of forcefield precursors for metal–organic frameworks
Source: RSC Adv. 2019 Nov 13;9(63):36492–507. doi: 10.1039/c9ra07327b (PMC9075174; doi:10.1039/c9ra07327b)
Supplement: RA-009-C9RA07327B-s269 [file RA-009-C9RA07327B-s269.txt]

CAYDEN_clean

7.907300    0.000000    0.000000
0.000000    12.299600    0.000000
0.000000    0.000000    12.299600

     1        2.74834        2.74834        2.74834    29[7-(6,7),7-(6,7),7-(6,7),7-(6,7)]
     2        6.70199        6.70199        6.70199    29[7-(6,7),7-(6,7),7-(6,7),7-(6,7)]
     3       0.771515       0.771515       0.771515    29[7-(6,7),7-(6,7),7-(6,7),7-(6,7)]
     4       4.725165       4.725165       4.725165    29[7-(6,7),7-(6,7),7-(6,7),7-(6,7)]
     5       3.638939       3.638939       3.638939    1[6-(1,6,6)]
     6       3.900671       3.900671       3.900671    1[6-(1,6,6)]
     7       5.321613       5.321613       5.321613    1[6-(1,6,8)]
     8       4.073841       4.073841       4.073841    1[6-(1,6,8)]
     9       5.255982       5.255982       5.255982    1[6-(1,6,8)]
    10       6.158996       6.158996       6.158996    1[6-(1,6,8)]
    11       5.495573       5.495573       5.495573    1[6-(1,6,6)]
    12       3.991605       3.991605       3.991605    1[6-(1,6,6)]
    13       7.592589       7.592589       7.592589    1[6-(1,6,6)]
    14       7.854321       7.854321       7.854321    1[6-(1,6,6)]
    15       1.367963       1.367963       1.367963    1[6-(1,6,8)]
    16       0.120191       0.120191       0.120191    1[6-(1,6,8)]
    17       1.302332       1.302332       1.302332    1[6-(1,6,8)]
    18       2.205346       2.205346       2.205346    1[6-(1,6,8)]
    19       1.541924       1.541924       1.541924    1[6-(1,6,6)]
    20       0.037955       0.037955       0.037955    1[6-(1,6,6)]
    21       1.662114       1.662114       1.662114    1[6-(1,6,6)]
    22       1.923846       1.923846       1.923846    1[6-(1,6,6)]
    23       3.344788       3.344788       3.344788    1[6-(1,6,8)]
    24       2.097016       2.097016       2.097016    1[6-(1,6,8)]
    25       3.279157       3.279157       3.279157    1[6-(1,6,8)]
    26       4.182171       4.182171       4.182171    1[6-(1,6,8)]
    27       3.518749       3.518749       3.518749    1[6-(1,6,6)]
    28        2.01478        2.01478        2.01478    1[6-(1,6,6)]
    29       5.615764       5.615764       5.615764    1[6-(1,6,6)]
    30       5.877496       5.877496       5.877496    1[6-(1,6,6)]
    31       7.298438       7.298438       7.298438    1[6-(1,6,8)]
    32       6.050666       6.050666       6.050666    1[6-(1,6,8)]
    33       7.232807       7.232807       7.232807    1[6-(1,6,8)]
    34       0.228521       0.228521       0.228521    1[6-(1,6,8)]
    35       7.472399       7.472399       7.472399    1[6-(1,6,6)]
    36        5.96843        5.96843        5.96843    1[6-(1,6,6)]
    37       2.108877       2.108877       2.108877    6[6-(1,1,6),7-(7,29),7-(7,29)]
    38       3.555913       3.555913       3.555913    6[1-(0),1-(0),6-(1,1,8),6-(7,7)]
    39       4.401203       4.401203       4.401203    6[1-(0),1-(0),6-(1,1,6),8-(6)]
    40       5.261517       5.261517       5.261517    6[1-(0),1-(0),6-(1,1,6),8-(6)]
    41       4.876432       4.876432       4.876432    6[1-(0),1-(0),6-(1,1,8),6-(7,7)]
    42       4.872478       4.872478       4.872478    6[6-(1,1,6),7-(7,29),7-(7,29)]
    43       6.062527       6.062527       6.062527    6[6-(1,1,6),7-(7,29),7-(7,29)]
    44       7.509563       7.509563       7.509563    6[1-(0),1-(0),6-(1,1,8),6-(7,7)]
    45       0.447553       0.447553       0.447553    6[1-(0),1-(0),6-(1,1,6),8-(6)]
    46       1.307867       1.307867       1.307867    6[1-(0),1-(0),6-(1,1,6),8-(6)]
    47       0.922782       0.922782       0.922782    6[1-(0),1-(0),6-(1,1,8),6-(7,7)]
    48       0.918828       0.918828       0.918828    6[6-(1,1,6),7-(7,29),7-(7,29)]
    49       0.132052       0.132052       0.132052    6[6-(1,1,6),7-(7,29),7-(7,29)]
    50       1.579088       1.579088       1.579088    6[1-(0),1-(0),6-(1,1,8),6-(7,7)]
    51       2.424378       2.424378       2.424378    6[1-(0),1-(0),6-(1,1,6),8-(6)]
    52       3.284692       3.284692       3.284692    6[1-(0),1-(0),6-(1,1,6),8-(6)]
    53       2.899607       2.899607       2.899607    6[1-(0),1-(0),6-(1,1,8),6-(7,7)]
    54       2.895653       2.895653       2.895653    6[6-(1,1,6),7-(7,29),7-(7,29)]
    55       4.085702       4.085702       4.085702    6[6-(1,1,6),7-(7,29),7-(7,29)]
    56       5.532738       5.532738       5.532738    6[1-(0),1-(0),6-(1,1,8),6-(7,7)]
    57       6.378028       6.378028       6.378028    6[1-(0),1-(0),6-(1,1,6),8-(6)]
    58       7.238342       7.238342       7.238342    6[1-(0),1-(0),6-(1,1,6),8-(6)]
    59       6.853257       6.853257       6.853257    6[1-(0),1-(0),6-(1,1,8),6-(7,7)]
    60       6.849303       6.849303       6.849303    6[6-(1,1,6),7-(7,29),7-(7,29)]
    61       1.665277       1.665277       1.665277    7[6-(6,7),7-(7),29-(7,7,7)]
    62       0.306013       0.306013       0.306013    7[7-(6,29),7-(7)]
    63       7.859065       7.859065       7.859065    7[7-(6,29),7-(7)]
    64       1.078556       1.078556       1.078556    7[6-(6,7),7-(7),29-(7,7,7)]
    65       4.080167       4.080167       4.080167    7[6-(6,7),7-(7),29-(7,7,7)]
    66       4.315014       4.315014       4.315014    7[7-(6,29),7-(7)]
    67       5.195887       5.195887       5.195887    7[7-(6,29),7-(7)]
    68       5.545389       5.545389       5.545389    7[6-(6,7),7-(7),29-(7,7,7)]
    69       5.618927       5.618927       5.618927    7[6-(6,7),7-(7),29-(7,7,7)]
    70       4.259663       4.259663       4.259663    7[7-(6,29),7-(7)]
    71       3.905415       3.905415       3.905415    7[7-(6,29),7-(7)]
    72       5.032206       5.032206       5.032206    7[6-(6,7),7-(7),29-(7,7,7)]
    73       0.126517       0.126517       0.126517    7[6-(6,7),7-(7),29-(7,7,7)]
    74       0.361364       0.361364       0.361364    7[7-(6,29),7-(7)]
    75       1.242237       1.242237       1.242237    7[7-(6,29),7-(7)]
    76       1.591739       1.591739       1.591739    7[6-(6,7),7-(7),29-(7,7,7)]
    77       7.595752       7.595752       7.595752    7[6-(6,7),7-(7),29-(7,7,7)]
    78       6.236488       6.236488       6.236488    7[7-(6,29),7-(7)]
    79        5.88224        5.88224        5.88224    7[7-(6,29),7-(7)]
    80       7.009031       7.009031       7.009031    7[6-(6,7),7-(7),29-(7,7,7)]
    81       2.103342       2.103342       2.103342    7[6-(6,7),7-(7),29-(7,7,7)]
    82       2.338189       2.338189       2.338189    7[7-(6,29),7-(7)]
    83       3.219062       3.219062       3.219062    7[7-(6,29),7-(7)]
    84       3.568564       3.568564       3.568564    7[6-(6,7),7-(7),29-(7,7,7)]
    85       3.642102       3.642102       3.642102    7[6-(6,7),7-(7),29-(7,7,7)]
    86       2.282838       2.282838       2.282838    7[7-(6,29),7-(7)]
    87        1.92859        1.92859        1.92859    7[7-(6,29),7-(7)]
    88       3.055381       3.055381       3.055381    7[6-(6,7),7-(7),29-(7,7,7)]
    89       6.056992       6.056992       6.056992    7[6-(6,7),7-(7),29-(7,7,7)]
    90       6.291839       6.291839       6.291839    7[7-(6,29),7-(7)]
    91       7.172712       7.172712       7.172712    7[7-(6,29),7-(7)]
    92       7.522214       7.522214       7.522214    7[6-(6,7),7-(7),29-(7,7,7)]
    93       4.341898       4.341898       4.341898    8[6-(1,1,6),6-(1,1,6)]
    94       0.388248       0.388248       0.388248    8[6-(1,1,6),6-(1,1,6)]
    95       2.365073       2.365073       2.365073    8[6-(1,1,6),6-(1,1,6)]
    96       6.318723       6.318723       6.318723    8[6-(1,1,6),6-(1,1,6)]
