# Supplementary material for: A collection of forcefield precursors for metal–organic frameworks
Source: RSC Adv. 2019 Nov 13;9(63):36492–507. doi: 10.1039/c9ra07327b (PMC9075174; doi:10.1039/c9ra07327b)
Supplement: RA-009-C9RA07327B-s270 [file RA-009-C9RA07327B-s270.txt]

CAYDIR_clean

7.902500    0.000000    0.000000
0.000000    12.355000    0.000000
0.000000    0.000000    12.355000

     1       7.637608       7.637608       7.637608    29[7-(6,7),7-(6,7),7-(6,7),7-(6,7)]
     2       3.686358       3.686358       3.686358    29[7-(6,7),7-(6,7),7-(6,7),7-(6,7)]
     3       1.710733       1.710733       1.710733    29[7-(6,7),7-(6,7),7-(6,7),7-(6,7)]
     4       5.661983       5.661983       5.661983    29[7-(6,7),7-(6,7),7-(6,7),7-(6,7)]
     5       6.465035       6.465035       6.465035    1[6-(1,6,6)]
     6       6.739252       6.739252       6.739252    1[6-(1,6,6)]
     7       6.309356       6.309356       6.309356    1[6-(1,6,8)]
     8       5.060761       5.060761       5.060761    1[6-(1,6,8)]
     9       4.220725       4.220725       4.220725    1[6-(1,6,8)]
    10       5.097112       5.097112       5.097112    1[6-(1,6,8)]
    11       6.406557       6.406557       6.406557    1[6-(1,6,6)]
    12       4.908243       4.908243       4.908243    1[6-(1,6,6)]
    13       2.513785       2.513785       2.513785    1[6-(1,6,6)]
    14       2.788002       2.788002       2.788002    1[6-(1,6,6)]
    15       2.358106       2.358106       2.358106    1[6-(1,6,8)]
    16       1.109511       1.109511       1.109511    1[6-(1,6,8)]
    17       0.269475       0.269475       0.269475    1[6-(1,6,8)]
    18       1.145862       1.145862       1.145862    1[6-(1,6,8)]
    19       2.455307       2.455307       2.455307    1[6-(1,6,6)]
    20       0.956993       0.956993       0.956993    1[6-(1,6,6)]
    21        0.53816        0.53816        0.53816    1[6-(1,6,6)]
    22       0.812377       0.812377       0.812377    1[6-(1,6,6)]
    23       0.382481       0.382481       0.382481    1[6-(1,6,8)]
    24       7.036386       7.036386       7.036386    1[6-(1,6,8)]
    25        6.19635        6.19635        6.19635    1[6-(1,6,8)]
    26       7.072737       7.072737       7.072737    1[6-(1,6,8)]
    27       0.479682       0.479682       0.479682    1[6-(1,6,6)]
    28       6.883868       6.883868       6.883868    1[6-(1,6,6)]
    29        4.48941        4.48941        4.48941    1[6-(1,6,6)]
    30       4.763627       4.763627       4.763627    1[6-(1,6,6)]
    31       4.333731       4.333731       4.333731    1[6-(1,6,8)]
    32       3.085136       3.085136       3.085136    1[6-(1,6,8)]
    33         2.2451         2.2451         2.2451    1[6-(1,6,8)]
    34       3.121488       3.121488       3.121488    1[6-(1,6,8)]
    35       4.430932       4.430932       4.430932    1[6-(1,6,6)]
    36       2.932618       2.932618       2.932618    1[6-(1,6,6)]
    37       0.362725       0.362725       0.362725    6[6-(1,1,6),7-(7,29),7-(7,29)]
    38       6.818277       6.818277       6.818277    6[1-(0),1-(0),6-(1,1,8),6-(7,7)]
    39       5.980612       5.980612       5.980612    6[1-(0),1-(0),6-(1,1,6),8-(6)]
    40       5.112917       5.112917       5.112917    6[1-(0),1-(0),6-(1,1,6),8-(6)]
    41       5.521477       5.521477       5.521477    6[1-(0),1-(0),6-(1,1,8),6-(7,7)]
    42       5.538862       5.538862       5.538862    6[6-(1,1,6),7-(7,29),7-(7,29)]
    43       4.313975       4.313975       4.313975    6[6-(1,1,6),7-(7,29),7-(7,29)]
    44       2.867027       2.867027       2.867027    6[1-(0),1-(0),6-(1,1,8),6-(7,7)]
    45       2.029362       2.029362       2.029362    6[1-(0),1-(0),6-(1,1,6),8-(6)]
    46       1.161668       1.161668       1.161668    6[1-(0),1-(0),6-(1,1,6),8-(6)]
    47       1.570227       1.570227       1.570227    6[1-(0),1-(0),6-(1,1,8),6-(7,7)]
    48       1.587612       1.587612       1.587612    6[6-(1,1,6),7-(7,29),7-(7,29)]
    49        2.33835        2.33835        2.33835    6[6-(1,1,6),7-(7,29),7-(7,29)]
    50       0.891402       0.891402       0.891402    6[1-(0),1-(0),6-(1,1,8),6-(7,7)]
    51       0.053737       0.053737       0.053737    6[1-(0),1-(0),6-(1,1,6),8-(6)]
    52       7.088542       7.088542       7.088542    6[1-(0),1-(0),6-(1,1,6),8-(6)]
    53       7.497102       7.497102       7.497102    6[1-(0),1-(0),6-(1,1,8),6-(7,7)]
    54       7.514487       7.514487       7.514487    6[6-(1,1,6),7-(7,29),7-(7,29)]
    55         6.2896         6.2896         6.2896    6[6-(1,1,6),7-(7,29),7-(7,29)]
    56       4.842652       4.842652       4.842652    6[1-(0),1-(0),6-(1,1,8),6-(7,7)]
    57       4.004987       4.004987       4.004987    6[1-(0),1-(0),6-(1,1,6),8-(6)]
    58       3.137292       3.137292       3.137292    6[1-(0),1-(0),6-(1,1,6),8-(6)]
    59       3.545852       3.545852       3.545852    6[1-(0),1-(0),6-(1,1,8),6-(7,7)]
    60       3.563237       3.563237       3.563237    6[6-(1,1,6),7-(7,29),7-(7,29)]
    61       0.819489       0.819489       0.819489    7[6-(6,7),7-(7),29-(7,7,7)]
    62       2.173978       2.173978       2.173978    7[7-(6,29),7-(7)]
    63        2.53038        2.53038        2.53038    7[7-(6,29),7-(7)]
    64       1.402694       1.402694       1.402694    7[6-(6,7),7-(7),29-(7,7,7)]
    65       6.301453       6.301453       6.301453    7[6-(6,7),7-(7),29-(7,7,7)]
    66       6.058056       6.058056       6.058056    7[7-(6,29),7-(7)]
    67       5.198265       5.198265       5.198265    7[7-(6,29),7-(7)]
    68       4.852135       4.852135       4.852135    7[6-(6,7),7-(7),29-(7,7,7)]
    69       4.770739       4.770739       4.770739    7[6-(6,7),7-(7),29-(7,7,7)]
    70       6.125228       6.125228       6.125228    7[7-(6,29),7-(7)]
    71        6.48163        6.48163        6.48163    7[7-(6,29),7-(7)]
    72       5.353944       5.353944       5.353944    7[6-(6,7),7-(7),29-(7,7,7)]
    73       2.350204       2.350204       2.350204    7[6-(6,7),7-(7),29-(7,7,7)]
    74       2.106806       2.106806       2.106806    7[7-(6,29),7-(7)]
    75       1.247014       1.247014       1.247014    7[7-(6,29),7-(7)]
    76       0.900885       0.900885       0.900885    7[6-(6,7),7-(7),29-(7,7,7)]
    77       2.795114       2.795114       2.795114    7[6-(6,7),7-(7),29-(7,7,7)]
    78       4.149603       4.149603       4.149603    7[7-(6,29),7-(7)]
    79       4.506005       4.506005       4.506005    7[7-(6,29),7-(7)]
    80       3.378319       3.378319       3.378319    7[6-(6,7),7-(7),29-(7,7,7)]
    81       0.374578       0.374578       0.374578    7[6-(6,7),7-(7),29-(7,7,7)]
    82       0.131181       0.131181       0.131181    7[7-(6,29),7-(7)]
    83       7.173889       7.173889       7.173889    7[7-(6,29),7-(7)]
    84        6.82776        6.82776        6.82776    7[6-(6,7),7-(7),29-(7,7,7)]
    85       6.746364       6.746364       6.746364    7[6-(6,7),7-(7),29-(7,7,7)]
    86       0.198353       0.198353       0.198353    7[7-(6,29),7-(7)]
    87       0.554755       0.554755       0.554755    7[7-(6,29),7-(7)]
    88       7.329569       7.329569       7.329569    7[6-(6,7),7-(7),29-(7,7,7)]
    89       4.325828       4.325828       4.325828    7[6-(6,7),7-(7),29-(7,7,7)]
    90       4.082431       4.082431       4.082431    7[7-(6,29),7-(7)]
    91        3.22264        3.22264        3.22264    7[7-(6,29),7-(7)]
    92        2.87651        2.87651        2.87651    7[6-(6,7),7-(7),29-(7,7,7)]
    93       6.045412       6.045412       6.045412    8[6-(1,1,6),6-(1,1,6)]
    94       2.094162       2.094162       2.094162    8[6-(1,1,6),6-(1,1,6)]
    95       0.118537       0.118537       0.118537    8[6-(1,1,6),6-(1,1,6)]
    96       4.069787       4.069787       4.069787    8[6-(1,1,6),6-(1,1,6)]
