# Supplementary material for: A collection of forcefield precursors for metal–organic frameworks
Source: RSC Adv. 2019 Nov 13;9(63):36492–507. doi: 10.1039/c9ra07327b (PMC9075174; doi:10.1039/c9ra07327b)
Supplement: RA-009-C9RA07327B-s271 [file RA-009-C9RA07327B-s271.txt]

CAYMIZ_clean

8.806000    0.000000    0.000000
4.402998    14.968979    0.000000
4.402997    6.264950    17.648580

     1      14.619145      14.619145      14.619145    64[8-(6),8-(6),8-(6),8-(6),8-(6),8-(6)]
     2      10.216145      10.216145      10.216145    64[8-(6),8-(6),8-(6),8-(6),8-(6),8-(6)]
     3        2.99285        2.99285        2.99285    64[8-(6),8-(6),8-(6),8-(6),8-(6),8-(6)]
     4        7.39585        7.39585        7.39585    64[8-(6),8-(6),8-(6),8-(6),8-(6),8-(6)]
     5      13.408013      13.408013      13.408013    1[6-(6,6)]
     6      12.873489      12.873489      12.873489    1[6-(6,6)]
     7        10.1313        10.1313        10.1313    1[6-(6,6)]
     8      10.774138      10.774138      10.774138    1[6-(6,6)]
     9       4.255938       4.255938       4.255938    1[6-(6,6)]
    10       3.757518       3.757518       3.757518    1[6-(6,6)]
    11       8.643087       8.643087       8.643087    1[6-(6,6)]
    12       9.126536       9.126536       9.126536    1[6-(6,6)]
    13      10.408689      10.408689      10.408689    1[6-(6,6)]
    14      10.412211      10.412211      10.412211    1[6-(6,6)]
    15       6.770931       6.770931       6.770931    1[6-(6,6)]
    16       6.746273       6.746273       6.746273    1[6-(6,6)]
    17       4.602013       4.602013       4.602013    1[6-(6,6)]
    18      12.873489      12.873489      12.873489    1[6-(6,6)]
    19      14.534298      14.534298      14.534298    1[6-(6,6)]
    20      15.177137      15.177137      15.177137    1[6-(6,6)]
    21      13.061937      13.061937      13.061937    1[6-(6,6)]
    22        8.16052        8.16052        8.16052    1[6-(6,6)]
    23       4.240089       4.240089       4.240089    1[6-(6,6)]
    24       9.126535       9.126535       9.126535    1[6-(6,6)]
    25       10.40869       10.40869       10.40869    1[6-(6,6)]
    26      10.412212      10.412212      10.412212    1[6-(6,6)]
    27       6.770931       6.770931       6.770931    1[6-(6,6)]
    28       6.746274       6.746274       6.746274    1[6-(6,6)]
    29       4.203982       4.203982       4.203982    1[6-(6,6)]
    30       4.738506       4.738506       4.738506    1[6-(6,6)]
    31       7.480695       7.480695       7.480695    1[6-(6,6)]
    32       6.837857       6.837857       6.837857    1[6-(6,6)]
    33      13.356057      13.356057      13.356057    1[6-(6,6)]
    34      13.854477      13.854477      13.854477    1[6-(6,6)]
    35       8.968908       8.968908       8.968908    1[6-(6,6)]
    36       8.485459       8.485459       8.485459    1[6-(6,6)]
    37       7.203306       7.203306       7.203306    1[6-(6,6)]
    38       7.199784       7.199784       7.199784    1[6-(6,6)]
    39      10.841064      10.841064      10.841064    1[6-(6,6)]
    40      10.865722      10.865722      10.865722    1[6-(6,6)]
    41      13.009982      13.009982      13.009982    1[6-(6,6)]
    42       4.738506       4.738506       4.738506    1[6-(6,6)]
    43       3.077697       3.077697       3.077697    1[6-(6,6)]
    44       2.434858       2.434858       2.434858    1[6-(6,6)]
    45       4.550058       4.550058       4.550058    1[6-(6,6)]
    46       9.451475       9.451475       9.451475    1[6-(6,6)]
    47      13.371906      13.371906      13.371906    1[6-(6,6)]
    48        8.48546        8.48546        8.48546    1[6-(6,6)]
    49       7.203305       7.203305       7.203305    1[6-(6,6)]
    50       7.199783       7.199783       7.199783    1[6-(6,6)]
    51      10.841064      10.841064      10.841064    1[6-(6,6)]
    52      10.865721      10.865721      10.865721    1[6-(6,6)]
    53      12.661263      12.661263      12.661263    6[6-(6,6),8-(64),8-(64)]
    54      12.176934      12.176934      12.176934    6[6-(1,6),6-(1,6),6-(8,8)]
    55      12.769578      12.769578      12.769578    6[1-(0),6-(1,6),6-(6,6)]
    56       12.43495       12.43495       12.43495    6[1-(0),6-(1,6),6-(6,6)]
    57      11.460126      11.460126      11.460126    6[6-(1,6),6-(1,6),6-(6,6)]
    58      10.826094      10.826094      10.826094    6[1-(0),6-(1,6),6-(6,6)]
    59      11.195065      11.195065      11.195065    6[1-(0),6-(1,6),6-(6,6)]
    60      11.137826      11.137826      11.137826    6[6-(1,6),6-(1,6),6-(6,6)]
    61      12.159323      12.159323      12.159323    6[1-(0),6-(1,6),6-(6,6)]
    62       11.86168       11.86168       11.86168    6[1-(0),6-(1,6),6-(6,6)]
    63      10.553989      10.553989      10.553989    6[6-(1,6),6-(1,6),6-(8,8)]
    64       9.538657       9.538657       9.538657    6[1-(0),6-(1,6),6-(6,6)]
    65       9.827494       9.827494       9.827494    6[1-(0),6-(1,6),6-(6,6)]
    66      10.247541      10.247541      10.247541    6[6-(6,6),8-(64),8-(64)]
    67       8.548861       8.548861       8.548861    6[6-(6,6),8-(64),8-(64)]
    68       8.574399       8.574399       8.574399    6[6-(1,6),6-(1,6),6-(8,8)]
    69        9.66194        9.66194        9.66194    6[1-(0),6-(1,6),6-(6,6)]
    70       9.664582       9.664582       9.664582    6[1-(0),6-(1,6),6-(6,6)]
    71       8.578802       8.578802       8.578802    6[6-(1,6),6-(1,6),6-(6,6)]
    72       7.505351       7.505351       7.505351    6[1-(0),6-(1,6),6-(6,6)]
    73       7.493903       7.493903       7.493903    6[1-(0),6-(1,6),6-(6,6)]
    74       8.258263       8.258263       8.258263    6[6-(6,6),8-(64),8-(64)]
    75       7.773932       7.773932       7.773932    6[6-(1,6),6-(1,6),6-(8,8)]
    76       3.963578       3.963578       3.963578    6[1-(0),6-(1,6),6-(6,6)]
    77       12.43495       12.43495       12.43495    6[1-(0),6-(1,6),6-(6,6)]
    78      11.460126      11.460126      11.460126    6[6-(1,6),6-(1,6),6-(6,6)]
    79      15.229092      15.229092      15.229092    6[1-(0),6-(1,6),6-(6,6)]
    80      15.598063      15.598063      15.598063    6[1-(0),6-(1,6),6-(6,6)]
    81      11.137826      11.137826      11.137826    6[6-(1,6),6-(1,6),6-(6,6)]
    82      12.159322      12.159322      12.159322    6[1-(0),6-(1,6),6-(6,6)]
    83       7.458681       7.458681       7.458681    6[1-(0),6-(1,6),6-(6,6)]
    84        6.15099        6.15099        6.15099    6[6-(1,6),6-(1,6),6-(8,8)]
    85       5.135659       5.135659       5.135659    6[1-(0),6-(1,6),6-(6,6)]
    86       9.827493       9.827493       9.827493    6[1-(0),6-(1,6),6-(6,6)]
    87       5.844541       5.844541       5.844541    6[6-(6,6),8-(64),8-(64)]
    88      12.951861      12.951861      12.951861    6[6-(6,6),8-(64),8-(64)]
    89         8.5744         8.5744         8.5744    6[6-(1,6),6-(1,6),6-(8,8)]
    90       9.661941       9.661941       9.661941    6[1-(0),6-(1,6),6-(6,6)]
    91       9.664583       9.664583       9.664583    6[1-(0),6-(1,6),6-(6,6)]
    92       8.578803       8.578803       8.578803    6[6-(1,6),6-(1,6),6-(6,6)]
    93       7.505351       7.505351       7.505351    6[1-(0),6-(1,6),6-(6,6)]
    94       7.493904       7.493904       7.493904    6[1-(0),6-(1,6),6-(6,6)]
    95       4.950732       4.950732       4.950732    6[6-(6,6),8-(64),8-(64)]
    96       5.435061       5.435061       5.435061    6[6-(1,6),6-(1,6),6-(8,8)]
    97       4.842417       4.842417       4.842417    6[1-(0),6-(1,6),6-(6,6)]
    98       5.177045       5.177045       5.177045    6[1-(0),6-(1,6),6-(6,6)]
    99       6.151869       6.151869       6.151869    6[6-(1,6),6-(1,6),6-(6,6)]
   100       6.785901       6.785901       6.785901    6[1-(0),6-(1,6),6-(6,6)]
   101        6.41693        6.41693        6.41693    6[1-(0),6-(1,6),6-(6,6)]
   102       6.474169       6.474169       6.474169    6[6-(1,6),6-(1,6),6-(6,6)]
   103       5.452672       5.452672       5.452672    6[1-(0),6-(1,6),6-(6,6)]
   104       5.750315       5.750315       5.750315    6[1-(0),6-(1,6),6-(6,6)]
   105       7.058006       7.058006       7.058006    6[6-(1,6),6-(1,6),6-(8,8)]
   106       8.073338       8.073338       8.073338    6[1-(0),6-(1,6),6-(6,6)]
   107       7.784501       7.784501       7.784501    6[1-(0),6-(1,6),6-(6,6)]
   108       7.364454       7.364454       7.364454    6[6-(6,6),8-(64),8-(64)]
   109       9.063134       9.063134       9.063134    6[6-(6,6),8-(64),8-(64)]
   110       9.037596       9.037596       9.037596    6[6-(1,6),6-(1,6),6-(8,8)]
   111       7.950055       7.950055       7.950055    6[1-(0),6-(1,6),6-(6,6)]
   112       7.947413       7.947413       7.947413    6[1-(0),6-(1,6),6-(6,6)]
   113       9.033193       9.033193       9.033193    6[6-(1,6),6-(1,6),6-(6,6)]
   114      10.106644      10.106644      10.106644    6[1-(0),6-(1,6),6-(6,6)]
   115      10.118092      10.118092      10.118092    6[1-(0),6-(1,6),6-(6,6)]
   116       9.353732       9.353732       9.353732    6[6-(6,6),8-(64),8-(64)]
   117       1.032063       1.032063       1.032063    6[6-(1,6),6-(1,6),6-(8,8)]
   118      13.648417      13.648417      13.648417    6[1-(0),6-(1,6),6-(6,6)]
   119       5.177045       5.177045       5.177045    6[1-(0),6-(1,6),6-(6,6)]
   120       6.151869       6.151869       6.151869    6[6-(1,6),6-(1,6),6-(6,6)]
   121       2.382903       2.382903       2.382903    6[1-(0),6-(1,6),6-(6,6)]
   122       2.013932       2.013932       2.013932    6[1-(0),6-(1,6),6-(6,6)]
   123       6.474169       6.474169       6.474169    6[6-(1,6),6-(1,6),6-(6,6)]
   124       5.452673       5.452673       5.452673    6[1-(0),6-(1,6),6-(6,6)]
   125      10.153314      10.153314      10.153314    6[1-(0),6-(1,6),6-(6,6)]
   126      11.461005      11.461005      11.461005    6[6-(1,6),6-(1,6),6-(8,8)]
   127      12.476336      12.476336      12.476336    6[1-(0),6-(1,6),6-(6,6)]
   128       7.784502       7.784502       7.784502    6[1-(0),6-(1,6),6-(6,6)]
   129      11.767454      11.767454      11.767454    6[6-(6,6),8-(64),8-(64)]
   130       4.660134       4.660134       4.660134    6[6-(6,6),8-(64),8-(64)]
   131       9.037595       9.037595       9.037595    6[6-(1,6),6-(1,6),6-(8,8)]
   132       7.950054       7.950054       7.950054    6[1-(0),6-(1,6),6-(6,6)]
   133       7.947412       7.947412       7.947412    6[1-(0),6-(1,6),6-(6,6)]
   134       9.033192       9.033192       9.033192    6[6-(1,6),6-(1,6),6-(6,6)]
   135      10.106644      10.106644      10.106644    6[1-(0),6-(1,6),6-(6,6)]
   136      10.118091      10.118091      10.118091    6[1-(0),6-(1,6),6-(6,6)]
   137      13.530239      13.530239      13.530239    8[6-(6,8),64-(8,8,8,8,8)]
   138       12.27151       12.27151       12.27151    8[6-(6,8),64-(8,8,8,8,8)]
   139      11.236366      11.236366      11.236366    8[6-(6,8),64-(8,8,8,8,8)]
   140       9.038829       9.038829       9.038829    8[6-(6,8),64-(8,8,8,8,8)]
   141       7.421693       7.421693       7.421693    8[6-(6,8),64-(8,8,8,8,8)]
   142       9.652077       9.652077       9.652077    8[6-(6,8),64-(8,8,8,8,8)]
   143       9.127239       9.127239       9.127239    8[6-(6,8),64-(8,8,8,8,8)]
   144       7.868509       7.868509       7.868509    8[6-(6,8),64-(8,8,8,8,8)]
   145       6.833367       6.833367       6.833367    8[6-(6,8),64-(8,8,8,8,8)]
   146        4.63583        4.63583        4.63583    8[6-(6,8),64-(8,8,8,8,8)]
   147      11.824693      11.824693      11.824693    8[6-(6,8),64-(8,8,8,8,8)]
   148      14.055077      14.055077      14.055077    8[6-(6,8),64-(8,8,8,8,8)]
   149       4.081756       4.081756       4.081756    8[6-(6,8),64-(8,8,8,8,8)]
   150       5.340485       5.340485       5.340485    8[6-(6,8),64-(8,8,8,8,8)]
   151       6.375629       6.375629       6.375629    8[6-(6,8),64-(8,8,8,8,8)]
   152       8.573166       8.573166       8.573166    8[6-(6,8),64-(8,8,8,8,8)]
   153      10.190302      10.190302      10.190302    8[6-(6,8),64-(8,8,8,8,8)]
   154       7.959918       7.959918       7.959918    8[6-(6,8),64-(8,8,8,8,8)]
   155       8.484756       8.484756       8.484756    8[6-(6,8),64-(8,8,8,8,8)]
   156       9.743486       9.743486       9.743486    8[6-(6,8),64-(8,8,8,8,8)]
   157      10.778628      10.778628      10.778628    8[6-(6,8),64-(8,8,8,8,8)]
   158      12.976165      12.976165      12.976165    8[6-(6,8),64-(8,8,8,8,8)]
   159       5.787302       5.787302       5.787302    8[6-(6,8),64-(8,8,8,8,8)]
   160       3.556918       3.556918       3.556918    8[6-(6,8),64-(8,8,8,8,8)]
