# Supplementary material for: A collection of forcefield precursors for metal–organic frameworks
Source: RSC Adv. 2019 Nov 13;9(63):36492–507. doi: 10.1039/c9ra07327b (PMC9075174; doi:10.1039/c9ra07327b)
Supplement: RA-009-C9RA07327B-s272 [file RA-009-C9RA07327B-s272.txt]

CAYSIE_clean

9.312400    0.000000    0.000000
-3.104141    18.904341    0.000000
3.104141    9.452170    16.371640

     1        1.55207        1.55207        1.55207    27[7-(6,6),7-(6,6),7-(6,6),7-(6,6)]
     2         4.6562         4.6562         4.6562    27[7-(6,6),7-(6,6),7-(6,6),7-(6,6)]
     3       -1.55207       -1.55207       -1.55207    27[7-(6,6),7-(6,6),7-(6,6),7-(6,6)]
     4       4.254834       4.254834       4.254834    1[6-(6,6)]
     5       3.413924       3.413924       3.413924    1[6-(6,6)]
     6       1.118415       1.118415       1.118415    1[6-(6,6)]
     7      -0.828807      -0.828807      -0.828807    1[6-(6,6)]
     8       3.874885       3.874885       3.874885    1[6-(6,6)]
     9       5.589298       5.589298       5.589298    1[6-(6,7)]
    10       6.391411       6.391411       6.391411    1[6-(6,7)]
    11       4.514963       4.514963       4.514963    1[6-(6,6)]
    12       7.497412       7.497412       7.497412    1[6-(6,6)]
    13       6.892107       6.892107       6.892107    1[6-(6,7)]
    14       4.347026       4.347026       4.347026    1[6-(6,7)]
    15       4.851757       4.851757       4.851757    1[6-(6,6)]
    16       5.057566       5.057566       5.057566    1[6-(6,6)]
    17       5.898476       5.898476       5.898476    1[6-(6,6)]
    18       8.193985       8.193985       8.193985    1[6-(6,6)]
    19      10.141207      10.141207      10.141207    1[6-(6,6)]
    20       5.437515       5.437515       5.437515    1[6-(6,6)]
    21       3.723102       3.723102       3.723102    1[6-(6,7)]
    22       2.920989       2.920989       2.920989    1[6-(6,7)]
    23       4.797437       4.797437       4.797437    1[6-(6,6)]
    24       1.814988       1.814988       1.814988    1[6-(6,6)]
    25       2.420293       2.420293       2.420293    1[6-(6,7)]
    26       4.965374       4.965374       4.965374    1[6-(6,7)]
    27       4.460643       4.460643       4.460643    1[6-(6,6)]
    28       1.150703       1.150703       1.150703    1[6-(6,6)]
    29       0.309791       0.309791       0.309791    1[6-(6,6)]
    30       7.326689       7.326689       7.326689    1[6-(6,6)]
    31       5.379466       5.379466       5.379466    1[6-(6,6)]
    32       0.770758       0.770758       0.770758    1[6-(6,6)]
    33       2.485172       2.485172       2.485172    1[6-(6,7)]
    34       9.495549       9.495549       9.495549    1[6-(6,7)]
    35       7.619099       7.619099       7.619099    1[6-(6,6)]
    36       4.393281       4.393281       4.393281    1[6-(6,6)]
    37       3.787976       3.787976       3.787976    1[6-(6,7)]
    38      10.555299      10.555299      10.555299    1[6-(6,7)]
    39        1.74763        1.74763        1.74763    1[6-(6,6)]
    40       8.161697       8.161697       8.161697    1[6-(6,6)]
    41       9.002609       9.002609       9.002609    1[6-(6,6)]
    42       1.985711       1.985711       1.985711    1[6-(6,6)]
    43       3.932934       3.932934       3.932934    1[6-(6,6)]
    44       8.541642       8.541642       8.541642    1[6-(6,6)]
    45       6.827228       6.827228       6.827228    1[6-(6,7)]
    46      -0.183149      -0.183149      -0.183149    1[6-(6,7)]
    47       1.693301       1.693301       1.693301    1[6-(6,6)]
    48       4.919119       4.919119       4.919119    1[6-(6,6)]
    49       5.524424       5.524424       5.524424    1[6-(6,7)]
    50      -1.242899      -1.242899      -1.242899    1[6-(6,7)]
    51        7.56477        7.56477        7.56477    1[6-(6,6)]
    52        7.35897        7.35897        7.35897    1[6-(6,6)]
    53       6.518062       6.518062       6.518062    1[6-(6,6)]
    54       4.222553       4.222553       4.222553    1[6-(6,6)]
    55        2.27533        2.27533        2.27533    1[6-(6,6)]
    56       6.979026       6.979026       6.979026    1[6-(6,6)]
    57       8.693438       8.693438       8.693438    1[6-(6,7)]
    58       3.287272       3.287272       3.287272    1[6-(6,7)]
    59       1.410824       1.410824       1.410824    1[6-(6,6)]
    60       1.289146       1.289146       1.289146    1[6-(6,6)]
    61       0.683838       0.683838       0.683838    1[6-(6,7)]
    62        7.45116        7.45116        7.45116    1[6-(6,7)]
    63       7.955894       7.955894       7.955894    1[6-(6,6)]
    64        1.95343        1.95343        1.95343    1[6-(6,6)]
    65       2.794338       2.794338       2.794338    1[6-(6,6)]
    66       5.089847       5.089847       5.089847    1[6-(6,6)]
    67        7.03707        7.03707        7.03707    1[6-(6,6)]
    68       2.333374       2.333374       2.333374    1[6-(6,6)]
    69       0.618962       0.618962       0.618962    1[6-(6,7)]
    70       6.025128       6.025128       6.025128    1[6-(6,7)]
    71       7.901576       7.901576       7.901576    1[6-(6,6)]
    72       8.023254       8.023254       8.023254    1[6-(6,6)]
    73       8.628562       8.628562       8.628562    1[6-(6,7)]
    74        1.86124        1.86124        1.86124    1[6-(6,7)]
    75       1.356506       1.356506       1.356506    1[6-(6,6)]
    76       3.464526       3.464526       3.464526    6[6-(1,6),6-(6,6),7-(6,27)]
    77       4.644092       4.644092       4.644092    6[1-(0),6-(1,6),6-(6,7)]
    78       4.178472       4.178472       4.178472    6[1-(0),6-(1,6),6-(6,7)]
    79       5.089224       5.089224       5.089224    6[6-(1,6),6-(6,6),7-(6,27)]
    80       4.974681       4.974681       4.974681    6[6-(6,6),6-(6,7),6-(6,7)]
    81       9.022168       9.022168       9.022168    6[6-(1,6),6-(6,6),7-(6,27)]
    82       0.422779       0.422779       0.422779    6[1-(0),6-(1,6),6-(6,7)]
    83      -0.649078      -0.649078      -0.649078    6[1-(0),6-(1,6),6-(6,7)]
    84       7.841969       7.841969       7.841969    6[6-(1,6),6-(6,6),7-(6,27)]
    85       2.663659       2.663659       2.663659    6[6-(6,6),6-(6,7),6-(6,7)]
    86       5.515116       5.515116       5.515116    6[6-(1,6),6-(1,6),6-(6,6)]
    87       6.815128       6.815128       6.815128    6[1-(0),6-(1,7),6-(6,6)]
    88       7.843216       7.843216       7.843216    6[1-(0),6-(1,6),7-(6)]
    89       6.498504       6.498504       6.498504    6[1-(0),6-(1,6),7-(6)]
    90       5.351217       5.351217       5.351217    6[1-(0),6-(1,7),6-(6,6)]
    91       3.068748       3.068748       3.068748    6[6-(1,6),6-(1,6),6-(6,6)]
    92       2.468098       2.468098       2.468098    6[1-(0),6-(1,7),6-(6,6)]
    93       2.831281       2.831281       2.831281    6[1-(0),6-(1,6),7-(6)]
    94       4.991444       4.991444       4.991444    6[1-(0),6-(1,6),7-(6)]
    95       5.287578       5.287578       5.287578    6[1-(0),6-(1,7),6-(6,6)]
    96       5.847874       5.847874       5.847874    6[6-(1,6),6-(6,6),7-(6,27)]
    97       4.668308       4.668308       4.668308    6[1-(0),6-(1,6),6-(6,7)]
    98       5.133928       5.133928       5.133928    6[1-(0),6-(1,6),6-(6,7)]
    99       4.223176       4.223176       4.223176    6[6-(1,6),6-(6,6),7-(6,27)]
   100       4.337719       4.337719       4.337719    6[6-(6,6),6-(6,7),6-(6,7)]
   101       0.290232       0.290232       0.290232    6[6-(1,6),6-(6,6),7-(6,27)]
   102       8.889621       8.889621       8.889621    6[1-(0),6-(1,6),6-(6,7)]
   103       9.961478       9.961478       9.961478    6[1-(0),6-(1,6),6-(6,7)]
   104       1.470431       1.470431       1.470431    6[6-(1,6),6-(6,6),7-(6,27)]
   105       6.648741       6.648741       6.648741    6[6-(6,6),6-(6,7),6-(6,7)]
   106       3.797284       3.797284       3.797284    6[6-(1,6),6-(1,6),6-(6,6)]
   107       5.601413       5.601413       5.601413    6[1-(0),6-(1,7),6-(6,6)]
   108       1.469184       1.469184       1.469184    6[1-(0),6-(1,6),7-(6)]
   109       2.813896       2.813896       2.813896    6[1-(0),6-(1,6),7-(6)]
   110       3.961183       3.961183       3.961183    6[1-(0),6-(1,7),6-(6,6)]
   111       6.243652       6.243652       6.243652    6[6-(1,6),6-(1,6),6-(6,6)]
   112       6.844302       6.844302       6.844302    6[1-(0),6-(1,7),6-(6,6)]
   113       6.481119       6.481119       6.481119    6[1-(0),6-(1,6),7-(6)]
   114       4.320956       4.320956       4.320956    6[1-(0),6-(1,6),7-(6)]
   115       4.024822       4.024822       4.024822    6[1-(0),6-(1,7),6-(6,6)]
   116       6.568656       6.568656       6.568656    6[6-(1,6),6-(6,6),7-(6,27)]
   117       1.539961       1.539961       1.539961    6[1-(0),6-(1,6),6-(6,7)]
   118        1.07434        1.07434        1.07434    6[1-(0),6-(1,6),6-(6,7)]
   119       1.985092       1.985092       1.985092    6[6-(1,6),6-(6,6),7-(6,27)]
   120       1.870549       1.870549       1.870549    6[6-(6,6),6-(6,7),6-(6,7)]
   121       2.813895       2.813895       2.813895    6[6-(1,6),6-(6,6),7-(6,27)]
   122       6.631052       6.631052       6.631052    6[1-(0),6-(1,6),6-(6,7)]
   123       5.559195       5.559195       5.559195    6[1-(0),6-(1,6),6-(6,7)]
   124        4.73784        4.73784        4.73784    6[6-(1,6),6-(6,6),7-(6,27)]
   125       5.767789       5.767789       5.767789    6[6-(6,6),6-(6,7),6-(6,7)]
   126       8.619249       8.619249       8.619249    6[6-(1,6),6-(1,6),6-(6,6)]
   127        9.91926        9.91926        9.91926    6[1-(0),6-(1,7),6-(6,6)]
   128        1.63495        1.63495        1.63495    6[1-(0),6-(1,6),7-(6)]
   129       9.602641       9.602641       9.602641    6[1-(0),6-(1,6),7-(6)]
   130       8.455352       8.455352       8.455352    6[1-(0),6-(1,7),6-(6,6)]
   131       6.172878       6.172878       6.172878    6[6-(1,6),6-(1,6),6-(6,6)]
   132       5.572228       5.572228       5.572228    6[1-(0),6-(1,7),6-(6,6)]
   133       5.935411       5.935411       5.935411    6[1-(0),6-(1,6),7-(6)]
   134       1.887316       1.887316       1.887316    6[1-(0),6-(1,6),7-(6)]
   135        2.18345        2.18345        2.18345    6[1-(0),6-(1,7),6-(6,6)]
   136       2.743744       2.743744       2.743744    6[6-(1,6),6-(6,6),7-(6,27)]
   137       7.772439       7.772439       7.772439    6[1-(0),6-(1,6),6-(6,7)]
   138        8.23806        8.23806        8.23806    6[1-(0),6-(1,6),6-(6,7)]
   139       7.327308       7.327308       7.327308    6[6-(1,6),6-(6,6),7-(6,27)]
   140       7.441851       7.441851       7.441851    6[6-(6,6),6-(6,7),6-(6,7)]
   141       6.498505       6.498505       6.498505    6[6-(1,6),6-(6,6),7-(6,27)]
   142       2.681348       2.681348       2.681348    6[1-(0),6-(1,6),6-(6,7)]
   143       3.753205       3.753205       3.753205    6[1-(0),6-(1,6),6-(6,7)]
   144        4.57456        4.57456        4.57456    6[6-(1,6),6-(6,6),7-(6,27)]
   145       3.544611       3.544611       3.544611    6[6-(6,6),6-(6,7),6-(6,7)]
   146       0.693151       0.693151       0.693151    6[6-(1,6),6-(1,6),6-(6,6)]
   147       -0.60686       -0.60686       -0.60686    6[1-(0),6-(1,7),6-(6,6)]
   148        7.67745        7.67745        7.67745    6[1-(0),6-(1,6),7-(6)]
   149      -0.290241      -0.290241      -0.290241    6[1-(0),6-(1,6),7-(6)]
   150       0.857048       0.857048       0.857048    6[1-(0),6-(1,7),6-(6,6)]
   151       3.139522       3.139522       3.139522    6[6-(1,6),6-(1,6),6-(6,6)]
   152       3.740172       3.740172       3.740172    6[1-(0),6-(1,7),6-(6,6)]
   153       3.376989       3.376989       3.376989    6[1-(0),6-(1,6),7-(6)]
   154       7.425084       7.425084       7.425084    6[1-(0),6-(1,6),7-(6)]
   155        7.12895        7.12895        7.12895    6[1-(0),6-(1,7),6-(6,6)]
   156       0.360388       0.360388       0.360388    6[6-(1,6),6-(6,6),7-(6,27)]
   157       7.748229       7.748229       7.748229    6[1-(0),6-(1,6),6-(6,7)]
   158        7.28261        7.28261        7.28261    6[1-(0),6-(1,6),6-(6,7)]
   159       8.193363       8.193363       8.193363    6[6-(1,6),6-(6,6),7-(6,27)]
   160       8.078822       8.078822       8.078822    6[6-(6,6),6-(6,7),6-(6,7)]
   161       5.918028       5.918028       5.918028    6[6-(1,6),6-(6,6),7-(6,27)]
   162       3.526918       3.526918       3.526918    6[1-(0),6-(1,6),6-(6,7)]
   163        2.45506        2.45506        2.45506    6[1-(0),6-(1,6),6-(6,7)]
   164       1.633707       1.633707       1.633707    6[6-(1,6),6-(6,6),7-(6,27)]
   165      -0.440478      -0.440478      -0.440478    6[6-(6,6),6-(6,7),6-(6,7)]
   166       2.410976       2.410976       2.410976    6[6-(1,6),6-(1,6),6-(6,6)]
   167       3.710987       3.710987       3.710987    6[1-(0),6-(1,7),6-(6,6)]
   168       4.739075       4.739075       4.739075    6[1-(0),6-(1,6),7-(6)]
   169       3.394364       3.394364       3.394364    6[1-(0),6-(1,6),7-(6)]
   170       2.247077       2.247077       2.247077    6[1-(0),6-(1,7),6-(6,6)]
   171      -0.035387      -0.035387      -0.035387    6[6-(1,6),6-(1,6),6-(6,6)]
   172       8.676364       8.676364       8.676364    6[1-(0),6-(1,7),6-(6,6)]
   173       9.039548       9.039548       9.039548    6[1-(0),6-(1,6),7-(6)]
   174       8.095578       8.095578       8.095578    6[1-(0),6-(1,6),7-(6)]
   175       8.391714       8.391714       8.391714    6[1-(0),6-(1,7),6-(6,6)]
   176       8.952012       8.952012       8.952012    6[6-(1,6),6-(6,6),7-(6,27)]
   177       1.564171       1.564171       1.564171    6[1-(0),6-(1,6),6-(6,7)]
   178        2.02979        2.02979        2.02979    6[1-(0),6-(1,6),6-(6,7)]
   179       1.119037       1.119037       1.119037    6[6-(1,6),6-(6,6),7-(6,27)]
   180       1.233578       1.233578       1.233578    6[6-(6,6),6-(6,7),6-(6,7)]
   181       3.394372       3.394372       3.394372    6[6-(1,6),6-(6,6),7-(6,27)]
   182       5.785482       5.785482       5.785482    6[1-(0),6-(1,6),6-(6,7)]
   183        6.85734        6.85734        6.85734    6[1-(0),6-(1,6),6-(6,7)]
   184       7.678693       7.678693       7.678693    6[6-(1,6),6-(6,6),7-(6,27)]
   185       9.752878       9.752878       9.752878    6[6-(6,6),6-(6,7),6-(6,7)]
   186       6.901424       6.901424       6.901424    6[6-(1,6),6-(1,6),6-(6,6)]
   187       2.497272       2.497272       2.497272    6[1-(0),6-(1,7),6-(6,6)]
   188       4.573325       4.573325       4.573325    6[1-(0),6-(1,6),7-(6)]
   189       5.918036       5.918036       5.918036    6[1-(0),6-(1,6),7-(6)]
   190       7.065323       7.065323       7.065323    6[1-(0),6-(1,7),6-(6,6)]
   191       0.035387       0.035387       0.035387    6[6-(1,6),6-(1,6),6-(6,6)]
   192       0.636036       0.636036       0.636036    6[1-(0),6-(1,7),6-(6,6)]
   193       0.272852       0.272852       0.272852    6[1-(0),6-(1,6),7-(6)]
   194       1.216822       1.216822       1.216822    6[1-(0),6-(1,6),7-(6)]
   195       0.920686       0.920686       0.920686    6[1-(0),6-(1,7),6-(6,6)]
   196        3.21216        3.21216        3.21216    7[6-(6,6),6-(6,6),27-(7,7,7)]
   197      10.209498      10.209498      10.209498    7[6-(6,6),6-(6,6),27-(7,7,7)]
   198       7.711911       7.711911       7.711911    7[6-(1,6),6-(1,6)]
   199       3.756934       3.756934       3.756934    7[6-(1,6),6-(1,6)]
   200        6.10024        6.10024        6.10024    7[6-(6,6),6-(6,6),27-(7,7,7)]
   201      -0.897098      -0.897098      -0.897098    7[6-(6,6),6-(6,6),27-(7,7,7)]
   202       1.600489       1.600489       1.600489    7[6-(1,6),6-(1,6)]
   203       5.555466       5.555466       5.555466    7[6-(1,6),6-(1,6)]
   204       6.316291       6.316291       6.316291    7[6-(6,6),6-(6,6),27-(7,7,7)]
   205       4.001227       4.001227       4.001227    7[6-(6,6),6-(6,6),27-(7,7,7)]
   206       1.503646       1.503646       1.503646    7[6-(1,6),6-(1,6)]
   207       6.861063       6.861063       6.861063    7[6-(1,6),6-(1,6)]
   208       2.996109       2.996109       2.996109    7[6-(6,6),6-(6,6),27-(7,7,7)]
   209       5.311173       5.311173       5.311173    7[6-(6,6),6-(6,6),27-(7,7,7)]
   210      -1.503646      -1.503646      -1.503646    7[6-(1,6),6-(1,6)]
   211       2.451337       2.451337       2.451337    7[6-(1,6),6-(1,6)]
   212       0.108021       0.108021       0.108021    7[6-(6,6),6-(6,6),27-(7,7,7)]
   213       7.105359       7.105359       7.105359    7[6-(6,6),6-(6,6),27-(7,7,7)]
   214        4.60777        4.60777        4.60777    7[6-(1,6),6-(1,6)]
   215       9.965201       9.965201       9.965201    7[6-(1,6),6-(1,6)]
   216       9.204379       9.204379       9.204379    7[6-(6,6),6-(6,6),27-(7,7,7)]
   217       2.207041       2.207041       2.207041    7[6-(6,6),6-(6,6),27-(7,7,7)]
   218        4.70463        4.70463        4.70463    7[6-(1,6),6-(1,6)]
   219      -0.652801      -0.652801      -0.652801    7[6-(1,6),6-(1,6)]
