# Supplementary material for: A collection of forcefield precursors for metal–organic frameworks
Source: RSC Adv. 2019 Nov 13;9(63):36492–507. doi: 10.1039/c9ra07327b (PMC9075174; doi:10.1039/c9ra07327b)
Supplement: RA-009-C9RA07327B-s273 [file RA-009-C9RA07327B-s273.txt]

CAYSOK_clean

9.341000    0.000000    0.000000
-3.113645    18.915345    0.000000
3.113645    9.457667    16.381173

     1      -1.556823      -1.556823      -1.556823    25[7-(6,6),7-(6,6),7-(6,6),7-(6,6),7-(6,6),7-(6,6)]
     2       1.556822       1.556822       1.556822    25[7-(6,6),7-(6,6),7-(6,6),7-(6,6),7-(6,6),7-(6,6)]
     3         4.6705         4.6705         4.6705    25[7-(6,6),7-(6,6),7-(6,6),7-(6,6),7-(6,6),7-(6,6)]
     4       7.385926       7.385926       7.385926    1[6-(6,6)]
     5       6.521879       6.521879       6.521879    1[6-(6,6)]
     6       4.238943       4.238943       4.238943    1[6-(6,6)]
     7       2.253983       2.253983       2.253983    1[6-(6,6)]
     8       6.976784       6.976784       6.976784    1[6-(6,6)]
     9       8.696464       8.696464       8.696464    1[6-(6,7)]
    10       3.296143       3.296143       3.296143    1[6-(6,7)]
    11       1.497999       1.497999       1.497999    1[6-(6,6)]
    12       1.325489       1.325489       1.325489    1[6-(6,6)]
    13       8.687746       8.687746       8.687746    1[6-(6,7)]
    14       1.874423       1.874423       1.874423    1[6-(6,7)]
    15        7.99683        7.99683        7.99683    1[6-(6,6)]
    16       4.272267       4.272267       4.272267    1[6-(6,6)]
    17       3.408224       3.408224       3.408224    1[6-(6,6)]
    18       1.125291       1.125291       1.125291    1[6-(6,6)]
    19      -0.859675      -0.859675      -0.859675    1[6-(6,6)]
    20       3.863138       3.863138       3.863138    1[6-(6,6)]
    21       5.582818       5.582818       5.582818    1[6-(6,7)]
    22       6.409792       6.409792       6.409792    1[6-(6,7)]
    23       4.611648       4.611648       4.611648    1[6-(6,6)]
    24       7.552824       7.552824       7.552824    1[6-(6,6)]
    25        2.46042        2.46042        2.46042    1[6-(6,7)]
    26       4.988088       4.988088       4.988088    1[6-(6,7)]
    27       4.883172       4.883172       4.883172    1[6-(6,6)]
    28       1.158594       1.158594       1.158594    1[6-(6,6)]
    29       0.294556       0.294556       0.294556    1[6-(6,6)]
    30       7.352604       7.352604       7.352604    1[6-(6,6)]
    31       5.367641       5.367641       5.367641    1[6-(6,6)]
    32       0.749456       0.749456       0.749456    1[6-(6,6)]
    33       2.469131       2.469131       2.469131    1[6-(6,7)]
    34       9.523447       9.523447       9.523447    1[6-(6,7)]
    35       7.725308       7.725308       7.725308    1[6-(6,6)]
    36       4.439151       4.439151       4.439151    1[6-(6,6)]
    37       5.574092       5.574092       5.574092    1[6-(6,7)]
    38      -1.239228      -1.239228      -1.239228    1[6-(6,7)]
    39       1.769488       1.769488       1.769488    1[6-(6,6)]
    40       1.955074       1.955074       1.955074    1[6-(6,6)]
    41       2.819121       2.819121       2.819121    1[6-(6,6)]
    42       5.102057       5.102057       5.102057    1[6-(6,6)]
    43       7.087017       7.087017       7.087017    1[6-(6,6)]
    44       2.364216       2.364216       2.364216    1[6-(6,6)]
    45       0.644536       0.644536       0.644536    1[6-(6,7)]
    46       6.044857       6.044857       6.044857    1[6-(6,7)]
    47       7.843001       7.843001       7.843001    1[6-(6,6)]
    48       8.015511       8.015511       8.015511    1[6-(6,6)]
    49       0.653254       0.653254       0.653254    1[6-(6,7)]
    50       7.466577       7.466577       7.466577    1[6-(6,7)]
    51        1.34417        1.34417        1.34417    1[6-(6,6)]
    52       5.068733       5.068733       5.068733    1[6-(6,6)]
    53       5.932776       5.932776       5.932776    1[6-(6,6)]
    54       8.215709       8.215709       8.215709    1[6-(6,6)]
    55      10.200675      10.200675      10.200675    1[6-(6,6)]
    56       5.477862       5.477862       5.477862    1[6-(6,6)]
    57       3.758182       3.758182       3.758182    1[6-(6,7)]
    58       2.931208       2.931208       2.931208    1[6-(6,7)]
    59       4.729352       4.729352       4.729352    1[6-(6,6)]
    60       1.788176       1.788176       1.788176    1[6-(6,6)]
    61        6.88058        6.88058        6.88058    1[6-(6,7)]
    62       4.352912       4.352912       4.352912    1[6-(6,7)]
    63       4.457828       4.457828       4.457828    1[6-(6,6)]
    64       8.182406       8.182406       8.182406    1[6-(6,6)]
    65       9.046444       9.046444       9.046444    1[6-(6,6)]
    66       1.988396       1.988396       1.988396    1[6-(6,6)]
    67       3.973359       3.973359       3.973359    1[6-(6,6)]
    68       8.591544       8.591544       8.591544    1[6-(6,6)]
    69       6.871869       6.871869       6.871869    1[6-(6,7)]
    70      -0.182447      -0.182447      -0.182447    1[6-(6,7)]
    71       1.615692       1.615692       1.615692    1[6-(6,6)]
    72       4.901849       4.901849       4.901849    1[6-(6,6)]
    73       3.766908       3.766908       3.766908    1[6-(6,7)]
    74      10.580228      10.580228      10.580228    1[6-(6,7)]
    75       7.571512       7.571512       7.571512    1[6-(6,6)]
    76       0.368664       0.368664       0.368664    6[6-(1,6),6-(6,6),7-(6,25)]
    77       7.774509       7.774509       7.774509    6[1-(0),6-(1,6),6-(6,7)]
    78       7.297182       7.297182       7.297182    6[1-(0),6-(1,6),6-(6,7)]
    79       8.222873       8.222873       8.222873    6[6-(1,6),6-(6,6),7-(6,25)]
    80       8.116382       8.116382       8.116382    6[6-(6,6),6-(6,7),6-(6,7)]
    81       5.949912       5.949912       5.949912    6[6-(1,6),6-(6,6),7-(6,25)]
    82       3.524356       3.524356       3.524356    6[1-(0),6-(1,6),6-(6,7)]
    83       2.444538       2.444538       2.444538    6[1-(0),6-(1,6),6-(6,7)]
    84       1.635605       1.635605       1.635605    6[6-(1,6),6-(6,6),7-(6,25)]
    85      -0.451478      -0.451478      -0.451478    6[6-(6,6),6-(6,7),6-(6,7)]
    86       2.435835       2.435835       2.435835    6[6-(1,6),6-(1,6),6-(6,6)]
    87       3.705277       3.705277       3.705277    6[1-(0),6-(1,7),6-(6,6)]
    88       4.732788       4.732788       4.732788    6[1-(0),6-(1,6),7-(6)]
    89       3.409169       3.409169       3.409169    6[1-(0),6-(1,6),7-(6)]
    90        2.32748        2.32748        2.32748    6[1-(0),6-(1,7),6-(6,6)]
    91      -0.052621      -0.052621      -0.052621    6[6-(1,6),6-(1,6),6-(6,6)]
    92       8.684949       8.684949       8.684949    6[1-(0),6-(1,7),6-(6,6)]
    93       9.082872       9.082872       9.082872    6[1-(0),6-(1,6),7-(6,25)]
    94       1.222421       1.222421       1.222421    6[1-(0),6-(1,6),7-(6,25)]
    95       8.431188       8.431188       8.431188    6[1-(0),6-(1,7),6-(6,6)]
    96       3.482318       3.482318       3.482318    6[6-(1,6),6-(6,6),7-(6,25)]
    97       4.660853       4.660853       4.660853    6[1-(0),6-(1,6),6-(6,7)]
    98       4.183528       4.183528       4.183528    6[1-(0),6-(1,6),6-(6,7)]
    99       5.109223       5.109223       5.109223    6[6-(1,6),6-(6,6),7-(6,25)]
   100       5.002736       5.002736       5.002736    6[6-(6,6),6-(6,7),6-(6,7)]
   101        9.06356        9.06356        9.06356    6[6-(1,6),6-(6,6),7-(6,25)]
   102       0.410704       0.410704       0.410704    6[1-(0),6-(1,6),6-(6,7)]
   103      -0.669118      -0.669118      -0.669118    6[1-(0),6-(1,6),6-(6,7)]
   104       7.862952       7.862952       7.862952    6[6-(1,6),6-(6,6),7-(6,25)]
   105       2.662177       2.662177       2.662177    6[6-(6,6),6-(6,7),6-(6,7)]
   106       5.549481       5.549481       5.549481    6[6-(1,6),6-(1,6),6-(6,6)]
   107       6.818922       6.818922       6.818922    6[1-(0),6-(1,7),6-(6,6)]
   108       7.846433       7.846433       7.846433    6[1-(0),6-(1,6),7-(6)]
   109       6.522817       6.522817       6.522817    6[1-(0),6-(1,6),7-(6)]
   110       5.441128       5.441128       5.441128    6[1-(0),6-(1,7),6-(6,6)]
   111        3.06104        3.06104        3.06104    6[6-(1,6),6-(1,6),6-(6,6)]
   112       2.457614       2.457614       2.457614    6[1-(0),6-(1,7),6-(6,6)]
   113       2.855542       2.855542       2.855542    6[1-(0),6-(1,6),7-(6,25)]
   114       4.336087       4.336087       4.336087    6[1-(0),6-(1,6),7-(6,25)]
   115       5.317527       5.317527       5.317527    6[1-(0),6-(1,7),6-(6,6)]
   116       6.595993       6.595993       6.595993    6[6-(1,6),6-(6,6),7-(6,25)]
   117        1.54718        1.54718        1.54718    6[1-(0),6-(1,6),6-(6,7)]
   118       1.069858       1.069858       1.069858    6[1-(0),6-(1,6),6-(6,7)]
   119       1.995551       1.995551       1.995551    6[6-(1,6),6-(6,6),7-(6,25)]
   120       1.889066       1.889066       1.889066    6[6-(6,6),6-(6,7),6-(6,7)]
   121       2.836244       2.836244       2.836244    6[6-(1,6),6-(6,6),7-(6,25)]
   122       6.638018       6.638018       6.638018    6[1-(0),6-(1,6),6-(6,7)]
   123       5.558199       5.558199       5.558199    6[1-(0),6-(1,6),6-(6,7)]
   124       4.749271       4.749271       4.749271    6[6-(1,6),6-(6,6),7-(6,25)]
   125       5.775856       5.775856       5.775856    6[6-(6,6),6-(6,7),6-(6,7)]
   126       8.663148       8.663148       8.663148    6[6-(1,6),6-(1,6),6-(6,6)]
   127       9.932591       9.932591       9.932591    6[1-(0),6-(1,7),6-(6,6)]
   128       1.619099       1.619099       1.619099    6[1-(0),6-(1,6),7-(6)]
   129       9.636475       9.636475       9.636475    6[1-(0),6-(1,6),7-(6)]
   130       8.554789       8.554789       8.554789    6[1-(0),6-(1,7),6-(6,6)]
   131       6.174718       6.174718       6.174718    6[6-(1,6),6-(1,6),6-(6,6)]
   132       5.571289       5.571289       5.571289    6[1-(0),6-(1,7),6-(6,6)]
   133       5.969217       5.969217       5.969217    6[1-(0),6-(1,6),7-(6,25)]
   134       7.449768       7.449768       7.449768    6[1-(0),6-(1,6),7-(6,25)]
   135       2.203845       2.203845       2.203845    6[1-(0),6-(1,7),6-(6,6)]
   136       8.972336       8.972336       8.972336    6[6-(1,6),6-(6,6),7-(6,25)]
   137       1.566491       1.566491       1.566491    6[1-(0),6-(1,6),6-(6,7)]
   138       2.043818       2.043818       2.043818    6[1-(0),6-(1,6),6-(6,7)]
   139       1.118127       1.118127       1.118127    6[6-(1,6),6-(6,6),7-(6,25)]
   140       1.224618       1.224618       1.224618    6[6-(6,6),6-(6,7),6-(6,7)]
   141       3.391088       3.391088       3.391088    6[6-(1,6),6-(6,6),7-(6,25)]
   142       5.816644       5.816644       5.816644    6[1-(0),6-(1,6),6-(6,7)]
   143       6.896462       6.896462       6.896462    6[1-(0),6-(1,6),6-(6,7)]
   144       7.705395       7.705395       7.705395    6[6-(1,6),6-(6,6),7-(6,25)]
   145       9.792478       9.792478       9.792478    6[6-(6,6),6-(6,7),6-(6,7)]
   146       6.905165       6.905165       6.905165    6[6-(1,6),6-(1,6),6-(6,6)]
   147       2.522078       2.522078       2.522078    6[1-(0),6-(1,7),6-(6,6)]
   148       4.608212       4.608212       4.608212    6[1-(0),6-(1,6),7-(6)]
   149       5.931831       5.931831       5.931831    6[1-(0),6-(1,6),7-(6)]
   150        7.01352        7.01352        7.01352    6[1-(0),6-(1,7),6-(6,6)]
   151       0.052621       0.052621       0.052621    6[6-(1,6),6-(1,6),6-(6,6)]
   152       0.656051       0.656051       0.656051    6[1-(0),6-(1,7),6-(6,6)]
   153       0.258128       0.258128       0.258128    6[1-(0),6-(1,6),7-(6,25)]
   154       8.118579       8.118579       8.118579    6[1-(0),6-(1,6),7-(6,25)]
   155       0.909812       0.909812       0.909812    6[1-(0),6-(1,7),6-(6,6)]
   156       5.858682       5.858682       5.858682    6[6-(1,6),6-(6,6),7-(6,25)]
   157       4.680147       4.680147       4.680147    6[1-(0),6-(1,6),6-(6,7)]
   158       5.157472       5.157472       5.157472    6[1-(0),6-(1,6),6-(6,7)]
   159       4.231777       4.231777       4.231777    6[6-(1,6),6-(6,6),7-(6,25)]
   160       4.338264       4.338264       4.338264    6[6-(6,6),6-(6,7),6-(6,7)]
   161        0.27744        0.27744        0.27744    6[6-(1,6),6-(6,6),7-(6,25)]
   162       8.930296       8.930296       8.930296    6[1-(0),6-(1,6),6-(6,7)]
   163      10.010118      10.010118      10.010118    6[1-(0),6-(1,6),6-(6,7)]
   164       1.478048       1.478048       1.478048    6[6-(1,6),6-(6,6),7-(6,25)]
   165       6.678823       6.678823       6.678823    6[6-(6,6),6-(6,7),6-(6,7)]
   166       3.791519       3.791519       3.791519    6[6-(1,6),6-(1,6),6-(6,6)]
   167       5.635723       5.635723       5.635723    6[1-(0),6-(1,7),6-(6,6)]
   168       1.494567       1.494567       1.494567    6[1-(0),6-(1,6),7-(6)]
   169       2.818183       2.818183       2.818183    6[1-(0),6-(1,6),7-(6)]
   170       3.899872       3.899872       3.899872    6[1-(0),6-(1,7),6-(6,6)]
   171        6.27996        6.27996        6.27996    6[6-(1,6),6-(1,6),6-(6,6)]
   172       6.883386       6.883386       6.883386    6[1-(0),6-(1,7),6-(6,6)]
   173       6.485458       6.485458       6.485458    6[1-(0),6-(1,6),7-(6,25)]
   174       5.004913       5.004913       5.004913    6[1-(0),6-(1,6),7-(6,25)]
   175       4.023473       4.023473       4.023473    6[1-(0),6-(1,7),6-(6,6)]
   176       2.745007       2.745007       2.745007    6[6-(1,6),6-(6,6),7-(6,25)]
   177        7.79382        7.79382        7.79382    6[1-(0),6-(1,6),6-(6,7)]
   178       8.271142       8.271142       8.271142    6[1-(0),6-(1,6),6-(6,7)]
   179       7.345449       7.345449       7.345449    6[6-(1,6),6-(6,6),7-(6,25)]
   180       7.451934       7.451934       7.451934    6[6-(6,6),6-(6,7),6-(6,7)]
   181       6.504756       6.504756       6.504756    6[6-(1,6),6-(6,6),7-(6,25)]
   182       2.702982       2.702982       2.702982    6[1-(0),6-(1,6),6-(6,7)]
   183       3.782801       3.782801       3.782801    6[1-(0),6-(1,6),6-(6,7)]
   184       4.591729       4.591729       4.591729    6[6-(1,6),6-(6,6),7-(6,25)]
   185       3.565144       3.565144       3.565144    6[6-(6,6),6-(6,7),6-(6,7)]
   186       0.677852       0.677852       0.677852    6[6-(1,6),6-(1,6),6-(6,6)]
   187      -0.591591      -0.591591      -0.591591    6[1-(0),6-(1,7),6-(6,6)]
   188       7.721901       7.721901       7.721901    6[1-(0),6-(1,6),7-(6)]
   189      -0.295475      -0.295475      -0.295475    6[1-(0),6-(1,6),7-(6)]
   190       0.786211       0.786211       0.786211    6[1-(0),6-(1,7),6-(6,6)]
   191       3.166282       3.166282       3.166282    6[6-(1,6),6-(1,6),6-(6,6)]
   192       3.769711       3.769711       3.769711    6[1-(0),6-(1,7),6-(6,6)]
   193       3.371783       3.371783       3.371783    6[1-(0),6-(1,6),7-(6,25)]
   194       1.891232       1.891232       1.891232    6[1-(0),6-(1,6),7-(6,25)]
   195       7.137155       7.137155       7.137155    6[1-(0),6-(1,7),6-(6,6)]
   196       0.103382       0.103382       0.103382    7[6-(6,6),6-(6,6),25-(7,7,7,7,7)]
   197       7.117538       7.117538       7.117538    7[6-(6,6),6-(6,6),25-(7,7,7,7,7)]
   198       4.620697       4.620697       4.620697    7[6-(1,6),6-(1,6)]
   199      10.011366      10.011366      10.011366    7[6-(1,6),6-(1,6),25-(7,7,7,7,7)]
   200       3.217032       3.217032       3.217032    7[6-(6,6),6-(6,6),25-(7,7,7,7,7)]
   201      10.231187      10.231187      10.231187    7[6-(6,6),6-(6,6),25-(7,7,7,7,7)]
   202       7.734343       7.734343       7.734343    7[6-(1,6),6-(1,6)]
   203       3.784036       3.784036       3.784036    7[6-(1,6),6-(1,6),25-(7,7,7,7,7)]
   204       6.330707       6.330707       6.330707    7[6-(6,6),6-(6,6),25-(7,7,7,7,7)]
   205       4.003868       4.003868       4.003868    7[6-(6,6),6-(6,6),25-(7,7,7,7,7)]
   206       1.507004       1.507004       1.507004    7[6-(1,6),6-(1,6)]
   207       6.897715       6.897715       6.897715    7[6-(1,6),6-(1,6),25-(7,7,7,7,7)]
   208       9.237618       9.237618       9.237618    7[6-(6,6),6-(6,6),25-(7,7,7,7,7)]
   209       2.223462       2.223462       2.223462    7[6-(6,6),6-(6,6),25-(7,7,7,7,7)]
   210       4.720303       4.720303       4.720303    7[6-(1,6),6-(1,6)]
   211      -0.670366      -0.670366      -0.670366    7[6-(1,6),6-(1,6),25-(7,7,7,7,7)]
   212       6.123968       6.123968       6.123968    7[6-(6,6),6-(6,6),25-(7,7,7,7,7)]
   213      -0.890187      -0.890187      -0.890187    7[6-(6,6),6-(6,6),25-(7,7,7,7,7)]
   214       1.606657       1.606657       1.606657    7[6-(1,6),6-(1,6)]
   215       5.556964       5.556964       5.556964    7[6-(1,6),6-(1,6),25-(7,7,7,7,7)]
   216       3.010293       3.010293       3.010293    7[6-(6,6),6-(6,6),25-(7,7,7,7,7)]
   217       5.337132       5.337132       5.337132    7[6-(6,6),6-(6,6),25-(7,7,7,7,7)]
   218      -1.507004      -1.507004      -1.507004    7[6-(1,6),6-(1,6)]
   219       2.443285       2.443285       2.443285    7[6-(1,6),6-(1,6),25-(7,7,7,7,7)]
