# Supplementary material for: A collection of forcefield precursors for metal–organic frameworks
Source: RSC Adv. 2019 Nov 13;9(63):36492–507. doi: 10.1039/c9ra07327b (PMC9075174; doi:10.1039/c9ra07327b)
Supplement: RA-009-C9RA07327B-s274 [file RA-009-C9RA07327B-s274.txt]

CAYYEG_clean

9.330700    0.000000    0.000000
-3.110245    19.231519    0.000000
3.110245    9.615766    16.654980

     1       1.555123       1.555123       1.555123    25[7-(6,6),7-(6,6),7-(6,6),7-(6,6)]
     2        4.66535        4.66535        4.66535    25[7-(6,6),7-(6,6),7-(6,6),7-(6,6)]
     3      -1.555123      -1.555123      -1.555123    25[7-(6,6),7-(6,6),7-(6,6),7-(6,6)]
     4       4.278124       4.278124       4.278124    1[6-(6,6)]
     5       3.412235       3.412235       3.412235    1[6-(6,6)]
     6       1.183127       1.183127       1.183127    1[6-(6,6)]
     7      -0.813642      -0.813642      -0.813642    1[6-(6,6)]
     8       3.905824       3.905824       3.905824    1[6-(6,6)]
     9       5.636668       5.636668       5.636668    1[6-(6,7)]
    10       6.426365       6.426365       6.426365    1[6-(6,7)]
    11       4.559293       4.559293       4.559293    1[6-(6,6)]
    12       7.466425       7.466425       7.466425    1[6-(6,6)]
    13       6.855265       6.855265       6.855265    1[6-(6,7)]
    14       4.307048       4.307048       4.307048    1[6-(6,7)]
    15       4.833298       4.833298       4.833298    1[6-(6,6)]
    16       5.052576       5.052576       5.052576    1[6-(6,6)]
    17       5.918465       5.918465       5.918465    1[6-(6,6)]
    18       8.147573       8.147573       8.147573    1[6-(6,6)]
    19      10.144342      10.144342      10.144342    1[6-(6,6)]
    20       5.424876       5.424876       5.424876    1[6-(6,6)]
    21       3.694032       3.694032       3.694032    1[6-(6,7)]
    22       2.904335       2.904335       2.904335    1[6-(6,7)]
    23       4.771407       4.771407       4.771407    1[6-(6,6)]
    24       1.864275       1.864275       1.864275    1[6-(6,6)]
    25       2.475435       2.475435       2.475435    1[6-(6,7)]
    26       5.023652       5.023652       5.023652    1[6-(6,7)]
    27       4.497402       4.497402       4.497402    1[6-(6,6)]
    28       1.167893       1.167893       1.167893    1[6-(6,6)]
    29       0.302002       0.302002       0.302002    1[6-(6,6)]
    30       7.403604       7.403604       7.403604    1[6-(6,6)]
    31       5.406834       5.406834       5.406834    1[6-(6,6)]
    32         0.7956         0.7956         0.7956    1[6-(6,6)]
    33       2.526446       2.526446       2.526446    1[6-(6,7)]
    34       9.536605       9.536605       9.536605    1[6-(6,7)]
    35        7.66953        7.66953        7.66953    1[6-(6,6)]
    36       4.356195       4.356195       4.356195    1[6-(6,6)]
    37       3.745035       3.745035       3.745035    1[6-(6,7)]
    38      10.527524      10.527524      10.527524    1[6-(6,7)]
    39       1.723074       1.723074       1.723074    1[6-(6,6)]
    40       8.162807       8.162807       8.162807    1[6-(6,6)]
    41       9.028698       9.028698       9.028698    1[6-(6,6)]
    42       1.927096       1.927096       1.927096    1[6-(6,6)]
    43       3.923866       3.923866       3.923866    1[6-(6,6)]
    44         8.5351         8.5351         8.5351    1[6-(6,6)]
    45       6.804254       6.804254       6.804254    1[6-(6,7)]
    46      -0.205905      -0.205905      -0.205905    1[6-(6,7)]
    47        1.66117        1.66117        1.66117    1[6-(6,6)]
    48       4.974505       4.974505       4.974505    1[6-(6,6)]
    49       5.585665       5.585665       5.585665    1[6-(6,7)]
    50      -1.196824      -1.196824      -1.196824    1[6-(6,7)]
    51       7.607626       7.607626       7.607626    1[6-(6,6)]
    52       7.388361       7.388361       7.388361    1[6-(6,6)]
    53       6.522474       6.522474       6.522474    1[6-(6,6)]
    54       4.293367       4.293367       4.293367    1[6-(6,6)]
    55       2.296596       2.296596       2.296596    1[6-(6,6)]
    56       7.016069       7.016069       7.016069    1[6-(6,6)]
    57       8.746913       8.746913       8.746913    1[6-(6,7)]
    58       3.316122       3.316122       3.316122    1[6-(6,7)]
    59        1.44905        1.44905        1.44905    1[6-(6,6)]
    60       1.245959       1.245959       1.245959    1[6-(6,6)]
    61       0.634795       0.634795       0.634795    1[6-(6,7)]
    62       7.417282       7.417282       7.417282    1[6-(6,7)]
    63       7.943536       7.943536       7.943536    1[6-(6,6)]
    64       1.942339       1.942339       1.942339    1[6-(6,6)]
    65       2.808226       2.808226       2.808226    1[6-(6,6)]
    66       5.037333       5.037333       5.037333    1[6-(6,6)]
    67       7.034104       7.034104       7.034104    1[6-(6,6)]
    68       2.314631       2.314631       2.314631    1[6-(6,6)]
    69       0.583787       0.583787       0.583787    1[6-(6,7)]
    70       6.014578       6.014578       6.014578    1[6-(6,7)]
    71        7.88165        7.88165        7.88165    1[6-(6,6)]
    72       8.084741       8.084741       8.084741    1[6-(6,6)]
    73       8.695905       8.695905       8.695905    1[6-(6,7)]
    74       1.913418       1.913418       1.913418    1[6-(6,7)]
    75       1.387164       1.387164       1.387164    1[6-(6,6)]
    76       3.533851       3.533851       3.533851    6[6-(1,6),6-(6,6),7-(6,25)]
    77       4.637355       4.637355       4.637355    6[1-(0),6-(1,6),6-(6,7)]
    78       4.159623       4.159623       4.159623    6[1-(0),6-(1,6),6-(6,7)]
    79       5.031109       5.031109       5.031109    6[6-(1,6),6-(6,6),7-(6,25)]
    80       4.953664       4.953664       4.953664    6[6-(6,6),6-(6,7),6-(6,7)]
    81       9.013774       9.013774       9.013774    6[6-(1,6),6-(6,6),7-(6,25)]
    82       0.467462       0.467462       0.467462    6[1-(0),6-(1,6),6-(6,7)]
    83      -0.634493      -0.634493      -0.634493    6[1-(0),6-(1,6),6-(6,7)]
    84       7.856444       7.856444       7.856444    6[6-(1,6),6-(6,6),7-(6,25)]
    85       2.693155       2.693155       2.693155    6[6-(6,6),6-(6,7),6-(6,7)]
    86       5.563278       5.563278       5.563278    6[6-(1,6),6-(1,6),6-(6,6)]
    87       6.852781       6.852781       6.852781    6[1-(0),6-(1,7),6-(6,6)]
    88       7.891288       7.891288       7.891288    6[1-(0),6-(1,6),7-(6)]
    89       6.540201       6.540201       6.540201    6[1-(0),6-(1,6),7-(6)]
    90       5.402789       5.402789       5.402789    6[1-(0),6-(1,7),6-(6,6)]
    91       3.099973       3.099973       3.099973    6[6-(1,6),6-(1,6),6-(6,6)]
    92       2.511204       2.511204       2.511204    6[1-(0),6-(1,7),6-(6,6)]
    93       2.885364       2.885364       2.885364    6[1-(0),6-(1,6),7-(6)]
    94       4.955532       4.955532       4.955532    6[1-(0),6-(1,6),7-(6)]
    95       5.267176       5.267176       5.267176    6[1-(0),6-(1,7),6-(6,6)]
    96       5.796849       5.796849       5.796849    6[6-(1,6),6-(6,6),7-(6,25)]
    97       4.693345       4.693345       4.693345    6[1-(0),6-(1,6),6-(6,7)]
    98       5.171077       5.171077       5.171077    6[1-(0),6-(1,6),6-(6,7)]
    99       4.299591       4.299591       4.299591    6[6-(1,6),6-(6,6),7-(6,25)]
   100       4.377036       4.377036       4.377036    6[6-(6,6),6-(6,7),6-(6,7)]
   101       0.316926       0.316926       0.316926    6[6-(1,6),6-(6,6),7-(6,25)]
   102       8.863238       8.863238       8.863238    6[1-(0),6-(1,6),6-(6,7)]
   103       9.965193       9.965193       9.965193    6[1-(0),6-(1,6),6-(6,7)]
   104       1.474256       1.474256       1.474256    6[6-(1,6),6-(6,6),7-(6,25)]
   105       6.637545       6.637545       6.637545    6[6-(6,6),6-(6,7),6-(6,7)]
   106       3.767422       3.767422       3.767422    6[6-(1,6),6-(1,6),6-(6,6)]
   107       2.477919       2.477919       2.477919    6[1-(0),6-(1,7),6-(6,6)]
   108       1.439412       1.439412       1.439412    6[1-(0),6-(1,6),7-(6)]
   109       2.790499       2.790499       2.790499    6[1-(0),6-(1,6),7-(6)]
   110       3.927911       3.927911       3.927911    6[1-(0),6-(1,7),6-(6,6)]
   111       6.230727       6.230727       6.230727    6[6-(1,6),6-(1,6),6-(6,6)]
   112       6.819496       6.819496       6.819496    6[1-(0),6-(1,7),6-(6,6)]
   113       6.445336       6.445336       6.445336    6[1-(0),6-(1,6),7-(6)]
   114       4.375168       4.375168       4.375168    6[1-(0),6-(1,6),7-(6)]
   115       4.063524       4.063524       4.063524    6[1-(0),6-(1,7),6-(6,6)]
   116        6.64408        6.64408        6.64408    6[6-(1,6),6-(6,6),7-(6,25)]
   117       1.527125       1.527125       1.527125    6[1-(0),6-(1,6),6-(6,7)]
   118       1.049392       1.049392       1.049392    6[1-(0),6-(1,6),6-(6,7)]
   119       1.920879       1.920879       1.920879    6[6-(1,6),6-(6,6),7-(6,25)]
   120       1.843433       1.843433       1.843433    6[6-(6,6),6-(6,7),6-(6,7)]
   121       2.793298       2.793298       2.793298    6[6-(1,6),6-(6,6),7-(6,25)]
   122       6.687939       6.687939       6.687939    6[1-(0),6-(1,6),6-(6,7)]
   123       5.585983       5.585983       5.585983    6[1-(0),6-(1,6),6-(6,7)]
   124       4.746219       4.746219       4.746219    6[6-(1,6),6-(6,6),7-(6,25)]
   125       5.803382       5.803382       5.803382    6[6-(6,6),6-(6,7),6-(6,7)]
   126       8.673511       8.673511       8.673511    6[6-(1,6),6-(1,6),6-(6,6)]
   127       9.963014       9.963014       9.963014    6[1-(0),6-(1,7),6-(6,6)]
   128       1.670821       1.670821       1.670821    6[1-(0),6-(1,6),7-(6)]
   129       9.650438       9.650438       9.650438    6[1-(0),6-(1,6),7-(6)]
   130       8.513025       8.513025       8.513025    6[1-(0),6-(1,7),6-(6,6)]
   131         6.2102         6.2102         6.2102    6[6-(1,6),6-(1,6),6-(6,6)]
   132       5.621433       5.621433       5.621433    6[1-(0),6-(1,7),6-(6,6)]
   133       5.995593       5.995593       5.995593    6[1-(0),6-(1,6),7-(6)]
   134       1.845306       1.845306       1.845306    6[1-(0),6-(1,6),7-(6)]
   135       2.156951       2.156951       2.156951    6[1-(0),6-(1,7),6-(6,6)]
   136        2.68662        2.68662        2.68662    6[6-(1,6),6-(6,6),7-(6,25)]
   137       7.803575       7.803575       7.803575    6[1-(0),6-(1,6),6-(6,7)]
   138       8.281308       8.281308       8.281308    6[1-(0),6-(1,6),6-(6,7)]
   139       7.409821       7.409821       7.409821    6[6-(1,6),6-(6,6),7-(6,25)]
   140       7.487267       7.487267       7.487267    6[6-(6,6),6-(6,7),6-(6,7)]
   141       6.537402       6.537402       6.537402    6[6-(1,6),6-(6,6),7-(6,25)]
   142       2.642761       2.642761       2.642761    6[1-(0),6-(1,6),6-(6,7)]
   143       3.744717       3.744717       3.744717    6[1-(0),6-(1,6),6-(6,7)]
   144       4.584481       4.584481       4.584481    6[6-(1,6),6-(6,6),7-(6,25)]
   145       3.527318       3.527318       3.527318    6[6-(6,6),6-(6,7),6-(6,7)]
   146       0.657189       0.657189       0.657189    6[6-(1,6),6-(1,6),6-(6,6)]
   147      -0.632314      -0.632314      -0.632314    6[1-(0),6-(1,7),6-(6,6)]
   148       7.659879       7.659879       7.659879    6[1-(0),6-(1,6),7-(6)]
   149      -0.319738      -0.319738      -0.319738    6[1-(0),6-(1,6),7-(6)]
   150       0.817675       0.817675       0.817675    6[1-(0),6-(1,7),6-(6,6)]
   151         3.1205         3.1205         3.1205    6[6-(1,6),6-(1,6),6-(6,6)]
   152       3.709267       3.709267       3.709267    6[1-(0),6-(1,7),6-(6,6)]
   153       3.335107       3.335107       3.335107    6[1-(0),6-(1,6),7-(6)]
   154       7.485394       7.485394       7.485394    6[1-(0),6-(1,6),7-(6)]
   155       7.173749       7.173749       7.173749    6[1-(0),6-(1,7),6-(6,6)]
   156       0.423611       0.423611       0.423611    6[6-(1,6),6-(6,6),7-(6,25)]
   157       7.747594       7.747594       7.747594    6[1-(0),6-(1,6),6-(6,7)]
   158       7.269863       7.269863       7.269863    6[1-(0),6-(1,6),6-(6,7)]
   159       8.141352       8.141352       8.141352    6[6-(1,6),6-(6,6),7-(6,25)]
   160       8.063909       8.063909       8.063909    6[6-(6,6),6-(6,7),6-(6,7)]
   161        5.90353        5.90353        5.90353    6[6-(1,6),6-(6,6),7-(6,25)]
   162       3.577703       3.577703       3.577703    6[1-(0),6-(1,6),6-(6,7)]
   163       2.475747       2.475747       2.475747    6[1-(0),6-(1,6),6-(6,7)]
   164       1.635985       1.635985       1.635985    6[6-(1,6),6-(6,6),7-(6,25)]
   165      -0.417084      -0.417084      -0.417084    6[6-(6,6),6-(6,7),6-(6,7)]
   166       2.453034       2.453034       2.453034    6[6-(1,6),6-(1,6),6-(6,6)]
   167       3.742536       3.742536       3.742536    6[1-(0),6-(1,7),6-(6,6)]
   168       4.781043       4.781043       4.781043    6[1-(0),6-(1,6),7-(6)]
   169       3.429957       3.429957       3.429957    6[1-(0),6-(1,6),7-(6)]
   170       2.292545       2.292545       2.292545    6[1-(0),6-(1,7),6-(6,6)]
   171      -0.010264      -0.010264      -0.010264    6[6-(1,6),6-(1,6),6-(6,6)]
   172        8.73167        8.73167        8.73167    6[1-(0),6-(1,7),6-(6,6)]
   173       9.105833       9.105833       9.105833    6[1-(0),6-(1,6),7-(6)]
   174       8.065766       8.065766       8.065766    6[1-(0),6-(1,6),7-(6)]
   175       8.377413       8.377413       8.377413    6[1-(0),6-(1,7),6-(6,6)]
   176       8.907089       8.907089       8.907089    6[6-(1,6),6-(6,6),7-(6,25)]
   177       1.583106       1.583106       1.583106    6[1-(0),6-(1,6),6-(6,7)]
   178       2.060837       2.060837       2.060837    6[1-(0),6-(1,6),6-(6,7)]
   179       1.189348       1.189348       1.189348    6[6-(1,6),6-(6,6),7-(6,25)]
   180       1.266791       1.266791       1.266791    6[6-(6,6),6-(6,7),6-(6,7)]
   181        3.42717        3.42717        3.42717    6[6-(1,6),6-(6,6),7-(6,25)]
   182       5.752997       5.752997       5.752997    6[1-(0),6-(1,6),6-(6,7)]
   183       6.854953       6.854953       6.854953    6[1-(0),6-(1,6),6-(6,7)]
   184       7.694715       7.694715       7.694715    6[6-(1,6),6-(6,6),7-(6,25)]
   185       9.747784       9.747784       9.747784    6[6-(6,6),6-(6,7),6-(6,7)]
   186       6.877666       6.877666       6.877666    6[6-(1,6),6-(1,6),6-(6,6)]
   187       5.588164       5.588164       5.588164    6[1-(0),6-(1,7),6-(6,6)]
   188       4.549657       4.549657       4.549657    6[1-(0),6-(1,6),7-(6)]
   189       5.900743       5.900743       5.900743    6[1-(0),6-(1,6),7-(6)]
   190       7.038155       7.038155       7.038155    6[1-(0),6-(1,7),6-(6,6)]
   191       9.340964       9.340964       9.340964    6[6-(1,6),6-(1,6),6-(6,6)]
   192        0.59903        0.59903        0.59903    6[1-(0),6-(1,7),6-(6,6)]
   193       0.224867       0.224867       0.224867    6[1-(0),6-(1,6),7-(6)]
   194       1.264934       1.264934       1.264934    6[1-(0),6-(1,6),7-(6)]
   195       0.953287       0.953287       0.953287    6[1-(0),6-(1,7),6-(6,6)]
   196       3.332309       3.332309       3.332309    7[6-(6,6),6-(6,6),25-(7,7,7)]
   197       10.20717       10.20717       10.20717    7[6-(6,6),6-(6,6),25-(7,7,7)]
   198       7.757858       7.757858       7.757858    7[6-(1,6),6-(1,6)]
   199       3.806305       3.806305       3.806305    7[6-(1,6),6-(1,6)]
   200       5.998391       5.998391       5.998391    7[6-(6,6),6-(6,6),25-(7,7,7)]
   201       -0.87647       -0.87647       -0.87647    7[6-(6,6),6-(6,6),25-(7,7,7)]
   202       1.572842       1.572842       1.572842    7[6-(1,6),6-(1,6)]
   203       5.524395       5.524395       5.524395    7[6-(1,6),6-(1,6)]
   204       6.442537       6.442537       6.442537    7[6-(6,6),6-(6,6),25-(7,7,7)]
   205       3.986695       3.986695       3.986695    7[6-(6,6),6-(6,6),25-(7,7,7)]
   206       1.537394       1.537394       1.537394    7[6-(1,6),6-(1,6)]
   207       6.916532       6.916532       6.916532    7[6-(1,6),6-(1,6)]
   208       2.888163       2.888163       2.888163    7[6-(6,6),6-(6,6),25-(7,7,7)]
   209       5.344005       5.344005       5.344005    7[6-(6,6),6-(6,6),25-(7,7,7)]
   210      -1.537394      -1.537394      -1.537394    7[6-(1,6),6-(1,6)]
   211       2.414168       2.414168       2.414168    7[6-(1,6),6-(1,6)]
   212       0.222066       0.222066       0.222066    7[6-(6,6),6-(6,6),25-(7,7,7)]
   213       7.096927       7.096927       7.096927    7[6-(6,6),6-(6,6),25-(7,7,7)]
   214       4.647613       4.647613       4.647613    7[6-(1,6),6-(1,6)]
   215      10.026773      10.026773      10.026773    7[6-(1,6),6-(1,6)]
   216       9.108634       9.108634       9.108634    7[6-(6,6),6-(6,6),25-(7,7,7)]
   217       2.233773       2.233773       2.233773    7[6-(6,6),6-(6,6),25-(7,7,7)]
   218       4.683087       4.683087       4.683087    7[6-(1,6),6-(1,6)]
   219      -0.696073      -0.696073      -0.696073    7[6-(1,6),6-(1,6)]
