# Supplementary material for: A collection of forcefield precursors for metal–organic frameworks
Source: RSC Adv. 2019 Nov 13;9(63):36492–507. doi: 10.1039/c9ra07327b (PMC9075174; doi:10.1039/c9ra07327b)
Supplement: RA-009-C9RA07327B-s275 [file RA-009-C9RA07327B-s275.txt]

CAZFOA_clean

10.354700    0.000000    0.000000
4.635333    9.440613    0.000000
0.118717    4.516052    11.537039

     1            0.0            0.0            0.0    27[8-(6),8-(6),8-(6),8-(6)]
     2       2.317666       2.317666       2.317666    27[8-(6),8-(6)]
     3       6.241888       6.241888       6.241888    1[7-(6,7)]
     4       9.525352       9.525352       9.525352    1[6-(6,7)]
     5      11.861124      11.861124      11.861124    1[6-(6,7)]
     6       10.11488       10.11488       10.11488    1[6-(6,6)]
     7       7.830803       7.830803       7.830803    1[6-(6,6)]
     8       7.806164       7.806164       7.806164    1[6-(6,6)]
     9       7.109138       7.109138       7.109138    1[6-(6,7)]
    10      13.800895      13.800895      13.800895    1[6-(6,7)]
    11       4.043596       4.043596       4.043596    1[6-(6,6)]
    12       7.231046       7.231046       7.231046    1[6-(6,6)]
    13      12.868422      12.868422      12.868422    1[6-(6,6)]
    14       1.276116       1.276116       1.276116    1[6-(6,6)]
    15       8.866862       8.866862       8.866862    1[7-(6,7)]
    16       5.583398       5.583398       5.583398    1[6-(6,7)]
    17       3.247626       3.247626       3.247626    1[6-(6,7)]
    18        4.99387        4.99387        4.99387    1[6-(6,6)]
    19       7.277947       7.277947       7.277947    1[6-(6,6)]
    20       7.302586       7.302586       7.302586    1[6-(6,6)]
    21       7.999612       7.999612       7.999612    1[6-(6,7)]
    22       1.307855       1.307855       1.307855    1[6-(6,7)]
    23      11.065154      11.065154      11.065154    1[6-(6,6)]
    24       7.877704       7.877704       7.877704    1[6-(6,6)]
    25       2.240328       2.240328       2.240328    1[6-(6,6)]
    26      13.832634      13.832634      13.832634    1[6-(6,6)]
    27       9.747976       9.747976       9.747976    6[1-(0),6-(1,6),7-(6)]
    28      11.044389      11.044389      11.044389    6[1-(0),6-(1,6),7-(6)]
    29       9.991691       9.991691       9.991691    6[1-(0),6-(1,7),6-(6,6)]
    30       8.762106       8.762106       8.762106    6[6-(1,6),6-(1,6),6-(7,7)]
    31       8.644502       8.644502       8.644502    6[1-(0),6-(1,7),6-(6,6)]
    32       7.634754       7.634754       7.634754    6[6-(6,6),7-(1,7),7-(6)]
    33       6.446601       6.446601       6.446601    6[6-(6,6),7-(6),7-(7)]
    34        6.00218        6.00218        6.00218    6[6-(1,6),6-(1,6),6-(7,7)]
    35       6.906185       6.906185       6.906185    6[1-(0),6-(1,7),6-(6,6)]
    36        6.48086        6.48086        6.48086    6[1-(0),6-(1,6),7-(6)]
    37        4.33169        4.33169        4.33169    6[1-(0),6-(1,6),7-(6)]
    38       4.681745       4.681745       4.681745    6[1-(0),6-(1,7),6-(6,6)]
    39       8.106838       8.106838       8.106838    6[6-(6,6),8-(0),8-(27)]
    40       8.850556       8.850556       8.850556    6[6-(1,6),6-(6,6),6-(8,8)]
    41       8.140082       8.140082       8.140082    6[1-(0),6-(1,6),6-(6,6)]
    42      13.371878      13.371878      13.371878    6[1-(0),6-(1,6),6-(6,6)]
    43      10.078443      10.078443      10.078443    6[6-(1,6),6-(1,6),6-(6,6)]
    44      10.753527      10.753527      10.753527    6[1-(0),6-(6,6),6-(6,6)]
    45      10.183371      10.183371      10.183371    6[6-(1,6),6-(6,6),6-(8,8)]
    46      11.047868      11.047868      11.047868    6[6-(6,6),8-(27),8-(27)]
    47       5.360774       5.360774       5.360774    6[1-(0),6-(1,6),7-(6)]
    48       4.064361       4.064361       4.064361    6[1-(0),6-(1,6),7-(6)]
    49       5.117059       5.117059       5.117059    6[1-(0),6-(1,7),6-(6,6)]
    50       6.346644       6.346644       6.346644    6[6-(1,6),6-(1,6),6-(7,7)]
    51       6.464248       6.464248       6.464248    6[1-(0),6-(1,7),6-(6,6)]
    52       7.473996       7.473996       7.473996    6[6-(6,6),7-(1,7),7-(6)]
    53       8.662149       8.662149       8.662149    6[6-(6,6),7-(6),7-(7)]
    54        9.10657        9.10657        9.10657    6[6-(1,6),6-(1,6),6-(7,7)]
    55       8.202565       8.202565       8.202565    6[1-(0),6-(1,7),6-(6,6)]
    56        8.62789        8.62789        8.62789    6[1-(0),6-(1,6),7-(6)]
    57       10.77706       10.77706       10.77706    6[1-(0),6-(1,6),7-(6)]
    58      10.427005      10.427005      10.427005    6[1-(0),6-(1,7),6-(6,6)]
    59       7.001912       7.001912       7.001912    6[6-(6,6),8-(0),8-(27)]
    60       6.258194       6.258194       6.258194    6[6-(1,6),6-(6,6),6-(8,8)]
    61       6.968668       6.968668       6.968668    6[1-(0),6-(1,6),6-(6,6)]
    62       1.736872       1.736872       1.736872    6[1-(0),6-(1,6),6-(6,6)]
    63       5.030307       5.030307       5.030307    6[6-(1,6),6-(1,6),6-(6,6)]
    64       4.355223       4.355223       4.355223    6[1-(0),6-(6,6),6-(6,6)]
    65       4.925379       4.925379       4.925379    6[6-(1,6),6-(6,6),6-(8,8)]
    66       4.060882       4.060882       4.060882    6[6-(6,6),8-(27),8-(27)]
    67       6.468419       6.468419       6.468419    7[1-(0),6-(6,7),7-(6)]
    68        5.68639        5.68639        5.68639    7[6-(6,7),7-(1,6)]
    69       7.661613       7.661613       7.661613    7[6-(6,7),6-(6,7)]
    70      10.962456      10.962456      10.962456    7[6-(1,6),6-(1,6)]
    71       5.202903       5.202903       5.202903    7[6-(1,6),6-(1,6)]
    72       8.640331       8.640331       8.640331    7[1-(0),6-(6,7),7-(6)]
    73        9.42236        9.42236        9.42236    7[6-(6,7),7-(1,6)]
    74       7.447137       7.447137       7.447137    7[6-(6,7),6-(6,7)]
    75       4.146294       4.146294       4.146294    7[6-(1,6),6-(1,6)]
    76       9.905847       9.905847       9.905847    7[6-(1,6),6-(1,6)]
    77      11.685807      11.685807      11.685807    8[6-(6,8),27-(8)]
    78      11.119915      11.119915      11.119915    8[6-(6,8),27-(8,8,8)]
    79        7.06002        7.06002        7.06002    8[6-(6,8)]
    80       8.497716       8.497716       8.497716    8[6-(6,8),27-(8,8,8)]
    81       3.422943       3.422943       3.422943    8[6-(6,8),27-(8)]
    82       3.988835       3.988835       3.988835    8[6-(6,8),27-(8,8,8)]
    83        8.04873        8.04873        8.04873    8[6-(6,8)]
    84       6.611034       6.611034       6.611034    8[6-(6,8),27-(8,8,8)]
