# Supplementary material for: A collection of forcefield precursors for metal–organic frameworks
Source: RSC Adv. 2019 Nov 13;9(63):36492–507. doi: 10.1039/c9ra07327b (PMC9075174; doi:10.1039/c9ra07327b)
Supplement: RA-009-C9RA07327B-s276 [file RA-009-C9RA07327B-s276.txt]

CAZNEY_clean

10.938100    0.000000    0.000000
-5.469153    12.363978    0.000000
0.000000    -5.911713    33.813103

     1       5.020632       5.020632       5.020632    27[8-(6),8-(6),8-(6)]
     2       -0.44839       -0.44839       -0.44839    27[8-(6),8-(6),8-(6)]
     3       0.448315       0.448315       0.448315    27[8-(6),8-(6),8-(6)]
     4       5.917337       5.917337       5.917337    27[8-(6),8-(6),8-(6)]
     5      -2.734576      -2.734576      -2.734576    27[8-(6),8-(6),8-(6),8-(6),8-(6),8-(6)]
     6       2.734473       2.734473       2.734473    27[8-(6),8-(6),8-(6),8-(6),8-(6),8-(6)]
     7        4.55134        4.55134        4.55134    1[6-(1,6,8)]
     8       4.390542       4.390542       4.390542    1[6-(1,6,8)]
     9       7.391941       7.391941       7.391941    1[6-(1,6,8)]
    10       7.133811       7.133811       7.133811    1[6-(1,6,8)]
    11        4.57538        4.57538        4.57538    1[6-(1,6,8)]
    12       4.911189       4.911189       4.911189    1[6-(1,6,8)]
    13       7.663229       7.663229       7.663229    1[6-(1,6,8)]
    14       7.710253       7.710253       7.710253    1[6-(1,6,8)]
    15       7.893995       7.893995       7.893995    1[6-(6,6)]
    16       8.100716       8.100716       8.100716    1[6-(6,6)]
    17       4.263622       4.263622       4.263622    1[6-(6,6)]
    18       4.056901       4.056901       4.056901    1[6-(6,6)]
    19       4.052534       4.052534       4.052534    1[6-(6,6)]
    20       3.851264       3.851264       3.851264    1[6-(6,6)]
    21       7.756159       7.756159       7.756159    1[6-(6,6)]
    22       7.944302       7.944302       7.944302    1[6-(6,6)]
    23       0.066633       0.066633       0.066633    1[6-(6,6)]
    24       1.104671       1.104671       1.104671    1[6-(6,6)]
    25       4.564377       4.564377       4.564377    1[6-(6,6)]
    26       9.029401       9.029401       9.029401    1[6-(6,6)]
    27      -0.917807      -0.917807      -0.917807    1[6-(1,6,8)]
    28      -1.078588      -1.078588      -1.078588    1[6-(1,6,8)]
    29       1.922842       1.922842       1.922842    1[6-(1,6,8)]
    30       1.664694       1.664694       1.664694    1[6-(1,6,8)]
    31      -0.893719      -0.893719      -0.893719    1[6-(1,6,8)]
    32      -0.557928      -0.557928      -0.557928    1[6-(1,6,8)]
    33       2.194084       2.194084       2.194084    1[6-(1,6,8)]
    34       2.241127       2.241127       2.241127    1[6-(1,6,8)]
    35       2.424906       2.424906       2.424906    1[6-(6,6)]
    36       2.631645       2.631645       2.631645    1[6-(6,6)]
    37      -1.205432      -1.205432      -1.205432    1[6-(6,6)]
    38      -1.412171      -1.412171      -1.412171    1[6-(6,6)]
    39      -1.416555      -1.416555      -1.416555    1[6-(6,6)]
    40      -1.617807      -1.617807      -1.617807    1[6-(6,6)]
    41       2.287101       2.287101       2.287101    1[6-(6,6)]
    42       2.475229       2.475229       2.475229    1[6-(6,6)]
    43       5.535758       5.535758       5.535758    1[6-(6,6)]
    44       6.573772       6.573772       6.573772    1[6-(6,6)]
    45      10.033509      10.033509      10.033509    1[6-(6,6)]
    46       3.560249       3.560249       3.560249    1[6-(6,6)]
    47       0.917607       0.917607       0.917607    1[6-(1,6,8)]
    48       1.078405       1.078405       1.078405    1[6-(1,6,8)]
    49      -1.922994      -1.922994      -1.922994    1[6-(1,6,8)]
    50      -1.664864      -1.664864      -1.664864    1[6-(1,6,8)]
    51       0.893567       0.893567       0.893567    1[6-(1,6,8)]
    52       0.557758       0.557758       0.557758    1[6-(1,6,8)]
    53      -2.194282      -2.194282      -2.194282    1[6-(1,6,8)]
    54      -2.241306      -2.241306      -2.241306    1[6-(1,6,8)]
    55      -2.425048      -2.425048      -2.425048    1[6-(6,6)]
    56      -2.631769      -2.631769      -2.631769    1[6-(6,6)]
    57       1.205325       1.205325       1.205325    1[6-(6,6)]
    58       1.412046       1.412046       1.412046    1[6-(6,6)]
    59       1.416413       1.416413       1.416413    1[6-(6,6)]
    60       1.617683       1.617683       1.617683    1[6-(6,6)]
    61      -2.287212      -2.287212      -2.287212    1[6-(6,6)]
    62      -2.475355      -2.475355      -2.475355    1[6-(6,6)]
    63       5.402314       5.402314       5.402314    1[6-(6,6)]
    64       4.364276       4.364276       4.364276    1[6-(6,6)]
    65        0.90457        0.90457        0.90457    1[6-(6,6)]
    66      -3.560454      -3.560454      -3.560454    1[6-(6,6)]
    67       6.386754       6.386754       6.386754    1[6-(1,6,8)]
    68       6.547535       6.547535       6.547535    1[6-(1,6,8)]
    69       3.546105       3.546105       3.546105    1[6-(1,6,8)]
    70       3.804253       3.804253       3.804253    1[6-(1,6,8)]
    71       6.362666       6.362666       6.362666    1[6-(1,6,8)]
    72       6.026875       6.026875       6.026875    1[6-(1,6,8)]
    73       3.274863       3.274863       3.274863    1[6-(1,6,8)]
    74        3.22782        3.22782        3.22782    1[6-(1,6,8)]
    75       3.044041       3.044041       3.044041    1[6-(6,6)]
    76       2.837302       2.837302       2.837302    1[6-(6,6)]
    77       6.674379       6.674379       6.674379    1[6-(6,6)]
    78       6.881118       6.881118       6.881118    1[6-(6,6)]
    79       6.885502       6.885502       6.885502    1[6-(6,6)]
    80       7.086754       7.086754       7.086754    1[6-(6,6)]
    81       3.181846       3.181846       3.181846    1[6-(6,6)]
    82       2.993718       2.993718       2.993718    1[6-(6,6)]
    83      -0.066811      -0.066811      -0.066811    1[6-(6,6)]
    84      -1.104825      -1.104825      -1.104825    1[6-(6,6)]
    85      -4.564562      -4.564562      -4.564562    1[6-(6,6)]
    86       1.908698       1.908698       1.908698    1[6-(6,6)]
    87       6.031253       6.031253       6.031253    6[6-(1,1,8),6-(1,1,8),6-(1,1,8),6-(1,1,8)]
    88       5.031519       5.031519       5.031519    6[1-(0),1-(0),6-(6,6,6),8-(6)]
    89       6.712689       6.712689       6.712689    6[1-(0),1-(0),6-(6,6,6),8-(6)]
    90       5.290736       5.290736       5.290736    6[1-(0),1-(0),6-(6,6,6),8-(6)]
    91       7.128351       7.128351       7.128351    6[1-(0),1-(0),6-(6,6,6),8-(6)]
    92       5.954667       5.954667       5.954667    6[6-(1,6),6-(1,6),8-(6)]
    93       7.151294       7.151294       7.151294    6[1-(0),6-(1,6),6-(6,8)]
    94       7.275983       7.275983       7.275983    6[1-(0),6-(1,6),6-(6,6)]
    95       6.204044       6.204044       6.204044    6[6-(1,6),6-(1,6),6-(8,8)]
    96       5.005229       5.005229       5.005229    6[1-(0),6-(1,6),6-(6,6)]
    97       4.879446       4.879446       4.879446    6[1-(0),6-(1,6),6-(6,8)]
    98       6.333108       6.333108       6.333108    6[6-(6,6),8-(27),8-(27)]
    99       6.019201       6.019201       6.019201    6[6-(1,6),6-(1,6),8-(6)]
   100       4.798509       4.798509       4.798509    6[1-(0),6-(1,6),6-(6,8)]
   101       4.679279       4.679279       4.679279    6[1-(0),6-(1,6),6-(6,6)]
   102        5.78621        5.78621        5.78621    6[6-(1,6),6-(1,6),6-(8,8)]
   103       7.000339       7.000339       7.000339    6[1-(0),6-(1,6),6-(6,6)]
   104       7.123945       7.123945       7.123945    6[1-(0),6-(1,6),6-(6,8)]
   105       5.666978       5.666978       5.666978    6[6-(6,6),8-(27),8-(27)]
   106       1.709528       1.709528       1.709528    6[6-(1,6),6-(1,6),8-(6)]
   107       0.981058       0.981058       0.981058    6[1-(0),6-(1,6),6-(6,8)]
   108       1.602349       1.602349       1.602349    6[1-(0),6-(1,6),6-(6,6)]
   109       2.935702       2.935702       2.935702    6[6-(1,6),6-(1,6),6-(8,8)]
   110       3.655421       3.655421       3.655421    6[1-(0),6-(1,6),6-(6,6)]
   111       3.054913       3.054913       3.054913    6[1-(0),6-(1,6),6-(6,8)]
   112       3.575589       3.575589       3.575589    6[6-(6,6),8-(27),8-(27)]
   113       0.562131       0.562131       0.562131    6[6-(1,1,8),6-(1,1,8),6-(1,1,8),6-(1,1,8)]
   114       -0.43762       -0.43762       -0.43762    6[1-(0),1-(0),6-(6,6,6),8-(6)]
   115       1.243582       1.243582       1.243582    6[1-(0),1-(0),6-(6,6,6),8-(6)]
   116      -0.178371      -0.178371      -0.178371    6[1-(0),1-(0),6-(6,6,6),8-(6)]
   117       1.659215       1.659215       1.659215    6[1-(0),1-(0),6-(6,6,6),8-(6)]
   118       0.485584       0.485584       0.485584    6[6-(1,6),6-(1,6),8-(6)]
   119       1.682212       1.682212       1.682212    6[1-(0),6-(1,6),6-(6,8)]
   120       1.806912       1.806912       1.806912    6[1-(0),6-(1,6),6-(6,6)]
   121       0.734984       0.734984       0.734984    6[6-(1,6),6-(1,6),6-(8,8)]
   122      -0.463833      -0.463833      -0.463833    6[1-(0),6-(1,6),6-(6,6)]
   123      -0.589626      -0.589626      -0.589626    6[1-(0),6-(1,6),6-(6,8)]
   124       0.864059       0.864059       0.864059    6[6-(6,6),8-(27),8-(27)]
   125       0.550118       0.550118       0.550118    6[6-(1,6),6-(1,6),8-(6)]
   126      -0.670573      -0.670573      -0.670573    6[1-(0),6-(1,6),6-(6,8)]
   127      -0.789793      -0.789793      -0.789793    6[1-(0),6-(1,6),6-(6,6)]
   128       0.317147       0.317147       0.317147    6[6-(1,6),6-(1,6),6-(8,8)]
   129       1.531276       1.531276       1.531276    6[1-(0),6-(1,6),6-(6,6)]
   130       1.654871       1.654871       1.654871    6[1-(0),6-(1,6),6-(6,8)]
   131       0.197928       0.197928       0.197928    6[6-(6,6),8-(27),8-(27)]
   132        7.17867        7.17867        7.17867    6[6-(1,6),6-(1,6),8-(6)]
   133       6.450184       6.450184       6.450184    6[1-(0),6-(1,6),6-(6,8)]
   134       7.071461       7.071461       7.071461    6[1-(0),6-(1,6),6-(6,6)]
   135       8.404817       8.404817       8.404817    6[6-(1,6),6-(1,6),6-(8,8)]
   136       9.124552       9.124552       9.124552    6[1-(0),6-(1,6),6-(6,6)]
   137       8.524057       8.524057       8.524057    6[1-(0),6-(1,6),6-(6,8)]
   138       9.044688       9.044688       9.044688    6[6-(6,6),8-(27),8-(27)]
   139      -0.562306      -0.562306      -0.562306    6[6-(1,1,8),6-(1,1,8),6-(1,1,8),6-(1,1,8)]
   140       0.437428       0.437428       0.437428    6[1-(0),1-(0),6-(6,6,6),8-(6)]
   141      -1.243742      -1.243742      -1.243742    6[1-(0),1-(0),6-(6,6,6),8-(6)]
   142       0.178211       0.178211       0.178211    6[1-(0),1-(0),6-(6,6,6),8-(6)]
   143      -1.659404      -1.659404      -1.659404    6[1-(0),1-(0),6-(6,6,6),8-(6)]
   144       -0.48572       -0.48572       -0.48572    6[6-(1,6),6-(1,6),8-(6)]
   145      -1.682347      -1.682347      -1.682347    6[1-(0),6-(1,6),6-(6,8)]
   146      -1.807036      -1.807036      -1.807036    6[1-(0),6-(1,6),6-(6,6)]
   147      -0.735097      -0.735097      -0.735097    6[6-(1,6),6-(1,6),6-(8,8)]
   148       0.463718       0.463718       0.463718    6[1-(0),6-(1,6),6-(6,6)]
   149       0.589501       0.589501       0.589501    6[1-(0),6-(1,6),6-(6,8)]
   150      -0.864161      -0.864161      -0.864161    6[6-(6,6),8-(27),8-(27)]
   151      -0.550254      -0.550254      -0.550254    6[6-(1,6),6-(1,6),8-(6)]
   152       0.670438       0.670438       0.670438    6[1-(0),6-(1,6),6-(6,8)]
   153       0.789668       0.789668       0.789668    6[1-(0),6-(1,6),6-(6,6)]
   154      -0.317263      -0.317263      -0.317263    6[6-(1,6),6-(1,6),6-(8,8)]
   155      -1.531392      -1.531392      -1.531392    6[1-(0),6-(1,6),6-(6,6)]
   156      -1.654998      -1.654998      -1.654998    6[1-(0),6-(1,6),6-(6,8)]
   157      -0.198031      -0.198031      -0.198031    6[6-(6,6),8-(27),8-(27)]
   158       3.759419       3.759419       3.759419    6[6-(1,6),6-(1,6),8-(6)]
   159       4.487889       4.487889       4.487889    6[1-(0),6-(1,6),6-(6,8)]
   160       3.866598       3.866598       3.866598    6[1-(0),6-(1,6),6-(6,6)]
   161       2.533245       2.533245       2.533245    6[6-(1,6),6-(1,6),6-(8,8)]
   162       1.813526       1.813526       1.813526    6[1-(0),6-(1,6),6-(6,6)]
   163       2.414034       2.414034       2.414034    6[1-(0),6-(1,6),6-(6,8)]
   164       1.893358       1.893358       1.893358    6[6-(6,6),8-(27),8-(27)]
   165       4.906816       4.906816       4.906816    6[6-(1,1,8),6-(1,1,8),6-(1,1,8),6-(1,1,8)]
   166       5.906567       5.906567       5.906567    6[1-(0),1-(0),6-(6,6,6),8-(6)]
   167       4.225365       4.225365       4.225365    6[1-(0),1-(0),6-(6,6,6),8-(6)]
   168       5.647318       5.647318       5.647318    6[1-(0),1-(0),6-(6,6,6),8-(6)]
   169       3.809732       3.809732       3.809732    6[1-(0),1-(0),6-(6,6,6),8-(6)]
   170       4.983363       4.983363       4.983363    6[6-(1,6),6-(1,6),8-(6)]
   171       3.786735       3.786735       3.786735    6[1-(0),6-(1,6),6-(6,8)]
   172       3.662035       3.662035       3.662035    6[1-(0),6-(1,6),6-(6,6)]
   173       4.733963       4.733963       4.733963    6[6-(1,6),6-(1,6),6-(8,8)]
   174        5.93278        5.93278        5.93278    6[1-(0),6-(1,6),6-(6,6)]
   175       6.058573       6.058573       6.058573    6[1-(0),6-(1,6),6-(6,8)]
   176       4.604888       4.604888       4.604888    6[6-(6,6),8-(27),8-(27)]
   177       4.918829       4.918829       4.918829    6[6-(1,6),6-(1,6),8-(6)]
   178        6.13952        6.13952        6.13952    6[1-(0),6-(1,6),6-(6,8)]
   179        6.25874        6.25874        6.25874    6[1-(0),6-(1,6),6-(6,6)]
   180         5.1518         5.1518         5.1518    6[6-(1,6),6-(1,6),6-(8,8)]
   181       3.937671       3.937671       3.937671    6[1-(0),6-(1,6),6-(6,6)]
   182       3.814076       3.814076       3.814076    6[1-(0),6-(1,6),6-(6,8)]
   183       5.271019       5.271019       5.271019    6[6-(6,6),8-(27),8-(27)]
   184      -1.709723      -1.709723      -1.709723    6[6-(1,6),6-(1,6),8-(6)]
   185      -0.981237      -0.981237      -0.981237    6[1-(0),6-(1,6),6-(6,8)]
   186      -1.602514      -1.602514      -1.602514    6[1-(0),6-(1,6),6-(6,6)]
   187       -2.93587       -2.93587       -2.93587    6[6-(1,6),6-(1,6),6-(8,8)]
   188      -3.655605      -3.655605      -3.655605    6[1-(0),6-(1,6),6-(6,6)]
   189       -3.05511       -3.05511       -3.05511    6[1-(0),6-(1,6),6-(6,8)]
   190      -3.575741      -3.575741      -3.575741    6[6-(6,6),8-(27),8-(27)]
   191       5.687783       5.687783       5.687783    8[6-(1,1,6),6-(6,6)]
   192       6.254376       6.254376       6.254376    8[6-(1,1,6),6-(6,6)]
   193       6.444728       6.444728       6.444728    8[6-(1,1,6),6-(6,6)]
   194       7.420356       7.420356       7.420356    8[6-(6,8),27-(8,8,8,8,8)]
   195       5.314766       5.314766       5.314766    8[6-(6,8),27-(8,8)]
   196       6.666715       6.666715       6.666715    8[6-(6,8),27-(8,8)]
   197       4.632235       4.632235       4.632235    8[6-(6,8),27-(8,8,8,8,8)]
   198       2.837274       2.837274       2.837274    8[6-(6,8),27-(8,8,8,8,8)]
   199       4.815969       4.815969       4.815969    8[6-(6,8),27-(8,8)]
   200       0.218688       0.218688       0.218688    8[6-(1,1,6),6-(6,6)]
   201       0.785283       0.785283       0.785283    8[6-(1,1,6),6-(6,6)]
   202       0.975576       0.975576       0.975576    8[6-(1,1,6),6-(6,6)]
   203       1.951305       1.951305       1.951305    8[6-(6,8),27-(8,8,8,8,8)]
   204      -0.154273      -0.154273      -0.154273    8[6-(6,8),27-(8,8)]
   205       1.197676       1.197676       1.197676    8[6-(6,8),27-(8,8)]
   206      -0.836817      -0.836817      -0.836817    8[6-(6,8),27-(8,8,8,8,8)]
   207       8.306359       8.306359       8.306359    8[6-(6,8),27-(8,8,8,8,8)]
   208      -0.653031      -0.653031      -0.653031    8[6-(6,8),27-(8,8)]
   209      -0.218836      -0.218836      -0.218836    8[6-(1,1,6),6-(6,6)]
   210      -0.785429      -0.785429      -0.785429    8[6-(1,1,6),6-(6,6)]
   211      -0.975781      -0.975781      -0.975781    8[6-(1,1,6),6-(6,6)]
   212      -1.951409      -1.951409      -1.951409    8[6-(6,8),27-(8,8,8,8,8)]
   213       0.154181       0.154181       0.154181    8[6-(6,8),27-(8,8)]
   214      -1.197768      -1.197768      -1.197768    8[6-(6,8),27-(8,8)]
   215       0.836712       0.836712       0.836712    8[6-(6,8),27-(8,8,8,8,8)]
   216       2.631673       2.631673       2.631673    8[6-(6,8),27-(8,8,8,8,8)]
   217       0.652978       0.652978       0.652978    8[6-(6,8),27-(8,8)]
   218       5.250259       5.250259       5.250259    8[6-(1,1,6),6-(6,6)]
   219       4.683664       4.683664       4.683664    8[6-(1,1,6),6-(6,6)]
   220       4.493371       4.493371       4.493371    8[6-(1,1,6),6-(6,6)]
   221       3.517642       3.517642       3.517642    8[6-(6,8),27-(8,8,8,8,8)]
   222        5.62322        5.62322        5.62322    8[6-(6,8),27-(8,8)]
   223       4.271271       4.271271       4.271271    8[6-(6,8),27-(8,8)]
   224       6.305764       6.305764       6.305764    8[6-(6,8),27-(8,8,8,8,8)]
   225      -2.837412      -2.837412      -2.837412    8[6-(6,8),27-(8,8,8,8,8)]
   226       6.121978       6.121978       6.121978    8[6-(6,8),27-(8,8)]
   227       5.784067       5.784067       5.784067    8[6-(1,1,6),6-(1,1,6)]
   228       5.154033       5.154033       5.154033    8[6-(1,1,6),6-(1,1,6)]
