# Supplementary material for: A collection of forcefield precursors for metal–organic frameworks
Source: RSC Adv. 2019 Nov 13;9(63):36492–507. doi: 10.1039/c9ra07327b (PMC9075174; doi:10.1039/c9ra07327b)
Supplement: RA-009-C9RA07327B-s277 [file RA-009-C9RA07327B-s277.txt]

CAZNUO_charged

14.825000    0.000000    0.000000
-1.834516    16.570963    0.000000
-1.834516    -8.293034    14.346512

     1      -0.249417      -0.249417      -0.249417    27[7-(6,6),8-(27,27),8-(6),8-(6),8-(6),8-(6)]
     2      11.405385      11.405385      11.405385    27[7-(6,6),8-(27,27),8-(6),8-(6),8-(6),8-(6)]
     3      -1.834516      -1.834516      -1.834516    27[7-(6,6),8-(27,27),8-(6),8-(6),8-(6),8-(6)]
     4       9.144678       9.144678       9.144678    1[6-(1,6,8)]
     5       8.195356       8.195356       8.195356    1[6-(1,6,8)]
     6       5.462726       5.462726       5.462726    1[6-(1,6,8)]
     7       4.692465       4.692465       4.692465    1[6-(1,6,8)]
     8       6.543304       6.543304       6.543304    1[6-(1,6,8)]
     9        7.41681        7.41681        7.41681    1[6-(1,6,8)]
    10        6.23086        6.23086        6.23086    1[6-(1,6,8)]
    11       6.896801       6.896801       6.896801    1[6-(1,6,8)]
    12       2.637043       2.637043       2.637043    1[6-(6,6)]
    13        7.31548        7.31548        7.31548    1[6-(6,6)]
    14       9.324611       9.324611       9.324611    1[6-(6,6)]
    15       10.18613       10.18613       10.18613    1[6-(6,6)]
    16      11.564475      11.564475      11.564475    1[6-(6,6)]
    17       9.661194       9.661194       9.661194    1[6-(6,6)]
    18       8.068337       8.068337       8.068337    1[6-(6,6)]
    19      -2.281613      -2.281613      -2.281613    1[6-(6,7)]
    20      12.506722      12.506722      12.506722    1[6-(6,6)]
    21       2.871234       2.871234       2.871234    1[6-(6,6)]
    22       4.610378       4.610378       4.610378    1[6-(6,6)]
    23       0.795082       0.795082       0.795082    1[6-(6,6)]
    24       11.62172       11.62172       11.62172    1[6-(6,7)]
    25      12.105101      12.105101      12.105101    1[6-(6,6)]
    26      12.432953      12.432953      12.432953    1[6-(6,6)]
    27      11.914359      11.914359      11.914359    1[6-(6,7)]
    28      12.136234      12.136234      12.136234    1[6-(6,6)]
    29       8.684259       8.684259       8.684259    1[6-(6,6)]
    30        2.01129        2.01129        2.01129    1[6-(1,6,8)]
    31       2.960612       2.960612       2.960612    1[6-(1,6,8)]
    32       5.693242       5.693242       5.693242    1[6-(1,6,8)]
    33       6.463503       6.463503       6.463503    1[6-(1,6,8)]
    34       4.612664       4.612664       4.612664    1[6-(1,6,8)]
    35       3.739158       3.739158       3.739158    1[6-(1,6,8)]
    36       4.925108       4.925108       4.925108    1[6-(1,6,8)]
    37       4.259167       4.259167       4.259167    1[6-(1,6,8)]
    38       8.518925       8.518925       8.518925    1[6-(6,6)]
    39       3.840488       3.840488       3.840488    1[6-(6,6)]
    40       1.831357       1.831357       1.831357    1[6-(6,6)]
    41       0.969838       0.969838       0.969838    1[6-(6,6)]
    42      -0.408507      -0.408507      -0.408507    1[6-(6,6)]
    43       1.494774       1.494774       1.494774    1[6-(6,6)]
    44       3.087631       3.087631       3.087631    1[6-(6,6)]
    45      -1.387419      -1.387419      -1.387419    1[6-(6,7)]
    46      -1.350754      -1.350754      -1.350754    1[6-(6,6)]
    47       8.284734       8.284734       8.284734    1[6-(6,6)]
    48        6.54559        6.54559        6.54559    1[6-(6,6)]
    49      10.360886      10.360886      10.360886    1[6-(6,6)]
    50      -0.465752      -0.465752      -0.465752    1[6-(6,7)]
    51      -0.949133      -0.949133      -0.949133    1[6-(6,6)]
    52      -1.276985      -1.276985      -1.276985    1[6-(6,6)]
    53      -0.758391      -0.758391      -0.758391    1[6-(6,7)]
    54      -0.980266      -0.980266      -0.980266    1[6-(6,6)]
    55       2.471709       2.471709       2.471709    1[6-(6,6)]
    56       7.280268       7.280268       7.280268    6[6-(1,1,8),6-(1,1,8),6-(1,1,8),6-(1,1,8)]
    57       8.470442       8.470442       8.470442    6[1-(0),1-(0),6-(6,6,6),8-(6)]
    58       6.193578       6.193578       6.193578    6[1-(0),1-(0),6-(6,6,6),8-(6)]
    59       6.744101       6.744101       6.744101    6[1-(0),1-(0),6-(6,6,6),8-(6)]
    60       7.673715       7.673715       7.673715    6[1-(0),1-(0),6-(6,6,6),8-(6)]
    61       4.658803       4.658803       4.658803    6[6-(1,6),6-(1,6),8-(6)]
    62       2.285771       2.285771       2.285771    6[1-(0),6-(1,6),6-(6,8)]
    63       9.220173       9.220173       9.220173    6[6-(1,6),6-(1,6),8-(6)]
    64        7.63646        7.63646        7.63646    6[1-(0),6-(1,6),6-(6,8)]
    65       9.533414       9.533414       9.533414    6[1-(0),6-(1,6),6-(6,8)]
    66       9.865986       9.865986       9.865986    6[6-(1,6),6-(1,6),8-(6)]
    67      10.409946      10.409946      10.409946    6[1-(0),6-(1,6),6-(6,8)]
    68      11.256209      11.256209      11.256209    6[1-(0),6-(1,6),6-(6,6)]
    69       9.841863       9.841863       9.841863    6[6-(1,6),6-(1,6),6-(8,8)]
    70       9.357615       9.357615       9.357615    6[1-(0),6-(1,6),6-(6,6)]
    71       8.424881       8.424881       8.424881    6[1-(0),6-(1,6),6-(6,8)]
    72      -2.102519      -2.102519      -2.102519    6[1-(0),6-(1,6),7-(6,27)]
    73      -2.115465      -2.115465      -2.115465    6[1-(0),6-(1,7),6-(6,6)]
    74      12.693842      12.693842      12.693842    6[6-(6,6),7-(6),7-(6)]
    75      -0.346547      -0.346547      -0.346547    6[6-(6,6),8-(27),8-(27)]
    76       2.588437       2.588437       2.588437    6[6-(1,6),6-(1,6),6-(8,8)]
    77        3.18367        3.18367        3.18367    6[1-(0),6-(1,6),6-(6,6)]
    78       4.214192       4.214192       4.214192    6[1-(0),6-(1,6),6-(6,8)]
    79       1.213813       1.213813       1.213813    6[1-(0),6-(1,6),6-(6,6)]
    80      11.788235      11.788235      11.788235    6[1-(0),6-(1,6),7-(6,27)]
    81      12.086944      12.086944      12.086944    6[1-(0),6-(1,7),6-(6,6)]
    82      12.358983      12.358983      12.358983    6[6-(1,6),6-(1,6),6-(7,7)]
    83      12.277902      12.277902      12.277902    6[1-(0),6-(1,7),6-(6,6)]
    84      11.966232      11.966232      11.966232    6[1-(0),6-(1,6),7-(6,27)]
    85      11.279847      11.279847      11.279847    6[6-(6,6),8-(27),8-(27)]
    86      10.815046      10.815046      10.815046    6[6-(6,6),8-(27),8-(27)]
    87        8.70716        8.70716        8.70716    6[6-(1,6),6-(1,6),6-(8,8)]
    88      11.981616      11.981616      11.981616    6[1-(0),6-(1,6),6-(6,6)]
    89       8.398748       8.398748       8.398748    6[1-(0),6-(1,6),6-(6,6)]
    90         3.8757         3.8757         3.8757    6[6-(1,1,8),6-(1,1,8),6-(1,1,8),6-(1,1,8)]
    91       2.685526       2.685526       2.685526    6[1-(0),1-(0),6-(6,6,6),8-(6)]
    92        4.96239        4.96239        4.96239    6[1-(0),1-(0),6-(6,6,6),8-(6)]
    93       4.411867       4.411867       4.411867    6[1-(0),1-(0),6-(6,6,6),8-(6)]
    94       3.482253       3.482253       3.482253    6[1-(0),1-(0),6-(6,6,6),8-(6)]
    95       6.497165       6.497165       6.497165    6[6-(1,6),6-(1,6),8-(6)]
    96       8.870197       8.870197       8.870197    6[1-(0),6-(1,6),6-(6,8)]
    97       1.935795       1.935795       1.935795    6[6-(1,6),6-(1,6),8-(6)]
    98       3.519508       3.519508       3.519508    6[1-(0),6-(1,6),6-(6,8)]
    99       1.622554       1.622554       1.622554    6[1-(0),6-(1,6),6-(6,8)]
   100       1.289982       1.289982       1.289982    6[6-(1,6),6-(1,6),8-(6)]
   101       0.746022       0.746022       0.746022    6[1-(0),6-(1,6),6-(6,8)]
   102      -0.100241      -0.100241      -0.100241    6[1-(0),6-(1,6),6-(6,6)]
   103       1.314105       1.314105       1.314105    6[6-(1,6),6-(1,6),6-(8,8)]
   104       1.798353       1.798353       1.798353    6[1-(0),6-(1,6),6-(6,6)]
   105       2.731087       2.731087       2.731087    6[1-(0),6-(1,6),6-(6,8)]
   106      -1.566513      -1.566513      -1.566513    6[1-(0),6-(1,6),7-(6,27)]
   107      -1.553567      -1.553567      -1.553567    6[1-(0),6-(1,7),6-(6,6)]
   108      -1.537874      -1.537874      -1.537874    6[6-(6,6),7-(6),7-(6)]
   109      11.502515      11.502515      11.502515    6[6-(6,6),8-(27),8-(27)]
   110       8.567531       8.567531       8.567531    6[6-(1,6),6-(1,6),6-(8,8)]
   111       7.972298       7.972298       7.972298    6[1-(0),6-(1,6),6-(6,6)]
   112       6.941776       6.941776       6.941776    6[1-(0),6-(1,6),6-(6,8)]
   113       9.942155       9.942155       9.942155    6[1-(0),6-(1,6),6-(6,6)]
   114      -0.632267      -0.632267      -0.632267    6[1-(0),6-(1,6),7-(6,27)]
   115      -0.930976      -0.930976      -0.930976    6[1-(0),6-(1,7),6-(6,6)]
   116      -1.203015      -1.203015      -1.203015    6[6-(1,6),6-(1,6),6-(7,7)]
   117      -1.121934      -1.121934      -1.121934    6[1-(0),6-(1,7),6-(6,6)]
   118      -0.810264      -0.810264      -0.810264    6[1-(0),6-(1,6),7-(6,27)]
   119      -0.123879      -0.123879      -0.123879    6[6-(6,6),8-(27),8-(27)]
   120       0.340922       0.340922       0.340922    6[6-(6,6),8-(27),8-(27)]
   121       2.448808       2.448808       2.448808    6[6-(1,6),6-(1,6),6-(8,8)]
   122       1.008868       1.008868       1.008868    6[1-(0),6-(1,6),6-(6,6)]
   123        2.75722        2.75722        2.75722    6[1-(0),6-(1,6),6-(6,6)]
   124      -1.834516      -1.834516      -1.834516    6[6-(1,6),6-(1,6),6-(7,7)]
   125      -1.834516      -1.834516      -1.834516    6[6-(6,6),7-(6),7-(6)]
   126      12.688031      12.688031      12.688031    7[6-(6,7),6-(6,7)]
   127      11.729391      11.729391      11.729391    7[6-(1,6),6-(1,6),27-(8,8,8,8,8)]
   128      -1.532063      -1.532063      -1.532063    7[6-(6,7),6-(6,7)]
   129      -0.573423      -0.573423      -0.573423    7[6-(1,6),6-(1,6),27-(8,8,8,8,8)]
   130      -1.834516      -1.834516      -1.834516    7[6-(1,6),6-(1,6),27-(8,8,8,8,8)]
   131      -1.834516      -1.834516      -1.834516    7[6-(6,7),6-(6,7)]
   132        5.74092        5.74092        5.74092    8[6-(1,1,6),6-(6,6)]
   133       8.634511       8.634511       8.634511    8[6-(1,1,6),6-(6,6)]
   134       8.974276       8.974276       8.974276    8[6-(1,1,6),6-(6,6)]
   135      -0.853117      -0.853117      -0.853117    8[6-(6,8),27-(7,8,8,8,8)]
   136       1.175152       1.175152       1.175152    8[6-(6,8),27-(7,8,8,8,8)]
   137      13.042172      13.042172      13.042172    8[6-(6,8),27-(7,8,8,8,8)]
   138      11.184449      11.184449      11.184449    8[6-(6,8),27-(7,8,8,8,8)]
   139      13.208839      13.208839      13.208839    8[6-(6,8),27-(7,8,8,8,8)]
   140       9.917776       9.917776       9.917776    8[6-(6,8),27-(7,8,8,8,8)]
   141       5.415048       5.415048       5.415048    8[6-(1,1,6),6-(6,6)]
   142       2.521457       2.521457       2.521457    8[6-(1,1,6),6-(6,6)]
   143       2.181692       2.181692       2.181692    8[6-(1,1,6),6-(6,6)]
   144      12.009085      12.009085      12.009085    8[6-(6,8),27-(7,8,8,8,8)]
   145       9.980816       9.980816       9.980816    8[6-(6,8),27-(7,8,8,8,8)]
   146      -1.886204      -1.886204      -1.886204    8[6-(6,8),27-(7,8,8,8,8)]
   147      -0.028481      -0.028481      -0.028481    8[6-(6,8),27-(7,8,8,8,8)]
   148      -2.052871      -2.052871      -2.052871    8[6-(6,8),27-(7,8,8,8,8)]
   149       1.238192       1.238192       1.238192    8[6-(6,8),27-(7,8,8,8,8)]
   150      -1.834516      -1.834516      -1.834516    8[27-(7,8,8,8,8),27-(7,8,8,8,8),27-(7,8,8,8,8)]
   151       5.577984       5.577984       5.577984    8[6-(1,1,6),6-(1,1,6)]
