# Supplementary material for: A collection of forcefield precursors for metal–organic frameworks
Source: RSC Adv. 2019 Nov 13;9(63):36492–507. doi: 10.1039/c9ra07327b (PMC9075174; doi:10.1039/c9ra07327b)
Supplement: RA-009-C9RA07327B-s278 [file RA-009-C9RA07327B-s278.txt]

CDLGLU01_clean

7.255600    0.000000    0.000000
0.000000    10.763900    0.000000
0.000000    0.000000    11.574700

     1       2.616369       2.616369       2.616369    48[7-(1,1,6),8-(6),8-(6),8-(6)]
     2       6.244169       6.244169       6.244169    48[7-(1,1,6),8-(6),8-(6),8-(6)]
     3       1.011431       1.011431       1.011431    48[7-(1,1,6),8-(6),8-(6),8-(6)]
     4       4.639231       4.639231       4.639231    48[7-(1,1,6),8-(6),8-(6),8-(6)]
     5       2.858706       2.858706       2.858706    1[6-(6,6,7)]
     6       0.877928       0.877928       0.877928    1[6-(1,6,6)]
     7       1.770366       1.770366       1.770366    1[6-(1,6,6)]
     8       7.088721       7.088721       7.088721    1[6-(1,6,6)]
     9       0.703793       0.703793       0.703793    1[6-(1,6,6)]
    10       3.910768       3.910768       3.910768    1[7-(1,6,48)]
    11        3.33032        3.33032        3.33032    1[7-(1,6,48)]
    12       6.486506       6.486506       6.486506    1[6-(6,6,7)]
    13       4.505728       4.505728       4.505728    1[6-(1,6,6)]
    14       5.398166       5.398166       5.398166    1[6-(1,6,6)]
    15       3.460921       3.460921       3.460921    1[6-(1,6,6)]
    16       4.331593       4.331593       4.331593    1[6-(1,6,6)]
    17       0.282968       0.282968       0.282968    1[7-(1,6,48)]
    18        6.95812        6.95812        6.95812    1[7-(1,6,48)]
    19       0.769094       0.769094       0.769094    1[6-(6,6,7)]
    20       2.749872       2.749872       2.749872    1[6-(1,6,6)]
    21       1.857434       1.857434       1.857434    1[6-(1,6,6)]
    22       3.794679       3.794679       3.794679    1[6-(1,6,6)]
    23       2.924007       2.924007       2.924007    1[6-(1,6,6)]
    24       6.972632       6.972632       6.972632    1[7-(1,6,48)]
    25        0.29748        0.29748        0.29748    1[7-(1,6,48)]
    26       4.396894       4.396894       4.396894    1[6-(6,6,7)]
    27       6.377672       6.377672       6.377672    1[6-(1,6,6)]
    28       5.485234       5.485234       5.485234    1[6-(1,6,6)]
    29       0.166879       0.166879       0.166879    1[6-(1,6,6)]
    30       6.551807       6.551807       6.551807    1[6-(1,6,6)]
    31       3.344832       3.344832       3.344832    1[7-(1,6,48)]
    32        3.92528        3.92528        3.92528    1[7-(1,6,48)]
    33       1.555601       1.555601       1.555601    6[6-(1,6,7),8-(48),8-(48)]
    34       2.330499       2.330499       2.330499    6[1-(0),6-(1,1,6),6-(8,8),7-(1,1,48)]
    35        1.34809        1.34809        1.34809    6[1-(0),1-(0),6-(1,1,6),6-(1,6,7)]
    36        0.33666        0.33666        0.33666    6[1-(0),1-(0),6-(1,1,6),6-(8,8)]
    37       6.622912       6.622912       6.622912    6[6-(1,1,6),8-(0),8-(48)]
    38       5.183401       5.183401       5.183401    6[6-(1,6,7),8-(48),8-(48)]
    39       5.958299       5.958299       5.958299    6[1-(0),6-(1,1,6),6-(8,8),7-(1,1,48)]
    40        4.97589        4.97589        4.97589    6[1-(0),1-(0),6-(1,1,6),6-(1,6,7)]
    41        3.96446        3.96446        3.96446    6[1-(0),1-(0),6-(1,1,6),6-(8,8)]
    42       2.995112       2.995112       2.995112    6[6-(1,1,6),8-(0),8-(48)]
    43       2.072199       2.072199       2.072199    6[6-(1,6,7),8-(48),8-(48)]
    44       1.297301       1.297301       1.297301    6[1-(0),6-(1,1,6),6-(8,8),7-(1,1,48)]
    45        2.27971        2.27971        2.27971    6[1-(0),1-(0),6-(1,1,6),6-(1,6,7)]
    46        3.29114        3.29114        3.29114    6[1-(0),1-(0),6-(1,1,6),6-(8,8)]
    47       4.260488       4.260488       4.260488    6[6-(1,1,6),8-(0),8-(48)]
    48       5.699999       5.699999       5.699999    6[6-(1,6,7),8-(48),8-(48)]
    49       4.925101       4.925101       4.925101    6[1-(0),6-(1,1,6),6-(8,8),7-(1,1,48)]
    50        5.90751        5.90751        5.90751    6[1-(0),1-(0),6-(1,1,6),6-(1,6,7)]
    51        6.91894        6.91894        6.91894    6[1-(0),1-(0),6-(1,1,6),6-(8,8)]
    52       0.632688       0.632688       0.632688    6[6-(1,1,6),8-(0),8-(48)]
    53       3.188836       3.188836       3.188836    7[1-(0),1-(0),6-(1,6,6),48-(8,8,8)]
    54       6.816636       6.816636       6.816636    7[1-(0),1-(0),6-(1,6,6),48-(8,8,8)]
    55       0.438964       0.438964       0.438964    7[1-(0),1-(0),6-(1,6,6),48-(8,8,8)]
    56       4.066764       4.066764       4.066764    7[1-(0),1-(0),6-(1,6,6),48-(8,8,8)]
    57       1.612194       1.612194       1.612194    8[6-(6,8),48-(7,8,8)]
    58       0.864868       0.864868       0.864868    8[6-(6,8),48-(7,8,8)]
    59       5.627443       5.627443       5.627443    8[6-(6,8),48-(7,8,8)]
    60       6.783986       6.783986       6.783986    8[6-(6,8)]
    61       5.239994       5.239994       5.239994    8[6-(6,8),48-(7,8,8)]
    62       4.492668       4.492668       4.492668    8[6-(6,8),48-(7,8,8)]
    63       1.999643       1.999643       1.999643    8[6-(6,8),48-(7,8,8)]
    64       3.156186       3.156186       3.156186    8[6-(6,8)]
    65       2.015606       2.015606       2.015606    8[6-(6,8),48-(7,8,8)]
    66       2.762932       2.762932       2.762932    8[6-(6,8),48-(7,8,8)]
    67       5.255957       5.255957       5.255957    8[6-(6,8),48-(7,8,8)]
    68       4.099414       4.099414       4.099414    8[6-(6,8)]
    69       5.643406       5.643406       5.643406    8[6-(6,8),48-(7,8,8)]
    70       6.390732       6.390732       6.390732    8[6-(6,8),48-(7,8,8)]
    71       1.628157       1.628157       1.628157    8[6-(6,8),48-(7,8,8)]
    72       0.471614       0.471614       0.471614    8[6-(6,8)]
