# Supplementary material for: A collection of forcefield precursors for metal–organic frameworks
Source: RSC Adv. 2019 Nov 13;9(63):36492–507. doi: 10.1039/c9ra07327b (PMC9075174; doi:10.1039/c9ra07327b)
Supplement: RA-009-C9RA07327B-s279 [file RA-009-C9RA07327B-s279.txt]

CDLGLU10_clean

7.286000    0.000000    0.000000
0.000000    10.790000    0.000000
0.000000    0.000000    11.610000

     1       4.656483       4.656483       4.656483    48[7-(1,1,6),8-(6),8-(6),8-(6)]
     2       1.013483       1.013483       1.013483    48[7-(1,1,6),8-(6),8-(6),8-(6)]
     3       6.272517       6.272517       6.272517    48[7-(1,1,6),8-(6),8-(6),8-(6)]
     4       2.629517       2.629517       2.629517    48[7-(1,1,6),8-(6),8-(6),8-(6)]
     5       0.477233       0.477233       0.477233    1[7-(1,6,48)]
     6        6.82261        6.82261        6.82261    1[7-(1,6,48)]
     7       0.654283       0.654283       0.654283    1[6-(6,6,7)]
     8       2.792724       2.792724       2.792724    1[6-(1,6,6)]
     9        1.72241        1.72241        1.72241    1[6-(1,6,6)]
    10        2.80001        2.80001        2.80001    1[6-(1,6,6)]
    11        3.86668        3.86668        3.86668    1[6-(1,6,6)]
    12       4.120233       4.120233       4.120233    1[7-(1,6,48)]
    13        3.17961        3.17961        3.17961    1[7-(1,6,48)]
    14       4.297283       4.297283       4.297283    1[6-(6,6,7)]
    15       6.435724       6.435724       6.435724    1[6-(1,6,6)]
    16        5.36541        5.36541        5.36541    1[6-(1,6,6)]
    17        6.44301        6.44301        6.44301    1[6-(1,6,6)]
    18        0.22368        0.22368        0.22368    1[6-(1,6,6)]
    19       3.165767       3.165767       3.165767    1[7-(1,6,48)]
    20        4.10639        4.10639        4.10639    1[7-(1,6,48)]
    21       2.988717       2.988717       2.988717    1[6-(6,6,7)]
    22       0.850276       0.850276       0.850276    1[6-(1,6,6)]
    23        1.92059        1.92059        1.92059    1[6-(1,6,6)]
    24        0.84299        0.84299        0.84299    1[6-(1,6,6)]
    25        7.06232        7.06232        7.06232    1[6-(1,6,6)]
    26       6.808767       6.808767       6.808767    1[7-(1,6,48)]
    27        0.46339        0.46339        0.46339    1[7-(1,6,48)]
    28       6.631717       6.631717       6.631717    1[6-(6,6,7)]
    29       4.493276       4.493276       4.493276    1[6-(1,6,6)]
    30        5.56359        5.56359        5.56359    1[6-(1,6,6)]
    31        4.48599        4.48599        4.48599    1[6-(1,6,6)]
    32        3.41932        3.41932        3.41932    1[6-(1,6,6)]
    33       1.315123       1.315123       1.315123    6[1-(0),6-(1,1,6),6-(8,8),7-(1,1,48)]
    34       2.078696       2.078696       2.078696    6[6-(1,6,7),8-(48),8-(48)]
    35       2.280518       2.280518       2.280518    6[1-(0),1-(0),6-(1,1,6),6-(1,6,7)]
    36       3.312216       3.312216       3.312216    6[1-(0),1-(0),6-(1,1,6),6-(8,8)]
    37       4.279796       4.279796       4.279796    6[6-(1,1,6),8-(0),8-(48)]
    38       4.958123       4.958123       4.958123    6[1-(0),6-(1,1,6),6-(8,8),7-(1,1,48)]
    39       5.721696       5.721696       5.721696    6[6-(1,6,7),8-(48),8-(48)]
    40       5.923518       5.923518       5.923518    6[1-(0),1-(0),6-(1,1,6),6-(1,6,7)]
    41       6.955216       6.955216       6.955216    6[1-(0),1-(0),6-(1,1,6),6-(8,8)]
    42       0.636796       0.636796       0.636796    6[6-(1,1,6),8-(0),8-(48)]
    43       2.327877       2.327877       2.327877    6[1-(0),6-(1,1,6),6-(8,8),7-(1,1,48)]
    44       1.564304       1.564304       1.564304    6[6-(1,6,7),8-(48),8-(48)]
    45       1.362482       1.362482       1.362482    6[1-(0),1-(0),6-(1,1,6),6-(1,6,7)]
    46       0.330784       0.330784       0.330784    6[1-(0),1-(0),6-(1,1,6),6-(8,8)]
    47       6.649204       6.649204       6.649204    6[6-(1,1,6),8-(0),8-(48)]
    48       5.970877       5.970877       5.970877    6[1-(0),6-(1,1,6),6-(8,8),7-(1,1,48)]
    49       5.207304       5.207304       5.207304    6[6-(1,6,7),8-(48),8-(48)]
    50       5.005482       5.005482       5.005482    6[1-(0),1-(0),6-(1,1,6),6-(1,6,7)]
    51       3.973784       3.973784       3.973784    6[1-(0),1-(0),6-(1,1,6),6-(8,8)]
    52       3.006204       3.006204       3.006204    6[6-(1,1,6),8-(0),8-(48)]
    53       0.428417       0.428417       0.428417    7[1-(0),1-(0),6-(1,6,6),48-(8,8,8)]
    54       4.071417       4.071417       4.071417    7[1-(0),1-(0),6-(1,6,6),48-(8,8,8)]
    55       3.214583       3.214583       3.214583    7[1-(0),1-(0),6-(1,6,6),48-(8,8,8)]
    56       6.857583       6.857583       6.857583    7[1-(0),1-(0),6-(1,6,6),48-(8,8,8)]
    57       2.030608       2.030608       2.030608    8[6-(6,8),48-(7,8,8)]
    58       2.787624       2.787624       2.787624    8[6-(6,8),48-(7,8,8)]
    59        5.27725        5.27725        5.27725    8[6-(6,8),48-(7,8,8)]
    60       4.117319       4.117319       4.117319    8[6-(6,8)]
    61       5.673608       5.673608       5.673608    8[6-(6,8),48-(7,8,8)]
    62       6.430624       6.430624       6.430624    8[6-(6,8),48-(7,8,8)]
    63        1.63425        1.63425        1.63425    8[6-(6,8),48-(7,8,8)]
    64       0.474319       0.474319       0.474319    8[6-(6,8)]
    65       1.612392       1.612392       1.612392    8[6-(6,8),48-(7,8,8)]
    66       0.855376       0.855376       0.855376    8[6-(6,8),48-(7,8,8)]
    67        5.65175        5.65175        5.65175    8[6-(6,8),48-(7,8,8)]
    68       6.811681       6.811681       6.811681    8[6-(6,8)]
    69       5.255392       5.255392       5.255392    8[6-(6,8),48-(7,8,8)]
    70       4.498376       4.498376       4.498376    8[6-(6,8),48-(7,8,8)]
    71        2.00875        2.00875        2.00875    8[6-(6,8),48-(7,8,8)]
    72       3.168681       3.168681       3.168681    8[6-(6,8)]
