# Supplementary material for: A collection of forcefield precursors for metal–organic frameworks
Source: RSC Adv. 2019 Nov 13;9(63):36492–507. doi: 10.1039/c9ra07327b (PMC9075174; doi:10.1039/c9ra07327b)
Supplement: RA-009-C9RA07327B-s280 [file RA-009-C9RA07327B-s280.txt]

CDLGLU11_clean

7.286000    0.000000    0.000000
0.000000    10.790000    0.000000
0.000000    0.000000    11.610000

     1       4.648468       4.648468       4.648468    48[7-(1,1,6),8-(6),8-(6),8-(6)]
     2       1.005468       1.005468       1.005468    48[7-(1,1,6),8-(6),8-(6),8-(6)]
     3       6.280532       6.280532       6.280532    48[7-(1,1,6),8-(6),8-(6),8-(6)]
     4       2.637532       2.637532       2.637532    48[7-(1,1,6),8-(6),8-(6),8-(6)]
     5       0.335156       0.335156       0.335156    1[7-(1,6,48)]
     6       6.856126       6.856126       6.856126    1[7-(1,6,48)]
     7       0.706742       0.706742       0.706742    1[6-(6,6,7)]
     8        2.84154        2.84154        2.84154    1[6-(1,6,6)]
     9        1.71221        1.71221        1.71221    1[6-(1,6,6)]
    10       2.826968       2.826968       2.826968    1[6-(1,6,6)]
    11       3.919868       3.919868       3.919868    1[6-(1,6,6)]
    12       3.978156       3.978156       3.978156    1[7-(1,6,48)]
    13       3.213126       3.213126       3.213126    1[7-(1,6,48)]
    14       4.349742       4.349742       4.349742    1[6-(6,6,7)]
    15        6.48454        6.48454        6.48454    1[6-(1,6,6)]
    16        5.35521        5.35521        5.35521    1[6-(1,6,6)]
    17       6.469968       6.469968       6.469968    1[6-(1,6,6)]
    18       0.276868       0.276868       0.276868    1[6-(1,6,6)]
    19       3.307844       3.307844       3.307844    1[7-(1,6,48)]
    20       4.072874       4.072874       4.072874    1[7-(1,6,48)]
    21       2.936258       2.936258       2.936258    1[6-(6,6,7)]
    22        0.80146        0.80146        0.80146    1[6-(1,6,6)]
    23        1.93079        1.93079        1.93079    1[6-(1,6,6)]
    24       0.816032       0.816032       0.816032    1[6-(1,6,6)]
    25       7.009132       7.009132       7.009132    1[6-(1,6,6)]
    26       6.950844       6.950844       6.950844    1[7-(1,6,48)]
    27       0.429874       0.429874       0.429874    1[7-(1,6,48)]
    28       6.579258       6.579258       6.579258    1[6-(6,6,7)]
    29        4.44446        4.44446        4.44446    1[6-(1,6,6)]
    30        5.57379        5.57379        5.57379    1[6-(1,6,6)]
    31       4.459032       4.459032       4.459032    1[6-(1,6,6)]
    32       3.366132       3.366132       3.366132    1[6-(1,6,6)]
    33        1.30128        1.30128        1.30128    6[1-(0),6-(1,1,6),6-(8,8),7-(1,1,48)]
    34       2.093996       2.093996       2.093996    6[6-(1,6,7),8-(48),8-(48)]
    35       2.282704       2.282704       2.282704    6[1-(0),1-(0),6-(1,1,6),6-(1,6,7)]
    36       3.336988       3.336988       3.336988    6[1-(0),1-(0),6-(1,1,6),6-(8,8)]
    37       4.276882       4.276882       4.276882    6[6-(1,1,6),8-(0),8-(48)]
    38        4.94428        4.94428        4.94428    6[1-(0),6-(1,1,6),6-(8,8),7-(1,1,48)]
    39       5.736996       5.736996       5.736996    6[6-(1,6,7),8-(48),8-(48)]
    40       5.925704       5.925704       5.925704    6[1-(0),1-(0),6-(1,1,6),6-(1,6,7)]
    41       6.979988       6.979988       6.979988    6[1-(0),1-(0),6-(1,1,6),6-(8,8)]
    42       0.633882       0.633882       0.633882    6[6-(1,1,6),8-(0),8-(48)]
    43        2.34172        2.34172        2.34172    6[1-(0),6-(1,1,6),6-(8,8),7-(1,1,48)]
    44       1.549004       1.549004       1.549004    6[6-(1,6,7),8-(48),8-(48)]
    45       1.360296       1.360296       1.360296    6[1-(0),1-(0),6-(1,1,6),6-(1,6,7)]
    46       0.306012       0.306012       0.306012    6[1-(0),1-(0),6-(1,1,6),6-(8,8)]
    47       6.652118       6.652118       6.652118    6[6-(1,1,6),8-(0),8-(48)]
    48        5.98472        5.98472        5.98472    6[1-(0),6-(1,1,6),6-(8,8),7-(1,1,48)]
    49       5.192004       5.192004       5.192004    6[6-(1,6,7),8-(48),8-(48)]
    50       5.003296       5.003296       5.003296    6[1-(0),1-(0),6-(1,1,6),6-(1,6,7)]
    51       3.949012       3.949012       3.949012    6[1-(0),1-(0),6-(1,1,6),6-(8,8)]
    52       3.009118       3.009118       3.009118    6[6-(1,1,6),8-(0),8-(48)]
    53       0.429874       0.429874       0.429874    7[1-(0),1-(0),6-(1,6,6),48-(8,8,8)]
    54       4.072874       4.072874       4.072874    7[1-(0),1-(0),6-(1,6,6),48-(8,8,8)]
    55       3.213126       3.213126       3.213126    7[1-(0),1-(0),6-(1,6,6),48-(8,8,8)]
    56       6.856126       6.856126       6.856126    7[1-(0),1-(0),6-(1,6,6),48-(8,8,8)]
    57       2.012393       2.012393       2.012393    8[6-(6,8),48-(7,8,8)]
    58       2.786166       2.786166       2.786166    8[6-(6,8),48-(7,8,8)]
    59       5.285264       5.285264       5.285264    8[6-(6,8),48-(7,8,8)]
    60       4.118047       4.118047       4.118047    8[6-(6,8)]
    61       5.655393       5.655393       5.655393    8[6-(6,8),48-(7,8,8)]
    62       6.429166       6.429166       6.429166    8[6-(6,8),48-(7,8,8)]
    63       1.642264       1.642264       1.642264    8[6-(6,8),48-(7,8,8)]
    64       0.475047       0.475047       0.475047    8[6-(6,8)]
    65       1.630607       1.630607       1.630607    8[6-(6,8),48-(7,8,8)]
    66       0.856834       0.856834       0.856834    8[6-(6,8),48-(7,8,8)]
    67       5.643736       5.643736       5.643736    8[6-(6,8),48-(7,8,8)]
    68       6.810953       6.810953       6.810953    8[6-(6,8)]
    69       5.273607       5.273607       5.273607    8[6-(6,8),48-(7,8,8)]
    70       4.499834       4.499834       4.499834    8[6-(6,8),48-(7,8,8)]
    71       2.000736       2.000736       2.000736    8[6-(6,8),48-(7,8,8)]
    72       3.167953       3.167953       3.167953    8[6-(6,8)]
