# Supplementary material for: A collection of forcefield precursors for metal–organic frameworks
Source: RSC Adv. 2019 Nov 13;9(63):36492–507. doi: 10.1039/c9ra07327b (PMC9075174; doi:10.1039/c9ra07327b)
Supplement: RA-009-C9RA07327B-s281 [file RA-009-C9RA07327B-s281.txt]

CDLGLU12_clean

7.266000    0.000000    0.000000
0.000000    10.776800    0.000000
0.000000    0.000000    11.585700

     1        0.80282        0.80282        0.80282    48[7-(1,1,6),8-(6),8-(6),8-(6)]
     2        2.83018        2.83018        2.83018    48[7-(1,1,6),8-(6),8-(6),8-(6)]
     3        6.46318        6.46318        6.46318    48[7-(1,1,6),8-(6),8-(6),8-(6)]
     4        4.43582        4.43582        4.43582    48[7-(1,1,6),8-(6),8-(6),8-(6)]
     5       1.084814       1.084814       1.084814    1[6-(6,6,7)]
     6       6.329413       6.329413       6.329413    1[6-(1,6,6)]
     7       0.039963       0.039963       0.039963    1[6-(1,6,6)]
     8       6.251666       6.251666       6.251666    1[6-(1,6,6)]
     9       5.275116       5.275116       5.275116    1[6-(1,6,6)]
    10       2.225576       2.225576       2.225576    1[7-(1,6,48)]
    11       1.330405       1.330405       1.330405    1[7-(1,6,48)]
    12       2.548186       2.548186       2.548186    1[6-(6,6,7)]
    13       4.569587       4.569587       4.569587    1[6-(1,6,6)]
    14       3.593037       3.593037       3.593037    1[6-(1,6,6)]
    15       4.647334       4.647334       4.647334    1[6-(1,6,6)]
    16       5.623884       5.623884       5.623884    1[6-(1,6,6)]
    17       1.407424       1.407424       1.407424    1[7-(1,6,48)]
    18       2.302595       2.302595       2.302595    1[7-(1,6,48)]
    19       6.181186       6.181186       6.181186    1[6-(6,6,7)]
    20       0.936587       0.936587       0.936587    1[6-(1,6,6)]
    21       7.226037       7.226037       7.226037    1[6-(1,6,6)]
    22       1.014334       1.014334       1.014334    1[6-(1,6,6)]
    23       1.990884       1.990884       1.990884    1[6-(1,6,6)]
    24       5.040424       5.040424       5.040424    1[7-(1,6,48)]
    25       5.935595       5.935595       5.935595    1[7-(1,6,48)]
    26       4.717814       4.717814       4.717814    1[6-(6,6,7)]
    27       2.696413       2.696413       2.696413    1[6-(1,6,6)]
    28       3.672963       3.672963       3.672963    1[6-(1,6,6)]
    29       2.618666       2.618666       2.618666    1[6-(1,6,6)]
    30       1.642116       1.642116       1.642116    1[6-(1,6,6)]
    31       5.858576       5.858576       5.858576    1[7-(1,6,48)]
    32       4.963405       4.963405       4.963405    1[7-(1,6,48)]
    33       6.997158       6.997158       6.997158    6[6-(1,6,7),8-(48),8-(48)]
    34        0.50862        0.50862        0.50862    6[1-(0),6-(1,1,6),6-(8,8),7-(1,1,48)]
    35       6.800249       6.800249       6.800249    6[1-(0),1-(0),6-(1,1,6),6-(1,6,7)]
    36        5.78083        5.78083        5.78083    6[1-(0),1-(0),6-(1,1,6),6-(8,8)]
    37       4.817358       4.817358       4.817358    6[6-(1,1,6),8-(0),8-(48)]
    38       3.901842       3.901842       3.901842    6[6-(1,6,7),8-(48),8-(48)]
    39        3.12438        3.12438        3.12438    6[1-(0),6-(1,1,6),6-(8,8),7-(1,1,48)]
    40       4.098751       4.098751       4.098751    6[1-(0),1-(0),6-(1,1,6),6-(1,6,7)]
    41        5.11817        5.11817        5.11817    6[1-(0),1-(0),6-(1,1,6),6-(8,8)]
    42       6.081642       6.081642       6.081642    6[6-(1,1,6),8-(0),8-(48)]
    43       0.268842       0.268842       0.268842    6[6-(1,6,7),8-(48),8-(48)]
    44        6.75738        6.75738        6.75738    6[1-(0),6-(1,1,6),6-(8,8),7-(1,1,48)]
    45       0.465751       0.465751       0.465751    6[1-(0),1-(0),6-(1,1,6),6-(1,6,7)]
    46        1.48517        1.48517        1.48517    6[1-(0),1-(0),6-(1,1,6),6-(8,8)]
    47       2.448642       2.448642       2.448642    6[6-(1,1,6),8-(0),8-(48)]
    48       3.364158       3.364158       3.364158    6[6-(1,6,7),8-(48),8-(48)]
    49        4.14162        4.14162        4.14162    6[1-(0),6-(1,1,6),6-(8,8),7-(1,1,48)]
    50       3.167249       3.167249       3.167249    6[1-(0),1-(0),6-(1,1,6),6-(1,6,7)]
    51        2.14783        2.14783        2.14783    6[1-(0),1-(0),6-(1,1,6),6-(8,8)]
    52       1.184358       1.184358       1.184358    6[6-(1,1,6),8-(0),8-(48)]
    53       1.374001       1.374001       1.374001    7[1-(0),1-(0),6-(1,6,6),48-(8,8,8)]
    54       2.258999       2.258999       2.258999    7[1-(0),1-(0),6-(1,6,6),48-(8,8,8)]
    55       5.891999       5.891999       5.891999    7[1-(0),1-(0),6-(1,6,6),48-(8,8,8)]
    56       5.007001       5.007001       5.007001    7[1-(0),1-(0),6-(1,6,6),48-(8,8,8)]
    57       7.057466       7.057466       7.057466    8[6-(6,8),48-(7,8,8)]
    58       6.310521       6.310521       6.310521    8[6-(6,8),48-(7,8,8)]
    59       3.822643       3.822643       3.822643    8[6-(6,8),48-(7,8,8)]
    60       4.971397       4.971397       4.971397    8[6-(6,8)]
    61       3.841534       3.841534       3.841534    8[6-(6,8),48-(7,8,8)]
    62       4.588479       4.588479       4.588479    8[6-(6,8),48-(7,8,8)]
    63       7.076357       7.076357       7.076357    8[6-(6,8),48-(7,8,8)]
    64       5.927603       5.927603       5.927603    8[6-(6,8)]
    65       0.208534       0.208534       0.208534    8[6-(6,8),48-(7,8,8)]
    66       0.955479       0.955479       0.955479    8[6-(6,8),48-(7,8,8)]
    67       3.443357       3.443357       3.443357    8[6-(6,8),48-(7,8,8)]
    68       2.294603       2.294603       2.294603    8[6-(6,8)]
    69       3.424466       3.424466       3.424466    8[6-(6,8),48-(7,8,8)]
    70       2.677521       2.677521       2.677521    8[6-(6,8),48-(7,8,8)]
    71       0.189643       0.189643       0.189643    8[6-(6,8),48-(7,8,8)]
    72       1.338397       1.338397       1.338397    8[6-(6,8)]
