# Supplementary material for: A collection of forcefield precursors for metal–organic frameworks
Source: RSC Adv. 2019 Nov 13;9(63):36492–507. doi: 10.1039/c9ra07327b (PMC9075174; doi:10.1039/c9ra07327b)
Supplement: RA-009-C9RA07327B-s282 [file RA-009-C9RA07327B-s282.txt]

CECVAI_clean

22.386900    0.000000    0.000000
0.000000    22.386900    0.000000
0.000000    0.000000    22.386900

     1       7.556474       7.556474       7.556474    29[7-(6,7),7-(6,7),8-(6),8-(6,29)]
     2       7.387901       7.387901       7.387901    29[7-(6,7),7-(6,7),8-(6,29)]
     3       3.636976       3.636976       3.636976    29[7-(6,7),7-(6,7),8-(6),8-(6,29)]
     4       3.805549       3.805549       3.805549    29[7-(6,7),7-(6,7),8-(6,29)]
     5      14.830426      14.830426      14.830426    29[7-(6,7),7-(6,7),8-(6),8-(6,29)]
     6      14.998999      14.998999      14.998999    29[7-(6,7),7-(6,7),8-(6,29)]
     7      18.749924      18.749924      18.749924    29[7-(6,7),7-(6,7),8-(6),8-(6,29)]
     8      18.581351      18.581351      18.581351    29[7-(6,7),7-(6,7),8-(6,29)]
     9      16.657645      16.657645      16.657645    29[7-(6,7),7-(6,7),8-(6),8-(6,29)]
    10      15.789928      15.789928      15.789928    29[7-(6,7),7-(6,7),8-(6,29)]
    11       5.464195       5.464195       5.464195    29[7-(6,7),7-(6,7),8-(6),8-(6,29)]
    12       4.596478       4.596478       4.596478    29[7-(6,7),7-(6,7),8-(6,29)]
    13      16.922705      16.922705      16.922705    29[7-(6,7),7-(6,7),8-(6),8-(6,29)]
    14      17.790422      17.790422      17.790422    29[7-(6,7),7-(6,7),8-(6,29)]
    15       5.729255       5.729255       5.729255    29[7-(6,7),7-(6,7),8-(6),8-(6,29)]
    16       6.596972       6.596972       6.596972    29[7-(6,7),7-(6,7),8-(6,29)]
    17       1.849606       1.849606       1.849606    29[7-(6,7),7-(6,7),8-(6),8-(6,29)]
    18      21.473291      21.473291      21.473291    29[7-(6,7),7-(6,7),8-(6,29)]
    19      20.537294      20.537294      20.537294    29[7-(6,7),7-(6,7),8-(6),8-(6,29)]
    20       0.913609       0.913609       0.913609    29[7-(6,7),7-(6,7),8-(6,29)]
    21      13.043056      13.043056      13.043056    29[7-(6,7),7-(6,7),8-(6),8-(6,29)]
    22      10.279841      10.279841      10.279841    29[7-(6,7),7-(6,7),8-(6,29)]
    23       9.343844       9.343844       9.343844    29[7-(6,7),7-(6,7),8-(6),8-(6,29)]
    24      12.107059      12.107059      12.107059    29[7-(6,7),7-(6,7),8-(6,29)]
    25      13.987335      13.987335      13.987335    1[8-(6)]
    26      10.515127      10.515127      10.515127    1[6-(6,7)]
    27       9.977841       9.977841       9.977841    1[6-(6,6)]
    28      12.113552      12.113552      12.113552    1[6-(6,6)]
    29      12.203099      12.203099      12.203099    1[6-(6,6)]
    30       2.055117       2.055117       2.055117    1[8-(6)]
    31       5.301218       5.301218       5.301218    1[6-(6,7)]
    32       4.629611       4.629611       4.629611    1[6-(6,6)]
    33       2.914774       2.914774       2.914774    1[6-(6,6)]
    34       3.593097       3.593097       3.593097    1[6-(6,6)]
    35      19.593015      19.593015      19.593015    1[8-(6)]
    36       0.678323       0.678323       0.678323    1[6-(6,7)]
    37       1.215609       1.215609       1.215609    1[6-(6,6)]
    38      21.466798      21.466798      21.466798    1[6-(6,6)]
    39      21.377251      21.377251      21.377251    1[6-(6,6)]
    40       9.138333       9.138333       9.138333    1[8-(6)]
    41       5.892232       5.892232       5.892232    1[6-(6,7)]
    42       6.563839       6.563839       6.563839    1[6-(6,6)]
    43       8.278676       8.278676       8.278676    1[6-(6,6)]
    44       7.600353       7.600353       7.600353    1[6-(6,6)]
    45       8.399565       8.399565       8.399565    1[8-(6)]
    46      11.871773      11.871773      11.871773    1[6-(6,7)]
    47      12.409059      12.409059      12.409059    1[6-(6,6)]
    48      10.273348      10.273348      10.273348    1[6-(6,6)]
    49      10.183801      10.183801      10.183801    1[6-(6,6)]
    50      20.331783      20.331783      20.331783    1[8-(6)]
    51      17.085682      17.085682      17.085682    1[6-(6,7)]
    52      17.757289      17.757289      17.757289    1[6-(6,6)]
    53      19.472126      19.472126      19.472126    1[6-(6,6)]
    54      18.793803      18.793803      18.793803    1[6-(6,6)]
    55       2.793885       2.793885       2.793885    1[8-(6)]
    56      21.708577      21.708577      21.708577    1[6-(6,7)]
    57      21.171291      21.171291      21.171291    1[6-(6,6)]
    58       0.920102       0.920102       0.920102    1[6-(6,6)]
    59       1.009649       1.009649       1.009649    1[6-(6,6)]
    60      13.248567      13.248567      13.248567    1[8-(6)]
    61      16.494668      16.494668      16.494668    1[6-(6,7)]
    62      15.823061      15.823061      15.823061    1[6-(6,6)]
    63      14.108224      14.108224      14.108224    1[6-(6,6)]
    64      14.786547      14.786547      14.786547    1[6-(6,6)]
    65      13.190361      13.190361      13.190361    1[8-(6)]
    66      16.543919      16.543919      16.543919    1[6-(6,7)]
    67       13.65377       13.65377       13.65377    1[6-(6,6)]
    68      12.861274      12.861274      12.861274    1[6-(6,6)]
    69      15.066384      15.066384      15.066384    1[6-(6,6)]
    70      12.066539      12.066539      12.066539    1[8-(6)]
    71      12.664269      12.664269      12.664269    1[6-(6,7)]
    72      16.346914      16.346914      16.346914    1[6-(6,6)]
    73      14.976836      14.976836      14.976836    1[6-(6,6)]
    74      12.393388      12.393388      12.393388    1[6-(6,6)]
    75       1.996911       1.996911       1.996911    1[8-(6)]
    76       5.350469       5.350469       5.350469    1[6-(6,7)]
    77        2.46032        2.46032        2.46032    1[6-(6,6)]
    78       1.667824       1.667824       1.667824    1[6-(6,6)]
    79       3.872934       3.872934       3.872934    1[6-(6,6)]
    80       0.873089       0.873089       0.873089    1[8-(6)]
    81       1.470819       1.470819       1.470819    1[6-(6,7)]
    82       5.153464       5.153464       5.153464    1[6-(6,6)]
    83       3.783386       3.783386       3.783386    1[6-(6,6)]
    84       1.199938       1.199938       1.199938    1[6-(6,6)]
    85      20.389989      20.389989      20.389989    1[8-(6)]
    86      17.036431      17.036431      17.036431    1[6-(6,7)]
    87       19.92658       19.92658       19.92658    1[6-(6,6)]
    88      20.719076      20.719076      20.719076    1[6-(6,6)]
    89      18.513966      18.513966      18.513966    1[6-(6,6)]
    90      21.513811      21.513811      21.513811    1[8-(6)]
    91      20.916081      20.916081      20.916081    1[6-(6,7)]
    92      17.233436      17.233436      17.233436    1[6-(6,6)]
    93      18.603514      18.603514      18.603514    1[6-(6,6)]
    94      21.186962      21.186962      21.186962    1[6-(6,6)]
    95       9.196539       9.196539       9.196539    1[8-(6)]
    96       5.842981       5.842981       5.842981    1[6-(6,7)]
    97        8.73313        8.73313        8.73313    1[6-(6,6)]
    98       9.525626       9.525626       9.525626    1[6-(6,6)]
    99       7.320516       7.320516       7.320516    1[6-(6,6)]
   100      10.320361      10.320361      10.320361    1[8-(6)]
   101       9.722631       9.722631       9.722631    1[6-(6,7)]
   102       6.039986       6.039986       6.039986    1[6-(6,6)]
   103       7.410064       7.410064       7.410064    1[6-(6,6)]
   104       9.993512       9.993512       9.993512    1[6-(6,6)]
   105       1.522309       1.522309       1.522309    1[8-(6)]
   106       4.179634       4.179634       4.179634    1[6-(6,7)]
   107      22.142883      22.142883      22.142883    1[6-(6,6)]
   108       0.226108       0.226108       0.226108    1[6-(6,6)]
   109       3.561756       3.561756       3.561756    1[6-(6,6)]
   110       1.775281       1.775281       1.775281    1[8-(6)]
   111      21.175769      21.175769      21.175769    1[6-(6,7)]
   112       2.567777       2.567777       2.567777    1[6-(6,6)]
   113       3.335648       3.335648       3.335648    1[6-(6,6)]
   114       0.288791       0.288791       0.288791    1[6-(6,6)]
   115      20.864591      20.864591      20.864591    1[8-(6)]
   116      18.207266      18.207266      18.207266    1[6-(6,7)]
   117       0.244017       0.244017       0.244017    1[6-(6,6)]
   118      22.160792      22.160792      22.160792    1[6-(6,6)]
   119      18.825144      18.825144      18.825144    1[6-(6,6)]
   120      20.611619      20.611619      20.611619    1[8-(6)]
   121       1.211131       1.211131       1.211131    1[6-(6,7)]
   122      19.819123      19.819123      19.819123    1[6-(6,6)]
   123      19.051252      19.051252      19.051252    1[6-(6,6)]
   124      22.098109      22.098109      22.098109    1[6-(6,6)]
   125      12.715759      12.715759      12.715759    1[8-(6)]
   126      15.373084      15.373084      15.373084    1[6-(6,7)]
   127      10.949433      10.949433      10.949433    1[6-(6,6)]
   128      11.419558      11.419558      11.419558    1[6-(6,6)]
   129      14.755206      14.755206      14.755206    1[6-(6,6)]
   130      12.968731      12.968731      12.968731    1[8-(6)]
   131       9.982319       9.982319       9.982319    1[6-(6,7)]
   132      13.761227      13.761227      13.761227    1[6-(6,6)]
   133      14.529098      14.529098      14.529098    1[6-(6,6)]
   134      11.482241      11.482241      11.482241    1[6-(6,6)]
   135       9.671141       9.671141       9.671141    1[8-(6)]
   136       7.013816       7.013816       7.013816    1[6-(6,7)]
   137      11.437467      11.437467      11.437467    1[6-(6,6)]
   138      10.967342      10.967342      10.967342    1[6-(6,6)]
   139       7.631694       7.631694       7.631694    1[6-(6,6)]
   140       9.418169       9.418169       9.418169    1[8-(6)]
   141      12.404581      12.404581      12.404581    1[6-(6,7)]
   142       8.625673       8.625673       8.625673    1[6-(6,6)]
   143       7.857802       7.857802       7.857802    1[6-(6,6)]
   144      10.904659      10.904659      10.904659    1[6-(6,6)]
   145       9.984557       9.984557       9.984557    6[1-(0),6-(6,6),7-(7,29)]
   146      10.472592      10.472592      10.472592    6[6-(1,6),6-(1,7),6-(6,8)]
   147       9.796507       9.796507       9.796507    6[6-(1,6),6-(6,6),8-(29)]
   148      10.427818      10.427818      10.427818    6[1-(0),6-(1,6),6-(6,8)]
   149      11.692678      11.692678      11.692678    6[1-(0),6-(1,6),6-(6,8)]
   150      12.332943      12.332943      12.332943    6[6-(1,6),6-(1,6),8-(1)]
   151       11.73969       11.73969       11.73969    6[1-(0),6-(6,6),6-(6,8)]
   152        5.58777        5.58777        5.58777    6[1-(0),6-(6,6),7-(7,29)]
   153        4.90497        4.90497        4.90497    6[6-(1,6),6-(1,7),6-(6,8)]
   154       5.195999       5.195999       5.195999    6[6-(1,6),6-(6,6),8-(29,29)]
   155       4.434845       4.434845       4.434845    6[1-(0),6-(1,6),6-(6,8)]
   156       3.407286       3.407286       3.407286    6[1-(0),6-(1,6),6-(6,8)]
   157       3.102824       3.102824       3.102824    6[6-(1,6),6-(1,6),8-(1)]
   158       3.823683       3.823683       3.823683    6[1-(0),6-(6,6),6-(6,8)]
   159       1.208893       1.208893       1.208893    6[1-(0),6-(6,6),7-(7,29)]
   160       0.720858       0.720858       0.720858    6[6-(1,6),6-(1,7),6-(6,8)]
   161       1.396943       1.396943       1.396943    6[6-(1,6),6-(6,6),8-(29)]
   162       0.765632       0.765632       0.765632    6[1-(0),6-(1,6),6-(6,8)]
   163      21.887672      21.887672      21.887672    6[1-(0),6-(1,6),6-(6,8)]
   164      21.247407      21.247407      21.247407    6[6-(1,6),6-(1,6),8-(1)]
   165       21.84066       21.84066       21.84066    6[1-(0),6-(6,6),6-(6,8)]
   166        5.60568        5.60568        5.60568    6[1-(0),6-(6,6),7-(7,29)]
   167        6.28848        6.28848        6.28848    6[6-(1,6),6-(1,7),6-(6,8)]
   168       5.997451       5.997451       5.997451    6[6-(1,6),6-(6,6),8-(29,29)]
   169       6.758605       6.758605       6.758605    6[1-(0),6-(1,6),6-(6,8)]
   170       7.786164       7.786164       7.786164    6[1-(0),6-(1,6),6-(6,8)]
   171       8.090626       8.090626       8.090626    6[6-(1,6),6-(1,6),8-(1)]
   172       7.369767       7.369767       7.369767    6[1-(0),6-(6,6),6-(6,8)]
   173      12.402343      12.402343      12.402343    6[1-(0),6-(6,6),7-(7,29)]
   174      11.914308      11.914308      11.914308    6[6-(1,6),6-(1,7),6-(6,8)]
   175      12.590393      12.590393      12.590393    6[6-(1,6),6-(6,6),8-(29)]
   176      11.959082      11.959082      11.959082    6[1-(0),6-(1,6),6-(6,8)]
   177      10.694222      10.694222      10.694222    6[1-(0),6-(1,6),6-(6,8)]
   178      10.053957      10.053957      10.053957    6[6-(1,6),6-(1,6),8-(1)]
   179       10.64721       10.64721       10.64721    6[1-(0),6-(6,6),6-(6,8)]
   180       16.79913       16.79913       16.79913    6[1-(0),6-(6,6),7-(7,29)]
   181       17.48193       17.48193       17.48193    6[6-(1,6),6-(1,7),6-(6,8)]
   182      17.190901      17.190901      17.190901    6[6-(1,6),6-(6,6),8-(29,29)]
   183      17.952055      17.952055      17.952055    6[1-(0),6-(1,6),6-(6,8)]
   184      18.979614      18.979614      18.979614    6[1-(0),6-(1,6),6-(6,8)]
   185      19.284076      19.284076      19.284076    6[6-(1,6),6-(1,6),8-(1)]
   186      18.563217      18.563217      18.563217    6[1-(0),6-(6,6),6-(6,8)]
   187      21.178007      21.178007      21.178007    6[1-(0),6-(6,6),7-(7,29)]
   188      21.666042      21.666042      21.666042    6[6-(1,6),6-(1,7),6-(6,8)]
   189      20.989957      20.989957      20.989957    6[6-(1,6),6-(6,6),8-(29)]
   190      21.621268      21.621268      21.621268    6[1-(0),6-(1,6),6-(6,8)]
   191       0.499228       0.499228       0.499228    6[1-(0),6-(1,6),6-(6,8)]
   192       1.139493       1.139493       1.139493    6[6-(1,6),6-(1,6),8-(1)]
   193        0.54624        0.54624        0.54624    6[1-(0),6-(6,6),6-(6,8)]
   194       16.78122       16.78122       16.78122    6[1-(0),6-(6,6),7-(7,29)]
   195       16.09842       16.09842       16.09842    6[6-(1,6),6-(1,7),6-(6,8)]
   196      16.389449      16.389449      16.389449    6[6-(1,6),6-(6,6),8-(29,29)]
   197      15.628295      15.628295      15.628295    6[1-(0),6-(1,6),6-(6,8)]
   198      14.600736      14.600736      14.600736    6[1-(0),6-(1,6),6-(6,8)]
   199      14.296274      14.296274      14.296274    6[6-(1,6),6-(1,6),8-(1)]
   200      15.017133      15.017133      15.017133    6[1-(0),6-(6,6),6-(6,8)]
   201      16.322289      16.322289      16.322289    6[1-(0),6-(6,6),7-(7,29)]
   202      15.330549      15.330549      15.330549    6[6-(1,6),6-(1,7),6-(6,8)]
   203      14.902959      14.902959      14.902959    6[6-(1,6),6-(6,6),8-(29)]
   204      13.969426      13.969426      13.969426    6[1-(0),6-(1,6),6-(6,8)]
   205      13.479152      13.479152      13.479152    6[1-(0),6-(1,6),6-(6,8)]
   206      13.906742      13.906742      13.906742    6[6-(1,6),6-(1,6),8-(1)]
   207      14.791025      14.791025      14.791025    6[1-(0),6-(6,6),6-(6,8)]
   208      13.494823      13.494823      13.494823    6[1-(0),6-(6,6),7-(7,29)]
   209      13.994051      13.994051      13.994051    6[6-(1,6),6-(1,7),6-(6,8)]
   210      15.218615      15.218615      15.218615    6[6-(1,6),6-(6,6),8-(29,29)]
   211      15.543225      15.543225      15.543225    6[1-(0),6-(1,6),6-(6,8)]
   212      14.728342      14.728342      14.728342    6[1-(0),6-(1,6),6-(6,8)]
   213      13.548552      13.548552      13.548552    6[6-(1,6),6-(1,6),8-(1)]
   214      13.183645      13.183645      13.183645    6[1-(0),6-(6,6),6-(6,8)]
   215       5.128839       5.128839       5.128839    6[1-(0),6-(6,6),7-(7,29)]
   216       4.137099       4.137099       4.137099    6[6-(1,6),6-(1,7),6-(6,8)]
   217       3.709509       3.709509       3.709509    6[6-(1,6),6-(6,6),8-(29)]
   218       2.775976       2.775976       2.775976    6[1-(0),6-(1,6),6-(6,8)]
   219       2.285702       2.285702       2.285702    6[1-(0),6-(1,6),6-(6,8)]
   220       2.713292       2.713292       2.713292    6[6-(1,6),6-(1,6),8-(1)]
   221       3.597575       3.597575       3.597575    6[1-(0),6-(6,6),6-(6,8)]
   222       2.301373       2.301373       2.301373    6[1-(0),6-(6,6),7-(7,29)]
   223       2.800601       2.800601       2.800601    6[6-(1,6),6-(1,7),6-(6,8)]
   224       4.025165       4.025165       4.025165    6[6-(1,6),6-(6,6),8-(29,29)]
   225       4.349775       4.349775       4.349775    6[1-(0),6-(1,6),6-(6,8)]
   226       3.534892       3.534892       3.534892    6[1-(0),6-(1,6),6-(6,8)]
   227       2.355102       2.355102       2.355102    6[6-(1,6),6-(1,6),8-(1)]
   228       1.990195       1.990195       1.990195    6[1-(0),6-(6,6),6-(6,8)]
   229      17.258061      17.258061      17.258061    6[1-(0),6-(6,6),7-(7,29)]
   230      18.249801      18.249801      18.249801    6[6-(1,6),6-(1,7),6-(6,8)]
   231      18.677391      18.677391      18.677391    6[6-(1,6),6-(6,6),8-(29)]
   232      19.610924      19.610924      19.610924    6[1-(0),6-(1,6),6-(6,8)]
   233      20.101198      20.101198      20.101198    6[1-(0),6-(1,6),6-(6,8)]
   234      19.673608      19.673608      19.673608    6[6-(1,6),6-(1,6),8-(1)]
   235      18.789325      18.789325      18.789325    6[1-(0),6-(6,6),6-(6,8)]
   236      20.085527      20.085527      20.085527    6[1-(0),6-(6,6),7-(7,29)]
   237      19.586299      19.586299      19.586299    6[6-(1,6),6-(1,7),6-(6,8)]
   238      18.361735      18.361735      18.361735    6[6-(1,6),6-(6,6),8-(29,29)]
   239      18.037125      18.037125      18.037125    6[1-(0),6-(1,6),6-(6,8)]
   240      18.852008      18.852008      18.852008    6[1-(0),6-(1,6),6-(6,8)]
   241      20.031798      20.031798      20.031798    6[6-(1,6),6-(1,6),8-(1)]
   242      20.396705      20.396705      20.396705    6[1-(0),6-(6,6),6-(6,8)]
   243       6.064611       6.064611       6.064611    6[1-(0),6-(6,6),7-(7,29)]
   244       7.056351       7.056351       7.056351    6[6-(1,6),6-(1,7),6-(6,8)]
   245       7.483941       7.483941       7.483941    6[6-(1,6),6-(6,6),8-(29)]
   246       8.417474       8.417474       8.417474    6[1-(0),6-(1,6),6-(6,8)]
   247       8.907748       8.907748       8.907748    6[1-(0),6-(1,6),6-(6,8)]
   248       8.480158       8.480158       8.480158    6[6-(1,6),6-(1,6),8-(1)]
   249       7.595875       7.595875       7.595875    6[1-(0),6-(6,6),6-(6,8)]
   250       8.892077       8.892077       8.892077    6[1-(0),6-(6,6),7-(7,29)]
   251       8.392849       8.392849       8.392849    6[6-(1,6),6-(1,7),6-(6,8)]
   252       7.168285       7.168285       7.168285    6[6-(1,6),6-(6,6),8-(29,29)]
   253       6.843675       6.843675       6.843675    6[1-(0),6-(1,6),6-(6,8)]
   254       7.658558       7.658558       7.658558    6[1-(0),6-(1,6),6-(6,8)]
   255       8.838348       8.838348       8.838348    6[6-(1,6),6-(1,6),8-(1)]
   256       9.203255       9.203255       9.203255    6[1-(0),6-(6,6),6-(6,8)]
   257       3.425196       3.425196       3.425196    6[1-(0),6-(6,6),7-(7,29)]
   258       2.531958       2.531958       2.531958    6[6-(1,6),6-(1,7),6-(6,8)]
   259       1.334259       1.334259       1.334259    6[6-(1,6),6-(6,6),8-(29)]
   260        0.53057        0.53057        0.53057    6[1-(0),6-(1,6),6-(6,8)]
   261       0.812644       0.812644       0.812644    6[1-(0),6-(1,6),6-(6,8)]
   262        1.96557        1.96557        1.96557    6[6-(1,6),6-(1,6),8-(1)]
   263       2.778214       2.778214       2.778214    6[1-(0),6-(6,6),6-(6,8)]
   264      21.536198      21.536198      21.536198    6[1-(0),6-(6,6),7-(7,29)]
   265       0.308939       0.308939       0.308939    6[6-(1,6),6-(1,7),6-(6,8)]
   266       0.958159       0.958159       0.958159    6[6-(1,6),6-(6,6),8-(29,29)]
   267       2.099891       2.099891       2.099891    6[1-(0),6-(1,6),6-(6,8)]
   268         2.5633         2.5633         2.5633    6[1-(0),6-(1,6),6-(6,8)]
   269       1.893932       1.893932       1.893932    6[6-(1,6),6-(1,6),8-(1)]
   270       0.763393       0.763393       0.763393    6[1-(0),6-(6,6),6-(6,8)]
   271      18.961704      18.961704      18.961704    6[1-(0),6-(6,6),7-(7,29)]
   272      19.854942      19.854942      19.854942    6[6-(1,6),6-(1,7),6-(6,8)]
   273      21.052641      21.052641      21.052641    6[6-(1,6),6-(6,6),8-(29)]
   274       21.85633       21.85633       21.85633    6[1-(0),6-(1,6),6-(6,8)]
   275      21.574256      21.574256      21.574256    6[1-(0),6-(1,6),6-(6,8)]
   276       20.42133       20.42133       20.42133    6[6-(1,6),6-(1,6),8-(1)]
   277      19.608686      19.608686      19.608686    6[1-(0),6-(6,6),6-(6,8)]
   278       0.850702       0.850702       0.850702    6[1-(0),6-(6,6),7-(7,29)]
   279      22.077961      22.077961      22.077961    6[6-(1,6),6-(1,7),6-(6,8)]
   280      21.428741      21.428741      21.428741    6[6-(1,6),6-(6,6),8-(29,29)]
   281      20.287009      20.287009      20.287009    6[1-(0),6-(1,6),6-(6,8)]
   282        19.8236        19.8236        19.8236    6[1-(0),6-(1,6),6-(6,8)]
   283      20.492968      20.492968      20.492968    6[6-(1,6),6-(1,6),8-(1)]
   284      21.623507      21.623507      21.623507    6[1-(0),6-(6,6),6-(6,8)]
   285      14.618646      14.618646      14.618646    6[1-(0),6-(6,6),7-(7,29)]
   286      13.725408      13.725408      13.725408    6[6-(1,6),6-(1,7),6-(6,8)]
   287      12.527709      12.527709      12.527709    6[6-(1,6),6-(6,6),8-(29)]
   288       11.72402       11.72402       11.72402    6[1-(0),6-(1,6),6-(6,8)]
   289      12.006094      12.006094      12.006094    6[1-(0),6-(1,6),6-(6,8)]
   290       13.15902       13.15902       13.15902    6[6-(1,6),6-(1,6),8-(1)]
   291      13.971664      13.971664      13.971664    6[1-(0),6-(6,6),6-(6,8)]
   292      10.342748      10.342748      10.342748    6[1-(0),6-(6,6),7-(7,29)]
   293      11.502389      11.502389      11.502389    6[6-(1,6),6-(1,7),6-(6,8)]
   294      12.151609      12.151609      12.151609    6[6-(1,6),6-(6,6),8-(29,29)]
   295      13.293341      13.293341      13.293341    6[1-(0),6-(1,6),6-(6,8)]
   296       13.75675       13.75675       13.75675    6[1-(0),6-(1,6),6-(6,8)]
   297      13.087382      13.087382      13.087382    6[6-(1,6),6-(1,6),8-(1)]
   298      11.956843      11.956843      11.956843    6[1-(0),6-(6,6),6-(6,8)]
   299       7.768254       7.768254       7.768254    6[1-(0),6-(6,6),7-(7,29)]
   300       8.661492       8.661492       8.661492    6[6-(1,6),6-(1,7),6-(6,8)]
   301       9.859191       9.859191       9.859191    6[6-(1,6),6-(6,6),8-(29)]
   302       10.66288       10.66288       10.66288    6[1-(0),6-(1,6),6-(6,8)]
   303      10.380806      10.380806      10.380806    6[1-(0),6-(1,6),6-(6,8)]
   304        9.22788        9.22788        9.22788    6[6-(1,6),6-(1,6),8-(1)]
   305       8.415236       8.415236       8.415236    6[1-(0),6-(6,6),6-(6,8)]
   306      12.044152      12.044152      12.044152    6[1-(0),6-(6,6),7-(7,29)]
   307      10.884511      10.884511      10.884511    6[6-(1,6),6-(1,7),6-(6,8)]
   308      10.235291      10.235291      10.235291    6[6-(1,6),6-(6,6),8-(29,29)]
   309       9.093559       9.093559       9.093559    6[1-(0),6-(1,6),6-(6,8)]
   310        8.63015        8.63015        8.63015    6[1-(0),6-(1,6),6-(6,8)]
   311       9.299518       9.299518       9.299518    6[6-(1,6),6-(1,6),8-(1)]
   312      10.430057      10.430057      10.430057    6[1-(0),6-(6,6),6-(6,8)]
   313       7.380961       7.380961       7.380961    6[7-(7,29),7-(7,29),7-(7,29)]
   314       3.812489       3.812489       3.812489    6[7-(7,29),7-(7,29),7-(7,29)]
   315      15.005939      15.005939      15.005939    6[7-(7,29),7-(7,29),7-(7,29)]
   316      18.574411      18.574411      18.574411    6[7-(7,29),7-(7,29),7-(7,29)]
   317       8.200321       8.200321       8.200321    6[7-(7,29),7-(7,29),7-(7,29)]
   318       2.993129       2.993129       2.993129    6[7-(7,29),7-(7,29),7-(7,29)]
   319      14.186579      14.186579      14.186579    6[7-(7,29),7-(7,29),7-(7,29)]
   320      19.393771      19.393771      19.393771    6[7-(7,29),7-(7,29),7-(7,29)]
   321       8.484635       8.484635       8.484635    7[6-(7,7),7-(6,29),29-(7,8,8)]
   322       8.831632       8.831632       8.831632    7[6-(1,6),7-(6,29),29-(7,8,8)]
   323       7.132466       7.132466       7.132466    7[6-(7,7),7-(6,29),29-(7,8)]
   324       6.566078       6.566078       6.566078    7[6-(1,6),7-(6,29),29-(7,8)]
   325       2.708815       2.708815       2.708815    7[6-(7,7),7-(6,29),29-(7,8,8)]
   326       2.361818       2.361818       2.361818    7[6-(1,6),7-(6,29),29-(7,8,8)]
   327       4.060984       4.060984       4.060984    7[6-(7,7),7-(6,29),29-(7,8)]
   328       4.627372       4.627372       4.627372    7[6-(1,6),7-(6,29),29-(7,8)]
   329      13.902265      13.902265      13.902265    7[6-(7,7),7-(6,29),29-(7,8,8)]
   330      13.555268      13.555268      13.555268    7[6-(1,6),7-(6,29),29-(7,8,8)]
   331      15.254434      15.254434      15.254434    7[6-(7,7),7-(6,29),29-(7,8)]
   332      15.820822      15.820822      15.820822    7[6-(1,6),7-(6,29),29-(7,8)]
   333      19.678085      19.678085      19.678085    7[6-(7,7),7-(6,29),29-(7,8,8)]
   334      20.025082      20.025082      20.025082    7[6-(1,6),7-(6,29),29-(7,8,8)]
   335      18.325916      18.325916      18.325916    7[6-(7,7),7-(6,29),29-(7,8)]
   336      17.759528      17.759528      17.759528    7[6-(1,6),7-(6,29),29-(7,8)]
   337       17.92743       17.92743       17.92743    7[6-(7,7),7-(6,29),29-(7,8,8)]
   338      16.953599      16.953599      16.953599    7[6-(1,6),7-(6,29),29-(7,8,8)]
   339      13.514972      13.514972      13.514972    7[6-(7,7),7-(6,29),29-(7,8)]
   340      14.103747      14.103747      14.103747    7[6-(1,6),7-(6,29),29-(7,8)]
   341        6.73398        6.73398        6.73398    7[6-(7,7),7-(6,29),29-(7,8,8)]
   342       5.760149       5.760149       5.760149    7[6-(1,6),7-(6,29),29-(7,8,8)]
   343       2.321522       2.321522       2.321522    7[6-(7,7),7-(6,29),29-(7,8)]
   344       2.910297       2.910297       2.910297    7[6-(1,6),7-(6,29),29-(7,8)]
   345       15.65292       15.65292       15.65292    7[6-(7,7),7-(6,29),29-(7,8,8)]
   346      16.626751      16.626751      16.626751    7[6-(1,6),7-(6,29),29-(7,8,8)]
   347      20.065378      20.065378      20.065378    7[6-(7,7),7-(6,29),29-(7,8)]
   348      19.476603      19.476603      19.476603    7[6-(1,6),7-(6,29),29-(7,8)]
   349        4.45947        4.45947        4.45947    7[6-(7,7),7-(6,29),29-(7,8,8)]
   350       5.433301       5.433301       5.433301    7[6-(1,6),7-(6,29),29-(7,8,8)]
   351       8.871928       8.871928       8.871928    7[6-(7,7),7-(6,29),29-(7,8)]
   352       8.283153       8.283153       8.283153    7[6-(1,6),7-(6,29),29-(7,8)]
   353        4.18635        4.18635        4.18635    7[6-(7,7),7-(6,29),29-(7,8,8)]
   354       3.266249       3.266249       3.266249    7[6-(1,6),7-(6,29),29-(7,8,8)]
   355        19.8236        19.8236        19.8236    7[6-(7,7),7-(6,29),29-(7,8)]
   356        20.9519        20.9519        20.9519    7[6-(1,6),7-(6,29),29-(7,8)]
   357       18.20055       18.20055       18.20055    7[6-(7,7),7-(6,29),29-(7,8,8)]
   358      19.120651      19.120651      19.120651    7[6-(1,6),7-(6,29),29-(7,8,8)]
   359         2.5633         2.5633         2.5633    7[6-(7,7),7-(6,29),29-(7,8)]
   360          1.435          1.435          1.435    7[6-(1,6),7-(6,29),29-(7,8)]
   361        15.3798        15.3798        15.3798    7[6-(7,7),7-(6,29),29-(7,8,8)]
   362      14.459699      14.459699      14.459699    7[6-(1,6),7-(6,29),29-(7,8,8)]
   363        8.63015        8.63015        8.63015    7[6-(7,7),7-(6,29),29-(7,8)]
   364        9.75845        9.75845        9.75845    7[6-(1,6),7-(6,29),29-(7,8)]
   365         7.0071         7.0071         7.0071    7[6-(7,7),7-(6,29),29-(7,8,8)]
   366       7.927201       7.927201       7.927201    7[6-(1,6),7-(6,29),29-(7,8,8)]
   367       13.75675       13.75675       13.75675    7[6-(7,7),7-(6,29),29-(7,8)]
   368       12.62845       12.62845       12.62845    7[6-(1,6),7-(6,29),29-(7,8)]
   369       8.574183       8.574183       8.574183    8[6-(6,6),29-(7,7,8)]
   370      13.588848      13.588848      13.588848    8[1-(0),6-(6,6)]
   371       6.145204       6.145204       6.145204    8[6-(6,6),29-(7,7),29-(7,7,8)]
   372       2.169291       2.169291       2.169291    8[1-(0),6-(6,6)]
   373       2.619267       2.619267       2.619267    8[6-(6,6),29-(7,7,8)]
   374      19.991502      19.991502      19.991502    8[1-(0),6-(6,6)]
   375       5.048246       5.048246       5.048246    8[6-(6,6),29-(7,7),29-(7,7,8)]
   376       9.024159       9.024159       9.024159    8[1-(0),6-(6,6)]
   377      13.812717      13.812717      13.812717    8[6-(6,6),29-(7,7,8)]
   378       8.798052       8.798052       8.798052    8[1-(0),6-(6,6)]
   379      16.241696      16.241696      16.241696    8[6-(6,6),29-(7,7),29-(7,7,8)]
   380      20.217609      20.217609      20.217609    8[1-(0),6-(6,6)]
   381      19.767633      19.767633      19.767633    8[6-(6,6),29-(7,7,8)]
   382       2.395398       2.395398       2.395398    8[1-(0),6-(6,6)]
   383      17.338654      17.338654      17.338654    8[6-(6,6),29-(7,7),29-(7,7,8)]
   384      13.362741      13.362741      13.362741    8[1-(0),6-(6,6)]
   385      15.296969      15.296969      15.296969    8[6-(6,6),29-(7,7,8)]
   386      13.356025      13.356025      13.356025    8[1-(0),6-(6,6)]
   387      16.031259      16.031259      16.031259    8[6-(6,6),29-(7,7),29-(7,7,8)]
   388      12.673224      12.673224      12.673224    8[1-(0),6-(6,6)]
   389       4.103519       4.103519       4.103519    8[6-(6,6),29-(7,7,8)]
   390       2.162575       2.162575       2.162575    8[1-(0),6-(6,6)]
   391       4.837809       4.837809       4.837809    8[6-(6,6),29-(7,7),29-(7,7,8)]
   392       1.479774       1.479774       1.479774    8[1-(0),6-(6,6)]
   393      18.283381      18.283381      18.283381    8[6-(6,6),29-(7,7,8)]
   394      20.224325      20.224325      20.224325    8[1-(0),6-(6,6)]
   395      17.549091      17.549091      17.549091    8[6-(6,6),29-(7,7),29-(7,7,8)]
   396      20.907126      20.907126      20.907126    8[1-(0),6-(6,6)]
   397       7.089931       7.089931       7.089931    8[6-(6,6),29-(7,7,8)]
   398       9.030875       9.030875       9.030875    8[1-(0),6-(6,6)]
   399       6.355641       6.355641       6.355641    8[6-(6,6),29-(7,7),29-(7,7,8)]
   400       9.713676       9.713676       9.713676    8[1-(0),6-(6,6)]
   401        1.02532        1.02532        1.02532    8[6-(6,6),29-(7,7,8)]
   402       2.243167       2.243167       2.243167    8[1-(0),6-(6,6)]
   403       0.570866       0.570866       0.570866    8[6-(6,6),29-(7,7),29-(7,7,8)]
   404       2.343908       2.343908       2.343908    8[1-(0),6-(6,6)]
   405       21.36158       21.36158       21.36158    8[6-(6,6),29-(7,7,8)]
   406      20.143733      20.143733      20.143733    8[1-(0),6-(6,6)]
   407      21.816034      21.816034      21.816034    8[6-(6,6),29-(7,7),29-(7,7,8)]
   408      20.042992      20.042992      20.042992    8[1-(0),6-(6,6)]
   409       12.21877       12.21877       12.21877    8[6-(6,6),29-(7,7,8)]
   410      13.436617      13.436617      13.436617    8[1-(0),6-(6,6)]
   411      11.764316      11.764316      11.764316    8[6-(6,6),29-(7,7),29-(7,7,8)]
   412      13.537358      13.537358      13.537358    8[1-(0),6-(6,6)]
   413       10.16813       10.16813       10.16813    8[6-(6,6),29-(7,7,8)]
   414       8.950283       8.950283       8.950283    8[1-(0),6-(6,6)]
   415      10.622584      10.622584      10.622584    8[6-(6,6),29-(7,7),29-(7,7,8)]
   416       8.849542       8.849542       8.849542    8[1-(0),6-(6,6)]
