# Supplementary material for: A collection of forcefield precursors for metal–organic frameworks
Source: RSC Adv. 2019 Nov 13;9(63):36492–507. doi: 10.1039/c9ra07327b (PMC9075174; doi:10.1039/c9ra07327b)
Supplement: RA-009-C9RA07327B-s283 [file RA-009-C9RA07327B-s283.txt]

CECVIQ_clean

6.754000    0.000000    0.000000
0.000000    11.937000    0.000000
-2.424677    0.000000    13.235742

     1      -1.479524      -1.479524      -1.479524    59[7-(6,6),8-(6),8-(6),8-(6),8-(6),8-(6),8-(6)]
     2       4.596508       4.596508       4.596508    59[7-(6,6),8-(6),8-(6),8-(6),8-(6),8-(6),8-(6)]
     3       5.808847       5.808847       5.808847    59[7-(6,6),8-(6),8-(6),8-(6),8-(6),8-(6),8-(6)]
     4      -0.267185      -0.267185      -0.267185    59[7-(6,6),8-(6),8-(6),8-(6),8-(6),8-(6),8-(6)]
     5       3.080203       3.080203       3.080203    1[6-(6,6)]
     6       2.748265       2.748265       2.748265    1[6-(6,6)]
     7       0.036781       0.036781       0.036781    1[6-(6,6)]
     8       2.793396       2.793396       2.793396    1[6-(6,6)]
     9        1.24912        1.24912        1.24912    1[6-(6,6)]
    10       1.581058       1.581058       1.581058    1[6-(6,6)]
    11       4.292542       4.292542       4.292542    1[6-(6,6)]
    12       1.535927       1.535927       1.535927    1[6-(6,6)]
    13       1.767723       1.767723       1.767723    6[6-(6,7),8-(59),8-(59)]
    14       1.402261       1.402261       1.402261    6[6-(1,6),6-(8,8),7-(6,59)]
    15       2.254724       2.254724       2.254724    6[1-(0),6-(6,6),6-(6,7)]
    16       4.261226       4.261226       4.261226    6[6-(1,6),6-(1,6),6-(8,8)]
    17       5.152635       5.152635       5.152635    6[6-(6,6),8-(59),8-(59)]
    18       3.019804       3.019804       3.019804    6[1-(0),6-(6,6),6-(6,7)]
    19       2.200194       2.200194       2.200194    6[6-(1,6),6-(8,8),7-(6,59)]
    20       0.783896       0.783896       0.783896    6[6-(6,7),8-(59),8-(59)]
    21       1.349262       1.349262       1.349262    6[6-(6,7),8-(59),8-(59)]
    22       1.714723       1.714723       1.714723    6[6-(1,6),6-(8,8),7-(6,59)]
    23        0.86226        0.86226        0.86226    6[1-(0),6-(6,6),6-(6,7)]
    24       1.280435       1.280435       1.280435    6[6-(1,6),6-(1,6),6-(8,8)]
    25       0.389026       0.389026       0.389026    6[6-(6,6),8-(59),8-(59)]
    26       2.521858       2.521858       2.521858    6[1-(0),6-(6,6),6-(6,7)]
    27       3.341468       3.341468       3.341468    6[6-(1,6),6-(8,8),7-(6,59)]
    28       4.757765       4.757765       4.757765    6[6-(6,7),8-(59),8-(59)]
    29         2.5616         2.5616         2.5616    6[6-(6,7),8-(59),8-(59)]
    30       2.927062       2.927062       2.927062    6[6-(1,6),6-(8,8),7-(6,59)]
    31       2.074599       2.074599       2.074599    6[1-(0),6-(6,6),6-(6,7)]
    32       0.068097       0.068097       0.068097    6[6-(1,6),6-(1,6),6-(8,8)]
    33      -0.823312      -0.823312      -0.823312    6[6-(6,6),8-(59),8-(59)]
    34       1.309519       1.309519       1.309519    6[1-(0),6-(6,6),6-(6,7)]
    35       4.553806       4.553806       4.553806    6[6-(1,6),6-(8,8),7-(6,59)]
    36       3.545427       3.545427       3.545427    6[6-(6,7),8-(59),8-(59)]
    37       2.980061       2.980061       2.980061    6[6-(6,7),8-(59),8-(59)]
    38         2.6146         2.6146         2.6146    6[6-(1,6),6-(8,8),7-(6,59)]
    39       3.467063       3.467063       3.467063    6[1-(0),6-(6,6),6-(6,7)]
    40       3.048888       3.048888       3.048888    6[6-(1,6),6-(1,6),6-(8,8)]
    41       3.940297       3.940297       3.940297    6[6-(6,6),8-(59),8-(59)]
    42       1.807465       1.807465       1.807465    6[1-(0),6-(6,6),6-(6,7)]
    43       0.987855       0.987855       0.987855    6[6-(1,6),6-(8,8),7-(6,59)]
    44      -0.428442      -0.428442      -0.428442    6[6-(6,7),8-(59),8-(59)]
    45       0.168563       0.168563       0.168563    7[6-(6,6),6-(6,6),59-(8,8,8,8,8,8)]
    46       2.948422       2.948422       2.948422    7[6-(6,6),6-(6,6),59-(8,8,8,8,8,8)]
    47        4.16076        4.16076        4.16076    7[6-(6,6),6-(6,6),59-(8,8,8,8,8,8)]
    48       1.380901       1.380901       1.380901    7[6-(6,6),6-(6,6),59-(8,8,8,8,8,8)]
    49        0.80108        0.80108        0.80108    8[6-(6,8),59-(7,8,8,8,8,8)]
    50       2.972727       2.972727       2.972727    8[6-(6,8),59-(7,8,8,8,8,8)]
    51       5.076667       5.076667       5.076667    8[6-(6,8),59-(7,8,8,8,8,8)]
    52       5.878431       5.878431       5.878431    8[6-(6,8),59-(7,8,8,8,8,8)]
    53       0.307067       0.307067       0.307067    8[6-(6,8),59-(7,8,8,8,8,8)]
    54      -2.248125      -2.248125      -2.248125    8[6-(6,8),59-(7,8,8,8,8,8)]
    55       2.315905       2.315905       2.315905    8[6-(6,8),59-(7,8,8,8,8,8)]
    56       0.144258       0.144258       0.144258    8[6-(6,8),59-(7,8,8,8,8,8)]
    57       0.464994       0.464994       0.464994    8[6-(6,8),59-(7,8,8,8,8,8)]
    58       -0.33677       -0.33677       -0.33677    8[6-(6,8),59-(7,8,8,8,8,8)]
    59       5.234594       5.234594       5.234594    8[6-(6,8),59-(7,8,8,8,8,8)]
    60      -1.388891      -1.388891      -1.388891    8[6-(6,8),59-(7,8,8,8,8,8)]
    61       3.528243       3.528243       3.528243    8[6-(6,8),59-(7,8,8,8,8,8)]
    62       1.356596       1.356596       1.356596    8[6-(6,8),59-(7,8,8,8,8,8)]
    63      -0.747344      -0.747344      -0.747344    8[6-(6,8),59-(7,8,8,8,8,8)]
    64      -1.549108      -1.549108      -1.549108    8[6-(6,8),59-(7,8,8,8,8,8)]
    65       4.022256       4.022256       4.022256    8[6-(6,8),59-(7,8,8,8,8,8)]
    66      -0.176552      -0.176552      -0.176552    8[6-(6,8),59-(7,8,8,8,8,8)]
    67       2.013418       2.013418       2.013418    8[6-(6,8),59-(7,8,8,8,8,8)]
    68       4.185065       4.185065       4.185065    8[6-(6,8),59-(7,8,8,8,8,8)]
    69       3.864329       3.864329       3.864329    8[6-(6,8),59-(7,8,8,8,8,8)]
    70       4.666093       4.666093       4.666093    8[6-(6,8),59-(7,8,8,8,8,8)]
    71      -0.905271      -0.905271      -0.905271    8[6-(6,8),59-(7,8,8,8,8,8)]
    72      -1.035786      -1.035786      -1.035786    8[6-(6,8),59-(7,8,8,8,8,8)]
