# Supplementary material for: A collection of forcefield precursors for metal–organic frameworks
Source: RSC Adv. 2019 Nov 13;9(63):36492–507. doi: 10.1039/c9ra07327b (PMC9075174; doi:10.1039/c9ra07327b)
Supplement: RA-009-C9RA07327B-s284 [file RA-009-C9RA07327B-s284.txt]

CECVOW_clean

6.751000    0.000000    0.000000
0.000000    11.916000    0.000000
-2.435483    0.000000    13.234775

     1       4.582241       4.582241       4.582241    60[7-(6,6),8-(6),8-(6),8-(6),8-(6),8-(6),8-(6)]
     2      -1.484465      -1.484465      -1.484465    60[7-(6,6),8-(6),8-(6),8-(6),8-(6),8-(6),8-(6)]
     3      -0.266724      -0.266724      -0.266724    60[7-(6,6),8-(6),8-(6),8-(6),8-(6),8-(6),8-(6)]
     4       5.799982       5.799982       5.799982    60[7-(6,6),8-(6),8-(6),8-(6),8-(6),8-(6),8-(6)]
     5       0.101994       0.101994       0.101994    1[6-(6,6)]
     6       2.811708       2.811708       2.811708    1[6-(6,6)]
     7       2.995782       2.995782       2.995782    1[6-(6,6)]
     8       2.721551       2.721551       2.721551    1[6-(6,6)]
     9       4.213523       4.213523       4.213523    1[6-(6,6)]
    10       1.503809       1.503809       1.503809    1[6-(6,6)]
    11       1.319735       1.319735       1.319735    1[6-(6,6)]
    12       1.593966       1.593966       1.593966    1[6-(6,6)]
    13       1.337227       1.337227       1.337227    6[6-(6,7),8-(60),8-(60)]
    14        1.70801        1.70801        1.70801    6[6-(1,6),6-(8,8),7-(6,60)]
    15       0.851342       0.851342       0.851342    6[1-(0),6-(6,6),6-(6,7)]
    16       1.273014       1.273014       1.273014    6[6-(1,6),6-(1,6),6-(8,8)]
    17       0.392448       0.392448       0.392448    6[6-(6,6),8-(60),8-(60)]
    18       2.512143       2.512143       2.512143    6[1-(0),6-(6,6),6-(6,7)]
    19        3.32983        3.32983        3.32983    6[6-(1,6),6-(8,8),7-(6,60)]
    20       4.744545       4.744545       4.744545    6[6-(6,7),8-(60),8-(60)]
    21       1.760549       1.760549       1.760549    6[6-(6,7),8-(60),8-(60)]
    22       1.389766       1.389766       1.389766    6[6-(1,6),6-(8,8),7-(6,60)]
    23       2.246434       2.246434       2.246434    6[1-(0),6-(6,6),6-(6,7)]
    24       4.260244       4.260244       4.260244    6[6-(1,6),6-(1,6),6-(8,8)]
    25        5.14081        5.14081        5.14081    6[6-(6,6),8-(60),8-(60)]
    26       3.021116       3.021116       3.021116    6[1-(0),6-(6,6),6-(6,7)]
    27       2.203428       2.203428       2.203428    6[6-(1,6),6-(8,8),7-(6,60)]
    28       0.788713       0.788713       0.788713    6[6-(6,7),8-(60),8-(60)]
    29        2.97829        2.97829        2.97829    6[6-(6,7),8-(60),8-(60)]
    30       2.607507       2.607507       2.607507    6[6-(1,6),6-(8,8),7-(6,60)]
    31       3.464175       3.464175       3.464175    6[1-(0),6-(6,6),6-(6,7)]
    32       3.042503       3.042503       3.042503    6[6-(1,6),6-(1,6),6-(8,8)]
    33       3.923069       3.923069       3.923069    6[6-(6,6),8-(60),8-(60)]
    34       1.803374       1.803374       1.803374    6[1-(0),6-(6,6),6-(6,7)]
    35       0.985687       0.985687       0.985687    6[6-(1,6),6-(8,8),7-(6,60)]
    36      -0.429028      -0.429028      -0.429028    6[6-(6,7),8-(60),8-(60)]
    37       2.554968       2.554968       2.554968    6[6-(6,7),8-(60),8-(60)]
    38       2.925751       2.925751       2.925751    6[6-(1,6),6-(8,8),7-(6,60)]
    39       2.069083       2.069083       2.069083    6[1-(0),6-(6,6),6-(6,7)]
    40       0.055273       0.055273       0.055273    6[6-(1,6),6-(1,6),6-(8,8)]
    41      -0.825293      -0.825293      -0.825293    6[6-(6,6),8-(60),8-(60)]
    42       1.294401       1.294401       1.294401    6[1-(0),6-(6,6),6-(6,7)]
    43       4.547572       4.547572       4.547572    6[6-(1,6),6-(8,8),7-(6,60)]
    44       3.526804       3.526804       3.526804    6[6-(6,7),8-(60),8-(60)]
    45       2.937764       2.937764       2.937764    7[6-(6,6),6-(6,6),60-(8,8,8,8,8,8)]
    46       0.160011       0.160011       0.160011    7[6-(6,6),6-(6,6),60-(8,8,8,8,8,8)]
    47       1.377753       1.377753       1.377753    7[6-(6,6),6-(6,6),60-(8,8,8,8,8,8)]
    48       4.155506       4.155506       4.155506    7[6-(6,6),6-(6,6),60-(8,8,8,8,8,8)]
    49       2.300142       2.300142       2.300142    8[6-(6,8),60-(7,8,8,8,8,8)]
    50       0.136916       0.136916       0.136916    8[6-(6,8),60-(7,8,8,8,8,8)]
    51       0.457762       0.457762       0.457762    8[6-(6,8),60-(7,8,8,8,8,8)]
    52      -0.335809      -0.335809      -0.335809    8[6-(6,8),60-(7,8,8,8,8,8)]
    53       5.227622       5.227622       5.227622    8[6-(6,8),60-(7,8,8,8,8,8)]
    54      -1.400262      -1.400262      -1.400262    8[6-(6,8),60-(7,8,8,8,8,8)]
    55       0.797634       0.797634       0.797634    8[6-(6,8),60-(7,8,8,8,8,8)]
    56       2.960859       2.960859       2.960859    8[6-(6,8),60-(7,8,8,8,8,8)]
    57       5.075497       5.075497       5.075497    8[6-(6,8),60-(7,8,8,8,8,8)]
    58       5.869068       5.869068       5.869068    8[6-(6,8),60-(7,8,8,8,8,8)]
    59       0.305637       0.305637       0.305637    8[6-(6,8),60-(7,8,8,8,8,8)]
    60      -2.252963      -2.252963      -2.252963    8[6-(6,8),60-(7,8,8,8,8,8)]
    61       2.015375       2.015375       2.015375    8[6-(6,8),60-(7,8,8,8,8,8)]
    62       4.178601       4.178601       4.178601    8[6-(6,8),60-(7,8,8,8,8,8)]
    63       3.857755       3.857755       3.857755    8[6-(6,8),60-(7,8,8,8,8,8)]
    64       4.651326       4.651326       4.651326    8[6-(6,8),60-(7,8,8,8,8,8)]
    65      -0.912105      -0.912105      -0.912105    8[6-(6,8),60-(7,8,8,8,8,8)]
    66      -1.035221      -1.035221      -1.035221    8[6-(6,8),60-(7,8,8,8,8,8)]
    67       3.517883       3.517883       3.517883    8[6-(6,8),60-(7,8,8,8,8,8)]
    68       1.354658       1.354658       1.354658    8[6-(6,8),60-(7,8,8,8,8,8)]
    69       -0.75998       -0.75998       -0.75998    8[6-(6,8),60-(7,8,8,8,8,8)]
    70      -1.553551      -1.553551      -1.553551    8[6-(6,8),60-(7,8,8,8,8,8)]
    71        4.00988        4.00988        4.00988    8[6-(6,8),60-(7,8,8,8,8,8)]
    72       -0.18252       -0.18252       -0.18252    8[6-(6,8),60-(7,8,8,8,8,8)]
