# Supplementary material for: A collection of forcefield precursors for metal–organic frameworks
Source: RSC Adv. 2019 Nov 13;9(63):36492–507. doi: 10.1039/c9ra07327b (PMC9075174; doi:10.1039/c9ra07327b)
Supplement: RA-009-C9RA07327B-s285 [file RA-009-C9RA07327B-s285.txt]

CEDFIC_clean

13.690800    0.000000    0.000000
3.383142    13.266211    0.000000
6.369818    4.949259    14.183608

     1       3.819783       3.819783       3.819783    64[8-(6),8-(6),8-(6),8-(6),8-(6),8-(6)]
     2      13.482832      13.482832      13.482832    64[8-(6),8-(6),8-(6),8-(6),8-(6),8-(6)]
     3      13.254159      13.254159      13.254159    64[8-(6),8-(6),8-(6),8-(6),8-(6),8-(6)]
     4       9.960928       9.960928       9.960928    64[8-(6),8-(6),8-(6),8-(6),8-(6),8-(6)]
     5       5.885277       5.885277       5.885277    1[6-(6,6)]
     6       2.522967       2.522967       2.522967    1[6-(6,6)]
     7       8.962072       8.962072       8.962072    1[6-(6,6)]
     8       19.02271       19.02271       19.02271    1[6-(6,6)]
     9      18.026293      18.026293      18.026293    1[6-(6,6)]
    10      17.267916      17.267916      17.267916    1[6-(6,6)]
    11       16.49977       16.49977       16.49977    1[6-(6,6)]
    12      12.324805      12.324805      12.324805    1[6-(6,6)]
    13      17.558483      17.558483      17.558483    1[6-(6,6)]
    14      20.920793      20.920793      20.920793    1[6-(6,6)]
    15      14.481688      14.481688      14.481688    1[6-(6,6)]
    16        4.42105        4.42105        4.42105    1[6-(6,6)]
    17       5.417467       5.417467       5.417467    1[6-(6,6)]
    18       6.175844       6.175844       6.175844    1[6-(6,6)]
    19        6.94399        6.94399        6.94399    1[6-(6,6)]
    20      11.118955      11.118955      11.118955    1[6-(6,6)]
    21      12.889816      12.889816      12.889816    1[6-(6,6)]
    22      10.553944      10.553944      10.553944    1[6-(6,6)]
    23      14.572245      14.572245      14.572245    6[6-(1,6),6-(1,6),6-(8,8)]
    24       6.234045       6.234045       6.234045    6[1-(0),6-(6,6),6-(6,7)]
    25      14.843318      14.843318      14.843318    6[6-(6,6),8-(64),8-(64)]
    26       7.793131       7.793131       7.793131    6[6-(6,6),8-(64),8-(64)]
    27        1.75249        1.75249        1.75249    6[1-(0),6-(6,6),6-(6,7)]
    28       8.059528       8.059528       8.059528    6[1-(0),6-(6,6),6-(6,6)]
    29       7.241956       7.241956       7.241956    6[6-(1,6),6-(1,6),6-(8,8)]
    30       7.558213       7.558213       7.558213    6[6-(1,6),6-(1,6),6-(8,8)]
    31       8.413682       8.413682       8.413682    6[6-(6,6),8-(64),8-(64)]
    32      19.596072      19.596072      19.596072    6[1-(0),6-(6,6),6-(6,7)]
    33      19.128543      19.128543      19.128543    6[6-(1,6),6-(1,6),7-(8,8)]
    34       13.21903       13.21903       13.21903    6[6-(1,6),6-(1,6),6-(8,8)]
    35      17.516519      17.516519      17.516519    6[1-(0),6-(6,6),6-(6,7)]
    36      12.043151      12.043151      12.043151    6[6-(6,6),8-(64),8-(64)]
    37       15.07819       15.07819       15.07819    6[6-(6,6),8-(64),8-(64)]
    38       17.44323       17.44323       17.44323    6[1-(0),6-(6,6),6-(6,7)]
    39      16.594606      16.594606      16.594606    6[1-(0),6-(6,6),6-(6,6)]
    40      15.950552      15.950552      15.950552    6[6-(1,6),6-(1,6),6-(8,8)]
    41      17.375465      17.375465      17.375465    6[6-(1,6),6-(1,6),6-(8,8)]
    42      18.097273      18.097273      18.097273    6[6-(6,6),8-(64),8-(64)]
    43      12.734794      12.734794      12.734794    6[1-(0),6-(6,6),6-(6,7)]
    44      13.514232      13.514232      13.514232    6[6-(1,6),6-(1,6),7-(8,8)]
    45       8.871515       8.871515       8.871515    6[6-(1,6),6-(1,6),6-(8,8)]
    46      17.209715      17.209715      17.209715    6[1-(0),6-(6,6),6-(6,7)]
    47       8.600442       8.600442       8.600442    6[6-(6,6),8-(64),8-(64)]
    48      15.650629      15.650629      15.650629    6[6-(6,6),8-(64),8-(64)]
    49       21.69127       21.69127       21.69127    6[1-(0),6-(6,6),6-(6,7)]
    50      15.384232      15.384232      15.384232    6[1-(0),6-(6,6),6-(6,6)]
    51      16.201804      16.201804      16.201804    6[6-(1,6),6-(1,6),6-(8,8)]
    52      15.885547      15.885547      15.885547    6[6-(1,6),6-(1,6),6-(8,8)]
    53      15.030078      15.030078      15.030078    6[6-(6,6),8-(64),8-(64)]
    54       3.847688       3.847688       3.847688    6[1-(0),6-(6,6),6-(6,7)]
    55       4.315217       4.315217       4.315217    6[6-(1,6),6-(1,6),7-(8,8)]
    56       10.22473       10.22473       10.22473    6[6-(1,6),6-(1,6),6-(8,8)]
    57       5.927241       5.927241       5.927241    6[1-(0),6-(6,6),6-(6,7)]
    58      11.400609      11.400609      11.400609    6[6-(6,6),8-(64),8-(64)]
    59        8.36557        8.36557        8.36557    6[6-(6,6),8-(64),8-(64)]
    60        6.00053        6.00053        6.00053    6[1-(0),6-(6,6),6-(6,7)]
    61       6.849154       6.849154       6.849154    6[1-(0),6-(6,6),6-(6,6)]
    62       7.493208       7.493208       7.493208    6[6-(1,6),6-(1,6),6-(8,8)]
    63       6.068295       6.068295       6.068295    6[6-(1,6),6-(1,6),6-(8,8)]
    64       5.346487       5.346487       5.346487    6[6-(6,6),8-(64),8-(64)]
    65      10.708966      10.708966      10.708966    6[1-(0),6-(6,6),6-(6,7)]
    66       9.929528       9.929528       9.929528    6[6-(1,6),6-(1,6),7-(8,8)]
    67      13.472817      13.472817      13.472817    6[1-(0),6-(6,6),6-(6,6)]
    68      15.157089      15.157089      15.157089    6[6-(1,6),6-(1,6),7-(8,8)]
    69       9.970943       9.970943       9.970943    6[1-(0),6-(6,6),6-(6,6)]
    70       8.286671       8.286671       8.286671    6[6-(1,6),6-(1,6),7-(8,8)]
    71      17.712905      17.712905      17.712905    7[6-(6,6),8-(0),8-(0)]
    72       13.71604       13.71604       13.71604    7[6-(6,6),8-(0),8-(0)]
    73       5.730855       5.730855       5.730855    7[6-(6,6),8-(0),8-(0)]
    74        9.72772        9.72772        9.72772    7[6-(6,6),8-(0),8-(0)]
    75       5.752072       5.752072       5.752072    7[6-(6,6),8-(0),8-(0)]
    76      17.691688      17.691688      17.691688    7[6-(6,6),8-(0),8-(0)]
    77      13.914909      13.914909      13.914909    8[6-(6,8),64-(8,8,8,8,8)]
    78       2.297988       2.297988       2.297988    8[6-(6,8),64-(8,8,8,8,8)]
    79       9.010863       9.010863       9.010863    8[6-(6,8),64-(8,8,8,8,8)]
    80      20.689667      20.689667      20.689667    8[6-(6,8),64-(8,8,8,8,8)]
    81       7.952121       7.952121       7.952121    8[6-(6,8),64-(8,8,8,8,8)]
    82       9.561199       9.561199       9.561199    8[6-(6,8),64-(8,8,8,8,8)]
    83       6.837824       6.837824       6.837824    8[7-(6,8)]
    84      17.377062      17.377062      17.377062    8[7-(6,8)]
    85      16.944603      16.944603      16.944603    8[7-(6,8)]
    86      11.471177      11.471177      11.471177    8[6-(6,8),64-(8,8,8,8,8)]
    87      15.117393      15.117393      15.117393    8[6-(6,8),64-(8,8,8,8,8)]
    88      14.939671      14.939671      14.939671    8[6-(6,8),64-(8,8,8,8,8)]
    89      11.155502      11.155502      11.155502    8[6-(6,8),64-(8,8,8,8,8)]
    90      18.674693      18.674693      18.674693    8[6-(6,8),64-(8,8,8,8,8)]
    91       18.12318       18.12318       18.12318    8[6-(6,8),64-(8,8,8,8,8)]
    92       5.384146       5.384146       5.384146    8[7-(6,8)]
    93      14.191655      14.191655      14.191655    8[7-(6,8)]
    94      13.393792      13.393792      13.393792    8[7-(6,8)]
    95       9.528851       9.528851       9.528851    8[6-(6,8),64-(8,8,8,8,8)]
    96      21.145772      21.145772      21.145772    8[6-(6,8),64-(8,8,8,8,8)]
    97      14.432897      14.432897      14.432897    8[6-(6,8),64-(8,8,8,8,8)]
    98       2.754093       2.754093       2.754093    8[6-(6,8),64-(8,8,8,8,8)]
    99      15.491639      15.491639      15.491639    8[6-(6,8),64-(8,8,8,8,8)]
   100      13.882561      13.882561      13.882561    8[6-(6,8),64-(8,8,8,8,8)]
   101      16.605936      16.605936      16.605936    8[7-(6,8)]
   102       6.066698       6.066698       6.066698    8[7-(6,8)]
   103       6.499157       6.499157       6.499157    8[7-(6,8)]
   104      11.972583      11.972583      11.972583    8[6-(6,8),64-(8,8,8,8,8)]
   105       8.326367       8.326367       8.326367    8[6-(6,8),64-(8,8,8,8,8)]
   106       8.504089       8.504089       8.504089    8[6-(6,8),64-(8,8,8,8,8)]
   107      12.288258      12.288258      12.288258    8[6-(6,8),64-(8,8,8,8,8)]
   108       4.769067       4.769067       4.769067    8[6-(6,8),64-(8,8,8,8,8)]
   109        5.32058        5.32058        5.32058    8[6-(6,8),64-(8,8,8,8,8)]
   110      18.059614      18.059614      18.059614    8[7-(6,8)]
   111       9.252105       9.252105       9.252105    8[7-(6,8)]
   112      10.049968      10.049968      10.049968    8[7-(6,8)]
