# Supplementary material for: A collection of forcefield precursors for metal–organic frameworks
Source: RSC Adv. 2019 Nov 13;9(63):36492–507. doi: 10.1039/c9ra07327b (PMC9075174; doi:10.1039/c9ra07327b)
Supplement: RA-009-C9RA07327B-s286 [file RA-009-C9RA07327B-s286.txt]

CEFLEF_clean

15.277000    0.000000    0.000000
-7.638500    13.230270    0.000000
0.000000    0.000000    15.776000

     1            0.0            0.0            0.0    66[7-(6,6),7-(6,6),7-(6,6),8-(6),8-(6),8-(6),8-(6),8-(6),8-(6)]
     2         7.6385         7.6385         7.6385    66[7-(6,6),7-(6,6),7-(6,6),8-(6),8-(6),8-(6),8-(6),8-(6),8-(6)]
     3         7.6385         7.6385         7.6385    66[7-(6,6),7-(6,6),7-(6,6),8-(6),8-(6),8-(6),8-(6),8-(6),8-(6)]
     4            0.0            0.0            0.0    66[7-(6,6),7-(6,6),7-(6,6),8-(6),8-(6),8-(6),8-(6),8-(6),8-(6)]
     5         7.6385         7.6385         7.6385    25[8-(6),8-(6),8-(6),8-(6)]
     6        3.81925        3.81925        3.81925    25[8-(6),8-(6),8-(6),8-(6)]
     7       -3.81925       -3.81925       -3.81925    25[8-(6),8-(6),8-(6),8-(6)]
     8         7.6385         7.6385         7.6385    25[8-(6),8-(6),8-(6),8-(6)]
     9       -3.81925       -3.81925       -3.81925    25[8-(6),8-(6),8-(6),8-(6)]
    10        3.81925        3.81925        3.81925    25[8-(6),8-(6),8-(6),8-(6)]
    11       3.649675       3.649675       3.649675    1[6-(6,6)]
    12       1.350487       1.350487       1.350487    1[6-(6,6)]
    13      -5.000162      -5.000162      -5.000162    1[6-(6,6)]
    14       3.988825       3.988825       3.988825    1[6-(6,6)]
    15       6.288013       6.288013       6.288013    1[6-(6,6)]
    16      12.638662      12.638662      12.638662    1[6-(6,6)]
    17      11.288175      11.288175      11.288175    1[6-(6,6)]
    18       8.988987       8.988987       8.988987    1[6-(6,6)]
    19       2.638338       2.638338       2.638338    1[6-(6,6)]
    20      -3.649675      -3.649675      -3.649675    1[6-(6,6)]
    21      -1.350487      -1.350487      -1.350487    1[6-(6,6)]
    22       5.000162       5.000162       5.000162    1[6-(6,6)]
    23       3.988825       3.988825       3.988825    1[6-(6,6)]
    24       6.288013       6.288013       6.288013    1[6-(6,6)]
    25      12.638662      12.638662      12.638662    1[6-(6,6)]
    26       3.649675       3.649675       3.649675    1[6-(6,6)]
    27       1.350487       1.350487       1.350487    1[6-(6,6)]
    28      -5.000162      -5.000162      -5.000162    1[6-(6,6)]
    29      -3.649675      -3.649675      -3.649675    1[6-(6,6)]
    30      -1.350487      -1.350487      -1.350487    1[6-(6,6)]
    31       5.000162       5.000162       5.000162    1[6-(6,6)]
    32      11.288175      11.288175      11.288175    1[6-(6,6)]
    33       8.988987       8.988987       8.988987    1[6-(6,6)]
    34       2.638338       2.638338       2.638338    1[6-(6,6)]
    35       5.345804       5.345804       5.345804    1[6-(6,6)]
    36            0.0            0.0            0.0    1[6-(6,6)]
    37      -5.345804      -5.345804      -5.345804    1[6-(6,6)]
    38       2.292696       2.292696       2.292696    1[6-(6,6)]
    39         7.6385         7.6385         7.6385    1[6-(6,6)]
    40      12.984304      12.984304      12.984304    1[6-(6,6)]
    41       2.292696       2.292696       2.292696    1[6-(6,6)]
    42         7.6385         7.6385         7.6385    1[6-(6,6)]
    43      12.984304      12.984304      12.984304    1[6-(6,6)]
    44       5.345804       5.345804       5.345804    1[6-(6,6)]
    45            0.0            0.0            0.0    1[6-(6,6)]
    46      -5.345804      -5.345804      -5.345804    1[6-(6,6)]
    47       1.138824       1.138824       1.138824    6[6-(6,7),8-(25),8-(66)]
    48       2.328902       2.328902       2.328902    6[6-(1,6),6-(8,8),7-(6,66)]
    49       3.527994       3.527994       3.527994    6[1-(0),6-(1,6),6-(6,7)]
    50       1.673825       1.673825       1.673825    6[6-(6,7),8-(25),8-(66)]
    51       0.806091       0.806091       0.806091    6[6-(1,6),6-(8,8),7-(6,66)]
    52       0.812431       0.812431       0.812431    6[1-(0),6-(1,6),6-(6,7)]
    53      -2.812648      -2.812648      -2.812648    6[6-(6,7),8-(25),8-(66)]
    54      -3.134993      -3.134993      -3.134993    6[6-(1,6),6-(8,8),7-(6,66)]
    55      -4.340425      -4.340425      -4.340425    6[1-(0),6-(1,6),6-(6,7)]
    56       6.499676       6.499676       6.499676    6[6-(6,7),8-(25),8-(66)]
    57       5.309598       5.309598       5.309598    6[6-(1,6),6-(8,8),7-(6,66)]
    58       4.110506       4.110506       4.110506    6[1-(0),6-(1,6),6-(6,7)]
    59       5.964675       5.964675       5.964675    6[6-(6,7),8-(25),8-(66)]
    60       6.832409       6.832409       6.832409    6[6-(1,6),6-(8,8),7-(6,66)]
    61       6.826069       6.826069       6.826069    6[1-(0),6-(1,6),6-(6,7)]
    62      10.451148      10.451148      10.451148    6[6-(6,7),8-(25),8-(66)]
    63      10.773493      10.773493      10.773493    6[6-(1,6),6-(8,8),7-(6,66)]
    64      11.978925      11.978925      11.978925    6[1-(0),6-(1,6),6-(6,7)]
    65       8.777324       8.777324       8.777324    6[6-(6,7),8-(25),8-(66)]
    66       9.967402       9.967402       9.967402    6[6-(1,6),6-(8,8),7-(6,66)]
    67      11.166494      11.166494      11.166494    6[1-(0),6-(1,6),6-(6,7)]
    68       9.312325       9.312325       9.312325    6[6-(6,7),8-(25),8-(66)]
    69       8.444591       8.444591       8.444591    6[6-(1,6),6-(8,8),7-(6,66)]
    70       8.450931       8.450931       8.450931    6[1-(0),6-(1,6),6-(6,7)]
    71       4.825852       4.825852       4.825852    6[6-(6,7),8-(25),8-(66)]
    72       4.503507       4.503507       4.503507    6[6-(1,6),6-(8,8),7-(6,66)]
    73       3.298075       3.298075       3.298075    6[1-(0),6-(1,6),6-(6,7)]
    74      -1.138824      -1.138824      -1.138824    6[6-(6,7),8-(25),8-(66)]
    75      -2.328902      -2.328902      -2.328902    6[6-(1,6),6-(8,8),7-(6,66)]
    76      -3.527994      -3.527994      -3.527994    6[1-(0),6-(1,6),6-(6,7)]
    77      -1.673825      -1.673825      -1.673825    6[6-(6,7),8-(25),8-(66)]
    78      -0.806091      -0.806091      -0.806091    6[6-(1,6),6-(8,8),7-(6,66)]
    79      -0.812431      -0.812431      -0.812431    6[1-(0),6-(1,6),6-(6,7)]
    80       2.812648       2.812648       2.812648    6[6-(6,7),8-(25),8-(66)]
    81       3.134993       3.134993       3.134993    6[6-(1,6),6-(8,8),7-(6,66)]
    82       4.340425       4.340425       4.340425    6[1-(0),6-(1,6),6-(6,7)]
    83       6.499676       6.499676       6.499676    6[6-(6,7),8-(25),8-(66)]
    84       5.309598       5.309598       5.309598    6[6-(1,6),6-(8,8),7-(6,66)]
    85       4.110506       4.110506       4.110506    6[1-(0),6-(1,6),6-(6,7)]
    86       5.964675       5.964675       5.964675    6[6-(6,7),8-(25),8-(66)]
    87       6.832409       6.832409       6.832409    6[6-(1,6),6-(8,8),7-(6,66)]
    88       6.826069       6.826069       6.826069    6[1-(0),6-(1,6),6-(6,7)]
    89      10.451148      10.451148      10.451148    6[6-(6,7),8-(25),8-(66)]
    90      10.773493      10.773493      10.773493    6[6-(1,6),6-(8,8),7-(6,66)]
    91      11.978925      11.978925      11.978925    6[1-(0),6-(1,6),6-(6,7)]
    92       1.138824       1.138824       1.138824    6[6-(6,7),8-(25),8-(66)]
    93       2.328902       2.328902       2.328902    6[6-(1,6),6-(8,8),7-(6,66)]
    94       3.527994       3.527994       3.527994    6[1-(0),6-(1,6),6-(6,7)]
    95       1.673825       1.673825       1.673825    6[6-(6,7),8-(25),8-(66)]
    96       0.806091       0.806091       0.806091    6[6-(1,6),6-(8,8),7-(6,66)]
    97       0.812431       0.812431       0.812431    6[1-(0),6-(1,6),6-(6,7)]
    98      -2.812648      -2.812648      -2.812648    6[6-(6,7),8-(25),8-(66)]
    99      -3.134993      -3.134993      -3.134993    6[6-(1,6),6-(8,8),7-(6,66)]
   100      -4.340425      -4.340425      -4.340425    6[1-(0),6-(1,6),6-(6,7)]
   101      -1.138824      -1.138824      -1.138824    6[6-(6,7),8-(25),8-(66)]
   102      -2.328902      -2.328902      -2.328902    6[6-(1,6),6-(8,8),7-(6,66)]
   103      -3.527994      -3.527994      -3.527994    6[1-(0),6-(1,6),6-(6,7)]
   104      -1.673825      -1.673825      -1.673825    6[6-(6,7),8-(25),8-(66)]
   105      -0.806091      -0.806091      -0.806091    6[6-(1,6),6-(8,8),7-(6,66)]
   106      -0.812431      -0.812431      -0.812431    6[1-(0),6-(1,6),6-(6,7)]
   107       2.812648       2.812648       2.812648    6[6-(6,7),8-(25),8-(66)]
   108       3.134993       3.134993       3.134993    6[6-(1,6),6-(8,8),7-(6,66)]
   109       4.340425       4.340425       4.340425    6[1-(0),6-(1,6),6-(6,7)]
   110       8.777324       8.777324       8.777324    6[6-(6,7),8-(25),8-(66)]
   111       9.967402       9.967402       9.967402    6[6-(1,6),6-(8,8),7-(6,66)]
   112      11.166494      11.166494      11.166494    6[1-(0),6-(1,6),6-(6,7)]
   113       9.312325       9.312325       9.312325    6[6-(6,7),8-(25),8-(66)]
   114       8.444591       8.444591       8.444591    6[6-(1,6),6-(8,8),7-(6,66)]
   115       8.450931       8.450931       8.450931    6[1-(0),6-(1,6),6-(6,7)]
   116       4.825852       4.825852       4.825852    6[6-(6,7),8-(25),8-(66)]
   117       4.503507       4.503507       4.503507    6[6-(1,6),6-(8,8),7-(6,66)]
   118       3.298075       3.298075       3.298075    6[1-(0),6-(1,6),6-(6,7)]
   119       4.539866       4.539866       4.539866    6[1-(0),6-(1,6),6-(1,6)]
   120            0.0            0.0            0.0    6[1-(0),6-(1,6),6-(1,6)]
   121      -4.539942      -4.539942      -4.539942    6[1-(0),6-(1,6),6-(1,6)]
   122       3.098558       3.098558       3.098558    6[1-(0),6-(1,6),6-(1,6)]
   123         7.6385         7.6385         7.6385    6[1-(0),6-(1,6),6-(1,6)]
   124      12.178366      12.178366      12.178366    6[1-(0),6-(1,6),6-(1,6)]
   125       3.098558       3.098558       3.098558    6[1-(0),6-(1,6),6-(1,6)]
   126         7.6385         7.6385         7.6385    6[1-(0),6-(1,6),6-(1,6)]
   127      12.178366      12.178366      12.178366    6[1-(0),6-(1,6),6-(1,6)]
   128       4.539866       4.539866       4.539866    6[1-(0),6-(1,6),6-(1,6)]
   129            0.0            0.0            0.0    6[1-(0),6-(1,6),6-(1,6)]
   130      -4.539942      -4.539942      -4.539942    6[1-(0),6-(1,6),6-(1,6)]
   131       2.138398       2.138398       2.138398    7[6-(6,6),6-(6,6),66-(7,7,8,8,8,8,8,8)]
   132            0.0            0.0            0.0    7[6-(6,6),6-(6,6),66-(7,7,8,8,8,8,8,8)]
   133      -2.138398      -2.138398      -2.138398    7[6-(6,6),6-(6,6),66-(7,7,8,8,8,8,8,8)]
   134       5.500102       5.500102       5.500102    7[6-(6,6),6-(6,6),66-(7,7,8,8,8,8,8,8)]
   135         7.6385         7.6385         7.6385    7[6-(6,6),6-(6,6),66-(7,7,8,8,8,8,8,8)]
   136       9.776898       9.776898       9.776898    7[6-(6,6),6-(6,6),66-(7,7,8,8,8,8,8,8)]
   137       5.500102       5.500102       5.500102    7[6-(6,6),6-(6,6),66-(7,7,8,8,8,8,8,8)]
   138         7.6385         7.6385         7.6385    7[6-(6,6),6-(6,6),66-(7,7,8,8,8,8,8,8)]
   139       9.776898       9.776898       9.776898    7[6-(6,6),6-(6,6),66-(7,7,8,8,8,8,8,8)]
   140       2.138398       2.138398       2.138398    7[6-(6,6),6-(6,6),66-(7,7,8,8,8,8,8,8)]
   141            0.0            0.0            0.0    7[6-(6,6),6-(6,6),66-(7,7,8,8,8,8,8,8)]
   142      -2.138398      -2.138398      -2.138398    7[6-(6,6),6-(6,6),66-(7,7,8,8,8,8,8,8)]
   143       1.251034       1.251034       1.251034    8[6-(6,8),25-(8,8,8)]
   144       0.195775       0.195775       0.195775    8[6-(6,8),66-(7,7,7,8,8,8,8,8)]
   145       2.456771       2.456771       2.456771    8[6-(6,8),25-(8,8,8)]
   146       1.445739       1.445739       1.445739    8[6-(6,8),66-(7,7,7,8,8,8,8,8)]
   147      -3.707804      -3.707804      -3.707804    8[6-(6,8),25-(8,8,8)]
   148      -1.641514      -1.641514      -1.641514    8[6-(6,8),66-(7,7,7,8,8,8,8,8)]
   149       6.387466       6.387466       6.387466    8[6-(6,8),25-(8,8,8)]
   150       7.442725       7.442725       7.442725    8[6-(6,8),66-(7,7,7,8,8,8,8,8)]
   151       5.181729       5.181729       5.181729    8[6-(6,8),25-(8,8,8)]
   152       6.192761       6.192761       6.192761    8[6-(6,8),66-(7,7,7,8,8,8,8,8)]
   153      11.346304      11.346304      11.346304    8[6-(6,8),25-(8,8,8)]
   154       9.280014       9.280014       9.280014    8[6-(6,8),66-(7,7,7,8,8,8,8,8)]
   155       8.889534       8.889534       8.889534    8[6-(6,8),25-(8,8,8)]
   156       7.834275       7.834275       7.834275    8[6-(6,8),66-(7,7,7,8,8,8,8,8)]
   157      10.095271      10.095271      10.095271    8[6-(6,8),25-(8,8,8)]
   158       9.084239       9.084239       9.084239    8[6-(6,8),66-(7,7,7,8,8,8,8,8)]
   159       3.930696       3.930696       3.930696    8[6-(6,8),25-(8,8,8)]
   160       5.996986       5.996986       5.996986    8[6-(6,8),66-(7,7,7,8,8,8,8,8)]
   161      -1.251034      -1.251034      -1.251034    8[6-(6,8),25-(8,8,8)]
   162      -0.195775      -0.195775      -0.195775    8[6-(6,8),66-(7,7,7,8,8,8,8,8)]
   163      -2.456771      -2.456771      -2.456771    8[6-(6,8),25-(8,8,8)]
   164      -1.445739      -1.445739      -1.445739    8[6-(6,8),66-(7,7,7,8,8,8,8,8)]
   165       3.707804       3.707804       3.707804    8[6-(6,8),25-(8,8,8)]
   166       1.641514       1.641514       1.641514    8[6-(6,8),66-(7,7,7,8,8,8,8,8)]
   167       6.387466       6.387466       6.387466    8[6-(6,8),25-(8,8,8)]
   168       7.442725       7.442725       7.442725    8[6-(6,8),66-(7,7,7,8,8,8,8,8)]
   169       5.181729       5.181729       5.181729    8[6-(6,8),25-(8,8,8)]
   170       6.192761       6.192761       6.192761    8[6-(6,8),66-(7,7,7,8,8,8,8,8)]
   171      11.346304      11.346304      11.346304    8[6-(6,8),25-(8,8,8)]
   172       9.280014       9.280014       9.280014    8[6-(6,8),66-(7,7,7,8,8,8,8,8)]
   173       1.251034       1.251034       1.251034    8[6-(6,8),25-(8,8,8)]
   174       0.195775       0.195775       0.195775    8[6-(6,8),66-(7,7,7,8,8,8,8,8)]
   175       2.456771       2.456771       2.456771    8[6-(6,8),25-(8,8,8)]
   176       1.445739       1.445739       1.445739    8[6-(6,8),66-(7,7,7,8,8,8,8,8)]
   177      -3.707804      -3.707804      -3.707804    8[6-(6,8),25-(8,8,8)]
   178      -1.641514      -1.641514      -1.641514    8[6-(6,8),66-(7,7,7,8,8,8,8,8)]
   179      -1.251034      -1.251034      -1.251034    8[6-(6,8),25-(8,8,8)]
   180      -0.195775      -0.195775      -0.195775    8[6-(6,8),66-(7,7,7,8,8,8,8,8)]
   181      -2.456771      -2.456771      -2.456771    8[6-(6,8),25-(8,8,8)]
   182      -1.445739      -1.445739      -1.445739    8[6-(6,8),66-(7,7,7,8,8,8,8,8)]
   183       3.707804       3.707804       3.707804    8[6-(6,8),25-(8,8,8)]
   184       1.641514       1.641514       1.641514    8[6-(6,8),66-(7,7,7,8,8,8,8,8)]
   185       8.889534       8.889534       8.889534    8[6-(6,8),25-(8,8,8)]
   186       7.834275       7.834275       7.834275    8[6-(6,8),66-(7,7,7,8,8,8,8,8)]
   187      10.095271      10.095271      10.095271    8[6-(6,8),25-(8,8,8)]
   188       9.084239       9.084239       9.084239    8[6-(6,8),66-(7,7,7,8,8,8,8,8)]
   189       3.930696       3.930696       3.930696    8[6-(6,8),25-(8,8,8)]
   190       5.996986       5.996986       5.996986    8[6-(6,8),66-(7,7,7,8,8,8,8,8)]
