# Supplementary material for: A collection of forcefield precursors for metal–organic frameworks
Source: RSC Adv. 2019 Nov 13;9(63):36492–507. doi: 10.1039/c9ra07327b (PMC9075174; doi:10.1039/c9ra07327b)
Supplement: RA-009-C9RA07327B-s287 [file RA-009-C9RA07327B-s287.txt]

CEGDUO_clean

10.430700    0.000000    0.000000
0.000000    19.622800    0.000000
0.000000    0.000000    12.786700

     1       1.485853       1.485853       1.485853    47[7-(6,6),7-(6,6),47-(7,7)]
     2       8.944847       8.944847       8.944847    47[7-(6,6),7-(6,6),47-(7,7)]
     3       6.701203       6.701203       6.701203    47[7-(6,6),7-(6,6),47-(7,7)]
     4       3.729497       3.729497       3.729497    47[7-(6,6),7-(6,6),47-(7,7)]
     5       2.607675       2.607675       2.607675    47[7-(6,6),7-(6,6)]
     6       7.823025       7.823025       7.823025    47[7-(6,6),7-(6,6)]
     7            0.0            0.0            0.0    47[7-(6,6),7-(6,6)]
     8        5.21535        5.21535        5.21535    47[7-(6,6),7-(6,6)]
     9       8.944847       8.944847       8.944847    47[7-(6,6),7-(6,6),47-(7,7)]
    10       1.485853       1.485853       1.485853    47[7-(6,6),7-(6,6),47-(7,7)]
    11       3.729497       3.729497       3.729497    47[7-(6,6),7-(6,6),47-(7,7)]
    12       6.701203       6.701203       6.701203    47[7-(6,6),7-(6,6),47-(7,7)]
    13       7.823025       7.823025       7.823025    47[7-(6,6),7-(6,6)]
    14       2.607675       2.607675       2.607675    47[7-(6,6),7-(6,6)]
    15            0.0            0.0            0.0    47[7-(6,6),7-(6,6)]
    16        5.21535        5.21535        5.21535    47[7-(6,6),7-(6,6)]
    17       2.265548       2.265548       2.265548    1[6-(6,7)]
    18       2.603503       2.603503       2.603503    1[6-(6,7)]
    19       1.995393       1.995393       1.995393    1[6-(1,1,6)]
    20       2.635838       2.635838       2.635838    1[6-(1,1,6)]
    21       1.052458       1.052458       1.052458    1[6-(1,1,6)]
    22      10.310747      10.310747      10.310747    1[6-(6,7)]
    23       0.428702       0.428702       0.428702    1[6-(6,7)]
    24       1.074362       1.074362       1.074362    1[6-(1,1,6)]
    25        0.63523        0.63523        0.63523    1[6-(1,1,6)]
    26       2.142466       2.142466       2.142466    1[6-(1,1,6)]
    27       8.165152       8.165152       8.165152    1[6-(6,7)]
    28       7.827197       7.827197       7.827197    1[6-(6,7)]
    29       8.435307       8.435307       8.435307    1[6-(1,1,6)]
    30       7.794862       7.794862       7.794862    1[6-(1,1,6)]
    31       9.378242       9.378242       9.378242    1[6-(1,1,6)]
    32       0.119953       0.119953       0.119953    1[6-(6,7)]
    33      10.001998      10.001998      10.001998    1[6-(6,7)]
    34       9.356338       9.356338       9.356338    1[6-(1,1,6)]
    35        9.79547        9.79547        9.79547    1[6-(1,1,6)]
    36       8.288234       8.288234       8.288234    1[6-(1,1,6)]
    37       7.480898       7.480898       7.480898    1[6-(6,7)]
    38       7.818853       7.818853       7.818853    1[6-(6,7)]
    39       7.210743       7.210743       7.210743    1[6-(1,1,6)]
    40       7.851188       7.851188       7.851188    1[6-(1,1,6)]
    41       6.267808       6.267808       6.267808    1[6-(1,1,6)]
    42       5.095397       5.095397       5.095397    1[6-(6,7)]
    43       5.644052       5.644052       5.644052    1[6-(6,7)]
    44       6.289712       6.289712       6.289712    1[6-(1,1,6)]
    45        5.85058        5.85058        5.85058    1[6-(1,1,6)]
    46       7.357816       7.357816       7.357816    1[6-(1,1,6)]
    47       2.949802       2.949802       2.949802    1[6-(6,7)]
    48       2.611847       2.611847       2.611847    1[6-(6,7)]
    49       3.219957       3.219957       3.219957    1[6-(1,1,6)]
    50       2.579512       2.579512       2.579512    1[6-(1,1,6)]
    51       4.162892       4.162892       4.162892    1[6-(1,1,6)]
    52       5.335303       5.335303       5.335303    1[6-(6,7)]
    53       4.786648       4.786648       4.786648    1[6-(6,7)]
    54       4.140988       4.140988       4.140988    1[6-(1,1,6)]
    55        4.58012        4.58012        4.58012    1[6-(1,1,6)]
    56       3.072884       3.072884       3.072884    1[6-(1,1,6)]
    57       8.165152       8.165152       8.165152    1[6-(6,7)]
    58       7.827197       7.827197       7.827197    1[6-(6,7)]
    59       8.435307       8.435307       8.435307    1[6-(1,1,6)]
    60       7.794862       7.794862       7.794862    1[6-(1,1,6)]
    61       9.378242       9.378242       9.378242    1[6-(1,1,6)]
    62       0.119953       0.119953       0.119953    1[6-(6,7)]
    63      10.001998      10.001998      10.001998    1[6-(6,7)]
    64       9.356338       9.356338       9.356338    1[6-(1,1,6)]
    65        9.79547        9.79547        9.79547    1[6-(1,1,6)]
    66       8.288234       8.288234       8.288234    1[6-(1,1,6)]
    67       2.265548       2.265548       2.265548    1[6-(6,7)]
    68       2.603503       2.603503       2.603503    1[6-(6,7)]
    69       1.995393       1.995393       1.995393    1[6-(1,1,6)]
    70       2.635838       2.635838       2.635838    1[6-(1,1,6)]
    71       1.052458       1.052458       1.052458    1[6-(1,1,6)]
    72      10.310747      10.310747      10.310747    1[6-(6,7)]
    73       0.428702       0.428702       0.428702    1[6-(6,7)]
    74       1.074362       1.074362       1.074362    1[6-(1,1,6)]
    75        0.63523        0.63523        0.63523    1[6-(1,1,6)]
    76       2.142466       2.142466       2.142466    1[6-(1,1,6)]
    77       2.949802       2.949802       2.949802    1[6-(6,7)]
    78       2.611847       2.611847       2.611847    1[6-(6,7)]
    79       3.219957       3.219957       3.219957    1[6-(1,1,6)]
    80       2.579512       2.579512       2.579512    1[6-(1,1,6)]
    81       4.162892       4.162892       4.162892    1[6-(1,1,6)]
    82       5.335303       5.335303       5.335303    1[6-(6,7)]
    83       4.786648       4.786648       4.786648    1[6-(6,7)]
    84       4.140988       4.140988       4.140988    1[6-(1,1,6)]
    85        4.58012        4.58012        4.58012    1[6-(1,1,6)]
    86       3.072884       3.072884       3.072884    1[6-(1,1,6)]
    87       7.480898       7.480898       7.480898    1[6-(6,7)]
    88       7.818853       7.818853       7.818853    1[6-(6,7)]
    89       7.210743       7.210743       7.210743    1[6-(1,1,6)]
    90       7.851188       7.851188       7.851188    1[6-(1,1,6)]
    91       6.267808       6.267808       6.267808    1[6-(1,1,6)]
    92       5.095397       5.095397       5.095397    1[6-(6,7)]
    93       5.644052       5.644052       5.644052    1[6-(6,7)]
    94       6.289712       6.289712       6.289712    1[6-(1,1,6)]
    95        5.85058        5.85058        5.85058    1[6-(1,1,6)]
    96       7.357816       7.357816       7.357816    1[6-(1,1,6)]
    97       2.062149       2.062149       2.062149    6[6-(1,1,1),7-(6,47),7-(6,47)]
    98       2.238428       2.238428       2.238428    6[1-(0),6-(1,7),7-(6,47)]
    99       2.426181       2.426181       2.426181    6[1-(0),6-(1,7),7-(6,47)]
   100       1.924464       1.924464       1.924464    6[1-(0),1-(0),1-(0),6-(7,7)]
   101       0.831327       0.831327       0.831327    6[6-(1,1,1),7-(6,47),7-(6,47)]
   102       0.190882       0.190882       0.190882    6[1-(0),6-(1,7),7-(6,47)]
   103       0.488157       0.488157       0.488157    6[1-(0),6-(1,7),7-(6,47)]
   104        1.20266        1.20266        1.20266    6[1-(0),1-(0),1-(0),6-(7,7)]
   105       8.368551       8.368551       8.368551    6[6-(1,1,1),7-(6,47),7-(6,47)]
   106       8.192272       8.192272       8.192272    6[1-(0),6-(1,7),7-(6,47)]
   107       8.004519       8.004519       8.004519    6[1-(0),6-(1,7),7-(6,47)]
   108       8.506236       8.506236       8.506236    6[1-(0),1-(0),1-(0),6-(7,7)]
   109       9.599373       9.599373       9.599373    6[6-(1,1,1),7-(6,47),7-(6,47)]
   110      10.239818      10.239818      10.239818    6[1-(0),6-(1,7),7-(6,47)]
   111       9.942543       9.942543       9.942543    6[1-(0),6-(1,7),7-(6,47)]
   112        9.22804        9.22804        9.22804    6[1-(0),1-(0),1-(0),6-(7,7)]
   113       7.277499       7.277499       7.277499    6[6-(1,1,1),7-(6,47),7-(6,47)]
   114       7.453778       7.453778       7.453778    6[1-(0),6-(1,7),7-(6,47)]
   115       7.641531       7.641531       7.641531    6[1-(0),6-(1,7),7-(6,47)]
   116       7.139814       7.139814       7.139814    6[1-(0),1-(0),1-(0),6-(7,7)]
   117       6.046677       6.046677       6.046677    6[6-(1,1,1),7-(6,47),7-(6,47)]
   118       5.406232       5.406232       5.406232    6[1-(0),6-(1,7),7-(6,47)]
   119       5.703507       5.703507       5.703507    6[1-(0),6-(1,7),7-(6,47)]
   120        6.41801        6.41801        6.41801    6[1-(0),1-(0),1-(0),6-(7,7)]
   121       3.153201       3.153201       3.153201    6[6-(1,1,1),7-(6,47),7-(6,47)]
   122       2.976922       2.976922       2.976922    6[1-(0),6-(1,7),7-(6,47)]
   123       2.789169       2.789169       2.789169    6[1-(0),6-(1,7),7-(6,47)]
   124       3.290886       3.290886       3.290886    6[1-(0),1-(0),1-(0),6-(7,7)]
   125       4.384023       4.384023       4.384023    6[6-(1,1,1),7-(6,47),7-(6,47)]
   126       5.024468       5.024468       5.024468    6[1-(0),6-(1,7),7-(6,47)]
   127       4.727193       4.727193       4.727193    6[1-(0),6-(1,7),7-(6,47)]
   128        4.01269        4.01269        4.01269    6[1-(0),1-(0),1-(0),6-(7,7)]
   129       8.368551       8.368551       8.368551    6[6-(1,1,1),7-(6,47),7-(6,47)]
   130       8.192272       8.192272       8.192272    6[1-(0),6-(1,7),7-(6,47)]
   131       8.004519       8.004519       8.004519    6[1-(0),6-(1,7),7-(6,47)]
   132       8.506236       8.506236       8.506236    6[1-(0),1-(0),1-(0),6-(7,7)]
   133       9.599373       9.599373       9.599373    6[6-(1,1,1),7-(6,47),7-(6,47)]
   134      10.239818      10.239818      10.239818    6[1-(0),6-(1,7),7-(6,47)]
   135       9.942543       9.942543       9.942543    6[1-(0),6-(1,7),7-(6,47)]
   136        9.22804        9.22804        9.22804    6[1-(0),1-(0),1-(0),6-(7,7)]
   137       2.062149       2.062149       2.062149    6[6-(1,1,1),7-(6,47),7-(6,47)]
   138       2.238428       2.238428       2.238428    6[1-(0),6-(1,7),7-(6,47)]
   139       2.426181       2.426181       2.426181    6[1-(0),6-(1,7),7-(6,47)]
   140       1.924464       1.924464       1.924464    6[1-(0),1-(0),1-(0),6-(7,7)]
   141       0.831327       0.831327       0.831327    6[6-(1,1,1),7-(6,47),7-(6,47)]
   142       0.190882       0.190882       0.190882    6[1-(0),6-(1,7),7-(6,47)]
   143       0.488157       0.488157       0.488157    6[1-(0),6-(1,7),7-(6,47)]
   144        1.20266        1.20266        1.20266    6[1-(0),1-(0),1-(0),6-(7,7)]
   145       3.153201       3.153201       3.153201    6[6-(1,1,1),7-(6,47),7-(6,47)]
   146       2.976922       2.976922       2.976922    6[1-(0),6-(1,7),7-(6,47)]
   147       2.789169       2.789169       2.789169    6[1-(0),6-(1,7),7-(6,47)]
   148       3.290886       3.290886       3.290886    6[1-(0),1-(0),1-(0),6-(7,7)]
   149       4.384023       4.384023       4.384023    6[6-(1,1,1),7-(6,47),7-(6,47)]
   150       5.024468       5.024468       5.024468    6[1-(0),6-(1,7),7-(6,47)]
   151       4.727193       4.727193       4.727193    6[1-(0),6-(1,7),7-(6,47)]
   152        4.01269        4.01269        4.01269    6[1-(0),1-(0),1-(0),6-(7,7)]
   153       7.277499       7.277499       7.277499    6[6-(1,1,1),7-(6,47),7-(6,47)]
   154       7.453778       7.453778       7.453778    6[1-(0),6-(1,7),7-(6,47)]
   155       7.641531       7.641531       7.641531    6[1-(0),6-(1,7),7-(6,47)]
   156       7.139814       7.139814       7.139814    6[1-(0),1-(0),1-(0),6-(7,7)]
   157       6.046677       6.046677       6.046677    6[6-(1,1,1),7-(6,47),7-(6,47)]
   158       5.406232       5.406232       5.406232    6[1-(0),6-(1,7),7-(6,47)]
   159       5.703507       5.703507       5.703507    6[1-(0),6-(1,7),7-(6,47)]
   160        6.41801        6.41801        6.41801    6[1-(0),1-(0),1-(0),6-(7,7)]
   161       2.314572       2.314572       2.314572    7[6-(1,6),6-(6,7),47-(7)]
   162       2.002694       2.002694       2.002694    7[6-(1,6),6-(6,7),47-(7,47)]
   163       0.892868       0.892868       0.892868    7[6-(1,6),6-(6,7),47-(7,47)]
   164       0.416185       0.416185       0.416185    7[6-(1,6),6-(6,7),47-(7)]
   165       8.116128       8.116128       8.116128    7[6-(1,6),6-(6,7),47-(7)]
   166       8.428006       8.428006       8.428006    7[6-(1,6),6-(6,7),47-(7,47)]
   167       9.537832       9.537832       9.537832    7[6-(1,6),6-(6,7),47-(7,47)]
   168      10.014515      10.014515      10.014515    7[6-(1,6),6-(6,7),47-(7)]
   169       7.529922       7.529922       7.529922    7[6-(1,6),6-(6,7),47-(7)]
   170       7.218044       7.218044       7.218044    7[6-(1,6),6-(6,7),47-(7,47)]
   171       6.108218       6.108218       6.108218    7[6-(1,6),6-(6,7),47-(7,47)]
   172       5.631535       5.631535       5.631535    7[6-(1,6),6-(6,7),47-(7)]
   173       2.900778       2.900778       2.900778    7[6-(1,6),6-(6,7),47-(7)]
   174       3.212656       3.212656       3.212656    7[6-(1,6),6-(6,7),47-(7,47)]
   175       4.322482       4.322482       4.322482    7[6-(1,6),6-(6,7),47-(7,47)]
   176       4.799165       4.799165       4.799165    7[6-(1,6),6-(6,7),47-(7)]
   177       8.116128       8.116128       8.116128    7[6-(1,6),6-(6,7),47-(7)]
   178       8.428006       8.428006       8.428006    7[6-(1,6),6-(6,7),47-(7,47)]
   179       9.537832       9.537832       9.537832    7[6-(1,6),6-(6,7),47-(7,47)]
   180      10.014515      10.014515      10.014515    7[6-(1,6),6-(6,7),47-(7)]
   181       2.314572       2.314572       2.314572    7[6-(1,6),6-(6,7),47-(7)]
   182       2.002694       2.002694       2.002694    7[6-(1,6),6-(6,7),47-(7,47)]
   183       0.892868       0.892868       0.892868    7[6-(1,6),6-(6,7),47-(7,47)]
   184       0.416185       0.416185       0.416185    7[6-(1,6),6-(6,7),47-(7)]
   185       2.900778       2.900778       2.900778    7[6-(1,6),6-(6,7),47-(7)]
   186       3.212656       3.212656       3.212656    7[6-(1,6),6-(6,7),47-(7,47)]
   187       4.322482       4.322482       4.322482    7[6-(1,6),6-(6,7),47-(7,47)]
   188       4.799165       4.799165       4.799165    7[6-(1,6),6-(6,7),47-(7)]
   189       7.529922       7.529922       7.529922    7[6-(1,6),6-(6,7),47-(7)]
   190       7.218044       7.218044       7.218044    7[6-(1,6),6-(6,7),47-(7,47)]
   191       6.108218       6.108218       6.108218    7[6-(1,6),6-(6,7),47-(7,47)]
   192       5.631535       5.631535       5.631535    7[6-(1,6),6-(6,7),47-(7)]
