# Supplementary material for: A collection of forcefield precursors for metal–organic frameworks
Source: RSC Adv. 2019 Nov 13;9(63):36492–507. doi: 10.1039/c9ra07327b (PMC9075174; doi:10.1039/c9ra07327b)
Supplement: RA-009-C9RA07327B-s288 [file RA-009-C9RA07327B-s288.txt]

CEGFAW_clean

11.113700    0.000000    0.000000
-2.601330    12.413976    0.000000
0.000000    0.000000    19.726000

     1       5.435967       5.435967       5.435967    47[7-(6,6),7-(6,6),47-(7,7)]
     2        7.86601        7.86601        7.86601    47[7-(6,6),7-(6,6),47-(7,7)]
     3       7.360336       7.360336       7.360336    47[7-(6,6),7-(6,6),47-(7,7)]
     4       3.411929       3.411929       3.411929    47[7-(6,6),7-(6,6),47-(7,7)]
     5       8.633253       8.633253       8.633253    47[7-(6,6),7-(6,6),47-(7,7)]
     6        6.20321        6.20321        6.20321    47[7-(6,6),7-(6,6),47-(7,7)]
     7       6.708884       6.708884       6.708884    47[7-(6,6),7-(6,6),47-(7,7)]
     8      -0.456409      -0.456409      -0.456409    47[7-(6,6),7-(6,6),47-(7,7)]
     9       3.076403       3.076403       3.076403    47[7-(6,6),7-(6,6),47-(7,7)]
    10        0.64636        0.64636        0.64636    47[7-(6,6),7-(6,6),47-(7,7)]
    11       1.152034       1.152034       1.152034    47[7-(6,6),7-(6,6),47-(7,7)]
    12       5.100441       5.100441       5.100441    47[7-(6,6),7-(6,6),47-(7,7)]
    13      -0.120883      -0.120883      -0.120883    47[7-(6,6),7-(6,6),47-(7,7)]
    14        2.30916        2.30916        2.30916    47[7-(6,6),7-(6,6),47-(7,7)]
    15       1.803486       1.803486       1.803486    47[7-(6,6),7-(6,6),47-(7,7)]
    16       8.968779       8.968779       8.968779    47[7-(6,6),7-(6,6),47-(7,7)]
    17       5.974947       5.974947       5.974947    1[6-(6,7)]
    18       6.940958       6.940958       6.940958    1[6-(6,7)]
    19       6.689079       6.689079       6.689079    1[6-(1,1,6)]
    20       7.961354       7.961354       7.961354    1[6-(1,1,6)]
    21       6.502256       6.502256       6.502256    1[6-(1,1,6)]
    22       8.832784       8.832784       8.832784    1[6-(6,7)]
    23        7.14069        7.14069        7.14069    1[6-(6,7)]
    24       8.148431       8.148431       8.148431    1[6-(1,1,6)]
    25       9.393252       9.393252       9.393252    1[6-(1,1,6)]
    26        7.92874        7.92874        7.92874    1[6-(1,1,6)]
    27       3.392267       3.392267       3.392267    1[6-(6,7)]
    28       3.904238       3.904238       3.904238    1[6-(6,7)]
    29       1.444758       1.444758       1.444758    1[6-(1,1,6)]
    30       2.434253       2.434253       2.434253    1[6-(1,1,6)]
    31       1.031861       1.031861       1.031861    1[6-(1,1,6)]
    32       3.695297       3.695297       3.695297    1[6-(6,7)]
    33       2.961733       2.961733       2.961733    1[6-(6,7)]
    34       5.073486       5.073486       5.073486    1[6-(1,1,6)]
    35       4.774235       4.774235       4.774235    1[6-(1,1,6)]
    36       6.150261       6.150261       6.150261    1[6-(1,1,6)]
    37       8.094273       8.094273       8.094273    1[6-(6,7)]
    38       7.128262       7.128262       7.128262    1[6-(6,7)]
    39       7.380141       7.380141       7.380141    1[6-(1,1,6)]
    40       6.107866       6.107866       6.107866    1[6-(1,1,6)]
    41       7.566964       7.566964       7.566964    1[6-(1,1,6)]
    42       5.236436       5.236436       5.236436    1[6-(6,7)]
    43        6.92853        6.92853        6.92853    1[6-(6,7)]
    44       5.920789       5.920789       5.920789    1[6-(1,1,6)]
    45       4.675968       4.675968       4.675968    1[6-(1,1,6)]
    46        6.14048        6.14048        6.14048    1[6-(1,1,6)]
    47      -0.436747      -0.436747      -0.436747    1[6-(6,7)]
    48      -0.948718      -0.948718      -0.948718    1[6-(6,7)]
    49       1.510762       1.510762       1.510762    1[6-(1,1,6)]
    50       0.521267       0.521267       0.521267    1[6-(1,1,6)]
    51       1.923659       1.923659       1.923659    1[6-(1,1,6)]
    52      10.373923      10.373923      10.373923    1[6-(6,7)]
    53      -0.006213      -0.006213      -0.006213    1[6-(6,7)]
    54       8.995734       8.995734       8.995734    1[6-(1,1,6)]
    55       9.294985       9.294985       9.294985    1[6-(1,1,6)]
    56       7.918959       7.918959       7.918959    1[6-(1,1,6)]
    57       2.537423       2.537423       2.537423    1[6-(6,7)]
    58       1.571412       1.571412       1.571412    1[6-(6,7)]
    59       1.823291       1.823291       1.823291    1[6-(1,1,6)]
    60       0.551016       0.551016       0.551016    1[6-(1,1,6)]
    61       2.010114       2.010114       2.010114    1[6-(1,1,6)]
    62      -0.320414      -0.320414      -0.320414    1[6-(6,7)]
    63        1.37168        1.37168        1.37168    1[6-(6,7)]
    64       0.363939       0.363939       0.363939    1[6-(1,1,6)]
    65      -0.880882      -0.880882      -0.880882    1[6-(1,1,6)]
    66        0.58363        0.58363        0.58363    1[6-(1,1,6)]
    67       5.120103       5.120103       5.120103    1[6-(6,7)]
    68       4.608132       4.608132       4.608132    1[6-(6,7)]
    69       7.067612       7.067612       7.067612    1[6-(1,1,6)]
    70       6.078117       6.078117       6.078117    1[6-(1,1,6)]
    71       7.480509       7.480509       7.480509    1[6-(1,1,6)]
    72       4.817073       4.817073       4.817073    1[6-(6,7)]
    73       5.550637       5.550637       5.550637    1[6-(6,7)]
    74       3.438884       3.438884       3.438884    1[6-(1,1,6)]
    75       3.738135       3.738135       3.738135    1[6-(1,1,6)]
    76       2.362109       2.362109       2.362109    1[6-(1,1,6)]
    77       0.418097       0.418097       0.418097    1[6-(6,7)]
    78       1.384108       1.384108       1.384108    1[6-(6,7)]
    79       1.132229       1.132229       1.132229    1[6-(1,1,6)]
    80       2.404504       2.404504       2.404504    1[6-(1,1,6)]
    81       0.945406       0.945406       0.945406    1[6-(1,1,6)]
    82       3.275934       3.275934       3.275934    1[6-(6,7)]
    83        1.58384        1.58384        1.58384    1[6-(6,7)]
    84       2.591581       2.591581       2.591581    1[6-(1,1,6)]
    85       3.836402       3.836402       3.836402    1[6-(1,1,6)]
    86        2.37189        2.37189        2.37189    1[6-(1,1,6)]
    87       8.949117       8.949117       8.949117    1[6-(6,7)]
    88       9.461088       9.461088       9.461088    1[6-(6,7)]
    89       7.001608       7.001608       7.001608    1[6-(1,1,6)]
    90       7.991103       7.991103       7.991103    1[6-(1,1,6)]
    91       6.588711       6.588711       6.588711    1[6-(1,1,6)]
    92      -1.861553      -1.861553      -1.861553    1[6-(6,7)]
    93       8.518583       8.518583       8.518583    1[6-(6,7)]
    94      -0.483364      -0.483364      -0.483364    1[6-(1,1,6)]
    95      -0.782615      -0.782615      -0.782615    1[6-(1,1,6)]
    96       0.593411       0.593411       0.593411    1[6-(1,1,6)]
    97       6.821805       6.821805       6.821805    6[6-(1,1,1),7-(6,47),7-(6,47)]
    98       6.291513       6.291513       6.291513    6[1-(0),6-(1,7),7-(6,47)]
    99       6.825892       6.825892       6.825892    6[1-(0),6-(1,7),7-(6,47)]
   100       7.009568       7.009568       7.009568    6[1-(0),1-(0),1-(0),6-(7,7)]
   101       8.778821       8.778821       8.778821    6[6-(1,1,1),7-(6,47),7-(6,47)]
   102       8.897743       8.897743       8.897743    6[1-(0),6-(1,7),7-(6,47)]
   103       6.793738       6.793738       6.793738    6[1-(0),6-(1,7),7-(6,47)]
   104       8.542772       8.542772       8.542772    6[1-(0),1-(0),1-(0),6-(7,7)]
   105       2.429231       2.429231       2.429231    6[6-(1,1,1),7-(6,47),7-(6,47)]
   106       3.174095       3.174095       3.174095    6[1-(0),6-(1,7),7-(6,47)]
   107       3.456341       3.456341       3.456341    6[1-(0),6-(1,7),7-(6,47)]
   108       1.779597       1.779597       1.779597    6[1-(0),1-(0),1-(0),6-(7,7)]
   109       4.558636       4.558636       4.558636    6[6-(1,1,1),7-(6,47),7-(6,47)]
   110       3.865701       3.865701       3.865701    6[1-(0),6-(1,7),7-(6,47)]
   111       3.464466       3.464466       3.464466    6[1-(0),6-(1,7),7-(6,47)]
   112       5.193821       5.193821       5.193821    6[1-(0),1-(0),1-(0),6-(7,7)]
   113       7.247415       7.247415       7.247415    6[6-(1,1,1),7-(6,47),7-(6,47)]
   114       7.777707       7.777707       7.777707    6[1-(0),6-(1,7),7-(6,47)]
   115       7.243328       7.243328       7.243328    6[1-(0),6-(1,7),7-(6,47)]
   116       7.059652       7.059652       7.059652    6[1-(0),1-(0),1-(0),6-(7,7)]
   117       5.290399       5.290399       5.290399    6[6-(1,1,1),7-(6,47),7-(6,47)]
   118       5.171477       5.171477       5.171477    6[1-(0),6-(1,7),7-(6,47)]
   119       7.275482       7.275482       7.275482    6[1-(0),6-(1,7),7-(6,47)]
   120       5.526448       5.526448       5.526448    6[1-(0),1-(0),1-(0),6-(7,7)]
   121       0.526289       0.526289       0.526289    6[6-(1,1,1),7-(6,47),7-(6,47)]
   122      -0.218575      -0.218575      -0.218575    6[1-(0),6-(1,7),7-(6,47)]
   123      -0.500821      -0.500821      -0.500821    6[1-(0),6-(1,7),7-(6,47)]
   124       1.175923       1.175923       1.175923    6[1-(0),1-(0),1-(0),6-(7,7)]
   125       9.510584       9.510584       9.510584    6[6-(1,1,1),7-(6,47),7-(6,47)]
   126      10.203519      10.203519      10.203519    6[1-(0),6-(1,7),7-(6,47)]
   127      10.604754      10.604754      10.604754    6[1-(0),6-(1,7),7-(6,47)]
   128       8.875399       8.875399       8.875399    6[1-(0),1-(0),1-(0),6-(7,7)]
   129       1.690565       1.690565       1.690565    6[6-(1,1,1),7-(6,47),7-(6,47)]
   130       2.220857       2.220857       2.220857    6[1-(0),6-(1,7),7-(6,47)]
   131       1.686478       1.686478       1.686478    6[1-(0),6-(1,7),7-(6,47)]
   132       1.502802       1.502802       1.502802    6[1-(0),1-(0),1-(0),6-(7,7)]
   133      -0.266451      -0.266451      -0.266451    6[6-(1,1,1),7-(6,47),7-(6,47)]
   134      -0.385373      -0.385373      -0.385373    6[1-(0),6-(1,7),7-(6,47)]
   135       1.718632       1.718632       1.718632    6[1-(0),6-(1,7),7-(6,47)]
   136      -0.030402      -0.030402      -0.030402    6[1-(0),1-(0),1-(0),6-(7,7)]
   137       6.083139       6.083139       6.083139    6[6-(1,1,1),7-(6,47),7-(6,47)]
   138       5.338275       5.338275       5.338275    6[1-(0),6-(1,7),7-(6,47)]
   139       5.056029       5.056029       5.056029    6[1-(0),6-(1,7),7-(6,47)]
   140       6.732773       6.732773       6.732773    6[1-(0),1-(0),1-(0),6-(7,7)]
   141       3.953734       3.953734       3.953734    6[6-(1,1,1),7-(6,47),7-(6,47)]
   142       4.646669       4.646669       4.646669    6[1-(0),6-(1,7),7-(6,47)]
   143       5.047904       5.047904       5.047904    6[1-(0),6-(1,7),7-(6,47)]
   144       3.318549       3.318549       3.318549    6[1-(0),1-(0),1-(0),6-(7,7)]
   145       1.264955       1.264955       1.264955    6[6-(1,1,1),7-(6,47),7-(6,47)]
   146       0.734663       0.734663       0.734663    6[1-(0),6-(1,7),7-(6,47)]
   147       1.269042       1.269042       1.269042    6[1-(0),6-(1,7),7-(6,47)]
   148       1.452718       1.452718       1.452718    6[1-(0),1-(0),1-(0),6-(7,7)]
   149       3.221971       3.221971       3.221971    6[6-(1,1,1),7-(6,47),7-(6,47)]
   150       3.340893       3.340893       3.340893    6[1-(0),6-(1,7),7-(6,47)]
   151       1.236888       1.236888       1.236888    6[1-(0),6-(1,7),7-(6,47)]
   152       2.985922       2.985922       2.985922    6[1-(0),1-(0),1-(0),6-(7,7)]
   153       7.986081       7.986081       7.986081    6[6-(1,1,1),7-(6,47),7-(6,47)]
   154       8.730945       8.730945       8.730945    6[1-(0),6-(1,7),7-(6,47)]
   155       9.013191       9.013191       9.013191    6[1-(0),6-(1,7),7-(6,47)]
   156       7.336447       7.336447       7.336447    6[1-(0),1-(0),1-(0),6-(7,7)]
   157      -0.998214      -0.998214      -0.998214    6[6-(1,1,1),7-(6,47),7-(6,47)]
   158      -1.691149      -1.691149      -1.691149    6[1-(0),6-(1,7),7-(6,47)]
   159      -2.092384      -2.092384      -2.092384    6[1-(0),6-(1,7),7-(6,47)]
   160      -0.363029      -0.363029      -0.363029    6[1-(0),1-(0),1-(0),6-(7,7)]
   161       6.282412       6.282412       6.282412    7[6-(1,6),6-(6,7),47-(7,47)]
   162       7.175754       7.175754       7.175754    7[6-(1,6),6-(6,7),47-(7,47)]
   163       8.502101       8.502101       8.502101    7[6-(1,6),6-(6,7),47-(7,47)]
   164       6.710051       6.710051       6.710051    7[6-(1,6),6-(6,7),47-(7,47)]
   165       2.519711       2.519711       2.519711    7[6-(1,6),6-(6,7),47-(7,47)]
   166       2.978193       2.978193       2.978193    7[6-(1,6),6-(6,7),47-(7,47)]
   167       3.902011       3.902011       3.902011    7[6-(1,6),6-(6,7),47-(7,47)]
   168        4.56149        4.56149        4.56149    7[6-(1,6),6-(6,7),47-(7,47)]
   169       7.786808       7.786808       7.786808    7[6-(1,6),6-(6,7),47-(7,47)]
   170       6.893466       6.893466       6.893466    7[6-(1,6),6-(6,7),47-(7,47)]
   171       5.567119       5.567119       5.567119    7[6-(1,6),6-(6,7),47-(7,47)]
   172       7.359169       7.359169       7.359169    7[6-(1,6),6-(6,7),47-(7,47)]
   173       0.435809       0.435809       0.435809    7[6-(1,6),6-(6,7),47-(7,47)]
   174      -0.022673      -0.022673      -0.022673    7[6-(1,6),6-(6,7),47-(7,47)]
   175      10.167209      10.167209      10.167209    7[6-(1,6),6-(6,7),47-(7,47)]
   176        9.50773        9.50773        9.50773    7[6-(1,6),6-(6,7),47-(7,47)]
   177       2.229958       2.229958       2.229958    7[6-(1,6),6-(6,7),47-(7,47)]
   178       1.336616       1.336616       1.336616    7[6-(1,6),6-(6,7),47-(7,47)]
   179       0.010269       0.010269       0.010269    7[6-(1,6),6-(6,7),47-(7,47)]
   180       1.802319       1.802319       1.802319    7[6-(1,6),6-(6,7),47-(7,47)]
   181       5.992659       5.992659       5.992659    7[6-(1,6),6-(6,7),47-(7,47)]
   182       5.534177       5.534177       5.534177    7[6-(1,6),6-(6,7),47-(7,47)]
   183       4.610359       4.610359       4.610359    7[6-(1,6),6-(6,7),47-(7,47)]
   184        3.95088        3.95088        3.95088    7[6-(1,6),6-(6,7),47-(7,47)]
   185       0.725562       0.725562       0.725562    7[6-(1,6),6-(6,7),47-(7,47)]
   186       1.618904       1.618904       1.618904    7[6-(1,6),6-(6,7),47-(7,47)]
   187       2.945251       2.945251       2.945251    7[6-(1,6),6-(6,7),47-(7,47)]
   188       1.153201       1.153201       1.153201    7[6-(1,6),6-(6,7),47-(7,47)]
   189       8.076561       8.076561       8.076561    7[6-(1,6),6-(6,7),47-(7,47)]
   190       8.535043       8.535043       8.535043    7[6-(1,6),6-(6,7),47-(7,47)]
   191      -1.654839      -1.654839      -1.654839    7[6-(1,6),6-(6,7),47-(7,47)]
   192       -0.99536       -0.99536       -0.99536    7[6-(1,6),6-(6,7),47-(7,47)]
