# Supplementary material for: A collection of forcefield precursors for metal–organic frameworks
Source: RSC Adv. 2019 Nov 13;9(63):36492–507. doi: 10.1039/c9ra07327b (PMC9075174; doi:10.1039/c9ra07327b)
Supplement: RA-009-C9RA07327B-s289 [file RA-009-C9RA07327B-s289.txt]

CEHKUW_clean

10.350300    0.000000    0.000000
0.000000    10.350300    0.000000
0.000000    0.000000    52.557000

     1       6.640235       6.640235       6.640235    48[8-(6),8-(6),8-(6),8-(6),8-(6,48),8-(6,48)]
     2       8.846091       8.846091       8.846091    48[8-(6),8-(6),8-(6),8-(6,48),8-(6,48)]
     3       3.710065       3.710065       3.710065    48[8-(6),8-(6),8-(6),8-(6),8-(6,48),8-(6,48)]
     4       1.504209       1.504209       1.504209    48[8-(6),8-(6),8-(6),8-(6,48),8-(6,48)]
     5        0.61812        0.61812        0.61812    48[8-(6),8-(6),8-(6),8-(6),8-(6,48),8-(6,48)]
     6       2.514398       2.514398       2.514398    48[8-(6),8-(6),8-(6),8-(6,48),8-(6,48)]
     7        9.73218        9.73218        9.73218    48[8-(6),8-(6),8-(6),8-(6),8-(6,48),8-(6,48)]
     8       7.835902       7.835902       7.835902    48[8-(6),8-(6),8-(6),8-(6,48),8-(6,48)]
     9       3.710065       3.710065       3.710065    48[8-(6),8-(6),8-(6),8-(6),8-(6,48),8-(6,48)]
    10       1.504209       1.504209       1.504209    48[8-(6),8-(6),8-(6),8-(6,48),8-(6,48)]
    11       6.640235       6.640235       6.640235    48[8-(6),8-(6),8-(6),8-(6),8-(6,48),8-(6,48)]
    12       8.846091       8.846091       8.846091    48[8-(6),8-(6),8-(6),8-(6,48),8-(6,48)]
    13        9.73218        9.73218        9.73218    48[8-(6),8-(6),8-(6),8-(6),8-(6,48),8-(6,48)]
    14       7.835902       7.835902       7.835902    48[8-(6),8-(6),8-(6),8-(6,48),8-(6,48)]
    15        0.61812        0.61812        0.61812    48[8-(6),8-(6),8-(6),8-(6),8-(6,48),8-(6,48)]
    16       2.514398       2.514398       2.514398    48[8-(6),8-(6),8-(6),8-(6,48),8-(6,48)]
    17       6.873634       6.873634       6.873634    1[6-(6,6)]
    18         0.5289         0.5289         0.5289    1[6-(6,6)]
    19        9.13621        9.13621        9.13621    1[6-(6,6)]
    20       6.281597       6.281597       6.281597    1[6-(6,6)]
    21       3.476666       3.476666       3.476666    1[6-(6,6)]
    22         9.8214         9.8214         9.8214    1[6-(6,6)]
    23        1.21409        1.21409        1.21409    1[6-(6,6)]
    24       4.068703       4.068703       4.068703    1[6-(6,6)]
    25       1.241001       1.241001       1.241001    1[6-(6,6)]
    26       1.315523       1.315523       1.315523    1[6-(6,6)]
    27       0.564091       0.564091       0.564091    1[6-(6,6)]
    28       4.958829       4.958829       4.958829    1[6-(6,6)]
    29       9.109299       9.109299       9.109299    1[6-(6,6)]
    30       9.034777       9.034777       9.034777    1[6-(6,6)]
    31       9.786209       9.786209       9.786209    1[6-(6,6)]
    32       5.391471       5.391471       5.391471    1[6-(6,6)]
    33       3.476666       3.476666       3.476666    1[6-(6,6)]
    34         9.8214         9.8214         9.8214    1[6-(6,6)]
    35        1.21409        1.21409        1.21409    1[6-(6,6)]
    36       4.068703       4.068703       4.068703    1[6-(6,6)]
    37       6.873634       6.873634       6.873634    1[6-(6,6)]
    38         0.5289         0.5289         0.5289    1[6-(6,6)]
    39        9.13621        9.13621        9.13621    1[6-(6,6)]
    40       6.281597       6.281597       6.281597    1[6-(6,6)]
    41       9.109299       9.109299       9.109299    1[6-(6,6)]
    42       9.034777       9.034777       9.034777    1[6-(6,6)]
    43       9.786209       9.786209       9.786209    1[6-(6,6)]
    44       5.391471       5.391471       5.391471    1[6-(6,6)]
    45       1.241001       1.241001       1.241001    1[6-(6,6)]
    46       1.315523       1.315523       1.315523    1[6-(6,6)]
    47       0.564091       0.564091       0.564091    1[6-(6,6)]
    48       4.958829       4.958829       4.958829    1[6-(6,6)]
    49        5.17515        5.17515        5.17515    1[6-(6,6)]
    50        5.17515        5.17515        5.17515    1[6-(6,6)]
    51        8.44481        8.44481        8.44481    1[6-(6,6)]
    52        1.90549        1.90549        1.90549    1[6-(6,6)]
    53        6.53932        6.53932        6.53932    6[6-(6,6),8-(48),8-(48)]
    54       7.815512       7.815512       7.815512    6[6-(1,6),6-(1,6),6-(8,8)]
    55       7.713044       7.713044       7.713044    6[1-(0),6-(6,6),6-(6,6)]
    56       8.877452       8.877452       8.877452    6[6-(1,6),6-(1,6),6-(8,8)]
    57      10.109138      10.109138      10.109138    6[1-(0),6-(6,6),6-(6,6)]
    58      10.220921      10.220921      10.220921    6[6-(1,6),6-(1,6),6-(8,8)]
    59       9.068933       9.068933       9.068933    6[1-(0),6-(6,6),6-(6,6)]
    60       8.776019       8.776019       8.776019    6[6-(6,6),8-(48),8-(48)]
    61         1.2203         1.2203         1.2203    6[6-(6,6),8-(48),8-(48,48)]
    62       6.563125       6.563125       6.563125    6[6-(6,6),8-(48),8-(48,48)]
    63        5.86241        5.86241        5.86241    6[6-(1,6),6-(1,6),6-(8,8)]
    64       5.841709       5.841709       5.841709    6[1-(0),6-(6,6),6-(6,6)]
    65        3.81098        3.81098        3.81098    6[6-(6,6),8-(48),8-(48)]
    66       2.534788       2.534788       2.534788    6[6-(1,6),6-(1,6),6-(8,8)]
    67       2.637256       2.637256       2.637256    6[1-(0),6-(6,6),6-(6,6)]
    68       1.472848       1.472848       1.472848    6[6-(1,6),6-(1,6),6-(8,8)]
    69       0.241162       0.241162       0.241162    6[1-(0),6-(6,6),6-(6,6)]
    70       0.129379       0.129379       0.129379    6[6-(1,6),6-(1,6),6-(8,8)]
    71       1.281367       1.281367       1.281367    6[1-(0),6-(6,6),6-(6,6)]
    72       1.574281       1.574281       1.574281    6[6-(6,6),8-(48),8-(48)]
    73           9.13           9.13           9.13    6[6-(6,6),8-(48),8-(48,48)]
    74       3.787175       3.787175       3.787175    6[6-(6,6),8-(48),8-(48,48)]
    75        4.48789        4.48789        4.48789    6[6-(1,6),6-(1,6),6-(8,8)]
    76       4.508591       4.508591       4.508591    6[1-(0),6-(6,6),6-(6,6)]
    77        0.52476        0.52476        0.52476    6[6-(6,6),8-(48),8-(48)]
    78       0.830094       0.830094       0.830094    6[6-(1,6),6-(1,6),6-(8,8)]
    79       1.156129       1.156129       1.156129    6[1-(0),6-(6,6),6-(6,6)]
    80        1.36624        1.36624        1.36624    6[6-(1,6),6-(1,6),6-(8,8)]
    81       1.226511       1.226511       1.226511    6[1-(0),6-(6,6),6-(6,6)]
    82       0.952228       0.952228       0.952228    6[6-(1,6),6-(1,6),6-(8,8)]
    83       0.750397       0.750397       0.750397    6[1-(0),6-(6,6),6-(6,6)]
    84        1.72436        1.72436        1.72436    6[6-(6,6),8-(48),8-(48)]
    85       0.833199       0.833199       0.833199    6[6-(6,6),8-(48),8-(48,48)]
    86       7.552614       7.552614       7.552614    6[6-(6,6),8-(48),8-(48,48)]
    87       6.808427       6.808427       6.808427    6[6-(1,6),6-(1,6),6-(8,8)]
    88       5.428732       5.428732       5.428732    6[1-(0),6-(6,6),6-(6,6)]
    89        9.82554        9.82554        9.82554    6[6-(6,6),8-(48),8-(48)]
    90       9.520206       9.520206       9.520206    6[6-(1,6),6-(1,6),6-(8,8)]
    91       9.194171       9.194171       9.194171    6[1-(0),6-(6,6),6-(6,6)]
    92        8.98406        8.98406        8.98406    6[6-(1,6),6-(1,6),6-(8,8)]
    93       9.123789       9.123789       9.123789    6[1-(0),6-(6,6),6-(6,6)]
    94       9.398072       9.398072       9.398072    6[6-(1,6),6-(1,6),6-(8,8)]
    95       9.599903       9.599903       9.599903    6[1-(0),6-(6,6),6-(6,6)]
    96        8.62594        8.62594        8.62594    6[6-(6,6),8-(48),8-(48)]
    97       9.517101       9.517101       9.517101    6[6-(6,6),8-(48),8-(48,48)]
    98       2.797686       2.797686       2.797686    6[6-(6,6),8-(48),8-(48,48)]
    99       3.541873       3.541873       3.541873    6[6-(1,6),6-(1,6),6-(8,8)]
   100       4.921568       4.921568       4.921568    6[1-(0),6-(6,6),6-(6,6)]
   101        3.81098        3.81098        3.81098    6[6-(6,6),8-(48),8-(48)]
   102       2.534788       2.534788       2.534788    6[6-(1,6),6-(1,6),6-(8,8)]
   103       2.637256       2.637256       2.637256    6[1-(0),6-(6,6),6-(6,6)]
   104       1.472848       1.472848       1.472848    6[6-(1,6),6-(1,6),6-(8,8)]
   105       0.241162       0.241162       0.241162    6[1-(0),6-(6,6),6-(6,6)]
   106       0.129379       0.129379       0.129379    6[6-(1,6),6-(1,6),6-(8,8)]
   107       1.281367       1.281367       1.281367    6[1-(0),6-(6,6),6-(6,6)]
   108       1.574281       1.574281       1.574281    6[6-(6,6),8-(48),8-(48)]
   109           9.13           9.13           9.13    6[6-(6,6),8-(48),8-(48,48)]
   110       3.787175       3.787175       3.787175    6[6-(6,6),8-(48),8-(48,48)]
   111        4.48789        4.48789        4.48789    6[6-(1,6),6-(1,6),6-(8,8)]
   112       4.508591       4.508591       4.508591    6[1-(0),6-(6,6),6-(6,6)]
   113        6.53932        6.53932        6.53932    6[6-(6,6),8-(48),8-(48)]
   114       7.815512       7.815512       7.815512    6[6-(1,6),6-(1,6),6-(8,8)]
   115       7.713044       7.713044       7.713044    6[1-(0),6-(6,6),6-(6,6)]
   116       8.877452       8.877452       8.877452    6[6-(1,6),6-(1,6),6-(8,8)]
   117      10.109138      10.109138      10.109138    6[1-(0),6-(6,6),6-(6,6)]
   118      10.220921      10.220921      10.220921    6[6-(1,6),6-(1,6),6-(8,8)]
   119       9.068933       9.068933       9.068933    6[1-(0),6-(6,6),6-(6,6)]
   120       8.776019       8.776019       8.776019    6[6-(6,6),8-(48),8-(48)]
   121         1.2203         1.2203         1.2203    6[6-(6,6),8-(48),8-(48,48)]
   122       6.563125       6.563125       6.563125    6[6-(6,6),8-(48),8-(48,48)]
   123        5.86241        5.86241        5.86241    6[6-(1,6),6-(1,6),6-(8,8)]
   124       5.841709       5.841709       5.841709    6[1-(0),6-(6,6),6-(6,6)]
   125        9.82554        9.82554        9.82554    6[6-(6,6),8-(48),8-(48)]
   126       9.520206       9.520206       9.520206    6[6-(1,6),6-(1,6),6-(8,8)]
   127       9.194171       9.194171       9.194171    6[1-(0),6-(6,6),6-(6,6)]
   128        8.98406        8.98406        8.98406    6[6-(1,6),6-(1,6),6-(8,8)]
   129       9.123789       9.123789       9.123789    6[1-(0),6-(6,6),6-(6,6)]
   130       9.398072       9.398072       9.398072    6[6-(1,6),6-(1,6),6-(8,8)]
   131       9.599903       9.599903       9.599903    6[1-(0),6-(6,6),6-(6,6)]
   132        8.62594        8.62594        8.62594    6[6-(6,6),8-(48),8-(48)]
   133       9.517101       9.517101       9.517101    6[6-(6,6),8-(48),8-(48,48)]
   134       2.797686       2.797686       2.797686    6[6-(6,6),8-(48),8-(48,48)]
   135       3.541873       3.541873       3.541873    6[6-(1,6),6-(1,6),6-(8,8)]
   136       4.921568       4.921568       4.921568    6[1-(0),6-(6,6),6-(6,6)]
   137        0.52476        0.52476        0.52476    6[6-(6,6),8-(48),8-(48)]
   138       0.830094       0.830094       0.830094    6[6-(1,6),6-(1,6),6-(8,8)]
   139       1.156129       1.156129       1.156129    6[1-(0),6-(6,6),6-(6,6)]
   140        1.36624        1.36624        1.36624    6[6-(1,6),6-(1,6),6-(8,8)]
   141       1.226511       1.226511       1.226511    6[1-(0),6-(6,6),6-(6,6)]
   142       0.952228       0.952228       0.952228    6[6-(1,6),6-(1,6),6-(8,8)]
   143       0.750397       0.750397       0.750397    6[1-(0),6-(6,6),6-(6,6)]
   144        1.72436        1.72436        1.72436    6[6-(6,6),8-(48),8-(48)]
   145       0.833199       0.833199       0.833199    6[6-(6,6),8-(48),8-(48,48)]
   146       7.552614       7.552614       7.552614    6[6-(6,6),8-(48),8-(48,48)]
   147       6.808427       6.808427       6.808427    6[6-(1,6),6-(1,6),6-(8,8)]
   148       5.428732       5.428732       5.428732    6[1-(0),6-(6,6),6-(6,6)]
   149        5.17515        5.17515        5.17515    6[1-(0),6-(6,6),6-(6,6)]
   150        5.17515        5.17515        5.17515    6[6-(1,6),6-(1,6),6-(8,8)]
   151        5.17515        5.17515        5.17515    6[6-(6,6),8-(48),8-(48)]
   152        5.17515        5.17515        5.17515    6[1-(0),6-(6,6),6-(6,6)]
   153        5.17515        5.17515        5.17515    6[6-(1,6),6-(1,6),6-(8,8)]
   154        5.17515        5.17515        5.17515    6[6-(6,6),8-(48),8-(48)]
   155       7.514318       7.514318       7.514318    6[1-(0),6-(6,6),6-(6,6)]
   156       4.744578       4.744578       4.744578    6[6-(1,6),6-(1,6),6-(8,8)]
   157       3.218943       3.218943       3.218943    6[6-(6,6),8-(48),8-(48)]
   158       2.835982       2.835982       2.835982    6[1-(0),6-(6,6),6-(6,6)]
   159       5.605722       5.605722       5.605722    6[6-(1,6),6-(1,6),6-(8,8)]
   160       7.131357       7.131357       7.131357    6[6-(6,6),8-(48),8-(48)]
   161       6.629367       6.629367       6.629367    8[6-(6,8),48-(8,8,8,8,8)]
   162       5.471169       5.471169       5.471169    8[6-(6,8),48-(8,8,8,8,8)]
   163       7.679923       7.679923       7.679923    8[6-(6,8),48-(8,8,8,8)]
   164       9.816225       9.816225       9.816225    8[6-(6,8),48-(8,8,8,8)]
   165        1.36417        1.36417        1.36417    8[6-(6,8),48-(8,8,8,8,8)]
   166       2.224279       2.224279       2.224279    8[6-(6,8),48-(8,8,8,8),48-(8,8,8,8,8)]
   167       6.812567       6.812567       6.812567    8[6-(6,8),48-(8,8,8,8),48-(8,8,8,8,8)]
   168       6.919176       6.919176       6.919176    8[6-(6,8),48-(8,8,8,8)]
   169       6.119097       6.119097       6.119097    8[6-(6,8),48-(8,8,8,8,8)]
   170       3.720933       3.720933       3.720933    8[6-(6,8),48-(8,8,8,8,8)]
   171       4.879131       4.879131       4.879131    8[6-(6,8),48-(8,8,8,8,8)]
   172       2.670377       2.670377       2.670377    8[6-(6,8),48-(8,8,8,8)]
   173       0.534075       0.534075       0.534075    8[6-(6,8),48-(8,8,8,8)]
   174        8.98613        8.98613        8.98613    8[6-(6,8),48-(8,8,8,8,8)]
   175       8.126021       8.126021       8.126021    8[6-(6,8),48-(8,8,8,8),48-(8,8,8,8,8)]
   176       3.537733       3.537733       3.537733    8[6-(6,8),48-(8,8,8,8),48-(8,8,8,8,8)]
   177       3.431124       3.431124       3.431124    8[6-(6,8),48-(8,8,8,8)]
   178       4.231203       4.231203       4.231203    8[6-(6,8),48-(8,8,8,8,8)]
   179       0.038296       0.038296       0.038296    8[6-(6,8),48-(8,8,8,8,8)]
   180       0.743152       0.743152       0.743152    8[6-(6,8),48-(8,8,8,8,8)]
   181       1.900315       1.900315       1.900315    8[6-(6,8),48-(8,8,8,8)]
   182       1.887895       1.887895       1.887895    8[6-(6,8),48-(8,8,8,8)]
   183       0.904616       0.904616       0.904616    8[6-(6,8),48-(8,8,8,8,8)]
   184       0.670699       0.670699       0.670699    8[6-(6,8),48-(8,8,8,8),48-(8,8,8,8,8)]
   185        8.78223        8.78223        8.78223    8[6-(6,8),48-(8,8,8,8),48-(8,8,8,8,8)]
   186       6.944016       6.944016       6.944016    8[6-(6,8),48-(8,8,8,8)]
   187       2.669342       2.669342       2.669342    8[6-(6,8),48-(8,8,8,8,8)]
   188      10.312004      10.312004      10.312004    8[6-(6,8),48-(8,8,8,8,8)]
   189       9.607148       9.607148       9.607148    8[6-(6,8),48-(8,8,8,8,8)]
   190       8.449985       8.449985       8.449985    8[6-(6,8),48-(8,8,8,8)]
   191       8.462405       8.462405       8.462405    8[6-(6,8),48-(8,8,8,8)]
   192       9.445684       9.445684       9.445684    8[6-(6,8),48-(8,8,8,8,8)]
   193       9.679601       9.679601       9.679601    8[6-(6,8),48-(8,8,8,8),48-(8,8,8,8,8)]
   194        1.56807        1.56807        1.56807    8[6-(6,8),48-(8,8,8,8),48-(8,8,8,8,8)]
   195       3.406284       3.406284       3.406284    8[6-(6,8),48-(8,8,8,8)]
   196       7.680958       7.680958       7.680958    8[6-(6,8),48-(8,8,8,8,8)]
   197       3.720933       3.720933       3.720933    8[6-(6,8),48-(8,8,8,8,8)]
   198       4.879131       4.879131       4.879131    8[6-(6,8),48-(8,8,8,8,8)]
   199       2.670377       2.670377       2.670377    8[6-(6,8),48-(8,8,8,8)]
   200       0.534075       0.534075       0.534075    8[6-(6,8),48-(8,8,8,8)]
   201        8.98613        8.98613        8.98613    8[6-(6,8),48-(8,8,8,8,8)]
   202       8.126021       8.126021       8.126021    8[6-(6,8),48-(8,8,8,8),48-(8,8,8,8,8)]
   203       3.537733       3.537733       3.537733    8[6-(6,8),48-(8,8,8,8),48-(8,8,8,8,8)]
   204       3.431124       3.431124       3.431124    8[6-(6,8),48-(8,8,8,8)]
   205       4.231203       4.231203       4.231203    8[6-(6,8),48-(8,8,8,8,8)]
   206       6.629367       6.629367       6.629367    8[6-(6,8),48-(8,8,8,8,8)]
   207       5.471169       5.471169       5.471169    8[6-(6,8),48-(8,8,8,8,8)]
   208       7.679923       7.679923       7.679923    8[6-(6,8),48-(8,8,8,8)]
   209       9.816225       9.816225       9.816225    8[6-(6,8),48-(8,8,8,8)]
   210        1.36417        1.36417        1.36417    8[6-(6,8),48-(8,8,8,8,8)]
   211       2.224279       2.224279       2.224279    8[6-(6,8),48-(8,8,8,8),48-(8,8,8,8,8)]
   212       6.812567       6.812567       6.812567    8[6-(6,8),48-(8,8,8,8),48-(8,8,8,8,8)]
   213       6.919176       6.919176       6.919176    8[6-(6,8),48-(8,8,8,8)]
   214       6.119097       6.119097       6.119097    8[6-(6,8),48-(8,8,8,8,8)]
   215      10.312004      10.312004      10.312004    8[6-(6,8),48-(8,8,8,8,8)]
   216       9.607148       9.607148       9.607148    8[6-(6,8),48-(8,8,8,8,8)]
   217       8.449985       8.449985       8.449985    8[6-(6,8),48-(8,8,8,8)]
   218       8.462405       8.462405       8.462405    8[6-(6,8),48-(8,8,8,8)]
   219       9.445684       9.445684       9.445684    8[6-(6,8),48-(8,8,8,8,8)]
   220       9.679601       9.679601       9.679601    8[6-(6,8),48-(8,8,8,8),48-(8,8,8,8,8)]
   221        1.56807        1.56807        1.56807    8[6-(6,8),48-(8,8,8,8),48-(8,8,8,8,8)]
   222       3.406284       3.406284       3.406284    8[6-(6,8),48-(8,8,8,8)]
   223       7.680958       7.680958       7.680958    8[6-(6,8),48-(8,8,8,8,8)]
   224       0.038296       0.038296       0.038296    8[6-(6,8),48-(8,8,8,8,8)]
   225       0.743152       0.743152       0.743152    8[6-(6,8),48-(8,8,8,8,8)]
   226       1.900315       1.900315       1.900315    8[6-(6,8),48-(8,8,8,8)]
   227       1.887895       1.887895       1.887895    8[6-(6,8),48-(8,8,8,8)]
   228       0.904616       0.904616       0.904616    8[6-(6,8),48-(8,8,8,8,8)]
   229       0.670699       0.670699       0.670699    8[6-(6,8),48-(8,8,8,8),48-(8,8,8,8,8)]
   230        8.78223        8.78223        8.78223    8[6-(6,8),48-(8,8,8,8),48-(8,8,8,8,8)]
   231       6.944016       6.944016       6.944016    8[6-(6,8),48-(8,8,8,8)]
   232       2.669342       2.669342       2.669342    8[6-(6,8),48-(8,8,8,8,8)]
