# Supplementary material for: A collection of forcefield precursors for metal–organic frameworks
Source: RSC Adv. 2019 Nov 13;9(63):36492–507. doi: 10.1039/c9ra07327b (PMC9075174; doi:10.1039/c9ra07327b)
Supplement: RA-009-C9RA07327B-s290 [file RA-009-C9RA07327B-s290.txt]

CEHLAD_clean

13.692900    0.000000    0.000000
0.000000    13.692900    0.000000
0.000000    0.000000    50.664000

     1      13.627859      13.627859      13.627859    30[8-(6),8-(6),8-(6),8-(6,30)]
     2       4.956556       4.956556       4.956556    30[8-(6),8-(6),8-(6),8-(6)]
     3      12.953894      12.953894      12.953894    30[8-(6),8-(6),8-(6,30)]
     4       0.065041       0.065041       0.065041    30[8-(6),8-(6),8-(6),8-(6,30)]
     5       8.736344       8.736344       8.736344    30[8-(6),8-(6),8-(6),8-(6)]
     6       0.739006       0.739006       0.739006    30[8-(6),8-(6),8-(6,30)]
     7      12.535713      12.535713      12.535713    30[8-(6),8-(6),8-(6),8-(6,30)]
     8       0.164452       0.164452       0.164452    30[8-(6),8-(6),8-(6),8-(6)]
     9      10.529429      10.529429      10.529429    30[8-(6),8-(6),8-(6,30)]
    10       1.157187       1.157187       1.157187    30[8-(6),8-(6),8-(6),8-(6,30)]
    11      13.528448      13.528448      13.528448    30[8-(6),8-(6),8-(6),8-(6)]
    12       3.163471       3.163471       3.163471    30[8-(6),8-(6),8-(6,30)]
    13       6.911491       6.911491       6.911491    30[8-(6),8-(6),8-(6),8-(6,30)]
    14       1.889894       1.889894       1.889894    30[8-(6),8-(6),8-(6),8-(6)]
    15       7.585456       7.585456       7.585456    30[8-(6),8-(6),8-(6,30)]
    16       6.781409       6.781409       6.781409    30[8-(6),8-(6),8-(6),8-(6,30)]
    17      11.803006      11.803006      11.803006    30[8-(6),8-(6),8-(6),8-(6)]
    18       6.107444       6.107444       6.107444    30[8-(6),8-(6),8-(6,30)]
    19       8.003637       8.003637       8.003637    30[8-(6),8-(6),8-(6),8-(6,30)]
    20       6.681998       6.681998       6.681998    30[8-(6),8-(6),8-(6),8-(6)]
    21      10.009921      10.009921      10.009921    30[8-(6),8-(6),8-(6,30)]
    22       5.689263       5.689263       5.689263    30[8-(6),8-(6),8-(6),8-(6,30)]
    23       7.010902       7.010902       7.010902    30[8-(6),8-(6),8-(6),8-(6)]
    24       3.682979       3.682979       3.682979    30[8-(6),8-(6),8-(6,30)]
    25       3.516337       3.516337       3.516337    1[6-(6,6)]
    26       5.848238       5.848238       5.848238    1[6-(6,6)]
    27        2.91248        2.91248        2.91248    1[6-(6,6)]
    28      13.173939      13.173939      13.173939    1[6-(6,6)]
    29      10.670877      10.670877      10.670877    1[6-(6,6)]
    30      10.043742      10.043742      10.043742    1[6-(6,6)]
    31      10.176563      10.176563      10.176563    1[6-(6,6)]
    32       7.844662       7.844662       7.844662    1[6-(6,6)]
    33       10.78042       10.78042       10.78042    1[6-(6,6)]
    34       0.518961       0.518961       0.518961    1[6-(6,6)]
    35       3.022023       3.022023       3.022023    1[6-(6,6)]
    36       3.649158       3.649158       3.649158    1[6-(6,6)]
    37       9.089347       9.089347       9.089347    1[6-(6,6)]
    38       9.079762       9.079762       9.079762    1[6-(6,6)]
    39      11.786848      11.786848      11.786848    1[6-(6,6)]
    40       9.042791       9.042791       9.042791    1[6-(6,6)]
    41       6.005706       6.005706       6.005706    1[6-(6,6)]
    42       8.564909       8.564909       8.564909    1[6-(6,6)]
    43       4.603553       4.603553       4.603553    1[6-(6,6)]
    44       4.613138       4.613138       4.613138    1[6-(6,6)]
    45       1.906052       1.906052       1.906052    1[6-(6,6)]
    46       4.650109       4.650109       4.650109    1[6-(6,6)]
    47       7.687194       7.687194       7.687194    1[6-(6,6)]
    48       5.127991       5.127991       5.127991    1[6-(6,6)]
    49       3.330113       3.330113       3.330113    1[6-(6,6)]
    50       0.998212       0.998212       0.998212    1[6-(6,6)]
    51        3.93397        3.93397        3.93397    1[6-(6,6)]
    52       7.365411       7.365411       7.365411    1[6-(6,6)]
    53       9.868473       9.868473       9.868473    1[6-(6,6)]
    54      10.495608      10.495608      10.495608    1[6-(6,6)]
    55      10.362787      10.362787      10.362787    1[6-(6,6)]
    56      12.694688      12.694688      12.694688    1[6-(6,6)]
    57        9.75893        9.75893        9.75893    1[6-(6,6)]
    58       6.327489       6.327489       6.327489    1[6-(6,6)]
    59       3.824427       3.824427       3.824427    1[6-(6,6)]
    60       3.197292       3.197292       3.197292    1[6-(6,6)]
    61      11.450003      11.450003      11.450003    1[6-(6,6)]
    62      11.459588      11.459588      11.459588    1[6-(6,6)]
    63       8.752502       8.752502       8.752502    1[6-(6,6)]
    64      11.496559      11.496559      11.496559    1[6-(6,6)]
    65       0.840744       0.840744       0.840744    1[6-(6,6)]
    66      11.974441      11.974441      11.974441    1[6-(6,6)]
    67       2.242897       2.242897       2.242897    1[6-(6,6)]
    68       2.233312       2.233312       2.233312    1[6-(6,6)]
    69       4.940398       4.940398       4.940398    1[6-(6,6)]
    70       2.196341       2.196341       2.196341    1[6-(6,6)]
    71      12.852156      12.852156      12.852156    1[6-(6,6)]
    72       1.718459       1.718459       1.718459    1[6-(6,6)]
    73       1.899205       1.899205       1.899205    6[6-(6,6),8-(0),8-(30,30)]
    74       3.016546       3.016546       3.016546    6[6-(1,6),6-(1,6),6-(8,8)]
    75       3.736792       3.736792       3.736792    6[1-(0),6-(6,6),6-(6,6)]
    76       4.788407       4.788407       4.788407    6[6-(1,6),6-(1,6),6-(8,8)]
    77       5.152638       5.152638       5.152638    6[1-(0),6-(6,6),6-(6,6)]
    78       4.499487       4.499487       4.499487    6[6-(1,6),6-(1,6),6-(8,8)]
    79        3.39447        3.39447        3.39447    6[1-(0),6-(6,6),6-(6,6)]
    80       5.527824       5.527824       5.527824    6[6-(6,6),8-(0),8-(30)]
    81       5.003386       5.003386       5.003386    6[6-(6,6),8-(30),8-(30)]
    82      12.137387      12.137387      12.137387    6[6-(6,6),8-(30),8-(30)]
    83      11.666351      11.666351      11.666351    6[6-(1,6),6-(1,6),6-(8,8)]
    84       12.42083       12.42083       12.42083    6[1-(0),6-(6,6),6-(6,6)]
    85       12.07303       12.07303       12.07303    6[6-(1,6),6-(1,6),6-(8,8)]
    86      10.922826      10.922826      10.922826    6[1-(0),6-(6,6),6-(6,6)]
    87      10.135485      10.135485      10.135485    6[6-(1,6),6-(1,6),6-(8,8)]
    88      10.538056      10.538056      10.538056    6[1-(0),6-(6,6),6-(6,6)]
    89      12.953483      12.953483      12.953483    6[6-(6,6),8-(30),8-(30)]
    90       8.919555       8.919555       8.919555    6[6-(6,6),8-(30),8-(30)]
    91      11.793695      11.793695      11.793695    6[6-(6,6),8-(0),8-(30,30)]
    92      10.676354      10.676354      10.676354    6[6-(1,6),6-(1,6),6-(8,8)]
    93       9.956108       9.956108       9.956108    6[1-(0),6-(6,6),6-(6,6)]
    94       8.904493       8.904493       8.904493    6[6-(1,6),6-(1,6),6-(8,8)]
    95       8.540262       8.540262       8.540262    6[1-(0),6-(6,6),6-(6,6)]
    96       9.193413       9.193413       9.193413    6[6-(1,6),6-(1,6),6-(8,8)]
    97       10.29843       10.29843       10.29843    6[1-(0),6-(6,6),6-(6,6)]
    98       8.165076       8.165076       8.165076    6[6-(6,6),8-(0),8-(30)]
    99       8.689514       8.689514       8.689514    6[6-(6,6),8-(30),8-(30)]
   100       1.555513       1.555513       1.555513    6[6-(6,6),8-(30),8-(30)]
   101       2.026549       2.026549       2.026549    6[6-(1,6),6-(1,6),6-(8,8)]
   102        1.27207        1.27207        1.27207    6[1-(0),6-(6,6),6-(6,6)]
   103        1.61987        1.61987        1.61987    6[6-(1,6),6-(1,6),6-(8,8)]
   104       2.770074       2.770074       2.770074    6[1-(0),6-(6,6),6-(6,6)]
   105       3.557415       3.557415       3.557415    6[6-(1,6),6-(1,6),6-(8,8)]
   106       3.154844       3.154844       3.154844    6[1-(0),6-(6,6),6-(6,6)]
   107       0.739417       0.739417       0.739417    6[6-(6,6),8-(30),8-(30)]
   108       4.773345       4.773345       4.773345    6[6-(6,6),8-(30),8-(30)]
   109      11.063863      11.063863      11.063863    6[6-(6,6),8-(0),8-(30,30)]
   110      10.490131      10.490131      10.490131    6[6-(1,6),6-(1,6),6-(8,8)]
   111       9.428931       9.428931       9.428931    6[1-(0),6-(6,6),6-(6,6)]
   112       8.867522       8.867522       8.867522    6[6-(1,6),6-(1,6),6-(8,8)]
   113        9.44947        9.44947        9.44947    6[1-(0),6-(6,6),6-(6,6)]
   114       10.56818       10.56818       10.56818    6[6-(1,6),6-(1,6),6-(8,8)]
   115      11.073448      11.073448      11.073448    6[1-(0),6-(6,6),6-(6,6)]
   116       7.706364       7.706364       7.706364    6[6-(6,6),8-(0),8-(30)]
   117      11.292535      11.292535      11.292535    6[6-(6,6),8-(30),8-(30)]
   118      10.191625      10.191625      10.191625    6[6-(6,6),8-(30),8-(30)]
   119       9.014036       9.014036       9.014036    6[6-(1,6),6-(1,6),6-(8,8)]
   120       8.564909       8.564909       8.564909    6[1-(0),6-(6,6),6-(6,6)]
   121       7.447568       7.447568       7.447568    6[6-(1,6),6-(1,6),6-(8,8)]
   122       6.753338       6.753338       6.753338    6[1-(0),6-(6,6),6-(6,6)]
   123       7.187403       7.187403       7.187403    6[6-(1,6),6-(1,6),6-(8,8)]
   124       8.296528       8.296528       8.296528    6[1-(0),6-(6,6),6-(6,6)]
   125       6.905329       6.905329       6.905329    6[6-(6,6),8-(30),8-(30)]
   126       6.357613       6.357613       6.357613    6[6-(6,6),8-(30),8-(30)]
   127       2.629037       2.629037       2.629037    6[6-(6,6),8-(0),8-(30,30)]
   128       3.202769       3.202769       3.202769    6[6-(1,6),6-(1,6),6-(8,8)]
   129       4.263969       4.263969       4.263969    6[1-(0),6-(6,6),6-(6,6)]
   130       4.825378       4.825378       4.825378    6[6-(1,6),6-(1,6),6-(8,8)]
   131        4.24343        4.24343        4.24343    6[1-(0),6-(6,6),6-(6,6)]
   132        3.12472        3.12472        3.12472    6[6-(1,6),6-(1,6),6-(8,8)]
   133       2.619452       2.619452       2.619452    6[1-(0),6-(6,6),6-(6,6)]
   134       5.986536       5.986536       5.986536    6[6-(6,6),8-(0),8-(30)]
   135       2.400365       2.400365       2.400365    6[6-(6,6),8-(30),8-(30)]
   136       3.501275       3.501275       3.501275    6[6-(6,6),8-(30),8-(30)]
   137       4.678864       4.678864       4.678864    6[6-(1,6),6-(1,6),6-(8,8)]
   138       5.127991       5.127991       5.127991    6[1-(0),6-(6,6),6-(6,6)]
   139       6.245332       6.245332       6.245332    6[6-(1,6),6-(1,6),6-(8,8)]
   140       6.939562       6.939562       6.939562    6[1-(0),6-(6,6),6-(6,6)]
   141       6.505497       6.505497       6.505497    6[6-(1,6),6-(1,6),6-(8,8)]
   142       5.396372       5.396372       5.396372    6[1-(0),6-(6,6),6-(6,6)]
   143       6.787571       6.787571       6.787571    6[6-(6,6),8-(30),8-(30)]
   144       7.335287       7.335287       7.335287    6[6-(6,6),8-(30),8-(30)]
   145       4.947245       4.947245       4.947245    6[6-(6,6),8-(0),8-(30,30)]
   146       3.829904       3.829904       3.829904    6[6-(1,6),6-(1,6),6-(8,8)]
   147       3.109658       3.109658       3.109658    6[1-(0),6-(6,6),6-(6,6)]
   148       2.058043       2.058043       2.058043    6[6-(1,6),6-(1,6),6-(8,8)]
   149       1.693812       1.693812       1.693812    6[1-(0),6-(6,6),6-(6,6)]
   150       2.346963       2.346963       2.346963    6[6-(1,6),6-(1,6),6-(8,8)]
   151        3.45198        3.45198        3.45198    6[1-(0),6-(6,6),6-(6,6)]
   152       1.318626       1.318626       1.318626    6[6-(6,6),8-(0),8-(30)]
   153       1.843064       1.843064       1.843064    6[6-(6,6),8-(30),8-(30)]
   154       8.401963       8.401963       8.401963    6[6-(6,6),8-(30),8-(30)]
   155       8.872999       8.872999       8.872999    6[6-(1,6),6-(1,6),6-(8,8)]
   156        8.11852        8.11852        8.11852    6[1-(0),6-(6,6),6-(6,6)]
   157        8.46632        8.46632        8.46632    6[6-(1,6),6-(1,6),6-(8,8)]
   158       9.616524       9.616524       9.616524    6[1-(0),6-(6,6),6-(6,6)]
   159      10.403865      10.403865      10.403865    6[6-(1,6),6-(1,6),6-(8,8)]
   160      10.001294      10.001294      10.001294    6[1-(0),6-(6,6),6-(6,6)]
   161       7.585867       7.585867       7.585867    6[6-(6,6),8-(30),8-(30)]
   162      11.619795      11.619795      11.619795    6[6-(6,6),8-(30),8-(30)]
   163       8.745655       8.745655       8.745655    6[6-(6,6),8-(0),8-(30,30)]
   164       9.862996       9.862996       9.862996    6[6-(1,6),6-(1,6),6-(8,8)]
   165      10.583242      10.583242      10.583242    6[1-(0),6-(6,6),6-(6,6)]
   166      11.634857      11.634857      11.634857    6[6-(1,6),6-(1,6),6-(8,8)]
   167      11.999088      11.999088      11.999088    6[1-(0),6-(6,6),6-(6,6)]
   168      11.345937      11.345937      11.345937    6[6-(1,6),6-(1,6),6-(8,8)]
   169       10.24092       10.24092       10.24092    6[1-(0),6-(6,6),6-(6,6)]
   170      12.374274      12.374274      12.374274    6[6-(6,6),8-(0),8-(30)]
   171      11.849836      11.849836      11.849836    6[6-(6,6),8-(30),8-(30)]
   172       5.290937       5.290937       5.290937    6[6-(6,6),8-(30),8-(30)]
   173       4.819901       4.819901       4.819901    6[6-(1,6),6-(1,6),6-(8,8)]
   174        5.57438        5.57438        5.57438    6[1-(0),6-(6,6),6-(6,6)]
   175        5.22658        5.22658        5.22658    6[6-(1,6),6-(1,6),6-(8,8)]
   176       4.076376       4.076376       4.076376    6[1-(0),6-(6,6),6-(6,6)]
   177       3.289035       3.289035       3.289035    6[6-(1,6),6-(1,6),6-(8,8)]
   178       3.691606       3.691606       3.691606    6[1-(0),6-(6,6),6-(6,6)]
   179       6.107033       6.107033       6.107033    6[6-(6,6),8-(30),8-(30)]
   180       2.073105       2.073105       2.073105    6[6-(6,6),8-(30),8-(30)]
   181       9.475487       9.475487       9.475487    6[6-(6,6),8-(0),8-(30,30)]
   182      10.049219      10.049219      10.049219    6[6-(1,6),6-(1,6),6-(8,8)]
   183      11.110419      11.110419      11.110419    6[1-(0),6-(6,6),6-(6,6)]
   184      11.671828      11.671828      11.671828    6[6-(1,6),6-(1,6),6-(8,8)]
   185       11.08988       11.08988       11.08988    6[1-(0),6-(6,6),6-(6,6)]
   186        9.97117        9.97117        9.97117    6[6-(1,6),6-(1,6),6-(8,8)]
   187       9.465902       9.465902       9.465902    6[1-(0),6-(6,6),6-(6,6)]
   188      12.832986      12.832986      12.832986    6[6-(6,6),8-(0),8-(30)]
   189       9.246815       9.246815       9.246815    6[6-(6,6),8-(30),8-(30)]
   190      10.347725      10.347725      10.347725    6[6-(6,6),8-(30),8-(30)]
   191      11.525314      11.525314      11.525314    6[6-(1,6),6-(1,6),6-(8,8)]
   192      11.974441      11.974441      11.974441    6[1-(0),6-(6,6),6-(6,6)]
   193      13.091782      13.091782      13.091782    6[6-(1,6),6-(1,6),6-(8,8)]
   194       0.093112       0.093112       0.093112    6[1-(0),6-(6,6),6-(6,6)]
   195      13.351947      13.351947      13.351947    6[6-(1,6),6-(1,6),6-(8,8)]
   196      12.242822      12.242822      12.242822    6[1-(0),6-(6,6),6-(6,6)]
   197      13.634021      13.634021      13.634021    6[6-(6,6),8-(30),8-(30)]
   198       0.488837       0.488837       0.488837    6[6-(6,6),8-(30),8-(30)]
   199       4.217413       4.217413       4.217413    6[6-(6,6),8-(0),8-(30,30)]
   200       3.643681       3.643681       3.643681    6[6-(1,6),6-(1,6),6-(8,8)]
   201       2.582481       2.582481       2.582481    6[1-(0),6-(6,6),6-(6,6)]
   202       2.021072       2.021072       2.021072    6[6-(1,6),6-(1,6),6-(8,8)]
   203        2.60302        2.60302        2.60302    6[1-(0),6-(6,6),6-(6,6)]
   204        3.72173        3.72173        3.72173    6[6-(1,6),6-(1,6),6-(8,8)]
   205       4.226998       4.226998       4.226998    6[1-(0),6-(6,6),6-(6,6)]
   206       0.859914       0.859914       0.859914    6[6-(6,6),8-(0),8-(30)]
   207       4.446085       4.446085       4.446085    6[6-(6,6),8-(30),8-(30)]
   208       3.345175       3.345175       3.345175    6[6-(6,6),8-(30),8-(30)]
   209       2.167586       2.167586       2.167586    6[6-(1,6),6-(1,6),6-(8,8)]
   210       1.718459       1.718459       1.718459    6[1-(0),6-(6,6),6-(6,6)]
   211       0.601118       0.601118       0.601118    6[6-(1,6),6-(1,6),6-(8,8)]
   212      13.599788      13.599788      13.599788    6[1-(0),6-(6,6),6-(6,6)]
   213       0.340953       0.340953       0.340953    6[6-(1,6),6-(1,6),6-(8,8)]
   214       1.450078       1.450078       1.450078    6[1-(0),6-(6,6),6-(6,6)]
   215       0.058879       0.058879       0.058879    6[6-(6,6),8-(30),8-(30)]
   216      13.204063      13.204063      13.204063    6[6-(6,6),8-(30),8-(30)]
   217       0.840744       0.840744       0.840744    8[6-(6,8),30-(8,8),30-(8,8,8)]
   218       2.014226       2.014226       2.014226    8[6-(6,8)]
   219        4.39679        4.39679        4.39679    8[6-(6,8),30-(8,8,8)]
   220       6.046785       6.046785       6.046785    8[6-(6,8),30-(8,8,8)]
   221       5.275874       5.275874       5.275874    8[6-(6,8)]
   222       6.342551       6.342551       6.342551    8[6-(6,8),30-(8,8,8)]
   223      12.726181      12.726181      12.726181    8[6-(6,8),30-(8,8,8)]
   224      11.892284      11.892284      11.892284    8[6-(6,8),30-(8,8)]
   225       0.372447       0.372447       0.372447    8[6-(6,8),30-(8,8,8)]
   226      12.502987      12.502987      12.502987    8[6-(6,8),30-(8,8,8)]
   227       8.418395       8.418395       8.418395    8[6-(6,8),30-(8,8,8)]
   228       8.553955       8.553955       8.553955    8[6-(6,8),30-(8,8)]
   229      12.852156      12.852156      12.852156    8[6-(6,8),30-(8,8),30-(8,8,8)]
   230      11.678674      11.678674      11.678674    8[6-(6,8)]
   231        9.29611        9.29611        9.29611    8[6-(6,8),30-(8,8,8)]
   232       7.646115       7.646115       7.646115    8[6-(6,8),30-(8,8,8)]
   233       8.417026       8.417026       8.417026    8[6-(6,8)]
   234       7.350349       7.350349       7.350349    8[6-(6,8),30-(8,8,8)]
   235       0.966719       0.966719       0.966719    8[6-(6,8),30-(8,8,8)]
   236       1.800616       1.800616       1.800616    8[6-(6,8),30-(8,8)]
   237      13.320453      13.320453      13.320453    8[6-(6,8),30-(8,8,8)]
   238       1.189913       1.189913       1.189913    8[6-(6,8),30-(8,8,8)]
   239       5.274505       5.274505       5.274505    8[6-(6,8),30-(8,8,8)]
   240       5.138945       5.138945       5.138945    8[6-(6,8),30-(8,8)]
   241      11.515729      11.515729      11.515729    8[6-(6,8),30-(8,8),30-(8,8,8)]
   242      11.137805      11.137805      11.137805    8[6-(6,8)]
   243      12.322241      12.322241      12.322241    8[6-(6,8),30-(8,8,8)]
   244      10.842038      10.842038      10.842038    8[6-(6,8),30-(8,8,8)]
   245       7.372257       7.372257       7.372257    8[6-(6,8)]
   246       7.088814       7.088814       7.088814    8[6-(6,8),30-(8,8,8)]
   247      11.103573      11.103573      11.103573    8[6-(6,8),30-(8,8,8)]
   248      10.135485      10.135485      10.135485    8[6-(6,8),30-(8,8)]
   249       7.432506       7.432506       7.432506    8[6-(6,8),30-(8,8,8)]
   250       5.945457       5.945457       5.945457    8[6-(6,8),30-(8,8,8)]
   251       6.643795       6.643795       6.643795    8[6-(6,8),30-(8,8,8)]
   252       5.473052       5.473052       5.473052    8[6-(6,8),30-(8,8)]
   253       2.177171       2.177171       2.177171    8[6-(6,8),30-(8,8),30-(8,8,8)]
   254       2.555095       2.555095       2.555095    8[6-(6,8)]
   255       1.370659       1.370659       1.370659    8[6-(6,8),30-(8,8,8)]
   256       2.850862       2.850862       2.850862    8[6-(6,8),30-(8,8,8)]
   257       6.320643       6.320643       6.320643    8[6-(6,8)]
   258       6.604086       6.604086       6.604086    8[6-(6,8),30-(8,8,8)]
   259       2.589327       2.589327       2.589327    8[6-(6,8),30-(8,8,8)]
   260       3.557415       3.557415       3.557415    8[6-(6,8),30-(8,8)]
   261       6.260394       6.260394       6.260394    8[6-(6,8),30-(8,8,8)]
   262       7.747443       7.747443       7.747443    8[6-(6,8),30-(8,8,8)]
   263       7.049105       7.049105       7.049105    8[6-(6,8),30-(8,8,8)]
   264       8.219848       8.219848       8.219848    8[6-(6,8),30-(8,8)]
   265       6.005706       6.005706       6.005706    8[6-(6,8),30-(8,8),30-(8,8,8)]
   266       4.832224       4.832224       4.832224    8[6-(6,8)]
   267        2.44966        2.44966        2.44966    8[6-(6,8),30-(8,8,8)]
   268       0.799665       0.799665       0.799665    8[6-(6,8),30-(8,8,8)]
   269       1.570576       1.570576       1.570576    8[6-(6,8)]
   270       0.503899       0.503899       0.503899    8[6-(6,8),30-(8,8,8)]
   271       7.813169       7.813169       7.813169    8[6-(6,8),30-(8,8,8)]
   272       8.647066       8.647066       8.647066    8[6-(6,8),30-(8,8)]
   273       6.474003       6.474003       6.474003    8[6-(6,8),30-(8,8,8)]
   274       8.036363       8.036363       8.036363    8[6-(6,8),30-(8,8,8)]
   275      12.120955      12.120955      12.120955    8[6-(6,8),30-(8,8,8)]
   276      11.985395      11.985395      11.985395    8[6-(6,8),30-(8,8)]
   277       7.687194       7.687194       7.687194    8[6-(6,8),30-(8,8),30-(8,8,8)]
   278       8.860676       8.860676       8.860676    8[6-(6,8)]
   279       11.24324       11.24324       11.24324    8[6-(6,8),30-(8,8,8)]
   280      12.893235      12.893235      12.893235    8[6-(6,8),30-(8,8,8)]
   281      12.122324      12.122324      12.122324    8[6-(6,8)]
   282      13.189001      13.189001      13.189001    8[6-(6,8),30-(8,8,8)]
   283       5.879731       5.879731       5.879731    8[6-(6,8),30-(8,8,8)]
   284       5.045834       5.045834       5.045834    8[6-(6,8),30-(8,8)]
   285       7.218897       7.218897       7.218897    8[6-(6,8),30-(8,8,8)]
   286       5.656537       5.656537       5.656537    8[6-(6,8),30-(8,8,8)]
   287       1.571945       1.571945       1.571945    8[6-(6,8),30-(8,8,8)]
   288       1.707505       1.707505       1.707505    8[6-(6,8),30-(8,8)]
   289       9.023621       9.023621       9.023621    8[6-(6,8),30-(8,8),30-(8,8,8)]
   290       9.401545       9.401545       9.401545    8[6-(6,8)]
   291       8.217109       8.217109       8.217109    8[6-(6,8),30-(8,8,8)]
   292       9.697312       9.697312       9.697312    8[6-(6,8),30-(8,8,8)]
   293      13.167093      13.167093      13.167093    8[6-(6,8)]
   294      13.450536      13.450536      13.450536    8[6-(6,8),30-(8,8,8)]
   295       9.435777       9.435777       9.435777    8[6-(6,8),30-(8,8,8)]
   296      10.403865      10.403865      10.403865    8[6-(6,8),30-(8,8)]
   297      13.106844      13.106844      13.106844    8[6-(6,8),30-(8,8,8)]
   298       0.900993       0.900993       0.900993    8[6-(6,8),30-(8,8,8)]
   299       0.202655       0.202655       0.202655    8[6-(6,8),30-(8,8,8)]
   300       1.373398       1.373398       1.373398    8[6-(6,8),30-(8,8)]
   301       4.669279       4.669279       4.669279    8[6-(6,8),30-(8,8),30-(8,8,8)]
   302       4.291355       4.291355       4.291355    8[6-(6,8)]
   303       5.475791       5.475791       5.475791    8[6-(6,8),30-(8,8,8)]
   304       3.995588       3.995588       3.995588    8[6-(6,8),30-(8,8,8)]
   305       0.525807       0.525807       0.525807    8[6-(6,8)]
   306       0.242364       0.242364       0.242364    8[6-(6,8),30-(8,8,8)]
   307       4.257123       4.257123       4.257123    8[6-(6,8),30-(8,8,8)]
   308       3.289035       3.289035       3.289035    8[6-(6,8),30-(8,8)]
   309       0.586056       0.586056       0.586056    8[6-(6,8),30-(8,8,8)]
   310      12.791907      12.791907      12.791907    8[6-(6,8),30-(8,8,8)]
   311      13.490245      13.490245      13.490245    8[6-(6,8),30-(8,8,8)]
   312      12.319502      12.319502      12.319502    8[6-(6,8),30-(8,8)]
