# Supplementary material for: A collection of forcefield precursors for metal–organic frameworks
Source: RSC Adv. 2019 Nov 13;9(63):36492–507. doi: 10.1039/c9ra07327b (PMC9075174; doi:10.1039/c9ra07327b)
Supplement: RA-009-C9RA07327B-s291 [file RA-009-C9RA07327B-s291.txt]

CEHPIP_clean

10.741000    0.000000    0.000000
3.921755    10.067088    0.000000
0.647883    0.265687    14.032539

     1      11.120138      11.120138      11.120138    29[7-(6,6),8-(6),8-(6),8-(6),8-(6)]
     2      11.335271      11.335271      11.335271    29[7-(6,6),8-(6),8-(6),8-(6),8-(6)]
     3         4.1905         4.1905         4.1905    29[7-(6,6),8-(6),8-(6),8-(6),8-(6)]
     4       3.975367       3.975367       3.975367    29[7-(6,6),8-(6),8-(6),8-(6),8-(6)]
     5      11.555638      11.555638      11.555638    1[6-(6,7)]
     6      12.187784      12.187784      12.187784    1[6-(6,6)]
     7      10.946511      10.946511      10.946511    1[6-(6,6)]
     8       10.39798       10.39798       10.39798    1[6-(6,7)]
     9        7.02573        7.02573        7.02573    1[6-(6,6,6)]
    10       6.726101       6.726101       6.726101    1[6-(1,6,6)]
    11        6.73035        6.73035        6.73035    1[6-(1,6,6)]
    12       4.705672       4.705672       4.705672    1[6-(1,6,6)]
    13       4.497151       4.497151       4.497151    1[6-(1,6,6)]
    14       4.723925       4.723925       4.723925    1[6-(6,6,6)]
    15       4.973911       4.973911       4.973911    1[6-(1,6,6)]
    16        4.98353        4.98353        4.98353    1[6-(1,6,6)]
    17       7.009331       7.009331       7.009331    1[6-(1,6,6)]
    18       7.198172       7.198172       7.198172    1[6-(1,6,6)]
    19      10.836685      10.836685      10.836685    1[6-(6,6,6)]
    20       8.221746       8.221746       8.221746    1[6-(1,6,6)]
    21       8.778254       8.778254       8.778254    1[6-(1,6,6)]
    22       8.852718       8.852718       8.852718    1[6-(1,6,6)]
    23       7.372806       7.372806       7.372806    1[6-(1,6,6)]
    24       7.795371       7.795371       7.795371    1[6-(6,6,6)]
    25      10.422863      10.422863      10.422863    1[6-(1,6,6)]
    26       9.854515       9.854515       9.854515    1[6-(1,6,6)]
    27      11.274308      11.274308      11.274308    1[6-(1,6,6)]
    28       9.796445       9.796445       9.796445    1[6-(1,6,6)]
    29      10.268935      10.268935      10.268935    1[6-(6,7)]
    30      10.210716      10.210716      10.210716    1[6-(6,6)]
    31      12.665965      12.665965      12.665965    1[6-(6,6)]
    32      12.662276      12.662276      12.662276    1[6-(6,7)]
    33          3.755          3.755          3.755    1[6-(6,7)]
    34       3.122854       3.122854       3.122854    1[6-(6,6)]
    35       4.364127       4.364127       4.364127    1[6-(6,6)]
    36       4.912658       4.912658       4.912658    1[6-(6,7)]
    37       8.284908       8.284908       8.284908    1[6-(6,6,6)]
    38       8.584537       8.584537       8.584537    1[6-(1,6,6)]
    39       8.580288       8.580288       8.580288    1[6-(1,6,6)]
    40      10.604966      10.604966      10.604966    1[6-(1,6,6)]
    41      10.813487      10.813487      10.813487    1[6-(1,6,6)]
    42      10.586713      10.586713      10.586713    1[6-(6,6,6)]
    43      10.336727      10.336727      10.336727    1[6-(1,6,6)]
    44      10.327108      10.327108      10.327108    1[6-(1,6,6)]
    45       8.301307       8.301307       8.301307    1[6-(1,6,6)]
    46       8.112466       8.112466       8.112466    1[6-(1,6,6)]
    47       4.473953       4.473953       4.473953    1[6-(6,6,6)]
    48       7.088892       7.088892       7.088892    1[6-(1,6,6)]
    49       6.532384       6.532384       6.532384    1[6-(1,6,6)]
    50        6.45792        6.45792        6.45792    1[6-(1,6,6)]
    51       7.937832       7.937832       7.937832    1[6-(1,6,6)]
    52       7.515267       7.515267       7.515267    1[6-(6,6,6)]
    53       4.887775       4.887775       4.887775    1[6-(1,6,6)]
    54       5.456123       5.456123       5.456123    1[6-(1,6,6)]
    55        4.03633        4.03633        4.03633    1[6-(1,6,6)]
    56       5.514193       5.514193       5.514193    1[6-(1,6,6)]
    57       5.041703       5.041703       5.041703    1[6-(6,7)]
    58       5.099922       5.099922       5.099922    1[6-(6,6)]
    59       2.644673       2.644673       2.644673    1[6-(6,6)]
    60       2.648362       2.648362       2.648362    1[6-(6,7)]
    61      11.314739      11.314739      11.314739    6[1-(0),6-(1,6),7-(6,29)]
    62      11.942542      11.942542      11.942542    6[1-(0),6-(1,7),6-(6,6)]
    63      11.218197      11.218197      11.218197    6[1-(0),6-(1,7),6-(6,6)]
    64      10.631424      10.631424      10.631424    6[1-(0),6-(1,6),7-(6,29)]
    65       8.727879       8.727879       8.727879    6[6-(1,6,6),8-(29),8-(29)]
    66       7.226828       7.226828       7.226828    6[1-(0),6-(1,1,6),6-(1,1,6),6-(8,8)]
    67       6.474953       6.474953       6.474953    6[1-(0),1-(0),6-(1,1,6),6-(1,6,6)]
    68        4.96413        4.96413        4.96413    6[1-(0),1-(0),6-(1,1,6),6-(1,6,6)]
    69       4.502121       4.502121       4.502121    6[1-(0),6-(1,1,6),6-(1,1,6),6-(8,8)]
    70       5.237484       5.237484       5.237484    6[1-(0),1-(0),6-(1,1,6),6-(1,6,6)]
    71       6.747842       6.747842       6.747842    6[1-(0),1-(0),6-(1,1,6),6-(1,6,6)]
    72       2.987935       2.987935       2.987935    6[6-(1,6,6),8-(29),8-(29)]
    73      10.691296      10.691296      10.691296    6[6-(1,6,6),8-(29),8-(29)]
    74      10.250903      10.250903      10.250903    6[1-(0),6-(1,1,6),6-(1,1,6),6-(8,8)]
    75        8.81271        8.81271        8.81271    6[1-(0),1-(0),6-(1,1,6),6-(1,6,6)]
    76       8.311694       8.311694       8.311694    6[1-(0),1-(0),6-(1,1,6),6-(1,6,6)]
    77       8.382444       8.382444       8.382444    6[1-(0),6-(1,1,6),6-(1,1,6),6-(8,8)]
    78       9.824437       9.824437       9.824437    6[1-(0),1-(0),6-(1,1,6),6-(1,6,6)]
    79      10.331726      10.331726      10.331726    6[1-(0),1-(0),6-(1,1,6),6-(1,6,6)]
    80       7.904585       7.904585       7.904585    6[6-(1,6,6),8-(29),8-(29)]
    81        10.7525        10.7525        10.7525    6[1-(0),6-(1,6),7-(6,29)]
    82      10.734388      10.734388      10.734388    6[1-(0),6-(1,7),6-(6,6)]
    83      11.474549      11.474549      11.474549    6[6-(1,6),6-(1,6),6-(6,6)]
    84      12.175639      12.175639      12.175639    6[1-(0),6-(1,7),6-(6,6)]
    85      12.143319      12.143319      12.143319    6[1-(0),6-(1,6),7-(6,29)]
    86      11.555084      11.555084      11.555084    6[6-(1,6),6-(1,6),6-(6,6)]
    87       3.995899       3.995899       3.995899    6[1-(0),6-(1,6),7-(6,29)]
    88       3.368096       3.368096       3.368096    6[1-(0),6-(1,7),6-(6,6)]
    89       4.092441       4.092441       4.092441    6[1-(0),6-(1,7),6-(6,6)]
    90       4.679214       4.679214       4.679214    6[1-(0),6-(1,6),7-(6,29)]
    91       6.582759       6.582759       6.582759    6[6-(1,6,6),8-(29),8-(29)]
    92        8.08381        8.08381        8.08381    6[1-(0),6-(1,1,6),6-(1,1,6),6-(8,8)]
    93       8.835685       8.835685       8.835685    6[1-(0),1-(0),6-(1,1,6),6-(1,6,6)]
    94      10.346508      10.346508      10.346508    6[1-(0),1-(0),6-(1,1,6),6-(1,6,6)]
    95      10.808517      10.808517      10.808517    6[1-(0),6-(1,1,6),6-(1,1,6),6-(8,8)]
    96      10.073154      10.073154      10.073154    6[1-(0),1-(0),6-(1,1,6),6-(1,6,6)]
    97       8.562796       8.562796       8.562796    6[1-(0),1-(0),6-(1,1,6),6-(1,6,6)]
    98       1.581703       1.581703       1.581703    6[6-(1,6,6),8-(29),8-(29)]
    99       4.619342       4.619342       4.619342    6[6-(1,6,6),8-(29),8-(29)]
   100       5.059735       5.059735       5.059735    6[1-(0),6-(1,1,6),6-(1,1,6),6-(8,8)]
   101       6.497928       6.497928       6.497928    6[1-(0),1-(0),6-(1,1,6),6-(1,6,6)]
   102       6.998944       6.998944       6.998944    6[1-(0),1-(0),6-(1,1,6),6-(1,6,6)]
   103       6.928194       6.928194       6.928194    6[1-(0),6-(1,1,6),6-(1,1,6),6-(8,8)]
   104       5.486201       5.486201       5.486201    6[1-(0),1-(0),6-(1,1,6),6-(1,6,6)]
   105       4.978912       4.978912       4.978912    6[1-(0),1-(0),6-(1,1,6),6-(1,6,6)]
   106       3.484298       3.484298       3.484298    6[6-(1,6,6),8-(29),8-(29)]
   107       4.558138       4.558138       4.558138    6[1-(0),6-(1,6),7-(6,29)]
   108        4.57625        4.57625        4.57625    6[1-(0),6-(1,7),6-(6,6)]
   109       3.836089       3.836089       3.836089    6[6-(1,6),6-(1,6),6-(6,6)]
   110       3.134999       3.134999       3.134999    6[1-(0),6-(1,7),6-(6,6)]
   111       3.167319       3.167319       3.167319    6[1-(0),6-(1,6),7-(6,29)]
   112       3.755554       3.755554       3.755554    6[6-(1,6),6-(1,6),6-(6,6)]
   113      11.410277      11.410277      11.410277    7[6-(1,6),6-(1,6),29-(8,8,8,8)]
   114      11.007643      11.007643      11.007643    7[6-(1,6),6-(1,6),29-(8,8,8,8)]
   115       3.900361       3.900361       3.900361    7[6-(1,6),6-(1,6),29-(8,8,8,8)]
   116       4.302995       4.302995       4.302995    7[6-(1,6),6-(1,6),29-(8,8,8,8)]
   117       9.235848       9.235848       9.235848    8[6-(6,8),29-(7,8,8,8)]
   118        9.40092        9.40092        9.40092    8[6-(6,8),29-(7,8,8,8)]
   119      10.608436      10.608436      10.608436    8[6-(6,8),29-(7,8,8,8)]
   120      11.052078      11.052078      11.052078    8[6-(6,8),29-(7,8,8,8)]
   121      13.044646      13.044646      13.044646    8[6-(6,8),29-(7,8,8,8)]
   122      13.265279      13.265279      13.265279    8[6-(6,8),29-(7,8,8,8)]
   123      11.697661      11.697661      11.697661    8[6-(6,8),29-(7,8,8,8)]
   124      11.621811      11.621811      11.621811    8[6-(6,8),29-(7,8,8,8)]
   125        6.07479        6.07479        6.07479    8[6-(6,8),29-(7,8,8,8)]
   126       5.909718       5.909718       5.909718    8[6-(6,8),29-(7,8,8,8)]
   127       4.702202       4.702202       4.702202    8[6-(6,8),29-(7,8,8,8)]
   128        4.25856        4.25856        4.25856    8[6-(6,8),29-(7,8,8,8)]
   129       2.265992       2.265992       2.265992    8[6-(6,8),29-(7,8,8,8)]
   130       2.045359       2.045359       2.045359    8[6-(6,8),29-(7,8,8,8)]
   131       3.612977       3.612977       3.612977    8[6-(6,8),29-(7,8,8,8)]
   132       3.688827       3.688827       3.688827    8[6-(6,8),29-(7,8,8,8)]
