# Supplementary material for: A collection of forcefield precursors for metal–organic frameworks
Source: RSC Adv. 2019 Nov 13;9(63):36492–507. doi: 10.1039/c9ra07327b (PMC9075174; doi:10.1039/c9ra07327b)
Supplement: RA-009-C9RA07327B-s292 [file RA-009-C9RA07327B-s292.txt]

CEHWIX_clean

7.865100    0.000000    0.000000
0.000000    10.545000    0.000000
0.000000    0.000000    11.200000

     1       5.844399       5.844399       5.844399    28[7-(6,6),7-(6,6),8-(6),8-(6),17-(0)]
     2       1.911849       1.911849       1.911849    28[7-(6,6),7-(6,6),8-(6),8-(6),17-(0)]
     3       5.844399       5.844399       5.844399    28[7-(6,6),7-(6,6),8-(6),8-(6),17-(0)]
     4       1.911849       1.911849       1.911849    28[7-(6,6),7-(6,6),8-(6),8-(6),17-(0)]
     5        7.58117        7.58117        7.58117    1[6-(6,7)]
     6      -0.032247      -0.032247      -0.032247    1[6-(6,7)]
     7        0.98707        0.98707        0.98707    1[6-(6,7)]
     8        3.64862        3.64862        3.64862    1[6-(6,7)]
     9       3.900303       3.900303       3.900303    1[6-(6,7)]
    10        4.91962        4.91962        4.91962    1[6-(6,7)]
    11        7.58117        7.58117        7.58117    1[6-(6,7)]
    12      -0.032247      -0.032247      -0.032247    1[6-(6,7)]
    13        0.98707        0.98707        0.98707    1[6-(6,7)]
    14        3.64862        3.64862        3.64862    1[6-(6,7)]
    15       3.900303       3.900303       3.900303    1[6-(6,7)]
    16        4.91962        4.91962        4.91962    1[6-(6,7)]
    17       6.202418       6.202418       6.202418    6[6-(6,7),8-(28),8-(28)]
    18       7.622855       7.622855       7.622855    6[1-(0),6-(1,7),7-(6,28)]
    19       7.007018       7.007018       7.007018    6[6-(1,7),6-(8,8),7-(6,28)]
    20       7.798247       7.798247       7.798247    6[1-(0),6-(6,7),7-(6,28)]
    21       0.532467       0.532467       0.532467    6[1-(0),6-(1,7),7-(6,28)]
    22       2.269868       2.269868       2.269868    6[6-(6,7),8-(28),8-(28)]
    23       3.690305       3.690305       3.690305    6[1-(0),6-(1,7),7-(6,28)]
    24       3.074468       3.074468       3.074468    6[6-(1,7),6-(8,8),7-(6,28)]
    25       3.865697       3.865697       3.865697    6[1-(0),6-(6,7),7-(6,28)]
    26       4.465017       4.465017       4.465017    6[1-(0),6-(1,7),7-(6,28)]
    27       6.202418       6.202418       6.202418    6[6-(6,7),8-(28),8-(28)]
    28       7.622855       7.622855       7.622855    6[1-(0),6-(1,7),7-(6,28)]
    29       7.007018       7.007018       7.007018    6[6-(1,7),6-(8,8),7-(6,28)]
    30       7.798247       7.798247       7.798247    6[1-(0),6-(6,7),7-(6,28)]
    31       0.532467       0.532467       0.532467    6[1-(0),6-(1,7),7-(6,28)]
    32       2.269868       2.269868       2.269868    6[6-(6,7),8-(28),8-(28)]
    33       3.690305       3.690305       3.690305    6[1-(0),6-(1,7),7-(6,28)]
    34       3.074468       3.074468       3.074468    6[6-(1,7),6-(8,8),7-(6,28)]
    35       3.865697       3.865697       3.865697    6[1-(0),6-(6,7),7-(6,28)]
    36       4.465017       4.465017       4.465017    6[1-(0),6-(1,7),7-(6,28)]
    37       6.937018       6.937018       6.937018    7[6-(1,6),6-(6,6),28-(7,8,8,17)]
    38       0.658309       0.658309       0.658309    7[6-(1,6),6-(1,6),28-(7,8,8,17)]
    39       3.004468       3.004468       3.004468    7[6-(1,6),6-(6,6),28-(7,8,8,17)]
    40       4.590859       4.590859       4.590859    7[6-(1,6),6-(1,6),28-(7,8,8,17)]
    41       6.937018       6.937018       6.937018    7[6-(1,6),6-(6,6),28-(7,8,8,17)]
    42       0.658309       0.658309       0.658309    7[6-(1,6),6-(1,6),28-(7,8,8,17)]
    43       3.004468       3.004468       3.004468    7[6-(1,6),6-(6,6),28-(7,8,8,17)]
    44       4.590859       4.590859       4.590859    7[6-(1,6),6-(1,6),28-(7,8,8,17)]
    45       7.802966       7.802966       7.802966    17[28-(7,7,8,8)]
    46       3.870416       3.870416       3.870416    17[28-(7,7,8,8)]
    47       7.802966       7.802966       7.802966    17[28-(7,7,8,8)]
    48       3.870416       3.870416       3.870416    17[28-(7,7,8,8)]
    49       5.617254       5.617254       5.617254    8[6-(6,8),28-(7,7,8,17)]
    50       6.234665       6.234665       6.234665    8[6-(6,8),28-(7,7,8,17)]
    51       1.684704       1.684704       1.684704    8[6-(6,8),28-(7,7,8,17)]
    52       2.302115       2.302115       2.302115    8[6-(6,8),28-(7,7,8,17)]
    53       5.617254       5.617254       5.617254    8[6-(6,8),28-(7,7,8,17)]
    54       6.234665       6.234665       6.234665    8[6-(6,8),28-(7,7,8,17)]
    55       1.684704       1.684704       1.684704    8[6-(6,8),28-(7,7,8,17)]
    56       2.302115       2.302115       2.302115    8[6-(6,8),28-(7,7,8,17)]
