# Supplementary material for: A collection of forcefield precursors for metal–organic frameworks
Source: RSC Adv. 2019 Nov 13;9(63):36492–507. doi: 10.1039/c9ra07327b (PMC9075174; doi:10.1039/c9ra07327b)
Supplement: RA-009-C9RA07327B-s293 [file RA-009-C9RA07327B-s293.txt]

CEHWOD_clean

7.189700    0.000000    0.000000
0.000000    10.630000    0.000000
0.000000    0.000000    11.543000

     1       5.313332       5.313332       5.313332    28[7-(6,6),7-(6,6),8-(6),8-(6),17-(0)]
     2       1.718482       1.718482       1.718482    28[7-(6,6),7-(6,6),8-(6),8-(6),17-(0)]
     3       5.313332       5.313332       5.313332    28[7-(6,6),7-(6,6),8-(6),8-(6),17-(0)]
     4       1.718482       1.718482       1.718482    28[7-(6,6),7-(6,6),8-(6),8-(6),17-(0)]
     5       7.105581       7.105581       7.105581    1[6-(6,7)]
     6        0.95623        0.95623        0.95623    1[6-(6,7)]
     7        7.02218        7.02218        7.02218    1[6-(6,7)]
     8       3.510731       3.510731       3.510731    1[6-(6,7)]
     9        4.55108        4.55108        4.55108    1[6-(6,7)]
    10        3.42733        3.42733        3.42733    1[6-(6,7)]
    11       7.105581       7.105581       7.105581    1[6-(6,7)]
    12        0.95623        0.95623        0.95623    1[6-(6,7)]
    13        7.02218        7.02218        7.02218    1[6-(6,7)]
    14       3.510731       3.510731       3.510731    1[6-(6,7)]
    15        4.55108        4.55108        4.55108    1[6-(6,7)]
    16        3.42733        3.42733        3.42733    1[6-(6,7)]
    17       5.705027       5.705027       5.705027    6[6-(6,7),8-(28),8-(28)]
    18       6.455632       6.455632       6.455632    6[6-(1,7),6-(8,8),7-(6,28)]
    19       7.114927       7.114927       7.114927    6[1-(0),6-(6,7),7-(6,28)]
    20         0.5306         0.5306         0.5306    6[1-(0),6-(1,7),7-(6,28)]
    21       7.048782       7.048782       7.048782    6[1-(0),6-(1,7),7-(6,28)]
    22       2.110177       2.110177       2.110177    6[6-(6,7),8-(28),8-(28)]
    23       2.860782       2.860782       2.860782    6[6-(1,7),6-(8,8),7-(6,28)]
    24       3.520077       3.520077       3.520077    6[1-(0),6-(6,7),7-(6,28)]
    25        4.12545        4.12545        4.12545    6[1-(0),6-(1,7),7-(6,28)]
    26       3.453932       3.453932       3.453932    6[1-(0),6-(1,7),7-(6,28)]
    27       5.705027       5.705027       5.705027    6[6-(6,7),8-(28),8-(28)]
    28       6.455632       6.455632       6.455632    6[6-(1,7),6-(8,8),7-(6,28)]
    29       7.114927       7.114927       7.114927    6[1-(0),6-(6,7),7-(6,28)]
    30         0.5306         0.5306         0.5306    6[1-(0),6-(1,7),7-(6,28)]
    31       7.048782       7.048782       7.048782    6[1-(0),6-(1,7),7-(6,28)]
    32       2.110177       2.110177       2.110177    6[6-(6,7),8-(28),8-(28)]
    33       2.860782       2.860782       2.860782    6[6-(1,7),6-(8,8),7-(6,28)]
    34       3.520077       3.520077       3.520077    6[1-(0),6-(6,7),7-(6,28)]
    35        4.12545        4.12545        4.12545    6[1-(0),6-(1,7),7-(6,28)]
    36       3.453932       3.453932       3.453932    6[1-(0),6-(1,7),7-(6,28)]
    37        6.42903        6.42903        6.42903    7[6-(1,6),6-(6,6),28-(7,8,8,17)]
    38       0.583085       0.583085       0.583085    7[6-(1,6),6-(1,6),28-(7,8,8,17)]
    39        2.83418        2.83418        2.83418    7[6-(1,6),6-(6,6),28-(7,8,8,17)]
    40       4.177935       4.177935       4.177935    7[6-(1,6),6-(1,6),28-(7,8,8,17)]
    41        6.42903        6.42903        6.42903    7[6-(1,6),6-(6,6),28-(7,8,8,17)]
    42       0.583085       0.583085       0.583085    7[6-(1,6),6-(1,6),28-(7,8,8,17)]
    43        2.83418        2.83418        2.83418    7[6-(1,6),6-(6,6),28-(7,8,8,17)]
    44       4.177935       4.177935       4.177935    7[6-(1,6),6-(1,6),28-(7,8,8,17)]
    45       3.371969       3.371969       3.371969    17[28-(7,7,8,8)]
    46       6.966819       6.966819       6.966819    17[28-(7,7,8,8)]
    47       3.371969       3.371969       3.371969    17[28-(7,7,8,8)]
    48       6.966819       6.966819       6.966819    17[28-(7,7,8,8)]
    49       5.144949       5.144949       5.144949    8[6-(6,8),28-(7,7,8,17)]
    50       5.769015       5.769015       5.769015    8[6-(6,8),28-(7,7,8,17)]
    51       1.550099       1.550099       1.550099    8[6-(6,8),28-(7,7,8,17)]
    52       2.174165       2.174165       2.174165    8[6-(6,8),28-(7,7,8,17)]
    53       5.144949       5.144949       5.144949    8[6-(6,8),28-(7,7,8,17)]
    54       5.769015       5.769015       5.769015    8[6-(6,8),28-(7,7,8,17)]
    55       1.550099       1.550099       1.550099    8[6-(6,8),28-(7,7,8,17)]
    56       2.174165       2.174165       2.174165    8[6-(6,8),28-(7,7,8,17)]
