# Supplementary material for: A collection of forcefield precursors for metal–organic frameworks
Source: RSC Adv. 2019 Nov 13;9(63):36492–507. doi: 10.1039/c9ra07327b (PMC9075174; doi:10.1039/c9ra07327b)
Supplement: RA-009-C9RA07327B-s294 [file RA-009-C9RA07327B-s294.txt]

CEHZAR_clean

6.974900    0.000000    0.000000
-0.120020    8.332736    0.000000
-0.120020    -3.357741    7.626274

     1       5.111155       5.111155       5.111155    48[7-(6,6),7-(6,6),35-(48),35-(48),35-(48),35-(48)]
     2       1.623705       1.623705       1.623705    48[7-(6,6),7-(6,6),35-(48),35-(48),35-(48),35-(48)]
     3       5.834136       5.834136       5.834136    1[6-(1,6,7)]
     4       0.024119       0.024119       0.024119    1[6-(1,6,7)]
     5       0.821136       0.821136       0.821136    1[6-(1,6,7)]
     6       1.541033       1.541033       1.541033    1[6-(1,6,7)]
     7       4.388174       4.388174       4.388174    1[6-(1,6,7)]
     8       3.223291       3.223291       3.223291    1[6-(1,6,7)]
     9       2.426274       2.426274       2.426274    1[6-(1,6,7)]
    10       1.706377       1.706377       1.706377    1[6-(1,6,7)]
    11       0.900724       0.900724       0.900724    1[6-(1,6,7)]
    12       6.710741       6.710741       6.710741    1[6-(1,6,7)]
    13       5.913724       5.913724       5.913724    1[6-(1,6,7)]
    14       5.193827       5.193827       5.193827    1[6-(1,6,7)]
    15       2.346686       2.346686       2.346686    1[6-(1,6,7)]
    16       3.511569       3.511569       3.511569    1[6-(1,6,7)]
    17       4.308586       4.308586       4.308586    1[6-(1,6,7)]
    18       5.028483       5.028483       5.028483    1[6-(1,6,7)]
    19       6.654338       6.654338       6.654338    6[1-(0),1-(0),6-(1,1,7),7-(6,48)]
    20       0.690843       0.690843       0.690843    6[1-(0),1-(0),6-(1,1,7),7-(6,48)]
    21       3.567972       3.567972       3.567972    6[1-(0),1-(0),6-(1,1,7),7-(6,48)]
    22       2.556567       2.556567       2.556567    6[1-(0),1-(0),6-(1,1,7),7-(6,48)]
    23       0.080522       0.080522       0.080522    6[1-(0),1-(0),6-(1,1,7),7-(6,48)]
    24       6.044017       6.044017       6.044017    6[1-(0),1-(0),6-(1,1,7),7-(6,48)]
    25       3.166888       3.166888       3.166888    6[1-(0),1-(0),6-(1,1,7),7-(6,48)]
    26       4.178293       4.178293       4.178293    6[1-(0),1-(0),6-(1,1,7),7-(6,48)]
    27       2.934246       2.934246       2.934246    35[48-(7,7,35,35,35),48-(7,7,35,35,35)]
    28       0.313164       0.313164       0.313164    35[48-(7,7,35,35,35),48-(7,7,35,35,35)]
    29       3.800614       3.800614       3.800614    35[48-(7,7,35,35,35),48-(7,7,35,35,35)]
    30       6.421696       6.421696       6.421696    35[48-(7,7,35,35,35),48-(7,7,35,35,35)]
    31       6.353794       6.353794       6.353794    7[6-(1,1,6),6-(1,1,6),48-(7,35,35,35,35)]
    32       3.868516       3.868516       3.868516    7[6-(1,1,6),6-(1,1,6),48-(7,35,35,35,35)]
    33       0.381066       0.381066       0.381066    7[6-(1,1,6),6-(1,1,6),48-(7,35,35,35,35)]
    34       2.866344       2.866344       2.866344    7[6-(1,1,6),6-(1,1,6),48-(7,35,35,35,35)]
