# Supplementary material for: A collection of forcefield precursors for metal–organic frameworks
Source: RSC Adv. 2019 Nov 13;9(63):36492–507. doi: 10.1039/c9ra07327b (PMC9075174; doi:10.1039/c9ra07327b)
Supplement: RA-009-C9RA07327B-s295 [file RA-009-C9RA07327B-s295.txt]

CEHZAR01_clean

6.974900    0.000000    0.000000
-0.120020    8.332736    0.000000
-0.120020    -3.357741    7.626274

     1       5.111155       5.111155       5.111155    48[7-(1,6,6),7-(1,6,6),35-(48),35-(48),35-(48),35-(48)]
     2       1.623705       1.623705       1.623705    48[7-(1,6,6),7-(1,6,6),35-(48),35-(48),35-(48),35-(48)]
     3       0.318034       0.318034       0.318034    1[7-(6,6,48)]
     4       5.923609       5.923609       5.923609    1[6-(1,6,7)]
     5       5.194596       5.194596       5.194596    1[6-(1,6,7)]
     6       5.829494       5.829494       5.829494    1[6-(1,6,7)]
     7       0.025562       0.025562       0.025562    1[6-(1,6,7)]
     8       2.929376       2.929376       2.929376    1[7-(6,6,48)]
     9       4.298701       4.298701       4.298701    1[6-(1,6,7)]
    10       5.027714       5.027714       5.027714    1[6-(1,6,7)]
    11       4.392816       4.392816       4.392816    1[6-(1,6,7)]
    12       3.221848       3.221848       3.221848    1[6-(1,6,7)]
    13       6.416826       6.416826       6.416826    1[7-(6,6,48)]
    14       0.811251       0.811251       0.811251    1[6-(1,6,7)]
    15       1.540264       1.540264       1.540264    1[6-(1,6,7)]
    16       0.905366       0.905366       0.905366    1[6-(1,6,7)]
    17       6.709298       6.709298       6.709298    1[6-(1,6,7)]
    18       3.805484       3.805484       3.805484    1[7-(6,6,48)]
    19       2.436159       2.436159       2.436159    1[6-(1,6,7)]
    20       1.707146       1.707146       1.707146    1[6-(1,6,7)]
    21       2.342044       2.342044       2.342044    1[6-(1,6,7)]
    22       3.513012       3.513012       3.513012    1[6-(1,6,7)]
    23       6.048297       6.048297       6.048297    6[1-(0),1-(0),6-(1,1,7),7-(1,6,48)]
    24       6.650946       6.650946       6.650946    6[1-(0),1-(0),6-(1,1,7),7-(1,6,48)]
    25       4.174013       4.174013       4.174013    6[1-(0),1-(0),6-(1,1,7),7-(1,6,48)]
    26       3.571364       3.571364       3.571364    6[1-(0),1-(0),6-(1,1,7),7-(1,6,48)]
    27       0.686563       0.686563       0.686563    6[1-(0),1-(0),6-(1,1,7),7-(1,6,48)]
    28       0.083914       0.083914       0.083914    6[1-(0),1-(0),6-(1,1,7),7-(1,6,48)]
    29       2.560847       2.560847       2.560847    6[1-(0),1-(0),6-(1,1,7),7-(1,6,48)]
    30       3.163496       3.163496       3.163496    6[1-(0),1-(0),6-(1,1,7),7-(1,6,48)]
    31       2.934589       2.934589       2.934589    35[48-(7,7,35,35,35),48-(7,7,35,35,35)]
    32       0.312821       0.312821       0.312821    35[48-(7,7,35,35,35),48-(7,7,35,35,35)]
    33       3.800271       3.800271       3.800271    35[48-(7,7,35,35,35),48-(7,7,35,35,35)]
    34       6.422039       6.422039       6.422039    35[48-(7,7,35,35,35),48-(7,7,35,35,35)]
    35       6.355141       6.355141       6.355141    7[1-(0),6-(1,1,6),6-(1,1,6),48-(7,35,35,35,35)]
    36       3.867169       3.867169       3.867169    7[1-(0),6-(1,1,6),6-(1,1,6),48-(7,35,35,35,35)]
    37       0.379719       0.379719       0.379719    7[1-(0),6-(1,1,6),6-(1,1,6),48-(7,35,35,35,35)]
    38       2.867691       2.867691       2.867691    7[1-(0),6-(1,1,6),6-(1,1,6),48-(7,35,35,35,35)]
