# Supplementary material for: A collection of forcefield precursors for metal–organic frameworks
Source: RSC Adv. 2019 Nov 13;9(63):36492–507. doi: 10.1039/c9ra07327b (PMC9075174; doi:10.1039/c9ra07327b)
Supplement: RA-009-C9RA07327B-s296 [file RA-009-C9RA07327B-s296.txt]

CEJBEA_clean

10.286000    0.000000    0.000000
2.990835    18.926141    0.000000
4.545272    3.610734    18.916355

     1       9.189283       9.189283       9.189283    66[7-(6,6),7-(6,6),8-(6),8-(6),8-(6),8-(6),8-(6),8-(6)]
     2      12.411656      12.411656      12.411656    66[7-(6,6),7-(6,6),8-(6),8-(6),8-(6),8-(6),8-(7),8-(7)]
     3       14.86379       14.86379       14.86379    66[7-(6,6),7-(6,6),8-(6),8-(6),8-(6),8-(6),8-(6),8-(6)]
     4       8.632824       8.632824       8.632824    66[7-(6,6),7-(6,6),8-(6),8-(6),8-(6),8-(6),8-(6),8-(6)]
     5       5.410451       5.410451       5.410451    66[7-(6,6),7-(6,6),8-(6),8-(6),8-(6),8-(6),8-(7),8-(7)]
     6       2.958317       2.958317       2.958317    66[7-(6,6),7-(6,6),8-(6),8-(6),8-(6),8-(6),8-(6),8-(6)]
     7      11.697972      11.697972      11.697972    1[6-(6,6)]
     8       9.447803       9.447803       9.447803    1[6-(6,6)]
     9      14.339783      14.339783      14.339783    1[6-(6,6)]
    10      16.424175      16.424175      16.424175    1[6-(6,6)]
    11      11.863168      11.863168      11.863168    1[6-(6,6)]
    12       3.833579       3.833579       3.833579    1[6-(6,6)]
    13      13.768038      13.768038      13.768038    1[6-(6,6)]
    14       12.41186       12.41186       12.41186    1[6-(6,6)]
    15      12.717855      12.717855      12.717855    1[6-(6,6)]
    16       9.322827       9.322827       9.322827    1[6-(6,6)]
    17       8.773613       8.773613       8.773613    1[6-(6,6)]
    18      10.198689      10.198689      10.198689    1[6-(6,6)]
    19       7.553251       7.553251       7.553251    1[6-(6,6)]
    20      10.602892      10.602892      10.602892    1[6-(6,6)]
    21      12.757477      12.757477      12.757477    1[6-(6,6)]
    22      10.034485      10.034485      10.034485    1[6-(6,6)]
    23       6.516788       6.516788       6.516788    1[6-(6,7)]
    24       5.009309       5.009309       5.009309    1[6-(6,6)]
    25       5.194563       5.194563       5.194563    1[6-(6,6)]
    26        6.48289        6.48289        6.48289    1[6-(6,6)]
    27       7.819348       7.819348       7.819348    1[6-(6,6)]
    28       9.703882       9.703882       9.703882    1[6-(6,6)]
    29      10.992329      10.992329      10.992329    1[6-(6,6)]
    30      10.872657      10.872657      10.872657    1[6-(6,7)]
    31      10.064492      10.064492      10.064492    1[6-(6,7)]
    32       8.739942       8.739942       8.739942    1[6-(6,6)]
    33        8.92274        8.92274        8.92274    1[6-(6,6)]
    34       9.974865       9.974865       9.974865    1[6-(6,6)]
    35       11.15265       11.15265       11.15265    1[6-(6,6)]
    36      12.471643      12.471643      12.471643    1[6-(6,6)]
    37      13.451941      13.451941      13.451941    1[6-(6,6)]
    38      13.331054      13.331054      13.331054    1[6-(6,7)]
    39      16.464196      16.464196      16.464196    1[6-(6,7)]
    40       6.148791       6.148791       6.148791    1[6-(6,6)]
    41      14.840608      14.840608      14.840608    1[6-(6,6)]
    42      12.911074      12.911074      12.911074    1[6-(6,6)]
    43      11.319845      11.319845      11.319845    1[6-(6,6)]
    44      10.229152      10.229152      10.229152    1[6-(6,6)]
    45       10.29837       10.29837       10.29837    1[6-(6,6)]
    46      12.141709      12.141709      12.141709    1[6-(6,7)]
    47       6.124135       6.124135       6.124135    1[6-(6,6)]
    48       5.383469       5.383469       5.383469    1[6-(6,6)]
    49       3.482324       3.482324       3.482324    1[6-(6,6)]
    50       1.397932       1.397932       1.397932    1[6-(6,6)]
    51       5.958939       5.958939       5.958939    1[6-(6,6)]
    52      13.988528      13.988528      13.988528    1[6-(6,6)]
    53       4.054069       4.054069       4.054069    1[6-(6,6)]
    54       5.410247       5.410247       5.410247    1[6-(6,6)]
    55       5.104252       5.104252       5.104252    1[6-(6,6)]
    56        8.49928        8.49928        8.49928    1[6-(6,6)]
    57       9.048494       9.048494       9.048494    1[6-(6,6)]
    58       7.623418       7.623418       7.623418    1[6-(6,6)]
    59      10.268856      10.268856      10.268856    1[6-(6,6)]
    60       7.219215       7.219215       7.219215    1[6-(6,6)]
    61        5.06463        5.06463        5.06463    1[6-(6,6)]
    62       7.787622       7.787622       7.787622    1[6-(6,6)]
    63      11.305319      11.305319      11.305319    1[6-(6,7)]
    64      12.812798      12.812798      12.812798    1[6-(6,6)]
    65      12.627544      12.627544      12.627544    1[6-(6,6)]
    66      11.339217      11.339217      11.339217    1[6-(6,6)]
    67      10.002759      10.002759      10.002759    1[6-(6,6)]
    68       8.118225       8.118225       8.118225    1[6-(6,6)]
    69       6.829778       6.829778       6.829778    1[6-(6,6)]
    70        6.94945        6.94945        6.94945    1[6-(6,7)]
    71       7.757615       7.757615       7.757615    1[6-(6,7)]
    72       9.082165       9.082165       9.082165    1[6-(6,6)]
    73       8.899367       8.899367       8.899367    1[6-(6,6)]
    74       7.847242       7.847242       7.847242    1[6-(6,6)]
    75       6.669457       6.669457       6.669457    1[6-(6,6)]
    76       5.350464       5.350464       5.350464    1[6-(6,6)]
    77       4.370166       4.370166       4.370166    1[6-(6,6)]
    78       4.491053       4.491053       4.491053    1[6-(6,7)]
    79       1.357911       1.357911       1.357911    1[6-(6,7)]
    80       1.387316       1.387316       1.387316    1[6-(6,6)]
    81       2.981499       2.981499       2.981499    1[6-(6,6)]
    82       4.911033       4.911033       4.911033    1[6-(6,6)]
    83       6.502262       6.502262       6.502262    1[6-(6,6)]
    84       7.592955       7.592955       7.592955    1[6-(6,6)]
    85       7.523737       7.523737       7.523737    1[6-(6,6)]
    86       5.680398       5.680398       5.680398    1[6-(6,7)]
    87      15.758047      15.758047      15.758047    6[6-(1,6),6-(1,6),6-(8,8)]
    88      11.625828      11.625828      11.625828    6[1-(0),6-(6,6),6-(6,6)]
    89      10.370784      10.370784      10.370784    6[6-(1,6),6-(1,6),6-(8,8)]
    90      10.283699      10.283699      10.283699    6[1-(0),6-(1,6),6-(6,6)]
    91      14.411845      14.411845      14.411845    6[1-(0),6-(1,6),6-(1,6)]
    92      15.657237      15.657237      15.657237    6[1-(0),6-(1,6),6-(6,6)]
    93       6.805321       6.805321       6.805321    6[6-(6,6),8-(66),8-(66)]
    94       9.148344       9.148344       9.148344    6[6-(6,6),8-(66),8-(66)]
    95      12.024951      12.024951      12.024951    6[6-(1,6),6-(1,6),6-(8,8)]
    96      12.246511      12.246511      12.246511    6[1-(0),6-(6,6),6-(6,6)]
    97      13.025005      13.025005      13.025005    6[6-(1,6),6-(1,6),6-(8,8)]
    98      13.593765      13.593765      13.593765    6[1-(0),6-(1,6),6-(6,6)]
    99       13.37608       13.37608       13.37608    6[1-(0),6-(1,6),6-(1,6)]
   100       12.57929       12.57929       12.57929    6[1-(0),6-(1,6),6-(6,6)]
   101      11.217808      11.217808      11.217808    6[6-(6,6),8-(66),8-(66)]
   102      13.281498      13.281498      13.281498    6[6-(6,6),8-(66),8-(66)]
   103      11.629408      11.629408      11.629408    6[6-(1,6),6-(1,6),6-(8,8)]
   104      11.921279      11.921279      11.921279    6[1-(0),6-(6,6),6-(6,6)]
   105      11.058896      11.058896      11.058896    6[6-(1,6),6-(1,6),6-(8,8)]
   106       9.896833       9.896833       9.896833    6[1-(0),6-(1,6),6-(6,6)]
   107       9.567673       9.567673       9.567673    6[1-(0),6-(1,6),6-(1,6)]
   108      10.426693      10.426693      10.426693    6[1-(0),6-(1,6),6-(6,6)]
   109      12.587359      12.587359      12.587359    6[6-(6,6),8-(66),8-(66)]
   110      11.354438      11.354438      11.354438    6[6-(6,6),8-(66),8-(66)]
   111       8.981209       8.981209       8.981209    6[6-(1,6),6-(1,6),6-(8,8)]
   112       7.690435       7.690435       7.690435    6[1-(0),6-(6,6),6-(6,6)]
   113      11.155389      11.155389      11.155389    6[6-(1,6),6-(1,6),6-(8,8)]
   114      11.338196      11.338196      11.338196    6[1-(0),6-(1,6),6-(6,6)]
   115      12.629847      12.629847      12.629847    6[1-(0),6-(1,6),6-(1,6)]
   116        9.17234        9.17234        9.17234    6[1-(0),6-(1,6),6-(6,6)]
   117      10.148074      10.148074      10.148074    6[6-(6,6),8-(66),8-(66)]
   118        9.78598        9.78598        9.78598    6[6-(6,6),8-(66),8-(66)]
   119       6.588284       6.588284       6.588284    6[1-(0),6-(1,6),7-(6,66)]
   120       5.672408       5.672408       5.672408    6[1-(0),6-(1,6),6-(1,7)]
   121       5.791763       5.791763       5.791763    6[1-(0),6-(1,6),6-(6,6)]
   122       6.759941       6.759941       6.759941    6[6-(1,6),6-(1,6),6-(6,7)]
   123       7.644087       7.644087       7.644087    6[6-(6,6),6-(6,7),7-(6,66)]
   124       6.995005       6.995005       6.995005    6[1-(0),6-(1,6),6-(6,6)]
   125       7.789784       7.789784       7.789784    6[1-(0),6-(1,6),6-(6,6)]
   126          8.714          8.714          8.714    6[6-(1,6),6-(1,6),6-(6,7)]
   127       9.620757       9.620757       9.620757    6[1-(0),6-(1,6),6-(6,6)]
   128      10.391898      10.391898      10.391898    6[1-(0),6-(1,6),6-(1,7)]
   129      10.302714      10.302714      10.302714    6[1-(0),6-(1,6),7-(6,66)]
   130       8.616397       8.616397       8.616397    6[6-(6,6),6-(6,7),7-(6,66)]
   131      10.095981      10.095981      10.095981    6[1-(0),6-(1,6),7-(6,66)]
   132       9.310505       9.310505       9.310505    6[1-(0),6-(1,6),6-(1,7)]
   133       9.401835       9.401835       9.401835    6[1-(0),6-(1,6),6-(6,6)]
   134      10.199415      10.199415      10.199415    6[6-(1,6),6-(1,6),6-(6,7)]
   135      10.903628      10.903628      10.903628    6[6-(6,6),6-(6,7),7-(6,66)]
   136      10.381289      10.381289      10.381289    6[1-(0),6-(1,6),6-(6,6)]
   137      11.081429      11.081429      11.081429    6[1-(0),6-(1,6),6-(6,6)]
   138      11.728993      11.728993      11.728993    6[6-(1,6),6-(1,6),6-(6,7)]
   139      12.410371      12.410371      12.410371    6[1-(0),6-(1,6),6-(6,6)]
   140      13.004901      13.004901      13.004901    6[1-(0),6-(1,6),6-(1,7)]
   141      12.929892      12.929892      12.929892    6[1-(0),6-(1,6),7-(6,66)]
   142      11.685551      11.685551      11.685551    6[6-(6,6),6-(6,7),7-(6,66)]
   143      15.824194      15.824194      15.824194    6[1-(0),6-(1,6),7-(6,66)]
   144      15.809197      15.809197      15.809197    6[1-(0),6-(1,6),6-(1,7)]
   145      14.868015      14.868015      14.868015    6[1-(0),6-(1,6),6-(6,6)]
   146        13.9447        13.9447        13.9447    6[6-(1,6),6-(1,6),6-(6,7)]
   147      14.013774      14.013774      14.013774    6[6-(6,6),6-(6,7),7-(6,66)]
   148      12.919289      12.919289      12.919289    6[1-(0),6-(1,6),6-(6,6)]
   149      11.983325      11.983325      11.983325    6[1-(0),6-(1,6),6-(6,6)]
   150      11.985155      11.985155      11.985155    6[6-(1,6),6-(1,6),6-(6,7)]
   151      10.946392      10.946392      10.946392    6[1-(0),6-(1,6),6-(6,6)]
   152       10.98961       10.98961       10.98961    6[1-(0),6-(1,6),6-(1,7)]
   153      12.089302      12.089302      12.089302    6[1-(0),6-(1,6),7-(6,66)]
   154      13.016104      13.016104      13.016104    6[6-(6,6),6-(6,7),7-(6,66)]
   155        2.06406        2.06406        2.06406    6[6-(1,6),6-(1,6),6-(8,8)]
   156       3.205444       3.205444       3.205444    6[1-(0),6-(6,6),6-(6,6)]
   157       7.451323       7.451323       7.451323    6[6-(1,6),6-(1,6),6-(8,8)]
   158       4.547573       4.547573       4.547573    6[1-(0),6-(1,6),6-(6,6)]
   159       3.410262       3.410262       3.410262    6[1-(0),6-(1,6),6-(1,6)]
   160        2.16487        2.16487        2.16487    6[1-(0),6-(1,6),6-(6,6)]
   161      11.016786      11.016786      11.016786    6[6-(6,6),8-(66),8-(66)]
   162       8.673763       8.673763       8.673763    6[6-(6,6),8-(66),8-(66)]
   163       5.797156       5.797156       5.797156    6[6-(1,6),6-(1,6),6-(8,8)]
   164       5.575596       5.575596       5.575596    6[1-(0),6-(6,6),6-(6,6)]
   165       4.797102       4.797102       4.797102    6[6-(1,6),6-(1,6),6-(8,8)]
   166       4.228342       4.228342       4.228342    6[1-(0),6-(1,6),6-(6,6)]
   167       4.446027       4.446027       4.446027    6[1-(0),6-(1,6),6-(1,6)]
   168       5.242817       5.242817       5.242817    6[1-(0),6-(1,6),6-(6,6)]
   169       6.604299       6.604299       6.604299    6[6-(6,6),8-(66),8-(66)]
   170       4.540609       4.540609       4.540609    6[6-(6,6),8-(66),8-(66)]
   171       6.192699       6.192699       6.192699    6[6-(1,6),6-(1,6),6-(8,8)]
   172       5.900828       5.900828       5.900828    6[1-(0),6-(6,6),6-(6,6)]
   173       6.763211       6.763211       6.763211    6[6-(1,6),6-(1,6),6-(8,8)]
   174       7.925274       7.925274       7.925274    6[1-(0),6-(1,6),6-(6,6)]
   175       8.254434       8.254434       8.254434    6[1-(0),6-(1,6),6-(1,6)]
   176       7.395414       7.395414       7.395414    6[1-(0),6-(1,6),6-(6,6)]
   177       5.234748       5.234748       5.234748    6[6-(6,6),8-(66),8-(66)]
   178       6.467669       6.467669       6.467669    6[6-(6,6),8-(66),8-(66)]
   179       8.840898       8.840898       8.840898    6[6-(1,6),6-(1,6),6-(8,8)]
   180         5.5864         5.5864         5.5864    6[1-(0),6-(6,6),6-(6,6)]
   181       6.666718       6.666718       6.666718    6[6-(1,6),6-(1,6),6-(8,8)]
   182       6.483911       6.483911       6.483911    6[1-(0),6-(1,6),6-(6,6)]
   183        5.19226        5.19226        5.19226    6[1-(0),6-(1,6),6-(1,6)]
   184       8.649767       8.649767       8.649767    6[1-(0),6-(1,6),6-(6,6)]
   185       7.674033       7.674033       7.674033    6[6-(6,6),8-(66),8-(66)]
   186       8.036127       8.036127       8.036127    6[6-(6,6),8-(66),8-(66)]
   187      11.233823      11.233823      11.233823    6[1-(0),6-(1,6),7-(6,66)]
   188      12.149699      12.149699      12.149699    6[1-(0),6-(1,6),6-(1,7)]
   189      12.030344      12.030344      12.030344    6[1-(0),6-(1,6),6-(6,6)]
   190      11.062166      11.062166      11.062166    6[6-(1,6),6-(1,6),6-(6,7)]
   191       10.17802       10.17802       10.17802    6[6-(6,6),6-(6,7),7-(6,66)]
   192      10.827102      10.827102      10.827102    6[1-(0),6-(1,6),6-(6,6)]
   193      10.032323      10.032323      10.032323    6[1-(0),6-(1,6),6-(6,6)]
   194       9.108107       9.108107       9.108107    6[6-(1,6),6-(1,6),6-(6,7)]
   195        8.20135        8.20135        8.20135    6[1-(0),6-(1,6),6-(6,6)]
   196       7.430209       7.430209       7.430209    6[1-(0),6-(1,6),6-(1,7)]
   197       7.519393       7.519393       7.519393    6[1-(0),6-(1,6),7-(6,66)]
   198        9.20571        9.20571        9.20571    6[6-(6,6),6-(6,7),7-(6,66)]
   199       7.726126       7.726126       7.726126    6[1-(0),6-(1,6),7-(6,66)]
   200       8.511602       8.511602       8.511602    6[1-(0),6-(1,6),6-(1,7)]
   201       8.420272       8.420272       8.420272    6[1-(0),6-(1,6),6-(6,6)]
   202       7.622692       7.622692       7.622692    6[6-(1,6),6-(1,6),6-(6,7)]
   203       6.918479       6.918479       6.918479    6[6-(6,6),6-(6,7),7-(6,66)]
   204       7.440818       7.440818       7.440818    6[1-(0),6-(1,6),6-(6,6)]
   205       6.740678       6.740678       6.740678    6[1-(0),6-(1,6),6-(6,6)]
   206       6.093114       6.093114       6.093114    6[6-(1,6),6-(1,6),6-(6,7)]
   207       5.411736       5.411736       5.411736    6[1-(0),6-(1,6),6-(6,6)]
   208       4.817206       4.817206       4.817206    6[1-(0),6-(1,6),6-(1,7)]
   209       4.892215       4.892215       4.892215    6[1-(0),6-(1,6),7-(6,66)]
   210       6.136556       6.136556       6.136556    6[6-(6,6),6-(6,7),7-(6,66)]
   211       1.997913       1.997913       1.997913    6[1-(0),6-(1,6),7-(6,66)]
   212        2.01291        2.01291        2.01291    6[1-(0),6-(1,6),6-(1,7)]
   213       2.954092       2.954092       2.954092    6[1-(0),6-(1,6),6-(6,6)]
   214       3.877407       3.877407       3.877407    6[6-(1,6),6-(1,6),6-(6,7)]
   215       3.808333       3.808333       3.808333    6[6-(6,6),6-(6,7),7-(6,66)]
   216       4.902818       4.902818       4.902818    6[1-(0),6-(1,6),6-(6,6)]
   217       5.838782       5.838782       5.838782    6[1-(0),6-(1,6),6-(6,6)]
   218       5.836952       5.836952       5.836952    6[6-(1,6),6-(1,6),6-(6,7)]
   219       6.875715       6.875715       6.875715    6[1-(0),6-(1,6),6-(6,6)]
   220       6.832497       6.832497       6.832497    6[1-(0),6-(1,6),6-(1,7)]
   221       5.732805       5.732805       5.732805    6[1-(0),6-(1,6),7-(6,66)]
   222       4.806003       4.806003       4.806003    6[6-(6,6),6-(6,7),7-(6,66)]
   223      12.309345      12.309345      12.309345    7[6-(1,6),6-(6,6),66-(7,8,8,8,8,8,8)]
   224      10.872755      10.872755      10.872755    7[6-(1,6),6-(6,6),66-(7,8,8,8,8,8,8)]
   225       7.548799       7.548799       7.548799    7[6-(1,6),6-(6,6),66-(7,8,8,8,8,8,8)]
   226       9.451188       9.451188       9.451188    7[6-(1,6),6-(6,6),66-(7,8,8,8,8,8,8)]
   227      14.963691      14.963691      14.963691    7[6-(1,6),6-(6,6),66-(7,8,8,8,8,8,8)]
   228      13.072989      13.072989      13.072989    7[6-(1,6),6-(6,6),66-(7,8,8,8,8,8,8)]
   229      10.132631      10.132631      10.132631    7[8-(0),8-(66),8-(66)]
   230       5.512762       5.512762       5.512762    7[6-(1,6),6-(6,6),66-(7,8,8,8,8,8,8)]
   231       6.949352       6.949352       6.949352    7[6-(1,6),6-(6,6),66-(7,8,8,8,8,8,8)]
   232      10.273308      10.273308      10.273308    7[6-(1,6),6-(6,6),66-(7,8,8,8,8,8,8)]
   233       8.370919       8.370919       8.370919    7[6-(1,6),6-(6,6),66-(7,8,8,8,8,8,8)]
   234       2.858416       2.858416       2.858416    7[6-(1,6),6-(6,6),66-(7,8,8,8,8,8,8)]
   235       4.749118       4.749118       4.749118    7[6-(1,6),6-(6,6),66-(7,8,8,8,8,8,8)]
   236       7.689476       7.689476       7.689476    7[8-(0),8-(66),8-(66)]
   237       6.893893       6.893893       6.893893    8[6-(6,8),66-(7,7,8,8,8,8,8)]
   238       7.840315       7.840315       7.840315    8[6-(6,8),66-(7,7,8,8,8,8,8)]
   239      11.099644      11.099644      11.099644    8[6-(6,8),66-(7,7,8,8,8,8,8)]
   240       9.278579       9.278579       9.278579    8[6-(6,8),66-(7,7,8,8,8,8,8)]
   241      10.448011      10.448011      10.448011    8[6-(6,8),66-(7,7,8,8,8,8,8)]
   242      11.305947      11.305947      11.305947    8[6-(6,8),66-(7,7,8,8,8,8,8)]
   243      12.562319      12.562319      12.562319    8[6-(6,8),66-(7,7,8,8,8,8,8)]
   244       3.911363       3.911363       3.911363    8[6-(6,8),66-(7,7,8,8,8,8,8)]
   245      12.102865      12.102865      12.102865    8[6-(6,8),66-(7,7,8,8,8,8,8)]
   246       3.507809       3.507809       3.507809    8[6-(6,8),66-(7,7,8,8,8,8,8)]
   247       10.80862       10.80862       10.80862    8[6-(6,8),66-(7,7,8,8,8,8,8)]
   248      12.123198      12.123198      12.123198    8[6-(6,8),66-(7,7,8,8,8,8,8)]
   249        14.5057        14.5057        14.5057    8[6-(6,8),66-(7,7,8,8,8,8,8)]
   250      11.251962      11.251962      11.251962    8[6-(6,8),66-(7,7,8,8,8,8,8)]
   251       4.234515       4.234515       4.234515    8[6-(6,8),66-(7,7,8,8,8,8,8)]
   252       9.670301       9.670301       9.670301    8[6-(6,8),66-(7,7,8,8,8,8,8)]
   253      10.090963      10.090963      10.090963    8[7-(8,8),66-(7,7,8,8,8,8,8)]
   254      11.124027      11.124027      11.124027    8[7-(8,8),66-(7,7,8,8,8,8,8)]
   255       9.292888       9.292888       9.292888    8[7-(8,8)]
   256      10.928214      10.928214      10.928214    8[6-(6,8),66-(7,7,8,8,8,8,8)]
   257       9.981792       9.981792       9.981792    8[6-(6,8),66-(7,7,8,8,8,8,8)]
   258       6.722463       6.722463       6.722463    8[6-(6,8),66-(7,7,8,8,8,8,8)]
   259       8.543528       8.543528       8.543528    8[6-(6,8),66-(7,7,8,8,8,8,8)]
   260       7.374096       7.374096       7.374096    8[6-(6,8),66-(7,7,8,8,8,8,8)]
   261        6.51616        6.51616        6.51616    8[6-(6,8),66-(7,7,8,8,8,8,8)]
   262       5.259788       5.259788       5.259788    8[6-(6,8),66-(7,7,8,8,8,8,8)]
   263      13.910744      13.910744      13.910744    8[6-(6,8),66-(7,7,8,8,8,8,8)]
   264       5.719242       5.719242       5.719242    8[6-(6,8),66-(7,7,8,8,8,8,8)]
   265      14.314298      14.314298      14.314298    8[6-(6,8),66-(7,7,8,8,8,8,8)]
   266       7.013487       7.013487       7.013487    8[6-(6,8),66-(7,7,8,8,8,8,8)]
   267       5.698909       5.698909       5.698909    8[6-(6,8),66-(7,7,8,8,8,8,8)]
   268       3.316407       3.316407       3.316407    8[6-(6,8),66-(7,7,8,8,8,8,8)]
   269       6.570145       6.570145       6.570145    8[6-(6,8),66-(7,7,8,8,8,8,8)]
   270      13.587592      13.587592      13.587592    8[6-(6,8),66-(7,7,8,8,8,8,8)]
   271       8.151806       8.151806       8.151806    8[6-(6,8),66-(7,7,8,8,8,8,8)]
   272       7.731144       7.731144       7.731144    8[7-(8,8),66-(7,7,8,8,8,8,8)]
   273        6.69808        6.69808        6.69808    8[7-(8,8),66-(7,7,8,8,8,8,8)]
   274       8.529219       8.529219       8.529219    8[7-(8,8)]
