# Supplementary material for: A collection of forcefield precursors for metal–organic frameworks
Source: RSC Adv. 2019 Nov 13;9(63):36492–507. doi: 10.1039/c9ra07327b (PMC9075174; doi:10.1039/c9ra07327b)
Supplement: RA-009-C9RA07327B-s297 [file RA-009-C9RA07327B-s297.txt]

CEJZAU_clean

16.165200    0.000000    0.000000
7.140802    14.502504    0.000000
7.973809    4.961821    27.961336

     1      17.777492      17.777492      17.777492    27[7-(6,6),7-(6,6),8-(27,27),8-(6),8-(6)]
     2      11.095292      11.095292      11.095292    27[7-(6,6),7-(6,6),8-(27,27),8-(6),8-(6)]
     3      23.482687      23.482687      23.482687    27[7-(6,6),7-(6,6),8-(27,27),8-(6),8-(6)]
     4      17.111275      17.111275      17.111275    27[7-(6,6),7-(6,6),8-(27,27),8-(6),8-(6)]
     5      13.502319      13.502319      13.502319    27[7-(6,6),7-(6,6),8-(27,27),8-(6),8-(6)]
     6      20.184519      20.184519      20.184519    27[7-(6,6),7-(6,6),8-(27,27),8-(6),8-(6)]
     7       7.797124       7.797124       7.797124    27[7-(6,6),7-(6,6),8-(27,27),8-(6),8-(6)]
     8      14.168536      14.168536      14.168536    27[7-(6,6),7-(6,6),8-(27,27),8-(6),8-(6)]
     9       3.986904       3.986904       3.986904    27[8-(27,27),8-(27,27),8-(6),8-(6),8-(6),8-(6)]
    10            0.0            0.0            0.0    27[8-(27,27),8-(27,27),8-(6),8-(6),8-(6),8-(6)]
    11      16.629437      16.629437      16.629437    1[6-(6,7)]
    12      16.102026      16.102026      16.102026    1[6-(6,6)]
    13      16.189991      16.189991      16.189991    1[6-(6,6)]
    14      16.687499      16.687499      16.687499    1[6-(6,7)]
    15       14.47704       14.47704       14.47704    1[6-(6,6)]
    16      14.842138      14.842138      14.842138    1[6-(6,6)]
    17      17.116529      17.116529      17.116529    1[6-(6,6)]
    18      14.374485      14.374485      14.374485    1[6-(6,6)]
    19      19.872413      19.872413      19.872413    1[6-(6,7)]
    20      10.504963      10.504963      10.504963    1[6-(6,7)]
    21      12.128283      12.128283      12.128283    1[6-(6,6)]
    22      16.496772      16.496772      16.496772    1[6-(6,6)]
    23      14.079056      14.079056      14.079056    1[6-(6,6)]
    24      15.334708      15.334708      15.334708    1[6-(6,6)]
    25      17.210149      17.210149      17.210149    1[6-(6,6)]
    26       17.31876       17.31876       17.31876    1[6-(6,7)]
    27      13.627831      13.627831      13.627831    1[6-(6,7)]
    28       13.43206       13.43206       13.43206    1[6-(6,6)]
    29      13.653814      13.653814      13.653814    1[6-(6,6)]
    30      12.511678      12.511678      12.511678    1[6-(6,7)]
    31      12.841252      12.841252      12.841252    1[6-(6,7)]
    32      13.929897      13.929897      13.929897    1[6-(6,6)]
    33      24.823861      24.823861      24.823861    1[6-(6,6)]
    34      23.277377      23.277377      23.277377    1[6-(6,6)]
    35      20.483612      20.483612      20.483612    1[6-(6,6)]
    36      22.018277      22.018277      22.018277    1[6-(6,6)]
    37      21.553492      21.553492      21.553492    1[6-(6,6)]
    38       21.02141       21.02141       21.02141    1[6-(6,6)]
    39      18.954402      18.954402      18.954402    1[6-(6,6)]
    40      19.560556      19.560556      19.560556    1[6-(6,6)]
    41       4.550723       4.550723       4.550723    1[6-(6,6)]
    42      11.590751      11.590751      11.590751    1[6-(6,6)]
    43      11.290683      11.290683      11.290683    1[6-(6,6)]
    44      11.470977      11.470977      11.470977    1[6-(6,6)]
    45      24.932699      24.932699      24.932699    1[6-(6,7)]
    46      24.438548      24.438548      24.438548    1[6-(6,6)]
    47       21.08736       21.08736       21.08736    1[6-(6,6)]
    48      21.690829      21.690829      21.690829    1[6-(6,7)]
    49       24.09802       24.09802       24.09802    1[6-(6,6)]
    50      21.164578      21.164578      21.164578    1[6-(6,6)]
    51      20.305213      20.305213      20.305213    1[6-(6,6)]
    52       24.95321       24.95321       24.95321    1[6-(6,6)]
    53      10.331615      10.331615      10.331615    1[6-(6,7)]
    54      24.682338      24.682338      24.682338    1[6-(6,7)]
    55      23.024725      23.024725      23.024725    1[6-(6,6)]
    56      18.057016      18.057016      18.057016    1[6-(6,6)]
    57      16.603265      16.603265      16.603265    1[6-(6,6)]
    58       18.77508       18.77508       18.77508    1[6-(6,6)]
    59      16.163247      16.163247      16.163247    1[6-(6,6)]
    60      14.930197      14.930197      14.930197    1[6-(6,7)]
    61      15.576294      15.576294      15.576294    1[6-(6,7)]
    62      16.764749      16.764749      16.764749    1[6-(6,6)]
    63      15.846312      15.846312      15.846312    1[6-(6,6)]
    64      15.622154      15.622154      15.622154    1[6-(6,7)]
    65       18.50346       18.50346       18.50346    1[6-(6,7)]
    66      18.851499      18.851499      18.851499    1[6-(6,6)]
    67      12.485978      12.485978      12.485978    1[6-(6,6)]
    68      14.640707      14.640707      14.640707    1[6-(6,6)]
    69      13.375297      13.375297      13.375297    1[6-(6,6)]
    70      11.217949      11.217949      11.217949    1[6-(6,6)]
    71       8.011758       8.011758       8.011758    1[6-(6,6)]
    72      10.097842      10.097842      10.097842    1[6-(6,6)]
    73      19.725341      19.725341      19.725341    1[6-(6,6)]
    74      17.642795      17.642795      17.642795    1[6-(6,6)]
    75      23.511063      23.511063      23.511063    1[6-(6,6)]
    76       8.787662       8.787662       8.787662    1[6-(6,6)]
    77      11.535147      11.535147      11.535147    1[6-(6,6)]
    78      10.060753      10.060753      10.060753    1[6-(6,6)]
    79      14.650374      14.650374      14.650374    1[6-(6,7)]
    80      15.177785      15.177785      15.177785    1[6-(6,6)]
    81       15.08982       15.08982       15.08982    1[6-(6,6)]
    82      14.592312      14.592312      14.592312    1[6-(6,7)]
    83      16.802771      16.802771      16.802771    1[6-(6,6)]
    84      16.437673      16.437673      16.437673    1[6-(6,6)]
    85      14.163282      14.163282      14.163282    1[6-(6,6)]
    86      16.905326      16.905326      16.905326    1[6-(6,6)]
    87      11.407398      11.407398      11.407398    1[6-(6,7)]
    88      20.774848      20.774848      20.774848    1[6-(6,7)]
    89      19.151528      19.151528      19.151528    1[6-(6,6)]
    90      14.783039      14.783039      14.783039    1[6-(6,6)]
    91      17.200755      17.200755      17.200755    1[6-(6,6)]
    92      15.945103      15.945103      15.945103    1[6-(6,6)]
    93      14.069662      14.069662      14.069662    1[6-(6,6)]
    94      13.961051      13.961051      13.961051    1[6-(6,7)]
    95       17.65198       17.65198       17.65198    1[6-(6,7)]
    96      17.847751      17.847751      17.847751    1[6-(6,6)]
    97      17.625997      17.625997      17.625997    1[6-(6,6)]
    98      18.768133      18.768133      18.768133    1[6-(6,7)]
    99      18.438559      18.438559      18.438559    1[6-(6,7)]
   100      17.349914      17.349914      17.349914    1[6-(6,6)]
   101        6.45595        6.45595        6.45595    1[6-(6,6)]
   102       8.002434       8.002434       8.002434    1[6-(6,6)]
   103      10.796199      10.796199      10.796199    1[6-(6,6)]
   104       9.261534       9.261534       9.261534    1[6-(6,6)]
   105       9.726319       9.726319       9.726319    1[6-(6,6)]
   106      10.258401      10.258401      10.258401    1[6-(6,6)]
   107      12.325409      12.325409      12.325409    1[6-(6,6)]
   108      11.719255      11.719255      11.719255    1[6-(6,6)]
   109      26.729088      26.729088      26.729088    1[6-(6,6)]
   110       19.68906       19.68906       19.68906    1[6-(6,6)]
   111      19.989128      19.989128      19.989128    1[6-(6,6)]
   112      19.808834      19.808834      19.808834    1[6-(6,6)]
   113       6.347112       6.347112       6.347112    1[6-(6,7)]
   114       6.841263       6.841263       6.841263    1[6-(6,6)]
   115      10.192451      10.192451      10.192451    1[6-(6,6)]
   116       9.588982       9.588982       9.588982    1[6-(6,7)]
   117       7.181791       7.181791       7.181791    1[6-(6,6)]
   118      10.115233      10.115233      10.115233    1[6-(6,6)]
   119      10.974598      10.974598      10.974598    1[6-(6,6)]
   120       6.326601       6.326601       6.326601    1[6-(6,6)]
   121      20.948196      20.948196      20.948196    1[6-(6,7)]
   122       6.597473       6.597473       6.597473    1[6-(6,7)]
   123       8.255086       8.255086       8.255086    1[6-(6,6)]
   124      13.222795      13.222795      13.222795    1[6-(6,6)]
   125      14.676546      14.676546      14.676546    1[6-(6,6)]
   126      12.504731      12.504731      12.504731    1[6-(6,6)]
   127      15.116564      15.116564      15.116564    1[6-(6,6)]
   128      16.349614      16.349614      16.349614    1[6-(6,7)]
   129      15.703517      15.703517      15.703517    1[6-(6,7)]
   130      14.515062      14.515062      14.515062    1[6-(6,6)]
   131      15.433499      15.433499      15.433499    1[6-(6,6)]
   132      15.657657      15.657657      15.657657    1[6-(6,7)]
   133      12.776351      12.776351      12.776351    1[6-(6,7)]
   134      12.428312      12.428312      12.428312    1[6-(6,6)]
   135      18.793833      18.793833      18.793833    1[6-(6,6)]
   136      16.639104      16.639104      16.639104    1[6-(6,6)]
   137      17.904514      17.904514      17.904514    1[6-(6,6)]
   138      20.061862      20.061862      20.061862    1[6-(6,6)]
   139      23.268053      23.268053      23.268053    1[6-(6,6)]
   140      21.181969      21.181969      21.181969    1[6-(6,6)]
   141       11.55447       11.55447       11.55447    1[6-(6,6)]
   142      13.637016      13.637016      13.637016    1[6-(6,6)]
   143       7.768748       7.768748       7.768748    1[6-(6,6)]
   144      22.492149      22.492149      22.492149    1[6-(6,6)]
   145      19.744664      19.744664      19.744664    1[6-(6,6)]
   146      21.219058      21.219058      21.219058    1[6-(6,6)]
   147      16.558318      16.558318      16.558318    6[1-(0),6-(1,6),7-(6,27)]
   148      16.239929      16.239929      16.239929    6[1-(0),6-(1,7),6-(6,6)]
   149      16.127569      16.127569      16.127569    6[6-(1,6),6-(1,6),6-(6,6)]
   150      16.289038      16.289038      16.289038    6[1-(0),6-(1,7),6-(6,6)]
   151      16.596341      16.596341      16.596341    6[1-(0),6-(1,6),7-(6,27)]
   152      15.831656      15.831656      15.831656    6[6-(1,6),6-(1,6),6-(6,6)]
   153       14.87341       14.87341       14.87341    6[1-(0),6-(6,6),6-(6,6)]
   154      14.499935      14.499935      14.499935    6[6-(1,6),6-(1,6),6-(6,6)]
   155      15.100546      15.100546      15.100546    6[1-(0),6-(6,6),6-(6,8)]
   156      16.093265      16.093265      16.093265    6[6-(1,6),6-(1,6),8-(6)]
   157      16.455563      16.455563      16.455563    6[1-(0),6-(6,6),6-(6,8)]
   158      13.440522      13.440522      13.440522    6[6-(1,6),6-(1,6),6-(6,6)]
   159      13.596603      13.596603      13.596603    6[1-(0),6-(1,7),6-(6,6)]
   160      12.600218      12.600218      12.600218    6[1-(0),6-(1,6),7-(6,27)]
   161      11.308478      11.308478      11.308478    6[1-(0),6-(1,6),7-(6,27)]
   162      12.270429      12.270429      12.270429    6[1-(0),6-(1,7),6-(6,6)]
   163      16.005852      16.005852      16.005852    6[6-(1,6),6-(1,6),8-(6)]
   164       16.01122       16.01122       16.01122    6[1-(0),6-(6,6),6-(6,8)]
   165       15.28676       15.28676       15.28676    6[6-(1,6),6-(1,6),6-(6,6)]
   166      14.578217      14.578217      14.578217    6[1-(0),6-(6,6),6-(6,6)]
   167      14.600025      14.600025      14.600025    6[6-(1,6),6-(1,6),6-(6,6)]
   168      15.319144      15.319144      15.319144    6[1-(0),6-(6,6),6-(6,8)]
   169      15.320799      15.320799      15.320799    6[6-(1,6),6-(1,6),6-(6,6)]
   170      16.473998      16.473998      16.473998    6[1-(0),6-(1,7),6-(6,6)]
   171      16.525914      16.525914      16.525914    6[1-(0),6-(1,6),7-(6,27)]
   172      14.371964      14.371964      14.371964    6[1-(0),6-(1,6),7-(6,27)]
   173      14.244014      14.244014      14.244014    6[1-(0),6-(1,7),6-(6,6)]
   174       13.88297       13.88297       13.88297    6[6-(1,6),6-(1,6),6-(6,6)]
   175      13.469418      13.469418      13.469418    6[1-(0),6-(1,7),6-(6,6)]
   176      12.789437      12.789437      12.789437    6[1-(0),6-(1,6),7-(6,27)]
   177      12.975348      12.975348      12.975348    6[1-(0),6-(1,6),7-(6,27)]
   178      13.641983      13.641983      13.641983    6[1-(0),6-(1,7),6-(6,6)]
   179      24.587577      24.587577      24.587577    6[6-(6,6),8-(27),8-(27)]
   180      23.588242      23.588242      23.588242    6[6-(1,6),6-(1,6),6-(8,8)]
   181      23.953139      23.953139      23.953139    6[1-(0),6-(1,6),6-(6,6)]
   182       23.02834       23.02834       23.02834    6[1-(0),6-(1,6),6-(6,8)]
   183       21.75082       21.75082       21.75082    6[6-(1,6),6-(1,6),8-(6)]
   184      21.360127      21.360127      21.360127    6[1-(0),6-(1,6),6-(6,8)]
   185      22.278125      22.278125      22.278125    6[1-(0),6-(1,6),6-(6,6)]
   186      20.608295      20.608295      20.608295    6[6-(1,6),6-(1,6),8-(6)]
   187      21.040188      21.040188      21.040188    6[1-(0),6-(1,6),6-(6,8)]
   188       20.71121       20.71121       20.71121    6[1-(0),6-(1,6),6-(6,6)]
   189      19.927781      19.927781      19.927781    6[6-(1,6),6-(1,6),6-(8,8)]
   190      19.492067      19.492067      19.492067    6[1-(0),6-(1,6),6-(6,6)]
   191      19.840384      19.840384      19.840384    6[1-(0),6-(1,6),6-(6,8)]
   192      19.529349      19.529349      19.529349    6[6-(6,6),8-(27),8-(27)]
   193      11.615853      11.615853      11.615853    6[6-(6,6),8-(27),8-(27)]
   194      11.576531      11.576531      11.576531    6[6-(1,6),6-(1,6),6-(8,8)]
   195      11.611345      11.611345      11.611345    6[1-(0),6-(1,6),6-(6,6)]
   196      11.530691      11.530691      11.530691    6[1-(0),6-(1,6),6-(6,8)]
   197      11.359498      11.359498      11.359498    6[6-(1,6),6-(1,6),8-(6)]
   198      11.361918      11.361918      11.361918    6[1-(0),6-(1,6),6-(6,8)]
   199      11.469703      11.469703      11.469703    6[1-(0),6-(1,6),6-(6,6)]
   200        24.1391        24.1391        24.1391    6[1-(0),6-(1,6),7-(6,27)]
   201      23.849425      23.849425      23.849425    6[1-(0),6-(1,7),6-(6,6)]
   202      22.677613      22.677613      22.677613    6[6-(1,6),6-(1,6),6-(6,6)]
   203      21.869817      21.869817      21.869817    6[1-(0),6-(1,7),6-(6,6)]
   204      22.236636      22.236636      22.236636    6[1-(0),6-(1,6),7-(6,27)]
   205      22.271789      22.271789      22.271789    6[6-(1,6),6-(1,6),6-(6,6)]
   206      23.196283      23.196283      23.196283    6[1-(0),6-(6,6),6-(6,6)]
   207      22.785177      22.785177      22.785177    6[6-(1,6),6-(1,6),6-(6,6)]
   208      21.450341      21.450341      21.450341    6[1-(0),6-(6,6),6-(6,8)]
   209      20.545159      20.545159      20.545159    6[6-(1,6),6-(1,6),8-(6)]
   210      20.932969      20.932969      20.932969    6[1-(0),6-(6,6),6-(6,8)]
   211      23.802176      23.802176      23.802176    6[6-(1,6),6-(1,6),6-(6,6)]
   212      24.863485      24.863485      24.863485    6[1-(0),6-(1,7),6-(6,6)]
   213      25.790383      25.790383      25.790383    6[1-(0),6-(1,6),7-(6,27)]
   214      24.728379      24.728379      24.728379    6[1-(0),6-(1,6),7-(6,27)]
   215      23.738453      23.738453      23.738453    6[1-(0),6-(1,7),6-(6,6)]
   216      18.531872      18.531872      18.531872    6[6-(1,6),6-(1,6),8-(6)]
   217      17.956344      17.956344      17.956344    6[1-(0),6-(6,6),6-(6,8)]
   218        17.2221        17.2221        17.2221    6[6-(1,6),6-(1,6),6-(6,6)]
   219      17.080364      17.080364      17.080364    6[1-(0),6-(6,6),6-(6,6)]
   220      17.636297      17.636297      17.636297    6[6-(1,6),6-(1,6),6-(6,6)]
   221      18.381477      18.381477      18.381477    6[1-(0),6-(6,6),6-(6,8)]
   222      16.558157      16.558157      16.558157    6[6-(1,6),6-(1,6),6-(6,6)]
   223      16.026379      16.026379      16.026379    6[1-(0),6-(1,7),6-(6,6)]
   224      15.296911      15.296911      15.296911    6[1-(0),6-(1,6),7-(6,27)]
   225       15.66764       15.66764       15.66764    6[1-(0),6-(1,6),7-(6,27)]
   226      16.387951      16.387951      16.387951    6[1-(0),6-(1,7),6-(6,6)]
   227       17.42763       17.42763       17.42763    6[6-(1,6),6-(1,6),6-(6,6)]
   228         16.435         16.435         16.435    6[1-(0),6-(1,7),6-(6,6)]
   229      16.295024      16.295024      16.295024    6[1-(0),6-(1,6),7-(6,27)]
   230      17.973554      17.973554      17.973554    6[1-(0),6-(1,6),7-(6,27)]
   231      18.186798      18.186798      18.186798    6[1-(0),6-(1,7),6-(6,6)]
   232      10.191821      10.191821      10.191821    6[6-(6,6),8-(27),8-(27)]
   233       11.62144       11.62144       11.62144    6[6-(1,6),6-(1,6),6-(8,8)]
   234       12.65749       12.65749       12.65749    6[1-(0),6-(1,6),6-(6,6)]
   235      13.947777      13.947777      13.947777    6[1-(0),6-(1,6),6-(6,8)]
   236      14.193447      14.193447      14.193447    6[6-(1,6),6-(1,6),8-(6)]
   237      13.190051      13.190051      13.190051    6[1-(0),6-(1,6),6-(6,8)]
   238      11.904579      11.904579      11.904579    6[1-(0),6-(1,6),6-(6,6)]
   239      16.606788      16.606788      16.606788    6[6-(1,6),6-(1,6),8-(6)]
   240      16.741446      16.741446      16.741446    6[1-(0),6-(1,6),6-(6,8)]
   241      10.017826      10.017826      10.017826    6[1-(0),6-(1,6),6-(6,6)]
   242      19.129001      19.129001      19.129001    6[6-(1,6),6-(1,6),6-(8,8)]
   243      18.971632      18.971632      18.971632    6[1-(0),6-(1,6),6-(6,6)]
   244      17.727914      17.727914      17.727914    6[1-(0),6-(1,6),6-(6,8)]
   245      12.521581      12.521581      12.521581    6[6-(6,6),8-(27),8-(27)]
   246       7.617183       7.617183       7.617183    6[6-(6,6),8-(27),8-(27)]
   247       8.549199       8.549199       8.549199    6[6-(1,6),6-(1,6),6-(8,8)]
   248       8.190589       8.190589       8.190589    6[1-(0),6-(1,6),6-(6,6)]
   249       9.053118       9.053118       9.053118    6[1-(0),6-(1,6),6-(6,8)]
   250       10.32276       10.32276       10.32276    6[6-(1,6),6-(1,6),8-(6)]
   251      10.691423      10.691423      10.691423    6[1-(0),6-(1,6),6-(6,8)]
   252       9.808984       9.808984       9.808984    6[1-(0),6-(1,6),6-(6,6)]
   253      14.721493      14.721493      14.721493    6[1-(0),6-(1,6),7-(6,27)]
   254      15.039882      15.039882      15.039882    6[1-(0),6-(1,7),6-(6,6)]
   255      15.152242      15.152242      15.152242    6[6-(1,6),6-(1,6),6-(6,6)]
   256      14.990773      14.990773      14.990773    6[1-(0),6-(1,7),6-(6,6)]
   257       14.68347       14.68347       14.68347    6[1-(0),6-(1,6),7-(6,27)]
   258      15.448155      15.448155      15.448155    6[6-(1,6),6-(1,6),6-(6,6)]
   259      16.406401      16.406401      16.406401    6[1-(0),6-(6,6),6-(6,6)]
   260      16.779876      16.779876      16.779876    6[6-(1,6),6-(1,6),6-(6,6)]
   261      16.179265      16.179265      16.179265    6[1-(0),6-(6,6),6-(6,8)]
   262      15.186546      15.186546      15.186546    6[6-(1,6),6-(1,6),8-(6)]
   263      14.824248      14.824248      14.824248    6[1-(0),6-(6,6),6-(6,8)]
   264      17.839289      17.839289      17.839289    6[6-(1,6),6-(1,6),6-(6,6)]
   265      17.683208      17.683208      17.683208    6[1-(0),6-(1,7),6-(6,6)]
   266      18.679593      18.679593      18.679593    6[1-(0),6-(1,6),7-(6,27)]
   267      19.971333      19.971333      19.971333    6[1-(0),6-(1,6),7-(6,27)]
   268      19.009382      19.009382      19.009382    6[1-(0),6-(1,7),6-(6,6)]
   269      15.273959      15.273959      15.273959    6[6-(1,6),6-(1,6),8-(6)]
   270      15.268591      15.268591      15.268591    6[1-(0),6-(6,6),6-(6,8)]
   271      15.993051      15.993051      15.993051    6[6-(1,6),6-(1,6),6-(6,6)]
   272      16.701594      16.701594      16.701594    6[1-(0),6-(6,6),6-(6,6)]
   273      16.679786      16.679786      16.679786    6[6-(1,6),6-(1,6),6-(6,6)]
   274      15.960667      15.960667      15.960667    6[1-(0),6-(6,6),6-(6,8)]
   275      15.959012      15.959012      15.959012    6[6-(1,6),6-(1,6),6-(6,6)]
   276      14.805813      14.805813      14.805813    6[1-(0),6-(1,7),6-(6,6)]
   277      14.753897      14.753897      14.753897    6[1-(0),6-(1,6),7-(6,27)]
   278      16.907847      16.907847      16.907847    6[1-(0),6-(1,6),7-(6,27)]
   279      17.035797      17.035797      17.035797    6[1-(0),6-(1,7),6-(6,6)]
   280      17.396841      17.396841      17.396841    6[6-(1,6),6-(1,6),6-(6,6)]
   281      17.810393      17.810393      17.810393    6[1-(0),6-(1,7),6-(6,6)]
   282      18.490374      18.490374      18.490374    6[1-(0),6-(1,6),7-(6,27)]
   283      18.304463      18.304463      18.304463    6[1-(0),6-(1,6),7-(6,27)]
   284      17.637828      17.637828      17.637828    6[1-(0),6-(1,7),6-(6,6)]
   285       6.692234       6.692234       6.692234    6[6-(6,6),8-(27),8-(27)]
   286       7.691569       7.691569       7.691569    6[6-(1,6),6-(1,6),6-(8,8)]
   287       7.326672       7.326672       7.326672    6[1-(0),6-(1,6),6-(6,6)]
   288       8.251471       8.251471       8.251471    6[1-(0),6-(1,6),6-(6,8)]
   289       9.528991       9.528991       9.528991    6[6-(1,6),6-(1,6),8-(6)]
   290       9.919684       9.919684       9.919684    6[1-(0),6-(1,6),6-(6,8)]
   291       9.001686       9.001686       9.001686    6[1-(0),6-(1,6),6-(6,6)]
   292      10.671516      10.671516      10.671516    6[6-(1,6),6-(1,6),8-(6)]
   293      10.239623      10.239623      10.239623    6[1-(0),6-(1,6),6-(6,8)]
   294      10.568601      10.568601      10.568601    6[1-(0),6-(1,6),6-(6,6)]
   295       11.35203       11.35203       11.35203    6[6-(1,6),6-(1,6),6-(8,8)]
   296      11.787744      11.787744      11.787744    6[1-(0),6-(1,6),6-(6,6)]
   297      11.439427      11.439427      11.439427    6[1-(0),6-(1,6),6-(6,8)]
   298      11.750462      11.750462      11.750462    6[6-(6,6),8-(27),8-(27)]
   299      19.663958      19.663958      19.663958    6[6-(6,6),8-(27),8-(27)]
   300       19.70328       19.70328       19.70328    6[6-(1,6),6-(1,6),6-(8,8)]
   301      19.668466      19.668466      19.668466    6[1-(0),6-(1,6),6-(6,6)]
   302       19.74912       19.74912       19.74912    6[1-(0),6-(1,6),6-(6,8)]
   303      19.920313      19.920313      19.920313    6[6-(1,6),6-(1,6),8-(6)]
   304      19.917893      19.917893      19.917893    6[1-(0),6-(1,6),6-(6,8)]
   305      19.810108      19.810108      19.810108    6[1-(0),6-(1,6),6-(6,6)]
   306       7.140711       7.140711       7.140711    6[1-(0),6-(1,6),7-(6,27)]
   307       7.430386       7.430386       7.430386    6[1-(0),6-(1,7),6-(6,6)]
   308       8.602198       8.602198       8.602198    6[6-(1,6),6-(1,6),6-(6,6)]
   309       9.409994       9.409994       9.409994    6[1-(0),6-(1,7),6-(6,6)]
   310       9.043175       9.043175       9.043175    6[1-(0),6-(1,6),7-(6,27)]
   311       9.008022       9.008022       9.008022    6[6-(1,6),6-(1,6),6-(6,6)]
   312       8.083528       8.083528       8.083528    6[1-(0),6-(6,6),6-(6,6)]
   313       8.494634       8.494634       8.494634    6[6-(1,6),6-(1,6),6-(6,6)]
   314        9.82947        9.82947        9.82947    6[1-(0),6-(6,6),6-(6,8)]
   315      10.734652      10.734652      10.734652    6[6-(1,6),6-(1,6),8-(6)]
   316      10.346842      10.346842      10.346842    6[1-(0),6-(6,6),6-(6,8)]
   317       7.477635       7.477635       7.477635    6[6-(1,6),6-(1,6),6-(6,6)]
   318       6.416326       6.416326       6.416326    6[1-(0),6-(1,7),6-(6,6)]
   319       5.489428       5.489428       5.489428    6[1-(0),6-(1,6),7-(6,27)]
   320       6.551432       6.551432       6.551432    6[1-(0),6-(1,6),7-(6,27)]
   321       7.541358       7.541358       7.541358    6[1-(0),6-(1,7),6-(6,6)]
   322      12.747939      12.747939      12.747939    6[6-(1,6),6-(1,6),8-(6)]
   323      13.323467      13.323467      13.323467    6[1-(0),6-(6,6),6-(6,8)]
   324      14.057711      14.057711      14.057711    6[6-(1,6),6-(1,6),6-(6,6)]
   325      14.199447      14.199447      14.199447    6[1-(0),6-(6,6),6-(6,6)]
   326      13.643514      13.643514      13.643514    6[6-(1,6),6-(1,6),6-(6,6)]
   327      12.898334      12.898334      12.898334    6[1-(0),6-(6,6),6-(6,8)]
   328      14.721654      14.721654      14.721654    6[6-(1,6),6-(1,6),6-(6,6)]
   329      15.253432      15.253432      15.253432    6[1-(0),6-(1,7),6-(6,6)]
   330        15.9829        15.9829        15.9829    6[1-(0),6-(1,6),7-(6,27)]
   331      15.612171      15.612171      15.612171    6[1-(0),6-(1,6),7-(6,27)]
   332       14.89186       14.89186       14.89186    6[1-(0),6-(1,7),6-(6,6)]
   333      13.852181      13.852181      13.852181    6[6-(1,6),6-(1,6),6-(6,6)]
   334      14.844811      14.844811      14.844811    6[1-(0),6-(1,7),6-(6,6)]
   335      14.984787      14.984787      14.984787    6[1-(0),6-(1,6),7-(6,27)]
   336      13.306257      13.306257      13.306257    6[1-(0),6-(1,6),7-(6,27)]
   337      13.093013      13.093013      13.093013    6[1-(0),6-(1,7),6-(6,6)]
   338       21.08799       21.08799       21.08799    6[6-(6,6),8-(27),8-(27)]
   339      19.658371      19.658371      19.658371    6[6-(1,6),6-(1,6),6-(8,8)]
   340      18.622321      18.622321      18.622321    6[1-(0),6-(1,6),6-(6,6)]
   341      17.332034      17.332034      17.332034    6[1-(0),6-(1,6),6-(6,8)]
   342      17.086364      17.086364      17.086364    6[6-(1,6),6-(1,6),8-(6)]
   343       18.08976       18.08976       18.08976    6[1-(0),6-(1,6),6-(6,8)]
   344      19.375232      19.375232      19.375232    6[1-(0),6-(1,6),6-(6,6)]
   345      14.673023      14.673023      14.673023    6[6-(1,6),6-(1,6),8-(6)]
   346      14.538365      14.538365      14.538365    6[1-(0),6-(1,6),6-(6,8)]
   347      21.261985      21.261985      21.261985    6[1-(0),6-(1,6),6-(6,6)]
   348       12.15081       12.15081       12.15081    6[6-(1,6),6-(1,6),6-(8,8)]
   349      12.308179      12.308179      12.308179    6[1-(0),6-(1,6),6-(6,6)]
   350      13.551897      13.551897      13.551897    6[1-(0),6-(1,6),6-(6,8)]
   351       18.75823       18.75823       18.75823    6[6-(6,6),8-(27),8-(27)]
   352      23.662628      23.662628      23.662628    6[6-(6,6),8-(27),8-(27)]
   353      22.730612      22.730612      22.730612    6[6-(1,6),6-(1,6),6-(8,8)]
   354      23.089222      23.089222      23.089222    6[1-(0),6-(1,6),6-(6,6)]
   355      22.226693      22.226693      22.226693    6[1-(0),6-(1,6),6-(6,8)]
   356      20.957051      20.957051      20.957051    6[6-(1,6),6-(1,6),8-(6)]
   357      20.588388      20.588388      20.588388    6[1-(0),6-(1,6),6-(6,8)]
   358      21.470827      21.470827      21.470827    6[1-(0),6-(1,6),6-(6,6)]
   359      16.769332      16.769332      16.769332    7[6-(1,6),6-(1,6),27-(7,8,8,8)]
   360      11.451905      11.451905      11.451905    7[6-(1,6),6-(1,6),27-(7,8,8,8)]
   361      15.503273      15.503273      15.503273    7[6-(1,6),6-(1,6),27-(7,8,8,8)]
   362      12.504171      12.504171      12.504171    7[6-(1,6),6-(1,6),27-(7,8,8,8)]
   363        23.3341        23.3341        23.3341    7[6-(1,6),6-(1,6),27-(7,8,8,8)]
   364      25.741339      25.741339      25.741339    7[6-(1,6),6-(1,6),27-(7,8,8,8)]
   365      15.083028      15.083028      15.083028    7[6-(1,6),6-(1,6),27-(7,8,8,8)]
   366       17.06111       17.06111       17.06111    7[6-(1,6),6-(1,6),27-(7,8,8,8)]
   367      14.510479      14.510479      14.510479    7[6-(1,6),6-(1,6),27-(7,8,8,8)]
   368      19.827906      19.827906      19.827906    7[6-(1,6),6-(1,6),27-(7,8,8,8)]
   369      15.776538      15.776538      15.776538    7[6-(1,6),6-(1,6),27-(7,8,8,8)]
   370       18.77564       18.77564       18.77564    7[6-(1,6),6-(1,6),27-(7,8,8,8)]
   371       7.945711       7.945711       7.945711    7[6-(1,6),6-(1,6),27-(7,8,8,8)]
   372       5.538472       5.538472       5.538472    7[6-(1,6),6-(1,6),27-(7,8,8,8)]
   373      16.196783      16.196783      16.196783    7[6-(1,6),6-(1,6),27-(7,8,8,8)]
   374      14.218701      14.218701      14.218701    7[6-(1,6),6-(1,6),27-(7,8,8,8)]
   375      16.780841      16.780841      16.780841    8[6-(6,6),6-(6,6)]
   376      20.790473      20.790473      20.790473    8[6-(6,6),6-(6,6)]
   377      24.136666      24.136666      24.136666    8[6-(6,8),27-(7,7,8,8)]
   378      25.802642      25.802642      25.802642    8[6-(6,8),27-(8,8,8,8,8)]
   379      20.087569      20.087569      20.087569    8[6-(6,8),27-(7,7,8,8)]
   380      18.662841      18.662841      18.662841    8[6-(6,8),27-(7,7,8,8)]
   381       4.438147       4.438147       4.438147    8[6-(6,8),27-(7,7,8,8)]
   382      11.665221      11.665221      11.665221    8[6-(6,8),27-(8,8,8,8,8)]
   383      18.895208      18.895208      18.895208    8[27-(7,7,8,8),27-(7,7,8,8),27-(8,8,8,8,8)]
   384      19.210895      19.210895      19.210895    8[6-(6,6),6-(6,6)]
   385      15.426872      15.426872      15.426872    8[6-(6,6),6-(6,6)]
   386       9.346107       9.346107       9.346107    8[6-(6,8),27-(7,7,8,8)]
   387       9.934606       9.934606       9.934606    8[6-(6,8),27-(8,8,8,8,8)]
   388        12.6142        12.6142        12.6142    8[6-(6,8),27-(7,7,8,8)]
   389      21.453586      21.453586      21.453586    8[6-(6,8),27-(7,7,8,8)]
   390      22.714881      22.714881      22.714881    8[6-(6,8),27-(7,7,8,8)]
   391       7.957669       7.957669       7.957669    8[6-(6,8),27-(8,8,8,8,8)]
   392      15.679124      15.679124      15.679124    8[27-(7,7,8,8),27-(7,7,8,8),27-(8,8,8,8,8)]
   393       14.49897       14.49897       14.49897    8[6-(6,6),6-(6,6)]
   394      10.489338      10.489338      10.489338    8[6-(6,6),6-(6,6)]
   395       7.143145       7.143145       7.143145    8[6-(6,8),27-(7,7,8,8)]
   396       5.477169       5.477169       5.477169    8[6-(6,8),27-(8,8,8,8,8)]
   397      11.192242      11.192242      11.192242    8[6-(6,8),27-(7,7,8,8)]
   398       12.61697       12.61697       12.61697    8[6-(6,8),27-(7,7,8,8)]
   399      26.841664      26.841664      26.841664    8[6-(6,8),27-(7,7,8,8)]
   400       19.61459       19.61459       19.61459    8[6-(6,8),27-(8,8,8,8,8)]
   401      12.384603      12.384603      12.384603    8[27-(7,7,8,8),27-(7,7,8,8),27-(8,8,8,8,8)]
   402      12.068916      12.068916      12.068916    8[6-(6,6),6-(6,6)]
   403      15.852939      15.852939      15.852939    8[6-(6,6),6-(6,6)]
   404      21.933704      21.933704      21.933704    8[6-(6,8),27-(7,7,8,8)]
   405      21.345205      21.345205      21.345205    8[6-(6,8),27-(8,8,8,8,8)]
   406      18.665611      18.665611      18.665611    8[6-(6,8),27-(7,7,8,8)]
   407       9.826225       9.826225       9.826225    8[6-(6,8),27-(7,7,8,8)]
   408        8.56493        8.56493        8.56493    8[6-(6,8),27-(7,7,8,8)]
   409      23.322142      23.322142      23.322142    8[6-(6,8),27-(8,8,8,8,8)]
   410      15.600687      15.600687      15.600687    8[27-(7,7,8,8),27-(7,7,8,8),27-(8,8,8,8,8)]
   411      11.240549      11.240549      11.240549    8[6-(6,6),6-(6,6)]
   412      20.039262      20.039262      20.039262    8[6-(6,6),6-(6,6)]
