# Supplementary material for: A collection of forcefield precursors for metal–organic frameworks
Source: RSC Adv. 2019 Nov 13;9(63):36492–507. doi: 10.1039/c9ra07327b (PMC9075174; doi:10.1039/c9ra07327b)
Supplement: RA-009-C9RA07327B-s298 [file RA-009-C9RA07327B-s298.txt]

CEKHIL_clean

10.152000    0.000000    0.000000
0.000000    17.953000    0.000000
-1.454837    0.000000    18.003313

     1       4.255932       4.255932       4.255932    27[8-(6),8-(6),8-(6),8-(6)]
     2       2.074805       2.074805       2.074805    27[8-(6),8-(6),8-(6)]
     3       4.441231       4.441231       4.441231    27[8-(6),8-(6),8-(6),8-(6)]
     4       6.622358       6.622358       6.622358    27[8-(6),8-(6),8-(6)]
     5       5.171672       5.171672       5.171672    1[7-(6,6)]
     6       8.630481       8.630481       8.630481    1[7-(6,6)]
     7      -0.935462      -0.935462      -0.935462    1[6-(6,6)]
     8       -0.18418       -0.18418       -0.18418    1[6-(6,6)]
     9       7.776422       7.776422       7.776422    1[6-(6,6)]
    10       5.570303       5.570303       5.570303    1[6-(6,6)]
    11       4.970001       4.970001       4.970001    1[6-(6,6)]
    12       3.944735       3.944735       3.944735    1[6-(6,6)]
    13       5.454883       5.454883       5.454883    1[6-(6,6)]
    14       1.412469       1.412469       1.412469    1[6-(6,6)]
    15      -0.200282      -0.200282      -0.200282    1[6-(6,6)]
    16       7.561576       7.561576       7.561576    1[6-(6,6)]
    17       3.525491       3.525491       3.525491    1[7-(6,6)]
    18       0.066682       0.066682       0.066682    1[7-(6,6)]
    19       9.632625       9.632625       9.632625    1[6-(6,6)]
    20       8.881343       8.881343       8.881343    1[6-(6,6)]
    21       0.920741       0.920741       0.920741    1[6-(6,6)]
    22        3.12686        3.12686        3.12686    1[6-(6,6)]
    23       3.727162       3.727162       3.727162    1[6-(6,6)]
    24       4.752428       4.752428       4.752428    1[6-(6,6)]
    25        3.24228        3.24228        3.24228    1[6-(6,6)]
    26       7.284694       7.284694       7.284694    1[6-(6,6)]
    27       8.897445       8.897445       8.897445    1[6-(6,6)]
    28       1.135587       1.135587       1.135587    1[6-(6,6)]
    29       7.319278       7.319278       7.319278    6[6-(1,6),6-(1,6),6-(7,8)]
    30       8.636503       8.636503       8.636503    6[1-(0),6-(1,6),6-(6,6)]
    31      -1.065627      -1.065627      -1.065627    6[1-(0),6-(1,6),6-(6,6)]
    32       8.219004       8.219004       8.219004    6[6-(1,6),6-(1,6),6-(7,8)]
    33        6.90178        6.90178        6.90178    6[1-(0),6-(1,6),6-(6,6)]
    34        6.45191        6.45191        6.45191    6[1-(0),6-(1,6),6-(6,6)]
    35       6.890987       6.890987       6.890987    6[6-(6,6),7-(1,6),8-(0)]
    36       0.021391       0.021391       0.021391    6[6-(6,6),7-(1,6),8-(0)]
    37         5.2794         5.2794         5.2794    6[6-(1,6),6-(1,6),7-(1,6)]
    38       4.885638       4.885638       4.885638    6[1-(0),6-(6,6),6-(6,7)]
    39       4.345826       4.345826       4.345826    6[6-(1,6),6-(1,6),6-(8,8)]
    40        4.29161        4.29161        4.29161    6[1-(0),6-(6,6),6-(6,6)]
    41        4.75205        4.75205        4.75205    6[6-(1,6),6-(1,6),6-(8,8)]
    42       5.210709       5.210709       5.210709    6[1-(0),6-(6,6),6-(6,7)]
    43       3.874943       3.874943       3.874943    6[6-(6,6),8-(27),8-(27)]
    44         4.6931         4.6931         4.6931    6[6-(6,6),8-(27),8-(27)]
    45       9.560674       9.560674       9.560674    6[6-(1,6),6-(1,6),7-(1,6)]
    46       0.652751       0.652751       0.652751    6[1-(0),6-(6,6),6-(6,7)]
    47       0.768099       0.768099       0.768099    6[6-(1,6),6-(1,6),6-(8,8)]
    48      -0.311929      -0.311929      -0.311929    6[1-(0),6-(6,6),6-(6,6)]
    49       8.539275       8.539275       8.539275    6[6-(1,6),6-(1,6),6-(8,8)]
    50       8.407898       8.407898       8.407898    6[1-(0),6-(6,6),6-(6,7)]
    51       2.166615       2.166615       2.166615    6[6-(6,6),8-(0),8-(27)]
    52       7.328646       7.328646       7.328646    6[6-(6,6),8-(27),8-(27)]
    53       1.377885       1.377885       1.377885    6[6-(1,6),6-(1,6),6-(7,8)]
    54        0.06066        0.06066        0.06066    6[1-(0),6-(1,6),6-(6,6)]
    55        9.76279        9.76279        9.76279    6[1-(0),6-(1,6),6-(6,6)]
    56       0.478159       0.478159       0.478159    6[6-(1,6),6-(1,6),6-(7,8)]
    57       1.795383       1.795383       1.795383    6[1-(0),6-(1,6),6-(6,6)]
    58       2.245253       2.245253       2.245253    6[1-(0),6-(1,6),6-(6,6)]
    59       1.806176       1.806176       1.806176    6[6-(6,6),7-(1,6),8-(0)]
    60       8.675772       8.675772       8.675772    6[6-(6,6),7-(1,6),8-(0)]
    61       3.417763       3.417763       3.417763    6[6-(1,6),6-(1,6),7-(1,6)]
    62       3.811525       3.811525       3.811525    6[1-(0),6-(6,6),6-(6,7)]
    63       4.351337       4.351337       4.351337    6[6-(1,6),6-(1,6),6-(8,8)]
    64       4.405553       4.405553       4.405553    6[1-(0),6-(6,6),6-(6,6)]
    65       3.945113       3.945113       3.945113    6[6-(1,6),6-(1,6),6-(8,8)]
    66       3.486454       3.486454       3.486454    6[1-(0),6-(6,6),6-(6,7)]
    67        4.82222        4.82222        4.82222    6[6-(6,6),8-(27),8-(27)]
    68       4.004063       4.004063       4.004063    6[6-(6,6),8-(27),8-(27)]
    69      -0.863511      -0.863511      -0.863511    6[6-(1,6),6-(1,6),7-(1,6)]
    70       8.044412       8.044412       8.044412    6[1-(0),6-(6,6),6-(6,7)]
    71       7.929064       7.929064       7.929064    6[6-(1,6),6-(1,6),6-(8,8)]
    72       9.009092       9.009092       9.009092    6[1-(0),6-(6,6),6-(6,6)]
    73       0.157888       0.157888       0.157888    6[6-(1,6),6-(1,6),6-(8,8)]
    74       0.289265       0.289265       0.289265    6[1-(0),6-(6,6),6-(6,7)]
    75       6.530548       6.530548       6.530548    6[6-(6,6),8-(0),8-(27)]
    76       1.368517       1.368517       1.368517    6[6-(6,6),8-(27),8-(27)]
    77       5.815898       5.815898       5.815898    7[1-(0),6-(6,6),6-(6,8)]
    78       9.298893       9.298893       9.298893    7[1-(0),6-(6,6),6-(6,8)]
    79       2.881265       2.881265       2.881265    7[1-(0),6-(6,6),6-(6,8)]
    80       -0.60173       -0.60173       -0.60173    7[1-(0),6-(6,6),6-(6,8)]
    81       7.626757       7.626757       7.626757    8[6-(6,7)]
    82       1.161845       1.161845       1.161845    8[6-(6,7)]
    83        4.17105        4.17105        4.17105    8[6-(6,8),27-(8,8,8)]
    84       3.306309       3.306309       3.306309    8[6-(6,8),27-(8,8)]
    85       4.310522       4.310522       4.310522    8[6-(6,8),27-(8,8,8)]
    86       5.010246       5.010246       5.010246    8[6-(6,8),27-(8,8)]
    87       3.175865       3.175865       3.175865    8[6-(6,8),27-(8,8,8)]
    88       2.252991       2.252991       2.252991    8[6-(6,8)]
    89       7.516552       7.516552       7.516552    8[6-(6,8),27-(8,8)]
    90       6.221271       6.221271       6.221271    8[6-(6,8),27-(8,8,8)]
    91       1.070406       1.070406       1.070406    8[6-(6,7)]
    92       7.535318       7.535318       7.535318    8[6-(6,7)]
    93       4.526113       4.526113       4.526113    8[6-(6,8),27-(8,8,8)]
    94       5.390854       5.390854       5.390854    8[6-(6,8),27-(8,8)]
    95       4.386641       4.386641       4.386641    8[6-(6,8),27-(8,8,8)]
    96       3.686917       3.686917       3.686917    8[6-(6,8),27-(8,8)]
    97       5.521298       5.521298       5.521298    8[6-(6,8),27-(8,8,8)]
    98       6.444172       6.444172       6.444172    8[6-(6,8)]
    99       1.180611       1.180611       1.180611    8[6-(6,8),27-(8,8)]
   100       2.475892       2.475892       2.475892    8[6-(6,8),27-(8,8,8)]
