# Supplementary material for: A collection of forcefield precursors for metal–organic frameworks
Source: RSC Adv. 2019 Nov 13;9(63):36492–507. doi: 10.1039/c9ra07327b (PMC9075174; doi:10.1039/c9ra07327b)
Supplement: RA-009-C9RA07327B-s299 [file RA-009-C9RA07327B-s299.txt]

CELKEL_clean

8.575000    0.000000    0.000000
0.000000    8.575000    0.000000
0.000000    0.000000    52.520000

     1       0.775437       0.775437       0.775437    29[7-(6,6),7-(6,6),8-(6),8-(6)]
     2       3.132447       3.132447       3.132447    29[7-(6,6),7-(6,6),8-(6),8-(6)]
     3       3.512063       3.512063       3.512063    29[7-(6,6),7-(6,6),8-(6),8-(6)]
     4       1.155052       1.155052       1.155052    29[7-(6,6),7-(6,6),8-(6),8-(6)]
     5       7.799563       7.799563       7.799563    29[7-(6,6),7-(6,6),8-(6),8-(6)]
     6       5.442552       5.442552       5.442552    29[7-(6,6),7-(6,6),8-(6),8-(6)]
     7       5.062937       5.062937       5.062937    29[7-(6,6),7-(6,6),8-(6),8-(6)]
     8       7.419947       7.419947       7.419947    29[7-(6,6),7-(6,6),8-(6),8-(6)]
     9       5.246185       5.246185       5.246185    1[8-(6)]
    10       5.058392       5.058392       5.058392    1[8-(6)]
    11       2.108592       2.108592       2.108592    1[6-(6,7)]
    12        2.25008        2.25008        2.25008    1[6-(6,6)]
    13       7.975607       7.975607       7.975607    1[6-(6,6)]
    14       7.835835       7.835835       7.835835    1[6-(6,7)]
    15       8.213992       8.213992       8.213992    1[6-(6,7)]
    16       8.515832       8.515832       8.515832    1[6-(6,6)]
    17       2.552777       2.552777       2.552777    1[6-(6,6)]
    18        2.21921        2.21921        2.21921    1[6-(6,7)]
    19       0.814625       0.814625       0.814625    1[6-(6,6)]
    20        2.78859        2.78859        2.78859    1[6-(6,6)]
    21       1.023855       1.023855       1.023855    1[6-(6,6)]
    22        1.40287        1.40287        1.40287    1[6-(6,7)]
    23        4.06798        4.06798        4.06798    1[6-(6,7)]
    24       3.809015       3.809015       3.809015    1[6-(6,6)]
    25       2.207205       2.207205       2.207205    1[6-(6,7)]
    26       1.995402       1.995402       1.995402    1[6-(6,6)]
    27       7.719215       7.719215       7.719215    1[6-(6,6)]
    28       7.948167       7.948167       7.948167    1[6-(6,7)]
    29       8.208847       8.208847       8.208847    1[6-(6,6)]
    30       1.683272       1.683272       1.683272    1[6-(6,6)]
    31        5.09698        5.09698        5.09698    1[6-(6,6,8)]
    32       4.979502       4.979502       4.979502    1[6-(6,6,8)]
    33       3.228487       3.228487       3.228487    1[6-(6,6,8)]
    34        3.35797        3.35797        3.35797    1[6-(6,6,8)]
    35        5.86187        5.86187        5.86187    1[8-(6)]
    36       5.973345       5.973345       5.973345    1[8-(6)]
    37       7.616315       7.616315       7.616315    1[8-(6)]
    38       7.804107       7.804107       7.804107    1[8-(6)]
    39       2.178907       2.178907       2.178907    1[6-(6,7)]
    40        2.03742        2.03742        2.03742    1[6-(6,6)]
    41       4.886892       4.886892       4.886892    1[6-(6,6)]
    42       5.026665       5.026665       5.026665    1[6-(6,7)]
    43       4.648507       4.648507       4.648507    1[6-(6,7)]
    44       4.346667       4.346667       4.346667    1[6-(6,6)]
    45       1.734722       1.734722       1.734722    1[6-(6,6)]
    46        2.06829        2.06829        2.06829    1[6-(6,7)]
    47       3.472875       3.472875       3.472875    1[6-(6,6)]
    48        1.49891        1.49891        1.49891    1[6-(6,6)]
    49       3.263645       3.263645       3.263645    1[6-(6,6)]
    50        2.88463        2.88463        2.88463    1[6-(6,7)]
    51        0.21952        0.21952        0.21952    1[6-(6,7)]
    52       0.478485       0.478485       0.478485    1[6-(6,6)]
    53       2.080295       2.080295       2.080295    1[6-(6,7)]
    54       2.292097       2.292097       2.292097    1[6-(6,6)]
    55       5.143285       5.143285       5.143285    1[6-(6,6)]
    56       4.914332       4.914332       4.914332    1[6-(6,7)]
    57       4.653652       4.653652       4.653652    1[6-(6,6)]
    58       2.604227       2.604227       2.604227    1[6-(6,6)]
    59        7.76552        7.76552        7.76552    1[6-(6,6,8)]
    60       7.882997       7.882997       7.882997    1[6-(6,6,8)]
    61       1.059012       1.059012       1.059012    1[6-(6,6,8)]
    62        0.92953        0.92953        0.92953    1[6-(6,6,8)]
    63        7.00063        7.00063        7.00063    1[8-(6)]
    64       6.889155       6.889155       6.889155    1[8-(6)]
    65       3.328815       3.328815       3.328815    1[8-(6)]
    66       3.516607       3.516607       3.516607    1[8-(6)]
    67       6.466407       6.466407       6.466407    1[6-(6,7)]
    68        6.32492        6.32492        6.32492    1[6-(6,6)]
    69       0.599392       0.599392       0.599392    1[6-(6,6)]
    70       0.739165       0.739165       0.739165    1[6-(6,7)]
    71       0.361007       0.361007       0.361007    1[6-(6,7)]
    72       0.059167       0.059167       0.059167    1[6-(6,6)]
    73       6.022222       6.022222       6.022222    1[6-(6,6)]
    74        6.35579        6.35579        6.35579    1[6-(6,7)]
    75       7.760375       7.760375       7.760375    1[6-(6,6)]
    76        5.78641        5.78641        5.78641    1[6-(6,6)]
    77       7.551145       7.551145       7.551145    1[6-(6,6)]
    78        7.17213        7.17213        7.17213    1[6-(6,7)]
    79        4.50702        4.50702        4.50702    1[6-(6,7)]
    80       4.765985       4.765985       4.765985    1[6-(6,6)]
    81       6.367795       6.367795       6.367795    1[6-(6,7)]
    82       6.579597       6.579597       6.579597    1[6-(6,6)]
    83       0.855785       0.855785       0.855785    1[6-(6,6)]
    84       0.626832       0.626832       0.626832    1[6-(6,7)]
    85       0.366152       0.366152       0.366152    1[6-(6,6)]
    86       6.891727       6.891727       6.891727    1[6-(6,6)]
    87        3.47802        3.47802        3.47802    1[6-(6,6,8)]
    88       3.595497       3.595497       3.595497    1[6-(6,6,8)]
    89       5.346512       5.346512       5.346512    1[6-(6,6,8)]
    90        5.21703        5.21703        5.21703    1[6-(6,6,8)]
    91        2.71313        2.71313        2.71313    1[8-(6)]
    92       2.601655       2.601655       2.601655    1[8-(6)]
    93       0.958685       0.958685       0.958685    1[8-(6)]
    94       0.770892       0.770892       0.770892    1[8-(6)]
    95       6.396092       6.396092       6.396092    1[6-(6,7)]
    96        6.53758        6.53758        6.53758    1[6-(6,6)]
    97       3.688107       3.688107       3.688107    1[6-(6,6)]
    98       3.548335       3.548335       3.548335    1[6-(6,7)]
    99       3.926492       3.926492       3.926492    1[6-(6,7)]
   100       4.228332       4.228332       4.228332    1[6-(6,6)]
   101       6.840277       6.840277       6.840277    1[6-(6,6)]
   102        6.50671        6.50671        6.50671    1[6-(6,7)]
   103       5.102125       5.102125       5.102125    1[6-(6,6)]
   104        7.07609        7.07609        7.07609    1[6-(6,6)]
   105       5.311355       5.311355       5.311355    1[6-(6,6)]
   106        5.69037        5.69037        5.69037    1[6-(6,7)]
   107        8.35548        8.35548        8.35548    1[6-(6,7)]
   108       8.096515       8.096515       8.096515    1[6-(6,6)]
   109       6.494705       6.494705       6.494705    1[6-(6,7)]
   110       6.282902       6.282902       6.282902    1[6-(6,6)]
   111       3.431715       3.431715       3.431715    1[6-(6,6)]
   112       3.660667       3.660667       3.660667    1[6-(6,7)]
   113       3.921347       3.921347       3.921347    1[6-(6,6)]
   114       5.970772       5.970772       5.970772    1[6-(6,6)]
   115        0.80948        0.80948        0.80948    1[6-(6,6,8)]
   116       0.692002       0.692002       0.692002    1[6-(6,6,8)]
   117       7.515987       7.515987       7.515987    1[6-(6,6,8)]
   118        7.64547        7.64547        7.64547    1[6-(6,6,8)]
   119        1.57437        1.57437        1.57437    1[8-(6)]
   120       1.685845       1.685845       1.685845    1[8-(6)]
   121       1.539212       1.539212       1.539212    6[1-(0),6-(1,6),7-(6,29)]
   122       1.648115       1.648115       1.648115    6[1-(0),6-(1,7),6-(6,6)]
   123       0.899517       0.899517       0.899517    6[6-(1,6),6-(1,6),6-(1,6)]
   124      -0.032585      -0.032585      -0.032585    6[1-(0),6-(1,7),6-(6,6)]
   125       8.460095       8.460095       8.460095    6[1-(0),6-(1,6),7-(6,29)]
   126        0.25039        0.25039        0.25039    6[1-(0),6-(1,6),7-(6,29)]
   127       0.403882       0.403882       0.403882    6[1-(0),6-(1,7),6-(6,6)]
   128       1.229655       1.229655       1.229655    6[6-(1,6),6-(1,6),6-(1,6)]
   129       1.938807       1.938807       1.938807    6[1-(0),6-(1,7),6-(6,6)]
   130       1.750157       1.750157       1.750157    6[1-(0),6-(1,6),7-(6,29)]
   131       1.381432       1.381432       1.381432    6[1-(0),6-(1,6),6-(6,6)]
   132       2.228642       2.228642       2.228642    6[1-(0),6-(1,6),6-(6,6)]
   133        2.37699        2.37699        2.37699    6[6-(1,6),6-(1,6),6-(1,6)]
   134       1.671267       1.671267       1.671267    6[1-(0),6-(1,7),6-(6,6)]
   135        1.88993        1.88993        1.88993    6[1-(0),6-(1,6),7-(6,29)]
   136       3.449722       3.449722       3.449722    6[1-(0),6-(1,6),7-(6,29)]
   137       3.294515       3.294515       3.294515    6[1-(0),6-(1,7),6-(6,6)]
   138        1.58123        1.58123        1.58123    6[1-(0),6-(1,6),7-(6,29)]
   139       1.444887       1.444887       1.444887    6[1-(0),6-(1,7),6-(6,6)]
   140       0.544512       0.544512       0.544512    6[6-(1,6),6-(1,6),6-(1,6)]
   141       8.356337       8.356337       8.356337    6[1-(0),6-(1,7),6-(6,6)]
   142        8.50983        8.50983        8.50983    6[1-(0),6-(1,6),7-(6,29)]
   143       0.337855       0.337855       0.337855    6[1-(0),6-(1,6),6-(6,6)]
   144       1.022997       1.022997       1.022997    6[1-(0),6-(1,6),6-(6,6)]
   145       6.850567       6.850567       6.850567    6[6-(1,6,8),8-(0),8-(29)]
   146       5.327647       5.327647       5.327647    6[1-(0),6-(1,6,8),6-(8,8),8-(1)]
   147       3.243922       3.243922       3.243922    6[6-(1,6,8),8-(0),8-(29)]
   148        4.77799        4.77799        4.77799    6[1-(0),6-(1,6,8),6-(8,8),8-(1)]
   149       4.131435       4.131435       4.131435    6[1-(0),6-(1,6,8),6-(8,8),8-(1)]
   150       4.271207       4.271207       4.271207    6[6-(1,6,8),8-(0),8-(29)]
   151       4.214612       4.214612       4.214612    6[1-(0),6-(1,6,8),6-(8,8),8-(1)]
   152       4.241195       4.241195       4.241195    6[6-(1,6,8),8-(0),8-(29)]
   153       2.748287       2.748287       2.748287    6[1-(0),6-(1,6),7-(6,29)]
   154       2.639385       2.639385       2.639385    6[1-(0),6-(1,7),6-(6,6)]
   155       3.387982       3.387982       3.387982    6[6-(1,6),6-(1,6),6-(1,6)]
   156       4.320085       4.320085       4.320085    6[1-(0),6-(1,7),6-(6,6)]
   157       4.402405       4.402405       4.402405    6[1-(0),6-(1,6),7-(6,29)]
   158        4.03711        4.03711        4.03711    6[1-(0),6-(1,6),7-(6,29)]
   159       3.883617       3.883617       3.883617    6[1-(0),6-(1,7),6-(6,6)]
   160       3.057845       3.057845       3.057845    6[6-(1,6),6-(1,6),6-(1,6)]
   161       2.348692       2.348692       2.348692    6[1-(0),6-(1,7),6-(6,6)]
   162       2.537342       2.537342       2.537342    6[1-(0),6-(1,6),7-(6,29)]
   163       2.906067       2.906067       2.906067    6[1-(0),6-(1,6),6-(6,6)]
   164       2.058857       2.058857       2.058857    6[1-(0),6-(1,6),6-(6,6)]
   165        1.91051        1.91051        1.91051    6[6-(1,6),6-(1,6),6-(1,6)]
   166       2.616232       2.616232       2.616232    6[1-(0),6-(1,7),6-(6,6)]
   167        2.39757        2.39757        2.39757    6[1-(0),6-(1,6),7-(6,29)]
   168       0.837777       0.837777       0.837777    6[1-(0),6-(1,6),7-(6,29)]
   169       0.992985       0.992985       0.992985    6[1-(0),6-(1,7),6-(6,6)]
   170        2.70627        2.70627        2.70627    6[1-(0),6-(1,6),7-(6,29)]
   171       2.842612       2.842612       2.842612    6[1-(0),6-(1,7),6-(6,6)]
   172       3.742987       3.742987       3.742987    6[6-(1,6),6-(1,6),6-(1,6)]
   173       4.506162       4.506162       4.506162    6[1-(0),6-(1,7),6-(6,6)]
   174        4.35267        4.35267        4.35267    6[1-(0),6-(1,6),7-(6,29)]
   175       3.949645       3.949645       3.949645    6[1-(0),6-(1,6),6-(6,6)]
   176       3.264502       3.264502       3.264502    6[1-(0),6-(1,6),6-(6,6)]
   177       6.011932       6.011932       6.011932    6[6-(1,6,8),8-(0),8-(29)]
   178       7.534852       7.534852       7.534852    6[1-(0),6-(1,6,8),6-(8,8),8-(1)]
   179       1.043577       1.043577       1.043577    6[6-(1,6,8),8-(0),8-(29)]
   180        8.08451        8.08451        8.08451    6[1-(0),6-(1,6,8),6-(8,8),8-(1)]
   181       0.156065       0.156065       0.156065    6[1-(0),6-(1,6,8),6-(8,8),8-(1)]
   182       0.016292       0.016292       0.016292    6[6-(1,6,8),8-(0),8-(29)]
   183       0.072887       0.072887       0.072887    6[1-(0),6-(1,6,8),6-(8,8),8-(1)]
   184       0.046305       0.046305       0.046305    6[6-(1,6,8),8-(0),8-(29)]
   185       7.035787       7.035787       7.035787    6[1-(0),6-(1,6),7-(6,29)]
   186       6.926885       6.926885       6.926885    6[1-(0),6-(1,7),6-(6,6)]
   187       7.675482       7.675482       7.675482    6[6-(1,6),6-(1,6),6-(1,6)]
   188       0.032585       0.032585       0.032585    6[1-(0),6-(1,7),6-(6,6)]
   189       0.114905       0.114905       0.114905    6[1-(0),6-(1,6),7-(6,29)]
   190        8.32461        8.32461        8.32461    6[1-(0),6-(1,6),7-(6,29)]
   191       8.171117       8.171117       8.171117    6[1-(0),6-(1,7),6-(6,6)]
   192       7.345345       7.345345       7.345345    6[6-(1,6),6-(1,6),6-(1,6)]
   193       6.636192       6.636192       6.636192    6[1-(0),6-(1,7),6-(6,6)]
   194       6.824842       6.824842       6.824842    6[1-(0),6-(1,6),7-(6,29)]
   195       7.193567       7.193567       7.193567    6[1-(0),6-(1,6),6-(6,6)]
   196       6.346357       6.346357       6.346357    6[1-(0),6-(1,6),6-(6,6)]
   197        6.19801        6.19801        6.19801    6[6-(1,6),6-(1,6),6-(1,6)]
   198       6.903732       6.903732       6.903732    6[1-(0),6-(1,7),6-(6,6)]
   199        6.68507        6.68507        6.68507    6[1-(0),6-(1,6),7-(6,29)]
   200       5.125277       5.125277       5.125277    6[1-(0),6-(1,6),7-(6,29)]
   201       5.280485       5.280485       5.280485    6[1-(0),6-(1,7),6-(6,6)]
   202        6.99377        6.99377        6.99377    6[1-(0),6-(1,6),7-(6,29)]
   203       7.130112       7.130112       7.130112    6[1-(0),6-(1,7),6-(6,6)]
   204       8.030487       8.030487       8.030487    6[6-(1,6),6-(1,6),6-(1,6)]
   205       0.218662       0.218662       0.218662    6[1-(0),6-(1,7),6-(6,6)]
   206        0.06517        0.06517        0.06517    6[1-(0),6-(1,6),7-(6,29)]
   207       8.237145       8.237145       8.237145    6[1-(0),6-(1,6),6-(6,6)]
   208       7.552002       7.552002       7.552002    6[1-(0),6-(1,6),6-(6,6)]
   209       1.724432       1.724432       1.724432    6[6-(1,6,8),8-(0),8-(29)]
   210       3.247352       3.247352       3.247352    6[1-(0),6-(1,6,8),6-(8,8),8-(1)]
   211       5.331078       5.331078       5.331078    6[6-(1,6,8),8-(0),8-(29)]
   212        3.79701        3.79701        3.79701    6[1-(0),6-(1,6,8),6-(8,8),8-(1)]
   213       4.443565       4.443565       4.443565    6[1-(0),6-(1,6,8),6-(8,8),8-(1)]
   214       4.303792       4.303792       4.303792    6[6-(1,6,8),8-(0),8-(29)]
   215       4.360387       4.360387       4.360387    6[1-(0),6-(1,6,8),6-(8,8),8-(1)]
   216       4.333805       4.333805       4.333805    6[6-(1,6,8),8-(0),8-(29)]
   217       5.826712       5.826712       5.826712    6[1-(0),6-(1,6),7-(6,29)]
   218       5.935615       5.935615       5.935615    6[1-(0),6-(1,7),6-(6,6)]
   219       5.187017       5.187017       5.187017    6[6-(1,6),6-(1,6),6-(1,6)]
   220       4.254915       4.254915       4.254915    6[1-(0),6-(1,7),6-(6,6)]
   221       4.172595       4.172595       4.172595    6[1-(0),6-(1,6),7-(6,29)]
   222        4.53789        4.53789        4.53789    6[1-(0),6-(1,6),7-(6,29)]
   223       4.691382       4.691382       4.691382    6[1-(0),6-(1,7),6-(6,6)]
   224       5.517155       5.517155       5.517155    6[6-(1,6),6-(1,6),6-(1,6)]
   225       6.226307       6.226307       6.226307    6[1-(0),6-(1,7),6-(6,6)]
   226       6.037657       6.037657       6.037657    6[1-(0),6-(1,6),7-(6,29)]
   227       5.668932       5.668932       5.668932    6[1-(0),6-(1,6),6-(6,6)]
   228       6.516142       6.516142       6.516142    6[1-(0),6-(1,6),6-(6,6)]
   229        6.66449        6.66449        6.66449    6[6-(1,6),6-(1,6),6-(1,6)]
   230       5.958767       5.958767       5.958767    6[1-(0),6-(1,7),6-(6,6)]
   231        6.17743        6.17743        6.17743    6[1-(0),6-(1,6),7-(6,29)]
   232       7.737222       7.737222       7.737222    6[1-(0),6-(1,6),7-(6,29)]
   233       7.582015       7.582015       7.582015    6[1-(0),6-(1,7),6-(6,6)]
   234        5.86873        5.86873        5.86873    6[1-(0),6-(1,6),7-(6,29)]
   235       5.732387       5.732387       5.732387    6[1-(0),6-(1,7),6-(6,6)]
   236       4.832012       4.832012       4.832012    6[6-(1,6),6-(1,6),6-(1,6)]
   237       4.068837       4.068837       4.068837    6[1-(0),6-(1,7),6-(6,6)]
   238        4.22233        4.22233        4.22233    6[1-(0),6-(1,6),7-(6,29)]
   239       4.625355       4.625355       4.625355    6[1-(0),6-(1,6),6-(6,6)]
   240       5.310497       5.310497       5.310497    6[1-(0),6-(1,6),6-(6,6)]
   241       2.563067       2.563067       2.563067    6[6-(1,6,8),8-(0),8-(29)]
   242       1.040147       1.040147       1.040147    6[1-(0),6-(1,6,8),6-(8,8),8-(1)]
   243       7.531422       7.531422       7.531422    6[6-(1,6,8),8-(0),8-(29)]
   244        0.49049        0.49049        0.49049    6[1-(0),6-(1,6,8),6-(8,8),8-(1)]
   245       8.418935       8.418935       8.418935    6[1-(0),6-(1,6,8),6-(8,8),8-(1)]
   246      -0.016293      -0.016293      -0.016293    6[6-(1,6,8),8-(0),8-(29)]
   247       8.502112       8.502112       8.502112    6[1-(0),6-(1,6,8),6-(8,8),8-(1)]
   248       8.528695       8.528695       8.528695    6[6-(1,6,8),8-(0),8-(29)]
   249        0.66199        0.66199        0.66199    7[6-(1,6),6-(1,6),29-(7,8,8)]
   250       0.947537       0.947537       0.947537    7[6-(1,6),6-(1,6),29-(7,8,8)]
   251       2.796307       2.796307       2.796307    7[6-(1,6),6-(1,6),29-(7,8,8)]
   252       0.883225       0.883225       0.883225    7[6-(1,6),6-(1,6),29-(7,8,8)]
   253        3.62551        3.62551        3.62551    7[6-(1,6),6-(1,6),29-(7,8,8)]
   254       3.339962       3.339962       3.339962    7[6-(1,6),6-(1,6),29-(7,8,8)]
   255       1.491192       1.491192       1.491192    7[6-(1,6),6-(1,6),29-(7,8,8)]
   256       3.404275       3.404275       3.404275    7[6-(1,6),6-(1,6),29-(7,8,8)]
   257        7.91301        7.91301        7.91301    7[6-(1,6),6-(1,6),29-(7,8,8)]
   258       7.627462       7.627462       7.627462    7[6-(1,6),6-(1,6),29-(7,8,8)]
   259       5.778692       5.778692       5.778692    7[6-(1,6),6-(1,6),29-(7,8,8)]
   260       7.691775       7.691775       7.691775    7[6-(1,6),6-(1,6),29-(7,8,8)]
   261        4.94949        4.94949        4.94949    7[6-(1,6),6-(1,6),29-(7,8,8)]
   262       5.235037       5.235037       5.235037    7[6-(1,6),6-(1,6),29-(7,8,8)]
   263       7.083807       7.083807       7.083807    7[6-(1,6),6-(1,6),29-(7,8,8)]
   264       5.170725       5.170725       5.170725    7[6-(1,6),6-(1,6),29-(7,8,8)]
   265       7.414802       7.414802       7.414802    8[6-(6,8),29-(7,7,8)]
   266       2.708842       2.708842       2.708842    8[6-(6,8),29-(7,7,8)]
   267        4.76084        4.76084        4.76084    8[1-(0),6-(1,6,6)]
   268       5.351657       5.351657       5.351657    8[1-(0),6-(1,6,6)]
   269        3.31338        3.31338        3.31338    8[6-(6,8),29-(7,7,8)]
   270       3.243922       3.243922       3.243922    8[6-(6,8),29-(7,7,8)]
   271       5.184445       5.184445       5.184445    8[6-(6,8)]
   272        7.45339        7.45339        7.45339    8[6-(6,8)]
   273       5.270195       5.270195       5.270195    8[6-(6,8)]
   274         2.6754         2.6754         2.6754    8[6-(6,8)]
   275       5.094407       5.094407       5.094407    8[1-(0),6-(1,6,6)]
   276       5.242755       5.242755       5.242755    8[1-(0),6-(1,6,6)]
   277       5.447697       5.447697       5.447697    8[6-(6,8),29-(7,7,8)]
   278       1.578657       1.578657       1.578657    8[6-(6,8),29-(7,7,8)]
   279        8.10166        8.10166        8.10166    8[1-(0),6-(1,6,6)]
   280       7.510842       7.510842       7.510842    8[1-(0),6-(1,6,6)]
   281        0.97412        0.97412        0.97412    8[6-(6,8),29-(7,7,8)]
   282       1.043577       1.043577       1.043577    8[6-(6,8),29-(7,7,8)]
   283       7.678055       7.678055       7.678055    8[6-(6,8)]
   284        5.40911        5.40911        5.40911    8[6-(6,8)]
   285       7.592305       7.592305       7.592305    8[6-(6,8)]
   286         1.6121         1.6121         1.6121    8[6-(6,8)]
   287       7.768092       7.768092       7.768092    8[1-(0),6-(1,6,6)]
   288       7.619745       7.619745       7.619745    8[1-(0),6-(1,6,6)]
   289       1.160197       1.160197       1.160197    8[6-(6,8),29-(7,7,8)]
   290       5.866157       5.866157       5.866157    8[6-(6,8),29-(7,7,8)]
   291        3.81416        3.81416        3.81416    8[1-(0),6-(1,6,6)]
   292       3.223342       3.223342       3.223342    8[1-(0),6-(1,6,6)]
   293        5.26162        5.26162        5.26162    8[6-(6,8),29-(7,7,8)]
   294       5.331078       5.331078       5.331078    8[6-(6,8),29-(7,7,8)]
   295       3.390555       3.390555       3.390555    8[6-(6,8)]
   296        1.12161        1.12161        1.12161    8[6-(6,8)]
   297       3.304805       3.304805       3.304805    8[6-(6,8)]
   298         5.8996         5.8996         5.8996    8[6-(6,8)]
   299       3.480592       3.480592       3.480592    8[1-(0),6-(1,6,6)]
   300       3.332245       3.332245       3.332245    8[1-(0),6-(1,6,6)]
   301       3.127302       3.127302       3.127302    8[6-(6,8),29-(7,7,8)]
   302       6.996342       6.996342       6.996342    8[6-(6,8),29-(7,7,8)]
   303        0.47334        0.47334        0.47334    8[1-(0),6-(1,6,6)]
   304       1.064157       1.064157       1.064157    8[1-(0),6-(1,6,6)]
   305        7.60088        7.60088        7.60088    8[6-(6,8),29-(7,7,8)]
   306       7.531422       7.531422       7.531422    8[6-(6,8),29-(7,7,8)]
   307       0.896945       0.896945       0.896945    8[6-(6,8)]
   308        3.16589        3.16589        3.16589    8[6-(6,8)]
   309       0.982695       0.982695       0.982695    8[6-(6,8)]
   310         6.9629         6.9629         6.9629    8[6-(6,8)]
   311       0.806907       0.806907       0.806907    8[1-(0),6-(1,6,6)]
   312       0.955255       0.955255       0.955255    8[1-(0),6-(1,6,6)]
