# Supplementary material for: A collection of forcefield precursors for metal–organic frameworks
Source: RSC Adv. 2019 Nov 13;9(63):36492–507. doi: 10.1039/c9ra07327b (PMC9075174; doi:10.1039/c9ra07327b)
Supplement: RA-009-C9RA07327B-s300 [file RA-009-C9RA07327B-s300.txt]

CENJIQ_clean

16.812800    0.000000    0.000000
-4.539381    16.188399    0.000000
-4.539381    -5.987354    15.040474

     1       0.663687       0.663687       0.663687    29[7-(6,7),7-(6,7),8-(1,29,29),8-(6)]
     2        0.99032        0.99032        0.99032    29[7-(6,7),7-(6,7),8-(1,29,29),8-(6)]
     3      -1.507322      -1.507322      -1.507322    29[7-(6,7),7-(6,7),8-(1,29,29),8-(6)]
     4       4.489998       4.489998       4.489998    29[7-(6,7),7-(6,7),8-(1,29,29),8-(6)]
     5       1.390674       1.390674       1.390674    29[7-(6,7),7-(6,7),8-(1,29,29),8-(6)]
     6       2.723612       2.723612       2.723612    29[7-(6,7),7-(6,7),8-(1,29,29),8-(6)]
     7        9.52954        9.52954        9.52954    29[7-(6,7),7-(6,7),8-(1,29,29),8-(6)]
     8       9.440019       9.440019       9.440019    29[7-(6,7),7-(6,7),8-(1,29,29),8-(6)]
     9      11.820282      11.820282      11.820282    29[7-(6,7),7-(6,7),8-(1,29,29),8-(6)]
    10       7.070351       7.070351       7.070351    29[7-(6,7),7-(6,7),8-(1,29,29),8-(6)]
    11       6.743718       6.743718       6.743718    29[7-(6,7),7-(6,7),8-(1,29,29),8-(6)]
    12        9.24136        9.24136        9.24136    29[7-(6,7),7-(6,7),8-(1,29,29),8-(6)]
    13        3.24404        3.24404        3.24404    29[7-(6,7),7-(6,7),8-(1,29,29),8-(6)]
    14       6.343364       6.343364       6.343364    29[7-(6,7),7-(6,7),8-(1,29,29),8-(6)]
    15       5.010426       5.010426       5.010426    29[7-(6,7),7-(6,7),8-(1,29,29),8-(6)]
    16      -1.795502      -1.795502      -1.795502    29[7-(6,7),7-(6,7),8-(1,29,29),8-(6)]
    17      -1.705981      -1.705981      -1.705981    29[7-(6,7),7-(6,7),8-(1,29,29),8-(6)]
    18      -4.086244      -4.086244      -4.086244    29[7-(6,7),7-(6,7),8-(1,29,29),8-(6)]
    19       3.327342       3.327342       3.327342    1[6-(6,7)]
    20       4.642337       4.642337       4.642337    1[6-(6,6)]
    21        3.48416        3.48416        3.48416    1[6-(6,7)]
    22       0.135513       0.135513       0.135513    1[6-(6,7)]
    23      -1.823982      -1.823982      -1.823982    1[6-(6,6)]
    24      -2.787219      -2.787219      -2.787219    1[6-(6,7)]
    25       0.960817       0.960817       0.960817    1[6-(6,7)]
    26       1.403897       1.403897       1.403897    1[6-(6,6)]
    27      -0.935215      -0.935215      -0.935215    1[6-(6,7)]
    28       0.549262       0.549262       0.549262    1[6-(1,6,6)]
    29       -0.59336       -0.59336       -0.59336    1[6-(1,6,6)]
    30       2.172164       2.172164       2.172164    1[6-(1,6,6)]
    31       1.110798       1.110798       1.110798    1[6-(1,6,6)]
    32       0.885989       0.885989       0.885989    1[8-(29,29,29)]
    33       4.881781       4.881781       4.881781    1[6-(6,7)]
    34       3.213876       3.213876       3.213876    1[6-(6,6)]
    35       1.374564       1.374564       1.374564    1[6-(6,7)]
    36      -1.337787      -1.337787      -1.337787    1[6-(6,7)]
    37      -1.783412      -1.783412      -1.783412    1[6-(6,6)]
    38       0.249061       0.249061       0.249061    1[6-(6,7)]
    39        9.70667        9.70667        9.70667    1[6-(6,7)]
    40      11.930522      11.930522      11.930522    1[6-(6,6)]
    41       7.182884       7.182884       7.182884    1[6-(6,7)]
    42       7.971281       7.971281       7.971281    1[6-(1,6,6)]
    43       8.724732       8.724732       8.724732    1[6-(1,6,6)]
    44       8.169992       8.169992       8.169992    1[6-(1,6,6)]
    45       8.707904       8.707904       8.707904    1[6-(1,6,6)]
    46       2.331532       2.331532       2.331532    1[8-(29,29,29)]
    47       7.134436       7.134436       7.134436    1[6-(6,7)]
    48       5.788949       5.788949       5.788949    1[6-(6,6)]
    49       6.798018       6.798018       6.798018    1[6-(6,7)]
    50      10.371749      10.371749      10.371749    1[6-(6,7)]
    51      12.291945      12.291945      12.291945    1[6-(6,6)]
    52      13.194889      13.194889      13.194889    1[6-(6,7)]
    53      -3.777232      -3.777232      -3.777232    1[6-(6,7)]
    54      -4.608877      -4.608877      -4.608877    1[6-(6,6)]
    55      10.490337      10.490337      10.490337    1[6-(6,7)]
    56       5.611865       5.611865       5.611865    1[6-(1,6,6)]
    57       6.659976       6.659976       6.659976    1[6-(1,6,6)]
    58       6.205591       6.205591       6.205591    1[6-(1,6,6)]
    59        7.44599        7.44599        7.44599    1[6-(1,6,6)]
    60      11.105143      11.105143      11.105143    1[8-(29,29,29)]
    61       4.406696       4.406696       4.406696    1[6-(6,7)]
    62       3.091701       3.091701       3.091701    1[6-(6,6)]
    63       4.249878       4.249878       4.249878    1[6-(6,7)]
    64       7.598525       7.598525       7.598525    1[6-(6,7)]
    65        9.55802        9.55802        9.55802    1[6-(6,6)]
    66      10.521257      10.521257      10.521257    1[6-(6,7)]
    67       6.773221       6.773221       6.773221    1[6-(6,7)]
    68       6.330141       6.330141       6.330141    1[6-(6,6)]
    69       8.669253       8.669253       8.669253    1[6-(6,7)]
    70       7.184776       7.184776       7.184776    1[6-(1,6,6)]
    71       8.327398       8.327398       8.327398    1[6-(1,6,6)]
    72       5.561874       5.561874       5.561874    1[6-(1,6,6)]
    73        6.62324        6.62324        6.62324    1[6-(1,6,6)]
    74       6.848049       6.848049       6.848049    1[8-(29,29,29)]
    75       2.852257       2.852257       2.852257    1[6-(6,7)]
    76       4.520162       4.520162       4.520162    1[6-(6,6)]
    77       6.359474       6.359474       6.359474    1[6-(6,7)]
    78       9.071825       9.071825       9.071825    1[6-(6,7)]
    79        9.51745        9.51745        9.51745    1[6-(6,6)]
    80       7.484977       7.484977       7.484977    1[6-(6,7)]
    81      -1.972632      -1.972632      -1.972632    1[6-(6,7)]
    82      -4.196484      -4.196484      -4.196484    1[6-(6,6)]
    83       0.551154       0.551154       0.551154    1[6-(6,7)]
    84      -0.237243      -0.237243      -0.237243    1[6-(1,6,6)]
    85      -0.990694      -0.990694      -0.990694    1[6-(1,6,6)]
    86      -0.435954      -0.435954      -0.435954    1[6-(1,6,6)]
    87      -0.973866      -0.973866      -0.973866    1[6-(1,6,6)]
    88       5.402506       5.402506       5.402506    1[8-(29,29,29)]
    89       0.599602       0.599602       0.599602    1[6-(6,7)]
    90       1.945089       1.945089       1.945089    1[6-(6,6)]
    91        0.93602        0.93602        0.93602    1[6-(6,7)]
    92      -2.637711      -2.637711      -2.637711    1[6-(6,7)]
    93      -4.557907      -4.557907      -4.557907    1[6-(6,6)]
    94      -5.460851      -5.460851      -5.460851    1[6-(6,7)]
    95       11.51127       11.51127       11.51127    1[6-(6,7)]
    96      12.342915      12.342915      12.342915    1[6-(6,6)]
    97      -2.756299      -2.756299      -2.756299    1[6-(6,7)]
    98       2.122173       2.122173       2.122173    1[6-(1,6,6)]
    99       1.074062       1.074062       1.074062    1[6-(1,6,6)]
   100       1.528447       1.528447       1.528447    1[6-(1,6,6)]
   101       0.288048       0.288048       0.288048    1[6-(1,6,6)]
   102      -3.371105      -3.371105      -3.371105    1[8-(29,29,29)]
   103       3.138814       3.138814       3.138814    6[1-(0),6-(1,6),7-(7,29)]
   104       3.872801       3.872801       3.872801    6[1-(0),6-(1,7),6-(1,7)]
   105        3.22609        3.22609        3.22609    6[1-(0),6-(1,6),7-(7,29)]
   106      -0.445783      -0.445783      -0.445783    6[1-(0),6-(1,6),7-(7,29)]
   107      -1.512839      -1.512839      -1.512839    6[1-(0),6-(1,7),6-(1,7)]
   108      -2.042634      -2.042634      -2.042634    6[1-(0),6-(1,6),7-(7,29)]
   109      -2.817869      -2.817869      -2.817869    6[1-(0),6-(1,6),7-(7,29)]
   110      -2.578885      -2.578885      -2.578885    6[1-(0),6-(1,7),6-(1,7)]
   111      -1.377328      -1.377328      -1.377328    6[1-(0),6-(1,6),7-(7,29)]
   112       0.222661       0.222661       0.222661    6[6-(1,1,6),8-(29),8-(29)]
   113       0.308123       0.308123       0.308123    6[1-(0),1-(0),6-(1,1,6),6-(8,8)]
   114       1.247127       1.247127       1.247127    6[1-(0),1-(0),6-(1,1,6),6-(8,8)]
   115       1.093478       1.093478       1.093478    6[6-(1,1,6),8-(0),8-(29)]
   116       4.069769       4.069769       4.069769    6[1-(0),6-(1,6),7-(7,29)]
   117       3.159638       3.159638       3.159638    6[1-(0),6-(1,7),6-(1,7)]
   118        2.14994        2.14994        2.14994    6[1-(0),6-(1,6),7-(7,29)]
   119      -0.744713      -0.744713      -0.744713    6[1-(0),6-(1,6),7-(7,29)]
   120      -1.008928      -1.008928      -1.008928    6[1-(0),6-(1,7),6-(1,7)]
   121       0.128883       0.128883       0.128883    6[1-(0),6-(1,6),7-(7,29)]
   122       5.396315       5.396315       5.396315    6[1-(0),6-(1,6),7-(7,29)]
   123       6.615364       6.615364       6.615364    6[1-(0),6-(1,7),6-(1,7)]
   124       6.497356       6.497356       6.497356    6[1-(0),6-(1,6),7-(7,29)]
   125       6.760699       6.760699       6.760699    6[6-(1,1,6),8-(29),8-(29)]
   126       8.090993       8.090993       8.090993    6[1-(0),1-(0),6-(1,1,6),6-(8,8)]
   127       8.709714       8.709714       8.709714    6[1-(0),1-(0),6-(1,1,6),6-(8,8)]
   128      10.106234      10.106234      10.106234    6[6-(1,1,6),8-(0),8-(29)]
   129       7.281137       7.281137       7.281137    6[1-(0),6-(1,6),7-(7,29)]
   130       6.526877       6.526877       6.526877    6[1-(0),6-(1,7),6-(1,7)]
   131       7.095106       7.095106       7.095106    6[1-(0),6-(1,6),7-(7,29)]
   132      10.902901      10.902901      10.902901    6[1-(0),6-(1,6),7-(7,29)]
   133      11.960387      11.960387      11.960387    6[1-(0),6-(1,7),6-(1,7)]
   134       12.44055       12.44055       12.44055    6[1-(0),6-(1,6),7-(7,29)]
   135      12.361396      12.361396      12.361396    6[1-(0),6-(1,6),7-(7,29)]
   136      11.914975      11.914975      11.914975    6[1-(0),6-(1,7),6-(1,7)]
   137      10.970638      10.970638      10.970638    6[1-(0),6-(1,6),7-(7,29)]
   138       7.527242       7.527242       7.527242    6[6-(1,1,6),8-(29),8-(29)]
   139       6.515202       6.515202       6.515202    6[1-(0),1-(0),6-(1,1,6),6-(8,8)]
   140        6.51898        6.51898        6.51898    6[1-(0),1-(0),6-(1,1,6),6-(8,8)]
   141       5.654304       5.654304       5.654304    6[6-(1,1,6),8-(0),8-(29)]
   142       4.595224       4.595224       4.595224    6[1-(0),6-(1,6),7-(7,29)]
   143       3.861237       3.861237       3.861237    6[1-(0),6-(1,7),6-(1,7)]
   144       4.507948       4.507948       4.507948    6[1-(0),6-(1,6),7-(7,29)]
   145       8.179821       8.179821       8.179821    6[1-(0),6-(1,6),7-(7,29)]
   146       9.246877       9.246877       9.246877    6[1-(0),6-(1,7),6-(1,7)]
   147       9.776672       9.776672       9.776672    6[1-(0),6-(1,6),7-(7,29)]
   148      10.551907      10.551907      10.551907    6[1-(0),6-(1,6),7-(7,29)]
   149      10.312923      10.312923      10.312923    6[1-(0),6-(1,7),6-(1,7)]
   150       9.111366       9.111366       9.111366    6[1-(0),6-(1,6),7-(7,29)]
   151       7.511377       7.511377       7.511377    6[6-(1,1,6),8-(29),8-(29)]
   152       7.425915       7.425915       7.425915    6[1-(0),1-(0),6-(1,1,6),6-(8,8)]
   153       6.486911       6.486911       6.486911    6[1-(0),1-(0),6-(1,1,6),6-(8,8)]
   154        6.64056        6.64056        6.64056    6[6-(1,1,6),8-(0),8-(29)]
   155       3.664269       3.664269       3.664269    6[1-(0),6-(1,6),7-(7,29)]
   156         4.5744         4.5744         4.5744    6[1-(0),6-(1,7),6-(1,7)]
   157       5.584098       5.584098       5.584098    6[1-(0),6-(1,6),7-(7,29)]
   158       8.478751       8.478751       8.478751    6[1-(0),6-(1,6),7-(7,29)]
   159       8.742966       8.742966       8.742966    6[1-(0),6-(1,7),6-(1,7)]
   160       7.605155       7.605155       7.605155    6[1-(0),6-(1,6),7-(7,29)]
   161       2.337723       2.337723       2.337723    6[1-(0),6-(1,6),7-(7,29)]
   162       1.118674       1.118674       1.118674    6[1-(0),6-(1,7),6-(1,7)]
   163       1.236682       1.236682       1.236682    6[1-(0),6-(1,6),7-(7,29)]
   164       0.973339       0.973339       0.973339    6[6-(1,1,6),8-(29),8-(29)]
   165      -0.356955      -0.356955      -0.356955    6[1-(0),1-(0),6-(1,1,6),6-(8,8)]
   166      -0.975676      -0.975676      -0.975676    6[1-(0),1-(0),6-(1,1,6),6-(8,8)]
   167      -2.372196      -2.372196      -2.372196    6[6-(1,1,6),8-(0),8-(29)]
   168       0.452901       0.452901       0.452901    6[1-(0),6-(1,6),7-(7,29)]
   169       1.207161       1.207161       1.207161    6[1-(0),6-(1,7),6-(1,7)]
   170       0.638932       0.638932       0.638932    6[1-(0),6-(1,6),7-(7,29)]
   171      -3.168863      -3.168863      -3.168863    6[1-(0),6-(1,6),7-(7,29)]
   172      -4.226349      -4.226349      -4.226349    6[1-(0),6-(1,7),6-(1,7)]
   173      -4.706512      -4.706512      -4.706512    6[1-(0),6-(1,6),7-(7,29)]
   174      -4.627358      -4.627358      -4.627358    6[1-(0),6-(1,6),7-(7,29)]
   175      -4.180937      -4.180937      -4.180937    6[1-(0),6-(1,7),6-(1,7)]
   176        -3.2366        -3.2366        -3.2366    6[1-(0),6-(1,6),7-(7,29)]
   177       0.206796       0.206796       0.206796    6[6-(1,1,6),8-(29),8-(29)]
   178       1.218836       1.218836       1.218836    6[1-(0),1-(0),6-(1,1,6),6-(8,8)]
   179       1.215058       1.215058       1.215058    6[1-(0),1-(0),6-(1,1,6),6-(8,8)]
   180       2.079734       2.079734       2.079734    6[6-(1,1,6),8-(0),8-(29)]
   181       2.125406       2.125406       2.125406    7[6-(1,6),7-(6,29),29-(7,8,8)]
   182       2.176742       2.176742       2.176742    7[6-(1,6),7-(6,29),29-(7,8,8)]
   183      -0.334121      -0.334121      -0.334121    7[6-(1,6),7-(6,29),29-(7,8,8)]
   184      -1.348396      -1.348396      -1.348396    7[6-(1,6),7-(6,29),29-(7,8,8)]
   185      -1.803006      -1.803006      -1.803006    7[6-(1,6),7-(6,29),29-(7,8,8)]
   186       -0.92324       -0.92324       -0.92324    7[6-(1,6),7-(6,29),29-(7,8,8)]
   187        3.63714        3.63714        3.63714    7[6-(1,6),7-(6,29),29-(7,8,8)]
   188       2.447915       2.447915       2.447915    7[6-(1,6),7-(6,29),29-(7,8,8)]
   189       0.475127       0.475127       0.475127    7[6-(1,6),7-(6,29),29-(7,8,8)]
   190       1.004614       1.004614       1.004614    7[6-(1,6),7-(6,29),29-(7,8,8)]
   191       4.564215       4.564215       4.564215    7[6-(1,6),7-(6,29),29-(7,8,8)]
   192       5.238999       5.238999       5.238999    7[6-(1,6),7-(6,29),29-(7,8,8)]
   193       8.249211       8.249211       8.249211    7[6-(1,6),7-(6,29),29-(7,8,8)]
   194       8.131865       8.131865       8.131865    7[6-(1,6),7-(6,29),29-(7,8,8)]
   195      10.719903      10.719903      10.719903    7[6-(1,6),7-(6,29),29-(7,8,8)]
   196      11.684975      11.684975      11.684975    7[6-(1,6),7-(6,29),29-(7,8,8)]
   197      11.693708      11.693708      11.693708    7[6-(1,6),7-(6,29),29-(7,8,8)]
   198      10.837541      10.837541      10.837541    7[6-(1,6),7-(6,29),29-(7,8,8)]
   199       5.608632       5.608632       5.608632    7[6-(1,6),7-(6,29),29-(7,8,8)]
   200       5.557296       5.557296       5.557296    7[6-(1,6),7-(6,29),29-(7,8,8)]
   201       8.068159       8.068159       8.068159    7[6-(1,6),7-(6,29),29-(7,8,8)]
   202       9.082434       9.082434       9.082434    7[6-(1,6),7-(6,29),29-(7,8,8)]
   203       9.537044       9.537044       9.537044    7[6-(1,6),7-(6,29),29-(7,8,8)]
   204       8.657278       8.657278       8.657278    7[6-(1,6),7-(6,29),29-(7,8,8)]
   205       4.096898       4.096898       4.096898    7[6-(1,6),7-(6,29),29-(7,8,8)]
   206       5.286123       5.286123       5.286123    7[6-(1,6),7-(6,29),29-(7,8,8)]
   207       7.258911       7.258911       7.258911    7[6-(1,6),7-(6,29),29-(7,8,8)]
   208       6.729424       6.729424       6.729424    7[6-(1,6),7-(6,29),29-(7,8,8)]
   209       3.169823       3.169823       3.169823    7[6-(1,6),7-(6,29),29-(7,8,8)]
   210       2.495039       2.495039       2.495039    7[6-(1,6),7-(6,29),29-(7,8,8)]
   211      -0.515173      -0.515173      -0.515173    7[6-(1,6),7-(6,29),29-(7,8,8)]
   212      -0.397827      -0.397827      -0.397827    7[6-(1,6),7-(6,29),29-(7,8,8)]
   213      -2.985865      -2.985865      -2.985865    7[6-(1,6),7-(6,29),29-(7,8,8)]
   214      -3.950937      -3.950937      -3.950937    7[6-(1,6),7-(6,29),29-(7,8,8)]
   215       -3.95967       -3.95967       -3.95967    7[6-(1,6),7-(6,29),29-(7,8,8)]
   216      -3.103503      -3.103503      -3.103503    7[6-(1,6),7-(6,29),29-(7,8,8)]
   217       0.900878       0.900878       0.900878    8[6-(6,8),29-(7,7,8)]
   218      -0.544431      -0.544431      -0.544431    8[6-(6,8),29-(7,7,8)]
   219       5.232506       5.232506       5.232506    8[6-(6,8),29-(7,7,8)]
   220       1.316359       1.316359       1.316359    8[6-(6,8)]
   221       0.276975       0.276975       0.276975    8[1-(0),29-(7,7,8),29-(7,7,8),29-(7,7,8)]
   222       6.288033       6.288033       6.288033    8[6-(6,8),29-(7,7,8)]
   223       6.153749       6.153749       6.153749    8[6-(6,8),29-(7,7,8)]
   224      -5.755327      -5.755327      -5.755327    8[6-(6,8),29-(7,7,8)]
   225      10.324844      10.324844      10.324844    8[6-(6,8)]
   226       2.715394       2.715394       2.715394    8[1-(0),29-(7,7,8),29-(7,7,8),29-(7,7,8)]
   227       8.363465       8.363465       8.363465    8[6-(6,8),29-(7,7,8)]
   228        7.54164        7.54164        7.54164    8[6-(6,8),29-(7,7,8)]
   229       10.75418       10.75418       10.75418    8[6-(6,8),29-(7,7,8)]
   230       4.440183       4.440183       4.440183    8[6-(6,8)]
   231       10.50894       10.50894       10.50894    8[1-(0),29-(7,7,8),29-(7,7,8),29-(7,7,8)]
   232        6.83316        6.83316        6.83316    8[6-(6,8),29-(7,7,8)]
   233       8.278469       8.278469       8.278469    8[6-(6,8),29-(7,7,8)]
   234       2.501532       2.501532       2.501532    8[6-(6,8),29-(7,7,8)]
   235       6.417679       6.417679       6.417679    8[6-(6,8)]
   236       7.457063       7.457063       7.457063    8[1-(0),29-(7,7,8),29-(7,7,8),29-(7,7,8)]
   237       1.446005       1.446005       1.446005    8[6-(6,8),29-(7,7,8)]
   238       1.580289       1.580289       1.580289    8[6-(6,8),29-(7,7,8)]
   239      13.489365      13.489365      13.489365    8[6-(6,8),29-(7,7,8)]
   240      -2.590806      -2.590806      -2.590806    8[6-(6,8)]
   241       5.018644       5.018644       5.018644    8[1-(0),29-(7,7,8),29-(7,7,8),29-(7,7,8)]
   242      -0.629427      -0.629427      -0.629427    8[6-(6,8),29-(7,7,8)]
   243       0.192398       0.192398       0.192398    8[6-(6,8),29-(7,7,8)]
   244      -3.020142      -3.020142      -3.020142    8[6-(6,8),29-(7,7,8)]
   245       3.293855       3.293855       3.293855    8[6-(6,8)]
   246      -2.774902      -2.774902      -2.774902    8[1-(0),29-(7,7,8),29-(7,7,8),29-(7,7,8)]
