# Supplementary material for: A collection of forcefield precursors for metal–organic frameworks
Source: RSC Adv. 2019 Nov 13;9(63):36492–507. doi: 10.1039/c9ra07327b (PMC9075174; doi:10.1039/c9ra07327b)
Supplement: RA-009-C9RA07327B-s301 [file RA-009-C9RA07327B-s301.txt]

CENPUI_clean

8.431900    0.000000    0.000000
2.599233    12.558948    0.000000
1.935671    5.681652    20.044595

     1       5.817425       5.817425       5.817425    12[8-(6),8-(6),8-(6),8-(6)]
     2       5.213708       5.213708       5.213708    12[8-(6),8-(6),8-(6),8-(6)]
     3            0.0            0.0            0.0    12[8-(6),8-(6)]
     4       5.412249       5.412249       5.412249    1[6-(6,6)]
     5       5.522862       5.522862       5.522862    1[6-(6,6)]
     6       5.412858       5.412858       5.412858    1[6-(6,6)]
     7        4.62043        4.62043        4.62043    1[6-(6,6)]
     8      10.674574      10.674574      10.674574    1[6-(6,6)]
     9       8.258318       8.258318       8.258318    1[6-(6,6)]
    10        3.40806        3.40806        3.40806    1[6-(6,6)]
    11       9.060616       9.060616       9.060616    1[6-(6,6)]
    12       3.198754       3.198754       3.198754    1[6-(6,6)]
    13       7.428377       7.428377       7.428377    1[6-(6,6)]
    14       6.353889       6.353889       6.353889    1[6-(6,6)]
    15       6.081585       6.081585       6.081585    1[6-(6,6)]
    16       12.20442       12.20442       12.20442    1[6-(6,6)]
    17          7.962          7.962          7.962    1[6-(6,6)]
    18       3.518646       3.518646       3.518646    1[6-(6,6)]
    19       4.738301       4.738301       4.738301    1[6-(6,6)]
    20       5.123457       5.123457       5.123457    1[6-(6,6)]
    21       7.320298       7.320298       7.320298    1[6-(6,6)]
    22      10.699961      10.699961      10.699961    1[6-(6,6)]
    23       9.166849       9.166849       9.166849    1[6-(6,6)]
    24       7.774715       7.774715       7.774715    1[6-(6,6)]
    25      10.218789      10.218789      10.218789    1[6-(6,6)]
    26       7.465655       7.465655       7.465655    1[6-(6,6)]
    27       6.947402       6.947402       6.947402    1[6-(6,6)]
    28       7.554555       7.554555       7.554555    1[6-(6,6)]
    29       7.443942       7.443942       7.443942    1[6-(6,6)]
    30       7.553946       7.553946       7.553946    1[6-(6,6)]
    31       8.346374       8.346374       8.346374    1[6-(6,6)]
    32        2.29223        2.29223        2.29223    1[6-(6,6)]
    33       4.708486       4.708486       4.708486    1[6-(6,6)]
    34       9.558744       9.558744       9.558744    1[6-(6,6)]
    35       3.906188       3.906188       3.906188    1[6-(6,6)]
    36        9.76805        9.76805        9.76805    1[6-(6,6)]
    37       5.538427       5.538427       5.538427    1[6-(6,6)]
    38       6.612915       6.612915       6.612915    1[6-(6,6)]
    39       6.885219       6.885219       6.885219    1[6-(6,6)]
    40       0.762384       0.762384       0.762384    1[6-(6,6)]
    41       5.004804       5.004804       5.004804    1[6-(6,6)]
    42       9.448158       9.448158       9.448158    1[6-(6,6)]
    43       8.228503       8.228503       8.228503    1[6-(6,6)]
    44       7.843347       7.843347       7.843347    1[6-(6,6)]
    45       5.646506       5.646506       5.646506    1[6-(6,6)]
    46       2.266843       2.266843       2.266843    1[6-(6,6)]
    47       3.799955       3.799955       3.799955    1[6-(6,6)]
    48       5.192089       5.192089       5.192089    1[6-(6,6)]
    49       2.748015       2.748015       2.748015    1[6-(6,6)]
    50       5.501149       5.501149       5.501149    1[6-(6,6)]
    51       6.019402       6.019402       6.019402    1[6-(6,6)]
    52       7.542064       7.542064       7.542064    6[1-(0),6-(1,6),6-(6,6)]
    53       6.703959       6.703959       6.703959    6[6-(1,6),6-(1,6),6-(8,8)]
    54       6.060428       6.060428       6.060428    6[1-(0),6-(1,6),6-(6,6)]
    55       5.969837       5.969837       5.969837    6[1-(0),6-(1,6),6-(6,6)]
    56       9.350484       9.350484       9.350484    6[6-(6,6),8-(12),8-(12)]
    57       6.958904       6.958904       6.958904    6[6-(1,6),6-(1,6),6-(6,6)]
    58       4.433174       4.433174       4.433174    6[1-(0),6-(1,6),6-(6,6)]
    59      11.691153      11.691153      11.691153    6[6-(1,6),6-(1,6),6-(6,6)]
    60       4.729678       4.729678       4.729678    6[6-(1,6),6-(1,6),6-(6,6)]
    61      10.875782      10.875782      10.875782    6[1-(0),6-(1,6),6-(6,6)]
    62      10.262128      10.262128      10.262128    6[6-(1,6),6-(1,6),6-(8,8)]
    63       5.937297       5.937297       5.937297    6[6-(6,6),8-(0),8-(12)]
    64      10.648933      10.648933      10.648933    6[6-(1,6),6-(1,6),6-(6,6)]
    65        6.63374        6.63374        6.63374    6[6-(6,6),8-(12),8-(12)]
    66       5.026772       5.026772       5.026772    6[6-(1,6),6-(1,6),6-(8,8)]
    67       6.715489       6.715489       6.715489    6[6-(1,6),6-(1,6),7-(6,6)]
    68       7.681753       7.681753       7.681753    6[1-(0),6-(1,6),6-(6,6)]
    69      10.970282      10.970282      10.970282    6[1-(0),6-(1,6),6-(6,6)]
    70       9.297295       9.297295       9.297295    6[1-(0),6-(1,6),6-(6,6)]
    71       3.684843       3.684843       3.684843    6[6-(1,6),6-(1,6),6-(6,6)]
    72       3.026067       3.026067       3.026067    6[1-(0),6-(1,6),6-(6,6)]
    73       8.314741       8.314741       8.314741    6[1-(0),6-(1,6),6-(6,7)]
    74       6.099503       6.099503       6.099503    6[1-(0),6-(1,6),6-(6,6)]
    75        5.30666        5.30666        5.30666    6[1-(0),6-(1,6),6-(6,6)]
    76      12.344866      12.344866      12.344866    6[1-(0),6-(1,6),6-(6,6)]
    77       7.568035       7.568035       7.568035    6[6-(1,6),6-(1,6),7-(6,6)]
    78       7.068975       7.068975       7.068975    6[1-(0),6-(1,6),6-(6,7)]
    79       4.401617       4.401617       4.401617    6[1-(0),6-(1,6),6-(6,6)]
    80       8.673772       8.673772       8.673772    6[6-(1,6),6-(1,6),7-(6,6)]
    81       3.944729       3.944729       3.944729    6[1-(0),6-(1,6),6-(6,6)]
    82       5.370255       5.370255       5.370255    6[1-(0),6-(1,6),6-(6,7)]
    83       7.332724       7.332724       7.332724    6[1-(0),6-(1,6),6-(6,7)]
    84      11.457678      11.457678      11.457678    6[1-(0),6-(1,6),6-(6,6)]
    85       9.966777       9.966777       9.966777    6[1-(0),6-(1,6),6-(6,6)]
    86       7.163821       7.163821       7.163821    6[6-(1,6),6-(1,6),6-(6,6)]
    87       7.613898       7.613898       7.613898    6[1-(0),6-(1,6),6-(6,7)]
    88       9.995052       9.995052       9.995052    6[1-(0),6-(1,6),6-(6,7)]
    89       7.422028       7.422028       7.422028    6[1-(0),6-(1,6),6-(6,6)]
    90       7.122167       7.122167       7.122167    6[1-(0),6-(1,6),6-(6,6)]
    91        5.42474        5.42474        5.42474    6[1-(0),6-(1,6),6-(6,6)]
    92       6.262845       6.262845       6.262845    6[6-(1,6),6-(1,6),6-(8,8)]
    93       6.906376       6.906376       6.906376    6[1-(0),6-(1,6),6-(6,6)]
    94       6.996967       6.996967       6.996967    6[1-(0),6-(1,6),6-(6,6)]
    95        3.61632        3.61632        3.61632    6[6-(6,6),8-(12),8-(12)]
    96         6.0079         6.0079         6.0079    6[6-(1,6),6-(1,6),6-(6,6)]
    97        8.53363        8.53363        8.53363    6[1-(0),6-(1,6),6-(6,6)]
    98       1.275651       1.275651       1.275651    6[6-(1,6),6-(1,6),6-(6,6)]
    99       8.237126       8.237126       8.237126    6[6-(1,6),6-(1,6),6-(6,6)]
   100       2.091022       2.091022       2.091022    6[1-(0),6-(1,6),6-(6,6)]
   101       2.704676       2.704676       2.704676    6[6-(1,6),6-(1,6),6-(8,8)]
   102       7.029507       7.029507       7.029507    6[6-(6,6),8-(0),8-(12)]
   103       2.317871       2.317871       2.317871    6[6-(1,6),6-(1,6),6-(6,6)]
   104       6.333064       6.333064       6.333064    6[6-(6,6),8-(12),8-(12)]
   105       7.940032       7.940032       7.940032    6[6-(1,6),6-(1,6),6-(8,8)]
   106       6.251315       6.251315       6.251315    6[6-(1,6),6-(1,6),7-(6,6)]
   107       5.285051       5.285051       5.285051    6[1-(0),6-(1,6),6-(6,6)]
   108       1.996522       1.996522       1.996522    6[1-(0),6-(1,6),6-(6,6)]
   109       3.669509       3.669509       3.669509    6[1-(0),6-(1,6),6-(6,6)]
   110       9.281961       9.281961       9.281961    6[6-(1,6),6-(1,6),6-(6,6)]
   111       9.940737       9.940737       9.940737    6[1-(0),6-(1,6),6-(6,6)]
   112       4.652063       4.652063       4.652063    6[1-(0),6-(1,6),6-(6,7)]
   113       6.867301       6.867301       6.867301    6[1-(0),6-(1,6),6-(6,6)]
   114       7.660144       7.660144       7.660144    6[1-(0),6-(1,6),6-(6,6)]
   115       0.621938       0.621938       0.621938    6[1-(0),6-(1,6),6-(6,6)]
   116       5.398769       5.398769       5.398769    6[6-(1,6),6-(1,6),7-(6,6)]
   117       5.897829       5.897829       5.897829    6[1-(0),6-(1,6),6-(6,7)]
   118       8.565187       8.565187       8.565187    6[1-(0),6-(1,6),6-(6,6)]
   119       4.293032       4.293032       4.293032    6[6-(1,6),6-(1,6),7-(6,6)]
   120       9.022075       9.022075       9.022075    6[1-(0),6-(1,6),6-(6,6)]
   121       7.596549       7.596549       7.596549    6[1-(0),6-(1,6),6-(6,7)]
   122        5.63408        5.63408        5.63408    6[1-(0),6-(1,6),6-(6,7)]
   123       1.509126       1.509126       1.509126    6[1-(0),6-(1,6),6-(6,6)]
   124       3.000027       3.000027       3.000027    6[1-(0),6-(1,6),6-(6,6)]
   125       5.802983       5.802983       5.802983    6[6-(1,6),6-(1,6),6-(6,6)]
   126       5.352906       5.352906       5.352906    6[1-(0),6-(1,6),6-(6,7)]
   127       2.971752       2.971752       2.971752    6[1-(0),6-(1,6),6-(6,7)]
   128       5.544776       5.544776       5.544776    6[1-(0),6-(1,6),6-(6,6)]
   129       5.844637       5.844637       5.844637    6[1-(0),6-(1,6),6-(6,6)]
   130       7.702992       7.702992       7.702992    7[6-(6,6),6-(6,6),6-(6,6)]
   131       5.263812       5.263812       5.263812    7[6-(6,6),6-(6,6),6-(6,6)]
   132       6.829096       6.829096       6.829096    8[6-(6,8),12-(8,8,8)]
   133       5.813079       5.813079       5.813079    8[6-(6,8)]
   134       8.436144       8.436144       8.436144    8[6-(6,8),12-(8,8,8)]
   135       9.576578       9.576578       9.576578    8[6-(6,8),12-(8)]
   136       4.051367       4.051367       4.051367    8[6-(6,8),12-(8,8,8)]
   137       6.549504       6.549504       6.549504    8[6-(6,8),12-(8,8,8)]
   138       6.137708       6.137708       6.137708    8[6-(6,8),12-(8,8,8)]
   139       7.153725       7.153725       7.153725    8[6-(6,8)]
   140        4.53066        4.53066        4.53066    8[6-(6,8),12-(8,8,8)]
   141       3.390226       3.390226       3.390226    8[6-(6,8),12-(8)]
   142       8.915437       8.915437       8.915437    8[6-(6,8),12-(8,8,8)]
   143         6.4173         6.4173         6.4173    8[6-(6,8),12-(8,8,8)]
