# Supplementary material for: A collection of forcefield precursors for metal–organic frameworks
Source: RSC Adv. 2019 Nov 13;9(63):36492–507. doi: 10.1039/c9ra07327b (PMC9075174; doi:10.1039/c9ra07327b)
Supplement: RA-009-C9RA07327B-s302 [file RA-009-C9RA07327B-s302.txt]

CEQBUV_charged

9.241100    0.000000    0.000000
-3.080344    19.284029    0.000000
3.080344    9.642008    16.700463

     1       0.302896       0.302896       0.302896    30[8-(15),8-(15),8-(15),8-(15)]
     2       5.819647       5.819647       5.819647    30[8-(15),8-(15),8-(15),8-(15,30)]
     3       1.137546       1.137546       1.137546    30[8-(15),8-(15),8-(15),8-(15,30)]
     4       6.463619       6.463619       6.463619    30[8-(15),8-(15),8-(15),8-(15)]
     5       2.739268       2.739268       2.739268    30[8-(15),8-(15),8-(15),8-(15,30)]
     6       7.298287       7.298287       7.298287    30[8-(15),8-(15),8-(15),8-(15,30)]
     7       3.383263       3.383263       3.383263    30[8-(15),8-(15),8-(15),8-(15)]
     8      -0.341082      -0.341082      -0.341082    30[8-(15),8-(15),8-(15),8-(15,30)]
     9       4.217912       4.217912       4.217912    30[8-(15),8-(15),8-(15),8-(15,30)]
    10       8.938204       8.938204       8.938204    30[8-(15),8-(15),8-(15),8-(15)]
    11       3.421453       3.421453       3.421453    30[8-(15),8-(15),8-(15),8-(15,30)]
    12       8.103554       8.103554       8.103554    30[8-(15),8-(15),8-(15),8-(15,30)]
    13       2.777481       2.777481       2.777481    30[8-(15),8-(15),8-(15),8-(15)]
    14       6.501832       6.501832       6.501832    30[8-(15),8-(15),8-(15),8-(15,30)]
    15       1.942813       1.942813       1.942813    30[8-(15),8-(15),8-(15),8-(15,30)]
    16       5.857837       5.857837       5.857837    30[8-(15),8-(15),8-(15),8-(15)]
    17       9.582182       9.582182       9.582182    30[8-(15),8-(15),8-(15),8-(15,30)]
    18       5.023188       5.023188       5.023188    30[8-(15),8-(15),8-(15),8-(15,30)]
    19       1.041168       1.041168       1.041168    15[8-(30),8-(30),8-(30),8-(30,30)]
    20       2.641723       2.641723       2.641723    15[8-(30),8-(30),8-(30),8-(30)]
    21        7.23733        7.23733        7.23733    15[8-(1),8-(30),8-(30),8-(30)]
    22       7.201896       7.201896       7.201896    15[8-(30),8-(30),8-(30),8-(30,30)]
    23       8.802447       8.802447       8.802447    15[8-(30),8-(30),8-(30),8-(30)]
    24       4.156945       4.156945       4.156945    15[8-(1),8-(30),8-(30),8-(30)]
    25       4.121528       4.121528       4.121528    15[8-(30),8-(30),8-(30),8-(30,30)]
    26       5.722098       5.722098       5.722098    15[8-(30),8-(30),8-(30),8-(30)]
    27        1.07659        1.07659        1.07659    15[8-(1),8-(30),8-(30),8-(30)]
    28       8.199932       8.199932       8.199932    15[8-(30),8-(30),8-(30),8-(30,30)]
    29       6.599377       6.599377       6.599377    15[8-(30),8-(30),8-(30),8-(30)]
    30        2.00377        2.00377        2.00377    15[8-(1),8-(30),8-(30),8-(30)]
    31       2.039204       2.039204       2.039204    15[8-(30),8-(30),8-(30),8-(30,30)]
    32       0.438653       0.438653       0.438653    15[8-(30),8-(30),8-(30),8-(30)]
    33       5.084155       5.084155       5.084155    15[8-(1),8-(30),8-(30),8-(30)]
    34       5.119572       5.119572       5.119572    15[8-(30),8-(30),8-(30),8-(30,30)]
    35       3.519002       3.519002       3.519002    15[8-(30),8-(30),8-(30),8-(30)]
    36        8.16451        8.16451        8.16451    15[8-(1),8-(30),8-(30),8-(30)]
    37       6.930528       6.930528       6.930528    1[8-(15)]
    38       3.850136       3.850136       3.850136    1[8-(15)]
    39       0.769787       0.769787       0.769787    1[8-(15)]
    40       2.310572       2.310572       2.310572    1[8-(15)]
    41       5.390964       5.390964       5.390964    1[8-(15)]
    42       8.471313       8.471313       8.471313    1[8-(15)]
    43       1.327634       1.327634       1.327634    1[7-(1,1,6)]
    44       1.447765       1.447765       1.447765    1[7-(1,1,6)]
    45       9.127121       9.127121       9.127121    1[7-(1,1,6)]
    46       8.498728       8.498728       8.498728    1[7-(1,1,6)]
    47        9.00699        9.00699        9.00699    1[7-(1,1,6)]
    48       0.847096       0.847096       0.847096    1[7-(1,1,6)]
    49       1.497665       1.497665       1.497665    1[6-(6,6,7)]
    50       7.971057       7.971057       7.971057    1[6-(6,6,7)]
    51       7.998779       7.998779       7.998779    1[6-(1,6,6)]
    52       9.506925       9.506925       9.506925    1[6-(1,6,6)]
    53       8.187292       8.187292       8.187292    1[6-(1,6,6)]
    54       7.362063       7.362063       7.362063    1[6-(1,6,6)]
    55       8.914565       8.914565       8.914565    1[6-(1,6,6)]
    56      10.088186      10.088186      10.088186    1[6-(1,6,6)]
    57      10.103899      10.103899      10.103899    1[6-(1,6,6)]
    58       8.604993       8.604993       8.604993    1[6-(1,6,6)]
    59       7.488369       7.488369       7.488369    1[7-(1,1,6)]
    60       7.608507       7.608507       7.608507    1[7-(1,1,6)]
    61       6.046759       6.046759       6.046759    1[7-(1,1,6)]
    62       5.418356       5.418356       5.418356    1[7-(1,1,6)]
    63       5.926619       5.926619       5.926619    1[7-(1,1,6)]
    64       7.007826       7.007826       7.007826    1[7-(1,1,6)]
    65       7.658405       7.658405       7.658405    1[6-(6,6,7)]
    66       4.890695       4.890695       4.890695    1[6-(6,6,7)]
    67       1.838071       1.838071       1.838071    1[6-(1,6,6)]
    68       6.426563       6.426563       6.426563    1[6-(1,6,6)]
    69       5.106937       5.106937       5.106937    1[6-(1,6,6)]
    70       4.281708       4.281708       4.281708    1[6-(1,6,6)]
    71       5.834217       5.834217       5.834217    1[6-(1,6,6)]
    72       7.007834       7.007834       7.007834    1[6-(1,6,6)]
    73       7.023547       7.023547       7.023547    1[6-(1,6,6)]
    74       5.524639       5.524639       5.524639    1[6-(1,6,6)]
    75       4.408012       4.408012       4.408012    1[7-(1,1,6)]
    76       4.528145       4.528145       4.528145    1[7-(1,1,6)]
    77       2.966399       2.966399       2.966399    1[7-(1,1,6)]
    78       2.338011       2.338011       2.338011    1[7-(1,1,6)]
    79       2.846268       2.846268       2.846268    1[7-(1,1,6)]
    80        3.92748        3.92748        3.92748    1[7-(1,1,6)]
    81       4.578052       4.578052       4.578052    1[6-(6,6,7)]
    82       1.810342       1.810342       1.810342    1[6-(6,6,7)]
    83       4.918415       4.918415       4.918415    1[6-(1,6,6)]
    84       3.346219       3.346219       3.346219    1[6-(1,6,6)]
    85       2.026591       2.026591       2.026591    1[6-(1,6,6)]
    86       1.201358       1.201358       1.201358    1[6-(1,6,6)]
    87       2.753862       2.753862       2.753862    1[6-(1,6,6)]
    88       3.927482       3.927482       3.927482    1[6-(1,6,6)]
    89       3.943187       3.943187       3.943187    1[6-(1,6,6)]
    90        2.44428        2.44428        2.44428    1[6-(1,6,6)]
    91       7.913466       7.913466       7.913466    1[7-(1,1,6)]
    92       7.793335       7.793335       7.793335    1[7-(1,1,6)]
    93       0.113979       0.113979       0.113979    1[7-(1,1,6)]
    94       0.742372       0.742372       0.742372    1[7-(1,1,6)]
    95        0.23411        0.23411        0.23411    1[7-(1,1,6)]
    96       8.394004       8.394004       8.394004    1[7-(1,1,6)]
    97       7.743435       7.743435       7.743435    1[6-(6,6,7)]
    98       1.270043       1.270043       1.270043    1[6-(6,6,7)]
    99       1.242321       1.242321       1.242321    1[6-(1,6,6)]
   100      -0.265825      -0.265825      -0.265825    1[6-(1,6,6)]
   101       1.053808       1.053808       1.053808    1[6-(1,6,6)]
   102       1.879037       1.879037       1.879037    1[6-(1,6,6)]
   103       0.326535       0.326535       0.326535    1[6-(1,6,6)]
   104      -0.847086      -0.847086      -0.847086    1[6-(1,6,6)]
   105      -0.862799      -0.862799      -0.862799    1[6-(1,6,6)]
   106       0.636107       0.636107       0.636107    1[6-(1,6,6)]
   107       1.752731       1.752731       1.752731    1[7-(1,1,6)]
   108       1.632593       1.632593       1.632593    1[7-(1,1,6)]
   109       3.194341       3.194341       3.194341    1[7-(1,1,6)]
   110       3.822744       3.822744       3.822744    1[7-(1,1,6)]
   111       3.314481       3.314481       3.314481    1[7-(1,1,6)]
   112       2.233274       2.233274       2.233274    1[7-(1,1,6)]
   113       1.582695       1.582695       1.582695    1[6-(6,6,7)]
   114       4.350405       4.350405       4.350405    1[6-(6,6,7)]
   115       7.403029       7.403029       7.403029    1[6-(1,6,6)]
   116       2.814537       2.814537       2.814537    1[6-(1,6,6)]
   117       4.134163       4.134163       4.134163    1[6-(1,6,6)]
   118       4.959392       4.959392       4.959392    1[6-(1,6,6)]
   119       3.406883       3.406883       3.406883    1[6-(1,6,6)]
   120       2.233266       2.233266       2.233266    1[6-(1,6,6)]
   121       2.217553       2.217553       2.217553    1[6-(1,6,6)]
   122       3.716461       3.716461       3.716461    1[6-(1,6,6)]
   123       4.833088       4.833088       4.833088    1[7-(1,1,6)]
   124       4.712955       4.712955       4.712955    1[7-(1,1,6)]
   125       6.274701       6.274701       6.274701    1[7-(1,1,6)]
   126       6.903089       6.903089       6.903089    1[7-(1,1,6)]
   127       6.394832       6.394832       6.394832    1[7-(1,1,6)]
   128        5.31362        5.31362        5.31362    1[7-(1,1,6)]
   129       4.663048       4.663048       4.663048    1[6-(6,6,7)]
   130       7.430758       7.430758       7.430758    1[6-(6,6,7)]
   131       4.322685       4.322685       4.322685    1[6-(1,6,6)]
   132       5.894881       5.894881       5.894881    1[6-(1,6,6)]
   133       7.214509       7.214509       7.214509    1[6-(1,6,6)]
   134       8.039742       8.039742       8.039742    1[6-(1,6,6)]
   135       6.487238       6.487238       6.487238    1[6-(1,6,6)]
   136       5.313618       5.313618       5.313618    1[6-(1,6,6)]
   137       5.297913       5.297913       5.297913    1[6-(1,6,6)]
   138        6.79682        6.79682        6.79682    1[6-(1,6,6)]
   139       3.942872       3.942872       3.942872    8[15-(8,8,8),30-(8,8,8)]
   140        1.47365        1.47365        1.47365    8[15-(8,8,8),30-(8,8,8)]
   141        0.88961        0.88961        0.88961    8[15-(8,8,8),30-(8,8,8)]
   142        7.36763        7.36763        7.36763    8[15-(8,8,8),30-(8,8,8)]
   143       7.001685       7.001685       7.001685    8[1-(0),15-(8,8,8)]
   144       2.374653       2.374653       2.374653    8[15-(8,8,8),30-(8,8,8)]
   145       1.190874       1.190874       1.190874    8[15-(8,8,8),30-(8,8,8)]
   146      -0.734969      -0.734969      -0.734969    8[15-(8,8,8),30-(8,8,8)]
   147        2.67961        2.67961        2.67961    8[15-(8,8,8),30-(8,8,8)]
   148        2.25545        2.25545        2.25545    8[15-(8,8,8),30-(8,8,8)]
   149      -0.205455      -0.205455      -0.205455    8[15-(8,8,8),30-(8,8,8),30-(8,8,8)]
   150        6.01011        6.01011        6.01011    8[15-(8,8,8),30-(8,8,8)]
   151      10.103592      10.103592      10.103592    8[15-(8,8,8),30-(8,8,8)]
   152       7.634371       7.634371       7.634371    8[15-(8,8,8),30-(8,8,8)]
   153       7.050345       7.050345       7.050345    8[15-(8,8,8),30-(8,8,8)]
   154       4.287247       4.287247       4.287247    8[15-(8,8,8),30-(8,8,8)]
   155       3.921294       3.921294       3.921294    8[1-(0),15-(8,8,8)]
   156       8.535378       8.535378       8.535378    8[15-(8,8,8),30-(8,8,8)]
   157       7.351599       7.351599       7.351599    8[15-(8,8,8),30-(8,8,8)]
   158       5.425747       5.425747       5.425747    8[15-(8,8,8),30-(8,8,8)]
   159       8.840339       8.840339       8.840339    8[15-(8,8,8),30-(8,8,8)]
   160       8.416178       8.416178       8.416178    8[15-(8,8,8),30-(8,8,8)]
   161       5.955272       5.955272       5.955272    8[15-(8,8,8),30-(8,8,8),30-(8,8,8)]
   162       2.929727       2.929727       2.929727    8[15-(8,8,8),30-(8,8,8)]
   163       7.023244       7.023244       7.023244    8[15-(8,8,8),30-(8,8,8)]
   164       4.554021       4.554021       4.554021    8[15-(8,8,8),30-(8,8,8)]
   165       3.969975       3.969975       3.969975    8[15-(8,8,8),30-(8,8,8)]
   166       1.206886       1.206886       1.206886    8[15-(8,8,8),30-(8,8,8)]
   167       0.840941       0.840941       0.840941    8[1-(0),15-(8,8,8)]
   168       5.455033       5.455033       5.455033    8[15-(8,8,8),30-(8,8,8)]
   169       4.271236       4.271236       4.271236    8[15-(8,8,8),30-(8,8,8)]
   170       2.345395       2.345395       2.345395    8[15-(8,8,8),30-(8,8,8)]
   171       5.759984       5.759984       5.759984    8[15-(8,8,8),30-(8,8,8)]
   172       5.335806       5.335806       5.335806    8[15-(8,8,8),30-(8,8,8)]
   173       2.874901       2.874901       2.874901    8[15-(8,8,8),30-(8,8,8),30-(8,8,8)]
   174      -0.150627      -0.150627      -0.150627    8[15-(8,8,8),30-(8,8,8)]
   175       5.298228       5.298228       5.298228    8[15-(8,8,8),30-(8,8,8)]
   176        7.76745        7.76745        7.76745    8[15-(8,8,8),30-(8,8,8)]
   177        8.35149        8.35149        8.35149    8[15-(8,8,8),30-(8,8,8)]
   178        1.87347        1.87347        1.87347    8[15-(8,8,8),30-(8,8,8)]
   179       2.239415       2.239415       2.239415    8[1-(0),15-(8,8,8)]
   180       6.866447       6.866447       6.866447    8[15-(8,8,8),30-(8,8,8)]
   181       8.050226       8.050226       8.050226    8[15-(8,8,8),30-(8,8,8)]
   182       9.976069       9.976069       9.976069    8[15-(8,8,8),30-(8,8,8)]
   183        6.56149        6.56149        6.56149    8[15-(8,8,8),30-(8,8,8)]
   184        6.98565        6.98565        6.98565    8[15-(8,8,8),30-(8,8,8)]
   185       9.446555       9.446555       9.446555    8[15-(8,8,8),30-(8,8,8),30-(8,8,8)]
   186        3.23099        3.23099        3.23099    8[15-(8,8,8),30-(8,8,8)]
   187      -0.862492      -0.862492      -0.862492    8[15-(8,8,8),30-(8,8,8)]
   188       1.606729       1.606729       1.606729    8[15-(8,8,8),30-(8,8,8)]
   189       2.190755       2.190755       2.190755    8[15-(8,8,8),30-(8,8,8)]
   190       4.953853       4.953853       4.953853    8[15-(8,8,8),30-(8,8,8)]
   191       5.319806       5.319806       5.319806    8[1-(0),15-(8,8,8)]
   192       0.705722       0.705722       0.705722    8[15-(8,8,8),30-(8,8,8)]
   193       1.889501       1.889501       1.889501    8[15-(8,8,8),30-(8,8,8)]
   194       3.815353       3.815353       3.815353    8[15-(8,8,8),30-(8,8,8)]
   195       0.400761       0.400761       0.400761    8[15-(8,8,8),30-(8,8,8)]
   196       0.824922       0.824922       0.824922    8[15-(8,8,8),30-(8,8,8)]
   197       3.285828       3.285828       3.285828    8[15-(8,8,8),30-(8,8,8),30-(8,8,8)]
   198       6.311373       6.311373       6.311373    8[15-(8,8,8),30-(8,8,8)]
   199       2.217856       2.217856       2.217856    8[15-(8,8,8),30-(8,8,8)]
   200       4.687079       4.687079       4.687079    8[15-(8,8,8),30-(8,8,8)]
   201       5.271125       5.271125       5.271125    8[15-(8,8,8),30-(8,8,8)]
   202       8.034214       8.034214       8.034214    8[15-(8,8,8),30-(8,8,8)]
   203       8.400159       8.400159       8.400159    8[1-(0),15-(8,8,8)]
   204       3.786067       3.786067       3.786067    8[15-(8,8,8),30-(8,8,8)]
   205       4.969864       4.969864       4.969864    8[15-(8,8,8),30-(8,8,8)]
   206       6.895705       6.895705       6.895705    8[15-(8,8,8),30-(8,8,8)]
   207       3.481116       3.481116       3.481116    8[15-(8,8,8),30-(8,8,8)]
   208       3.905294       3.905294       3.905294    8[15-(8,8,8),30-(8,8,8)]
   209       6.366199       6.366199       6.366199    8[15-(8,8,8),30-(8,8,8),30-(8,8,8)]
   210       9.391727       9.391727       9.391727    8[15-(8,8,8),30-(8,8,8)]
   211       9.888585       9.888585       9.888585    6[1-(0),6-(1,1,6),6-(1,6,7),7-(1,1,1)]
   212       8.822163       8.822163       8.822163    6[1-(0),6-(1,1,6),6-(1,6,7),7-(1,1,1)]
   213       8.665061       8.665061       8.665061    6[1-(0),1-(0),6-(1,1,6),6-(1,6,7)]
   214       8.239968       8.239968       8.239968    6[1-(0),1-(0),6-(1,1,6),6-(1,1,6)]
   215       9.238006       9.238006       9.238006    6[1-(0),1-(0),6-(1,1,6),6-(1,1,6)]
   216       9.441312       9.441312       9.441312    6[1-(0),1-(0),6-(1,1,6),6-(1,6,7)]
   217       6.808224       6.808224       6.808224    6[1-(0),6-(1,1,6),6-(1,6,7),7-(1,1,1)]
   218       5.741799       5.741799       5.741799    6[1-(0),6-(1,1,6),6-(1,6,7),7-(1,1,1)]
   219         5.5847         5.5847         5.5847    6[1-(0),1-(0),6-(1,1,6),6-(1,6,7)]
   220       5.159612       5.159612       5.159612    6[1-(0),1-(0),6-(1,1,6),6-(1,1,6)]
   221       6.157653       6.157653       6.157653    6[1-(0),1-(0),6-(1,1,6),6-(1,1,6)]
   222       6.360958       6.360958       6.360958    6[1-(0),1-(0),6-(1,1,6),6-(1,6,7)]
   223        3.72787        3.72787        3.72787    6[1-(0),6-(1,1,6),6-(1,6,7),7-(1,1,1)]
   224       2.661449       2.661449       2.661449    6[1-(0),6-(1,1,6),6-(1,6,7),7-(1,1,1)]
   225       2.504353       2.504353       2.504353    6[1-(0),1-(0),6-(1,1,6),6-(1,6,7)]
   226       2.079263       2.079263       2.079263    6[1-(0),1-(0),6-(1,1,6),6-(1,1,6)]
   227         3.0773         3.0773         3.0773    6[1-(0),1-(0),6-(1,1,6),6-(1,1,6)]
   228       3.280601       3.280601       3.280601    6[1-(0),1-(0),6-(1,1,6),6-(1,6,7)]
   229      -0.647485      -0.647485      -0.647485    6[1-(0),6-(1,1,6),6-(1,6,7),7-(1,1,1)]
   230       0.418937       0.418937       0.418937    6[1-(0),6-(1,1,6),6-(1,6,7),7-(1,1,1)]
   231       0.576039       0.576039       0.576039    6[1-(0),1-(0),6-(1,1,6),6-(1,6,7)]
   232       1.001132       1.001132       1.001132    6[1-(0),1-(0),6-(1,1,6),6-(1,1,6)]
   233       0.003094       0.003094       0.003094    6[1-(0),1-(0),6-(1,1,6),6-(1,1,6)]
   234      -0.200212      -0.200212      -0.200212    6[1-(0),1-(0),6-(1,1,6),6-(1,6,7)]
   235       2.432876       2.432876       2.432876    6[1-(0),6-(1,1,6),6-(1,6,7),7-(1,1,1)]
   236       3.499301       3.499301       3.499301    6[1-(0),6-(1,1,6),6-(1,6,7),7-(1,1,1)]
   237         3.6564         3.6564         3.6564    6[1-(0),1-(0),6-(1,1,6),6-(1,6,7)]
   238       4.081488       4.081488       4.081488    6[1-(0),1-(0),6-(1,1,6),6-(1,1,6)]
   239       3.083447       3.083447       3.083447    6[1-(0),1-(0),6-(1,1,6),6-(1,1,6)]
   240       2.880142       2.880142       2.880142    6[1-(0),1-(0),6-(1,1,6),6-(1,6,7)]
   241        5.51323        5.51323        5.51323    6[1-(0),6-(1,1,6),6-(1,6,7),7-(1,1,1)]
   242       6.579651       6.579651       6.579651    6[1-(0),6-(1,1,6),6-(1,6,7),7-(1,1,1)]
   243       6.736747       6.736747       6.736747    6[1-(0),1-(0),6-(1,1,6),6-(1,6,7)]
   244       7.161837       7.161837       7.161837    6[1-(0),1-(0),6-(1,1,6),6-(1,1,6)]
   245         6.1638         6.1638         6.1638    6[1-(0),1-(0),6-(1,1,6),6-(1,1,6)]
   246       5.960499       5.960499       5.960499    6[1-(0),1-(0),6-(1,1,6),6-(1,6,7)]
   247        0.84155        0.84155        0.84155    7[1-(0),1-(0),1-(0),6-(1,6,6)]
   248       9.127122       9.127122       9.127122    7[1-(0),1-(0),1-(0),6-(1,6,6)]
   249       7.002289       7.002289       7.002289    7[1-(0),1-(0),1-(0),6-(1,6,6)]
   250       6.046752       6.046752       6.046752    7[1-(0),1-(0),1-(0),6-(1,6,6)]
   251        3.92193        3.92193        3.92193    7[1-(0),1-(0),1-(0),6-(1,6,6)]
   252       2.966405       2.966405       2.966405    7[1-(0),1-(0),1-(0),6-(1,6,6)]
   253       -0.84155       -0.84155       -0.84155    7[1-(0),1-(0),1-(0),6-(1,6,6)]
   254       0.113978       0.113978       0.113978    7[1-(0),1-(0),1-(0),6-(1,6,6)]
   255       2.238811       2.238811       2.238811    7[1-(0),1-(0),1-(0),6-(1,6,6)]
   256       3.194348       3.194348       3.194348    7[1-(0),1-(0),1-(0),6-(1,6,6)]
   257        5.31917        5.31917        5.31917    7[1-(0),1-(0),1-(0),6-(1,6,6)]
   258       6.274695       6.274695       6.274695    7[1-(0),1-(0),1-(0),6-(1,6,6)]
