# Supplementary material for: A collection of forcefield precursors for metal–organic frameworks
Source: RSC Adv. 2019 Nov 13;9(63):36492–507. doi: 10.1039/c9ra07327b (PMC9075174; doi:10.1039/c9ra07327b)
Supplement: RA-009-C9RA07327B-s303 [file RA-009-C9RA07327B-s303.txt]

CERMIV_clean

9.400300    0.000000    0.000000
-4.700150    8.140899    0.000000
0.000000    0.000000    17.350000

     1           -0.0           -0.0           -0.0    59[8-(6),8-(6),8-(6),8-(6),8-(6),8-(6)]
     2        4.70015        4.70015        4.70015    59[8-(6),8-(6),8-(6),8-(6),8-(6),8-(6)]
     3            0.0            0.0            0.0    59[8-(6),8-(6),8-(6),8-(6),8-(6),8-(6),8-(6,6),8-(6,6),8-(6,6)]
     4            0.0            0.0            0.0    59[8-(6),8-(6),8-(6),8-(6),8-(6),8-(6),8-(6,6),8-(6,6),8-(6,6)]
     5        1.55669        1.55669        1.55669    1[6-(1,6,8)]
     6       2.609993       2.609993       2.609993    1[6-(1,6,8)]
     7      -0.742154      -0.742154      -0.742154    1[6-(1,6,8)]
     8      -1.806738      -1.806738      -1.806738    1[6-(1,6,8)]
     9      -0.814536      -0.814536      -0.814536    1[6-(1,6,8)]
    10      -0.803256      -0.803256      -0.803256    1[6-(1,6,8)]
    11        1.55669        1.55669        1.55669    1[6-(1,6,8)]
    12       2.609993       2.609993       2.609993    1[6-(1,6,8)]
    13      -0.742154      -0.742154      -0.742154    1[6-(1,6,8)]
    14      -1.806738      -1.806738      -1.806738    1[6-(1,6,8)]
    15      -0.814536      -0.814536      -0.814536    1[6-(1,6,8)]
    16      -0.803256      -0.803256      -0.803256    1[6-(1,6,8)]
    17        6.25684        6.25684        6.25684    1[6-(1,6,8)]
    18       7.310143       7.310143       7.310143    1[6-(1,6,8)]
    19       3.957996       3.957996       3.957996    1[6-(1,6,8)]
    20       2.893412       2.893412       2.893412    1[6-(1,6,8)]
    21       3.885614       3.885614       3.885614    1[6-(1,6,8)]
    22       3.896894       3.896894       3.896894    1[6-(1,6,8)]
    23        6.25684        6.25684        6.25684    1[6-(1,6,8)]
    24       7.310143       7.310143       7.310143    1[6-(1,6,8)]
    25       3.957996       3.957996       3.957996    1[6-(1,6,8)]
    26       2.893412       2.893412       2.893412    1[6-(1,6,8)]
    27       3.885614       3.885614       3.885614    1[6-(1,6,8)]
    28       3.896894       3.896894       3.896894    1[6-(1,6,8)]
    29        2.20484        2.20484        2.20484    6[6-(1,1,8),8-(59),8-(59)]
    30       2.383446       2.383446       2.383446    6[1-(0),1-(0),6-(8,8),8-(6,59)]
    31       0.078022       0.078022       0.078022    6[6-(1,1,8),8-(59),8-(59)]
    32      -1.006772      -1.006772      -1.006772    6[1-(0),1-(0),6-(8,8),8-(6,59)]
    33      -2.282863      -2.282863      -2.282863    6[6-(1,1,8),8-(59),8-(59)]
    34      -1.376674      -1.376674      -1.376674    6[1-(0),1-(0),6-(8,8),8-(6,59)]
    35        2.20484        2.20484        2.20484    6[6-(1,1,8),8-(59),8-(59)]
    36       2.383446       2.383446       2.383446    6[1-(0),1-(0),6-(8,8),8-(6,59)]
    37       0.078022       0.078022       0.078022    6[6-(1,1,8),8-(59),8-(59)]
    38      -1.006772      -1.006772      -1.006772    6[1-(0),1-(0),6-(8,8),8-(6,59)]
    39      -2.282863      -2.282863      -2.282863    6[6-(1,1,8),8-(59),8-(59)]
    40      -1.376674      -1.376674      -1.376674    6[1-(0),1-(0),6-(8,8),8-(6,59)]
    41        6.90499        6.90499        6.90499    6[6-(1,1,8),8-(59),8-(59)]
    42       7.083596       7.083596       7.083596    6[1-(0),1-(0),6-(8,8),8-(6,59)]
    43       4.778172       4.778172       4.778172    6[6-(1,1,8),8-(59),8-(59)]
    44       3.693378       3.693378       3.693378    6[1-(0),1-(0),6-(8,8),8-(6,59)]
    45       2.417287       2.417287       2.417287    6[6-(1,1,8),8-(59),8-(59)]
    46       3.323476       3.323476       3.323476    6[1-(0),1-(0),6-(8,8),8-(6,59)]
    47        6.90499        6.90499        6.90499    6[6-(1,1,8),8-(59),8-(59)]
    48       7.083596       7.083596       7.083596    6[1-(0),1-(0),6-(8,8),8-(6,59)]
    49       4.778172       4.778172       4.778172    6[6-(1,1,8),8-(59),8-(59)]
    50       3.693378       3.693378       3.693378    6[1-(0),1-(0),6-(8,8),8-(6,59)]
    51       2.417287       2.417287       2.417287    6[6-(1,1,8),8-(59),8-(59)]
    52       3.323476       3.323476       3.323476    6[1-(0),1-(0),6-(8,8),8-(6,59)]
    53       2.899993       2.899993       2.899993    8[6-(6,8),59-(8,8,8,8,8,8,8,8)]
    54       1.326852       1.326852       1.326852    8[6-(6,8),59-(8,8,8,8,8)]
    55        0.62794        0.62794        0.62794    8[6-(6,8),59-(8,8,8,8,8,8,8,8)]
    56       0.439464       0.439464       0.439464    8[6-(6,8),59-(8,8,8,8,8)]
    57      -3.527933      -3.527933      -3.527933    8[6-(6,8),59-(8,8,8,8,8,8,8,8)]
    58      -1.766316      -1.766316      -1.766316    8[6-(6,8),59-(8,8,8,8,8)]
    59       2.899993       2.899993       2.899993    8[6-(6,8),59-(8,8,8,8,8,8,8,8)]
    60       1.326852       1.326852       1.326852    8[6-(6,8),59-(8,8,8,8,8)]
    61        0.62794        0.62794        0.62794    8[6-(6,8),59-(8,8,8,8,8,8,8,8)]
    62       0.439464       0.439464       0.439464    8[6-(6,8),59-(8,8,8,8,8)]
    63      -3.527933      -3.527933      -3.527933    8[6-(6,8),59-(8,8,8,8,8,8,8,8)]
    64      -1.766316      -1.766316      -1.766316    8[6-(6,8),59-(8,8,8,8,8)]
    65       7.600143       7.600143       7.600143    8[6-(6,8),59-(8,8,8,8,8,8,8,8)]
    66       6.027002       6.027002       6.027002    8[6-(6,8),59-(8,8,8,8,8)]
    67        5.32809        5.32809        5.32809    8[6-(6,8),59-(8,8,8,8,8,8,8,8)]
    68       5.139614       5.139614       5.139614    8[6-(6,8),59-(8,8,8,8,8)]
    69       1.172217       1.172217       1.172217    8[6-(6,8),59-(8,8,8,8,8,8,8,8)]
    70       2.933834       2.933834       2.933834    8[6-(6,8),59-(8,8,8,8,8)]
    71       7.600143       7.600143       7.600143    8[6-(6,8),59-(8,8,8,8,8,8,8,8)]
    72       6.027002       6.027002       6.027002    8[6-(6,8),59-(8,8,8,8,8)]
    73        5.32809        5.32809        5.32809    8[6-(6,8),59-(8,8,8,8,8,8,8,8)]
    74       5.139614       5.139614       5.139614    8[6-(6,8),59-(8,8,8,8,8)]
    75       1.172217       1.172217       1.172217    8[6-(6,8),59-(8,8,8,8,8,8,8,8)]
    76       2.933834       2.933834       2.933834    8[6-(6,8),59-(8,8,8,8,8)]
    77       3.424059       3.424059       3.424059    8[6-(1,1,6),6-(1,1,6),59-(8,8,8,8,8,8,8,8)]
    78      -1.276091      -1.276091      -1.276091    8[6-(1,1,6),6-(1,1,6),59-(8,8,8,8,8,8,8,8)]
    79       2.552181       2.552181       2.552181    8[6-(1,1,6),6-(1,1,6),59-(8,8,8,8,8,8,8,8)]
    80       3.424059       3.424059       3.424059    8[6-(1,1,6),6-(1,1,6),59-(8,8,8,8,8,8,8,8)]
    81      -1.276091      -1.276091      -1.276091    8[6-(1,1,6),6-(1,1,6),59-(8,8,8,8,8,8,8,8)]
    82       2.552181       2.552181       2.552181    8[6-(1,1,6),6-(1,1,6),59-(8,8,8,8,8,8,8,8)]
