# Supplementary material for: A collection of forcefield precursors for metal–organic frameworks
Source: RSC Adv. 2019 Nov 13;9(63):36492–507. doi: 10.1039/c9ra07327b (PMC9075174; doi:10.1039/c9ra07327b)
Supplement: RA-009-C9RA07327B-s304 [file RA-009-C9RA07327B-s304.txt]

CESYEF_clean

3.693400    0.000000    0.000000
0.000000    12.178300    0.000000
-0.026597    0.000000    15.238977

     1       2.240199       2.240199       2.240199    47[7-(6,6),8-(6),8-(6),47-(7,8,8)]
     2       1.439902       1.439902       1.439902    47[7-(6,6),8-(6),8-(6),47-(7,8,8)]
     3       1.426604       1.426604       1.426604    47[7-(6,6),8-(6),8-(6),47-(7,8,8)]
     4       2.226901       2.226901       2.226901    47[7-(6,6),8-(6),8-(6),47-(7,8,8)]
     5       1.571913       1.571913       1.571913    1[6-(6,7)]
     6       0.685328       0.685328       0.685328    1[6-(6,6)]
     7       0.223726       0.223726       0.223726    1[6-(6,6)]
     8       1.078623       1.078623       1.078623    1[6-(6,7)]
     9       2.108188       2.108188       2.108188    1[6-(6,7)]
    10       2.994774       2.994774       2.994774    1[6-(6,6)]
    11       3.456376       3.456376       3.456376    1[6-(6,6)]
    12       2.601479       2.601479       2.601479    1[6-(6,7)]
    13        2.09489        2.09489        2.09489    1[6-(6,7)]
    14       2.981475       2.981475       2.981475    1[6-(6,6)]
    15       3.443077       3.443077       3.443077    1[6-(6,6)]
    16        2.58818        2.58818        2.58818    1[6-(6,7)]
    17       1.558615       1.558615       1.558615    1[6-(6,7)]
    18       0.672029       0.672029       0.672029    1[6-(6,6)]
    19       0.210427       0.210427       0.210427    1[6-(6,6)]
    20       1.065324       1.065324       1.065324    1[6-(6,7)]
    21       1.290298       1.290298       1.290298    6[1-(0),6-(1,6),7-(6,47)]
    22       0.760727       0.760727       0.760727    6[1-(0),6-(1,7),6-(6,6)]
    23        0.34278        0.34278        0.34278    6[6-(1,6),6-(1,6),6-(8,8)]
    24        0.48469        0.48469        0.48469    6[1-(0),6-(1,7),6-(6,6)]
    25       1.011003       1.011003       1.011003    6[1-(0),6-(1,6),7-(6,47)]
    26       3.421388       3.421388       3.421388    6[6-(6,6),8-(47),8-(47)]
    27       2.389803       2.389803       2.389803    6[1-(0),6-(1,6),7-(6,47)]
    28       2.919374       2.919374       2.919374    6[1-(0),6-(1,7),6-(6,6)]
    29       3.337321       3.337321       3.337321    6[6-(1,6),6-(1,6),6-(8,8)]
    30       3.195412       3.195412       3.195412    6[1-(0),6-(1,7),6-(6,6)]
    31       2.669098       2.669098       2.669098    6[1-(0),6-(1,6),7-(6,47)]
    32       0.258713       0.258713       0.258713    6[6-(6,6),8-(47),8-(47)]
    33       2.376505       2.376505       2.376505    6[1-(0),6-(1,6),7-(6,47)]
    34       2.906076       2.906076       2.906076    6[1-(0),6-(1,7),6-(6,6)]
    35       3.324023       3.324023       3.324023    6[6-(1,6),6-(1,6),6-(8,8)]
    36       3.182113       3.182113       3.182113    6[1-(0),6-(1,7),6-(6,6)]
    37         2.6558         2.6558         2.6558    6[1-(0),6-(1,6),7-(6,47)]
    38       0.245415       0.245415       0.245415    6[6-(6,6),8-(47),8-(47)]
    39          1.277          1.277          1.277    6[1-(0),6-(1,6),7-(6,47)]
    40       0.747429       0.747429       0.747429    6[1-(0),6-(1,7),6-(6,6)]
    41       0.329482       0.329482       0.329482    6[6-(1,6),6-(1,6),6-(8,8)]
    42       0.471391       0.471391       0.471391    6[1-(0),6-(1,7),6-(6,6)]
    43       0.997705       0.997705       0.997705    6[1-(0),6-(1,6),7-(6,47)]
    44        3.40809        3.40809        3.40809    6[6-(6,6),8-(47),8-(47)]
    45       1.427821       1.427821       1.427821    7[6-(1,6),6-(1,6),47-(8,8,47)]
    46       2.252281       2.252281       2.252281    7[6-(1,6),6-(1,6),47-(8,8,47)]
    47       2.238982       2.238982       2.238982    7[6-(1,6),6-(1,6),47-(8,8,47)]
    48       1.414522       1.414522       1.414522    7[6-(1,6),6-(1,6),47-(8,8,47)]
    49       3.244554       3.244554       3.244554    8[6-(6,8),47-(7,8,47)]
    50       3.127698       3.127698       3.127698    8[6-(6,8),47-(7,8,47)]
    51       0.435548       0.435548       0.435548    8[6-(6,8),47-(7,8,47)]
    52       0.552403       0.552403       0.552403    8[6-(6,8),47-(7,8,47)]
    53       0.422249       0.422249       0.422249    8[6-(6,8),47-(7,8,47)]
    54       0.539105       0.539105       0.539105    8[6-(6,8),47-(7,8,47)]
    55       3.231255       3.231255       3.231255    8[6-(6,8),47-(7,8,47)]
    56         3.1144         3.1144         3.1144    8[6-(6,8),47-(7,8,47)]
