# Supplementary material for: A collection of forcefield precursors for metal–organic frameworks
Source: RSC Adv. 2019 Nov 13;9(63):36492–507. doi: 10.1039/c9ra07327b (PMC9075174; doi:10.1039/c9ra07327b)
Supplement: RA-009-C9RA07327B-s305 [file RA-009-C9RA07327B-s305.txt]

CESYEF01_clean

3.651900    0.000000    0.000000
0.000000    12.151200    0.000000
-0.258274    0.000000    15.067787

     1       1.205912       1.205912       1.205912    47[7-(6,6),8-(6),8-(6),47-(7,8,8)]
     2       2.058577       2.058577       2.058577    47[7-(6,6),8-(6),8-(6),47-(7,8,8)]
     3       2.187714       2.187714       2.187714    47[7-(6,6),8-(6),8-(6),47-(7,8,8)]
     4       1.335049       1.335049       1.335049    47[7-(6,6),8-(6),8-(6),47-(7,8,8)]
     5       0.064078       0.064078       0.064078    1[6-(6,6)]
     6       0.951323       0.951323       0.951323    1[6-(6,7)]
     7       1.297021       1.297021       1.297021    1[6-(6,7)]
     8       0.400111       0.400111       0.400111    1[6-(6,6)]
     9       3.200411       3.200411       3.200411    1[6-(6,6)]
    10       2.313166       2.313166       2.313166    1[6-(6,7)]
    11       1.967468       1.967468       1.967468    1[6-(6,7)]
    12       2.864378       2.864378       2.864378    1[6-(6,6)]
    13       3.329548       3.329548       3.329548    1[6-(6,6)]
    14       2.442303       2.442303       2.442303    1[6-(6,7)]
    15       2.096605       2.096605       2.096605    1[6-(6,7)]
    16       2.993515       2.993515       2.993515    1[6-(6,6)]
    17       0.193215       0.193215       0.193215    1[6-(6,6)]
    18        1.08046        1.08046        1.08046    1[6-(6,7)]
    19       1.426158       1.426158       1.426158    1[6-(6,7)]
    20       0.529248       0.529248       0.529248    1[6-(6,6)]
    21       3.164528       3.164528       3.164528    6[6-(6,6),8-(47),8-(47)]
    22       0.131168       0.131168       0.131168    6[6-(1,6),6-(1,6),6-(8,8)]
    23       0.313082       0.313082       0.313082    6[1-(0),6-(1,7),6-(6,6)]
    24       0.845563       0.845563       0.845563    6[1-(0),6-(1,6),7-(6,47)]
    25       1.042284       1.042284       1.042284    6[1-(0),6-(1,6),7-(6,47)]
    26       0.508848       0.508848       0.508848    6[1-(0),6-(1,7),6-(6,6)]
    27       0.099961       0.099961       0.099961    6[6-(6,6),8-(47),8-(47)]
    28       3.133321       3.133321       3.133321    6[6-(1,6),6-(1,6),6-(8,8)]
    29       2.951407       2.951407       2.951407    6[1-(0),6-(1,7),6-(6,6)]
    30       2.418926       2.418926       2.418926    6[1-(0),6-(1,6),7-(6,47)]
    31       2.222205       2.222205       2.222205    6[1-(0),6-(1,6),7-(6,47)]
    32       2.755641       2.755641       2.755641    6[1-(0),6-(1,7),6-(6,6)]
    33       0.229098       0.229098       0.229098    6[6-(6,6),8-(47),8-(47)]
    34       3.262458       3.262458       3.262458    6[6-(1,6),6-(1,6),6-(8,8)]
    35       3.080544       3.080544       3.080544    6[1-(0),6-(1,7),6-(6,6)]
    36       2.548063       2.548063       2.548063    6[1-(0),6-(1,6),7-(6,47)]
    37       2.351342       2.351342       2.351342    6[1-(0),6-(1,6),7-(6,47)]
    38       2.884778       2.884778       2.884778    6[1-(0),6-(1,7),6-(6,6)]
    39       3.293665       3.293665       3.293665    6[6-(6,6),8-(47),8-(47)]
    40       0.260305       0.260305       0.260305    6[6-(1,6),6-(1,6),6-(8,8)]
    41       0.442219       0.442219       0.442219    6[1-(0),6-(1,7),6-(6,6)]
    42         0.9747         0.9747         0.9747    6[1-(0),6-(1,6),7-(6,47)]
    43       1.171421       1.171421       1.171421    6[1-(0),6-(1,6),7-(6,47)]
    44       0.637985       0.637985       0.637985    6[1-(0),6-(1,7),6-(6,6)]
    45       1.219668       1.219668       1.219668    7[6-(1,6),6-(1,6),47-(8,8,47)]
    46       2.044821       2.044821       2.044821    7[6-(1,6),6-(1,6),47-(8,8,47)]
    47       2.173958       2.173958       2.173958    7[6-(1,6),6-(1,6),47-(8,8,47)]
    48       1.348805       1.348805       1.348805    7[6-(1,6),6-(1,6),47-(8,8,47)]
    49        2.99622        2.99622        2.99622    8[6-(6,8),47-(7,8,47)]
    50       2.782292       2.782292       2.782292    8[6-(6,8),47-(7,8,47)]
    51       0.268269       0.268269       0.268269    8[6-(6,8),47-(7,8,47)]
    52       0.482197       0.482197       0.482197    8[6-(6,8),47-(7,8,47)]
    53       0.397406       0.397406       0.397406    8[6-(6,8),47-(7,8,47)]
    54       0.611334       0.611334       0.611334    8[6-(6,8),47-(7,8,47)]
    55       3.125357       3.125357       3.125357    8[6-(6,8),47-(7,8,47)]
    56       2.911429       2.911429       2.911429    8[6-(6,8),47-(7,8,47)]
