# Supplementary material for: A collection of forcefield precursors for metal–organic frameworks
Source: RSC Adv. 2019 Nov 13;9(63):36492–507. doi: 10.1039/c9ra07327b (PMC9075174; doi:10.1039/c9ra07327b)
Supplement: RA-009-C9RA07327B-s306 [file RA-009-C9RA07327B-s306.txt]

CETFUD_clean

7.744700    0.000000    0.000000
1.274407    10.113522    0.000000
2.049256    1.709445    11.849615

     1       6.882177       6.882177       6.882177    59[8-(6),8-(6),8-(6),8-(6),8-(6,59),8-(6,59),8-(6,59),8-(6,59)]
     2       4.186186       4.186186       4.186186    59[8-(6),8-(6),8-(6),8-(6),8-(6,59),8-(6,59),8-(6,59),8-(6,59)]
     3       2.728863       2.728863       2.728863    1[6-(1,6,6)]
     4       2.022386       2.022386       2.022386    1[6-(1,6,6)]
     5       7.741796       7.741796       7.741796    1[6-(1,6,6)]
     6       1.405213       1.405213       1.405213    1[6-(1,6,6)]
     7      10.290595      10.290595      10.290595    1[6-(1,6,6)]
     8       4.088643       4.088643       4.088643    1[6-(1,6,6)]
     9       7.873483       7.873483       7.873483    1[6-(1,6,6)]
    10       1.659649       1.659649       1.659649    1[6-(1,6,6)]
    11       8.353622       8.353622       8.353622    1[6-(1,6,6)]
    12        2.11735        2.11735        2.11735    1[6-(1,6,6)]
    13       5.005884       5.005884       5.005884    1[6-(1,6,6)]
    14       4.095249       4.095249       4.095249    1[6-(1,6,6)]
    15       3.619089       3.619089       3.619089    1[6-(1,6,6)]
    16        2.78264        2.78264        2.78264    1[6-(1,6,6)]
    17       3.726643       3.726643       3.726643    1[6-(1,6,6)]
    18       9.943571       9.943571       9.943571    1[6-(1,6,6)]
    19        3.43227        3.43227        3.43227    1[6-(1,6,6)]
    20       4.145909       4.145909       4.145909    1[6-(1,6,6)]
    21         8.3395         8.3395         8.3395    1[6-(1,6,6)]
    22       9.045977       9.045977       9.045977    1[6-(1,6,6)]
    23       3.326567       3.326567       3.326567    1[6-(1,6,6)]
    24        1.91845        1.91845        1.91845    1[6-(1,6,6)]
    25       0.777768       0.777768       0.777768    1[6-(1,6,6)]
    26        6.97972        6.97972        6.97972    1[6-(1,6,6)]
    27        3.19488        3.19488        3.19488    1[6-(1,6,6)]
    28       9.408714       9.408714       9.408714    1[6-(1,6,6)]
    29       2.714741       2.714741       2.714741    1[6-(1,6,6)]
    30       8.951013       8.951013       8.951013    1[6-(1,6,6)]
    31       6.062479       6.062479       6.062479    1[6-(1,6,6)]
    32       6.973114       6.973114       6.973114    1[6-(1,6,6)]
    33       7.449274       7.449274       7.449274    1[6-(1,6,6)]
    34       8.285723       8.285723       8.285723    1[6-(1,6,6)]
    35        7.34172        7.34172        7.34172    1[6-(1,6,6)]
    36       1.124792       1.124792       1.124792    1[6-(1,6,6)]
    37       7.636093       7.636093       7.636093    1[6-(1,6,6)]
    38       6.922454       6.922454       6.922454    1[6-(1,6,6)]
    39       5.231025       5.231025       5.231025    6[6-(1,1,6),8-(59),8-(59,59)]
    40       9.124523       9.124523       9.124523    6[6-(1,1,6),8-(59),8-(59)]
    41       2.289772       2.289772       2.289772    6[1-(0),1-(0),6-(1,1,6),6-(1,1,6)]
    42       8.692843       8.692843       8.692843    6[1-(0),1-(0),6-(1,1,6),6-(8,8)]
    43       3.219121       3.219121       3.219121    6[1-(0),1-(0),6-(1,1,6),6-(1,1,6)]
    44       1.014455       1.014455       1.014455    6[1-(0),1-(0),6-(1,1,6),6-(1,1,6)]
    45       8.953169       8.953169       8.953169    6[1-(0),1-(0),6-(1,1,6),6-(1,1,6)]
    46       4.434584       4.434584       4.434584    6[1-(0),1-(0),6-(1,1,6),6-(8,8)]
    47         3.2633         3.2633         3.2633    6[1-(0),1-(0),6-(1,1,6),6-(1,1,6)]
    48       3.087215       3.087215       3.087215    6[1-(0),1-(0),6-(1,1,6),6-(1,1,6)]
    49       3.318068       3.318068       3.318068    6[1-(0),1-(0),6-(1,1,6),6-(8,8)]
    50       9.955832       9.955832       9.955832    6[6-(1,1,6),8-(59),8-(59,59)]
    51       5.837338       5.837338       5.837338    6[6-(1,1,6),8-(59),8-(59,59)]
    52        1.94384        1.94384        1.94384    6[6-(1,1,6),8-(59),8-(59)]
    53       8.778591       8.778591       8.778591    6[1-(0),1-(0),6-(1,1,6),6-(1,1,6)]
    54        2.37552        2.37552        2.37552    6[1-(0),1-(0),6-(1,1,6),6-(8,8)]
    55       7.849242       7.849242       7.849242    6[1-(0),1-(0),6-(1,1,6),6-(1,1,6)]
    56       2.309208       2.309208       2.309208    6[1-(0),1-(0),6-(1,1,6),6-(1,1,6)]
    57       2.115194       2.115194       2.115194    6[1-(0),1-(0),6-(1,1,6),6-(1,1,6)]
    58       6.633779       6.633779       6.633779    6[1-(0),1-(0),6-(1,1,6),6-(8,8)]
    59       7.805063       7.805063       7.805063    6[1-(0),1-(0),6-(1,1,6),6-(1,1,6)]
    60       7.981148       7.981148       7.981148    6[1-(0),1-(0),6-(1,1,6),6-(1,1,6)]
    61       7.750295       7.750295       7.750295    6[1-(0),1-(0),6-(1,1,6),6-(8,8)]
    62       1.112531       1.112531       1.112531    6[6-(1,1,6),8-(59),8-(59,59)]
    63       8.224408       8.224408       8.224408    8[6-(6,8),59-(8,8,8,8,8,8,8)]
    64       6.194935       6.194935       6.194935    8[6-(6,8),59-(8,8,8,8,8,8,8)]
    65       4.890145       4.890145       4.890145    8[6-(6,8),59-(8,8,8,8,8,8,8),59-(8,8,8,8,8,8,8)]
    66       8.822641       8.822641       8.822641    8[6-(6,8),59-(8,8,8,8,8,8,8)]
    67        2.60235        2.60235        2.60235    8[6-(6,8),59-(8,8,8,8,8,8,8)]
    68       2.456576       2.456576       2.456576    8[6-(6,8),59-(8,8,8,8,8,8,8),59-(8,8,8,8,8,8,8)]
    69       2.843955       2.843955       2.843955    8[6-(6,8),59-(8,8,8,8,8,8,8)]
    70       4.873428       4.873428       4.873428    8[6-(6,8),59-(8,8,8,8,8,8,8)]
    71       6.178218       6.178218       6.178218    8[6-(6,8),59-(8,8,8,8,8,8,8),59-(8,8,8,8,8,8,8)]
    72       2.245722       2.245722       2.245722    8[6-(6,8),59-(8,8,8,8,8,8,8)]
    73       8.466013       8.466013       8.466013    8[6-(6,8),59-(8,8,8,8,8,8,8)]
    74       8.611787       8.611787       8.611787    8[6-(6,8),59-(8,8,8,8,8,8,8),59-(8,8,8,8,8,8,8)]
