# Supplementary material for: A collection of forcefield precursors for metal–organic frameworks
Source: RSC Adv. 2019 Nov 13;9(63):36492–507. doi: 10.1039/c9ra07327b (PMC9075174; doi:10.1039/c9ra07327b)
Supplement: RA-009-C9RA07327B-s307 [file RA-009-C9RA07327B-s307.txt]

CETGOY_clean

14.907000    0.000000    0.000000
0.000000    25.531000    0.000000
0.000000    -12.765500    22.110495

     1       1.748144       1.748144       1.748144    28[7-(6,6),7-(6,6),8-(1,1,28),8-(6),8-(6)]
     2      11.686194      11.686194      11.686194    28[7-(6,6),7-(6,6),8-(1,1,28),8-(6),8-(6)]
     3       6.717094       6.717094       6.717094    28[7-(6,6),7-(6,6),8-(1,1,28),8-(6),8-(6)]
     4      13.158856      13.158856      13.158856    28[7-(6,6),7-(6,6),8-(1,1,28),8-(6),8-(6)]
     5       3.220806       3.220806       3.220806    28[7-(6,6),7-(6,6),8-(1,1,28),8-(6),8-(6)]
     6       8.189906       8.189906       8.189906    28[7-(6,6),7-(6,6),8-(1,1,28),8-(6),8-(6)]
     7       1.870829       1.870829       1.870829    1[8-(1,28,28)]
     8       14.35395       14.35395       14.35395    1[6-(6,6,6)]
     9       5.649753       5.649753       5.649753    1[6-(6,6)]
    10       2.040768       2.040768       2.040768    1[6-(6,6)]
    11       4.588375       4.588375       4.588375    1[6-(6,7)]
    12       1.076285       1.076285       1.076285    1[6-(6,7)]
    13       6.529266       6.529266       6.529266    1[6-(6,6)]
    14       0.645473       0.645473       0.645473    1[6-(1,6,6)]
    15       1.483246       1.483246       1.483246    1[6-(1,6,6)]
    16       7.498221       7.498221       7.498221    1[6-(6,7)]
    17      11.049068      11.049068      11.049068    1[6-(1,6,6)]
    18      11.897277      11.897277      11.897277    1[6-(1,6,6)]
    19       2.954567       2.954567       2.954567    1[6-(6,6)]
    20       0.582864       0.582864       0.582864    1[6-(1,1,6)]
    21      14.762402      14.762402      14.762402    1[6-(1,1,6)]
    22      13.911212      13.911212      13.911212    1[6-(1,1,6)]
    23      13.149465      13.149465      13.149465    1[6-(1,6,6)]
    24      13.109216      13.109216      13.109216    1[6-(1,6,6)]
    25      11.087827      11.087827      11.087827    1[6-(1,6,6)]
    26       11.84063       11.84063       11.84063    1[6-(1,6,6)]
    27      13.639905      13.639905      13.639905    1[6-(1,1,6)]
    28      12.836418      12.836418      12.836418    1[6-(1,1,6)]
    29      12.050819      12.050819      12.050819    1[6-(1,1,6)]
    30       1.100137       1.100137       1.100137    1[6-(1,6,6)]
    31       1.378897       1.378897       1.378897    1[6-(1,6,6)]
    32       4.008492       4.008492       4.008492    1[6-(6,7)]
    33      11.339755      11.339755      11.339755    1[6-(6,6)]
    34      11.545471      11.545471      11.545471    1[6-(6,6)]
    35       0.666343       0.666343       0.666343    1[6-(6,6)]
    36      14.534325      14.534325      14.534325    1[6-(6,6,6)]
    37       0.183356       0.183356       0.183356    1[6-(1,1,6)]
    38      13.592203      13.592203      13.592203    1[6-(1,1,6)]
    39      14.529853      14.529853      14.529853    1[6-(1,1,6)]
    40      12.326598      12.326598      12.326598    1[6-(1,1,6)]
    41      12.769336      12.769336      12.769336    1[6-(1,1,6)]
    42      11.849574      11.849574      11.849574    1[6-(1,1,6)]
    43      11.808878      11.808878      11.808878    1[8-(1,28,28)]
    44          9.385          9.385          9.385    1[6-(6,6,6)]
    45       0.680803       0.680803       0.680803    1[6-(6,6)]
    46      11.978818      11.978818      11.978818    1[6-(6,6)]
    47      14.526424      14.526424      14.526424    1[6-(6,7)]
    48      11.014335      11.014335      11.014335    1[6-(6,7)]
    49       1.560316       1.560316       1.560316    1[6-(6,6)]
    50      10.583523      10.583523      10.583523    1[6-(1,6,6)]
    51      11.421296      11.421296      11.421296    1[6-(1,6,6)]
    52       2.529271       2.529271       2.529271    1[6-(6,7)]
    53       6.080118       6.080118       6.080118    1[6-(1,6,6)]
    54       6.928326       6.928326       6.928326    1[6-(1,6,6)]
    55      12.892617      12.892617      12.892617    1[6-(6,6)]
    56      10.520913      10.520913      10.520913    1[6-(1,1,6)]
    57       9.793452       9.793452       9.793452    1[6-(1,1,6)]
    58       8.942262       8.942262       8.942262    1[6-(1,1,6)]
    59       8.180514       8.180514       8.180514    1[6-(1,6,6)]
    60       8.140265       8.140265       8.140265    1[6-(1,6,6)]
    61       6.118876       6.118876       6.118876    1[6-(1,6,6)]
    62        6.87168        6.87168        6.87168    1[6-(1,6,6)]
    63       8.670955       8.670955       8.670955    1[6-(1,1,6)]
    64       7.867467       7.867467       7.867467    1[6-(1,1,6)]
    65       7.081868       7.081868       7.081868    1[6-(1,1,6)]
    66      11.038186      11.038186      11.038186    1[6-(1,6,6)]
    67      11.316947      11.316947      11.316947    1[6-(1,6,6)]
    68      13.946542      13.946542      13.946542    1[6-(6,7)]
    69       6.370805       6.370805       6.370805    1[6-(6,6)]
    70       6.576521       6.576521       6.576521    1[6-(6,6)]
    71      10.604393      10.604393      10.604393    1[6-(6,6)]
    72       9.565375       9.565375       9.565375    1[6-(6,6,6)]
    73      10.121406      10.121406      10.121406    1[6-(1,1,6)]
    74       8.623252       8.623252       8.623252    1[6-(1,1,6)]
    75       9.560903       9.560903       9.560903    1[6-(1,1,6)]
    76       7.357648       7.357648       7.357648    1[6-(1,1,6)]
    77       7.800386       7.800386       7.800386    1[6-(1,1,6)]
    78       6.880624       6.880624       6.880624    1[6-(1,1,6)]
    79       6.839779       6.839779       6.839779    1[8-(1,28,28)]
    80       4.415901       4.415901       4.415901    1[6-(6,6,6)]
    81      10.618703      10.618703      10.618703    1[6-(6,6)]
    82       7.009719       7.009719       7.009719    1[6-(6,6)]
    83       9.557325       9.557325       9.557325    1[6-(6,7)]
    84       6.045236       6.045236       6.045236    1[6-(6,7)]
    85      11.498216      11.498216      11.498216    1[6-(6,6)]
    86       5.614423       5.614423       5.614423    1[6-(1,6,6)]
    87       6.452197       6.452197       6.452197    1[6-(1,6,6)]
    88      12.467171      12.467171      12.467171    1[6-(6,7)]
    89       1.111019       1.111019       1.111019    1[6-(1,6,6)]
    90       1.959227       1.959227       1.959227    1[6-(1,6,6)]
    91       7.923518       7.923518       7.923518    1[6-(6,6)]
    92       5.551814       5.551814       5.551814    1[6-(1,1,6)]
    93       4.824352       4.824352       4.824352    1[6-(1,1,6)]
    94       3.973163       3.973163       3.973163    1[6-(1,1,6)]
    95       3.211415       3.211415       3.211415    1[6-(1,6,6)]
    96       3.171166       3.171166       3.171166    1[6-(1,6,6)]
    97       1.149777       1.149777       1.149777    1[6-(1,6,6)]
    98        1.90258        1.90258        1.90258    1[6-(1,6,6)]
    99       3.701855       3.701855       3.701855    1[6-(1,1,6)]
   100       2.898368       2.898368       2.898368    1[6-(1,1,6)]
   101       2.112769       2.112769       2.112769    1[6-(1,1,6)]
   102       6.069087       6.069087       6.069087    1[6-(1,6,6)]
   103       6.347848       6.347848       6.347848    1[6-(1,6,6)]
   104       8.977443       8.977443       8.977443    1[6-(6,7)]
   105       1.401705       1.401705       1.401705    1[6-(6,6)]
   106       1.607422       1.607422       1.607422    1[6-(6,6)]
   107       5.635293       5.635293       5.635293    1[6-(6,6)]
   108       4.596275       4.596275       4.596275    1[6-(6,6,6)]
   109       5.152306       5.152306       5.152306    1[6-(1,1,6)]
   110       3.654153       3.654153       3.654153    1[6-(1,1,6)]
   111       4.591803       4.591803       4.591803    1[6-(1,1,6)]
   112       2.388549       2.388549       2.388549    1[6-(1,1,6)]
   113       2.831287       2.831287       2.831287    1[6-(1,1,6)]
   114       1.911525       1.911525       1.911525    1[6-(1,1,6)]
   115      13.036171      13.036171      13.036171    1[8-(1,28,28)]
   116        0.55305        0.55305        0.55305    1[6-(6,6,6)]
   117       9.257247       9.257247       9.257247    1[6-(6,6)]
   118      12.866232      12.866232      12.866232    1[6-(6,6)]
   119      10.318625      10.318625      10.318625    1[6-(6,7)]
   120      13.830715      13.830715      13.830715    1[6-(6,7)]
   121       8.377734       8.377734       8.377734    1[6-(6,6)]
   122      14.261527      14.261527      14.261527    1[6-(1,6,6)]
   123      13.423754      13.423754      13.423754    1[6-(1,6,6)]
   124       7.408779       7.408779       7.408779    1[6-(6,7)]
   125       3.857932       3.857932       3.857932    1[6-(1,6,6)]
   126       3.009723       3.009723       3.009723    1[6-(1,6,6)]
   127      11.952433      11.952433      11.952433    1[6-(6,6)]
   128      14.324136      14.324136      14.324136    1[6-(1,1,6)]
   129       0.144598       0.144598       0.144598    1[6-(1,1,6)]
   130       0.995788       0.995788       0.995788    1[6-(1,1,6)]
   131       1.757535       1.757535       1.757535    1[6-(1,6,6)]
   132       1.797784       1.797784       1.797784    1[6-(1,6,6)]
   133       3.819173       3.819173       3.819173    1[6-(1,6,6)]
   134        3.06637        3.06637        3.06637    1[6-(1,6,6)]
   135       1.267095       1.267095       1.267095    1[6-(1,1,6)]
   136       2.070582       2.070582       2.070582    1[6-(1,1,6)]
   137       2.856181       2.856181       2.856181    1[6-(1,1,6)]
   138      13.806863      13.806863      13.806863    1[6-(1,6,6)]
   139      13.528102      13.528102      13.528102    1[6-(1,6,6)]
   140      10.898508      10.898508      10.898508    1[6-(6,7)]
   141       3.567245       3.567245       3.567245    1[6-(6,6)]
   142       3.361528       3.361528       3.361528    1[6-(6,6)]
   143      14.240657      14.240657      14.240657    1[6-(6,6)]
   144       0.372675       0.372675       0.372675    1[6-(6,6,6)]
   145      14.723644      14.723644      14.723644    1[6-(1,1,6)]
   146       1.314797       1.314797       1.314797    1[6-(1,1,6)]
   147       0.377147       0.377147       0.377147    1[6-(1,1,6)]
   148       2.580402       2.580402       2.580402    1[6-(1,1,6)]
   149       2.137664       2.137664       2.137664    1[6-(1,1,6)]
   150       3.057426       3.057426       3.057426    1[6-(1,1,6)]
   151       3.098122       3.098122       3.098122    1[8-(1,28,28)]
   152          5.522          5.522          5.522    1[6-(6,6,6)]
   153      14.226197      14.226197      14.226197    1[6-(6,6)]
   154       2.928182       2.928182       2.928182    1[6-(6,6)]
   155       0.380576       0.380576       0.380576    1[6-(6,7)]
   156       3.892665       3.892665       3.892665    1[6-(6,7)]
   157      13.346684      13.346684      13.346684    1[6-(6,6)]
   158       4.323477       4.323477       4.323477    1[6-(1,6,6)]
   159       3.485704       3.485704       3.485704    1[6-(1,6,6)]
   160      12.377729      12.377729      12.377729    1[6-(6,7)]
   161       8.826882       8.826882       8.826882    1[6-(1,6,6)]
   162       7.978674       7.978674       7.978674    1[6-(1,6,6)]
   163       2.014383       2.014383       2.014383    1[6-(6,6)]
   164       4.386087       4.386087       4.386087    1[6-(1,1,6)]
   165       5.113548       5.113548       5.113548    1[6-(1,1,6)]
   166       5.964738       5.964738       5.964738    1[6-(1,1,6)]
   167       6.726486       6.726486       6.726486    1[6-(1,6,6)]
   168       6.766735       6.766735       6.766735    1[6-(1,6,6)]
   169       8.788124       8.788124       8.788124    1[6-(1,6,6)]
   170        8.03532        8.03532        8.03532    1[6-(1,6,6)]
   171       6.236045       6.236045       6.236045    1[6-(1,1,6)]
   172       7.039533       7.039533       7.039533    1[6-(1,1,6)]
   173       7.825132       7.825132       7.825132    1[6-(1,1,6)]
   174       3.868814       3.868814       3.868814    1[6-(1,6,6)]
   175       3.590053       3.590053       3.590053    1[6-(1,6,6)]
   176       0.960458       0.960458       0.960458    1[6-(6,7)]
   177       8.536195       8.536195       8.536195    1[6-(6,6)]
   178       8.330479       8.330479       8.330479    1[6-(6,6)]
   179       4.302607       4.302607       4.302607    1[6-(6,6)]
   180       5.341625       5.341625       5.341625    1[6-(6,6,6)]
   181       4.785594       4.785594       4.785594    1[6-(1,1,6)]
   182       6.283748       6.283748       6.283748    1[6-(1,1,6)]
   183       5.346097       5.346097       5.346097    1[6-(1,1,6)]
   184       7.549352       7.549352       7.549352    1[6-(1,1,6)]
   185       7.106614       7.106614       7.106614    1[6-(1,1,6)]
   186       8.026376       8.026376       8.026376    1[6-(1,1,6)]
   187       8.067221       8.067221       8.067221    1[8-(1,28,28)]
   188      10.491099      10.491099      10.491099    1[6-(6,6,6)]
   189       4.288297       4.288297       4.288297    1[6-(6,6)]
   190       7.897281       7.897281       7.897281    1[6-(6,6)]
   191       5.349675       5.349675       5.349675    1[6-(6,7)]
   192       8.861764       8.861764       8.861764    1[6-(6,7)]
   193       3.408784       3.408784       3.408784    1[6-(6,6)]
   194       9.292577       9.292577       9.292577    1[6-(1,6,6)]
   195       8.454803       8.454803       8.454803    1[6-(1,6,6)]
   196       2.439829       2.439829       2.439829    1[6-(6,7)]
   197      13.795981      13.795981      13.795981    1[6-(1,6,6)]
   198      12.947773      12.947773      12.947773    1[6-(1,6,6)]
   199       6.983482       6.983482       6.983482    1[6-(6,6)]
   200       9.355186       9.355186       9.355186    1[6-(1,1,6)]
   201      10.082648      10.082648      10.082648    1[6-(1,1,6)]
   202      10.933837      10.933837      10.933837    1[6-(1,1,6)]
   203      11.695585      11.695585      11.695585    1[6-(1,6,6)]
   204      11.735834      11.735834      11.735834    1[6-(1,6,6)]
   205      13.757223      13.757223      13.757223    1[6-(1,6,6)]
   206       13.00442       13.00442       13.00442    1[6-(1,6,6)]
   207      11.205145      11.205145      11.205145    1[6-(1,1,6)]
   208      12.008632      12.008632      12.008632    1[6-(1,1,6)]
   209      12.794231      12.794231      12.794231    1[6-(1,1,6)]
   210       8.837913       8.837913       8.837913    1[6-(1,6,6)]
   211       8.559152       8.559152       8.559152    1[6-(1,6,6)]
   212       5.929557       5.929557       5.929557    1[6-(6,7)]
   213      13.505295      13.505295      13.505295    1[6-(6,6)]
   214      13.299578      13.299578      13.299578    1[6-(6,6)]
   215       9.271707       9.271707       9.271707    1[6-(6,6)]
   216      10.310725      10.310725      10.310725    1[6-(6,6,6)]
   217       9.754694       9.754694       9.754694    1[6-(1,1,6)]
   218      11.252847      11.252847      11.252847    1[6-(1,1,6)]
   219      10.315197      10.315197      10.315197    1[6-(1,1,6)]
   220      12.518451      12.518451      12.518451    1[6-(1,1,6)]
   221      12.075713      12.075713      12.075713    1[6-(1,1,6)]
   222      12.995475      12.995475      12.995475    1[6-(1,1,6)]
   223      14.336062      14.336062      14.336062    6[1-(0),6-(1,1,6),6-(6,6,6),6-(6,6,6)]
   224       3.990604       3.990604       3.990604    6[6-(1,6),6-(1,6),6-(6,6)]
   225      14.428485      14.428485      14.428485    6[6-(1,1,1),6-(1,1,6),6-(1,6,6),6-(8,8)]
   226       0.699138       0.699138       0.699138    6[6-(6,6,6),8-(28),8-(28)]
   227       4.701668       4.701668       4.701668    6[1-(0),6-(1,7),6-(6,6)]
   228       2.590837       2.590837       2.590837    6[1-(0),6-(1,7),6-(6,6)]
   229       4.063648       4.063648       4.063648    6[1-(0),6-(1,6),7-(6,28)]
   230        2.02288        2.02288        2.02288    6[1-(0),6-(1,6),7-(6,28)]
   231       5.974726       5.974726       5.974726    6[1-(0),6-(1,7),6-(6,6)]
   232      13.055551      13.055551      13.055551    6[6-(1,1,1),6-(1,1,6),6-(1,6,6),6-(6,6)]
   233       0.678268       0.678268       0.678268    6[1-(0),1-(0),6-(1,1,6),6-(1,6,6)]
   234       6.551626       6.551626       6.551626    6[1-(0),6-(1,6),7-(6,28)]
   235      11.888332      11.888332      11.888332    6[1-(0),1-(0),6-(1,1,6),6-(6,6,6)]
   236       3.902653       3.902653       3.902653    6[1-(0),6-(1,7),6-(6,6)]
   237      14.669979      14.669979      14.669979    6[1-(0),1-(0),1-(0),6-(6,6,6)]
   238       13.13903       13.13903       13.13903    6[1-(0),1-(0),6-(1,1,6),6-(6,6,6)]
   239      11.889823      11.889823      11.889823    6[1-(0),1-(0),6-(1,1,6),6-(1,1,6)]
   240      12.879648      12.879648      12.879648    6[1-(0),1-(0),1-(0),6-(6,6,6)]
   241       0.757276       0.757276       0.757276    6[1-(0),1-(0),6-(1,1,6),6-(6,6)]
   242       4.543654       4.543654       4.543654    6[1-(0),6-(1,6),7-(6,28)]
   243       4.627133       4.627133       4.627133    6[6-(1,6),6-(1,6),6-(6,6)]
   244      14.592462      14.592462      14.592462    6[6-(1,1,6),6-(1,6),6-(6,6)]
   245      13.334311      13.334311      13.334311    6[6-(1,6),6-(6,6),6-(6,6,6)]
   246      12.198398      12.198398      12.198398    6[1-(0),6-(1,6),6-(6,6)]
   247      12.320635      12.320635      12.320635    6[1-(0),6-(1,6),6-(6,6)]
   248      13.578786      13.578786      13.578786    6[6-(1,6),6-(1,6),6-(1,6,6)]
   249        14.7147        14.7147        14.7147    6[1-(0),6-(6,6),6-(6,6)]
   250      13.815808      13.815808      13.815808    6[1-(0),6-(1,1,1),6-(1,1,1),6-(6,6)]
   251      14.298794      14.298794      14.298794    6[1-(0),1-(0),1-(0),6-(1,6,6)]
   252      12.581508      12.581508      12.581508    6[1-(0),1-(0),1-(0),6-(1,6,6)]
   253       9.367112       9.367112       9.367112    6[1-(0),6-(1,1,6),6-(6,6,6),6-(6,6,6)]
   254      13.928654      13.928654      13.928654    6[6-(1,6),6-(1,6),6-(6,6)]
   255       9.459535       9.459535       9.459535    6[6-(1,1,1),6-(1,1,6),6-(1,6,6),6-(8,8)]
   256      10.637188      10.637188      10.637188    6[6-(6,6,6),8-(28),8-(28)]
   257      14.639717      14.639717      14.639717    6[1-(0),6-(1,7),6-(6,6)]
   258      12.528886      12.528886      12.528886    6[1-(0),6-(1,7),6-(6,6)]
   259      14.001698      14.001698      14.001698    6[1-(0),6-(1,6),7-(6,28)]
   260       11.96093       11.96093       11.96093    6[1-(0),6-(1,6),7-(6,28)]
   261       1.005775       1.005775       1.005775    6[1-(0),6-(1,7),6-(6,6)]
   262         8.0866         8.0866         8.0866    6[6-(1,1,1),6-(1,1,6),6-(1,6,6),6-(6,6)]
   263      10.616318      10.616318      10.616318    6[1-(0),1-(0),6-(1,1,6),6-(1,6,6)]
   264       1.582676       1.582676       1.582676    6[1-(0),6-(1,6),7-(6,28)]
   265       6.919382       6.919382       6.919382    6[1-(0),1-(0),6-(1,1,6),6-(6,6,6)]
   266      13.840702      13.840702      13.840702    6[1-(0),6-(1,7),6-(6,6)]
   267       9.701028       9.701028       9.701028    6[1-(0),1-(0),1-(0),6-(6,6,6)]
   268       8.170079       8.170079       8.170079    6[1-(0),1-(0),6-(1,1,6),6-(6,6,6)]
   269       6.920873       6.920873       6.920873    6[1-(0),1-(0),6-(1,1,6),6-(1,1,6)]
   270       7.910698       7.910698       7.910698    6[1-(0),1-(0),1-(0),6-(6,6,6)]
   271      10.695325      10.695325      10.695325    6[1-(0),1-(0),6-(1,1,6),6-(6,6)]
   272      14.481703      14.481703      14.481703    6[1-(0),6-(1,6),7-(6,28)]
   273      14.565182      14.565182      14.565182    6[6-(1,6),6-(1,6),6-(6,6)]
   274       9.623512       9.623512       9.623512    6[6-(1,1,6),6-(1,6),6-(6,6)]
   275       8.365361       8.365361       8.365361    6[6-(1,6),6-(6,6),6-(6,6,6)]
   276       7.229448       7.229448       7.229448    6[1-(0),6-(1,6),6-(6,6)]
   277       7.351685       7.351685       7.351685    6[1-(0),6-(1,6),6-(6,6)]
   278       8.609836       8.609836       8.609836    6[6-(1,6),6-(1,6),6-(1,6,6)]
   279       9.745749       9.745749       9.745749    6[1-(0),6-(6,6),6-(6,6)]
   280       8.846857       8.846857       8.846857    6[1-(0),6-(1,1,1),6-(1,1,1),6-(6,6)]
   281       9.329844       9.329844       9.329844    6[1-(0),1-(0),1-(0),6-(1,6,6)]
   282       7.612558       7.612558       7.612558    6[1-(0),1-(0),1-(0),6-(1,6,6)]
   283       4.398012       4.398012       4.398012    6[1-(0),6-(1,1,6),6-(6,6,6),6-(6,6,6)]
   284       8.959554       8.959554       8.959554    6[6-(1,6),6-(1,6),6-(6,6)]
   285       4.490436       4.490436       4.490436    6[6-(1,1,1),6-(1,1,6),6-(1,6,6),6-(8,8)]
   286       5.668089       5.668089       5.668089    6[6-(6,6,6),8-(28),8-(28)]
   287       9.670618       9.670618       9.670618    6[1-(0),6-(1,7),6-(6,6)]
   288       7.559787       7.559787       7.559787    6[1-(0),6-(1,7),6-(6,6)]
   289       9.032599       9.032599       9.032599    6[1-(0),6-(1,6),7-(6,28)]
   290        6.99183        6.99183        6.99183    6[1-(0),6-(1,6),7-(6,28)]
   291      10.943676      10.943676      10.943676    6[1-(0),6-(1,7),6-(6,6)]
   292       3.117501       3.117501       3.117501    6[6-(1,1,1),6-(1,1,6),6-(1,6,6),6-(6,6)]
   293       5.647219       5.647219       5.647219    6[1-(0),1-(0),6-(1,1,6),6-(1,6,6)]
   294      11.520577      11.520577      11.520577    6[1-(0),6-(1,6),7-(6,28)]
   295       1.950283       1.950283       1.950283    6[1-(0),1-(0),6-(1,1,6),6-(6,6,6)]
   296       8.871603       8.871603       8.871603    6[1-(0),6-(1,7),6-(6,6)]
   297       4.731929       4.731929       4.731929    6[1-(0),1-(0),1-(0),6-(6,6,6)]
   298        3.20098        3.20098        3.20098    6[1-(0),1-(0),6-(1,1,6),6-(6,6,6)]
   299       1.951774       1.951774       1.951774    6[1-(0),1-(0),6-(1,1,6),6-(1,1,6)]
   300       2.941598       2.941598       2.941598    6[1-(0),1-(0),1-(0),6-(6,6,6)]
   301       5.726226       5.726226       5.726226    6[1-(0),1-(0),6-(1,1,6),6-(6,6)]
   302       9.512604       9.512604       9.512604    6[1-(0),6-(1,6),7-(6,28)]
   303       9.596083       9.596083       9.596083    6[6-(1,6),6-(1,6),6-(6,6)]
   304       4.654413       4.654413       4.654413    6[6-(1,1,6),6-(1,6),6-(6,6)]
   305       3.396262       3.396262       3.396262    6[6-(1,6),6-(6,6),6-(6,6,6)]
   306       2.260348       2.260348       2.260348    6[1-(0),6-(1,6),6-(6,6)]
   307       2.382586       2.382586       2.382586    6[1-(0),6-(1,6),6-(6,6)]
   308       3.640737       3.640737       3.640737    6[6-(1,6),6-(1,6),6-(1,6,6)]
   309        4.77665        4.77665        4.77665    6[1-(0),6-(6,6),6-(6,6)]
   310       3.877758       3.877758       3.877758    6[1-(0),6-(1,1,1),6-(1,1,1),6-(6,6)]
   311       4.360745       4.360745       4.360745    6[1-(0),1-(0),1-(0),6-(1,6,6)]
   312       2.643458       2.643458       2.643458    6[1-(0),1-(0),1-(0),6-(1,6,6)]
   313       0.570938       0.570938       0.570938    6[1-(0),6-(1,1,6),6-(6,6,6),6-(6,6,6)]
   314      10.916396      10.916396      10.916396    6[6-(1,6),6-(1,6),6-(6,6)]
   315       0.478515       0.478515       0.478515    6[6-(1,1,1),6-(1,1,6),6-(1,6,6),6-(8,8)]
   316      14.207862      14.207862      14.207862    6[6-(6,6,6),8-(28),8-(28)]
   317      10.205332      10.205332      10.205332    6[1-(0),6-(1,7),6-(6,6)]
   318      12.316163      12.316163      12.316163    6[1-(0),6-(1,7),6-(6,6)]
   319      10.843352      10.843352      10.843352    6[1-(0),6-(1,6),7-(6,28)]
   320       12.88412       12.88412       12.88412    6[1-(0),6-(1,6),7-(6,28)]
   321       8.932274       8.932274       8.932274    6[1-(0),6-(1,7),6-(6,6)]
   322       1.851449       1.851449       1.851449    6[6-(1,1,1),6-(1,1,6),6-(1,6,6),6-(6,6)]
   323      14.228731      14.228731      14.228731    6[1-(0),1-(0),6-(1,1,6),6-(1,6,6)]
   324       8.355374       8.355374       8.355374    6[1-(0),6-(1,6),7-(6,28)]
   325       3.018668       3.018668       3.018668    6[1-(0),1-(0),6-(1,1,6),6-(6,6,6)]
   326      11.004347      11.004347      11.004347    6[1-(0),6-(1,7),6-(6,6)]
   327       0.237021       0.237021       0.237021    6[1-(0),1-(0),1-(0),6-(6,6,6)]
   328        1.76797        1.76797        1.76797    6[1-(0),1-(0),6-(1,1,6),6-(6,6,6)]
   329       3.017177       3.017177       3.017177    6[1-(0),1-(0),6-(1,1,6),6-(1,1,6)]
   330       2.027352       2.027352       2.027352    6[1-(0),1-(0),1-(0),6-(6,6,6)]
   331      14.149724      14.149724      14.149724    6[1-(0),1-(0),6-(1,1,6),6-(6,6)]
   332      10.363346      10.363346      10.363346    6[1-(0),6-(1,6),7-(6,28)]
   333      10.279867      10.279867      10.279867    6[6-(1,6),6-(1,6),6-(6,6)]
   334       0.314538       0.314538       0.314538    6[6-(1,1,6),6-(1,6),6-(6,6)]
   335       1.572688       1.572688       1.572688    6[6-(1,6),6-(6,6),6-(6,6,6)]
   336       2.708602       2.708602       2.708602    6[1-(0),6-(1,6),6-(6,6)]
   337       2.586364       2.586364       2.586364    6[1-(0),6-(1,6),6-(6,6)]
   338       1.328214       1.328214       1.328214    6[6-(1,6),6-(1,6),6-(1,6,6)]
   339         0.1923         0.1923         0.1923    6[1-(0),6-(6,6),6-(6,6)]
   340       1.091192       1.091192       1.091192    6[1-(0),6-(1,1,1),6-(1,1,1),6-(6,6)]
   341       0.608206       0.608206       0.608206    6[1-(0),1-(0),1-(0),6-(1,6,6)]
   342       2.325492       2.325492       2.325492    6[1-(0),1-(0),1-(0),6-(1,6,6)]
   343       5.539888       5.539888       5.539888    6[1-(0),6-(1,1,6),6-(6,6,6),6-(6,6,6)]
   344       0.978346       0.978346       0.978346    6[6-(1,6),6-(1,6),6-(6,6)]
   345       5.447465       5.447465       5.447465    6[6-(1,1,1),6-(1,1,6),6-(1,6,6),6-(8,8)]
   346       4.269812       4.269812       4.269812    6[6-(6,6,6),8-(28),8-(28)]
   347       0.267283       0.267283       0.267283    6[1-(0),6-(1,7),6-(6,6)]
   348       2.378114       2.378114       2.378114    6[1-(0),6-(1,7),6-(6,6)]
   349       0.905302       0.905302       0.905302    6[1-(0),6-(1,6),7-(6,28)]
   350        2.94607        2.94607        2.94607    6[1-(0),6-(1,6),7-(6,28)]
   351      13.901225      13.901225      13.901225    6[1-(0),6-(1,7),6-(6,6)]
   352         6.8204         6.8204         6.8204    6[6-(1,1,1),6-(1,1,6),6-(1,6,6),6-(6,6)]
   353       4.290682       4.290682       4.290682    6[1-(0),1-(0),6-(1,1,6),6-(1,6,6)]
   354      13.324324      13.324324      13.324324    6[1-(0),6-(1,6),7-(6,28)]
   355       7.987618       7.987618       7.987618    6[1-(0),1-(0),6-(1,1,6),6-(6,6,6)]
   356       1.066298       1.066298       1.066298    6[1-(0),6-(1,7),6-(6,6)]
   357       5.205972       5.205972       5.205972    6[1-(0),1-(0),1-(0),6-(6,6,6)]
   358       6.736921       6.736921       6.736921    6[1-(0),1-(0),6-(1,1,6),6-(6,6,6)]
   359       7.986127       7.986127       7.986127    6[1-(0),1-(0),6-(1,1,6),6-(1,1,6)]
   360       6.996302       6.996302       6.996302    6[1-(0),1-(0),1-(0),6-(6,6,6)]
   361       4.211675       4.211675       4.211675    6[1-(0),1-(0),6-(1,1,6),6-(6,6)]
   362       0.425297       0.425297       0.425297    6[1-(0),6-(1,6),7-(6,28)]
   363       0.341818       0.341818       0.341818    6[6-(1,6),6-(1,6),6-(6,6)]
   364       5.283488       5.283488       5.283488    6[6-(1,1,6),6-(1,6),6-(6,6)]
   365       6.541639       6.541639       6.541639    6[6-(1,6),6-(6,6),6-(6,6,6)]
   366       7.677552       7.677552       7.677552    6[1-(0),6-(1,6),6-(6,6)]
   367       7.555315       7.555315       7.555315    6[1-(0),6-(1,6),6-(6,6)]
   368       6.297164       6.297164       6.297164    6[6-(1,6),6-(1,6),6-(1,6,6)]
   369       5.161251       5.161251       5.161251    6[1-(0),6-(6,6),6-(6,6)]
   370       6.060143       6.060143       6.060143    6[1-(0),6-(1,1,1),6-(1,1,1),6-(6,6)]
   371       5.577156       5.577156       5.577156    6[1-(0),1-(0),1-(0),6-(1,6,6)]
   372       7.294442       7.294442       7.294442    6[1-(0),1-(0),1-(0),6-(1,6,6)]
   373      10.508988      10.508988      10.508988    6[1-(0),6-(1,1,6),6-(6,6,6),6-(6,6,6)]
   374       5.947446       5.947446       5.947446    6[6-(1,6),6-(1,6),6-(6,6)]
   375      10.416564      10.416564      10.416564    6[6-(1,1,1),6-(1,1,6),6-(1,6,6),6-(8,8)]
   376       9.238911       9.238911       9.238911    6[6-(6,6,6),8-(28),8-(28)]
   377       5.236382       5.236382       5.236382    6[1-(0),6-(1,7),6-(6,6)]
   378       7.347213       7.347213       7.347213    6[1-(0),6-(1,7),6-(6,6)]
   379       5.874401       5.874401       5.874401    6[1-(0),6-(1,6),7-(6,28)]
   380        7.91517        7.91517        7.91517    6[1-(0),6-(1,6),7-(6,28)]
   381       3.963324       3.963324       3.963324    6[1-(0),6-(1,7),6-(6,6)]
   382      11.789499      11.789499      11.789499    6[6-(1,1,1),6-(1,1,6),6-(1,6,6),6-(6,6)]
   383       9.259781       9.259781       9.259781    6[1-(0),1-(0),6-(1,1,6),6-(1,6,6)]
   384       3.386423       3.386423       3.386423    6[1-(0),6-(1,6),7-(6,28)]
   385      12.956717      12.956717      12.956717    6[1-(0),1-(0),6-(1,1,6),6-(6,6,6)]
   386       6.035397       6.035397       6.035397    6[1-(0),6-(1,7),6-(6,6)]
   387      10.175071      10.175071      10.175071    6[1-(0),1-(0),1-(0),6-(6,6,6)]
   388       11.70602       11.70602       11.70602    6[1-(0),1-(0),6-(1,1,6),6-(6,6,6)]
   389      12.955226      12.955226      12.955226    6[1-(0),1-(0),6-(1,1,6),6-(1,1,6)]
   390      11.965402      11.965402      11.965402    6[1-(0),1-(0),1-(0),6-(6,6,6)]
   391       9.180774       9.180774       9.180774    6[1-(0),1-(0),6-(1,1,6),6-(6,6)]
   392       5.394396       5.394396       5.394396    6[1-(0),6-(1,6),7-(6,28)]
   393       5.310917       5.310917       5.310917    6[6-(1,6),6-(1,6),6-(6,6)]
   394      10.252587      10.252587      10.252587    6[6-(1,1,6),6-(1,6),6-(6,6)]
   395      11.510738      11.510738      11.510738    6[6-(1,6),6-(6,6),6-(6,6,6)]
   396      12.646652      12.646652      12.646652    6[1-(0),6-(1,6),6-(6,6)]
   397      12.524414      12.524414      12.524414    6[1-(0),6-(1,6),6-(6,6)]
   398      11.266263      11.266263      11.266263    6[6-(1,6),6-(1,6),6-(1,6,6)]
   399       10.13035       10.13035       10.13035    6[1-(0),6-(6,6),6-(6,6)]
   400      11.029242      11.029242      11.029242    6[1-(0),6-(1,1,1),6-(1,1,1),6-(6,6)]
   401      10.546255      10.546255      10.546255    6[1-(0),1-(0),1-(0),6-(1,6,6)]
   402      12.263542      12.263542      12.263542    6[1-(0),1-(0),1-(0),6-(1,6,6)]
   403       2.741397       2.741397       2.741397    7[6-(1,6),6-(1,6),28-(7,8,8,8)]
   404       5.853979       5.853979       5.853979    7[6-(1,6),6-(1,6),28-(7,8,8,8)]
   405      12.679447      12.679447      12.679447    7[6-(1,6),6-(1,6),28-(7,8,8,8)]
   406       0.885029       0.885029       0.885029    7[6-(1,6),6-(1,6),28-(7,8,8,8)]
   407       7.710348       7.710348       7.710348    7[6-(1,6),6-(1,6),28-(7,8,8,8)]
   408      10.822929      10.822929      10.822929    7[6-(1,6),6-(1,6),28-(7,8,8,8)]
   409      12.165603      12.165603      12.165603    7[6-(1,6),6-(1,6),28-(7,8,8,8)]
   410       9.053021       9.053021       9.053021    7[6-(1,6),6-(1,6),28-(7,8,8,8)]
   411       2.227553       2.227553       2.227553    7[6-(1,6),6-(1,6),28-(7,8,8,8)]
   412      14.021971      14.021971      14.021971    7[6-(1,6),6-(1,6),28-(7,8,8,8)]
   413       7.196652       7.196652       7.196652    7[6-(1,6),6-(1,6),28-(7,8,8,8)]
   414       4.084071       4.084071       4.084071    7[6-(1,6),6-(1,6),28-(7,8,8,8)]
   415       0.597771       0.597771       0.597771    8[6-(6,8),28-(7,7,8,8)]
   416       1.632316       1.632316       1.632316    8[6-(6,8),28-(7,7,8,8)]
   417       10.53582       10.53582       10.53582    8[6-(6,8),28-(7,7,8,8)]
   418      11.570366      11.570366      11.570366    8[6-(6,8),28-(7,7,8,8)]
   419       5.566721       5.566721       5.566721    8[6-(6,8),28-(7,7,8,8)]
   420       6.601267       6.601267       6.601267    8[6-(6,8),28-(7,7,8,8)]
   421      14.309229      14.309229      14.309229    8[6-(6,8),28-(7,7,8,8)]
   422      13.274683      13.274683      13.274683    8[6-(6,8),28-(7,7,8,8)]
   423        4.37118        4.37118        4.37118    8[6-(6,8),28-(7,7,8,8)]
   424       3.336634       3.336634       3.336634    8[6-(6,8),28-(7,7,8,8)]
   425       9.340279       9.340279       9.340279    8[6-(6,8),28-(7,7,8,8)]
   426       8.305733       8.305733       8.305733    8[6-(6,8),28-(7,7,8,8)]
   427        2.48455        2.48455        2.48455    8[1-(0),1-(0),28-(7,7,8,8),28-(7,7,8,8)]
   428       12.42245       12.42245       12.42245    8[1-(0),1-(0),28-(7,7,8,8),28-(7,7,8,8)]
   429         7.4535         7.4535         7.4535    8[1-(0),1-(0),28-(7,7,8,8),28-(7,7,8,8)]
