# Supplementary material for: A collection of forcefield precursors for metal–organic frameworks
Source: RSC Adv. 2019 Nov 13;9(63):36492–507. doi: 10.1039/c9ra07327b (PMC9075174; doi:10.1039/c9ra07327b)
Supplement: RA-009-C9RA07327B-s308 [file RA-009-C9RA07327B-s308.txt]

CETVAA_clean

11.752600    0.000000    0.000000
-3.078831    11.342152    0.000000
-0.367781    -0.480924    11.816800

     1      -0.924915      -0.924915      -0.924915    29[7-(6,6),7-(6,6),7-(6,6),17-(0),17-(0)]
     2       8.184086       8.184086       8.184086    29[7-(6,6),7-(6,6),7-(6,6),17-(0),17-(0)]
     3      -0.531322      -0.531322      -0.531322    1[6-(6,7)]
     4      -1.565137      -1.565137      -1.565137    1[6-(6,6)]
     5       7.687216       7.687216       7.687216    1[6-(6,6)]
     6        8.78291        8.78291        8.78291    1[6-(6,7)]
     7       5.261248       5.261248       5.261248    1[6-(6,6)]
     8       6.234965       6.234965       6.234965    1[6-(6,6)]
     9       9.786212       9.786212       9.786212    1[6-(6,6)]
    10       8.462617       8.462617       8.462617    1[6-(6,6)]
    11      10.292355      10.292355      10.292355    1[6-(6,7)]
    12       0.561291       0.561291       0.561291    1[6-(6,6)]
    13      -0.298356      -0.298356      -0.298356    1[6-(6,6)]
    14       9.451138       9.451138       9.451138    1[6-(6,7)]
    15       3.588028       3.588028       3.588028    1[6-(6,6)]
    16       1.440586       1.440586       1.440586    1[6-(6,6)]
    17       2.884327       2.884327       2.884327    1[6-(6,6)]
    18       5.031511       5.031511       5.031511    1[6-(6,6)]
    19       7.815148       7.815148       7.815148    1[6-(6,7)]
    20       7.498099       7.498099       7.498099    1[6-(6,6)]
    21        7.60543        7.60543        7.60543    1[6-(6,6)]
    22        7.89836        7.89836        7.89836    1[6-(6,7)]
    23       5.181933       5.181933       5.181933    1[6-(6,6)]
    24       5.861983       5.861983       5.861983    1[6-(6,6)]
    25       8.306325       8.306325       8.306325    1[6-(6,6)]
    26       7.632164       7.632164       7.632164    1[6-(6,6)]
    27       6.175431       6.175431       6.175431    1[6-(6,7)]
    28       5.892087       5.892087       5.892087    1[6-(6,6)]
    29       6.512548       6.512548       6.512548    1[6-(6,6)]
    30       6.679794       6.679794       6.679794    1[6-(6,7)]
    31       5.356188       5.356188       5.356188    1[6-(6,6)]
    32       5.763307       5.763307       5.763307    1[6-(6,6)]
    33       3.040896       3.040896       3.040896    1[6-(6,6)]
    34        2.66058        2.66058        2.66058    1[6-(6,6)]
    35      -0.605799      -0.605799      -0.605799    1[6-(6,7)]
    36       2.916503       2.916503       2.916503    1[6-(6,6)]
    37        3.64979        3.64979        3.64979    1[6-(6,6)]
    38       0.142951       0.142951       0.142951    1[6-(6,7)]
    39       4.718202       4.718202       4.718202    1[6-(6,6)]
    40       4.540374       4.540374       4.540374    1[6-(6,6)]
    41        2.36228        2.36228        2.36228    1[6-(6,6)]
    42        2.53985        2.53985        2.53985    1[6-(6,6)]
    43       1.772803       1.772803       1.772803    1[6-(6,7)]
    44       2.918134       2.918134       2.918134    1[6-(6,6)]
    45      -0.587472      -0.587472      -0.587472    1[6-(6,6)]
    46      -1.626404      -1.626404      -1.626404    1[6-(6,7)]
    47        1.61351        1.61351        1.61351    1[6-(6,6)]
    48       0.884536       0.884536       0.884536    1[6-(6,6)]
    49       3.290316       3.290316       3.290316    1[6-(6,6)]
    50        4.04001        4.04001        4.04001    1[6-(6,6)]
    51      -1.271878      -1.271878      -1.271878    6[1-(0),6-(1,6),7-(6,29)]
    52      -1.886508      -1.886508      -1.886508    6[1-(0),6-(1,7),6-(6,6)]
    53       8.767169       8.767169       8.767169    6[6-(1,6),6-(1,6),6-(6,6)]
    54       8.395208       8.395208       8.395208    6[1-(0),6-(1,7),6-(6,6)]
    55       9.060477       9.060477       9.060477    6[1-(0),6-(1,6),7-(6,29)]
    56       6.710408       6.710408       6.710408    6[6-(1,6),6-(1,6),7-(6,6)]
    57       6.178192       6.178192       6.178192    6[1-(0),6-(1,6),6-(6,7)]
    58        6.98158        6.98158        6.98158    6[1-(0),6-(1,6),6-(6,6)]
    59       7.971559       7.971559       7.971559    6[6-(1,6),6-(1,6),6-(6,6)]
    60       8.865864       8.865864       8.865864    6[1-(0),6-(1,6),6-(6,6)]
    61       8.074962       8.074962       8.074962    6[1-(0),6-(1,6),6-(6,7)]
    62      10.825497      10.825497      10.825497    6[1-(0),6-(1,6),7-(6,29)]
    63       0.292996       0.292996       0.292996    6[1-(0),6-(1,7),6-(6,6)]
    64       0.594496       0.594496       0.594496    6[6-(1,6),6-(1,6),6-(6,6)]
    65      -0.427229      -0.427229      -0.427229    6[1-(0),6-(1,7),6-(6,6)]
    66      10.123926      10.123926      10.123926    6[1-(0),6-(1,6),7-(6,29)]
    67       4.516677       4.516677       4.516677    6[6-(1,6),6-(1,6),7-(6,6)]
    68       3.442712       3.442712       3.442712    6[1-(0),6-(1,6),6-(6,7)]
    69        2.16421        2.16421        2.16421    6[1-(0),6-(1,6),6-(6,6)]
    70       1.935902       1.935902       1.935902    6[6-(1,6),6-(1,6),6-(6,6)]
    71       3.023165       3.023165       3.023165    6[1-(0),6-(1,6),6-(6,6)]
    72       4.304328       4.304328       4.304328    6[1-(0),6-(1,6),6-(6,7)]
    73       7.759959       7.759959       7.759959    6[1-(0),6-(1,6),7-(6,29)]
    74       7.567394       7.567394       7.567394    6[1-(0),6-(1,7),6-(6,6)]
    75       7.477347       7.477347       7.477347    6[6-(1,6),6-(1,6),6-(6,6)]
    76        7.62846        7.62846        7.62846    6[1-(0),6-(1,7),6-(6,6)]
    77        7.81197        7.81197        7.81197    6[1-(0),6-(1,6),7-(6,29)]
    78       6.330092       6.330092       6.330092    6[6-(1,6),6-(1,6),7-(6,6)]
    79       5.809416       5.809416       5.809416    6[1-(0),6-(1,6),6-(6,7)]
    80       6.215067       6.215067       6.215067    6[1-(0),6-(1,6),6-(6,6)]
    81       7.134145       7.134145       7.134145    6[6-(1,6),6-(1,6),6-(6,6)]
    82       7.666438       7.666438       7.666438    6[1-(0),6-(1,6),6-(6,6)]
    83       7.267981       7.267981       7.267981    6[1-(0),6-(1,6),6-(6,7)]
    84       6.867889       6.867889       6.867889    6[1-(0),6-(1,6),7-(6,29)]
    85       6.691083       6.691083       6.691083    6[1-(0),6-(1,7),6-(6,6)]
    86       4.611679       4.611679       4.611679    6[6-(1,6),6-(1,6),6-(6,6)]
    87       5.783967       5.783967       5.783967    6[1-(0),6-(1,7),6-(6,6)]
    88       5.879116       5.879116       5.879116    6[1-(0),6-(1,6),7-(6,29)]
    89        3.93339        3.93339        3.93339    6[6-(1,6),6-(1,6),7-(6,6)]
    90       4.876901       4.876901       4.876901    6[1-(0),6-(1,6),6-(6,7)]
    91       5.116102       5.116102       5.116102    6[1-(0),6-(1,6),6-(6,6)]
    92       4.423862       4.423862       4.423862    6[6-(1,6),6-(1,6),6-(6,6)]
    93        3.51055        3.51055        3.51055    6[1-(0),6-(1,6),6-(6,6)]
    94       3.272563       3.272563       3.272563    6[1-(0),6-(1,6),6-(6,7)]
    95      -0.364798      -0.364798      -0.364798    6[1-(0),6-(1,6),7-(6,29)]
    96       2.961189       2.961189       2.961189    6[1-(0),6-(1,7),6-(6,6)]
    97       3.277818       3.277818       3.277818    6[6-(1,6),6-(1,6),6-(6,6)]
    98       3.396926       3.396926       3.396926    6[1-(0),6-(1,7),6-(6,6)]
    99       0.064972       0.064972       0.064972    6[1-(0),6-(1,6),7-(6,29)]
   100       3.640455       3.640455       3.640455    6[6-(1,6),6-(1,6),7-(6,6)]
   101       4.237993       4.237993       4.237993    6[1-(0),6-(1,6),6-(6,7)]
   102       4.135326       4.135326       4.135326    6[1-(0),6-(1,6),6-(6,6)]
   103       3.433895       3.433895       3.433895    6[6-(1,6),6-(1,6),6-(6,6)]
   104       2.842537       2.842537       2.842537    6[1-(0),6-(1,6),6-(6,6)]
   105       2.944305       2.944305       2.944305    6[1-(0),6-(1,6),6-(6,7)]
   106       1.291953       1.291953       1.291953    6[1-(0),6-(1,6),7-(6,29)]
   107       1.986011       1.986011       1.986011    6[1-(0),6-(1,7),6-(6,6)]
   108       1.296181       1.296181       1.296181    6[6-(1,6),6-(1,6),6-(6,6)]
   109      -0.073521      -0.073521      -0.073521    6[1-(0),6-(1,7),6-(6,6)]
   110      -0.691799      -0.691799      -0.691799    6[1-(0),6-(1,6),7-(6,29)]
   111       2.946765       2.946765       2.946765    6[6-(1,6),6-(1,6),7-(6,6)]
   112       1.885929       1.885929       1.885929    6[1-(0),6-(1,6),6-(6,7)]
   113       1.237362       1.237362       1.237362    6[1-(0),6-(1,6),6-(6,6)]
   114       1.989102       1.989102       1.989102    6[6-(1,6),6-(1,6),6-(6,6)]
   115       3.031003       3.031003       3.031003    6[1-(0),6-(1,6),6-(6,6)]
   116       3.329366       3.329366       3.329366    6[1-(0),6-(1,6),6-(6,7)]
   117      -1.676353      -1.676353      -1.676353    7[6-(1,6),6-(1,6),29-(7,7,17,17)]
   118       9.859777       9.859777       9.859777    7[6-(1,6),6-(1,6),29-(7,7,17,17)]
   119       7.871754       7.871754       7.871754    7[6-(1,6),6-(1,6),29-(7,7,17,17)]
   120       5.845555       5.845555       5.845555    7[6-(6,6),6-(6,6),6-(6,6)]
   121       7.978296       7.978296       7.978296    7[6-(1,6),6-(1,6),29-(7,7,17,17)]
   122      -0.281936      -0.281936      -0.281936    7[6-(1,6),6-(1,6),29-(7,7,17,17)]
   123      -0.022146      -0.022146      -0.022146    7[6-(1,6),6-(1,6),29-(7,7,17,17)]
   124       3.659124       3.659124       3.659124    7[6-(6,6),6-(6,6),6-(6,6)]
   125      -0.465953      -0.465953      -0.465953    17[29-(7,7,7,17)]
   126       8.693153       8.693153       8.693153    17[29-(7,7,7,17)]
   127       5.551474       5.551474       5.551474    17[29-(7,7,7,17)]
   128       6.133564       6.133564       6.133564    17[29-(7,7,7,17)]
