# Supplementary material for: A collection of forcefield precursors for metal–organic frameworks
Source: RSC Adv. 2019 Nov 13;9(63):36492–507. doi: 10.1039/c9ra07327b (PMC9075174; doi:10.1039/c9ra07327b)
Supplement: RA-009-C9RA07327B-s309 [file RA-009-C9RA07327B-s309.txt]

CEXHET_clean

14.882000    0.000000    0.000000
-3.152054    31.043787    0.000000
-5.864964    -15.521708    33.027063

     1       7.372325       7.372325       7.372325    26[7-(6,6),7-(6,6),7-(6,6),7-(6,6),7-(6,6),7-(6,6)]
     2       5.303157       5.303157       5.303157    26[7-(6,6),7-(6,6),7-(6,6),7-(6,6),7-(6,6),7-(6,6)]
     3       0.068692       0.068692       0.068692    26[7-(6,6),7-(6,6),7-(6,6),7-(6,6),7-(6,6),7-(6,6)]
     4      -1.014203      -1.014203      -1.014203    26[7-(6,6),7-(6,6),7-(6,6),7-(6,6),7-(6,6),7-(6,6)]
     5      -5.296519      -5.296519      -5.296519    26[7-(6,6),7-(6,6),7-(6,6),7-(6,6),7-(6,6),7-(6,6)]
     6      11.161504      11.161504      11.161504    26[7-(6,6),7-(6,6),7-(6,6),7-(6,6),7-(6,6),7-(6,6)]
     7      -1.507343      -1.507343      -1.507343    26[7-(6,6),7-(6,6),7-(6,6),7-(6,6),7-(6,6),7-(6,6)]
     8       0.561825       0.561825       0.561825    26[7-(6,6),7-(6,6),7-(6,6),7-(6,6),7-(6,6),7-(6,6)]
     9        5.79629        5.79629        5.79629    26[7-(6,6),7-(6,6),7-(6,6),7-(6,6),7-(6,6),7-(6,6)]
    10       6.879185       6.879185       6.879185    26[7-(6,6),7-(6,6),7-(6,6),7-(6,6),7-(6,6),7-(6,6)]
    11      11.161501      11.161501      11.161501    26[7-(6,6),7-(6,6),7-(6,6),7-(6,6),7-(6,6),7-(6,6)]
    12      -5.296522      -5.296522      -5.296522    26[7-(6,6),7-(6,6),7-(6,6),7-(6,6),7-(6,6),7-(6,6)]
    13      -2.109185      -2.109185      -2.109185    47[7-(6,6),7-(6,6),7-(6,6)]
    14       4.223219       4.223219       4.223219    47[7-(6,6),7-(6,6),7-(6,6)]
    15       6.398135       6.398135       6.398135    47[7-(6,6),7-(6,6),7-(6,6)]
    16       3.217795       3.217795       3.217795    47[7-(6,6),7-(6,6),7-(6,6)]
    17       3.720502       3.720502       3.720502    47[7-(6,6),7-(6,6),7-(6,6)]
    18      -3.720494      -3.720494      -3.720494    47[7-(6,6),7-(6,6),7-(6,6)]
    19       7.974167       7.974167       7.974167    47[7-(6,6),7-(6,6),7-(6,6)]
    20       1.641763       1.641763       1.641763    47[7-(6,6),7-(6,6),7-(6,6)]
    21      -0.533153      -0.533153      -0.533153    47[7-(6,6),7-(6,6),7-(6,6)]
    22       2.647187       2.647187       2.647187    47[7-(6,6),7-(6,6),7-(6,6)]
    23        2.14448        2.14448        2.14448    47[7-(6,6),7-(6,6),7-(6,6)]
    24       9.585476       9.585476       9.585476    47[7-(6,6),7-(6,6),7-(6,6)]
    25       8.310026       8.310026       8.310026    1[6-(6,7)]
    26      -5.333488      -5.333488      -5.333488    1[6-(6,6)]
    27      -4.741471      -4.741471      -4.741471    1[6-(6,6)]
    28      -5.136846      -5.136846      -5.136846    1[6-(6,6)]
    29      -5.951675      -5.951675      -5.951675    1[6-(6,6)]
    30      -7.073671      -7.073671      -7.073671    1[6-(6,7)]
    31       8.271672       8.271672       8.271672    1[6-(6,6)]
    32       9.098637       9.098637       9.098637    1[6-(6,7)]
    33       -2.43055       -2.43055       -2.43055    1[6-(6,7)]
    34      -3.159872      -3.159872      -3.159872    1[6-(6,6)]
    35       1.042603       1.042603       1.042603    1[6-(6,7)]
    36       2.287854       2.287854       2.287854    1[6-(6,6)]
    37       2.760882       2.760882       2.760882    1[6-(6,6)]
    38       2.507041       2.507041       2.507041    1[6-(6,6)]
    39       1.594352       1.594352       1.594352    1[6-(6,6)]
    40       6.387799       6.387799       6.387799    1[6-(6,7)]
    41       0.932363       0.932363       0.932363    1[6-(6,6)]
    42       1.771507       1.771507       1.771507    1[6-(6,7)]
    43       5.223093       5.223093       5.223093    1[6-(6,7)]
    44       4.448169       4.448169       4.448169    1[6-(6,6)]
    45       4.680435       4.680435       4.680435    1[6-(6,7)]
    46       9.379112       9.379112       9.379112    1[6-(6,6)]
    47      10.797645      10.797645      10.797645    1[6-(6,6)]
    48       0.880128       0.880128       0.880128    1[6-(6,6)]
    49       2.396985       2.396985       2.396985    1[6-(6,6)]
    50      -4.660787      -4.660787      -4.660787    1[6-(6,7)]
    51      -1.569657      -1.569657      -1.569657    1[6-(6,6)]
    52      -1.798348      -1.798348      -1.798348    1[6-(6,7)]
    53      -1.770564      -1.770564      -1.770564    1[6-(6,7)]
    54      -1.667445      -1.667445      -1.667445    1[6-(6,6)]
    55       6.641782       6.641782       6.641782    1[6-(6,7)]
    56       5.844105       5.844105       5.844105    1[6-(6,6)]
    57       3.753863       3.753863       3.753863    1[6-(6,6)]
    58       0.588244       0.588244       0.588244    1[6-(6,6)]
    59       0.917344       0.917344       0.917344    1[6-(6,6)]
    60       3.187071       3.187071       3.187071    1[6-(6,7)]
    61       1.307422       1.307422       1.307422    1[6-(6,6)]
    62      -0.325645      -0.325645      -0.325645    1[6-(6,7)]
    63       0.445924       0.445924       0.445924    1[6-(6,7)]
    64       2.067189       2.067189       2.067189    1[6-(6,6)]
    65       7.357241       7.357241       7.357241    1[6-(6,7)]
    66       9.688263       9.688263       9.688263    1[6-(6,6)]
    67      10.075542      10.075542      10.075542    1[6-(6,6)]
    68       7.103909       7.103909       7.103909    1[6-(6,6)]
    69       4.879398       4.879398       4.879398    1[6-(6,6)]
    70       4.028447       4.028447       4.028447    1[6-(6,7)]
    71       8.528009       8.528009       8.528009    1[6-(6,6)]
    72      10.146013      10.146013      10.146013    1[6-(6,7)]
    73      -3.508233      -3.508233      -3.508233    1[6-(6,7)]
    74       9.744783       9.744783       9.744783    1[6-(6,6)]
    75       6.157457       6.157457       6.157457    1[6-(6,7)]
    76       6.171634       6.171634       6.171634    1[6-(6,6)]
    77       5.603031       5.603031       5.603031    1[6-(6,6)]
    78       4.456445       4.456445       4.456445    1[6-(6,6)]
    79       4.255917       4.255917       4.255917    1[6-(6,6)]
    80       4.617701       4.617701       4.617701    1[6-(6,7)]
    81       6.869378       6.869378       6.869378    1[6-(6,6)]
    82       6.543184       6.543184       6.543184    1[6-(6,7)]
    83       2.632757       2.632757       2.632757    1[6-(6,7)]
    84       2.905413       2.905413       2.905413    1[6-(6,6)]
    85       3.599079       3.599079       3.599079    1[6-(6,7)]
    86       4.709955       4.709955       4.709955    1[6-(6,6)]
    87      -6.700381      -6.700381      -6.700381    1[6-(6,6)]
    88       6.954854       6.954854       6.954854    1[6-(6,7)]
    89       6.868943       6.868943       6.868943    1[6-(6,6)]
    90      -6.958104      -6.958104      -6.958104    1[6-(6,6)]
    91      -5.605209      -5.605209      -5.605209    1[6-(6,7)]
    92       6.612956       6.612956       6.612956    1[6-(6,6)]
    93      -4.289155      -4.289155      -4.289155    1[6-(6,6)]
    94       -2.86132       -2.86132       -2.86132    1[6-(6,7)]
    95      -2.555437      -2.555437      -2.555437    1[6-(6,7)]
    96       4.481066       4.481066       4.481066    1[6-(6,6)]
    97       2.961233       2.961233       2.961233    1[6-(6,6)]
    98       5.181362       5.181362       5.181362    1[6-(6,6)]
    99       5.088867       5.088867       5.088867    1[6-(6,7)]
   100       2.628492       2.628492       2.628492    1[6-(6,7)]
   101       0.896383       0.896383       0.896383    1[6-(6,6)]
   102      -0.965633      -0.965633      -0.965633    1[6-(6,6)]
   103       0.832236       0.832236       0.832236    1[6-(6,7)]
   104       9.636055       9.636055       9.636055    1[6-(6,7)]
   105      10.499434      10.499434      10.499434    1[6-(6,6)]
   106       -2.14694       -2.14694       -2.14694    1[6-(6,6)]
   107       1.059844       1.059844       1.059844    1[6-(6,6)]
   108       0.808291       0.808291       0.808291    1[6-(6,6)]
   109      -1.565465      -1.565465      -1.565465    1[6-(6,7)]
   110      -3.140487      -3.140487      -3.140487    1[6-(6,7)]
   111      -3.104303      -3.104303      -3.104303    1[6-(6,6)]
   112      -3.413468      -3.413468      -3.413468    1[6-(6,6)]
   113      -1.719274      -1.719274      -1.719274    1[6-(6,6)]
   114      -1.749719      -1.749719      -1.749719    1[6-(6,7)]
   115      -0.869009      -0.869009      -0.869009    1[6-(6,7)]
   116      -2.107497      -2.107497      -2.107497    1[6-(6,6)]
   117      -2.699514      -2.699514      -2.699514    1[6-(6,6)]
   118      -2.304138      -2.304138      -2.304138    1[6-(6,6)]
   119      -1.489308      -1.489308      -1.489308    1[6-(6,6)]
   120      -0.367311      -0.367311      -0.367311    1[6-(6,7)]
   121      -0.830658      -0.830658      -0.830658    1[6-(6,6)]
   122      -1.657623      -1.657623      -1.657623    1[6-(6,7)]
   123      -5.010435      -5.010435      -5.010435    1[6-(6,7)]
   124      -4.281112      -4.281112      -4.281112    1[6-(6,6)]
   125       6.398413       6.398413       6.398413    1[6-(6,7)]
   126       5.153161       5.153161       5.153161    1[6-(6,6)]
   127       4.680133       4.680133       4.680133    1[6-(6,6)]
   128       4.933975       4.933975       4.933975    1[6-(6,6)]
   129       5.846666       5.846666       5.846666    1[6-(6,6)]
   130      12.783147      12.783147      12.783147    1[6-(6,7)]
   131       6.508652       6.508652       6.508652    1[6-(6,6)]
   132       5.669507       5.669507       5.669507    1[6-(6,7)]
   133       2.217921       2.217921       2.217921    1[6-(6,7)]
   134       2.992847       2.992847       2.992847    1[6-(6,6)]
   135       2.760582       2.760582       2.760582    1[6-(6,7)]
   136       9.791834       9.791834       9.791834    1[6-(6,6)]
   137       8.373302       8.373302       8.373302    1[6-(6,6)]
   138        3.40882        3.40882        3.40882    1[6-(6,6)]
   139       1.891962       1.891962       1.891962    1[6-(6,6)]
   140      -2.780195      -2.780195      -2.780195    1[6-(6,7)]
   141       5.858605       5.858605       5.858605    1[6-(6,6)]
   142       6.087297       6.087297       6.087297    1[6-(6,7)]
   143       6.059513       6.059513       6.059513    1[6-(6,7)]
   144       5.956393       5.956393       5.956393    1[6-(6,6)]
   145      -2.352829      -2.352829      -2.352829    1[6-(6,7)]
   146      -1.555153      -1.555153      -1.555153    1[6-(6,6)]
   147       0.535089       0.535089       0.535089    1[6-(6,6)]
   148        3.70071        3.70071        3.70071    1[6-(6,6)]
   149        3.37161        3.37161        3.37161    1[6-(6,6)]
   150       1.101884       1.101884       1.101884    1[6-(6,7)]
   151        2.98153        2.98153        2.98153    1[6-(6,6)]
   152       4.614596       4.614596       4.614596    1[6-(6,7)]
   153       3.843027       3.843027       3.843027    1[6-(6,7)]
   154       2.221763       2.221763       2.221763    1[6-(6,6)]
   155      -3.068287      -3.068287      -3.068287    1[6-(6,7)]
   156      -5.399308      -5.399308      -5.399308    1[6-(6,6)]
   157       9.095411       9.095411       9.095411    1[6-(6,6)]
   158      -2.814958      -2.814958      -2.814958    1[6-(6,6)]
   159      -0.590446      -0.590446      -0.590446    1[6-(6,6)]
   160       0.260506       0.260506       0.260506    1[6-(6,7)]
   161      -4.239057      -4.239057      -4.239057    1[6-(6,6)]
   162       9.024938       9.024938       9.024938    1[6-(6,7)]
   163       7.797185       7.797185       7.797185    1[6-(6,7)]
   164        9.42617        9.42617        9.42617    1[6-(6,6)]
   165      -1.868503      -1.868503      -1.868503    1[6-(6,7)]
   166      -1.882678      -1.882678      -1.882678    1[6-(6,6)]
   167      -1.314075      -1.314075      -1.314075    1[6-(6,6)]
   168       2.984566       2.984566       2.984566    1[6-(6,6)]
   169       3.185092       3.185092       3.185092    1[6-(6,6)]
   170      -0.328747      -0.328747      -0.328747    1[6-(6,7)]
   171      -2.580421      -2.580421      -2.580421    1[6-(6,6)]
   172       0.897828       0.897828       0.897828    1[6-(6,7)]
   173         1.6562         1.6562         1.6562    1[6-(6,7)]
   174       1.383544       1.383544       1.383544    1[6-(6,6)]
   175       0.689882       0.689882       0.689882    1[6-(6,7)]
   176      -0.420994      -0.420994      -0.420994    1[6-(6,6)]
   177      -3.892658      -3.892658      -3.892658    1[6-(6,6)]
   178       0.486159       0.486159       0.486159    1[6-(6,7)]
   179       0.572073       0.572073       0.572073    1[6-(6,6)]
   180      -0.482878      -0.482878      -0.482878    1[6-(6,6)]
   181      -1.835773      -1.835773      -1.835773    1[6-(6,7)]
   182      -2.323996      -2.323996      -2.323996    1[6-(6,6)]
   183       -3.15183       -3.15183       -3.15183    1[6-(6,6)]
   184      -4.579664      -4.579664      -4.579664    1[6-(6,7)]
   185      -4.885546      -4.885546      -4.885546    1[6-(6,7)]
   186       -0.19212       -0.19212       -0.19212    1[6-(6,6)]
   187       1.327714       1.327714       1.327714    1[6-(6,6)]
   188        2.25964        2.25964        2.25964    1[6-(6,6)]
   189       2.352136       2.352136       2.352136    1[6-(6,7)]
   190       4.812513       4.812513       4.812513    1[6-(6,7)]
   191       6.544623       6.544623       6.544623    1[6-(6,6)]
   192       8.406639       8.406639       8.406639    1[6-(6,6)]
   193       6.608769       6.608769       6.608769    1[6-(6,7)]
   194      -2.195048      -2.195048      -2.195048    1[6-(6,7)]
   195      11.823572      11.823572      11.823572    1[6-(6,6)]
   196       9.587945       9.587945       9.587945    1[6-(6,6)]
   197       6.381163       6.381163       6.381163    1[6-(6,6)]
   198       6.632717       6.632717       6.632717    1[6-(6,6)]
   199       9.006474       9.006474       9.006474    1[6-(6,7)]
   200      10.581495      10.581495      10.581495    1[6-(6,7)]
   201      10.545312      10.545312      10.545312    1[6-(6,6)]
   202      10.854478      10.854478      10.854478    1[6-(6,6)]
   203       9.160284       9.160284       9.160284    1[6-(6,6)]
   204       9.190731       9.190731       9.190731    1[6-(6,7)]
   205      -2.445044      -2.445044      -2.445044    1[6-(6,7)]
   206       11.19847       11.19847       11.19847    1[6-(6,6)]
   207      10.606453      10.606453      10.606453    1[6-(6,6)]
   208      11.001828      11.001828      11.001828    1[6-(6,6)]
   209      11.816657      11.816657      11.816657    1[6-(6,6)]
   210      12.938653      12.938653      12.938653    1[6-(6,7)]
   211       -2.40669       -2.40669       -2.40669    1[6-(6,6)]
   212      -3.233655      -3.233655      -3.233655    1[6-(6,7)]
   213       8.295532       8.295532       8.295532    1[6-(6,7)]
   214       9.024854       9.024854       9.024854    1[6-(6,6)]
   215       4.822379       4.822379       4.822379    1[6-(6,7)]
   216       3.577128       3.577128       3.577128    1[6-(6,6)]
   217         3.1041         3.1041         3.1041    1[6-(6,6)]
   218       3.357941       3.357941       3.357941    1[6-(6,6)]
   219        4.27063        4.27063        4.27063    1[6-(6,6)]
   220      -0.522817      -0.522817      -0.522817    1[6-(6,7)]
   221       4.932619       4.932619       4.932619    1[6-(6,6)]
   222       4.093475       4.093475       4.093475    1[6-(6,7)]
   223       0.641889       0.641889       0.641889    1[6-(6,7)]
   224       1.416813       1.416813       1.416813    1[6-(6,6)]
   225       1.184547       1.184547       1.184547    1[6-(6,7)]
   226       -3.51413       -3.51413       -3.51413    1[6-(6,6)]
   227      -4.932663      -4.932663      -4.932663    1[6-(6,6)]
   228       4.984854       4.984854       4.984854    1[6-(6,6)]
   229       3.467997       3.467997       3.467997    1[6-(6,6)]
   230      10.525769      10.525769      10.525769    1[6-(6,7)]
   231       7.434639       7.434639       7.434639    1[6-(6,6)]
   232        7.66333        7.66333        7.66333    1[6-(6,7)]
   233       7.635546       7.635546       7.635546    1[6-(6,7)]
   234       7.532427       7.532427       7.532427    1[6-(6,6)]
   235        -0.7768        -0.7768        -0.7768    1[6-(6,7)]
   236       0.020877       0.020877       0.020877    1[6-(6,6)]
   237       2.111119       2.111119       2.111119    1[6-(6,6)]
   238       5.276738       5.276738       5.276738    1[6-(6,6)]
   239       4.947638       4.947638       4.947638    1[6-(6,6)]
   240       2.677911       2.677911       2.677911    1[6-(6,7)]
   241        4.55756        4.55756        4.55756    1[6-(6,6)]
   242       6.190627       6.190627       6.190627    1[6-(6,7)]
   243       5.419058       5.419058       5.419058    1[6-(6,7)]
   244       3.797793       3.797793       3.797793    1[6-(6,6)]
   245      -1.492259      -1.492259      -1.492259    1[6-(6,7)]
   246      -3.823281      -3.823281      -3.823281    1[6-(6,6)]
   247       -4.21056       -4.21056       -4.21056    1[6-(6,6)]
   248      -1.238927      -1.238927      -1.238927    1[6-(6,6)]
   249       0.985584       0.985584       0.985584    1[6-(6,6)]
   250       1.836535       1.836535       1.836535    1[6-(6,7)]
   251      -2.663027      -2.663027      -2.663027    1[6-(6,6)]
   252      -4.281031      -4.281031      -4.281031    1[6-(6,7)]
   253       9.373215       9.373215       9.373215    1[6-(6,7)]
   254      -3.879801      -3.879801      -3.879801    1[6-(6,6)]
   255      -0.292475      -0.292475      -0.292475    1[6-(6,7)]
   256      -0.306652      -0.306652      -0.306652    1[6-(6,6)]
   257       0.261951       0.261951       0.261951    1[6-(6,6)]
   258       1.408537       1.408537       1.408537    1[6-(6,6)]
   259       1.609065       1.609065       1.609065    1[6-(6,6)]
   260       1.247281       1.247281       1.247281    1[6-(6,7)]
   261      -1.004396      -1.004396      -1.004396    1[6-(6,6)]
   262      -0.678202      -0.678202      -0.678202    1[6-(6,7)]
   263       3.232225       3.232225       3.232225    1[6-(6,7)]
   264       2.959569       2.959569       2.959569    1[6-(6,6)]
   265       2.265903       2.265903       2.265903    1[6-(6,7)]
   266       1.155027       1.155027       1.155027    1[6-(6,6)]
   267      12.565363      12.565363      12.565363    1[6-(6,6)]
   268      -1.089872      -1.089872      -1.089872    1[6-(6,7)]
   269      -1.003961      -1.003961      -1.003961    1[6-(6,6)]
   270      12.823086      12.823086      12.823086    1[6-(6,6)]
   271      11.470191      11.470191      11.470191    1[6-(6,7)]
   272      -0.747974      -0.747974      -0.747974    1[6-(6,6)]
   273      10.154137      10.154137      10.154137    1[6-(6,6)]
   274       8.726302       8.726302       8.726302    1[6-(6,7)]
   275       8.420419       8.420419       8.420419    1[6-(6,7)]
   276       1.383916       1.383916       1.383916    1[6-(6,6)]
   277       2.903749       2.903749       2.903749    1[6-(6,6)]
   278        0.68362        0.68362        0.68362    1[6-(6,6)]
   279       0.776115       0.776115       0.776115    1[6-(6,7)]
   280        3.23649        3.23649        3.23649    1[6-(6,7)]
   281       4.968599       4.968599       4.968599    1[6-(6,6)]
   282       6.830615       6.830615       6.830615    1[6-(6,6)]
   283       5.032746       5.032746       5.032746    1[6-(6,7)]
   284      -3.771073      -3.771073      -3.771073    1[6-(6,7)]
   285      -4.634452      -4.634452      -4.634452    1[6-(6,6)]
   286       8.011922       8.011922       8.011922    1[6-(6,6)]
   287       4.805138       4.805138       4.805138    1[6-(6,6)]
   288       5.056691       5.056691       5.056691    1[6-(6,6)]
   289       7.430447       7.430447       7.430447    1[6-(6,7)]
   290       9.005469       9.005469       9.005469    1[6-(6,7)]
   291       8.969285       8.969285       8.969285    1[6-(6,6)]
   292        9.27845        9.27845        9.27845    1[6-(6,6)]
   293       7.584256       7.584256       7.584256    1[6-(6,6)]
   294       7.614701       7.614701       7.614701    1[6-(6,7)]
   295       6.733991       6.733991       6.733991    1[6-(6,7)]
   296       7.972479       7.972479       7.972479    1[6-(6,6)]
   297       8.564496       8.564496       8.564496    1[6-(6,6)]
   298        8.16912        8.16912        8.16912    1[6-(6,6)]
   299        7.35429        7.35429        7.35429    1[6-(6,6)]
   300       6.232293       6.232293       6.232293    1[6-(6,7)]
   301        6.69564        6.69564        6.69564    1[6-(6,6)]
   302       7.522605       7.522605       7.522605    1[6-(6,7)]
   303      10.875417      10.875417      10.875417    1[6-(6,7)]
   304      10.146094      10.146094      10.146094    1[6-(6,6)]
   305      -0.533431      -0.533431      -0.533431    1[6-(6,7)]
   306       0.711821       0.711821       0.711821    1[6-(6,6)]
   307       1.184849       1.184849       1.184849    1[6-(6,6)]
   308       0.931007       0.931007       0.931007    1[6-(6,6)]
   309       0.018316       0.018316       0.018316    1[6-(6,6)]
   310      -6.918165      -6.918165      -6.918165    1[6-(6,7)]
   311       -0.64367       -0.64367       -0.64367    1[6-(6,6)]
   312       0.195475       0.195475       0.195475    1[6-(6,7)]
   313       3.647061       3.647061       3.647061    1[6-(6,7)]
   314       2.872135       2.872135       2.872135    1[6-(6,6)]
   315         3.1044         3.1044         3.1044    1[6-(6,7)]
   316      -3.926852      -3.926852      -3.926852    1[6-(6,6)]
   317       -2.50832       -2.50832       -2.50832    1[6-(6,6)]
   318       2.456162       2.456162       2.456162    1[6-(6,6)]
   319        3.97302        3.97302        3.97302    1[6-(6,6)]
   320       8.645177       8.645177       8.645177    1[6-(6,7)]
   321       0.006377       0.006377       0.006377    1[6-(6,6)]
   322      -0.222315      -0.222315      -0.222315    1[6-(6,7)]
   323      -0.194531      -0.194531      -0.194531    1[6-(6,7)]
   324      -0.091411      -0.091411      -0.091411    1[6-(6,6)]
   325       8.217811       8.217811       8.217811    1[6-(6,7)]
   326       7.420135       7.420135       7.420135    1[6-(6,6)]
   327       5.329893       5.329893       5.329893    1[6-(6,6)]
   328       2.164272       2.164272       2.164272    1[6-(6,6)]
   329       2.493372       2.493372       2.493372    1[6-(6,6)]
   330       4.763098       4.763098       4.763098    1[6-(6,7)]
   331       2.883452       2.883452       2.883452    1[6-(6,6)]
   332       1.250386       1.250386       1.250386    1[6-(6,7)]
   333       2.021955       2.021955       2.021955    1[6-(6,7)]
   334       3.643219       3.643219       3.643219    1[6-(6,6)]
   335       8.933269       8.933269       8.933269    1[6-(6,7)]
   336       11.26429       11.26429       11.26429    1[6-(6,6)]
   337      -3.230429      -3.230429      -3.230429    1[6-(6,6)]
   338        8.67994        8.67994        8.67994    1[6-(6,6)]
   339       6.455428       6.455428       6.455428    1[6-(6,6)]
   340       5.604476       5.604476       5.604476    1[6-(6,7)]
   341      10.104039      10.104039      10.104039    1[6-(6,6)]
   342      -3.159956      -3.159956      -3.159956    1[6-(6,7)]
   343      -1.932203      -1.932203      -1.932203    1[6-(6,7)]
   344      -3.561188      -3.561188      -3.561188    1[6-(6,6)]
   345       7.733485       7.733485       7.733485    1[6-(6,7)]
   346        7.74766        7.74766        7.74766    1[6-(6,6)]
   347       7.179057       7.179057       7.179057    1[6-(6,6)]
   348       2.880416       2.880416       2.880416    1[6-(6,6)]
   349        2.67989        2.67989        2.67989    1[6-(6,6)]
   350       6.193729       6.193729       6.193729    1[6-(6,7)]
   351       8.445403       8.445403       8.445403    1[6-(6,6)]
   352       4.967154       4.967154       4.967154    1[6-(6,7)]
   353       4.208782       4.208782       4.208782    1[6-(6,7)]
   354       4.481438       4.481438       4.481438    1[6-(6,6)]
   355         5.1751         5.1751         5.1751    1[6-(6,7)]
   356       6.285976       6.285976       6.285976    1[6-(6,6)]
   357        9.75764        9.75764        9.75764    1[6-(6,6)]
   358       5.378823       5.378823       5.378823    1[6-(6,7)]
   359       5.292909       5.292909       5.292909    1[6-(6,6)]
   360        6.34786        6.34786        6.34786    1[6-(6,6)]
   361       7.700755       7.700755       7.700755    1[6-(6,7)]
   362       8.188978       8.188978       8.188978    1[6-(6,6)]
   363       9.016812       9.016812       9.016812    1[6-(6,6)]
   364      10.444646      10.444646      10.444646    1[6-(6,7)]
   365      10.750528      10.750528      10.750528    1[6-(6,7)]
   366       6.057102       6.057102       6.057102    1[6-(6,6)]
   367       4.537268       4.537268       4.537268    1[6-(6,6)]
   368       6.757396       6.757396       6.757396    1[6-(6,6)]
   369       3.512846       3.512846       3.512846    1[6-(6,7)]
   370       1.052469       1.052469       1.052469    1[6-(6,7)]
   371      -0.679641      -0.679641      -0.679641    1[6-(6,6)]
   372      -2.541657      -2.541657      -2.541657    1[6-(6,6)]
   373      -0.743787      -0.743787      -0.743787    1[6-(6,7)]
   374        8.06003        8.06003        8.06003    1[6-(6,7)]
   375       -5.95859       -5.95859       -5.95859    1[6-(6,6)]
   376      -3.722963      -3.722963      -3.722963    1[6-(6,6)]
   377      -0.516181      -0.516181      -0.516181    1[6-(6,6)]
   378      -0.767735      -0.767735      -0.767735    1[6-(6,6)]
   379      -3.141492      -3.141492      -3.141492    1[6-(6,7)]
   380      -4.716513      -4.716513      -4.716513    1[6-(6,7)]
   381       -4.68033       -4.68033       -4.68033    1[6-(6,6)]
   382      -4.989496      -4.989496      -4.989496    1[6-(6,6)]
   383      -3.295302      -3.295302      -3.295302    1[6-(6,6)]
   384      -3.325749      -3.325749      -3.325749    1[6-(6,7)]
   385       8.642722       8.642722       8.642722    6[1-(0),6-(1,6),7-(6,26)]
   386      -5.541256      -5.541256      -5.541256    6[1-(0),6-(1,6),6-(1,7)]
   387      -5.216956      -5.216956      -5.216956    6[1-(0),6-(1,6),6-(6,7)]
   388      -5.735743      -5.735743      -5.735743    6[6-(1,6),6-(6,6),7-(6,26)]
   389      -5.547117      -5.547117      -5.547117    6[6-(6,6),6-(6,7),6-(6,7)]
   390       -5.84999       -5.84999       -5.84999    6[6-(1,6),6-(6,6),7-(6,26)]
   391      -5.574594      -5.574594      -5.574594    6[1-(0),6-(1,6),6-(6,7)]
   392      -6.030639      -6.030639      -6.030639    6[1-(0),6-(1,6),6-(1,7)]
   393      -6.651477      -6.651477      -6.651477    6[1-(0),6-(1,6),7-(6,26)]
   394      -4.944442      -4.944442      -4.944442    6[6-(1,6),6-(1,6),6-(6,6)]
   395       -5.73557       -5.73557       -5.73557    6[1-(0),6-(1,7),6-(6,6)]
   396      -5.221102      -5.221102      -5.221102    6[1-(0),6-(1,6),7-(6,47)]
   397      -3.295345      -3.295345      -3.295345    6[1-(0),6-(1,6),7-(6,47)]
   398      -3.732287      -3.732287      -3.732287    6[1-(0),6-(1,7),6-(6,6)]
   399       1.366298       1.366298       1.366298    6[1-(0),6-(1,6),7-(6,26)]
   400       2.060899       2.060899       2.060899    6[1-(0),6-(1,6),6-(1,7)]
   401       2.330012       2.330012       2.330012    6[1-(0),6-(1,6),6-(6,7)]
   402       1.848978       1.848978       1.848978    6[6-(1,6),6-(6,6),7-(6,26)]
   403       2.031372       2.031372       2.031372    6[6-(6,6),6-(6,7),6-(6,7)]
   404       1.702434       1.702434       1.702434    6[6-(1,6),6-(6,6),7-(6,26)]
   405       2.037886       2.037886       2.037886    6[1-(0),6-(1,6),6-(6,7)]
   406       1.534032       1.534032       1.534032    6[1-(0),6-(1,6),6-(1,7)]
   407       0.937216       0.937216       0.937216    6[1-(0),6-(1,6),7-(6,26)]
   408       2.599095       2.599095       2.599095    6[6-(1,6),6-(1,6),6-(6,6)]
   409       1.829794       1.829794       1.829794    6[1-(0),6-(1,7),6-(6,6)]
   410       2.344697       2.344697       2.344697    6[1-(0),6-(1,6),7-(6,47)]
   411       4.348021       4.348021       4.348021    6[1-(0),6-(1,6),7-(6,47)]
   412       3.886694       3.886694       3.886694    6[1-(0),6-(1,7),6-(6,6)]
   413       5.018278       5.018278       5.018278    6[1-(0),6-(1,6),7-(6,26)]
   414      10.208555      10.208555      10.208555    6[1-(0),6-(1,6),6-(1,7)]
   415      10.990604      10.990604      10.990604    6[1-(0),6-(1,6),6-(6,7)]
   416      12.146439      12.146439      12.146439    6[6-(1,6),6-(6,6),7-(6,26)]
   417      13.240591      13.240591      13.240591    6[6-(6,6),6-(6,7),6-(6,7)]
   418      -0.497062      -0.497062      -0.497062    6[6-(1,6),6-(6,6),7-(6,26)]
   419       0.696991       0.696991       0.696991    6[1-(0),6-(1,6),6-(6,7)]
   420       1.522879       1.522879       1.522879    6[1-(0),6-(1,6),6-(1,7)]
   421      -5.021531      -5.021531      -5.021531    6[1-(0),6-(1,6),7-(6,26)]
   422      -1.685424      -1.685424      -1.685424    6[6-(1,6),6-(1,6),6-(6,6)]
   423      -1.662658      -1.662658      -1.662658    6[1-(0),6-(1,7),6-(6,6)]
   424      -1.780226      -1.780226      -1.780226    6[1-(0),6-(1,6),7-(6,47)]
   425      -1.779479      -1.779479      -1.779479    6[1-(0),6-(1,6),7-(6,47)]
   426      -1.704826      -1.704826      -1.704826    6[1-(0),6-(1,7),6-(6,6)]
   427       5.847621       5.847621       5.847621    6[1-(0),6-(1,6),7-(6,26)]
   428       5.413531       5.413531       5.413531    6[1-(0),6-(1,6),6-(1,7)]
   429       4.266362       4.266362       4.266362    6[1-(0),6-(1,6),6-(6,7)]
   430        3.95181        3.95181        3.95181    6[6-(1,6),6-(6,6),7-(6,26)]
   431       2.832757       2.832757       2.832757    6[6-(6,6),6-(6,7),6-(6,7)]
   432       2.539201       2.539201       2.539201    6[6-(1,6),6-(6,6),7-(6,26)]
   433       1.356821       1.356821       1.356821    6[1-(0),6-(1,6),6-(6,7)]
   434       1.545147       1.545147       1.545147    6[1-(0),6-(1,6),6-(1,7)]
   435       2.811191       2.811191       2.811191    6[1-(0),6-(1,6),7-(6,26)]
   436       1.817541       1.817541       1.817541    6[6-(1,6),6-(1,6),6-(6,6)]
   437       1.124323       1.124323       1.124323    6[1-(0),6-(1,7),6-(6,6)]
   438       0.150967       0.150967       0.150967    6[1-(0),6-(1,6),7-(6,47)]
   439       0.603636       0.603636       0.603636    6[1-(0),6-(1,6),7-(6,47)]
   440       1.578986       1.578986       1.578986    6[1-(0),6-(1,7),6-(6,6)]
   441       7.772811       7.772811       7.772811    6[1-(0),6-(1,6),7-(6,26)]
   442       9.073854       9.073854       9.073854    6[1-(0),6-(1,6),6-(1,7)]
   443       9.288879       9.288879       9.288879    6[1-(0),6-(1,6),6-(6,7)]
   444       8.107584       8.107584       8.107584    6[6-(1,6),6-(6,6),7-(6,26)]
   445       7.881994       7.881994       7.881994    6[6-(6,6),6-(6,7),6-(6,7)]
   446       6.756672       6.756672       6.756672    6[6-(1,6),6-(6,6),7-(6,26)]
   447       6.532549       6.532549       6.532549    6[1-(0),6-(1,6),6-(6,7)]
   448       5.312092       5.312092       5.312092    6[1-(0),6-(1,6),6-(1,7)]
   449       4.850708       4.850708       4.850708    6[1-(0),6-(1,6),7-(6,26)]
   450       8.941959       8.941959       8.941959    6[6-(1,6),6-(1,6),6-(6,6)]
   451       9.098466       9.098466       9.098466    6[1-(0),6-(1,7),6-(6,6)]
   452        10.0815        10.0815        10.0815    6[1-(0),6-(1,6),7-(6,47)]
   453      10.782387      10.782387      10.782387    6[1-(0),6-(1,6),7-(6,47)]
   454       9.811818       9.811818       9.811818    6[1-(0),6-(1,7),6-(6,6)]
   455       5.967903       5.967903       5.967903    6[1-(0),6-(1,6),7-(6,26)]
   456       5.982807       5.982807       5.982807    6[1-(0),6-(1,6),6-(1,7)]
   457       5.670827       5.670827       5.670827    6[1-(0),6-(1,6),6-(6,7)]
   458       5.464585       5.464585       5.464585    6[6-(1,6),6-(6,6),7-(6,26)]
   459       5.092224       5.092224       5.092224    6[6-(6,6),6-(6,7),6-(6,7)]
   460       4.825246       4.825246       4.825246    6[6-(1,6),6-(6,6),7-(6,26)]
   461       4.547344       4.547344       4.547344    6[1-(0),6-(1,6),6-(6,7)]
   462         4.4355         4.4355         4.4355    6[1-(0),6-(1,6),6-(1,7)]
   463       4.643554       4.643554       4.643554    6[1-(0),6-(1,6),7-(6,26)]
   464       4.902593       4.902593       4.902593    6[6-(1,6),6-(1,6),6-(6,6)]
   465       5.986912       5.986912       5.986912    6[1-(0),6-(1,7),6-(6,6)]
   466       5.786811       5.786811       5.786811    6[1-(0),6-(1,6),7-(6,47)]
   467       3.513684       3.513684       3.513684    6[1-(0),6-(1,6),7-(6,47)]
   468       3.672833       3.672833       3.672833    6[1-(0),6-(1,7),6-(6,6)]
   469       4.546783       4.546783       4.546783    6[1-(0),6-(1,6),7-(6,47)]
   470       5.202559       5.202559       5.202559    6[1-(0),6-(1,7),6-(6,6)]
   471       6.566644       6.566644       6.566644    6[6-(1,6),6-(1,6),6-(6,6)]
   472       7.233284       7.233284       7.233284    6[1-(0),6-(1,7),6-(6,6)]
   473        6.48615        6.48615        6.48615    6[1-(0),6-(1,6),7-(6,47)]
   474      -7.515592      -7.515592      -7.515592    6[6-(6,6),6-(6,7),6-(6,7)]
   475      -7.122553      -7.122553      -7.122553    6[6-(1,6),6-(6,6),7-(6,26)]
   476      -7.470365      -7.470365      -7.470365    6[1-(0),6-(1,6),6-(6,7)]
   477       -6.88483       -6.88483       -6.88483    6[1-(0),6-(1,6),6-(1,7)]
   478      -6.140243      -6.140243      -6.140243    6[1-(0),6-(1,6),7-(6,26)]
   479      -7.218555      -7.218555      -7.218555    6[6-(1,6),6-(6,6),7-(6,26)]
   480      -7.719272      -7.719272      -7.719272    6[1-(0),6-(1,6),6-(6,7)]
   481       -7.26261       -7.26261       -7.26261    6[1-(0),6-(1,6),6-(1,7)]
   482      -3.314069      -3.314069      -3.314069    6[1-(0),6-(1,6),7-(6,26)]
   483      -2.893227      -2.893227      -2.893227    6[1-(0),6-(1,6),7-(6,26)]
   484       3.636058       3.636058       3.636058    6[1-(0),6-(1,6),6-(1,7)]
   485       2.810082       2.810082       2.810082    6[1-(0),6-(1,6),6-(6,7)]
   486       1.677025       1.677025       1.677025    6[6-(1,6),6-(6,6),7-(6,26)]
   487       4.577426       4.577426       4.577426    6[1-(0),6-(1,7),6-(6,6)]
   488       4.521051       4.521051       4.521051    6[1-(0),6-(1,6),7-(6,47)]
   489       1.906621       1.906621       1.906621    6[1-(0),6-(1,6),7-(6,47)]
   490       0.869765       0.869765       0.869765    6[1-(0),6-(1,7),6-(6,6)]
   491      -0.183742      -0.183742      -0.183742    6[6-(1,6),6-(1,6),6-(6,6)]
   492      -0.220949      -0.220949      -0.220949    6[1-(0),6-(1,7),6-(6,6)]
   493       0.854653       0.854653       0.854653    6[1-(0),6-(1,6),7-(6,47)]
   494      10.477223      10.477223      10.477223    6[1-(0),6-(1,6),7-(6,26)]
   495      10.952962      10.952962      10.952962    6[1-(0),6-(1,6),6-(1,7)]
   496      12.179791      12.179791      12.179791    6[1-(0),6-(1,6),6-(6,7)]
   497      -2.388479      -2.388479      -2.388479    6[6-(1,6),6-(6,6),7-(6,26)]
   498      -1.237124      -1.237124      -1.237124    6[6-(6,6),6-(6,7),6-(6,7)]
   499      -0.918862      -0.918862      -0.918862    6[6-(1,6),6-(6,6),7-(6,26)]
   500       0.285122       0.285122       0.285122    6[1-(0),6-(1,6),6-(6,7)]
   501       0.146347       0.146347       0.146347    6[1-(0),6-(1,6),6-(1,7)]
   502      -1.185421      -1.185421      -1.185421    6[1-(0),6-(1,6),7-(6,26)]
   503      -3.242781      -3.242781      -3.242781    6[1-(0),6-(1,6),7-(6,26)]
   504      -3.217459      -3.217459      -3.217459    6[1-(0),6-(1,6),6-(1,7)]
   505       -3.38883       -3.38883       -3.38883    6[1-(0),6-(1,6),6-(6,7)]
   506      -3.525493      -3.525493      -3.525493    6[6-(1,6),6-(6,6),7-(6,26)]
   507      -2.543349      -2.543349      -2.543349    6[1-(0),6-(1,7),6-(6,6)]
   508      -2.564411      -2.564411      -2.564411    6[1-(0),6-(1,6),7-(6,47)]
   509      -1.201706      -1.201706      -1.201706    6[1-(0),6-(1,6),7-(6,26)]
   510      -1.899728      -1.899728      -1.899728    6[1-(0),6-(1,6),6-(1,7)]
   511      -2.224028      -2.224028      -2.224028    6[1-(0),6-(1,6),6-(6,7)]
   512      -1.705242      -1.705242      -1.705242    6[6-(1,6),6-(6,6),7-(6,26)]
   513      -1.893867      -1.893867      -1.893867    6[6-(6,6),6-(6,7),6-(6,7)]
   514      -1.590994      -1.590994      -1.590994    6[6-(1,6),6-(6,6),7-(6,26)]
   515       -1.86639       -1.86639       -1.86639    6[1-(0),6-(1,6),6-(6,7)]
   516      -1.410344      -1.410344      -1.410344    6[1-(0),6-(1,6),6-(1,7)]
   517      -0.789505      -0.789505      -0.789505    6[1-(0),6-(1,6),7-(6,26)]
   518      -2.496543      -2.496543      -2.496543    6[6-(1,6),6-(1,6),6-(6,6)]
   519      -1.705415      -1.705415      -1.705415    6[1-(0),6-(1,7),6-(6,6)]
   520      -2.219884      -2.219884      -2.219884    6[1-(0),6-(1,6),7-(6,47)]
   521      -4.145641      -4.145641      -4.145641    6[1-(0),6-(1,6),7-(6,47)]
   522      -3.708698      -3.708698      -3.708698    6[1-(0),6-(1,7),6-(6,6)]
   523       6.074718       6.074718       6.074718    6[1-(0),6-(1,6),7-(6,26)]
   524       5.380116       5.380116       5.380116    6[1-(0),6-(1,6),6-(1,7)]
   525       5.111003       5.111003       5.111003    6[1-(0),6-(1,6),6-(6,7)]
   526       5.592038       5.592038       5.592038    6[6-(1,6),6-(6,6),7-(6,26)]
   527       5.409644       5.409644       5.409644    6[6-(6,6),6-(6,7),6-(6,7)]
   528       5.738582       5.738582       5.738582    6[6-(1,6),6-(6,6),7-(6,26)]
   529       5.403131       5.403131       5.403131    6[1-(0),6-(1,6),6-(6,7)]
   530       5.906985       5.906985       5.906985    6[1-(0),6-(1,6),6-(1,7)]
   531       6.503801       6.503801       6.503801    6[1-(0),6-(1,6),7-(6,26)]
   532        4.84192        4.84192        4.84192    6[6-(1,6),6-(1,6),6-(6,6)]
   533        5.61122        5.61122        5.61122    6[1-(0),6-(1,7),6-(6,6)]
   534       5.096318       5.096318       5.096318    6[1-(0),6-(1,6),7-(6,47)]
   535       3.092994       3.092994       3.092994    6[1-(0),6-(1,6),7-(6,47)]
   536       3.554322       3.554322       3.554322    6[1-(0),6-(1,7),6-(6,6)]
   537        2.42274        2.42274        2.42274    6[1-(0),6-(1,6),7-(6,26)]
   538       8.962391       8.962391       8.962391    6[1-(0),6-(1,6),6-(1,7)]
   539       8.180343       8.180343       8.180343    6[1-(0),6-(1,6),6-(6,7)]
   540       7.024508       7.024508       7.024508    6[6-(1,6),6-(6,6),7-(6,26)]
   541       5.930356       5.930356       5.930356    6[6-(6,6),6-(6,7),6-(6,7)]
   542       4.786008       4.786008       4.786008    6[6-(1,6),6-(6,6),7-(6,26)]
   543       3.591956       3.591956       3.591956    6[1-(0),6-(1,6),6-(6,7)]
   544       2.766067       2.766067       2.766067    6[1-(0),6-(1,6),6-(1,7)]
   545      -2.419452      -2.419452      -2.419452    6[1-(0),6-(1,6),7-(6,26)]
   546       5.974372       5.974372       5.974372    6[6-(1,6),6-(1,6),6-(6,6)]
   547       5.951606       5.951606       5.951606    6[1-(0),6-(1,7),6-(6,6)]
   548       6.069174       6.069174       6.069174    6[1-(0),6-(1,6),7-(6,47)]
   549       6.068428       6.068428       6.068428    6[1-(0),6-(1,6),7-(6,47)]
   550       5.993774       5.993774       5.993774    6[1-(0),6-(1,7),6-(6,6)]
   551      -1.558668      -1.558668      -1.558668    6[1-(0),6-(1,6),7-(6,26)]
   552      -1.124579      -1.124579      -1.124579    6[1-(0),6-(1,6),6-(1,7)]
   553        0.02259        0.02259        0.02259    6[1-(0),6-(1,6),6-(6,7)]
   554       0.337142       0.337142       0.337142    6[6-(1,6),6-(6,6),7-(6,26)]
   555       1.456196       1.456196       1.456196    6[6-(6,6),6-(6,7),6-(6,7)]
   556       1.749753       1.749753       1.749753    6[6-(1,6),6-(6,6),7-(6,26)]
   557       2.932132       2.932132       2.932132    6[1-(0),6-(1,6),6-(6,7)]
   558       2.743807       2.743807       2.743807    6[1-(0),6-(1,6),6-(1,7)]
   559       1.477763       1.477763       1.477763    6[1-(0),6-(1,6),7-(6,26)]
   560       2.471411       2.471411       2.471411    6[6-(1,6),6-(1,6),6-(6,6)]
   561       3.164629       3.164629       3.164629    6[1-(0),6-(1,7),6-(6,6)]
   562       4.137984       4.137984       4.137984    6[1-(0),6-(1,6),7-(6,47)]
   563       3.685315       3.685315       3.685315    6[1-(0),6-(1,6),7-(6,47)]
   564       2.709966       2.709966       2.709966    6[1-(0),6-(1,7),6-(6,6)]
   565      -3.483857      -3.483857      -3.483857    6[1-(0),6-(1,6),7-(6,26)]
   566        -4.7849        -4.7849        -4.7849    6[1-(0),6-(1,6),6-(1,7)]
   567      -4.999925      -4.999925      -4.999925    6[1-(0),6-(1,6),6-(6,7)]
   568      -3.818631      -3.818631      -3.818631    6[6-(1,6),6-(6,6),7-(6,26)]
   569      -3.593041      -3.593041      -3.593041    6[6-(6,6),6-(6,7),6-(6,7)]
   570       -2.46772       -2.46772       -2.46772    6[6-(1,6),6-(6,6),7-(6,26)]
   571      -2.243597      -2.243597      -2.243597    6[1-(0),6-(1,6),6-(6,7)]
   572      -1.023139      -1.023139      -1.023139    6[1-(0),6-(1,6),6-(1,7)]
   573      -0.561755      -0.561755      -0.561755    6[1-(0),6-(1,6),7-(6,26)]
   574      -4.653006      -4.653006      -4.653006    6[6-(1,6),6-(1,6),6-(6,6)]
   575      10.072486      10.072486      10.072486    6[1-(0),6-(1,7),6-(6,6)]
   576       9.089452       9.089452       9.089452    6[1-(0),6-(1,6),7-(6,47)]
   577       8.388564       8.388564       8.388564    6[1-(0),6-(1,6),7-(6,47)]
   578       9.359134       9.359134       9.359134    6[1-(0),6-(1,7),6-(6,6)]
   579      -1.678948      -1.678948      -1.678948    6[1-(0),6-(1,6),7-(6,26)]
   580      -1.693852      -1.693852      -1.693852    6[1-(0),6-(1,6),6-(1,7)]
   581      -1.381871      -1.381871      -1.381871    6[1-(0),6-(1,6),6-(6,7)]
   582       -1.17563       -1.17563       -1.17563    6[6-(1,6),6-(6,6),7-(6,26)]
   583      -0.803268      -0.803268      -0.803268    6[6-(6,6),6-(6,7),6-(6,7)]
   584       -0.53629       -0.53629       -0.53629    6[6-(1,6),6-(6,6),7-(6,26)]
   585       2.893666       2.893666       2.893666    6[1-(0),6-(1,6),6-(6,7)]
   586       3.005509       3.005509       3.005509    6[1-(0),6-(1,6),6-(1,7)]
   587      -0.354599      -0.354599      -0.354599    6[1-(0),6-(1,6),7-(6,26)]
   588      -0.613636      -0.613636      -0.613636    6[6-(1,6),6-(1,6),6-(6,6)]
   589      -1.697955      -1.697955      -1.697955    6[1-(0),6-(1,7),6-(6,6)]
   590      -1.497854      -1.497854      -1.497854    6[1-(0),6-(1,6),7-(6,47)]
   591       0.775274       0.775274       0.775274    6[1-(0),6-(1,6),7-(6,47)]
   592       0.616124       0.616124       0.616124    6[1-(0),6-(1,7),6-(6,6)]
   593      -0.257823      -0.257823      -0.257823    6[1-(0),6-(1,6),7-(6,47)]
   594      -0.913598      -0.913598      -0.913598    6[1-(0),6-(1,7),6-(6,6)]
   595      -2.277683      -2.277683      -2.277683    6[6-(1,6),6-(1,6),6-(6,6)]
   596      -2.944323      -2.944323      -2.944323    6[1-(0),6-(1,7),6-(6,6)]
   597       0.954864       0.954864       0.954864    6[1-(0),6-(1,6),7-(6,47)]
   598      -3.077446      -3.077446      -3.077446    6[6-(6,6),6-(6,7),6-(6,7)]
   599      -0.318431      -0.318431      -0.318431    6[6-(1,6),6-(6,6),7-(6,26)]
   600       0.029381       0.029381       0.029381    6[1-(0),6-(1,6),6-(6,7)]
   601      -0.556153      -0.556153      -0.556153    6[1-(0),6-(1,6),6-(1,7)]
   602       -1.30074       -1.30074       -1.30074    6[1-(0),6-(1,6),7-(6,26)]
   603      -3.374483      -3.374483      -3.374483    6[6-(1,6),6-(6,6),7-(6,26)]
   604      -2.873767      -2.873767      -2.873767    6[1-(0),6-(1,6),6-(6,7)]
   605      -3.330429      -3.330429      -3.330429    6[1-(0),6-(1,6),6-(1,7)]
   606      -4.126915      -4.126915      -4.126915    6[1-(0),6-(1,6),7-(6,26)]
   607      -4.547756      -4.547756      -4.547756    6[1-(0),6-(1,6),7-(6,26)]
   608       0.652888       0.652888       0.652888    6[1-(0),6-(1,6),6-(1,7)]
   609       1.478864       1.478864       1.478864    6[1-(0),6-(1,6),6-(6,7)]
   610       2.611921       2.611921       2.611921    6[6-(1,6),6-(6,6),7-(6,26)]
   611       2.863576       2.863576       2.863576    6[1-(0),6-(1,7),6-(6,6)]
   612       2.919952       2.919952       2.919952    6[1-(0),6-(1,6),7-(6,47)]
   613       5.534384       5.534384       5.534384    6[1-(0),6-(1,6),7-(6,47)]
   614       6.571241       6.571241       6.571241    6[1-(0),6-(1,7),6-(6,6)]
   615       7.624748       7.624748       7.624748    6[6-(1,6),6-(1,6),6-(6,6)]
   616       7.661954       7.661954       7.661954    6[1-(0),6-(1,7),6-(6,6)]
   617       6.586352       6.586352       6.586352    6[1-(0),6-(1,6),7-(6,47)]
   618      11.845783      11.845783      11.845783    6[1-(0),6-(1,6),7-(6,26)]
   619      11.370044      11.370044      11.370044    6[1-(0),6-(1,6),6-(1,7)]
   620      10.143215      10.143215      10.143215    6[1-(0),6-(1,6),6-(6,7)]
   621       9.829485       9.829485       9.829485    6[6-(1,6),6-(6,6),7-(6,26)]
   622       8.678131       8.678131       8.678131    6[6-(6,6),6-(6,7),6-(6,7)]
   623       8.359869       8.359869       8.359869    6[6-(1,6),6-(6,6),7-(6,26)]
   624       7.155885       7.155885       7.155885    6[1-(0),6-(1,6),6-(6,7)]
   625       7.294661       7.294661       7.294661    6[1-(0),6-(1,6),6-(1,7)]
   626       8.626429       8.626429       8.626429    6[1-(0),6-(1,6),7-(6,26)]
   627      10.683789      10.683789      10.683789    6[1-(0),6-(1,6),7-(6,26)]
   628      10.658468      10.658468      10.658468    6[1-(0),6-(1,6),6-(1,7)]
   629       10.82984       10.82984       10.82984    6[1-(0),6-(1,6),6-(6,7)]
   630      10.966502      10.966502      10.966502    6[6-(1,6),6-(6,6),7-(6,26)]
   631        9.98436        9.98436        9.98436    6[1-(0),6-(1,7),6-(6,6)]
   632      10.005422      10.005422      10.005422    6[1-(0),6-(1,6),7-(6,47)]
   633         3.7205         3.7205         3.7205    6[6-(6,6),6-(6,7),6-(6,7)]
   634       3.720501       3.720501       3.720501    6[6-(1,6),6-(1,6),6-(6,6)]
   635      -3.720495      -3.720495      -3.720495    6[6-(6,6),6-(6,7),6-(6,7)]
   636      -3.720495      -3.720495      -3.720495    6[6-(1,6),6-(1,6),6-(6,6)]
   637       -2.77774       -2.77774       -2.77774    6[1-(0),6-(1,6),7-(6,26)]
   638      11.406238      11.406238      11.406238    6[1-(0),6-(1,6),6-(1,7)]
   639      11.081938      11.081938      11.081938    6[1-(0),6-(1,6),6-(6,7)]
   640      11.600725      11.600725      11.600725    6[6-(1,6),6-(6,6),7-(6,26)]
   641      11.412099      11.412099      11.412099    6[6-(6,6),6-(6,7),6-(6,7)]
   642      11.714972      11.714972      11.714972    6[6-(1,6),6-(6,6),7-(6,26)]
   643      11.439576      11.439576      11.439576    6[1-(0),6-(1,6),6-(6,7)]
   644      11.895621      11.895621      11.895621    6[1-(0),6-(1,6),6-(1,7)]
   645      12.516459      12.516459      12.516459    6[1-(0),6-(1,6),7-(6,26)]
   646      10.809424      10.809424      10.809424    6[6-(1,6),6-(1,6),6-(6,6)]
   647      -3.281448      -3.281448      -3.281448    6[1-(0),6-(1,7),6-(6,6)]
   648      11.086084      11.086084      11.086084    6[1-(0),6-(1,6),7-(6,47)]
   649       9.160327       9.160327       9.160327    6[1-(0),6-(1,6),7-(6,47)]
   650       9.597269       9.597269       9.597269    6[1-(0),6-(1,7),6-(6,6)]
   651       4.498684       4.498684       4.498684    6[1-(0),6-(1,6),7-(6,26)]
   652       3.804083       3.804083       3.804083    6[1-(0),6-(1,6),6-(1,7)]
   653        3.53497        3.53497        3.53497    6[1-(0),6-(1,6),6-(6,7)]
   654       4.016004       4.016004       4.016004    6[6-(1,6),6-(6,6),7-(6,26)]
   655        3.83361        3.83361        3.83361    6[6-(6,6),6-(6,7),6-(6,7)]
   656       4.162548       4.162548       4.162548    6[6-(1,6),6-(6,6),7-(6,26)]
   657       3.827096       3.827096       3.827096    6[1-(0),6-(1,6),6-(6,7)]
   658        4.33095        4.33095        4.33095    6[1-(0),6-(1,6),6-(1,7)]
   659       4.927766       4.927766       4.927766    6[1-(0),6-(1,6),7-(6,26)]
   660       3.265887       3.265887       3.265887    6[6-(1,6),6-(1,6),6-(6,6)]
   661       4.035188       4.035188       4.035188    6[1-(0),6-(1,7),6-(6,6)]
   662       3.520285       3.520285       3.520285    6[1-(0),6-(1,6),7-(6,47)]
   663       1.516961       1.516961       1.516961    6[1-(0),6-(1,6),7-(6,47)]
   664       1.978288       1.978288       1.978288    6[1-(0),6-(1,7),6-(6,6)]
   665       0.846704       0.846704       0.846704    6[1-(0),6-(1,6),7-(6,26)]
   666      -4.343573      -4.343573      -4.343573    6[1-(0),6-(1,6),6-(1,7)]
   667      -5.125622      -5.125622      -5.125622    6[1-(0),6-(1,6),6-(6,7)]
   668      -6.281457      -6.281457      -6.281457    6[6-(1,6),6-(6,6),7-(6,26)]
   669      -7.375609      -7.375609      -7.375609    6[6-(6,6),6-(6,7),6-(6,7)]
   670       6.362044       6.362044       6.362044    6[6-(1,6),6-(6,6),7-(6,26)]
   671       5.167991       5.167991       5.167991    6[1-(0),6-(1,6),6-(6,7)]
   672       4.342103       4.342103       4.342103    6[1-(0),6-(1,6),6-(1,7)]
   673      10.886513      10.886513      10.886513    6[1-(0),6-(1,6),7-(6,26)]
   674       7.550406       7.550406       7.550406    6[6-(1,6),6-(1,6),6-(6,6)]
   675        7.52764        7.52764        7.52764    6[1-(0),6-(1,7),6-(6,6)]
   676       7.645208       7.645208       7.645208    6[1-(0),6-(1,6),7-(6,47)]
   677       7.644461       7.644461       7.644461    6[1-(0),6-(1,6),7-(6,47)]
   678       7.569808       7.569808       7.569808    6[1-(0),6-(1,7),6-(6,6)]
   679       0.017361       0.017361       0.017361    6[1-(0),6-(1,6),7-(6,26)]
   680       0.451451       0.451451       0.451451    6[1-(0),6-(1,6),6-(1,7)]
   681        1.59862        1.59862        1.59862    6[1-(0),6-(1,6),6-(6,7)]
   682       1.913172       1.913172       1.913172    6[6-(1,6),6-(6,6),7-(6,26)]
   683       3.032225       3.032225       3.032225    6[6-(6,6),6-(6,7),6-(6,7)]
   684       3.325781       3.325781       3.325781    6[6-(1,6),6-(6,6),7-(6,26)]
   685       4.508161       4.508161       4.508161    6[1-(0),6-(1,6),6-(6,7)]
   686       4.319835       4.319835       4.319835    6[1-(0),6-(1,6),6-(1,7)]
   687       3.053791       3.053791       3.053791    6[1-(0),6-(1,6),7-(6,26)]
   688       4.047441       4.047441       4.047441    6[6-(1,6),6-(1,6),6-(6,6)]
   689       4.740659       4.740659       4.740659    6[1-(0),6-(1,7),6-(6,6)]
   690       5.714015       5.714015       5.714015    6[1-(0),6-(1,6),7-(6,47)]
   691       5.261346       5.261346       5.261346    6[1-(0),6-(1,6),7-(6,47)]
   692       4.285996       4.285996       4.285996    6[1-(0),6-(1,7),6-(6,6)]
   693      -1.907829      -1.907829      -1.907829    6[1-(0),6-(1,6),7-(6,26)]
   694      -3.208872      -3.208872      -3.208872    6[1-(0),6-(1,6),6-(1,7)]
   695      -3.423897      -3.423897      -3.423897    6[1-(0),6-(1,6),6-(6,7)]
   696      -2.242602      -2.242602      -2.242602    6[6-(1,6),6-(6,6),7-(6,26)]
   697      -2.017012      -2.017012      -2.017012    6[6-(6,6),6-(6,7),6-(6,7)]
   698       -0.89169       -0.89169       -0.89169    6[6-(1,6),6-(6,6),7-(6,26)]
   699      -0.667567      -0.667567      -0.667567    6[1-(0),6-(1,6),6-(6,7)]
   700        0.55289        0.55289        0.55289    6[1-(0),6-(1,6),6-(1,7)]
   701       1.014274       1.014274       1.014274    6[1-(0),6-(1,6),7-(6,26)]
   702      -3.076977      -3.076977      -3.076977    6[6-(1,6),6-(1,6),6-(6,6)]
   703      -3.233484      -3.233484      -3.233484    6[1-(0),6-(1,7),6-(6,6)]
   704      -4.216518      -4.216518      -4.216518    6[1-(0),6-(1,6),7-(6,47)]
   705      -4.917405      -4.917405      -4.917405    6[1-(0),6-(1,6),7-(6,47)]
   706      -3.946836      -3.946836      -3.946836    6[1-(0),6-(1,7),6-(6,6)]
   707      -0.102921      -0.102921      -0.102921    6[1-(0),6-(1,6),7-(6,26)]
   708      -0.117825      -0.117825      -0.117825    6[1-(0),6-(1,6),6-(1,7)]
   709       0.194155       0.194155       0.194155    6[1-(0),6-(1,6),6-(6,7)]
   710       0.400397       0.400397       0.400397    6[6-(1,6),6-(6,6),7-(6,26)]
   711       0.772758       0.772758       0.772758    6[6-(6,6),6-(6,7),6-(6,7)]
   712       1.039736       1.039736       1.039736    6[6-(1,6),6-(6,6),7-(6,26)]
   713       1.317638       1.317638       1.317638    6[1-(0),6-(1,6),6-(6,7)]
   714       1.429482       1.429482       1.429482    6[1-(0),6-(1,6),6-(1,7)]
   715       1.221428       1.221428       1.221428    6[1-(0),6-(1,6),7-(6,26)]
   716       0.962389       0.962389       0.962389    6[6-(1,6),6-(1,6),6-(6,6)]
   717       -0.12193       -0.12193       -0.12193    6[1-(0),6-(1,7),6-(6,6)]
   718       0.078171       0.078171       0.078171    6[1-(0),6-(1,6),7-(6,47)]
   719       2.351298       2.351298       2.351298    6[1-(0),6-(1,6),7-(6,47)]
   720       2.192149       2.192149       2.192149    6[1-(0),6-(1,7),6-(6,6)]
   721       1.318199       1.318199       1.318199    6[1-(0),6-(1,6),7-(6,47)]
   722       0.662423       0.662423       0.662423    6[1-(0),6-(1,7),6-(6,6)]
   723      -0.701662      -0.701662      -0.701662    6[6-(1,6),6-(1,6),6-(6,6)]
   724      -1.368302      -1.368302      -1.368302    6[1-(0),6-(1,7),6-(6,6)]
   725      -0.621168      -0.621168      -0.621168    6[1-(0),6-(1,6),7-(6,47)]
   726      13.380574      13.380574      13.380574    6[6-(6,6),6-(6,7),6-(6,7)]
   727      12.987535      12.987535      12.987535    6[6-(1,6),6-(6,6),7-(6,26)]
   728      13.335347      13.335347      13.335347    6[1-(0),6-(1,6),6-(6,7)]
   729      12.749812      12.749812      12.749812    6[1-(0),6-(1,6),6-(1,7)]
   730      12.005225      12.005225      12.005225    6[1-(0),6-(1,6),7-(6,26)]
   731      13.083537      13.083537      13.083537    6[6-(1,6),6-(6,6),7-(6,26)]
   732      13.584254      13.584254      13.584254    6[1-(0),6-(1,6),6-(6,7)]
   733      13.127592      13.127592      13.127592    6[1-(0),6-(1,6),6-(1,7)]
   734       9.179051       9.179051       9.179051    6[1-(0),6-(1,6),7-(6,26)]
   735       8.758209       8.758209       8.758209    6[1-(0),6-(1,6),7-(6,26)]
   736       2.228924       2.228924       2.228924    6[1-(0),6-(1,6),6-(1,7)]
   737         3.0549         3.0549         3.0549    6[1-(0),6-(1,6),6-(6,7)]
   738       4.187957       4.187957       4.187957    6[6-(1,6),6-(6,6),7-(6,26)]
   739       1.287556       1.287556       1.287556    6[1-(0),6-(1,7),6-(6,6)]
   740       1.343931       1.343931       1.343931    6[1-(0),6-(1,6),7-(6,47)]
   741       3.958361       3.958361       3.958361    6[1-(0),6-(1,6),7-(6,47)]
   742       4.995217       4.995217       4.995217    6[1-(0),6-(1,7),6-(6,6)]
   743       6.048724       6.048724       6.048724    6[6-(1,6),6-(1,6),6-(6,6)]
   744       6.085931       6.085931       6.085931    6[1-(0),6-(1,7),6-(6,6)]
   745       5.010329       5.010329       5.010329    6[1-(0),6-(1,6),7-(6,47)]
   746      -4.612241      -4.612241      -4.612241    6[1-(0),6-(1,6),7-(6,26)]
   747       -5.08798       -5.08798       -5.08798    6[1-(0),6-(1,6),6-(1,7)]
   748      -6.314809      -6.314809      -6.314809    6[1-(0),6-(1,6),6-(6,7)]
   749       8.253461       8.253461       8.253461    6[6-(1,6),6-(6,6),7-(6,26)]
   750       7.102106       7.102106       7.102106    6[6-(6,6),6-(6,7),6-(6,7)]
   751       6.783844       6.783844       6.783844    6[6-(1,6),6-(6,6),7-(6,26)]
   752        5.57986        5.57986        5.57986    6[1-(0),6-(1,6),6-(6,7)]
   753       5.718635       5.718635       5.718635    6[1-(0),6-(1,6),6-(1,7)]
   754       7.050403       7.050403       7.050403    6[1-(0),6-(1,6),7-(6,26)]
   755       9.107763       9.107763       9.107763    6[1-(0),6-(1,6),7-(6,26)]
   756       9.082441       9.082441       9.082441    6[1-(0),6-(1,6),6-(1,7)]
   757       9.253812       9.253812       9.253812    6[1-(0),6-(1,6),6-(6,7)]
   758       9.390475       9.390475       9.390475    6[6-(1,6),6-(6,6),7-(6,26)]
   759       8.408331       8.408331       8.408331    6[1-(0),6-(1,7),6-(6,6)]
   760       8.429393       8.429393       8.429393    6[1-(0),6-(1,6),7-(6,47)]
   761       7.066688       7.066688       7.066688    6[1-(0),6-(1,6),7-(6,26)]
   762        7.76471        7.76471        7.76471    6[1-(0),6-(1,6),6-(1,7)]
   763        8.08901        8.08901        8.08901    6[1-(0),6-(1,6),6-(6,7)]
   764       7.570224       7.570224       7.570224    6[6-(1,6),6-(6,6),7-(6,26)]
   765       7.758849       7.758849       7.758849    6[6-(6,6),6-(6,7),6-(6,7)]
   766       7.455976       7.455976       7.455976    6[6-(1,6),6-(6,6),7-(6,26)]
   767       7.731372       7.731372       7.731372    6[1-(0),6-(1,6),6-(6,7)]
   768       7.275326       7.275326       7.275326    6[1-(0),6-(1,6),6-(1,7)]
   769       6.654487       6.654487       6.654487    6[1-(0),6-(1,6),7-(6,26)]
   770       8.361525       8.361525       8.361525    6[6-(1,6),6-(1,6),6-(6,6)]
   771       7.570397       7.570397       7.570397    6[1-(0),6-(1,7),6-(6,6)]
   772       8.084866       8.084866       8.084866    6[1-(0),6-(1,6),7-(6,47)]
   773      10.010623      10.010623      10.010623    6[1-(0),6-(1,6),7-(6,47)]
   774        9.57368        9.57368        9.57368    6[1-(0),6-(1,7),6-(6,6)]
   775      -0.209736      -0.209736      -0.209736    6[1-(0),6-(1,6),7-(6,26)]
   776       0.484866       0.484866       0.484866    6[1-(0),6-(1,6),6-(1,7)]
   777       0.753979       0.753979       0.753979    6[1-(0),6-(1,6),6-(6,7)]
   778       0.272944       0.272944       0.272944    6[6-(1,6),6-(6,6),7-(6,26)]
   779       0.455338       0.455338       0.455338    6[6-(6,6),6-(6,7),6-(6,7)]
   780         0.1264         0.1264         0.1264    6[6-(1,6),6-(6,6),7-(6,26)]
   781       0.461851       0.461851       0.461851    6[1-(0),6-(1,6),6-(6,7)]
   782      -0.042003      -0.042003      -0.042003    6[1-(0),6-(1,6),6-(1,7)]
   783      -0.638819      -0.638819      -0.638819    6[1-(0),6-(1,6),7-(6,26)]
   784       1.023062       1.023062       1.023062    6[6-(1,6),6-(1,6),6-(6,6)]
   785       0.253762       0.253762       0.253762    6[1-(0),6-(1,7),6-(6,6)]
   786       0.768664       0.768664       0.768664    6[1-(0),6-(1,6),7-(6,47)]
   787       2.771988       2.771988       2.771988    6[1-(0),6-(1,6),7-(6,47)]
   788        2.31066        2.31066        2.31066    6[1-(0),6-(1,7),6-(6,6)]
   789       3.442242       3.442242       3.442242    6[1-(0),6-(1,6),7-(6,26)]
   790      -3.097409      -3.097409      -3.097409    6[1-(0),6-(1,6),6-(1,7)]
   791      -2.315361      -2.315361      -2.315361    6[1-(0),6-(1,6),6-(6,7)]
   792      -1.159526      -1.159526      -1.159526    6[6-(1,6),6-(6,6),7-(6,26)]
   793      -0.065374      -0.065374      -0.065374    6[6-(6,6),6-(6,7),6-(6,7)]
   794       1.078974       1.078974       1.078974    6[6-(1,6),6-(6,6),7-(6,26)]
   795       2.273026       2.273026       2.273026    6[1-(0),6-(1,6),6-(6,7)]
   796       3.098915       3.098915       3.098915    6[1-(0),6-(1,6),6-(1,7)]
   797       8.284434       8.284434       8.284434    6[1-(0),6-(1,6),7-(6,26)]
   798       -0.10939       -0.10939       -0.10939    6[6-(1,6),6-(1,6),6-(6,6)]
   799      -0.086624      -0.086624      -0.086624    6[1-(0),6-(1,7),6-(6,6)]
   800      -0.204192      -0.204192      -0.204192    6[1-(0),6-(1,6),7-(6,47)]
   801      -0.203446      -0.203446      -0.203446    6[1-(0),6-(1,6),7-(6,47)]
   802      -0.128792      -0.128792      -0.128792    6[1-(0),6-(1,7),6-(6,6)]
   803        7.42365        7.42365        7.42365    6[1-(0),6-(1,6),7-(6,26)]
   804       6.989561       6.989561       6.989561    6[1-(0),6-(1,6),6-(1,7)]
   805       5.842392       5.842392       5.842392    6[1-(0),6-(1,6),6-(6,7)]
   806        5.52784        5.52784        5.52784    6[6-(1,6),6-(6,6),7-(6,26)]
   807       4.408786       4.408786       4.408786    6[6-(6,6),6-(6,7),6-(6,7)]
   808       4.115229       4.115229       4.115229    6[6-(1,6),6-(6,6),7-(6,26)]
   809        2.93285        2.93285        2.93285    6[1-(0),6-(1,6),6-(6,7)]
   810       3.121175       3.121175       3.121175    6[1-(0),6-(1,6),6-(1,7)]
   811       4.387219       4.387219       4.387219    6[1-(0),6-(1,6),7-(6,26)]
   812       3.393571       3.393571       3.393571    6[6-(1,6),6-(1,6),6-(6,6)]
   813       2.700353       2.700353       2.700353    6[1-(0),6-(1,7),6-(6,6)]
   814       1.726998       1.726998       1.726998    6[1-(0),6-(1,6),7-(6,47)]
   815       2.179667       2.179667       2.179667    6[1-(0),6-(1,6),7-(6,47)]
   816       3.155016       3.155016       3.155016    6[1-(0),6-(1,7),6-(6,6)]
   817       9.348839       9.348839       9.348839    6[1-(0),6-(1,6),7-(6,26)]
   818      10.649882      10.649882      10.649882    6[1-(0),6-(1,6),6-(1,7)]
   819      10.864907      10.864907      10.864907    6[1-(0),6-(1,6),6-(6,7)]
   820       9.683613       9.683613       9.683613    6[6-(1,6),6-(6,6),7-(6,26)]
   821       9.458023       9.458023       9.458023    6[6-(6,6),6-(6,7),6-(6,7)]
   822       8.332702       8.332702       8.332702    6[6-(1,6),6-(6,6),7-(6,26)]
   823       8.108579       8.108579       8.108579    6[1-(0),6-(1,6),6-(6,7)]
   824       6.888121       6.888121       6.888121    6[1-(0),6-(1,6),6-(1,7)]
   825       6.426737       6.426737       6.426737    6[1-(0),6-(1,6),7-(6,26)]
   826      -4.364012      -4.364012      -4.364012    6[6-(1,6),6-(1,6),6-(6,6)]
   827      -4.207504      -4.207504      -4.207504    6[1-(0),6-(1,7),6-(6,6)]
   828       -3.22447       -3.22447       -3.22447    6[1-(0),6-(1,6),7-(6,47)]
   829      -2.523582      -2.523582      -2.523582    6[1-(0),6-(1,6),7-(6,47)]
   830      -3.494152      -3.494152      -3.494152    6[1-(0),6-(1,7),6-(6,6)]
   831        7.54393        7.54393        7.54393    6[1-(0),6-(1,6),7-(6,26)]
   832       7.558834       7.558834       7.558834    6[1-(0),6-(1,6),6-(1,7)]
   833       7.246853       7.246853       7.246853    6[1-(0),6-(1,6),6-(6,7)]
   834       7.040612       7.040612       7.040612    6[6-(1,6),6-(6,6),7-(6,26)]
   835        6.66825        6.66825        6.66825    6[6-(6,6),6-(6,7),6-(6,7)]
   836       6.401272       6.401272       6.401272    6[6-(1,6),6-(6,6),7-(6,26)]
   837       2.971316       2.971316       2.971316    6[1-(0),6-(1,6),6-(6,7)]
   838       2.859473       2.859473       2.859473    6[1-(0),6-(1,6),6-(1,7)]
   839       6.219581       6.219581       6.219581    6[1-(0),6-(1,6),7-(6,26)]
   840       6.478618       6.478618       6.478618    6[6-(1,6),6-(1,6),6-(6,6)]
   841       7.562937       7.562937       7.562937    6[1-(0),6-(1,7),6-(6,6)]
   842       7.362836       7.362836       7.362836    6[1-(0),6-(1,6),7-(6,47)]
   843       5.089708       5.089708       5.089708    6[1-(0),6-(1,6),7-(6,47)]
   844       5.248858       5.248858       5.248858    6[1-(0),6-(1,7),6-(6,6)]
   845       6.122805       6.122805       6.122805    6[1-(0),6-(1,6),7-(6,47)]
   846        6.77858        6.77858        6.77858    6[1-(0),6-(1,7),6-(6,6)]
   847       8.142665       8.142665       8.142665    6[6-(1,6),6-(1,6),6-(6,6)]
   848       8.809305       8.809305       8.809305    6[1-(0),6-(1,7),6-(6,6)]
   849       4.910118       4.910118       4.910118    6[1-(0),6-(1,6),7-(6,47)]
   850       8.942428       8.942428       8.942428    6[6-(6,6),6-(6,7),6-(6,7)]
   851       6.183413       6.183413       6.183413    6[6-(1,6),6-(6,6),7-(6,26)]
   852       5.835601       5.835601       5.835601    6[1-(0),6-(1,6),6-(6,7)]
   853       6.421135       6.421135       6.421135    6[1-(0),6-(1,6),6-(1,7)]
   854       7.165722       7.165722       7.165722    6[1-(0),6-(1,6),7-(6,26)]
   855       9.239465       9.239465       9.239465    6[6-(1,6),6-(6,6),7-(6,26)]
   856       8.738749       8.738749       8.738749    6[1-(0),6-(1,6),6-(6,7)]
   857       9.195411       9.195411       9.195411    6[1-(0),6-(1,6),6-(1,7)]
   858       9.991897       9.991897       9.991897    6[1-(0),6-(1,6),7-(6,26)]
   859      10.412738      10.412738      10.412738    6[1-(0),6-(1,6),7-(6,26)]
   860       5.212094       5.212094       5.212094    6[1-(0),6-(1,6),6-(1,7)]
   861       4.386118       4.386118       4.386118    6[1-(0),6-(1,6),6-(6,7)]
   862       3.253061       3.253061       3.253061    6[6-(1,6),6-(6,6),7-(6,26)]
   863       3.001406       3.001406       3.001406    6[1-(0),6-(1,7),6-(6,6)]
   864        2.94503        2.94503        2.94503    6[1-(0),6-(1,6),7-(6,47)]
   865       0.330598       0.330598       0.330598    6[1-(0),6-(1,6),7-(6,47)]
   866      -0.706259      -0.706259      -0.706259    6[1-(0),6-(1,7),6-(6,6)]
   867      -1.759766      -1.759766      -1.759766    6[6-(1,6),6-(1,6),6-(6,6)]
   868      -1.796972      -1.796972      -1.796972    6[1-(0),6-(1,7),6-(6,6)]
   869       -0.72137       -0.72137       -0.72137    6[1-(0),6-(1,6),7-(6,47)]
   870      -5.980801      -5.980801      -5.980801    6[1-(0),6-(1,6),7-(6,26)]
   871      -5.505062      -5.505062      -5.505062    6[1-(0),6-(1,6),6-(1,7)]
   872      -4.278233      -4.278233      -4.278233    6[1-(0),6-(1,6),6-(6,7)]
   873      -3.964503      -3.964503      -3.964503    6[6-(1,6),6-(6,6),7-(6,26)]
   874      -2.813149      -2.813149      -2.813149    6[6-(6,6),6-(6,7),6-(6,7)]
   875      -2.494887      -2.494887      -2.494887    6[6-(1,6),6-(6,6),7-(6,26)]
   876      -1.290903      -1.290903      -1.290903    6[1-(0),6-(1,6),6-(6,7)]
   877      -1.429679      -1.429679      -1.429679    6[1-(0),6-(1,6),6-(1,7)]
   878      -2.761447      -2.761447      -2.761447    6[1-(0),6-(1,6),7-(6,26)]
   879      -4.818807      -4.818807      -4.818807    6[1-(0),6-(1,6),7-(6,26)]
   880      -4.793486      -4.793486      -4.793486    6[1-(0),6-(1,6),6-(1,7)]
   881      -4.964858      -4.964858      -4.964858    6[1-(0),6-(1,6),6-(6,7)]
   882       -5.10152       -5.10152       -5.10152    6[6-(1,6),6-(6,6),7-(6,26)]
   883      -4.119378      -4.119378      -4.119378    6[1-(0),6-(1,7),6-(6,6)]
   884       -4.14044       -4.14044       -4.14044    6[1-(0),6-(1,6),7-(6,47)]
   885       2.144482       2.144482       2.144482    6[6-(6,6),6-(6,7),6-(6,7)]
   886       2.144481       2.144481       2.144481    6[6-(1,6),6-(1,6),6-(6,6)]
   887       9.585477       9.585477       9.585477    6[6-(6,6),6-(6,7),6-(6,7)]
   888       9.585477       9.585477       9.585477    6[6-(1,6),6-(1,6),6-(6,6)]
   889       8.501809       8.501809       8.501809    7[6-(1,6),6-(6,6),26-(7,7,7,7,7)]
   890      -6.562218      -6.562218      -6.562218    7[6-(1,6),6-(6,6),26-(7,7,7,7,7)]
   891      -4.035471      -4.035471      -4.035471    7[6-(1,6),6-(1,6),47-(7,7)]
   892       1.244716       1.244716       1.244716    7[6-(1,6),6-(6,6),26-(7,7,7,7,7)]
   893         1.0073         1.0073         1.0073    7[6-(1,6),6-(6,6),26-(7,7,7,7,7)]
   894       3.607523       3.607523       3.607523    7[6-(1,6),6-(1,6),47-(7,7)]
   895       6.182411       6.182411       6.182411    7[6-(1,6),6-(6,6),26-(7,7,7,7,7)]
   896       -6.22306       -6.22306       -6.22306    7[6-(1,6),6-(6,6),26-(7,7,7,7,7)]
   897      -1.867103      -1.867103      -1.867103    7[6-(1,6),6-(1,6),47-(7,7)]
   898       4.997457       4.997457       4.997457    7[6-(1,6),6-(6,6),26-(7,7,7,7,7)]
   899       3.438669       3.438669       3.438669    7[6-(1,6),6-(6,6),26-(7,7,7,7,7)]
   900        -0.1312        -0.1312        -0.1312    7[6-(1,6),6-(1,6),47-(7,7)]
   901       7.188564       7.188564       7.188564    7[6-(1,6),6-(6,6),26-(7,7,7,7,7)]
   902        5.67918        5.67918        5.67918    7[6-(1,6),6-(6,6),26-(7,7,7,7,7)]
   903      10.941468      10.941468      10.941468    7[6-(1,6),6-(1,6),47-(7,7)]
   904       5.660977       5.660977       5.660977    7[6-(1,6),6-(6,6),26-(7,7,7,7,7)]
   905       4.885849       4.885849       4.885849    7[6-(1,6),6-(6,6),26-(7,7,7,7,7)]
   906       4.542302       4.542302       4.542302    7[6-(1,6),6-(1,6),47-(7,7)]
   907       5.172612       5.172612       5.172612    7[6-(1,6),6-(1,6),47-(7,7)]
   908      -6.294633      -6.294633      -6.294633    7[6-(1,6),6-(6,6),26-(7,7,7,7,7)]
   909      -6.433167      -6.433167      -6.433167    7[6-(1,6),6-(6,6),26-(7,7,7,7,7)]
   910      -4.066237      -4.066237      -4.066237    7[6-(1,6),6-(6,6),26-(7,7,7,7,7)]
   911       1.914149       1.914149       1.914149    7[6-(1,6),6-(1,6),47-(7,7)]
   912      11.383609      11.383609      11.383609    7[6-(1,6),6-(6,6),26-(7,7,7,7,7)]
   913      -1.819497      -1.819497      -1.819497    7[6-(1,6),6-(6,6),26-(7,7,7,7,7)]
   914      -3.432505      -3.432505      -3.432505    7[6-(1,6),6-(6,6),26-(7,7,7,7,7)]
   915      -1.060793      -1.060793      -1.060793    7[6-(1,6),6-(6,6),26-(7,7,7,7,7)]
   916      -0.878765      -0.878765      -0.878765    7[6-(1,6),6-(6,6),26-(7,7,7,7,7)]
   917      -3.405515      -3.405515      -3.405515    7[6-(1,6),6-(1,6),47-(7,7)]
   918         6.1963         6.1963         6.1963    7[6-(1,6),6-(6,6),26-(7,7,7,7,7)]
   919       6.433717       6.433717       6.433717    7[6-(1,6),6-(6,6),26-(7,7,7,7,7)]
   920       3.833492       3.833492       3.833492    7[6-(1,6),6-(1,6),47-(7,7)]
   921       1.258607       1.258607       1.258607    7[6-(1,6),6-(6,6),26-(7,7,7,7,7)]
   922      -1.217922      -1.217922      -1.217922    7[6-(1,6),6-(6,6),26-(7,7,7,7,7)]
   923       6.156052       6.156052       6.156052    7[6-(1,6),6-(1,6),47-(7,7)]
   924      -0.708504      -0.708504      -0.708504    7[6-(1,6),6-(6,6),26-(7,7,7,7,7)]
   925       0.850285       0.850285       0.850285    7[6-(1,6),6-(6,6),26-(7,7,7,7,7)]
   926       4.420151       4.420151       4.420151    7[6-(1,6),6-(1,6),47-(7,7)]
   927       -2.89961       -2.89961       -2.89961    7[6-(1,6),6-(6,6),26-(7,7,7,7,7)]
   928      -1.390226      -1.390226      -1.390226    7[6-(1,6),6-(6,6),26-(7,7,7,7,7)]
   929       8.229483       8.229483       8.229483    7[6-(1,6),6-(1,6),47-(7,7)]
   930      -1.372023      -1.372023      -1.372023    7[6-(1,6),6-(6,6),26-(7,7,7,7,7)]
   931      -0.596895      -0.596895      -0.596895    7[6-(1,6),6-(6,6),26-(7,7,7,7,7)]
   932       2.898711       2.898711       2.898711    7[6-(1,6),6-(1,6),47-(7,7)]
   933       2.268402       2.268402       2.268402    7[6-(1,6),6-(1,6),47-(7,7)]
   934      -1.146351      -1.146351      -1.146351    7[6-(1,6),6-(6,6),26-(7,7,7,7,7)]
   935      -4.159871      -4.159871      -4.159871    7[6-(1,6),6-(6,6),26-(7,7,7,7,7)]
   936      -3.374745      -3.374745      -3.374745    7[6-(1,6),6-(6,6),26-(7,7,7,7,7)]
   937       5.526856       5.526856       5.526856    7[6-(1,6),6-(1,6),47-(7,7)]
   938      10.939397      10.939397      10.939397    7[6-(1,6),6-(6,6),26-(7,7,7,7,7)]
   939       9.260504       9.260504       9.260504    7[6-(1,6),6-(6,6),26-(7,7,7,7,7)]
   940      10.873514      10.873514      10.873514    7[6-(1,6),6-(6,6),26-(7,7,7,7,7)]
   941       3.720502       3.720502       3.720502    7[6-(1,6),6-(1,6),47-(7,7)]
   942      -3.720494      -3.720494      -3.720494    7[6-(1,6),6-(1,6),47-(7,7)]
   943      -2.636827      -2.636827      -2.636827    7[6-(1,6),6-(6,6),26-(7,7,7,7,7)]
   944        12.4272        12.4272        12.4272    7[6-(1,6),6-(6,6),26-(7,7,7,7,7)]
   945       9.900453       9.900453       9.900453    7[6-(1,6),6-(1,6),47-(7,7)]
   946       4.620266       4.620266       4.620266    7[6-(1,6),6-(6,6),26-(7,7,7,7,7)]
   947       4.857682       4.857682       4.857682    7[6-(1,6),6-(6,6),26-(7,7,7,7,7)]
   948       2.257459       2.257459       2.257459    7[6-(1,6),6-(1,6),47-(7,7)]
   949      -0.317429      -0.317429      -0.317429    7[6-(1,6),6-(6,6),26-(7,7,7,7,7)]
   950      12.088042      12.088042      12.088042    7[6-(1,6),6-(6,6),26-(7,7,7,7,7)]
   951       7.732085       7.732085       7.732085    7[6-(1,6),6-(1,6),47-(7,7)]
   952       0.867525       0.867525       0.867525    7[6-(1,6),6-(6,6),26-(7,7,7,7,7)]
   953       2.426313       2.426313       2.426313    7[6-(1,6),6-(6,6),26-(7,7,7,7,7)]
   954       5.996182       5.996182       5.996182    7[6-(1,6),6-(1,6),47-(7,7)]
   955      -1.323582      -1.323582      -1.323582    7[6-(1,6),6-(6,6),26-(7,7,7,7,7)]
   956       0.185802       0.185802       0.185802    7[6-(1,6),6-(6,6),26-(7,7,7,7,7)]
   957      -5.076486      -5.076486      -5.076486    7[6-(1,6),6-(1,6),47-(7,7)]
   958       0.204005       0.204005       0.204005    7[6-(1,6),6-(6,6),26-(7,7,7,7,7)]
   959       0.979133       0.979133       0.979133    7[6-(1,6),6-(6,6),26-(7,7,7,7,7)]
   960        1.32268        1.32268        1.32268    7[6-(1,6),6-(1,6),47-(7,7)]
   961        0.69237        0.69237        0.69237    7[6-(1,6),6-(1,6),47-(7,7)]
   962      12.159615      12.159615      12.159615    7[6-(1,6),6-(6,6),26-(7,7,7,7,7)]
   963      12.298149      12.298149      12.298149    7[6-(1,6),6-(6,6),26-(7,7,7,7,7)]
   964       9.931219       9.931219       9.931219    7[6-(1,6),6-(6,6),26-(7,7,7,7,7)]
   965       3.950833       3.950833       3.950833    7[6-(1,6),6-(1,6),47-(7,7)]
   966      -5.518627      -5.518627      -5.518627    7[6-(1,6),6-(6,6),26-(7,7,7,7,7)]
   967       7.684479       7.684479       7.684479    7[6-(1,6),6-(6,6),26-(7,7,7,7,7)]
   968       9.297487       9.297487       9.297487    7[6-(1,6),6-(6,6),26-(7,7,7,7,7)]
   969       6.925775       6.925775       6.925775    7[6-(1,6),6-(6,6),26-(7,7,7,7,7)]
   970       6.743747       6.743747       6.743747    7[6-(1,6),6-(6,6),26-(7,7,7,7,7)]
   971       9.270497       9.270497       9.270497    7[6-(1,6),6-(1,6),47-(7,7)]
   972      -0.331318      -0.331318      -0.331318    7[6-(1,6),6-(6,6),26-(7,7,7,7,7)]
   973      -0.568735      -0.568735      -0.568735    7[6-(1,6),6-(6,6),26-(7,7,7,7,7)]
   974        2.03149        2.03149        2.03149    7[6-(1,6),6-(1,6),47-(7,7)]
   975       4.606375       4.606375       4.606375    7[6-(1,6),6-(6,6),26-(7,7,7,7,7)]
   976       7.082904       7.082904       7.082904    7[6-(1,6),6-(6,6),26-(7,7,7,7,7)]
   977       -0.29107       -0.29107       -0.29107    7[6-(1,6),6-(1,6),47-(7,7)]
   978       6.573486       6.573486       6.573486    7[6-(1,6),6-(6,6),26-(7,7,7,7,7)]
   979       5.014697       5.014697       5.014697    7[6-(1,6),6-(6,6),26-(7,7,7,7,7)]
   980       1.444831       1.444831       1.444831    7[6-(1,6),6-(1,6),47-(7,7)]
   981       8.764592       8.764592       8.764592    7[6-(1,6),6-(6,6),26-(7,7,7,7,7)]
   982       7.255208       7.255208       7.255208    7[6-(1,6),6-(6,6),26-(7,7,7,7,7)]
   983      -2.364501      -2.364501      -2.364501    7[6-(1,6),6-(1,6),47-(7,7)]
   984       7.237005       7.237005       7.237005    7[6-(1,6),6-(6,6),26-(7,7,7,7,7)]
   985       6.461877       6.461877       6.461877    7[6-(1,6),6-(6,6),26-(7,7,7,7,7)]
   986       2.966271       2.966271       2.966271    7[6-(1,6),6-(1,6),47-(7,7)]
   987        3.59658        3.59658        3.59658    7[6-(1,6),6-(1,6),47-(7,7)]
   988       7.011333       7.011333       7.011333    7[6-(1,6),6-(6,6),26-(7,7,7,7,7)]
   989      10.024853      10.024853      10.024853    7[6-(1,6),6-(6,6),26-(7,7,7,7,7)]
   990       9.239727       9.239727       9.239727    7[6-(1,6),6-(6,6),26-(7,7,7,7,7)]
   991       0.338126       0.338126       0.338126    7[6-(1,6),6-(1,6),47-(7,7)]
   992      -5.074415      -5.074415      -5.074415    7[6-(1,6),6-(6,6),26-(7,7,7,7,7)]
   993      -3.395522      -3.395522      -3.395522    7[6-(1,6),6-(6,6),26-(7,7,7,7,7)]
   994      -5.008532      -5.008532      -5.008532    7[6-(1,6),6-(6,6),26-(7,7,7,7,7)]
   995        2.14448        2.14448        2.14448    7[6-(1,6),6-(1,6),47-(7,7)]
   996       9.585476       9.585476       9.585476    7[6-(1,6),6-(1,6),47-(7,7)]
