# Supplementary material for: A collection of forcefield precursors for metal–organic frameworks
Source: RSC Adv. 2019 Nov 13;9(63):36492–507. doi: 10.1039/c9ra07327b (PMC9075174; doi:10.1039/c9ra07327b)
Supplement: RA-009-C9RA07327B-s310 [file RA-009-C9RA07327B-s310.txt]

CEYPUT_clean

6.307000    0.000000    0.000000
-0.224669    10.489494    0.000000
0.000000    0.000000    12.611000

     1       2.287801       2.287801       2.287801    27[7-(6,6),7-(6,6),8-(6),8-(6)]
     2       5.328967       5.328967       5.328967    27[7-(6,6),7-(6,6),8-(6),8-(6)]
     3       4.599998       4.599998       4.599998    1[6-(6,7)]
     4       5.566264       5.566264       5.566264    1[6-(6,6)]
     5       2.473282       2.473282       2.473282    1[6-(6,6)]
     6       1.656188       1.656188       1.656188    1[6-(6,7)]
     7       5.899686       5.899686       5.899686    1[6-(6,7)]
     8       4.967987       4.967987       4.967987    1[6-(6,6)]
     9       2.084115       2.084115       2.084115    1[6-(6,6)]
    10       2.897758       2.897758       2.897758    1[6-(6,7)]
    11       1.558833       1.558833       1.558833    1[6-(6,7)]
    12       2.300429       2.300429       2.300429    1[6-(6,6)]
    13       5.739116       5.739116       5.739116    1[6-(6,6)]
    14       4.922022       4.922022       4.922022    1[6-(6,7)]
    15       2.633851       2.633851       2.633851    1[6-(6,7)]
    16       1.702153       1.702153       1.702153    1[6-(6,6)]
    17        5.34995        5.34995        5.34995    1[6-(6,6)]
    18       6.163592       6.163592       6.163592    1[6-(6,7)]
    19       1.113731       1.113731       1.113731    6[1-(0),6-(1,6),7-(6,27)]
    20       6.017449       6.017449       6.017449    6[6-(6,6),8-(0),8-(27)]
    21       5.450647       5.450647       5.450647    6[1-(0),6-(1,6),7-(6,27)]
    22       6.113517       6.113517       6.113517    6[1-(0),6-(1,7),6-(6,6)]
    23       1.080766       1.080766       1.080766    6[6-(1,6),6-(1,6),6-(8,8)]
    24       1.626217       1.626217       1.626217    6[1-(0),6-(1,7),6-(6,6)]
    25       1.600082       1.600082       1.600082    6[6-(6,6),8-(0),8-(27)]
    26       0.107307       0.107307       0.107307    6[1-(0),6-(1,6),7-(6,27)]
    27       5.834015       5.834015       5.834015    6[1-(0),6-(1,7),6-(6,6)]
    28       0.276121       0.276121       0.276121    6[6-(1,6),6-(1,6),6-(8,8)]
    29       1.554515       1.554515       1.554515    6[1-(0),6-(1,7),6-(6,6)]
    30        2.04815        2.04815        2.04815    6[1-(0),6-(1,6),7-(6,27)]
    31       4.379566       4.379566       4.379566    6[1-(0),6-(1,6),7-(6,27)]
    32       2.976284       2.976284       2.976284    6[6-(6,6),8-(0),8-(27)]
    33       2.409482       2.409482       2.409482    6[1-(0),6-(1,6),7-(6,27)]
    34       2.847682       2.847682       2.847682    6[1-(0),6-(1,7),6-(6,6)]
    35       4.121932       4.121932       4.121932    6[6-(1,6),6-(1,6),6-(8,8)]
    36       4.892051       4.892051       4.892051    6[1-(0),6-(1,7),6-(6,6)]
    37       4.641247       4.641247       4.641247    6[6-(6,6),8-(0),8-(27)]
    38       3.148473       3.148473       3.148473    6[1-(0),6-(1,6),7-(6,27)]
    39       2.568181       2.568181       2.568181    6[1-(0),6-(1,7),6-(6,6)]
    40       3.541955       3.541955       3.541955    6[6-(1,6),6-(1,6),6-(8,8)]
    41       4.820349       4.820349       4.820349    6[1-(0),6-(1,7),6-(6,6)]
    42       5.313985       5.313985       5.313985    6[1-(0),6-(1,6),7-(6,27)]
    43      -0.086299      -0.086299      -0.086299    7[6-(1,6),6-(1,6),27-(7,8,8)]
    44       1.356236       1.356236       1.356236    7[6-(1,6),6-(1,6),27-(7,8,8)]
    45       3.179535       3.179535       3.179535    7[6-(1,6),6-(1,6),27-(7,8,8)]
    46       4.397402       4.397402       4.397402    7[6-(1,6),6-(1,6),27-(7,8,8)]
    47       2.757951       2.757951       2.757951    8[6-(6,8)]
    48       0.802544       0.802544       0.802544    8[6-(6,8),27-(7,7,8)]
    49       4.833664       4.833664       4.833664    8[6-(6,8)]
    50       0.471211       0.471211       0.471211    8[6-(6,8),27-(7,7,8)]
    51       5.799116       5.799116       5.799116    8[6-(6,8)]
    52        3.84371        3.84371        3.84371    8[6-(6,8),27-(7,7,8)]
    53       1.792499       1.792499       1.792499    8[6-(6,8)]
    54       3.737045       3.737045       3.737045    8[6-(6,8),27-(7,7,8)]
