# Supplementary material for: A collection of forcefield precursors for metal–organic frameworks
Source: RSC Adv. 2019 Nov 13;9(63):36492–507. doi: 10.1039/c9ra07327b (PMC9075174; doi:10.1039/c9ra07327b)
Supplement: RA-009-C9RA07327B-s311 [file RA-009-C9RA07327B-s311.txt]

CEZFIY_clean

14.174400    0.000000    0.000000
0.000000    25.915100    0.000000
0.000000    0.000000    20.604200

     1      10.750715      10.750715      10.750715    30[7-(6,6),7-(6,6),8-(6),8-(6)]
     2      10.510885      10.510885      10.510885    30[7-(6,6),7-(6,6),8-(6),8-(6)]
     3       3.423685       3.423685       3.423685    30[7-(6,6),7-(6,6),8-(6),8-(6)]
     4       3.663515       3.663515       3.663515    30[7-(6,6),7-(6,6),8-(6),8-(6)]
     5      10.750715      10.750715      10.750715    30[7-(6,6),7-(6,6),8-(6),8-(6)]
     6      10.510885      10.510885      10.510885    30[7-(6,6),7-(6,6),8-(6),8-(6)]
     7       3.423685       3.423685       3.423685    30[7-(6,6),7-(6,6),8-(6),8-(6)]
     8       3.663515       3.663515       3.663515    30[7-(6,6),7-(6,6),8-(6),8-(6)]
     9       8.029798       8.029798       8.029798    1[6-(6,7)]
    10       6.421003       6.421003       6.421003    1[6-(6,6)]
    11       8.663393       8.663393       8.663393    1[6-(6,6)]
    12      10.211238      10.211238      10.211238    1[6-(6,7)]
    13       5.726458       5.726458       5.726458    1[6-(1,6,7)]
    14       5.726458       5.726458       5.726458    1[6-(1,6,7)]
    15       7.450065       7.450065       7.450065    1[6-(6,6)]
    16       7.213352       7.213352       7.213352    1[6-(6,6)]
    17        8.86467        8.86467        8.86467    1[6-(1,6,7)]
    18       8.863252       8.863252       8.863252    1[6-(1,6,7)]
    19       7.974517       7.974517       7.974517    1[6-(6,6)]
    20       6.303356       6.303356       6.303356    1[6-(6,7)]
    21       4.549982       4.549982       4.549982    1[6-(6,7)]
    22       6.136098       6.136098       6.136098    1[6-(6,6)]
    23      10.771127      10.771127      10.771127    1[6-(6,6)]
    24      10.727186      10.727186      10.727186    1[6-(6,6)]
    25      10.771127      10.771127      10.771127    1[6-(6,6)]
    26        10.9965        10.9965        10.9965    1[6-(6,6)]
    27      11.105642      11.105642      11.105642    1[6-(6,6)]
    28      11.104225      11.104225      11.104225    1[6-(6,6)]
    29      13.231802      13.231802      13.231802    1[6-(6,7)]
    30       0.666197       0.666197       0.666197    1[6-(6,6)]
    31      12.598207      12.598207      12.598207    1[6-(6,6)]
    32      11.050362      11.050362      11.050362    1[6-(6,7)]
    33       1.360742       1.360742       1.360742    1[6-(1,6,7)]
    34       1.360742       1.360742       1.360742    1[6-(1,6,7)]
    35      13.811535      13.811535      13.811535    1[6-(6,6)]
    36      14.048248      14.048248      14.048248    1[6-(6,6)]
    37       12.39693       12.39693       12.39693    1[6-(1,6,7)]
    38      12.398348      12.398348      12.398348    1[6-(1,6,7)]
    39      13.287083      13.287083      13.287083    1[6-(6,6)]
    40       0.783844       0.783844       0.783844    1[6-(6,7)]
    41       2.537218       2.537218       2.537218    1[6-(6,7)]
    42       0.951102       0.951102       0.951102    1[6-(6,6)]
    43      10.490473      10.490473      10.490473    1[6-(6,6)]
    44      10.534414      10.534414      10.534414    1[6-(6,6)]
    45      10.490473      10.490473      10.490473    1[6-(6,6)]
    46        10.2651        10.2651        10.2651    1[6-(6,6)]
    47      10.155958      10.155958      10.155958    1[6-(6,6)]
    48      10.157375      10.157375      10.157375    1[6-(6,6)]
    49       6.144602       6.144602       6.144602    1[6-(6,7)]
    50       7.753397       7.753397       7.753397    1[6-(6,6)]
    51       5.511007       5.511007       5.511007    1[6-(6,6)]
    52       3.963162       3.963162       3.963162    1[6-(6,7)]
    53       8.447942       8.447942       8.447942    1[6-(1,6,7)]
    54       8.447942       8.447942       8.447942    1[6-(1,6,7)]
    55       6.724335       6.724335       6.724335    1[6-(6,6)]
    56       6.961048       6.961048       6.961048    1[6-(6,6)]
    57        5.30973        5.30973        5.30973    1[6-(1,6,7)]
    58       5.311148       5.311148       5.311148    1[6-(1,6,7)]
    59       6.199883       6.199883       6.199883    1[6-(6,6)]
    60       7.871044       7.871044       7.871044    1[6-(6,7)]
    61       9.624418       9.624418       9.624418    1[6-(6,7)]
    62       8.038302       8.038302       8.038302    1[6-(6,6)]
    63       3.403273       3.403273       3.403273    1[6-(6,6)]
    64       3.447214       3.447214       3.447214    1[6-(6,6)]
    65       3.403273       3.403273       3.403273    1[6-(6,6)]
    66         3.1779         3.1779         3.1779    1[6-(6,6)]
    67       3.068758       3.068758       3.068758    1[6-(6,6)]
    68       3.070175       3.070175       3.070175    1[6-(6,6)]
    69       0.942598       0.942598       0.942598    1[6-(6,7)]
    70      13.508203      13.508203      13.508203    1[6-(6,6)]
    71       1.576193       1.576193       1.576193    1[6-(6,6)]
    72       3.124038       3.124038       3.124038    1[6-(6,7)]
    73      12.813658      12.813658      12.813658    1[6-(1,6,7)]
    74      12.813658      12.813658      12.813658    1[6-(1,6,7)]
    75       0.362865       0.362865       0.362865    1[6-(6,6)]
    76       0.126152       0.126152       0.126152    1[6-(6,6)]
    77        1.77747        1.77747        1.77747    1[6-(1,6,7)]
    78       1.776052       1.776052       1.776052    1[6-(1,6,7)]
    79       0.887317       0.887317       0.887317    1[6-(6,6)]
    80      13.390556      13.390556      13.390556    1[6-(6,7)]
    81      11.637182      11.637182      11.637182    1[6-(6,7)]
    82      13.223298      13.223298      13.223298    1[6-(6,6)]
    83       3.683927       3.683927       3.683927    1[6-(6,6)]
    84       3.639986       3.639986       3.639986    1[6-(6,6)]
    85       3.683927       3.683927       3.683927    1[6-(6,6)]
    86         3.9093         3.9093         3.9093    1[6-(6,6)]
    87       4.018442       4.018442       4.018442    1[6-(6,6)]
    88       4.017025       4.017025       4.017025    1[6-(6,6)]
    89       8.029798       8.029798       8.029798    1[6-(6,7)]
    90       6.421003       6.421003       6.421003    1[6-(6,6)]
    91       8.663393       8.663393       8.663393    1[6-(6,6)]
    92      10.211238      10.211238      10.211238    1[6-(6,7)]
    93       5.726458       5.726458       5.726458    1[6-(1,6,7)]
    94       5.726458       5.726458       5.726458    1[6-(1,6,7)]
    95       7.450065       7.450065       7.450065    1[6-(6,6)]
    96       7.213352       7.213352       7.213352    1[6-(6,6)]
    97        8.86467        8.86467        8.86467    1[6-(1,6,7)]
    98       8.863252       8.863252       8.863252    1[6-(1,6,7)]
    99       7.974517       7.974517       7.974517    1[6-(6,6)]
   100       6.303356       6.303356       6.303356    1[6-(6,7)]
   101       4.549982       4.549982       4.549982    1[6-(6,7)]
   102       6.136098       6.136098       6.136098    1[6-(6,6)]
   103      10.771127      10.771127      10.771127    1[6-(6,6)]
   104      10.727186      10.727186      10.727186    1[6-(6,6)]
   105      10.771127      10.771127      10.771127    1[6-(6,6)]
   106        10.9965        10.9965        10.9965    1[6-(6,6)]
   107      11.105642      11.105642      11.105642    1[6-(6,6)]
   108      11.104225      11.104225      11.104225    1[6-(6,6)]
   109      13.231802      13.231802      13.231802    1[6-(6,7)]
   110       0.666197       0.666197       0.666197    1[6-(6,6)]
   111      12.598207      12.598207      12.598207    1[6-(6,6)]
   112      11.050362      11.050362      11.050362    1[6-(6,7)]
   113       1.360742       1.360742       1.360742    1[6-(1,6,7)]
   114       1.360742       1.360742       1.360742    1[6-(1,6,7)]
   115      13.811535      13.811535      13.811535    1[6-(6,6)]
   116      14.048248      14.048248      14.048248    1[6-(6,6)]
   117       12.39693       12.39693       12.39693    1[6-(1,6,7)]
   118      12.398348      12.398348      12.398348    1[6-(1,6,7)]
   119      13.287083      13.287083      13.287083    1[6-(6,6)]
   120       0.783844       0.783844       0.783844    1[6-(6,7)]
   121       2.537218       2.537218       2.537218    1[6-(6,7)]
   122       0.951102       0.951102       0.951102    1[6-(6,6)]
   123      10.490473      10.490473      10.490473    1[6-(6,6)]
   124      10.534414      10.534414      10.534414    1[6-(6,6)]
   125      10.490473      10.490473      10.490473    1[6-(6,6)]
   126        10.2651        10.2651        10.2651    1[6-(6,6)]
   127      10.155958      10.155958      10.155958    1[6-(6,6)]
   128      10.157375      10.157375      10.157375    1[6-(6,6)]
   129       6.144602       6.144602       6.144602    1[6-(6,7)]
   130       7.753397       7.753397       7.753397    1[6-(6,6)]
   131       5.511007       5.511007       5.511007    1[6-(6,6)]
   132       3.963162       3.963162       3.963162    1[6-(6,7)]
   133       8.447942       8.447942       8.447942    1[6-(1,6,7)]
   134       8.447942       8.447942       8.447942    1[6-(1,6,7)]
   135       6.724335       6.724335       6.724335    1[6-(6,6)]
   136       6.961048       6.961048       6.961048    1[6-(6,6)]
   137        5.30973        5.30973        5.30973    1[6-(1,6,7)]
   138       5.311148       5.311148       5.311148    1[6-(1,6,7)]
   139       6.199883       6.199883       6.199883    1[6-(6,6)]
   140       7.871044       7.871044       7.871044    1[6-(6,7)]
   141       9.624418       9.624418       9.624418    1[6-(6,7)]
   142       8.038302       8.038302       8.038302    1[6-(6,6)]
   143       3.403273       3.403273       3.403273    1[6-(6,6)]
   144       3.447214       3.447214       3.447214    1[6-(6,6)]
   145       3.403273       3.403273       3.403273    1[6-(6,6)]
   146         3.1779         3.1779         3.1779    1[6-(6,6)]
   147       3.068758       3.068758       3.068758    1[6-(6,6)]
   148       3.070175       3.070175       3.070175    1[6-(6,6)]
   149       0.942598       0.942598       0.942598    1[6-(6,7)]
   150      13.508203      13.508203      13.508203    1[6-(6,6)]
   151       1.576193       1.576193       1.576193    1[6-(6,6)]
   152       3.124038       3.124038       3.124038    1[6-(6,7)]
   153      12.813658      12.813658      12.813658    1[6-(1,6,7)]
   154      12.813658      12.813658      12.813658    1[6-(1,6,7)]
   155       0.362865       0.362865       0.362865    1[6-(6,6)]
   156       0.126152       0.126152       0.126152    1[6-(6,6)]
   157        1.77747        1.77747        1.77747    1[6-(1,6,7)]
   158       1.776052       1.776052       1.776052    1[6-(1,6,7)]
   159       0.887317       0.887317       0.887317    1[6-(6,6)]
   160      13.390556      13.390556      13.390556    1[6-(6,7)]
   161      11.637182      11.637182      11.637182    1[6-(6,7)]
   162      13.223298      13.223298      13.223298    1[6-(6,6)]
   163       3.683927       3.683927       3.683927    1[6-(6,6)]
   164       3.639986       3.639986       3.639986    1[6-(6,6)]
   165       3.683927       3.683927       3.683927    1[6-(6,6)]
   166         3.9093         3.9093         3.9093    1[6-(6,6)]
   167       4.018442       4.018442       4.018442    1[6-(6,6)]
   168       4.017025       4.017025       4.017025    1[6-(6,6)]
   169       8.154958       8.154958       8.154958    6[1-(0),6-(1,6),7-(6,30)]
   170       7.194075       7.194075       7.194075    6[1-(0),6-(1,7),6-(6,6)]
   171       7.360199       7.360199       7.360199    6[6-(1,1,7),6-(1,6),6-(1,6)]
   172        8.51116        8.51116        8.51116    6[1-(0),6-(1,7),6-(6,6)]
   173       9.428102       9.428102       9.428102    6[1-(0),6-(1,6),7-(6,30)]
   174       6.298111       6.298111       6.298111    6[1-(0),1-(0),6-(6,6),7-(6,6)]
   175       7.055733       7.055733       7.055733    6[6-(6,6),7-(6,6),8-(0)]
   176       7.230928       7.230928       7.230928    6[6-(1,6),6-(6,6),6-(7,8)]
   177       7.395777       7.395777       7.395777    6[1-(0),6-(6,6),6-(6,6)]
   178       7.475437       7.475437       7.475437    6[6-(1,6),6-(6,6),6-(7,8)]
   179       7.678414       7.678414       7.678414    6[6-(6,6),7-(6,6),8-(0)]
   180       7.634757       7.634757       7.634757    6[6-(6,6),7-(6,6),8-(0)]
   181        7.42044        7.42044        7.42044    6[6-(1,6),6-(6,6),6-(7,8)]
   182       7.251481       7.251481       7.251481    6[1-(0),6-(6,6),6-(6,6)]
   183       7.143047       7.143047       7.143047    6[6-(1,6),6-(6,6),6-(7,8)]
   184        6.86693        6.86693        6.86693    6[6-(6,6),7-(6,6),8-(0)]
   185         8.2933         8.2933         8.2933    6[1-(0),1-(0),6-(6,6),7-(6,6)]
   186       7.216045       7.216045       7.216045    6[6-(1,1,7),6-(1,6),6-(1,6)]
   187       7.266081       7.266081       7.266081    6[1-(0),6-(1,7),6-(6,6)]
   188        6.26877        6.26877        6.26877    6[1-(0),6-(1,6),7-(6,30)]
   189       5.242827       5.242827       5.242827    6[1-(0),6-(1,6),7-(6,30)]
   190       6.190244       6.190244       6.190244    6[1-(0),6-(1,7),6-(6,6)]
   191      10.986719      10.986719      10.986719    6[6-(6,6),8-(0),8-(30)]
   192      10.958796      10.958796      10.958796    6[6-(1,6),6-(1,6),6-(8,8)]
   193      10.849653      10.849653      10.849653    6[1-(0),6-(6,6),6-(6,6)]
   194      10.850078      10.850078      10.850078    6[6-(1,6),6-(1,6),6-(6,6)]
   195      10.784592      10.784592      10.784592    6[1-(0),6-(1,6),6-(6,6)]
   196      10.804011      10.804011      10.804011    6[1-(0),6-(1,6),6-(6,6)]
   197      10.874033      10.874033      10.874033    6[6-(1,6),6-(1,6),6-(8,8)]
   198      10.944763      10.944763      10.944763    6[1-(0),6-(6,6),6-(6,6)]
   199      10.942353      10.942353      10.942353    6[6-(1,6),6-(1,6),6-(6,6)]
   200      11.041149      11.041149      11.041149    6[1-(0),6-(1,6),6-(6,6)]
   201      11.044692      11.044692      11.044692    6[1-(0),6-(1,6),6-(6,6)]
   202      10.846676      10.846676      10.846676    6[6-(6,6),8-(0),8-(30)]
   203      13.106642      13.106642      13.106642    6[1-(0),6-(1,6),7-(6,30)]
   204      14.067525      14.067525      14.067525    6[1-(0),6-(1,7),6-(6,6)]
   205      13.901401      13.901401      13.901401    6[6-(1,1,7),6-(1,6),6-(1,6)]
   206       12.75044       12.75044       12.75044    6[1-(0),6-(1,7),6-(6,6)]
   207      11.833498      11.833498      11.833498    6[1-(0),6-(1,6),7-(6,30)]
   208       0.789089       0.789089       0.789089    6[1-(0),1-(0),6-(6,6),7-(6,6)]
   209       0.031467       0.031467       0.031467    6[6-(6,6),7-(6,6),8-(0)]
   210      14.030672      14.030672      14.030672    6[6-(1,6),6-(6,6),6-(7,8)]
   211      13.865823      13.865823      13.865823    6[1-(0),6-(6,6),6-(6,6)]
   212      13.786163      13.786163      13.786163    6[6-(1,6),6-(6,6),6-(7,8)]
   213      13.583186      13.583186      13.583186    6[6-(6,6),7-(6,6),8-(0)]
   214      13.626843      13.626843      13.626843    6[6-(6,6),7-(6,6),8-(0)]
   215       13.84116       13.84116       13.84116    6[6-(1,6),6-(6,6),6-(7,8)]
   216      14.010119      14.010119      14.010119    6[1-(0),6-(6,6),6-(6,6)]
   217      14.118553      14.118553      14.118553    6[6-(1,6),6-(6,6),6-(7,8)]
   218        0.22027        0.22027        0.22027    6[6-(6,6),7-(6,6),8-(0)]
   219        12.9683        12.9683        12.9683    6[1-(0),1-(0),6-(6,6),7-(6,6)]
   220      14.045555      14.045555      14.045555    6[6-(1,1,7),6-(1,6),6-(1,6)]
   221      13.995519      13.995519      13.995519    6[1-(0),6-(1,7),6-(6,6)]
   222        0.81843        0.81843        0.81843    6[1-(0),6-(1,6),7-(6,30)]
   223       1.844373       1.844373       1.844373    6[1-(0),6-(1,6),7-(6,30)]
   224       0.896956       0.896956       0.896956    6[1-(0),6-(1,7),6-(6,6)]
   225      10.274881      10.274881      10.274881    6[6-(6,6),8-(0),8-(30)]
   226      10.302804      10.302804      10.302804    6[6-(1,6),6-(1,6),6-(8,8)]
   227      10.411947      10.411947      10.411947    6[1-(0),6-(6,6),6-(6,6)]
   228      10.411522      10.411522      10.411522    6[6-(1,6),6-(1,6),6-(6,6)]
   229      10.477008      10.477008      10.477008    6[1-(0),6-(1,6),6-(6,6)]
   230      10.457589      10.457589      10.457589    6[1-(0),6-(1,6),6-(6,6)]
   231      10.387567      10.387567      10.387567    6[6-(1,6),6-(1,6),6-(8,8)]
   232      10.316837      10.316837      10.316837    6[1-(0),6-(6,6),6-(6,6)]
   233      10.319247      10.319247      10.319247    6[6-(1,6),6-(1,6),6-(6,6)]
   234      10.220451      10.220451      10.220451    6[1-(0),6-(1,6),6-(6,6)]
   235      10.216908      10.216908      10.216908    6[1-(0),6-(1,6),6-(6,6)]
   236      10.414924      10.414924      10.414924    6[6-(6,6),8-(0),8-(30)]
   237       6.019442       6.019442       6.019442    6[1-(0),6-(1,6),7-(6,30)]
   238       6.980325       6.980325       6.980325    6[1-(0),6-(1,7),6-(6,6)]
   239       6.814201       6.814201       6.814201    6[6-(1,1,7),6-(1,6),6-(1,6)]
   240        5.66324        5.66324        5.66324    6[1-(0),6-(1,7),6-(6,6)]
   241       4.746298       4.746298       4.746298    6[1-(0),6-(1,6),7-(6,30)]
   242       7.876289       7.876289       7.876289    6[1-(0),1-(0),6-(6,6),7-(6,6)]
   243       7.118667       7.118667       7.118667    6[6-(6,6),7-(6,6),8-(0)]
   244       6.943472       6.943472       6.943472    6[6-(1,6),6-(6,6),6-(7,8)]
   245       6.778623       6.778623       6.778623    6[1-(0),6-(6,6),6-(6,6)]
   246       6.698963       6.698963       6.698963    6[6-(1,6),6-(6,6),6-(7,8)]
   247       6.495986       6.495986       6.495986    6[6-(6,6),7-(6,6),8-(0)]
   248       6.539643       6.539643       6.539643    6[6-(6,6),7-(6,6),8-(0)]
   249        6.75396        6.75396        6.75396    6[6-(1,6),6-(6,6),6-(7,8)]
   250       6.922919       6.922919       6.922919    6[1-(0),6-(6,6),6-(6,6)]
   251       7.031353       7.031353       7.031353    6[6-(1,6),6-(6,6),6-(7,8)]
   252        7.30747        7.30747        7.30747    6[6-(6,6),7-(6,6),8-(0)]
   253         5.8811         5.8811         5.8811    6[1-(0),1-(0),6-(6,6),7-(6,6)]
   254       6.958355       6.958355       6.958355    6[6-(1,1,7),6-(1,6),6-(1,6)]
   255       6.908319       6.908319       6.908319    6[1-(0),6-(1,7),6-(6,6)]
   256        7.90563        7.90563        7.90563    6[1-(0),6-(1,6),7-(6,30)]
   257       8.931573       8.931573       8.931573    6[1-(0),6-(1,6),7-(6,30)]
   258       7.984156       7.984156       7.984156    6[1-(0),6-(1,7),6-(6,6)]
   259       3.187681       3.187681       3.187681    6[6-(6,6),8-(0),8-(30)]
   260       3.215604       3.215604       3.215604    6[6-(1,6),6-(1,6),6-(8,8)]
   261       3.324747       3.324747       3.324747    6[1-(0),6-(6,6),6-(6,6)]
   262       3.324322       3.324322       3.324322    6[6-(1,6),6-(1,6),6-(6,6)]
   263       3.389808       3.389808       3.389808    6[1-(0),6-(1,6),6-(6,6)]
   264       3.370389       3.370389       3.370389    6[1-(0),6-(1,6),6-(6,6)]
   265       3.300367       3.300367       3.300367    6[6-(1,6),6-(1,6),6-(8,8)]
   266       3.229637       3.229637       3.229637    6[1-(0),6-(6,6),6-(6,6)]
   267       3.232047       3.232047       3.232047    6[6-(1,6),6-(1,6),6-(6,6)]
   268       3.133251       3.133251       3.133251    6[1-(0),6-(1,6),6-(6,6)]
   269       3.129708       3.129708       3.129708    6[1-(0),6-(1,6),6-(6,6)]
   270       3.327724       3.327724       3.327724    6[6-(6,6),8-(0),8-(30)]
   271       1.067758       1.067758       1.067758    6[1-(0),6-(1,6),7-(6,30)]
   272       0.106875       0.106875       0.106875    6[1-(0),6-(1,7),6-(6,6)]
   273       0.272999       0.272999       0.272999    6[6-(1,1,7),6-(1,6),6-(1,6)]
   274        1.42396        1.42396        1.42396    6[1-(0),6-(1,7),6-(6,6)]
   275       2.340902       2.340902       2.340902    6[1-(0),6-(1,6),7-(6,30)]
   276      13.385311      13.385311      13.385311    6[1-(0),1-(0),6-(6,6),7-(6,6)]
   277      -0.031467      -0.031467      -0.031467    6[6-(6,6),7-(6,6),8-(0)]
   278       0.143728       0.143728       0.143728    6[6-(1,6),6-(6,6),6-(7,8)]
   279       0.308577       0.308577       0.308577    6[1-(0),6-(6,6),6-(6,6)]
   280       0.388237       0.388237       0.388237    6[6-(1,6),6-(6,6),6-(7,8)]
   281       0.591214       0.591214       0.591214    6[6-(6,6),7-(6,6),8-(0)]
   282       0.547557       0.547557       0.547557    6[6-(6,6),7-(6,6),8-(0)]
   283        0.33324        0.33324        0.33324    6[6-(1,6),6-(6,6),6-(7,8)]
   284       0.164281       0.164281       0.164281    6[1-(0),6-(6,6),6-(6,6)]
   285       0.055847       0.055847       0.055847    6[6-(1,6),6-(6,6),6-(7,8)]
   286       13.95413       13.95413       13.95413    6[6-(6,6),7-(6,6),8-(0)]
   287         1.2061         1.2061         1.2061    6[1-(0),1-(0),6-(6,6),7-(6,6)]
   288       0.128845       0.128845       0.128845    6[6-(1,1,7),6-(1,6),6-(1,6)]
   289       0.178881       0.178881       0.178881    6[1-(0),6-(1,7),6-(6,6)]
   290       13.35597       13.35597       13.35597    6[1-(0),6-(1,6),7-(6,30)]
   291      12.330027      12.330027      12.330027    6[1-(0),6-(1,6),7-(6,30)]
   292      13.277444      13.277444      13.277444    6[1-(0),6-(1,7),6-(6,6)]
   293       3.899519       3.899519       3.899519    6[6-(6,6),8-(0),8-(30)]
   294       3.871596       3.871596       3.871596    6[6-(1,6),6-(1,6),6-(8,8)]
   295       3.762453       3.762453       3.762453    6[1-(0),6-(6,6),6-(6,6)]
   296       3.762878       3.762878       3.762878    6[6-(1,6),6-(1,6),6-(6,6)]
   297       3.697392       3.697392       3.697392    6[1-(0),6-(1,6),6-(6,6)]
   298       3.716811       3.716811       3.716811    6[1-(0),6-(1,6),6-(6,6)]
   299       3.786833       3.786833       3.786833    6[6-(1,6),6-(1,6),6-(8,8)]
   300       3.857563       3.857563       3.857563    6[1-(0),6-(6,6),6-(6,6)]
   301       3.855153       3.855153       3.855153    6[6-(1,6),6-(1,6),6-(6,6)]
   302       3.953949       3.953949       3.953949    6[1-(0),6-(1,6),6-(6,6)]
   303       3.957492       3.957492       3.957492    6[1-(0),6-(1,6),6-(6,6)]
   304       3.759476       3.759476       3.759476    6[6-(6,6),8-(0),8-(30)]
   305       8.154958       8.154958       8.154958    6[1-(0),6-(1,6),7-(6,30)]
   306       7.194075       7.194075       7.194075    6[1-(0),6-(1,7),6-(6,6)]
   307       7.360199       7.360199       7.360199    6[6-(1,1,7),6-(1,6),6-(1,6)]
   308        8.51116        8.51116        8.51116    6[1-(0),6-(1,7),6-(6,6)]
   309       9.428102       9.428102       9.428102    6[1-(0),6-(1,6),7-(6,30)]
   310       6.298111       6.298111       6.298111    6[1-(0),1-(0),6-(6,6),7-(6,6)]
   311       7.055733       7.055733       7.055733    6[6-(6,6),7-(6,6),8-(0)]
   312       7.230928       7.230928       7.230928    6[6-(1,6),6-(6,6),6-(7,8)]
   313       7.395777       7.395777       7.395777    6[1-(0),6-(6,6),6-(6,6)]
   314       7.475437       7.475437       7.475437    6[6-(1,6),6-(6,6),6-(7,8)]
   315       7.678414       7.678414       7.678414    6[6-(6,6),7-(6,6),8-(0)]
   316       7.634757       7.634757       7.634757    6[6-(6,6),7-(6,6),8-(0)]
   317        7.42044        7.42044        7.42044    6[6-(1,6),6-(6,6),6-(7,8)]
   318       7.251481       7.251481       7.251481    6[1-(0),6-(6,6),6-(6,6)]
   319       7.143047       7.143047       7.143047    6[6-(1,6),6-(6,6),6-(7,8)]
   320        6.86693        6.86693        6.86693    6[6-(6,6),7-(6,6),8-(0)]
   321         8.2933         8.2933         8.2933    6[1-(0),1-(0),6-(6,6),7-(6,6)]
   322       7.216045       7.216045       7.216045    6[6-(1,1,7),6-(1,6),6-(1,6)]
   323       7.266081       7.266081       7.266081    6[1-(0),6-(1,7),6-(6,6)]
   324        6.26877        6.26877        6.26877    6[1-(0),6-(1,6),7-(6,30)]
   325       5.242827       5.242827       5.242827    6[1-(0),6-(1,6),7-(6,30)]
   326       6.190244       6.190244       6.190244    6[1-(0),6-(1,7),6-(6,6)]
   327      10.986719      10.986719      10.986719    6[6-(6,6),8-(0),8-(30)]
   328      10.958796      10.958796      10.958796    6[6-(1,6),6-(1,6),6-(8,8)]
   329      10.849653      10.849653      10.849653    6[1-(0),6-(6,6),6-(6,6)]
   330      10.850078      10.850078      10.850078    6[6-(1,6),6-(1,6),6-(6,6)]
   331      10.784592      10.784592      10.784592    6[1-(0),6-(1,6),6-(6,6)]
   332      10.804011      10.804011      10.804011    6[1-(0),6-(1,6),6-(6,6)]
   333      10.874033      10.874033      10.874033    6[6-(1,6),6-(1,6),6-(8,8)]
   334      10.944763      10.944763      10.944763    6[1-(0),6-(6,6),6-(6,6)]
   335      10.942353      10.942353      10.942353    6[6-(1,6),6-(1,6),6-(6,6)]
   336      11.041149      11.041149      11.041149    6[1-(0),6-(1,6),6-(6,6)]
   337      11.044692      11.044692      11.044692    6[1-(0),6-(1,6),6-(6,6)]
   338      10.846676      10.846676      10.846676    6[6-(6,6),8-(0),8-(30)]
   339      13.106642      13.106642      13.106642    6[1-(0),6-(1,6),7-(6,30)]
   340      14.067525      14.067525      14.067525    6[1-(0),6-(1,7),6-(6,6)]
   341      13.901401      13.901401      13.901401    6[6-(1,1,7),6-(1,6),6-(1,6)]
   342       12.75044       12.75044       12.75044    6[1-(0),6-(1,7),6-(6,6)]
   343      11.833498      11.833498      11.833498    6[1-(0),6-(1,6),7-(6,30)]
   344       0.789089       0.789089       0.789089    6[1-(0),1-(0),6-(6,6),7-(6,6)]
   345       0.031467       0.031467       0.031467    6[6-(6,6),7-(6,6),8-(0)]
   346      14.030672      14.030672      14.030672    6[6-(1,6),6-(6,6),6-(7,8)]
   347      13.865823      13.865823      13.865823    6[1-(0),6-(6,6),6-(6,6)]
   348      13.786163      13.786163      13.786163    6[6-(1,6),6-(6,6),6-(7,8)]
   349      13.583186      13.583186      13.583186    6[6-(6,6),7-(6,6),8-(0)]
   350      13.626843      13.626843      13.626843    6[6-(6,6),7-(6,6),8-(0)]
   351       13.84116       13.84116       13.84116    6[6-(1,6),6-(6,6),6-(7,8)]
   352      14.010119      14.010119      14.010119    6[1-(0),6-(6,6),6-(6,6)]
   353      14.118553      14.118553      14.118553    6[6-(1,6),6-(6,6),6-(7,8)]
   354        0.22027        0.22027        0.22027    6[6-(6,6),7-(6,6),8-(0)]
   355        12.9683        12.9683        12.9683    6[1-(0),1-(0),6-(6,6),7-(6,6)]
   356      14.045555      14.045555      14.045555    6[6-(1,1,7),6-(1,6),6-(1,6)]
   357      13.995519      13.995519      13.995519    6[1-(0),6-(1,7),6-(6,6)]
   358        0.81843        0.81843        0.81843    6[1-(0),6-(1,6),7-(6,30)]
   359       1.844373       1.844373       1.844373    6[1-(0),6-(1,6),7-(6,30)]
   360       0.896956       0.896956       0.896956    6[1-(0),6-(1,7),6-(6,6)]
   361      10.274881      10.274881      10.274881    6[6-(6,6),8-(0),8-(30)]
   362      10.302804      10.302804      10.302804    6[6-(1,6),6-(1,6),6-(8,8)]
   363      10.411947      10.411947      10.411947    6[1-(0),6-(6,6),6-(6,6)]
   364      10.411522      10.411522      10.411522    6[6-(1,6),6-(1,6),6-(6,6)]
   365      10.477008      10.477008      10.477008    6[1-(0),6-(1,6),6-(6,6)]
   366      10.457589      10.457589      10.457589    6[1-(0),6-(1,6),6-(6,6)]
   367      10.387567      10.387567      10.387567    6[6-(1,6),6-(1,6),6-(8,8)]
   368      10.316837      10.316837      10.316837    6[1-(0),6-(6,6),6-(6,6)]
   369      10.319247      10.319247      10.319247    6[6-(1,6),6-(1,6),6-(6,6)]
   370      10.220451      10.220451      10.220451    6[1-(0),6-(1,6),6-(6,6)]
   371      10.216908      10.216908      10.216908    6[1-(0),6-(1,6),6-(6,6)]
   372      10.414924      10.414924      10.414924    6[6-(6,6),8-(0),8-(30)]
   373       6.019442       6.019442       6.019442    6[1-(0),6-(1,6),7-(6,30)]
   374       6.980325       6.980325       6.980325    6[1-(0),6-(1,7),6-(6,6)]
   375       6.814201       6.814201       6.814201    6[6-(1,1,7),6-(1,6),6-(1,6)]
   376        5.66324        5.66324        5.66324    6[1-(0),6-(1,7),6-(6,6)]
   377       4.746298       4.746298       4.746298    6[1-(0),6-(1,6),7-(6,30)]
   378       7.876289       7.876289       7.876289    6[1-(0),1-(0),6-(6,6),7-(6,6)]
   379       7.118667       7.118667       7.118667    6[6-(6,6),7-(6,6),8-(0)]
   380       6.943472       6.943472       6.943472    6[6-(1,6),6-(6,6),6-(7,8)]
   381       6.778623       6.778623       6.778623    6[1-(0),6-(6,6),6-(6,6)]
   382       6.698963       6.698963       6.698963    6[6-(1,6),6-(6,6),6-(7,8)]
   383       6.495986       6.495986       6.495986    6[6-(6,6),7-(6,6),8-(0)]
   384       6.539643       6.539643       6.539643    6[6-(6,6),7-(6,6),8-(0)]
   385        6.75396        6.75396        6.75396    6[6-(1,6),6-(6,6),6-(7,8)]
   386       6.922919       6.922919       6.922919    6[1-(0),6-(6,6),6-(6,6)]
   387       7.031353       7.031353       7.031353    6[6-(1,6),6-(6,6),6-(7,8)]
   388        7.30747        7.30747        7.30747    6[6-(6,6),7-(6,6),8-(0)]
   389         5.8811         5.8811         5.8811    6[1-(0),1-(0),6-(6,6),7-(6,6)]
   390       6.958355       6.958355       6.958355    6[6-(1,1,7),6-(1,6),6-(1,6)]
   391       6.908319       6.908319       6.908319    6[1-(0),6-(1,7),6-(6,6)]
   392        7.90563        7.90563        7.90563    6[1-(0),6-(1,6),7-(6,30)]
   393       8.931573       8.931573       8.931573    6[1-(0),6-(1,6),7-(6,30)]
   394       7.984156       7.984156       7.984156    6[1-(0),6-(1,7),6-(6,6)]
   395       3.187681       3.187681       3.187681    6[6-(6,6),8-(0),8-(30)]
   396       3.215604       3.215604       3.215604    6[6-(1,6),6-(1,6),6-(8,8)]
   397       3.324747       3.324747       3.324747    6[1-(0),6-(6,6),6-(6,6)]
   398       3.324322       3.324322       3.324322    6[6-(1,6),6-(1,6),6-(6,6)]
   399       3.389808       3.389808       3.389808    6[1-(0),6-(1,6),6-(6,6)]
   400       3.370389       3.370389       3.370389    6[1-(0),6-(1,6),6-(6,6)]
   401       3.300367       3.300367       3.300367    6[6-(1,6),6-(1,6),6-(8,8)]
   402       3.229637       3.229637       3.229637    6[1-(0),6-(6,6),6-(6,6)]
   403       3.232047       3.232047       3.232047    6[6-(1,6),6-(1,6),6-(6,6)]
   404       3.133251       3.133251       3.133251    6[1-(0),6-(1,6),6-(6,6)]
   405       3.129708       3.129708       3.129708    6[1-(0),6-(1,6),6-(6,6)]
   406       3.327724       3.327724       3.327724    6[6-(6,6),8-(0),8-(30)]
   407       1.067758       1.067758       1.067758    6[1-(0),6-(1,6),7-(6,30)]
   408       0.106875       0.106875       0.106875    6[1-(0),6-(1,7),6-(6,6)]
   409       0.272999       0.272999       0.272999    6[6-(1,1,7),6-(1,6),6-(1,6)]
   410        1.42396        1.42396        1.42396    6[1-(0),6-(1,7),6-(6,6)]
   411       2.340902       2.340902       2.340902    6[1-(0),6-(1,6),7-(6,30)]
   412      13.385311      13.385311      13.385311    6[1-(0),1-(0),6-(6,6),7-(6,6)]
   413      -0.031467      -0.031467      -0.031467    6[6-(6,6),7-(6,6),8-(0)]
   414       0.143728       0.143728       0.143728    6[6-(1,6),6-(6,6),6-(7,8)]
   415       0.308577       0.308577       0.308577    6[1-(0),6-(6,6),6-(6,6)]
   416       0.388237       0.388237       0.388237    6[6-(1,6),6-(6,6),6-(7,8)]
   417       0.591214       0.591214       0.591214    6[6-(6,6),7-(6,6),8-(0)]
   418       0.547557       0.547557       0.547557    6[6-(6,6),7-(6,6),8-(0)]
   419        0.33324        0.33324        0.33324    6[6-(1,6),6-(6,6),6-(7,8)]
   420       0.164281       0.164281       0.164281    6[1-(0),6-(6,6),6-(6,6)]
   421       0.055847       0.055847       0.055847    6[6-(1,6),6-(6,6),6-(7,8)]
   422       13.95413       13.95413       13.95413    6[6-(6,6),7-(6,6),8-(0)]
   423         1.2061         1.2061         1.2061    6[1-(0),1-(0),6-(6,6),7-(6,6)]
   424       0.128845       0.128845       0.128845    6[6-(1,1,7),6-(1,6),6-(1,6)]
   425       0.178881       0.178881       0.178881    6[1-(0),6-(1,7),6-(6,6)]
   426       13.35597       13.35597       13.35597    6[1-(0),6-(1,6),7-(6,30)]
   427      12.330027      12.330027      12.330027    6[1-(0),6-(1,6),7-(6,30)]
   428      13.277444      13.277444      13.277444    6[1-(0),6-(1,7),6-(6,6)]
   429       3.899519       3.899519       3.899519    6[6-(6,6),8-(0),8-(30)]
   430       3.871596       3.871596       3.871596    6[6-(1,6),6-(1,6),6-(8,8)]
   431       3.762453       3.762453       3.762453    6[1-(0),6-(6,6),6-(6,6)]
   432       3.762878       3.762878       3.762878    6[6-(1,6),6-(1,6),6-(6,6)]
   433       3.697392       3.697392       3.697392    6[1-(0),6-(1,6),6-(6,6)]
   434       3.716811       3.716811       3.716811    6[1-(0),6-(1,6),6-(6,6)]
   435       3.786833       3.786833       3.786833    6[6-(1,6),6-(1,6),6-(8,8)]
   436       3.857563       3.857563       3.857563    6[1-(0),6-(6,6),6-(6,6)]
   437       3.855153       3.855153       3.855153    6[6-(1,6),6-(1,6),6-(6,6)]
   438       3.953949       3.953949       3.953949    6[1-(0),6-(1,6),6-(6,6)]
   439       3.957492       3.957492       3.957492    6[1-(0),6-(1,6),6-(6,6)]
   440       3.759476       3.759476       3.759476    6[6-(6,6),8-(0),8-(30)]
   441       9.256025       9.256025       9.256025    7[6-(1,6),6-(1,6),30-(7,8,8)]
   442       6.829793       6.829793       6.829793    7[6-(1,1,6),6-(6,8),6-(6,8)]
   443       7.774233       7.774233       7.774233    7[6-(1,1,6),6-(6,8),6-(6,8)]
   444       5.262955       5.262955       5.262955    7[6-(1,6),6-(1,6),30-(7,8,8)]
   445      12.005575      12.005575      12.005575    7[6-(1,6),6-(1,6),30-(7,8,8)]
   446       0.257407       0.257407       0.257407    7[6-(1,1,6),6-(6,8),6-(6,8)]
   447      13.487367      13.487367      13.487367    7[6-(1,1,6),6-(6,8),6-(6,8)]
   448       1.824245       1.824245       1.824245    7[6-(1,6),6-(1,6),30-(7,8,8)]
   449       4.918375       4.918375       4.918375    7[6-(1,6),6-(1,6),30-(7,8,8)]
   450       7.344607       7.344607       7.344607    7[6-(1,1,6),6-(6,8),6-(6,8)]
   451       6.400167       6.400167       6.400167    7[6-(1,1,6),6-(6,8),6-(6,8)]
   452       8.911445       8.911445       8.911445    7[6-(1,6),6-(1,6),30-(7,8,8)]
   453       2.168825       2.168825       2.168825    7[6-(1,6),6-(1,6),30-(7,8,8)]
   454      13.916993      13.916993      13.916993    7[6-(1,1,6),6-(6,8),6-(6,8)]
   455       0.687033       0.687033       0.687033    7[6-(1,1,6),6-(6,8),6-(6,8)]
   456      12.350155      12.350155      12.350155    7[6-(1,6),6-(1,6),30-(7,8,8)]
   457       9.256025       9.256025       9.256025    7[6-(1,6),6-(1,6),30-(7,8,8)]
   458       6.829793       6.829793       6.829793    7[6-(1,1,6),6-(6,8),6-(6,8)]
   459       7.774233       7.774233       7.774233    7[6-(1,1,6),6-(6,8),6-(6,8)]
   460       5.262955       5.262955       5.262955    7[6-(1,6),6-(1,6),30-(7,8,8)]
   461      12.005575      12.005575      12.005575    7[6-(1,6),6-(1,6),30-(7,8,8)]
   462       0.257407       0.257407       0.257407    7[6-(1,1,6),6-(6,8),6-(6,8)]
   463      13.487367      13.487367      13.487367    7[6-(1,1,6),6-(6,8),6-(6,8)]
   464       1.824245       1.824245       1.824245    7[6-(1,6),6-(1,6),30-(7,8,8)]
   465       4.918375       4.918375       4.918375    7[6-(1,6),6-(1,6),30-(7,8,8)]
   466       7.344607       7.344607       7.344607    7[6-(1,1,6),6-(6,8),6-(6,8)]
   467       6.400167       6.400167       6.400167    7[6-(1,1,6),6-(6,8),6-(6,8)]
   468       8.911445       8.911445       8.911445    7[6-(1,6),6-(1,6),30-(7,8,8)]
   469       2.168825       2.168825       2.168825    7[6-(1,6),6-(1,6),30-(7,8,8)]
   470      13.916993      13.916993      13.916993    7[6-(1,1,6),6-(6,8),6-(6,8)]
   471       0.687033       0.687033       0.687033    7[6-(1,1,6),6-(6,8),6-(6,8)]
   472      12.350155      12.350155      12.350155    7[6-(1,6),6-(1,6),30-(7,8,8)]
   473        7.09287        7.09287        7.09287    8[6-(6,7)]
   474       7.753113       7.753113       7.753113    8[6-(6,7)]
   475        7.70818        7.70818        7.70818    8[6-(6,7)]
   476       6.684505       6.684505       6.684505    8[6-(6,7)]
   477      10.944196      10.944196      10.944196    8[6-(6,8),30-(7,7,8)]
   478      11.053906      11.053906      11.053906    8[6-(6,8)]
   479      10.857874      10.857874      10.857874    8[6-(6,8)]
   480      10.801885      10.801885      10.801885    8[6-(6,8),30-(7,7,8)]
   481       -0.00567       -0.00567       -0.00567    8[6-(6,7)]
   482      13.508487      13.508487      13.508487    8[6-(6,7)]
   483       13.55342       13.55342       13.55342    8[6-(6,7)]
   484       0.402695       0.402695       0.402695    8[6-(6,7)]
   485      10.317404      10.317404      10.317404    8[6-(6,8),30-(7,7,8)]
   486      10.207694      10.207694      10.207694    8[6-(6,8)]
   487      10.403726      10.403726      10.403726    8[6-(6,8)]
   488      10.459715      10.459715      10.459715    8[6-(6,8),30-(7,7,8)]
   489        7.08153        7.08153        7.08153    8[6-(6,7)]
   490       6.421287       6.421287       6.421287    8[6-(6,7)]
   491        6.46622        6.46622        6.46622    8[6-(6,7)]
   492       7.489895       7.489895       7.489895    8[6-(6,7)]
   493       3.230204       3.230204       3.230204    8[6-(6,8),30-(7,7,8)]
   494       3.120494       3.120494       3.120494    8[6-(6,8)]
   495       3.316526       3.316526       3.316526    8[6-(6,8)]
   496       3.372515       3.372515       3.372515    8[6-(6,8),30-(7,7,8)]
   497        0.00567        0.00567        0.00567    8[6-(6,7)]
   498       0.665913       0.665913       0.665913    8[6-(6,7)]
   499        0.62098        0.62098        0.62098    8[6-(6,7)]
   500      13.771705      13.771705      13.771705    8[6-(6,7)]
   501       3.856996       3.856996       3.856996    8[6-(6,8),30-(7,7,8)]
   502       3.966706       3.966706       3.966706    8[6-(6,8)]
   503       3.770674       3.770674       3.770674    8[6-(6,8)]
   504       3.714685       3.714685       3.714685    8[6-(6,8),30-(7,7,8)]
   505        7.09287        7.09287        7.09287    8[6-(6,7)]
   506       7.753113       7.753113       7.753113    8[6-(6,7)]
   507        7.70818        7.70818        7.70818    8[6-(6,7)]
   508       6.684505       6.684505       6.684505    8[6-(6,7)]
   509      10.944196      10.944196      10.944196    8[6-(6,8),30-(7,7,8)]
   510      11.053906      11.053906      11.053906    8[6-(6,8)]
   511      10.857874      10.857874      10.857874    8[6-(6,8)]
   512      10.801885      10.801885      10.801885    8[6-(6,8),30-(7,7,8)]
   513       -0.00567       -0.00567       -0.00567    8[6-(6,7)]
   514      13.508487      13.508487      13.508487    8[6-(6,7)]
   515       13.55342       13.55342       13.55342    8[6-(6,7)]
   516       0.402695       0.402695       0.402695    8[6-(6,7)]
   517      10.317404      10.317404      10.317404    8[6-(6,8),30-(7,7,8)]
   518      10.207694      10.207694      10.207694    8[6-(6,8)]
   519      10.403726      10.403726      10.403726    8[6-(6,8)]
   520      10.459715      10.459715      10.459715    8[6-(6,8),30-(7,7,8)]
   521        7.08153        7.08153        7.08153    8[6-(6,7)]
   522       6.421287       6.421287       6.421287    8[6-(6,7)]
   523        6.46622        6.46622        6.46622    8[6-(6,7)]
   524       7.489895       7.489895       7.489895    8[6-(6,7)]
   525       3.230204       3.230204       3.230204    8[6-(6,8),30-(7,7,8)]
   526       3.120494       3.120494       3.120494    8[6-(6,8)]
   527       3.316526       3.316526       3.316526    8[6-(6,8)]
   528       3.372515       3.372515       3.372515    8[6-(6,8),30-(7,7,8)]
   529        0.00567        0.00567        0.00567    8[6-(6,7)]
   530       0.665913       0.665913       0.665913    8[6-(6,7)]
   531        0.62098        0.62098        0.62098    8[6-(6,7)]
   532      13.771705      13.771705      13.771705    8[6-(6,7)]
   533       3.856996       3.856996       3.856996    8[6-(6,8),30-(7,7,8)]
   534       3.966706       3.966706       3.966706    8[6-(6,8)]
   535       3.770674       3.770674       3.770674    8[6-(6,8)]
   536       3.714685       3.714685       3.714685    8[6-(6,8),30-(7,7,8)]
