# Supplementary material for: A collection of forcefield precursors for metal–organic frameworks
Source: RSC Adv. 2019 Nov 13;9(63):36492–507. doi: 10.1039/c9ra07327b (PMC9075174; doi:10.1039/c9ra07327b)
Supplement: RA-009-C9RA07327B-s312 [file RA-009-C9RA07327B-s312.txt]

CICYIX_clean

5.326200    0.000000    0.000000
-2.195698    5.892719    0.000000
-2.104152    -1.947261    7.576522

     1      -1.097849      -1.097849      -1.097849    48[8-(6),8-(6),8-(6),8-(6)]
     2      -0.314469      -0.314469      -0.314469    1[6-(6,6)]
     3       4.127531       4.127531       4.127531    1[6-(6,6)]
     4      -0.436996      -0.436996      -0.436996    6[6-(1,6),6-(8,8),8-(6)]
     5       0.685031       0.685031       0.685031    6[6-(6,8),8-(0),8-(48)]
     6      -0.810744      -0.810744      -0.810744    6[1-(0),6-(6,8),6-(6,8)]
     7      -1.952854      -1.952854      -1.952854    6[6-(1,6),6-(1,6),8-(48)]
     8      -2.625244      -2.625244      -2.625244    6[1-(0),6-(6,8),6-(6,8)]
     9       0.023647       0.023647       0.023647    6[6-(1,6),6-(8,8),8-(6)]
    10      -0.630287      -0.630287      -0.630287    6[6-(6,8),8-(48),8-(48)]
    11      -1.083977      -1.083977      -1.083977    8[6-(6,6),6-(6,6)]
    12       0.962099       0.962099       0.962099    8[6-(6,8),48-(8,8,8)]
    13       1.245552       1.245552       1.245552    8[6-(6,8)]
    14       2.994472       2.994472       2.994472    8[6-(6,6),48-(8,8,8)]
    15       0.007045       0.007045       0.007045    8[6-(6,8),48-(8,8,8)]
    16      -1.774233      -1.774233      -1.774233    8[6-(6,8),48-(8,8,8)]
