# Supplementary material for: A collection of forcefield precursors for metal–organic frameworks
Source: RSC Adv. 2019 Nov 13;9(63):36492–507. doi: 10.1039/c9ra07327b (PMC9075174; doi:10.1039/c9ra07327b)
Supplement: RA-009-C9RA07327B-s313 [file RA-009-C9RA07327B-s313.txt]

CIFDOM_clean

11.873100    0.000000    0.000000
-4.419795    12.473504    0.000000
0.000000    0.000000    18.474300

     1      -1.679768      -1.679768      -1.679768    25[8-(6),8-(6),8-(6),8-(6,25)]
     2       0.986625       0.986625       0.986625    25[8-(6),8-(6),8-(6),8-(6,25)]
     3       9.133073       9.133073       9.133073    25[8-(6),8-(6),8-(6),8-(6,25)]
     4        6.46668        6.46668        6.46668    25[8-(6),8-(6),8-(6),8-(6,25)]
     5      -2.209897      -2.209897      -2.209897    25[8-(6),8-(6),8-(6),8-(6),8-(6,25),8-(6,25)]
     6        5.93655        5.93655        5.93655    25[8-(6),8-(6),8-(6),8-(6),8-(6,25),8-(6,25)]
     7       0.237348       0.237348       0.237348    1[6-(6,6)]
     8       0.957337       0.957337       0.957337    1[6-(6,6)]
     9       2.622922       2.622922       2.622922    1[6-(6,6)]
    10       3.919052       3.919052       3.919052    1[6-(6,6)]
    11      -1.109454      -1.109454      -1.109454    1[6-(6,6)]
    12       1.683442       1.683442       1.683442    1[6-(6,6)]
    13       4.465551       4.465551       4.465551    1[6-(6,6)]
    14       2.411132       2.411132       2.411132    1[6-(6,6)]
    15       1.313305       1.313305       1.313305    1[6-(6,6)]
    16       3.489305       3.489305       3.489305    1[6-(6,6)]
    17       2.769316       2.769316       2.769316    1[6-(6,6)]
    18        1.10373        1.10373        1.10373    1[6-(6,6)]
    19        -0.1924        -0.1924        -0.1924    1[6-(6,6)]
    20       0.416312       0.416312       0.416312    1[6-(6,6)]
    21        2.04321        2.04321        2.04321    1[6-(6,6)]
    22       6.714407       6.714407       6.714407    1[6-(6,6)]
    23      -3.104275      -3.104275      -3.104275    1[6-(6,6)]
    24      -2.006447      -2.006447      -2.006447    1[6-(6,6)]
    25       7.215957       7.215957       7.215957    1[6-(6,6)]
    26       6.495968       6.495968       6.495968    1[6-(6,6)]
    27       4.830383       4.830383       4.830383    1[6-(6,6)]
    28       3.534253       3.534253       3.534253    1[6-(6,6)]
    29       8.562759       8.562759       8.562759    1[6-(6,6)]
    30       5.769863       5.769863       5.769863    1[6-(6,6)]
    31       2.987754       2.987754       2.987754    1[6-(6,6)]
    32       5.042173       5.042173       5.042173    1[6-(6,6)]
    33           6.14           6.14           6.14    1[6-(6,6)]
    34          3.964          3.964          3.964    1[6-(6,6)]
    35       4.683989       4.683989       4.683989    1[6-(6,6)]
    36       6.349575       6.349575       6.349575    1[6-(6,6)]
    37       7.645705       7.645705       7.645705    1[6-(6,6)]
    38       7.036993       7.036993       7.036993    1[6-(6,6)]
    39       5.410095       5.410095       5.410095    1[6-(6,6)]
    40       0.738898       0.738898       0.738898    1[6-(6,6)]
    41       10.55758       10.55758       10.55758    1[6-(6,6)]
    42       9.459752       9.459752       9.459752    1[6-(6,6)]
    43       0.721162       0.721162       0.721162    6[1-(0),6-(6,6),6-(6,6)]
    44       0.423289       0.423289       0.423289    6[6-(1,6),6-(1,6),6-(8,8)]
    45       1.152516       1.152516       1.152516    6[1-(0),6-(1,6),6-(6,6)]
    46       2.145903       2.145903       2.145903    6[1-(0),6-(1,6),6-(6,6)]
    47       3.455258       3.455258       3.455258    6[1-(0),6-(6,6),6-(6,6)]
    48       3.751389       3.751389       3.751389    6[6-(1,6),6-(1,6),6-(8,8)]
    49       3.085783       3.085783       3.085783    6[1-(0),6-(1,6),6-(6,6)]
    50       2.116558       2.116558       2.116558    6[1-(0),6-(1,6),6-(6,6)]
    51       1.757023       1.757023       1.757023    6[6-(1,6),6-(1,6),6-(6,6)]
    52        2.45811        2.45811        2.45811    6[6-(1,6),6-(1,6),6-(6,6)]
    53      -0.684807      -0.684807      -0.684807    6[6-(6,6),8-(25),8-(25)]
    54        4.76932        4.76932        4.76932    6[6-(6,6),8-(25),8-(25)]
    55       3.853582       3.853582       3.853582    6[1-(0),6-(1,6),6-(6,6)]
    56       2.622364       2.622364       2.622364    6[1-(0),6-(1,6),6-(6,6)]
    57       1.658856       1.658856       1.658856    6[6-(1,6),6-(1,6),6-(8,8)]
    58       1.959506       1.959506       1.959506    6[1-(0),6-(6,6),6-(6,6)]
    59       3.245037       3.245037       3.245037    6[6-(1,6),6-(1,6),6-(6,6)]
    60       0.358776       0.358776       0.358776    6[6-(6,6),8-(25),8-(25,25)]
    61       3.005491       3.005491       3.005491    6[1-(0),6-(6,6),6-(6,6)]
    62       3.303364       3.303364       3.303364    6[6-(1,6),6-(1,6),6-(8,8)]
    63       2.574137       2.574137       2.574137    6[1-(0),6-(1,6),6-(6,6)]
    64        1.58075        1.58075        1.58075    6[1-(0),6-(1,6),6-(6,6)]
    65       0.271395       0.271395       0.271395    6[1-(0),6-(6,6),6-(6,6)]
    66      -0.024736      -0.024736      -0.024736    6[6-(1,6),6-(1,6),6-(8,8)]
    67        0.64087        0.64087        0.64087    6[1-(0),6-(1,6),6-(6,6)]
    68       1.610095       1.610095       1.610095    6[1-(0),6-(1,6),6-(6,6)]
    69        1.96963        1.96963        1.96963    6[6-(1,6),6-(1,6),6-(6,6)]
    70       1.268543       1.268543       1.268543    6[6-(1,6),6-(1,6),6-(6,6)]
    71        4.41146        4.41146        4.41146    6[6-(6,6),8-(25),8-(25)]
    72      -1.042667      -1.042667      -1.042667    6[6-(6,6),8-(25),8-(25)]
    73       7.326375       7.326375       7.326375    6[1-(0),6-(1,6),6-(6,6)]
    74      -3.315507      -3.315507      -3.315507    6[1-(0),6-(1,6),6-(6,6)]
    75      -2.351998      -2.351998      -2.351998    6[6-(1,6),6-(1,6),6-(8,8)]
    76      -2.652649      -2.652649      -2.652649    6[1-(0),6-(6,6),6-(6,6)]
    77       0.481616       0.481616       0.481616    6[6-(1,6),6-(1,6),6-(6,6)]
    78      -1.051918      -1.051918      -1.051918    6[6-(6,6),8-(25),8-(25,25)]
    79       6.732143       6.732143       6.732143    6[1-(0),6-(6,6),6-(6,6)]
    80       7.030016       7.030016       7.030016    6[6-(1,6),6-(1,6),6-(8,8)]
    81       6.300789       6.300789       6.300789    6[1-(0),6-(1,6),6-(6,6)]
    82       5.307402       5.307402       5.307402    6[1-(0),6-(1,6),6-(6,6)]
    83       3.998047       3.998047       3.998047    6[1-(0),6-(6,6),6-(6,6)]
    84       3.701916       3.701916       3.701916    6[6-(1,6),6-(1,6),6-(8,8)]
    85       4.367522       4.367522       4.367522    6[1-(0),6-(1,6),6-(6,6)]
    86       5.336747       5.336747       5.336747    6[1-(0),6-(1,6),6-(6,6)]
    87       5.696282       5.696282       5.696282    6[6-(1,6),6-(1,6),6-(6,6)]
    88       4.995195       4.995195       4.995195    6[6-(1,6),6-(1,6),6-(6,6)]
    89       8.138112       8.138112       8.138112    6[6-(6,6),8-(25),8-(25)]
    90       2.683985       2.683985       2.683985    6[6-(6,6),8-(25),8-(25)]
    91       3.599723       3.599723       3.599723    6[1-(0),6-(1,6),6-(6,6)]
    92       4.830941       4.830941       4.830941    6[1-(0),6-(1,6),6-(6,6)]
    93       5.794449       5.794449       5.794449    6[6-(1,6),6-(1,6),6-(8,8)]
    94       5.493799       5.493799       5.493799    6[1-(0),6-(6,6),6-(6,6)]
    95       4.208268       4.208268       4.208268    6[6-(1,6),6-(1,6),6-(6,6)]
    96       7.094529       7.094529       7.094529    6[6-(6,6),8-(25),8-(25,25)]
    97       4.447814       4.447814       4.447814    6[1-(0),6-(6,6),6-(6,6)]
    98       4.149941       4.149941       4.149941    6[6-(1,6),6-(1,6),6-(8,8)]
    99       4.879168       4.879168       4.879168    6[1-(0),6-(1,6),6-(6,6)]
   100       5.872555       5.872555       5.872555    6[1-(0),6-(1,6),6-(6,6)]
   101        7.18191        7.18191        7.18191    6[1-(0),6-(6,6),6-(6,6)]
   102       7.478041       7.478041       7.478041    6[6-(1,6),6-(1,6),6-(8,8)]
   103       6.812435       6.812435       6.812435    6[1-(0),6-(1,6),6-(6,6)]
   104        5.84321        5.84321        5.84321    6[1-(0),6-(1,6),6-(6,6)]
   105       5.483675       5.483675       5.483675    6[6-(1,6),6-(1,6),6-(6,6)]
   106       6.184762       6.184762       6.184762    6[6-(1,6),6-(1,6),6-(6,6)]
   107       3.041845       3.041845       3.041845    6[6-(6,6),8-(25),8-(25)]
   108       8.495972       8.495972       8.495972    6[6-(6,6),8-(25),8-(25)]
   109        0.12693        0.12693        0.12693    6[1-(0),6-(1,6),6-(6,6)]
   110      10.768812      10.768812      10.768812    6[1-(0),6-(1,6),6-(6,6)]
   111       9.805303       9.805303       9.805303    6[6-(1,6),6-(1,6),6-(8,8)]
   112      10.105954      10.105954      10.105954    6[1-(0),6-(6,6),6-(6,6)]
   113       6.971689       6.971689       6.971689    6[6-(1,6),6-(1,6),6-(6,6)]
   114       8.505223       8.505223       8.505223    6[6-(6,6),8-(25),8-(25,25)]
   115      -0.943755      -0.943755      -0.943755    8[6-(6,8),25-(8,8,8,8,8)]
   116      10.608574      10.608574      10.608574    8[6-(6,8),25-(8,8,8)]
   117       4.964931       4.964931       4.964931    8[6-(6,8),25-(8,8,8,8,8)]
   118       5.322018       5.322018       5.322018    8[6-(6,8),25-(8,8,8)]
   119      -0.614212      -0.614212      -0.614212    8[6-(6,8),25-(8,8,8),25-(8,8,8,8,8)]
   120       0.296403       0.296403       0.296403    8[6-(6,8),25-(8,8,8)]
   121       4.670407       4.670407       4.670407    8[6-(6,8),25-(8,8,8,8,8)]
   122       4.991178       4.991178       4.991178    8[6-(6,8),25-(8,8,8)]
   123      -1.238278      -1.238278      -1.238278    8[6-(6,8),25-(8,8,8,8,8)]
   124      10.277734      10.277734      10.277734    8[6-(6,8),25-(8,8,8)]
   125       -0.07893       -0.07893       -0.07893    8[6-(6,8),25-(8,8,8),25-(8,8,8,8,8)]
   126      -0.989545      -0.989545      -0.989545    8[6-(6,8),25-(8,8,8)]
   127        8.39706        8.39706        8.39706    8[6-(6,8),25-(8,8,8,8,8)]
   128      -3.155269      -3.155269      -3.155269    8[6-(6,8),25-(8,8,8)]
   129       2.488374       2.488374       2.488374    8[6-(6,8),25-(8,8,8,8,8)]
   130       2.131287       2.131287       2.131287    8[6-(6,8),25-(8,8,8)]
   131       8.067517       8.067517       8.067517    8[6-(6,8),25-(8,8,8),25-(8,8,8,8,8)]
   132       7.156902       7.156902       7.156902    8[6-(6,8),25-(8,8,8)]
   133       2.782898       2.782898       2.782898    8[6-(6,8),25-(8,8,8,8,8)]
   134       2.462127       2.462127       2.462127    8[6-(6,8),25-(8,8,8)]
   135       8.691583       8.691583       8.691583    8[6-(6,8),25-(8,8,8,8,8)]
   136      -2.824429      -2.824429      -2.824429    8[6-(6,8),25-(8,8,8)]
   137       7.532235       7.532235       7.532235    8[6-(6,8),25-(8,8,8),25-(8,8,8,8,8)]
   138        8.44285        8.44285        8.44285    8[6-(6,8),25-(8,8,8)]
