# Supplementary material for: A collection of forcefield precursors for metal–organic frameworks
Source: RSC Adv. 2019 Nov 13;9(63):36492–507. doi: 10.1039/c9ra07327b (PMC9075174; doi:10.1039/c9ra07327b)
Supplement: RA-009-C9RA07327B-s314 [file RA-009-C9RA07327B-s314.txt]

CIFDUS_clean

11.667100    0.000000    0.000000
-2.877026    11.306810    0.000000
-2.141483    -2.754623    20.694832

     1       4.244801       4.244801       4.244801    25[8-(6),8-(6),8-(6),8-(6,25)]
     2       8.443672       8.443672       8.443672    25[8-(6),8-(6),8-(6),8-(6,25)]
     3        2.40379        2.40379        2.40379    25[8-(6),8-(6),8-(6),8-(6,25)]
     4      -1.795081      -1.795081      -1.795081    25[8-(6),8-(6),8-(6),8-(6,25)]
     5       6.455063       6.455063       6.455063    25[8-(6),8-(6),8-(6),8-(6),8-(6,25),8-(6,25)]
     6       0.193528       0.193528       0.193528    25[8-(6),8-(6),8-(6),8-(6),8-(6,25),8-(6,25)]
     7       6.146803       6.146803       6.146803    1[6-(6,6)]
     8       2.139602       2.139602       2.139602    1[6-(6,6)]
     9       2.133106       2.133106       2.133106    1[6-(6,6)]
    10       5.191368       5.191368       5.191368    1[6-(6,6)]
    11       6.583231       6.583231       6.583231    1[6-(6,6)]
    12       1.857303       1.857303       1.857303    1[6-(6,6)]
    13      -1.779712      -1.779712      -1.779712    1[6-(6,6)]
    14       6.167781       6.167781       6.167781    1[6-(6,6)]
    15       7.206009       7.206009       7.206009    1[6-(6,6)]
    16       8.308781       8.308781       8.308781    1[6-(6,6)]
    17       7.327347       7.327347       7.327347    1[6-(6,6)]
    18       9.501505       9.501505       9.501505    1[6-(6,6)]
    19        3.80726        3.80726        3.80726    1[6-(6,6)]
    20       2.439255       2.439255       2.439255    1[6-(6,6)]
    21       5.131327       5.131327       5.131327    1[6-(6,6)]
    22       6.967977       6.967977       6.967977    1[6-(6,6)]
    23      -1.922173      -1.922173      -1.922173    1[6-(6,6)]
    24      -0.278465      -0.278465      -0.278465    1[6-(6,6)]
    25       0.501788       0.501788       0.501788    1[6-(6,6)]
    26       4.508989       4.508989       4.508989    1[6-(6,6)]
    27       4.515485       4.515485       4.515485    1[6-(6,6)]
    28       1.457223       1.457223       1.457223    1[6-(6,6)]
    29        0.06536        0.06536        0.06536    1[6-(6,6)]
    30       4.791288       4.791288       4.791288    1[6-(6,6)]
    31      -3.238797      -3.238797      -3.238797    1[6-(6,6)]
    32        0.48081        0.48081        0.48081    1[6-(6,6)]
    33      -0.557418      -0.557418      -0.557418    1[6-(6,6)]
    34       -1.66019       -1.66019       -1.66019    1[6-(6,6)]
    35      -0.678756      -0.678756      -0.678756    1[6-(6,6)]
    36      -2.852914      -2.852914      -2.852914    1[6-(6,6)]
    37       2.841331       2.841331       2.841331    1[6-(6,6)]
    38       4.209336       4.209336       4.209336    1[6-(6,6)]
    39       1.517264       1.517264       1.517264    1[6-(6,6)]
    40        2.55764        2.55764        2.55764    1[6-(6,6)]
    41       8.570764       8.570764       8.570764    1[6-(6,6)]
    42       6.927056       6.927056       6.927056    1[6-(6,6)]
    43       4.152255       4.152255       4.152255    6[6-(6,6),8-(25),8-(25,25)]
    44       4.173561       4.173561       4.173561    6[6-(1,6),6-(1,6),6-(8,8)]
    45       5.346927       5.346927       5.346927    6[1-(0),6-(6,6),6-(6,6)]
    46       5.379422       5.379422       5.379422    6[6-(1,6),6-(1,6),6-(6,6)]
    47       2.945011       2.945011       2.945011    6[1-(0),6-(1,6),6-(6,6)]
    48       2.943425       2.943425       2.943425    6[1-(0),6-(1,6),6-(6,6)]
    49       4.132972       4.132972       4.132972    6[6-(6,6),8-(25),8-(25)]
    50        3.58966        3.58966        3.58966    6[6-(1,6),6-(1,6),6-(8,8)]
    51       4.364305       4.364305       4.364305    6[1-(0),6-(1,6),6-(6,6)]
    52       3.912814       3.912814       3.912814    6[1-(0),6-(1,6),6-(6,6)]
    53       2.367437       2.367437       2.367437    6[1-(0),6-(6,6),6-(6,6)]
    54       1.861163       1.861163       1.861163    6[6-(1,6),6-(1,6),6-(6,6)]
    55       8.644613       8.644613       8.644613    6[6-(6,6),8-(25),8-(25)]
    56       9.364752       9.364752       9.364752    6[6-(1,6),6-(1,6),6-(8,8)]
    57       9.925221       9.925221       9.925221    6[1-(0),6-(6,6),6-(6,6)]
    58      -1.102302      -1.102302      -1.102302    6[6-(1,6),6-(1,6),6-(6,6)]
    59       9.428002       9.428002       9.428002    6[1-(0),6-(1,6),6-(6,6)]
    60       7.167669       7.167669       7.167669    6[1-(0),6-(1,6),6-(6,6)]
    61       7.878533       7.878533       7.878533    6[6-(6,6),8-(25),8-(25,25)]
    62       7.833665       7.833665       7.833665    6[6-(1,6),6-(1,6),6-(8,8)]
    63        8.14729        8.14729        8.14729    6[1-(0),6-(6,6),6-(6,6)]
    64       8.233184       8.233184       8.233184    6[6-(1,6),6-(1,6),6-(6,6)]
    65       7.542644       7.542644       7.542644    6[1-(0),6-(1,6),6-(6,6)]
    66       7.578846       7.578846       7.578846    6[1-(0),6-(1,6),6-(6,6)]
    67       5.574537       5.574537       5.574537    6[6-(6,6),8-(25),8-(25)]
    68       4.621549       4.621549       4.621549    6[6-(1,6),6-(1,6),6-(8,8)]
    69       3.793382       3.793382       3.793382    6[1-(0),6-(1,6),6-(6,6)]
    70       2.968771       2.968771       2.968771    6[1-(0),6-(1,6),6-(6,6)]
    71       4.587451       4.587451       4.587451    6[1-(0),6-(6,6),6-(6,6)]
    72       3.735012       3.735012       3.735012    6[6-(1,6),6-(1,6),6-(6,6)]
    73       7.094635       7.094635       7.094635    6[6-(6,6),8-(25),8-(25)]
    74       8.173605       8.173605       8.173605    6[6-(1,6),6-(1,6),6-(8,8)]
    75       7.859514       7.859514       7.859514    6[1-(0),6-(6,6),6-(6,6)]
    76       8.118862       8.118862       8.118862    6[6-(1,6),6-(1,6),6-(6,6)]
    77      -2.145965      -2.145965      -2.145965    6[1-(0),6-(1,6),6-(6,6)]
    78      -1.165422      -1.165422      -1.165422    6[1-(0),6-(1,6),6-(6,6)]
    79       2.496336       2.496336       2.496336    6[6-(6,6),8-(25),8-(25,25)]
    80        2.47503        2.47503        2.47503    6[6-(1,6),6-(1,6),6-(8,8)]
    81       1.301664       1.301664       1.301664    6[1-(0),6-(6,6),6-(6,6)]
    82       1.269169       1.269169       1.269169    6[6-(1,6),6-(1,6),6-(6,6)]
    83        3.70358        3.70358        3.70358    6[1-(0),6-(1,6),6-(6,6)]
    84       3.705166       3.705166       3.705166    6[1-(0),6-(1,6),6-(6,6)]
    85       2.515619       2.515619       2.515619    6[6-(6,6),8-(25),8-(25)]
    86       3.058931       3.058931       3.058931    6[6-(1,6),6-(1,6),6-(8,8)]
    87       2.284286       2.284286       2.284286    6[1-(0),6-(1,6),6-(6,6)]
    88       2.735777       2.735777       2.735777    6[1-(0),6-(1,6),6-(6,6)]
    89       4.281154       4.281154       4.281154    6[1-(0),6-(6,6),6-(6,6)]
    90       4.787428       4.787428       4.787428    6[6-(1,6),6-(1,6),6-(6,6)]
    91      -1.996022      -1.996022      -1.996022    6[6-(6,6),8-(25),8-(25)]
    92      -2.716161      -2.716161      -2.716161    6[6-(1,6),6-(1,6),6-(8,8)]
    93       -3.27663       -3.27663       -3.27663    6[1-(0),6-(6,6),6-(6,6)]
    94       7.750893       7.750893       7.750893    6[6-(1,6),6-(1,6),6-(6,6)]
    95       0.097615       0.097615       0.097615    6[1-(0),6-(1,6),6-(6,6)]
    96      -0.519078      -0.519078      -0.519078    6[1-(0),6-(1,6),6-(6,6)]
    97      -1.229942      -1.229942      -1.229942    6[6-(6,6),8-(25),8-(25,25)]
    98      -1.185074      -1.185074      -1.185074    6[6-(1,6),6-(1,6),6-(8,8)]
    99      -1.498699      -1.498699      -1.498699    6[1-(0),6-(6,6),6-(6,6)]
   100      -1.584593      -1.584593      -1.584593    6[6-(1,6),6-(1,6),6-(6,6)]
   101      -0.894053      -0.894053      -0.894053    6[1-(0),6-(1,6),6-(6,6)]
   102      -0.930255      -0.930255      -0.930255    6[1-(0),6-(1,6),6-(6,6)]
   103       1.074054       1.074054       1.074054    6[6-(6,6),8-(25),8-(25)]
   104       2.027042       2.027042       2.027042    6[6-(1,6),6-(1,6),6-(8,8)]
   105       2.855209       2.855209       2.855209    6[1-(0),6-(1,6),6-(6,6)]
   106        3.67982        3.67982        3.67982    6[1-(0),6-(1,6),6-(6,6)]
   107        2.06114        2.06114        2.06114    6[1-(0),6-(6,6),6-(6,6)]
   108       2.913579       2.913579       2.913579    6[6-(1,6),6-(1,6),6-(6,6)]
   109      -0.446044      -0.446044      -0.446044    6[6-(6,6),8-(25),8-(25)]
   110      -1.525014      -1.525014      -1.525014    6[6-(1,6),6-(1,6),6-(8,8)]
   111      -1.210923      -1.210923      -1.210923    6[1-(0),6-(6,6),6-(6,6)]
   112      -1.470271      -1.470271      -1.470271    6[6-(1,6),6-(1,6),6-(6,6)]
   113      -2.872544      -2.872544      -2.872544    6[1-(0),6-(1,6),6-(6,6)]
   114       7.814013       7.814013       7.814013    6[1-(0),6-(1,6),6-(6,6)]
   115       5.208779       5.208779       5.208779    8[6-(6,8),25-(8,8,8),25-(8,8,8,8,8)]
   116       3.139224       3.139224       3.139224    8[6-(6,8),25-(8,8,8)]
   117       5.126291       5.126291       5.126291    8[6-(6,8),25-(8,8,8,8,8)]
   118       3.529514       3.529514       3.529514    8[6-(6,8),25-(8,8,8)]
   119       7.961735       7.961735       7.961735    8[6-(6,8),25-(8,8,8,8,8)]
   120        8.79843        8.79843        8.79843    8[6-(6,8),25-(8,8,8)]
   121       7.837188       7.837188       7.837188    8[6-(6,8),25-(8,8,8),25-(8,8,8,8,8)]
   122       8.040732       8.040732       8.040732    8[6-(6,8),25-(8,8,8)]
   123       5.413432       5.413432       5.413432    8[6-(6,8),25-(8,8,8,8,8)]
   124       6.472658       6.472658       6.472658    8[6-(6,8),25-(8,8,8)]
   125       7.431363       7.431363       7.431363    8[6-(6,8),25-(8,8,8,8,8)]
   126       5.941928       5.941928       5.941928    8[6-(6,8),25-(8,8,8)]
   127       1.439812       1.439812       1.439812    8[6-(6,8),25-(8,8,8),25-(8,8,8,8,8)]
   128       3.509367       3.509367       3.509367    8[6-(6,8),25-(8,8,8)]
   129         1.5223         1.5223         1.5223    8[6-(6,8),25-(8,8,8,8,8)]
   130       3.119077       3.119077       3.119077    8[6-(6,8),25-(8,8,8)]
   131      -1.313144      -1.313144      -1.313144    8[6-(6,8),25-(8,8,8,8,8)]
   132      -2.149839      -2.149839      -2.149839    8[6-(6,8),25-(8,8,8)]
   133      -1.188597      -1.188597      -1.188597    8[6-(6,8),25-(8,8,8),25-(8,8,8,8,8)]
   134      -1.392141      -1.392141      -1.392141    8[6-(6,8),25-(8,8,8)]
   135       1.235159       1.235159       1.235159    8[6-(6,8),25-(8,8,8,8,8)]
   136       0.175933       0.175933       0.175933    8[6-(6,8),25-(8,8,8)]
   137      -0.782772      -0.782772      -0.782772    8[6-(6,8),25-(8,8,8,8,8)]
   138       0.706663       0.706663       0.706663    8[6-(6,8),25-(8,8,8)]
