# Supplementary material for: A collection of forcefield precursors for metal–organic frameworks
Source: RSC Adv. 2019 Nov 13;9(63):36492–507. doi: 10.1039/c9ra07327b (PMC9075174; doi:10.1039/c9ra07327b)
Supplement: RA-009-C9RA07327B-s315 [file RA-009-C9RA07327B-s315.txt]

CIFJAE_clean

10.317700    0.000000    0.000000
-2.623423    9.978606    0.000000
-2.360900    -3.061821    12.047498

     1       4.852839       4.852839       4.852839    25[8-(6),8-(6),8-(6),8-(6)]
     2        4.40329        4.40329        4.40329    25[8-(6),8-(6),8-(6),8-(6)]
     3       0.480538       0.480538       0.480538    25[8-(6),8-(6),8-(6),8-(6)]
     4       0.930087       0.930087       0.930087    25[8-(6),8-(6),8-(6),8-(6)]
     5       3.184469       3.184469       3.184469    1[6-(6,6)]
     6       6.545622       6.545622       6.545622    1[6-(6,6)]
     7       4.924849       4.924849       4.924849    1[6-(6,6)]
     8       5.101928       5.101928       5.101928    1[6-(6,6)]
     9       0.217873       0.217873       0.217873    1[6-(6,6)]
    10       7.825616       7.825616       7.825616    1[6-(6,6)]
    11      -0.797804      -0.797804      -0.797804    1[6-(6,6)]
    12       1.401107       1.401107       1.401107    1[6-(6,6)]
    13       2.148908       2.148908       2.148908    1[6-(6,6)]
    14      -1.212245      -1.212245      -1.212245    1[6-(6,6)]
    15       0.408528       0.408528       0.408528    1[6-(6,6)]
    16       0.231449       0.231449       0.231449    1[6-(6,6)]
    17       5.115504       5.115504       5.115504    1[6-(6,6)]
    18      -2.492239      -2.492239      -2.492239    1[6-(6,6)]
    19       6.131181       6.131181       6.131181    1[6-(6,6)]
    20        3.93227        3.93227        3.93227    1[6-(6,6)]
    21       4.159056       4.159056       4.159056    6[6-(1,6),6-(1,6),6-(8,8)]
    22       3.547117       3.547117       3.547117    6[1-(0),6-(6,6),6-(6,6)]
    23       3.468923       3.468923       3.468923    6[6-(1,6),6-(1,6),6-(8,8)]
    24       3.982603       3.982603       3.982603    6[1-(0),6-(1,6),6-(6,6)]
    25       4.582495       4.582495       4.582495    6[1-(0),6-(1,6),6-(1,6)]
    26       4.681114       4.681114       4.681114    6[1-(0),6-(1,6),6-(6,6)]
    27        4.26948        4.26948        4.26948    6[6-(6,6),8-(25),8-(25)]
    28       2.823472       2.823472       2.823472    6[6-(6,6),8-(25),8-(25)]
    29        1.02942        1.02942        1.02942    6[6-(1,6),6-(1,6),6-(8,8)]
    30       0.011812       0.011812       0.011812    6[1-(0),6-(6,6),6-(6,6)]
    31      -1.307635      -1.307635      -1.307635    6[6-(1,6),6-(1,6),6-(8,8)]
    32      -1.607786      -1.607786      -1.607786    6[1-(0),6-(1,6),6-(6,6)]
    33      -0.592626      -0.592626      -0.592626    6[1-(0),6-(1,6),6-(1,6)]
    34       0.721925       0.721925       0.721925    6[1-(0),6-(1,6),6-(6,6)]
    35       2.458213       2.458213       2.458213    6[6-(6,6),8-(25),8-(25)]
    36      -2.404835      -2.404835      -2.404835    6[6-(6,6),8-(25),8-(25)]
    37       1.174321       1.174321       1.174321    6[6-(1,6),6-(1,6),6-(8,8)]
    38        1.78626        1.78626        1.78626    6[1-(0),6-(6,6),6-(6,6)]
    39       1.864454       1.864454       1.864454    6[6-(1,6),6-(1,6),6-(8,8)]
    40       1.350774       1.350774       1.350774    6[1-(0),6-(1,6),6-(6,6)]
    41       0.750882       0.750882       0.750882    6[1-(0),6-(1,6),6-(1,6)]
    42       0.652263       0.652263       0.652263    6[1-(0),6-(1,6),6-(6,6)]
    43       1.063897       1.063897       1.063897    6[6-(6,6),8-(25),8-(25)]
    44       2.509905       2.509905       2.509905    6[6-(6,6),8-(25),8-(25)]
    45       4.303957       4.303957       4.303957    6[6-(1,6),6-(1,6),6-(8,8)]
    46       5.321565       5.321565       5.321565    6[1-(0),6-(6,6),6-(6,6)]
    47       6.641012       6.641012       6.641012    6[6-(1,6),6-(1,6),6-(8,8)]
    48       6.941163       6.941163       6.941163    6[1-(0),6-(1,6),6-(6,6)]
    49       5.926003       5.926003       5.926003    6[1-(0),6-(1,6),6-(1,6)]
    50       4.611452       4.611452       4.611452    6[1-(0),6-(1,6),6-(6,6)]
    51       2.875164       2.875164       2.875164    6[6-(6,6),8-(25),8-(25)]
    52       7.738212       7.738212       7.738212    6[6-(6,6),8-(25),8-(25)]
    53       5.107853       5.107853       5.107853    8[6-(6,8),25-(8,8,8)]
    54       3.565493       3.565493       3.565493    8[6-(6,8),25-(8,8,8)]
    55       2.227886       2.227886       2.227886    8[6-(6,8),25-(8,8,8)]
    56       5.574076       5.574076       5.574076    8[6-(6,8),25-(8,8,8)]
    57        3.35602        3.35602        3.35602    8[6-(6,8),25-(8,8,8)]
    58       2.713143       2.713143       2.713143    8[6-(6,8),25-(8,8,8)]
    59      -2.106119      -2.106119      -2.106119    8[6-(6,8),25-(8,8,8)]
    60       6.774723       6.774723       6.774723    8[6-(6,8),25-(8,8,8)]
    61       0.225524       0.225524       0.225524    8[6-(6,8),25-(8,8,8)]
    62       1.767884       1.767884       1.767884    8[6-(6,8),25-(8,8,8)]
    63       3.105491       3.105491       3.105491    8[6-(6,8),25-(8,8,8)]
    64      -0.240699      -0.240699      -0.240699    8[6-(6,8),25-(8,8,8)]
    65       1.977357       1.977357       1.977357    8[6-(6,8),25-(8,8,8)]
    66       2.620234       2.620234       2.620234    8[6-(6,8),25-(8,8,8)]
    67       7.439496       7.439496       7.439496    8[6-(6,8),25-(8,8,8)]
    68      -1.441346      -1.441346      -1.441346    8[6-(6,8),25-(8,8,8)]
