# Supplementary material for: A collection of forcefield precursors for metal–organic frameworks
Source: RSC Adv. 2019 Nov 13;9(63):36492–507. doi: 10.1039/c9ra07327b (PMC9075174; doi:10.1039/c9ra07327b)
Supplement: RA-009-C9RA07327B-s316 [file RA-009-C9RA07327B-s316.txt]

CIFMEL_clean

14.651800    0.000000    0.000000
0.000000    14.651800    0.000000
0.000000    0.000000    14.651800

     1      14.003604      14.003604      14.003604    27[8-(6),8-(6),8-(6),17-(0)]
     2      11.960704      11.960704      11.960704    27[8-(6),8-(6),8-(6)]
     3       7.974096       7.974096       7.974096    27[8-(6),8-(6),8-(6),17-(0)]
     4      10.016996      10.016996      10.016996    27[8-(6),8-(6),8-(6)]
     5       0.648196       0.648196       0.648196    27[8-(6),8-(6),8-(6),17-(0)]
     6       2.691096       2.691096       2.691096    27[8-(6),8-(6),8-(6)]
     7       6.677704       6.677704       6.677704    27[8-(6),8-(6),8-(6),17-(0)]
     8       4.634804       4.634804       4.634804    27[8-(6),8-(6),8-(6)]
     9      11.021084      11.021084      11.021084    1[6-(6,6)]
    10      10.956616      10.956616      10.956616    1[6-(6,6)]
    11       3.630716       3.630716       3.630716    1[6-(6,6)]
    12       3.695184       3.695184       3.695184    1[6-(6,6)]
    13       2.391174       2.391174       2.391174    1[6-(6,6)]
    14       9.717074       9.717074       9.717074    1[6-(6,6)]
    15       4.934726       4.934726       4.934726    1[6-(6,6)]
    16      12.260626      12.260626      12.260626    1[6-(6,6)]
    17       6.884881       6.884881       6.884881    1[6-(6,6)]
    18       7.766919       7.766919       7.766919    1[6-(6,6)]
    19      14.210781      14.210781      14.210781    1[6-(6,6)]
    20       0.441019       0.441019       0.441019    1[6-(6,6)]
    21      12.735345      12.735345      12.735345    6[6-(6,6),8-(27),8-(27)]
    22      11.634994      11.634994      11.634994    6[1-(0),6-(6,6),6-(6,6)]
    23      12.648899      12.648899      12.648899    6[6-(1,6),6-(1,6),6-(8,8)]
    24       9.242355       9.242355       9.242355    6[6-(6,6),8-(27),8-(27)]
    25      10.342706      10.342706      10.342706    6[1-(0),6-(6,6),6-(6,6)]
    26       9.328801       9.328801       9.328801    6[6-(1,6),6-(1,6),6-(8,8)]
    27       1.916455       1.916455       1.916455    6[6-(6,6),8-(27),8-(27)]
    28       3.016806       3.016806       3.016806    6[1-(0),6-(6,6),6-(6,6)]
    29       2.002901       2.002901       2.002901    6[6-(1,6),6-(1,6),6-(8,8)]
    30       5.409445       5.409445       5.409445    6[6-(6,6),8-(27),8-(27)]
    31       4.309094       4.309094       4.309094    6[1-(0),6-(6,6),6-(6,6)]
    32       5.322999       5.322999       5.322999    6[6-(1,6),6-(1,6),6-(8,8)]
    33       4.288582       4.288582       4.288582    6[6-(6,6),8-(27),8-(27)]
    34       2.287146       2.287146       2.287146    6[1-(0),6-(6,6),6-(6,6)]
    35        3.17065        3.17065        3.17065    6[6-(1,6),6-(1,6),6-(8,8)]
    36      11.614482      11.614482      11.614482    6[6-(6,6),8-(27),8-(27)]
    37       9.613046       9.613046       9.613046    6[1-(0),6-(6,6),6-(6,6)]
    38       10.49655       10.49655       10.49655    6[6-(1,6),6-(1,6),6-(8,8)]
    39       3.037318       3.037318       3.037318    6[6-(6,6),8-(27),8-(27)]
    40       5.038754       5.038754       5.038754    6[1-(0),6-(6,6),6-(6,6)]
    41        4.15525        4.15525        4.15525    6[6-(1,6),6-(1,6),6-(8,8)]
    42      10.363218      10.363218      10.363218    6[6-(6,6),8-(27),8-(27)]
    43      12.364654      12.364654      12.364654    6[1-(0),6-(6,6),6-(6,6)]
    44       11.48115       11.48115       11.48115    6[6-(1,6),6-(1,6),6-(8,8)]
    45       7.120775       7.120775       7.120775    6[6-(6,6),8-(27),8-(27)]
    46       6.193316       6.193316       6.193316    6[1-(0),6-(6,6),6-(6,6)]
    47       6.081962       6.081962       6.081962    6[6-(1,6),6-(1,6),6-(8,8)]
    48       7.531025       7.531025       7.531025    6[6-(6,6),8-(27),8-(27)]
    49       8.458484       8.458484       8.458484    6[1-(0),6-(6,6),6-(6,6)]
    50       8.569838       8.569838       8.569838    6[6-(1,6),6-(1,6),6-(8,8)]
    51      14.446675      14.446675      14.446675    6[6-(6,6),8-(27),8-(27)]
    52      13.519216      13.519216      13.519216    6[1-(0),6-(6,6),6-(6,6)]
    53      13.407862      13.407862      13.407862    6[6-(1,6),6-(1,6),6-(8,8)]
    54       0.205125       0.205125       0.205125    6[6-(6,6),8-(27),8-(27)]
    55       1.132584       1.132584       1.132584    6[1-(0),6-(6,6),6-(6,6)]
    56       1.243938       1.243938       1.243938    6[6-(1,6),6-(1,6),6-(8,8)]
    57       0.555303       0.555303       0.555303    17[27-(8,8,8)]
    58       6.770597       6.770597       6.770597    17[27-(8,8,8)]
    59      14.096497      14.096497      14.096497    17[27-(8,8,8)]
    60       7.881203       7.881203       7.881203    17[27-(8,8,8)]
    61       12.00715       12.00715       12.00715    8[6-(6,8),27-(8,8)]
    62      13.728737      13.728737      13.728737    8[6-(6,8),27-(8,8,17)]
    63        9.97055        9.97055        9.97055    8[6-(6,8),27-(8,8)]
    64       8.248963       8.248963       8.248963    8[6-(6,8),27-(8,8,17)]
    65        2.64465        2.64465        2.64465    8[6-(6,8),27-(8,8)]
    66       0.923063       0.923063       0.923063    8[6-(6,8),27-(8,8,17)]
    67        4.68125        4.68125        4.68125    8[6-(6,8),27-(8,8)]
    68       6.402837       6.402837       6.402837    8[6-(6,8),27-(8,8,17)]
    69       4.253418       4.253418       4.253418    8[6-(6,8),27-(8,8)]
    70       5.112013       5.112013       5.112013    8[6-(6,8),27-(8,8,17)]
    71      11.579318      11.579318      11.579318    8[6-(6,8),27-(8,8)]
    72      12.437913      12.437913      12.437913    8[6-(6,8),27-(8,8,17)]
    73       3.072482       3.072482       3.072482    8[6-(6,8),27-(8,8)]
    74       2.213887       2.213887       2.213887    8[6-(6,8),27-(8,8,17)]
    75      10.398382      10.398382      10.398382    8[6-(6,8),27-(8,8)]
    76       9.539787       9.539787       9.539787    8[6-(6,8),27-(8,8,17)]
    77        8.09512        8.09512        8.09512    8[6-(6,8),27-(8,8)]
    78       6.868764       6.868764       6.868764    8[6-(6,8),27-(8,8,17)]
    79       6.556681       6.556681       6.556681    8[6-(6,8),27-(8,8)]
    80       7.783036       7.783036       7.783036    8[6-(6,8),27-(8,8,17)]
    81       0.769219       0.769219       0.769219    8[6-(6,8),27-(8,8)]
    82      14.194664      14.194664      14.194664    8[6-(6,8),27-(8,8,17)]
    83      13.882581      13.882581      13.882581    8[6-(6,8),27-(8,8)]
    84       0.457136       0.457136       0.457136    8[6-(6,8),27-(8,8,17)]
