# Supplementary material for: A collection of forcefield precursors for metal–organic frameworks
Source: RSC Adv. 2019 Nov 13;9(63):36492–507. doi: 10.1039/c9ra07327b (PMC9075174; doi:10.1039/c9ra07327b)
Supplement: RA-009-C9RA07327B-s317 [file RA-009-C9RA07327B-s317.txt]

CIFMIP_clean

16.988100    0.000000    0.000000
-5.571417    16.048516    0.000000
3.774934    9.399643    13.637893

     1       4.368237       4.368237       4.368237    27[8-(1,27,27),8-(6),8-(6),8-(6)]
     2       3.652004       3.652004       3.652004    27[8-(1,27,27),8-(6),8-(6),8-(6),8-(6)]
     3      -0.987395      -0.987395      -0.987395    27[8-(1,27,27),8-(6),8-(6),8-(6)]
     4      13.371626      13.371626      13.371626    27[8-(1,27,27),8-(6),8-(6),8-(6)]
     5      11.307881      11.307881      11.307881    27[8-(1,27,27),8-(6),8-(6),8-(6),8-(6)]
     6      13.211545      13.211545      13.211545    27[8-(1,27,27),8-(6),8-(6),8-(6)]
     7       9.406407       9.406407       9.406407    27[8-(1,27,27),8-(6),8-(6),8-(6)]
     8       6.561532       6.561532       6.561532    27[8-(1,27,27),8-(6),8-(6),8-(6),8-(6)]
     9       6.328678       6.328678       6.328678    27[8-(1,27,27),8-(6),8-(6),8-(6)]
    10       2.762039       2.762039       2.762039    27[8-(1,27,27),8-(6),8-(6),8-(6)]
    11       6.601869       6.601869       6.601869    27[8-(1,27,27),8-(6),8-(6),8-(6),8-(6)]
    12       9.670406       9.670406       9.670406    27[8-(1,27,27),8-(6),8-(6),8-(6)]
    13      16.855716      16.855716      16.855716    1[6-(6,6)]
    14      11.626313      11.626313      11.626313    1[6-(6,6)]
    15      12.642531      12.642531      12.642531    1[8-(6)]
    16      13.556957      13.556957      13.556957    1[6-(6,6)]
    17      16.885493      16.885493      16.885493    1[6-(6,6)]
    18      11.827899      11.827899      11.827899    1[6-(6,6)]
    19       8.102325       8.102325       8.102325    1[6-(6,6)]
    20      -1.089671      -1.089671      -1.089671    1[8-(27,27,27)]
    21      -0.219154      -0.219154      -0.219154    1[6-(6,6)]
    22       3.076433       3.076433       3.076433    1[6-(6,6)]
    23       7.114836       7.114836       7.114836    1[8-(6)]
    24        3.07026        3.07026        3.07026    1[6-(6,6)]
    25       -0.35174       -0.35174       -0.35174    1[6-(6,6)]
    26      -1.014113      -1.014113      -1.014113    1[6-(6,6)]
    27       3.063761       3.063761       3.063761    1[6-(6,6)]
    28      13.271763      13.271763      13.271763    1[8-(27,27,27)]
    29       7.026764       7.026764       7.026764    1[6-(6,6)]
    30       9.913633       9.913633       9.913633    1[6-(6,6)]
    31       3.017061       3.017061       3.017061    1[8-(6)]
    32       8.318258       8.318258       8.318258    1[6-(6,6)]
    33       4.485258       4.485258       4.485258    1[6-(6,6)]
    34       5.387548       5.387548       5.387548    1[6-(6,6)]
    35       4.270253       4.270253       4.270253    1[6-(6,6)]
    36       7.943849       7.943849       7.943849    1[8-(27,27,27)]
    37       9.609799       9.609799       9.609799    1[6-(6,6)]
    38       1.014179       1.014179       1.014179    1[6-(6,6)]
    39      11.168889      11.168889      11.168889    1[8-(6)]
    40       4.534025       4.534025       4.534025    1[6-(6,6)]
    41      12.048495      12.048495      12.048495    1[6-(6,6)]
    42      14.772589      14.772589      14.772589    1[6-(6,6)]
    43       12.46725       12.46725       12.46725    1[6-(6,6)]
    44       4.238243       4.238243       4.238243    1[8-(27,27,27)]
    45      14.289175      14.289175      14.289175    6[6-(6,6),8-(0),8-(27)]
    46      15.093702      15.093702      15.093702    6[6-(1,6),6-(1,6),6-(8,8)]
    47      16.473102      16.473102      16.473102    6[1-(0),6-(6,6),6-(6,6)]
    48      15.354681      15.354681      15.354681    6[6-(1,6),6-(1,6),6-(8,8)]
    49      16.664702      16.664702      16.664702    6[1-(0),6-(6,6),6-(6,6)]
    50       17.22285       17.22285       17.22285    6[6-(1,6),6-(1,6),6-(8,8)]
    51       1.716351       1.716351       1.716351    6[6-(6,6),8-(27),8-(27)]
    52      14.476489      14.476489      14.476489    6[1-(0),6-(6,6),6-(6,6)]
    53      15.141771      15.141771      15.141771    6[6-(1,6),6-(1,6),6-(8,8)]
    54      16.515746      16.515746      16.515746    6[1-(0),6-(6,6),6-(6,6)]
    55      11.786877      11.786877      11.786877    6[6-(1,6),6-(1,6),6-(8,8)]
    56      11.263897      11.263897      11.263897    6[1-(0),6-(6,6),6-(6,6)]
    57       9.802743       9.802743       9.802743    6[6-(1,6),6-(1,6),6-(8,8)]
    58       9.025569       9.025569       9.025569    6[1-(0),6-(6,6),6-(6,6)]
    59      14.147232      14.147232      14.147232    6[6-(6,6),8-(1),8-(27)]
    60      -3.680989      -3.680989      -3.680989    6[6-(6,6),8-(27),8-(27)]
    61       9.146389       9.146389       9.146389    6[6-(6,6),8-(27),8-(27)]
    62       9.248634       9.248634       9.248634    6[6-(6,6),8-(27),8-(27)]
    63       0.528588       0.528588       0.528588    6[6-(6,6),8-(0),8-(27)]
    64       1.283032       1.283032       1.283032    6[6-(1,6),6-(1,6),6-(8,8)]
    65        0.65134        0.65134        0.65134    6[1-(0),6-(6,6),6-(6,6)]
    66       3.252092       3.252092       3.252092    6[6-(1,6),6-(1,6),6-(8,8)]
    67       2.643048       2.643048       2.643048    6[1-(0),6-(6,6),6-(6,6)]
    68       1.301676       1.301676       1.301676    6[6-(1,6),6-(1,6),6-(8,8)]
    69      17.583922      17.583922      17.583922    6[6-(6,6),8-(27),8-(27)]
    70       2.610568       2.610568       2.610568    6[1-(0),6-(6,6),6-(6,6)]
    71       1.246179       1.246179       1.246179    6[6-(1,6),6-(1,6),6-(8,8)]
    72       0.530187       0.530187       0.530187    6[1-(0),6-(6,6),6-(6,6)]
    73       1.082115       1.082115       1.082115    6[6-(1,6),6-(1,6),6-(8,8)]
    74       2.373365       2.373365       2.373365    6[1-(0),6-(6,6),6-(6,6)]
    75       3.176535       3.176535       3.176535    6[6-(1,6),6-(1,6),6-(8,8)]
    76       2.555495       2.555495       2.555495    6[1-(0),6-(6,6),6-(6,6)]
    77       0.678008       0.678008       0.678008    6[6-(6,6),8-(1),8-(27)]
    78      13.532101      13.532101      13.532101    6[6-(6,6),8-(27),8-(27)]
    79       4.552558       4.552558       4.552558    6[6-(6,6),8-(27),8-(27)]
    80         4.5363         4.5363         4.5363    6[6-(6,6),8-(27),8-(27)]
    81       6.870304       6.870304       6.870304    6[6-(6,6),8-(0),8-(27)]
    82       7.608765       7.608765       7.608765    6[6-(1,6),6-(1,6),6-(8,8)]
    83        7.59814        7.59814        7.59814    6[1-(0),6-(6,6),6-(6,6)]
    84       9.365475       9.365475       9.365475    6[6-(1,6),6-(1,6),6-(8,8)]
    85       9.340965       9.340965       9.340965    6[1-(0),6-(6,6),6-(6,6)]
    86       8.406026       8.406026       8.406026    6[6-(1,6),6-(1,6),6-(8,8)]
    87        8.37604        8.37604        8.37604    6[6-(6,6),8-(27),8-(27)]
    88       8.397433       8.397433       8.397433    6[1-(0),6-(6,6),6-(6,6)]
    89        4.21084        4.21084        4.21084    6[6-(1,6),6-(1,6),6-(8,8)]
    90       4.538333       4.538333       4.538333    6[1-(0),6-(6,6),6-(6,6)]
    91        4.93956        4.93956        4.93956    6[6-(1,6),6-(1,6),6-(8,8)]
    92       5.064026       5.064026       5.064026    6[1-(0),6-(6,6),6-(6,6)]
    93       4.688994       4.688994       4.688994    6[6-(1,6),6-(1,6),6-(8,8)]
    94       4.371638       4.371638       4.371638    6[1-(0),6-(6,6),6-(6,6)]
    95       3.765969       3.765969       3.765969    6[6-(6,6),8-(1),8-(27)]
    96       5.334033       5.334033       5.334033    6[6-(6,6),8-(27),8-(27)]
    97      10.298323      10.298323      10.298323    6[6-(6,6),8-(27),8-(27)]
    98       4.742691       4.742691       4.742691    6[6-(6,6),8-(27),8-(27)]
    99       7.947459       7.947459       7.947459    6[6-(6,6),8-(0),8-(27)]
   100       8.767969       8.767969       8.767969    6[6-(1,6),6-(1,6),6-(8,8)]
   101       9.526302       9.526302       9.526302    6[1-(0),6-(6,6),6-(6,6)]
   102       5.466365       5.466365       5.466365    6[6-(1,6),6-(1,6),6-(8,8)]
   103       6.191851       6.191851       6.191851    6[1-(0),6-(6,6),6-(6,6)]
   104       6.343566       6.343566       6.343566    6[6-(1,6),6-(1,6),6-(8,8)]
   105       1.577882       1.577882       1.577882    6[6-(6,6),8-(27),8-(27)]
   106        4.91469        4.91469        4.91469    6[1-(0),6-(6,6),6-(6,6)]
   107       12.17711       12.17711       12.17711    6[6-(1,6),6-(1,6),6-(8,8)]
   108        12.5076        12.5076        12.5076    6[1-(0),6-(6,6),6-(6,6)]
   109      13.500848      13.500848      13.500848    6[6-(1,6),6-(1,6),6-(8,8)]
   110      14.144653      14.144653      14.144653    6[1-(0),6-(6,6),6-(6,6)]
   111      13.861701      13.861701      13.861701    6[6-(1,6),6-(1,6),6-(8,8)]
   112      12.780843      12.780843      12.780843    6[1-(0),6-(6,6),6-(6,6)]
   113      11.059271      11.059271      11.059271    6[6-(6,6),8-(1),8-(27)]
   114       13.86343       13.86343       13.86343    6[6-(6,6),8-(27),8-(27)]
   115       5.197107       5.197107       5.197107    6[6-(6,6),8-(27),8-(27)]
   116      10.838726      10.838726      10.838726    6[6-(6,6),8-(27),8-(27)]
   117      13.082366      13.082366      13.082366    8[6-(6,8)]
   118      14.885492      14.885492      14.885492    8[6-(6,8),27-(8,8,8)]
   119       2.143643       2.143643       2.143643    8[6-(6,8),27-(8,8,8,8)]
   120       2.353152       2.353152       2.353152    8[6-(6,8),27-(8,8,8)]
   121      14.784617      14.784617      14.784617    8[6-(6,8),27-(8,8,8)]
   122      12.998295      12.998295      12.998295    8[1-(0),6-(6,8)]
   123      -3.002975      -3.002975      -3.002975    8[6-(6,8),27-(8,8,8)]
   124       2.324957       2.324957       2.324957    8[6-(6,8),27-(8,8,8,8)]
   125       8.020415       8.020415       8.020415    8[6-(6,8),27-(8,8,8,8)]
   126       7.880443       7.880443       7.880443    8[6-(6,8),27-(8,8,8,8)]
   127       4.691578       4.691578       4.691578    8[1-(0),27-(8,8,8),27-(8,8,8),27-(8,8,8,8)]
   128       9.905075       9.905075       9.905075    8[6-(6,8),27-(8,8,8)]
   129       10.00336       10.00336       10.00336    8[6-(6,8),27-(8,8,8)]
   130       1.092368       1.092368       1.092368    8[6-(6,8)]
   131      -0.742536      -0.742536      -0.742536    8[6-(6,8),27-(8,8,8)]
   132      16.407053      16.407053      16.407053    8[6-(6,8),27-(8,8,8,8)]
   133      18.208878      18.208878      18.208878    8[6-(6,8),27-(8,8,8)]
   134      -0.645399      -0.645399      -0.645399    8[6-(6,8),27-(8,8,8)]
   135       1.340935       1.340935       1.340935    8[1-(0),6-(6,8)]
   136      14.099021      14.099021      14.099021    8[6-(6,8),27-(8,8,8)]
   137      12.318087      12.318087      12.318087    8[6-(6,8),27-(8,8,8,8)]
   138       5.228038       5.228038       5.228038    8[6-(6,8),27-(8,8,8,8)]
   139       5.315671       5.315671       5.315671    8[6-(6,8),27-(8,8,8,8)]
   140      12.448811      12.448811      12.448811    8[1-(0),27-(8,8,8),27-(8,8,8),27-(8,8,8,8)]
   141       4.896742       4.896742       4.896742    8[6-(6,8),27-(8,8,8)]
   142       1.130072       1.130072       1.130072    8[6-(6,8),27-(8,8,8)]
   143        6.86325        6.86325        6.86325    8[6-(6,8)]
   144       6.243081       6.243081       6.243081    8[6-(6,8),27-(8,8,8)]
   145       7.635288       7.635288       7.635288    8[6-(6,8),27-(8,8,8,8)]
   146       9.160829       9.160829       9.160829    8[6-(6,8),27-(8,8,8)]
   147       3.383297       3.383297       3.383297    8[6-(6,8),27-(8,8,8)]
   148       3.700512       3.700512       3.700512    8[1-(0),6-(6,8)]
   149       5.866702       5.866702       5.866702    8[6-(6,8),27-(8,8,8)]
   150       5.197753       5.197753       5.197753    8[6-(6,8),27-(8,8,8,8)]
   151       4.738011       4.738011       4.738011    8[6-(6,8),27-(8,8,8,8)]
   152      10.033935      10.033935      10.033935    8[6-(6,8),27-(8,8,8,8)]
   153       7.627797       7.627797       7.627797    8[1-(0),27-(8,8,8),27-(8,8,8),27-(8,8,8,8)]
   154      11.350342      11.350342      11.350342    8[6-(6,8),27-(8,8,8)]
   155       4.757479       4.757479       4.757479    8[6-(6,8),27-(8,8,8)]
   156       7.311484       7.311484       7.311484    8[6-(6,8)]
   157       7.899875       7.899875       7.899875    8[6-(6,8),27-(8,8,8)]
   158      10.915407      10.915407      10.915407    8[6-(6,8),27-(8,8,8,8)]
   159        2.05485        2.05485        2.05485    8[6-(6,8),27-(8,8,8)]
   160      10.755921      10.755921      10.755921    8[6-(6,8),27-(8,8,8)]
   161      10.638718      10.638718      10.638718    8[1-(0),6-(6,8)]
   162      14.575695      14.575695      14.575695    8[6-(6,8),27-(8,8,8)]
   163      13.220225      13.220225      13.220225    8[6-(6,8),27-(8,8,8,8)]
   164      10.306925      10.306925      10.306925    8[6-(6,8),27-(8,8,8,8)]
   165       4.958662       4.958662       4.958662    8[6-(6,8),27-(8,8,8,8)]
   166       7.716108       7.716108       7.716108    8[1-(0),27-(8,8,8),27-(8,8,8),27-(8,8,8,8)]
   167      -0.323459      -0.323459      -0.323459    8[6-(6,8),27-(8,8,8)]
   168      11.947369      11.947369      11.947369    8[6-(6,8),27-(8,8,8)]
