# Supplementary material for: A collection of forcefield precursors for metal–organic frameworks
Source: RSC Adv. 2019 Nov 13;9(63):36492–507. doi: 10.1039/c9ra07327b (PMC9075174; doi:10.1039/c9ra07327b)
Supplement: RA-009-C9RA07327B-s318 [file RA-009-C9RA07327B-s318.txt]

CIGFEF_clean

10.063400    0.000000    0.000000
5.031703    12.017536    0.000000
5.031695    0.796397    14.026217

     1       5.468751       5.468751       5.468751    60[8-(6),8-(6),8-(6),8-(6),8-(6),8-(6)]
     2       5.465833       5.465833       5.465833    60[8-(6),8-(6),8-(6),8-(6),8-(6),8-(6)]
     3       9.626348       9.626348       9.626348    60[8-(6),8-(6),8-(6),8-(6),8-(6),8-(6)]
     4      14.660962      14.660962      14.660962    60[8-(6),8-(6),8-(6),8-(6),8-(6),8-(6)]
     5       12.40616       12.40616       12.40616    1[6-(6,6)]
     6       3.700312       3.700312       3.700312    1[6-(6,6)]
     7       9.239206       9.239206       9.239206    1[6-(6,6)]
     8      11.734929      11.734929      11.734929    1[6-(6,6)]
     9       8.935292       8.935292       8.935292    1[6-(6,6)]
    10       7.633087       7.633087       7.633087    1[6-(6,6)]
    11      12.752337      12.752337      12.752337    1[6-(6,6)]
    12      16.426487      16.426487      16.426487    1[6-(6,6)]
    13       5.855895       5.855895       5.855895    1[6-(6,6)]
    14      13.423571      13.423571      13.423571    1[6-(6,6)]
    15      11.191507      11.191507      11.191507    1[6-(6,6)]
    16        2.43031        2.43031        2.43031    1[6-(6,6)]
    17       7.486162       7.486162       7.486162    6[6-(1,6),6-(8,8),16-(6)]
    18       7.891716       7.891716       7.891716    6[6-(6,16),8-(60),8-(60)]
    19      14.279964      14.279964      14.279964    6[6-(6,16),8-(60),8-(60)]
    20      11.810407      11.810407      11.810407    6[6-(6,16),8-(60),8-(60)]
    21       8.795411       8.795411       8.795411    6[6-(1,6),6-(8,8),16-(6)]
    22      13.635907      13.635907      13.635907    6[6-(1,6),6-(8,8),16-(6)]
    23        6.75254        6.75254        6.75254    6[6-(6,16),8-(60),8-(60)]
    24      13.100532      13.100532      13.100532    6[6-(6,16),8-(60),8-(60)]
    25      12.689948      12.689948      12.689948    6[1-(0),6-(1,6),6-(6,16)]
    26       9.389152       9.389152       9.389152    6[6-(6,16),8-(60),8-(60)]
    27      13.444702      13.444702      13.444702    6[1-(0),6-(1,6),6-(6,16)]
    28      11.743986      11.743986      11.743986    6[6-(1,6),6-(8,8),16-(6)]
    29       9.238199       9.238199       9.238199    6[6-(1,6),6-(8,8),16-(6)]
    30       9.751433       9.751433       9.751433    6[1-(0),6-(1,6),6-(6,16)]
    31      11.220689      11.220689      11.220689    6[1-(0),6-(1,6),6-(6,16)]
    32       8.594143       8.594143       8.594143    6[1-(0),6-(1,6),6-(6,16)]
    33       7.859514       7.859514       7.859514    6[1-(0),6-(1,6),6-(6,16)]
    34      12.463521      12.463521      12.463521    6[6-(1,6),6-(8,8),16-(6)]
    35       2.577237       2.577237       2.577237    6[6-(1,6),6-(8,8),16-(6)]
    36      12.235079      12.235079      12.235079    6[6-(6,16),8-(60),8-(60)]
    37      15.910233      15.910233      15.910233    6[6-(6,16),8-(60),8-(60)]
    38      13.348091      13.348091      13.348091    6[6-(6,16),8-(60),8-(60)]
    39      11.331389      11.331389      11.331389    6[6-(1,6),6-(8,8),16-(6)]
    40      11.522589      11.522589      11.522589    6[6-(1,6),6-(8,8),16-(6)]
    41       3.310858       3.310858       3.310858    6[6-(6,16),8-(60),8-(60)]
    42      17.089663      17.089663      17.089663    6[6-(6,16),8-(60),8-(60)]
    43      12.468549      12.468549      12.468549    6[1-(0),6-(1,6),6-(6,16)]
    44      15.769344      15.769344      15.769344    6[6-(6,16),8-(60),8-(60)]
    45      11.713794      11.713794      11.713794    6[1-(0),6-(1,6),6-(6,16)]
    46      18.446209      18.446209      18.446209    6[6-(1,6),6-(8,8),16-(6)]
    47      10.888596      10.888596      10.888596    6[6-(1,6),6-(8,8),16-(6)]
    48       5.343668       5.343668       5.343668    6[1-(0),6-(1,6),6-(6,16)]
    49      13.937811      13.937811      13.937811    6[1-(0),6-(1,6),6-(6,16)]
    50      11.532657      11.532657      11.532657    6[1-(0),6-(1,6),6-(6,16)]
    51       2.203884       2.203884       2.203884    6[1-(0),6-(1,6),6-(6,16)]
    52      12.694976      12.694976      12.694976    6[6-(1,6),6-(8,8),16-(6)]
    53      13.050217      13.050217      13.050217    16[6-(6,6),6-(6,6)]
    54       8.020529       8.020529       8.020529    16[6-(6,6),6-(6,6)]
    55      10.486061      10.486061      10.486061    16[6-(6,6),6-(6,6)]
    56      12.108279      12.108279      12.108279    16[6-(6,6),6-(6,6)]
    57       2.042871       2.042871       2.042871    16[6-(6,6),6-(6,6)]
    58       9.640734       9.640734       9.640734    16[6-(6,6),6-(6,6)]
    59       9.149644       9.149644       9.149644    8[6-(6,8),60-(8,8,8,8,8)]
    60      14.098822      14.098822      14.098822    8[6-(6,8),60-(8,8,8,8,8)]
    61      11.997586      11.997586      11.997586    8[6-(6,8),60-(8,8,8,8,8)]
    62       6.970916       6.970916       6.970916    8[6-(6,8),60-(8,8,8,8,8)]
    63      11.065716      11.065716      11.065716    8[6-(6,8),60-(8,8,8,8,8)]
    64      16.081311      16.081311      16.081311    8[6-(6,8),60-(8,8,8,8,8)]
    65       5.071953       5.071953       5.071953    8[6-(6,8),60-(8,8,8,8,8)]
    66       7.115828       7.115828       7.115828    8[6-(6,8),60-(8,8,8,8,8)]
    67        10.0634        10.0634        10.0634    8[6-(6,8),60-(8,8,8,8,8)]
    68       7.459997       7.459997       7.459997    8[6-(6,8),60-(8,8,8,8,8)]
    69       3.844217       3.844217       3.844217    8[6-(6,8),60-(8,8,8,8,8)]
    70        3.43363        3.43363        3.43363    8[6-(6,8),60-(8,8,8,8,8)]
    71      16.008853      16.008853      16.008853    8[6-(6,8),60-(8,8,8,8,8)]
    72      11.059679      11.059679      11.059679    8[6-(6,8),60-(8,8,8,8,8)]
    73      13.160911      13.160911      13.160911    8[6-(6,8),60-(8,8,8,8,8)]
    74       8.124185       8.124185       8.124185    8[6-(6,8),60-(8,8,8,8,8)]
    75      14.092783      14.092783      14.092783    8[6-(6,8),60-(8,8,8,8,8)]
    76       4.045486       4.045486       4.045486    8[6-(6,8),60-(8,8,8,8,8)]
    77      15.054844      15.054844      15.054844    8[6-(6,8),60-(8,8,8,8,8)]
    78       7.979272       7.979272       7.979272    8[6-(6,8),60-(8,8,8,8,8)]
    79      10.063401      10.063401      10.063401    8[6-(6,8),60-(8,8,8,8,8)]
    80      12.666799      12.666799      12.666799    8[6-(6,8),60-(8,8,8,8,8)]
    81      11.250883      11.250883      11.250883    8[6-(6,8),60-(8,8,8,8,8)]
    82      16.693165      16.693165      16.693165    8[6-(6,8),60-(8,8,8,8,8)]
