# Supplementary material for: A collection of forcefield precursors for metal–organic frameworks
Source: RSC Adv. 2019 Nov 13;9(63):36492–507. doi: 10.1039/c9ra07327b (PMC9075174; doi:10.1039/c9ra07327b)
Supplement: RA-009-C9RA07327B-s319 [file RA-009-C9RA07327B-s319.txt]

CIGYAU_clean

10.723700    0.000000    0.000000
0.000000    13.448100    0.000000
0.000000    0.000000    13.448100

     1       8.119021       8.119021       8.119021    29[7-(6),7-(6,6),16-(6)]
     2       8.119021       8.119021       8.119021    29[7-(6),7-(6,6),16-(6)]
     3       2.757171       2.757171       2.757171    29[7-(6),7-(6,6),16-(6)]
     4       2.757171       2.757171       2.757171    29[7-(6),7-(6,6),16-(6)]
     5       2.604679       2.604679       2.604679    29[7-(6),7-(6,6),16-(6)]
     6       2.604679       2.604679       2.604679    29[7-(6),7-(6,6),16-(6)]
     7       7.966529       7.966529       7.966529    29[7-(6),7-(6,6),16-(6)]
     8       7.966529       7.966529       7.966529    29[7-(6),7-(6,6),16-(6)]
     9       5.689995       5.689995       5.689995    1[6-(6,7)]
    10       5.417613       5.417613       5.417613    1[6-(6,6)]
    11       7.237425       7.237425       7.237425    1[6-(6,6)]
    12       8.301216       8.301216       8.301216    1[6-(6,7)]
    13        4.12219        4.12219        4.12219    1[6-(1,6,8)]
    14       2.988695       2.988695       2.988695    1[6-(1,6,8)]
    15       5.689995       5.689995       5.689995    1[6-(6,7)]
    16       5.417613       5.417613       5.417613    1[6-(6,6)]
    17       7.237425       7.237425       7.237425    1[6-(6,6)]
    18       8.301216       8.301216       8.301216    1[6-(6,7)]
    19        4.12219        4.12219        4.12219    1[6-(1,6,8)]
    20       2.988695       2.988695       2.988695    1[6-(1,6,8)]
    21       0.328145       0.328145       0.328145    1[6-(6,7)]
    22       0.055763       0.055763       0.055763    1[6-(6,6)]
    23       1.875575       1.875575       1.875575    1[6-(6,6)]
    24       2.939366       2.939366       2.939366    1[6-(6,7)]
    25        9.48404        9.48404        9.48404    1[6-(1,6,8)]
    26       8.350545       8.350545       8.350545    1[6-(1,6,8)]
    27       0.328145       0.328145       0.328145    1[6-(6,7)]
    28       0.055763       0.055763       0.055763    1[6-(6,6)]
    29       1.875575       1.875575       1.875575    1[6-(6,6)]
    30       2.939366       2.939366       2.939366    1[6-(6,7)]
    31        9.48404        9.48404        9.48404    1[6-(1,6,8)]
    32       8.350545       8.350545       8.350545    1[6-(1,6,8)]
    33       5.033705       5.033705       5.033705    1[6-(6,7)]
    34       5.306087       5.306087       5.306087    1[6-(6,6)]
    35       3.486275       3.486275       3.486275    1[6-(6,6)]
    36       2.422484       2.422484       2.422484    1[6-(6,7)]
    37        6.60151        6.60151        6.60151    1[6-(1,6,8)]
    38       7.735005       7.735005       7.735005    1[6-(1,6,8)]
    39       5.033705       5.033705       5.033705    1[6-(6,7)]
    40       5.306087       5.306087       5.306087    1[6-(6,6)]
    41       3.486275       3.486275       3.486275    1[6-(6,6)]
    42       2.422484       2.422484       2.422484    1[6-(6,7)]
    43        6.60151        6.60151        6.60151    1[6-(1,6,8)]
    44       7.735005       7.735005       7.735005    1[6-(1,6,8)]
    45      10.395555      10.395555      10.395555    1[6-(6,7)]
    46      10.667937      10.667937      10.667937    1[6-(6,6)]
    47       8.848125       8.848125       8.848125    1[6-(6,6)]
    48       7.784334       7.784334       7.784334    1[6-(6,7)]
    49        1.23966        1.23966        1.23966    1[6-(1,6,8)]
    50       2.373155       2.373155       2.373155    1[6-(1,6,8)]
    51      10.395555      10.395555      10.395555    1[6-(6,7)]
    52      10.667937      10.667937      10.667937    1[6-(6,6)]
    53       8.848125       8.848125       8.848125    1[6-(6,6)]
    54       7.784334       7.784334       7.784334    1[6-(6,7)]
    55        1.23966        1.23966        1.23966    1[6-(1,6,8)]
    56       2.373155       2.373155       2.373155    1[6-(1,6,8)]
    57       5.813318       5.813318       5.813318    6[7-(29),16-(29)]
    58       6.024575       6.024575       6.024575    6[1-(0),6-(6,8),7-(6,29)]
    59       5.382225       5.382225       5.382225    6[6-(1,6),6-(1,7),8-(6)]
    60        5.83262        5.83262        5.83262    6[1-(0),6-(1,6),6-(6,8)]
    61       6.921076       6.921076       6.921076    6[1-(0),6-(1,6),6-(1,7)]
    62       7.543051       7.543051       7.543051    6[1-(0),6-(1,6),7-(6,29)]
    63         3.5474         3.5474         3.5474    6[1-(0),1-(0),6-(6,6,6),8-(6)]
    64       5.813318       5.813318       5.813318    6[7-(29),16-(29)]
    65       6.024575       6.024575       6.024575    6[1-(0),6-(6,8),7-(6,29)]
    66       5.382225       5.382225       5.382225    6[6-(1,6),6-(1,7),8-(6)]
    67        5.83262        5.83262        5.83262    6[1-(0),6-(1,6),6-(6,8)]
    68       6.921076       6.921076       6.921076    6[1-(0),6-(1,6),6-(1,7)]
    69       7.543051       7.543051       7.543051    6[1-(0),6-(1,6),7-(6,29)]
    70         3.5474         3.5474         3.5474    6[1-(0),1-(0),6-(6,6,6),8-(6)]
    71       0.451468       0.451468       0.451468    6[7-(29),16-(29)]
    72       0.662725       0.662725       0.662725    6[1-(0),6-(6,8),7-(6,29)]
    73       0.020375       0.020375       0.020375    6[6-(1,6),6-(1,7),8-(6)]
    74        0.47077        0.47077        0.47077    6[1-(0),6-(1,6),6-(6,8)]
    75       1.559226       1.559226       1.559226    6[1-(0),6-(1,6),6-(1,7)]
    76       2.181201       2.181201       2.181201    6[1-(0),6-(1,6),7-(6,29)]
    77        8.90925        8.90925        8.90925    6[1-(0),1-(0),6-(6,6,6),8-(6)]
    78       0.451468       0.451468       0.451468    6[7-(29),16-(29)]
    79       0.662725       0.662725       0.662725    6[1-(0),6-(6,8),7-(6,29)]
    80       0.020375       0.020375       0.020375    6[6-(1,6),6-(1,7),8-(6)]
    81        0.47077        0.47077        0.47077    6[1-(0),6-(1,6),6-(6,8)]
    82       1.559226       1.559226       1.559226    6[1-(0),6-(1,6),6-(1,7)]
    83       2.181201       2.181201       2.181201    6[1-(0),6-(1,6),7-(6,29)]
    84        8.90925        8.90925        8.90925    6[1-(0),1-(0),6-(6,6,6),8-(6)]
    85       4.910382       4.910382       4.910382    6[7-(29),16-(29)]
    86       4.699125       4.699125       4.699125    6[1-(0),6-(6,8),7-(6,29)]
    87       5.341475       5.341475       5.341475    6[6-(1,6),6-(1,7),8-(6)]
    88        4.89108        4.89108        4.89108    6[1-(0),6-(1,6),6-(6,8)]
    89       3.802624       3.802624       3.802624    6[1-(0),6-(1,6),6-(1,7)]
    90       3.180649       3.180649       3.180649    6[1-(0),6-(1,6),7-(6,29)]
    91         7.1763         7.1763         7.1763    6[1-(0),1-(0),6-(6,6,6),8-(6)]
    92       4.910382       4.910382       4.910382    6[7-(29),16-(29)]
    93       4.699125       4.699125       4.699125    6[1-(0),6-(6,8),7-(6,29)]
    94       5.341475       5.341475       5.341475    6[6-(1,6),6-(1,7),8-(6)]
    95        4.89108        4.89108        4.89108    6[1-(0),6-(1,6),6-(6,8)]
    96       3.802624       3.802624       3.802624    6[1-(0),6-(1,6),6-(1,7)]
    97       3.180649       3.180649       3.180649    6[1-(0),6-(1,6),7-(6,29)]
    98         7.1763         7.1763         7.1763    6[1-(0),1-(0),6-(6,6,6),8-(6)]
    99      10.272232      10.272232      10.272232    6[7-(29),16-(29)]
   100      10.060975      10.060975      10.060975    6[1-(0),6-(6,8),7-(6,29)]
   101      -0.020375      -0.020375      -0.020375    6[6-(1,6),6-(1,7),8-(6)]
   102       10.25293       10.25293       10.25293    6[1-(0),6-(1,6),6-(6,8)]
   103       9.164474       9.164474       9.164474    6[1-(0),6-(1,6),6-(1,7)]
   104       8.542499       8.542499       8.542499    6[1-(0),6-(1,6),7-(6,29)]
   105        1.81445        1.81445        1.81445    6[1-(0),1-(0),6-(6,6,6),8-(6)]
   106      10.272232      10.272232      10.272232    6[7-(29),16-(29)]
   107      10.060975      10.060975      10.060975    6[1-(0),6-(6,8),7-(6,29)]
   108      -0.020375      -0.020375      -0.020375    6[6-(1,6),6-(1,7),8-(6)]
   109       10.25293       10.25293       10.25293    6[1-(0),6-(1,6),6-(6,8)]
   110       9.164474       9.164474       9.164474    6[1-(0),6-(1,6),6-(1,7)]
   111       8.542499       8.542499       8.542499    6[1-(0),6-(1,6),7-(6,29)]
   112        1.81445        1.81445        1.81445    6[1-(0),1-(0),6-(6,6,6),8-(6)]
   113       2.680925       2.680925       2.680925    6[6-(1,1,8),6-(1,1,8),6-(1,1,8),6-(1,1,8)]
   114       8.042775       8.042775       8.042775    6[6-(1,1,8),6-(1,1,8),6-(1,1,8),6-(1,1,8)]
   115         7.4697         7.4697         7.4697    16[6-(7),29-(7,7)]
   116         7.4697         7.4697         7.4697    16[6-(7),29-(7,7)]
   117        2.10785        2.10785        2.10785    16[6-(7),29-(7,7)]
   118        2.10785        2.10785        2.10785    16[6-(7),29-(7,7)]
   119          3.254          3.254          3.254    16[6-(7),29-(7,7)]
   120          3.254          3.254          3.254    16[6-(7),29-(7,7)]
   121        8.61585        8.61585        8.61585    16[6-(7),29-(7,7)]
   122        8.61585        8.61585        8.61585    16[6-(7),29-(7,7)]
   123       4.671244       4.671244       4.671244    7[6-(16),29-(7,16)]
   124       7.096945       7.096945       7.096945    7[6-(1,6),6-(1,6),29-(7,16)]
   125       4.671244       4.671244       4.671244    7[6-(16),29-(7,16)]
   126       7.096945       7.096945       7.096945    7[6-(1,6),6-(1,6),29-(7,16)]
   127      10.033094      10.033094      10.033094    7[6-(16),29-(7,16)]
   128       1.735095       1.735095       1.735095    7[6-(1,6),6-(1,6),29-(7,16)]
   129      10.033094      10.033094      10.033094    7[6-(16),29-(7,16)]
   130       1.735095       1.735095       1.735095    7[6-(1,6),6-(1,6),29-(7,16)]
   131       6.052456       6.052456       6.052456    7[6-(16),29-(7,16)]
   132       3.626755       3.626755       3.626755    7[6-(1,6),6-(1,6),29-(7,16)]
   133       6.052456       6.052456       6.052456    7[6-(16),29-(7,16)]
   134       3.626755       3.626755       3.626755    7[6-(1,6),6-(1,6),29-(7,16)]
   135       0.690606       0.690606       0.690606    7[6-(16),29-(7,16)]
   136       8.988605       8.988605       8.988605    7[6-(1,6),6-(1,6),29-(7,16)]
   137       0.690606       0.690606       0.690606    7[6-(16),29-(7,16)]
   138       8.988605       8.988605       8.988605    7[6-(1,6),6-(1,6),29-(7,16)]
   139       4.335592       4.335592       4.335592    8[6-(1,1,6),6-(6,6)]
   140       4.335592       4.335592       4.335592    8[6-(1,1,6),6-(6,6)]
   141       9.697442       9.697442       9.697442    8[6-(1,1,6),6-(6,6)]
   142       9.697442       9.697442       9.697442    8[6-(1,1,6),6-(6,6)]
   143       6.388108       6.388108       6.388108    8[6-(1,1,6),6-(6,6)]
   144       6.388108       6.388108       6.388108    8[6-(1,1,6),6-(6,6)]
   145       1.026258       1.026258       1.026258    8[6-(1,1,6),6-(6,6)]
   146       1.026258       1.026258       1.026258    8[6-(1,1,6),6-(6,6)]
