# Supplementary material for: A collection of forcefield precursors for metal–organic frameworks
Source: RSC Adv. 2019 Nov 13;9(63):36492–507. doi: 10.1039/c9ra07327b (PMC9075174; doi:10.1039/c9ra07327b)
Supplement: RA-009-C9RA07327B-s320 [file RA-009-C9RA07327B-s320.txt]

CILDAD_clean

9.276100    0.000000    0.000000
-4.638123    10.578477    0.000000
0.000000    -4.824734    16.579345

     1       1.707381       1.707381       1.707381    60[8-(6),8-(6),8-(6),8-(6),8-(6),8-(6),8-(6),8-(6,60),8-(6,60)]
     2         6.3455         6.3455         6.3455    60[8-(6),8-(6),8-(6),8-(6),8-(6),8-(6),8-(6),8-(6,60),8-(6,60)]
     3       2.930596       2.930596       2.930596    60[8-(6),8-(6),8-(6),8-(6),8-(6),8-(6),8-(6),8-(6,60),8-(6,60)]
     4      -1.707523      -1.707523      -1.707523    60[8-(6),8-(6),8-(6),8-(6),8-(6),8-(6),8-(6),8-(6,60),8-(6,60)]
     5      -0.650371      -0.650371      -0.650371    29[7-(6,6),7-(6,6)]
     6       3.987654       3.987654       3.987654    29[7-(6,6),7-(6,6)]
     7       5.288348       5.288348       5.288348    29[7-(6,6),7-(6,6)]
     8       0.650323       0.650323       0.650323    29[7-(6,6),7-(6,6)]
     9       4.301313       4.301313       4.301313    1[6-(6,6)]
    10       3.288356       3.288356       3.288356    1[6-(6,7)]
    11      -0.229136      -0.229136      -0.229136    1[6-(6,7)]
    12       0.679929       0.679929       0.679929    1[6-(6,6)]
    13      -1.640067      -1.640067      -1.640067    1[6-(6,6)]
    14      -1.856189      -1.856189      -1.856189    1[6-(6,7)]
    15       0.959123       0.959123       0.959123    1[6-(6,7)]
    16       1.276355       1.276355       1.276355    1[6-(6,6)]
    17      -0.336781      -0.336781      -0.336781    1[6-(6,6)]
    18      -1.349724      -1.349724      -1.349724    1[6-(6,7)]
    19       4.408874       4.408874       4.408874    1[6-(6,7)]
    20      -3.958175      -3.958175      -3.958175    1[6-(6,6)]
    21       2.998015       2.998015       2.998015    1[6-(6,6)]
    22        2.78187        2.78187        2.78187    1[6-(6,7)]
    23       5.597151       5.597151       5.597151    1[6-(6,7)]
    24       5.914405       5.914405       5.914405    1[6-(6,6)]
    25       0.336664       0.336664       0.336664    1[6-(6,6)]
    26       1.349621       1.349621       1.349621    1[6-(6,7)]
    27       4.867113       4.867113       4.867113    1[6-(6,7)]
    28       3.958048       3.958048       3.958048    1[6-(6,6)]
    29       6.278044       6.278044       6.278044    1[6-(6,6)]
    30       6.494166       6.494166       6.494166    1[6-(6,7)]
    31       3.678854       3.678854       3.678854    1[6-(6,7)]
    32       3.361622       3.361622       3.361622    1[6-(6,6)]
    33       4.974758       4.974758       4.974758    1[6-(6,6)]
    34       5.987701       5.987701       5.987701    1[6-(6,7)]
    35       0.229103       0.229103       0.229103    1[6-(6,7)]
    36       8.596152       8.596152       8.596152    1[6-(6,6)]
    37       1.639962       1.639962       1.639962    1[6-(6,6)]
    38       1.856107       1.856107       1.856107    1[6-(6,7)]
    39      -0.959174      -0.959174      -0.959174    1[6-(6,7)]
    40      -1.276428      -1.276428      -1.276428    1[6-(6,6)]
    41       3.238281       3.238281       3.238281    6[6-(6,6),8-(60),8-(60)]
    42       2.594514       2.594514       2.594514    6[6-(1,6),6-(1,6),6-(8,8)]
    43       3.373703       3.373703       3.373703    6[1-(0),6-(1,7),6-(6,6)]
    44       2.756838       2.756838       2.756838    6[1-(0),6-(1,6),7-(6,29)]
    45       0.695691       0.695691       0.695691    6[1-(0),6-(1,6),7-(6,29)]
    46       1.232782       1.232782       1.232782    6[1-(0),6-(1,7),6-(6,6)]
    47       0.201237       0.201237       0.201237    6[6-(6,6),8-(60),8-(60,60)]
    48      -0.101156      -0.101156      -0.101156    6[6-(1,6),6-(1,6),6-(8,8)]
    49      -1.069582      -1.069582      -1.069582    6[1-(0),6-(1,7),6-(6,6)]
    50       -1.19944       -1.19944       -1.19944    6[1-(0),6-(1,6),7-(6,29)]
    51       0.448932       0.448932       0.448932    6[1-(0),6-(1,6),7-(6,29)]
    52       0.645579       0.645579       0.645579    6[1-(0),6-(1,7),6-(6,6)]
    53       4.789183       4.789183       4.789183    6[6-(8,8),8-(60),8-(60)]
    54       2.263301       2.263301       2.263301    6[6-(8,8),8-(60),8-(60)]
    55      -1.399831      -1.399831      -1.399831    6[6-(6,6),8-(60),8-(60)]
    56      -2.043587      -2.043587      -2.043587    6[6-(1,6),6-(1,6),6-(8,8)]
    57      -1.264391      -1.264391      -1.264391    6[1-(0),6-(1,7),6-(6,6)]
    58      -1.881247      -1.881247      -1.881247    6[1-(0),6-(1,6),7-(6,29)]
    59       5.333701       5.333701       5.333701    6[1-(0),6-(1,6),7-(6,29)]
    60      -3.405317      -3.405317      -3.405317    6[1-(0),6-(1,7),6-(6,6)]
    61       4.839323       4.839323       4.839323    6[6-(6,6),8-(60),8-(60,60)]
    62       4.536914       4.536914       4.536914    6[6-(1,6),6-(1,6),6-(8,8)]
    63        3.56849        3.56849        3.56849    6[1-(0),6-(1,7),6-(6,6)]
    64       3.438618       3.438618       3.438618    6[1-(0),6-(1,6),7-(6,29)]
    65       5.086972       5.086972       5.086972    6[1-(0),6-(1,6),7-(6,29)]
    66       5.283632       5.283632       5.283632    6[1-(0),6-(1,7),6-(6,6)]
    67       0.151195       0.151195       0.151195    6[6-(8,8),8-(60),8-(60)]
    68       6.901413       6.901413       6.901413    6[6-(8,8),8-(60),8-(60)]
    69       1.399696       1.399696       1.399696    6[6-(6,6),8-(60),8-(60)]
    70       2.043463       2.043463       2.043463    6[6-(1,6),6-(1,6),6-(8,8)]
    71       1.264274       1.264274       1.264274    6[1-(0),6-(1,7),6-(6,6)]
    72       1.881139       1.881139       1.881139    6[1-(0),6-(1,6),7-(6,29)]
    73       3.942286       3.942286       3.942286    6[1-(0),6-(1,6),7-(6,29)]
    74       3.405195       3.405195       3.405195    6[1-(0),6-(1,7),6-(6,6)]
    75        4.43674        4.43674        4.43674    6[6-(6,6),8-(60),8-(60,60)]
    76       4.739133       4.739133       4.739133    6[6-(1,6),6-(1,6),6-(8,8)]
    77       5.707559       5.707559       5.707559    6[1-(0),6-(1,7),6-(6,6)]
    78       5.837417       5.837417       5.837417    6[1-(0),6-(1,6),7-(6,29)]
    79       4.189045       4.189045       4.189045    6[1-(0),6-(1,6),7-(6,29)]
    80       3.992398       3.992398       3.992398    6[1-(0),6-(1,7),6-(6,6)]
    81      -0.151206      -0.151206      -0.151206    6[6-(8,8),8-(60),8-(60)]
    82       2.374676       2.374676       2.374676    6[6-(8,8),8-(60),8-(60)]
    83       6.037808       6.037808       6.037808    6[6-(6,6),8-(60),8-(60)]
    84       6.681564       6.681564       6.681564    6[6-(1,6),6-(1,6),6-(8,8)]
    85       5.902368       5.902368       5.902368    6[1-(0),6-(1,7),6-(6,6)]
    86       6.519224       6.519224       6.519224    6[1-(0),6-(1,6),7-(6,29)]
    87      -0.695724      -0.695724      -0.695724    6[1-(0),6-(1,6),7-(6,29)]
    88       8.043294       8.043294       8.043294    6[1-(0),6-(1,7),6-(6,6)]
    89      -0.201346      -0.201346      -0.201346    6[6-(6,6),8-(60),8-(60,60)]
    90       0.101063       0.101063       0.101063    6[6-(1,6),6-(1,6),6-(8,8)]
    91       1.069487       1.069487       1.069487    6[1-(0),6-(1,7),6-(6,6)]
    92       1.199359       1.199359       1.199359    6[1-(0),6-(1,6),7-(6,29)]
    93      -0.448995      -0.448995      -0.448995    6[1-(0),6-(1,6),7-(6,29)]
    94      -0.645655      -0.645655      -0.645655    6[1-(0),6-(1,7),6-(6,6)]
    95       4.486782       4.486782       4.486782    6[6-(8,8),8-(60),8-(60)]
    96      -2.263436      -2.263436      -2.263436    6[6-(8,8),8-(60),8-(60)]
    97       1.434066       1.434066       1.434066    7[6-(1,6),6-(1,6),29-(7)]
    98      -0.427661      -0.427661      -0.427661    7[6-(1,6),6-(1,6),29-(7)]
    99      -3.204018      -3.204018      -3.204018    7[6-(1,6),6-(1,6),29-(7)]
   100       4.210381       4.210381       4.210381    7[6-(1,6),6-(1,6),29-(7)]
   101       3.203911       3.203911       3.203911    7[6-(1,6),6-(1,6),29-(7)]
   102       5.065638       5.065638       5.065638    7[6-(1,6),6-(1,6),29-(7)]
   103       7.841995       7.841995       7.841995    7[6-(1,6),6-(1,6),29-(7)]
   104       0.427596       0.427596       0.427596    7[6-(1,6),6-(1,6),29-(7)]
   105       4.385737       4.385737       4.385737    8[6-(6,8),60-(8,8,8,8,8,8,8,8)]
   106       2.572257       2.572257       2.572257    8[6-(6,8),60-(8,8,8,8,8,8,8,8)]
   107       1.148328       1.148328       1.148328    8[6-(6,8),60-(8,8,8,8,8,8,8,8)]
   108      -0.460157      -0.460157      -0.460157    8[6-(6,8),60-(8,8,8,8,8,8,8,8),60-(8,8,8,8,8,8,8,8)]
   109        3.96918        3.96918        3.96918    8[6-(6,8),60-(8,8,8,8,8,8,8,8)]
   110      -3.454484      -3.454484      -3.454484    8[6-(6,8),60-(8,8,8,8,8,8,8,8)]
   111       2.099119       2.099119       2.099119    8[6-(6,8),60-(8,8,8,8,8,8,8,8)]
   112       2.458102       2.458102       2.458102    8[6-(6,8),60-(8,8,8,8,8,8,8,8)]
   113       -0.25238       -0.25238       -0.25238    8[6-(6,8),60-(8,8,8,8,8,8,8,8)]
   114      -2.065855      -2.065855      -2.065855    8[6-(6,8),60-(8,8,8,8,8,8,8,8)]
   115       5.786412       5.786412       5.786412    8[6-(6,8),60-(8,8,8,8,8,8,8,8)]
   116       4.177944       4.177944       4.177944    8[6-(6,8),60-(8,8,8,8,8,8,8,8),60-(8,8,8,8,8,8,8,8)]
   117       8.607284       8.607284       8.607284    8[6-(6,8),60-(8,8,8,8,8,8,8,8)]
   118       1.183621       1.183621       1.183621    8[6-(6,8),60-(8,8,8,8,8,8,8,8)]
   119       6.737221       6.737221       6.737221    8[6-(6,8),60-(8,8,8,8,8,8,8,8)]
   120       7.096208       7.096208       7.096208    8[6-(6,8),60-(8,8,8,8,8,8,8,8)]
   121        0.25224        0.25224        0.25224    8[6-(6,8),60-(8,8,8,8,8,8,8,8)]
   122        2.06572        2.06572        2.06572    8[6-(6,8),60-(8,8,8,8,8,8,8,8)]
   123       3.489649       3.489649       3.489649    8[6-(6,8),60-(8,8,8,8,8,8,8,8)]
   124       5.098134       5.098134       5.098134    8[6-(6,8),60-(8,8,8,8,8,8,8,8),60-(8,8,8,8,8,8,8,8)]
   125       0.668797       0.668797       0.668797    8[6-(6,8),60-(8,8,8,8,8,8,8,8)]
   126       8.092461       8.092461       8.092461    8[6-(6,8),60-(8,8,8,8,8,8,8,8)]
   127       2.538858       2.538858       2.538858    8[6-(6,8),60-(8,8,8,8,8,8,8,8)]
   128       2.179875       2.179875       2.179875    8[6-(6,8),60-(8,8,8,8,8,8,8,8)]
   129       4.890357       4.890357       4.890357    8[6-(6,8),60-(8,8,8,8,8,8,8,8)]
   130       6.703832       6.703832       6.703832    8[6-(6,8),60-(8,8,8,8,8,8,8,8)]
   131      -1.148435      -1.148435      -1.148435    8[6-(6,8),60-(8,8,8,8,8,8,8,8)]
   132       0.460033       0.460033       0.460033    8[6-(6,8),60-(8,8,8,8,8,8,8,8),60-(8,8,8,8,8,8,8,8)]
   133      -3.969307      -3.969307      -3.969307    8[6-(6,8),60-(8,8,8,8,8,8,8,8)]
   134       3.454356       3.454356       3.454356    8[6-(6,8),60-(8,8,8,8,8,8,8,8)]
   135      -2.099244      -2.099244      -2.099244    8[6-(6,8),60-(8,8,8,8,8,8,8,8)]
   136      -2.458231      -2.458231      -2.458231    8[6-(6,8),60-(8,8,8,8,8,8,8,8)]
