# Supplementary material for: A collection of forcefield precursors for metal–organic frameworks
Source: RSC Adv. 2019 Nov 13;9(63):36492–507. doi: 10.1039/c9ra07327b (PMC9075174; doi:10.1039/c9ra07327b)
Supplement: RA-009-C9RA07327B-s321 [file RA-009-C9RA07327B-s321.txt]

CIPREZ_charged

14.506000    0.000000    0.000000
0.000000    15.912000    0.000000
0.000000    0.000000    16.689000

     1       1.553012       1.553012       1.553012    57[8-(1,1),8-(1,1),8-(1,1),8-(1,1),8-(6),8-(6),8-(6,29),8-(6,29)]
     2       5.699988       5.699988       5.699988    57[8-(1,1),8-(1,1),8-(1,1),8-(1,1),8-(6),8-(6),8-(6,29),8-(6,29)]
     3      12.952988      12.952988      12.952988    57[8-(1,1),8-(1,1),8-(1,1),8-(1,1),8-(6),8-(6),8-(6,29),8-(6,29)]
     4       8.806012       8.806012       8.806012    57[8-(1,1),8-(1,1),8-(1,1),8-(1,1),8-(6),8-(6),8-(6,29),8-(6,29)]
     5       4.173086       4.173086       4.173086    29[7-(6),7-(6,6,6),8-(6),8-(6),8-(6,57)]
     6       4.173086       4.173086       4.173086    29[7-(6),7-(6,6,6),8-(6),8-(6),8-(6,57)]
     7       3.079914       3.079914       3.079914    29[7-(6),7-(6,6,6),8-(6),8-(6),8-(6,57)]
     8       3.079914       3.079914       3.079914    29[7-(6),7-(6,6,6),8-(6),8-(6),8-(6,57)]
     9      10.332914      10.332914      10.332914    29[7-(6),7-(6,6,6),8-(6),8-(6),8-(6,57)]
    10      10.332914      10.332914      10.332914    29[7-(6),7-(6,6,6),8-(6),8-(6),8-(6,57)]
    11      11.426086      11.426086      11.426086    29[7-(6),7-(6,6,6),8-(6),8-(6),8-(6,57)]
    12      11.426086      11.426086      11.426086    29[7-(6),7-(6,6,6),8-(6),8-(6),8-(6,57)]
    13       1.337453       1.337453       1.337453    1[8-(1,57)]
    14       0.050771       0.050771       0.050771    1[8-(1,57)]
    15       4.270566       4.270566       4.270566    1[8-(1,57)]
    16       3.514804       3.514804       3.514804    1[8-(1,57)]
    17       3.252245       3.252245       3.252245    1[6-(1,6,7)]
    18       2.640092       2.640092       2.640092    1[6-(1,6,7)]
    19       6.143291       6.143291       6.143291    1[6-(1,6,7)]
    20       4.923336       4.923336       4.923336    1[6-(1,6,7)]
    21       4.406923       4.406923       4.406923    1[6-(1,6,7)]
    22        5.46441        5.46441        5.46441    1[6-(1,6,7)]
    23       6.894702       6.894702       6.894702    1[6-(1,6,7)]
    24       6.526249       6.526249       6.526249    1[6-(1,6,7)]
    25       5.241018       5.241018       5.241018    1[6-(1,6,7)]
    26       5.130772       5.130772       5.130772    1[6-(1,6,7)]
    27       7.119545       7.119545       7.119545    1[6-(1,6,7)]
    28       6.311561       6.311561       6.311561    1[6-(1,6,7)]
    29       1.337453       1.337453       1.337453    1[8-(1,57)]
    30       0.050771       0.050771       0.050771    1[8-(1,57)]
    31       4.270566       4.270566       4.270566    1[8-(1,57)]
    32       3.514804       3.514804       3.514804    1[8-(1,57)]
    33       3.252245       3.252245       3.252245    1[6-(1,6,7)]
    34       2.640092       2.640092       2.640092    1[6-(1,6,7)]
    35       6.143291       6.143291       6.143291    1[6-(1,6,7)]
    36       4.923336       4.923336       4.923336    1[6-(1,6,7)]
    37       4.406923       4.406923       4.406923    1[6-(1,6,7)]
    38        5.46441        5.46441        5.46441    1[6-(1,6,7)]
    39       6.894702       6.894702       6.894702    1[6-(1,6,7)]
    40       6.526249       6.526249       6.526249    1[6-(1,6,7)]
    41       5.241018       5.241018       5.241018    1[6-(1,6,7)]
    42       5.130772       5.130772       5.130772    1[6-(1,6,7)]
    43       7.119545       7.119545       7.119545    1[6-(1,6,7)]
    44       6.311561       6.311561       6.311561    1[6-(1,6,7)]
    45       5.915547       5.915547       5.915547    1[8-(1,57)]
    46       7.202229       7.202229       7.202229    1[8-(1,57)]
    47       2.982434       2.982434       2.982434    1[8-(1,57)]
    48       3.738196       3.738196       3.738196    1[8-(1,57)]
    49       4.000755       4.000755       4.000755    1[6-(1,6,7)]
    50       4.612908       4.612908       4.612908    1[6-(1,6,7)]
    51       1.109709       1.109709       1.109709    1[6-(1,6,7)]
    52       2.329664       2.329664       2.329664    1[6-(1,6,7)]
    53       2.846077       2.846077       2.846077    1[6-(1,6,7)]
    54        1.78859        1.78859        1.78859    1[6-(1,6,7)]
    55       0.358298       0.358298       0.358298    1[6-(1,6,7)]
    56       0.726751       0.726751       0.726751    1[6-(1,6,7)]
    57       2.011982       2.011982       2.011982    1[6-(1,6,7)]
    58       2.122228       2.122228       2.122228    1[6-(1,6,7)]
    59       0.133455       0.133455       0.133455    1[6-(1,6,7)]
    60       0.941439       0.941439       0.941439    1[6-(1,6,7)]
    61       5.915547       5.915547       5.915547    1[8-(1,57)]
    62       7.202229       7.202229       7.202229    1[8-(1,57)]
    63       2.982434       2.982434       2.982434    1[8-(1,57)]
    64       3.738196       3.738196       3.738196    1[8-(1,57)]
    65       4.000755       4.000755       4.000755    1[6-(1,6,7)]
    66       4.612908       4.612908       4.612908    1[6-(1,6,7)]
    67       1.109709       1.109709       1.109709    1[6-(1,6,7)]
    68       2.329664       2.329664       2.329664    1[6-(1,6,7)]
    69       2.846077       2.846077       2.846077    1[6-(1,6,7)]
    70        1.78859        1.78859        1.78859    1[6-(1,6,7)]
    71       0.358298       0.358298       0.358298    1[6-(1,6,7)]
    72       0.726751       0.726751       0.726751    1[6-(1,6,7)]
    73       2.011982       2.011982       2.011982    1[6-(1,6,7)]
    74       2.122228       2.122228       2.122228    1[6-(1,6,7)]
    75       0.133455       0.133455       0.133455    1[6-(1,6,7)]
    76       0.941439       0.941439       0.941439    1[6-(1,6,7)]
    77      13.168547      13.168547      13.168547    1[8-(1,57)]
    78      14.455229      14.455229      14.455229    1[8-(1,57)]
    79      10.235434      10.235434      10.235434    1[8-(1,57)]
    80      10.991196      10.991196      10.991196    1[8-(1,57)]
    81      11.253755      11.253755      11.253755    1[6-(1,6,7)]
    82      11.865908      11.865908      11.865908    1[6-(1,6,7)]
    83       8.362709       8.362709       8.362709    1[6-(1,6,7)]
    84       9.582664       9.582664       9.582664    1[6-(1,6,7)]
    85      10.099077      10.099077      10.099077    1[6-(1,6,7)]
    86        9.04159        9.04159        9.04159    1[6-(1,6,7)]
    87       7.611298       7.611298       7.611298    1[6-(1,6,7)]
    88       7.979751       7.979751       7.979751    1[6-(1,6,7)]
    89       9.264982       9.264982       9.264982    1[6-(1,6,7)]
    90       9.375228       9.375228       9.375228    1[6-(1,6,7)]
    91       7.386455       7.386455       7.386455    1[6-(1,6,7)]
    92       8.194439       8.194439       8.194439    1[6-(1,6,7)]
    93      13.168547      13.168547      13.168547    1[8-(1,57)]
    94      14.455229      14.455229      14.455229    1[8-(1,57)]
    95      10.235434      10.235434      10.235434    1[8-(1,57)]
    96      10.991196      10.991196      10.991196    1[8-(1,57)]
    97      11.253755      11.253755      11.253755    1[6-(1,6,7)]
    98      11.865908      11.865908      11.865908    1[6-(1,6,7)]
    99       8.362709       8.362709       8.362709    1[6-(1,6,7)]
   100       9.582664       9.582664       9.582664    1[6-(1,6,7)]
   101      10.099077      10.099077      10.099077    1[6-(1,6,7)]
   102        9.04159        9.04159        9.04159    1[6-(1,6,7)]
   103       7.611298       7.611298       7.611298    1[6-(1,6,7)]
   104       7.979751       7.979751       7.979751    1[6-(1,6,7)]
   105       9.264982       9.264982       9.264982    1[6-(1,6,7)]
   106       9.375228       9.375228       9.375228    1[6-(1,6,7)]
   107       7.386455       7.386455       7.386455    1[6-(1,6,7)]
   108       8.194439       8.194439       8.194439    1[6-(1,6,7)]
   109       8.590453       8.590453       8.590453    1[8-(1,57)]
   110       7.303771       7.303771       7.303771    1[8-(1,57)]
   111      11.523566      11.523566      11.523566    1[8-(1,57)]
   112      10.767804      10.767804      10.767804    1[8-(1,57)]
   113      10.505245      10.505245      10.505245    1[6-(1,6,7)]
   114       9.893092       9.893092       9.893092    1[6-(1,6,7)]
   115      13.396291      13.396291      13.396291    1[6-(1,6,7)]
   116      12.176336      12.176336      12.176336    1[6-(1,6,7)]
   117      11.659923      11.659923      11.659923    1[6-(1,6,7)]
   118       12.71741       12.71741       12.71741    1[6-(1,6,7)]
   119      14.147702      14.147702      14.147702    1[6-(1,6,7)]
   120      13.779249      13.779249      13.779249    1[6-(1,6,7)]
   121      12.494018      12.494018      12.494018    1[6-(1,6,7)]
   122      12.383772      12.383772      12.383772    1[6-(1,6,7)]
   123      14.372545      14.372545      14.372545    1[6-(1,6,7)]
   124      13.564561      13.564561      13.564561    1[6-(1,6,7)]
   125       8.590453       8.590453       8.590453    1[8-(1,57)]
   126       7.303771       7.303771       7.303771    1[8-(1,57)]
   127      11.523566      11.523566      11.523566    1[8-(1,57)]
   128      10.767804      10.767804      10.767804    1[8-(1,57)]
   129      10.505245      10.505245      10.505245    1[6-(1,6,7)]
   130       9.893092       9.893092       9.893092    1[6-(1,6,7)]
   131      13.396291      13.396291      13.396291    1[6-(1,6,7)]
   132      12.176336      12.176336      12.176336    1[6-(1,6,7)]
   133      11.659923      11.659923      11.659923    1[6-(1,6,7)]
   134       12.71741       12.71741       12.71741    1[6-(1,6,7)]
   135      14.147702      14.147702      14.147702    1[6-(1,6,7)]
   136      13.779249      13.779249      13.779249    1[6-(1,6,7)]
   137      12.494018      12.494018      12.494018    1[6-(1,6,7)]
   138      12.383772      12.383772      12.383772    1[6-(1,6,7)]
   139      14.372545      14.372545      14.372545    1[6-(1,6,7)]
   140      13.564561      13.564561      13.564561    1[6-(1,6,7)]
   141       2.413798       2.413798       2.413798    6[6-(1,1,7),8-(0),8-(29,57)]
   142       3.147802       3.147802       3.147802    6[1-(0),1-(0),6-(8,8),7-(6,6,29)]
   143       5.409287       5.409287       5.409287    6[1-(0),1-(0),6-(8,8),7-(6,6,29)]
   144       5.976472       5.976472       5.976472    6[6-(1,1,7),8-(29),8-(57)]
   145       5.090155       5.090155       5.090155    6[1-(0),1-(0),6-(1,1,7),7-(6,6,29)]
   146       6.170852       6.170852       6.170852    6[1-(0),1-(0),6-(1,1,7),7-(6,6)]
   147       4.917534       4.917534       4.917534    6[1-(0),1-(0),6-(8,8),7-(6,6)]
   148       3.421965       3.421965       3.421965    6[6-(1,1,7),8-(0),8-(29)]
   149       6.711926       6.711926       6.711926    6[1-(0),1-(0),6-(1,1,7),7-(6,6)]
   150       3.294313       3.294313       3.294313    6[7-(29),16-(0)]
   151       2.413798       2.413798       2.413798    6[6-(1,1,7),8-(0),8-(29,57)]
   152       3.147802       3.147802       3.147802    6[1-(0),1-(0),6-(8,8),7-(6,6,29)]
   153       5.409287       5.409287       5.409287    6[1-(0),1-(0),6-(8,8),7-(6,6,29)]
   154       5.976472       5.976472       5.976472    6[6-(1,1,7),8-(29),8-(57)]
   155       5.090155       5.090155       5.090155    6[1-(0),1-(0),6-(1,1,7),7-(6,6,29)]
   156       6.170852       6.170852       6.170852    6[1-(0),1-(0),6-(1,1,7),7-(6,6)]
   157       4.917534       4.917534       4.917534    6[1-(0),1-(0),6-(8,8),7-(6,6)]
   158       3.421965       3.421965       3.421965    6[6-(1,1,7),8-(0),8-(29)]
   159       6.711926       6.711926       6.711926    6[1-(0),1-(0),6-(1,1,7),7-(6,6)]
   160       3.294313       3.294313       3.294313    6[7-(29),16-(0)]
   161       4.839202       4.839202       4.839202    6[6-(1,1,7),8-(0),8-(29,57)]
   162       4.105198       4.105198       4.105198    6[1-(0),1-(0),6-(8,8),7-(6,6,29)]
   163       1.843713       1.843713       1.843713    6[1-(0),1-(0),6-(8,8),7-(6,6,29)]
   164       1.276528       1.276528       1.276528    6[6-(1,1,7),8-(29),8-(57)]
   165       2.162845       2.162845       2.162845    6[1-(0),1-(0),6-(1,1,7),7-(6,6,29)]
   166       1.082148       1.082148       1.082148    6[1-(0),1-(0),6-(1,1,7),7-(6,6)]
   167       2.335466       2.335466       2.335466    6[1-(0),1-(0),6-(8,8),7-(6,6)]
   168       3.831035       3.831035       3.831035    6[6-(1,1,7),8-(0),8-(29)]
   169       0.541074       0.541074       0.541074    6[1-(0),1-(0),6-(1,1,7),7-(6,6)]
   170       3.958687       3.958687       3.958687    6[7-(29),16-(0)]
   171       4.839202       4.839202       4.839202    6[6-(1,1,7),8-(0),8-(29,57)]
   172       4.105198       4.105198       4.105198    6[1-(0),1-(0),6-(8,8),7-(6,6,29)]
   173       1.843713       1.843713       1.843713    6[1-(0),1-(0),6-(8,8),7-(6,6,29)]
   174       1.276528       1.276528       1.276528    6[6-(1,1,7),8-(29),8-(57)]
   175       2.162845       2.162845       2.162845    6[1-(0),1-(0),6-(1,1,7),7-(6,6,29)]
   176       1.082148       1.082148       1.082148    6[1-(0),1-(0),6-(1,1,7),7-(6,6)]
   177       2.335466       2.335466       2.335466    6[1-(0),1-(0),6-(8,8),7-(6,6)]
   178       3.831035       3.831035       3.831035    6[6-(1,1,7),8-(0),8-(29)]
   179       0.541074       0.541074       0.541074    6[1-(0),1-(0),6-(1,1,7),7-(6,6)]
   180       3.958687       3.958687       3.958687    6[7-(29),16-(0)]
   181      12.092202      12.092202      12.092202    6[6-(1,1,7),8-(0),8-(29,57)]
   182      11.358198      11.358198      11.358198    6[1-(0),1-(0),6-(8,8),7-(6,6,29)]
   183       9.096713       9.096713       9.096713    6[1-(0),1-(0),6-(8,8),7-(6,6,29)]
   184       8.529528       8.529528       8.529528    6[6-(1,1,7),8-(29),8-(57)]
   185       9.415845       9.415845       9.415845    6[1-(0),1-(0),6-(1,1,7),7-(6,6,29)]
   186       8.335148       8.335148       8.335148    6[1-(0),1-(0),6-(1,1,7),7-(6,6)]
   187       9.588466       9.588466       9.588466    6[1-(0),1-(0),6-(8,8),7-(6,6)]
   188      11.084035      11.084035      11.084035    6[6-(1,1,7),8-(0),8-(29)]
   189       7.794074       7.794074       7.794074    6[1-(0),1-(0),6-(1,1,7),7-(6,6)]
   190      11.211687      11.211687      11.211687    6[7-(29),16-(0)]
   191      12.092202      12.092202      12.092202    6[6-(1,1,7),8-(0),8-(29,57)]
   192      11.358198      11.358198      11.358198    6[1-(0),1-(0),6-(8,8),7-(6,6,29)]
   193       9.096713       9.096713       9.096713    6[1-(0),1-(0),6-(8,8),7-(6,6,29)]
   194       8.529528       8.529528       8.529528    6[6-(1,1,7),8-(29),8-(57)]
   195       9.415845       9.415845       9.415845    6[1-(0),1-(0),6-(1,1,7),7-(6,6,29)]
   196       8.335148       8.335148       8.335148    6[1-(0),1-(0),6-(1,1,7),7-(6,6)]
   197       9.588466       9.588466       9.588466    6[1-(0),1-(0),6-(8,8),7-(6,6)]
   198      11.084035      11.084035      11.084035    6[6-(1,1,7),8-(0),8-(29)]
   199       7.794074       7.794074       7.794074    6[1-(0),1-(0),6-(1,1,7),7-(6,6)]
   200      11.211687      11.211687      11.211687    6[7-(29),16-(0)]
   201       9.666798       9.666798       9.666798    6[6-(1,1,7),8-(0),8-(29,57)]
   202      10.400802      10.400802      10.400802    6[1-(0),1-(0),6-(8,8),7-(6,6,29)]
   203      12.662287      12.662287      12.662287    6[1-(0),1-(0),6-(8,8),7-(6,6,29)]
   204      13.229472      13.229472      13.229472    6[6-(1,1,7),8-(29),8-(57)]
   205      12.343155      12.343155      12.343155    6[1-(0),1-(0),6-(1,1,7),7-(6,6,29)]
   206      13.423852      13.423852      13.423852    6[1-(0),1-(0),6-(1,1,7),7-(6,6)]
   207      12.170534      12.170534      12.170534    6[1-(0),1-(0),6-(8,8),7-(6,6)]
   208      10.674965      10.674965      10.674965    6[6-(1,1,7),8-(0),8-(29)]
   209      13.964926      13.964926      13.964926    6[1-(0),1-(0),6-(1,1,7),7-(6,6)]
   210      10.547313      10.547313      10.547313    6[7-(29),16-(0)]
   211       9.666798       9.666798       9.666798    6[6-(1,1,7),8-(0),8-(29,57)]
   212      10.400802      10.400802      10.400802    6[1-(0),1-(0),6-(8,8),7-(6,6,29)]
   213      12.662287      12.662287      12.662287    6[1-(0),1-(0),6-(8,8),7-(6,6,29)]
   214      13.229472      13.229472      13.229472    6[6-(1,1,7),8-(29),8-(57)]
   215      12.343155      12.343155      12.343155    6[1-(0),1-(0),6-(1,1,7),7-(6,6,29)]
   216      13.423852      13.423852      13.423852    6[1-(0),1-(0),6-(1,1,7),7-(6,6)]
   217      12.170534      12.170534      12.170534    6[1-(0),1-(0),6-(8,8),7-(6,6)]
   218      10.674965      10.674965      10.674965    6[6-(1,1,7),8-(0),8-(29)]
   219      13.964926      13.964926      13.964926    6[1-(0),1-(0),6-(1,1,7),7-(6,6)]
   220      10.547313      10.547313      10.547313    6[7-(29),16-(0)]
   221       2.663302       2.663302       2.663302    16[6-(7)]
   222       2.663302       2.663302       2.663302    16[6-(7)]
   223       4.589698       4.589698       4.589698    16[6-(7)]
   224       4.589698       4.589698       4.589698    16[6-(7)]
   225      11.842698      11.842698      11.842698    16[6-(7)]
   226      11.842698      11.842698      11.842698    16[6-(7)]
   227       9.916302       9.916302       9.916302    16[6-(7)]
   228       9.916302       9.916302       9.916302    16[6-(7)]
   229       4.491058       4.491058       4.491058    7[6-(1,1,6),6-(1,1,6),6-(1,1,6),29-(7,8,8,8)]
   230       5.635581       5.635581       5.635581    7[6-(1,1,6),6-(1,1,6),6-(1,1,6)]
   231        3.82088        3.82088        3.82088    7[6-(16),29-(7,8,8,8)]
   232       4.491058       4.491058       4.491058    7[6-(1,1,6),6-(1,1,6),6-(1,1,6),29-(7,8,8,8)]
   233       5.635581       5.635581       5.635581    7[6-(1,1,6),6-(1,1,6),6-(1,1,6)]
   234        3.82088        3.82088        3.82088    7[6-(16),29-(7,8,8,8)]
   235       2.761942       2.761942       2.761942    7[6-(1,1,6),6-(1,1,6),6-(1,1,6),29-(7,8,8,8)]
   236       1.617419       1.617419       1.617419    7[6-(1,1,6),6-(1,1,6),6-(1,1,6)]
   237        3.43212        3.43212        3.43212    7[6-(16),29-(7,8,8,8)]
   238       2.761942       2.761942       2.761942    7[6-(1,1,6),6-(1,1,6),6-(1,1,6),29-(7,8,8,8)]
   239       1.617419       1.617419       1.617419    7[6-(1,1,6),6-(1,1,6),6-(1,1,6)]
   240        3.43212        3.43212        3.43212    7[6-(16),29-(7,8,8,8)]
   241      10.014942      10.014942      10.014942    7[6-(1,1,6),6-(1,1,6),6-(1,1,6),29-(7,8,8,8)]
   242       8.870419       8.870419       8.870419    7[6-(1,1,6),6-(1,1,6),6-(1,1,6)]
   243       10.68512       10.68512       10.68512    7[6-(16),29-(7,8,8,8)]
   244      10.014942      10.014942      10.014942    7[6-(1,1,6),6-(1,1,6),6-(1,1,6),29-(7,8,8,8)]
   245       8.870419       8.870419       8.870419    7[6-(1,1,6),6-(1,1,6),6-(1,1,6)]
   246       10.68512       10.68512       10.68512    7[6-(16),29-(7,8,8,8)]
   247      11.744058      11.744058      11.744058    7[6-(1,1,6),6-(1,1,6),6-(1,1,6),29-(7,8,8,8)]
   248      12.888581      12.888581      12.888581    7[6-(1,1,6),6-(1,1,6),6-(1,1,6)]
   249       11.07388       11.07388       11.07388    7[6-(16),29-(7,8,8,8)]
   250      11.744058      11.744058      11.744058    7[6-(1,1,6),6-(1,1,6),6-(1,1,6),29-(7,8,8,8)]
   251      12.888581      12.888581      12.888581    7[6-(1,1,6),6-(1,1,6),6-(1,1,6)]
   252       11.07388       11.07388       11.07388    7[6-(16),29-(7,8,8,8)]
   253       2.602376       2.602376       2.602376    8[6-(6,8),29-(7,7,8,8),57-(8,8,8,8,8,8,8)]
   254       1.685597       1.685597       1.685597    8[6-(6,8)]
   255       5.622526       5.622526       5.622526    8[6-(6,8),29-(7,7,8,8)]
   256       6.797512       6.797512       6.797512    8[6-(6,8),57-(8,8,8,8,8,8,8)]
   257       2.895398       2.895398       2.895398    8[6-(6,8),29-(7,7,8,8)]
   258       2.802559       2.802559       2.802559    8[6-(6,8)]
   259       0.670177       0.670177       0.670177    8[1-(0),1-(0),57-(8,8,8,8,8,8,8)]
   260       3.696129       3.696129       3.696129    8[1-(0),1-(0),57-(8,8,8,8,8,8,8)]
   261       2.602376       2.602376       2.602376    8[6-(6,8),29-(7,7,8,8),57-(8,8,8,8,8,8,8)]
   262       1.685597       1.685597       1.685597    8[6-(6,8)]
   263       5.622526       5.622526       5.622526    8[6-(6,8),29-(7,7,8,8)]
   264       6.797512       6.797512       6.797512    8[6-(6,8),57-(8,8,8,8,8,8,8)]
   265       2.895398       2.895398       2.895398    8[6-(6,8),29-(7,7,8,8)]
   266       2.802559       2.802559       2.802559    8[6-(6,8)]
   267       0.670177       0.670177       0.670177    8[1-(0),1-(0),57-(8,8,8,8,8,8,8)]
   268       3.696129       3.696129       3.696129    8[1-(0),1-(0),57-(8,8,8,8,8,8,8)]
   269       4.650624       4.650624       4.650624    8[6-(6,8),29-(7,7,8,8),57-(8,8,8,8,8,8,8)]
   270       5.567403       5.567403       5.567403    8[6-(6,8)]
   271       1.630474       1.630474       1.630474    8[6-(6,8),29-(7,7,8,8)]
   272       0.455488       0.455488       0.455488    8[6-(6,8),57-(8,8,8,8,8,8,8)]
   273       4.357602       4.357602       4.357602    8[6-(6,8),29-(7,7,8,8)]
   274       4.450441       4.450441       4.450441    8[6-(6,8)]
   275       6.582823       6.582823       6.582823    8[1-(0),1-(0),57-(8,8,8,8,8,8,8)]
   276       3.556871       3.556871       3.556871    8[1-(0),1-(0),57-(8,8,8,8,8,8,8)]
   277       4.650624       4.650624       4.650624    8[6-(6,8),29-(7,7,8,8),57-(8,8,8,8,8,8,8)]
   278       5.567403       5.567403       5.567403    8[6-(6,8)]
   279       1.630474       1.630474       1.630474    8[6-(6,8),29-(7,7,8,8)]
   280       0.455488       0.455488       0.455488    8[6-(6,8),57-(8,8,8,8,8,8,8)]
   281       4.357602       4.357602       4.357602    8[6-(6,8),29-(7,7,8,8)]
   282       4.450441       4.450441       4.450441    8[6-(6,8)]
   283       6.582823       6.582823       6.582823    8[1-(0),1-(0),57-(8,8,8,8,8,8,8)]
   284       3.556871       3.556871       3.556871    8[1-(0),1-(0),57-(8,8,8,8,8,8,8)]
   285      11.903624      11.903624      11.903624    8[6-(6,8),29-(7,7,8,8),57-(8,8,8,8,8,8,8)]
   286      12.820403      12.820403      12.820403    8[6-(6,8)]
   287       8.883474       8.883474       8.883474    8[6-(6,8),29-(7,7,8,8)]
   288       7.708488       7.708488       7.708488    8[6-(6,8),57-(8,8,8,8,8,8,8)]
   289      11.610602      11.610602      11.610602    8[6-(6,8),29-(7,7,8,8)]
   290      11.703441      11.703441      11.703441    8[6-(6,8)]
   291      13.835823      13.835823      13.835823    8[1-(0),1-(0),57-(8,8,8,8,8,8,8)]
   292      10.809871      10.809871      10.809871    8[1-(0),1-(0),57-(8,8,8,8,8,8,8)]
   293      11.903624      11.903624      11.903624    8[6-(6,8),29-(7,7,8,8),57-(8,8,8,8,8,8,8)]
   294      12.820403      12.820403      12.820403    8[6-(6,8)]
   295       8.883474       8.883474       8.883474    8[6-(6,8),29-(7,7,8,8)]
   296       7.708488       7.708488       7.708488    8[6-(6,8),57-(8,8,8,8,8,8,8)]
   297      11.610602      11.610602      11.610602    8[6-(6,8),29-(7,7,8,8)]
   298      11.703441      11.703441      11.703441    8[6-(6,8)]
   299      13.835823      13.835823      13.835823    8[1-(0),1-(0),57-(8,8,8,8,8,8,8)]
   300      10.809871      10.809871      10.809871    8[1-(0),1-(0),57-(8,8,8,8,8,8,8)]
   301       9.855376       9.855376       9.855376    8[6-(6,8),29-(7,7,8,8),57-(8,8,8,8,8,8,8)]
   302       8.938597       8.938597       8.938597    8[6-(6,8)]
   303      12.875526      12.875526      12.875526    8[6-(6,8),29-(7,7,8,8)]
   304      14.050512      14.050512      14.050512    8[6-(6,8),57-(8,8,8,8,8,8,8)]
   305      10.148398      10.148398      10.148398    8[6-(6,8),29-(7,7,8,8)]
   306      10.055559      10.055559      10.055559    8[6-(6,8)]
   307       7.923177       7.923177       7.923177    8[1-(0),1-(0),57-(8,8,8,8,8,8,8)]
   308      10.949129      10.949129      10.949129    8[1-(0),1-(0),57-(8,8,8,8,8,8,8)]
   309       9.855376       9.855376       9.855376    8[6-(6,8),29-(7,7,8,8),57-(8,8,8,8,8,8,8)]
   310       8.938597       8.938597       8.938597    8[6-(6,8)]
   311      12.875526      12.875526      12.875526    8[6-(6,8),29-(7,7,8,8)]
   312      14.050512      14.050512      14.050512    8[6-(6,8),57-(8,8,8,8,8,8,8)]
   313      10.148398      10.148398      10.148398    8[6-(6,8),29-(7,7,8,8)]
   314      10.055559      10.055559      10.055559    8[6-(6,8)]
   315       7.923177       7.923177       7.923177    8[1-(0),1-(0),57-(8,8,8,8,8,8,8)]
   316      10.949129      10.949129      10.949129    8[1-(0),1-(0),57-(8,8,8,8,8,8,8)]
