# Supplementary material for: A collection of forcefield precursors for metal–organic frameworks
Source: RSC Adv. 2019 Nov 13;9(63):36492–507. doi: 10.1039/c9ra07327b (PMC9075174; doi:10.1039/c9ra07327b)
Supplement: RA-009-C9RA07327B-s322 [file RA-009-C9RA07327B-s322.txt]

CIPRID_charged

14.237000    0.000000    0.000000
0.000000    15.739000    0.000000
0.000000    0.000000    16.611000

     1       1.545569       1.545569       1.545569    57[8-(1,1),8-(1,1),8-(1,1),8-(1,1),8-(6),8-(6),8-(6),8-(6),8-(6,28),8-(6,28)]
     2       5.572931       5.572931       5.572931    57[8-(1,1),8-(1,1),8-(1,1),8-(1,1),8-(6),8-(6),8-(6),8-(6),8-(6,28),8-(6,28)]
     3      12.691431      12.691431      12.691431    57[8-(1,1),8-(1,1),8-(1,1),8-(1,1),8-(6),8-(6),8-(6),8-(6),8-(6,28),8-(6,28)]
     4       8.664069       8.664069       8.664069    57[8-(1,1),8-(1,1),8-(1,1),8-(1,1),8-(6),8-(6),8-(6),8-(6),8-(6,28),8-(6,28)]
     5       4.091999       4.091999       4.091999    28[7-(6),7-(6,6,6),7-(6,6,6),8-(6),8-(6),8-(6,57)]
     6       4.091999       4.091999       4.091999    28[7-(6),7-(6,6,6),7-(6,6,6),8-(6),8-(6),8-(6,57)]
     7       3.026501       3.026501       3.026501    28[7-(6),7-(6,6,6),7-(6,6,6),8-(6),8-(6),8-(6,57)]
     8       3.026501       3.026501       3.026501    28[7-(6),7-(6,6,6),7-(6,6,6),8-(6),8-(6),8-(6,57)]
     9      10.145001      10.145001      10.145001    28[7-(6),7-(6,6,6),7-(6,6,6),8-(6),8-(6),8-(6,57)]
    10      10.145001      10.145001      10.145001    28[7-(6),7-(6,6,6),7-(6,6,6),8-(6),8-(6),8-(6,57)]
    11      11.210499      11.210499      11.210499    28[7-(6),7-(6,6,6),7-(6,6,6),8-(6),8-(6),8-(6,57)]
    12      11.210499      11.210499      11.210499    28[7-(6),7-(6,6,6),7-(6,6,6),8-(6),8-(6),8-(6,57)]
    13       1.369599       1.369599       1.369599    1[8-(1,57)]
    14       0.106777       0.106777       0.106777    1[8-(1,57)]
    15       4.248321       4.248321       4.248321    1[8-(1,57)]
    16       3.505149       3.505149       3.505149    1[8-(1,57)]
    17       3.193359       3.193359       3.193359    1[6-(1,6,7)]
    18       2.575473       2.575473       2.575473    1[6-(1,6,7)]
    19       6.100555       6.100555       6.100555    1[6-(1,6,7)]
    20        4.89041        4.89041        4.89041    1[6-(1,6,7)]
    21       4.316658       4.316658       4.316658    1[6-(1,6,7)]
    22       5.400094       5.400094       5.400094    1[6-(1,6,7)]
    23       6.802439       6.802439       6.802439    1[6-(1,6,7)]
    24       6.439395       6.439395       6.439395    1[6-(1,6,7)]
    25        5.08688        5.08688        5.08688    1[6-(1,6,7)]
    26       4.998611       4.998611       4.998611    1[6-(1,6,7)]
    27       6.981825       6.981825       6.981825    1[6-(1,6,7)]
    28       6.163197       6.163197       6.163197    1[6-(1,6,7)]
    29       1.369599       1.369599       1.369599    1[8-(1,57)]
    30       0.106777       0.106777       0.106777    1[8-(1,57)]
    31       4.248321       4.248321       4.248321    1[8-(1,57)]
    32       3.505149       3.505149       3.505149    1[8-(1,57)]
    33       3.193359       3.193359       3.193359    1[6-(1,6,7)]
    34       2.575473       2.575473       2.575473    1[6-(1,6,7)]
    35       6.100555       6.100555       6.100555    1[6-(1,6,7)]
    36        4.89041        4.89041        4.89041    1[6-(1,6,7)]
    37       4.316658       4.316658       4.316658    1[6-(1,6,7)]
    38       5.400094       5.400094       5.400094    1[6-(1,6,7)]
    39       6.802439       6.802439       6.802439    1[6-(1,6,7)]
    40       6.439395       6.439395       6.439395    1[6-(1,6,7)]
    41        5.08688        5.08688        5.08688    1[6-(1,6,7)]
    42       4.998611       4.998611       4.998611    1[6-(1,6,7)]
    43       6.981825       6.981825       6.981825    1[6-(1,6,7)]
    44       6.163197       6.163197       6.163197    1[6-(1,6,7)]
    45       5.748901       5.748901       5.748901    1[8-(1,57)]
    46       7.011722       7.011722       7.011722    1[8-(1,57)]
    47       2.870179       2.870179       2.870179    1[8-(1,57)]
    48       3.613351       3.613351       3.613351    1[8-(1,57)]
    49       3.925141       3.925141       3.925141    1[6-(1,6,7)]
    50       4.543027       4.543027       4.543027    1[6-(1,6,7)]
    51       1.017945       1.017945       1.017945    1[6-(1,6,7)]
    52       2.228091       2.228091       2.228091    1[6-(1,6,7)]
    53       2.801842       2.801842       2.801842    1[6-(1,6,7)]
    54       1.718406       1.718406       1.718406    1[6-(1,6,7)]
    55       0.316061       0.316061       0.316061    1[6-(1,6,7)]
    56       0.679105       0.679105       0.679105    1[6-(1,6,7)]
    57        2.03162        2.03162        2.03162    1[6-(1,6,7)]
    58       2.119889       2.119889       2.119889    1[6-(1,6,7)]
    59       0.136675       0.136675       0.136675    1[6-(1,6,7)]
    60       0.955303       0.955303       0.955303    1[6-(1,6,7)]
    61       5.748901       5.748901       5.748901    1[8-(1,57)]
    62       7.011722       7.011722       7.011722    1[8-(1,57)]
    63       2.870179       2.870179       2.870179    1[8-(1,57)]
    64       3.613351       3.613351       3.613351    1[8-(1,57)]
    65       3.925141       3.925141       3.925141    1[6-(1,6,7)]
    66       4.543027       4.543027       4.543027    1[6-(1,6,7)]
    67       1.017945       1.017945       1.017945    1[6-(1,6,7)]
    68       2.228091       2.228091       2.228091    1[6-(1,6,7)]
    69       2.801842       2.801842       2.801842    1[6-(1,6,7)]
    70       1.718406       1.718406       1.718406    1[6-(1,6,7)]
    71       0.316061       0.316061       0.316061    1[6-(1,6,7)]
    72       0.679105       0.679105       0.679105    1[6-(1,6,7)]
    73        2.03162        2.03162        2.03162    1[6-(1,6,7)]
    74       2.119889       2.119889       2.119889    1[6-(1,6,7)]
    75       0.136675       0.136675       0.136675    1[6-(1,6,7)]
    76       0.955303       0.955303       0.955303    1[6-(1,6,7)]
    77      12.867401      12.867401      12.867401    1[8-(1,57)]
    78      14.130223      14.130223      14.130223    1[8-(1,57)]
    79       9.988679       9.988679       9.988679    1[8-(1,57)]
    80      10.731851      10.731851      10.731851    1[8-(1,57)]
    81      11.043641      11.043641      11.043641    1[6-(1,6,7)]
    82      11.661527      11.661527      11.661527    1[6-(1,6,7)]
    83       8.136446       8.136446       8.136446    1[6-(1,6,7)]
    84        9.34659        9.34659        9.34659    1[6-(1,6,7)]
    85       9.920342       9.920342       9.920342    1[6-(1,6,7)]
    86       8.836906       8.836906       8.836906    1[6-(1,6,7)]
    87       7.434561       7.434561       7.434561    1[6-(1,6,7)]
    88       7.797605       7.797605       7.797605    1[6-(1,6,7)]
    89        9.15012        9.15012        9.15012    1[6-(1,6,7)]
    90       9.238389       9.238389       9.238389    1[6-(1,6,7)]
    91       7.255175       7.255175       7.255175    1[6-(1,6,7)]
    92       8.073803       8.073803       8.073803    1[6-(1,6,7)]
    93      12.867401      12.867401      12.867401    1[8-(1,57)]
    94      14.130223      14.130223      14.130223    1[8-(1,57)]
    95       9.988679       9.988679       9.988679    1[8-(1,57)]
    96      10.731851      10.731851      10.731851    1[8-(1,57)]
    97      11.043641      11.043641      11.043641    1[6-(1,6,7)]
    98      11.661527      11.661527      11.661527    1[6-(1,6,7)]
    99       8.136446       8.136446       8.136446    1[6-(1,6,7)]
   100        9.34659        9.34659        9.34659    1[6-(1,6,7)]
   101       9.920342       9.920342       9.920342    1[6-(1,6,7)]
   102       8.836906       8.836906       8.836906    1[6-(1,6,7)]
   103       7.434561       7.434561       7.434561    1[6-(1,6,7)]
   104       7.797605       7.797605       7.797605    1[6-(1,6,7)]
   105        9.15012        9.15012        9.15012    1[6-(1,6,7)]
   106       9.238389       9.238389       9.238389    1[6-(1,6,7)]
   107       7.255175       7.255175       7.255175    1[6-(1,6,7)]
   108       8.073803       8.073803       8.073803    1[6-(1,6,7)]
   109       8.488099       8.488099       8.488099    1[8-(1,57)]
   110       7.225277       7.225277       7.225277    1[8-(1,57)]
   111      11.366821      11.366821      11.366821    1[8-(1,57)]
   112      10.623649      10.623649      10.623649    1[8-(1,57)]
   113      10.311859      10.311859      10.311859    1[6-(1,6,7)]
   114       9.693973       9.693973       9.693973    1[6-(1,6,7)]
   115      13.219055      13.219055      13.219055    1[6-(1,6,7)]
   116      12.008909      12.008909      12.008909    1[6-(1,6,7)]
   117      11.435158      11.435158      11.435158    1[6-(1,6,7)]
   118      12.518594      12.518594      12.518594    1[6-(1,6,7)]
   119      13.920939      13.920939      13.920939    1[6-(1,6,7)]
   120      13.557895      13.557895      13.557895    1[6-(1,6,7)]
   121       12.20538       12.20538       12.20538    1[6-(1,6,7)]
   122      12.117111      12.117111      12.117111    1[6-(1,6,7)]
   123      14.100325      14.100325      14.100325    1[6-(1,6,7)]
   124      13.281697      13.281697      13.281697    1[6-(1,6,7)]
   125       8.488099       8.488099       8.488099    1[8-(1,57)]
   126       7.225277       7.225277       7.225277    1[8-(1,57)]
   127      11.366821      11.366821      11.366821    1[8-(1,57)]
   128      10.623649      10.623649      10.623649    1[8-(1,57)]
   129      10.311859      10.311859      10.311859    1[6-(1,6,7)]
   130       9.693973       9.693973       9.693973    1[6-(1,6,7)]
   131      13.219055      13.219055      13.219055    1[6-(1,6,7)]
   132      12.008909      12.008909      12.008909    1[6-(1,6,7)]
   133      11.435158      11.435158      11.435158    1[6-(1,6,7)]
   134      12.518594      12.518594      12.518594    1[6-(1,6,7)]
   135      13.920939      13.920939      13.920939    1[6-(1,6,7)]
   136      13.557895      13.557895      13.557895    1[6-(1,6,7)]
   137       12.20538       12.20538       12.20538    1[6-(1,6,7)]
   138      12.117111      12.117111      12.117111    1[6-(1,6,7)]
   139      14.100325      14.100325      14.100325    1[6-(1,6,7)]
   140      13.281697      13.281697      13.281697    1[6-(1,6,7)]
   141       2.391816       2.391816       2.391816    6[6-(1,1,7),8-(28,57),8-(57)]
   142       3.095124       3.095124       3.095124    6[1-(0),1-(0),6-(8,8),7-(6,6,28)]
   143       5.343146       5.343146       5.343146    6[1-(0),1-(0),6-(8,8),7-(6,6,28)]
   144       5.861373       5.861373       5.861373    6[6-(1,1,7),8-(28),8-(57)]
   145       5.004306       5.004306       5.004306    6[1-(0),1-(0),6-(1,1,7),7-(6,6,28)]
   146       6.077775       6.077775       6.077775    6[1-(0),1-(0),6-(1,1,7),7-(6,6,28)]
   147       4.783632       4.783632       4.783632    6[1-(0),1-(0),6-(8,8),7-(6,6,28)]
   148       3.271663       3.271663       3.271663    6[6-(1,1,7),8-(0),8-(28)]
   149       6.574647       6.574647       6.574647    6[1-(0),1-(0),6-(1,1,7),7-(6,6,28)]
   150       3.318645       3.318645       3.318645    6[7-(28),16-(0)]
   151       2.391816       2.391816       2.391816    6[6-(1,1,7),8-(28,57),8-(57)]
   152       3.095124       3.095124       3.095124    6[1-(0),1-(0),6-(8,8),7-(6,6,28)]
   153       5.343146       5.343146       5.343146    6[1-(0),1-(0),6-(8,8),7-(6,6,28)]
   154       5.861373       5.861373       5.861373    6[6-(1,1,7),8-(28),8-(57)]
   155       5.004306       5.004306       5.004306    6[1-(0),1-(0),6-(1,1,7),7-(6,6,28)]
   156       6.077775       6.077775       6.077775    6[1-(0),1-(0),6-(1,1,7),7-(6,6,28)]
   157       4.783632       4.783632       4.783632    6[1-(0),1-(0),6-(8,8),7-(6,6,28)]
   158       3.271663       3.271663       3.271663    6[6-(1,1,7),8-(0),8-(28)]
   159       6.574647       6.574647       6.574647    6[1-(0),1-(0),6-(1,1,7),7-(6,6,28)]
   160       3.318645       3.318645       3.318645    6[7-(28),16-(0)]
   161       4.726684       4.726684       4.726684    6[6-(1,1,7),8-(28,57),8-(57)]
   162       4.023376       4.023376       4.023376    6[1-(0),1-(0),6-(8,8),7-(6,6,28)]
   163       1.775354       1.775354       1.775354    6[1-(0),1-(0),6-(8,8),7-(6,6,28)]
   164       1.257127       1.257127       1.257127    6[6-(1,1,7),8-(28),8-(57)]
   165       2.114194       2.114194       2.114194    6[1-(0),1-(0),6-(1,1,7),7-(6,6,28)]
   166       1.040725       1.040725       1.040725    6[1-(0),1-(0),6-(1,1,7),7-(6,6,28)]
   167       2.334868       2.334868       2.334868    6[1-(0),1-(0),6-(8,8),7-(6,6,28)]
   168       3.846837       3.846837       3.846837    6[6-(1,1,7),8-(0),8-(28)]
   169       0.543853       0.543853       0.543853    6[1-(0),1-(0),6-(1,1,7),7-(6,6,28)]
   170       3.799855       3.799855       3.799855    6[7-(28),16-(0)]
   171       4.726684       4.726684       4.726684    6[6-(1,1,7),8-(28,57),8-(57)]
   172       4.023376       4.023376       4.023376    6[1-(0),1-(0),6-(8,8),7-(6,6,28)]
   173       1.775354       1.775354       1.775354    6[1-(0),1-(0),6-(8,8),7-(6,6,28)]
   174       1.257127       1.257127       1.257127    6[6-(1,1,7),8-(28),8-(57)]
   175       2.114194       2.114194       2.114194    6[1-(0),1-(0),6-(1,1,7),7-(6,6,28)]
   176       1.040725       1.040725       1.040725    6[1-(0),1-(0),6-(1,1,7),7-(6,6,28)]
   177       2.334868       2.334868       2.334868    6[1-(0),1-(0),6-(8,8),7-(6,6,28)]
   178       3.846837       3.846837       3.846837    6[6-(1,1,7),8-(0),8-(28)]
   179       0.543853       0.543853       0.543853    6[1-(0),1-(0),6-(1,1,7),7-(6,6,28)]
   180       3.799855       3.799855       3.799855    6[7-(28),16-(0)]
   181      11.845184      11.845184      11.845184    6[6-(1,1,7),8-(28,57),8-(57)]
   182      11.141876      11.141876      11.141876    6[1-(0),1-(0),6-(8,8),7-(6,6,28)]
   183       8.893854       8.893854       8.893854    6[1-(0),1-(0),6-(8,8),7-(6,6,28)]
   184       8.375627       8.375627       8.375627    6[6-(1,1,7),8-(28),8-(57)]
   185       9.232694       9.232694       9.232694    6[1-(0),1-(0),6-(1,1,7),7-(6,6,28)]
   186       8.159225       8.159225       8.159225    6[1-(0),1-(0),6-(1,1,7),7-(6,6,28)]
   187       9.453368       9.453368       9.453368    6[1-(0),1-(0),6-(8,8),7-(6,6,28)]
   188      10.965337      10.965337      10.965337    6[6-(1,1,7),8-(0),8-(28)]
   189       7.662353       7.662353       7.662353    6[1-(0),1-(0),6-(1,1,7),7-(6,6,28)]
   190      10.918355      10.918355      10.918355    6[7-(28),16-(0)]
   191      11.845184      11.845184      11.845184    6[6-(1,1,7),8-(28,57),8-(57)]
   192      11.141876      11.141876      11.141876    6[1-(0),1-(0),6-(8,8),7-(6,6,28)]
   193       8.893854       8.893854       8.893854    6[1-(0),1-(0),6-(8,8),7-(6,6,28)]
   194       8.375627       8.375627       8.375627    6[6-(1,1,7),8-(28),8-(57)]
   195       9.232694       9.232694       9.232694    6[1-(0),1-(0),6-(1,1,7),7-(6,6,28)]
   196       8.159225       8.159225       8.159225    6[1-(0),1-(0),6-(1,1,7),7-(6,6,28)]
   197       9.453368       9.453368       9.453368    6[1-(0),1-(0),6-(8,8),7-(6,6,28)]
   198      10.965337      10.965337      10.965337    6[6-(1,1,7),8-(0),8-(28)]
   199       7.662353       7.662353       7.662353    6[1-(0),1-(0),6-(1,1,7),7-(6,6,28)]
   200      10.918355      10.918355      10.918355    6[7-(28),16-(0)]
   201       9.510316       9.510316       9.510316    6[6-(1,1,7),8-(28,57),8-(57)]
   202      10.213624      10.213624      10.213624    6[1-(0),1-(0),6-(8,8),7-(6,6,28)]
   203      12.461646      12.461646      12.461646    6[1-(0),1-(0),6-(8,8),7-(6,6,28)]
   204      12.979873      12.979873      12.979873    6[6-(1,1,7),8-(28),8-(57)]
   205      12.122806      12.122806      12.122806    6[1-(0),1-(0),6-(1,1,7),7-(6,6,28)]
   206      13.196275      13.196275      13.196275    6[1-(0),1-(0),6-(1,1,7),7-(6,6,28)]
   207      11.902132      11.902132      11.902132    6[1-(0),1-(0),6-(8,8),7-(6,6,28)]
   208      10.390163      10.390163      10.390163    6[6-(1,1,7),8-(0),8-(28)]
   209      13.693147      13.693147      13.693147    6[1-(0),1-(0),6-(1,1,7),7-(6,6,28)]
   210      10.437145      10.437145      10.437145    6[7-(28),16-(0)]
   211       9.510316       9.510316       9.510316    6[6-(1,1,7),8-(28,57),8-(57)]
   212      10.213624      10.213624      10.213624    6[1-(0),1-(0),6-(8,8),7-(6,6,28)]
   213      12.461646      12.461646      12.461646    6[1-(0),1-(0),6-(8,8),7-(6,6,28)]
   214      12.979873      12.979873      12.979873    6[6-(1,1,7),8-(28),8-(57)]
   215      12.122806      12.122806      12.122806    6[1-(0),1-(0),6-(1,1,7),7-(6,6,28)]
   216      13.196275      13.196275      13.196275    6[1-(0),1-(0),6-(1,1,7),7-(6,6,28)]
   217      11.902132      11.902132      11.902132    6[1-(0),1-(0),6-(8,8),7-(6,6,28)]
   218      10.390163      10.390163      10.390163    6[6-(1,1,7),8-(0),8-(28)]
   219      13.693147      13.693147      13.693147    6[1-(0),1-(0),6-(1,1,7),7-(6,6,28)]
   220      10.437145      10.437145      10.437145    6[7-(28),16-(0)]
   221       2.640963       2.640963       2.640963    16[6-(7)]
   222       2.640963       2.640963       2.640963    16[6-(7)]
   223       4.477536       4.477536       4.477536    16[6-(7)]
   224       4.477536       4.477536       4.477536    16[6-(7)]
   225      11.596037      11.596037      11.596037    16[6-(7)]
   226      11.596037      11.596037      11.596037    16[6-(7)]
   227       9.759464       9.759464       9.759464    16[6-(7)]
   228       9.759464       9.759464       9.759464    16[6-(7)]
   229       4.414894       4.414894       4.414894    7[6-(1,1,6),6-(1,1,6),6-(1,1,6),28-(7,7,8,8,8)]
   230       5.526803       5.526803       5.526803    7[6-(1,1,6),6-(1,1,6),6-(1,1,6),28-(7,7,8,8,8)]
   231        3.80555        3.80555        3.80555    7[6-(16),28-(7,7,8,8,8)]
   232       4.414894       4.414894       4.414894    7[6-(1,1,6),6-(1,1,6),6-(1,1,6),28-(7,7,8,8,8)]
   233       5.526803       5.526803       5.526803    7[6-(1,1,6),6-(1,1,6),6-(1,1,6),28-(7,7,8,8,8)]
   234        3.80555        3.80555        3.80555    7[6-(16),28-(7,7,8,8,8)]
   235       2.703606       2.703606       2.703606    7[6-(1,1,6),6-(1,1,6),6-(1,1,6),28-(7,7,8,8,8)]
   236       1.591697       1.591697       1.591697    7[6-(1,1,6),6-(1,1,6),6-(1,1,6),28-(7,7,8,8,8)]
   237        3.31295        3.31295        3.31295    7[6-(16),28-(7,7,8,8,8)]
   238       2.703606       2.703606       2.703606    7[6-(1,1,6),6-(1,1,6),6-(1,1,6),28-(7,7,8,8,8)]
   239       1.591697       1.591697       1.591697    7[6-(1,1,6),6-(1,1,6),6-(1,1,6),28-(7,7,8,8,8)]
   240        3.31295        3.31295        3.31295    7[6-(16),28-(7,7,8,8,8)]
   241       9.822106       9.822106       9.822106    7[6-(1,1,6),6-(1,1,6),6-(1,1,6),28-(7,7,8,8,8)]
   242       8.710197       8.710197       8.710197    7[6-(1,1,6),6-(1,1,6),6-(1,1,6),28-(7,7,8,8,8)]
   243       10.43145       10.43145       10.43145    7[6-(16),28-(7,7,8,8,8)]
   244       9.822106       9.822106       9.822106    7[6-(1,1,6),6-(1,1,6),6-(1,1,6),28-(7,7,8,8,8)]
   245       8.710197       8.710197       8.710197    7[6-(1,1,6),6-(1,1,6),6-(1,1,6),28-(7,7,8,8,8)]
   246       10.43145       10.43145       10.43145    7[6-(16),28-(7,7,8,8,8)]
   247      11.533394      11.533394      11.533394    7[6-(1,1,6),6-(1,1,6),6-(1,1,6),28-(7,7,8,8,8)]
   248      12.645303      12.645303      12.645303    7[6-(1,1,6),6-(1,1,6),6-(1,1,6),28-(7,7,8,8,8)]
   249       10.92405       10.92405       10.92405    7[6-(16),28-(7,7,8,8,8)]
   250      11.533394      11.533394      11.533394    7[6-(1,1,6),6-(1,1,6),6-(1,1,6),28-(7,7,8,8,8)]
   251      12.645303      12.645303      12.645303    7[6-(1,1,6),6-(1,1,6),6-(1,1,6),28-(7,7,8,8,8)]
   252       10.92405       10.92405       10.92405    7[6-(16),28-(7,7,8,8,8)]
   253       2.602524       2.602524       2.602524    8[6-(6,8),28-(7,7,7,8,8),57-(8,8,8,8,8,8,8,8,8)]
   254       1.661458       1.661458       1.661458    8[6-(6,8),57-(8,8,8,8,8,8,8,8,8)]
   255       5.482669       5.482669       5.482669    8[6-(6,8),28-(7,7,7,8,8)]
   256       6.665763       6.665763       6.665763    8[6-(6,8),57-(8,8,8,8,8,8,8,8,8)]
   257       2.773368       2.773368       2.773368    8[6-(6,8),28-(7,7,7,8,8)]
   258       2.598252       2.598252       2.598252    8[6-(6,8)]
   259       0.714697       0.714697       0.714697    8[1-(0),1-(0),57-(8,8,8,8,8,8,8,8,8)]
   260       3.684536       3.684536       3.684536    8[1-(0),1-(0),57-(8,8,8,8,8,8,8,8,8)]
   261       2.602524       2.602524       2.602524    8[6-(6,8),28-(7,7,7,8,8),57-(8,8,8,8,8,8,8,8,8)]
   262       1.661458       1.661458       1.661458    8[6-(6,8),57-(8,8,8,8,8,8,8,8,8)]
   263       5.482669       5.482669       5.482669    8[6-(6,8),28-(7,7,7,8,8)]
   264       6.665763       6.665763       6.665763    8[6-(6,8),57-(8,8,8,8,8,8,8,8,8)]
   265       2.773368       2.773368       2.773368    8[6-(6,8),28-(7,7,7,8,8)]
   266       2.598252       2.598252       2.598252    8[6-(6,8)]
   267       0.714697       0.714697       0.714697    8[1-(0),1-(0),57-(8,8,8,8,8,8,8,8,8)]
   268       3.684536       3.684536       3.684536    8[1-(0),1-(0),57-(8,8,8,8,8,8,8,8,8)]
   269       4.515976       4.515976       4.515976    8[6-(6,8),28-(7,7,7,8,8),57-(8,8,8,8,8,8,8,8,8)]
   270       5.457042       5.457042       5.457042    8[6-(6,8),57-(8,8,8,8,8,8,8,8,8)]
   271       1.635831       1.635831       1.635831    8[6-(6,8),28-(7,7,7,8,8)]
   272       0.452737       0.452737       0.452737    8[6-(6,8),57-(8,8,8,8,8,8,8,8,8)]
   273       4.345132       4.345132       4.345132    8[6-(6,8),28-(7,7,7,8,8)]
   274       4.520247       4.520247       4.520247    8[6-(6,8)]
   275       6.403803       6.403803       6.403803    8[1-(0),1-(0),57-(8,8,8,8,8,8,8,8,8)]
   276       3.433964       3.433964       3.433964    8[1-(0),1-(0),57-(8,8,8,8,8,8,8,8,8)]
   277       4.515976       4.515976       4.515976    8[6-(6,8),28-(7,7,7,8,8),57-(8,8,8,8,8,8,8,8,8)]
   278       5.457042       5.457042       5.457042    8[6-(6,8),57-(8,8,8,8,8,8,8,8,8)]
   279       1.635831       1.635831       1.635831    8[6-(6,8),28-(7,7,7,8,8)]
   280       0.452737       0.452737       0.452737    8[6-(6,8),57-(8,8,8,8,8,8,8,8,8)]
   281       4.345132       4.345132       4.345132    8[6-(6,8),28-(7,7,7,8,8)]
   282       4.520247       4.520247       4.520247    8[6-(6,8)]
   283       6.403803       6.403803       6.403803    8[1-(0),1-(0),57-(8,8,8,8,8,8,8,8,8)]
   284       3.433964       3.433964       3.433964    8[1-(0),1-(0),57-(8,8,8,8,8,8,8,8,8)]
   285      11.634476      11.634476      11.634476    8[6-(6,8),28-(7,7,7,8,8),57-(8,8,8,8,8,8,8,8,8)]
   286      12.575542      12.575542      12.575542    8[6-(6,8),57-(8,8,8,8,8,8,8,8,8)]
   287       8.754331       8.754331       8.754331    8[6-(6,8),28-(7,7,7,8,8)]
   288       7.571237       7.571237       7.571237    8[6-(6,8),57-(8,8,8,8,8,8,8,8,8)]
   289      11.463632      11.463632      11.463632    8[6-(6,8),28-(7,7,7,8,8)]
   290      11.638748      11.638748      11.638748    8[6-(6,8)]
   291      13.522303      13.522303      13.522303    8[1-(0),1-(0),57-(8,8,8,8,8,8,8,8,8)]
   292      10.552464      10.552464      10.552464    8[1-(0),1-(0),57-(8,8,8,8,8,8,8,8,8)]
   293      11.634476      11.634476      11.634476    8[6-(6,8),28-(7,7,7,8,8),57-(8,8,8,8,8,8,8,8,8)]
   294      12.575542      12.575542      12.575542    8[6-(6,8),57-(8,8,8,8,8,8,8,8,8)]
   295       8.754331       8.754331       8.754331    8[6-(6,8),28-(7,7,7,8,8)]
   296       7.571237       7.571237       7.571237    8[6-(6,8),57-(8,8,8,8,8,8,8,8,8)]
   297      11.463632      11.463632      11.463632    8[6-(6,8),28-(7,7,7,8,8)]
   298      11.638748      11.638748      11.638748    8[6-(6,8)]
   299      13.522303      13.522303      13.522303    8[1-(0),1-(0),57-(8,8,8,8,8,8,8,8,8)]
   300      10.552464      10.552464      10.552464    8[1-(0),1-(0),57-(8,8,8,8,8,8,8,8,8)]
   301       9.721024       9.721024       9.721024    8[6-(6,8),28-(7,7,7,8,8),57-(8,8,8,8,8,8,8,8,8)]
   302       8.779958       8.779958       8.779958    8[6-(6,8),57-(8,8,8,8,8,8,8,8,8)]
   303      12.601169      12.601169      12.601169    8[6-(6,8),28-(7,7,7,8,8)]
   304      13.784263      13.784263      13.784263    8[6-(6,8),57-(8,8,8,8,8,8,8,8,8)]
   305       9.891868       9.891868       9.891868    8[6-(6,8),28-(7,7,7,8,8)]
   306       9.716753       9.716753       9.716753    8[6-(6,8)]
   307       7.833197       7.833197       7.833197    8[1-(0),1-(0),57-(8,8,8,8,8,8,8,8,8)]
   308      10.803036      10.803036      10.803036    8[1-(0),1-(0),57-(8,8,8,8,8,8,8,8,8)]
   309       9.721024       9.721024       9.721024    8[6-(6,8),28-(7,7,7,8,8),57-(8,8,8,8,8,8,8,8,8)]
   310       8.779958       8.779958       8.779958    8[6-(6,8),57-(8,8,8,8,8,8,8,8,8)]
   311      12.601169      12.601169      12.601169    8[6-(6,8),28-(7,7,7,8,8)]
   312      13.784263      13.784263      13.784263    8[6-(6,8),57-(8,8,8,8,8,8,8,8,8)]
   313       9.891868       9.891868       9.891868    8[6-(6,8),28-(7,7,7,8,8)]
   314       9.716753       9.716753       9.716753    8[6-(6,8)]
   315       7.833197       7.833197       7.833197    8[1-(0),1-(0),57-(8,8,8,8,8,8,8,8,8)]
   316      10.803036      10.803036      10.803036    8[1-(0),1-(0),57-(8,8,8,8,8,8,8,8,8)]
