# Supplementary material for: A collection of forcefield precursors for metal–organic frameworks
Source: RSC Adv. 2019 Nov 13;9(63):36492–507. doi: 10.1039/c9ra07327b (PMC9075174; doi:10.1039/c9ra07327b)
Supplement: RA-009-C9RA07327B-s323 [file RA-009-C9RA07327B-s323.txt]

CIQYUX_clean

11.409000    0.000000    0.000000
5.704518    16.761994    0.000000
5.704518    0.000012    16.761994

     1      11.180954      11.180954      11.180954    27[8-(1,27,27),8-(1,27,27),8-(6),8-(6),8-(6,27),8-(6,27)]
     2       8.623515       8.623515       8.623515    27[8-(1,27,27),8-(6),8-(6,27),8-(6,27),8-(6,27),8-(6,27)]
     3        5.47645        5.47645        5.47645    27[8-(1,27,27),8-(1,27,27),8-(6),8-(6),8-(6,27),8-(6,27)]
     4      14.328006      14.328006      14.328006    27[8-(1,27,27),8-(6),8-(6,27),8-(6,27),8-(6,27),8-(6,27)]
     5      14.033201      14.033201      14.033201    27[8-(1,27,27),8-(1,27,27),8-(6),8-(6),8-(6,27),8-(6,27)]
     6      11.475759      11.475759      11.475759    27[8-(1,27,27),8-(6),8-(6,27),8-(6,27),8-(6,27),8-(6,27)]
     7       8.328703       8.328703       8.328703    27[8-(1,27,27),8-(1,27,27),8-(6),8-(6),8-(6,27),8-(6,27)]
     8      17.180262      17.180262      17.180262    27[8-(1,27,27),8-(6),8-(6,27),8-(6,27),8-(6,27),8-(6,27)]
     9      11.637082      11.637082      11.637082    27[8-(1,27,27),8-(1,27,27),8-(6),8-(6),8-(6,27),8-(6,27)]
    10      14.194521      14.194521      14.194521    27[8-(1,27,27),8-(6),8-(6,27),8-(6,27),8-(6,27),8-(6,27)]
    11      17.341586      17.341586      17.341586    27[8-(1,27,27),8-(1,27,27),8-(6),8-(6),8-(6,27),8-(6,27)]
    12        8.49003        8.49003        8.49003    27[8-(1,27,27),8-(6),8-(6,27),8-(6,27),8-(6,27),8-(6,27)]
    13       8.784835       8.784835       8.784835    27[8-(1,27,27),8-(1,27,27),8-(6),8-(6),8-(6,27),8-(6,27)]
    14      11.342277      11.342277      11.342277    27[8-(1,27,27),8-(6),8-(6,27),8-(6,27),8-(6,27),8-(6,27)]
    15      14.489333      14.489333      14.489333    27[8-(1,27,27),8-(1,27,27),8-(6),8-(6),8-(6,27),8-(6,27)]
    16       5.637774       5.637774       5.637774    27[8-(1,27,27),8-(6),8-(6,27),8-(6,27),8-(6,27),8-(6,27)]
    17      11.409018      11.409018      11.409018    27[8-(6),8-(6),8-(6,27),8-(6,27),8-(6,27),8-(6,27)]
    18            0.0            0.0            0.0    27[8-(6),8-(6),8-(6,27),8-(6,27),8-(6,27),8-(6,27)]
    19       2.852259       2.852259       2.852259    27[8-(6),8-(6),8-(6,27),8-(6,27),8-(6,27),8-(6,27)]
    20       2.852259       2.852259       2.852259    27[8-(6),8-(6),8-(6,27),8-(6,27),8-(6,27),8-(6,27)]
    21      12.856822      12.856822      12.856822    1[8-(27,27,27)]
    22       8.638908       8.638908       8.638908    1[6-(1,1,6)]
    23      10.109528      10.109528      10.109528    1[6-(1,1,6)]
    24       9.793499       9.793499       9.793499    1[6-(1,1,6)]
    25       8.875084       8.875084       8.875084    1[6-(1,1,6)]
    26       9.766126       9.766126       9.766126    1[6-(1,1,6)]
    27      10.399327      10.399327      10.399327    1[6-(1,1,6)]
    28      15.674842      15.674842      15.674842    1[6-(1,1,6)]
    29      15.284656      15.284656      15.284656    1[6-(1,1,6)]
    30      14.392471      14.392471      14.392471    1[6-(1,1,6)]
    31       9.026813       9.026813       9.026813    1[6-(1,1,6)]
    32        8.32516        8.32516        8.32516    1[6-(1,1,6)]
    33       9.622362       9.622362       9.622362    1[6-(1,1,6)]
    34       7.152318       7.152318       7.152318    1[8-(27,27,27)]
    35      14.343418      14.343418      14.343418    1[6-(1,1,6)]
    36      15.814038      15.814038      15.814038    1[6-(1,1,6)]
    37      15.498008      15.498008      15.498008    1[6-(1,1,6)]
    38      20.284092      20.284092      20.284092    1[6-(1,1,6)]
    39      21.175136      21.175136      21.175136    1[6-(1,1,6)]
    40      10.399334      10.399334      10.399334    1[6-(1,1,6)]
    41       4.265827       4.265827       4.265827    1[6-(1,1,6)]
    42      15.284672      15.284672      15.284672    1[6-(1,1,6)]
    43       2.983454       2.983454       2.983454    1[6-(1,1,6)]
    44       9.026806       9.026806       9.026806    1[6-(1,1,6)]
    45       8.325153       8.325153       8.325153    1[6-(1,1,6)]
    46       9.622357       9.622357       9.622357    1[6-(1,1,6)]
    47      15.709066      15.709066      15.709066    1[8-(27,27,27)]
    48      11.491162      11.491162      11.491162    1[6-(1,1,6)]
    49      12.961783      12.961783      12.961783    1[6-(1,1,6)]
    50      12.645751      12.645751      12.645751    1[6-(1,1,6)]
    51      11.727323      11.727323      11.727323    1[6-(1,1,6)]
    52      12.618364      12.618364      12.618364    1[6-(1,1,6)]
    53      13.251565      13.251565      13.251565    1[6-(1,1,6)]
    54      12.822603      12.822603      12.822603    1[6-(1,1,6)]
    55       6.727897       6.727897       6.727897    1[6-(1,1,6)]
    56       11.54023       11.54023       11.54023    1[6-(1,1,6)]
    57      17.583577      17.583577      17.583577    1[6-(1,1,6)]
    58      16.881926      16.881926      16.881926    1[6-(1,1,6)]
    59      18.179129      18.179129      18.179129    1[6-(1,1,6)]
    60      10.004574      10.004574      10.004574    1[8-(27,27,27)]
    61      17.195664      17.195664      17.195664    1[6-(1,1,6)]
    62       7.257283       7.257283       7.257283    1[6-(1,1,6)]
    63       6.941256       6.941256       6.941256    1[6-(1,1,6)]
    64      11.727318      11.727318      11.727318    1[6-(1,1,6)]
    65      12.618362      12.618362      12.618362    1[6-(1,1,6)]
    66       13.25156       13.25156       13.25156    1[6-(1,1,6)]
    67      12.822602      12.822602      12.822602    1[6-(1,1,6)]
    68       6.727896       6.727896       6.727896    1[6-(1,1,6)]
    69       5.835713       5.835713       5.835713    1[6-(1,1,6)]
    70      17.583578      17.583578      17.583578    1[6-(1,1,6)]
    71      16.881923      16.881923      16.881923    1[6-(1,1,6)]
    72      18.179126      18.179126      18.179126    1[6-(1,1,6)]
    73       9.961214       9.961214       9.961214    1[8-(27,27,27)]
    74      14.179128      14.179128      14.179128    1[6-(1,1,6)]
    75      12.708508      12.708508      12.708508    1[6-(1,1,6)]
    76      13.024537      13.024537      13.024537    1[6-(1,1,6)]
    77      13.942952      13.942952      13.942952    1[6-(1,1,6)]
    78       13.05191       13.05191       13.05191    1[6-(1,1,6)]
    79      12.418709      12.418709      12.418709    1[6-(1,1,6)]
    80       7.143194       7.143194       7.143194    1[6-(1,1,6)]
    81        7.53338        7.53338        7.53338    1[6-(1,1,6)]
    82       8.425565       8.425565       8.425565    1[6-(1,1,6)]
    83      13.791223      13.791223      13.791223    1[6-(1,1,6)]
    84      14.492876      14.492876      14.492876    1[6-(1,1,6)]
    85      13.195674      13.195674      13.195674    1[6-(1,1,6)]
    86      15.665718      15.665718      15.665718    1[8-(27,27,27)]
    87       8.474618       8.474618       8.474618    1[6-(1,1,6)]
    88       7.003998       7.003998       7.003998    1[6-(1,1,6)]
    89       7.320028       7.320028       7.320028    1[6-(1,1,6)]
    90       2.533944       2.533944       2.533944    1[6-(1,1,6)]
    91         1.6429         1.6429         1.6429    1[6-(1,1,6)]
    92      12.418702      12.418702      12.418702    1[6-(1,1,6)]
    93      18.552209      18.552209      18.552209    1[6-(1,1,6)]
    94       7.533364       7.533364       7.533364    1[6-(1,1,6)]
    95      14.130064      14.130064      14.130064    1[6-(1,1,6)]
    96       13.79123       13.79123       13.79123    1[6-(1,1,6)]
    97      14.492883      14.492883      14.492883    1[6-(1,1,6)]
    98      13.195679      13.195679      13.195679    1[6-(1,1,6)]
    99        7.10897        7.10897        7.10897    1[8-(27,27,27)]
   100      11.326874      11.326874      11.326874    1[6-(1,1,6)]
   101       9.856253       9.856253       9.856253    1[6-(1,1,6)]
   102      10.172285      10.172285      10.172285    1[6-(1,1,6)]
   103      11.090713      11.090713      11.090713    1[6-(1,1,6)]
   104      10.199672      10.199672      10.199672    1[6-(1,1,6)]
   105       9.566471       9.566471       9.566471    1[6-(1,1,6)]
   106       9.995433       9.995433       9.995433    1[6-(1,1,6)]
   107      16.090139      16.090139      16.090139    1[6-(1,1,6)]
   108      11.277806      11.277806      11.277806    1[6-(1,1,6)]
   109       5.234459       5.234459       5.234459    1[6-(1,1,6)]
   110        5.93611        5.93611        5.93611    1[6-(1,1,6)]
   111       4.638907       4.638907       4.638907    1[6-(1,1,6)]
   112      12.813462      12.813462      12.813462    1[8-(27,27,27)]
   113       5.622372       5.622372       5.622372    1[6-(1,1,6)]
   114      15.560753      15.560753      15.560753    1[6-(1,1,6)]
   115       15.87678       15.87678       15.87678    1[6-(1,1,6)]
   116      11.090718      11.090718      11.090718    1[6-(1,1,6)]
   117      10.199674      10.199674      10.199674    1[6-(1,1,6)]
   118       9.566476       9.566476       9.566476    1[6-(1,1,6)]
   119       9.995434       9.995434       9.995434    1[6-(1,1,6)]
   120       16.09014       16.09014       16.09014    1[6-(1,1,6)]
   121      11.277805      11.277805      11.277805    1[6-(1,1,6)]
   122       5.234458       5.234458       5.234458    1[6-(1,1,6)]
   123       5.936113       5.936113       5.936113    1[6-(1,1,6)]
   124        4.63891        4.63891        4.63891    1[6-(1,1,6)]
   125       9.794642       9.794642       9.794642    6[6-(1,1,1),8-(27),8-(27,27)]
   126       9.563037       9.563037       9.563037    6[1-(0),1-(0),1-(0),6-(8,8)]
   127      10.070745      10.070745      10.070745    6[6-(1,1,1),8-(27,27),8-(27,27)]
   128       9.747872       9.747872       9.747872    6[1-(0),1-(0),1-(0),6-(8,8)]
   129      14.126641      14.126641      14.126641    6[6-(1,1,1),8-(27),8-(27,27)]
   130      14.942385      14.942385      14.942385    6[1-(0),1-(0),1-(0),6-(8,8)]
   131      10.013694      10.013694      10.013694    6[6-(1,1,1),8-(27),8-(27)]
   132       9.170567       9.170567       9.170567    6[1-(0),1-(0),1-(0),6-(8,8)]
   133      15.499147      15.499147      15.499147    6[6-(1,1,1),8-(27),8-(27,27)]
   134      15.267546      15.267546      15.267546    6[1-(0),1-(0),1-(0),6-(8,8)]
   135       15.77524       15.77524       15.77524    6[6-(1,1,1),8-(27,27),8-(27,27)]
   136      21.156881      21.156881      21.156881    6[1-(0),1-(0),1-(0),6-(8,8)]
   137       8.422143       8.422143       8.422143    6[6-(1,1,1),8-(27),8-(27,27)]
   138       3.533368       3.533368       3.533368    6[1-(0),1-(0),1-(0),6-(8,8)]
   139      10.013683      10.013683      10.013683    6[6-(1,1,1),8-(27),8-(27)]
   140        9.17056        9.17056        9.17056    6[1-(0),1-(0),1-(0),6-(8,8)]
   141      12.646894      12.646894      12.646894    6[6-(1,1,1),8-(27),8-(27,27)]
   142      12.415291      12.415291      12.415291    6[1-(0),1-(0),1-(0),6-(8,8)]
   143      12.922987      12.922987      12.922987    6[6-(1,1,1),8-(27,27),8-(27,27)]
   144      12.600111      12.600111      12.600111    6[1-(0),1-(0),1-(0),6-(8,8)]
   145       5.569885       5.569885       5.569885    6[6-(1,1,1),8-(27),8-(27,27)]
   146       6.385627       6.385627       6.385627    6[1-(0),1-(0),1-(0),6-(8,8)]
   147      18.570458      18.570458      18.570458    6[6-(1,1,1),8-(27),8-(27)]
   148      17.727332      17.727332      17.727332    6[1-(0),1-(0),1-(0),6-(8,8)]
   149       6.942395       6.942395       6.942395    6[6-(1,1,1),8-(27),8-(27,27)]
   150       6.710793       6.710793       6.710793    6[1-(0),1-(0),1-(0),6-(8,8)]
   151      18.627498      18.627498      18.627498    6[6-(1,1,1),8-(27,27),8-(27,27)]
   152      12.600106      12.600106      12.600106    6[1-(0),1-(0),1-(0),6-(8,8)]
   153      11.274398      11.274398      11.274398    6[6-(1,1,1),8-(27),8-(27,27)]
   154      12.090144      12.090144      12.090144    6[1-(0),1-(0),1-(0),6-(8,8)]
   155      18.570455      18.570455      18.570455    6[6-(1,1,1),8-(27),8-(27)]
   156       17.72733       17.72733       17.72733    6[1-(0),1-(0),1-(0),6-(8,8)]
   157      13.023394      13.023394      13.023394    6[6-(1,1,1),8-(27),8-(27,27)]
   158      13.254999      13.254999      13.254999    6[1-(0),1-(0),1-(0),6-(8,8)]
   159      12.747291      12.747291      12.747291    6[6-(1,1,1),8-(27,27),8-(27,27)]
   160      13.070164      13.070164      13.070164    6[1-(0),1-(0),1-(0),6-(8,8)]
   161       8.691395       8.691395       8.691395    6[6-(1,1,1),8-(27),8-(27,27)]
   162       7.875651       7.875651       7.875651    6[1-(0),1-(0),1-(0),6-(8,8)]
   163      12.804342      12.804342      12.804342    6[6-(1,1,1),8-(27),8-(27)]
   164      13.647469      13.647469      13.647469    6[1-(0),1-(0),1-(0),6-(8,8)]
   165       7.318889       7.318889       7.318889    6[6-(1,1,1),8-(27),8-(27,27)]
   166        7.55049        7.55049        7.55049    6[1-(0),1-(0),1-(0),6-(8,8)]
   167       7.042796       7.042796       7.042796    6[6-(1,1,1),8-(27,27),8-(27,27)]
   168       1.661155       1.661155       1.661155    6[1-(0),1-(0),1-(0),6-(8,8)]
   169      14.395893      14.395893      14.395893    6[6-(1,1,1),8-(27),8-(27,27)]
   170       13.58015       13.58015       13.58015    6[1-(0),1-(0),1-(0),6-(8,8)]
   171      12.804353      12.804353      12.804353    6[6-(1,1,1),8-(27),8-(27)]
   172      13.647476      13.647476      13.647476    6[1-(0),1-(0),1-(0),6-(8,8)]
   173      10.171142      10.171142      10.171142    6[6-(1,1,1),8-(27),8-(27,27)]
   174      10.402745      10.402745      10.402745    6[1-(0),1-(0),1-(0),6-(8,8)]
   175       9.895049       9.895049       9.895049    6[6-(1,1,1),8-(27,27),8-(27,27)]
   176      10.217925      10.217925      10.217925    6[1-(0),1-(0),1-(0),6-(8,8)]
   177      17.248151      17.248151      17.248151    6[6-(1,1,1),8-(27),8-(27,27)]
   178      10.727891      10.727891      10.727891    6[1-(0),1-(0),1-(0),6-(8,8)]
   179       4.247578       4.247578       4.247578    6[6-(1,1,1),8-(27),8-(27)]
   180       5.090704       5.090704       5.090704    6[1-(0),1-(0),1-(0),6-(8,8)]
   181      15.875641      15.875641      15.875641    6[6-(1,1,1),8-(27),8-(27,27)]
   182      16.107243      16.107243      16.107243    6[1-(0),1-(0),1-(0),6-(8,8)]
   183       4.190538       4.190538       4.190538    6[6-(1,1,1),8-(27,27),8-(27,27)]
   184       10.21793       10.21793       10.21793    6[1-(0),1-(0),1-(0),6-(8,8)]
   185      11.543638      11.543638      11.543638    6[6-(1,1,1),8-(27),8-(27,27)]
   186      10.727892      10.727892      10.727892    6[1-(0),1-(0),1-(0),6-(8,8)]
   187       4.247581       4.247581       4.247581    6[6-(1,1,1),8-(27),8-(27)]
   188       5.090706       5.090706       5.090706    6[1-(0),1-(0),1-(0),6-(8,8)]
   189      10.370798      10.370798      10.370798    8[6-(6,8),27-(8,8,8,8,8),27-(8,8,8,8,8)]
   190       9.432978       9.432978       9.432978    8[6-(6,8),27-(8,8,8,8,8)]
   191       9.885919       9.885919       9.885919    8[6-(6,8),27-(8,8,8,8,8),27-(8,8,8,8,8)]
   192      10.523681      10.523681      10.523681    8[6-(6,8),27-(8,8,8,8,8),27-(8,8,8,8,8)]
   193      12.838565      12.838565      12.838565    8[6-(6,8),27-(8,8,8,8,8),27-(8,8,8,8,8)]
   194      14.697091      14.697091      14.697091    8[6-(6,8),27-(8,8,8,8,8)]
   195      10.310328      10.310328      10.310328    8[6-(6,8),27-(8,8,8,8,8)]
   196      10.351401      10.351401      10.351401    8[6-(6,8),27-(8,8,8,8,8)]
   197      12.529383      12.529383      12.529383    8[1-(0),27-(8,8,8,8,8),27-(8,8,8,8,8),27-(8,8,8,8,8)]
   198        16.0753        16.0753        16.0753    8[6-(6,8),27-(8,8,8,8,8),27-(8,8,8,8,8)]
   199      15.137481      15.137481      15.137481    8[6-(6,8),27-(8,8,8,8,8)]
   200      15.590414      15.590414      15.590414    8[6-(6,8),27-(8,8,8,8,8),27-(8,8,8,8,8)]
   201      16.228179      16.228179      16.228179    8[6-(6,8),27-(8,8,8,8,8),27-(8,8,8,8,8)]
   202       7.134067       7.134067       7.134067    8[6-(6,8),27-(8,8,8,8,8),27-(8,8,8,8,8)]
   203       8.992593       8.992593       8.992593    8[6-(6,8),27-(8,8,8,8,8)]
   204      10.310317      10.310317      10.310317    8[6-(6,8),27-(8,8,8,8,8)]
   205      10.351388      10.351388      10.351388    8[6-(6,8),27-(8,8,8,8,8)]
   206       6.824881       6.824881       6.824881    8[1-(0),27-(8,8,8,8,8),27-(8,8,8,8,8),27-(8,8,8,8,8)]
   207      13.223047      13.223047      13.223047    8[6-(6,8),27-(8,8,8,8,8),27-(8,8,8,8,8)]
   208      12.285231      12.285231      12.285231    8[6-(6,8),27-(8,8,8,8,8)]
   209      12.738163      12.738163      12.738163    8[6-(6,8),27-(8,8,8,8,8),27-(8,8,8,8,8)]
   210      13.375923      13.375923      13.375923    8[6-(6,8),27-(8,8,8,8,8),27-(8,8,8,8,8)]
   211       4.281809       4.281809       4.281809    8[6-(6,8),27-(8,8,8,8,8),27-(8,8,8,8,8)]
   212       6.140337       6.140337       6.140337    8[6-(6,8),27-(8,8,8,8,8)]
   213      18.867094      18.867094      18.867094    8[6-(6,8),27-(8,8,8,8,8)]
   214      18.908163      18.908163      18.908163    8[6-(6,8),27-(8,8,8,8,8)]
   215      15.381629      15.381629      15.381629    8[1-(0),27-(8,8,8,8,8),27-(8,8,8,8,8),27-(8,8,8,8,8)]
   216       7.518551       7.518551       7.518551    8[6-(6,8),27-(8,8,8,8,8),27-(8,8,8,8,8)]
   217       6.580728       6.580728       6.580728    8[6-(6,8),27-(8,8,8,8,8)]
   218        7.03367        7.03367        7.03367    8[6-(6,8),27-(8,8,8,8,8),27-(8,8,8,8,8)]
   219       7.671436       7.671436       7.671436    8[6-(6,8),27-(8,8,8,8,8),27-(8,8,8,8,8)]
   220       9.986323       9.986323       9.986323    8[6-(6,8),27-(8,8,8,8,8),27-(8,8,8,8,8)]
   221      11.844847      11.844847      11.844847    8[6-(6,8),27-(8,8,8,8,8)]
   222      18.867087      18.867087      18.867087    8[6-(6,8),27-(8,8,8,8,8)]
   223      18.908163      18.908163      18.908163    8[6-(6,8),27-(8,8,8,8,8)]
   224       9.677135       9.677135       9.677135    8[1-(0),27-(8,8,8,8,8),27-(8,8,8,8,8),27-(8,8,8,8,8)]
   225      12.447238      12.447238      12.447238    8[6-(6,8),27-(8,8,8,8,8),27-(8,8,8,8,8)]
   226      13.385058      13.385058      13.385058    8[6-(6,8),27-(8,8,8,8,8)]
   227      12.932117      12.932117      12.932117    8[6-(6,8),27-(8,8,8,8,8),27-(8,8,8,8,8)]
   228      12.294355      12.294355      12.294355    8[6-(6,8),27-(8,8,8,8,8),27-(8,8,8,8,8)]
   229       9.979471       9.979471       9.979471    8[6-(6,8),27-(8,8,8,8,8),27-(8,8,8,8,8)]
   230       8.120945       8.120945       8.120945    8[6-(6,8),27-(8,8,8,8,8)]
   231      12.507708      12.507708      12.507708    8[6-(6,8),27-(8,8,8,8,8)]
   232      12.466635      12.466635      12.466635    8[6-(6,8),27-(8,8,8,8,8)]
   233      10.288653      10.288653      10.288653    8[1-(0),27-(8,8,8,8,8),27-(8,8,8,8,8),27-(8,8,8,8,8)]
   234       6.742736       6.742736       6.742736    8[6-(6,8),27-(8,8,8,8,8),27-(8,8,8,8,8)]
   235       7.680555       7.680555       7.680555    8[6-(6,8),27-(8,8,8,8,8)]
   236       7.227622       7.227622       7.227622    8[6-(6,8),27-(8,8,8,8,8),27-(8,8,8,8,8)]
   237       6.589857       6.589857       6.589857    8[6-(6,8),27-(8,8,8,8,8),27-(8,8,8,8,8)]
   238      15.683969      15.683969      15.683969    8[6-(6,8),27-(8,8,8,8,8),27-(8,8,8,8,8)]
   239      13.825443      13.825443      13.825443    8[6-(6,8),27-(8,8,8,8,8)]
   240      12.507719      12.507719      12.507719    8[6-(6,8),27-(8,8,8,8,8)]
   241      12.466648      12.466648      12.466648    8[6-(6,8),27-(8,8,8,8,8)]
   242      15.993155      15.993155      15.993155    8[1-(0),27-(8,8,8,8,8),27-(8,8,8,8,8),27-(8,8,8,8,8)]
   243       9.594989       9.594989       9.594989    8[6-(6,8),27-(8,8,8,8,8),27-(8,8,8,8,8)]
   244      10.532805      10.532805      10.532805    8[6-(6,8),27-(8,8,8,8,8)]
   245      10.079873      10.079873      10.079873    8[6-(6,8),27-(8,8,8,8,8),27-(8,8,8,8,8)]
   246       9.442113       9.442113       9.442113    8[6-(6,8),27-(8,8,8,8,8),27-(8,8,8,8,8)]
   247      18.536227      18.536227      18.536227    8[6-(6,8),27-(8,8,8,8,8),27-(8,8,8,8,8)]
   248      16.677699      16.677699      16.677699    8[6-(6,8),27-(8,8,8,8,8)]
   249       3.950942       3.950942       3.950942    8[6-(6,8),27-(8,8,8,8,8)]
   250       3.909873       3.909873       3.909873    8[6-(6,8),27-(8,8,8,8,8)]
   251       7.436407       7.436407       7.436407    8[1-(0),27-(8,8,8,8,8),27-(8,8,8,8,8),27-(8,8,8,8,8)]
   252      15.299485      15.299485      15.299485    8[6-(6,8),27-(8,8,8,8,8),27-(8,8,8,8,8)]
   253      16.237308      16.237308      16.237308    8[6-(6,8),27-(8,8,8,8,8)]
   254      15.784366      15.784366      15.784366    8[6-(6,8),27-(8,8,8,8,8),27-(8,8,8,8,8)]
   255         3.7376         3.7376         3.7376    8[6-(6,8),27-(8,8,8,8,8),27-(8,8,8,8,8)]
   256      12.831713      12.831713      12.831713    8[6-(6,8),27-(8,8,8,8,8),27-(8,8,8,8,8)]
   257      10.973189      10.973189      10.973189    8[6-(6,8),27-(8,8,8,8,8)]
   258       3.950949       3.950949       3.950949    8[6-(6,8),27-(8,8,8,8,8)]
   259       3.909873       3.909873       3.909873    8[6-(6,8),27-(8,8,8,8,8)]
   260      13.140901      13.140901      13.140901    8[1-(0),27-(8,8,8,8,8),27-(8,8,8,8,8),27-(8,8,8,8,8)]
