# Supplementary material for: A collection of forcefield precursors for metal–organic frameworks
Source: RSC Adv. 2019 Nov 13;9(63):36492–507. doi: 10.1039/c9ra07327b (PMC9075174; doi:10.1039/c9ra07327b)
Supplement: RA-009-C9RA07327B-s324 [file RA-009-C9RA07327B-s324.txt]

CITXUZ_clean

14.669000    0.000000    0.000000
7.334471    14.962991    0.000000
7.334498    5.494651    13.917597

     1      13.601094      13.601094      13.601094    29[7-(6,6),8-(6),8-(6),8-(6),8-(6)]
     2      15.736875      15.736875      15.736875    29[7-(6,6),8-(6),8-(6),8-(6),8-(6)]
     3       8.402386       8.402386       8.402386    29[7-(6,6),8-(6),8-(6),8-(6),8-(6)]
     4      20.935583      20.935583      20.935583    29[7-(6,6),8-(6),8-(6),8-(6),8-(6)]
     5      14.668982      14.668982      14.668982    29[7-(1,1,6),7-(1,1,6),8-(6),8-(6)]
     6      14.668972      14.668972      14.668972    29[7-(1,1,6),7-(1,1,6),8-(6),8-(6)]
     7      14.668987      14.668987      14.668987    29[7-(1,1,6),7-(1,1,6),8-(6),8-(6)]
     8      14.668997      14.668997      14.668997    29[7-(1,1,6),7-(1,1,6),8-(6),8-(6)]
     9      12.958581      12.958581      12.958581    1[7-(1,6,29)]
    10      14.105696      14.105696      14.105696    1[7-(1,6,29)]
    11      14.375601      14.375601      14.375601    1[6-(6,6)]
    12      11.116153      11.116153      11.116153    1[6-(6,6)]
    13      18.465312      18.465312      18.465312    1[6-(6,6)]
    14      16.379399      16.379399      16.379399    1[7-(1,6,29)]
    15      15.232283      15.232283      15.232283    1[7-(1,6,29)]
    16      14.962376      14.962376      14.962376    1[6-(6,6)]
    17      18.221828      18.221828      18.221828    1[6-(6,6)]
    18      25.541633      25.541633      25.541633    1[6-(6,6)]
    19      16.379396      16.379396      16.379396    1[7-(1,6,29)]
    20      15.232281      15.232281      15.232281    1[7-(1,6,29)]
    21      22.296867      22.296867      22.296867    1[6-(6,6)]
    22      10.887318      10.887318      10.887318    1[6-(6,6)]
    23      10.872646      10.872646      10.872646    1[6-(6,6)]
    24      12.958592      12.958592      12.958592    1[7-(1,6,29)]
    25       14.10571       14.10571       14.10571    1[7-(1,6,29)]
    26      21.710095      21.710095      21.710095    1[6-(6,6)]
    27      18.450639      18.450639      18.450639    1[6-(6,6)]
    28      18.465316      18.465316      18.465316    1[6-(6,6)]
    29      16.379388      16.379388      16.379388    1[7-(1,6,29)]
    30      15.232273      15.232273      15.232273    1[7-(1,6,29)]
    31      14.962368      14.962368      14.962368    1[6-(6,6)]
    32      18.221816      18.221816      18.221816    1[6-(6,6)]
    33      10.872657      10.872657      10.872657    1[6-(6,6)]
    34       12.95857       12.95857       12.95857    1[7-(1,6,29)]
    35      14.105686      14.105686      14.105686    1[7-(1,6,29)]
    36      14.375593      14.375593      14.375593    1[6-(6,6)]
    37      11.116141      11.116141      11.116141    1[6-(6,6)]
    38       3.796336       3.796336       3.796336    1[6-(6,6)]
    39      12.958573      12.958573      12.958573    1[7-(1,6,29)]
    40      14.105688      14.105688      14.105688    1[7-(1,6,29)]
    41       7.041102       7.041102       7.041102    1[6-(6,6)]
    42      18.450651      18.450651      18.450651    1[6-(6,6)]
    43      18.465323      18.465323      18.465323    1[6-(6,6)]
    44      16.379377      16.379377      16.379377    1[7-(1,6,29)]
    45      15.232259      15.232259      15.232259    1[7-(1,6,29)]
    46       7.627874       7.627874       7.627874    1[6-(6,6)]
    47       10.88733       10.88733       10.88733    1[6-(6,6)]
    48      10.872653      10.872653      10.872653    1[6-(6,6)]
    49      10.558743      10.558743      10.558743    1[6-(6,7)]
    50       8.730983       8.730983       8.730983    1[6-(6,6)]
    51       9.078635       9.078635       9.078635    1[6-(6,6)]
    52      11.133761      11.133761      11.133761    1[6-(6,6)]
    53      12.924848      12.924848      12.924848    1[6-(6,7)]
    54      18.779226      18.779226      18.779226    1[6-(6,7)]
    55      20.606986      20.606986      20.606986    1[6-(6,6)]
    56      20.259334      20.259334      20.259334    1[6-(6,6)]
    57      18.204208      18.204208      18.204208    1[6-(6,6)]
    58      16.413121      16.413121      16.413121    1[6-(6,7)]
    59      11.444737      11.444737      11.444737    1[6-(6,7)]
    60      13.272492      13.272492      13.272492    1[6-(6,6)]
    61      12.924833      12.924833      12.924833    1[6-(6,6)]
    62      10.869705      10.869705      10.869705    1[6-(6,6)]
    63       9.078623       9.078623       9.078623    1[6-(6,7)]
    64      17.893232      17.893232      17.893232    1[6-(6,7)]
    65      16.065477      16.065477      16.065477    1[6-(6,6)]
    66      16.413136      16.413136      16.413136    1[6-(6,6)]
    67      18.468264      18.468264      18.468264    1[6-(6,6)]
    68      20.259346      20.259346      20.259346    1[6-(6,7)]
    69      16.848792      16.848792      16.848792    6[6-(6,6),8-(0),8-(29)]
    70      12.877893      12.877893      12.877893    6[6-(1,6),6-(1,6),6-(8,8)]
    71      13.504262      13.504262      13.504262    6[1-(0),6-(6,6),6-(6,7)]
    72      12.870564      12.870564      12.870564    6[6-(1,6),6-(1,6),7-(1,1,29)]
    73      11.562089      11.562089      11.562089    6[1-(0),6-(6,6),6-(6,7)]
    74       10.91225       10.91225       10.91225    6[6-(1,6),6-(1,6),6-(8,8)]
    75      11.569419      11.569419      11.569419    6[1-(0),6-(6,6),6-(6,6)]
    76      13.559999      13.559999      13.559999    6[6-(6,6),8-(29),8-(29)]
    77      12.489157      12.489157      12.489157    6[6-(6,6),8-(0),8-(29)]
    78      16.460082      16.460082      16.460082    6[6-(1,6),6-(1,6),6-(8,8)]
    79      15.833715      15.833715      15.833715    6[1-(0),6-(6,6),6-(6,7)]
    80      16.467415      16.467415      16.467415    6[6-(1,6),6-(1,6),7-(1,1,29)]
    81      17.775891      17.775891      17.775891    6[1-(0),6-(6,6),6-(6,7)]
    82      18.425729      18.425729      18.425729    6[6-(1,6),6-(1,6),6-(8,8)]
    83      17.768558      17.768558      17.768558    6[1-(0),6-(6,6),6-(6,6)]
    84      15.777974      15.777974      15.777974    6[6-(6,6),8-(29),8-(29)]
    85       12.48917       12.48917       12.48917    6[6-(6,6),8-(0),8-(29)]
    86        9.12557        9.12557        9.12557    6[6-(1,6),6-(1,6),6-(8,8)]
    87      23.168205      23.168205      23.168205    6[1-(0),6-(6,6),6-(6,7)]
    88      23.801906      23.801906      23.801906    6[6-(1,6),6-(1,6),7-(1,1,29)]
    89       10.44138       10.44138       10.44138    6[1-(0),6-(6,6),6-(6,7)]
    90      11.091215      11.091215      11.091215    6[6-(1,6),6-(1,6),6-(8,8)]
    91      10.434044      10.434044      10.434044    6[1-(0),6-(6,6),6-(6,6)]
    92       8.443461       8.443461       8.443461    6[6-(6,6),8-(29),8-(29)]
    93      16.848788      16.848788      16.848788    6[6-(6,6),8-(0),8-(29)]
    94      20.212392      20.212392      20.212392    6[6-(1,6),6-(1,6),6-(8,8)]
    95      20.838756      20.838756      20.838756    6[1-(0),6-(6,6),6-(6,7)]
    96      20.205053      20.205053      20.205053    6[6-(1,6),6-(1,6),7-(1,1,29)]
    97      18.896578      18.896578      18.896578    6[1-(0),6-(6,6),6-(6,7)]
    98      18.246744      18.246744      18.246744    6[6-(1,6),6-(1,6),6-(8,8)]
    99      18.903918      18.903918      18.903918    6[1-(0),6-(6,6),6-(6,6)]
   100      20.894504      20.894504      20.894504    6[6-(6,6),8-(29),8-(29)]
   101      12.489177      12.489177      12.489177    6[6-(6,6),8-(0),8-(29)]
   102      16.460076      16.460076      16.460076    6[6-(1,6),6-(1,6),6-(8,8)]
   103      15.833707      15.833707      15.833707    6[1-(0),6-(6,6),6-(6,7)]
   104      16.467405      16.467405      16.467405    6[6-(1,6),6-(1,6),7-(1,1,29)]
   105       17.77588       17.77588       17.77588    6[1-(0),6-(6,6),6-(6,7)]
   106      18.425719      18.425719      18.425719    6[6-(1,6),6-(1,6),6-(8,8)]
   107      10.434052      10.434052      10.434052    6[1-(0),6-(6,6),6-(6,6)]
   108       15.77797       15.77797       15.77797    6[6-(6,6),8-(29),8-(29)]
   109      16.848812      16.848812      16.848812    6[6-(6,6),8-(0),8-(29)]
   110      12.877887      12.877887      12.877887    6[6-(1,6),6-(1,6),6-(8,8)]
   111      13.504254      13.504254      13.504254    6[1-(0),6-(6,6),6-(6,7)]
   112      12.870554      12.870554      12.870554    6[6-(1,6),6-(1,6),7-(1,1,29)]
   113      11.562078      11.562078      11.562078    6[1-(0),6-(6,6),6-(6,7)]
   114       10.91224       10.91224       10.91224    6[6-(1,6),6-(1,6),6-(8,8)]
   115        4.23494        4.23494        4.23494    6[1-(0),6-(6,6),6-(6,6)]
   116      13.559995      13.559995      13.559995    6[6-(6,6),8-(29),8-(29)]
   117      16.848799      16.848799      16.848799    6[6-(6,6),8-(0),8-(29)]
   118      20.212399      20.212399      20.212399    6[6-(1,6),6-(1,6),6-(8,8)]
   119       6.169764       6.169764       6.169764    6[1-(0),6-(6,6),6-(6,7)]
   120       5.536063       5.536063       5.536063    6[6-(1,6),6-(1,6),7-(1,1,29)]
   121      18.896589      18.896589      18.896589    6[1-(0),6-(6,6),6-(6,7)]
   122      18.246754      18.246754      18.246754    6[6-(1,6),6-(1,6),6-(8,8)]
   123      18.903925      18.903925      18.903925    6[1-(0),6-(6,6),6-(6,6)]
   124      20.894508      20.894508      20.894508    6[6-(6,6),8-(29),8-(29)]
   125      12.489181      12.489181      12.489181    6[6-(6,6),8-(0),8-(29)]
   126       9.125577       9.125577       9.125577    6[6-(1,6),6-(1,6),6-(8,8)]
   127       8.499213       8.499213       8.499213    6[1-(0),6-(6,6),6-(6,7)]
   128       9.132916       9.132916       9.132916    6[6-(1,6),6-(1,6),7-(1,1,29)]
   129      10.441391      10.441391      10.441391    6[1-(0),6-(6,6),6-(6,7)]
   130      11.091225      11.091225      11.091225    6[6-(1,6),6-(1,6),6-(8,8)]
   131      10.434051      10.434051      10.434051    6[1-(0),6-(6,6),6-(6,6)]
   132       8.443465       8.443465       8.443465    6[6-(6,6),8-(29),8-(29)]
   133      10.684895      10.684895      10.684895    6[1-(0),6-(1,6),7-(6,29)]
   134       9.590586       9.590586       9.590586    6[1-(0),6-(1,6),6-(1,7)]
   135       9.806218       9.806218       9.806218    6[1-(0),6-(1,6),6-(1,6)]
   136      10.984138      10.984138      10.984138    6[1-(0),6-(1,6),6-(1,7)]
   137      12.062311      12.062311      12.062311    6[1-(0),6-(1,6),7-(6,29)]
   138      18.653074      18.653074      18.653074    6[1-(0),6-(1,6),7-(6,29)]
   139      19.747383      19.747383      19.747383    6[1-(0),6-(1,6),6-(1,7)]
   140      19.531751      19.531751      19.531751    6[1-(0),6-(1,6),6-(1,6)]
   141      18.353831      18.353831      18.353831    6[1-(0),6-(1,6),6-(1,7)]
   142      17.275658      17.275658      17.275658    6[1-(0),6-(1,6),7-(6,29)]
   143      11.318582      11.318582      11.318582    6[1-(0),6-(1,6),7-(6,29)]
   144      12.412888      12.412888      12.412888    6[1-(0),6-(1,6),6-(1,7)]
   145      12.197252      12.197252      12.197252    6[1-(0),6-(1,6),6-(1,6)]
   146       11.01933       11.01933       11.01933    6[1-(0),6-(1,6),6-(1,7)]
   147        9.94116        9.94116        9.94116    6[1-(0),6-(1,6),7-(6,29)]
   148      18.019387      18.019387      18.019387    6[1-(0),6-(1,6),7-(6,29)]
   149      16.925081      16.925081      16.925081    6[1-(0),6-(1,6),6-(1,7)]
   150      17.140717      17.140717      17.140717    6[1-(0),6-(1,6),6-(1,6)]
   151      18.318639      18.318639      18.318639    6[1-(0),6-(1,6),6-(1,7)]
   152      19.396809      19.396809      19.396809    6[1-(0),6-(1,6),7-(6,29)]
   153      13.560009      13.560009      13.560009    7[1-(0),1-(0),6-(6,6),29-(7,8,8)]
   154      15.777971      15.777971      15.777971    7[1-(0),1-(0),6-(6,6),29-(7,8,8)]
   155      15.777966      15.777966      15.777966    7[1-(0),1-(0),6-(6,6),29-(7,8,8)]
   156      13.560023      13.560023      13.560023    7[1-(0),1-(0),6-(6,6),29-(7,8,8)]
   157       15.77796       15.77796       15.77796    7[1-(0),1-(0),6-(6,6),29-(7,8,8)]
   158      13.559998      13.559998      13.559998    7[1-(0),1-(0),6-(6,6),29-(7,8,8)]
   159      13.560003      13.560003      13.560003    7[1-(0),1-(0),6-(6,6),29-(7,8,8)]
   160      15.777946      15.777946      15.777946    7[1-(0),1-(0),6-(6,6),29-(7,8,8)]
   161      11.933226      11.933226      11.933226    7[6-(1,6),6-(1,6),29-(8,8,8,8)]
   162      17.404743      17.404743      17.404743    7[6-(1,6),6-(1,6),29-(8,8,8,8)]
   163       10.07025       10.07025       10.07025    7[6-(1,6),6-(1,6),29-(8,8,8,8)]
   164      19.267719      19.267719      19.267719    7[6-(1,6),6-(1,6),29-(8,8,8,8)]
   165      16.323644      16.323644      16.323644    8[6-(6,8),29-(7,7,8)]
   166      20.287198      20.287198      20.287198    8[6-(6,8),29-(7,8,8,8)]
   167      14.712983      14.712983      14.712983    8[6-(6,8),29-(7,8,8,8)]
   168      16.267898      16.267898      16.267898    8[6-(6,8)]
   169      13.014307      13.014307      13.014307    8[6-(6,8),29-(7,7,8)]
   170      23.719743      23.719743      23.719743    8[6-(6,8),29-(7,8,8,8)]
   171       14.62499       14.62499       14.62499    8[6-(6,8),29-(7,8,8,8)]
   172       13.07005       13.07005       13.07005    8[6-(6,8)]
   173       13.01432       13.01432       13.01432    8[6-(6,8),29-(7,7,8)]
   174       9.050757       9.050757       9.050757    8[6-(6,8),29-(7,8,8,8)]
   175      21.959479      21.959479      21.959479    8[6-(6,8),29-(7,8,8,8)]
   176      13.070061      13.070061      13.070061    8[6-(6,8)]
   177      16.323636      16.323636      16.323636    8[6-(6,8),29-(7,7,8)]
   178      20.287209      20.287209      20.287209    8[6-(6,8),29-(7,8,8,8)]
   179      22.047487      22.047487      22.047487    8[6-(6,8),29-(7,8,8,8)]
   180      16.267898      16.267898      16.267898    8[6-(6,8)]
   181      13.014325      13.014325      13.014325    8[6-(6,8),29-(7,7,8)]
   182       9.050771       9.050771       9.050771    8[6-(6,8),29-(7,8,8,8)]
   183      14.624986      14.624986      14.624986    8[6-(6,8),29-(7,8,8,8)]
   184      13.070071      13.070071      13.070071    8[6-(6,8)]
   185      16.323662      16.323662      16.323662    8[6-(6,8),29-(7,7,8)]
   186       5.618226       5.618226       5.618226    8[6-(6,8),29-(7,8,8,8)]
   187      14.712979      14.712979      14.712979    8[6-(6,8),29-(7,8,8,8)]
   188      16.267919      16.267919      16.267919    8[6-(6,8)]
   189      16.323649      16.323649      16.323649    8[6-(6,8),29-(7,7,8)]
   190      20.287212      20.287212      20.287212    8[6-(6,8),29-(7,8,8,8)]
   191        7.37849        7.37849        7.37849    8[6-(6,8),29-(7,8,8,8)]
   192      16.267908      16.267908      16.267908    8[6-(6,8)]
   193      13.014333      13.014333      13.014333    8[6-(6,8),29-(7,7,8)]
   194        9.05076        9.05076        9.05076    8[6-(6,8),29-(7,8,8,8)]
   195       7.290482       7.290482       7.290482    8[6-(6,8),29-(7,8,8,8)]
   196      13.070071      13.070071      13.070071    8[6-(6,8)]
