# Supplementary material for: A collection of forcefield precursors for metal–organic frameworks
Source: RSC Adv. 2019 Nov 13;9(63):36492–507. doi: 10.1039/c9ra07327b (PMC9075174; doi:10.1039/c9ra07327b)
Supplement: RA-009-C9RA07327B-s325 [file RA-009-C9RA07327B-s325.txt]

CITZIP_clean

10.812300    0.000000    0.000000
2.345061    10.885977    0.000000
-2.345080    -2.194226    10.662541

     1       8.358942       8.358942       8.358942    27[7-(6,6),8-(27,27),8-(27,27),8-(6),8-(6),8-(6,27)]
     2        7.85949        7.85949        7.85949    27[7-(6,6),8-(27,27),8-(27,27),8-(6),8-(6),8-(6,27)]
     3       2.453339       2.453339       2.453339    27[7-(6,6),8-(27,27),8-(27,27),8-(6),8-(6),8-(6,27)]
     4       2.952791       2.952791       2.952791    27[7-(6,6),8-(27,27),8-(27,27),8-(6),8-(6),8-(6,27)]
     5       8.109208       8.109208       8.109208    27[8-(27,27),8-(27,27),8-(6),8-(6),8-(6,27),8-(6,27)]
     6       2.703073       2.703073       2.703073    27[8-(27,27),8-(27,27),8-(6),8-(6),8-(6,27),8-(6,27)]
     7       9.392658       9.392658       9.392658    1[6-(6,6)]
     8      -0.977109      -0.977109      -0.977109    1[6-(6,7)]
     9       5.668483       5.668483       5.668483    1[6-(6,6)]
    10       6.825766       6.825766       6.825766    1[6-(6,6)]
    11       6.383237       6.383237       6.383237    1[6-(6,7)]
    12       10.54994       10.54994       10.54994    1[6-(6,6)]
    13       1.419623       1.419623       1.419623    1[6-(6,6)]
    14       11.78939       11.78939       11.78939    1[6-(6,7)]
    15       5.143798       5.143798       5.143798    1[6-(6,6)]
    16       3.986515       3.986515       3.986515    1[6-(6,6)]
    17       4.429044       4.429044       4.429044    1[6-(6,7)]
    18       0.262341       0.262341       0.262341    1[6-(6,6)]
    19       8.734016       8.734016       8.734016    6[1-(0),6-(1,7),6-(6,6)]
    20       8.994033       8.994033       8.994033    6[1-(0),6-(1,6),7-(6,27)]
    21       7.498613       7.498613       7.498613    6[6-(1,6),6-(1,6),6-(8,8)]
    22       6.523085       6.523085       6.523085    6[1-(0),6-(6,6),6-(6,7)]
    23       7.216008       7.216008       7.216008    6[6-(6,6),8-(27),8-(27)]
    24       6.858333       6.858333       6.858333    6[6-(1,6),6-(8,8),7-(6,27)]
    25       5.873697       5.873697       5.873697    6[6-(6,7),8-(27),8-(27,27)]
    26       7.484409       7.484409       7.484409    6[1-(0),6-(1,7),6-(6,6)]
    27       7.224394       7.224394       7.224394    6[1-(0),6-(1,6),7-(6,27)]
    28        8.71981        8.71981        8.71981    6[6-(1,6),6-(1,6),6-(8,8)]
    29       9.695339       9.695339       9.695339    6[1-(0),6-(6,6),6-(6,7)]
    30       9.002411       9.002411       9.002411    6[6-(6,6),8-(27),8-(27)]
    31       9.360094       9.360094       9.360094    6[6-(1,6),6-(8,8),7-(6,27)]
    32      10.344732      10.344732      10.344732    6[6-(6,7),8-(27),8-(27,27)]
    33       2.078265       2.078265       2.078265    6[1-(0),6-(1,7),6-(6,6)]
    34       1.818248       1.818248       1.818248    6[1-(0),6-(1,6),7-(6,27)]
    35       3.313668       3.313668       3.313668    6[6-(1,6),6-(1,6),6-(8,8)]
    36       4.289196       4.289196       4.289196    6[1-(0),6-(6,6),6-(6,7)]
    37       3.596273       3.596273       3.596273    6[6-(6,6),8-(27),8-(27)]
    38       3.953948       3.953948       3.953948    6[6-(1,6),6-(8,8),7-(6,27)]
    39       4.938584       4.938584       4.938584    6[6-(6,7),8-(27),8-(27,27)]
    40       3.327872       3.327872       3.327872    6[1-(0),6-(1,7),6-(6,6)]
    41       3.587887       3.587887       3.587887    6[1-(0),6-(1,6),7-(6,27)]
    42       2.092471       2.092471       2.092471    6[6-(1,6),6-(1,6),6-(8,8)]
    43       1.116942       1.116942       1.116942    6[1-(0),6-(6,6),6-(6,7)]
    44        1.80987        1.80987        1.80987    6[6-(6,6),8-(27),8-(27)]
    45       1.452187       1.452187       1.452187    6[6-(1,6),6-(8,8),7-(6,27)]
    46       0.467549       0.467549       0.467549    6[6-(6,7),8-(27),8-(27,27)]
    47       8.091638       8.091638       8.091638    7[6-(1,6),6-(6,6),27-(8,8,8,8,8)]
    48        8.12679        8.12679        8.12679    7[6-(1,6),6-(6,6),27-(8,8,8,8,8)]
    49       2.720643       2.720643       2.720643    7[6-(1,6),6-(6,6),27-(8,8,8,8,8)]
    50       2.685491       2.685491       2.685491    7[6-(1,6),6-(6,6),27-(8,8,8,8,8)]
    51      10.157568      10.157568      10.157568    8[27-(7,8,8,8,8),27-(7,8,8,8,8),27-(8,8,8,8,8)]
    52       6.341442       6.341442       6.341442    8[6-(6,8),27-(7,8,8,8,8),27-(8,8,8,8,8)]
    53       4.671358       4.671358       4.671358    8[6-(6,8),27-(7,8,8,8,8)]
    54       7.956757       7.956757       7.956757    8[6-(6,8),27-(8,8,8,8,8)]
    55       8.639911       8.639911       8.639911    8[6-(6,8),27-(7,8,8,8,8)]
    56       6.060847       6.060847       6.060847    8[27-(7,8,8,8,8),27-(7,8,8,8,8),27-(8,8,8,8,8)]
    57       9.876988       9.876988       9.876988    8[6-(6,8),27-(7,8,8,8,8),27-(8,8,8,8,8)]
    58       11.54707       11.54707       11.54707    8[6-(6,8),27-(7,8,8,8,8)]
    59       8.261663       8.261663       8.261663    8[6-(6,8),27-(8,8,8,8,8)]
    60       7.578526       7.578526       7.578526    8[6-(6,8),27-(7,8,8,8,8)]
    61       0.654713       0.654713       0.654713    8[27-(7,8,8,8,8),27-(7,8,8,8,8),27-(8,8,8,8,8)]
    62       4.470839       4.470839       4.470839    8[6-(6,8),27-(7,8,8,8,8),27-(8,8,8,8,8)]
    63       6.140923       6.140923       6.140923    8[6-(6,8),27-(7,8,8,8,8)]
    64       2.855524       2.855524       2.855524    8[6-(6,8),27-(8,8,8,8,8)]
    65        2.17237        2.17237        2.17237    8[6-(6,8),27-(7,8,8,8,8)]
    66       4.751434       4.751434       4.751434    8[27-(7,8,8,8,8),27-(7,8,8,8,8),27-(8,8,8,8,8)]
    67       0.935293       0.935293       0.935293    8[6-(6,8),27-(7,8,8,8,8),27-(8,8,8,8,8)]
    68      -0.734789      -0.734789      -0.734789    8[6-(6,8),27-(7,8,8,8,8)]
    69       2.550618       2.550618       2.550618    8[6-(6,8),27-(8,8,8,8,8)]
    70       3.233755       3.233755       3.233755    8[6-(6,8),27-(7,8,8,8,8)]
