# Supplementary material for: A collection of forcefield precursors for metal–organic frameworks
Source: RSC Adv. 2019 Nov 13;9(63):36492–507. doi: 10.1039/c9ra07327b (PMC9075174; doi:10.1039/c9ra07327b)
Supplement: RA-009-C9RA07327B-s326 [file RA-009-C9RA07327B-s326.txt]

CIVTEH_clean

12.234200    0.000000    0.000000
6.117120    12.546513    0.000000
4.817855    0.000000    19.005241

     1      15.876309      15.876309      15.876309    29[7-(6,6),7-(6,6),8-(6)]
     2      15.818891      15.818891      15.818891    29[7-(6,6),7-(6,6),8-(6)]
     3       7.292866       7.292866       7.292866    29[7-(6,6),7-(6,6),8-(6)]
     4       7.350284       7.350284       7.350284    29[7-(6,6),7-(6,6),8-(6)]
     5      16.431233      16.431233      16.431233    1[6-(6,6)]
     6      16.342291      16.342291      16.342291    1[6-(6,6)]
     7      12.355218      12.355218      12.355218    1[6-(6,6)]
     8      12.449422      12.449422      12.449422    1[6-(6,6)]
     9      18.011612      18.011612      18.011612    1[6-(6,6)]
    10      16.658909      16.658909      16.658909    1[6-(6,7)]
    11       5.250416       5.250416       5.250416    1[6-(6,7)]
    12        6.57302        6.57302        6.57302    1[6-(6,6)]
    13      10.464528      10.464528      10.464528    1[6-(6,6)]
    14      11.597441      11.597441      11.597441    1[6-(6,7)]
    15       5.099919       5.099919       5.099919    1[6-(6,7)]
    16       8.707254       8.707254       8.707254    1[6-(6,6)]
    17       15.26398       15.26398       15.26398    1[6-(6,6)]
    18      15.352929      15.352929      15.352929    1[6-(6,6)]
    19      19.340002      19.340002      19.340002    1[6-(6,6)]
    20      19.245792      19.245792      19.245792    1[6-(6,6)]
    21      13.683586      13.683586      13.683586    1[6-(6,6)]
    22      15.036292      15.036292      15.036292    1[6-(6,7)]
    23      14.210577      14.210577      14.210577    1[6-(6,7)]
    24      12.887969      12.887969      12.887969    1[6-(6,6)]
    25       8.996471       8.996471       8.996471    1[6-(6,6)]
    26       7.863563       7.863563       7.863563    1[6-(6,7)]
    27       9.543225       9.543225       9.543225    1[6-(6,7)]
    28       10.75374       10.75374       10.75374    1[6-(6,6)]
    29       6.737942       6.737942       6.737942    1[6-(6,6)]
    30       6.826884       6.826884       6.826884    1[6-(6,6)]
    31      10.813957      10.813957      10.813957    1[6-(6,6)]
    32      10.719753      10.719753      10.719753    1[6-(6,6)]
    33       5.157563       5.157563       5.157563    1[6-(6,6)]
    34       6.510266       6.510266       6.510266    1[6-(6,7)]
    35      17.918759      17.918759      17.918759    1[6-(6,7)]
    36      16.596155      16.596155      16.596155    1[6-(6,6)]
    37      12.704647      12.704647      12.704647    1[6-(6,6)]
    38      11.571734      11.571734      11.571734    1[6-(6,7)]
    39      18.069256      18.069256      18.069256    1[6-(6,7)]
    40      14.461921      14.461921      14.461921    1[6-(6,6)]
    41       7.905195       7.905195       7.905195    1[6-(6,6)]
    42       7.816246       7.816246       7.816246    1[6-(6,6)]
    43       3.829173       3.829173       3.829173    1[6-(6,6)]
    44       3.923383       3.923383       3.923383    1[6-(6,6)]
    45       9.485589       9.485589       9.485589    1[6-(6,6)]
    46       8.132883       8.132883       8.132883    1[6-(6,7)]
    47       8.958598       8.958598       8.958598    1[6-(6,7)]
    48      10.281206      10.281206      10.281206    1[6-(6,6)]
    49      14.172704      14.172704      14.172704    1[6-(6,6)]
    50      15.305612      15.305612      15.305612    1[6-(6,7)]
    51       13.62595       13.62595       13.62595    1[6-(6,7)]
    52      12.415435      12.415435      12.415435    1[6-(6,6)]
    53      14.464591      14.464591      14.464591    6[6-(6,6),8-(0),8-(29)]
    54       14.42931       14.42931       14.42931    6[6-(1,6),6-(1,6),6-(8,8)]
    55      15.603536      15.603536      15.603536    6[1-(0),6-(1,6),6-(6,6)]
    56      15.548301      15.548301      15.548301    6[1-(0),6-(1,6),6-(6,6)]
    57      14.355023      14.355023      14.355023    6[6-(1,6),6-(1,6),6-(6,6)]
    58      13.186028      13.186028      13.186028    6[1-(0),6-(1,6),6-(6,6)]
    59       13.24267       13.24267       13.24267    6[1-(0),6-(1,6),6-(6,6)]
    60       8.180032       8.180032       8.180032    6[6-(6,6),6-(6,6),6-(6,6)]
    61       7.343784       7.343784       7.343784    6[6-(6,6),6-(6,7),6-(7)]
    62       7.283011       7.283011       7.283011    6[6-(6,6),6-(6,6),7-(6)]
    63       8.795421       8.795421       8.795421    6[6-(6,6),6-(6,6),7-(6)]
    64       8.939089       8.939089       8.939089    6[6-(6,6),6-(6,7),6-(7)]
    65      10.043689      10.043689      10.043689    6[6-(6,6),7-(0)]
    66       6.758026       6.758026       6.758026    6[6-(6,6),7-(0)]
    67       6.364908       6.364908       6.364908    6[6-(1,6),6-(1,6),6-(6,7)]
    68       5.689884       5.689884       5.689884    6[1-(0),6-(1,7),6-(6,6)]
    69      17.110334      17.110334      17.110334    6[1-(0),6-(1,6),7-(6,29)]
    70       5.357778       5.357778       5.357778    6[1-(0),6-(1,6),7-(6,29)]
    71       6.159965       6.159965       6.159965    6[1-(0),6-(1,7),6-(6,6)]
    72       9.493999       9.493999       9.493999    6[6-(1,6),6-(1,6),6-(6,7)]
    73      10.342102      10.342102      10.342102    6[1-(0),6-(1,7),6-(6,6)]
    74      11.019655      11.019655      11.019655    6[1-(0),6-(1,6),7-(6,29)]
    75       5.224791       5.224791       5.224791    6[1-(0),6-(1,6),7-(6,29)]
    76       9.318668       9.318668       9.318668    6[1-(0),6-(1,7),6-(6,6)]
    77      17.230616      17.230616      17.230616    6[6-(6,6),8-(0),8-(29)]
    78      17.265902      17.265902      17.265902    6[6-(1,6),6-(1,6),6-(8,8)]
    79      16.091679      16.091679      16.091679    6[1-(0),6-(1,6),6-(6,6)]
    80      16.146918      16.146918      16.146918    6[1-(0),6-(1,6),6-(6,6)]
    81      17.340197      17.340197      17.340197    6[6-(1,6),6-(1,6),6-(6,6)]
    82      18.509191      18.509191      18.509191    6[1-(0),6-(1,6),6-(6,6)]
    83      18.452544      18.452544      18.452544    6[1-(0),6-(1,6),6-(6,6)]
    84      11.280953      11.280953      11.280953    6[6-(6,6),6-(6,6),6-(6,6)]
    85      12.117203      12.117203      12.117203    6[6-(6,6),6-(6,7),6-(7)]
    86       12.17798       12.17798       12.17798    6[6-(6,6),6-(6,6),7-(6)]
    87      10.665572      10.665572      10.665572    6[6-(6,6),6-(6,6),7-(6)]
    88        10.5219        10.5219        10.5219    6[6-(6,6),6-(6,7),6-(7)]
    89       9.417298       9.417298       9.417298    6[6-(6,6),7-(0)]
    90      12.702958      12.702958      12.702958    6[6-(6,6),7-(0)]
    91      13.096085      13.096085      13.096085    6[6-(1,6),6-(1,6),6-(6,7)]
    92      13.771113      13.771113      13.771113    6[1-(0),6-(1,7),6-(6,6)]
    93      14.584865      14.584865      14.584865    6[1-(0),6-(1,6),7-(6,29)]
    94      14.103216      14.103216      14.103216    6[1-(0),6-(1,6),7-(6,29)]
    95      13.301026      13.301026      13.301026    6[1-(0),6-(1,7),6-(6,6)]
    96       9.966997       9.966997       9.966997    6[6-(1,6),6-(1,6),6-(6,7)]
    97       9.118896       9.118896       9.118896    6[1-(0),6-(1,7),6-(6,6)]
    98       8.441347       8.441347       8.441347    6[1-(0),6-(1,6),7-(6,29)]
    99       9.418353       9.418353       9.418353    6[1-(0),6-(1,6),7-(6,29)]
   100      10.142328      10.142328      10.142328    6[1-(0),6-(1,7),6-(6,6)]
   101       8.704584       8.704584       8.704584    6[6-(6,6),8-(0),8-(29)]
   102       8.739865       8.739865       8.739865    6[6-(1,6),6-(1,6),6-(8,8)]
   103       7.565639       7.565639       7.565639    6[1-(0),6-(1,6),6-(6,6)]
   104       7.620874       7.620874       7.620874    6[1-(0),6-(1,6),6-(6,6)]
   105       8.814152       8.814152       8.814152    6[6-(1,6),6-(1,6),6-(6,6)]
   106       9.983147       9.983147       9.983147    6[1-(0),6-(1,6),6-(6,6)]
   107       9.926505       9.926505       9.926505    6[1-(0),6-(1,6),6-(6,6)]
   108      14.989143      14.989143      14.989143    6[6-(6,6),6-(6,6),6-(6,6)]
   109      15.825391      15.825391      15.825391    6[6-(6,6),6-(6,7),6-(7)]
   110      15.886164      15.886164      15.886164    6[6-(6,6),6-(6,6),7-(6)]
   111      14.373754      14.373754      14.373754    6[6-(6,6),6-(6,6),7-(6)]
   112      14.230086      14.230086      14.230086    6[6-(6,6),6-(6,7),6-(7)]
   113      13.125486      13.125486      13.125486    6[6-(6,6),7-(0)]
   114      16.411149      16.411149      16.411149    6[6-(6,6),7-(0)]
   115      16.804267      16.804267      16.804267    6[6-(1,6),6-(1,6),6-(6,7)]
   116       5.245091       5.245091       5.245091    6[1-(0),6-(1,7),6-(6,6)]
   117       6.058841       6.058841       6.058841    6[1-(0),6-(1,6),7-(6,29)]
   118      17.811397      17.811397      17.811397    6[1-(0),6-(1,6),7-(6,29)]
   119       17.00921       17.00921       17.00921    6[1-(0),6-(1,7),6-(6,6)]
   120      13.675176      13.675176      13.675176    6[6-(1,6),6-(1,6),6-(6,7)]
   121      12.827073      12.827073      12.827073    6[1-(0),6-(1,7),6-(6,6)]
   122       12.14952       12.14952       12.14952    6[1-(0),6-(1,6),7-(6,29)]
   123      13.126529      13.126529      13.126529    6[1-(0),6-(1,6),7-(6,29)]
   124      13.850507      13.850507      13.850507    6[1-(0),6-(1,7),6-(6,6)]
   125       5.938559       5.938559       5.938559    6[6-(6,6),8-(0),8-(29)]
   126       5.903273       5.903273       5.903273    6[6-(1,6),6-(1,6),6-(8,8)]
   127       7.077496       7.077496       7.077496    6[1-(0),6-(1,6),6-(6,6)]
   128       7.022257       7.022257       7.022257    6[1-(0),6-(1,6),6-(6,6)]
   129       5.828978       5.828978       5.828978    6[6-(1,6),6-(1,6),6-(6,6)]
   130       4.659984       4.659984       4.659984    6[1-(0),6-(1,6),6-(6,6)]
   131       4.716631       4.716631       4.716631    6[1-(0),6-(1,6),6-(6,6)]
   132      11.888222      11.888222      11.888222    6[6-(6,6),6-(6,6),6-(6,6)]
   133      11.051972      11.051972      11.051972    6[6-(6,6),6-(6,7),6-(7)]
   134      10.991195      10.991195      10.991195    6[6-(6,6),6-(6,6),7-(6)]
   135      12.503603      12.503603      12.503603    6[6-(6,6),6-(6,6),7-(6)]
   136      12.647275      12.647275      12.647275    6[6-(6,6),6-(6,7),6-(7)]
   137      13.751877      13.751877      13.751877    6[6-(6,6),7-(0)]
   138      10.466217      10.466217      10.466217    6[6-(6,6),7-(0)]
   139       10.07309       10.07309       10.07309    6[6-(1,6),6-(1,6),6-(6,7)]
   140       9.398062       9.398062       9.398062    6[1-(0),6-(1,7),6-(6,6)]
   141        8.58431        8.58431        8.58431    6[1-(0),6-(1,6),7-(6,29)]
   142       9.065959       9.065959       9.065959    6[1-(0),6-(1,6),7-(6,29)]
   143       9.868149       9.868149       9.868149    6[1-(0),6-(1,7),6-(6,6)]
   144      13.202178      13.202178      13.202178    6[6-(1,6),6-(1,6),6-(6,7)]
   145      14.050279      14.050279      14.050279    6[1-(0),6-(1,7),6-(6,6)]
   146      14.727828      14.727828      14.727828    6[1-(0),6-(1,6),7-(6,29)]
   147      13.750822      13.750822      13.750822    6[1-(0),6-(1,6),7-(6,29)]
   148      13.026847      13.026847      13.026847    6[1-(0),6-(1,7),6-(6,6)]
   149       8.013129       8.013129       8.013129    7[6-(6,6),6-(6,6)]
   150      10.867243      10.867243      10.867243    7[6-(6)]
   151      12.371525      12.371525      12.371525    7[6-(6)]
   152      16.954473      16.954473      16.954473    7[6-(1,6),6-(1,6),29-(7,8)]
   153      10.912657      10.912657      10.912657    7[6-(1,6),6-(1,6),29-(7,8)]
   154      11.447865      11.447865      11.447865    7[6-(6,6),6-(6,6)]
   155       8.593743       8.593743       8.593743    7[6-(6)]
   156      19.323696      19.323696      19.323696    7[6-(6)]
   157      14.740724      14.740724      14.740724    7[6-(1,6),6-(1,6),29-(7,8)]
   158       8.548344       8.548344       8.548344    7[6-(1,6),6-(1,6),29-(7,8)]
   159      15.156046      15.156046      15.156046    7[6-(6,6),6-(6,6)]
   160      12.301932      12.301932      12.301932    7[6-(6)]
   161       10.79765       10.79765       10.79765    7[6-(6)]
   162       6.214702       6.214702       6.214702    7[6-(1,6),6-(1,6),29-(7,8)]
   163      12.256518      12.256518      12.256518    7[6-(1,6),6-(1,6),29-(7,8)]
   164       11.72131       11.72131       11.72131    7[6-(6,6),6-(6,6)]
   165      14.575432      14.575432      14.575432    7[6-(6)]
   166       3.845479       3.845479       3.845479    7[6-(6)]
   167       8.428451       8.428451       8.428451    7[6-(1,6),6-(1,6),29-(7,8)]
   168      14.620831      14.620831      14.620831    7[6-(1,6),6-(1,6),29-(7,8)]
   169      15.573271      15.573271      15.573271    8[6-(6,8),29-(7,7)]
   170      13.454908      13.454908      13.454908    8[6-(6,8)]
   171      16.121935      16.121935      16.121935    8[6-(6,8),29-(7,7)]
   172      18.240298      18.240298      18.240298    8[6-(6,8)]
   173       7.595904       7.595904       7.595904    8[6-(6,8),29-(7,7)]
   174       9.714267       9.714267       9.714267    8[6-(6,8)]
   175        7.04724        7.04724        7.04724    8[6-(6,8),29-(7,7)]
   176       4.928877       4.928877       4.928877    8[6-(6,8)]
