# Supplementary material for: A collection of forcefield precursors for metal–organic frameworks
Source: RSC Adv. 2019 Nov 13;9(63):36492–507. doi: 10.1039/c9ra07327b (PMC9075174; doi:10.1039/c9ra07327b)
Supplement: RA-009-C9RA07327B-s327 [file RA-009-C9RA07327B-s327.txt]

CIWRAC_clean

13.690000    0.000000    0.000000
0.000000    27.596000    0.000000
0.000000    0.000000    45.419000

     1       8.985158       8.985158       8.985158    30[7-(6,6),7-(6,6),53-(0),53-(0)]
     2       8.934231       8.934231       8.934231    30[7-(6,6),7-(6,6),53-(0),53-(0)]
     3      11.809815      11.809815      11.809815    30[7-(6,6),7-(6,6),53-(0),53-(0)]
     4       4.704842       4.704842       4.704842    30[7-(6,6),7-(6,6),53-(0),53-(0)]
     5       4.755769       4.755769       4.755769    30[7-(6,6),7-(6,6),53-(0),53-(0)]
     6       1.880185       1.880185       1.880185    30[7-(6,6),7-(6,6),53-(0),53-(0)]
     7       2.140158       2.140158       2.140158    30[7-(6,6),7-(6,6),53-(0),53-(0)]
     8       2.089231       2.089231       2.089231    30[7-(6,6),7-(6,6),53-(0),53-(0)]
     9       4.964815       4.964815       4.964815    30[7-(6,6),7-(6,6),53-(0),53-(0)]
    10      11.549842      11.549842      11.549842    30[7-(6,6),7-(6,6),53-(0),53-(0)]
    11      11.600769      11.600769      11.600769    30[7-(6,6),7-(6,6),53-(0),53-(0)]
    12       8.725185       8.725185       8.725185    30[7-(6,6),7-(6,6),53-(0),53-(0)]
    13       4.704842       4.704842       4.704842    30[7-(6,6),7-(6,6),53-(0),53-(0)]
    14       4.755769       4.755769       4.755769    30[7-(6,6),7-(6,6),53-(0),53-(0)]
    15       1.880185       1.880185       1.880185    30[7-(6,6),7-(6,6),53-(0),53-(0)]
    16       8.985158       8.985158       8.985158    30[7-(6,6),7-(6,6),53-(0),53-(0)]
    17       8.934231       8.934231       8.934231    30[7-(6,6),7-(6,6),53-(0),53-(0)]
    18      11.809815      11.809815      11.809815    30[7-(6,6),7-(6,6),53-(0),53-(0)]
    19      11.549842      11.549842      11.549842    30[7-(6,6),7-(6,6),53-(0),53-(0)]
    20      11.600769      11.600769      11.600769    30[7-(6,6),7-(6,6),53-(0),53-(0)]
    21       8.725185       8.725185       8.725185    30[7-(6,6),7-(6,6),53-(0),53-(0)]
    22       2.140158       2.140158       2.140158    30[7-(6,6),7-(6,6),53-(0),53-(0)]
    23       2.089231       2.089231       2.089231    30[7-(6,6),7-(6,6),53-(0),53-(0)]
    24       4.964815       4.964815       4.964815    30[7-(6,6),7-(6,6),53-(0),53-(0)]
    25       0.425759       0.425759       0.425759    1[6-(6,7)]
    26       2.551816       2.551816       2.551816    1[6-(6,6)]
    27      13.585956      13.585956      13.585956    1[6-(6,7)]
    28       2.016537       2.016537       2.016537    1[6-(6,6)]
    29       6.181035       6.181035       6.181035    1[6-(6,7)]
    30       4.987267       4.987267       4.987267    1[6-(6,6)]
    31       9.492646       9.492646       9.492646    1[6-(6,7)]
    32       8.375542       8.375542       8.375542    1[6-(6,6)]
    33       9.507705       9.507705       9.507705    1[6-(6,7)]
    34       8.394708       8.394708       8.394708    1[6-(6,6)]
    35       6.123537       6.123537       6.123537    1[6-(6,7)]
    36       4.896913       4.896913       4.896913    1[6-(6,6)]
    37       8.018233       8.018233       8.018233    1[6-(6,7)]
    38       7.180405       7.180405       7.180405    1[6-(6,6)]
    39       7.417242       7.417242       7.417242    1[6-(6,7)]
    40       6.601318       6.601318       6.601318    1[6-(6,6)]
    41       5.816881       5.816881       5.816881    1[6-(6,7)]
    42       6.191987       6.191987       6.191987    1[6-(6,6)]
    43       4.747692       4.747692       4.747692    1[6-(6,7)]
    44       5.126905       5.126905       5.126905    1[6-(6,6)]
    45       5.163868       5.163868       5.163868    1[6-(6,7)]
    46       5.493797       5.493797       5.493797    1[6-(6,6)]
    47       5.710099       5.710099       5.710099    1[6-(6,7)]
    48       6.044135       6.044135       6.044135    1[6-(6,6)]
    49      13.264241      13.264241      13.264241    1[6-(6,7)]
    50      11.138184      11.138184      11.138184    1[6-(6,6)]
    51       0.104044       0.104044       0.104044    1[6-(6,7)]
    52      11.673463      11.673463      11.673463    1[6-(6,6)]
    53       7.508965       7.508965       7.508965    1[6-(6,7)]
    54       8.702733       8.702733       8.702733    1[6-(6,6)]
    55       4.197354       4.197354       4.197354    1[6-(6,7)]
    56       5.314458       5.314458       5.314458    1[6-(6,6)]
    57       4.182295       4.182295       4.182295    1[6-(6,7)]
    58       5.295292       5.295292       5.295292    1[6-(6,6)]
    59       7.566463       7.566463       7.566463    1[6-(6,7)]
    60       8.793087       8.793087       8.793087    1[6-(6,6)]
    61       5.671767       5.671767       5.671767    1[6-(6,7)]
    62       6.509595       6.509595       6.509595    1[6-(6,6)]
    63       6.272758       6.272758       6.272758    1[6-(6,7)]
    64       7.088682       7.088682       7.088682    1[6-(6,6)]
    65       7.873119       7.873119       7.873119    1[6-(6,7)]
    66       7.498013       7.498013       7.498013    1[6-(6,6)]
    67       8.942308       8.942308       8.942308    1[6-(6,7)]
    68       8.563095       8.563095       8.563095    1[6-(6,6)]
    69       8.526132       8.526132       8.526132    1[6-(6,7)]
    70       8.196203       8.196203       8.196203    1[6-(6,6)]
    71       7.979901       7.979901       7.979901    1[6-(6,7)]
    72       7.645865       7.645865       7.645865    1[6-(6,6)]
    73       7.270759       7.270759       7.270759    1[6-(6,7)]
    74       9.396816       9.396816       9.396816    1[6-(6,6)]
    75       6.740956       6.740956       6.740956    1[6-(6,7)]
    76       8.861537       8.861537       8.861537    1[6-(6,6)]
    77      13.026035      13.026035      13.026035    1[6-(6,7)]
    78      11.832267      11.832267      11.832267    1[6-(6,6)]
    79       2.647646       2.647646       2.647646    1[6-(6,7)]
    80       1.530542       1.530542       1.530542    1[6-(6,6)]
    81       2.662705       2.662705       2.662705    1[6-(6,7)]
    82       1.549708       1.549708       1.549708    1[6-(6,6)]
    83      12.968537      12.968537      12.968537    1[6-(6,7)]
    84      11.741913      11.741913      11.741913    1[6-(6,6)]
    85       1.173233       1.173233       1.173233    1[6-(6,7)]
    86       0.335405       0.335405       0.335405    1[6-(6,6)]
    87       0.572242       0.572242       0.572242    1[6-(6,7)]
    88      13.446318      13.446318      13.446318    1[6-(6,6)]
    89      12.661881      12.661881      12.661881    1[6-(6,7)]
    90      13.036987      13.036987      13.036987    1[6-(6,6)]
    91      11.592692      11.592692      11.592692    1[6-(6,7)]
    92      11.971905      11.971905      11.971905    1[6-(6,6)]
    93      12.008868      12.008868      12.008868    1[6-(6,7)]
    94      12.338797      12.338797      12.338797    1[6-(6,6)]
    95      12.555099      12.555099      12.555099    1[6-(6,7)]
    96      12.889135      12.889135      12.889135    1[6-(6,6)]
    97       6.419241       6.419241       6.419241    1[6-(6,7)]
    98       4.293184       4.293184       4.293184    1[6-(6,6)]
    99       6.949044       6.949044       6.949044    1[6-(6,7)]
   100       4.828463       4.828463       4.828463    1[6-(6,6)]
   101       0.663965       0.663965       0.663965    1[6-(6,7)]
   102       1.857733       1.857733       1.857733    1[6-(6,6)]
   103      11.042354      11.042354      11.042354    1[6-(6,7)]
   104      12.159458      12.159458      12.159458    1[6-(6,6)]
   105      11.027295      11.027295      11.027295    1[6-(6,7)]
   106      12.140292      12.140292      12.140292    1[6-(6,6)]
   107       0.721463       0.721463       0.721463    1[6-(6,7)]
   108       1.948087       1.948087       1.948087    1[6-(6,6)]
   109      12.516767      12.516767      12.516767    1[6-(6,7)]
   110      13.354595      13.354595      13.354595    1[6-(6,6)]
   111      13.117758      13.117758      13.117758    1[6-(6,7)]
   112       0.243682       0.243682       0.243682    1[6-(6,6)]
   113       1.028119       1.028119       1.028119    1[6-(6,7)]
   114       0.653013       0.653013       0.653013    1[6-(6,6)]
   115       2.097308       2.097308       2.097308    1[6-(6,7)]
   116       1.718095       1.718095       1.718095    1[6-(6,6)]
   117       1.681132       1.681132       1.681132    1[6-(6,7)]
   118       1.351203       1.351203       1.351203    1[6-(6,6)]
   119       1.134901       1.134901       1.134901    1[6-(6,7)]
   120       0.800865       0.800865       0.800865    1[6-(6,6)]
   121      13.264241      13.264241      13.264241    1[6-(6,7)]
   122      11.138184      11.138184      11.138184    1[6-(6,6)]
   123       0.104044       0.104044       0.104044    1[6-(6,7)]
   124      11.673463      11.673463      11.673463    1[6-(6,6)]
   125       7.508965       7.508965       7.508965    1[6-(6,7)]
   126       8.702733       8.702733       8.702733    1[6-(6,6)]
   127       4.197354       4.197354       4.197354    1[6-(6,7)]
   128       5.314458       5.314458       5.314458    1[6-(6,6)]
   129       4.182295       4.182295       4.182295    1[6-(6,7)]
   130       5.295292       5.295292       5.295292    1[6-(6,6)]
   131       7.566463       7.566463       7.566463    1[6-(6,7)]
   132       8.793087       8.793087       8.793087    1[6-(6,6)]
   133       5.671767       5.671767       5.671767    1[6-(6,7)]
   134       6.509595       6.509595       6.509595    1[6-(6,6)]
   135       6.272758       6.272758       6.272758    1[6-(6,7)]
   136       7.088682       7.088682       7.088682    1[6-(6,6)]
   137       7.873119       7.873119       7.873119    1[6-(6,7)]
   138       7.498013       7.498013       7.498013    1[6-(6,6)]
   139       8.942308       8.942308       8.942308    1[6-(6,7)]
   140       8.563095       8.563095       8.563095    1[6-(6,6)]
   141       8.526132       8.526132       8.526132    1[6-(6,7)]
   142       8.196203       8.196203       8.196203    1[6-(6,6)]
   143       7.979901       7.979901       7.979901    1[6-(6,7)]
   144       7.645865       7.645865       7.645865    1[6-(6,6)]
   145       0.425759       0.425759       0.425759    1[6-(6,7)]
   146       2.551816       2.551816       2.551816    1[6-(6,6)]
   147      13.585956      13.585956      13.585956    1[6-(6,7)]
   148       2.016537       2.016537       2.016537    1[6-(6,6)]
   149       6.181035       6.181035       6.181035    1[6-(6,7)]
   150       4.987267       4.987267       4.987267    1[6-(6,6)]
   151       9.492646       9.492646       9.492646    1[6-(6,7)]
   152       8.375542       8.375542       8.375542    1[6-(6,6)]
   153       9.507705       9.507705       9.507705    1[6-(6,7)]
   154       8.394708       8.394708       8.394708    1[6-(6,6)]
   155       6.123537       6.123537       6.123537    1[6-(6,7)]
   156       4.896913       4.896913       4.896913    1[6-(6,6)]
   157       8.018233       8.018233       8.018233    1[6-(6,7)]
   158       7.180405       7.180405       7.180405    1[6-(6,6)]
   159       7.417242       7.417242       7.417242    1[6-(6,7)]
   160       6.601318       6.601318       6.601318    1[6-(6,6)]
   161       5.816881       5.816881       5.816881    1[6-(6,7)]
   162       6.191987       6.191987       6.191987    1[6-(6,6)]
   163       4.747692       4.747692       4.747692    1[6-(6,7)]
   164       5.126905       5.126905       5.126905    1[6-(6,6)]
   165       5.163868       5.163868       5.163868    1[6-(6,7)]
   166       5.493797       5.493797       5.493797    1[6-(6,6)]
   167       5.710099       5.710099       5.710099    1[6-(6,7)]
   168       6.044135       6.044135       6.044135    1[6-(6,6)]
   169       6.419241       6.419241       6.419241    1[6-(6,7)]
   170       4.293184       4.293184       4.293184    1[6-(6,6)]
   171       6.949044       6.949044       6.949044    1[6-(6,7)]
   172       4.828463       4.828463       4.828463    1[6-(6,6)]
   173       0.663965       0.663965       0.663965    1[6-(6,7)]
   174       1.857733       1.857733       1.857733    1[6-(6,6)]
   175      11.042354      11.042354      11.042354    1[6-(6,7)]
   176      12.159458      12.159458      12.159458    1[6-(6,6)]
   177      11.027295      11.027295      11.027295    1[6-(6,7)]
   178      12.140292      12.140292      12.140292    1[6-(6,6)]
   179       0.721463       0.721463       0.721463    1[6-(6,7)]
   180       1.948087       1.948087       1.948087    1[6-(6,6)]
   181      12.516767      12.516767      12.516767    1[6-(6,7)]
   182      13.354595      13.354595      13.354595    1[6-(6,6)]
   183      13.117758      13.117758      13.117758    1[6-(6,7)]
   184       0.243682       0.243682       0.243682    1[6-(6,6)]
   185       1.028119       1.028119       1.028119    1[6-(6,7)]
   186       0.653013       0.653013       0.653013    1[6-(6,6)]
   187       2.097308       2.097308       2.097308    1[6-(6,7)]
   188       1.718095       1.718095       1.718095    1[6-(6,6)]
   189       1.681132       1.681132       1.681132    1[6-(6,7)]
   190       1.351203       1.351203       1.351203    1[6-(6,6)]
   191       1.134901       1.134901       1.134901    1[6-(6,7)]
   192       0.800865       0.800865       0.800865    1[6-(6,6)]
   193       7.270759       7.270759       7.270759    1[6-(6,7)]
   194       9.396816       9.396816       9.396816    1[6-(6,6)]
   195       6.740956       6.740956       6.740956    1[6-(6,7)]
   196       8.861537       8.861537       8.861537    1[6-(6,6)]
   197      13.026035      13.026035      13.026035    1[6-(6,7)]
   198      11.832267      11.832267      11.832267    1[6-(6,6)]
   199       2.647646       2.647646       2.647646    1[6-(6,7)]
   200       1.530542       1.530542       1.530542    1[6-(6,6)]
   201       2.662705       2.662705       2.662705    1[6-(6,7)]
   202       1.549708       1.549708       1.549708    1[6-(6,6)]
   203      12.968537      12.968537      12.968537    1[6-(6,7)]
   204      11.741913      11.741913      11.741913    1[6-(6,6)]
   205       1.173233       1.173233       1.173233    1[6-(6,7)]
   206       0.335405       0.335405       0.335405    1[6-(6,6)]
   207       0.572242       0.572242       0.572242    1[6-(6,7)]
   208      13.446318      13.446318      13.446318    1[6-(6,6)]
   209      12.661881      12.661881      12.661881    1[6-(6,7)]
   210      13.036987      13.036987      13.036987    1[6-(6,6)]
   211      11.592692      11.592692      11.592692    1[6-(6,7)]
   212      11.971905      11.971905      11.971905    1[6-(6,6)]
   213      12.008868      12.008868      12.008868    1[6-(6,7)]
   214      12.338797      12.338797      12.338797    1[6-(6,6)]
   215      12.555099      12.555099      12.555099    1[6-(6,7)]
   216      12.889135      12.889135      12.889135    1[6-(6,6)]
   217       0.754319       0.754319       0.754319    6[1-(0),6-(1,6),7-(6,30)]
   218       2.020644       2.020644       2.020644    6[1-(0),6-(1,7),6-(6,6)]
   219       0.444925       0.444925       0.444925    6[1-(0),6-(1,6),7-(6,30)]
   220       1.703036       1.703036       1.703036    6[1-(0),6-(1,7),6-(6,6)]
   221        2.50527        2.50527        2.50527    6[6-(1,6),6-(1,6),6-(7,7)]
   222       3.911233       3.911233       3.911233    6[6-(6,6),7-(6),7-(6)]
   223       6.632805       6.632805       6.632805    6[1-(0),6-(1,6),7-(6,30)]
   224        5.91408        5.91408        5.91408    6[1-(0),6-(1,7),6-(6,6)]
   225       8.561726       8.561726       8.561726    6[1-(0),6-(1,6),7-(6,30)]
   226       7.901868       7.901868       7.901868    6[1-(0),6-(1,7),6-(6,6)]
   227       6.528761       6.528761       6.528761    6[6-(1,6),6-(1,6),6-(7,7)]
   228       5.796346       5.796346       5.796346    6[6-(6,6),7-(6),7-(6)]
   229       8.558988       8.558988       8.558988    6[1-(0),6-(1,6),7-(6,30)]
   230       7.904606       7.904606       7.904606    6[1-(0),6-(1,7),6-(6,6)]
   231       6.582152       6.582152       6.582152    6[1-(0),6-(1,6),7-(6,30)]
   232       5.846999       5.846999       5.846999    6[1-(0),6-(1,7),6-(6,6)]
   233       6.520547       6.520547       6.520547    6[6-(1,6),6-(1,6),6-(7,7)]
   234       5.792239       5.792239       5.792239    6[6-(6,6),7-(6),7-(6)]
   235       7.733481       7.733481       7.733481    6[1-(0),6-(1,6),7-(6,30)]
   236       7.244748       7.244748       7.244748    6[1-(0),6-(1,7),6-(6,6)]
   237       7.388493       7.388493       7.388493    6[1-(0),6-(1,6),7-(6,30)]
   238       6.897022       6.897022       6.897022    6[1-(0),6-(1,7),6-(6,6)]
   239       6.847738       6.847738       6.847738    6[6-(1,6),6-(1,6),6-(7,7)]
   240       6.421979       6.421979       6.421979    6[6-(6,6),7-(6),7-(6)]
   241       5.664922       5.664922       5.664922    6[1-(0),6-(1,6),7-(6,30)]
   242       5.897652       5.897652       5.897652    6[1-(0),6-(1,7),6-(6,6)]
   243       5.047503       5.047503       5.047503    6[1-(0),6-(1,6),7-(6,30)]
   244       5.267912       5.267912       5.267912    6[1-(0),6-(1,7),6-(6,6)]
   245        5.69504        5.69504        5.69504    6[6-(1,6),6-(1,6),6-(7,7)]
   246       5.918187       5.918187       5.918187    6[6-(6,6),7-(6),7-(6)]
   247       5.336362       5.336362       5.336362    6[1-(0),6-(1,6),7-(6,30)]
   248        5.53076        5.53076        5.53076    6[1-(0),6-(1,7),6-(6,6)]
   249       5.652601       5.652601       5.652601    6[1-(0),6-(1,6),7-(6,30)]
   250       5.856582       5.856582       5.856582    6[1-(0),6-(1,7),6-(6,6)]
   251       5.779918       5.779918       5.779918    6[6-(1,6),6-(1,6),6-(7,7)]
   252       5.966102       5.966102       5.966102    6[6-(6,6),7-(6),7-(6)]
   253      12.935681      12.935681      12.935681    6[1-(0),6-(1,6),7-(6,30)]
   254      11.669356      11.669356      11.669356    6[1-(0),6-(1,7),6-(6,6)]
   255      13.245075      13.245075      13.245075    6[1-(0),6-(1,6),7-(6,30)]
   256      11.986964      11.986964      11.986964    6[1-(0),6-(1,7),6-(6,6)]
   257       11.18473       11.18473       11.18473    6[6-(1,6),6-(1,6),6-(7,7)]
   258       9.778767       9.778767       9.778767    6[6-(6,6),7-(6),7-(6)]
   259       7.057195       7.057195       7.057195    6[1-(0),6-(1,6),7-(6,30)]
   260        7.77592        7.77592        7.77592    6[1-(0),6-(1,7),6-(6,6)]
   261       5.128274       5.128274       5.128274    6[1-(0),6-(1,6),7-(6,30)]
   262       5.788132       5.788132       5.788132    6[1-(0),6-(1,7),6-(6,6)]
   263       7.161239       7.161239       7.161239    6[6-(1,6),6-(1,6),6-(7,7)]
   264       7.893654       7.893654       7.893654    6[6-(6,6),7-(6),7-(6)]
   265       5.131012       5.131012       5.131012    6[1-(0),6-(1,6),7-(6,30)]
   266       5.785394       5.785394       5.785394    6[1-(0),6-(1,7),6-(6,6)]
   267       7.107848       7.107848       7.107848    6[1-(0),6-(1,6),7-(6,30)]
   268       7.843001       7.843001       7.843001    6[1-(0),6-(1,7),6-(6,6)]
   269       7.169453       7.169453       7.169453    6[6-(1,6),6-(1,6),6-(7,7)]
   270       7.897761       7.897761       7.897761    6[6-(6,6),7-(6),7-(6)]
   271       5.956519       5.956519       5.956519    6[1-(0),6-(1,6),7-(6,30)]
   272       6.445252       6.445252       6.445252    6[1-(0),6-(1,7),6-(6,6)]
   273       6.301507       6.301507       6.301507    6[1-(0),6-(1,6),7-(6,30)]
   274       6.792978       6.792978       6.792978    6[1-(0),6-(1,7),6-(6,6)]
   275       6.842262       6.842262       6.842262    6[6-(1,6),6-(1,6),6-(7,7)]
   276       7.268021       7.268021       7.268021    6[6-(6,6),7-(6),7-(6)]
   277       8.025078       8.025078       8.025078    6[1-(0),6-(1,6),7-(6,30)]
   278       7.792348       7.792348       7.792348    6[1-(0),6-(1,7),6-(6,6)]
   279       8.642497       8.642497       8.642497    6[1-(0),6-(1,6),7-(6,30)]
   280       8.422088       8.422088       8.422088    6[1-(0),6-(1,7),6-(6,6)]
   281        7.99496        7.99496        7.99496    6[6-(1,6),6-(1,6),6-(7,7)]
   282       7.771813       7.771813       7.771813    6[6-(6,6),7-(6),7-(6)]
   283       8.353638       8.353638       8.353638    6[1-(0),6-(1,6),7-(6,30)]
   284        8.15924        8.15924        8.15924    6[1-(0),6-(1,7),6-(6,6)]
   285       8.037399       8.037399       8.037399    6[1-(0),6-(1,6),7-(6,30)]
   286       7.833418       7.833418       7.833418    6[1-(0),6-(1,7),6-(6,6)]
   287       7.910082       7.910082       7.910082    6[6-(1,6),6-(1,6),6-(7,7)]
   288       7.723898       7.723898       7.723898    6[6-(6,6),7-(6),7-(6)]
   289       7.599319       7.599319       7.599319    6[1-(0),6-(1,6),7-(6,30)]
   290       8.865644       8.865644       8.865644    6[1-(0),6-(1,7),6-(6,6)]
   291       7.289925       7.289925       7.289925    6[1-(0),6-(1,6),7-(6,30)]
   292       8.548036       8.548036       8.548036    6[1-(0),6-(1,7),6-(6,6)]
   293        9.35027        9.35027        9.35027    6[6-(1,6),6-(1,6),6-(7,7)]
   294      10.756233      10.756233      10.756233    6[6-(6,6),7-(6),7-(6)]
   295      13.477805      13.477805      13.477805    6[1-(0),6-(1,6),7-(6,30)]
   296       12.75908       12.75908       12.75908    6[1-(0),6-(1,7),6-(6,6)]
   297       1.716726       1.716726       1.716726    6[1-(0),6-(1,6),7-(6,30)]
   298       1.056868       1.056868       1.056868    6[1-(0),6-(1,7),6-(6,6)]
   299      13.373761      13.373761      13.373761    6[6-(1,6),6-(1,6),6-(7,7)]
   300      12.641346      12.641346      12.641346    6[6-(6,6),7-(6),7-(6)]
   301       1.713988       1.713988       1.713988    6[1-(0),6-(1,6),7-(6,30)]
   302       1.059606       1.059606       1.059606    6[1-(0),6-(1,7),6-(6,6)]
   303      13.427152      13.427152      13.427152    6[1-(0),6-(1,6),7-(6,30)]
   304      12.691999      12.691999      12.691999    6[1-(0),6-(1,7),6-(6,6)]
   305      13.365547      13.365547      13.365547    6[6-(1,6),6-(1,6),6-(7,7)]
   306      12.637239      12.637239      12.637239    6[6-(6,6),7-(6),7-(6)]
   307       0.888481       0.888481       0.888481    6[1-(0),6-(1,6),7-(6,30)]
   308       0.399748       0.399748       0.399748    6[1-(0),6-(1,7),6-(6,6)]
   309       0.543493       0.543493       0.543493    6[1-(0),6-(1,6),7-(6,30)]
   310       0.052022       0.052022       0.052022    6[1-(0),6-(1,7),6-(6,6)]
   311       0.002738       0.002738       0.002738    6[6-(1,6),6-(1,6),6-(7,7)]
   312      13.266979      13.266979      13.266979    6[6-(6,6),7-(6),7-(6)]
   313      12.509922      12.509922      12.509922    6[1-(0),6-(1,6),7-(6,30)]
   314      12.742652      12.742652      12.742652    6[1-(0),6-(1,7),6-(6,6)]
   315      11.892503      11.892503      11.892503    6[1-(0),6-(1,6),7-(6,30)]
   316      12.112912      12.112912      12.112912    6[1-(0),6-(1,7),6-(6,6)]
   317       12.54004       12.54004       12.54004    6[6-(1,6),6-(1,6),6-(7,7)]
   318      12.763187      12.763187      12.763187    6[6-(6,6),7-(6),7-(6)]
   319      12.181362      12.181362      12.181362    6[1-(0),6-(1,6),7-(6,30)]
   320       12.37576       12.37576       12.37576    6[1-(0),6-(1,7),6-(6,6)]
   321      12.497601      12.497601      12.497601    6[1-(0),6-(1,6),7-(6,30)]
   322      12.701582      12.701582      12.701582    6[1-(0),6-(1,7),6-(6,6)]
   323      12.624918      12.624918      12.624918    6[6-(1,6),6-(1,6),6-(7,7)]
   324      12.811102      12.811102      12.811102    6[6-(6,6),7-(6),7-(6)]
   325       6.090681       6.090681       6.090681    6[1-(0),6-(1,6),7-(6,30)]
   326       4.824356       4.824356       4.824356    6[1-(0),6-(1,7),6-(6,6)]
   327       6.400075       6.400075       6.400075    6[1-(0),6-(1,6),7-(6,30)]
   328       5.141964       5.141964       5.141964    6[1-(0),6-(1,7),6-(6,6)]
   329        4.33973        4.33973        4.33973    6[6-(1,6),6-(1,6),6-(7,7)]
   330       2.933767       2.933767       2.933767    6[6-(6,6),7-(6),7-(6)]
   331       0.212195       0.212195       0.212195    6[1-(0),6-(1,6),7-(6,30)]
   332        0.93092        0.93092        0.93092    6[1-(0),6-(1,7),6-(6,6)]
   333      11.973274      11.973274      11.973274    6[1-(0),6-(1,6),7-(6,30)]
   334      12.633132      12.633132      12.633132    6[1-(0),6-(1,7),6-(6,6)]
   335       0.316239       0.316239       0.316239    6[6-(1,6),6-(1,6),6-(7,7)]
   336       1.048654       1.048654       1.048654    6[6-(6,6),7-(6),7-(6)]
   337      11.976012      11.976012      11.976012    6[1-(0),6-(1,6),7-(6,30)]
   338      12.630394      12.630394      12.630394    6[1-(0),6-(1,7),6-(6,6)]
   339       0.262848       0.262848       0.262848    6[1-(0),6-(1,6),7-(6,30)]
   340       0.998001       0.998001       0.998001    6[1-(0),6-(1,7),6-(6,6)]
   341       0.324453       0.324453       0.324453    6[6-(1,6),6-(1,6),6-(7,7)]
   342       1.052761       1.052761       1.052761    6[6-(6,6),7-(6),7-(6)]
   343      12.801519      12.801519      12.801519    6[1-(0),6-(1,6),7-(6,30)]
   344      13.290252      13.290252      13.290252    6[1-(0),6-(1,7),6-(6,6)]
   345      13.146507      13.146507      13.146507    6[1-(0),6-(1,6),7-(6,30)]
   346      13.637978      13.637978      13.637978    6[1-(0),6-(1,7),6-(6,6)]
   347      -0.002738      -0.002738      -0.002738    6[6-(1,6),6-(1,6),6-(7,7)]
   348       0.423021       0.423021       0.423021    6[6-(6,6),7-(6),7-(6)]
   349       1.180078       1.180078       1.180078    6[1-(0),6-(1,6),7-(6,30)]
   350       0.947348       0.947348       0.947348    6[1-(0),6-(1,7),6-(6,6)]
   351       1.797497       1.797497       1.797497    6[1-(0),6-(1,6),7-(6,30)]
   352       1.577088       1.577088       1.577088    6[1-(0),6-(1,7),6-(6,6)]
   353        1.14996        1.14996        1.14996    6[6-(1,6),6-(1,6),6-(7,7)]
   354       0.926813       0.926813       0.926813    6[6-(6,6),7-(6),7-(6)]
   355       1.508638       1.508638       1.508638    6[1-(0),6-(1,6),7-(6,30)]
   356        1.31424        1.31424        1.31424    6[1-(0),6-(1,7),6-(6,6)]
   357       1.192399       1.192399       1.192399    6[1-(0),6-(1,6),7-(6,30)]
   358       0.988418       0.988418       0.988418    6[1-(0),6-(1,7),6-(6,6)]
   359       1.065082       1.065082       1.065082    6[6-(1,6),6-(1,6),6-(7,7)]
   360       0.878898       0.878898       0.878898    6[6-(6,6),7-(6),7-(6)]
   361      12.935681      12.935681      12.935681    6[1-(0),6-(1,6),7-(6,30)]
   362      11.669356      11.669356      11.669356    6[1-(0),6-(1,7),6-(6,6)]
   363      13.245075      13.245075      13.245075    6[1-(0),6-(1,6),7-(6,30)]
   364      11.986964      11.986964      11.986964    6[1-(0),6-(1,7),6-(6,6)]
   365       11.18473       11.18473       11.18473    6[6-(1,6),6-(1,6),6-(7,7)]
   366       9.778767       9.778767       9.778767    6[6-(6,6),7-(6),7-(6)]
   367       7.057195       7.057195       7.057195    6[1-(0),6-(1,6),7-(6,30)]
   368        7.77592        7.77592        7.77592    6[1-(0),6-(1,7),6-(6,6)]
   369       5.128274       5.128274       5.128274    6[1-(0),6-(1,6),7-(6,30)]
   370       5.788132       5.788132       5.788132    6[1-(0),6-(1,7),6-(6,6)]
   371       7.161239       7.161239       7.161239    6[6-(1,6),6-(1,6),6-(7,7)]
   372       7.893654       7.893654       7.893654    6[6-(6,6),7-(6),7-(6)]
   373       5.131012       5.131012       5.131012    6[1-(0),6-(1,6),7-(6,30)]
   374       5.785394       5.785394       5.785394    6[1-(0),6-(1,7),6-(6,6)]
   375       7.107848       7.107848       7.107848    6[1-(0),6-(1,6),7-(6,30)]
   376       7.843001       7.843001       7.843001    6[1-(0),6-(1,7),6-(6,6)]
   377       7.169453       7.169453       7.169453    6[6-(1,6),6-(1,6),6-(7,7)]
   378       7.897761       7.897761       7.897761    6[6-(6,6),7-(6),7-(6)]
   379       5.956519       5.956519       5.956519    6[1-(0),6-(1,6),7-(6,30)]
   380       6.445252       6.445252       6.445252    6[1-(0),6-(1,7),6-(6,6)]
   381       6.301507       6.301507       6.301507    6[1-(0),6-(1,6),7-(6,30)]
   382       6.792978       6.792978       6.792978    6[1-(0),6-(1,7),6-(6,6)]
   383       6.842262       6.842262       6.842262    6[6-(1,6),6-(1,6),6-(7,7)]
   384       7.268021       7.268021       7.268021    6[6-(6,6),7-(6),7-(6)]
   385       8.025078       8.025078       8.025078    6[1-(0),6-(1,6),7-(6,30)]
   386       7.792348       7.792348       7.792348    6[1-(0),6-(1,7),6-(6,6)]
   387       8.642497       8.642497       8.642497    6[1-(0),6-(1,6),7-(6,30)]
   388       8.422088       8.422088       8.422088    6[1-(0),6-(1,7),6-(6,6)]
   389        7.99496        7.99496        7.99496    6[6-(1,6),6-(1,6),6-(7,7)]
   390       7.771813       7.771813       7.771813    6[6-(6,6),7-(6),7-(6)]
   391       8.353638       8.353638       8.353638    6[1-(0),6-(1,6),7-(6,30)]
   392        8.15924        8.15924        8.15924    6[1-(0),6-(1,7),6-(6,6)]
   393       8.037399       8.037399       8.037399    6[1-(0),6-(1,6),7-(6,30)]
   394       7.833418       7.833418       7.833418    6[1-(0),6-(1,7),6-(6,6)]
   395       7.910082       7.910082       7.910082    6[6-(1,6),6-(1,6),6-(7,7)]
   396       7.723898       7.723898       7.723898    6[6-(6,6),7-(6),7-(6)]
   397       0.754319       0.754319       0.754319    6[1-(0),6-(1,6),7-(6,30)]
   398       2.020644       2.020644       2.020644    6[1-(0),6-(1,7),6-(6,6)]
   399       0.444925       0.444925       0.444925    6[1-(0),6-(1,6),7-(6,30)]
   400       1.703036       1.703036       1.703036    6[1-(0),6-(1,7),6-(6,6)]
   401        2.50527        2.50527        2.50527    6[6-(1,6),6-(1,6),6-(7,7)]
   402       3.911233       3.911233       3.911233    6[6-(6,6),7-(6),7-(6)]
   403       6.632805       6.632805       6.632805    6[1-(0),6-(1,6),7-(6,30)]
   404        5.91408        5.91408        5.91408    6[1-(0),6-(1,7),6-(6,6)]
   405       8.561726       8.561726       8.561726    6[1-(0),6-(1,6),7-(6,30)]
   406       7.901868       7.901868       7.901868    6[1-(0),6-(1,7),6-(6,6)]
   407       6.528761       6.528761       6.528761    6[6-(1,6),6-(1,6),6-(7,7)]
   408       5.796346       5.796346       5.796346    6[6-(6,6),7-(6),7-(6)]
   409       8.558988       8.558988       8.558988    6[1-(0),6-(1,6),7-(6,30)]
   410       7.904606       7.904606       7.904606    6[1-(0),6-(1,7),6-(6,6)]
   411       6.582152       6.582152       6.582152    6[1-(0),6-(1,6),7-(6,30)]
   412       5.846999       5.846999       5.846999    6[1-(0),6-(1,7),6-(6,6)]
   413       6.520547       6.520547       6.520547    6[6-(1,6),6-(1,6),6-(7,7)]
   414       5.792239       5.792239       5.792239    6[6-(6,6),7-(6),7-(6)]
   415       7.733481       7.733481       7.733481    6[1-(0),6-(1,6),7-(6,30)]
   416       7.244748       7.244748       7.244748    6[1-(0),6-(1,7),6-(6,6)]
   417       7.388493       7.388493       7.388493    6[1-(0),6-(1,6),7-(6,30)]
   418       6.897022       6.897022       6.897022    6[1-(0),6-(1,7),6-(6,6)]
   419       6.847738       6.847738       6.847738    6[6-(1,6),6-(1,6),6-(7,7)]
   420       6.421979       6.421979       6.421979    6[6-(6,6),7-(6),7-(6)]
   421       5.664922       5.664922       5.664922    6[1-(0),6-(1,6),7-(6,30)]
   422       5.897652       5.897652       5.897652    6[1-(0),6-(1,7),6-(6,6)]
   423       5.047503       5.047503       5.047503    6[1-(0),6-(1,6),7-(6,30)]
   424       5.267912       5.267912       5.267912    6[1-(0),6-(1,7),6-(6,6)]
   425        5.69504        5.69504        5.69504    6[6-(1,6),6-(1,6),6-(7,7)]
   426       5.918187       5.918187       5.918187    6[6-(6,6),7-(6),7-(6)]
   427       5.336362       5.336362       5.336362    6[1-(0),6-(1,6),7-(6,30)]
   428        5.53076        5.53076        5.53076    6[1-(0),6-(1,7),6-(6,6)]
   429       5.652601       5.652601       5.652601    6[1-(0),6-(1,6),7-(6,30)]
   430       5.856582       5.856582       5.856582    6[1-(0),6-(1,7),6-(6,6)]
   431       5.779918       5.779918       5.779918    6[6-(1,6),6-(1,6),6-(7,7)]
   432       5.966102       5.966102       5.966102    6[6-(6,6),7-(6),7-(6)]
   433       6.090681       6.090681       6.090681    6[1-(0),6-(1,6),7-(6,30)]
   434       4.824356       4.824356       4.824356    6[1-(0),6-(1,7),6-(6,6)]
   435       6.400075       6.400075       6.400075    6[1-(0),6-(1,6),7-(6,30)]
   436       5.141964       5.141964       5.141964    6[1-(0),6-(1,7),6-(6,6)]
   437        4.33973        4.33973        4.33973    6[6-(1,6),6-(1,6),6-(7,7)]
   438       2.933767       2.933767       2.933767    6[6-(6,6),7-(6),7-(6)]
   439       0.212195       0.212195       0.212195    6[1-(0),6-(1,6),7-(6,30)]
   440        0.93092        0.93092        0.93092    6[1-(0),6-(1,7),6-(6,6)]
   441      11.973274      11.973274      11.973274    6[1-(0),6-(1,6),7-(6,30)]
   442      12.633132      12.633132      12.633132    6[1-(0),6-(1,7),6-(6,6)]
   443       0.316239       0.316239       0.316239    6[6-(1,6),6-(1,6),6-(7,7)]
   444       1.048654       1.048654       1.048654    6[6-(6,6),7-(6),7-(6)]
   445      11.976012      11.976012      11.976012    6[1-(0),6-(1,6),7-(6,30)]
   446      12.630394      12.630394      12.630394    6[1-(0),6-(1,7),6-(6,6)]
   447       0.262848       0.262848       0.262848    6[1-(0),6-(1,6),7-(6,30)]
   448       0.998001       0.998001       0.998001    6[1-(0),6-(1,7),6-(6,6)]
   449       0.324453       0.324453       0.324453    6[6-(1,6),6-(1,6),6-(7,7)]
   450       1.052761       1.052761       1.052761    6[6-(6,6),7-(6),7-(6)]
   451      12.801519      12.801519      12.801519    6[1-(0),6-(1,6),7-(6,30)]
   452      13.290252      13.290252      13.290252    6[1-(0),6-(1,7),6-(6,6)]
   453      13.146507      13.146507      13.146507    6[1-(0),6-(1,6),7-(6,30)]
   454      13.637978      13.637978      13.637978    6[1-(0),6-(1,7),6-(6,6)]
   455      -0.002738      -0.002738      -0.002738    6[6-(1,6),6-(1,6),6-(7,7)]
   456       0.423021       0.423021       0.423021    6[6-(6,6),7-(6),7-(6)]
   457       1.180078       1.180078       1.180078    6[1-(0),6-(1,6),7-(6,30)]
   458       0.947348       0.947348       0.947348    6[1-(0),6-(1,7),6-(6,6)]
   459       1.797497       1.797497       1.797497    6[1-(0),6-(1,6),7-(6,30)]
   460       1.577088       1.577088       1.577088    6[1-(0),6-(1,7),6-(6,6)]
   461        1.14996        1.14996        1.14996    6[6-(1,6),6-(1,6),6-(7,7)]
   462       0.926813       0.926813       0.926813    6[6-(6,6),7-(6),7-(6)]
   463       1.508638       1.508638       1.508638    6[1-(0),6-(1,6),7-(6,30)]
   464        1.31424        1.31424        1.31424    6[1-(0),6-(1,7),6-(6,6)]
   465       1.192399       1.192399       1.192399    6[1-(0),6-(1,6),7-(6,30)]
   466       0.988418       0.988418       0.988418    6[1-(0),6-(1,7),6-(6,6)]
   467       1.065082       1.065082       1.065082    6[6-(1,6),6-(1,6),6-(7,7)]
   468       0.878898       0.878898       0.878898    6[6-(6,6),7-(6),7-(6)]
   469       7.599319       7.599319       7.599319    6[1-(0),6-(1,6),7-(6,30)]
   470       8.865644       8.865644       8.865644    6[1-(0),6-(1,7),6-(6,6)]
   471       7.289925       7.289925       7.289925    6[1-(0),6-(1,6),7-(6,30)]
   472       8.548036       8.548036       8.548036    6[1-(0),6-(1,7),6-(6,6)]
   473        9.35027        9.35027        9.35027    6[6-(1,6),6-(1,6),6-(7,7)]
   474      10.756233      10.756233      10.756233    6[6-(6,6),7-(6),7-(6)]
   475      13.477805      13.477805      13.477805    6[1-(0),6-(1,6),7-(6,30)]
   476       12.75908       12.75908       12.75908    6[1-(0),6-(1,7),6-(6,6)]
   477       1.716726       1.716726       1.716726    6[1-(0),6-(1,6),7-(6,30)]
   478       1.056868       1.056868       1.056868    6[1-(0),6-(1,7),6-(6,6)]
   479      13.373761      13.373761      13.373761    6[6-(1,6),6-(1,6),6-(7,7)]
   480      12.641346      12.641346      12.641346    6[6-(6,6),7-(6),7-(6)]
   481       1.713988       1.713988       1.713988    6[1-(0),6-(1,6),7-(6,30)]
   482       1.059606       1.059606       1.059606    6[1-(0),6-(1,7),6-(6,6)]
   483      13.427152      13.427152      13.427152    6[1-(0),6-(1,6),7-(6,30)]
   484      12.691999      12.691999      12.691999    6[1-(0),6-(1,7),6-(6,6)]
   485      13.365547      13.365547      13.365547    6[6-(1,6),6-(1,6),6-(7,7)]
   486      12.637239      12.637239      12.637239    6[6-(6,6),7-(6),7-(6)]
   487       0.888481       0.888481       0.888481    6[1-(0),6-(1,6),7-(6,30)]
   488       0.399748       0.399748       0.399748    6[1-(0),6-(1,7),6-(6,6)]
   489       0.543493       0.543493       0.543493    6[1-(0),6-(1,6),7-(6,30)]
   490       0.052022       0.052022       0.052022    6[1-(0),6-(1,7),6-(6,6)]
   491       0.002738       0.002738       0.002738    6[6-(1,6),6-(1,6),6-(7,7)]
   492      13.266979      13.266979      13.266979    6[6-(6,6),7-(6),7-(6)]
   493      12.509922      12.509922      12.509922    6[1-(0),6-(1,6),7-(6,30)]
   494      12.742652      12.742652      12.742652    6[1-(0),6-(1,7),6-(6,6)]
   495      11.892503      11.892503      11.892503    6[1-(0),6-(1,6),7-(6,30)]
   496      12.112912      12.112912      12.112912    6[1-(0),6-(1,7),6-(6,6)]
   497       12.54004       12.54004       12.54004    6[6-(1,6),6-(1,6),6-(7,7)]
   498      12.763187      12.763187      12.763187    6[6-(6,6),7-(6),7-(6)]
   499      12.181362      12.181362      12.181362    6[1-(0),6-(1,6),7-(6,30)]
   500       12.37576       12.37576       12.37576    6[1-(0),6-(1,7),6-(6,6)]
   501      12.497601      12.497601      12.497601    6[1-(0),6-(1,6),7-(6,30)]
   502      12.701582      12.701582      12.701582    6[1-(0),6-(1,7),6-(6,6)]
   503      12.624918      12.624918      12.624918    6[6-(1,6),6-(1,6),6-(7,7)]
   504      12.811102      12.811102      12.811102    6[6-(6,6),7-(6),7-(6)]
   505       9.210495       9.210495       9.210495    53[30-(7,7,53)]
   506      11.071924      11.071924      11.071924    53[30-(7,7,53)]
   507      11.450864      11.450864      11.450864    53[30-(7,7,53)]
   508       7.781533       7.781533       7.781533    53[30-(7,7,53)]
   509      10.676968      10.676968      10.676968    53[30-(7,7,53)]
   510      10.731865      10.731865      10.731865    53[30-(7,7,53)]
   511       4.479505       4.479505       4.479505    53[30-(7,7,53)]
   512       2.618076       2.618076       2.618076    53[30-(7,7,53)]
   513       2.239136       2.239136       2.239136    53[30-(7,7,53)]
   514       5.908467       5.908467       5.908467    53[30-(7,7,53)]
   515       3.013032       3.013032       3.013032    53[30-(7,7,53)]
   516       2.958135       2.958135       2.958135    53[30-(7,7,53)]
   517       2.365495       2.365495       2.365495    53[30-(7,7,53)]
   518       4.226924       4.226924       4.226924    53[30-(7,7,53)]
   519       4.605864       4.605864       4.605864    53[30-(7,7,53)]
   520       0.936533       0.936533       0.936533    53[30-(7,7,53)]
   521       3.831968       3.831968       3.831968    53[30-(7,7,53)]
   522       3.886865       3.886865       3.886865    53[30-(7,7,53)]
   523      11.324505      11.324505      11.324505    53[30-(7,7,53)]
   524       9.463076       9.463076       9.463076    53[30-(7,7,53)]
   525       9.084136       9.084136       9.084136    53[30-(7,7,53)]
   526      12.753467      12.753467      12.753467    53[30-(7,7,53)]
   527       9.858032       9.858032       9.858032    53[30-(7,7,53)]
   528       9.803135       9.803135       9.803135    53[30-(7,7,53)]
   529       4.479505       4.479505       4.479505    53[30-(7,7,53)]
   530       2.618076       2.618076       2.618076    53[30-(7,7,53)]
   531       2.239136       2.239136       2.239136    53[30-(7,7,53)]
   532       5.908467       5.908467       5.908467    53[30-(7,7,53)]
   533       3.013032       3.013032       3.013032    53[30-(7,7,53)]
   534       2.958135       2.958135       2.958135    53[30-(7,7,53)]
   535       9.210495       9.210495       9.210495    53[30-(7,7,53)]
   536      11.071924      11.071924      11.071924    53[30-(7,7,53)]
   537      11.450864      11.450864      11.450864    53[30-(7,7,53)]
   538       7.781533       7.781533       7.781533    53[30-(7,7,53)]
   539      10.676968      10.676968      10.676968    53[30-(7,7,53)]
   540      10.731865      10.731865      10.731865    53[30-(7,7,53)]
   541      11.324505      11.324505      11.324505    53[30-(7,7,53)]
   542       9.463076       9.463076       9.463076    53[30-(7,7,53)]
   543       9.084136       9.084136       9.084136    53[30-(7,7,53)]
   544      12.753467      12.753467      12.753467    53[30-(7,7,53)]
   545       9.858032       9.858032       9.858032    53[30-(7,7,53)]
   546       9.803135       9.803135       9.803135    53[30-(7,7,53)]
   547       2.365495       2.365495       2.365495    53[30-(7,7,53)]
   548       4.226924       4.226924       4.226924    53[30-(7,7,53)]
   549       4.605864       4.605864       4.605864    53[30-(7,7,53)]
   550       0.936533       0.936533       0.936533    53[30-(7,7,53)]
   551       3.831968       3.831968       3.831968    53[30-(7,7,53)]
   552       3.886865       3.886865       3.886865    53[30-(7,7,53)]
   553      -0.028749      -0.028749      -0.028749    7[6-(1,6),6-(1,6),30-(7,53,53)]
   554       7.956628       7.956628       7.956628    7[6-(1,6),6-(1,6),30-(7,53,53)]
   555       7.923772       7.923772       7.923772    7[6-(1,6),6-(1,6),30-(7,53,53)]
   556       4.499903       4.499903       4.499903    7[6-(6,7),6-(6,7)]
   557        6.48906        6.48906        6.48906    7[6-(6,7),6-(6,7)]
   558       4.483475       4.483475       4.483475    7[6-(6,7),6-(6,7)]
   559       7.821097       7.821097       7.821097    7[6-(1,6),6-(1,6),30-(7,53,53)]
   560       5.241901       5.241901       5.241901    7[6-(1,6),6-(1,6),30-(7,53,53)]
   561        5.38017        5.38017        5.38017    7[6-(1,6),6-(1,6),30-(7,53,53)]
   562       6.244009       6.244009       6.244009    7[6-(6,7),6-(6,7)]
   563       5.767597       5.767597       5.767597    7[6-(6,7),6-(6,7)]
   564       6.286448       6.286448       6.286448    7[6-(6,7),6-(6,7)]
   565       0.028749       0.028749       0.028749    7[6-(1,6),6-(1,6),30-(7,53,53)]
   566       5.733372       5.733372       5.733372    7[6-(1,6),6-(1,6),30-(7,53,53)]
   567       5.766228       5.766228       5.766228    7[6-(1,6),6-(1,6),30-(7,53,53)]
   568       9.190097       9.190097       9.190097    7[6-(6,7),6-(6,7)]
   569        7.20094        7.20094        7.20094    7[6-(6,7),6-(6,7)]
   570       9.206525       9.206525       9.206525    7[6-(6,7),6-(6,7)]
   571       5.868903       5.868903       5.868903    7[6-(1,6),6-(1,6),30-(7,53,53)]
   572       8.448099       8.448099       8.448099    7[6-(1,6),6-(1,6),30-(7,53,53)]
   573        8.30983        8.30983        8.30983    7[6-(1,6),6-(1,6),30-(7,53,53)]
   574       7.445991       7.445991       7.445991    7[6-(6,7),6-(6,7)]
   575       7.922403       7.922403       7.922403    7[6-(6,7),6-(6,7)]
   576       7.403552       7.403552       7.403552    7[6-(6,7),6-(6,7)]
   577       6.816251       6.816251       6.816251    7[6-(1,6),6-(1,6),30-(7,53,53)]
   578       1.111628       1.111628       1.111628    7[6-(1,6),6-(1,6),30-(7,53,53)]
   579       1.078772       1.078772       1.078772    7[6-(1,6),6-(1,6),30-(7,53,53)]
   580      11.344903      11.344903      11.344903    7[6-(6,7),6-(6,7)]
   581       13.33406       13.33406       13.33406    7[6-(6,7),6-(6,7)]
   582      11.328475      11.328475      11.328475    7[6-(6,7),6-(6,7)]
   583       0.976097       0.976097       0.976097    7[6-(1,6),6-(1,6),30-(7,53,53)]
   584      12.086901      12.086901      12.086901    7[6-(1,6),6-(1,6),30-(7,53,53)]
   585       12.22517       12.22517       12.22517    7[6-(1,6),6-(1,6),30-(7,53,53)]
   586      13.089009      13.089009      13.089009    7[6-(6,7),6-(6,7)]
   587      12.612597      12.612597      12.612597    7[6-(6,7),6-(6,7)]
   588      13.131448      13.131448      13.131448    7[6-(6,7),6-(6,7)]
   589       6.873749       6.873749       6.873749    7[6-(1,6),6-(1,6),30-(7,53,53)]
   590      12.578372      12.578372      12.578372    7[6-(1,6),6-(1,6),30-(7,53,53)]
   591      12.611228      12.611228      12.611228    7[6-(1,6),6-(1,6),30-(7,53,53)]
   592       2.345097       2.345097       2.345097    7[6-(6,7),6-(6,7)]
   593        0.35594        0.35594        0.35594    7[6-(6,7),6-(6,7)]
   594       2.361525       2.361525       2.361525    7[6-(6,7),6-(6,7)]
   595      12.713903      12.713903      12.713903    7[6-(1,6),6-(1,6),30-(7,53,53)]
   596       1.603099       1.603099       1.603099    7[6-(1,6),6-(1,6),30-(7,53,53)]
   597        1.46483        1.46483        1.46483    7[6-(1,6),6-(1,6),30-(7,53,53)]
   598       0.600991       0.600991       0.600991    7[6-(6,7),6-(6,7)]
   599       1.077403       1.077403       1.077403    7[6-(6,7),6-(6,7)]
   600       0.558552       0.558552       0.558552    7[6-(6,7),6-(6,7)]
   601       0.028749       0.028749       0.028749    7[6-(1,6),6-(1,6),30-(7,53,53)]
   602       5.733372       5.733372       5.733372    7[6-(1,6),6-(1,6),30-(7,53,53)]
   603       5.766228       5.766228       5.766228    7[6-(1,6),6-(1,6),30-(7,53,53)]
   604       9.190097       9.190097       9.190097    7[6-(6,7),6-(6,7)]
   605        7.20094        7.20094        7.20094    7[6-(6,7),6-(6,7)]
   606       9.206525       9.206525       9.206525    7[6-(6,7),6-(6,7)]
   607       5.868903       5.868903       5.868903    7[6-(1,6),6-(1,6),30-(7,53,53)]
   608       8.448099       8.448099       8.448099    7[6-(1,6),6-(1,6),30-(7,53,53)]
   609        8.30983        8.30983        8.30983    7[6-(1,6),6-(1,6),30-(7,53,53)]
   610       7.445991       7.445991       7.445991    7[6-(6,7),6-(6,7)]
   611       7.922403       7.922403       7.922403    7[6-(6,7),6-(6,7)]
   612       7.403552       7.403552       7.403552    7[6-(6,7),6-(6,7)]
   613      -0.028749      -0.028749      -0.028749    7[6-(1,6),6-(1,6),30-(7,53,53)]
   614       7.956628       7.956628       7.956628    7[6-(1,6),6-(1,6),30-(7,53,53)]
   615       7.923772       7.923772       7.923772    7[6-(1,6),6-(1,6),30-(7,53,53)]
   616       4.499903       4.499903       4.499903    7[6-(6,7),6-(6,7)]
   617        6.48906        6.48906        6.48906    7[6-(6,7),6-(6,7)]
   618       4.483475       4.483475       4.483475    7[6-(6,7),6-(6,7)]
   619       7.821097       7.821097       7.821097    7[6-(1,6),6-(1,6),30-(7,53,53)]
   620       5.241901       5.241901       5.241901    7[6-(1,6),6-(1,6),30-(7,53,53)]
   621        5.38017        5.38017        5.38017    7[6-(1,6),6-(1,6),30-(7,53,53)]
   622       6.244009       6.244009       6.244009    7[6-(6,7),6-(6,7)]
   623       5.767597       5.767597       5.767597    7[6-(6,7),6-(6,7)]
   624       6.286448       6.286448       6.286448    7[6-(6,7),6-(6,7)]
   625       6.873749       6.873749       6.873749    7[6-(1,6),6-(1,6),30-(7,53,53)]
   626      12.578372      12.578372      12.578372    7[6-(1,6),6-(1,6),30-(7,53,53)]
   627      12.611228      12.611228      12.611228    7[6-(1,6),6-(1,6),30-(7,53,53)]
   628       2.345097       2.345097       2.345097    7[6-(6,7),6-(6,7)]
   629        0.35594        0.35594        0.35594    7[6-(6,7),6-(6,7)]
   630       2.361525       2.361525       2.361525    7[6-(6,7),6-(6,7)]
   631      12.713903      12.713903      12.713903    7[6-(1,6),6-(1,6),30-(7,53,53)]
   632       1.603099       1.603099       1.603099    7[6-(1,6),6-(1,6),30-(7,53,53)]
   633        1.46483        1.46483        1.46483    7[6-(1,6),6-(1,6),30-(7,53,53)]
   634       0.600991       0.600991       0.600991    7[6-(6,7),6-(6,7)]
   635       1.077403       1.077403       1.077403    7[6-(6,7),6-(6,7)]
   636       0.558552       0.558552       0.558552    7[6-(6,7),6-(6,7)]
   637       6.816251       6.816251       6.816251    7[6-(1,6),6-(1,6),30-(7,53,53)]
   638       1.111628       1.111628       1.111628    7[6-(1,6),6-(1,6),30-(7,53,53)]
   639       1.078772       1.078772       1.078772    7[6-(1,6),6-(1,6),30-(7,53,53)]
   640      11.344903      11.344903      11.344903    7[6-(6,7),6-(6,7)]
   641       13.33406       13.33406       13.33406    7[6-(6,7),6-(6,7)]
   642      11.328475      11.328475      11.328475    7[6-(6,7),6-(6,7)]
   643       0.976097       0.976097       0.976097    7[6-(1,6),6-(1,6),30-(7,53,53)]
   644      12.086901      12.086901      12.086901    7[6-(1,6),6-(1,6),30-(7,53,53)]
   645       12.22517       12.22517       12.22517    7[6-(1,6),6-(1,6),30-(7,53,53)]
   646      13.089009      13.089009      13.089009    7[6-(6,7),6-(6,7)]
   647      12.612597      12.612597      12.612597    7[6-(6,7),6-(6,7)]
   648      13.131448      13.131448      13.131448    7[6-(6,7),6-(6,7)]
