# Supplementary material for: A collection of forcefield precursors for metal–organic frameworks
Source: RSC Adv. 2019 Nov 13;9(63):36492–507. doi: 10.1039/c9ra07327b (PMC9075174; doi:10.1039/c9ra07327b)
Supplement: RA-009-C9RA07327B-s328 [file RA-009-C9RA07327B-s328.txt]

CIWREG_clean

13.681700    0.000000    0.000000
0.000000    27.123000    0.000000
0.000000    0.000000    45.995000

     1      11.757232      11.757232      11.757232    30[7-(6,6),7-(6,6),53-(0),53-(0)]
     2       8.833726       8.833726       8.833726    30[7-(6,6),7-(6,6),53-(0),53-(0)]
     3      11.547765      11.547765      11.547765    30[7-(6,6),7-(6,6),53-(0),53-(0)]
     4       1.924468       1.924468       1.924468    30[7-(6,6),7-(6,6),53-(0),53-(0)]
     5       4.847974       4.847974       4.847974    30[7-(6,6),7-(6,6),53-(0),53-(0)]
     6       2.133935       2.133935       2.133935    30[7-(6,6),7-(6,6),53-(0),53-(0)]
     7       4.916382       4.916382       4.916382    30[7-(6,6),7-(6,6),53-(0),53-(0)]
     8       1.992876       1.992876       1.992876    30[7-(6,6),7-(6,6),53-(0),53-(0)]
     9       4.706915       4.706915       4.706915    30[7-(6,6),7-(6,6),53-(0),53-(0)]
    10       8.765318       8.765318       8.765318    30[7-(6,6),7-(6,6),53-(0),53-(0)]
    11      11.688824      11.688824      11.688824    30[7-(6,6),7-(6,6),53-(0),53-(0)]
    12       8.974785       8.974785       8.974785    30[7-(6,6),7-(6,6),53-(0),53-(0)]
    13       1.924468       1.924468       1.924468    30[7-(6,6),7-(6,6),53-(0),53-(0)]
    14       4.847974       4.847974       4.847974    30[7-(6,6),7-(6,6),53-(0),53-(0)]
    15       2.133935       2.133935       2.133935    30[7-(6,6),7-(6,6),53-(0),53-(0)]
    16      11.757232      11.757232      11.757232    30[7-(6,6),7-(6,6),53-(0),53-(0)]
    17       8.833726       8.833726       8.833726    30[7-(6,6),7-(6,6),53-(0),53-(0)]
    18      11.547765      11.547765      11.547765    30[7-(6,6),7-(6,6),53-(0),53-(0)]
    19       8.765318       8.765318       8.765318    30[7-(6,6),7-(6,6),53-(0),53-(0)]
    20      11.688824      11.688824      11.688824    30[7-(6,6),7-(6,6),53-(0),53-(0)]
    21       8.974785       8.974785       8.974785    30[7-(6,6),7-(6,6),53-(0),53-(0)]
    22       4.916382       4.916382       4.916382    30[7-(6,6),7-(6,6),53-(0),53-(0)]
    23       1.992876       1.992876       1.992876    30[7-(6,6),7-(6,6),53-(0),53-(0)]
    24       4.706915       4.706915       4.706915    30[7-(6,6),7-(6,6),53-(0),53-(0)]
    25      11.037027      11.037027      11.037027    1[6-(6,7)]
    26      12.183554      12.183554      12.183554    1[6-(6,6)]
    27       0.737444       0.737444       0.737444    1[6-(6,7)]
    28       1.972901       1.972901       1.972901    1[6-(6,6)]
    29       6.439976       6.439976       6.439976    1[6-(6,7)]
    30       4.287845       4.287845       4.287845    1[6-(6,6)]
    31       7.155529       7.155529       7.155529    1[6-(6,7)]
    32       4.999293       4.999293       4.999293    1[6-(6,6)]
    33       0.733339       0.733339       0.733339    1[6-(6,7)]
    34       1.937329       1.937329       1.937329    1[6-(6,6)]
    35      11.225835      11.225835      11.225835    1[6-(6,7)]
    36      12.353207      12.353207      12.353207    1[6-(6,6)]
    37      12.684304      12.684304      12.684304    1[6-(6,7)]
    38      12.996247      12.996247      12.996247    1[6-(6,6)]
    39      11.740267      11.740267      11.740267    1[6-(6,7)]
    40      12.097359      12.097359      12.097359    1[6-(6,6)]
    41      12.069996      12.069996      12.069996    1[6-(6,7)]
    42      12.424352      12.424352      12.424352    1[6-(6,6)]
    43      12.535174      12.535174      12.535174    1[6-(6,7)]
    44       12.92647       12.92647       12.92647    1[6-(6,6)]
    45       1.183467       1.183467       1.183467    1[6-(6,7)]
    46       0.383088       0.383088       0.383088    1[6-(6,6)]
    47       0.591049       0.591049       0.591049    1[6-(6,7)]
    48      13.480579      13.480579      13.480579    1[6-(6,6)]
    49       2.644673       2.644673       2.644673    1[6-(6,7)]
    50       1.498146       1.498146       1.498146    1[6-(6,6)]
    51      12.944256      12.944256      12.944256    1[6-(6,7)]
    52      11.708799      11.708799      11.708799    1[6-(6,6)]
    53       7.241724       7.241724       7.241724    1[6-(6,7)]
    54       9.393855       9.393855       9.393855    1[6-(6,6)]
    55       6.526171       6.526171       6.526171    1[6-(6,7)]
    56       8.682407       8.682407       8.682407    1[6-(6,6)]
    57      12.948361      12.948361      12.948361    1[6-(6,7)]
    58      11.744371      11.744371      11.744371    1[6-(6,6)]
    59       2.455865       2.455865       2.455865    1[6-(6,7)]
    60       1.328493       1.328493       1.328493    1[6-(6,6)]
    61       0.997396       0.997396       0.997396    1[6-(6,7)]
    62       0.685453       0.685453       0.685453    1[6-(6,6)]
    63       1.941433       1.941433       1.941433    1[6-(6,7)]
    64       1.584341       1.584341       1.584341    1[6-(6,6)]
    65       1.611704       1.611704       1.611704    1[6-(6,7)]
    66       1.257348       1.257348       1.257348    1[6-(6,6)]
    67       1.146526       1.146526       1.146526    1[6-(6,7)]
    68        0.75523        0.75523        0.75523    1[6-(6,6)]
    69      12.498233      12.498233      12.498233    1[6-(6,7)]
    70      13.298612      13.298612      13.298612    1[6-(6,6)]
    71      13.090651      13.090651      13.090651    1[6-(6,7)]
    72       0.201121       0.201121       0.201121    1[6-(6,6)]
    73       4.196177       4.196177       4.196177    1[6-(6,7)]
    74       5.342704       5.342704       5.342704    1[6-(6,6)]
    75       7.578294       7.578294       7.578294    1[6-(6,7)]
    76       8.813751       8.813751       8.813751    1[6-(6,6)]
    77      13.280826      13.280826      13.280826    1[6-(6,7)]
    78      11.128695      11.128695      11.128695    1[6-(6,6)]
    79       0.314679       0.314679       0.314679    1[6-(6,7)]
    80      11.840143      11.840143      11.840143    1[6-(6,6)]
    81       7.574189       7.574189       7.574189    1[6-(6,7)]
    82       8.778179       8.778179       8.778179    1[6-(6,6)]
    83       4.384985       4.384985       4.384985    1[6-(6,7)]
    84       5.512357       5.512357       5.512357    1[6-(6,6)]
    85       5.843454       5.843454       5.843454    1[6-(6,7)]
    86       6.155397       6.155397       6.155397    1[6-(6,6)]
    87       4.899417       4.899417       4.899417    1[6-(6,7)]
    88       5.256509       5.256509       5.256509    1[6-(6,6)]
    89       5.229146       5.229146       5.229146    1[6-(6,7)]
    90       5.583502       5.583502       5.583502    1[6-(6,6)]
    91       5.694324       5.694324       5.694324    1[6-(6,7)]
    92        6.08562        6.08562        6.08562    1[6-(6,6)]
    93       8.024317       8.024317       8.024317    1[6-(6,7)]
    94       7.223938       7.223938       7.223938    1[6-(6,6)]
    95       7.431899       7.431899       7.431899    1[6-(6,7)]
    96       6.639729       6.639729       6.639729    1[6-(6,6)]
    97       9.485523       9.485523       9.485523    1[6-(6,7)]
    98       8.338996       8.338996       8.338996    1[6-(6,6)]
    99       6.103406       6.103406       6.103406    1[6-(6,7)]
   100       4.867949       4.867949       4.867949    1[6-(6,6)]
   101       0.400874       0.400874       0.400874    1[6-(6,7)]
   102       2.553005       2.553005       2.553005    1[6-(6,6)]
   103      13.367021      13.367021      13.367021    1[6-(6,7)]
   104       1.841557       1.841557       1.841557    1[6-(6,6)]
   105       6.107511       6.107511       6.107511    1[6-(6,7)]
   106       4.903521       4.903521       4.903521    1[6-(6,6)]
   107       9.296715       9.296715       9.296715    1[6-(6,7)]
   108       8.169343       8.169343       8.169343    1[6-(6,6)]
   109       7.838246       7.838246       7.838246    1[6-(6,7)]
   110       7.526303       7.526303       7.526303    1[6-(6,6)]
   111       8.782283       8.782283       8.782283    1[6-(6,7)]
   112       8.425191       8.425191       8.425191    1[6-(6,6)]
   113       8.452554       8.452554       8.452554    1[6-(6,7)]
   114       8.098198       8.098198       8.098198    1[6-(6,6)]
   115       7.987376       7.987376       7.987376    1[6-(6,7)]
   116        7.59608        7.59608        7.59608    1[6-(6,6)]
   117       5.657383       5.657383       5.657383    1[6-(6,7)]
   118       6.457762       6.457762       6.457762    1[6-(6,6)]
   119       6.249801       6.249801       6.249801    1[6-(6,7)]
   120       7.041971       7.041971       7.041971    1[6-(6,6)]
   121       2.644673       2.644673       2.644673    1[6-(6,7)]
   122       1.498146       1.498146       1.498146    1[6-(6,6)]
   123      12.944256      12.944256      12.944256    1[6-(6,7)]
   124      11.708799      11.708799      11.708799    1[6-(6,6)]
   125       7.241724       7.241724       7.241724    1[6-(6,7)]
   126       9.393855       9.393855       9.393855    1[6-(6,6)]
   127       6.526171       6.526171       6.526171    1[6-(6,7)]
   128       8.682407       8.682407       8.682407    1[6-(6,6)]
   129      12.948361      12.948361      12.948361    1[6-(6,7)]
   130      11.744371      11.744371      11.744371    1[6-(6,6)]
   131       2.455865       2.455865       2.455865    1[6-(6,7)]
   132       1.328493       1.328493       1.328493    1[6-(6,6)]
   133       0.997396       0.997396       0.997396    1[6-(6,7)]
   134       0.685453       0.685453       0.685453    1[6-(6,6)]
   135       1.941433       1.941433       1.941433    1[6-(6,7)]
   136       1.584341       1.584341       1.584341    1[6-(6,6)]
   137       1.611704       1.611704       1.611704    1[6-(6,7)]
   138       1.257348       1.257348       1.257348    1[6-(6,6)]
   139       1.146526       1.146526       1.146526    1[6-(6,7)]
   140        0.75523        0.75523        0.75523    1[6-(6,6)]
   141      12.498233      12.498233      12.498233    1[6-(6,7)]
   142      13.298612      13.298612      13.298612    1[6-(6,6)]
   143      13.090651      13.090651      13.090651    1[6-(6,7)]
   144       0.201121       0.201121       0.201121    1[6-(6,6)]
   145      11.037027      11.037027      11.037027    1[6-(6,7)]
   146      12.183554      12.183554      12.183554    1[6-(6,6)]
   147       0.737444       0.737444       0.737444    1[6-(6,7)]
   148       1.972901       1.972901       1.972901    1[6-(6,6)]
   149       6.439976       6.439976       6.439976    1[6-(6,7)]
   150       4.287845       4.287845       4.287845    1[6-(6,6)]
   151       7.155529       7.155529       7.155529    1[6-(6,7)]
   152       4.999293       4.999293       4.999293    1[6-(6,6)]
   153       0.733339       0.733339       0.733339    1[6-(6,7)]
   154       1.937329       1.937329       1.937329    1[6-(6,6)]
   155      11.225835      11.225835      11.225835    1[6-(6,7)]
   156      12.353207      12.353207      12.353207    1[6-(6,6)]
   157      12.684304      12.684304      12.684304    1[6-(6,7)]
   158      12.996247      12.996247      12.996247    1[6-(6,6)]
   159      11.740267      11.740267      11.740267    1[6-(6,7)]
   160      12.097359      12.097359      12.097359    1[6-(6,6)]
   161      12.069996      12.069996      12.069996    1[6-(6,7)]
   162      12.424352      12.424352      12.424352    1[6-(6,6)]
   163      12.535174      12.535174      12.535174    1[6-(6,7)]
   164       12.92647       12.92647       12.92647    1[6-(6,6)]
   165       1.183467       1.183467       1.183467    1[6-(6,7)]
   166       0.383088       0.383088       0.383088    1[6-(6,6)]
   167       0.591049       0.591049       0.591049    1[6-(6,7)]
   168      13.480579      13.480579      13.480579    1[6-(6,6)]
   169       9.485523       9.485523       9.485523    1[6-(6,7)]
   170       8.338996       8.338996       8.338996    1[6-(6,6)]
   171       6.103406       6.103406       6.103406    1[6-(6,7)]
   172       4.867949       4.867949       4.867949    1[6-(6,6)]
   173       0.400874       0.400874       0.400874    1[6-(6,7)]
   174       2.553005       2.553005       2.553005    1[6-(6,6)]
   175      13.367021      13.367021      13.367021    1[6-(6,7)]
   176       1.841557       1.841557       1.841557    1[6-(6,6)]
   177       6.107511       6.107511       6.107511    1[6-(6,7)]
   178       4.903521       4.903521       4.903521    1[6-(6,6)]
   179       9.296715       9.296715       9.296715    1[6-(6,7)]
   180       8.169343       8.169343       8.169343    1[6-(6,6)]
   181       7.838246       7.838246       7.838246    1[6-(6,7)]
   182       7.526303       7.526303       7.526303    1[6-(6,6)]
   183       8.782283       8.782283       8.782283    1[6-(6,7)]
   184       8.425191       8.425191       8.425191    1[6-(6,6)]
   185       8.452554       8.452554       8.452554    1[6-(6,7)]
   186       8.098198       8.098198       8.098198    1[6-(6,6)]
   187       7.987376       7.987376       7.987376    1[6-(6,7)]
   188        7.59608        7.59608        7.59608    1[6-(6,6)]
   189       5.657383       5.657383       5.657383    1[6-(6,7)]
   190       6.457762       6.457762       6.457762    1[6-(6,6)]
   191       6.249801       6.249801       6.249801    1[6-(6,7)]
   192       7.041971       7.041971       7.041971    1[6-(6,6)]
   193       4.196177       4.196177       4.196177    1[6-(6,7)]
   194       5.342704       5.342704       5.342704    1[6-(6,6)]
   195       7.578294       7.578294       7.578294    1[6-(6,7)]
   196       8.813751       8.813751       8.813751    1[6-(6,6)]
   197      13.280826      13.280826      13.280826    1[6-(6,7)]
   198      11.128695      11.128695      11.128695    1[6-(6,6)]
   199       0.314679       0.314679       0.314679    1[6-(6,7)]
   200      11.840143      11.840143      11.840143    1[6-(6,6)]
   201       7.574189       7.574189       7.574189    1[6-(6,7)]
   202       8.778179       8.778179       8.778179    1[6-(6,6)]
   203       4.384985       4.384985       4.384985    1[6-(6,7)]
   204       5.512357       5.512357       5.512357    1[6-(6,6)]
   205       5.843454       5.843454       5.843454    1[6-(6,7)]
   206       6.155397       6.155397       6.155397    1[6-(6,6)]
   207       4.899417       4.899417       4.899417    1[6-(6,7)]
   208       5.256509       5.256509       5.256509    1[6-(6,6)]
   209       5.229146       5.229146       5.229146    1[6-(6,7)]
   210       5.583502       5.583502       5.583502    1[6-(6,6)]
   211       5.694324       5.694324       5.694324    1[6-(6,7)]
   212        6.08562        6.08562        6.08562    1[6-(6,6)]
   213       8.024317       8.024317       8.024317    1[6-(6,7)]
   214       7.223938       7.223938       7.223938    1[6-(6,6)]
   215       7.431899       7.431899       7.431899    1[6-(6,7)]
   216       6.639729       6.639729       6.639729    1[6-(6,6)]
   217      11.986537      11.986537      11.986537    6[1-(0),6-(1,6),7-(6,30)]
   218      12.662413      12.662413      12.662413    6[1-(0),6-(1,7),6-(6,6)]
   219       0.281843       0.281843       0.281843    6[1-(0),6-(1,6),7-(6,30)]
   220       1.023391       1.023391       1.023391    6[1-(0),6-(1,7),6-(6,6)]
   221       0.368038       0.368038       0.368038    6[6-(1,6),6-(1,6),6-(7,7)]
   222       1.126004       1.126004       1.126004    6[6-(6,6),7-(6),7-(6)]
   223       6.140347       6.140347       6.140347    6[1-(0),6-(1,6),7-(6,30)]
   224       4.857004       4.857004       4.857004    6[1-(0),6-(1,7),6-(6,6)]
   225       6.554902       6.554902       6.554902    6[1-(0),6-(1,6),7-(6,30)]
   226       5.277032       5.277032       5.277032    6[1-(0),6-(1,7),6-(6,6)]
   227       4.405507       4.405507       4.405507    6[6-(1,6),6-(1,6),6-(7,7)]
   228       3.014079       3.014079       3.014079    6[6-(6,6),7-(6),7-(6)]
   229       0.314679       0.314679       0.314679    6[1-(0),6-(1,6),7-(6,30)]
   230       1.039809       1.039809       1.039809    6[1-(0),6-(1,7),6-(6,6)]
   231        12.1343        12.1343        12.1343    6[1-(0),6-(1,6),7-(6,30)]
   232      12.796494      12.796494      12.796494    6[1-(0),6-(1,7),6-(6,6)]
   233        0.43371        0.43371        0.43371    6[6-(1,6),6-(1,6),6-(7,7)]
   234       1.172522       1.172522       1.172522    6[6-(6,6),7-(6),7-(6)]
   235      12.546119      12.546119      12.546119    6[1-(0),6-(1,6),7-(6,30)]
   236       12.74724       12.74724       12.74724    6[1-(0),6-(1,7),6-(6,6)]
   237      12.004324      12.004324      12.004324    6[1-(0),6-(1,6),7-(6,30)]
   238      12.210917      12.210917      12.210917    6[1-(0),6-(1,7),6-(6,6)]
   239      12.585796      12.585796      12.585796    6[6-(1,6),6-(1,6),6-(7,7)]
   240      12.800599      12.800599      12.800599    6[6-(6,6),7-(6),7-(6)]
   241      12.227335      12.227335      12.227335    6[1-(0),6-(1,6),7-(6,30)]
   242       12.44077       12.44077       12.44077    6[1-(0),6-(1,7),6-(6,6)]
   243      12.502337      12.502337      12.502337    6[1-(0),6-(1,6),7-(6,30)]
   244      12.733558      12.733558      12.733558    6[1-(0),6-(1,7),6-(6,6)]
   245      12.682936      12.682936      12.682936    6[6-(1,6),6-(1,6),6-(7,7)]
   246      12.848484      12.848484      12.848484    6[6-(6,6),7-(6),7-(6)]
   247       0.912569       0.912569       0.912569    6[1-(0),6-(1,6),7-(6,30)]
   248       0.437814       0.437814       0.437814    6[1-(0),6-(1,7),6-(6,6)]
   249       0.570527       0.570527       0.570527    6[1-(0),6-(1,6),7-(6,30)]
   250       0.093036       0.093036       0.093036    6[1-(0),6-(1,7),6-(6,6)]
   251        0.04515        0.04515        0.04515    6[6-(1,6),6-(1,6),6-(7,7)]
   252       13.31503       13.31503       13.31503    6[6-(6,6),7-(6),7-(6)]
   253       1.695163       1.695163       1.695163    6[1-(0),6-(1,6),7-(6,30)]
   254       1.019287       1.019287       1.019287    6[1-(0),6-(1,7),6-(6,6)]
   255      13.399857      13.399857      13.399857    6[1-(0),6-(1,6),7-(6,30)]
   256      12.658309      12.658309      12.658309    6[1-(0),6-(1,7),6-(6,6)]
   257      13.313662      13.313662      13.313662    6[6-(1,6),6-(1,6),6-(7,7)]
   258      12.555696      12.555696      12.555696    6[6-(6,6),7-(6),7-(6)]
   259       7.541353       7.541353       7.541353    6[1-(0),6-(1,6),7-(6,30)]
   260       8.824696       8.824696       8.824696    6[1-(0),6-(1,7),6-(6,6)]
   261       7.126798       7.126798       7.126798    6[1-(0),6-(1,6),7-(6,30)]
   262       8.404668       8.404668       8.404668    6[1-(0),6-(1,7),6-(6,6)]
   263       9.276193       9.276193       9.276193    6[6-(1,6),6-(1,6),6-(7,7)]
   264      10.667621      10.667621      10.667621    6[6-(6,6),7-(6),7-(6)]
   265      13.367021      13.367021      13.367021    6[1-(0),6-(1,6),7-(6,30)]
   266      12.641891      12.641891      12.641891    6[1-(0),6-(1,7),6-(6,6)]
   267         1.5474         1.5474         1.5474    6[1-(0),6-(1,6),7-(6,30)]
   268       0.885206       0.885206       0.885206    6[1-(0),6-(1,7),6-(6,6)]
   269       13.24799       13.24799       13.24799    6[6-(1,6),6-(1,6),6-(7,7)]
   270      12.509178      12.509178      12.509178    6[6-(6,6),7-(6),7-(6)]
   271       1.135581       1.135581       1.135581    6[1-(0),6-(1,6),7-(6,30)]
   272        0.93446        0.93446        0.93446    6[1-(0),6-(1,7),6-(6,6)]
   273       1.677376       1.677376       1.677376    6[1-(0),6-(1,6),7-(6,30)]
   274       1.470783       1.470783       1.470783    6[1-(0),6-(1,7),6-(6,6)]
   275       1.095904       1.095904       1.095904    6[6-(1,6),6-(1,6),6-(7,7)]
   276       0.881101       0.881101       0.881101    6[6-(6,6),7-(6),7-(6)]
   277       1.454365       1.454365       1.454365    6[1-(0),6-(1,6),7-(6,30)]
   278        1.24093        1.24093        1.24093    6[1-(0),6-(1,7),6-(6,6)]
   279       1.179363       1.179363       1.179363    6[1-(0),6-(1,6),7-(6,30)]
   280       0.948142       0.948142       0.948142    6[1-(0),6-(1,7),6-(6,6)]
   281       0.998764       0.998764       0.998764    6[6-(1,6),6-(1,6),6-(7,7)]
   282       0.833216       0.833216       0.833216    6[6-(6,6),7-(6),7-(6)]
   283      12.769131      12.769131      12.769131    6[1-(0),6-(1,6),7-(6,30)]
   284      13.243886      13.243886      13.243886    6[1-(0),6-(1,7),6-(6,6)]
   285      13.111173      13.111173      13.111173    6[1-(0),6-(1,6),7-(6,30)]
   286      13.588664      13.588664      13.588664    6[1-(0),6-(1,7),6-(6,6)]
   287       13.63655       13.63655       13.63655    6[6-(1,6),6-(1,6),6-(7,7)]
   288        0.36667        0.36667        0.36667    6[6-(6,6),7-(6),7-(6)]
   289       5.145687       5.145687       5.145687    6[1-(0),6-(1,6),7-(6,30)]
   290       5.821563       5.821563       5.821563    6[1-(0),6-(1,7),6-(6,6)]
   291       7.122693       7.122693       7.122693    6[1-(0),6-(1,6),7-(6,30)]
   292       7.864241       7.864241       7.864241    6[1-(0),6-(1,7),6-(6,6)]
   293       7.208888       7.208888       7.208888    6[6-(1,6),6-(1,6),6-(7,7)]
   294       7.966854       7.966854       7.966854    6[6-(6,6),7-(6),7-(6)]
   295      12.981197      12.981197      12.981197    6[1-(0),6-(1,6),7-(6,30)]
   296      11.697853      11.697853      11.697853    6[1-(0),6-(1,7),6-(6,6)]
   297      13.395752      13.395752      13.395752    6[1-(0),6-(1,6),7-(6,30)]
   298      12.117882      12.117882      12.117882    6[1-(0),6-(1,7),6-(6,6)]
   299      11.246357      11.246357      11.246357    6[6-(1,6),6-(1,6),6-(7,7)]
   300       9.854929       9.854929       9.854929    6[6-(6,6),7-(6),7-(6)]
   301       7.155529       7.155529       7.155529    6[1-(0),6-(1,6),7-(6,30)]
   302       7.880659       7.880659       7.880659    6[1-(0),6-(1,7),6-(6,6)]
   303        5.29345        5.29345        5.29345    6[1-(0),6-(1,6),7-(6,30)]
   304       5.955644       5.955644       5.955644    6[1-(0),6-(1,7),6-(6,6)]
   305        7.27456        7.27456        7.27456    6[6-(1,6),6-(1,6),6-(7,7)]
   306       8.013372       8.013372       8.013372    6[6-(6,6),7-(6),7-(6)]
   307       5.705269       5.705269       5.705269    6[1-(0),6-(1,6),7-(6,30)]
   308        5.90639        5.90639        5.90639    6[1-(0),6-(1,7),6-(6,6)]
   309       5.163474       5.163474       5.163474    6[1-(0),6-(1,6),7-(6,30)]
   310       5.370067       5.370067       5.370067    6[1-(0),6-(1,7),6-(6,6)]
   311       5.744946       5.744946       5.744946    6[6-(1,6),6-(1,6),6-(7,7)]
   312       5.959749       5.959749       5.959749    6[6-(6,6),7-(6),7-(6)]
   313       5.386485       5.386485       5.386485    6[1-(0),6-(1,6),7-(6,30)]
   314        5.59992        5.59992        5.59992    6[1-(0),6-(1,7),6-(6,6)]
   315       5.661487       5.661487       5.661487    6[1-(0),6-(1,6),7-(6,30)]
   316       5.892708       5.892708       5.892708    6[1-(0),6-(1,7),6-(6,6)]
   317       5.842086       5.842086       5.842086    6[6-(1,6),6-(1,6),6-(7,7)]
   318       6.007634       6.007634       6.007634    6[6-(6,6),7-(6),7-(6)]
   319       7.753419       7.753419       7.753419    6[1-(0),6-(1,6),7-(6,30)]
   320       7.278664       7.278664       7.278664    6[1-(0),6-(1,7),6-(6,6)]
   321       7.411377       7.411377       7.411377    6[1-(0),6-(1,6),7-(6,30)]
   322       6.933886       6.933886       6.933886    6[1-(0),6-(1,7),6-(6,6)]
   323          6.886          6.886          6.886    6[6-(1,6),6-(1,6),6-(7,7)]
   324        6.47418        6.47418        6.47418    6[6-(6,6),7-(6),7-(6)]
   325       8.536013       8.536013       8.536013    6[1-(0),6-(1,6),7-(6,30)]
   326       7.860137       7.860137       7.860137    6[1-(0),6-(1,7),6-(6,6)]
   327       6.559007       6.559007       6.559007    6[1-(0),6-(1,6),7-(6,30)]
   328       5.817459       5.817459       5.817459    6[1-(0),6-(1,7),6-(6,6)]
   329       6.472812       6.472812       6.472812    6[6-(1,6),6-(1,6),6-(7,7)]
   330       5.714846       5.714846       5.714846    6[6-(6,6),7-(6),7-(6)]
   331       0.700503       0.700503       0.700503    6[1-(0),6-(1,6),7-(6,30)]
   332       1.983846       1.983846       1.983846    6[1-(0),6-(1,7),6-(6,6)]
   333       0.285948       0.285948       0.285948    6[1-(0),6-(1,6),7-(6,30)]
   334       1.563818       1.563818       1.563818    6[1-(0),6-(1,7),6-(6,6)]
   335       2.435343       2.435343       2.435343    6[6-(1,6),6-(1,6),6-(7,7)]
   336       3.826771       3.826771       3.826771    6[6-(6,6),7-(6),7-(6)]
   337       6.526171       6.526171       6.526171    6[1-(0),6-(1,6),7-(6,30)]
   338       5.801041       5.801041       5.801041    6[1-(0),6-(1,7),6-(6,6)]
   339        8.38825        8.38825        8.38825    6[1-(0),6-(1,6),7-(6,30)]
   340       7.726056       7.726056       7.726056    6[1-(0),6-(1,7),6-(6,6)]
   341        6.40714        6.40714        6.40714    6[6-(1,6),6-(1,6),6-(7,7)]
   342       5.668328       5.668328       5.668328    6[6-(6,6),7-(6),7-(6)]
   343       7.976431       7.976431       7.976431    6[1-(0),6-(1,6),7-(6,30)]
   344        7.77531        7.77531        7.77531    6[1-(0),6-(1,7),6-(6,6)]
   345       8.518226       8.518226       8.518226    6[1-(0),6-(1,6),7-(6,30)]
   346       8.311633       8.311633       8.311633    6[1-(0),6-(1,7),6-(6,6)]
   347       7.936754       7.936754       7.936754    6[6-(1,6),6-(1,6),6-(7,7)]
   348       7.721951       7.721951       7.721951    6[6-(6,6),7-(6),7-(6)]
   349       8.295215       8.295215       8.295215    6[1-(0),6-(1,6),7-(6,30)]
   350        8.08178        8.08178        8.08178    6[1-(0),6-(1,7),6-(6,6)]
   351       8.020213       8.020213       8.020213    6[1-(0),6-(1,6),7-(6,30)]
   352       7.788992       7.788992       7.788992    6[1-(0),6-(1,7),6-(6,6)]
   353       7.839614       7.839614       7.839614    6[6-(1,6),6-(1,6),6-(7,7)]
   354       7.674066       7.674066       7.674066    6[6-(6,6),7-(6),7-(6)]
   355       5.928281       5.928281       5.928281    6[1-(0),6-(1,6),7-(6,30)]
   356       6.403036       6.403036       6.403036    6[1-(0),6-(1,7),6-(6,6)]
   357       6.270323       6.270323       6.270323    6[1-(0),6-(1,6),7-(6,30)]
   358       6.747814       6.747814       6.747814    6[1-(0),6-(1,7),6-(6,6)]
   359         6.7957         6.7957         6.7957    6[6-(1,6),6-(1,6),6-(7,7)]
   360        7.20752        7.20752        7.20752    6[6-(6,6),7-(6),7-(6)]
   361       1.695163       1.695163       1.695163    6[1-(0),6-(1,6),7-(6,30)]
   362       1.019287       1.019287       1.019287    6[1-(0),6-(1,7),6-(6,6)]
   363      13.399857      13.399857      13.399857    6[1-(0),6-(1,6),7-(6,30)]
   364      12.658309      12.658309      12.658309    6[1-(0),6-(1,7),6-(6,6)]
   365      13.313662      13.313662      13.313662    6[6-(1,6),6-(1,6),6-(7,7)]
   366      12.555696      12.555696      12.555696    6[6-(6,6),7-(6),7-(6)]
   367       7.541353       7.541353       7.541353    6[1-(0),6-(1,6),7-(6,30)]
   368       8.824696       8.824696       8.824696    6[1-(0),6-(1,7),6-(6,6)]
   369       7.126798       7.126798       7.126798    6[1-(0),6-(1,6),7-(6,30)]
   370       8.404668       8.404668       8.404668    6[1-(0),6-(1,7),6-(6,6)]
   371       9.276193       9.276193       9.276193    6[6-(1,6),6-(1,6),6-(7,7)]
   372      10.667621      10.667621      10.667621    6[6-(6,6),7-(6),7-(6)]
   373      13.367021      13.367021      13.367021    6[1-(0),6-(1,6),7-(6,30)]
   374      12.641891      12.641891      12.641891    6[1-(0),6-(1,7),6-(6,6)]
   375         1.5474         1.5474         1.5474    6[1-(0),6-(1,6),7-(6,30)]
   376       0.885206       0.885206       0.885206    6[1-(0),6-(1,7),6-(6,6)]
   377       13.24799       13.24799       13.24799    6[6-(1,6),6-(1,6),6-(7,7)]
   378      12.509178      12.509178      12.509178    6[6-(6,6),7-(6),7-(6)]
   379       1.135581       1.135581       1.135581    6[1-(0),6-(1,6),7-(6,30)]
   380        0.93446        0.93446        0.93446    6[1-(0),6-(1,7),6-(6,6)]
   381       1.677376       1.677376       1.677376    6[1-(0),6-(1,6),7-(6,30)]
   382       1.470783       1.470783       1.470783    6[1-(0),6-(1,7),6-(6,6)]
   383       1.095904       1.095904       1.095904    6[6-(1,6),6-(1,6),6-(7,7)]
   384       0.881101       0.881101       0.881101    6[6-(6,6),7-(6),7-(6)]
   385       1.454365       1.454365       1.454365    6[1-(0),6-(1,6),7-(6,30)]
   386        1.24093        1.24093        1.24093    6[1-(0),6-(1,7),6-(6,6)]
   387       1.179363       1.179363       1.179363    6[1-(0),6-(1,6),7-(6,30)]
   388       0.948142       0.948142       0.948142    6[1-(0),6-(1,7),6-(6,6)]
   389       0.998764       0.998764       0.998764    6[6-(1,6),6-(1,6),6-(7,7)]
   390       0.833216       0.833216       0.833216    6[6-(6,6),7-(6),7-(6)]
   391      12.769131      12.769131      12.769131    6[1-(0),6-(1,6),7-(6,30)]
   392      13.243886      13.243886      13.243886    6[1-(0),6-(1,7),6-(6,6)]
   393      13.111173      13.111173      13.111173    6[1-(0),6-(1,6),7-(6,30)]
   394      13.588664      13.588664      13.588664    6[1-(0),6-(1,7),6-(6,6)]
   395       13.63655       13.63655       13.63655    6[6-(1,6),6-(1,6),6-(7,7)]
   396        0.36667        0.36667        0.36667    6[6-(6,6),7-(6),7-(6)]
   397      11.986537      11.986537      11.986537    6[1-(0),6-(1,6),7-(6,30)]
   398      12.662413      12.662413      12.662413    6[1-(0),6-(1,7),6-(6,6)]
   399       0.281843       0.281843       0.281843    6[1-(0),6-(1,6),7-(6,30)]
   400       1.023391       1.023391       1.023391    6[1-(0),6-(1,7),6-(6,6)]
   401       0.368038       0.368038       0.368038    6[6-(1,6),6-(1,6),6-(7,7)]
   402       1.126004       1.126004       1.126004    6[6-(6,6),7-(6),7-(6)]
   403       6.140347       6.140347       6.140347    6[1-(0),6-(1,6),7-(6,30)]
   404       4.857004       4.857004       4.857004    6[1-(0),6-(1,7),6-(6,6)]
   405       6.554902       6.554902       6.554902    6[1-(0),6-(1,6),7-(6,30)]
   406       5.277032       5.277032       5.277032    6[1-(0),6-(1,7),6-(6,6)]
   407       4.405507       4.405507       4.405507    6[6-(1,6),6-(1,6),6-(7,7)]
   408       3.014079       3.014079       3.014079    6[6-(6,6),7-(6),7-(6)]
   409       0.314679       0.314679       0.314679    6[1-(0),6-(1,6),7-(6,30)]
   410       1.039809       1.039809       1.039809    6[1-(0),6-(1,7),6-(6,6)]
   411        12.1343        12.1343        12.1343    6[1-(0),6-(1,6),7-(6,30)]
   412      12.796494      12.796494      12.796494    6[1-(0),6-(1,7),6-(6,6)]
   413        0.43371        0.43371        0.43371    6[6-(1,6),6-(1,6),6-(7,7)]
   414       1.172522       1.172522       1.172522    6[6-(6,6),7-(6),7-(6)]
   415      12.546119      12.546119      12.546119    6[1-(0),6-(1,6),7-(6,30)]
   416       12.74724       12.74724       12.74724    6[1-(0),6-(1,7),6-(6,6)]
   417      12.004324      12.004324      12.004324    6[1-(0),6-(1,6),7-(6,30)]
   418      12.210917      12.210917      12.210917    6[1-(0),6-(1,7),6-(6,6)]
   419      12.585796      12.585796      12.585796    6[6-(1,6),6-(1,6),6-(7,7)]
   420      12.800599      12.800599      12.800599    6[6-(6,6),7-(6),7-(6)]
   421      12.227335      12.227335      12.227335    6[1-(0),6-(1,6),7-(6,30)]
   422       12.44077       12.44077       12.44077    6[1-(0),6-(1,7),6-(6,6)]
   423      12.502337      12.502337      12.502337    6[1-(0),6-(1,6),7-(6,30)]
   424      12.733558      12.733558      12.733558    6[1-(0),6-(1,7),6-(6,6)]
   425      12.682936      12.682936      12.682936    6[6-(1,6),6-(1,6),6-(7,7)]
   426      12.848484      12.848484      12.848484    6[6-(6,6),7-(6),7-(6)]
   427       0.912569       0.912569       0.912569    6[1-(0),6-(1,6),7-(6,30)]
   428       0.437814       0.437814       0.437814    6[1-(0),6-(1,7),6-(6,6)]
   429       0.570527       0.570527       0.570527    6[1-(0),6-(1,6),7-(6,30)]
   430       0.093036       0.093036       0.093036    6[1-(0),6-(1,7),6-(6,6)]
   431        0.04515        0.04515        0.04515    6[6-(1,6),6-(1,6),6-(7,7)]
   432       13.31503       13.31503       13.31503    6[6-(6,6),7-(6),7-(6)]
   433       8.536013       8.536013       8.536013    6[1-(0),6-(1,6),7-(6,30)]
   434       7.860137       7.860137       7.860137    6[1-(0),6-(1,7),6-(6,6)]
   435       6.559007       6.559007       6.559007    6[1-(0),6-(1,6),7-(6,30)]
   436       5.817459       5.817459       5.817459    6[1-(0),6-(1,7),6-(6,6)]
   437       6.472812       6.472812       6.472812    6[6-(1,6),6-(1,6),6-(7,7)]
   438       5.714846       5.714846       5.714846    6[6-(6,6),7-(6),7-(6)]
   439       0.700503       0.700503       0.700503    6[1-(0),6-(1,6),7-(6,30)]
   440       1.983846       1.983846       1.983846    6[1-(0),6-(1,7),6-(6,6)]
   441       0.285948       0.285948       0.285948    6[1-(0),6-(1,6),7-(6,30)]
   442       1.563818       1.563818       1.563818    6[1-(0),6-(1,7),6-(6,6)]
   443       2.435343       2.435343       2.435343    6[6-(1,6),6-(1,6),6-(7,7)]
   444       3.826771       3.826771       3.826771    6[6-(6,6),7-(6),7-(6)]
   445       6.526171       6.526171       6.526171    6[1-(0),6-(1,6),7-(6,30)]
   446       5.801041       5.801041       5.801041    6[1-(0),6-(1,7),6-(6,6)]
   447        8.38825        8.38825        8.38825    6[1-(0),6-(1,6),7-(6,30)]
   448       7.726056       7.726056       7.726056    6[1-(0),6-(1,7),6-(6,6)]
   449        6.40714        6.40714        6.40714    6[6-(1,6),6-(1,6),6-(7,7)]
   450       5.668328       5.668328       5.668328    6[6-(6,6),7-(6),7-(6)]
   451       7.976431       7.976431       7.976431    6[1-(0),6-(1,6),7-(6,30)]
   452        7.77531        7.77531        7.77531    6[1-(0),6-(1,7),6-(6,6)]
   453       8.518226       8.518226       8.518226    6[1-(0),6-(1,6),7-(6,30)]
   454       8.311633       8.311633       8.311633    6[1-(0),6-(1,7),6-(6,6)]
   455       7.936754       7.936754       7.936754    6[6-(1,6),6-(1,6),6-(7,7)]
   456       7.721951       7.721951       7.721951    6[6-(6,6),7-(6),7-(6)]
   457       8.295215       8.295215       8.295215    6[1-(0),6-(1,6),7-(6,30)]
   458        8.08178        8.08178        8.08178    6[1-(0),6-(1,7),6-(6,6)]
   459       8.020213       8.020213       8.020213    6[1-(0),6-(1,6),7-(6,30)]
   460       7.788992       7.788992       7.788992    6[1-(0),6-(1,7),6-(6,6)]
   461       7.839614       7.839614       7.839614    6[6-(1,6),6-(1,6),6-(7,7)]
   462       7.674066       7.674066       7.674066    6[6-(6,6),7-(6),7-(6)]
   463       5.928281       5.928281       5.928281    6[1-(0),6-(1,6),7-(6,30)]
   464       6.403036       6.403036       6.403036    6[1-(0),6-(1,7),6-(6,6)]
   465       6.270323       6.270323       6.270323    6[1-(0),6-(1,6),7-(6,30)]
   466       6.747814       6.747814       6.747814    6[1-(0),6-(1,7),6-(6,6)]
   467         6.7957         6.7957         6.7957    6[6-(1,6),6-(1,6),6-(7,7)]
   468        7.20752        7.20752        7.20752    6[6-(6,6),7-(6),7-(6)]
   469       5.145687       5.145687       5.145687    6[1-(0),6-(1,6),7-(6,30)]
   470       5.821563       5.821563       5.821563    6[1-(0),6-(1,7),6-(6,6)]
   471       7.122693       7.122693       7.122693    6[1-(0),6-(1,6),7-(6,30)]
   472       7.864241       7.864241       7.864241    6[1-(0),6-(1,7),6-(6,6)]
   473       7.208888       7.208888       7.208888    6[6-(1,6),6-(1,6),6-(7,7)]
   474       7.966854       7.966854       7.966854    6[6-(6,6),7-(6),7-(6)]
   475      12.981197      12.981197      12.981197    6[1-(0),6-(1,6),7-(6,30)]
   476      11.697853      11.697853      11.697853    6[1-(0),6-(1,7),6-(6,6)]
   477      13.395752      13.395752      13.395752    6[1-(0),6-(1,6),7-(6,30)]
   478      12.117882      12.117882      12.117882    6[1-(0),6-(1,7),6-(6,6)]
   479      11.246357      11.246357      11.246357    6[6-(1,6),6-(1,6),6-(7,7)]
   480       9.854929       9.854929       9.854929    6[6-(6,6),7-(6),7-(6)]
   481       7.155529       7.155529       7.155529    6[1-(0),6-(1,6),7-(6,30)]
   482       7.880659       7.880659       7.880659    6[1-(0),6-(1,7),6-(6,6)]
   483        5.29345        5.29345        5.29345    6[1-(0),6-(1,6),7-(6,30)]
   484       5.955644       5.955644       5.955644    6[1-(0),6-(1,7),6-(6,6)]
   485        7.27456        7.27456        7.27456    6[6-(1,6),6-(1,6),6-(7,7)]
   486       8.013372       8.013372       8.013372    6[6-(6,6),7-(6),7-(6)]
   487       5.705269       5.705269       5.705269    6[1-(0),6-(1,6),7-(6,30)]
   488        5.90639        5.90639        5.90639    6[1-(0),6-(1,7),6-(6,6)]
   489       5.163474       5.163474       5.163474    6[1-(0),6-(1,6),7-(6,30)]
   490       5.370067       5.370067       5.370067    6[1-(0),6-(1,7),6-(6,6)]
   491       5.744946       5.744946       5.744946    6[6-(1,6),6-(1,6),6-(7,7)]
   492       5.959749       5.959749       5.959749    6[6-(6,6),7-(6),7-(6)]
   493       5.386485       5.386485       5.386485    6[1-(0),6-(1,6),7-(6,30)]
   494        5.59992        5.59992        5.59992    6[1-(0),6-(1,7),6-(6,6)]
   495       5.661487       5.661487       5.661487    6[1-(0),6-(1,6),7-(6,30)]
   496       5.892708       5.892708       5.892708    6[1-(0),6-(1,7),6-(6,6)]
   497       5.842086       5.842086       5.842086    6[6-(1,6),6-(1,6),6-(7,7)]
   498       6.007634       6.007634       6.007634    6[6-(6,6),7-(6),7-(6)]
   499       7.753419       7.753419       7.753419    6[1-(0),6-(1,6),7-(6,30)]
   500       7.278664       7.278664       7.278664    6[1-(0),6-(1,7),6-(6,6)]
   501       7.411377       7.411377       7.411377    6[1-(0),6-(1,6),7-(6,30)]
   502       6.933886       6.933886       6.933886    6[1-(0),6-(1,7),6-(6,6)]
   503          6.886          6.886          6.886    6[6-(1,6),6-(1,6),6-(7,7)]
   504        6.47418        6.47418        6.47418    6[6-(6,6),7-(6),7-(6)]
   505      13.055352      13.055352      13.055352    53[30-(7,7,53)]
   506       9.245409       9.245409       9.245409    53[30-(7,7,53)]
   507      10.019519      10.019519      10.019519    53[30-(7,7,53)]
   508        9.91376        9.91376        9.91376    53[30-(7,7,53)]
   509       9.461306       9.461306       9.461306    53[30-(7,7,53)]
   510       11.37647       11.37647       11.37647    53[30-(7,7,53)]
   511       0.626348       0.626348       0.626348    53[30-(7,7,53)]
   512       4.436291       4.436291       4.436291    53[30-(7,7,53)]
   513       3.662181       3.662181       3.662181    53[30-(7,7,53)]
   514        3.76794        3.76794        3.76794    53[30-(7,7,53)]
   515       4.220394       4.220394       4.220394    53[30-(7,7,53)]
   516        2.30523        2.30523        2.30523    53[30-(7,7,53)]
   517       6.214502       6.214502       6.214502    53[30-(7,7,53)]
   518       2.404559       2.404559       2.404559    53[30-(7,7,53)]
   519       3.178669       3.178669       3.178669    53[30-(7,7,53)]
   520        3.07291        3.07291        3.07291    53[30-(7,7,53)]
   521       2.620456       2.620456       2.620456    53[30-(7,7,53)]
   522        4.53562        4.53562        4.53562    53[30-(7,7,53)]
   523       7.467198       7.467198       7.467198    53[30-(7,7,53)]
   524      11.277141      11.277141      11.277141    53[30-(7,7,53)]
   525      10.503031      10.503031      10.503031    53[30-(7,7,53)]
   526       10.60879       10.60879       10.60879    53[30-(7,7,53)]
   527      11.061244      11.061244      11.061244    53[30-(7,7,53)]
   528        9.14608        9.14608        9.14608    53[30-(7,7,53)]
   529       0.626348       0.626348       0.626348    53[30-(7,7,53)]
   530       4.436291       4.436291       4.436291    53[30-(7,7,53)]
   531       3.662181       3.662181       3.662181    53[30-(7,7,53)]
   532        3.76794        3.76794        3.76794    53[30-(7,7,53)]
   533       4.220394       4.220394       4.220394    53[30-(7,7,53)]
   534        2.30523        2.30523        2.30523    53[30-(7,7,53)]
   535      13.055352      13.055352      13.055352    53[30-(7,7,53)]
   536       9.245409       9.245409       9.245409    53[30-(7,7,53)]
   537      10.019519      10.019519      10.019519    53[30-(7,7,53)]
   538        9.91376        9.91376        9.91376    53[30-(7,7,53)]
   539       9.461306       9.461306       9.461306    53[30-(7,7,53)]
   540       11.37647       11.37647       11.37647    53[30-(7,7,53)]
   541       7.467198       7.467198       7.467198    53[30-(7,7,53)]
   542      11.277141      11.277141      11.277141    53[30-(7,7,53)]
   543      10.503031      10.503031      10.503031    53[30-(7,7,53)]
   544       10.60879       10.60879       10.60879    53[30-(7,7,53)]
   545      11.061244      11.061244      11.061244    53[30-(7,7,53)]
   546        9.14608        9.14608        9.14608    53[30-(7,7,53)]
   547       6.214502       6.214502       6.214502    53[30-(7,7,53)]
   548       2.404559       2.404559       2.404559    53[30-(7,7,53)]
   549       3.178669       3.178669       3.178669    53[30-(7,7,53)]
   550        3.07291        3.07291        3.07291    53[30-(7,7,53)]
   551       2.620456       2.620456       2.620456    53[30-(7,7,53)]
   552        4.53562        4.53562        4.53562    53[30-(7,7,53)]
   553      12.618632      12.618632      12.618632    7[6-(1,6),6-(1,6),30-(7,53,53)]
   554       6.977667       6.977667       6.977667    7[6-(1,6),6-(1,6),30-(7,53,53)]
   555      12.721245      12.721245      12.721245    7[6-(1,6),6-(1,6),30-(7,53,53)]
   556       2.397034       2.397034       2.397034    7[6-(6,7),6-(6,7)]
   557       2.462706       2.462706       2.462706    7[6-(6,7),6-(6,7)]
   558       0.459705       0.459705       0.459705    7[6-(6,7),6-(6,7)]
   559      12.163031      12.163031      12.163031    7[6-(1,6),6-(1,6),30-(7,53,53)]
   560      12.230072      12.230072      12.230072    7[6-(1,6),6-(1,6),30-(7,53,53)]
   561       1.005605       1.005605       1.005605    7[6-(1,6),6-(1,6),30-(7,53,53)]
   562      12.644627      12.644627      12.644627    7[6-(6,7),6-(6,7)]
   563      13.187791      13.187791      13.187791    7[6-(6,7),6-(6,7)]
   564      13.124855      13.124855      13.124855    7[6-(6,7),6-(6,7)]
   565       1.063068       1.063068       1.063068    7[6-(1,6),6-(1,6),30-(7,53,53)]
   566       6.704033       6.704033       6.704033    7[6-(1,6),6-(1,6),30-(7,53,53)]
   567       0.960455       0.960455       0.960455    7[6-(1,6),6-(1,6),30-(7,53,53)]
   568      11.284666      11.284666      11.284666    7[6-(6,7),6-(6,7)]
   569      11.218994      11.218994      11.218994    7[6-(6,7),6-(6,7)]
   570      13.221995      13.221995      13.221995    7[6-(6,7),6-(6,7)]
   571       1.518669       1.518669       1.518669    7[6-(1,6),6-(1,6),30-(7,53,53)]
   572       1.451628       1.451628       1.451628    7[6-(1,6),6-(1,6),30-(7,53,53)]
   573      12.676095      12.676095      12.676095    7[6-(1,6),6-(1,6),30-(7,53,53)]
   574       1.037073       1.037073       1.037073    7[6-(6,7),6-(6,7)]
   575       0.493909       0.493909       0.493909    7[6-(6,7),6-(6,7)]
   576       0.556845       0.556845       0.556845    7[6-(6,7),6-(6,7)]
   577       5.777782       5.777782       5.777782    7[6-(1,6),6-(1,6),30-(7,53,53)]
   578       0.136817       0.136817       0.136817    7[6-(1,6),6-(1,6),30-(7,53,53)]
   579       5.880395       5.880395       5.880395    7[6-(1,6),6-(1,6),30-(7,53,53)]
   580       9.237884       9.237884       9.237884    7[6-(6,7),6-(6,7)]
   581       9.303556       9.303556       9.303556    7[6-(6,7),6-(6,7)]
   582       7.300555       7.300555       7.300555    7[6-(6,7),6-(6,7)]
   583       5.322181       5.322181       5.322181    7[6-(1,6),6-(1,6),30-(7,53,53)]
   584       5.389222       5.389222       5.389222    7[6-(1,6),6-(1,6),30-(7,53,53)]
   585       7.846455       7.846455       7.846455    7[6-(1,6),6-(1,6),30-(7,53,53)]
   586       5.803777       5.803777       5.803777    7[6-(6,7),6-(6,7)]
   587       6.346941       6.346941       6.346941    7[6-(6,7),6-(6,7)]
   588       6.284005       6.284005       6.284005    7[6-(6,7),6-(6,7)]
   589       7.903918       7.903918       7.903918    7[6-(1,6),6-(1,6),30-(7,53,53)]
   590      13.544883      13.544883      13.544883    7[6-(1,6),6-(1,6),30-(7,53,53)]
   591       7.801305       7.801305       7.801305    7[6-(1,6),6-(1,6),30-(7,53,53)]
   592       4.443816       4.443816       4.443816    7[6-(6,7),6-(6,7)]
   593       4.378144       4.378144       4.378144    7[6-(6,7),6-(6,7)]
   594       6.381145       6.381145       6.381145    7[6-(6,7),6-(6,7)]
   595       8.359519       8.359519       8.359519    7[6-(1,6),6-(1,6),30-(7,53,53)]
   596       8.292478       8.292478       8.292478    7[6-(1,6),6-(1,6),30-(7,53,53)]
   597       5.835245       5.835245       5.835245    7[6-(1,6),6-(1,6),30-(7,53,53)]
   598       7.877923       7.877923       7.877923    7[6-(6,7),6-(6,7)]
   599       7.334759       7.334759       7.334759    7[6-(6,7),6-(6,7)]
   600       7.397695       7.397695       7.397695    7[6-(6,7),6-(6,7)]
   601       1.063068       1.063068       1.063068    7[6-(1,6),6-(1,6),30-(7,53,53)]
   602       6.704033       6.704033       6.704033    7[6-(1,6),6-(1,6),30-(7,53,53)]
   603       0.960455       0.960455       0.960455    7[6-(1,6),6-(1,6),30-(7,53,53)]
   604      11.284666      11.284666      11.284666    7[6-(6,7),6-(6,7)]
   605      11.218994      11.218994      11.218994    7[6-(6,7),6-(6,7)]
   606      13.221995      13.221995      13.221995    7[6-(6,7),6-(6,7)]
   607       1.518669       1.518669       1.518669    7[6-(1,6),6-(1,6),30-(7,53,53)]
   608       1.451628       1.451628       1.451628    7[6-(1,6),6-(1,6),30-(7,53,53)]
   609      12.676095      12.676095      12.676095    7[6-(1,6),6-(1,6),30-(7,53,53)]
   610       1.037073       1.037073       1.037073    7[6-(6,7),6-(6,7)]
   611       0.493909       0.493909       0.493909    7[6-(6,7),6-(6,7)]
   612       0.556845       0.556845       0.556845    7[6-(6,7),6-(6,7)]
   613      12.618632      12.618632      12.618632    7[6-(1,6),6-(1,6),30-(7,53,53)]
   614       6.977667       6.977667       6.977667    7[6-(1,6),6-(1,6),30-(7,53,53)]
   615      12.721245      12.721245      12.721245    7[6-(1,6),6-(1,6),30-(7,53,53)]
   616       2.397034       2.397034       2.397034    7[6-(6,7),6-(6,7)]
   617       2.462706       2.462706       2.462706    7[6-(6,7),6-(6,7)]
   618       0.459705       0.459705       0.459705    7[6-(6,7),6-(6,7)]
   619      12.163031      12.163031      12.163031    7[6-(1,6),6-(1,6),30-(7,53,53)]
   620      12.230072      12.230072      12.230072    7[6-(1,6),6-(1,6),30-(7,53,53)]
   621       1.005605       1.005605       1.005605    7[6-(1,6),6-(1,6),30-(7,53,53)]
   622      12.644627      12.644627      12.644627    7[6-(6,7),6-(6,7)]
   623      13.187791      13.187791      13.187791    7[6-(6,7),6-(6,7)]
   624      13.124855      13.124855      13.124855    7[6-(6,7),6-(6,7)]
   625       7.903918       7.903918       7.903918    7[6-(1,6),6-(1,6),30-(7,53,53)]
   626      13.544883      13.544883      13.544883    7[6-(1,6),6-(1,6),30-(7,53,53)]
   627       7.801305       7.801305       7.801305    7[6-(1,6),6-(1,6),30-(7,53,53)]
   628       4.443816       4.443816       4.443816    7[6-(6,7),6-(6,7)]
   629       4.378144       4.378144       4.378144    7[6-(6,7),6-(6,7)]
   630       6.381145       6.381145       6.381145    7[6-(6,7),6-(6,7)]
   631       8.359519       8.359519       8.359519    7[6-(1,6),6-(1,6),30-(7,53,53)]
   632       8.292478       8.292478       8.292478    7[6-(1,6),6-(1,6),30-(7,53,53)]
   633       5.835245       5.835245       5.835245    7[6-(1,6),6-(1,6),30-(7,53,53)]
   634       7.877923       7.877923       7.877923    7[6-(6,7),6-(6,7)]
   635       7.334759       7.334759       7.334759    7[6-(6,7),6-(6,7)]
   636       7.397695       7.397695       7.397695    7[6-(6,7),6-(6,7)]
   637       5.777782       5.777782       5.777782    7[6-(1,6),6-(1,6),30-(7,53,53)]
   638       0.136817       0.136817       0.136817    7[6-(1,6),6-(1,6),30-(7,53,53)]
   639       5.880395       5.880395       5.880395    7[6-(1,6),6-(1,6),30-(7,53,53)]
   640       9.237884       9.237884       9.237884    7[6-(6,7),6-(6,7)]
   641       9.303556       9.303556       9.303556    7[6-(6,7),6-(6,7)]
   642       7.300555       7.300555       7.300555    7[6-(6,7),6-(6,7)]
   643       5.322181       5.322181       5.322181    7[6-(1,6),6-(1,6),30-(7,53,53)]
   644       5.389222       5.389222       5.389222    7[6-(1,6),6-(1,6),30-(7,53,53)]
   645       7.846455       7.846455       7.846455    7[6-(1,6),6-(1,6),30-(7,53,53)]
   646       5.803777       5.803777       5.803777    7[6-(6,7),6-(6,7)]
   647       6.346941       6.346941       6.346941    7[6-(6,7),6-(6,7)]
   648       6.284005       6.284005       6.284005    7[6-(6,7),6-(6,7)]
