# Supplementary material for: A collection of forcefield precursors for metal–organic frameworks
Source: RSC Adv. 2019 Nov 13;9(63):36492–507. doi: 10.1039/c9ra07327b (PMC9075174; doi:10.1039/c9ra07327b)
Supplement: RA-009-C9RA07327B-s329 [file RA-009-C9RA07327B-s329.txt]

CIWROQ_clean

13.793400    0.000000    0.000000
0.000000    27.424000    0.000000
0.000000    0.000000    45.907000

     1       2.024871       2.024871       2.024871    30[7-(6,6),7-(6,6),53-(0),53-(0)]
     2       4.914313       4.914313       4.914313    30[7-(6,6),7-(6,6),53-(0),53-(0)]
     3       2.059768       2.059768       2.059768    30[7-(6,6),7-(6,6),53-(0),53-(0)]
     4      11.768529      11.768529      11.768529    30[7-(6,6),7-(6,6),53-(0),53-(0)]
     5       8.879087       8.879087       8.879087    30[7-(6,6),7-(6,6),53-(0),53-(0)]
     6      11.733632      11.733632      11.733632    30[7-(6,6),7-(6,6),53-(0),53-(0)]
     7       8.921571       8.921571       8.921571    30[7-(6,6),7-(6,6),53-(0),53-(0)]
     8      11.811013      11.811013      11.811013    30[7-(6,6),7-(6,6),53-(0),53-(0)]
     9       8.956468       8.956468       8.956468    30[7-(6,6),7-(6,6),53-(0),53-(0)]
    10       4.871829       4.871829       4.871829    30[7-(6,6),7-(6,6),53-(0),53-(0)]
    11       1.982387       1.982387       1.982387    30[7-(6,6),7-(6,6),53-(0),53-(0)]
    12       4.836932       4.836932       4.836932    30[7-(6,6),7-(6,6),53-(0),53-(0)]
    13      11.768529      11.768529      11.768529    30[7-(6,6),7-(6,6),53-(0),53-(0)]
    14       8.879087       8.879087       8.879087    30[7-(6,6),7-(6,6),53-(0),53-(0)]
    15      11.733632      11.733632      11.733632    30[7-(6,6),7-(6,6),53-(0),53-(0)]
    16       2.024871       2.024871       2.024871    30[7-(6,6),7-(6,6),53-(0),53-(0)]
    17       4.914313       4.914313       4.914313    30[7-(6,6),7-(6,6),53-(0),53-(0)]
    18       2.059768       2.059768       2.059768    30[7-(6,6),7-(6,6),53-(0),53-(0)]
    19       4.871829       4.871829       4.871829    30[7-(6,6),7-(6,6),53-(0),53-(0)]
    20       1.982387       1.982387       1.982387    30[7-(6,6),7-(6,6),53-(0),53-(0)]
    21       4.836932       4.836932       4.836932    30[7-(6,6),7-(6,6),53-(0),53-(0)]
    22       8.921571       8.921571       8.921571    30[7-(6,6),7-(6,6),53-(0),53-(0)]
    23      11.811013      11.811013      11.811013    30[7-(6,6),7-(6,6),53-(0),53-(0)]
    24       8.956468       8.956468       8.956468    30[7-(6,6),7-(6,6),53-(0),53-(0)]
    25       6.797388       6.797388       6.797388    1[6-(6,7)]
    26       8.951917       8.951917       8.951917    1[6-(6,6)]
    27       7.098084       7.098084       7.098084    1[6-(6,7)]
    28       9.245716       9.245716       9.245716    1[6-(6,6)]
    29       12.93683       12.93683       12.93683    1[6-(6,7)]
    30      11.707838      11.707838      11.707838    1[6-(6,6)]
    31       2.547641       2.547641       2.547641    1[6-(6,7)]
    32       1.395892       1.395892       1.395892    1[6-(6,6)]
    33       2.510399       2.510399       2.510399    1[6-(6,7)]
    34       1.339339       1.339339       1.339339    1[6-(6,6)]
    35      13.158904      13.158904      13.158904    1[6-(6,7)]
    36      11.917498      11.917498      11.917498    1[6-(6,6)]
    37       1.104851       1.104851       1.104851    1[6-(6,7)]
    38       0.776568       0.776568       0.776568    1[6-(6,6)]
    39       2.046941       2.046941       2.046941    1[6-(6,7)]
    40       1.720037       1.720037       1.720037    1[6-(6,6)]
    41       1.518653       1.518653       1.518653    1[6-(6,7)]
    42       1.249682       1.249682       1.249682    1[6-(6,6)]
    43        1.33658        1.33658        1.33658    1[6-(6,7)]
    44       0.998642       0.998642       0.998642    1[6-(6,6)]
    45      12.571305      12.571305      12.571305    1[6-(6,7)]
    46      13.429254      13.429254      13.429254    1[6-(6,6)]
    47        13.3327        13.3327        13.3327    1[6-(6,7)]
    48       0.384836       0.384836       0.384836    1[6-(6,6)]
    49       6.996012       6.996012       6.996012    1[6-(6,7)]
    50       4.841483       4.841483       4.841483    1[6-(6,6)]
    51       6.695316       6.695316       6.695316    1[6-(6,7)]
    52       4.547684       4.547684       4.547684    1[6-(6,6)]
    53        0.85657        0.85657        0.85657    1[6-(6,7)]
    54       2.085562       2.085562       2.085562    1[6-(6,6)]
    55      11.245759      11.245759      11.245759    1[6-(6,7)]
    56      12.397508      12.397508      12.397508    1[6-(6,6)]
    57      11.283001      11.283001      11.283001    1[6-(6,7)]
    58      12.454061      12.454061      12.454061    1[6-(6,6)]
    59       0.634496       0.634496       0.634496    1[6-(6,7)]
    60       1.875902       1.875902       1.875902    1[6-(6,6)]
    61      12.688549      12.688549      12.688549    1[6-(6,7)]
    62      13.016832      13.016832      13.016832    1[6-(6,6)]
    63      11.746459      11.746459      11.746459    1[6-(6,7)]
    64      12.073363      12.073363      12.073363    1[6-(6,6)]
    65      12.274747      12.274747      12.274747    1[6-(6,7)]
    66      12.543718      12.543718      12.543718    1[6-(6,6)]
    67       12.45682       12.45682       12.45682    1[6-(6,7)]
    68      12.794758      12.794758      12.794758    1[6-(6,6)]
    69       1.222095       1.222095       1.222095    1[6-(6,7)]
    70       0.364146       0.364146       0.364146    1[6-(6,6)]
    71         0.4607         0.4607         0.4607    1[6-(6,7)]
    72      13.408564      13.408564      13.408564    1[6-(6,6)]
    73      13.694088      13.694088      13.694088    1[6-(6,7)]
    74       2.055217       2.055217       2.055217    1[6-(6,6)]
    75       0.201384       0.201384       0.201384    1[6-(6,7)]
    76       2.349016       2.349016       2.349016    1[6-(6,6)]
    77        6.04013        6.04013        6.04013    1[6-(6,7)]
    78       4.811138       4.811138       4.811138    1[6-(6,6)]
    79       9.444341       9.444341       9.444341    1[6-(6,7)]
    80       8.292592       8.292592       8.292592    1[6-(6,6)]
    81       9.407099       9.407099       9.407099    1[6-(6,7)]
    82       8.236039       8.236039       8.236039    1[6-(6,6)]
    83       6.262204       6.262204       6.262204    1[6-(6,7)]
    84       5.020798       5.020798       5.020798    1[6-(6,6)]
    85       8.001551       8.001551       8.001551    1[6-(6,7)]
    86       7.673268       7.673268       7.673268    1[6-(6,6)]
    87       8.943641       8.943641       8.943641    1[6-(6,7)]
    88       8.616737       8.616737       8.616737    1[6-(6,6)]
    89       8.415353       8.415353       8.415353    1[6-(6,7)]
    90       8.146382       8.146382       8.146382    1[6-(6,6)]
    91        8.23328        8.23328        8.23328    1[6-(6,7)]
    92       7.895342       7.895342       7.895342    1[6-(6,6)]
    93       5.674605       5.674605       5.674605    1[6-(6,7)]
    94       6.532554       6.532554       6.532554    1[6-(6,6)]
    95          6.436          6.436          6.436    1[6-(6,7)]
    96       7.281536       7.281536       7.281536    1[6-(6,6)]
    97       0.099312       0.099312       0.099312    1[6-(6,7)]
    98      11.738183      11.738183      11.738183    1[6-(6,6)]
    99      13.592016      13.592016      13.592016    1[6-(6,7)]
   100      11.444384      11.444384      11.444384    1[6-(6,6)]
   101        7.75327        7.75327        7.75327    1[6-(6,7)]
   102       8.982262       8.982262       8.982262    1[6-(6,6)]
   103       4.349059       4.349059       4.349059    1[6-(6,7)]
   104       5.500808       5.500808       5.500808    1[6-(6,6)]
   105       4.386301       4.386301       4.386301    1[6-(6,7)]
   106       5.557361       5.557361       5.557361    1[6-(6,6)]
   107       7.531196       7.531196       7.531196    1[6-(6,7)]
   108       8.772602       8.772602       8.772602    1[6-(6,6)]
   109       5.791849       5.791849       5.791849    1[6-(6,7)]
   110       6.120132       6.120132       6.120132    1[6-(6,6)]
   111       4.849759       4.849759       4.849759    1[6-(6,7)]
   112       5.176663       5.176663       5.176663    1[6-(6,6)]
   113       5.378047       5.378047       5.378047    1[6-(6,7)]
   114       5.647018       5.647018       5.647018    1[6-(6,6)]
   115        5.56012        5.56012        5.56012    1[6-(6,7)]
   116       5.898058       5.898058       5.898058    1[6-(6,6)]
   117       8.118795       8.118795       8.118795    1[6-(6,7)]
   118       7.260846       7.260846       7.260846    1[6-(6,6)]
   119         7.3574         7.3574         7.3574    1[6-(6,7)]
   120       6.511864       6.511864       6.511864    1[6-(6,6)]
   121       6.996012       6.996012       6.996012    1[6-(6,7)]
   122       4.841483       4.841483       4.841483    1[6-(6,6)]
   123       6.695316       6.695316       6.695316    1[6-(6,7)]
   124       4.547684       4.547684       4.547684    1[6-(6,6)]
   125        0.85657        0.85657        0.85657    1[6-(6,7)]
   126       2.085562       2.085562       2.085562    1[6-(6,6)]
   127      11.245759      11.245759      11.245759    1[6-(6,7)]
   128      12.397508      12.397508      12.397508    1[6-(6,6)]
   129      11.283001      11.283001      11.283001    1[6-(6,7)]
   130      12.454061      12.454061      12.454061    1[6-(6,6)]
   131       0.634496       0.634496       0.634496    1[6-(6,7)]
   132       1.875902       1.875902       1.875902    1[6-(6,6)]
   133      12.688549      12.688549      12.688549    1[6-(6,7)]
   134      13.016832      13.016832      13.016832    1[6-(6,6)]
   135      11.746459      11.746459      11.746459    1[6-(6,7)]
   136      12.073363      12.073363      12.073363    1[6-(6,6)]
   137      12.274747      12.274747      12.274747    1[6-(6,7)]
   138      12.543718      12.543718      12.543718    1[6-(6,6)]
   139       12.45682       12.45682       12.45682    1[6-(6,7)]
   140      12.794758      12.794758      12.794758    1[6-(6,6)]
   141       1.222095       1.222095       1.222095    1[6-(6,7)]
   142       0.364146       0.364146       0.364146    1[6-(6,6)]
   143         0.4607         0.4607         0.4607    1[6-(6,7)]
   144      13.408564      13.408564      13.408564    1[6-(6,6)]
   145       6.797388       6.797388       6.797388    1[6-(6,7)]
   146       8.951917       8.951917       8.951917    1[6-(6,6)]
   147       7.098084       7.098084       7.098084    1[6-(6,7)]
   148       9.245716       9.245716       9.245716    1[6-(6,6)]
   149       12.93683       12.93683       12.93683    1[6-(6,7)]
   150      11.707838      11.707838      11.707838    1[6-(6,6)]
   151       2.547641       2.547641       2.547641    1[6-(6,7)]
   152       1.395892       1.395892       1.395892    1[6-(6,6)]
   153       2.510399       2.510399       2.510399    1[6-(6,7)]
   154       1.339339       1.339339       1.339339    1[6-(6,6)]
   155      13.158904      13.158904      13.158904    1[6-(6,7)]
   156      11.917498      11.917498      11.917498    1[6-(6,6)]
   157       1.104851       1.104851       1.104851    1[6-(6,7)]
   158       0.776568       0.776568       0.776568    1[6-(6,6)]
   159       2.046941       2.046941       2.046941    1[6-(6,7)]
   160       1.720037       1.720037       1.720037    1[6-(6,6)]
   161       1.518653       1.518653       1.518653    1[6-(6,7)]
   162       1.249682       1.249682       1.249682    1[6-(6,6)]
   163        1.33658        1.33658        1.33658    1[6-(6,7)]
   164       0.998642       0.998642       0.998642    1[6-(6,6)]
   165      12.571305      12.571305      12.571305    1[6-(6,7)]
   166      13.429254      13.429254      13.429254    1[6-(6,6)]
   167        13.3327        13.3327        13.3327    1[6-(6,7)]
   168       0.384836       0.384836       0.384836    1[6-(6,6)]
   169       0.099312       0.099312       0.099312    1[6-(6,7)]
   170      11.738183      11.738183      11.738183    1[6-(6,6)]
   171      13.592016      13.592016      13.592016    1[6-(6,7)]
   172      11.444384      11.444384      11.444384    1[6-(6,6)]
   173        7.75327        7.75327        7.75327    1[6-(6,7)]
   174       8.982262       8.982262       8.982262    1[6-(6,6)]
   175       4.349059       4.349059       4.349059    1[6-(6,7)]
   176       5.500808       5.500808       5.500808    1[6-(6,6)]
   177       4.386301       4.386301       4.386301    1[6-(6,7)]
   178       5.557361       5.557361       5.557361    1[6-(6,6)]
   179       7.531196       7.531196       7.531196    1[6-(6,7)]
   180       8.772602       8.772602       8.772602    1[6-(6,6)]
   181       5.791849       5.791849       5.791849    1[6-(6,7)]
   182       6.120132       6.120132       6.120132    1[6-(6,6)]
   183       4.849759       4.849759       4.849759    1[6-(6,7)]
   184       5.176663       5.176663       5.176663    1[6-(6,6)]
   185       5.378047       5.378047       5.378047    1[6-(6,7)]
   186       5.647018       5.647018       5.647018    1[6-(6,6)]
   187        5.56012        5.56012        5.56012    1[6-(6,7)]
   188       5.898058       5.898058       5.898058    1[6-(6,6)]
   189       8.118795       8.118795       8.118795    1[6-(6,7)]
   190       7.260846       7.260846       7.260846    1[6-(6,6)]
   191         7.3574         7.3574         7.3574    1[6-(6,7)]
   192       6.511864       6.511864       6.511864    1[6-(6,6)]
   193      13.694088      13.694088      13.694088    1[6-(6,7)]
   194       2.055217       2.055217       2.055217    1[6-(6,6)]
   195       0.201384       0.201384       0.201384    1[6-(6,7)]
   196       2.349016       2.349016       2.349016    1[6-(6,6)]
   197        6.04013        6.04013        6.04013    1[6-(6,7)]
   198       4.811138       4.811138       4.811138    1[6-(6,6)]
   199       9.444341       9.444341       9.444341    1[6-(6,7)]
   200       8.292592       8.292592       8.292592    1[6-(6,6)]
   201       9.407099       9.407099       9.407099    1[6-(6,7)]
   202       8.236039       8.236039       8.236039    1[6-(6,6)]
   203       6.262204       6.262204       6.262204    1[6-(6,7)]
   204       5.020798       5.020798       5.020798    1[6-(6,6)]
   205       8.001551       8.001551       8.001551    1[6-(6,7)]
   206       7.673268       7.673268       7.673268    1[6-(6,6)]
   207       8.943641       8.943641       8.943641    1[6-(6,7)]
   208       8.616737       8.616737       8.616737    1[6-(6,6)]
   209       8.415353       8.415353       8.415353    1[6-(6,7)]
   210       8.146382       8.146382       8.146382    1[6-(6,6)]
   211        8.23328        8.23328        8.23328    1[6-(6,7)]
   212       7.895342       7.895342       7.895342    1[6-(6,6)]
   213       5.674605       5.674605       5.674605    1[6-(6,7)]
   214       6.532554       6.532554       6.532554    1[6-(6,6)]
   215          6.436          6.436          6.436    1[6-(6,7)]
   216       7.281536       7.281536       7.281536    1[6-(6,6)]
   217       7.302226       7.302226       7.302226    6[1-(0),6-(1,6),7-(6,30)]
   218       8.587771       8.587771       8.587771    6[1-(0),6-(1,7),6-(6,6)]
   219        7.48154        7.48154        7.48154    6[1-(0),6-(1,6),7-(6,30)]
   220       8.762947       8.762947       8.762947    6[1-(0),6-(1,7),6-(6,6)]
   221       9.327097       9.327097       9.327097    6[6-(1,6),6-(1,6),6-(7,7)]
   222      10.725748      10.725748      10.725748    6[6-(6,6),7-(6),7-(6)]
   223      13.397529      13.397529      13.397529    6[1-(0),6-(1,6),7-(6,30)]
   224      12.656824      12.656824      12.656824    6[1-(0),6-(1,7),6-(6,6)]
   225       1.598655       1.598655       1.598655    6[1-(0),6-(1,6),7-(6,30)]
   226        0.91864        0.91864        0.91864    6[1-(0),6-(1,7),6-(6,6)]
   227      13.320286      13.320286      13.320286    6[6-(1,6),6-(1,6),6-(7,7)]
   228      12.593374      12.593374      12.593374    6[6-(6,6),7-(6),7-(6)]
   229       1.606931       1.606931       1.606931    6[1-(0),6-(1,6),7-(6,30)]
   230       0.915882       0.915882       0.915882    6[1-(0),6-(1,7),6-(6,6)]
   231       13.56305       13.56305       13.56305    6[1-(0),6-(1,6),7-(6,30)]
   232      12.816827      12.816827      12.816827    6[1-(0),6-(1,7),6-(6,6)]
   233      13.397529      13.397529      13.397529    6[6-(1,6),6-(1,6),6-(7,7)]
   234      12.611306      12.611306      12.611306    6[6-(6,6),7-(6),7-(6)]
   235        1.23313        1.23313        1.23313    6[1-(0),6-(1,6),7-(6,30)]
   236       1.033126       1.033126       1.033126    6[1-(0),6-(1,7),6-(6,6)]
   237       1.779349       1.779349       1.779349    6[1-(0),6-(1,6),7-(6,30)]
   238       1.591758       1.591758       1.591758    6[1-(0),6-(1,7),6-(6,6)]
   239       1.208302       1.208302       1.208302    6[6-(1,6),6-(1,6),6-(7,7)]
   240       1.016574       1.016574       1.016574    6[6-(6,6),7-(6),7-(6)]
   241       1.431755       1.431755       1.431755    6[1-(0),6-(1,6),7-(6,30)]
   242       1.264855       1.264855       1.264855    6[1-(0),6-(1,7),6-(6,6)]
   243        1.31589        1.31589        1.31589    6[1-(0),6-(1,6),7-(6,30)]
   244       1.124162       1.124162       1.124162    6[1-(0),6-(1,7),6-(6,6)]
   245       1.117265       1.117265       1.117265    6[6-(1,6),6-(1,6),6-(7,7)]
   246       0.977952       0.977952       0.977952    6[6-(6,6),7-(6),7-(6)]
   247       12.89407       12.89407       12.89407    6[1-(0),6-(1,6),7-(6,30)]
   248      13.398909      13.398909      13.398909    6[1-(0),6-(1,7),6-(6,6)]
   249       13.33408       13.33408       13.33408    6[1-(0),6-(1,6),7-(6,30)]
   250       0.049656       0.049656       0.049656    6[1-(0),6-(1,7),6-(6,6)]
   251        0.06207        0.06207        0.06207    6[6-(1,6),6-(1,6),6-(7,7)]
   252        0.50208        0.50208        0.50208    6[6-(6,6),7-(6),7-(6)]
   253       6.491174       6.491174       6.491174    6[1-(0),6-(1,6),7-(6,30)]
   254       5.205629       5.205629       5.205629    6[1-(0),6-(1,7),6-(6,6)]
   255        6.31186        6.31186        6.31186    6[1-(0),6-(1,6),7-(6,30)]
   256       5.030453       5.030453       5.030453    6[1-(0),6-(1,7),6-(6,6)]
   257       4.466303       4.466303       4.466303    6[6-(1,6),6-(1,6),6-(7,7)]
   258       3.067652       3.067652       3.067652    6[6-(6,6),7-(6),7-(6)]
   259       0.395871       0.395871       0.395871    6[1-(0),6-(1,6),7-(6,30)]
   260       1.136576       1.136576       1.136576    6[1-(0),6-(1,7),6-(6,6)]
   261      12.194745      12.194745      12.194745    6[1-(0),6-(1,6),7-(6,30)]
   262       12.87476       12.87476       12.87476    6[1-(0),6-(1,7),6-(6,6)]
   263       0.473114       0.473114       0.473114    6[6-(1,6),6-(1,6),6-(7,7)]
   264       1.200026       1.200026       1.200026    6[6-(6,6),7-(6),7-(6)]
   265      12.186469      12.186469      12.186469    6[1-(0),6-(1,6),7-(6,30)]
   266      12.877518      12.877518      12.877518    6[1-(0),6-(1,7),6-(6,6)]
   267        0.23035        0.23035        0.23035    6[1-(0),6-(1,6),7-(6,30)]
   268       0.976573       0.976573       0.976573    6[1-(0),6-(1,7),6-(6,6)]
   269       0.395871       0.395871       0.395871    6[6-(1,6),6-(1,6),6-(7,7)]
   270       1.182094       1.182094       1.182094    6[6-(6,6),7-(6),7-(6)]
   271       12.56027       12.56027       12.56027    6[1-(0),6-(1,6),7-(6,30)]
   272      12.760274      12.760274      12.760274    6[1-(0),6-(1,7),6-(6,6)]
   273      12.014051      12.014051      12.014051    6[1-(0),6-(1,6),7-(6,30)]
   274      12.201642      12.201642      12.201642    6[1-(0),6-(1,7),6-(6,6)]
   275      12.585098      12.585098      12.585098    6[6-(1,6),6-(1,6),6-(7,7)]
   276      12.776826      12.776826      12.776826    6[6-(6,6),7-(6),7-(6)]
   277      12.361645      12.361645      12.361645    6[1-(0),6-(1,6),7-(6,30)]
   278      12.528545      12.528545      12.528545    6[1-(0),6-(1,7),6-(6,6)]
   279       12.47751       12.47751       12.47751    6[1-(0),6-(1,6),7-(6,30)]
   280      12.669238      12.669238      12.669238    6[1-(0),6-(1,7),6-(6,6)]
   281      12.676135      12.676135      12.676135    6[6-(1,6),6-(1,6),6-(7,7)]
   282      12.815448      12.815448      12.815448    6[6-(6,6),7-(6),7-(6)]
   283        0.89933        0.89933        0.89933    6[1-(0),6-(1,6),7-(6,30)]
   284       0.394491       0.394491       0.394491    6[1-(0),6-(1,7),6-(6,6)]
   285        0.45932        0.45932        0.45932    6[1-(0),6-(1,6),7-(6,30)]
   286      13.743744      13.743744      13.743744    6[1-(0),6-(1,7),6-(6,6)]
   287       13.73133       13.73133       13.73133    6[6-(1,6),6-(1,6),6-(7,7)]
   288       13.29132       13.29132       13.29132    6[6-(6,6),7-(6),7-(6)]
   289       0.405526       0.405526       0.405526    6[1-(0),6-(1,6),7-(6,30)]
   290       1.691071       1.691071       1.691071    6[1-(0),6-(1,7),6-(6,6)]
   291        0.58484        0.58484        0.58484    6[1-(0),6-(1,6),7-(6,30)]
   292       1.866247       1.866247       1.866247    6[1-(0),6-(1,7),6-(6,6)]
   293       2.430397       2.430397       2.430397    6[6-(1,6),6-(1,6),6-(7,7)]
   294       3.829048       3.829048       3.829048    6[6-(6,6),7-(6),7-(6)]
   295       6.500829       6.500829       6.500829    6[1-(0),6-(1,6),7-(6,30)]
   296       5.760124       5.760124       5.760124    6[1-(0),6-(1,7),6-(6,6)]
   297       8.495355       8.495355       8.495355    6[1-(0),6-(1,6),7-(6,30)]
   298        7.81534        7.81534        7.81534    6[1-(0),6-(1,7),6-(6,6)]
   299       6.423586       6.423586       6.423586    6[6-(1,6),6-(1,6),6-(7,7)]
   300       5.696674       5.696674       5.696674    6[6-(6,6),7-(6),7-(6)]
   301       8.503631       8.503631       8.503631    6[1-(0),6-(1,6),7-(6,30)]
   302       7.812582       7.812582       7.812582    6[1-(0),6-(1,7),6-(6,6)]
   303        6.66635        6.66635        6.66635    6[1-(0),6-(1,6),7-(6,30)]
   304       5.920127       5.920127       5.920127    6[1-(0),6-(1,7),6-(6,6)]
   305       6.500829       6.500829       6.500829    6[6-(1,6),6-(1,6),6-(7,7)]
   306       5.714606       5.714606       5.714606    6[6-(6,6),7-(6),7-(6)]
   307        8.12983        8.12983        8.12983    6[1-(0),6-(1,6),7-(6,30)]
   308       7.929826       7.929826       7.929826    6[1-(0),6-(1,7),6-(6,6)]
   309       8.676049       8.676049       8.676049    6[1-(0),6-(1,6),7-(6,30)]
   310       8.488458       8.488458       8.488458    6[1-(0),6-(1,7),6-(6,6)]
   311       8.105002       8.105002       8.105002    6[6-(1,6),6-(1,6),6-(7,7)]
   312       7.913274       7.913274       7.913274    6[6-(6,6),7-(6),7-(6)]
   313       8.328455       8.328455       8.328455    6[1-(0),6-(1,6),7-(6,30)]
   314       8.161555       8.161555       8.161555    6[1-(0),6-(1,7),6-(6,6)]
   315        8.21259        8.21259        8.21259    6[1-(0),6-(1,6),7-(6,30)]
   316       8.020862       8.020862       8.020862    6[1-(0),6-(1,7),6-(6,6)]
   317       8.013965       8.013965       8.013965    6[6-(1,6),6-(1,6),6-(7,7)]
   318       7.874652       7.874652       7.874652    6[6-(6,6),7-(6),7-(6)]
   319        5.99737        5.99737        5.99737    6[1-(0),6-(1,6),7-(6,30)]
   320       6.502209       6.502209       6.502209    6[1-(0),6-(1,7),6-(6,6)]
   321        6.43738        6.43738        6.43738    6[1-(0),6-(1,6),7-(6,30)]
   322       6.946356       6.946356       6.946356    6[1-(0),6-(1,7),6-(6,6)]
   323        6.95877        6.95877        6.95877    6[6-(1,6),6-(1,6),6-(7,7)]
   324        7.39878        7.39878        7.39878    6[6-(6,6),7-(6),7-(6)]
   325      13.387874      13.387874      13.387874    6[1-(0),6-(1,6),7-(6,30)]
   326      12.102329      12.102329      12.102329    6[1-(0),6-(1,7),6-(6,6)]
   327       13.20856       13.20856       13.20856    6[1-(0),6-(1,6),7-(6,30)]
   328      11.927153      11.927153      11.927153    6[1-(0),6-(1,7),6-(6,6)]
   329      11.363003      11.363003      11.363003    6[6-(1,6),6-(1,6),6-(7,7)]
   330       9.964352       9.964352       9.964352    6[6-(6,6),7-(6),7-(6)]
   331       7.292571       7.292571       7.292571    6[1-(0),6-(1,6),7-(6,30)]
   332       8.033276       8.033276       8.033276    6[1-(0),6-(1,7),6-(6,6)]
   333       5.298045       5.298045       5.298045    6[1-(0),6-(1,6),7-(6,30)]
   334        5.97806        5.97806        5.97806    6[1-(0),6-(1,7),6-(6,6)]
   335       7.369814       7.369814       7.369814    6[6-(1,6),6-(1,6),6-(7,7)]
   336       8.096726       8.096726       8.096726    6[6-(6,6),7-(6),7-(6)]
   337       5.289769       5.289769       5.289769    6[1-(0),6-(1,6),7-(6,30)]
   338       5.980818       5.980818       5.980818    6[1-(0),6-(1,7),6-(6,6)]
   339        7.12705        7.12705        7.12705    6[1-(0),6-(1,6),7-(6,30)]
   340       7.873273       7.873273       7.873273    6[1-(0),6-(1,7),6-(6,6)]
   341       7.292571       7.292571       7.292571    6[6-(1,6),6-(1,6),6-(7,7)]
   342       8.078794       8.078794       8.078794    6[6-(6,6),7-(6),7-(6)]
   343        5.66357        5.66357        5.66357    6[1-(0),6-(1,6),7-(6,30)]
   344       5.863574       5.863574       5.863574    6[1-(0),6-(1,7),6-(6,6)]
   345       5.117351       5.117351       5.117351    6[1-(0),6-(1,6),7-(6,30)]
   346       5.304942       5.304942       5.304942    6[1-(0),6-(1,7),6-(6,6)]
   347       5.688398       5.688398       5.688398    6[6-(1,6),6-(1,6),6-(7,7)]
   348       5.880126       5.880126       5.880126    6[6-(6,6),7-(6),7-(6)]
   349       5.464945       5.464945       5.464945    6[1-(0),6-(1,6),7-(6,30)]
   350       5.631845       5.631845       5.631845    6[1-(0),6-(1,7),6-(6,6)]
   351        5.58081        5.58081        5.58081    6[1-(0),6-(1,6),7-(6,30)]
   352       5.772538       5.772538       5.772538    6[1-(0),6-(1,7),6-(6,6)]
   353       5.779435       5.779435       5.779435    6[6-(1,6),6-(1,6),6-(7,7)]
   354       5.918748       5.918748       5.918748    6[6-(6,6),7-(6),7-(6)]
   355        7.79603        7.79603        7.79603    6[1-(0),6-(1,6),7-(6,30)]
   356       7.291191       7.291191       7.291191    6[1-(0),6-(1,7),6-(6,6)]
   357        7.35602        7.35602        7.35602    6[1-(0),6-(1,6),7-(6,30)]
   358       6.847044       6.847044       6.847044    6[1-(0),6-(1,7),6-(6,6)]
   359        6.83463        6.83463        6.83463    6[6-(1,6),6-(1,6),6-(7,7)]
   360        6.39462        6.39462        6.39462    6[6-(6,6),7-(6),7-(6)]
   361       6.491174       6.491174       6.491174    6[1-(0),6-(1,6),7-(6,30)]
   362       5.205629       5.205629       5.205629    6[1-(0),6-(1,7),6-(6,6)]
   363        6.31186        6.31186        6.31186    6[1-(0),6-(1,6),7-(6,30)]
   364       5.030453       5.030453       5.030453    6[1-(0),6-(1,7),6-(6,6)]
   365       4.466303       4.466303       4.466303    6[6-(1,6),6-(1,6),6-(7,7)]
   366       3.067652       3.067652       3.067652    6[6-(6,6),7-(6),7-(6)]
   367       0.395871       0.395871       0.395871    6[1-(0),6-(1,6),7-(6,30)]
   368       1.136576       1.136576       1.136576    6[1-(0),6-(1,7),6-(6,6)]
   369      12.194745      12.194745      12.194745    6[1-(0),6-(1,6),7-(6,30)]
   370       12.87476       12.87476       12.87476    6[1-(0),6-(1,7),6-(6,6)]
   371       0.473114       0.473114       0.473114    6[6-(1,6),6-(1,6),6-(7,7)]
   372       1.200026       1.200026       1.200026    6[6-(6,6),7-(6),7-(6)]
   373      12.186469      12.186469      12.186469    6[1-(0),6-(1,6),7-(6,30)]
   374      12.877518      12.877518      12.877518    6[1-(0),6-(1,7),6-(6,6)]
   375        0.23035        0.23035        0.23035    6[1-(0),6-(1,6),7-(6,30)]
   376       0.976573       0.976573       0.976573    6[1-(0),6-(1,7),6-(6,6)]
   377       0.395871       0.395871       0.395871    6[6-(1,6),6-(1,6),6-(7,7)]
   378       1.182094       1.182094       1.182094    6[6-(6,6),7-(6),7-(6)]
   379       12.56027       12.56027       12.56027    6[1-(0),6-(1,6),7-(6,30)]
   380      12.760274      12.760274      12.760274    6[1-(0),6-(1,7),6-(6,6)]
   381      12.014051      12.014051      12.014051    6[1-(0),6-(1,6),7-(6,30)]
   382      12.201642      12.201642      12.201642    6[1-(0),6-(1,7),6-(6,6)]
   383      12.585098      12.585098      12.585098    6[6-(1,6),6-(1,6),6-(7,7)]
   384      12.776826      12.776826      12.776826    6[6-(6,6),7-(6),7-(6)]
   385      12.361645      12.361645      12.361645    6[1-(0),6-(1,6),7-(6,30)]
   386      12.528545      12.528545      12.528545    6[1-(0),6-(1,7),6-(6,6)]
   387       12.47751       12.47751       12.47751    6[1-(0),6-(1,6),7-(6,30)]
   388      12.669238      12.669238      12.669238    6[1-(0),6-(1,7),6-(6,6)]
   389      12.676135      12.676135      12.676135    6[6-(1,6),6-(1,6),6-(7,7)]
   390      12.815448      12.815448      12.815448    6[6-(6,6),7-(6),7-(6)]
   391        0.89933        0.89933        0.89933    6[1-(0),6-(1,6),7-(6,30)]
   392       0.394491       0.394491       0.394491    6[1-(0),6-(1,7),6-(6,6)]
   393        0.45932        0.45932        0.45932    6[1-(0),6-(1,6),7-(6,30)]
   394      13.743744      13.743744      13.743744    6[1-(0),6-(1,7),6-(6,6)]
   395       13.73133       13.73133       13.73133    6[6-(1,6),6-(1,6),6-(7,7)]
   396       13.29132       13.29132       13.29132    6[6-(6,6),7-(6),7-(6)]
   397       7.302226       7.302226       7.302226    6[1-(0),6-(1,6),7-(6,30)]
   398       8.587771       8.587771       8.587771    6[1-(0),6-(1,7),6-(6,6)]
   399        7.48154        7.48154        7.48154    6[1-(0),6-(1,6),7-(6,30)]
   400       8.762947       8.762947       8.762947    6[1-(0),6-(1,7),6-(6,6)]
   401       9.327097       9.327097       9.327097    6[6-(1,6),6-(1,6),6-(7,7)]
   402      10.725748      10.725748      10.725748    6[6-(6,6),7-(6),7-(6)]
   403      13.397529      13.397529      13.397529    6[1-(0),6-(1,6),7-(6,30)]
   404      12.656824      12.656824      12.656824    6[1-(0),6-(1,7),6-(6,6)]
   405       1.598655       1.598655       1.598655    6[1-(0),6-(1,6),7-(6,30)]
   406        0.91864        0.91864        0.91864    6[1-(0),6-(1,7),6-(6,6)]
   407      13.320286      13.320286      13.320286    6[6-(1,6),6-(1,6),6-(7,7)]
   408      12.593374      12.593374      12.593374    6[6-(6,6),7-(6),7-(6)]
   409       1.606931       1.606931       1.606931    6[1-(0),6-(1,6),7-(6,30)]
   410       0.915882       0.915882       0.915882    6[1-(0),6-(1,7),6-(6,6)]
   411       13.56305       13.56305       13.56305    6[1-(0),6-(1,6),7-(6,30)]
   412      12.816827      12.816827      12.816827    6[1-(0),6-(1,7),6-(6,6)]
   413      13.397529      13.397529      13.397529    6[6-(1,6),6-(1,6),6-(7,7)]
   414      12.611306      12.611306      12.611306    6[6-(6,6),7-(6),7-(6)]
   415        1.23313        1.23313        1.23313    6[1-(0),6-(1,6),7-(6,30)]
   416       1.033126       1.033126       1.033126    6[1-(0),6-(1,7),6-(6,6)]
   417       1.779349       1.779349       1.779349    6[1-(0),6-(1,6),7-(6,30)]
   418       1.591758       1.591758       1.591758    6[1-(0),6-(1,7),6-(6,6)]
   419       1.208302       1.208302       1.208302    6[6-(1,6),6-(1,6),6-(7,7)]
   420       1.016574       1.016574       1.016574    6[6-(6,6),7-(6),7-(6)]
   421       1.431755       1.431755       1.431755    6[1-(0),6-(1,6),7-(6,30)]
   422       1.264855       1.264855       1.264855    6[1-(0),6-(1,7),6-(6,6)]
   423        1.31589        1.31589        1.31589    6[1-(0),6-(1,6),7-(6,30)]
   424       1.124162       1.124162       1.124162    6[1-(0),6-(1,7),6-(6,6)]
   425       1.117265       1.117265       1.117265    6[6-(1,6),6-(1,6),6-(7,7)]
   426       0.977952       0.977952       0.977952    6[6-(6,6),7-(6),7-(6)]
   427       12.89407       12.89407       12.89407    6[1-(0),6-(1,6),7-(6,30)]
   428      13.398909      13.398909      13.398909    6[1-(0),6-(1,7),6-(6,6)]
   429       13.33408       13.33408       13.33408    6[1-(0),6-(1,6),7-(6,30)]
   430       0.049656       0.049656       0.049656    6[1-(0),6-(1,7),6-(6,6)]
   431        0.06207        0.06207        0.06207    6[6-(1,6),6-(1,6),6-(7,7)]
   432        0.50208        0.50208        0.50208    6[6-(6,6),7-(6),7-(6)]
   433      13.387874      13.387874      13.387874    6[1-(0),6-(1,6),7-(6,30)]
   434      12.102329      12.102329      12.102329    6[1-(0),6-(1,7),6-(6,6)]
   435       13.20856       13.20856       13.20856    6[1-(0),6-(1,6),7-(6,30)]
   436      11.927153      11.927153      11.927153    6[1-(0),6-(1,7),6-(6,6)]
   437      11.363003      11.363003      11.363003    6[6-(1,6),6-(1,6),6-(7,7)]
   438       9.964352       9.964352       9.964352    6[6-(6,6),7-(6),7-(6)]
   439       7.292571       7.292571       7.292571    6[1-(0),6-(1,6),7-(6,30)]
   440       8.033276       8.033276       8.033276    6[1-(0),6-(1,7),6-(6,6)]
   441       5.298045       5.298045       5.298045    6[1-(0),6-(1,6),7-(6,30)]
   442        5.97806        5.97806        5.97806    6[1-(0),6-(1,7),6-(6,6)]
   443       7.369814       7.369814       7.369814    6[6-(1,6),6-(1,6),6-(7,7)]
   444       8.096726       8.096726       8.096726    6[6-(6,6),7-(6),7-(6)]
   445       5.289769       5.289769       5.289769    6[1-(0),6-(1,6),7-(6,30)]
   446       5.980818       5.980818       5.980818    6[1-(0),6-(1,7),6-(6,6)]
   447        7.12705        7.12705        7.12705    6[1-(0),6-(1,6),7-(6,30)]
   448       7.873273       7.873273       7.873273    6[1-(0),6-(1,7),6-(6,6)]
   449       7.292571       7.292571       7.292571    6[6-(1,6),6-(1,6),6-(7,7)]
   450       8.078794       8.078794       8.078794    6[6-(6,6),7-(6),7-(6)]
   451        5.66357        5.66357        5.66357    6[1-(0),6-(1,6),7-(6,30)]
   452       5.863574       5.863574       5.863574    6[1-(0),6-(1,7),6-(6,6)]
   453       5.117351       5.117351       5.117351    6[1-(0),6-(1,6),7-(6,30)]
   454       5.304942       5.304942       5.304942    6[1-(0),6-(1,7),6-(6,6)]
   455       5.688398       5.688398       5.688398    6[6-(1,6),6-(1,6),6-(7,7)]
   456       5.880126       5.880126       5.880126    6[6-(6,6),7-(6),7-(6)]
   457       5.464945       5.464945       5.464945    6[1-(0),6-(1,6),7-(6,30)]
   458       5.631845       5.631845       5.631845    6[1-(0),6-(1,7),6-(6,6)]
   459        5.58081        5.58081        5.58081    6[1-(0),6-(1,6),7-(6,30)]
   460       5.772538       5.772538       5.772538    6[1-(0),6-(1,7),6-(6,6)]
   461       5.779435       5.779435       5.779435    6[6-(1,6),6-(1,6),6-(7,7)]
   462       5.918748       5.918748       5.918748    6[6-(6,6),7-(6),7-(6)]
   463        7.79603        7.79603        7.79603    6[1-(0),6-(1,6),7-(6,30)]
   464       7.291191       7.291191       7.291191    6[1-(0),6-(1,7),6-(6,6)]
   465        7.35602        7.35602        7.35602    6[1-(0),6-(1,6),7-(6,30)]
   466       6.847044       6.847044       6.847044    6[1-(0),6-(1,7),6-(6,6)]
   467        6.83463        6.83463        6.83463    6[6-(1,6),6-(1,6),6-(7,7)]
   468        6.39462        6.39462        6.39462    6[6-(6,6),7-(6),7-(6)]
   469       0.405526       0.405526       0.405526    6[1-(0),6-(1,6),7-(6,30)]
   470       1.691071       1.691071       1.691071    6[1-(0),6-(1,7),6-(6,6)]
   471        0.58484        0.58484        0.58484    6[1-(0),6-(1,6),7-(6,30)]
   472       1.866247       1.866247       1.866247    6[1-(0),6-(1,7),6-(6,6)]
   473       2.430397       2.430397       2.430397    6[6-(1,6),6-(1,6),6-(7,7)]
   474       3.829048       3.829048       3.829048    6[6-(6,6),7-(6),7-(6)]
   475       6.500829       6.500829       6.500829    6[1-(0),6-(1,6),7-(6,30)]
   476       5.760124       5.760124       5.760124    6[1-(0),6-(1,7),6-(6,6)]
   477       8.495355       8.495355       8.495355    6[1-(0),6-(1,6),7-(6,30)]
   478        7.81534        7.81534        7.81534    6[1-(0),6-(1,7),6-(6,6)]
   479       6.423586       6.423586       6.423586    6[6-(1,6),6-(1,6),6-(7,7)]
   480       5.696674       5.696674       5.696674    6[6-(6,6),7-(6),7-(6)]
   481       8.503631       8.503631       8.503631    6[1-(0),6-(1,6),7-(6,30)]
   482       7.812582       7.812582       7.812582    6[1-(0),6-(1,7),6-(6,6)]
   483        6.66635        6.66635        6.66635    6[1-(0),6-(1,6),7-(6,30)]
   484       5.920127       5.920127       5.920127    6[1-(0),6-(1,7),6-(6,6)]
   485       6.500829       6.500829       6.500829    6[6-(1,6),6-(1,6),6-(7,7)]
   486       5.714606       5.714606       5.714606    6[6-(6,6),7-(6),7-(6)]
   487        8.12983        8.12983        8.12983    6[1-(0),6-(1,6),7-(6,30)]
   488       7.929826       7.929826       7.929826    6[1-(0),6-(1,7),6-(6,6)]
   489       8.676049       8.676049       8.676049    6[1-(0),6-(1,6),7-(6,30)]
   490       8.488458       8.488458       8.488458    6[1-(0),6-(1,7),6-(6,6)]
   491       8.105002       8.105002       8.105002    6[6-(1,6),6-(1,6),6-(7,7)]
   492       7.913274       7.913274       7.913274    6[6-(6,6),7-(6),7-(6)]
   493       8.328455       8.328455       8.328455    6[1-(0),6-(1,6),7-(6,30)]
   494       8.161555       8.161555       8.161555    6[1-(0),6-(1,7),6-(6,6)]
   495        8.21259        8.21259        8.21259    6[1-(0),6-(1,6),7-(6,30)]
   496       8.020862       8.020862       8.020862    6[1-(0),6-(1,7),6-(6,6)]
   497       8.013965       8.013965       8.013965    6[6-(1,6),6-(1,6),6-(7,7)]
   498       7.874652       7.874652       7.874652    6[6-(6,6),7-(6),7-(6)]
   499        5.99737        5.99737        5.99737    6[1-(0),6-(1,6),7-(6,30)]
   500       6.502209       6.502209       6.502209    6[1-(0),6-(1,7),6-(6,6)]
   501        6.43738        6.43738        6.43738    6[1-(0),6-(1,6),7-(6,30)]
   502       6.946356       6.946356       6.946356    6[1-(0),6-(1,7),6-(6,6)]
   503        6.95877        6.95877        6.95877    6[6-(1,6),6-(1,6),6-(7,7)]
   504        7.39878        7.39878        7.39878    6[6-(6,6),7-(6),7-(6)]
   505       0.737257       0.737257       0.737257    53[30-(7,7,53)]
   506       4.551822       4.551822       4.551822    53[30-(7,7,53)]
   507       3.893877       3.893877       3.893877    53[30-(7,7,53)]
   508       3.649596       3.649596       3.649596    53[30-(7,7,53)]
   509       2.272049       2.272049       2.272049    53[30-(7,7,53)]
   510       4.182573       4.182573       4.182573    53[30-(7,7,53)]
   511      13.056143      13.056143      13.056143    53[30-(7,7,53)]
   512       9.241578       9.241578       9.241578    53[30-(7,7,53)]
   513       9.899523       9.899523       9.899523    53[30-(7,7,53)]
   514      10.143804      10.143804      10.143804    53[30-(7,7,53)]
   515      11.521351      11.521351      11.521351    53[30-(7,7,53)]
   516       9.610827       9.610827       9.610827    53[30-(7,7,53)]
   517       7.633957       7.633957       7.633957    53[30-(7,7,53)]
   518      11.448522      11.448522      11.448522    53[30-(7,7,53)]
   519      10.790577      10.790577      10.790577    53[30-(7,7,53)]
   520      10.546296      10.546296      10.546296    53[30-(7,7,53)]
   521       9.168749       9.168749       9.168749    53[30-(7,7,53)]
   522      11.079273      11.079273      11.079273    53[30-(7,7,53)]
   523       6.159443       6.159443       6.159443    53[30-(7,7,53)]
   524       2.344878       2.344878       2.344878    53[30-(7,7,53)]
   525       3.002823       3.002823       3.002823    53[30-(7,7,53)]
   526       3.247104       3.247104       3.247104    53[30-(7,7,53)]
   527       4.624651       4.624651       4.624651    53[30-(7,7,53)]
   528       2.714127       2.714127       2.714127    53[30-(7,7,53)]
   529      13.056143      13.056143      13.056143    53[30-(7,7,53)]
   530       9.241578       9.241578       9.241578    53[30-(7,7,53)]
   531       9.899523       9.899523       9.899523    53[30-(7,7,53)]
   532      10.143804      10.143804      10.143804    53[30-(7,7,53)]
   533      11.521351      11.521351      11.521351    53[30-(7,7,53)]
   534       9.610827       9.610827       9.610827    53[30-(7,7,53)]
   535       0.737257       0.737257       0.737257    53[30-(7,7,53)]
   536       4.551822       4.551822       4.551822    53[30-(7,7,53)]
   537       3.893877       3.893877       3.893877    53[30-(7,7,53)]
   538       3.649596       3.649596       3.649596    53[30-(7,7,53)]
   539       2.272049       2.272049       2.272049    53[30-(7,7,53)]
   540       4.182573       4.182573       4.182573    53[30-(7,7,53)]
   541       6.159443       6.159443       6.159443    53[30-(7,7,53)]
   542       2.344878       2.344878       2.344878    53[30-(7,7,53)]
   543       3.002823       3.002823       3.002823    53[30-(7,7,53)]
   544       3.247104       3.247104       3.247104    53[30-(7,7,53)]
   545       4.624651       4.624651       4.624651    53[30-(7,7,53)]
   546       2.714127       2.714127       2.714127    53[30-(7,7,53)]
   547       7.633957       7.633957       7.633957    53[30-(7,7,53)]
   548      11.448522      11.448522      11.448522    53[30-(7,7,53)]
   549      10.790577      10.790577      10.790577    53[30-(7,7,53)]
   550      10.546296      10.546296      10.546296    53[30-(7,7,53)]
   551       9.168749       9.168749       9.168749    53[30-(7,7,53)]
   552      11.079273      11.079273      11.079273    53[30-(7,7,53)]
   553       6.751869       6.751869       6.751869    7[6-(1,6),6-(1,6),30-(7,53,53)]
   554       0.953124       0.953124       0.953124    7[6-(1,6),6-(1,6),30-(7,53,53)]
   555       1.055195       1.055195       1.055195    7[6-(1,6),6-(1,6),30-(7,53,53)]
   556      11.303691      11.303691      11.303691    7[6-(6,7),6-(6,7)]
   557        13.2927        13.2927        13.2927    7[6-(6,7),6-(6,7)]
   558      11.331278      11.331278      11.331278    7[6-(6,7),6-(6,7)]
   559       1.606931       1.606931       1.606931    7[6-(1,6),6-(1,6),30-(7,53,53)]
   560       1.474514       1.474514       1.474514    7[6-(1,6),6-(1,6),30-(7,53,53)]
   561      12.845793      12.845793      12.845793    7[6-(1,6),6-(1,6),30-(7,53,53)]
   562       1.182094       1.182094       1.182094    7[6-(6,7),6-(6,7)]
   563       0.640014       0.640014       0.640014    7[6-(6,7),6-(6,7)]
   564       0.681394       0.681394       0.681394    7[6-(6,7),6-(6,7)]
   565       7.041531       7.041531       7.041531    7[6-(1,6),6-(1,6),30-(7,53,53)]
   566      12.840276      12.840276      12.840276    7[6-(1,6),6-(1,6),30-(7,53,53)]
   567      12.738205      12.738205      12.738205    7[6-(1,6),6-(1,6),30-(7,53,53)]
   568       2.489709       2.489709       2.489709    7[6-(6,7),6-(6,7)]
   569         0.5007         0.5007         0.5007    7[6-(6,7),6-(6,7)]
   570       2.462122       2.462122       2.462122    7[6-(6,7),6-(6,7)]
   571      12.186469      12.186469      12.186469    7[6-(1,6),6-(1,6),30-(7,53,53)]
   572      12.318886      12.318886      12.318886    7[6-(1,6),6-(1,6),30-(7,53,53)]
   573       0.947607       0.947607       0.947607    7[6-(1,6),6-(1,6),30-(7,53,53)]
   574      12.611306      12.611306      12.611306    7[6-(6,7),6-(6,7)]
   575      13.153386      13.153386      13.153386    7[6-(6,7),6-(6,7)]
   576      13.112006      13.112006      13.112006    7[6-(6,7),6-(6,7)]
   577      13.648569      13.648569      13.648569    7[6-(1,6),6-(1,6),30-(7,53,53)]
   578       7.849824       7.849824       7.849824    7[6-(1,6),6-(1,6),30-(7,53,53)]
   579       7.951895       7.951895       7.951895    7[6-(1,6),6-(1,6),30-(7,53,53)]
   580       4.406991       4.406991       4.406991    7[6-(6,7),6-(6,7)]
   581          6.396          6.396          6.396    7[6-(6,7),6-(6,7)]
   582       4.434578       4.434578       4.434578    7[6-(6,7),6-(6,7)]
   583       8.503631       8.503631       8.503631    7[6-(1,6),6-(1,6),30-(7,53,53)]
   584       8.371214       8.371214       8.371214    7[6-(1,6),6-(1,6),30-(7,53,53)]
   585       5.949093       5.949093       5.949093    7[6-(1,6),6-(1,6),30-(7,53,53)]
   586       8.078794       8.078794       8.078794    7[6-(6,7),6-(6,7)]
   587       7.536714       7.536714       7.536714    7[6-(6,7),6-(6,7)]
   588       7.578094       7.578094       7.578094    7[6-(6,7),6-(6,7)]
   589       0.144831       0.144831       0.144831    7[6-(1,6),6-(1,6),30-(7,53,53)]
   590       5.943576       5.943576       5.943576    7[6-(1,6),6-(1,6),30-(7,53,53)]
   591       5.841505       5.841505       5.841505    7[6-(1,6),6-(1,6),30-(7,53,53)]
   592       9.386409       9.386409       9.386409    7[6-(6,7),6-(6,7)]
   593         7.3974         7.3974         7.3974    7[6-(6,7),6-(6,7)]
   594       9.358822       9.358822       9.358822    7[6-(6,7),6-(6,7)]
   595       5.289769       5.289769       5.289769    7[6-(1,6),6-(1,6),30-(7,53,53)]
   596       5.422186       5.422186       5.422186    7[6-(1,6),6-(1,6),30-(7,53,53)]
   597       7.844307       7.844307       7.844307    7[6-(1,6),6-(1,6),30-(7,53,53)]
   598       5.714606       5.714606       5.714606    7[6-(6,7),6-(6,7)]
   599       6.256686       6.256686       6.256686    7[6-(6,7),6-(6,7)]
   600       6.215306       6.215306       6.215306    7[6-(6,7),6-(6,7)]
   601       7.041531       7.041531       7.041531    7[6-(1,6),6-(1,6),30-(7,53,53)]
   602      12.840276      12.840276      12.840276    7[6-(1,6),6-(1,6),30-(7,53,53)]
   603      12.738205      12.738205      12.738205    7[6-(1,6),6-(1,6),30-(7,53,53)]
   604       2.489709       2.489709       2.489709    7[6-(6,7),6-(6,7)]
   605         0.5007         0.5007         0.5007    7[6-(6,7),6-(6,7)]
   606       2.462122       2.462122       2.462122    7[6-(6,7),6-(6,7)]
   607      12.186469      12.186469      12.186469    7[6-(1,6),6-(1,6),30-(7,53,53)]
   608      12.318886      12.318886      12.318886    7[6-(1,6),6-(1,6),30-(7,53,53)]
   609       0.947607       0.947607       0.947607    7[6-(1,6),6-(1,6),30-(7,53,53)]
   610      12.611306      12.611306      12.611306    7[6-(6,7),6-(6,7)]
   611      13.153386      13.153386      13.153386    7[6-(6,7),6-(6,7)]
   612      13.112006      13.112006      13.112006    7[6-(6,7),6-(6,7)]
   613       6.751869       6.751869       6.751869    7[6-(1,6),6-(1,6),30-(7,53,53)]
   614       0.953124       0.953124       0.953124    7[6-(1,6),6-(1,6),30-(7,53,53)]
   615       1.055195       1.055195       1.055195    7[6-(1,6),6-(1,6),30-(7,53,53)]
   616      11.303691      11.303691      11.303691    7[6-(6,7),6-(6,7)]
   617        13.2927        13.2927        13.2927    7[6-(6,7),6-(6,7)]
   618      11.331278      11.331278      11.331278    7[6-(6,7),6-(6,7)]
   619       1.606931       1.606931       1.606931    7[6-(1,6),6-(1,6),30-(7,53,53)]
   620       1.474514       1.474514       1.474514    7[6-(1,6),6-(1,6),30-(7,53,53)]
   621      12.845793      12.845793      12.845793    7[6-(1,6),6-(1,6),30-(7,53,53)]
   622       1.182094       1.182094       1.182094    7[6-(6,7),6-(6,7)]
   623       0.640014       0.640014       0.640014    7[6-(6,7),6-(6,7)]
   624       0.681394       0.681394       0.681394    7[6-(6,7),6-(6,7)]
   625       0.144831       0.144831       0.144831    7[6-(1,6),6-(1,6),30-(7,53,53)]
   626       5.943576       5.943576       5.943576    7[6-(1,6),6-(1,6),30-(7,53,53)]
   627       5.841505       5.841505       5.841505    7[6-(1,6),6-(1,6),30-(7,53,53)]
   628       9.386409       9.386409       9.386409    7[6-(6,7),6-(6,7)]
   629         7.3974         7.3974         7.3974    7[6-(6,7),6-(6,7)]
   630       9.358822       9.358822       9.358822    7[6-(6,7),6-(6,7)]
   631       5.289769       5.289769       5.289769    7[6-(1,6),6-(1,6),30-(7,53,53)]
   632       5.422186       5.422186       5.422186    7[6-(1,6),6-(1,6),30-(7,53,53)]
   633       7.844307       7.844307       7.844307    7[6-(1,6),6-(1,6),30-(7,53,53)]
   634       5.714606       5.714606       5.714606    7[6-(6,7),6-(6,7)]
   635       6.256686       6.256686       6.256686    7[6-(6,7),6-(6,7)]
   636       6.215306       6.215306       6.215306    7[6-(6,7),6-(6,7)]
   637      13.648569      13.648569      13.648569    7[6-(1,6),6-(1,6),30-(7,53,53)]
   638       7.849824       7.849824       7.849824    7[6-(1,6),6-(1,6),30-(7,53,53)]
   639       7.951895       7.951895       7.951895    7[6-(1,6),6-(1,6),30-(7,53,53)]
   640       4.406991       4.406991       4.406991    7[6-(6,7),6-(6,7)]
   641          6.396          6.396          6.396    7[6-(6,7),6-(6,7)]
   642       4.434578       4.434578       4.434578    7[6-(6,7),6-(6,7)]
   643       8.503631       8.503631       8.503631    7[6-(1,6),6-(1,6),30-(7,53,53)]
   644       8.371214       8.371214       8.371214    7[6-(1,6),6-(1,6),30-(7,53,53)]
   645       5.949093       5.949093       5.949093    7[6-(1,6),6-(1,6),30-(7,53,53)]
   646       8.078794       8.078794       8.078794    7[6-(6,7),6-(6,7)]
   647       7.536714       7.536714       7.536714    7[6-(6,7),6-(6,7)]
   648       7.578094       7.578094       7.578094    7[6-(6,7),6-(6,7)]
