# Supplementary material for: A collection of forcefield precursors for metal–organic frameworks
Source: RSC Adv. 2019 Nov 13;9(63):36492–507. doi: 10.1039/c9ra07327b (PMC9075174; doi:10.1039/c9ra07327b)
Supplement: RA-009-C9RA07327B-s330 [file RA-009-C9RA07327B-s330.txt]

CIWRUW_clean

13.707000    0.000000    0.000000
0.000000    27.449000    0.000000
0.000000    0.000000    45.248000

     1       4.731245       4.731245       4.731245    30[7-(6,6),7-(6,6),53-(0),53-(0)]
     2       1.860999       1.860999       1.860999    30[7-(6,6),7-(6,6),53-(0),53-(0)]
     3       4.620493       4.620493       4.620493    30[7-(6,6),7-(6,6),53-(0),53-(0)]
     4       8.975755       8.975755       8.975755    30[7-(6,6),7-(6,6),53-(0),53-(0)]
     5      11.846001      11.846001      11.846001    30[7-(6,6),7-(6,6),53-(0),53-(0)]
     6       9.086507       9.086507       9.086507    30[7-(6,6),7-(6,6),53-(0),53-(0)]
     7      11.584745      11.584745      11.584745    30[7-(6,6),7-(6,6),53-(0),53-(0)]
     8       8.714499       8.714499       8.714499    30[7-(6,6),7-(6,6),53-(0),53-(0)]
     9      11.473993      11.473993      11.473993    30[7-(6,6),7-(6,6),53-(0),53-(0)]
    10       2.122255       2.122255       2.122255    30[7-(6,6),7-(6,6),53-(0),53-(0)]
    11       4.992501       4.992501       4.992501    30[7-(6,6),7-(6,6),53-(0),53-(0)]
    12       2.233007       2.233007       2.233007    30[7-(6,6),7-(6,6),53-(0),53-(0)]
    13       8.975755       8.975755       8.975755    30[7-(6,6),7-(6,6),53-(0),53-(0)]
    14      11.846001      11.846001      11.846001    30[7-(6,6),7-(6,6),53-(0),53-(0)]
    15       9.086507       9.086507       9.086507    30[7-(6,6),7-(6,6),53-(0),53-(0)]
    16       4.731245       4.731245       4.731245    30[7-(6,6),7-(6,6),53-(0),53-(0)]
    17       1.860999       1.860999       1.860999    30[7-(6,6),7-(6,6),53-(0),53-(0)]
    18       4.620493       4.620493       4.620493    30[7-(6,6),7-(6,6),53-(0),53-(0)]
    19       2.122255       2.122255       2.122255    30[7-(6,6),7-(6,6),53-(0),53-(0)]
    20       4.992501       4.992501       4.992501    30[7-(6,6),7-(6,6),53-(0),53-(0)]
    21       2.233007       2.233007       2.233007    30[7-(6,6),7-(6,6),53-(0),53-(0)]
    22      11.584745      11.584745      11.584745    30[7-(6,6),7-(6,6),53-(0),53-(0)]
    23       8.714499       8.714499       8.714499    30[7-(6,6),7-(6,6),53-(0),53-(0)]
    24      11.473993      11.473993      11.473993    30[7-(6,6),7-(6,6),53-(0),53-(0)]
    25      13.505507      13.505507      13.505507    1[6-(6,7)]
    26      11.390517      11.390517      11.390517    1[6-(6,6)]
    27      13.558964      13.558964      13.558964    1[6-(6,7)]
    28      11.420672      11.420672      11.420672    1[6-(6,6)]
    29       7.340098       7.340098       7.340098    1[6-(6,7)]
    30       8.590177       8.590177       8.590177    1[6-(6,6)]
    31       4.103876       4.103876       4.103876    1[6-(6,7)]
    32       5.258005       5.258005       5.258005    1[6-(6,6)]
    33        4.22998        4.22998        4.22998    1[6-(6,7)]
    34       5.321057       5.321057       5.321057    1[6-(6,6)]
    35       7.612868       7.612868       7.612868    1[6-(6,7)]
    36       8.779333       8.779333       8.779333    1[6-(6,6)]
    37       6.328522       6.328522       6.328522    1[6-(6,7)]
    38       7.150942       7.150942       7.150942    1[6-(6,6)]
    39       5.519809       5.519809       5.519809    1[6-(6,7)]
    40       6.386091       6.386091       6.386091    1[6-(6,6)]
    41        7.93087        7.93087        7.93087    1[6-(6,7)]
    42       7.588195       7.588195       7.588195    1[6-(6,6)]
    43       8.546314       8.546314       8.546314    1[6-(6,7)]
    44       8.232424       8.232424       8.232424    1[6-(6,6)]
    45        8.96849        8.96849        8.96849    1[6-(6,7)]
    46       8.586065       8.586065       8.586065    1[6-(6,6)]
    47       7.895232       7.895232       7.895232    1[6-(6,7)]
    48       7.471686       7.471686       7.471686    1[6-(6,6)]
    49       0.201493       0.201493       0.201493    1[6-(6,7)]
    50       2.316483       2.316483       2.316483    1[6-(6,6)]
    51       0.148036       0.148036       0.148036    1[6-(6,7)]
    52       2.286328       2.286328       2.286328    1[6-(6,6)]
    53       6.366901       6.366901       6.366901    1[6-(6,7)]
    54       5.116823       5.116823       5.116823    1[6-(6,6)]
    55       9.603124       9.603124       9.603124    1[6-(6,7)]
    56       8.448995       8.448995       8.448995    1[6-(6,6)]
    57        9.47702        9.47702        9.47702    1[6-(6,7)]
    58       8.385943       8.385943       8.385943    1[6-(6,6)]
    59       6.094132       6.094132       6.094132    1[6-(6,7)]
    60       4.927666       4.927666       4.927666    1[6-(6,6)]
    61       7.378478       7.378478       7.378478    1[6-(6,7)]
    62       6.556058       6.556058       6.556058    1[6-(6,6)]
    63       8.187191       8.187191       8.187191    1[6-(6,7)]
    64       7.320909       7.320909       7.320909    1[6-(6,6)]
    65        5.77613        5.77613        5.77613    1[6-(6,7)]
    66       6.118805       6.118805       6.118805    1[6-(6,6)]
    67       5.160685       5.160685       5.160685    1[6-(6,7)]
    68       5.474576       5.474576       5.474576    1[6-(6,6)]
    69        4.73851        4.73851        4.73851    1[6-(6,7)]
    70       5.120935       5.120935       5.120935    1[6-(6,6)]
    71       5.811768       5.811768       5.811768    1[6-(6,7)]
    72       6.235314       6.235314       6.235314    1[6-(6,6)]
    73       6.652007       6.652007       6.652007    1[6-(6,7)]
    74       4.537017       4.537017       4.537017    1[6-(6,6)]
    75       6.705464       6.705464       6.705464    1[6-(6,7)]
    76       4.567172       4.567172       4.567172    1[6-(6,6)]
    77       0.486598       0.486598       0.486598    1[6-(6,7)]
    78       1.736677       1.736677       1.736677    1[6-(6,6)]
    79      10.957376      10.957376      10.957376    1[6-(6,7)]
    80      12.111505      12.111505      12.111505    1[6-(6,6)]
    81       11.08348       11.08348       11.08348    1[6-(6,7)]
    82      12.174557      12.174557      12.174557    1[6-(6,6)]
    83       0.759368       0.759368       0.759368    1[6-(6,7)]
    84       1.925833       1.925833       1.925833    1[6-(6,6)]
    85      13.182022      13.182022      13.182022    1[6-(6,7)]
    86       0.297442       0.297442       0.297442    1[6-(6,6)]
    87      12.373309      12.373309      12.373309    1[6-(6,7)]
    88      13.239591      13.239591      13.239591    1[6-(6,6)]
    89        1.07737        1.07737        1.07737    1[6-(6,7)]
    90       0.734695       0.734695       0.734695    1[6-(6,6)]
    91       1.692814       1.692814       1.692814    1[6-(6,7)]
    92       1.378924       1.378924       1.378924    1[6-(6,6)]
    93        2.11499        2.11499        2.11499    1[6-(6,7)]
    94       1.732565       1.732565       1.732565    1[6-(6,6)]
    95       1.041732       1.041732       1.041732    1[6-(6,7)]
    96       0.618186       0.618186       0.618186    1[6-(6,6)]
    97       7.054993       7.054993       7.054993    1[6-(6,7)]
    98       9.169983       9.169983       9.169983    1[6-(6,6)]
    99       7.001536       7.001536       7.001536    1[6-(6,7)]
   100       9.139828       9.139828       9.139828    1[6-(6,6)]
   101      13.220401      13.220401      13.220401    1[6-(6,7)]
   102      11.970323      11.970323      11.970323    1[6-(6,6)]
   103       2.749624       2.749624       2.749624    1[6-(6,7)]
   104       1.595495       1.595495       1.595495    1[6-(6,6)]
   105        2.62352        2.62352        2.62352    1[6-(6,7)]
   106       1.532443       1.532443       1.532443    1[6-(6,6)]
   107      12.947632      12.947632      12.947632    1[6-(6,7)]
   108      11.781167      11.781167      11.781167    1[6-(6,6)]
   109       0.524978       0.524978       0.524978    1[6-(6,7)]
   110      13.409558      13.409558      13.409558    1[6-(6,6)]
   111       1.333691       1.333691       1.333691    1[6-(6,7)]
   112       0.467409       0.467409       0.467409    1[6-(6,6)]
   113       12.62963       12.62963       12.62963    1[6-(6,7)]
   114      12.972305      12.972305      12.972305    1[6-(6,6)]
   115      12.014185      12.014185      12.014185    1[6-(6,7)]
   116      12.328076      12.328076      12.328076    1[6-(6,6)]
   117       11.59201       11.59201       11.59201    1[6-(6,7)]
   118      11.974435      11.974435      11.974435    1[6-(6,6)]
   119      12.665268      12.665268      12.665268    1[6-(6,7)]
   120      13.088814      13.088814      13.088814    1[6-(6,6)]
   121       0.201493       0.201493       0.201493    1[6-(6,7)]
   122       2.316483       2.316483       2.316483    1[6-(6,6)]
   123       0.148036       0.148036       0.148036    1[6-(6,7)]
   124       2.286328       2.286328       2.286328    1[6-(6,6)]
   125       6.366901       6.366901       6.366901    1[6-(6,7)]
   126       5.116823       5.116823       5.116823    1[6-(6,6)]
   127       9.603124       9.603124       9.603124    1[6-(6,7)]
   128       8.448995       8.448995       8.448995    1[6-(6,6)]
   129        9.47702        9.47702        9.47702    1[6-(6,7)]
   130       8.385943       8.385943       8.385943    1[6-(6,6)]
   131       6.094132       6.094132       6.094132    1[6-(6,7)]
   132       4.927666       4.927666       4.927666    1[6-(6,6)]
   133       7.378478       7.378478       7.378478    1[6-(6,7)]
   134       6.556058       6.556058       6.556058    1[6-(6,6)]
   135       8.187191       8.187191       8.187191    1[6-(6,7)]
   136       7.320909       7.320909       7.320909    1[6-(6,6)]
   137        5.77613        5.77613        5.77613    1[6-(6,7)]
   138       6.118805       6.118805       6.118805    1[6-(6,6)]
   139       5.160685       5.160685       5.160685    1[6-(6,7)]
   140       5.474576       5.474576       5.474576    1[6-(6,6)]
   141        4.73851        4.73851        4.73851    1[6-(6,7)]
   142       5.120935       5.120935       5.120935    1[6-(6,6)]
   143       5.811768       5.811768       5.811768    1[6-(6,7)]
   144       6.235314       6.235314       6.235314    1[6-(6,6)]
   145      13.505507      13.505507      13.505507    1[6-(6,7)]
   146      11.390517      11.390517      11.390517    1[6-(6,6)]
   147      13.558964      13.558964      13.558964    1[6-(6,7)]
   148      11.420672      11.420672      11.420672    1[6-(6,6)]
   149       7.340098       7.340098       7.340098    1[6-(6,7)]
   150       8.590177       8.590177       8.590177    1[6-(6,6)]
   151       4.103876       4.103876       4.103876    1[6-(6,7)]
   152       5.258005       5.258005       5.258005    1[6-(6,6)]
   153        4.22998        4.22998        4.22998    1[6-(6,7)]
   154       5.321057       5.321057       5.321057    1[6-(6,6)]
   155       7.612868       7.612868       7.612868    1[6-(6,7)]
   156       8.779333       8.779333       8.779333    1[6-(6,6)]
   157       6.328522       6.328522       6.328522    1[6-(6,7)]
   158       7.150942       7.150942       7.150942    1[6-(6,6)]
   159       5.519809       5.519809       5.519809    1[6-(6,7)]
   160       6.386091       6.386091       6.386091    1[6-(6,6)]
   161        7.93087        7.93087        7.93087    1[6-(6,7)]
   162       7.588195       7.588195       7.588195    1[6-(6,6)]
   163       8.546314       8.546314       8.546314    1[6-(6,7)]
   164       8.232424       8.232424       8.232424    1[6-(6,6)]
   165        8.96849        8.96849        8.96849    1[6-(6,7)]
   166       8.586065       8.586065       8.586065    1[6-(6,6)]
   167       7.895232       7.895232       7.895232    1[6-(6,7)]
   168       7.471686       7.471686       7.471686    1[6-(6,6)]
   169       7.054993       7.054993       7.054993    1[6-(6,7)]
   170       9.169983       9.169983       9.169983    1[6-(6,6)]
   171       7.001536       7.001536       7.001536    1[6-(6,7)]
   172       9.139828       9.139828       9.139828    1[6-(6,6)]
   173      13.220401      13.220401      13.220401    1[6-(6,7)]
   174      11.970323      11.970323      11.970323    1[6-(6,6)]
   175       2.749624       2.749624       2.749624    1[6-(6,7)]
   176       1.595495       1.595495       1.595495    1[6-(6,6)]
   177        2.62352        2.62352        2.62352    1[6-(6,7)]
   178       1.532443       1.532443       1.532443    1[6-(6,6)]
   179      12.947632      12.947632      12.947632    1[6-(6,7)]
   180      11.781167      11.781167      11.781167    1[6-(6,6)]
   181       0.524978       0.524978       0.524978    1[6-(6,7)]
   182      13.409558      13.409558      13.409558    1[6-(6,6)]
   183       1.333691       1.333691       1.333691    1[6-(6,7)]
   184       0.467409       0.467409       0.467409    1[6-(6,6)]
   185       12.62963       12.62963       12.62963    1[6-(6,7)]
   186      12.972305      12.972305      12.972305    1[6-(6,6)]
   187      12.014185      12.014185      12.014185    1[6-(6,7)]
   188      12.328076      12.328076      12.328076    1[6-(6,6)]
   189       11.59201       11.59201       11.59201    1[6-(6,7)]
   190      11.974435      11.974435      11.974435    1[6-(6,6)]
   191      12.665268      12.665268      12.665268    1[6-(6,7)]
   192      13.088814      13.088814      13.088814    1[6-(6,6)]
   193       6.652007       6.652007       6.652007    1[6-(6,7)]
   194       4.537017       4.537017       4.537017    1[6-(6,6)]
   195       6.705464       6.705464       6.705464    1[6-(6,7)]
   196       4.567172       4.567172       4.567172    1[6-(6,6)]
   197       0.486598       0.486598       0.486598    1[6-(6,7)]
   198       1.736677       1.736677       1.736677    1[6-(6,6)]
   199      10.957376      10.957376      10.957376    1[6-(6,7)]
   200      12.111505      12.111505      12.111505    1[6-(6,6)]
   201       11.08348       11.08348       11.08348    1[6-(6,7)]
   202      12.174557      12.174557      12.174557    1[6-(6,6)]
   203       0.759368       0.759368       0.759368    1[6-(6,7)]
   204       1.925833       1.925833       1.925833    1[6-(6,6)]
   205      13.182022      13.182022      13.182022    1[6-(6,7)]
   206       0.297442       0.297442       0.297442    1[6-(6,6)]
   207      12.373309      12.373309      12.373309    1[6-(6,7)]
   208      13.239591      13.239591      13.239591    1[6-(6,6)]
   209        1.07737        1.07737        1.07737    1[6-(6,7)]
   210       0.734695       0.734695       0.734695    1[6-(6,6)]
   211       1.692814       1.692814       1.692814    1[6-(6,7)]
   212       1.378924       1.378924       1.378924    1[6-(6,6)]
   213        2.11499        2.11499        2.11499    1[6-(6,7)]
   214       1.732565       1.732565       1.732565    1[6-(6,6)]
   215       1.041732       1.041732       1.041732    1[6-(6,7)]
   216       0.618186       0.618186       0.618186    1[6-(6,6)]
   217      13.075107      13.075107      13.075107    6[1-(0),6-(1,6),7-(6,30)]
   218      11.818175      11.818175      11.818175    6[1-(0),6-(1,7),6-(6,6)]
   219      13.105263      13.105263      13.105263    6[1-(0),6-(1,6),7-(6,30)]
   220      11.835994      11.835994      11.835994    6[1-(0),6-(1,7),6-(6,6)]
   221      11.167093      11.167093      11.167093    6[6-(1,6),6-(1,6),6-(7,7)]
   222       9.766237       9.766237       9.766237    6[6-(6,6),7-(6),7-(6)]
   223        6.91244        6.91244        6.91244    6[1-(0),6-(1,6),7-(6,30)]
   224       7.667696       7.667696       7.667696    6[1-(0),6-(1,7),6-(6,6)]
   225       5.034581       5.034581       5.034581    6[1-(0),6-(1,6),7-(6,30)]
   226       5.711707       5.711707       5.711707    6[1-(0),6-(1,7),6-(6,6)]
   227       7.067329       7.067329       7.067329    6[6-(1,6),6-(1,6),6-(7,7)]
   228        7.83355        7.83355        7.83355    6[6-(6,6),7-(6),7-(6)]
   229       5.179875       5.179875       5.179875    6[1-(0),6-(1,6),7-(6,30)]
   230       5.817251       5.817251       5.817251    6[1-(0),6-(1,7),6-(6,6)]
   231       7.134493       7.134493       7.134493    6[1-(0),6-(1,6),7-(6,30)]
   232       7.839033       7.839033       7.839033    6[1-(0),6-(1,7),6-(6,6)]
   233       7.171502       7.171502       7.171502    6[6-(1,6),6-(1,6),6-(7,7)]
   234       7.885637       7.885637       7.885637    6[6-(6,6),7-(6),7-(6)]
   235       6.313444       6.313444       6.313444    6[1-(0),6-(1,6),7-(6,30)]
   236       6.816491       6.816491       6.816491    6[1-(0),6-(1,7),6-(6,6)]
   237        5.85426        5.85426        5.85426    6[1-(0),6-(1,6),7-(6,30)]
   238       6.357307       6.357307       6.357307    6[1-(0),6-(1,7),6-(6,6)]
   239       6.826086       6.826086       6.826086    6[6-(1,6),6-(1,6),6-(7,7)]
   240       7.248262       7.248262       7.248262    6[6-(6,6),7-(6),7-(6)]
   241       8.002147       8.002147       8.002147    6[1-(0),6-(1,6),7-(6,30)]
   242         7.7938         7.7938         7.7938    6[1-(0),6-(1,7),6-(6,6)]
   243        8.36127        8.36127        8.36127    6[1-(0),6-(1,6),7-(6,30)]
   244       8.170743       8.170743       8.170743    6[1-(0),6-(1,7),6-(6,6)]
   245       7.888378       7.888378       7.888378    6[6-(1,6),6-(1,6),6-(7,7)]
   246       7.726636       7.726636       7.726636    6[6-(6,6),7-(6),7-(6)]
   247       8.668307       8.668307       8.668307    6[1-(0),6-(1,6),7-(6,30)]
   248       8.440771       8.440771       8.440771    6[1-(0),6-(1,7),6-(6,6)]
   249       8.041897       8.041897       8.041897    6[1-(0),6-(1,6),7-(6,30)]
   250       7.784205       7.784205       7.784205    6[1-(0),6-(1,7),6-(6,6)]
   251       7.993922       7.993922       7.993922    6[6-(1,6),6-(1,6),6-(7,7)]
   252       7.755421       7.755421       7.755421    6[6-(6,6),7-(6),7-(6)]
   253       0.631893       0.631893       0.631893    6[1-(0),6-(1,6),7-(6,30)]
   254       1.888825       1.888825       1.888825    6[1-(0),6-(1,7),6-(6,6)]
   255       0.601737       0.601737       0.601737    6[1-(0),6-(1,6),7-(6,30)]
   256       1.871006       1.871006       1.871006    6[1-(0),6-(1,7),6-(6,6)]
   257       2.539907       2.539907       2.539907    6[6-(1,6),6-(1,6),6-(7,7)]
   258       3.940762       3.940762       3.940762    6[6-(6,6),7-(6),7-(6)]
   259        6.79456        6.79456        6.79456    6[1-(0),6-(1,6),7-(6,30)]
   260       6.039304       6.039304       6.039304    6[1-(0),6-(1,7),6-(6,6)]
   261       8.672419       8.672419       8.672419    6[1-(0),6-(1,6),7-(6,30)]
   262       7.995293       7.995293       7.995293    6[1-(0),6-(1,7),6-(6,6)]
   263       6.639671       6.639671       6.639671    6[6-(1,6),6-(1,6),6-(7,7)]
   264       5.873449       5.873449       5.873449    6[6-(6,6),7-(6),7-(6)]
   265       8.527125       8.527125       8.527125    6[1-(0),6-(1,6),7-(6,30)]
   266       7.889749       7.889749       7.889749    6[1-(0),6-(1,7),6-(6,6)]
   267       6.572506       6.572506       6.572506    6[1-(0),6-(1,6),7-(6,30)]
   268       5.867967       5.867967       5.867967    6[1-(0),6-(1,7),6-(6,6)]
   269       6.535498       6.535498       6.535498    6[6-(1,6),6-(1,6),6-(7,7)]
   270       5.821363       5.821363       5.821363    6[6-(6,6),7-(6),7-(6)]
   271       7.393556       7.393556       7.393556    6[1-(0),6-(1,6),7-(6,30)]
   272       6.890509       6.890509       6.890509    6[1-(0),6-(1,7),6-(6,6)]
   273        7.85274        7.85274        7.85274    6[1-(0),6-(1,6),7-(6,30)]
   274       7.349693       7.349693       7.349693    6[1-(0),6-(1,7),6-(6,6)]
   275       6.880914       6.880914       6.880914    6[6-(1,6),6-(1,6),6-(7,7)]
   276       6.458738       6.458738       6.458738    6[6-(6,6),7-(6),7-(6)]
   277       5.704853       5.704853       5.704853    6[1-(0),6-(1,6),7-(6,30)]
   278         5.9132         5.9132         5.9132    6[1-(0),6-(1,7),6-(6,6)]
   279        5.34573        5.34573        5.34573    6[1-(0),6-(1,6),7-(6,30)]
   280       5.536257       5.536257       5.536257    6[1-(0),6-(1,7),6-(6,6)]
   281       5.818621       5.818621       5.818621    6[6-(1,6),6-(1,6),6-(7,7)]
   282       5.980364       5.980364       5.980364    6[6-(6,6),7-(6),7-(6)]
   283       5.038693       5.038693       5.038693    6[1-(0),6-(1,6),7-(6,30)]
   284       5.266229       5.266229       5.266229    6[1-(0),6-(1,7),6-(6,6)]
   285       5.665103       5.665103       5.665103    6[1-(0),6-(1,6),7-(6,30)]
   286       5.922795       5.922795       5.922795    6[1-(0),6-(1,7),6-(6,6)]
   287       5.713078       5.713078       5.713078    6[6-(1,6),6-(1,6),6-(7,7)]
   288       5.951579       5.951579       5.951579    6[6-(6,6),7-(6),7-(6)]
   289       6.221607       6.221607       6.221607    6[1-(0),6-(1,6),7-(6,30)]
   290       4.964675       4.964675       4.964675    6[1-(0),6-(1,7),6-(6,6)]
   291       6.251763       6.251763       6.251763    6[1-(0),6-(1,6),7-(6,30)]
   292       4.982494       4.982494       4.982494    6[1-(0),6-(1,7),6-(6,6)]
   293       4.313593       4.313593       4.313593    6[6-(1,6),6-(1,6),6-(7,7)]
   294       2.912737       2.912737       2.912737    6[6-(6,6),7-(6),7-(6)]
   295        0.05894        0.05894        0.05894    6[1-(0),6-(1,6),7-(6,30)]
   296       0.814196       0.814196       0.814196    6[1-(0),6-(1,7),6-(6,6)]
   297      11.888081      11.888081      11.888081    6[1-(0),6-(1,6),7-(6,30)]
   298      12.565207      12.565207      12.565207    6[1-(0),6-(1,7),6-(6,6)]
   299       0.213829       0.213829       0.213829    6[6-(1,6),6-(1,6),6-(7,7)]
   300        0.98005        0.98005        0.98005    6[6-(6,6),7-(6),7-(6)]
   301      12.033375      12.033375      12.033375    6[1-(0),6-(1,6),7-(6,30)]
   302      12.670751      12.670751      12.670751    6[1-(0),6-(1,7),6-(6,6)]
   303       0.280993       0.280993       0.280993    6[1-(0),6-(1,6),7-(6,30)]
   304       0.985533       0.985533       0.985533    6[1-(0),6-(1,7),6-(6,6)]
   305       0.318002       0.318002       0.318002    6[6-(1,6),6-(1,6),6-(7,7)]
   306       1.032137       1.032137       1.032137    6[6-(6,6),7-(6),7-(6)]
   307      13.166944      13.166944      13.166944    6[1-(0),6-(1,6),7-(6,30)]
   308      -0.037009      -0.037009      -0.037009    6[1-(0),6-(1,7),6-(6,6)]
   309       12.70776       12.70776       12.70776    6[1-(0),6-(1,6),7-(6,30)]
   310      13.210807      13.210807      13.210807    6[1-(0),6-(1,7),6-(6,6)]
   311      -0.027414      -0.027414      -0.027414    6[6-(1,6),6-(1,6),6-(7,7)]
   312       0.394762       0.394762       0.394762    6[6-(6,6),7-(6),7-(6)]
   313       1.148647       1.148647       1.148647    6[1-(0),6-(1,6),7-(6,30)]
   314         0.9403         0.9403         0.9403    6[1-(0),6-(1,7),6-(6,6)]
   315        1.50777        1.50777        1.50777    6[1-(0),6-(1,6),7-(6,30)]
   316       1.317243       1.317243       1.317243    6[1-(0),6-(1,7),6-(6,6)]
   317       1.034878       1.034878       1.034878    6[6-(1,6),6-(1,6),6-(7,7)]
   318       0.873136       0.873136       0.873136    6[6-(6,6),7-(6),7-(6)]
   319       1.814807       1.814807       1.814807    6[1-(0),6-(1,6),7-(6,30)]
   320       1.587271       1.587271       1.587271    6[1-(0),6-(1,7),6-(6,6)]
   321       1.188397       1.188397       1.188397    6[1-(0),6-(1,6),7-(6,30)]
   322       0.930705       0.930705       0.930705    6[1-(0),6-(1,7),6-(6,6)]
   323       1.140422       1.140422       1.140422    6[6-(1,6),6-(1,6),6-(7,7)]
   324       0.901921       0.901921       0.901921    6[6-(6,6),7-(6),7-(6)]
   325       7.485393       7.485393       7.485393    6[1-(0),6-(1,6),7-(6,30)]
   326       8.742325       8.742325       8.742325    6[1-(0),6-(1,7),6-(6,6)]
   327       7.455237       7.455237       7.455237    6[1-(0),6-(1,6),7-(6,30)]
   328       8.724505       8.724505       8.724505    6[1-(0),6-(1,7),6-(6,6)]
   329       9.393407       9.393407       9.393407    6[6-(1,6),6-(1,6),6-(7,7)]
   330      10.794262      10.794262      10.794262    6[6-(6,6),7-(6),7-(6)]
   331       13.64806       13.64806       13.64806    6[1-(0),6-(1,6),7-(6,30)]
   332      12.892804      12.892804      12.892804    6[1-(0),6-(1,7),6-(6,6)]
   333       1.818919       1.818919       1.818919    6[1-(0),6-(1,6),7-(6,30)]
   334       1.141793       1.141793       1.141793    6[1-(0),6-(1,7),6-(6,6)]
   335      13.493171      13.493171      13.493171    6[6-(1,6),6-(1,6),6-(7,7)]
   336      12.726949      12.726949      12.726949    6[6-(6,6),7-(6),7-(6)]
   337       1.673625       1.673625       1.673625    6[1-(0),6-(1,6),7-(6,30)]
   338       1.036249       1.036249       1.036249    6[1-(0),6-(1,7),6-(6,6)]
   339      13.426006      13.426006      13.426006    6[1-(0),6-(1,6),7-(6,30)]
   340      12.721467      12.721467      12.721467    6[1-(0),6-(1,7),6-(6,6)]
   341      13.388998      13.388998      13.388998    6[6-(1,6),6-(1,6),6-(7,7)]
   342      12.674863      12.674863      12.674863    6[6-(6,6),7-(6),7-(6)]
   343       0.540056       0.540056       0.540056    6[1-(0),6-(1,6),7-(6,30)]
   344       0.037009       0.037009       0.037009    6[1-(0),6-(1,7),6-(6,6)]
   345        0.99924        0.99924        0.99924    6[1-(0),6-(1,6),7-(6,30)]
   346       0.496193       0.496193       0.496193    6[1-(0),6-(1,7),6-(6,6)]
   347       0.027414       0.027414       0.027414    6[6-(1,6),6-(1,6),6-(7,7)]
   348      13.312238      13.312238      13.312238    6[6-(6,6),7-(6),7-(6)]
   349      12.558353      12.558353      12.558353    6[1-(0),6-(1,6),7-(6,30)]
   350        12.7667        12.7667        12.7667    6[1-(0),6-(1,7),6-(6,6)]
   351       12.19923       12.19923       12.19923    6[1-(0),6-(1,6),7-(6,30)]
   352      12.389757      12.389757      12.389757    6[1-(0),6-(1,7),6-(6,6)]
   353      12.672121      12.672121      12.672121    6[6-(1,6),6-(1,6),6-(7,7)]
   354      12.833864      12.833864      12.833864    6[6-(6,6),7-(6),7-(6)]
   355      11.892193      11.892193      11.892193    6[1-(0),6-(1,6),7-(6,30)]
   356      12.119729      12.119729      12.119729    6[1-(0),6-(1,7),6-(6,6)]
   357      12.518603      12.518603      12.518603    6[1-(0),6-(1,6),7-(6,30)]
   358      12.776295      12.776295      12.776295    6[1-(0),6-(1,7),6-(6,6)]
   359      12.566578      12.566578      12.566578    6[6-(1,6),6-(1,6),6-(7,7)]
   360      12.805079      12.805079      12.805079    6[6-(6,6),7-(6),7-(6)]
   361       0.631893       0.631893       0.631893    6[1-(0),6-(1,6),7-(6,30)]
   362       1.888825       1.888825       1.888825    6[1-(0),6-(1,7),6-(6,6)]
   363       0.601737       0.601737       0.601737    6[1-(0),6-(1,6),7-(6,30)]
   364       1.871006       1.871006       1.871006    6[1-(0),6-(1,7),6-(6,6)]
   365       2.539907       2.539907       2.539907    6[6-(1,6),6-(1,6),6-(7,7)]
   366       3.940762       3.940762       3.940762    6[6-(6,6),7-(6),7-(6)]
   367        6.79456        6.79456        6.79456    6[1-(0),6-(1,6),7-(6,30)]
   368       6.039304       6.039304       6.039304    6[1-(0),6-(1,7),6-(6,6)]
   369       8.672419       8.672419       8.672419    6[1-(0),6-(1,6),7-(6,30)]
   370       7.995293       7.995293       7.995293    6[1-(0),6-(1,7),6-(6,6)]
   371       6.639671       6.639671       6.639671    6[6-(1,6),6-(1,6),6-(7,7)]
   372       5.873449       5.873449       5.873449    6[6-(6,6),7-(6),7-(6)]
   373       8.527125       8.527125       8.527125    6[1-(0),6-(1,6),7-(6,30)]
   374       7.889749       7.889749       7.889749    6[1-(0),6-(1,7),6-(6,6)]
   375       6.572506       6.572506       6.572506    6[1-(0),6-(1,6),7-(6,30)]
   376       5.867967       5.867967       5.867967    6[1-(0),6-(1,7),6-(6,6)]
   377       6.535498       6.535498       6.535498    6[6-(1,6),6-(1,6),6-(7,7)]
   378       5.821363       5.821363       5.821363    6[6-(6,6),7-(6),7-(6)]
   379       7.393556       7.393556       7.393556    6[1-(0),6-(1,6),7-(6,30)]
   380       6.890509       6.890509       6.890509    6[1-(0),6-(1,7),6-(6,6)]
   381        7.85274        7.85274        7.85274    6[1-(0),6-(1,6),7-(6,30)]
   382       7.349693       7.349693       7.349693    6[1-(0),6-(1,7),6-(6,6)]
   383       6.880914       6.880914       6.880914    6[6-(1,6),6-(1,6),6-(7,7)]
   384       6.458738       6.458738       6.458738    6[6-(6,6),7-(6),7-(6)]
   385       5.704853       5.704853       5.704853    6[1-(0),6-(1,6),7-(6,30)]
   386         5.9132         5.9132         5.9132    6[1-(0),6-(1,7),6-(6,6)]
   387        5.34573        5.34573        5.34573    6[1-(0),6-(1,6),7-(6,30)]
   388       5.536257       5.536257       5.536257    6[1-(0),6-(1,7),6-(6,6)]
   389       5.818621       5.818621       5.818621    6[6-(1,6),6-(1,6),6-(7,7)]
   390       5.980364       5.980364       5.980364    6[6-(6,6),7-(6),7-(6)]
   391       5.038693       5.038693       5.038693    6[1-(0),6-(1,6),7-(6,30)]
   392       5.266229       5.266229       5.266229    6[1-(0),6-(1,7),6-(6,6)]
   393       5.665103       5.665103       5.665103    6[1-(0),6-(1,6),7-(6,30)]
   394       5.922795       5.922795       5.922795    6[1-(0),6-(1,7),6-(6,6)]
   395       5.713078       5.713078       5.713078    6[6-(1,6),6-(1,6),6-(7,7)]
   396       5.951579       5.951579       5.951579    6[6-(6,6),7-(6),7-(6)]
   397      13.075107      13.075107      13.075107    6[1-(0),6-(1,6),7-(6,30)]
   398      11.818175      11.818175      11.818175    6[1-(0),6-(1,7),6-(6,6)]
   399      13.105263      13.105263      13.105263    6[1-(0),6-(1,6),7-(6,30)]
   400      11.835994      11.835994      11.835994    6[1-(0),6-(1,7),6-(6,6)]
   401      11.167093      11.167093      11.167093    6[6-(1,6),6-(1,6),6-(7,7)]
   402       9.766237       9.766237       9.766237    6[6-(6,6),7-(6),7-(6)]
   403        6.91244        6.91244        6.91244    6[1-(0),6-(1,6),7-(6,30)]
   404       7.667696       7.667696       7.667696    6[1-(0),6-(1,7),6-(6,6)]
   405       5.034581       5.034581       5.034581    6[1-(0),6-(1,6),7-(6,30)]
   406       5.711707       5.711707       5.711707    6[1-(0),6-(1,7),6-(6,6)]
   407       7.067329       7.067329       7.067329    6[6-(1,6),6-(1,6),6-(7,7)]
   408        7.83355        7.83355        7.83355    6[6-(6,6),7-(6),7-(6)]
   409       5.179875       5.179875       5.179875    6[1-(0),6-(1,6),7-(6,30)]
   410       5.817251       5.817251       5.817251    6[1-(0),6-(1,7),6-(6,6)]
   411       7.134493       7.134493       7.134493    6[1-(0),6-(1,6),7-(6,30)]
   412       7.839033       7.839033       7.839033    6[1-(0),6-(1,7),6-(6,6)]
   413       7.171502       7.171502       7.171502    6[6-(1,6),6-(1,6),6-(7,7)]
   414       7.885637       7.885637       7.885637    6[6-(6,6),7-(6),7-(6)]
   415       6.313444       6.313444       6.313444    6[1-(0),6-(1,6),7-(6,30)]
   416       6.816491       6.816491       6.816491    6[1-(0),6-(1,7),6-(6,6)]
   417        5.85426        5.85426        5.85426    6[1-(0),6-(1,6),7-(6,30)]
   418       6.357307       6.357307       6.357307    6[1-(0),6-(1,7),6-(6,6)]
   419       6.826086       6.826086       6.826086    6[6-(1,6),6-(1,6),6-(7,7)]
   420       7.248262       7.248262       7.248262    6[6-(6,6),7-(6),7-(6)]
   421       8.002147       8.002147       8.002147    6[1-(0),6-(1,6),7-(6,30)]
   422         7.7938         7.7938         7.7938    6[1-(0),6-(1,7),6-(6,6)]
   423        8.36127        8.36127        8.36127    6[1-(0),6-(1,6),7-(6,30)]
   424       8.170743       8.170743       8.170743    6[1-(0),6-(1,7),6-(6,6)]
   425       7.888378       7.888378       7.888378    6[6-(1,6),6-(1,6),6-(7,7)]
   426       7.726636       7.726636       7.726636    6[6-(6,6),7-(6),7-(6)]
   427       8.668307       8.668307       8.668307    6[1-(0),6-(1,6),7-(6,30)]
   428       8.440771       8.440771       8.440771    6[1-(0),6-(1,7),6-(6,6)]
   429       8.041897       8.041897       8.041897    6[1-(0),6-(1,6),7-(6,30)]
   430       7.784205       7.784205       7.784205    6[1-(0),6-(1,7),6-(6,6)]
   431       7.993922       7.993922       7.993922    6[6-(1,6),6-(1,6),6-(7,7)]
   432       7.755421       7.755421       7.755421    6[6-(6,6),7-(6),7-(6)]
   433       7.485393       7.485393       7.485393    6[1-(0),6-(1,6),7-(6,30)]
   434       8.742325       8.742325       8.742325    6[1-(0),6-(1,7),6-(6,6)]
   435       7.455237       7.455237       7.455237    6[1-(0),6-(1,6),7-(6,30)]
   436       8.724505       8.724505       8.724505    6[1-(0),6-(1,7),6-(6,6)]
   437       9.393407       9.393407       9.393407    6[6-(1,6),6-(1,6),6-(7,7)]
   438      10.794262      10.794262      10.794262    6[6-(6,6),7-(6),7-(6)]
   439       13.64806       13.64806       13.64806    6[1-(0),6-(1,6),7-(6,30)]
   440      12.892804      12.892804      12.892804    6[1-(0),6-(1,7),6-(6,6)]
   441       1.818919       1.818919       1.818919    6[1-(0),6-(1,6),7-(6,30)]
   442       1.141793       1.141793       1.141793    6[1-(0),6-(1,7),6-(6,6)]
   443      13.493171      13.493171      13.493171    6[6-(1,6),6-(1,6),6-(7,7)]
   444      12.726949      12.726949      12.726949    6[6-(6,6),7-(6),7-(6)]
   445       1.673625       1.673625       1.673625    6[1-(0),6-(1,6),7-(6,30)]
   446       1.036249       1.036249       1.036249    6[1-(0),6-(1,7),6-(6,6)]
   447      13.426006      13.426006      13.426006    6[1-(0),6-(1,6),7-(6,30)]
   448      12.721467      12.721467      12.721467    6[1-(0),6-(1,7),6-(6,6)]
   449      13.388998      13.388998      13.388998    6[6-(1,6),6-(1,6),6-(7,7)]
   450      12.674863      12.674863      12.674863    6[6-(6,6),7-(6),7-(6)]
   451       0.540056       0.540056       0.540056    6[1-(0),6-(1,6),7-(6,30)]
   452       0.037009       0.037009       0.037009    6[1-(0),6-(1,7),6-(6,6)]
   453        0.99924        0.99924        0.99924    6[1-(0),6-(1,6),7-(6,30)]
   454       0.496193       0.496193       0.496193    6[1-(0),6-(1,7),6-(6,6)]
   455       0.027414       0.027414       0.027414    6[6-(1,6),6-(1,6),6-(7,7)]
   456      13.312238      13.312238      13.312238    6[6-(6,6),7-(6),7-(6)]
   457      12.558353      12.558353      12.558353    6[1-(0),6-(1,6),7-(6,30)]
   458        12.7667        12.7667        12.7667    6[1-(0),6-(1,7),6-(6,6)]
   459       12.19923       12.19923       12.19923    6[1-(0),6-(1,6),7-(6,30)]
   460      12.389757      12.389757      12.389757    6[1-(0),6-(1,7),6-(6,6)]
   461      12.672121      12.672121      12.672121    6[6-(1,6),6-(1,6),6-(7,7)]
   462      12.833864      12.833864      12.833864    6[6-(6,6),7-(6),7-(6)]
   463      11.892193      11.892193      11.892193    6[1-(0),6-(1,6),7-(6,30)]
   464      12.119729      12.119729      12.119729    6[1-(0),6-(1,7),6-(6,6)]
   465      12.518603      12.518603      12.518603    6[1-(0),6-(1,6),7-(6,30)]
   466      12.776295      12.776295      12.776295    6[1-(0),6-(1,7),6-(6,6)]
   467      12.566578      12.566578      12.566578    6[6-(1,6),6-(1,6),6-(7,7)]
   468      12.805079      12.805079      12.805079    6[6-(6,6),7-(6),7-(6)]
   469       6.221607       6.221607       6.221607    6[1-(0),6-(1,6),7-(6,30)]
   470       4.964675       4.964675       4.964675    6[1-(0),6-(1,7),6-(6,6)]
   471       6.251763       6.251763       6.251763    6[1-(0),6-(1,6),7-(6,30)]
   472       4.982494       4.982494       4.982494    6[1-(0),6-(1,7),6-(6,6)]
   473       4.313593       4.313593       4.313593    6[6-(1,6),6-(1,6),6-(7,7)]
   474       2.912737       2.912737       2.912737    6[6-(6,6),7-(6),7-(6)]
   475        0.05894        0.05894        0.05894    6[1-(0),6-(1,6),7-(6,30)]
   476       0.814196       0.814196       0.814196    6[1-(0),6-(1,7),6-(6,6)]
   477      11.888081      11.888081      11.888081    6[1-(0),6-(1,6),7-(6,30)]
   478      12.565207      12.565207      12.565207    6[1-(0),6-(1,7),6-(6,6)]
   479       0.213829       0.213829       0.213829    6[6-(1,6),6-(1,6),6-(7,7)]
   480        0.98005        0.98005        0.98005    6[6-(6,6),7-(6),7-(6)]
   481      12.033375      12.033375      12.033375    6[1-(0),6-(1,6),7-(6,30)]
   482      12.670751      12.670751      12.670751    6[1-(0),6-(1,7),6-(6,6)]
   483       0.280993       0.280993       0.280993    6[1-(0),6-(1,6),7-(6,30)]
   484       0.985533       0.985533       0.985533    6[1-(0),6-(1,7),6-(6,6)]
   485       0.318002       0.318002       0.318002    6[6-(1,6),6-(1,6),6-(7,7)]
   486       1.032137       1.032137       1.032137    6[6-(6,6),7-(6),7-(6)]
   487      13.166944      13.166944      13.166944    6[1-(0),6-(1,6),7-(6,30)]
   488      -0.037009      -0.037009      -0.037009    6[1-(0),6-(1,7),6-(6,6)]
   489       12.70776       12.70776       12.70776    6[1-(0),6-(1,6),7-(6,30)]
   490      13.210807      13.210807      13.210807    6[1-(0),6-(1,7),6-(6,6)]
   491      -0.027414      -0.027414      -0.027414    6[6-(1,6),6-(1,6),6-(7,7)]
   492       0.394762       0.394762       0.394762    6[6-(6,6),7-(6),7-(6)]
   493       1.148647       1.148647       1.148647    6[1-(0),6-(1,6),7-(6,30)]
   494         0.9403         0.9403         0.9403    6[1-(0),6-(1,7),6-(6,6)]
   495        1.50777        1.50777        1.50777    6[1-(0),6-(1,6),7-(6,30)]
   496       1.317243       1.317243       1.317243    6[1-(0),6-(1,7),6-(6,6)]
   497       1.034878       1.034878       1.034878    6[6-(1,6),6-(1,6),6-(7,7)]
   498       0.873136       0.873136       0.873136    6[6-(6,6),7-(6),7-(6)]
   499       1.814807       1.814807       1.814807    6[1-(0),6-(1,6),7-(6,30)]
   500       1.587271       1.587271       1.587271    6[1-(0),6-(1,7),6-(6,6)]
   501       1.188397       1.188397       1.188397    6[1-(0),6-(1,6),7-(6,30)]
   502       0.930705       0.930705       0.930705    6[1-(0),6-(1,7),6-(6,6)]
   503       1.140422       1.140422       1.140422    6[6-(1,6),6-(1,6),6-(7,7)]
   504       0.901921       0.901921       0.901921    6[6-(6,6),7-(6),7-(6)]
   505       4.696704       4.696704       4.696704    53[30-(7,7,53)]
   506       2.532642       2.532642       2.532642    53[30-(7,7,53)]
   507       3.011428       3.011428       3.011428    53[30-(7,7,53)]
   508       2.901087       2.901087       2.901087    53[30-(7,7,53)]
   509       2.131576       2.131576       2.131576    53[30-(7,7,53)]
   510       5.734323       5.734323       5.734323    53[30-(7,7,53)]
   511       9.010296       9.010296       9.010296    53[30-(7,7,53)]
   512      11.174358      11.174358      11.174358    53[30-(7,7,53)]
   513      10.695572      10.695572      10.695572    53[30-(7,7,53)]
   514      10.805913      10.805913      10.805913    53[30-(7,7,53)]
   515      11.575424      11.575424      11.575424    53[30-(7,7,53)]
   516       7.972677       7.972677       7.972677    53[30-(7,7,53)]
   517      11.550204      11.550204      11.550204    53[30-(7,7,53)]
   518       9.386142       9.386142       9.386142    53[30-(7,7,53)]
   519       9.864928       9.864928       9.864928    53[30-(7,7,53)]
   520       9.754587       9.754587       9.754587    53[30-(7,7,53)]
   521       8.985076       8.985076       8.985076    53[30-(7,7,53)]
   522      12.587823      12.587823      12.587823    53[30-(7,7,53)]
   523       2.156796       2.156796       2.156796    53[30-(7,7,53)]
   524       4.320858       4.320858       4.320858    53[30-(7,7,53)]
   525       3.842072       3.842072       3.842072    53[30-(7,7,53)]
   526       3.952413       3.952413       3.952413    53[30-(7,7,53)]
   527       4.721924       4.721924       4.721924    53[30-(7,7,53)]
   528       1.119177       1.119177       1.119177    53[30-(7,7,53)]
   529       9.010296       9.010296       9.010296    53[30-(7,7,53)]
   530      11.174358      11.174358      11.174358    53[30-(7,7,53)]
   531      10.695572      10.695572      10.695572    53[30-(7,7,53)]
   532      10.805913      10.805913      10.805913    53[30-(7,7,53)]
   533      11.575424      11.575424      11.575424    53[30-(7,7,53)]
   534       7.972677       7.972677       7.972677    53[30-(7,7,53)]
   535       4.696704       4.696704       4.696704    53[30-(7,7,53)]
   536       2.532642       2.532642       2.532642    53[30-(7,7,53)]
   537       3.011428       3.011428       3.011428    53[30-(7,7,53)]
   538       2.901087       2.901087       2.901087    53[30-(7,7,53)]
   539       2.131576       2.131576       2.131576    53[30-(7,7,53)]
   540       5.734323       5.734323       5.734323    53[30-(7,7,53)]
   541       2.156796       2.156796       2.156796    53[30-(7,7,53)]
   542       4.320858       4.320858       4.320858    53[30-(7,7,53)]
   543       3.842072       3.842072       3.842072    53[30-(7,7,53)]
   544       3.952413       3.952413       3.952413    53[30-(7,7,53)]
   545       4.721924       4.721924       4.721924    53[30-(7,7,53)]
   546       1.119177       1.119177       1.119177    53[30-(7,7,53)]
   547      11.550204      11.550204      11.550204    53[30-(7,7,53)]
   548       9.386142       9.386142       9.386142    53[30-(7,7,53)]
   549       9.864928       9.864928       9.864928    53[30-(7,7,53)]
   550       9.754587       9.754587       9.754587    53[30-(7,7,53)]
   551       8.985076       8.985076       8.985076    53[30-(7,7,53)]
   552      12.587823      12.587823      12.587823    53[30-(7,7,53)]
   553       0.024673       0.024673       0.024673    7[6-(1,6),6-(1,6),30-(7,53,53)]
   554       5.614387       5.614387       5.614387    7[6-(1,6),6-(1,6),30-(7,53,53)]
   555       5.806285       5.806285       5.806285    7[6-(1,6),6-(1,6),30-(7,53,53)]
   556       9.126121       9.126121       9.126121    7[6-(6,7),6-(6,7)]
   557       7.163278       7.163278       7.163278    7[6-(6,7),6-(6,7)]
   558       9.206992       9.206992       9.206992    7[6-(6,7),6-(6,7)]
   559       5.807656       5.807656       5.807656    7[6-(1,6),6-(1,6),30-(7,53,53)]
   560       8.298218       8.298218       8.298218    7[6-(1,6),6-(1,6),30-(7,53,53)]
   561       8.491487       8.491487       8.491487    7[6-(1,6),6-(1,6),30-(7,53,53)]
   562       7.392185       7.392185       7.392185    7[6-(6,7),6-(6,7)]
   563       7.913051       7.913051       7.913051    7[6-(6,7),6-(6,7)]
   564       7.427823       7.427823       7.427823    7[6-(6,7),6-(6,7)]
   565      -0.024673      -0.024673      -0.024673    7[6-(1,6),6-(1,6),30-(7,53,53)]
   566       8.092613       8.092613       8.092613    7[6-(1,6),6-(1,6),30-(7,53,53)]
   567       7.900715       7.900715       7.900715    7[6-(1,6),6-(1,6),30-(7,53,53)]
   568       4.580879       4.580879       4.580879    7[6-(6,7),6-(6,7)]
   569       6.543722       6.543722       6.543722    7[6-(6,7),6-(6,7)]
   570       4.500008       4.500008       4.500008    7[6-(6,7),6-(6,7)]
   571       7.899344       7.899344       7.899344    7[6-(1,6),6-(1,6),30-(7,53,53)]
   572       5.408782       5.408782       5.408782    7[6-(1,6),6-(1,6),30-(7,53,53)]
   573       5.215513       5.215513       5.215513    7[6-(1,6),6-(1,6),30-(7,53,53)]
   574       6.314815       6.314815       6.314815    7[6-(6,7),6-(6,7)]
   575       5.793949       5.793949       5.793949    7[6-(6,7),6-(6,7)]
   576       6.279177       6.279177       6.279177    7[6-(6,7),6-(6,7)]
   577       6.878173       6.878173       6.878173    7[6-(1,6),6-(1,6),30-(7,53,53)]
   578      12.467887      12.467887      12.467887    7[6-(1,6),6-(1,6),30-(7,53,53)]
   579      12.659785      12.659785      12.659785    7[6-(1,6),6-(1,6),30-(7,53,53)]
   580       2.272621       2.272621       2.272621    7[6-(6,7),6-(6,7)]
   581       0.309778       0.309778       0.309778    7[6-(6,7),6-(6,7)]
   582       2.353492       2.353492       2.353492    7[6-(6,7),6-(6,7)]
   583      12.661156      12.661156      12.661156    7[6-(1,6),6-(1,6),30-(7,53,53)]
   584       1.444718       1.444718       1.444718    7[6-(1,6),6-(1,6),30-(7,53,53)]
   585       1.637986       1.637986       1.637986    7[6-(1,6),6-(1,6),30-(7,53,53)]
   586       0.538685       0.538685       0.538685    7[6-(6,7),6-(6,7)]
   587       1.059551       1.059551       1.059551    7[6-(6,7),6-(6,7)]
   588       0.574323       0.574323       0.574323    7[6-(6,7),6-(6,7)]
   589       6.828827       6.828827       6.828827    7[6-(1,6),6-(1,6),30-(7,53,53)]
   590       1.239113       1.239113       1.239113    7[6-(1,6),6-(1,6),30-(7,53,53)]
   591       1.047215       1.047215       1.047215    7[6-(1,6),6-(1,6),30-(7,53,53)]
   592      11.434379      11.434379      11.434379    7[6-(6,7),6-(6,7)]
   593      13.397222      13.397222      13.397222    7[6-(6,7),6-(6,7)]
   594      11.353508      11.353508      11.353508    7[6-(6,7),6-(6,7)]
   595       1.045844       1.045844       1.045844    7[6-(1,6),6-(1,6),30-(7,53,53)]
   596      12.262282      12.262282      12.262282    7[6-(1,6),6-(1,6),30-(7,53,53)]
   597      12.069013      12.069013      12.069013    7[6-(1,6),6-(1,6),30-(7,53,53)]
   598      13.168315      13.168315      13.168315    7[6-(6,7),6-(6,7)]
   599      12.647449      12.647449      12.647449    7[6-(6,7),6-(6,7)]
   600      13.132677      13.132677      13.132677    7[6-(6,7),6-(6,7)]
   601      -0.024673      -0.024673      -0.024673    7[6-(1,6),6-(1,6),30-(7,53,53)]
   602       8.092613       8.092613       8.092613    7[6-(1,6),6-(1,6),30-(7,53,53)]
   603       7.900715       7.900715       7.900715    7[6-(1,6),6-(1,6),30-(7,53,53)]
   604       4.580879       4.580879       4.580879    7[6-(6,7),6-(6,7)]
   605       6.543722       6.543722       6.543722    7[6-(6,7),6-(6,7)]
   606       4.500008       4.500008       4.500008    7[6-(6,7),6-(6,7)]
   607       7.899344       7.899344       7.899344    7[6-(1,6),6-(1,6),30-(7,53,53)]
   608       5.408782       5.408782       5.408782    7[6-(1,6),6-(1,6),30-(7,53,53)]
   609       5.215513       5.215513       5.215513    7[6-(1,6),6-(1,6),30-(7,53,53)]
   610       6.314815       6.314815       6.314815    7[6-(6,7),6-(6,7)]
   611       5.793949       5.793949       5.793949    7[6-(6,7),6-(6,7)]
   612       6.279177       6.279177       6.279177    7[6-(6,7),6-(6,7)]
   613       0.024673       0.024673       0.024673    7[6-(1,6),6-(1,6),30-(7,53,53)]
   614       5.614387       5.614387       5.614387    7[6-(1,6),6-(1,6),30-(7,53,53)]
   615       5.806285       5.806285       5.806285    7[6-(1,6),6-(1,6),30-(7,53,53)]
   616       9.126121       9.126121       9.126121    7[6-(6,7),6-(6,7)]
   617       7.163278       7.163278       7.163278    7[6-(6,7),6-(6,7)]
   618       9.206992       9.206992       9.206992    7[6-(6,7),6-(6,7)]
   619       5.807656       5.807656       5.807656    7[6-(1,6),6-(1,6),30-(7,53,53)]
   620       8.298218       8.298218       8.298218    7[6-(1,6),6-(1,6),30-(7,53,53)]
   621       8.491487       8.491487       8.491487    7[6-(1,6),6-(1,6),30-(7,53,53)]
   622       7.392185       7.392185       7.392185    7[6-(6,7),6-(6,7)]
   623       7.913051       7.913051       7.913051    7[6-(6,7),6-(6,7)]
   624       7.427823       7.427823       7.427823    7[6-(6,7),6-(6,7)]
   625       6.828827       6.828827       6.828827    7[6-(1,6),6-(1,6),30-(7,53,53)]
   626       1.239113       1.239113       1.239113    7[6-(1,6),6-(1,6),30-(7,53,53)]
   627       1.047215       1.047215       1.047215    7[6-(1,6),6-(1,6),30-(7,53,53)]
   628      11.434379      11.434379      11.434379    7[6-(6,7),6-(6,7)]
   629      13.397222      13.397222      13.397222    7[6-(6,7),6-(6,7)]
   630      11.353508      11.353508      11.353508    7[6-(6,7),6-(6,7)]
   631       1.045844       1.045844       1.045844    7[6-(1,6),6-(1,6),30-(7,53,53)]
   632      12.262282      12.262282      12.262282    7[6-(1,6),6-(1,6),30-(7,53,53)]
   633      12.069013      12.069013      12.069013    7[6-(1,6),6-(1,6),30-(7,53,53)]
   634      13.168315      13.168315      13.168315    7[6-(6,7),6-(6,7)]
   635      12.647449      12.647449      12.647449    7[6-(6,7),6-(6,7)]
   636      13.132677      13.132677      13.132677    7[6-(6,7),6-(6,7)]
   637       6.878173       6.878173       6.878173    7[6-(1,6),6-(1,6),30-(7,53,53)]
   638      12.467887      12.467887      12.467887    7[6-(1,6),6-(1,6),30-(7,53,53)]
   639      12.659785      12.659785      12.659785    7[6-(1,6),6-(1,6),30-(7,53,53)]
   640       2.272621       2.272621       2.272621    7[6-(6,7),6-(6,7)]
   641       0.309778       0.309778       0.309778    7[6-(6,7),6-(6,7)]
   642       2.353492       2.353492       2.353492    7[6-(6,7),6-(6,7)]
   643      12.661156      12.661156      12.661156    7[6-(1,6),6-(1,6),30-(7,53,53)]
   644       1.444718       1.444718       1.444718    7[6-(1,6),6-(1,6),30-(7,53,53)]
   645       1.637986       1.637986       1.637986    7[6-(1,6),6-(1,6),30-(7,53,53)]
   646       0.538685       0.538685       0.538685    7[6-(6,7),6-(6,7)]
   647       1.059551       1.059551       1.059551    7[6-(6,7),6-(6,7)]
   648       0.574323       0.574323       0.574323    7[6-(6,7),6-(6,7)]
