# Supplementary material for: A collection of forcefield precursors for metal–organic frameworks
Source: RSC Adv. 2019 Nov 13;9(63):36492–507. doi: 10.1039/c9ra07327b (PMC9075174; doi:10.1039/c9ra07327b)
Supplement: RA-009-C9RA07327B-s331 [file RA-009-C9RA07327B-s331.txt]

CIWSAD_clean

13.673000    0.000000    0.000000
0.000000    27.590000    0.000000
0.000000    0.000000    45.606000

     1        4.77133        4.77133        4.77133    30[7-(6,6),7-(6,6),53-(0),53-(0)]
     2       4.682456       4.682456       4.682456    30[7-(6,6),7-(6,6),53-(0),53-(0)]
     3       2.009521       2.009521       2.009521    30[7-(6,6),7-(6,6),53-(0),53-(0)]
     4        8.90167        8.90167        8.90167    30[7-(6,6),7-(6,6),53-(0),53-(0)]
     5       8.990544       8.990544       8.990544    30[7-(6,6),7-(6,6),53-(0),53-(0)]
     6      11.663479      11.663479      11.663479    30[7-(6,6),7-(6,6),53-(0),53-(0)]
     7       11.60783       11.60783       11.60783    30[7-(6,6),7-(6,6),53-(0),53-(0)]
     8      11.518956      11.518956      11.518956    30[7-(6,6),7-(6,6),53-(0),53-(0)]
     9       8.846021       8.846021       8.846021    30[7-(6,6),7-(6,6),53-(0),53-(0)]
    10        2.06517        2.06517        2.06517    30[7-(6,6),7-(6,6),53-(0),53-(0)]
    11       2.154044       2.154044       2.154044    30[7-(6,6),7-(6,6),53-(0),53-(0)]
    12       4.826979       4.826979       4.826979    30[7-(6,6),7-(6,6),53-(0),53-(0)]
    13        8.90167        8.90167        8.90167    30[7-(6,6),7-(6,6),53-(0),53-(0)]
    14       8.990544       8.990544       8.990544    30[7-(6,6),7-(6,6),53-(0),53-(0)]
    15      11.663479      11.663479      11.663479    30[7-(6,6),7-(6,6),53-(0),53-(0)]
    16        4.77133        4.77133        4.77133    30[7-(6,6),7-(6,6),53-(0),53-(0)]
    17       4.682456       4.682456       4.682456    30[7-(6,6),7-(6,6),53-(0),53-(0)]
    18       2.009521       2.009521       2.009521    30[7-(6,6),7-(6,6),53-(0),53-(0)]
    19        2.06517        2.06517        2.06517    30[7-(6,6),7-(6,6),53-(0),53-(0)]
    20       2.154044       2.154044       2.154044    30[7-(6,6),7-(6,6),53-(0),53-(0)]
    21       4.826979       4.826979       4.826979    30[7-(6,6),7-(6,6),53-(0),53-(0)]
    22       11.60783       11.60783       11.60783    30[7-(6,6),7-(6,6),53-(0),53-(0)]
    23      11.518956      11.518956      11.518956    30[7-(6,6),7-(6,6),53-(0),53-(0)]
    24       8.846021       8.846021       8.846021    30[7-(6,6),7-(6,6),53-(0),53-(0)]
    25       4.204447       4.204447       4.204447    1[6-(6,7)]
    26       5.374856       5.374856       5.374856    1[6-(6,6)]
    27       7.391624       7.391624       7.391624    1[6-(6,7)]
    28       8.638601       8.638601       8.638601    1[6-(6,6)]
    29      -0.017775      -0.017775      -0.017775    1[6-(6,7)]
    30      11.490789      11.490789      11.490789    1[6-(6,6)]
    31      13.615573      13.615573      13.615573    1[6-(6,7)]
    32      11.463443      11.463443      11.463443    1[6-(6,6)]
    33       7.630901       7.630901       7.630901    1[6-(6,7)]
    34       8.828656       8.828656       8.828656    1[6-(6,6)]
    35       4.286485       4.286485       4.286485    1[6-(6,7)]
    36        5.40357        5.40357        5.40357    1[6-(6,6)]
    37       5.421344       5.421344       5.421344    1[6-(6,7)]
    38       6.293682       6.293682       6.293682    1[6-(6,6)]
    39        6.39076        6.39076        6.39076    1[6-(6,7)]
    40       7.190631       7.190631       7.190631    1[6-(6,6)]
    41       7.993236       7.993236       7.993236    1[6-(6,7)]
    42       7.613126       7.613126       7.613126    1[6-(6,6)]
    43       8.881981       8.881981       8.881981    1[6-(6,7)]
    44       8.478627       8.478627       8.478627    1[6-(6,6)]
    45       8.399324       8.399324       8.399324    1[6-(6,7)]
    46       8.053397       8.053397       8.053397    1[6-(6,6)]
    47       8.299511       8.299511       8.299511    1[6-(6,7)]
    48       7.942646       7.942646       7.942646    1[6-(6,6)]
    49       9.468553       9.468553       9.468553    1[6-(6,7)]
    50       8.298144       8.298144       8.298144    1[6-(6,6)]
    51       6.281376       6.281376       6.281376    1[6-(6,7)]
    52       5.034399       5.034399       5.034399    1[6-(6,6)]
    53       0.017775       0.017775       0.017775    1[6-(6,7)]
    54       2.182211       2.182211       2.182211    1[6-(6,6)]
    55       0.057427       0.057427       0.057427    1[6-(6,7)]
    56       2.209557       2.209557       2.209557    1[6-(6,6)]
    57       6.042099       6.042099       6.042099    1[6-(6,7)]
    58       4.844344       4.844344       4.844344    1[6-(6,6)]
    59       9.386514       9.386514       9.386514    1[6-(6,7)]
    60        8.26943        8.26943        8.26943    1[6-(6,6)]
    61       8.251656       8.251656       8.251656    1[6-(6,7)]
    62       7.379318       7.379318       7.379318    1[6-(6,6)]
    63        7.28224        7.28224        7.28224    1[6-(6,7)]
    64       6.482369       6.482369       6.482369    1[6-(6,6)]
    65       5.679764       5.679764       5.679764    1[6-(6,7)]
    66       6.059874       6.059874       6.059874    1[6-(6,6)]
    67       4.791019       4.791019       4.791019    1[6-(6,7)]
    68       5.194373       5.194373       5.194373    1[6-(6,6)]
    69       5.273676       5.273676       5.273676    1[6-(6,7)]
    70       5.619603       5.619603       5.619603    1[6-(6,6)]
    71       5.373489       5.373489       5.373489    1[6-(6,7)]
    72       5.730354       5.730354       5.730354    1[6-(6,6)]
    73      11.040947      11.040947      11.040947    1[6-(6,7)]
    74      12.211356      12.211356      12.211356    1[6-(6,6)]
    75       0.555124       0.555124       0.555124    1[6-(6,7)]
    76       1.802101       1.802101       1.802101    1[6-(6,6)]
    77       6.818725       6.818725       6.818725    1[6-(6,7)]
    78       4.654289       4.654289       4.654289    1[6-(6,6)]
    79       6.779073       6.779073       6.779073    1[6-(6,7)]
    80       4.626943       4.626943       4.626943    1[6-(6,6)]
    81       0.794401       0.794401       0.794401    1[6-(6,7)]
    82       1.992156       1.992156       1.992156    1[6-(6,6)]
    83      11.122986      11.122986      11.122986    1[6-(6,7)]
    84       12.24007       12.24007       12.24007    1[6-(6,6)]
    85      12.257844      12.257844      12.257844    1[6-(6,7)]
    86      13.130182      13.130182      13.130182    1[6-(6,6)]
    87       13.22726       13.22726       13.22726    1[6-(6,7)]
    88       0.354131       0.354131       0.354131    1[6-(6,6)]
    89       1.156736       1.156736       1.156736    1[6-(6,7)]
    90       0.776626       0.776626       0.776626    1[6-(6,6)]
    91       2.045481       2.045481       2.045481    1[6-(6,7)]
    92       1.642127       1.642127       1.642127    1[6-(6,6)]
    93       1.562824       1.562824       1.562824    1[6-(6,7)]
    94       1.216897       1.216897       1.216897    1[6-(6,6)]
    95       1.463011       1.463011       1.463011    1[6-(6,7)]
    96       1.106146       1.106146       1.106146    1[6-(6,6)]
    97       2.632052       2.632052       2.632052    1[6-(6,7)]
    98       1.461644       1.461644       1.461644    1[6-(6,6)]
    99      13.117876      13.117876      13.117876    1[6-(6,7)]
   100      11.870899      11.870899      11.870899    1[6-(6,6)]
   101       6.854275       6.854275       6.854275    1[6-(6,7)]
   102       9.018711       9.018711       9.018711    1[6-(6,6)]
   103       6.893927       6.893927       6.893927    1[6-(6,7)]
   104       9.046057       9.046057       9.046057    1[6-(6,6)]
   105      12.878599      12.878599      12.878599    1[6-(6,7)]
   106      11.680844      11.680844      11.680844    1[6-(6,6)]
   107       2.550015       2.550015       2.550015    1[6-(6,7)]
   108        1.43293        1.43293        1.43293    1[6-(6,6)]
   109       1.415156       1.415156       1.415156    1[6-(6,7)]
   110       0.542818       0.542818       0.542818    1[6-(6,6)]
   111        0.44574        0.44574        0.44574    1[6-(6,7)]
   112      13.318869      13.318869      13.318869    1[6-(6,6)]
   113      12.516264      12.516264      12.516264    1[6-(6,7)]
   114      12.896374      12.896374      12.896374    1[6-(6,6)]
   115      11.627519      11.627519      11.627519    1[6-(6,7)]
   116      12.030873      12.030873      12.030873    1[6-(6,6)]
   117      12.110176      12.110176      12.110176    1[6-(6,7)]
   118      12.456103      12.456103      12.456103    1[6-(6,6)]
   119      12.209989      12.209989      12.209989    1[6-(6,7)]
   120      12.566854      12.566854      12.566854    1[6-(6,6)]
   121       9.468553       9.468553       9.468553    1[6-(6,7)]
   122       8.298144       8.298144       8.298144    1[6-(6,6)]
   123       6.281376       6.281376       6.281376    1[6-(6,7)]
   124       5.034399       5.034399       5.034399    1[6-(6,6)]
   125       0.017775       0.017775       0.017775    1[6-(6,7)]
   126       2.182211       2.182211       2.182211    1[6-(6,6)]
   127       0.057427       0.057427       0.057427    1[6-(6,7)]
   128       2.209557       2.209557       2.209557    1[6-(6,6)]
   129       6.042099       6.042099       6.042099    1[6-(6,7)]
   130       4.844344       4.844344       4.844344    1[6-(6,6)]
   131       9.386514       9.386514       9.386514    1[6-(6,7)]
   132        8.26943        8.26943        8.26943    1[6-(6,6)]
   133       8.251656       8.251656       8.251656    1[6-(6,7)]
   134       7.379318       7.379318       7.379318    1[6-(6,6)]
   135        7.28224        7.28224        7.28224    1[6-(6,7)]
   136       6.482369       6.482369       6.482369    1[6-(6,6)]
   137       5.679764       5.679764       5.679764    1[6-(6,7)]
   138       6.059874       6.059874       6.059874    1[6-(6,6)]
   139       4.791019       4.791019       4.791019    1[6-(6,7)]
   140       5.194373       5.194373       5.194373    1[6-(6,6)]
   141       5.273676       5.273676       5.273676    1[6-(6,7)]
   142       5.619603       5.619603       5.619603    1[6-(6,6)]
   143       5.373489       5.373489       5.373489    1[6-(6,7)]
   144       5.730354       5.730354       5.730354    1[6-(6,6)]
   145       4.204447       4.204447       4.204447    1[6-(6,7)]
   146       5.374856       5.374856       5.374856    1[6-(6,6)]
   147       7.391624       7.391624       7.391624    1[6-(6,7)]
   148       8.638601       8.638601       8.638601    1[6-(6,6)]
   149      -0.017775      -0.017775      -0.017775    1[6-(6,7)]
   150      11.490789      11.490789      11.490789    1[6-(6,6)]
   151      13.615573      13.615573      13.615573    1[6-(6,7)]
   152      11.463443      11.463443      11.463443    1[6-(6,6)]
   153       7.630901       7.630901       7.630901    1[6-(6,7)]
   154       8.828656       8.828656       8.828656    1[6-(6,6)]
   155       4.286485       4.286485       4.286485    1[6-(6,7)]
   156        5.40357        5.40357        5.40357    1[6-(6,6)]
   157       5.421344       5.421344       5.421344    1[6-(6,7)]
   158       6.293682       6.293682       6.293682    1[6-(6,6)]
   159        6.39076        6.39076        6.39076    1[6-(6,7)]
   160       7.190631       7.190631       7.190631    1[6-(6,6)]
   161       7.993236       7.993236       7.993236    1[6-(6,7)]
   162       7.613126       7.613126       7.613126    1[6-(6,6)]
   163       8.881981       8.881981       8.881981    1[6-(6,7)]
   164       8.478627       8.478627       8.478627    1[6-(6,6)]
   165       8.399324       8.399324       8.399324    1[6-(6,7)]
   166       8.053397       8.053397       8.053397    1[6-(6,6)]
   167       8.299511       8.299511       8.299511    1[6-(6,7)]
   168       7.942646       7.942646       7.942646    1[6-(6,6)]
   169       2.632052       2.632052       2.632052    1[6-(6,7)]
   170       1.461644       1.461644       1.461644    1[6-(6,6)]
   171      13.117876      13.117876      13.117876    1[6-(6,7)]
   172      11.870899      11.870899      11.870899    1[6-(6,6)]
   173       6.854275       6.854275       6.854275    1[6-(6,7)]
   174       9.018711       9.018711       9.018711    1[6-(6,6)]
   175       6.893927       6.893927       6.893927    1[6-(6,7)]
   176       9.046057       9.046057       9.046057    1[6-(6,6)]
   177      12.878599      12.878599      12.878599    1[6-(6,7)]
   178      11.680844      11.680844      11.680844    1[6-(6,6)]
   179       2.550015       2.550015       2.550015    1[6-(6,7)]
   180        1.43293        1.43293        1.43293    1[6-(6,6)]
   181       1.415156       1.415156       1.415156    1[6-(6,7)]
   182       0.542818       0.542818       0.542818    1[6-(6,6)]
   183        0.44574        0.44574        0.44574    1[6-(6,7)]
   184      13.318869      13.318869      13.318869    1[6-(6,6)]
   185      12.516264      12.516264      12.516264    1[6-(6,7)]
   186      12.896374      12.896374      12.896374    1[6-(6,6)]
   187      11.627519      11.627519      11.627519    1[6-(6,7)]
   188      12.030873      12.030873      12.030873    1[6-(6,6)]
   189      12.110176      12.110176      12.110176    1[6-(6,7)]
   190      12.456103      12.456103      12.456103    1[6-(6,6)]
   191      12.209989      12.209989      12.209989    1[6-(6,7)]
   192      12.566854      12.566854      12.566854    1[6-(6,6)]
   193      11.040947      11.040947      11.040947    1[6-(6,7)]
   194      12.211356      12.211356      12.211356    1[6-(6,6)]
   195       0.555124       0.555124       0.555124    1[6-(6,7)]
   196       1.802101       1.802101       1.802101    1[6-(6,6)]
   197       6.818725       6.818725       6.818725    1[6-(6,7)]
   198       4.654289       4.654289       4.654289    1[6-(6,6)]
   199       6.779073       6.779073       6.779073    1[6-(6,7)]
   200       4.626943       4.626943       4.626943    1[6-(6,6)]
   201       0.794401       0.794401       0.794401    1[6-(6,7)]
   202       1.992156       1.992156       1.992156    1[6-(6,6)]
   203      11.122986      11.122986      11.122986    1[6-(6,7)]
   204       12.24007       12.24007       12.24007    1[6-(6,6)]
   205      12.257844      12.257844      12.257844    1[6-(6,7)]
   206      13.130182      13.130182      13.130182    1[6-(6,6)]
   207       13.22726       13.22726       13.22726    1[6-(6,7)]
   208       0.354131       0.354131       0.354131    1[6-(6,6)]
   209       1.156736       1.156736       1.156736    1[6-(6,7)]
   210       0.776626       0.776626       0.776626    1[6-(6,6)]
   211       2.045481       2.045481       2.045481    1[6-(6,7)]
   212       1.642127       1.642127       1.642127    1[6-(6,6)]
   213       1.562824       1.562824       1.562824    1[6-(6,7)]
   214       1.216897       1.216897       1.216897    1[6-(6,6)]
   215       1.463011       1.463011       1.463011    1[6-(6,7)]
   216       1.106146       1.106146       1.106146    1[6-(6,6)]
   217       5.123273       5.123273       5.123273    6[1-(0),6-(1,6),7-(6,30)]
   218        5.81376        5.81376        5.81376    6[1-(0),6-(1,7),6-(6,6)]
   219       6.980066       6.980066       6.980066    6[1-(0),6-(1,6),7-(6,30)]
   220       7.729347       7.729347       7.729347    6[1-(0),6-(1,7),6-(6,6)]
   221       7.148244       7.148244       7.148244    6[6-(1,6),6-(1,6),6-(7,7)]
   222       7.920769       7.920769       7.920769    6[6-(6,6),7-(6),7-(6)]
   223      13.195812      13.195812      13.195812    6[1-(0),6-(1,6),7-(6,30)]
   224      11.911918      11.911918      11.911918    6[1-(0),6-(1,7),6-(6,6)]
   225      13.173935      13.173935      13.173935    6[1-(0),6-(1,6),7-(6,30)]
   226      11.891408      11.891408      11.891408    6[1-(0),6-(1,7),6-(6,6)]
   227      11.244675      11.244675      11.244675    6[6-(1,6),6-(1,6),6-(7,7)]
   228       9.825418       9.825418       9.825418    6[6-(6,6),7-(6),7-(6)]
   229       7.172856       7.172856       7.172856    6[1-(0),6-(1,6),7-(6,30)]
   230       7.893423       7.893423       7.893423    6[1-(0),6-(1,7),6-(6,6)]
   231       5.228555       5.228555       5.228555    6[1-(0),6-(1,6),7-(6,30)]
   232       5.886227       5.886227       5.886227    6[1-(0),6-(1,7),6-(6,6)]
   233       7.243955       7.243955       7.243955    6[6-(1,6),6-(1,6),6-(7,7)]
   234       7.963155       7.963155       7.963155    6[6-(6,6),7-(6),7-(6)]
   235       5.791883       5.791883       5.791883    6[1-(0),6-(1,6),7-(6,30)]
   236       6.297784       6.297784       6.297784    6[1-(0),6-(1,7),6-(6,6)]
   237       6.344272       6.344272       6.344272    6[1-(0),6-(1,6),7-(6,30)]
   238       6.835133       6.835133       6.835133    6[1-(0),6-(1,7),6-(6,6)]
   239       6.807787       6.807787       6.807787    6[6-(1,6),6-(1,6),6-(7,7)]
   240       7.258996       7.258996       7.258996    6[6-(6,6),7-(6),7-(6)]
   241       8.105354       8.105354       8.105354    6[1-(0),6-(1,6),7-(6,30)]
   242       7.872913       7.872913       7.872913    6[1-(0),6-(1,7),6-(6,6)]
   243       8.616725       8.616725       8.616725    6[1-(0),6-(1,6),7-(6,30)]
   244       8.387018       8.387018       8.387018    6[1-(0),6-(1,7),6-(6,6)]
   245       8.019215       8.019215       8.019215    6[6-(1,6),6-(1,6),6-(7,7)]
   246       7.794977       7.794977       7.794977    6[6-(6,6),7-(6),7-(6)]
   247       8.311817       8.311817       8.311817    6[1-(0),6-(1,6),7-(6,30)]
   248       8.103987       8.103987       8.103987    6[1-(0),6-(1,7),6-(6,6)]
   249       8.251656       8.251656       8.251656    6[1-(0),6-(1,6),7-(6,30)]
   250       8.038357       8.038357       8.038357    6[1-(0),6-(1,7),6-(6,6)]
   251        7.96589        7.96589        7.96589    6[6-(1,6),6-(1,6),6-(7,7)]
   252       7.784039       7.784039       7.784039    6[6-(6,6),7-(6),7-(6)]
   253       8.549727       8.549727       8.549727    6[1-(0),6-(1,6),7-(6,30)]
   254        7.85924        7.85924        7.85924    6[1-(0),6-(1,7),6-(6,6)]
   255       6.692934       6.692934       6.692934    6[1-(0),6-(1,6),7-(6,30)]
   256       5.943653       5.943653       5.943653    6[1-(0),6-(1,7),6-(6,6)]
   257       6.524756       6.524756       6.524756    6[6-(1,6),6-(1,6),6-(7,7)]
   258       5.752231       5.752231       5.752231    6[6-(6,6),7-(6),7-(6)]
   259       0.477188       0.477188       0.477188    6[1-(0),6-(1,6),7-(6,30)]
   260       1.761082       1.761082       1.761082    6[1-(0),6-(1,7),6-(6,6)]
   261       0.499065       0.499065       0.499065    6[1-(0),6-(1,6),7-(6,30)]
   262       1.781592       1.781592       1.781592    6[1-(0),6-(1,7),6-(6,6)]
   263       2.428325       2.428325       2.428325    6[6-(1,6),6-(1,6),6-(7,7)]
   264       3.847582       3.847582       3.847582    6[6-(6,6),7-(6),7-(6)]
   265       6.500144       6.500144       6.500144    6[1-(0),6-(1,6),7-(6,30)]
   266       5.779577       5.779577       5.779577    6[1-(0),6-(1,7),6-(6,6)]
   267       8.444445       8.444445       8.444445    6[1-(0),6-(1,6),7-(6,30)]
   268       7.786773       7.786773       7.786773    6[1-(0),6-(1,7),6-(6,6)]
   269       6.429045       6.429045       6.429045    6[6-(1,6),6-(1,6),6-(7,7)]
   270       5.709845       5.709845       5.709845    6[6-(6,6),7-(6),7-(6)]
   271       7.881117       7.881117       7.881117    6[1-(0),6-(1,6),7-(6,30)]
   272       7.375216       7.375216       7.375216    6[1-(0),6-(1,7),6-(6,6)]
   273       7.328728       7.328728       7.328728    6[1-(0),6-(1,6),7-(6,30)]
   274       6.837867       6.837867       6.837867    6[1-(0),6-(1,7),6-(6,6)]
   275       6.865213       6.865213       6.865213    6[6-(1,6),6-(1,6),6-(7,7)]
   276       6.414004       6.414004       6.414004    6[6-(6,6),7-(6),7-(6)]
   277       5.567646       5.567646       5.567646    6[1-(0),6-(1,6),7-(6,30)]
   278       5.800087       5.800087       5.800087    6[1-(0),6-(1,7),6-(6,6)]
   279       5.056275       5.056275       5.056275    6[1-(0),6-(1,6),7-(6,30)]
   280       5.285982       5.285982       5.285982    6[1-(0),6-(1,7),6-(6,6)]
   281       5.653785       5.653785       5.653785    6[6-(1,6),6-(1,6),6-(7,7)]
   282       5.878023       5.878023       5.878023    6[6-(6,6),7-(6),7-(6)]
   283       5.361183       5.361183       5.361183    6[1-(0),6-(1,6),7-(6,30)]
   284       5.569013       5.569013       5.569013    6[1-(0),6-(1,7),6-(6,6)]
   285       5.421344       5.421344       5.421344    6[1-(0),6-(1,6),7-(6,30)]
   286       5.634643       5.634643       5.634643    6[1-(0),6-(1,7),6-(6,6)]
   287        5.70711        5.70711        5.70711    6[6-(1,6),6-(1,6),6-(7,7)]
   288       5.888961       5.888961       5.888961    6[6-(6,6),7-(6),7-(6)]
   289      11.959773      11.959773      11.959773    6[1-(0),6-(1,6),7-(6,30)]
   290       12.65026       12.65026       12.65026    6[1-(0),6-(1,7),6-(6,6)]
   291       0.143566       0.143566       0.143566    6[1-(0),6-(1,6),7-(6,30)]
   292       0.892847       0.892847       0.892847    6[1-(0),6-(1,7),6-(6,6)]
   293       0.311744       0.311744       0.311744    6[6-(1,6),6-(1,6),6-(7,7)]
   294       1.084269       1.084269       1.084269    6[6-(6,6),7-(6),7-(6)]
   295       6.359312       6.359312       6.359312    6[1-(0),6-(1,6),7-(6,30)]
   296       5.075418       5.075418       5.075418    6[1-(0),6-(1,7),6-(6,6)]
   297       6.337436       6.337436       6.337436    6[1-(0),6-(1,6),7-(6,30)]
   298       5.054908       5.054908       5.054908    6[1-(0),6-(1,7),6-(6,6)]
   299       4.408175       4.408175       4.408175    6[6-(1,6),6-(1,6),6-(7,7)]
   300       2.988918       2.988918       2.988918    6[6-(6,6),7-(6),7-(6)]
   301       0.336356       0.336356       0.336356    6[1-(0),6-(1,6),7-(6,30)]
   302       1.056923       1.056923       1.056923    6[1-(0),6-(1,7),6-(6,6)]
   303      12.065055      12.065055      12.065055    6[1-(0),6-(1,6),7-(6,30)]
   304      12.722726      12.722726      12.722726    6[1-(0),6-(1,7),6-(6,6)]
   305       0.407455       0.407455       0.407455    6[6-(1,6),6-(1,6),6-(7,7)]
   306       1.126655       1.126655       1.126655    6[6-(6,6),7-(6),7-(6)]
   307      12.628383      12.628383      12.628383    6[1-(0),6-(1,6),7-(6,30)]
   308      13.134284      13.134284      13.134284    6[1-(0),6-(1,7),6-(6,6)]
   309      13.180772      13.180772      13.180772    6[1-(0),6-(1,6),7-(6,30)]
   310      -0.001367      -0.001367      -0.001367    6[1-(0),6-(1,7),6-(6,6)]
   311      -0.028713      -0.028713      -0.028713    6[6-(1,6),6-(1,6),6-(7,7)]
   312       0.422496       0.422496       0.422496    6[6-(6,6),7-(6),7-(6)]
   313       1.268854       1.268854       1.268854    6[1-(0),6-(1,6),7-(6,30)]
   314       1.036413       1.036413       1.036413    6[1-(0),6-(1,7),6-(6,6)]
   315       1.780225       1.780225       1.780225    6[1-(0),6-(1,6),7-(6,30)]
   316       1.550518       1.550518       1.550518    6[1-(0),6-(1,7),6-(6,6)]
   317       1.182714       1.182714       1.182714    6[6-(1,6),6-(1,6),6-(7,7)]
   318       0.958477       0.958477       0.958477    6[6-(6,6),7-(6),7-(6)]
   319       1.475317       1.475317       1.475317    6[1-(0),6-(1,6),7-(6,30)]
   320       1.267487       1.267487       1.267487    6[1-(0),6-(1,7),6-(6,6)]
   321       1.415156       1.415156       1.415156    6[1-(0),6-(1,6),7-(6,30)]
   322       1.201857       1.201857       1.201857    6[1-(0),6-(1,7),6-(6,6)]
   323        1.12939        1.12939        1.12939    6[6-(1,6),6-(1,6),6-(7,7)]
   324       0.947539       0.947539       0.947539    6[6-(6,6),7-(6),7-(6)]
   325       1.713227       1.713227       1.713227    6[1-(0),6-(1,6),7-(6,30)]
   326        1.02274        1.02274        1.02274    6[1-(0),6-(1,7),6-(6,6)]
   327      13.529434      13.529434      13.529434    6[1-(0),6-(1,6),7-(6,30)]
   328      12.780153      12.780153      12.780153    6[1-(0),6-(1,7),6-(6,6)]
   329      13.361256      13.361256      13.361256    6[6-(1,6),6-(1,6),6-(7,7)]
   330      12.588731      12.588731      12.588731    6[6-(6,6),7-(6),7-(6)]
   331       7.313688       7.313688       7.313688    6[1-(0),6-(1,6),7-(6,30)]
   332       8.597582       8.597582       8.597582    6[1-(0),6-(1,7),6-(6,6)]
   333       7.335564       7.335564       7.335564    6[1-(0),6-(1,6),7-(6,30)]
   334       8.618092       8.618092       8.618092    6[1-(0),6-(1,7),6-(6,6)]
   335       9.264825       9.264825       9.264825    6[6-(1,6),6-(1,6),6-(7,7)]
   336      10.684082      10.684082      10.684082    6[6-(6,6),7-(6),7-(6)]
   337      13.336644      13.336644      13.336644    6[1-(0),6-(1,6),7-(6,30)]
   338      12.616077      12.616077      12.616077    6[1-(0),6-(1,7),6-(6,6)]
   339       1.607945       1.607945       1.607945    6[1-(0),6-(1,6),7-(6,30)]
   340       0.950273       0.950273       0.950273    6[1-(0),6-(1,7),6-(6,6)]
   341      13.265545      13.265545      13.265545    6[6-(1,6),6-(1,6),6-(7,7)]
   342      12.546345      12.546345      12.546345    6[6-(6,6),7-(6),7-(6)]
   343       1.044617       1.044617       1.044617    6[1-(0),6-(1,6),7-(6,30)]
   344       0.538716       0.538716       0.538716    6[1-(0),6-(1,7),6-(6,6)]
   345       0.492228       0.492228       0.492228    6[1-(0),6-(1,6),7-(6,30)]
   346       0.001367       0.001367       0.001367    6[1-(0),6-(1,7),6-(6,6)]
   347       0.028713       0.028713       0.028713    6[6-(1,6),6-(1,6),6-(7,7)]
   348      13.250504      13.250504      13.250504    6[6-(6,6),7-(6),7-(6)]
   349      12.404146      12.404146      12.404146    6[1-(0),6-(1,6),7-(6,30)]
   350      12.636587      12.636587      12.636587    6[1-(0),6-(1,7),6-(6,6)]
   351      11.892775      11.892775      11.892775    6[1-(0),6-(1,6),7-(6,30)]
   352      12.122482      12.122482      12.122482    6[1-(0),6-(1,7),6-(6,6)]
   353      12.490285      12.490285      12.490285    6[6-(1,6),6-(1,6),6-(7,7)]
   354      12.714523      12.714523      12.714523    6[6-(6,6),7-(6),7-(6)]
   355      12.197683      12.197683      12.197683    6[1-(0),6-(1,6),7-(6,30)]
   356      12.405513      12.405513      12.405513    6[1-(0),6-(1,7),6-(6,6)]
   357      12.257844      12.257844      12.257844    6[1-(0),6-(1,6),7-(6,30)]
   358      12.471143      12.471143      12.471143    6[1-(0),6-(1,7),6-(6,6)]
   359       12.54361       12.54361       12.54361    6[6-(1,6),6-(1,6),6-(7,7)]
   360      12.725461      12.725461      12.725461    6[6-(6,6),7-(6),7-(6)]
   361       8.549727       8.549727       8.549727    6[1-(0),6-(1,6),7-(6,30)]
   362        7.85924        7.85924        7.85924    6[1-(0),6-(1,7),6-(6,6)]
   363       6.692934       6.692934       6.692934    6[1-(0),6-(1,6),7-(6,30)]
   364       5.943653       5.943653       5.943653    6[1-(0),6-(1,7),6-(6,6)]
   365       6.524756       6.524756       6.524756    6[6-(1,6),6-(1,6),6-(7,7)]
   366       5.752231       5.752231       5.752231    6[6-(6,6),7-(6),7-(6)]
   367       0.477188       0.477188       0.477188    6[1-(0),6-(1,6),7-(6,30)]
   368       1.761082       1.761082       1.761082    6[1-(0),6-(1,7),6-(6,6)]
   369       0.499065       0.499065       0.499065    6[1-(0),6-(1,6),7-(6,30)]
   370       1.781592       1.781592       1.781592    6[1-(0),6-(1,7),6-(6,6)]
   371       2.428325       2.428325       2.428325    6[6-(1,6),6-(1,6),6-(7,7)]
   372       3.847582       3.847582       3.847582    6[6-(6,6),7-(6),7-(6)]
   373       6.500144       6.500144       6.500144    6[1-(0),6-(1,6),7-(6,30)]
   374       5.779577       5.779577       5.779577    6[1-(0),6-(1,7),6-(6,6)]
   375       8.444445       8.444445       8.444445    6[1-(0),6-(1,6),7-(6,30)]
   376       7.786773       7.786773       7.786773    6[1-(0),6-(1,7),6-(6,6)]
   377       6.429045       6.429045       6.429045    6[6-(1,6),6-(1,6),6-(7,7)]
   378       5.709845       5.709845       5.709845    6[6-(6,6),7-(6),7-(6)]
   379       7.881117       7.881117       7.881117    6[1-(0),6-(1,6),7-(6,30)]
   380       7.375216       7.375216       7.375216    6[1-(0),6-(1,7),6-(6,6)]
   381       7.328728       7.328728       7.328728    6[1-(0),6-(1,6),7-(6,30)]
   382       6.837867       6.837867       6.837867    6[1-(0),6-(1,7),6-(6,6)]
   383       6.865213       6.865213       6.865213    6[6-(1,6),6-(1,6),6-(7,7)]
   384       6.414004       6.414004       6.414004    6[6-(6,6),7-(6),7-(6)]
   385       5.567646       5.567646       5.567646    6[1-(0),6-(1,6),7-(6,30)]
   386       5.800087       5.800087       5.800087    6[1-(0),6-(1,7),6-(6,6)]
   387       5.056275       5.056275       5.056275    6[1-(0),6-(1,6),7-(6,30)]
   388       5.285982       5.285982       5.285982    6[1-(0),6-(1,7),6-(6,6)]
   389       5.653785       5.653785       5.653785    6[6-(1,6),6-(1,6),6-(7,7)]
   390       5.878023       5.878023       5.878023    6[6-(6,6),7-(6),7-(6)]
   391       5.361183       5.361183       5.361183    6[1-(0),6-(1,6),7-(6,30)]
   392       5.569013       5.569013       5.569013    6[1-(0),6-(1,7),6-(6,6)]
   393       5.421344       5.421344       5.421344    6[1-(0),6-(1,6),7-(6,30)]
   394       5.634643       5.634643       5.634643    6[1-(0),6-(1,7),6-(6,6)]
   395        5.70711        5.70711        5.70711    6[6-(1,6),6-(1,6),6-(7,7)]
   396       5.888961       5.888961       5.888961    6[6-(6,6),7-(6),7-(6)]
   397       5.123273       5.123273       5.123273    6[1-(0),6-(1,6),7-(6,30)]
   398        5.81376        5.81376        5.81376    6[1-(0),6-(1,7),6-(6,6)]
   399       6.980066       6.980066       6.980066    6[1-(0),6-(1,6),7-(6,30)]
   400       7.729347       7.729347       7.729347    6[1-(0),6-(1,7),6-(6,6)]
   401       7.148244       7.148244       7.148244    6[6-(1,6),6-(1,6),6-(7,7)]
   402       7.920769       7.920769       7.920769    6[6-(6,6),7-(6),7-(6)]
   403      13.195812      13.195812      13.195812    6[1-(0),6-(1,6),7-(6,30)]
   404      11.911918      11.911918      11.911918    6[1-(0),6-(1,7),6-(6,6)]
   405      13.173935      13.173935      13.173935    6[1-(0),6-(1,6),7-(6,30)]
   406      11.891408      11.891408      11.891408    6[1-(0),6-(1,7),6-(6,6)]
   407      11.244675      11.244675      11.244675    6[6-(1,6),6-(1,6),6-(7,7)]
   408       9.825418       9.825418       9.825418    6[6-(6,6),7-(6),7-(6)]
   409       7.172856       7.172856       7.172856    6[1-(0),6-(1,6),7-(6,30)]
   410       7.893423       7.893423       7.893423    6[1-(0),6-(1,7),6-(6,6)]
   411       5.228555       5.228555       5.228555    6[1-(0),6-(1,6),7-(6,30)]
   412       5.886227       5.886227       5.886227    6[1-(0),6-(1,7),6-(6,6)]
   413       7.243955       7.243955       7.243955    6[6-(1,6),6-(1,6),6-(7,7)]
   414       7.963155       7.963155       7.963155    6[6-(6,6),7-(6),7-(6)]
   415       5.791883       5.791883       5.791883    6[1-(0),6-(1,6),7-(6,30)]
   416       6.297784       6.297784       6.297784    6[1-(0),6-(1,7),6-(6,6)]
   417       6.344272       6.344272       6.344272    6[1-(0),6-(1,6),7-(6,30)]
   418       6.835133       6.835133       6.835133    6[1-(0),6-(1,7),6-(6,6)]
   419       6.807787       6.807787       6.807787    6[6-(1,6),6-(1,6),6-(7,7)]
   420       7.258996       7.258996       7.258996    6[6-(6,6),7-(6),7-(6)]
   421       8.105354       8.105354       8.105354    6[1-(0),6-(1,6),7-(6,30)]
   422       7.872913       7.872913       7.872913    6[1-(0),6-(1,7),6-(6,6)]
   423       8.616725       8.616725       8.616725    6[1-(0),6-(1,6),7-(6,30)]
   424       8.387018       8.387018       8.387018    6[1-(0),6-(1,7),6-(6,6)]
   425       8.019215       8.019215       8.019215    6[6-(1,6),6-(1,6),6-(7,7)]
   426       7.794977       7.794977       7.794977    6[6-(6,6),7-(6),7-(6)]
   427       8.311817       8.311817       8.311817    6[1-(0),6-(1,6),7-(6,30)]
   428       8.103987       8.103987       8.103987    6[1-(0),6-(1,7),6-(6,6)]
   429       8.251656       8.251656       8.251656    6[1-(0),6-(1,6),7-(6,30)]
   430       8.038357       8.038357       8.038357    6[1-(0),6-(1,7),6-(6,6)]
   431        7.96589        7.96589        7.96589    6[6-(1,6),6-(1,6),6-(7,7)]
   432       7.784039       7.784039       7.784039    6[6-(6,6),7-(6),7-(6)]
   433       1.713227       1.713227       1.713227    6[1-(0),6-(1,6),7-(6,30)]
   434        1.02274        1.02274        1.02274    6[1-(0),6-(1,7),6-(6,6)]
   435      13.529434      13.529434      13.529434    6[1-(0),6-(1,6),7-(6,30)]
   436      12.780153      12.780153      12.780153    6[1-(0),6-(1,7),6-(6,6)]
   437      13.361256      13.361256      13.361256    6[6-(1,6),6-(1,6),6-(7,7)]
   438      12.588731      12.588731      12.588731    6[6-(6,6),7-(6),7-(6)]
   439       7.313688       7.313688       7.313688    6[1-(0),6-(1,6),7-(6,30)]
   440       8.597582       8.597582       8.597582    6[1-(0),6-(1,7),6-(6,6)]
   441       7.335564       7.335564       7.335564    6[1-(0),6-(1,6),7-(6,30)]
   442       8.618092       8.618092       8.618092    6[1-(0),6-(1,7),6-(6,6)]
   443       9.264825       9.264825       9.264825    6[6-(1,6),6-(1,6),6-(7,7)]
   444      10.684082      10.684082      10.684082    6[6-(6,6),7-(6),7-(6)]
   445      13.336644      13.336644      13.336644    6[1-(0),6-(1,6),7-(6,30)]
   446      12.616077      12.616077      12.616077    6[1-(0),6-(1,7),6-(6,6)]
   447       1.607945       1.607945       1.607945    6[1-(0),6-(1,6),7-(6,30)]
   448       0.950273       0.950273       0.950273    6[1-(0),6-(1,7),6-(6,6)]
   449      13.265545      13.265545      13.265545    6[6-(1,6),6-(1,6),6-(7,7)]
   450      12.546345      12.546345      12.546345    6[6-(6,6),7-(6),7-(6)]
   451       1.044617       1.044617       1.044617    6[1-(0),6-(1,6),7-(6,30)]
   452       0.538716       0.538716       0.538716    6[1-(0),6-(1,7),6-(6,6)]
   453       0.492228       0.492228       0.492228    6[1-(0),6-(1,6),7-(6,30)]
   454       0.001367       0.001367       0.001367    6[1-(0),6-(1,7),6-(6,6)]
   455       0.028713       0.028713       0.028713    6[6-(1,6),6-(1,6),6-(7,7)]
   456      13.250504      13.250504      13.250504    6[6-(6,6),7-(6),7-(6)]
   457      12.404146      12.404146      12.404146    6[1-(0),6-(1,6),7-(6,30)]
   458      12.636587      12.636587      12.636587    6[1-(0),6-(1,7),6-(6,6)]
   459      11.892775      11.892775      11.892775    6[1-(0),6-(1,6),7-(6,30)]
   460      12.122482      12.122482      12.122482    6[1-(0),6-(1,7),6-(6,6)]
   461      12.490285      12.490285      12.490285    6[6-(1,6),6-(1,6),6-(7,7)]
   462      12.714523      12.714523      12.714523    6[6-(6,6),7-(6),7-(6)]
   463      12.197683      12.197683      12.197683    6[1-(0),6-(1,6),7-(6,30)]
   464      12.405513      12.405513      12.405513    6[1-(0),6-(1,7),6-(6,6)]
   465      12.257844      12.257844      12.257844    6[1-(0),6-(1,6),7-(6,30)]
   466      12.471143      12.471143      12.471143    6[1-(0),6-(1,7),6-(6,6)]
   467       12.54361       12.54361       12.54361    6[6-(1,6),6-(1,6),6-(7,7)]
   468      12.725461      12.725461      12.725461    6[6-(6,6),7-(6),7-(6)]
   469      11.959773      11.959773      11.959773    6[1-(0),6-(1,6),7-(6,30)]
   470       12.65026       12.65026       12.65026    6[1-(0),6-(1,7),6-(6,6)]
   471       0.143566       0.143566       0.143566    6[1-(0),6-(1,6),7-(6,30)]
   472       0.892847       0.892847       0.892847    6[1-(0),6-(1,7),6-(6,6)]
   473       0.311744       0.311744       0.311744    6[6-(1,6),6-(1,6),6-(7,7)]
   474       1.084269       1.084269       1.084269    6[6-(6,6),7-(6),7-(6)]
   475       6.359312       6.359312       6.359312    6[1-(0),6-(1,6),7-(6,30)]
   476       5.075418       5.075418       5.075418    6[1-(0),6-(1,7),6-(6,6)]
   477       6.337436       6.337436       6.337436    6[1-(0),6-(1,6),7-(6,30)]
   478       5.054908       5.054908       5.054908    6[1-(0),6-(1,7),6-(6,6)]
   479       4.408175       4.408175       4.408175    6[6-(1,6),6-(1,6),6-(7,7)]
   480       2.988918       2.988918       2.988918    6[6-(6,6),7-(6),7-(6)]
   481       0.336356       0.336356       0.336356    6[1-(0),6-(1,6),7-(6,30)]
   482       1.056923       1.056923       1.056923    6[1-(0),6-(1,7),6-(6,6)]
   483      12.065055      12.065055      12.065055    6[1-(0),6-(1,6),7-(6,30)]
   484      12.722726      12.722726      12.722726    6[1-(0),6-(1,7),6-(6,6)]
   485       0.407455       0.407455       0.407455    6[6-(1,6),6-(1,6),6-(7,7)]
   486       1.126655       1.126655       1.126655    6[6-(6,6),7-(6),7-(6)]
   487      12.628383      12.628383      12.628383    6[1-(0),6-(1,6),7-(6,30)]
   488      13.134284      13.134284      13.134284    6[1-(0),6-(1,7),6-(6,6)]
   489      13.180772      13.180772      13.180772    6[1-(0),6-(1,6),7-(6,30)]
   490      -0.001367      -0.001367      -0.001367    6[1-(0),6-(1,7),6-(6,6)]
   491      -0.028713      -0.028713      -0.028713    6[6-(1,6),6-(1,6),6-(7,7)]
   492       0.422496       0.422496       0.422496    6[6-(6,6),7-(6),7-(6)]
   493       1.268854       1.268854       1.268854    6[1-(0),6-(1,6),7-(6,30)]
   494       1.036413       1.036413       1.036413    6[1-(0),6-(1,7),6-(6,6)]
   495       1.780225       1.780225       1.780225    6[1-(0),6-(1,6),7-(6,30)]
   496       1.550518       1.550518       1.550518    6[1-(0),6-(1,7),6-(6,6)]
   497       1.182714       1.182714       1.182714    6[6-(1,6),6-(1,6),6-(7,7)]
   498       0.958477       0.958477       0.958477    6[6-(6,6),7-(6),7-(6)]
   499       1.475317       1.475317       1.475317    6[1-(0),6-(1,6),7-(6,30)]
   500       1.267487       1.267487       1.267487    6[1-(0),6-(1,7),6-(6,6)]
   501       1.415156       1.415156       1.415156    6[1-(0),6-(1,6),7-(6,30)]
   502       1.201857       1.201857       1.201857    6[1-(0),6-(1,7),6-(6,6)]
   503        1.12939        1.12939        1.12939    6[6-(1,6),6-(1,6),6-(7,7)]
   504       0.947539       0.947539       0.947539    6[6-(6,6),7-(6),7-(6)]
   505       2.541947       2.541947       2.541947    53[30-(7,7,53)]
   506       4.703102       4.703102       4.703102    53[30-(7,7,53)]
   507       5.822921       5.822921       5.822921    53[30-(7,7,53)]
   508       2.196431       2.196431       2.196431    53[30-(7,7,53)]
   509       3.035269       3.035269       3.035269    53[30-(7,7,53)]
   510       3.167897       3.167897       3.167897    53[30-(7,7,53)]
   511      11.131053      11.131053      11.131053    53[30-(7,7,53)]
   512       8.969898       8.969898       8.969898    53[30-(7,7,53)]
   513       7.850079       7.850079       7.850079    53[30-(7,7,53)]
   514      11.476569      11.476569      11.476569    53[30-(7,7,53)]
   515      10.637731      10.637731      10.637731    53[30-(7,7,53)]
   516      10.505103      10.505103      10.505103    53[30-(7,7,53)]
   517       9.378447       9.378447       9.378447    53[30-(7,7,53)]
   518      11.539602      11.539602      11.539602    53[30-(7,7,53)]
   519      12.659421      12.659421      12.659421    53[30-(7,7,53)]
   520       9.032931       9.032931       9.032931    53[30-(7,7,53)]
   521       9.871769       9.871769       9.871769    53[30-(7,7,53)]
   522      10.004397      10.004397      10.004397    53[30-(7,7,53)]
   523       4.294553       4.294553       4.294553    53[30-(7,7,53)]
   524       2.133398       2.133398       2.133398    53[30-(7,7,53)]
   525       1.013579       1.013579       1.013579    53[30-(7,7,53)]
   526       4.640069       4.640069       4.640069    53[30-(7,7,53)]
   527       3.801231       3.801231       3.801231    53[30-(7,7,53)]
   528       3.668603       3.668603       3.668603    53[30-(7,7,53)]
   529      11.131053      11.131053      11.131053    53[30-(7,7,53)]
   530       8.969898       8.969898       8.969898    53[30-(7,7,53)]
   531       7.850079       7.850079       7.850079    53[30-(7,7,53)]
   532      11.476569      11.476569      11.476569    53[30-(7,7,53)]
   533      10.637731      10.637731      10.637731    53[30-(7,7,53)]
   534      10.505103      10.505103      10.505103    53[30-(7,7,53)]
   535       2.541947       2.541947       2.541947    53[30-(7,7,53)]
   536       4.703102       4.703102       4.703102    53[30-(7,7,53)]
   537       5.822921       5.822921       5.822921    53[30-(7,7,53)]
   538       2.196431       2.196431       2.196431    53[30-(7,7,53)]
   539       3.035269       3.035269       3.035269    53[30-(7,7,53)]
   540       3.167897       3.167897       3.167897    53[30-(7,7,53)]
   541       4.294553       4.294553       4.294553    53[30-(7,7,53)]
   542       2.133398       2.133398       2.133398    53[30-(7,7,53)]
   543       1.013579       1.013579       1.013579    53[30-(7,7,53)]
   544       4.640069       4.640069       4.640069    53[30-(7,7,53)]
   545       3.801231       3.801231       3.801231    53[30-(7,7,53)]
   546       3.668603       3.668603       3.668603    53[30-(7,7,53)]
   547       9.378447       9.378447       9.378447    53[30-(7,7,53)]
   548      11.539602      11.539602      11.539602    53[30-(7,7,53)]
   549      12.659421      12.659421      12.659421    53[30-(7,7,53)]
   550       9.032931       9.032931       9.032931    53[30-(7,7,53)]
   551       9.871769       9.871769       9.871769    53[30-(7,7,53)]
   552      10.004397      10.004397      10.004397    53[30-(7,7,53)]
   553       5.698906       5.698906       5.698906    7[6-(1,6),6-(1,6),30-(7,53,53)]
   554       0.147668       0.147668       0.147668    7[6-(1,6),6-(1,6),30-(7,53,53)]
   555        5.86435        5.86435        5.86435    7[6-(1,6),6-(1,6),30-(7,53,53)]
   556       9.207398       9.207398       9.207398    7[6-(6,7),6-(6,7)]
   557        9.26209        9.26209        9.26209    7[6-(6,7),6-(6,7)]
   558       7.242588       7.242588       7.242588    7[6-(6,7),6-(6,7)]
   559       5.801454       5.801454       5.801454    7[6-(1,6),6-(1,6),30-(7,53,53)]
   560       8.484096       8.484096       8.484096    7[6-(1,6),6-(1,6),30-(7,53,53)]
   561       8.395222       8.395222       8.395222    7[6-(1,6),6-(1,6),30-(7,53,53)]
   562       7.443581       7.443581       7.443581    7[6-(6,7),6-(6,7)]
   563       7.976828       7.976828       7.976828    7[6-(6,7),6-(6,7)]
   564       7.429908       7.429908       7.429908    7[6-(6,7),6-(6,7)]
   565       7.974094       7.974094       7.974094    7[6-(1,6),6-(1,6),30-(7,53,53)]
   566      13.525332      13.525332      13.525332    7[6-(1,6),6-(1,6),30-(7,53,53)]
   567        7.80865        7.80865        7.80865    7[6-(1,6),6-(1,6),30-(7,53,53)]
   568       4.465602       4.465602       4.465602    7[6-(6,7),6-(6,7)]
   569        4.41091        4.41091        4.41091    7[6-(6,7),6-(6,7)]
   570       6.430412       6.430412       6.430412    7[6-(6,7),6-(6,7)]
   571       7.871546       7.871546       7.871546    7[6-(1,6),6-(1,6),30-(7,53,53)]
   572       5.188903       5.188903       5.188903    7[6-(1,6),6-(1,6),30-(7,53,53)]
   573       5.277778       5.277778       5.277778    7[6-(1,6),6-(1,6),30-(7,53,53)]
   574       6.229419       6.229419       6.229419    7[6-(6,7),6-(6,7)]
   575       5.696172       5.696172       5.696172    7[6-(6,7),6-(6,7)]
   576       6.243092       6.243092       6.243092    7[6-(6,7),6-(6,7)]
   577      12.535406      12.535406      12.535406    7[6-(1,6),6-(1,6),30-(7,53,53)]
   578       6.984168       6.984168       6.984168    7[6-(1,6),6-(1,6),30-(7,53,53)]
   579       12.70085       12.70085       12.70085    7[6-(1,6),6-(1,6),30-(7,53,53)]
   580       2.370898       2.370898       2.370898    7[6-(6,7),6-(6,7)]
   581        2.42559        2.42559        2.42559    7[6-(6,7),6-(6,7)]
   582       0.406088       0.406088       0.406088    7[6-(6,7),6-(6,7)]
   583      12.637954      12.637954      12.637954    7[6-(1,6),6-(1,6),30-(7,53,53)]
   584       1.647596       1.647596       1.647596    7[6-(1,6),6-(1,6),30-(7,53,53)]
   585       1.558722       1.558722       1.558722    7[6-(1,6),6-(1,6),30-(7,53,53)]
   586       0.607081       0.607081       0.607081    7[6-(6,7),6-(6,7)]
   587       1.140328       1.140328       1.140328    7[6-(6,7),6-(6,7)]
   588       0.593408       0.593408       0.593408    7[6-(6,7),6-(6,7)]
   589       1.137594       1.137594       1.137594    7[6-(1,6),6-(1,6),30-(7,53,53)]
   590       6.688832       6.688832       6.688832    7[6-(1,6),6-(1,6),30-(7,53,53)]
   591        0.97215        0.97215        0.97215    7[6-(1,6),6-(1,6),30-(7,53,53)]
   592      11.302102      11.302102      11.302102    7[6-(6,7),6-(6,7)]
   593       11.24741       11.24741       11.24741    7[6-(6,7),6-(6,7)]
   594      13.266912      13.266912      13.266912    7[6-(6,7),6-(6,7)]
   595       1.035046       1.035046       1.035046    7[6-(1,6),6-(1,6),30-(7,53,53)]
   596      12.025403      12.025403      12.025403    7[6-(1,6),6-(1,6),30-(7,53,53)]
   597      12.114278      12.114278      12.114278    7[6-(1,6),6-(1,6),30-(7,53,53)]
   598      13.065919      13.065919      13.065919    7[6-(6,7),6-(6,7)]
   599      12.532672      12.532672      12.532672    7[6-(6,7),6-(6,7)]
   600      13.079592      13.079592      13.079592    7[6-(6,7),6-(6,7)]
   601       7.974094       7.974094       7.974094    7[6-(1,6),6-(1,6),30-(7,53,53)]
   602      13.525332      13.525332      13.525332    7[6-(1,6),6-(1,6),30-(7,53,53)]
   603        7.80865        7.80865        7.80865    7[6-(1,6),6-(1,6),30-(7,53,53)]
   604       4.465602       4.465602       4.465602    7[6-(6,7),6-(6,7)]
   605        4.41091        4.41091        4.41091    7[6-(6,7),6-(6,7)]
   606       6.430412       6.430412       6.430412    7[6-(6,7),6-(6,7)]
   607       7.871546       7.871546       7.871546    7[6-(1,6),6-(1,6),30-(7,53,53)]
   608       5.188903       5.188903       5.188903    7[6-(1,6),6-(1,6),30-(7,53,53)]
   609       5.277778       5.277778       5.277778    7[6-(1,6),6-(1,6),30-(7,53,53)]
   610       6.229419       6.229419       6.229419    7[6-(6,7),6-(6,7)]
   611       5.696172       5.696172       5.696172    7[6-(6,7),6-(6,7)]
   612       6.243092       6.243092       6.243092    7[6-(6,7),6-(6,7)]
   613       5.698906       5.698906       5.698906    7[6-(1,6),6-(1,6),30-(7,53,53)]
   614       0.147668       0.147668       0.147668    7[6-(1,6),6-(1,6),30-(7,53,53)]
   615        5.86435        5.86435        5.86435    7[6-(1,6),6-(1,6),30-(7,53,53)]
   616       9.207398       9.207398       9.207398    7[6-(6,7),6-(6,7)]
   617        9.26209        9.26209        9.26209    7[6-(6,7),6-(6,7)]
   618       7.242588       7.242588       7.242588    7[6-(6,7),6-(6,7)]
   619       5.801454       5.801454       5.801454    7[6-(1,6),6-(1,6),30-(7,53,53)]
   620       8.484096       8.484096       8.484096    7[6-(1,6),6-(1,6),30-(7,53,53)]
   621       8.395222       8.395222       8.395222    7[6-(1,6),6-(1,6),30-(7,53,53)]
   622       7.443581       7.443581       7.443581    7[6-(6,7),6-(6,7)]
   623       7.976828       7.976828       7.976828    7[6-(6,7),6-(6,7)]
   624       7.429908       7.429908       7.429908    7[6-(6,7),6-(6,7)]
   625       1.137594       1.137594       1.137594    7[6-(1,6),6-(1,6),30-(7,53,53)]
   626       6.688832       6.688832       6.688832    7[6-(1,6),6-(1,6),30-(7,53,53)]
   627        0.97215        0.97215        0.97215    7[6-(1,6),6-(1,6),30-(7,53,53)]
   628      11.302102      11.302102      11.302102    7[6-(6,7),6-(6,7)]
   629       11.24741       11.24741       11.24741    7[6-(6,7),6-(6,7)]
   630      13.266912      13.266912      13.266912    7[6-(6,7),6-(6,7)]
   631       1.035046       1.035046       1.035046    7[6-(1,6),6-(1,6),30-(7,53,53)]
   632      12.025403      12.025403      12.025403    7[6-(1,6),6-(1,6),30-(7,53,53)]
   633      12.114278      12.114278      12.114278    7[6-(1,6),6-(1,6),30-(7,53,53)]
   634      13.065919      13.065919      13.065919    7[6-(6,7),6-(6,7)]
   635      12.532672      12.532672      12.532672    7[6-(6,7),6-(6,7)]
   636      13.079592      13.079592      13.079592    7[6-(6,7),6-(6,7)]
   637      12.535406      12.535406      12.535406    7[6-(1,6),6-(1,6),30-(7,53,53)]
   638       6.984168       6.984168       6.984168    7[6-(1,6),6-(1,6),30-(7,53,53)]
   639       12.70085       12.70085       12.70085    7[6-(1,6),6-(1,6),30-(7,53,53)]
   640       2.370898       2.370898       2.370898    7[6-(6,7),6-(6,7)]
   641        2.42559        2.42559        2.42559    7[6-(6,7),6-(6,7)]
   642       0.406088       0.406088       0.406088    7[6-(6,7),6-(6,7)]
   643      12.637954      12.637954      12.637954    7[6-(1,6),6-(1,6),30-(7,53,53)]
   644       1.647596       1.647596       1.647596    7[6-(1,6),6-(1,6),30-(7,53,53)]
   645       1.558722       1.558722       1.558722    7[6-(1,6),6-(1,6),30-(7,53,53)]
   646       0.607081       0.607081       0.607081    7[6-(6,7),6-(6,7)]
   647       1.140328       1.140328       1.140328    7[6-(6,7),6-(6,7)]
   648       0.593408       0.593408       0.593408    7[6-(6,7),6-(6,7)]
