# Supplementary material for: A collection of forcefield precursors for metal–organic frameworks
Source: RSC Adv. 2019 Nov 13;9(63):36492–507. doi: 10.1039/c9ra07327b (PMC9075174; doi:10.1039/c9ra07327b)
Supplement: RA-009-C9RA07327B-s332 [file RA-009-C9RA07327B-s332.txt]

CIWYUD_clean

11.138900    0.000000    0.000000
2.156449    11.056874    0.000000
4.575202    1.846089    10.292550

     1       7.492843       7.492843       7.492843    27[8-(27,27),8-(27,27),8-(6),8-(6),8-(6,27),8-(6,27)]
     2       9.881377       9.881377       9.881377    27[7-(6,6),7-(6,6),8-(27,27),8-(27,27),8-(6,27),8-(6,27)]
     3        6.33256        6.33256        6.33256    27[8-(27,27),8-(27,27),8-(6),8-(6),8-(6)]
     4      10.377708      10.377708      10.377708    27[8-(27,27),8-(27,27),8-(6),8-(6),8-(6,27),8-(6,27)]
     5       7.989174       7.989174       7.989174    27[7-(6,6),7-(6,6),8-(27,27),8-(27,27),8-(6,27),8-(6,27)]
     6      11.537991      11.537991      11.537991    27[8-(27,27),8-(27,27),8-(6),8-(6),8-(6)]
     7       2.037832       2.037832       2.037832    1[6-(6,6)]
     8       3.879909       3.879909       3.879909    1[6-(6,6)]
     9      12.927434      12.927434      12.927434    1[6-(6,7)]
    10       8.180064       8.180064       8.180064    1[6-(6,7)]
    11       6.433345       6.433345       6.433345    1[6-(6,6)]
    12       8.624546       8.624546       8.624546    1[6-(6,6)]
    13      15.832719      15.832719      15.832719    1[6-(6,6)]
    14      13.990642      13.990642      13.990642    1[6-(6,6)]
    15       4.943117       4.943117       4.943117    1[6-(6,7)]
    16       9.690487       9.690487       9.690487    1[6-(6,7)]
    17      11.437206      11.437206      11.437206    1[6-(6,6)]
    18       9.246005       9.246005       9.246005    1[6-(6,6)]
    19      10.622205      10.622205      10.622205    6[6-(6,7),8-(0),8-(27,27)]
    20      11.938243      11.938243      11.938243    6[6-(1,6),6-(8,8),7-(6,27)]
    21       2.010042       2.010042       2.010042    6[1-(0),6-(6,6),6-(6,7)]
    22       3.191406       3.191406       3.191406    6[6-(1,6),6-(1,6),6-(8,8)]
    23       3.096036       3.096036       3.096036    6[1-(0),6-(1,7),6-(6,6)]
    24      12.984816      12.984816      12.984816    6[1-(0),6-(1,6),7-(6,27)]
    25       4.533532       4.533532       4.533532    6[6-(6,6),8-(27),8-(27)]
    26        8.27149        8.27149        8.27149    6[1-(0),6-(1,6),7-(6,27)]
    27       6.370525       6.370525       6.370525    6[1-(0),6-(1,7),6-(6,6)]
    28       6.532761       6.532761       6.532761    6[6-(1,6),6-(1,6),6-(8,8)]
    29       6.882232       6.882232       6.882232    6[6-(6,6),8-(27),8-(27)]
    30       8.543459       8.543459       8.543459    6[1-(0),6-(6,6),6-(6,7)]
    31       8.275816       8.275816       8.275816    6[6-(1,6),6-(8,8),7-(6,27)]
    32       8.049586       8.049586       8.049586    6[6-(6,7),8-(27),8-(27,27)]
    33       7.248346       7.248346       7.248346    6[6-(6,7),8-(0),8-(27,27)]
    34       5.932308       5.932308       5.932308    6[6-(1,6),6-(8,8),7-(6,27)]
    35      15.860509      15.860509      15.860509    6[1-(0),6-(6,6),6-(6,7)]
    36      14.679145      14.679145      14.679145    6[6-(1,6),6-(1,6),6-(8,8)]
    37      14.774515      14.774515      14.774515    6[1-(0),6-(1,7),6-(6,6)]
    38       4.885735       4.885735       4.885735    6[1-(0),6-(1,6),7-(6,27)]
    39      13.337019      13.337019      13.337019    6[6-(6,6),8-(27),8-(27)]
    40       9.599061       9.599061       9.599061    6[1-(0),6-(1,6),7-(6,27)]
    41      11.500026      11.500026      11.500026    6[1-(0),6-(1,7),6-(6,6)]
    42       11.33779       11.33779       11.33779    6[6-(1,6),6-(1,6),6-(8,8)]
    43      10.988319      10.988319      10.988319    6[6-(6,6),8-(27),8-(27)]
    44       9.327092       9.327092       9.327092    6[1-(0),6-(6,6),6-(6,7)]
    45       9.594735       9.594735       9.594735    6[6-(1,6),6-(8,8),7-(6,27)]
    46       9.820965       9.820965       9.820965    6[6-(6,7),8-(27),8-(27,27)]
    47      11.850855      11.850855      11.850855    7[6-(1,6),6-(6,6),27-(7,8,8,8,8)]
    48       8.151719       8.151719       8.151719    7[6-(1,6),6-(6,6),27-(7,8,8,8,8)]
    49       6.019696       6.019696       6.019696    7[6-(1,6),6-(6,6),27-(7,8,8,8,8)]
    50       9.718832       9.718832       9.718832    7[6-(1,6),6-(6,6),27-(7,8,8,8,8)]
    51       9.597733       9.597733       9.597733    8[6-(6,8),27-(7,7,8,8,8),27-(8,8,8,8,8)]
    52      10.578771      10.578771      10.578771    8[6-(6,8)]
    53        4.65805        4.65805        4.65805    8[6-(6,8),27-(8,8,8,8)]
    54       5.414352       5.414352       5.414352    8[6-(6,8),27-(8,8,8,8,8)]
    55       6.861246       6.861246       6.861246    8[6-(6,8),27-(8,8,8,8)]
    56        7.13532        7.13532        7.13532    8[6-(6,8),27-(8,8,8,8,8)]
    57       8.124655       8.124655       8.124655    8[6-(6,8),27-(8,8,8,8)]
    58       7.771822       7.771822       7.771822    8[6-(6,8),27-(7,7,8,8,8),27-(8,8,8,8,8)]
    59       7.809748       7.809748       7.809748    8[27-(7,7,8,8,8),27-(7,7,8,8,8),27-(8,8,8,8,8)]
    60       7.567593       7.567593       7.567593    8[27-(8,8,8,8),27-(8,8,8,8),27-(8,8,8,8,8)]
    61       8.272818       8.272818       8.272818    8[6-(6,8),27-(7,7,8,8,8),27-(8,8,8,8,8)]
    62        7.29178        7.29178        7.29178    8[6-(6,8)]
    63      13.212501      13.212501      13.212501    8[6-(6,8),27-(8,8,8,8)]
    64      12.456199      12.456199      12.456199    8[6-(6,8),27-(8,8,8,8,8)]
    65      11.009305      11.009305      11.009305    8[6-(6,8),27-(8,8,8,8)]
    66      10.735231      10.735231      10.735231    8[6-(6,8),27-(8,8,8,8,8)]
    67       9.745896       9.745896       9.745896    8[6-(6,8),27-(8,8,8,8)]
    68      10.098729      10.098729      10.098729    8[6-(6,8),27-(7,7,8,8,8),27-(8,8,8,8,8)]
    69      10.060803      10.060803      10.060803    8[27-(7,7,8,8,8),27-(7,7,8,8,8),27-(8,8,8,8,8)]
    70      10.302958      10.302958      10.302958    8[27-(8,8,8,8),27-(8,8,8,8),27-(8,8,8,8,8)]
