# Supplementary material for: A collection of forcefield precursors for metal–organic frameworks
Source: RSC Adv. 2019 Nov 13;9(63):36492–507. doi: 10.1039/c9ra07327b (PMC9075174; doi:10.1039/c9ra07327b)
Supplement: RA-009-C9RA07327B-s333 [file RA-009-C9RA07327B-s333.txt]

CIXCAO_clean

13.675000    0.000000    0.000000
0.000000    27.881000    0.000000
0.000000    0.000000    45.714000

     1        1.98014        1.98014        1.98014    30[7-(6,6),7-(6,6),53-(0),53-(0)]
     2       2.200171       2.200171       2.200171    30[7-(6,6),7-(6,6),53-(0),53-(0)]
     3       4.790489       4.790489       4.790489    30[7-(6,6),7-(6,6),53-(0),53-(0)]
     4       11.69486       11.69486       11.69486    30[7-(6,6),7-(6,6),53-(0),53-(0)]
     5      11.474829      11.474829      11.474829    30[7-(6,6),7-(6,6),53-(0),53-(0)]
     6       8.884511       8.884511       8.884511    30[7-(6,6),7-(6,6),53-(0),53-(0)]
     7        8.81764        8.81764        8.81764    30[7-(6,6),7-(6,6),53-(0),53-(0)]
     8       9.037671       9.037671       9.037671    30[7-(6,6),7-(6,6),53-(0),53-(0)]
     9      11.627989      11.627989      11.627989    30[7-(6,6),7-(6,6),53-(0),53-(0)]
    10        4.85736        4.85736        4.85736    30[7-(6,6),7-(6,6),53-(0),53-(0)]
    11       4.637329       4.637329       4.637329    30[7-(6,6),7-(6,6),53-(0),53-(0)]
    12       2.047011       2.047011       2.047011    30[7-(6,6),7-(6,6),53-(0),53-(0)]
    13       11.69486       11.69486       11.69486    30[7-(6,6),7-(6,6),53-(0),53-(0)]
    14      11.474829      11.474829      11.474829    30[7-(6,6),7-(6,6),53-(0),53-(0)]
    15       8.884511       8.884511       8.884511    30[7-(6,6),7-(6,6),53-(0),53-(0)]
    16        1.98014        1.98014        1.98014    30[7-(6,6),7-(6,6),53-(0),53-(0)]
    17       2.200171       2.200171       2.200171    30[7-(6,6),7-(6,6),53-(0),53-(0)]
    18       4.790489       4.790489       4.790489    30[7-(6,6),7-(6,6),53-(0),53-(0)]
    19        4.85736        4.85736        4.85736    30[7-(6,6),7-(6,6),53-(0),53-(0)]
    20       4.637329       4.637329       4.637329    30[7-(6,6),7-(6,6),53-(0),53-(0)]
    21       2.047011       2.047011       2.047011    30[7-(6,6),7-(6,6),53-(0),53-(0)]
    22        8.81764        8.81764        8.81764    30[7-(6,6),7-(6,6),53-(0),53-(0)]
    23       9.037671       9.037671       9.037671    30[7-(6,6),7-(6,6),53-(0),53-(0)]
    24      11.627989      11.627989      11.627989    30[7-(6,6),7-(6,6),53-(0),53-(0)]
    25        2.49432        2.49432        2.49432    1[6-(6,7)]
    26        1.37844        1.37844        1.37844    1[6-(6,6)]
    27      12.760143      12.760143      12.760143    1[6-(6,7)]
    28      11.555375      11.555375      11.555375    1[6-(6,6)]
    29        6.82656        6.82656        6.82656    1[6-(6,7)]
    30       8.957125       8.957125       8.957125    1[6-(6,6)]
    31         6.8375         6.8375         6.8375    1[6-(6,7)]
    32        8.97627        8.97627        8.97627    1[6-(6,6)]
    33       13.14988       13.14988       13.14988    1[6-(6,7)]
    34       11.85896       11.85896       11.85896    1[6-(6,6)]
    35        2.60919        2.60919        2.60919    1[6-(6,7)]
    36       1.392115       1.392115       1.392115    1[6-(6,6)]
    37      11.566315      11.566315      11.566315    1[6-(6,7)]
    38      11.988872      11.988872      11.988872    1[6-(6,6)]
    39       12.47707       12.47707       12.47707    1[6-(6,7)]
    40      12.847662      12.847662      12.847662    1[6-(6,6)]
    41       0.403412       0.403412       0.403412    1[6-(6,7)]
    42      13.260647      13.260647      13.260647    1[6-(6,6)]
    43       1.141863       1.141863       1.141863    1[6-(6,7)]
    44       0.291277       0.291277       0.291277    1[6-(6,6)]
    45      12.211775      12.211775      12.211775    1[6-(6,7)]
    46       12.59741       12.59741       12.59741    1[6-(6,6)]
    47      12.068188      12.068188      12.068188    1[6-(6,7)]
    48      12.396387      12.396387      12.396387    1[6-(6,6)]
    49       11.18068       11.18068       11.18068    1[6-(6,7)]
    50       12.29656       12.29656       12.29656    1[6-(6,6)]
    51       0.914857       0.914857       0.914857    1[6-(6,7)]
    52       2.119625       2.119625       2.119625    1[6-(6,6)]
    53        6.84844        6.84844        6.84844    1[6-(6,7)]
    54       4.717875       4.717875       4.717875    1[6-(6,6)]
    55         6.8375         6.8375         6.8375    1[6-(6,7)]
    56        4.69873        4.69873        4.69873    1[6-(6,6)]
    57        0.52512        0.52512        0.52512    1[6-(6,7)]
    58        1.81604        1.81604        1.81604    1[6-(6,6)]
    59       11.06581       11.06581       11.06581    1[6-(6,7)]
    60      12.282885      12.282885      12.282885    1[6-(6,6)]
    61       2.108685       2.108685       2.108685    1[6-(6,7)]
    62       1.686128       1.686128       1.686128    1[6-(6,6)]
    63        1.19793        1.19793        1.19793    1[6-(6,7)]
    64       0.827337       0.827337       0.827337    1[6-(6,6)]
    65      13.271587      13.271587      13.271587    1[6-(6,7)]
    66       0.414353       0.414353       0.414353    1[6-(6,6)]
    67      12.533138      12.533138      12.533138    1[6-(6,7)]
    68      13.383723      13.383723      13.383723    1[6-(6,6)]
    69       1.463225       1.463225       1.463225    1[6-(6,7)]
    70        1.07759        1.07759        1.07759    1[6-(6,6)]
    71       1.606812       1.606812       1.606812    1[6-(6,7)]
    72       1.278612       1.278612       1.278612    1[6-(6,6)]
    73        9.33182        9.33182        9.33182    1[6-(6,7)]
    74        8.21594        8.21594        8.21594    1[6-(6,6)]
    75       5.922642       5.922642       5.922642    1[6-(6,7)]
    76       4.717875       4.717875       4.717875    1[6-(6,6)]
    77       -0.01094       -0.01094       -0.01094    1[6-(6,7)]
    78       2.119625       2.119625       2.119625    1[6-(6,6)]
    79            0.0            0.0            0.0    1[6-(6,7)]
    80        2.13877        2.13877        2.13877    1[6-(6,6)]
    81        6.31238        6.31238        6.31238    1[6-(6,7)]
    82        5.02146        5.02146        5.02146    1[6-(6,6)]
    83        9.44669        9.44669        9.44669    1[6-(6,7)]
    84       8.229615       8.229615       8.229615    1[6-(6,6)]
    85       4.728815       4.728815       4.728815    1[6-(6,7)]
    86       5.151372       5.151372       5.151372    1[6-(6,6)]
    87        5.63957        5.63957        5.63957    1[6-(6,7)]
    88       6.010162       6.010162       6.010162    1[6-(6,6)]
    89       7.240913       7.240913       7.240913    1[6-(6,7)]
    90       6.423147       6.423147       6.423147    1[6-(6,6)]
    91       7.979363       7.979363       7.979363    1[6-(6,7)]
    92       7.128777       7.128777       7.128777    1[6-(6,6)]
    93       5.374275       5.374275       5.374275    1[6-(6,7)]
    94        5.75991        5.75991        5.75991    1[6-(6,6)]
    95       5.230688       5.230688       5.230688    1[6-(6,7)]
    96       5.558887       5.558887       5.558887    1[6-(6,6)]
    97        4.34318        4.34318        4.34318    1[6-(6,7)]
    98        5.45906        5.45906        5.45906    1[6-(6,6)]
    99       7.752357       7.752357       7.752357    1[6-(6,7)]
   100       8.957125       8.957125       8.957125    1[6-(6,6)]
   101        0.01094        0.01094        0.01094    1[6-(6,7)]
   102      11.555375      11.555375      11.555375    1[6-(6,6)]
   103            0.0            0.0            0.0    1[6-(6,7)]
   104       11.53623       11.53623       11.53623    1[6-(6,6)]
   105        7.36262        7.36262        7.36262    1[6-(6,7)]
   106        8.65354        8.65354        8.65354    1[6-(6,6)]
   107        4.22831        4.22831        4.22831    1[6-(6,7)]
   108       5.445385       5.445385       5.445385    1[6-(6,6)]
   109       8.946185       8.946185       8.946185    1[6-(6,7)]
   110       8.523627       8.523627       8.523627    1[6-(6,6)]
   111        8.03543        8.03543        8.03543    1[6-(6,7)]
   112       7.664837       7.664837       7.664837    1[6-(6,6)]
   113       6.434088       6.434088       6.434088    1[6-(6,7)]
   114       7.251852       7.251852       7.251852    1[6-(6,6)]
   115       5.695637       5.695637       5.695637    1[6-(6,7)]
   116       6.546222       6.546222       6.546222    1[6-(6,6)]
   117       8.300725       8.300725       8.300725    1[6-(6,7)]
   118        7.91509        7.91509        7.91509    1[6-(6,6)]
   119       8.444313       8.444313       8.444313    1[6-(6,7)]
   120       8.116112       8.116112       8.116112    1[6-(6,6)]
   121       11.18068       11.18068       11.18068    1[6-(6,7)]
   122       12.29656       12.29656       12.29656    1[6-(6,6)]
   123       0.914857       0.914857       0.914857    1[6-(6,7)]
   124       2.119625       2.119625       2.119625    1[6-(6,6)]
   125        6.84844        6.84844        6.84844    1[6-(6,7)]
   126       4.717875       4.717875       4.717875    1[6-(6,6)]
   127         6.8375         6.8375         6.8375    1[6-(6,7)]
   128        4.69873        4.69873        4.69873    1[6-(6,6)]
   129        0.52512        0.52512        0.52512    1[6-(6,7)]
   130        1.81604        1.81604        1.81604    1[6-(6,6)]
   131       11.06581       11.06581       11.06581    1[6-(6,7)]
   132      12.282885      12.282885      12.282885    1[6-(6,6)]
   133       2.108685       2.108685       2.108685    1[6-(6,7)]
   134       1.686128       1.686128       1.686128    1[6-(6,6)]
   135        1.19793        1.19793        1.19793    1[6-(6,7)]
   136       0.827337       0.827337       0.827337    1[6-(6,6)]
   137      13.271587      13.271587      13.271587    1[6-(6,7)]
   138       0.414353       0.414353       0.414353    1[6-(6,6)]
   139      12.533138      12.533138      12.533138    1[6-(6,7)]
   140      13.383723      13.383723      13.383723    1[6-(6,6)]
   141       1.463225       1.463225       1.463225    1[6-(6,7)]
   142        1.07759        1.07759        1.07759    1[6-(6,6)]
   143       1.606812       1.606812       1.606812    1[6-(6,7)]
   144       1.278612       1.278612       1.278612    1[6-(6,6)]
   145        2.49432        2.49432        2.49432    1[6-(6,7)]
   146        1.37844        1.37844        1.37844    1[6-(6,6)]
   147      12.760143      12.760143      12.760143    1[6-(6,7)]
   148      11.555375      11.555375      11.555375    1[6-(6,6)]
   149        6.82656        6.82656        6.82656    1[6-(6,7)]
   150       8.957125       8.957125       8.957125    1[6-(6,6)]
   151         6.8375         6.8375         6.8375    1[6-(6,7)]
   152        8.97627        8.97627        8.97627    1[6-(6,6)]
   153       13.14988       13.14988       13.14988    1[6-(6,7)]
   154       11.85896       11.85896       11.85896    1[6-(6,6)]
   155        2.60919        2.60919        2.60919    1[6-(6,7)]
   156       1.392115       1.392115       1.392115    1[6-(6,6)]
   157      11.566315      11.566315      11.566315    1[6-(6,7)]
   158      11.988872      11.988872      11.988872    1[6-(6,6)]
   159       12.47707       12.47707       12.47707    1[6-(6,7)]
   160      12.847662      12.847662      12.847662    1[6-(6,6)]
   161       0.403412       0.403412       0.403412    1[6-(6,7)]
   162      13.260647      13.260647      13.260647    1[6-(6,6)]
   163       1.141863       1.141863       1.141863    1[6-(6,7)]
   164       0.291277       0.291277       0.291277    1[6-(6,6)]
   165      12.211775      12.211775      12.211775    1[6-(6,7)]
   166       12.59741       12.59741       12.59741    1[6-(6,6)]
   167      12.068188      12.068188      12.068188    1[6-(6,7)]
   168      12.396387      12.396387      12.396387    1[6-(6,6)]
   169        4.34318        4.34318        4.34318    1[6-(6,7)]
   170        5.45906        5.45906        5.45906    1[6-(6,6)]
   171       7.752357       7.752357       7.752357    1[6-(6,7)]
   172       8.957125       8.957125       8.957125    1[6-(6,6)]
   173        0.01094        0.01094        0.01094    1[6-(6,7)]
   174      11.555375      11.555375      11.555375    1[6-(6,6)]
   175            0.0            0.0            0.0    1[6-(6,7)]
   176       11.53623       11.53623       11.53623    1[6-(6,6)]
   177        7.36262        7.36262        7.36262    1[6-(6,7)]
   178        8.65354        8.65354        8.65354    1[6-(6,6)]
   179        4.22831        4.22831        4.22831    1[6-(6,7)]
   180       5.445385       5.445385       5.445385    1[6-(6,6)]
   181       8.946185       8.946185       8.946185    1[6-(6,7)]
   182       8.523627       8.523627       8.523627    1[6-(6,6)]
   183        8.03543        8.03543        8.03543    1[6-(6,7)]
   184       7.664837       7.664837       7.664837    1[6-(6,6)]
   185       6.434088       6.434088       6.434088    1[6-(6,7)]
   186       7.251852       7.251852       7.251852    1[6-(6,6)]
   187       5.695637       5.695637       5.695637    1[6-(6,7)]
   188       6.546222       6.546222       6.546222    1[6-(6,6)]
   189       8.300725       8.300725       8.300725    1[6-(6,7)]
   190        7.91509        7.91509        7.91509    1[6-(6,6)]
   191       8.444313       8.444313       8.444313    1[6-(6,7)]
   192       8.116112       8.116112       8.116112    1[6-(6,6)]
   193        9.33182        9.33182        9.33182    1[6-(6,7)]
   194        8.21594        8.21594        8.21594    1[6-(6,6)]
   195       5.922642       5.922642       5.922642    1[6-(6,7)]
   196       4.717875       4.717875       4.717875    1[6-(6,6)]
   197       -0.01094       -0.01094       -0.01094    1[6-(6,7)]
   198       2.119625       2.119625       2.119625    1[6-(6,6)]
   199            0.0            0.0            0.0    1[6-(6,7)]
   200        2.13877        2.13877        2.13877    1[6-(6,6)]
   201        6.31238        6.31238        6.31238    1[6-(6,7)]
   202        5.02146        5.02146        5.02146    1[6-(6,6)]
   203        9.44669        9.44669        9.44669    1[6-(6,7)]
   204       8.229615       8.229615       8.229615    1[6-(6,6)]
   205       4.728815       4.728815       4.728815    1[6-(6,7)]
   206       5.151372       5.151372       5.151372    1[6-(6,6)]
   207        5.63957        5.63957        5.63957    1[6-(6,7)]
   208       6.010162       6.010162       6.010162    1[6-(6,6)]
   209       7.240913       7.240913       7.240913    1[6-(6,7)]
   210       6.423147       6.423147       6.423147    1[6-(6,6)]
   211       7.979363       7.979363       7.979363    1[6-(6,7)]
   212       7.128777       7.128777       7.128777    1[6-(6,6)]
   213       5.374275       5.374275       5.374275    1[6-(6,7)]
   214        5.75991        5.75991        5.75991    1[6-(6,6)]
   215       5.230688       5.230688       5.230688    1[6-(6,7)]
   216       5.558887       5.558887       5.558887    1[6-(6,6)]
   217       1.545275       1.545275       1.545275    6[1-(0),6-(1,6),7-(6,30)]
   218        0.88614        0.88614        0.88614    6[1-(0),6-(1,7),6-(6,6)]
   219      13.229195      13.229195      13.229195    6[1-(0),6-(1,6),7-(6,30)]
   220      12.503052      12.503052      12.503052    6[1-(0),6-(1,7),6-(6,6)]
   221      13.186802      13.186802      13.186802    6[6-(1,6),6-(1,6),6-(7,7)]
   222       12.46613       12.46613       12.46613    6[6-(6,6),7-(6),7-(6)]
   223       7.276467       7.276467       7.276467    6[1-(0),6-(1,6),7-(6,30)]
   224       8.542772       8.542772       8.542772    6[1-(0),6-(1,7),6-(6,6)]
   225       7.283305       7.283305       7.283305    6[1-(0),6-(1,6),7-(6,30)]
   226       8.553712       8.553712       8.553712    6[1-(0),6-(1,7),6-(6,6)]
   227        9.21148        9.21148        9.21148    6[6-(1,6),6-(1,6),6-(7,7)]
   228      10.620005      10.620005      10.620005    6[6-(6,6),7-(6),7-(6)]
   229       13.53825       13.53825       13.53825    6[1-(0),6-(1,6),7-(6,30)]
   230       12.76151       12.76151       12.76151    6[1-(0),6-(1,7),6-(6,6)]
   231       1.691597       1.691597       1.691597    6[1-(0),6-(1,6),7-(6,30)]
   232        0.97366        0.97366        0.97366    6[1-(0),6-(1,7),6-(6,6)]
   233       13.31945       13.31945       13.31945    6[6-(1,6),6-(1,6),6-(7,7)]
   234      12.529035      12.529035      12.529035    6[6-(6,6),7-(6),7-(6)]
   235      11.839815      11.839815      11.839815    6[1-(0),6-(1,6),7-(6,30)]
   236       12.07229       12.07229       12.07229    6[1-(0),6-(1,7),6-(6,6)]
   237      12.360832      12.360832      12.360832    6[1-(0),6-(1,6),7-(6,30)]
   238      12.587837      12.587837      12.587837    6[1-(0),6-(1,7),6-(6,6)]
   239      12.430575      12.430575      12.430575    6[6-(1,6),6-(1,6),6-(7,7)]
   240      12.634333      12.634333      12.634333    6[6-(6,6),7-(6),7-(6)]
   241       0.402045       0.402045       0.402045    6[1-(0),6-(1,6),7-(6,30)]
   242       13.58201       13.58201       13.58201    6[1-(0),6-(1,7),6-(6,6)]
   243       0.827337       0.827337       0.827337    6[1-(0),6-(1,6),7-(6,30)]
   244         0.3282         0.3282         0.3282    6[1-(0),6-(1,7),6-(6,6)]
   245      13.562865      13.562865      13.562865    6[6-(1,6),6-(1,6),6-(7,7)]
   246      13.134837      13.134837      13.134837    6[6-(6,6),7-(6),7-(6)]
   247        12.2528        12.2528        12.2528    6[1-(0),6-(1,6),7-(6,30)]
   248        12.4716        12.4716        12.4716    6[1-(0),6-(1,7),6-(6,6)]
   249      12.161177      12.161177      12.161177    6[1-(0),6-(1,6),7-(6,30)]
   250      12.359465      12.359465      12.359465    6[1-(0),6-(1,7),6-(6,6)]
   251      12.501685      12.501685      12.501685    6[6-(1,6),6-(1,6),6-(7,7)]
   252      12.671255      12.671255      12.671255    6[6-(6,6),7-(6),7-(6)]
   253      12.129725      12.129725      12.129725    6[1-(0),6-(1,6),7-(6,30)]
   254       12.78886       12.78886       12.78886    6[1-(0),6-(1,7),6-(6,6)]
   255       0.445805       0.445805       0.445805    6[1-(0),6-(1,6),7-(6,30)]
   256       1.171948       1.171948       1.171948    6[1-(0),6-(1,7),6-(6,6)]
   257       0.488198       0.488198       0.488198    6[6-(1,6),6-(1,6),6-(7,7)]
   258        1.20887        1.20887        1.20887    6[6-(6,6),7-(6),7-(6)]
   259       6.398532       6.398532       6.398532    6[1-(0),6-(1,6),7-(6,30)]
   260       5.132227       5.132227       5.132227    6[1-(0),6-(1,7),6-(6,6)]
   261       6.391695       6.391695       6.391695    6[1-(0),6-(1,6),7-(6,30)]
   262       5.121288       5.121288       5.121288    6[1-(0),6-(1,7),6-(6,6)]
   263        4.46352        4.46352        4.46352    6[6-(1,6),6-(1,6),6-(7,7)]
   264       3.054995       3.054995       3.054995    6[6-(6,6),7-(6),7-(6)]
   265        0.13675        0.13675        0.13675    6[1-(0),6-(1,6),7-(6,30)]
   266        0.91349        0.91349        0.91349    6[1-(0),6-(1,7),6-(6,6)]
   267      11.983402      11.983402      11.983402    6[1-(0),6-(1,6),7-(6,30)]
   268       12.70134       12.70134       12.70134    6[1-(0),6-(1,7),6-(6,6)]
   269        0.35555        0.35555        0.35555    6[6-(1,6),6-(1,6),6-(7,7)]
   270       1.145965       1.145965       1.145965    6[6-(6,6),7-(6),7-(6)]
   271       1.835185       1.835185       1.835185    6[1-(0),6-(1,6),7-(6,30)]
   272        1.60271        1.60271        1.60271    6[1-(0),6-(1,7),6-(6,6)]
   273       1.314167       1.314167       1.314167    6[1-(0),6-(1,6),7-(6,30)]
   274       1.087163       1.087163       1.087163    6[1-(0),6-(1,7),6-(6,6)]
   275       1.244425       1.244425       1.244425    6[6-(1,6),6-(1,6),6-(7,7)]
   276       1.040667       1.040667       1.040667    6[6-(6,6),7-(6),7-(6)]
   277      13.272955      13.272955      13.272955    6[1-(0),6-(1,6),7-(6,30)]
   278        0.09299        0.09299        0.09299    6[1-(0),6-(1,7),6-(6,6)]
   279      12.847662      12.847662      12.847662    6[1-(0),6-(1,6),7-(6,30)]
   280        13.3468        13.3468        13.3468    6[1-(0),6-(1,7),6-(6,6)]
   281       0.112135       0.112135       0.112135    6[6-(1,6),6-(1,6),6-(7,7)]
   282       0.540162       0.540162       0.540162    6[6-(6,6),7-(6),7-(6)]
   283         1.4222         1.4222         1.4222    6[1-(0),6-(1,6),7-(6,30)]
   284         1.2034         1.2034         1.2034    6[1-(0),6-(1,7),6-(6,6)]
   285       1.513823       1.513823       1.513823    6[1-(0),6-(1,6),7-(6,30)]
   286       1.315535       1.315535       1.315535    6[1-(0),6-(1,7),6-(6,6)]
   287       1.173315       1.173315       1.173315    6[6-(1,6),6-(1,6),6-(7,7)]
   288       1.003745       1.003745       1.003745    6[6-(6,6),7-(6),7-(6)]
   289       8.382775       8.382775       8.382775    6[1-(0),6-(1,6),7-(6,30)]
   290        7.72364        7.72364        7.72364    6[1-(0),6-(1,7),6-(6,6)]
   291       6.391695       6.391695       6.391695    6[1-(0),6-(1,6),7-(6,30)]
   292       5.665552       5.665552       5.665552    6[1-(0),6-(1,7),6-(6,6)]
   293       6.349302       6.349302       6.349302    6[6-(1,6),6-(1,6),6-(7,7)]
   294        5.62863        5.62863        5.62863    6[6-(6,6),7-(6),7-(6)]
   295       0.438967       0.438967       0.438967    6[1-(0),6-(1,6),7-(6,30)]
   296       1.705272       1.705272       1.705272    6[1-(0),6-(1,7),6-(6,6)]
   297       0.445805       0.445805       0.445805    6[1-(0),6-(1,6),7-(6,30)]
   298       1.716212       1.716212       1.716212    6[1-(0),6-(1,7),6-(6,6)]
   299        2.37398        2.37398        2.37398    6[6-(1,6),6-(1,6),6-(7,7)]
   300       3.782505       3.782505       3.782505    6[6-(6,6),7-(6),7-(6)]
   301        6.70075        6.70075        6.70075    6[1-(0),6-(1,6),7-(6,30)]
   302        5.92401        5.92401        5.92401    6[1-(0),6-(1,7),6-(6,6)]
   303       8.529098       8.529098       8.529098    6[1-(0),6-(1,6),7-(6,30)]
   304        7.81116        7.81116        7.81116    6[1-(0),6-(1,7),6-(6,6)]
   305        6.48195        6.48195        6.48195    6[6-(1,6),6-(1,6),6-(7,7)]
   306       5.691535       5.691535       5.691535    6[6-(6,6),7-(6),7-(6)]
   307       5.002315       5.002315       5.002315    6[1-(0),6-(1,6),7-(6,30)]
   308        5.23479        5.23479        5.23479    6[1-(0),6-(1,7),6-(6,6)]
   309       5.523332       5.523332       5.523332    6[1-(0),6-(1,6),7-(6,30)]
   310       5.750337       5.750337       5.750337    6[1-(0),6-(1,7),6-(6,6)]
   311       5.593075       5.593075       5.593075    6[6-(1,6),6-(1,6),6-(7,7)]
   312       5.796832       5.796832       5.796832    6[6-(6,6),7-(6),7-(6)]
   313       7.239545       7.239545       7.239545    6[1-(0),6-(1,6),7-(6,30)]
   314        6.74451        6.74451        6.74451    6[1-(0),6-(1,7),6-(6,6)]
   315       7.664837       7.664837       7.664837    6[1-(0),6-(1,6),7-(6,30)]
   316         7.1657         7.1657         7.1657    6[1-(0),6-(1,7),6-(6,6)]
   317       6.725365       6.725365       6.725365    6[6-(1,6),6-(1,6),6-(7,7)]
   318       6.297338       6.297338       6.297338    6[6-(6,6),7-(6),7-(6)]
   319         5.4153         5.4153         5.4153    6[1-(0),6-(1,6),7-(6,30)]
   320         5.6341         5.6341         5.6341    6[1-(0),6-(1,7),6-(6,6)]
   321       5.323677       5.323677       5.323677    6[1-(0),6-(1,6),7-(6,30)]
   322       5.521965       5.521965       5.521965    6[1-(0),6-(1,7),6-(6,6)]
   323       5.664185       5.664185       5.664185    6[6-(1,6),6-(1,6),6-(7,7)]
   324       5.833755       5.833755       5.833755    6[6-(6,6),7-(6),7-(6)]
   325       5.292225       5.292225       5.292225    6[1-(0),6-(1,6),7-(6,30)]
   326        5.95136        5.95136        5.95136    6[1-(0),6-(1,7),6-(6,6)]
   327       7.283305       7.283305       7.283305    6[1-(0),6-(1,6),7-(6,30)]
   328       8.009448       8.009448       8.009448    6[1-(0),6-(1,7),6-(6,6)]
   329       7.325697       7.325697       7.325697    6[6-(1,6),6-(1,6),6-(7,7)]
   330        8.04637        8.04637        8.04637    6[6-(6,6),7-(6),7-(6)]
   331      13.236033      13.236033      13.236033    6[1-(0),6-(1,6),7-(6,30)]
   332      11.969727      11.969727      11.969727    6[1-(0),6-(1,7),6-(6,6)]
   333      13.229195      13.229195      13.229195    6[1-(0),6-(1,6),7-(6,30)]
   334      11.958788      11.958788      11.958788    6[1-(0),6-(1,7),6-(6,6)]
   335       11.30102       11.30102       11.30102    6[6-(1,6),6-(1,6),6-(7,7)]
   336       9.892495       9.892495       9.892495    6[6-(6,6),7-(6),7-(6)]
   337        6.97425        6.97425        6.97425    6[1-(0),6-(1,6),7-(6,30)]
   338        7.75099        7.75099        7.75099    6[1-(0),6-(1,7),6-(6,6)]
   339       5.145903       5.145903       5.145903    6[1-(0),6-(1,6),7-(6,30)]
   340        5.86384        5.86384        5.86384    6[1-(0),6-(1,7),6-(6,6)]
   341        7.19305        7.19305        7.19305    6[6-(1,6),6-(1,6),6-(7,7)]
   342       7.983465       7.983465       7.983465    6[6-(6,6),7-(6),7-(6)]
   343       8.672685       8.672685       8.672685    6[1-(0),6-(1,6),7-(6,30)]
   344        8.44021        8.44021        8.44021    6[1-(0),6-(1,7),6-(6,6)]
   345       8.151667       8.151667       8.151667    6[1-(0),6-(1,6),7-(6,30)]
   346       7.924663       7.924663       7.924663    6[1-(0),6-(1,7),6-(6,6)]
   347       8.081925       8.081925       8.081925    6[6-(1,6),6-(1,6),6-(7,7)]
   348       7.878167       7.878167       7.878167    6[6-(6,6),7-(6),7-(6)]
   349       6.435455       6.435455       6.435455    6[1-(0),6-(1,6),7-(6,30)]
   350        6.93049        6.93049        6.93049    6[1-(0),6-(1,7),6-(6,6)]
   351       6.010162       6.010162       6.010162    6[1-(0),6-(1,6),7-(6,30)]
   352         6.5093         6.5093         6.5093    6[1-(0),6-(1,7),6-(6,6)]
   353       6.949635       6.949635       6.949635    6[6-(1,6),6-(1,6),6-(7,7)]
   354       7.377662       7.377662       7.377662    6[6-(6,6),7-(6),7-(6)]
   355         8.2597         8.2597         8.2597    6[1-(0),6-(1,6),7-(6,30)]
   356         8.0409         8.0409         8.0409    6[1-(0),6-(1,7),6-(6,6)]
   357       8.351323       8.351323       8.351323    6[1-(0),6-(1,6),7-(6,30)]
   358       8.153035       8.153035       8.153035    6[1-(0),6-(1,7),6-(6,6)]
   359       8.010815       8.010815       8.010815    6[6-(1,6),6-(1,6),6-(7,7)]
   360       7.841245       7.841245       7.841245    6[6-(6,6),7-(6),7-(6)]
   361      12.129725      12.129725      12.129725    6[1-(0),6-(1,6),7-(6,30)]
   362       12.78886       12.78886       12.78886    6[1-(0),6-(1,7),6-(6,6)]
   363       0.445805       0.445805       0.445805    6[1-(0),6-(1,6),7-(6,30)]
   364       1.171948       1.171948       1.171948    6[1-(0),6-(1,7),6-(6,6)]
   365       0.488198       0.488198       0.488198    6[6-(1,6),6-(1,6),6-(7,7)]
   366        1.20887        1.20887        1.20887    6[6-(6,6),7-(6),7-(6)]
   367       6.398532       6.398532       6.398532    6[1-(0),6-(1,6),7-(6,30)]
   368       5.132227       5.132227       5.132227    6[1-(0),6-(1,7),6-(6,6)]
   369       6.391695       6.391695       6.391695    6[1-(0),6-(1,6),7-(6,30)]
   370       5.121288       5.121288       5.121288    6[1-(0),6-(1,7),6-(6,6)]
   371        4.46352        4.46352        4.46352    6[6-(1,6),6-(1,6),6-(7,7)]
   372       3.054995       3.054995       3.054995    6[6-(6,6),7-(6),7-(6)]
   373        0.13675        0.13675        0.13675    6[1-(0),6-(1,6),7-(6,30)]
   374        0.91349        0.91349        0.91349    6[1-(0),6-(1,7),6-(6,6)]
   375      11.983402      11.983402      11.983402    6[1-(0),6-(1,6),7-(6,30)]
   376       12.70134       12.70134       12.70134    6[1-(0),6-(1,7),6-(6,6)]
   377        0.35555        0.35555        0.35555    6[6-(1,6),6-(1,6),6-(7,7)]
   378       1.145965       1.145965       1.145965    6[6-(6,6),7-(6),7-(6)]
   379       1.835185       1.835185       1.835185    6[1-(0),6-(1,6),7-(6,30)]
   380        1.60271        1.60271        1.60271    6[1-(0),6-(1,7),6-(6,6)]
   381       1.314167       1.314167       1.314167    6[1-(0),6-(1,6),7-(6,30)]
   382       1.087163       1.087163       1.087163    6[1-(0),6-(1,7),6-(6,6)]
   383       1.244425       1.244425       1.244425    6[6-(1,6),6-(1,6),6-(7,7)]
   384       1.040667       1.040667       1.040667    6[6-(6,6),7-(6),7-(6)]
   385      13.272955      13.272955      13.272955    6[1-(0),6-(1,6),7-(6,30)]
   386        0.09299        0.09299        0.09299    6[1-(0),6-(1,7),6-(6,6)]
   387      12.847662      12.847662      12.847662    6[1-(0),6-(1,6),7-(6,30)]
   388        13.3468        13.3468        13.3468    6[1-(0),6-(1,7),6-(6,6)]
   389       0.112135       0.112135       0.112135    6[6-(1,6),6-(1,6),6-(7,7)]
   390       0.540162       0.540162       0.540162    6[6-(6,6),7-(6),7-(6)]
   391         1.4222         1.4222         1.4222    6[1-(0),6-(1,6),7-(6,30)]
   392         1.2034         1.2034         1.2034    6[1-(0),6-(1,7),6-(6,6)]
   393       1.513823       1.513823       1.513823    6[1-(0),6-(1,6),7-(6,30)]
   394       1.315535       1.315535       1.315535    6[1-(0),6-(1,7),6-(6,6)]
   395       1.173315       1.173315       1.173315    6[6-(1,6),6-(1,6),6-(7,7)]
   396       1.003745       1.003745       1.003745    6[6-(6,6),7-(6),7-(6)]
   397       1.545275       1.545275       1.545275    6[1-(0),6-(1,6),7-(6,30)]
   398        0.88614        0.88614        0.88614    6[1-(0),6-(1,7),6-(6,6)]
   399      13.229195      13.229195      13.229195    6[1-(0),6-(1,6),7-(6,30)]
   400      12.503052      12.503052      12.503052    6[1-(0),6-(1,7),6-(6,6)]
   401      13.186802      13.186802      13.186802    6[6-(1,6),6-(1,6),6-(7,7)]
   402       12.46613       12.46613       12.46613    6[6-(6,6),7-(6),7-(6)]
   403       7.276467       7.276467       7.276467    6[1-(0),6-(1,6),7-(6,30)]
   404       8.542772       8.542772       8.542772    6[1-(0),6-(1,7),6-(6,6)]
   405       7.283305       7.283305       7.283305    6[1-(0),6-(1,6),7-(6,30)]
   406       8.553712       8.553712       8.553712    6[1-(0),6-(1,7),6-(6,6)]
   407        9.21148        9.21148        9.21148    6[6-(1,6),6-(1,6),6-(7,7)]
   408      10.620005      10.620005      10.620005    6[6-(6,6),7-(6),7-(6)]
   409       13.53825       13.53825       13.53825    6[1-(0),6-(1,6),7-(6,30)]
   410       12.76151       12.76151       12.76151    6[1-(0),6-(1,7),6-(6,6)]
   411       1.691597       1.691597       1.691597    6[1-(0),6-(1,6),7-(6,30)]
   412        0.97366        0.97366        0.97366    6[1-(0),6-(1,7),6-(6,6)]
   413       13.31945       13.31945       13.31945    6[6-(1,6),6-(1,6),6-(7,7)]
   414      12.529035      12.529035      12.529035    6[6-(6,6),7-(6),7-(6)]
   415      11.839815      11.839815      11.839815    6[1-(0),6-(1,6),7-(6,30)]
   416       12.07229       12.07229       12.07229    6[1-(0),6-(1,7),6-(6,6)]
   417      12.360832      12.360832      12.360832    6[1-(0),6-(1,6),7-(6,30)]
   418      12.587837      12.587837      12.587837    6[1-(0),6-(1,7),6-(6,6)]
   419      12.430575      12.430575      12.430575    6[6-(1,6),6-(1,6),6-(7,7)]
   420      12.634333      12.634333      12.634333    6[6-(6,6),7-(6),7-(6)]
   421       0.402045       0.402045       0.402045    6[1-(0),6-(1,6),7-(6,30)]
   422       13.58201       13.58201       13.58201    6[1-(0),6-(1,7),6-(6,6)]
   423       0.827337       0.827337       0.827337    6[1-(0),6-(1,6),7-(6,30)]
   424         0.3282         0.3282         0.3282    6[1-(0),6-(1,7),6-(6,6)]
   425      13.562865      13.562865      13.562865    6[6-(1,6),6-(1,6),6-(7,7)]
   426      13.134837      13.134837      13.134837    6[6-(6,6),7-(6),7-(6)]
   427        12.2528        12.2528        12.2528    6[1-(0),6-(1,6),7-(6,30)]
   428        12.4716        12.4716        12.4716    6[1-(0),6-(1,7),6-(6,6)]
   429      12.161177      12.161177      12.161177    6[1-(0),6-(1,6),7-(6,30)]
   430      12.359465      12.359465      12.359465    6[1-(0),6-(1,7),6-(6,6)]
   431      12.501685      12.501685      12.501685    6[6-(1,6),6-(1,6),6-(7,7)]
   432      12.671255      12.671255      12.671255    6[6-(6,6),7-(6),7-(6)]
   433       5.292225       5.292225       5.292225    6[1-(0),6-(1,6),7-(6,30)]
   434        5.95136        5.95136        5.95136    6[1-(0),6-(1,7),6-(6,6)]
   435       7.283305       7.283305       7.283305    6[1-(0),6-(1,6),7-(6,30)]
   436       8.009448       8.009448       8.009448    6[1-(0),6-(1,7),6-(6,6)]
   437       7.325697       7.325697       7.325697    6[6-(1,6),6-(1,6),6-(7,7)]
   438        8.04637        8.04637        8.04637    6[6-(6,6),7-(6),7-(6)]
   439      13.236033      13.236033      13.236033    6[1-(0),6-(1,6),7-(6,30)]
   440      11.969727      11.969727      11.969727    6[1-(0),6-(1,7),6-(6,6)]
   441      13.229195      13.229195      13.229195    6[1-(0),6-(1,6),7-(6,30)]
   442      11.958788      11.958788      11.958788    6[1-(0),6-(1,7),6-(6,6)]
   443       11.30102       11.30102       11.30102    6[6-(1,6),6-(1,6),6-(7,7)]
   444       9.892495       9.892495       9.892495    6[6-(6,6),7-(6),7-(6)]
   445        6.97425        6.97425        6.97425    6[1-(0),6-(1,6),7-(6,30)]
   446        7.75099        7.75099        7.75099    6[1-(0),6-(1,7),6-(6,6)]
   447       5.145903       5.145903       5.145903    6[1-(0),6-(1,6),7-(6,30)]
   448        5.86384        5.86384        5.86384    6[1-(0),6-(1,7),6-(6,6)]
   449        7.19305        7.19305        7.19305    6[6-(1,6),6-(1,6),6-(7,7)]
   450       7.983465       7.983465       7.983465    6[6-(6,6),7-(6),7-(6)]
   451       8.672685       8.672685       8.672685    6[1-(0),6-(1,6),7-(6,30)]
   452        8.44021        8.44021        8.44021    6[1-(0),6-(1,7),6-(6,6)]
   453       8.151667       8.151667       8.151667    6[1-(0),6-(1,6),7-(6,30)]
   454       7.924663       7.924663       7.924663    6[1-(0),6-(1,7),6-(6,6)]
   455       8.081925       8.081925       8.081925    6[6-(1,6),6-(1,6),6-(7,7)]
   456       7.878167       7.878167       7.878167    6[6-(6,6),7-(6),7-(6)]
   457       6.435455       6.435455       6.435455    6[1-(0),6-(1,6),7-(6,30)]
   458        6.93049        6.93049        6.93049    6[1-(0),6-(1,7),6-(6,6)]
   459       6.010162       6.010162       6.010162    6[1-(0),6-(1,6),7-(6,30)]
   460         6.5093         6.5093         6.5093    6[1-(0),6-(1,7),6-(6,6)]
   461       6.949635       6.949635       6.949635    6[6-(1,6),6-(1,6),6-(7,7)]
   462       7.377662       7.377662       7.377662    6[6-(6,6),7-(6),7-(6)]
   463         8.2597         8.2597         8.2597    6[1-(0),6-(1,6),7-(6,30)]
   464         8.0409         8.0409         8.0409    6[1-(0),6-(1,7),6-(6,6)]
   465       8.351323       8.351323       8.351323    6[1-(0),6-(1,6),7-(6,30)]
   466       8.153035       8.153035       8.153035    6[1-(0),6-(1,7),6-(6,6)]
   467       8.010815       8.010815       8.010815    6[6-(1,6),6-(1,6),6-(7,7)]
   468       7.841245       7.841245       7.841245    6[6-(6,6),7-(6),7-(6)]
   469       8.382775       8.382775       8.382775    6[1-(0),6-(1,6),7-(6,30)]
   470        7.72364        7.72364        7.72364    6[1-(0),6-(1,7),6-(6,6)]
   471       6.391695       6.391695       6.391695    6[1-(0),6-(1,6),7-(6,30)]
   472       5.665552       5.665552       5.665552    6[1-(0),6-(1,7),6-(6,6)]
   473       6.349302       6.349302       6.349302    6[6-(1,6),6-(1,6),6-(7,7)]
   474        5.62863        5.62863        5.62863    6[6-(6,6),7-(6),7-(6)]
   475       0.438967       0.438967       0.438967    6[1-(0),6-(1,6),7-(6,30)]
   476       1.705272       1.705272       1.705272    6[1-(0),6-(1,7),6-(6,6)]
   477       0.445805       0.445805       0.445805    6[1-(0),6-(1,6),7-(6,30)]
   478       1.716212       1.716212       1.716212    6[1-(0),6-(1,7),6-(6,6)]
   479        2.37398        2.37398        2.37398    6[6-(1,6),6-(1,6),6-(7,7)]
   480       3.782505       3.782505       3.782505    6[6-(6,6),7-(6),7-(6)]
   481        6.70075        6.70075        6.70075    6[1-(0),6-(1,6),7-(6,30)]
   482        5.92401        5.92401        5.92401    6[1-(0),6-(1,7),6-(6,6)]
   483       8.529098       8.529098       8.529098    6[1-(0),6-(1,6),7-(6,30)]
   484        7.81116        7.81116        7.81116    6[1-(0),6-(1,7),6-(6,6)]
   485        6.48195        6.48195        6.48195    6[6-(1,6),6-(1,6),6-(7,7)]
   486       5.691535       5.691535       5.691535    6[6-(6,6),7-(6),7-(6)]
   487       5.002315       5.002315       5.002315    6[1-(0),6-(1,6),7-(6,30)]
   488        5.23479        5.23479        5.23479    6[1-(0),6-(1,7),6-(6,6)]
   489       5.523332       5.523332       5.523332    6[1-(0),6-(1,6),7-(6,30)]
   490       5.750337       5.750337       5.750337    6[1-(0),6-(1,7),6-(6,6)]
   491       5.593075       5.593075       5.593075    6[6-(1,6),6-(1,6),6-(7,7)]
   492       5.796832       5.796832       5.796832    6[6-(6,6),7-(6),7-(6)]
   493       7.239545       7.239545       7.239545    6[1-(0),6-(1,6),7-(6,30)]
   494        6.74451        6.74451        6.74451    6[1-(0),6-(1,7),6-(6,6)]
   495       7.664837       7.664837       7.664837    6[1-(0),6-(1,6),7-(6,30)]
   496         7.1657         7.1657         7.1657    6[1-(0),6-(1,7),6-(6,6)]
   497       6.725365       6.725365       6.725365    6[6-(1,6),6-(1,6),6-(7,7)]
   498       6.297338       6.297338       6.297338    6[6-(6,6),7-(6),7-(6)]
   499         5.4153         5.4153         5.4153    6[1-(0),6-(1,6),7-(6,30)]
   500         5.6341         5.6341         5.6341    6[1-(0),6-(1,7),6-(6,6)]
   501       5.323677       5.323677       5.323677    6[1-(0),6-(1,6),7-(6,30)]
   502       5.521965       5.521965       5.521965    6[1-(0),6-(1,7),6-(6,6)]
   503       5.664185       5.664185       5.664185    6[6-(1,6),6-(1,6),6-(7,7)]
   504       5.833755       5.833755       5.833755    6[6-(6,6),7-(6),7-(6)]
   505       4.144619       4.144619       4.144619    53[30-(7,7,53)]
   506       2.091454       2.091454       2.091454    53[30-(7,7,53)]
   507       4.675346       4.675346       4.675346    53[30-(7,7,53)]
   508       1.080598       1.080598       1.080598    53[30-(7,7,53)]
   509       3.747223       3.747223       3.747223    53[30-(7,7,53)]
   510       3.637824       3.637824       3.637824    53[30-(7,7,53)]
   511       9.530381       9.530381       9.530381    53[30-(7,7,53)]
   512      11.583546      11.583546      11.583546    53[30-(7,7,53)]
   513       8.999654       8.999654       8.999654    53[30-(7,7,53)]
   514      12.594402      12.594402      12.594402    53[30-(7,7,53)]
   515       9.927777       9.927777       9.927777    53[30-(7,7,53)]
   516      10.037177      10.037177      10.037177    53[30-(7,7,53)]
   517      10.982119      10.982119      10.982119    53[30-(7,7,53)]
   518       8.928954       8.928954       8.928954    53[30-(7,7,53)]
   519      11.512846      11.512846      11.512846    53[30-(7,7,53)]
   520       7.918099       7.918099       7.918099    53[30-(7,7,53)]
   521      10.584724      10.584724      10.584724    53[30-(7,7,53)]
   522      10.475323      10.475323      10.475323    53[30-(7,7,53)]
   523       2.692881       2.692881       2.692881    53[30-(7,7,53)]
   524       4.746046       4.746046       4.746046    53[30-(7,7,53)]
   525       2.162154       2.162154       2.162154    53[30-(7,7,53)]
   526       5.756901       5.756901       5.756901    53[30-(7,7,53)]
   527       3.090276       3.090276       3.090276    53[30-(7,7,53)]
   528       3.199677       3.199677       3.199677    53[30-(7,7,53)]
   529       9.530381       9.530381       9.530381    53[30-(7,7,53)]
   530      11.583546      11.583546      11.583546    53[30-(7,7,53)]
   531       8.999654       8.999654       8.999654    53[30-(7,7,53)]
   532      12.594402      12.594402      12.594402    53[30-(7,7,53)]
   533       9.927777       9.927777       9.927777    53[30-(7,7,53)]
   534      10.037177      10.037177      10.037177    53[30-(7,7,53)]
   535       4.144619       4.144619       4.144619    53[30-(7,7,53)]
   536       2.091454       2.091454       2.091454    53[30-(7,7,53)]
   537       4.675346       4.675346       4.675346    53[30-(7,7,53)]
   538       1.080598       1.080598       1.080598    53[30-(7,7,53)]
   539       3.747223       3.747223       3.747223    53[30-(7,7,53)]
   540       3.637824       3.637824       3.637824    53[30-(7,7,53)]
   541       2.692881       2.692881       2.692881    53[30-(7,7,53)]
   542       4.746046       4.746046       4.746046    53[30-(7,7,53)]
   543       2.162154       2.162154       2.162154    53[30-(7,7,53)]
   544       5.756901       5.756901       5.756901    53[30-(7,7,53)]
   545       3.090276       3.090276       3.090276    53[30-(7,7,53)]
   546       3.199677       3.199677       3.199677    53[30-(7,7,53)]
   547      10.982119      10.982119      10.982119    53[30-(7,7,53)]
   548       8.928954       8.928954       8.928954    53[30-(7,7,53)]
   549      11.512846      11.512846      11.512846    53[30-(7,7,53)]
   550       7.918099       7.918099       7.918099    53[30-(7,7,53)]
   551      10.584724      10.584724      10.584724    53[30-(7,7,53)]
   552      10.475323      10.475323      10.475323    53[30-(7,7,53)]
   553       0.887507       0.887507       0.887507    7[6-(1,6),6-(1,6),30-(7,53,53)]
   554       6.644682       6.644682       6.644682    7[6-(1,6),6-(1,6),30-(7,53,53)]
   555       1.144597       1.144597       1.144597    7[6-(1,6),6-(1,6),30-(7,53,53)]
   556       11.16974       11.16974       11.16974    7[6-(6,7),6-(6,7)]
   557      11.239482      11.239482      11.239482    7[6-(6,7),6-(6,7)]
   558      13.195007      13.195007      13.195007    7[6-(6,7),6-(6,7)]
   559      11.980667      11.980667      11.980667    7[6-(1,6),6-(1,6),30-(7,53,53)]
   560       0.877935       0.877935       0.877935    7[6-(1,6),6-(1,6),30-(7,53,53)]
   561      12.095537      12.095537      12.095537    7[6-(1,6),6-(1,6),30-(7,53,53)]
   562      12.961165      12.961165      12.961165    7[6-(6,7),6-(6,7)]
   563       13.00766       13.00766       13.00766    7[6-(6,7),6-(6,7)]
   564      12.481172      12.481172      12.481172    7[6-(6,7),6-(6,7)]
   565      12.787493      12.787493      12.787493    7[6-(1,6),6-(1,6),30-(7,53,53)]
   566       7.030317       7.030317       7.030317    7[6-(1,6),6-(1,6),30-(7,53,53)]
   567      12.530403      12.530403      12.530403    7[6-(1,6),6-(1,6),30-(7,53,53)]
   568        2.50526        2.50526        2.50526    7[6-(6,7),6-(6,7)]
   569       2.435518       2.435518       2.435518    7[6-(6,7),6-(6,7)]
   570       0.479992       0.479992       0.479992    7[6-(6,7),6-(6,7)]
   571       1.694332       1.694332       1.694332    7[6-(1,6),6-(1,6),30-(7,53,53)]
   572      12.797065      12.797065      12.797065    7[6-(1,6),6-(1,6),30-(7,53,53)]
   573       1.579462       1.579462       1.579462    7[6-(1,6),6-(1,6),30-(7,53,53)]
   574       0.713835       0.713835       0.713835    7[6-(6,7),6-(6,7)]
   575        0.66734        0.66734        0.66734    7[6-(6,7),6-(6,7)]
   576       1.193828       1.193828       1.193828    7[6-(6,7),6-(6,7)]
   577       7.725008       7.725008       7.725008    7[6-(1,6),6-(1,6),30-(7,53,53)]
   578      13.482182      13.482182      13.482182    7[6-(1,6),6-(1,6),30-(7,53,53)]
   579       7.982098       7.982098       7.982098    7[6-(1,6),6-(1,6),30-(7,53,53)]
   580        4.33224        4.33224        4.33224    7[6-(6,7),6-(6,7)]
   581       4.401982       4.401982       4.401982    7[6-(6,7),6-(6,7)]
   582       6.357507       6.357507       6.357507    7[6-(6,7),6-(6,7)]
   583       5.143167       5.143167       5.143167    7[6-(1,6),6-(1,6),30-(7,53,53)]
   584       7.715435       7.715435       7.715435    7[6-(1,6),6-(1,6),30-(7,53,53)]
   585       5.258037       5.258037       5.258037    7[6-(1,6),6-(1,6),30-(7,53,53)]
   586       6.123665       6.123665       6.123665    7[6-(6,7),6-(6,7)]
   587        6.17016        6.17016        6.17016    7[6-(6,7),6-(6,7)]
   588       5.643673       5.643673       5.643673    7[6-(6,7),6-(6,7)]
   589       5.949993       5.949993       5.949993    7[6-(1,6),6-(1,6),30-(7,53,53)]
   590       0.192818       0.192818       0.192818    7[6-(1,6),6-(1,6),30-(7,53,53)]
   591       5.692903       5.692903       5.692903    7[6-(1,6),6-(1,6),30-(7,53,53)]
   592        9.34276        9.34276        9.34276    7[6-(6,7),6-(6,7)]
   593       9.273018       9.273018       9.273018    7[6-(6,7),6-(6,7)]
   594       7.317493       7.317493       7.317493    7[6-(6,7),6-(6,7)]
   595       8.531832       8.531832       8.531832    7[6-(1,6),6-(1,6),30-(7,53,53)]
   596       5.959565       5.959565       5.959565    7[6-(1,6),6-(1,6),30-(7,53,53)]
   597       8.416963       8.416963       8.416963    7[6-(1,6),6-(1,6),30-(7,53,53)]
   598       7.551335       7.551335       7.551335    7[6-(6,7),6-(6,7)]
   599        7.50484        7.50484        7.50484    7[6-(6,7),6-(6,7)]
   600       8.031328       8.031328       8.031328    7[6-(6,7),6-(6,7)]
   601      12.787493      12.787493      12.787493    7[6-(1,6),6-(1,6),30-(7,53,53)]
   602       7.030317       7.030317       7.030317    7[6-(1,6),6-(1,6),30-(7,53,53)]
   603      12.530403      12.530403      12.530403    7[6-(1,6),6-(1,6),30-(7,53,53)]
   604        2.50526        2.50526        2.50526    7[6-(6,7),6-(6,7)]
   605       2.435518       2.435518       2.435518    7[6-(6,7),6-(6,7)]
   606       0.479992       0.479992       0.479992    7[6-(6,7),6-(6,7)]
   607       1.694332       1.694332       1.694332    7[6-(1,6),6-(1,6),30-(7,53,53)]
   608      12.797065      12.797065      12.797065    7[6-(1,6),6-(1,6),30-(7,53,53)]
   609       1.579462       1.579462       1.579462    7[6-(1,6),6-(1,6),30-(7,53,53)]
   610       0.713835       0.713835       0.713835    7[6-(6,7),6-(6,7)]
   611        0.66734        0.66734        0.66734    7[6-(6,7),6-(6,7)]
   612       1.193828       1.193828       1.193828    7[6-(6,7),6-(6,7)]
   613       0.887507       0.887507       0.887507    7[6-(1,6),6-(1,6),30-(7,53,53)]
   614       6.644682       6.644682       6.644682    7[6-(1,6),6-(1,6),30-(7,53,53)]
   615       1.144597       1.144597       1.144597    7[6-(1,6),6-(1,6),30-(7,53,53)]
   616       11.16974       11.16974       11.16974    7[6-(6,7),6-(6,7)]
   617      11.239482      11.239482      11.239482    7[6-(6,7),6-(6,7)]
   618      13.195007      13.195007      13.195007    7[6-(6,7),6-(6,7)]
   619      11.980667      11.980667      11.980667    7[6-(1,6),6-(1,6),30-(7,53,53)]
   620       0.877935       0.877935       0.877935    7[6-(1,6),6-(1,6),30-(7,53,53)]
   621      12.095537      12.095537      12.095537    7[6-(1,6),6-(1,6),30-(7,53,53)]
   622      12.961165      12.961165      12.961165    7[6-(6,7),6-(6,7)]
   623       13.00766       13.00766       13.00766    7[6-(6,7),6-(6,7)]
   624      12.481172      12.481172      12.481172    7[6-(6,7),6-(6,7)]
   625       5.949993       5.949993       5.949993    7[6-(1,6),6-(1,6),30-(7,53,53)]
   626       0.192818       0.192818       0.192818    7[6-(1,6),6-(1,6),30-(7,53,53)]
   627       5.692903       5.692903       5.692903    7[6-(1,6),6-(1,6),30-(7,53,53)]
   628        9.34276        9.34276        9.34276    7[6-(6,7),6-(6,7)]
   629       9.273018       9.273018       9.273018    7[6-(6,7),6-(6,7)]
   630       7.317493       7.317493       7.317493    7[6-(6,7),6-(6,7)]
   631       8.531832       8.531832       8.531832    7[6-(1,6),6-(1,6),30-(7,53,53)]
   632       5.959565       5.959565       5.959565    7[6-(1,6),6-(1,6),30-(7,53,53)]
   633       8.416963       8.416963       8.416963    7[6-(1,6),6-(1,6),30-(7,53,53)]
   634       7.551335       7.551335       7.551335    7[6-(6,7),6-(6,7)]
   635        7.50484        7.50484        7.50484    7[6-(6,7),6-(6,7)]
   636       8.031328       8.031328       8.031328    7[6-(6,7),6-(6,7)]
   637       7.725008       7.725008       7.725008    7[6-(1,6),6-(1,6),30-(7,53,53)]
   638      13.482182      13.482182      13.482182    7[6-(1,6),6-(1,6),30-(7,53,53)]
   639       7.982098       7.982098       7.982098    7[6-(1,6),6-(1,6),30-(7,53,53)]
   640        4.33224        4.33224        4.33224    7[6-(6,7),6-(6,7)]
   641       4.401982       4.401982       4.401982    7[6-(6,7),6-(6,7)]
   642       6.357507       6.357507       6.357507    7[6-(6,7),6-(6,7)]
   643       5.143167       5.143167       5.143167    7[6-(1,6),6-(1,6),30-(7,53,53)]
   644       7.715435       7.715435       7.715435    7[6-(1,6),6-(1,6),30-(7,53,53)]
   645       5.258037       5.258037       5.258037    7[6-(1,6),6-(1,6),30-(7,53,53)]
   646       6.123665       6.123665       6.123665    7[6-(6,7),6-(6,7)]
   647        6.17016        6.17016        6.17016    7[6-(6,7),6-(6,7)]
   648       5.643673       5.643673       5.643673    7[6-(6,7),6-(6,7)]
