# Supplementary material for: A collection of forcefield precursors for metal–organic frameworks
Source: RSC Adv. 2019 Nov 13;9(63):36492–507. doi: 10.1039/c9ra07327b (PMC9075174; doi:10.1039/c9ra07327b)
Supplement: RA-009-C9RA07327B-s334 [file RA-009-C9RA07327B-s334.txt]

CODFEH_clean

7.953900    0.000000    0.000000
0.000000    7.953900    0.000000
0.000000    0.000000    13.189000

     1       4.256132       4.256132       4.256132    25[8-(1,6),8-(6),8-(6),8-(6)]
     2       3.697768       3.697768       3.697768    25[8-(1,6),8-(6),8-(6),8-(6)]
     3       6.877101       6.877101       6.877101    25[8-(1,6),8-(6),8-(6),8-(6)]
     4       1.076799       1.076799       1.076799    25[8-(1,6),8-(6),8-(6),8-(6)]
     5       4.859833       4.859833       4.859833    1[8-(6,25)]
     6       5.634543       5.634543       5.634543    1[6-(6,6,8)]
     7       3.094067       3.094067       3.094067    1[6-(1,6,6)]
     8        4.16148        4.16148        4.16148    1[6-(1,6,6)]
     9       3.094067       3.094067       3.094067    1[8-(6,25)]
    10       2.319357       2.319357       2.319357    1[6-(6,6,8)]
    11       4.859833       4.859833       4.859833    1[6-(1,6,6)]
    12        3.79242        3.79242        3.79242    1[6-(1,6,6)]
    13       7.281795       7.281795       7.281795    1[8-(6,25)]
    14       1.224901       1.224901       1.224901    1[6-(6,6,8)]
    15       1.970976       1.970976       1.970976    1[6-(1,6,6)]
    16       3.054298       3.054298       3.054298    1[6-(1,6,6)]
    17       0.672105       0.672105       0.672105    1[8-(6,25)]
    18       6.728999       6.728999       6.728999    1[6-(6,6,8)]
    19       5.982924       5.982924       5.982924    1[6-(1,6,6)]
    20       4.899602       4.899602       4.899602    1[6-(1,6,6)]
    21       5.626589       5.626589       5.626589    6[6-(1,6,8),8-(0),8-(25)]
    22       4.960052       4.960052       4.960052    6[1-(0),6-(1,1,6),6-(8,8),8-(1,25)]
    23       3.847301       3.847301       3.847301    6[1-(0),1-(0),6-(1,6,8),6-(8,8)]
    24       3.370067       3.370067       3.370067    6[6-(1,1,6),8-(25),8-(25)]
    25       2.327311       2.327311       2.327311    6[6-(1,6,8),8-(0),8-(25)]
    26       2.993848       2.993848       2.993848    6[1-(0),6-(1,1,6),6-(8,8),8-(1,25)]
    27       4.106599       4.106599       4.106599    6[1-(0),1-(0),6-(1,6,8),6-(8,8)]
    28       4.583833       4.583833       4.583833    6[6-(1,1,6),8-(25),8-(25)]
    29       1.510446       1.510446       1.510446    6[6-(1,6,8),8-(0),8-(25)]
    30       1.169223       1.169223       1.169223    6[1-(0),6-(1,1,6),6-(8,8),8-(1,25)]
    31        2.16187        2.16187        2.16187    6[1-(0),1-(0),6-(1,6,8),6-(8,8)]
    32       2.148348       2.148348       2.148348    6[6-(1,1,6),8-(25),8-(25)]
    33       6.443454       6.443454       6.443454    6[6-(1,6,8),8-(0),8-(25)]
    34       6.784677       6.784677       6.784677    6[1-(0),6-(1,1,6),6-(8,8),8-(1,25)]
    35        5.79203        5.79203        5.79203    6[1-(0),1-(0),6-(1,6,8),6-(8,8)]
    36       5.805552       5.805552       5.805552    6[6-(1,1,6),8-(25),8-(25)]
    37       6.298693       6.298693       6.298693    8[6-(6,8)]
    38       5.429332       5.429332       5.429332    8[6-(6,8),25-(8,8,8)]
    39       2.557974       2.557974       2.557974    8[6-(6,8),25-(8,8,8)]
    40       3.847301       3.847301       3.847301    8[6-(6,8),25-(8,8,8)]
    41        4.44623        4.44623        4.44623    8[1-(0),6-(1,6,6),25-(8,8,8)]
    42       1.655207       1.655207       1.655207    8[6-(6,8)]
    43       2.524568       2.524568       2.524568    8[6-(6,8),25-(8,8,8)]
    44       5.395926       5.395926       5.395926    8[6-(6,8),25-(8,8,8)]
    45       4.106599       4.106599       4.106599    8[6-(6,8),25-(8,8,8)]
    46        3.50767        3.50767        3.50767    8[1-(0),6-(1,6,6),25-(8,8,8)]
    47       2.542862       2.542862       2.542862    8[6-(6,8)]
    48       0.761188       0.761188       0.761188    8[6-(6,8),25-(8,8,8)]
    49       3.015323       3.015323       3.015323    8[6-(6,8),25-(8,8,8)]
    50       1.297281       1.297281       1.297281    8[6-(6,8),25-(8,8,8)]
    51        7.79164        7.79164        7.79164    8[1-(0),6-(1,6,6),25-(8,8,8)]
    52       5.411038       5.411038       5.411038    8[6-(6,8)]
    53       7.192712       7.192712       7.192712    8[6-(6,8),25-(8,8,8)]
    54       4.938577       4.938577       4.938577    8[6-(6,8),25-(8,8,8)]
    55       6.656619       6.656619       6.656619    8[6-(6,8),25-(8,8,8)]
    56        0.16226        0.16226        0.16226    8[1-(0),6-(1,6,6),25-(8,8,8)]
