# Supplementary material for: A collection of forcefield precursors for metal–organic frameworks
Source: RSC Adv. 2019 Nov 13;9(63):36492–507. doi: 10.1039/c9ra07327b (PMC9075174; doi:10.1039/c9ra07327b)
Supplement: RA-009-C9RA07327B-s335 [file RA-009-C9RA07327B-s335.txt]

CODROD_clean

9.143200    0.000000    0.000000
-3.950934    8.245497    0.000000
-2.596277    -4.122696    13.946478

     1       2.285725       2.285725       2.285725    59[8-(6),8-(6),8-(6),8-(6),8-(6),8-(6)]
     2       2.285659       2.285659       2.285659    59[8-(6),8-(6),8-(6),8-(6),8-(6),8-(6)]
     3       0.310264       0.310264       0.310264    59[8-(6),8-(6),8-(6),8-(6),8-(6),8-(6)]
     4        0.31033        0.31033        0.31033    59[8-(6),8-(6),8-(6),8-(6),8-(6),8-(6)]
     5       5.587207       5.587207       5.587207    1[6-(6,6)]
     6      -1.015731      -1.015731      -1.015731    1[6-(6,6)]
     7       5.587259       5.587259       5.587259    1[6-(6,6)]
     8       4.176587       4.176587       4.176587    1[6-(6,6)]
     9      -2.991218      -2.991218      -2.991218    1[6-(6,6)]
    10        3.61172        3.61172        3.61172    1[6-(6,6)]
    11       -2.99127       -2.99127       -2.99127    1[6-(6,6)]
    12      -1.580598      -1.580598      -1.580598    1[6-(6,6)]
    13       5.463104       5.463104       5.463104    6[6-(1,6),8-(59),8-(59)]
    14       6.199411       6.199411       6.199411    6[1-(0),6-(1,6),6-(8,8)]
    15      -0.891632      -0.891632      -0.891632    6[6-(1,6),8-(59),8-(59)]
    16      -1.627937      -1.627937      -1.627937    6[1-(0),6-(1,6),6-(8,8)]
    17       7.447644       7.447644       7.447644    6[6-(1,6),8-(59),8-(59)]
    18       6.601346       6.601346       6.601346    6[1-(0),6-(1,6),6-(8,8)]
    19       2.316205       2.316205       2.316205    6[6-(1,6),8-(59),8-(59)]
    20       3.162501       3.162501       3.162501    6[1-(0),6-(1,6),6-(8,8)]
    21      -2.867115      -2.867115      -2.867115    6[6-(1,6),8-(59),8-(59)]
    22      -3.603422      -3.603422      -3.603422    6[1-(0),6-(1,6),6-(8,8)]
    23       3.487621       3.487621       3.487621    6[6-(1,6),8-(59),8-(59)]
    24       4.223926       4.223926       4.223926    6[1-(0),6-(1,6),6-(8,8)]
    25      -4.851655      -4.851655      -4.851655    6[6-(1,6),8-(59),8-(59)]
    26      -4.005357      -4.005357      -4.005357    6[1-(0),6-(1,6),6-(8,8)]
    27       0.279784       0.279784       0.279784    6[6-(1,6),8-(59),8-(59)]
    28      -0.566512      -0.566512      -0.566512    6[1-(0),6-(1,6),6-(8,8)]
    29       2.946946       2.946946       2.946946    6[6-(8,8),8-(59),8-(59)]
    30       1.624438       1.624438       1.624438    6[6-(8,8),8-(59),8-(59)]
    31      -0.350957      -0.350957      -0.350957    6[6-(8,8),8-(59),8-(59)]
    32       0.971551       0.971551       0.971551    6[6-(8,8),8-(59),8-(59)]
    33       3.360441       3.360441       3.360441    8[6-(6,8),59-(8,8,8,8,8)]
    34       4.259705       4.259705       4.259705    8[6-(6,8),59-(8,8,8,8,8)]
    35       2.060548       2.060548       2.060548    8[6-(6,8),59-(8,8,8,8,8)]
    36       1.210966       1.210966       1.210966    8[6-(6,8),59-(8,8,8,8,8)]
    37        0.31176        0.31176        0.31176    8[6-(6,8),59-(8,8,8,8,8)]
    38      -1.440004      -1.440004      -1.440004    8[6-(6,8),59-(8,8,8,8,8)]
    39       3.473609       3.473609       3.473609    8[6-(6,8),59-(8,8,8,8,8)]
    40        6.86317        6.86317        6.86317    8[6-(6,8),59-(8,8,8,8,8)]
    41      -0.459727      -0.459727      -0.459727    8[6-(6,8),59-(8,8,8,8,8)]
    42       1.097752       1.097752       1.097752    8[6-(6,8),59-(8,8,8,8,8)]
    43       2.900687       2.900687       2.900687    8[6-(6,8),59-(8,8,8,8,8)]
    44       1.080372       1.080372       1.080372    8[6-(6,8),59-(8,8,8,8,8)]
    45      -0.764452      -0.764452      -0.764452    8[6-(6,8),59-(8,8,8,8,8)]
    46      -1.663716      -1.663716      -1.663716    8[6-(6,8),59-(8,8,8,8,8)]
    47       0.535441       0.535441       0.535441    8[6-(6,8),59-(8,8,8,8,8)]
    48       1.385023       1.385023       1.385023    8[6-(6,8),59-(8,8,8,8,8)]
    49       2.284229       2.284229       2.284229    8[6-(6,8),59-(8,8,8,8,8)]
    50       4.035993       4.035993       4.035993    8[6-(6,8),59-(8,8,8,8,8)]
    51       -0.87762       -0.87762       -0.87762    8[6-(6,8),59-(8,8,8,8,8)]
    52      -4.267181      -4.267181      -4.267181    8[6-(6,8),59-(8,8,8,8,8)]
    53       3.055716       3.055716       3.055716    8[6-(6,8),59-(8,8,8,8,8)]
    54       1.498237       1.498237       1.498237    8[6-(6,8),59-(8,8,8,8,8)]
    55      -0.304698      -0.304698      -0.304698    8[6-(6,8),59-(8,8,8,8,8)]
    56       1.515617       1.515617       1.515617    8[6-(6,8),59-(8,8,8,8,8)]
