# Supplementary material for: A collection of forcefield precursors for metal–organic frameworks
Source: RSC Adv. 2019 Nov 13;9(63):36492–507. doi: 10.1039/c9ra07327b (PMC9075174; doi:10.1039/c9ra07327b)
Supplement: RA-009-C9RA07327B-s336 [file RA-009-C9RA07327B-s336.txt]

CODRUJ_clean

9.130400    0.000000    0.000000
-3.936347    8.238287    0.000000
-2.597065    -4.119205    13.880510

     1       0.314389       0.314389       0.314389    60[8-(6),8-(6),8-(6),8-(6),8-(6),8-(6)]
     2       0.314407       0.314407       0.314407    60[8-(6),8-(6),8-(6),8-(6),8-(6),8-(6)]
     3       2.282599       2.282599       2.282599    60[8-(6),8-(6),8-(6),8-(6),8-(6),8-(6)]
     4       2.282581       2.282581       2.282581    60[8-(6),8-(6),8-(6),8-(6),8-(6),8-(6)]
     5      -1.080332      -1.080332      -1.080332    1[6-(6,6)]
     6       -3.48494       -3.48494       -3.48494    1[6-(6,6)]
     7      -1.028378      -1.028378      -1.028378    1[6-(6,6)]
     8       5.593533       5.593533       5.593533    1[6-(6,6)]
     9        3.67732        3.67732        3.67732    1[6-(6,6)]
    10       6.081928       6.081928       6.081928    1[6-(6,6)]
    11       3.625366       3.625366       3.625366    1[6-(6,6)]
    12      -2.996545      -2.996545      -2.996545    1[6-(6,6)]
    13      -2.865175      -2.865175      -2.865175    6[6-(1,6),8-(60),8-(60)]
    14      -2.028404      -2.028404      -2.028404    6[1-(0),6-(1,6),6-(8,8)]
    15      -1.700097      -1.700097      -1.700097    6[6-(1,6),8-(60),8-(60)]
    16      -2.536868      -2.536868      -2.536868    6[1-(0),6-(1,6),6-(8,8)]
    17      -0.876877      -0.876877      -0.876877    6[6-(1,6),8-(60),8-(60)]
    18      -1.627409      -1.627409      -1.627409    6[1-(0),6-(1,6),6-(8,8)]
    19       5.442034       5.442034       5.442034    6[6-(1,6),8-(60),8-(60)]
    20       6.192565       6.192565       6.192565    6[1-(0),6-(1,6),6-(8,8)]
    21       5.462163       5.462163       5.462163    6[6-(1,6),8-(60),8-(60)]
    22       4.625392       4.625392       4.625392    6[1-(0),6-(1,6),6-(8,8)]
    23       4.297085       4.297085       4.297085    6[6-(1,6),8-(60),8-(60)]
    24       5.133856       5.133856       5.133856    6[1-(0),6-(1,6),6-(8,8)]
    25       3.473865       3.473865       3.473865    6[6-(1,6),8-(60),8-(60)]
    26       4.224397       4.224397       4.224397    6[1-(0),6-(1,6),6-(8,8)]
    27      -2.845046      -2.845046      -2.845046    6[6-(1,6),8-(60),8-(60)]
    28      -3.595577      -3.595577      -3.595577    6[1-(0),6-(1,6),6-(8,8)]
    29       0.971655       0.971655       0.971655    6[6-(8,8),8-(60),8-(60)]
    30       -0.34286       -0.34286       -0.34286    6[6-(8,8),8-(60),8-(60)]
    31       1.625333       1.625333       1.625333    6[6-(8,8),8-(60),8-(60)]
    32       2.939848       2.939848       2.939848    6[6-(8,8),8-(60),8-(60)]
    33       1.501682       1.501682       1.501682    8[6-(6,8),60-(8,8,8,8,8)]
    34       5.033787       5.033787       5.033787    8[6-(6,8),60-(8,8,8,8,8)]
    35      -2.271098      -2.271098      -2.271098    8[6-(6,8),60-(8,8,8,8,8)]
    36      -0.872893      -0.872893      -0.872893    8[6-(6,8),60-(8,8,8,8,8)]
    37      -0.468659      -0.468659      -0.468659    8[6-(6,8),60-(8,8,8,8,8)]
    38      -2.294176      -2.294176      -2.294176    8[6-(6,8),60-(8,8,8,8,8)]
    39       1.390535       1.390535       1.390535    8[6-(6,8),60-(8,8,8,8,8)]
    40      -1.410235      -1.410235      -1.410235    8[6-(6,8),60-(8,8,8,8,8)]
    41       0.319712       0.319712       0.319712    8[6-(6,8),60-(8,8,8,8,8)]
    42      -0.761734      -0.761734      -0.761734    8[6-(6,8),60-(8,8,8,8,8)]
    43       2.039044       2.039044       2.039044    8[6-(6,8),60-(8,8,8,8,8)]
    44       4.245447       4.245447       4.245447    8[6-(6,8),60-(8,8,8,8,8)]
    45       1.095306       1.095306       1.095306    8[6-(6,8),60-(8,8,8,8,8)]
    46      -2.436799      -2.436799      -2.436799    8[6-(6,8),60-(8,8,8,8,8)]
    47       4.868086       4.868086       4.868086    8[6-(6,8),60-(8,8,8,8,8)]
    48       3.469881       3.469881       3.469881    8[6-(6,8),60-(8,8,8,8,8)]
    49       3.065647       3.065647       3.065647    8[6-(6,8),60-(8,8,8,8,8)]
    50       4.891164       4.891164       4.891164    8[6-(6,8),60-(8,8,8,8,8)]
    51       1.206453       1.206453       1.206453    8[6-(6,8),60-(8,8,8,8,8)]
    52       4.007223       4.007223       4.007223    8[6-(6,8),60-(8,8,8,8,8)]
    53       2.277276       2.277276       2.277276    8[6-(6,8),60-(8,8,8,8,8)]
    54       3.358722       3.358722       3.358722    8[6-(6,8),60-(8,8,8,8,8)]
    55       0.557944       0.557944       0.557944    8[6-(6,8),60-(8,8,8,8,8)]
    56      -1.648459      -1.648459      -1.648459    8[6-(6,8),60-(8,8,8,8,8)]
