# Supplementary material for: A collection of forcefield precursors for metal–organic frameworks
Source: RSC Adv. 2019 Nov 13;9(63):36492–507. doi: 10.1039/c9ra07327b (PMC9075174; doi:10.1039/c9ra07327b)
Supplement: RA-009-C9RA07327B-s337 [file RA-009-C9RA07327B-s337.txt]

COGNAO_clean

22.907900    0.000000    0.000000
0.000000    22.907900    0.000000
0.000000    0.000000    22.907900

     1      17.724759      17.724759      17.724759    30[8-(1,30,30),8-(6),8-(6),8-(6)]
     2      16.637091      16.637091      16.637091    30[8-(1,30,30),8-(6),8-(6),8-(6)]
     3       5.183141       5.183141       5.183141    30[8-(1,30,30),8-(6),8-(6),8-(6)]
     4       6.270809       6.270809       6.270809    30[8-(1,30,30),8-(6),8-(6),8-(6)]
     5      15.462833      15.462833      15.462833    30[8-(1,30,30),8-(6),8-(6),8-(6)]
     6       4.008882       4.008882       4.008882    30[8-(1,30,30),8-(6),8-(6),8-(6)]
     7      18.899017      18.899017      18.899017    30[8-(1,30,30),8-(6),8-(6),8-(6)]
     8       7.445067       7.445067       7.445067    30[8-(1,30,30),8-(6),8-(6),8-(6)]
     9       6.602057       6.602057       6.602057    30[8-(1,30,30),8-(6),8-(6),8-(6)]
    10      16.305843      16.305843      16.305843    30[8-(1,30,30),8-(6),8-(6),8-(6)]
    11      18.056007      18.056007      18.056007    30[8-(1,30,30),8-(6),8-(6),8-(6)]
    12       4.851893       4.851893       4.851893    30[8-(1,30,30),8-(6),8-(6),8-(6)]
    13       5.183141       5.183141       5.183141    30[8-(1,30,30),8-(6),8-(6),8-(6)]
    14       6.270809       6.270809       6.270809    30[8-(1,30,30),8-(6),8-(6),8-(6)]
    15      17.724759      17.724759      17.724759    30[8-(1,30,30),8-(6),8-(6),8-(6)]
    16      16.637091      16.637091      16.637091    30[8-(1,30,30),8-(6),8-(6),8-(6)]
    17       7.445067       7.445067       7.445067    30[8-(1,30,30),8-(6),8-(6),8-(6)]
    18      18.899017      18.899017      18.899017    30[8-(1,30,30),8-(6),8-(6),8-(6)]
    19       4.008882       4.008882       4.008882    30[8-(1,30,30),8-(6),8-(6),8-(6)]
    20      15.462833      15.462833      15.462833    30[8-(1,30,30),8-(6),8-(6),8-(6)]
    21      16.305843      16.305843      16.305843    30[8-(1,30,30),8-(6),8-(6),8-(6)]
    22       6.602057       6.602057       6.602057    30[8-(1,30,30),8-(6),8-(6),8-(6)]
    23       4.851893       4.851893       4.851893    30[8-(1,30,30),8-(6),8-(6),8-(6)]
    24      18.056007      18.056007      18.056007    30[8-(1,30,30),8-(6),8-(6),8-(6)]
    25      14.672281      14.672281      14.672281    15[6-(6,6),6-(6,6),6-(6,6),8-(0)]
    26      19.689569      19.689569      19.689569    15[6-(6,6),6-(6,6),6-(6,6),8-(0)]
    27       8.235619       8.235619       8.235619    15[6-(6,6),6-(6,6),6-(6,6),8-(0)]
    28       3.218331       3.218331       3.218331    15[6-(6,6),6-(6,6),6-(6,6),8-(0)]
    29      14.848214      14.848214      14.848214    15[6-(6,6),6-(6,6),6-(6,6),8-(0)]
    30      19.513636      19.513636      19.513636    15[6-(6,6),6-(6,6),6-(6,6),8-(0)]
    31       8.059686       8.059686       8.059686    15[6-(6,6),6-(6,6),6-(6,6),8-(0)]
    32       3.394264       3.394264       3.394264    15[6-(6,6),6-(6,6),6-(6,6),8-(0)]
    33       8.235619       8.235619       8.235619    15[6-(6,6),6-(6,6),6-(6,6),8-(0)]
    34       3.218331       3.218331       3.218331    15[6-(6,6),6-(6,6),6-(6,6),8-(0)]
    35      14.672281      14.672281      14.672281    15[6-(6,6),6-(6,6),6-(6,6),8-(0)]
    36      19.689569      19.689569      19.689569    15[6-(6,6),6-(6,6),6-(6,6),8-(0)]
    37       8.059686       8.059686       8.059686    15[6-(6,6),6-(6,6),6-(6,6),8-(0)]
    38       3.394264       3.394264       3.394264    15[6-(6,6),6-(6,6),6-(6,6),8-(0)]
    39      14.848214      14.848214      14.848214    15[6-(6,6),6-(6,6),6-(6,6),8-(0)]
    40      19.513636      19.513636      19.513636    15[6-(6,6),6-(6,6),6-(6,6),8-(0)]
    41      13.098737      13.098737      13.098737    1[6-(6,6)]
    42      13.680598      13.680598      13.680598    1[6-(6,6)]
    43      17.538288      17.538288      17.538288    1[6-(6,6)]
    44      16.988499      16.988499      16.988499    1[6-(6,6)]
    45      15.009256      15.009256      15.009256    1[6-(6,6)]
    46      15.291023      15.291023      15.291023    1[6-(6,6)]
    47      16.081346      16.081346      16.081346    1[6-(6,6)]
    48      15.428471      15.428471      15.428471    1[6-(6,6)]
    49      21.263113      21.263113      21.263113    1[6-(6,6)]
    50      20.681252      20.681252      20.681252    1[6-(6,6)]
    51      16.823562      16.823562      16.823562    1[6-(6,6)]
    52      17.373351      17.373351      17.373351    1[6-(6,6)]
    53      19.352594      19.352594      19.352594    1[6-(6,6)]
    54      19.070827      19.070827      19.070827    1[6-(6,6)]
    55      18.280504      18.280504      18.280504    1[6-(6,6)]
    56      18.933379      18.933379      18.933379    1[6-(6,6)]
    57       9.809163       9.809163       9.809163    1[6-(6,6)]
    58       9.227302       9.227302       9.227302    1[6-(6,6)]
    59       5.369612       5.369612       5.369612    1[6-(6,6)]
    60       5.919401       5.919401       5.919401    1[6-(6,6)]
    61       7.898644       7.898644       7.898644    1[6-(6,6)]
    62       7.616877       7.616877       7.616877    1[6-(6,6)]
    63       6.826554       6.826554       6.826554    1[6-(6,6)]
    64       7.479429       7.479429       7.479429    1[6-(6,6)]
    65       1.644787       1.644787       1.644787    1[6-(6,6)]
    66       2.226648       2.226648       2.226648    1[6-(6,6)]
    67       6.084338       6.084338       6.084338    1[6-(6,6)]
    68       5.534549       5.534549       5.534549    1[6-(6,6)]
    69       3.555306       3.555306       3.555306    1[6-(6,6)]
    70       3.837073       3.837073       3.837073    1[6-(6,6)]
    71       4.627396       4.627396       4.627396    1[6-(6,6)]
    72       3.974521       3.974521       3.974521    1[6-(6,6)]
    73      15.132959      15.132959      15.132959    1[6-(6,6)]
    74      15.446797      15.446797      15.446797    1[6-(6,6)]
    75      14.926788      14.926788      14.926788    1[6-(6,6)]
    76      14.736652      14.736652      14.736652    1[6-(6,6)]
    77      10.521598      10.521598      10.521598    1[6-(6,6)]
    78      12.768863      12.768863      12.768863    1[6-(6,6)]
    79       11.65554       11.65554       11.65554    1[6-(6,6)]
    80       9.509069       9.509069       9.509069    1[6-(6,6)]
    81       3.679009       3.679009       3.679009    1[6-(6,6)]
    82       3.992847       3.992847       3.992847    1[6-(6,6)]
    83       3.472838       3.472838       3.472838    1[6-(6,6)]
    84       3.282702       3.282702       3.282702    1[6-(6,6)]
    85      21.975548      21.975548      21.975548    1[6-(6,6)]
    86       1.314913       1.314913       1.314913    1[6-(6,6)]
    87        0.20159        0.20159        0.20159    1[6-(6,6)]
    88      20.963019      20.963019      20.963019    1[6-(6,6)]
    89      19.228891      19.228891      19.228891    1[6-(6,6)]
    90      18.915053      18.915053      18.915053    1[6-(6,6)]
    91      19.435062      19.435062      19.435062    1[6-(6,6)]
    92      19.625198      19.625198      19.625198    1[6-(6,6)]
    93       0.932352       0.932352       0.932352    1[6-(6,6)]
    94      21.592987      21.592987      21.592987    1[6-(6,6)]
    95       22.70631       22.70631       22.70631    1[6-(6,6)]
    96       1.944881       1.944881       1.944881    1[6-(6,6)]
    97       7.774941       7.774941       7.774941    1[6-(6,6)]
    98       7.461103       7.461103       7.461103    1[6-(6,6)]
    99       7.981112       7.981112       7.981112    1[6-(6,6)]
   100       8.171248       8.171248       8.171248    1[6-(6,6)]
   101      12.386302      12.386302      12.386302    1[6-(6,6)]
   102      10.139037      10.139037      10.139037    1[6-(6,6)]
   103       11.25236       11.25236       11.25236    1[6-(6,6)]
   104      13.398831      13.398831      13.398831    1[6-(6,6)]
   105       12.26489       12.26489       12.26489    1[6-(6,6)]
   106       9.987844       9.987844       9.987844    1[6-(6,6)]
   107      10.888125      10.888125      10.888125    1[6-(6,6)]
   108      13.153716      13.153716      13.153716    1[6-(6,6)]
   109       1.809724       1.809724       1.809724    1[6-(6,6)]
   110       2.398457       2.398457       2.398457    1[6-(6,6)]
   111       6.132445       6.132445       6.132445    1[6-(6,6)]
   112       5.665124       5.665124       5.665124    1[6-(6,6)]
   113       10.64301       10.64301       10.64301    1[6-(6,6)]
   114      12.920056      12.920056      12.920056    1[6-(6,6)]
   115      12.019775      12.019775      12.019775    1[6-(6,6)]
   116       9.754184       9.754184       9.754184    1[6-(6,6)]
   117      21.098176      21.098176      21.098176    1[6-(6,6)]
   118      20.509443      20.509443      20.509443    1[6-(6,6)]
   119      16.775455      16.775455      16.775455    1[6-(6,6)]
   120      17.242776      17.242776      17.242776    1[6-(6,6)]
   121        0.81094        0.81094        0.81094    1[6-(6,6)]
   122      21.441794      21.441794      21.441794    1[6-(6,6)]
   123      22.342075      22.342075      22.342075    1[6-(6,6)]
   124       1.699766       1.699766       1.699766    1[6-(6,6)]
   125      13.263674      13.263674      13.263674    1[6-(6,6)]
   126      13.852407      13.852407      13.852407    1[6-(6,6)]
   127      17.586395      17.586395      17.586395    1[6-(6,6)]
   128      17.119074      17.119074      17.119074    1[6-(6,6)]
   129       22.09696       22.09696       22.09696    1[6-(6,6)]
   130       1.466106       1.466106       1.466106    1[6-(6,6)]
   131       0.565825       0.565825       0.565825    1[6-(6,6)]
   132      21.208134      21.208134      21.208134    1[6-(6,6)]
   133       9.644226       9.644226       9.644226    1[6-(6,6)]
   134       9.055493       9.055493       9.055493    1[6-(6,6)]
   135       5.321505       5.321505       5.321505    1[6-(6,6)]
   136       5.788826       5.788826       5.788826    1[6-(6,6)]
   137      16.635717      16.635717      16.635717    1[8-(30,30,30)]
   138      17.726133      17.726133      17.726133    1[8-(30,30,30)]
   139       6.272183       6.272183       6.272183    1[8-(30,30,30)]
   140       5.181767       5.181767       5.181767    1[8-(30,30,30)]
   141       9.809163       9.809163       9.809163    1[6-(6,6)]
   142       9.227302       9.227302       9.227302    1[6-(6,6)]
   143       5.369612       5.369612       5.369612    1[6-(6,6)]
   144       5.919401       5.919401       5.919401    1[6-(6,6)]
   145       7.898644       7.898644       7.898644    1[6-(6,6)]
   146       7.616877       7.616877       7.616877    1[6-(6,6)]
   147       6.826554       6.826554       6.826554    1[6-(6,6)]
   148       7.479429       7.479429       7.479429    1[6-(6,6)]
   149       1.644787       1.644787       1.644787    1[6-(6,6)]
   150       2.226648       2.226648       2.226648    1[6-(6,6)]
   151       6.084338       6.084338       6.084338    1[6-(6,6)]
   152       5.534549       5.534549       5.534549    1[6-(6,6)]
   153       3.555306       3.555306       3.555306    1[6-(6,6)]
   154       3.837073       3.837073       3.837073    1[6-(6,6)]
   155       4.627396       4.627396       4.627396    1[6-(6,6)]
   156       3.974521       3.974521       3.974521    1[6-(6,6)]
   157      13.098737      13.098737      13.098737    1[6-(6,6)]
   158      13.680598      13.680598      13.680598    1[6-(6,6)]
   159      17.538288      17.538288      17.538288    1[6-(6,6)]
   160      16.988499      16.988499      16.988499    1[6-(6,6)]
   161      15.009256      15.009256      15.009256    1[6-(6,6)]
   162      15.291023      15.291023      15.291023    1[6-(6,6)]
   163      16.081346      16.081346      16.081346    1[6-(6,6)]
   164      15.428471      15.428471      15.428471    1[6-(6,6)]
   165      21.263113      21.263113      21.263113    1[6-(6,6)]
   166      20.681252      20.681252      20.681252    1[6-(6,6)]
   167      16.823562      16.823562      16.823562    1[6-(6,6)]
   168      17.373351      17.373351      17.373351    1[6-(6,6)]
   169      19.352594      19.352594      19.352594    1[6-(6,6)]
   170      19.070827      19.070827      19.070827    1[6-(6,6)]
   171      18.280504      18.280504      18.280504    1[6-(6,6)]
   172      18.933379      18.933379      18.933379    1[6-(6,6)]
   173       7.774941       7.774941       7.774941    1[6-(6,6)]
   174       7.461103       7.461103       7.461103    1[6-(6,6)]
   175       7.981112       7.981112       7.981112    1[6-(6,6)]
   176       8.171248       8.171248       8.171248    1[6-(6,6)]
   177      12.386302      12.386302      12.386302    1[6-(6,6)]
   178      10.139037      10.139037      10.139037    1[6-(6,6)]
   179       11.25236       11.25236       11.25236    1[6-(6,6)]
   180      13.398831      13.398831      13.398831    1[6-(6,6)]
   181      19.228891      19.228891      19.228891    1[6-(6,6)]
   182      18.915053      18.915053      18.915053    1[6-(6,6)]
   183      19.435062      19.435062      19.435062    1[6-(6,6)]
   184      19.625198      19.625198      19.625198    1[6-(6,6)]
   185       0.932352       0.932352       0.932352    1[6-(6,6)]
   186      21.592987      21.592987      21.592987    1[6-(6,6)]
   187       22.70631       22.70631       22.70631    1[6-(6,6)]
   188       1.944881       1.944881       1.944881    1[6-(6,6)]
   189       3.679009       3.679009       3.679009    1[6-(6,6)]
   190       3.992847       3.992847       3.992847    1[6-(6,6)]
   191       3.472838       3.472838       3.472838    1[6-(6,6)]
   192       3.282702       3.282702       3.282702    1[6-(6,6)]
   193      21.975548      21.975548      21.975548    1[6-(6,6)]
   194       1.314913       1.314913       1.314913    1[6-(6,6)]
   195        0.20159        0.20159        0.20159    1[6-(6,6)]
   196      20.963019      20.963019      20.963019    1[6-(6,6)]
   197      15.132959      15.132959      15.132959    1[6-(6,6)]
   198      15.446797      15.446797      15.446797    1[6-(6,6)]
   199      14.926788      14.926788      14.926788    1[6-(6,6)]
   200      14.736652      14.736652      14.736652    1[6-(6,6)]
   201      10.521598      10.521598      10.521598    1[6-(6,6)]
   202      12.768863      12.768863      12.768863    1[6-(6,6)]
   203       11.65554       11.65554       11.65554    1[6-(6,6)]
   204       9.509069       9.509069       9.509069    1[6-(6,6)]
   205       10.64301       10.64301       10.64301    1[6-(6,6)]
   206      12.920056      12.920056      12.920056    1[6-(6,6)]
   207      12.019775      12.019775      12.019775    1[6-(6,6)]
   208       9.754184       9.754184       9.754184    1[6-(6,6)]
   209      21.098176      21.098176      21.098176    1[6-(6,6)]
   210      20.509443      20.509443      20.509443    1[6-(6,6)]
   211      16.775455      16.775455      16.775455    1[6-(6,6)]
   212      17.242776      17.242776      17.242776    1[6-(6,6)]
   213       12.26489       12.26489       12.26489    1[6-(6,6)]
   214       9.987844       9.987844       9.987844    1[6-(6,6)]
   215      10.888125      10.888125      10.888125    1[6-(6,6)]
   216      13.153716      13.153716      13.153716    1[6-(6,6)]
   217       1.809724       1.809724       1.809724    1[6-(6,6)]
   218       2.398457       2.398457       2.398457    1[6-(6,6)]
   219       6.132445       6.132445       6.132445    1[6-(6,6)]
   220       5.665124       5.665124       5.665124    1[6-(6,6)]
   221       22.09696       22.09696       22.09696    1[6-(6,6)]
   222       1.466106       1.466106       1.466106    1[6-(6,6)]
   223       0.565825       0.565825       0.565825    1[6-(6,6)]
   224      21.208134      21.208134      21.208134    1[6-(6,6)]
   225       9.644226       9.644226       9.644226    1[6-(6,6)]
   226       9.055493       9.055493       9.055493    1[6-(6,6)]
   227       5.321505       5.321505       5.321505    1[6-(6,6)]
   228       5.788826       5.788826       5.788826    1[6-(6,6)]
   229        0.81094        0.81094        0.81094    1[6-(6,6)]
   230      21.441794      21.441794      21.441794    1[6-(6,6)]
   231      22.342075      22.342075      22.342075    1[6-(6,6)]
   232       1.699766       1.699766       1.699766    1[6-(6,6)]
   233      13.263674      13.263674      13.263674    1[6-(6,6)]
   234      13.852407      13.852407      13.852407    1[6-(6,6)]
   235      17.586395      17.586395      17.586395    1[6-(6,6)]
   236      17.119074      17.119074      17.119074    1[6-(6,6)]
   237       6.272183       6.272183       6.272183    1[8-(30,30,30)]
   238       5.181767       5.181767       5.181767    1[8-(30,30,30)]
   239      16.635717      16.635717      16.635717    1[8-(30,30,30)]
   240      17.726133      17.726133      17.726133    1[8-(30,30,30)]
   241      15.000093      15.000093      15.000093    6[6-(1,6),6-(1,6),15-(6,6,8)]
   242      14.010472      14.010472      14.010472    6[1-(0),6-(1,6),6-(6,15)]
   243      14.363253      14.363253      14.363253    6[1-(0),6-(1,6),6-(6,6)]
   244      15.646096      15.646096      15.646096    6[6-(1,6),6-(1,6),6-(8,8)]
   245      16.631135      16.631135      16.631135    6[1-(0),6-(1,6),6-(6,6)]
   246      16.301262      16.301262      16.301262    6[1-(0),6-(1,6),6-(6,15)]
   247      15.982842      15.982842      15.982842    6[6-(6,6),8-(0),8-(30)]
   248      15.176484      15.176484      15.176484    6[6-(1,6),6-(1,6),15-(6,6,8)]
   249      15.169611      15.169611      15.169611    6[1-(0),6-(1,6),6-(6,15)]
   250      15.400981      15.400981      15.400981    6[1-(0),6-(1,6),6-(6,6)]
   251      15.785834      15.785834      15.785834    6[6-(1,6),6-(1,6),6-(8,8)]
   252      15.811033      15.811033      15.811033    6[1-(0),6-(1,6),6-(6,6)]
   253      15.465123      15.465123      15.465123    6[1-(0),6-(1,6),6-(6,15)]
   254      16.211921      16.211921      16.211921    6[6-(6,6),8-(30),8-(30)]
   255      19.361757      19.361757      19.361757    6[6-(1,6),6-(1,6),15-(6,6,8)]
   256      20.351378      20.351378      20.351378    6[1-(0),6-(1,6),6-(6,15)]
   257      19.998597      19.998597      19.998597    6[1-(0),6-(1,6),6-(6,6)]
   258      18.715754      18.715754      18.715754    6[6-(1,6),6-(1,6),6-(8,8)]
   259      17.730715      17.730715      17.730715    6[1-(0),6-(1,6),6-(6,6)]
   260      18.060588      18.060588      18.060588    6[1-(0),6-(1,6),6-(6,15)]
   261      18.379008      18.379008      18.379008    6[6-(6,6),8-(0),8-(30)]
   262      19.185366      19.185366      19.185366    6[6-(1,6),6-(1,6),15-(6,6,8)]
   263      19.192239      19.192239      19.192239    6[1-(0),6-(1,6),6-(6,15)]
   264      18.960869      18.960869      18.960869    6[1-(0),6-(1,6),6-(6,6)]
   265      18.576016      18.576016      18.576016    6[6-(1,6),6-(1,6),6-(8,8)]
   266      18.550817      18.550817      18.550817    6[1-(0),6-(1,6),6-(6,6)]
   267      18.896727      18.896727      18.896727    6[1-(0),6-(1,6),6-(6,15)]
   268      18.149929      18.149929      18.149929    6[6-(6,6),8-(30),8-(30)]
   269       7.907807       7.907807       7.907807    6[6-(1,6),6-(1,6),15-(6,6,8)]
   270       8.897428       8.897428       8.897428    6[1-(0),6-(1,6),6-(6,15)]
   271       8.544647       8.544647       8.544647    6[1-(0),6-(1,6),6-(6,6)]
   272       7.261804       7.261804       7.261804    6[6-(1,6),6-(1,6),6-(8,8)]
   273       6.276765       6.276765       6.276765    6[1-(0),6-(1,6),6-(6,6)]
   274       6.606638       6.606638       6.606638    6[1-(0),6-(1,6),6-(6,15)]
   275       6.925058       6.925058       6.925058    6[6-(6,6),8-(0),8-(30)]
   276       7.731416       7.731416       7.731416    6[6-(1,6),6-(1,6),15-(6,6,8)]
   277       7.738289       7.738289       7.738289    6[1-(0),6-(1,6),6-(6,15)]
   278       7.506919       7.506919       7.506919    6[1-(0),6-(1,6),6-(6,6)]
   279       7.122066       7.122066       7.122066    6[6-(1,6),6-(1,6),6-(8,8)]
   280       7.096867       7.096867       7.096867    6[1-(0),6-(1,6),6-(6,6)]
   281       7.442777       7.442777       7.442777    6[1-(0),6-(1,6),6-(6,15)]
   282       6.695979       6.695979       6.695979    6[6-(6,6),8-(30),8-(30)]
   283       3.546143       3.546143       3.546143    6[6-(1,6),6-(1,6),15-(6,6,8)]
   284       2.556522       2.556522       2.556522    6[1-(0),6-(1,6),6-(6,15)]
   285       2.909303       2.909303       2.909303    6[1-(0),6-(1,6),6-(6,6)]
   286       4.192146       4.192146       4.192146    6[6-(1,6),6-(1,6),6-(8,8)]
   287       5.177185       5.177185       5.177185    6[1-(0),6-(1,6),6-(6,6)]
   288       4.847312       4.847312       4.847312    6[1-(0),6-(1,6),6-(6,15)]
   289       4.528892       4.528892       4.528892    6[6-(6,6),8-(0),8-(30)]
   290       3.722534       3.722534       3.722534    6[6-(1,6),6-(1,6),15-(6,6,8)]
   291       3.715661       3.715661       3.715661    6[1-(0),6-(1,6),6-(6,15)]
   292       3.947031       3.947031       3.947031    6[1-(0),6-(1,6),6-(6,6)]
   293       4.331884       4.331884       4.331884    6[6-(1,6),6-(1,6),6-(8,8)]
   294       4.357083       4.357083       4.357083    6[1-(0),6-(1,6),6-(6,6)]
   295       4.011173       4.011173       4.011173    6[1-(0),6-(1,6),6-(6,15)]
   296       4.757971       4.757971       4.757971    6[6-(6,6),8-(30),8-(30)]
   297      14.922206      14.922206      14.922206    6[6-(1,6),6-(1,6),15-(6,6,8)]
   298      15.116923      15.116923      15.116923    6[1-(0),6-(1,6),6-(6,15)]
   299      15.297896      15.297896      15.297896    6[1-(0),6-(1,6),6-(6,6)]
   300      15.261243      15.261243      15.261243    6[6-(1,6),6-(1,6),6-(8,8)]
   301      15.006965      15.006965      15.006965    6[1-(0),6-(1,6),6-(6,6)]
   302      14.869518      14.869518      14.869518    6[1-(0),6-(1,6),6-(6,15)]
   303       15.48345       15.48345       15.48345    6[6-(6,6),8-(0),8-(30)]
   304       9.804581       9.804581       9.804581    6[6-(1,6),6-(1,6),15-(6,6,8)]
   305      10.766713      10.766713      10.766713    6[1-(0),6-(1,6),6-(6,15)]
   306       12.09079       12.09079       12.09079    6[1-(0),6-(1,6),6-(6,6)]
   307      12.432117      12.432117      12.432117    6[6-(1,6),6-(1,6),6-(8,8)]
   308      11.437914      11.437914      11.437914    6[1-(0),6-(1,6),6-(6,6)]
   309      10.155072      10.155072      10.155072    6[1-(0),6-(1,6),6-(6,15)]
   310      13.824918      13.824918      13.824918    6[6-(6,6),8-(30),8-(30)]
   311       3.468256       3.468256       3.468256    6[6-(1,6),6-(1,6),15-(6,6,8)]
   312       3.662973       3.662973       3.662973    6[1-(0),6-(1,6),6-(6,15)]
   313       3.843946       3.843946       3.843946    6[1-(0),6-(1,6),6-(6,6)]
   314       3.807293       3.807293       3.807293    6[6-(1,6),6-(1,6),6-(8,8)]
   315       3.553015       3.553015       3.553015    6[1-(0),6-(1,6),6-(6,6)]
   316       3.415568       3.415568       3.415568    6[1-(0),6-(1,6),6-(6,15)]
   317         4.0295         4.0295         4.0295    6[6-(6,6),8-(0),8-(30)]
   318      21.258531      21.258531      21.258531    6[6-(1,6),6-(1,6),15-(6,6,8)]
   319      22.220663      22.220663      22.220663    6[1-(0),6-(1,6),6-(6,15)]
   320        0.63684        0.63684        0.63684    6[1-(0),6-(1,6),6-(6,6)]
   321       0.978167       0.978167       0.978167    6[6-(1,6),6-(1,6),6-(8,8)]
   322      -0.016036      -0.016036      -0.016036    6[1-(0),6-(1,6),6-(6,6)]
   323      21.609022      21.609022      21.609022    6[1-(0),6-(1,6),6-(6,15)]
   324       2.370968       2.370968       2.370968    6[6-(6,6),8-(30),8-(30)]
   325      19.439644      19.439644      19.439644    6[6-(1,6),6-(1,6),15-(6,6,8)]
   326      19.244927      19.244927      19.244927    6[1-(0),6-(1,6),6-(6,15)]
   327      19.063954      19.063954      19.063954    6[1-(0),6-(1,6),6-(6,6)]
   328      19.100607      19.100607      19.100607    6[6-(1,6),6-(1,6),6-(8,8)]
   329      19.354885      19.354885      19.354885    6[1-(0),6-(1,6),6-(6,6)]
   330      19.492332      19.492332      19.492332    6[1-(0),6-(1,6),6-(6,15)]
   331        18.8784        18.8784        18.8784    6[6-(6,6),8-(0),8-(30)]
   332       1.649369       1.649369       1.649369    6[6-(1,6),6-(1,6),15-(6,6,8)]
   333       0.687237       0.687237       0.687237    6[1-(0),6-(1,6),6-(6,15)]
   334       22.27106       22.27106       22.27106    6[1-(0),6-(1,6),6-(6,6)]
   335      21.929733      21.929733      21.929733    6[6-(1,6),6-(1,6),6-(8,8)]
   336       0.016036       0.016036       0.016036    6[1-(0),6-(1,6),6-(6,6)]
   337       1.298878       1.298878       1.298878    6[1-(0),6-(1,6),6-(6,15)]
   338      20.536932      20.536932      20.536932    6[6-(6,6),8-(30),8-(30)]
   339       7.985694       7.985694       7.985694    6[6-(1,6),6-(1,6),15-(6,6,8)]
   340       7.790977       7.790977       7.790977    6[1-(0),6-(1,6),6-(6,15)]
   341       7.610004       7.610004       7.610004    6[1-(0),6-(1,6),6-(6,6)]
   342       7.646657       7.646657       7.646657    6[6-(1,6),6-(1,6),6-(8,8)]
   343       7.900935       7.900935       7.900935    6[1-(0),6-(1,6),6-(6,6)]
   344       8.038382       8.038382       8.038382    6[1-(0),6-(1,6),6-(6,15)]
   345        7.42445        7.42445        7.42445    6[6-(6,6),8-(0),8-(30)]
   346      13.103319      13.103319      13.103319    6[6-(1,6),6-(1,6),15-(6,6,8)]
   347      12.141187      12.141187      12.141187    6[1-(0),6-(1,6),6-(6,15)]
   348       10.81711       10.81711       10.81711    6[1-(0),6-(1,6),6-(6,6)]
   349      10.475783      10.475783      10.475783    6[6-(1,6),6-(1,6),6-(8,8)]
   350      11.469986      11.469986      11.469986    6[1-(0),6-(1,6),6-(6,6)]
   351      12.752828      12.752828      12.752828    6[1-(0),6-(1,6),6-(6,15)]
   352       9.082982       9.082982       9.082982    6[6-(6,6),8-(30),8-(30)]
   353      12.915474      12.915474      12.915474    6[6-(1,6),6-(1,6),15-(6,6,8)]
   354      11.994576      11.994576      11.994576    6[1-(0),6-(1,6),6-(6,15)]
   355      10.629266      10.629266      10.629266    6[1-(0),6-(1,6),6-(6,6)]
   356      10.226087      10.226087      10.226087    6[6-(1,6),6-(1,6),6-(8,8)]
   357       11.16302       11.16302       11.16302    6[1-(0),6-(1,6),6-(6,6)]
   358      12.512295      12.512295      12.512295    6[1-(0),6-(1,6),6-(6,15)]
   359       8.769144       8.769144       8.769144    6[6-(6,6),8-(0),8-(30)]
   360       3.713371       3.713371       3.713371    6[6-(1,6),6-(1,6),15-(6,6,8)]
   361       2.712295       2.712295       2.712295    6[1-(0),6-(1,6),6-(6,15)]
   362       3.055914       3.055914       3.055914    6[1-(0),6-(1,6),6-(6,6)]
   363       4.308976       4.308976       4.308976    6[6-(1,6),6-(1,6),6-(8,8)]
   364         5.2482         5.2482         5.2482    6[1-(0),6-(1,6),6-(6,6)]
   365       4.971014       4.971014       4.971014    6[1-(0),6-(1,6),6-(6,15)]
   366       4.670921       4.670921       4.670921    6[6-(6,6),8-(30),8-(30)]
   367       9.992426       9.992426       9.992426    6[6-(1,6),6-(1,6),15-(6,6,8)]
   368      10.913324      10.913324      10.913324    6[1-(0),6-(1,6),6-(6,15)]
   369      12.278634      12.278634      12.278634    6[1-(0),6-(1,6),6-(6,6)]
   370      12.681813      12.681813      12.681813    6[6-(1,6),6-(1,6),6-(8,8)]
   371       11.74488       11.74488       11.74488    6[1-(0),6-(1,6),6-(6,6)]
   372      10.395605      10.395605      10.395605    6[1-(0),6-(1,6),6-(6,15)]
   373      14.138756      14.138756      14.138756    6[6-(6,6),8-(0),8-(30)]
   374      19.194529      19.194529      19.194529    6[6-(1,6),6-(1,6),15-(6,6,8)]
   375      20.195605      20.195605      20.195605    6[1-(0),6-(1,6),6-(6,15)]
   376      19.851986      19.851986      19.851986    6[1-(0),6-(1,6),6-(6,6)]
   377      18.598924      18.598924      18.598924    6[6-(1,6),6-(1,6),6-(8,8)]
   378        17.6597        17.6597        17.6597    6[1-(0),6-(1,6),6-(6,6)]
   379      17.936886      17.936886      17.936886    6[1-(0),6-(1,6),6-(6,15)]
   380      18.236979      18.236979      18.236979    6[6-(6,6),8-(30),8-(30)]
   381       1.461524       1.461524       1.461524    6[6-(1,6),6-(1,6),15-(6,6,8)]
   382       0.540626       0.540626       0.540626    6[1-(0),6-(1,6),6-(6,15)]
   383      22.083216      22.083216      22.083216    6[1-(0),6-(1,6),6-(6,6)]
   384      21.680037      21.680037      21.680037    6[6-(1,6),6-(1,6),6-(8,8)]
   385       22.61697       22.61697       22.61697    6[1-(0),6-(1,6),6-(6,6)]
   386       1.058345       1.058345       1.058345    6[1-(0),6-(1,6),6-(6,15)]
   387      20.223094      20.223094      20.223094    6[6-(6,6),8-(0),8-(30)]
   388      15.167321      15.167321      15.167321    6[6-(1,6),6-(1,6),15-(6,6,8)]
   389      14.166245      14.166245      14.166245    6[1-(0),6-(1,6),6-(6,15)]
   390      14.509864      14.509864      14.509864    6[1-(0),6-(1,6),6-(6,6)]
   391      15.762926      15.762926      15.762926    6[6-(1,6),6-(1,6),6-(8,8)]
   392       16.70215       16.70215       16.70215    6[1-(0),6-(1,6),6-(6,6)]
   393      16.424964      16.424964      16.424964    6[1-(0),6-(1,6),6-(6,15)]
   394      16.124871      16.124871      16.124871    6[6-(6,6),8-(30),8-(30)]
   395      21.446376      21.446376      21.446376    6[6-(1,6),6-(1,6),15-(6,6,8)]
   396      22.367274      22.367274      22.367274    6[1-(0),6-(1,6),6-(6,15)]
   397       0.824684       0.824684       0.824684    6[1-(0),6-(1,6),6-(6,6)]
   398       1.227863       1.227863       1.227863    6[6-(1,6),6-(1,6),6-(8,8)]
   399        0.29093        0.29093        0.29093    6[1-(0),6-(1,6),6-(6,6)]
   400      21.849555      21.849555      21.849555    6[1-(0),6-(1,6),6-(6,15)]
   401       2.684806       2.684806       2.684806    6[6-(6,6),8-(0),8-(30)]
   402       7.740579       7.740579       7.740579    6[6-(1,6),6-(1,6),15-(6,6,8)]
   403       8.741655       8.741655       8.741655    6[1-(0),6-(1,6),6-(6,15)]
   404       8.398036       8.398036       8.398036    6[1-(0),6-(1,6),6-(6,6)]
   405       7.144974       7.144974       7.144974    6[6-(1,6),6-(1,6),6-(8,8)]
   406        6.20575        6.20575        6.20575    6[1-(0),6-(1,6),6-(6,6)]
   407       6.482936       6.482936       6.482936    6[1-(0),6-(1,6),6-(6,15)]
   408       6.783029       6.783029       6.783029    6[6-(6,6),8-(30),8-(30)]
   409       7.907807       7.907807       7.907807    6[6-(1,6),6-(1,6),15-(6,6,8)]
   410       8.897428       8.897428       8.897428    6[1-(0),6-(1,6),6-(6,15)]
   411       8.544647       8.544647       8.544647    6[1-(0),6-(1,6),6-(6,6)]
   412       7.261804       7.261804       7.261804    6[6-(1,6),6-(1,6),6-(8,8)]
   413       6.276765       6.276765       6.276765    6[1-(0),6-(1,6),6-(6,6)]
   414       6.606638       6.606638       6.606638    6[1-(0),6-(1,6),6-(6,15)]
   415       6.925058       6.925058       6.925058    6[6-(6,6),8-(0),8-(30)]
   416       7.731416       7.731416       7.731416    6[6-(1,6),6-(1,6),15-(6,6,8)]
   417       7.738289       7.738289       7.738289    6[1-(0),6-(1,6),6-(6,15)]
   418       7.506919       7.506919       7.506919    6[1-(0),6-(1,6),6-(6,6)]
   419       7.122066       7.122066       7.122066    6[6-(1,6),6-(1,6),6-(8,8)]
   420       7.096867       7.096867       7.096867    6[1-(0),6-(1,6),6-(6,6)]
   421       7.442777       7.442777       7.442777    6[1-(0),6-(1,6),6-(6,15)]
   422       6.695979       6.695979       6.695979    6[6-(6,6),8-(30),8-(30)]
   423       3.546143       3.546143       3.546143    6[6-(1,6),6-(1,6),15-(6,6,8)]
   424       2.556522       2.556522       2.556522    6[1-(0),6-(1,6),6-(6,15)]
   425       2.909303       2.909303       2.909303    6[1-(0),6-(1,6),6-(6,6)]
   426       4.192146       4.192146       4.192146    6[6-(1,6),6-(1,6),6-(8,8)]
   427       5.177185       5.177185       5.177185    6[1-(0),6-(1,6),6-(6,6)]
   428       4.847312       4.847312       4.847312    6[1-(0),6-(1,6),6-(6,15)]
   429       4.528892       4.528892       4.528892    6[6-(6,6),8-(0),8-(30)]
   430       3.722534       3.722534       3.722534    6[6-(1,6),6-(1,6),15-(6,6,8)]
   431       3.715661       3.715661       3.715661    6[1-(0),6-(1,6),6-(6,15)]
   432       3.947031       3.947031       3.947031    6[1-(0),6-(1,6),6-(6,6)]
   433       4.331884       4.331884       4.331884    6[6-(1,6),6-(1,6),6-(8,8)]
   434       4.357083       4.357083       4.357083    6[1-(0),6-(1,6),6-(6,6)]
   435       4.011173       4.011173       4.011173    6[1-(0),6-(1,6),6-(6,15)]
   436       4.757971       4.757971       4.757971    6[6-(6,6),8-(30),8-(30)]
   437      15.000093      15.000093      15.000093    6[6-(1,6),6-(1,6),15-(6,6,8)]
   438      14.010472      14.010472      14.010472    6[1-(0),6-(1,6),6-(6,15)]
   439      14.363253      14.363253      14.363253    6[1-(0),6-(1,6),6-(6,6)]
   440      15.646096      15.646096      15.646096    6[6-(1,6),6-(1,6),6-(8,8)]
   441      16.631135      16.631135      16.631135    6[1-(0),6-(1,6),6-(6,6)]
   442      16.301262      16.301262      16.301262    6[1-(0),6-(1,6),6-(6,15)]
   443      15.982842      15.982842      15.982842    6[6-(6,6),8-(0),8-(30)]
   444      15.176484      15.176484      15.176484    6[6-(1,6),6-(1,6),15-(6,6,8)]
   445      15.169611      15.169611      15.169611    6[1-(0),6-(1,6),6-(6,15)]
   446      15.400981      15.400981      15.400981    6[1-(0),6-(1,6),6-(6,6)]
   447      15.785834      15.785834      15.785834    6[6-(1,6),6-(1,6),6-(8,8)]
   448      15.811033      15.811033      15.811033    6[1-(0),6-(1,6),6-(6,6)]
   449      15.465123      15.465123      15.465123    6[1-(0),6-(1,6),6-(6,15)]
   450      16.211921      16.211921      16.211921    6[6-(6,6),8-(30),8-(30)]
   451      19.361757      19.361757      19.361757    6[6-(1,6),6-(1,6),15-(6,6,8)]
   452      20.351378      20.351378      20.351378    6[1-(0),6-(1,6),6-(6,15)]
   453      19.998597      19.998597      19.998597    6[1-(0),6-(1,6),6-(6,6)]
   454      18.715754      18.715754      18.715754    6[6-(1,6),6-(1,6),6-(8,8)]
   455      17.730715      17.730715      17.730715    6[1-(0),6-(1,6),6-(6,6)]
   456      18.060588      18.060588      18.060588    6[1-(0),6-(1,6),6-(6,15)]
   457      18.379008      18.379008      18.379008    6[6-(6,6),8-(0),8-(30)]
   458      19.185366      19.185366      19.185366    6[6-(1,6),6-(1,6),15-(6,6,8)]
   459      19.192239      19.192239      19.192239    6[1-(0),6-(1,6),6-(6,15)]
   460      18.960869      18.960869      18.960869    6[1-(0),6-(1,6),6-(6,6)]
   461      18.576016      18.576016      18.576016    6[6-(1,6),6-(1,6),6-(8,8)]
   462      18.550817      18.550817      18.550817    6[1-(0),6-(1,6),6-(6,6)]
   463      18.896727      18.896727      18.896727    6[1-(0),6-(1,6),6-(6,15)]
   464      18.149929      18.149929      18.149929    6[6-(6,6),8-(30),8-(30)]
   465       7.985694       7.985694       7.985694    6[6-(1,6),6-(1,6),15-(6,6,8)]
   466       7.790977       7.790977       7.790977    6[1-(0),6-(1,6),6-(6,15)]
   467       7.610004       7.610004       7.610004    6[1-(0),6-(1,6),6-(6,6)]
   468       7.646657       7.646657       7.646657    6[6-(1,6),6-(1,6),6-(8,8)]
   469       7.900935       7.900935       7.900935    6[1-(0),6-(1,6),6-(6,6)]
   470       8.038382       8.038382       8.038382    6[1-(0),6-(1,6),6-(6,15)]
   471        7.42445        7.42445        7.42445    6[6-(6,6),8-(0),8-(30)]
   472      13.103319      13.103319      13.103319    6[6-(1,6),6-(1,6),15-(6,6,8)]
   473      12.141187      12.141187      12.141187    6[1-(0),6-(1,6),6-(6,15)]
   474       10.81711       10.81711       10.81711    6[1-(0),6-(1,6),6-(6,6)]
   475      10.475783      10.475783      10.475783    6[6-(1,6),6-(1,6),6-(8,8)]
   476      11.469986      11.469986      11.469986    6[1-(0),6-(1,6),6-(6,6)]
   477      12.752828      12.752828      12.752828    6[1-(0),6-(1,6),6-(6,15)]
   478       9.082982       9.082982       9.082982    6[6-(6,6),8-(30),8-(30)]
   479      19.439644      19.439644      19.439644    6[6-(1,6),6-(1,6),15-(6,6,8)]
   480      19.244927      19.244927      19.244927    6[1-(0),6-(1,6),6-(6,15)]
   481      19.063954      19.063954      19.063954    6[1-(0),6-(1,6),6-(6,6)]
   482      19.100607      19.100607      19.100607    6[6-(1,6),6-(1,6),6-(8,8)]
   483      19.354885      19.354885      19.354885    6[1-(0),6-(1,6),6-(6,6)]
   484      19.492332      19.492332      19.492332    6[1-(0),6-(1,6),6-(6,15)]
   485        18.8784        18.8784        18.8784    6[6-(6,6),8-(0),8-(30)]
   486       1.649369       1.649369       1.649369    6[6-(1,6),6-(1,6),15-(6,6,8)]
   487       0.687237       0.687237       0.687237    6[1-(0),6-(1,6),6-(6,15)]
   488       22.27106       22.27106       22.27106    6[1-(0),6-(1,6),6-(6,6)]
   489      21.929733      21.929733      21.929733    6[6-(1,6),6-(1,6),6-(8,8)]
   490       0.016036       0.016036       0.016036    6[1-(0),6-(1,6),6-(6,6)]
   491       1.298878       1.298878       1.298878    6[1-(0),6-(1,6),6-(6,15)]
   492      20.536932      20.536932      20.536932    6[6-(6,6),8-(30),8-(30)]
   493       3.468256       3.468256       3.468256    6[6-(1,6),6-(1,6),15-(6,6,8)]
   494       3.662973       3.662973       3.662973    6[1-(0),6-(1,6),6-(6,15)]
   495       3.843946       3.843946       3.843946    6[1-(0),6-(1,6),6-(6,6)]
   496       3.807293       3.807293       3.807293    6[6-(1,6),6-(1,6),6-(8,8)]
   497       3.553015       3.553015       3.553015    6[1-(0),6-(1,6),6-(6,6)]
   498       3.415568       3.415568       3.415568    6[1-(0),6-(1,6),6-(6,15)]
   499         4.0295         4.0295         4.0295    6[6-(6,6),8-(0),8-(30)]
   500      21.258531      21.258531      21.258531    6[6-(1,6),6-(1,6),15-(6,6,8)]
   501      22.220663      22.220663      22.220663    6[1-(0),6-(1,6),6-(6,15)]
   502        0.63684        0.63684        0.63684    6[1-(0),6-(1,6),6-(6,6)]
   503       0.978167       0.978167       0.978167    6[6-(1,6),6-(1,6),6-(8,8)]
   504      -0.016036      -0.016036      -0.016036    6[1-(0),6-(1,6),6-(6,6)]
   505      21.609022      21.609022      21.609022    6[1-(0),6-(1,6),6-(6,15)]
   506       2.370968       2.370968       2.370968    6[6-(6,6),8-(30),8-(30)]
   507      14.922206      14.922206      14.922206    6[6-(1,6),6-(1,6),15-(6,6,8)]
   508      15.116923      15.116923      15.116923    6[1-(0),6-(1,6),6-(6,15)]
   509      15.297896      15.297896      15.297896    6[1-(0),6-(1,6),6-(6,6)]
   510      15.261243      15.261243      15.261243    6[6-(1,6),6-(1,6),6-(8,8)]
   511      15.006965      15.006965      15.006965    6[1-(0),6-(1,6),6-(6,6)]
   512      14.869518      14.869518      14.869518    6[1-(0),6-(1,6),6-(6,15)]
   513       15.48345       15.48345       15.48345    6[6-(6,6),8-(0),8-(30)]
   514       9.804581       9.804581       9.804581    6[6-(1,6),6-(1,6),15-(6,6,8)]
   515      10.766713      10.766713      10.766713    6[1-(0),6-(1,6),6-(6,15)]
   516       12.09079       12.09079       12.09079    6[1-(0),6-(1,6),6-(6,6)]
   517      12.432117      12.432117      12.432117    6[6-(1,6),6-(1,6),6-(8,8)]
   518      11.437914      11.437914      11.437914    6[1-(0),6-(1,6),6-(6,6)]
   519      10.155072      10.155072      10.155072    6[1-(0),6-(1,6),6-(6,15)]
   520      13.824918      13.824918      13.824918    6[6-(6,6),8-(30),8-(30)]
   521       9.992426       9.992426       9.992426    6[6-(1,6),6-(1,6),15-(6,6,8)]
   522      10.913324      10.913324      10.913324    6[1-(0),6-(1,6),6-(6,15)]
   523      12.278634      12.278634      12.278634    6[1-(0),6-(1,6),6-(6,6)]
   524      12.681813      12.681813      12.681813    6[6-(1,6),6-(1,6),6-(8,8)]
   525       11.74488       11.74488       11.74488    6[1-(0),6-(1,6),6-(6,6)]
   526      10.395605      10.395605      10.395605    6[1-(0),6-(1,6),6-(6,15)]
   527      14.138756      14.138756      14.138756    6[6-(6,6),8-(0),8-(30)]
   528      19.194529      19.194529      19.194529    6[6-(1,6),6-(1,6),15-(6,6,8)]
   529      20.195605      20.195605      20.195605    6[1-(0),6-(1,6),6-(6,15)]
   530      19.851986      19.851986      19.851986    6[1-(0),6-(1,6),6-(6,6)]
   531      18.598924      18.598924      18.598924    6[6-(1,6),6-(1,6),6-(8,8)]
   532        17.6597        17.6597        17.6597    6[1-(0),6-(1,6),6-(6,6)]
   533      17.936886      17.936886      17.936886    6[1-(0),6-(1,6),6-(6,15)]
   534      18.236979      18.236979      18.236979    6[6-(6,6),8-(30),8-(30)]
   535      12.915474      12.915474      12.915474    6[6-(1,6),6-(1,6),15-(6,6,8)]
   536      11.994576      11.994576      11.994576    6[1-(0),6-(1,6),6-(6,15)]
   537      10.629266      10.629266      10.629266    6[1-(0),6-(1,6),6-(6,6)]
   538      10.226087      10.226087      10.226087    6[6-(1,6),6-(1,6),6-(8,8)]
   539       11.16302       11.16302       11.16302    6[1-(0),6-(1,6),6-(6,6)]
   540      12.512295      12.512295      12.512295    6[1-(0),6-(1,6),6-(6,15)]
   541       8.769144       8.769144       8.769144    6[6-(6,6),8-(0),8-(30)]
   542       3.713371       3.713371       3.713371    6[6-(1,6),6-(1,6),15-(6,6,8)]
   543       2.712295       2.712295       2.712295    6[1-(0),6-(1,6),6-(6,15)]
   544       3.055914       3.055914       3.055914    6[1-(0),6-(1,6),6-(6,6)]
   545       4.308976       4.308976       4.308976    6[6-(1,6),6-(1,6),6-(8,8)]
   546         5.2482         5.2482         5.2482    6[1-(0),6-(1,6),6-(6,6)]
   547       4.971014       4.971014       4.971014    6[1-(0),6-(1,6),6-(6,15)]
   548       4.670921       4.670921       4.670921    6[6-(6,6),8-(30),8-(30)]
   549      21.446376      21.446376      21.446376    6[6-(1,6),6-(1,6),15-(6,6,8)]
   550      22.367274      22.367274      22.367274    6[1-(0),6-(1,6),6-(6,15)]
   551       0.824684       0.824684       0.824684    6[1-(0),6-(1,6),6-(6,6)]
   552       1.227863       1.227863       1.227863    6[6-(1,6),6-(1,6),6-(8,8)]
   553        0.29093        0.29093        0.29093    6[1-(0),6-(1,6),6-(6,6)]
   554      21.849555      21.849555      21.849555    6[1-(0),6-(1,6),6-(6,15)]
   555       2.684806       2.684806       2.684806    6[6-(6,6),8-(0),8-(30)]
   556       7.740579       7.740579       7.740579    6[6-(1,6),6-(1,6),15-(6,6,8)]
   557       8.741655       8.741655       8.741655    6[1-(0),6-(1,6),6-(6,15)]
   558       8.398036       8.398036       8.398036    6[1-(0),6-(1,6),6-(6,6)]
   559       7.144974       7.144974       7.144974    6[6-(1,6),6-(1,6),6-(8,8)]
   560        6.20575        6.20575        6.20575    6[1-(0),6-(1,6),6-(6,6)]
   561       6.482936       6.482936       6.482936    6[1-(0),6-(1,6),6-(6,15)]
   562       6.783029       6.783029       6.783029    6[6-(6,6),8-(30),8-(30)]
   563       1.461524       1.461524       1.461524    6[6-(1,6),6-(1,6),15-(6,6,8)]
   564       0.540626       0.540626       0.540626    6[1-(0),6-(1,6),6-(6,15)]
   565      22.083216      22.083216      22.083216    6[1-(0),6-(1,6),6-(6,6)]
   566      21.680037      21.680037      21.680037    6[6-(1,6),6-(1,6),6-(8,8)]
   567       22.61697       22.61697       22.61697    6[1-(0),6-(1,6),6-(6,6)]
   568       1.058345       1.058345       1.058345    6[1-(0),6-(1,6),6-(6,15)]
   569      20.223094      20.223094      20.223094    6[6-(6,6),8-(0),8-(30)]
   570      15.167321      15.167321      15.167321    6[6-(1,6),6-(1,6),15-(6,6,8)]
   571      14.166245      14.166245      14.166245    6[1-(0),6-(1,6),6-(6,15)]
   572      14.509864      14.509864      14.509864    6[1-(0),6-(1,6),6-(6,6)]
   573      15.762926      15.762926      15.762926    6[6-(1,6),6-(1,6),6-(8,8)]
   574       16.70215       16.70215       16.70215    6[1-(0),6-(1,6),6-(6,6)]
   575      16.424964      16.424964      16.424964    6[1-(0),6-(1,6),6-(6,15)]
   576      16.124871      16.124871      16.124871    6[6-(6,6),8-(30),8-(30)]
   577       17.22445       17.22445       17.22445    8[6-(6,8),30-(8,8,8)]
   578      15.123796      15.123796      15.123796    8[6-(6,8)]
   579      16.823562      16.823562      16.823562    8[6-(6,8),30-(8,8,8)]
   580      15.987423      15.987423      15.987423    8[6-(6,8),30-(8,8,8)]
   581        17.1374        17.1374        17.1374    8[6-(6,8),30-(8,8,8)]
   582      19.238054      19.238054      19.238054    8[6-(6,8)]
   583      17.538288      17.538288      17.538288    8[6-(6,8),30-(8,8,8)]
   584      18.374427      18.374427      18.374427    8[6-(6,8),30-(8,8,8)]
   585        5.68345        5.68345        5.68345    8[6-(6,8),30-(8,8,8)]
   586       7.784104       7.784104       7.784104    8[6-(6,8)]
   587       6.084338       6.084338       6.084338    8[6-(6,8),30-(8,8,8)]
   588       6.920477       6.920477       6.920477    8[6-(6,8),30-(8,8,8)]
   589         5.7705         5.7705         5.7705    8[6-(6,8),30-(8,8,8)]
   590       3.669846       3.669846       3.669846    8[6-(6,8)]
   591       5.369612       5.369612       5.369612    8[6-(6,8),30-(8,8,8)]
   592       4.533473       4.533473       4.533473    8[6-(6,8),30-(8,8,8)]
   593      15.442215      15.442215      15.442215    8[6-(6,8),30-(8,8,8)]
   594      15.552173      15.552173      15.552173    8[6-(6,8)]
   595       13.94862       13.94862       13.94862    8[6-(6,8),30-(8,8,8)]
   596       14.73207       14.73207       14.73207    8[6-(6,8),30-(8,8,8)]
   597       3.988265       3.988265       3.988265    8[6-(6,8),30-(8,8,8)]
   598       4.098223       4.098223       4.098223    8[6-(6,8)]
   599        2.49467        2.49467        2.49467    8[6-(6,8),30-(8,8,8)]
   600        3.27812        3.27812        3.27812    8[6-(6,8),30-(8,8,8)]
   601      18.919635      18.919635      18.919635    8[6-(6,8),30-(8,8,8)]
   602      18.809677      18.809677      18.809677    8[6-(6,8)]
   603       20.41323       20.41323       20.41323    8[6-(6,8),30-(8,8,8)]
   604       19.62978       19.62978       19.62978    8[6-(6,8),30-(8,8,8)]
   605       7.465685       7.465685       7.465685    8[6-(6,8),30-(8,8,8)]
   606       7.355727       7.355727       7.355727    8[6-(6,8)]
   607        8.95928        8.95928        8.95928    8[6-(6,8),30-(8,8,8)]
   608        8.17583        8.17583        8.17583    8[6-(6,8),30-(8,8,8)]
   609        8.46676        8.46676        8.46676    8[6-(6,8),30-(8,8,8)]
   610       7.939878       7.939878       7.939878    8[6-(6,8)]
   611       5.793408       5.793408       5.793408    8[6-(6,8),30-(8,8,8)]
   612       3.800421       3.800421       3.800421    8[6-(6,8),30-(8,8,8)]
   613       14.44114       14.44114       14.44114    8[6-(6,8),30-(8,8,8)]
   614      14.968022      14.968022      14.968022    8[6-(6,8)]
   615      17.114492      17.114492      17.114492    8[6-(6,8),30-(8,8,8)]
   616      19.107479      19.107479      19.107479    8[6-(6,8),30-(8,8,8)]
   617       19.92071       19.92071       19.92071    8[6-(6,8),30-(8,8,8)]
   618      19.393828      19.393828      19.393828    8[6-(6,8)]
   619      17.247358      17.247358      17.247358    8[6-(6,8),30-(8,8,8)]
   620      15.254371      15.254371      15.254371    8[6-(6,8),30-(8,8,8)]
   621        2.98719        2.98719        2.98719    8[6-(6,8),30-(8,8,8)]
   622       3.514072       3.514072       3.514072    8[6-(6,8)]
   623       5.660542       5.660542       5.660542    8[6-(6,8),30-(8,8,8)]
   624       7.653529       7.653529       7.653529    8[6-(6,8),30-(8,8,8)]
   625      15.533847      15.533847      15.533847    8[15-(6,6,6)]
   626      18.828003      18.828003      18.828003    8[15-(6,6,6)]
   627       7.374053       7.374053       7.374053    8[15-(6,6,6)]
   628       4.079897       4.079897       4.079897    8[15-(6,6,6)]
   629      15.728564      15.728564      15.728564    8[15-(6,6,6)]
   630      18.633286      18.633286      18.633286    8[15-(6,6,6)]
   631       7.179336       7.179336       7.179336    8[15-(6,6,6)]
   632       4.274614       4.274614       4.274614    8[15-(6,6,6)]
   633      17.212996      17.212996      17.212996    8[1-(0),30-(8,8,8),30-(8,8,8),30-(8,8,8)]
   634      17.148854      17.148854      17.148854    8[1-(0),30-(8,8,8),30-(8,8,8),30-(8,8,8)]
   635       5.694904       5.694904       5.694904    8[1-(0),30-(8,8,8),30-(8,8,8),30-(8,8,8)]
   636       5.759046       5.759046       5.759046    8[1-(0),30-(8,8,8),30-(8,8,8),30-(8,8,8)]
   637        5.68345        5.68345        5.68345    8[6-(6,8),30-(8,8,8)]
   638       7.784104       7.784104       7.784104    8[6-(6,8)]
   639       6.084338       6.084338       6.084338    8[6-(6,8),30-(8,8,8)]
   640       6.920477       6.920477       6.920477    8[6-(6,8),30-(8,8,8)]
   641         5.7705         5.7705         5.7705    8[6-(6,8),30-(8,8,8)]
   642       3.669846       3.669846       3.669846    8[6-(6,8)]
   643       5.369612       5.369612       5.369612    8[6-(6,8),30-(8,8,8)]
   644       4.533473       4.533473       4.533473    8[6-(6,8),30-(8,8,8)]
   645       17.22445       17.22445       17.22445    8[6-(6,8),30-(8,8,8)]
   646      15.123796      15.123796      15.123796    8[6-(6,8)]
   647      16.823562      16.823562      16.823562    8[6-(6,8),30-(8,8,8)]
   648      15.987423      15.987423      15.987423    8[6-(6,8),30-(8,8,8)]
   649        17.1374        17.1374        17.1374    8[6-(6,8),30-(8,8,8)]
   650      19.238054      19.238054      19.238054    8[6-(6,8)]
   651      17.538288      17.538288      17.538288    8[6-(6,8),30-(8,8,8)]
   652      18.374427      18.374427      18.374427    8[6-(6,8),30-(8,8,8)]
   653       7.465685       7.465685       7.465685    8[6-(6,8),30-(8,8,8)]
   654       7.355727       7.355727       7.355727    8[6-(6,8)]
   655        8.95928        8.95928        8.95928    8[6-(6,8),30-(8,8,8)]
   656        8.17583        8.17583        8.17583    8[6-(6,8),30-(8,8,8)]
   657      18.919635      18.919635      18.919635    8[6-(6,8),30-(8,8,8)]
   658      18.809677      18.809677      18.809677    8[6-(6,8)]
   659       20.41323       20.41323       20.41323    8[6-(6,8),30-(8,8,8)]
   660       19.62978       19.62978       19.62978    8[6-(6,8),30-(8,8,8)]
   661       3.988265       3.988265       3.988265    8[6-(6,8),30-(8,8,8)]
   662       4.098223       4.098223       4.098223    8[6-(6,8)]
   663        2.49467        2.49467        2.49467    8[6-(6,8),30-(8,8,8)]
   664        3.27812        3.27812        3.27812    8[6-(6,8),30-(8,8,8)]
   665      15.442215      15.442215      15.442215    8[6-(6,8),30-(8,8,8)]
   666      15.552173      15.552173      15.552173    8[6-(6,8)]
   667       13.94862       13.94862       13.94862    8[6-(6,8),30-(8,8,8)]
   668       14.73207       14.73207       14.73207    8[6-(6,8),30-(8,8,8)]
   669       14.44114       14.44114       14.44114    8[6-(6,8),30-(8,8,8)]
   670      14.968022      14.968022      14.968022    8[6-(6,8)]
   671      17.114492      17.114492      17.114492    8[6-(6,8),30-(8,8,8)]
   672      19.107479      19.107479      19.107479    8[6-(6,8),30-(8,8,8)]
   673        8.46676        8.46676        8.46676    8[6-(6,8),30-(8,8,8)]
   674       7.939878       7.939878       7.939878    8[6-(6,8)]
   675       5.793408       5.793408       5.793408    8[6-(6,8),30-(8,8,8)]
   676       3.800421       3.800421       3.800421    8[6-(6,8),30-(8,8,8)]
   677        2.98719        2.98719        2.98719    8[6-(6,8),30-(8,8,8)]
   678       3.514072       3.514072       3.514072    8[6-(6,8)]
   679       5.660542       5.660542       5.660542    8[6-(6,8),30-(8,8,8)]
   680       7.653529       7.653529       7.653529    8[6-(6,8),30-(8,8,8)]
   681       19.92071       19.92071       19.92071    8[6-(6,8),30-(8,8,8)]
   682      19.393828      19.393828      19.393828    8[6-(6,8)]
   683      17.247358      17.247358      17.247358    8[6-(6,8),30-(8,8,8)]
   684      15.254371      15.254371      15.254371    8[6-(6,8),30-(8,8,8)]
   685       7.374053       7.374053       7.374053    8[15-(6,6,6)]
   686       4.079897       4.079897       4.079897    8[15-(6,6,6)]
   687      15.533847      15.533847      15.533847    8[15-(6,6,6)]
   688      18.828003      18.828003      18.828003    8[15-(6,6,6)]
   689       7.179336       7.179336       7.179336    8[15-(6,6,6)]
   690       4.274614       4.274614       4.274614    8[15-(6,6,6)]
   691      15.728564      15.728564      15.728564    8[15-(6,6,6)]
   692      18.633286      18.633286      18.633286    8[15-(6,6,6)]
   693       5.694904       5.694904       5.694904    8[1-(0),30-(8,8,8),30-(8,8,8),30-(8,8,8)]
   694       5.759046       5.759046       5.759046    8[1-(0),30-(8,8,8),30-(8,8,8),30-(8,8,8)]
   695      17.212996      17.212996      17.212996    8[1-(0),30-(8,8,8),30-(8,8,8),30-(8,8,8)]
   696      17.148854      17.148854      17.148854    8[1-(0),30-(8,8,8),30-(8,8,8),30-(8,8,8)]
