# Supplementary material for: A collection of forcefield precursors for metal–organic frameworks
Source: RSC Adv. 2019 Nov 13;9(63):36492–507. doi: 10.1039/c9ra07327b (PMC9075174; doi:10.1039/c9ra07327b)
Supplement: RA-009-C9RA07327B-s338 [file RA-009-C9RA07327B-s338.txt]

COMDOY_clean

6.734000    0.000000    0.000000
0.000000    11.062000    0.000000
-3.367000    -5.531027    9.115019

     1            0.0            0.0            0.0    31[8-(1,31),8-(1,31),8-(6),8-(6),8-(6),8-(6)]
     2          3.367          3.367          3.367    31[8-(1,31),8-(1,31),8-(6),8-(6),8-(6),8-(6)]
     3       3.643767       3.643767       3.643767    1[6-(6,6)]
     4       3.090233       3.090233       3.090233    1[6-(6,6)]
     5       3.643767       3.643767       3.643767    1[6-(6,6)]
     6       3.090233       3.090233       3.090233    1[6-(6,6)]
     7      -0.276767      -0.276767      -0.276767    1[6-(6,6)]
     8       0.276767       0.276767       0.276767    1[6-(6,6)]
     9      -0.276767      -0.276767      -0.276767    1[6-(6,6)]
    10       0.276767       0.276767       0.276767    1[6-(6,6)]
    11         5.0505         5.0505         5.0505    1[8-(31,31)]
    12         1.6835         1.6835         1.6835    1[8-(31,31)]
    13       2.834341       2.834341       2.834341    6[1-(0),6-(1,6),6-(6,6)]
    14       3.899659       3.899659       3.899659    6[1-(0),6-(1,6),6-(6,6)]
    15       2.834341       2.834341       2.834341    6[1-(0),6-(1,6),6-(6,6)]
    16       3.899659       3.899659       3.899659    6[1-(0),6-(1,6),6-(6,6)]
    17       0.532659       0.532659       0.532659    6[1-(0),6-(1,6),6-(6,6)]
    18      -0.532659      -0.532659      -0.532659    6[1-(0),6-(1,6),6-(6,6)]
    19       0.532659       0.532659       0.532659    6[1-(0),6-(1,6),6-(6,6)]
    20      -0.532659      -0.532659      -0.532659    6[1-(0),6-(1,6),6-(6,6)]
    21         1.6835         1.6835         1.6835    6[6-(1,6),6-(1,6),6-(8,8)]
    22         1.6835         1.6835         1.6835    6[6-(6,6),8-(31),8-(31)]
    23         5.0505         5.0505         5.0505    6[6-(1,6),6-(1,6),6-(8,8)]
    24         5.0505         5.0505         5.0505    6[6-(6,6),8-(31),8-(31)]
    25         1.6835         1.6835         1.6835    6[6-(1,6),6-(1,6),6-(8,8)]
    26         1.6835         1.6835         1.6835    6[6-(6,6),8-(31),8-(31)]
    27        -1.6835        -1.6835        -1.6835    6[6-(1,6),6-(1,6),6-(8,8)]
    28        -1.6835        -1.6835        -1.6835    6[6-(6,6),8-(31),8-(31)]
    29       2.766327       2.766327       2.766327    8[6-(6,8),31-(8,8,8,8,8)]
    30       3.967673       3.967673       3.967673    8[6-(6,8),31-(8,8,8,8,8)]
    31       2.766327       2.766327       2.766327    8[6-(6,8),31-(8,8,8,8,8)]
    32      -2.766327      -2.766327      -2.766327    8[6-(6,8),31-(8,8,8,8,8)]
    33       0.600673       0.600673       0.600673    8[6-(6,8),31-(8,8,8,8,8)]
    34      -0.600673      -0.600673      -0.600673    8[6-(6,8),31-(8,8,8,8,8)]
    35       0.600673       0.600673       0.600673    8[6-(6,8),31-(8,8,8,8,8)]
    36       6.133327       6.133327       6.133327    8[6-(6,8),31-(8,8,8,8,8)]
    37         5.0505         5.0505         5.0505    8[1-(0),31-(8,8,8,8,8),31-(8,8,8,8,8)]
    38         1.6835         1.6835         1.6835    8[1-(0),31-(8,8,8,8,8),31-(8,8,8,8,8)]
