# Supplementary material for: A collection of forcefield precursors for metal–organic frameworks
Source: RSC Adv. 2019 Nov 13;9(63):36492–507. doi: 10.1039/c9ra07327b (PMC9075174; doi:10.1039/c9ra07327b)
Supplement: RA-009-C9RA07327B-s339 [file RA-009-C9RA07327B-s339.txt]

COWMAD_clean

9.598300    0.000000    0.000000
0.000000    13.878900    0.000000
-0.923649    0.000000    15.316475

     1      -0.436769      -0.436769      -0.436769    66[8-(6),8-(6),8-(6),8-(6),8-(6),8-(6,66),8-(6,66)]
     2       3.850446       3.850446       3.850446    66[8-(6),8-(6),8-(6),8-(6),8-(6),8-(6,66),8-(6,66)]
     3        9.11142        9.11142        9.11142    66[8-(6),8-(6),8-(6),8-(6),8-(6),8-(6,66),8-(6,66)]
     4       4.824205       4.824205       4.824205    66[8-(6),8-(6),8-(6),8-(6),8-(6),8-(6,66),8-(6,66)]
     5       3.109764       3.109764       3.109764    1[6-(1,6,6)]
     6       2.240357       2.240357       2.240357    1[6-(1,6,6)]
     7       4.156967       4.156967       4.156967    1[6-(6,6,6)]
     8       6.312241       6.312241       6.312241    1[6-(1,6,6)]
     9        5.71996        5.71996        5.71996    1[6-(1,6,6)]
    10       5.495981       5.495981       5.495981    1[6-(6,6,6)]
    11       4.536472       4.536472       4.536472    1[6-(1,6,6)]
    12       4.442943       4.442943       4.442943    1[6-(1,6,6)]
    13       3.074707       3.074707       3.074707    1[6-(6,6,6)]
    14       0.303912       0.303912       0.303912    1[6-(1,6,6)]
    15        1.17332        1.17332        1.17332    1[6-(1,6,6)]
    16        8.85501        8.85501        8.85501    1[6-(6,6,6)]
    17       6.699735       6.699735       6.699735    1[6-(1,6,6)]
    18       7.292017       7.292017       7.292017    1[6-(1,6,6)]
    19       7.515996       7.515996       7.515996    1[6-(6,6,6)]
    20       8.475504       8.475504       8.475504    1[6-(1,6,6)]
    21       8.569034       8.569034       8.569034    1[6-(1,6,6)]
    22        0.33897        0.33897        0.33897    1[6-(6,6,6)]
    23       5.564887       5.564887       5.564887    1[6-(1,6,6)]
    24       6.434294       6.434294       6.434294    1[6-(1,6,6)]
    25       4.517684       4.517684       4.517684    1[6-(6,6,6)]
    26        2.36241        2.36241        2.36241    1[6-(1,6,6)]
    27       2.954691       2.954691       2.954691    1[6-(1,6,6)]
    28        3.17867        3.17867        3.17867    1[6-(6,6,6)]
    29       4.138179       4.138179       4.138179    1[6-(1,6,6)]
    30       4.231708       4.231708       4.231708    1[6-(1,6,6)]
    31       5.599944       5.599944       5.599944    1[6-(6,6,6)]
    32       8.370739       8.370739       8.370739    1[6-(1,6,6)]
    33       7.501331       7.501331       7.501331    1[6-(1,6,6)]
    34      -0.180359      -0.180359      -0.180359    1[6-(6,6,6)]
    35       1.974916       1.974916       1.974916    1[6-(1,6,6)]
    36       1.382634       1.382634       1.382634    1[6-(1,6,6)]
    37       1.158655       1.158655       1.158655    1[6-(6,6,6)]
    38       0.199147       0.199147       0.199147    1[6-(1,6,6)]
    39       0.105617       0.105617       0.105617    1[6-(1,6,6)]
    40       8.335681       8.335681       8.335681    1[6-(6,6,6)]
    41       3.073823       3.073823       3.073823    6[1-(0),1-(0),6-(1,6,6),6-(1,6,6)]
    42       4.246695       4.246695       4.246695    6[1-(0),6-(1,1,6),6-(1,1,6),6-(8,8)]
    43       5.584658       5.584658       5.584658    6[1-(0),1-(0),6-(1,6,6),6-(1,6,6)]
    44       5.597412       5.597412       5.597412    6[1-(0),6-(1,1,6),6-(1,1,6),6-(8,8)]
    45       4.437166       4.437166       4.437166    6[1-(0),1-(0),6-(1,6,6),6-(1,6,6)]
    46       3.109078       3.109078       3.109078    6[1-(0),6-(1,1,6),6-(1,1,6),6-(8,8)]
    47       1.885476       1.885476       1.885476    6[6-(1,6,6),8-(66),8-(66)]
    48       4.165572       4.165572       4.165572    6[6-(1,6,6),8-(66),8-(66)]
    49       6.914885       6.914885       6.914885    6[6-(1,6,6),8-(66),8-(66,66)]
    50       0.339854       0.339854       0.339854    6[1-(0),1-(0),6-(1,6,6),6-(1,6,6)]
    51       8.765282       8.765282       8.765282    6[1-(0),6-(1,1,6),6-(1,1,6),6-(8,8)]
    52       7.427319       7.427319       7.427319    6[1-(0),1-(0),6-(1,6,6),6-(1,6,6)]
    53       7.414565       7.414565       7.414565    6[1-(0),6-(1,1,6),6-(1,1,6),6-(8,8)]
    54       8.574811       8.574811       8.574811    6[1-(0),1-(0),6-(1,6,6),6-(1,6,6)]
    55       0.304598       0.304598       0.304598    6[1-(0),6-(1,1,6),6-(1,1,6),6-(8,8)]
    56       1.528201       1.528201       1.528201    6[6-(1,6,6),8-(66),8-(66)]
    57      -0.751896      -0.751896      -0.751896    6[6-(1,6,6),8-(66),8-(66)]
    58       6.097092       6.097092       6.097092    6[6-(1,6,6),8-(66),8-(66,66)]
    59       5.600828       5.600828       5.600828    6[1-(0),1-(0),6-(1,6,6),6-(1,6,6)]
    60       4.427956       4.427956       4.427956    6[1-(0),6-(1,1,6),6-(1,1,6),6-(8,8)]
    61       3.089993       3.089993       3.089993    6[1-(0),1-(0),6-(1,6,6),6-(1,6,6)]
    62       3.077239       3.077239       3.077239    6[1-(0),6-(1,1,6),6-(1,1,6),6-(8,8)]
    63       4.237485       4.237485       4.237485    6[1-(0),1-(0),6-(1,6,6),6-(1,6,6)]
    64       5.565573       5.565573       5.565573    6[1-(0),6-(1,1,6),6-(1,1,6),6-(8,8)]
    65       6.789175       6.789175       6.789175    6[6-(1,6,6),8-(66),8-(66)]
    66       4.509079       4.509079       4.509079    6[6-(1,6,6),8-(66),8-(66)]
    67       1.759766       1.759766       1.759766    6[6-(1,6,6),8-(66),8-(66,66)]
    68       8.334797       8.334797       8.334797    6[1-(0),1-(0),6-(1,6,6),6-(1,6,6)]
    69      -0.090631      -0.090631      -0.090631    6[1-(0),6-(1,1,6),6-(1,1,6),6-(8,8)]
    70       1.247332       1.247332       1.247332    6[1-(0),1-(0),6-(1,6,6),6-(1,6,6)]
    71       1.260086       1.260086       1.260086    6[1-(0),6-(1,1,6),6-(1,1,6),6-(8,8)]
    72        0.09984        0.09984        0.09984    6[1-(0),1-(0),6-(1,6,6),6-(1,6,6)]
    73       8.370053       8.370053       8.370053    6[1-(0),6-(1,1,6),6-(1,1,6),6-(8,8)]
    74        7.14645        7.14645        7.14645    6[6-(1,6,6),8-(66),8-(66)]
    75      -0.171753      -0.171753      -0.171753    6[6-(1,6,6),8-(66),8-(66)]
    76       2.577559       2.577559       2.577559    6[6-(1,6,6),8-(66),8-(66,66)]
    77       2.002524       2.002524       2.002524    8[6-(6,8),66-(8,8,8,8,8,8)]
    78       0.745687       0.745687       0.745687    8[6-(6,8),66-(8,8,8,8,8,8)]
    79       7.700847       7.700847       7.700847    8[6-(6,8),66-(8,8,8,8,8,8),66-(8,8,8,8,8,8)]
    80       7.220482       7.220482       7.220482    8[6-(6,8),66-(8,8,8,8,8,8)]
    81       3.382641       3.382641       3.382641    8[6-(6,8),66-(8,8,8,8,8,8)]
    82       4.826021       4.826021       4.826021    8[6-(6,8),66-(8,8,8,8,8,8)]
    83       1.411153       1.411153       1.411153    8[6-(6,8),66-(8,8,8,8,8,8)]
    84       2.667989       2.667989       2.667989    8[6-(6,8),66-(8,8,8,8,8,8)]
    85       5.311129       5.311129       5.311129    8[6-(6,8),66-(8,8,8,8,8,8),66-(8,8,8,8,8,8)]
    86       5.791494       5.791494       5.791494    8[6-(6,8),66-(8,8,8,8,8,8)]
    87       0.031036       0.031036       0.031036    8[6-(6,8),66-(8,8,8,8,8,8)]
    88       8.185955       8.185955       8.185955    8[6-(6,8),66-(8,8,8,8,8,8)]
    89       6.672127       6.672127       6.672127    8[6-(6,8),66-(8,8,8,8,8,8)]
    90       7.928964       7.928964       7.928964    8[6-(6,8),66-(8,8,8,8,8,8)]
    91       0.973804       0.973804       0.973804    8[6-(6,8),66-(8,8,8,8,8,8),66-(8,8,8,8,8,8)]
    92       1.454169       1.454169       1.454169    8[6-(6,8),66-(8,8,8,8,8,8)]
    93        5.29201        5.29201        5.29201    8[6-(6,8),66-(8,8,8,8,8,8)]
    94        3.84863        3.84863        3.84863    8[6-(6,8),66-(8,8,8,8,8,8)]
    95       7.263498       7.263498       7.263498    8[6-(6,8),66-(8,8,8,8,8,8)]
    96       6.006662       6.006662       6.006662    8[6-(6,8),66-(8,8,8,8,8,8)]
    97       3.363522       3.363522       3.363522    8[6-(6,8),66-(8,8,8,8,8,8),66-(8,8,8,8,8,8)]
    98       2.883157       2.883157       2.883157    8[6-(6,8),66-(8,8,8,8,8,8)]
    99       8.643615       8.643615       8.643615    8[6-(6,8),66-(8,8,8,8,8,8)]
   100       0.488696       0.488696       0.488696    8[6-(6,8),66-(8,8,8,8,8,8)]
