# Supplementary material for: A collection of forcefield precursors for metal–organic frameworks
Source: RSC Adv. 2019 Nov 13;9(63):36492–507. doi: 10.1039/c9ra07327b (PMC9075174; doi:10.1039/c9ra07327b)
Supplement: RA-009-C9RA07327B-s340 [file RA-009-C9RA07327B-s340.txt]

COWMEH_clean

9.621000    0.000000    0.000000
0.000000    13.908000    0.000000
-0.916262    0.000000    15.309606

     1      -0.430239      -0.430239      -0.430239    65[8-(6),8-(6),8-(6),8-(6),8-(6),8-(6,65),8-(6,65)]
     2       3.866346       3.866346       3.866346    65[8-(6),8-(6),8-(6),8-(6),8-(6),8-(6,65),8-(6,65)]
     3       9.134977       9.134977       9.134977    65[8-(6),8-(6),8-(6),8-(6),8-(6),8-(6,65),8-(6,65)]
     4       4.838392       4.838392       4.838392    65[8-(6),8-(6),8-(6),8-(6),8-(6),8-(6,65),8-(6,65)]
     5        5.73221        5.73221        5.73221    1[6-(1,6,6)]
     6       6.323765       6.323765       6.323765    1[6-(1,6,6)]
     7       5.552759       5.552759       5.552759    1[6-(6,6,6)]
     8       4.463891       4.463891       4.463891    1[6-(1,6,6)]
     9       4.542323       4.542323       4.542323    1[6-(1,6,6)]
    10       3.074664       3.074664       3.074664    1[6-(6,6,6)]
    11       2.250646       2.250646       2.250646    1[6-(1,6,6)]
    12       3.114427       3.114427       3.114427    1[6-(1,6,6)]
    13       4.163714       4.163714       4.163714    1[6-(6,6,6)]
    14       7.324897       7.324897       7.324897    1[6-(1,6,6)]
    15       6.733342       6.733342       6.733342    1[6-(1,6,6)]
    16       7.504348       7.504348       7.504348    1[6-(6,6,6)]
    17       8.593216       8.593216       8.593216    1[6-(1,6,6)]
    18       8.514784       8.514784       8.514784    1[6-(1,6,6)]
    19       0.361443       0.361443       0.361443    1[6-(6,6,6)]
    20       1.185461       1.185461       1.185461    1[6-(1,6,6)]
    21        0.32168        0.32168        0.32168    1[6-(1,6,6)]
    22       8.893393       8.893393       8.893393    1[6-(6,6,6)]
    23       2.972528       2.972528       2.972528    1[6-(1,6,6)]
    24       2.380973       2.380973       2.380973    1[6-(1,6,6)]
    25       3.151979       3.151979       3.151979    1[6-(6,6,6)]
    26       4.240847       4.240847       4.240847    1[6-(1,6,6)]
    27       4.162415       4.162415       4.162415    1[6-(1,6,6)]
    28       5.630074       5.630074       5.630074    1[6-(6,6,6)]
    29       6.454092       6.454092       6.454092    1[6-(1,6,6)]
    30       5.590311       5.590311       5.590311    1[6-(1,6,6)]
    31       4.541024       4.541024       4.541024    1[6-(6,6,6)]
    32       1.379841       1.379841       1.379841    1[6-(1,6,6)]
    33       1.971396       1.971396       1.971396    1[6-(1,6,6)]
    34        1.20039        1.20039        1.20039    1[6-(6,6,6)]
    35       0.111522       0.111522       0.111522    1[6-(1,6,6)]
    36       0.189954       0.189954       0.189954    1[6-(1,6,6)]
    37       8.343295       8.343295       8.343295    1[6-(6,6,6)]
    38       7.519277       7.519277       7.519277    1[6-(1,6,6)]
    39       8.383058       8.383058       8.383058    1[6-(1,6,6)]
    40      -0.188655      -0.188655      -0.188655    1[6-(6,6,6)]
    41       5.598937       5.598937       5.598937    6[1-(0),1-(0),6-(1,6,6),6-(1,6,6)]
    42       5.642371       5.642371       5.642371    6[1-(0),6-(1,1,6),6-(1,1,6),6-(8,8)]
    43       4.452482       4.452482       4.452482    6[1-(0),1-(0),6-(1,6,6),6-(1,6,6)]
    44        3.11947        3.11947        3.11947    6[1-(0),6-(1,1,6),6-(1,1,6),6-(8,8)]
    45       3.080571       3.080571       3.080571    6[1-(0),1-(0),6-(1,6,6),6-(1,6,6)]
    46       4.256991       4.256991       4.256991    6[1-(0),6-(1,1,6),6-(1,1,6),6-(8,8)]
    47       1.912309       1.912309       1.912309    6[6-(1,6,6),8-(65),8-(65)]
    48       6.959303       6.959303       6.959303    6[6-(1,6,6),8-(65),8-(65,65)]
    49       4.191337       4.191337       4.191337    6[6-(1,6,6),8-(65),8-(65)]
    50        7.45817        7.45817        7.45817    6[1-(0),1-(0),6-(1,6,6),6-(1,6,6)]
    51       7.414736       7.414736       7.414736    6[1-(0),6-(1,1,6),6-(1,1,6),6-(8,8)]
    52       8.604625       8.604625       8.604625    6[1-(0),1-(0),6-(1,6,6),6-(1,6,6)]
    53       0.316637       0.316637       0.316637    6[1-(0),6-(1,1,6),6-(1,1,6),6-(8,8)]
    54       0.355536       0.355536       0.355536    6[1-(0),1-(0),6-(1,6,6),6-(1,6,6)]
    55       8.800116       8.800116       8.800116    6[1-(0),6-(1,1,6),6-(1,1,6),6-(8,8)]
    56       1.523798       1.523798       1.523798    6[6-(1,6,6),8-(65),8-(65)]
    57       6.097804       6.097804       6.097804    6[6-(1,6,6),8-(65),8-(65,65)]
    58        8.86577        8.86577        8.86577    6[6-(1,6,6),8-(65),8-(65)]
    59       3.105801       3.105801       3.105801    6[1-(0),1-(0),6-(1,6,6),6-(1,6,6)]
    60       3.062367       3.062367       3.062367    6[1-(0),6-(1,1,6),6-(1,1,6),6-(8,8)]
    61       4.252256       4.252256       4.252256    6[1-(0),1-(0),6-(1,6,6),6-(1,6,6)]
    62       5.585268       5.585268       5.585268    6[1-(0),6-(1,1,6),6-(1,1,6),6-(8,8)]
    63       5.624167       5.624167       5.624167    6[1-(0),1-(0),6-(1,6,6),6-(1,6,6)]
    64       4.447747       4.447747       4.447747    6[1-(0),6-(1,1,6),6-(1,1,6),6-(8,8)]
    65       6.792429       6.792429       6.792429    6[6-(1,6,6),8-(65),8-(65)]
    66       1.745435       1.745435       1.745435    6[6-(1,6,6),8-(65),8-(65,65)]
    67       4.513401       4.513401       4.513401    6[6-(1,6,6),8-(65),8-(65)]
    68       1.246568       1.246568       1.246568    6[1-(0),1-(0),6-(1,6,6),6-(1,6,6)]
    69       1.290002       1.290002       1.290002    6[1-(0),6-(1,1,6),6-(1,1,6),6-(8,8)]
    70       0.100113       0.100113       0.100113    6[1-(0),1-(0),6-(1,6,6),6-(1,6,6)]
    71       8.388101       8.388101       8.388101    6[1-(0),6-(1,1,6),6-(1,1,6),6-(8,8)]
    72       8.349202       8.349202       8.349202    6[1-(0),1-(0),6-(1,6,6),6-(1,6,6)]
    73      -0.095378      -0.095378      -0.095378    6[1-(0),6-(1,1,6),6-(1,1,6),6-(8,8)]
    74        7.18094        7.18094        7.18094    6[6-(1,6,6),8-(65),8-(65)]
    75       2.606934       2.606934       2.606934    6[6-(1,6,6),8-(65),8-(65,65)]
    76      -0.161032      -0.161032      -0.161032    6[6-(1,6,6),8-(65),8-(65)]
    77       0.765394       0.765394       0.765394    8[6-(6,8),65-(8,8,8,8,8,8)]
    78        2.00206        2.00206        2.00206    8[6-(6,8),65-(8,8,8,8,8,8)]
    79       7.244999       7.244999       7.244999    8[6-(6,8),65-(8,8,8,8,8,8)]
    80       7.727152       7.727152       7.727152    8[6-(6,8),65-(8,8,8,8,8,8),65-(8,8,8,8,8,8)]
    81       3.416389       3.416389       3.416389    8[6-(6,8),65-(8,8,8,8,8,8)]
    82       4.854726       4.854726       4.854726    8[6-(6,8),65-(8,8,8,8,8,8)]
    83       2.670713       2.670713       2.670713    8[6-(6,8),65-(8,8,8,8,8,8)]
    84       1.434047       1.434047       1.434047    8[6-(6,8),65-(8,8,8,8,8,8)]
    85       5.812108       5.812108       5.812108    8[6-(6,8),65-(8,8,8,8,8,8)]
    86       5.329955       5.329955       5.329955    8[6-(6,8),65-(8,8,8,8,8,8),65-(8,8,8,8,8,8)]
    87       0.019718       0.019718       0.019718    8[6-(6,8),65-(8,8,8,8,8,8)]
    88       8.202381       8.202381       8.202381    8[6-(6,8),65-(8,8,8,8,8,8)]
    89       7.939344       7.939344       7.939344    8[6-(6,8),65-(8,8,8,8,8,8)]
    90       6.702678       6.702678       6.702678    8[6-(6,8),65-(8,8,8,8,8,8)]
    91       1.459739       1.459739       1.459739    8[6-(6,8),65-(8,8,8,8,8,8)]
    92       0.977586       0.977586       0.977586    8[6-(6,8),65-(8,8,8,8,8,8),65-(8,8,8,8,8,8)]
    93       5.288349       5.288349       5.288349    8[6-(6,8),65-(8,8,8,8,8,8)]
    94       3.850012       3.850012       3.850012    8[6-(6,8),65-(8,8,8,8,8,8)]
    95       6.034025       6.034025       6.034025    8[6-(6,8),65-(8,8,8,8,8,8)]
    96       7.270691       7.270691       7.270691    8[6-(6,8),65-(8,8,8,8,8,8)]
    97        2.89263        2.89263        2.89263    8[6-(6,8),65-(8,8,8,8,8,8)]
    98       3.374783       3.374783       3.374783    8[6-(6,8),65-(8,8,8,8,8,8),65-(8,8,8,8,8,8)]
    99        8.68502        8.68502        8.68502    8[6-(6,8),65-(8,8,8,8,8,8)]
   100       0.502357       0.502357       0.502357    8[6-(6,8),65-(8,8,8,8,8,8)]
