# Supplementary material for: A collection of forcefield precursors for metal–organic frameworks
Source: RSC Adv. 2019 Nov 13;9(63):36492–507. doi: 10.1039/c9ra07327b (PMC9075174; doi:10.1039/c9ra07327b)
Supplement: RA-009-C9RA07327B-s341 [file RA-009-C9RA07327B-s341.txt]

COWMIL_clean

9.573600    0.000000    0.000000
0.000000    13.831700    0.000000
-0.919633    0.000000    15.316617

     1        4.35469        4.35469        4.35469    67[8-(6),8-(6),8-(6),8-(6),8-(6),8-(6)]
     2       8.626261       8.626261       8.626261    67[8-(6),8-(6),8-(6),8-(6),8-(6),8-(6)]
     3       4.299277       4.299277       4.299277    67[8-(6),8-(6),8-(6),8-(6),8-(6),8-(6)]
     4       0.027706       0.027706       0.027706    67[8-(6),8-(6),8-(6),8-(6),8-(6),8-(6)]
     5       1.511302       1.511302       1.511302    1[6-(1,6,6)]
     6       0.933941       0.933941       0.933941    1[6-(1,6,6)]
     7       0.712128       0.712128       0.712128    1[6-(6,6,6)]
     8      -0.273738      -0.273738      -0.273738    1[6-(1,6,6)]
     9      -0.356328      -0.356328      -0.356328    1[6-(1,6,6)]
    10       7.852147       7.852147       7.852147    1[6-(6,6,6)]
    11       7.887183       7.887183       7.887183    1[6-(1,6,6)]
    12        7.02143        7.02143        7.02143    1[6-(1,6,6)]
    13       -0.64828       -0.64828       -0.64828    1[6-(6,6,6)]
    14       1.896048       1.896048       1.896048    1[6-(1,6,6)]
    15       2.473409       2.473409       2.473409    1[6-(1,6,6)]
    16       2.695222       2.695222       2.695222    1[6-(6,6,6)]
    17       3.681088       3.681088       3.681088    1[6-(1,6,6)]
    18       3.763678       3.763678       3.763678    1[6-(1,6,6)]
    19       5.128803       5.128803       5.128803    1[6-(6,6,6)]
    20       5.093767       5.093767       5.093767    1[6-(1,6,6)]
    21        5.95952        5.95952        5.95952    1[6-(1,6,6)]
    22       4.055631       4.055631       4.055631    1[6-(6,6,6)]
    23       7.142665       7.142665       7.142665    1[6-(1,6,6)]
    24       7.720026       7.720026       7.720026    1[6-(1,6,6)]
    25       7.941839       7.941839       7.941839    1[6-(6,6,6)]
    26       8.927705       8.927705       8.927705    1[6-(1,6,6)]
    27       9.010295       9.010295       9.010295    1[6-(1,6,6)]
    28        0.80182        0.80182        0.80182    1[6-(6,6,6)]
    29       0.766784       0.766784       0.766784    1[6-(1,6,6)]
    30       1.632537       1.632537       1.632537    1[6-(1,6,6)]
    31       9.302247       9.302247       9.302247    1[6-(6,6,6)]
    32       6.757919       6.757919       6.757919    1[6-(1,6,6)]
    33       6.180558       6.180558       6.180558    1[6-(1,6,6)]
    34       5.958745       5.958745       5.958745    1[6-(6,6,6)]
    35       4.972879       4.972879       4.972879    1[6-(1,6,6)]
    36       4.890289       4.890289       4.890289    1[6-(1,6,6)]
    37       3.525164       3.525164       3.525164    1[6-(6,6,6)]
    38         3.5602         3.5602         3.5602    1[6-(1,6,6)]
    39       2.694447       2.694447       2.694447    1[6-(1,6,6)]
    40       4.598336       4.598336       4.598336    1[6-(6,6,6)]
    41       0.788729       0.788729       0.788729    6[1-(0),1-(0),6-(1,6,6),6-(1,6,6)]
    42       0.808239       0.808239       0.808239    6[1-(0),6-(1,1,6),6-(1,1,6),6-(8,8)]
    43       -0.36372       -0.36372       -0.36372    6[1-(0),1-(0),6-(1,6,6),6-(1,6,6)]
    44       7.889124       7.889124       7.889124    6[1-(0),6-(1,1,6),6-(1,1,6),6-(8,8)]
    45        7.85448        7.85448        7.85448    6[1-(0),1-(0),6-(1,6,6),6-(1,6,6)]
    46      -0.555999      -0.555999      -0.555999    6[1-(0),6-(1,1,6),6-(1,1,6),6-(8,8)]
    47       2.120546       2.120546       2.120546    6[6-(1,6,6),8-(67),8-(67)]
    48       6.670961       6.670961       6.670961    6[6-(1,6,6),8-(67),8-(67)]
    49      -0.635914      -0.635914      -0.635914    6[6-(1,6,6),8-(67),8-(67)]
    50       2.618621       2.618621       2.618621    6[1-(0),1-(0),6-(1,6,6),6-(1,6,6)]
    51       2.599111       2.599111       2.599111    6[1-(0),6-(1,1,6),6-(1,1,6),6-(8,8)]
    52       3.771071       3.771071       3.771071    6[1-(0),1-(0),6-(1,6,6),6-(1,6,6)]
    53       5.091827       5.091827       5.091827    6[1-(0),6-(1,1,6),6-(1,1,6),6-(8,8)]
    54       5.126471       5.126471       5.126471    6[1-(0),1-(0),6-(1,6,6),6-(1,6,6)]
    55       3.963349       3.963349       3.963349    6[1-(0),6-(1,1,6),6-(1,1,6),6-(8,8)]
    56       1.286804       1.286804       1.286804    6[6-(1,6,6),8-(67),8-(67)]
    57       6.309989       6.309989       6.309989    6[6-(1,6,6),8-(67),8-(67)]
    58       4.043265       4.043265       4.043265    6[6-(1,6,6),8-(67),8-(67)]
    59       7.865238       7.865238       7.865238    6[1-(0),1-(0),6-(1,6,6),6-(1,6,6)]
    60       7.845728       7.845728       7.845728    6[1-(0),6-(1,1,6),6-(1,1,6),6-(8,8)]
    61       9.017687       9.017687       9.017687    6[1-(0),1-(0),6-(1,6,6),6-(1,6,6)]
    62       0.764843       0.764843       0.764843    6[1-(0),6-(1,1,6),6-(1,1,6),6-(8,8)]
    63       0.799487       0.799487       0.799487    6[1-(0),1-(0),6-(1,6,6),6-(1,6,6)]
    64       9.209966       9.209966       9.209966    6[1-(0),6-(1,1,6),6-(1,1,6),6-(8,8)]
    65       6.533421       6.533421       6.533421    6[6-(1,6,6),8-(67),8-(67)]
    66       1.983006       1.983006       1.983006    6[6-(1,6,6),8-(67),8-(67)]
    67      -0.283719      -0.283719      -0.283719    6[6-(1,6,6),8-(67),8-(67)]
    68       6.035346       6.035346       6.035346    6[1-(0),1-(0),6-(1,6,6),6-(1,6,6)]
    69       6.054856       6.054856       6.054856    6[1-(0),6-(1,1,6),6-(1,1,6),6-(8,8)]
    70       4.882896       4.882896       4.882896    6[1-(0),1-(0),6-(1,6,6),6-(1,6,6)]
    71        3.56214        3.56214        3.56214    6[1-(0),6-(1,1,6),6-(1,1,6),6-(8,8)]
    72       3.527496       3.527496       3.527496    6[1-(0),1-(0),6-(1,6,6),6-(1,6,6)]
    73       4.690618       4.690618       4.690618    6[1-(0),6-(1,1,6),6-(1,1,6),6-(8,8)]
    74       7.367163       7.367163       7.367163    6[6-(1,6,6),8-(67),8-(67)]
    75       2.343978       2.343978       2.343978    6[6-(1,6,6),8-(67),8-(67)]
    76       4.610702       4.610702       4.610702    6[6-(1,6,6),8-(67),8-(67)]
    77       2.900797       2.900797       2.900797    8[6-(6,8),67-(8,8,8,8,8)]
    78       2.434384       2.434384       2.434384    8[6-(6,8),67-(8,8,8,8,8)]
    79        5.52291        5.52291        5.52291    8[6-(6,8),67-(8,8,8,8,8)]
    80        6.77861        6.77861        6.77861    8[6-(6,8),67-(8,8,8,8,8)]
    81       8.152287       8.152287       8.152287    8[6-(6,8),67-(8,8,8,8,8)]
    82       0.018859       0.018859       0.018859    8[6-(6,8),67-(8,8,8,8,8)]
    83       0.506553       0.506553       0.506553    8[6-(6,8),67-(8,8,8,8,8)]
    84       0.972967       0.972967       0.972967    8[6-(6,8),67-(8,8,8,8,8)]
    85       7.458041       7.458041       7.458041    8[6-(6,8),67-(8,8,8,8,8)]
    86       6.202341       6.202341       6.202341    8[6-(6,8),67-(8,8,8,8,8)]
    87       4.828663       4.828663       4.828663    8[6-(6,8),67-(8,8,8,8,8)]
    88       3.388492       3.388492       3.388492    8[6-(6,8),67-(8,8,8,8,8)]
    89        5.75317        5.75317        5.75317    8[6-(6,8),67-(8,8,8,8,8)]
    90       6.219583       6.219583       6.219583    8[6-(6,8),67-(8,8,8,8,8)]
    91       3.131057       3.131057       3.131057    8[6-(6,8),67-(8,8,8,8,8)]
    92       1.875357       1.875357       1.875357    8[6-(6,8),67-(8,8,8,8,8)]
    93        0.50168        0.50168        0.50168    8[6-(6,8),67-(8,8,8,8,8)]
    94       8.635108       8.635108       8.635108    8[6-(6,8),67-(8,8,8,8,8)]
    95       8.147414       8.147414       8.147414    8[6-(6,8),67-(8,8,8,8,8)]
    96          7.681          7.681          7.681    8[6-(6,8),67-(8,8,8,8,8)]
    97       1.195926       1.195926       1.195926    8[6-(6,8),67-(8,8,8,8,8)]
    98       2.451626       2.451626       2.451626    8[6-(6,8),67-(8,8,8,8,8)]
    99       3.825304       3.825304       3.825304    8[6-(6,8),67-(8,8,8,8,8)]
   100       5.265475       5.265475       5.265475    8[6-(6,8),67-(8,8,8,8,8)]
