# Supplementary material for: A collection of forcefield precursors for metal–organic frameworks
Source: RSC Adv. 2019 Nov 13;9(63):36492–507. doi: 10.1039/c9ra07327b (PMC9075174; doi:10.1039/c9ra07327b)
Supplement: RA-009-C9RA07327B-s342 [file RA-009-C9RA07327B-s342.txt]

COWMOR_clean

9.563100    0.000000    0.000000
0.000000    13.874100    0.000000
-0.902589    0.000000    15.273354

     1       4.364434       4.364434       4.364434    68[8-(6),8-(6),8-(6),8-(6),8-(6),8-(6,68),8-(6,68)]
     2       8.626333       8.626333       8.626333    68[8-(6),8-(6),8-(6),8-(6),8-(6),8-(6,68),8-(6,68)]
     3       4.296077       4.296077       4.296077    68[8-(6),8-(6),8-(6),8-(6),8-(6),8-(6,68),8-(6,68)]
     4       0.034178       0.034178       0.034178    68[8-(6),8-(6),8-(6),8-(6),8-(6),8-(6,68),8-(6,68)]
     5       1.533913       1.533913       1.533913    1[6-(1,6,6)]
     6       0.941242       0.941242       0.941242    1[6-(1,6,6)]
     7      -0.646979      -0.646979      -0.646979    1[6-(6,6,6)]
     8       7.017943       7.017943       7.017943    1[6-(1,6,6)]
     9       7.895967       7.895967       7.895967    1[6-(1,6,6)]
    10       7.839793       7.839793       7.839793    1[6-(6,6,6)]
    11      -0.333988      -0.333988      -0.333988    1[6-(1,6,6)]
    12      -0.235735      -0.235735      -0.235735    1[6-(1,6,6)]
    13       0.726123       0.726123       0.726123    1[6-(6,6,6)]
    14       1.893753       1.893753       1.893753    1[6-(1,6,6)]
    15       2.486424       2.486424       2.486424    1[6-(1,6,6)]
    16       4.074645       4.074645       4.074645    1[6-(6,6,6)]
    17       5.972823       5.972823       5.972823    1[6-(1,6,6)]
    18         5.0948         5.0948         5.0948    1[6-(1,6,6)]
    19       5.150973       5.150973       5.150973    1[6-(6,6,6)]
    20       3.761655       3.761655       3.761655    1[6-(1,6,6)]
    21       3.663402       3.663402       3.663402    1[6-(1,6,6)]
    22       2.701543       2.701543       2.701543    1[6-(6,6,6)]
    23       7.126598       7.126598       7.126598    1[6-(1,6,6)]
    24       7.719269       7.719269       7.719269    1[6-(1,6,6)]
    25        9.30749        9.30749        9.30749    1[6-(6,6,6)]
    26       1.642568       1.642568       1.642568    1[6-(1,6,6)]
    27       0.764544       0.764544       0.764544    1[6-(1,6,6)]
    28       0.820718       0.820718       0.820718    1[6-(6,6,6)]
    29       8.994499       8.994499       8.994499    1[6-(1,6,6)]
    30       8.896246       8.896246       8.896246    1[6-(1,6,6)]
    31       7.934388       7.934388       7.934388    1[6-(6,6,6)]
    32       6.766758       6.766758       6.766758    1[6-(1,6,6)]
    33       6.174087       6.174087       6.174087    1[6-(1,6,6)]
    34       4.585866       4.585866       4.585866    1[6-(6,6,6)]
    35       2.687688       2.687688       2.687688    1[6-(1,6,6)]
    36       3.565711       3.565711       3.565711    1[6-(1,6,6)]
    37       3.509538       3.509538       3.509538    1[6-(6,6,6)]
    38       4.898856       4.898856       4.898856    1[6-(1,6,6)]
    39       4.997109       4.997109       4.997109    1[6-(1,6,6)]
    40       5.958968       5.958968       5.958968    1[6-(6,6,6)]
    41       0.808437       0.808437       0.808437    6[1-(0),1-(0),6-(1,6,6),6-(1,6,6)]
    42      -0.542863      -0.542863      -0.542863    6[1-(0),6-(1,1,6),6-(1,1,6),6-(8,8)]
    43       7.848147       7.848147       7.848147    6[1-(0),1-(0),6-(1,6,6),6-(1,6,6)]
    44       7.878843       7.878843       7.878843    6[1-(0),6-(1,1,6),6-(1,1,6),6-(8,8)]
    45      -0.343242      -0.343242      -0.343242    6[1-(0),1-(0),6-(1,6,6),6-(1,6,6)]
    46       0.825277       0.825277       0.825277    6[1-(0),6-(1,1,6),6-(1,1,6),6-(8,8)]
    47       2.130457       2.130457       2.130457    6[6-(1,6,6),8-(68),8-(68,68)]
    48      -0.618813      -0.618813      -0.618813    6[6-(1,6,6),8-(68),8-(68)]
    49       6.672068       6.672068       6.672068    6[6-(1,6,6),8-(68),8-(68)]
    50       2.619229       2.619229       2.619229    6[1-(0),1-(0),6-(1,6,6),6-(1,6,6)]
    51        3.97053        3.97053        3.97053    6[1-(0),6-(1,1,6),6-(1,1,6),6-(8,8)]
    52        5.14262        5.14262        5.14262    6[1-(0),1-(0),6-(1,6,6),6-(1,6,6)]
    53       5.111923       5.111923       5.111923    6[1-(0),6-(1,1,6),6-(1,1,6),6-(8,8)]
    54       3.770908       3.770908       3.770908    6[1-(0),1-(0),6-(1,6,6),6-(1,6,6)]
    55        2.60239        2.60239        2.60239    6[1-(0),6-(1,1,6),6-(1,1,6),6-(8,8)]
    56       1.297209       1.297209       1.297209    6[6-(1,6,6),8-(68),8-(68,68)]
    57        4.04648        4.04648        4.04648    6[6-(1,6,6),8-(68),8-(68)]
    58       6.318699       6.318699       6.318699    6[6-(1,6,6),8-(68),8-(68)]
    59       7.852074       7.852074       7.852074    6[1-(0),1-(0),6-(1,6,6),6-(1,6,6)]
    60       9.203374       9.203374       9.203374    6[1-(0),6-(1,1,6),6-(1,1,6),6-(8,8)]
    61       0.812364       0.812364       0.812364    6[1-(0),1-(0),6-(1,6,6),6-(1,6,6)]
    62       0.781668       0.781668       0.781668    6[1-(0),6-(1,1,6),6-(1,1,6),6-(8,8)]
    63       9.003753       9.003753       9.003753    6[1-(0),1-(0),6-(1,6,6),6-(1,6,6)]
    64       7.835234       7.835234       7.835234    6[1-(0),6-(1,1,6),6-(1,1,6),6-(8,8)]
    65       6.530054       6.530054       6.530054    6[6-(1,6,6),8-(68),8-(68,68)]
    66      -0.283776      -0.283776      -0.283776    6[6-(1,6,6),8-(68),8-(68)]
    67       1.988443       1.988443       1.988443    6[6-(1,6,6),8-(68),8-(68)]
    68       6.041282       6.041282       6.041282    6[1-(0),1-(0),6-(1,6,6),6-(1,6,6)]
    69       4.689981       4.689981       4.689981    6[1-(0),6-(1,1,6),6-(1,1,6),6-(8,8)]
    70       3.517891       3.517891       3.517891    6[1-(0),1-(0),6-(1,6,6),6-(1,6,6)]
    71       3.548588       3.548588       3.548588    6[1-(0),6-(1,1,6),6-(1,1,6),6-(8,8)]
    72       4.889603       4.889603       4.889603    6[1-(0),1-(0),6-(1,6,6),6-(1,6,6)]
    73       6.058121       6.058121       6.058121    6[1-(0),6-(1,1,6),6-(1,1,6),6-(8,8)]
    74       7.363302       7.363302       7.363302    6[6-(1,6,6),8-(68),8-(68,68)]
    75       4.614031       4.614031       4.614031    6[6-(1,6,6),8-(68),8-(68)]
    76       2.341812       2.341812       2.341812    6[6-(1,6,6),8-(68),8-(68)]
    77        2.45972        2.45972        2.45972    8[6-(6,8),68-(8,8,8,8,8,8)]
    78        2.91078        2.91078        2.91078    8[6-(6,8),68-(8,8,8,8,8,8),68-(8,8,8,8,8,8)]
    79       0.054367       0.054367       0.054367    8[6-(6,8),68-(8,8,8,8,8,8)]
    80       8.160796       8.160796       8.160796    8[6-(6,8),68-(8,8,8,8,8,8)]
    81       6.780898       6.780898       6.780898    8[6-(6,8),68-(8,8,8,8,8,8)]
    82       5.520785       5.520785       5.520785    8[6-(6,8),68-(8,8,8,8,8,8)]
    83       0.967946       0.967946       0.967946    8[6-(6,8),68-(8,8,8,8,8,8)]
    84       0.516886       0.516886       0.516886    8[6-(6,8),68-(8,8,8,8,8,8),68-(8,8,8,8,8,8)]
    85       3.373299       3.373299       3.373299    8[6-(6,8),68-(8,8,8,8,8,8)]
    86        4.82997        4.82997        4.82997    8[6-(6,8),68-(8,8,8,8,8,8)]
    87       6.209868       6.209868       6.209868    8[6-(6,8),68-(8,8,8,8,8,8)]
    88       7.469982       7.469982       7.469982    8[6-(6,8),68-(8,8,8,8,8,8)]
    89       6.200791       6.200791       6.200791    8[6-(6,8),68-(8,8,8,8,8,8)]
    90       5.749731       5.749731       5.749731    8[6-(6,8),68-(8,8,8,8,8,8),68-(8,8,8,8,8,8)]
    91       8.606144       8.606144       8.606144    8[6-(6,8),68-(8,8,8,8,8,8)]
    92       0.499715       0.499715       0.499715    8[6-(6,8),68-(8,8,8,8,8,8)]
    93       1.879613       1.879613       1.879613    8[6-(6,8),68-(8,8,8,8,8,8)]
    94       3.139726       3.139726       3.139726    8[6-(6,8),68-(8,8,8,8,8,8)]
    95       7.692565       7.692565       7.692565    8[6-(6,8),68-(8,8,8,8,8,8)]
    96       8.143625       8.143625       8.143625    8[6-(6,8),68-(8,8,8,8,8,8),68-(8,8,8,8,8,8)]
    97       5.287212       5.287212       5.287212    8[6-(6,8),68-(8,8,8,8,8,8)]
    98       3.830541       3.830541       3.830541    8[6-(6,8),68-(8,8,8,8,8,8)]
    99       2.450643       2.450643       2.450643    8[6-(6,8),68-(8,8,8,8,8,8)]
   100       1.190529       1.190529       1.190529    8[6-(6,8),68-(8,8,8,8,8,8)]
