# Supplementary material for: A collection of forcefield precursors for metal–organic frameworks
Source: RSC Adv. 2019 Nov 13;9(63):36492–507. doi: 10.1039/c9ra07327b (PMC9075174; doi:10.1039/c9ra07327b)
Supplement: RA-009-C9RA07327B-s343 [file RA-009-C9RA07327B-s343.txt]

COWMUX_clean

9.543000    0.000000    0.000000
0.000000    13.821500    0.000000
-0.904147    0.000000    15.272560

     1       4.357256       4.357256       4.357256    69[8-(6),8-(6),8-(6),8-(6),8-(6),8-(6,69),8-(6,69)]
     2       8.601024       8.601024       8.601024    69[8-(6),8-(6),8-(6),8-(6),8-(6),8-(6,69),8-(6,69)]
     3       4.281597       4.281597       4.281597    69[8-(6),8-(6),8-(6),8-(6),8-(6),8-(6,69),8-(6,69)]
     4       0.037829       0.037829       0.037829    69[8-(6),8-(6),8-(6),8-(6),8-(6),8-(6,69),8-(6,69)]
     5       7.847014       7.847014       7.847014    1[6-(1,6,6)]
     6       6.980274       6.980274       6.980274    1[6-(1,6,6)]
     7       7.818301       7.818301       7.818301    1[6-(6,6,6)]
     8      -0.342672      -0.342672      -0.342672    1[6-(1,6,6)]
     9      -0.239499      -0.239499      -0.239499    1[6-(1,6,6)]
    10       0.704777       0.704777       0.704777    1[6-(6,6,6)]
    11       0.934576       0.934576       0.934576    1[6-(1,6,6)]
    12       1.527795       1.527795       1.527795    1[6-(1,6,6)]
    13      -0.628585      -0.628585      -0.628585    1[6-(6,6,6)]
    14       5.111265       5.111265       5.111265    1[6-(1,6,6)]
    15       5.978005       5.978005       5.978005    1[6-(1,6,6)]
    16       5.139978       5.139978       5.139978    1[6-(6,6,6)]
    17       3.757951       3.757951       3.757951    1[6-(1,6,6)]
    18       3.654779       3.654779       3.654779    1[6-(1,6,6)]
    19       2.710502       2.710502       2.710502    1[6-(6,6,6)]
    20       2.480703       2.480703       2.480703    1[6-(1,6,6)]
    21       1.887485       1.887485       1.887485    1[6-(1,6,6)]
    22       4.043864       4.043864       4.043864    1[6-(6,6,6)]
    23       0.791839       0.791839       0.791839    1[6-(1,6,6)]
    24       1.658579       1.658579       1.658579    1[6-(1,6,6)]
    25       0.820552       0.820552       0.820552    1[6-(6,6,6)]
    26       8.981525       8.981525       8.981525    1[6-(1,6,6)]
    27       8.878352       8.878352       8.878352    1[6-(1,6,6)]
    28       7.934076       7.934076       7.934076    1[6-(6,6,6)]
    29       7.704277       7.704277       7.704277    1[6-(1,6,6)]
    30       7.111058       7.111058       7.111058    1[6-(1,6,6)]
    31       9.267438       9.267438       9.267438    1[6-(6,6,6)]
    32       3.527588       3.527588       3.527588    1[6-(1,6,6)]
    33       2.660848       2.660848       2.660848    1[6-(1,6,6)]
    34       3.498875       3.498875       3.498875    1[6-(6,6,6)]
    35       4.880902       4.880902       4.880902    1[6-(1,6,6)]
    36       4.984074       4.984074       4.984074    1[6-(1,6,6)]
    37       5.928351       5.928351       5.928351    1[6-(6,6,6)]
    38        6.15815        6.15815        6.15815    1[6-(1,6,6)]
    39       6.751368       6.751368       6.751368    1[6-(1,6,6)]
    40       4.594989       4.594989       4.594989    1[6-(6,6,6)]
    41       7.810917       7.810917       7.810917    6[1-(0),1-(0),6-(1,6,6),6-(1,6,6)]
    42       7.861088       7.861088       7.861088    6[1-(0),6-(1,1,6),6-(1,1,6),6-(8,8)]
    43      -0.346957      -0.346957      -0.346957    6[1-(0),1-(0),6-(1,6,6),6-(1,6,6)]
    44       0.810407       0.810407       0.810407    6[1-(0),6-(1,1,6),6-(1,1,6),6-(8,8)]
    45       0.799182       0.799182       0.799182    6[1-(0),1-(0),6-(1,6,6),6-(1,6,6)]
    46      -0.531182      -0.531182      -0.531182    6[1-(0),6-(1,1,6),6-(1,1,6),6-(8,8)]
    47        6.66092        6.66092        6.66092    6[6-(1,6,6),8-(69),8-(69)]
    48       2.131731       2.131731       2.131731    6[6-(1,6,6),8-(69),8-(69,69)]
    49      -0.622839      -0.622839      -0.622839    6[6-(1,6,6),8-(69),8-(69)]
    50       5.147362       5.147362       5.147362    6[1-(0),1-(0),6-(1,6,6),6-(1,6,6)]
    51       5.097192       5.097192       5.097192    6[1-(0),6-(1,1,6),6-(1,1,6),6-(8,8)]
    52       3.762237       3.762237       3.762237    6[1-(0),1-(0),6-(1,6,6),6-(1,6,6)]
    53       2.604872       2.604872       2.604872    6[1-(0),6-(1,1,6),6-(1,1,6),6-(8,8)]
    54       2.616097       2.616097       2.616097    6[1-(0),1-(0),6-(1,6,6),6-(1,6,6)]
    55       3.946461       3.946461       3.946461    6[1-(0),6-(1,1,6),6-(1,1,6),6-(8,8)]
    56        6.29736        6.29736        6.29736    6[6-(1,6,6),8-(69),8-(69)]
    57       1.283549       1.283549       1.283549    6[6-(1,6,6),8-(69),8-(69,69)]
    58       4.038119       4.038119       4.038119    6[6-(1,6,6),8-(69),8-(69)]
    59       0.827936       0.827936       0.827936    6[1-(0),1-(0),6-(1,6,6),6-(1,6,6)]
    60       0.777765       0.777765       0.777765    6[1-(0),6-(1,1,6),6-(1,1,6),6-(8,8)]
    61        8.98581        8.98581        8.98581    6[1-(0),1-(0),6-(1,6,6),6-(1,6,6)]
    62       7.828446       7.828446       7.828446    6[1-(0),6-(1,1,6),6-(1,1,6),6-(8,8)]
    63       7.839671       7.839671       7.839671    6[1-(0),1-(0),6-(1,6,6),6-(1,6,6)]
    64       9.170035       9.170035       9.170035    6[1-(0),6-(1,1,6),6-(1,1,6),6-(8,8)]
    65       1.977933       1.977933       1.977933    6[6-(1,6,6),8-(69),8-(69)]
    66       6.507122       6.507122       6.507122    6[6-(1,6,6),8-(69),8-(69,69)]
    67      -0.281308      -0.281308      -0.281308    6[6-(1,6,6),8-(69),8-(69)]
    68       3.491491       3.491491       3.491491    6[1-(0),1-(0),6-(1,6,6),6-(1,6,6)]
    69       3.541661       3.541661       3.541661    6[1-(0),6-(1,1,6),6-(1,1,6),6-(8,8)]
    70       4.876616       4.876616       4.876616    6[1-(0),1-(0),6-(1,6,6),6-(1,6,6)]
    71       6.033981       6.033981       6.033981    6[1-(0),6-(1,1,6),6-(1,1,6),6-(8,8)]
    72       6.022756       6.022756       6.022756    6[1-(0),1-(0),6-(1,6,6),6-(1,6,6)]
    73       4.692392       4.692392       4.692392    6[1-(0),6-(1,1,6),6-(1,1,6),6-(8,8)]
    74       2.341493       2.341493       2.341493    6[6-(1,6,6),8-(69),8-(69)]
    75       7.355304       7.355304       7.355304    6[6-(1,6,6),8-(69),8-(69,69)]
    76       4.600734       4.600734       4.600734    6[6-(1,6,6),8-(69),8-(69)]
    77       5.510296       5.510296       5.510296    8[6-(6,8),69-(8,8,8,8,8,8)]
    78       6.760858       6.760858       6.760858    8[6-(6,8),69-(8,8,8,8,8,8)]
    79       8.125168       8.125168       8.125168    8[6-(6,8),69-(8,8,8,8,8,8)]
    80       0.045035       0.045035       0.045035    8[6-(6,8),69-(8,8,8,8,8,8)]
    81       2.466623       2.466623       2.466623    8[6-(6,8),69-(8,8,8,8,8,8)]
    82       2.900379       2.900379       2.900379    8[6-(6,8),69-(8,8,8,8,8,8),69-(8,8,8,8,8,8)]
    83       7.447984       7.447984       7.447984    8[6-(6,8),69-(8,8,8,8,8,8)]
    84       6.197421       6.197421       6.197421    8[6-(6,8),69-(8,8,8,8,8,8)]
    85       4.833111       4.833111       4.833111    8[6-(6,8),69-(8,8,8,8,8,8)]
    86       3.370244       3.370244       3.370244    8[6-(6,8),69-(8,8,8,8,8,8)]
    87       0.948656       0.948656       0.948656    8[6-(6,8),69-(8,8,8,8,8,8)]
    88         0.5149         0.5149         0.5149    8[6-(6,8),69-(8,8,8,8,8,8),69-(8,8,8,8,8,8)]
    89       3.128557       3.128557       3.128557    8[6-(6,8),69-(8,8,8,8,8,8)]
    90       1.877995       1.877995       1.877995    8[6-(6,8),69-(8,8,8,8,8,8)]
    91       0.513685       0.513685       0.513685    8[6-(6,8),69-(8,8,8,8,8,8)]
    92       8.593818       8.593818       8.593818    8[6-(6,8),69-(8,8,8,8,8,8)]
    93        6.17223        6.17223        6.17223    8[6-(6,8),69-(8,8,8,8,8,8)]
    94       5.738474       5.738474       5.738474    8[6-(6,8),69-(8,8,8,8,8,8),69-(8,8,8,8,8,8)]
    95       1.190869       1.190869       1.190869    8[6-(6,8),69-(8,8,8,8,8,8)]
    96       2.441432       2.441432       2.441432    8[6-(6,8),69-(8,8,8,8,8,8)]
    97       3.805742       3.805742       3.805742    8[6-(6,8),69-(8,8,8,8,8,8)]
    98       5.268609       5.268609       5.268609    8[6-(6,8),69-(8,8,8,8,8,8)]
    99       7.690197       7.690197       7.690197    8[6-(6,8),69-(8,8,8,8,8,8)]
   100       8.123953       8.123953       8.123953    8[6-(6,8),69-(8,8,8,8,8,8),69-(8,8,8,8,8,8)]
