# Supplementary material for: A collection of forcefield precursors for metal–organic frameworks
Source: RSC Adv. 2019 Nov 13;9(63):36492–507. doi: 10.1039/c9ra07327b (PMC9075174; doi:10.1039/c9ra07327b)
Supplement: RA-009-C9RA07327B-s344 [file RA-009-C9RA07327B-s344.txt]

COWPOU_clean

6.746400    0.000000    0.000000
-3.373271    13.068873    0.000000
0.000000    -6.862065    24.064239

     1       5.974265       5.974265       5.974265    30[7-(6,6),8-(6),8-(6),8-(6)]
     2       2.601013       2.601013       2.601013    30[7-(6,6),8-(6),8-(6),8-(6)]
     3      -2.601136      -2.601136      -2.601136    30[7-(6,6),8-(6),8-(6),8-(6)]
     4       0.772116       0.772116       0.772116    30[7-(6,6),8-(6),8-(6),8-(6)]
     5       2.207407       2.207407       2.207407    1[6-(6,6)]
     6       3.421759       3.421759       3.421759    1[6-(6,6)]
     7       0.149762       0.149762       0.149762    1[6-(6,6)]
     8       5.675062       5.675062       5.675062    1[6-(6,6)]
     9       4.123381       4.123381       4.123381    1[6-(6,6)]
    10       5.492228       5.492228       5.492228    1[6-(6,6)]
    11       3.006196       3.006196       3.006196    1[6-(6,6)]
    12       1.622507       1.622507       1.622507    1[6-(6,6)]
    13       5.577228       5.577228       5.577228    1[6-(6,7)]
    14       4.066025       4.066025       4.066025    1[6-(6,6)]
    15       1.688601       1.688601       1.688601    1[6-(6,6)]
    16       3.259846       3.259846       3.259846    1[6-(6,7)]
    17       0.928271       0.928271       0.928271    1[6-(6,6)]
    18      -1.165834      -1.165834      -1.165834    1[6-(6,6)]
    19       0.048518       0.048518       0.048518    1[6-(6,6)]
    20       3.522908       3.522908       3.522908    1[6-(6,6)]
    21        2.30181        2.30181        2.30181    1[6-(6,6)]
    22       0.750147       0.750147       0.750147    1[6-(6,6)]
    23        2.11899        2.11899        2.11899    1[6-(6,6)]
    24       3.006196       3.006196       3.006196    1[6-(6,6)]
    25      -1.750759      -1.750759      -1.750759    1[6-(6,6)]
    26       2.203999       2.203999       2.203999    1[6-(6,7)]
    27       0.692814       0.692814       0.692814    1[6-(6,6)]
    28      -1.684624      -1.684624      -1.684624    1[6-(6,6)]
    29      -0.113396      -0.113396      -0.113396    1[6-(6,7)]
    30       4.301467       4.301467       4.301467    1[6-(6,6)]
    31       1.165722       1.165722       1.165722    1[6-(6,6)]
    32       -0.04863       -0.04863       -0.04863    1[6-(6,6)]
    33       3.223367       3.223367       3.223367    1[6-(6,6)]
    34      -2.301933      -2.301933      -2.301933    1[6-(6,6)]
    35      -0.750252      -0.750252      -0.750252    1[6-(6,6)]
    36      -2.119099      -2.119099      -2.119099    1[6-(6,6)]
    37       3.740204       3.740204       3.740204    1[6-(6,6)]
    38       1.750622       1.750622       1.750622    1[6-(6,6)]
    39      -2.204099      -2.204099      -2.204099    1[6-(6,7)]
    40      -0.692896      -0.692896      -0.692896    1[6-(6,6)]
    41       1.684528       1.684528       1.684528    1[6-(6,6)]
    42       0.113283       0.113283       0.113283    1[6-(6,7)]
    43       2.444858       2.444858       2.444858    1[6-(6,6)]
    44       4.538963       4.538963       4.538963    1[6-(6,6)]
    45       3.324611       3.324611       3.324611    1[6-(6,6)]
    46      -0.149779      -0.149779      -0.149779    1[6-(6,6)]
    47       1.071319       1.071319       1.071319    1[6-(6,6)]
    48       2.622982       2.622982       2.622982    1[6-(6,6)]
    49       1.254139       1.254139       1.254139    1[6-(6,6)]
    50       3.740204       3.740204       3.740204    1[6-(6,6)]
    51       5.123888       5.123888       5.123888    1[6-(6,6)]
    52        1.16913        1.16913        1.16913    1[6-(6,7)]
    53       2.680315       2.680315       2.680315    1[6-(6,6)]
    54       5.057753       5.057753       5.057753    1[6-(6,6)]
    55       3.486525       3.486525       3.486525    1[6-(6,7)]
    56      -0.928338      -0.928338      -0.928338    1[6-(6,6)]
    57       0.444576       0.444576       0.444576    6[6-(1,6),6-(1,6),6-(8,8)]
    58       1.787108       1.787108       1.787108    6[1-(0),6-(1,6),6-(6,6)]
    59       2.518418       2.518418       2.518418    6[1-(0),6-(1,6),6-(6,6)]
    60       1.936205       1.936205       1.936205    6[6-(1,6),6-(1,6),6-(6,6)]
    61       0.572085       0.572085       0.572085    6[1-(0),6-(1,6),6-(6,6)]
    62      -0.159225      -0.159225      -0.159225    6[1-(0),6-(1,6),6-(6,6)]
    63       -0.34003       -0.34003       -0.34003    6[6-(6,6),8-(0),8-(30)]
    64       2.754544       2.754544       2.754544    6[6-(1,6),6-(1,6),6-(6,6)]
    65       3.904127       3.904127       3.904127    6[1-(0),6-(1,6),6-(6,6)]
    66       4.725165       4.725165       4.725165    6[1-(0),6-(1,6),6-(6,6)]
    67        4.41821        4.41821        4.41821    6[6-(1,6),6-(1,6),6-(8,8)]
    68       3.240967       3.240967       3.240967    6[1-(0),6-(1,6),6-(6,6)]
    69       2.419254       2.419254       2.419254    6[1-(0),6-(1,6),6-(6,6)]
    70       5.350564       5.350564       5.350564    6[6-(6,6),8-(30),8-(30)]
    71       4.786549       4.786549       4.786549    6[1-(0),6-(1,6),7-(6,30)]
    72       3.883876       3.883876       3.883876    6[1-(0),6-(1,7),6-(6,6)]
    73       2.697183       2.697183       2.697183    6[6-(1,6),6-(1,6),6-(1,6)]
    74       2.478605       2.478605       2.478605    6[1-(0),6-(1,7),6-(6,6)]
    75       3.425804       3.425804       3.425804    6[1-(0),6-(1,6),7-(6,30)]
    76       1.667677       1.667677       1.667677    6[1-(0),6-(1,6),6-(6,6)]
    77       3.817729       3.817729       3.817729    6[6-(1,6),6-(1,6),6-(8,8)]
    78      -1.586136      -1.586136      -1.586136    6[1-(0),6-(1,6),6-(6,6)]
    79      -0.854826      -0.854826      -0.854826    6[1-(0),6-(1,6),6-(6,6)]
    80      -1.437043      -1.437043      -1.437043    6[6-(1,6),6-(1,6),6-(6,6)]
    81      -2.801166      -2.801166      -2.801166    6[1-(0),6-(1,6),6-(6,6)]
    82       3.213924       3.213924       3.213924    6[1-(0),6-(1,6),6-(6,6)]
    83       3.033122       3.033122       3.033122    6[6-(6,6),8-(0),8-(30)]
    84      -0.618705      -0.618705      -0.618705    6[6-(1,6),6-(1,6),6-(6,6)]
    85       0.530886       0.530886       0.530886    6[1-(0),6-(1,6),6-(6,6)]
    86       1.351921       1.351921       1.351921    6[1-(0),6-(1,6),6-(6,6)]
    87       1.044954       1.044954       1.044954    6[6-(1,6),6-(1,6),6-(8,8)]
    88      -0.132297      -0.132297      -0.132297    6[1-(0),6-(1,6),6-(6,6)]
    89      -0.954007      -0.954007      -0.954007    6[1-(0),6-(1,6),6-(6,6)]
    90       1.977305       1.977305       1.977305    6[6-(6,6),8-(30),8-(30)]
    91       1.413321       1.413321       1.413321    6[1-(0),6-(1,6),7-(6,30)]
    92       0.510658       0.510658       0.510658    6[1-(0),6-(1,7),6-(6,6)]
    93      -0.676033      -0.676033      -0.676033    6[6-(1,6),6-(1,6),6-(1,6)]
    94      -0.894621      -0.894621      -0.894621    6[1-(0),6-(1,7),6-(6,6)]
    95       0.052569       0.052569       0.052569    6[1-(0),6-(1,6),7-(6,30)]
    96      -1.705528      -1.705528      -1.705528    6[1-(0),6-(1,6),6-(6,6)]
    97       2.928553       2.928553       2.928553    6[6-(1,6),6-(1,6),6-(8,8)]
    98       1.586021       1.586021       1.586021    6[1-(0),6-(1,6),6-(6,6)]
    99       0.854711       0.854711       0.854711    6[1-(0),6-(1,6),6-(6,6)]
   100       1.436924       1.436924       1.436924    6[6-(1,6),6-(1,6),6-(6,6)]
   101       2.801044       2.801044       2.801044    6[1-(0),6-(1,6),6-(6,6)]
   102       3.532354       3.532354       3.532354    6[1-(0),6-(1,6),6-(6,6)]
   103       3.713159       3.713159       3.713159    6[6-(6,6),8-(0),8-(30)]
   104       0.618585       0.618585       0.618585    6[6-(1,6),6-(1,6),6-(6,6)]
   105      -0.530998      -0.530998      -0.530998    6[1-(0),6-(1,6),6-(6,6)]
   106      -1.352036      -1.352036      -1.352036    6[1-(0),6-(1,6),6-(6,6)]
   107      -1.045081      -1.045081      -1.045081    6[6-(1,6),6-(1,6),6-(8,8)]
   108       0.132162       0.132162       0.132162    6[1-(0),6-(1,6),6-(6,6)]
   109       0.953875       0.953875       0.953875    6[1-(0),6-(1,6),6-(6,6)]
   110      -1.977435      -1.977435      -1.977435    6[6-(6,6),8-(30),8-(30)]
   111       -1.41342       -1.41342       -1.41342    6[1-(0),6-(1,6),7-(6,30)]
   112      -0.510747      -0.510747      -0.510747    6[1-(0),6-(1,7),6-(6,6)]
   113       0.675946       0.675946       0.675946    6[6-(1,6),6-(1,6),6-(1,6)]
   114       0.894524       0.894524       0.894524    6[1-(0),6-(1,7),6-(6,6)]
   115      -0.052675      -0.052675      -0.052675    6[1-(0),6-(1,6),7-(6,30)]
   116       1.705452       1.705452       1.705452    6[1-(0),6-(1,6),6-(6,6)]
   117        -0.4446        -0.4446        -0.4446    6[6-(1,6),6-(1,6),6-(8,8)]
   118       4.959265       4.959265       4.959265    6[1-(0),6-(1,6),6-(6,6)]
   119       4.227955       4.227955       4.227955    6[1-(0),6-(1,6),6-(6,6)]
   120       4.810172       4.810172       4.810172    6[6-(1,6),6-(1,6),6-(6,6)]
   121       6.174295       6.174295       6.174295    6[1-(0),6-(1,6),6-(6,6)]
   122       0.159205       0.159205       0.159205    6[1-(0),6-(1,6),6-(6,6)]
   123       0.340007       0.340007       0.340007    6[6-(6,6),8-(0),8-(30)]
   124       3.991834       3.991834       3.991834    6[6-(1,6),6-(1,6),6-(6,6)]
   125       2.842243       2.842243       2.842243    6[1-(0),6-(1,6),6-(6,6)]
   126       2.021208       2.021208       2.021208    6[1-(0),6-(1,6),6-(6,6)]
   127       2.328175       2.328175       2.328175    6[6-(1,6),6-(1,6),6-(8,8)]
   128       3.505426       3.505426       3.505426    6[1-(0),6-(1,6),6-(6,6)]
   129       4.327136       4.327136       4.327136    6[1-(0),6-(1,6),6-(6,6)]
   130       1.395824       1.395824       1.395824    6[6-(6,6),8-(30),8-(30)]
   131       1.959808       1.959808       1.959808    6[1-(0),6-(1,6),7-(6,30)]
   132       2.862471       2.862471       2.862471    6[1-(0),6-(1,7),6-(6,6)]
   133       4.049162       4.049162       4.049162    6[6-(1,6),6-(1,6),6-(1,6)]
   134        4.26775        4.26775        4.26775    6[1-(0),6-(1,7),6-(6,6)]
   135        3.32056        3.32056        3.32056    6[1-(0),6-(1,6),7-(6,30)]
   136       5.078657       5.078657       5.078657    6[1-(0),6-(1,6),6-(6,6)]
   137       4.580789       4.580789       4.580789    7[6-(1,6),6-(1,6),30-(8,8,8)]
   138       1.207551       1.207551       1.207551    7[6-(1,6),6-(1,6),30-(8,8,8)]
   139       -1.20766       -1.20766       -1.20766    7[6-(1,6),6-(1,6),30-(8,8,8)]
   140       2.165578       2.165578       2.165578    7[6-(1,6),6-(1,6),30-(8,8,8)]
   141       0.355524       0.355524       0.355524    8[6-(6,8),30-(7,8,8)]
   142       5.179199       5.179199       5.179199    8[6-(6,8)]
   143       5.071943       5.071943       5.071943    8[6-(6,8),30-(7,8,8)]
   144      -0.363641      -0.363641      -0.363641    8[6-(6,8),30-(7,8,8)]
   145       3.728676       3.728676       3.728676    8[6-(6,8),30-(7,8,8)]
   146       1.805952       1.805952       1.805952    8[6-(6,8)]
   147       1.698673       1.698673       1.698673    8[6-(6,8),30-(7,8,8)]
   148       3.009508       3.009508       3.009508    8[6-(6,8),30-(7,8,8)]
   149       3.017605       3.017605       3.017605    8[6-(6,8),30-(7,8,8)]
   150       -1.80607       -1.80607       -1.80607    8[6-(6,8)]
   151      -1.698814      -1.698814      -1.698814    8[6-(6,8),30-(7,8,8)]
   152        3.73677        3.73677        3.73677    8[6-(6,8),30-(7,8,8)]
   153      -0.355547      -0.355547      -0.355547    8[6-(6,8),30-(7,8,8)]
   154       1.567177       1.567177       1.567177    8[6-(6,8)]
   155       1.674456       1.674456       1.674456    8[6-(6,8),30-(7,8,8)]
   156       0.363621       0.363621       0.363621    8[6-(6,8),30-(7,8,8)]
