# Supplementary material for: A collection of forcefield precursors for metal–organic frameworks
Source: RSC Adv. 2019 Nov 13;9(63):36492–507. doi: 10.1039/c9ra07327b (PMC9075174; doi:10.1039/c9ra07327b)
Supplement: RA-009-C9RA07327B-s345 [file RA-009-C9RA07327B-s345.txt]

COXXIX_clean

7.332900    0.000000    0.000000
0.000000    14.372000    0.000000
-0.274056    0.000000    18.067922

     1       1.766981       1.766981       1.766981    25[7-(6),7-(6),7-(6),7-(6)]
     2       5.241623       5.241623       5.241623    25[7-(6),7-(6),7-(6),7-(6)]
     3       1.488385       1.488385       1.488385    25[7-(6),7-(6),7-(6),7-(6)]
     4       5.346643       5.346643       5.346643    25[7-(6),7-(6),7-(6),7-(6)]
     5       5.291863       5.291863       5.291863    25[7-(6),7-(6),7-(6),7-(6)]
     6       1.817221       1.817221       1.817221    25[7-(6),7-(6),7-(6),7-(6)]
     7       5.570459       5.570459       5.570459    25[7-(6),7-(6),7-(6),7-(6)]
     8       1.712201       1.712201       1.712201    25[7-(6),7-(6),7-(6),7-(6)]
     9       5.362763       5.362763       5.362763    42[6-(7),6-(7),6-(7),6-(7),6-(7),6-(7),6-(7),6-(7)]
    10       5.225503       5.225503       5.225503    42[6-(7),6-(7),6-(7),6-(7),6-(7),6-(7),6-(7),6-(7)]
    11       1.696078       1.696078       1.696078    42[6-(7),6-(7),6-(7),6-(7),6-(7),6-(7),6-(7),6-(7)]
    12       1.833341       1.833341       1.833341    42[6-(7),6-(7),6-(7),6-(7),6-(7),6-(7),6-(7),6-(7)]
    13       6.869421       6.869421       6.869421    6[7-(25),42-(6,6,6,6,6,6,6)]
    14       5.721902       5.721902       5.721902    6[7-(25),42-(6,6,6,6,6,6,6)]
    15       3.942492       3.942492       3.942492    6[7-(25),42-(6,6,6,6,6,6,6)]
    16       3.823482       3.823482       3.823482    6[7-(25),42-(6,6,6,6,6,6,6)]
    17       6.500046       6.500046       6.500046    6[7-(25),42-(6,6,6,6,6,6,6)]
    18       4.190122       4.190122       4.190122    6[7-(25),42-(6,6,6,6,6,6,6)]
    19       6.887414       6.887414       6.887414    6[7-(25),42-(6,6,6,6,6,6,6)]
    20       5.096982       5.096982       5.096982    6[7-(25),42-(6,6,6,6,6,6,6)]
    21       3.718845       3.718845       3.718845    6[7-(25),42-(6,6,6,6,6,6,6)]
    22       4.866364       4.866364       4.866364    6[7-(25),42-(6,6,6,6,6,6,6)]
    23       6.645774       6.645774       6.645774    6[7-(25),42-(6,6,6,6,6,6,6)]
    24       6.764784       6.764784       6.764784    6[7-(25),42-(6,6,6,6,6,6,6)]
    25        4.08822        4.08822        4.08822    6[7-(25),42-(6,6,6,6,6,6,6)]
    26       6.398144       6.398144       6.398144    6[7-(25),42-(6,6,6,6,6,6,6)]
    27       3.700852       3.700852       3.700852    6[7-(25),42-(6,6,6,6,6,6,6)]
    28       5.491284       5.491284       5.491284    6[7-(25),42-(6,6,6,6,6,6,6)]
    29       0.189423       0.189423       0.189423    6[7-(25),42-(6,6,6,6,6,6,6)]
    30       1.336942       1.336942       1.336942    6[7-(25),42-(6,6,6,6,6,6,6)]
    31       3.116352       3.116352       3.116352    6[7-(25),42-(6,6,6,6,6,6,6)]
    32       3.235362       3.235362       3.235362    6[7-(25),42-(6,6,6,6,6,6,6)]
    33       0.558798       0.558798       0.558798    6[7-(25),42-(6,6,6,6,6,6,6)]
    34       2.868722       2.868722       2.868722    6[7-(25),42-(6,6,6,6,6,6,6)]
    35        0.17143        0.17143        0.17143    6[7-(25),42-(6,6,6,6,6,6,6)]
    36       1.961862       1.961862       1.961862    6[7-(25),42-(6,6,6,6,6,6,6)]
    37       3.339999       3.339999       3.339999    6[7-(25),42-(6,6,6,6,6,6,6)]
    38        2.19248        2.19248        2.19248    6[7-(25),42-(6,6,6,6,6,6,6)]
    39        0.41307        0.41307        0.41307    6[7-(25),42-(6,6,6,6,6,6,6)]
    40        0.29406        0.29406        0.29406    6[7-(25),42-(6,6,6,6,6,6,6)]
    41       2.970624       2.970624       2.970624    6[7-(25),42-(6,6,6,6,6,6,6)]
    42         0.6607         0.6607         0.6607    6[7-(25),42-(6,6,6,6,6,6,6)]
    43       3.357992       3.357992       3.357992    6[7-(25),42-(6,6,6,6,6,6,6)]
    44        1.56756        1.56756        1.56756    6[7-(25),42-(6,6,6,6,6,6,6)]
    45       0.298916       0.298916       0.298916    7[6-(42),25-(7,7,7)]
    46       5.878762       5.878762       5.878762    7[6-(42),25-(7,7,7)]
    47       3.263609       3.263609       3.263609    7[6-(42),25-(7,7,7)]
    48       3.008453       3.008453       3.008453    7[6-(42),25-(7,7,7)]
    49      -0.146401      -0.146401      -0.146401    7[6-(42),25-(7,7,7)]
    50       3.554813       3.554813       3.554813    7[6-(42),25-(7,7,7)]
    51       0.395236       0.395236       0.395236    7[6-(42),25-(7,7,7)]
    52       5.009146       5.009146       5.009146    7[6-(42),25-(7,7,7)]
    53        2.95645        2.95645        2.95645    7[6-(42),25-(7,7,7)]
    54       4.709504       4.709504       4.709504    7[6-(42),25-(7,7,7)]
    55      -0.008243      -0.008243      -0.008243    7[6-(42),25-(7,7,7)]
    56       0.246913       0.246913       0.246913    7[6-(42),25-(7,7,7)]
    57       3.401767       3.401767       3.401767    7[6-(42),25-(7,7,7)]
    58      -0.299447      -0.299447      -0.299447    7[6-(42),25-(7,7,7)]
    59        2.86013        2.86013        2.86013    7[6-(42),25-(7,7,7)]
    60        5.57912        5.57912        5.57912    7[6-(42),25-(7,7,7)]
    61       6.759928       6.759928       6.759928    7[6-(42),25-(7,7,7)]
    62       1.180082       1.180082       1.180082    7[6-(42),25-(7,7,7)]
    63       3.795235       3.795235       3.795235    7[6-(42),25-(7,7,7)]
    64       4.050391       4.050391       4.050391    7[6-(42),25-(7,7,7)]
    65      -0.127655      -0.127655      -0.127655    7[6-(42),25-(7,7,7)]
    66       3.504031       3.504031       3.504031    7[6-(42),25-(7,7,7)]
    67       6.663608       6.663608       6.663608    7[6-(42),25-(7,7,7)]
    68       2.049698       2.049698       2.049698    7[6-(42),25-(7,7,7)]
    69       4.102394       4.102394       4.102394    7[6-(42),25-(7,7,7)]
    70        2.34934        2.34934        2.34934    7[6-(42),25-(7,7,7)]
    71       7.067087       7.067087       7.067087    7[6-(42),25-(7,7,7)]
    72       6.811931       6.811931       6.811931    7[6-(42),25-(7,7,7)]
    73       3.657077       3.657077       3.657077    7[6-(42),25-(7,7,7)]
    74       0.025391       0.025391       0.025391    7[6-(42),25-(7,7,7)]
    75       4.198714       4.198714       4.198714    7[6-(42),25-(7,7,7)]
    76       1.479724       1.479724       1.479724    7[6-(42),25-(7,7,7)]
