# Supplementary material for: A collection of forcefield precursors for metal–organic frameworks
Source: RSC Adv. 2019 Nov 13;9(63):36492–507. doi: 10.1039/c9ra07327b (PMC9075174; doi:10.1039/c9ra07327b)
Supplement: RA-009-C9RA07327B-s346 [file RA-009-C9RA07327B-s346.txt]

COYCID_clean

17.104200    0.000000    0.000000
7.031948    16.900652    0.000000
1.100687    5.101980    19.551317

     1       3.159661       3.159661       3.159661    29[7-(6,6),7-(6,6),16-(29,42),16-(29,42),42-(16,16,16,29,29)]
     2       3.189736       3.189736       3.189736    29[7-(6,6),7-(6,6),16-(29,42),16-(29,42),42-(16,16,16,29,29)]
     3        6.15705        6.15705        6.15705    29[7-(6),7-(6,6),16-(29,42),16-(29,42),42-(16,16,16,29,29)]
     4      11.524605      11.524605      11.524605    29[7-(6),7-(6,6),16-(29,42),16-(29,42),42-(16,16,16,29,29)]
     5      13.698846      13.698846      13.698846    29[7-(6,6),7-(6,6),16-(29,42),16-(29,42),42-(16,16,16,29,29)]
     6      10.730912      10.730912      10.730912    29[7-(6,6),16-(29,42),16-(29,42),16-(6),42-(16,16,16,29,29)]
     7      22.077174      22.077174      22.077174    29[7-(6,6),7-(6,6),16-(29,42),16-(29,42),42-(16,16,16,29,29)]
     8      22.047099      22.047099      22.047099    29[7-(6,6),7-(6,6),16-(29,42),16-(29,42),42-(16,16,16,29,29)]
     9      19.079785      19.079785      19.079785    29[7-(6),7-(6,6),16-(29,42),16-(29,42),42-(16,16,16,29,29)]
    10       13.71223       13.71223       13.71223    29[7-(6),7-(6,6),16-(29,42),16-(29,42),42-(16,16,16,29,29)]
    11      11.537989      11.537989      11.537989    29[7-(6,6),7-(6,6),16-(29,42),16-(29,42),42-(16,16,16,29,29)]
    12      14.505923      14.505923      14.505923    29[7-(6,6),16-(29,42),16-(29,42),16-(6),42-(16,16,16,29,29)]
    13        3.52337        3.52337        3.52337    42[16-(29,29),16-(29,29),16-(29,29),29-(7,7,16,16),29-(7,7,16,16),29-(7,7,16,16)]
    14      14.118217      14.118217      14.118217    42[16-(29,29),16-(29,29),16-(29,29),29-(7,16,16,16),29-(7,7,16,16),29-(7,7,16,16)]
    15      21.713465      21.713465      21.713465    42[16-(29,29),16-(29,29),16-(29,29),29-(7,7,16,16),29-(7,7,16,16),29-(7,7,16,16)]
    16      11.118618      11.118618      11.118618    42[16-(29,29),16-(29,29),16-(29,29),29-(7,16,16,16),29-(7,7,16,16),29-(7,7,16,16)]
    17        9.15759        9.15759        9.15759    1[6-(6,7)]
    18       8.131669       8.131669       8.131669    1[6-(6,6)]
    19       17.71471       17.71471       17.71471    1[6-(6,6)]
    20      18.558528      18.558528      18.558528    1[6-(6,7)]
    21       8.980644       8.980644       8.980644    1[6-(6,7)]
    22       7.829198       7.829198       7.829198    1[6-(6,6)]
    23      11.101328      11.101328      11.101328    1[6-(6,6)]
    24       12.15222       12.15222       12.15222    1[6-(6,7)]
    25       6.777573       6.777573       6.777573    1[6-(6,6)]
    26       5.770323       5.770323       5.770323    1[6-(6,7)]
    27       9.036012       9.036012       9.036012    1[6-(6,7)]
    28        10.2756        10.2756        10.2756    1[6-(6,6)]
    29      11.206273      11.206273      11.206273    1[6-(6,7)]
    30      11.255252      11.255252      11.255252    1[6-(6,6)]
    31      14.306887      14.306887      14.306887    1[6-(6,6)]
    32       15.26559       15.26559       15.26559    1[6-(6,7)]
    33       10.11197       10.11197       10.11197    1[6-(6,6)]
    34       2.182699       2.182699       2.182699    1[6-(6,7)]
    35       5.773964       5.773964       5.773964    1[6-(6,7)]
    36      13.814412      13.814412      13.814412    1[6-(6,6)]
    37       16.04774       16.04774       16.04774    1[6-(6,7)]
    38      17.209588      17.209588      17.209588    1[6-(6,6)]
    39      15.150966      15.150966      15.150966    1[6-(6,6)]
    40      14.130005      14.130005      14.130005    1[6-(6,7)]
    41      19.444027      19.444027      19.444027    1[6-(6,6)]
    42      20.643064      20.643064      20.643064    1[6-(6,7)]
    43      17.469989      17.469989      17.469989    1[6-(6,7)]
    44      16.167275      16.167275      16.167275    1[6-(6,6)]
    45      11.934933      11.934933      11.934933    1[6-(6,7)]
    46       3.788237       3.788237       3.788237    1[6-(6,6)]
    47       7.877768       7.877768       7.877768    1[6-(6,6)]
    48      14.806582      14.806582      14.806582    1[6-(6,7)]
    49       3.623493       3.623493       3.623493    1[6-(6,6)]
    50       2.585364       2.585364       2.585364    1[6-(6,7)]
    51       5.987129       5.987129       5.987129    1[6-(6,7)]
    52       7.152098       7.152098       7.152098    1[6-(6,6)]
    53      16.079245      16.079245      16.079245    1[6-(6,7)]
    54      17.105166      17.105166      17.105166    1[6-(6,6)]
    55       7.522125       7.522125       7.522125    1[6-(6,6)]
    56       6.678307       6.678307       6.678307    1[6-(6,7)]
    57      16.256191      16.256191      16.256191    1[6-(6,7)]
    58      17.407637      17.407637      17.407637    1[6-(6,6)]
    59      14.135507      14.135507      14.135507    1[6-(6,6)]
    60      13.084615      13.084615      13.084615    1[6-(6,7)]
    61      18.459262      18.459262      18.459262    1[6-(6,6)]
    62      19.466512      19.466512      19.466512    1[6-(6,7)]
    63      16.200823      16.200823      16.200823    1[6-(6,7)]
    64      14.961235      14.961235      14.961235    1[6-(6,6)]
    65      14.030562      14.030562      14.030562    1[6-(6,7)]
    66      13.981583      13.981583      13.981583    1[6-(6,6)]
    67      10.929948      10.929948      10.929948    1[6-(6,6)]
    68       9.971245       9.971245       9.971245    1[6-(6,7)]
    69      15.124865      15.124865      15.124865    1[6-(6,6)]
    70      23.054136      23.054136      23.054136    1[6-(6,7)]
    71      19.462871      19.462871      19.462871    1[6-(6,7)]
    72      11.422423      11.422423      11.422423    1[6-(6,6)]
    73       9.189095       9.189095       9.189095    1[6-(6,7)]
    74       8.027247       8.027247       8.027247    1[6-(6,6)]
    75      10.085869      10.085869      10.085869    1[6-(6,6)]
    76       11.10683       11.10683       11.10683    1[6-(6,7)]
    77       5.792808       5.792808       5.792808    1[6-(6,6)]
    78       4.593771       4.593771       4.593771    1[6-(6,7)]
    79       7.766846       7.766846       7.766846    1[6-(6,7)]
    80        9.06956        9.06956        9.06956    1[6-(6,6)]
    81      13.301902      13.301902      13.301902    1[6-(6,7)]
    82      21.448598      21.448598      21.448598    1[6-(6,6)]
    83      17.359067      17.359067      17.359067    1[6-(6,6)]
    84      10.430253      10.430253      10.430253    1[6-(6,7)]
    85      21.613342      21.613342      21.613342    1[6-(6,6)]
    86      22.651471      22.651471      22.651471    1[6-(6,7)]
    87      19.249706      19.249706      19.249706    1[6-(6,7)]
    88      18.084737      18.084737      18.084737    1[6-(6,6)]
    89        1.87415        1.87415        1.87415    6[1-(0),6-(1,6),7-(6,29)]
    90       8.270384       8.270384       8.270384    6[1-(0),6-(1,7),6-(6,6)]
    91       0.792554       0.792554       0.792554    6[6-(1,6),6-(1,6),6-(6,6)]
    92      18.002559      18.002559      18.002559    6[1-(0),6-(1,7),6-(6,6)]
    93      18.593226      18.593226      18.593226    6[1-(0),6-(1,6),7-(6,29)]
    94        9.40797        9.40797        9.40797    6[1-(0),6-(1,6),7-(6,29)]
    95        8.73109        8.73109        8.73109    6[1-(0),6-(1,7),6-(6,6)]
    96       9.365361       9.365361       9.365361    6[6-(1,6),6-(1,6),6-(6,6)]
    97      10.644666      10.644666      10.644666    6[1-(0),6-(1,7),6-(6,6)]
    98      11.221522      11.221522      11.221522    6[1-(0),6-(1,6),7-(6,29)]
    99       8.662473       8.662473       8.662473    6[6-(1,6),6-(1,6),6-(6,6)]
   100       7.294495       7.294495       7.294495    6[1-(0),6-(1,7),6-(6,6)]
   101       6.717445       6.717445       6.717445    6[1-(0),6-(1,6),7-(6,29)]
   102       8.576605       8.576605       8.576605    6[1-(0),6-(1,6),7-(6,29)]
   103       9.332684       9.332684       9.332684    6[1-(0),6-(1,7),6-(6,6)]
   104      11.590762      11.590762      11.590762    6[1-(0),6-(1,6),7-(6,29)]
   105      12.093018      12.093018      12.093018    6[1-(0),6-(1,7),6-(6,6)]
   106      12.632992      12.632992      12.632992    6[6-(1,6),6-(1,6),6-(6,6)]
   107      13.871666      13.871666      13.871666    6[1-(0),6-(1,7),6-(6,6)]
   108      14.420531      14.420531      14.420531    6[1-(0),6-(1,6),7-(6,29)]
   109      12.035681      12.035681      12.035681    6[6-(1,6),6-(1,6),6-(6,6)]
   110      10.695869      10.695869      10.695869    6[1-(0),6-(1,7),6-(6,6)]
   111       3.119319       3.119319       3.119319    6[1-(0),6-(1,6),7-(6,29)]
   112       5.237743       5.237743       5.237743    6[1-(0),6-(1,6),7-(6,29)]
   113      12.868637      12.868637      12.868637    6[1-(0),6-(1,7),6-(6,6)]
   114      15.668559      15.668559      15.668559    6[1-(0),6-(1,6),7-(6,29)]
   115      16.350925      16.350925      16.350925    6[1-(0),6-(1,7),6-(6,6)]
   116      16.896032      16.896032      16.896032    6[6-(1,6),6-(1,6),6-(6,6)]
   117      15.597405      15.597405      15.597405    6[1-(0),6-(1,7),6-(6,6)]
   118      15.018918      15.018918      15.018918    6[1-(0),6-(1,6),7-(6,29)]
   119      17.666415      17.666415      17.666415    6[6-(1,6),6-(1,6),6-(6,6)]
   120      19.006821      19.006821      19.006821    6[1-(0),6-(1,7),6-(6,6)]
   121      19.722223      19.722223      19.722223    6[1-(0),6-(1,6),7-(6,29)]
   122      17.877068      17.877068      17.877068    6[1-(0),6-(1,6),7-(6,29)]
   123      17.098719      17.098719      17.098719    6[1-(0),6-(1,7),6-(6,6)]
   124      12.318411      12.318411      12.318411    6[1-(0),6-(1,6),7-(6,29)]
   125      11.674124      11.674124      11.674124    6[1-(0),6-(1,7),6-(6,6)]
   126       5.179393       5.179393       5.179393    6[6-(1,6),6-(1,6),6-(6,6)]
   127       7.465834       7.465834       7.465834    6[1-(0),6-(1,7),6-(6,6)]
   128      14.013037      14.013037      14.013037    6[1-(0),6-(1,6),7-(6,29)]
   129        5.55182        5.55182        5.55182    6[6-(1,6),6-(1,6),6-(6,6)]
   130       4.128174       4.128174       4.128174    6[1-(0),6-(1,7),6-(6,6)]
   131       3.531613       3.531613       3.531613    6[1-(0),6-(1,6),7-(6,29)]
   132        5.50199        5.50199        5.50199    6[1-(0),6-(1,6),7-(6,29)]
   133       6.209402       6.209402       6.209402    6[1-(0),6-(1,7),6-(6,6)]
   134        8.17768        8.17768        8.17768    6[7-(29),16-(29)]
   135       9.426846       9.426846       9.426846    6[7-(29),16-(0)]
   136      23.362685      23.362685      23.362685    6[1-(0),6-(1,6),7-(6,29)]
   137      16.966451      16.966451      16.966451    6[1-(0),6-(1,7),6-(6,6)]
   138      24.444281      24.444281      24.444281    6[6-(1,6),6-(1,6),6-(6,6)]
   139       7.234276       7.234276       7.234276    6[1-(0),6-(1,7),6-(6,6)]
   140       6.643609       6.643609       6.643609    6[1-(0),6-(1,6),7-(6,29)]
   141      15.828865      15.828865      15.828865    6[1-(0),6-(1,6),7-(6,29)]
   142      16.505745      16.505745      16.505745    6[1-(0),6-(1,7),6-(6,6)]
   143      15.871474      15.871474      15.871474    6[6-(1,6),6-(1,6),6-(6,6)]
   144      14.592169      14.592169      14.592169    6[1-(0),6-(1,7),6-(6,6)]
   145      14.015313      14.015313      14.015313    6[1-(0),6-(1,6),7-(6,29)]
   146      16.574362      16.574362      16.574362    6[6-(1,6),6-(1,6),6-(6,6)]
   147       17.94234       17.94234       17.94234    6[1-(0),6-(1,7),6-(6,6)]
   148       18.51939       18.51939       18.51939    6[1-(0),6-(1,6),7-(6,29)]
   149       16.66023       16.66023       16.66023    6[1-(0),6-(1,6),7-(6,29)]
   150      15.904151      15.904151      15.904151    6[1-(0),6-(1,7),6-(6,6)]
   151      13.646073      13.646073      13.646073    6[1-(0),6-(1,6),7-(6,29)]
   152      13.143817      13.143817      13.143817    6[1-(0),6-(1,7),6-(6,6)]
   153      12.603843      12.603843      12.603843    6[6-(1,6),6-(1,6),6-(6,6)]
   154      11.365169      11.365169      11.365169    6[1-(0),6-(1,7),6-(6,6)]
   155      10.816304      10.816304      10.816304    6[1-(0),6-(1,6),7-(6,29)]
   156      13.201154      13.201154      13.201154    6[6-(1,6),6-(1,6),6-(6,6)]
   157      14.540966      14.540966      14.540966    6[1-(0),6-(1,7),6-(6,6)]
   158      22.117516      22.117516      22.117516    6[1-(0),6-(1,6),7-(6,29)]
   159      19.999092      19.999092      19.999092    6[1-(0),6-(1,6),7-(6,29)]
   160      12.368198      12.368198      12.368198    6[1-(0),6-(1,7),6-(6,6)]
   161       9.568276       9.568276       9.568276    6[1-(0),6-(1,6),7-(6,29)]
   162        8.88591        8.88591        8.88591    6[1-(0),6-(1,7),6-(6,6)]
   163       8.340803       8.340803       8.340803    6[6-(1,6),6-(1,6),6-(6,6)]
   164        9.63943        9.63943        9.63943    6[1-(0),6-(1,7),6-(6,6)]
   165      10.217917      10.217917      10.217917    6[1-(0),6-(1,6),7-(6,29)]
   166        7.57042        7.57042        7.57042    6[6-(1,6),6-(1,6),6-(6,6)]
   167       6.230014       6.230014       6.230014    6[1-(0),6-(1,7),6-(6,6)]
   168       5.514612       5.514612       5.514612    6[1-(0),6-(1,6),7-(6,29)]
   169       7.359767       7.359767       7.359767    6[1-(0),6-(1,6),7-(6,29)]
   170       8.138116       8.138116       8.138116    6[1-(0),6-(1,7),6-(6,6)]
   171      12.918424      12.918424      12.918424    6[1-(0),6-(1,6),7-(6,29)]
   172      13.562711      13.562711      13.562711    6[1-(0),6-(1,7),6-(6,6)]
   173      18.956755      18.956755      18.956755    6[6-(1,6),6-(1,6),6-(6,6)]
   174      10.739053      10.739053      10.739053    6[1-(0),6-(1,7),6-(6,6)]
   175      11.223798      11.223798      11.223798    6[1-(0),6-(1,6),7-(6,29)]
   176      19.685015      19.685015      19.685015    6[6-(1,6),6-(1,6),6-(6,6)]
   177      21.108661      21.108661      21.108661    6[1-(0),6-(1,7),6-(6,6)]
   178      21.705222      21.705222      21.705222    6[1-(0),6-(1,6),7-(6,29)]
   179      19.734845      19.734845      19.734845    6[1-(0),6-(1,6),7-(6,29)]
   180      19.027433      19.027433      19.027433    6[1-(0),6-(1,7),6-(6,6)]
   181      17.059155      17.059155      17.059155    6[7-(29),16-(29)]
   182      15.809989      15.809989      15.809989    6[7-(29),16-(0)]
   183      18.965818      18.965818      18.965818    16[29-(7,7,16,42),29-(7,7,16,42),42-(16,16,29,29,29)]
   184       4.833195       4.833195       4.833195    16[29-(7,7,16,42),29-(7,7,16,42),42-(16,16,29,29,29)]
   185        4.76297        4.76297        4.76297    16[29-(7,7,16,42),29-(7,7,16,42),42-(16,16,29,29,29)]
   186      12.351701      12.351701      12.351701    16[29-(7,7,16,42),29-(7,7,16,42),42-(16,16,29,29,29)]
   187      13.312559      13.312559      13.312559    16[29-(7,16,16,42),29-(7,7,16,42),42-(16,16,29,29,29)]
   188      15.423328      15.423328      15.423328    16[29-(7,16,16,42),29-(7,7,16,42),42-(16,16,29,29,29)]
   189       9.118432       9.118432       9.118432    16[6-(7),29-(7,16,16,42)]
   190       8.370641       8.370641       8.370641    16[6-(7)]
   191       6.271017       6.271017       6.271017    16[29-(7,7,16,42),29-(7,7,16,42),42-(16,16,29,29,29)]
   192       20.40364       20.40364       20.40364    16[29-(7,7,16,42),29-(7,7,16,42),42-(16,16,29,29,29)]
   193      20.473865      20.473865      20.473865    16[29-(7,7,16,42),29-(7,7,16,42),42-(16,16,29,29,29)]
   194      12.885134      12.885134      12.885134    16[29-(7,7,16,42),29-(7,7,16,42),42-(16,16,29,29,29)]
   195      11.924276      11.924276      11.924276    16[29-(7,16,16,42),29-(7,7,16,42),42-(16,16,29,29,29)]
   196       9.813507       9.813507       9.813507    16[29-(7,16,16,42),29-(7,7,16,42),42-(16,16,29,29,29)]
   197      16.118403      16.118403      16.118403    16[6-(7),29-(7,16,16,42)]
   198      16.866194      16.866194      16.866194    16[6-(7)]
   199        2.07104        2.07104        2.07104    7[6-(1,6),6-(1,6),29-(7,16,16,42)]
   200      10.603724      10.603724      10.603724    7[6-(1,6),6-(1,6),29-(7,16,16,42)]
   201       7.315561       7.315561       7.315561    7[6-(1,6),6-(1,6),29-(7,16,16,42)]
   202      12.766745      12.766745      12.766745    7[6-(1,6),6-(1,6),29-(7,16,16,42)]
   203       3.903739       3.903739       3.903739    7[6-(1,6),6-(1,6),29-(7,16,16,42)]
   204       14.46501       14.46501       14.46501    7[6-(1,6),6-(1,6),29-(7,16,16,42)]
   205      19.170673      19.170673      19.170673    7[6-(1,6),6-(1,6),29-(7,16,16,42)]
   206      13.519673      13.519673      13.519673    7[6-(1,6),6-(1,6),29-(16,16,16,42)]
   207       4.166373       4.166373       4.166373    7[6-(1,6),6-(1,6),29-(7,16,16,42)]
   208        7.51542        7.51542        7.51542    7[6-(16),29-(7,16,16,42)]
   209      10.114095      10.114095      10.114095    7[6-(16),29-(7,16,16,42)]
   210      23.165795      23.165795      23.165795    7[6-(1,6),6-(1,6),29-(7,16,16,42)]
   211      14.633111      14.633111      14.633111    7[6-(1,6),6-(1,6),29-(7,16,16,42)]
   212      17.921274      17.921274      17.921274    7[6-(1,6),6-(1,6),29-(7,16,16,42)]
   213       12.47009       12.47009       12.47009    7[6-(1,6),6-(1,6),29-(7,16,16,42)]
   214      21.333096      21.333096      21.333096    7[6-(1,6),6-(1,6),29-(7,16,16,42)]
   215      10.771825      10.771825      10.771825    7[6-(1,6),6-(1,6),29-(7,16,16,42)]
   216       6.066162       6.066162       6.066162    7[6-(1,6),6-(1,6),29-(7,16,16,42)]
   217      11.717162      11.717162      11.717162    7[6-(1,6),6-(1,6),29-(16,16,16,42)]
   218      21.070462      21.070462      21.070462    7[6-(1,6),6-(1,6),29-(7,16,16,42)]
   219      17.721415      17.721415      17.721415    7[6-(16),29-(7,16,16,42)]
   220       15.12274       15.12274       15.12274    7[6-(16),29-(7,16,16,42)]
