# Supplementary material for: A collection of forcefield precursors for metal–organic frameworks
Source: RSC Adv. 2019 Nov 13;9(63):36492–507. doi: 10.1039/c9ra07327b (PMC9075174; doi:10.1039/c9ra07327b)
Supplement: RA-009-C9RA07327B-s347 [file RA-009-C9RA07327B-s347.txt]

COYTEQ_clean

12.120000    0.000000    0.000000
-5.218689    11.204787    0.000000
0.000000    0.000000    12.806700

     1       2.189232       2.189232       2.189232    57[7-(6,6),7-(6,6),8-(6),8-(6),8-(6),8-(6),8-(6,57),8-(6,57)]
     2       2.102735       2.102735       2.102735    57[7-(6,6),7-(6,6),8-(6),8-(6),8-(6),8-(6),8-(6,57),8-(6,57)]
     3       4.712079       4.712079       4.712079    57[7-(6,6),7-(6,6),8-(6),8-(6),8-(6),8-(6),8-(6,57),8-(6,57)]
     4       4.798576       4.798576       4.798576    57[7-(6,6),7-(6,6),8-(6),8-(6),8-(6),8-(6),8-(6,57),8-(6,57)]
     5       4.195403       4.195403       4.195403    1[8-(6)]
     6      -0.550285      -0.550285      -0.550285    1[6-(6,6)]
     7       -3.05944       -3.05944       -3.05944    1[6-(6,6)]
     8       -2.09778       -2.09778       -2.09778    1[6-(6,6)]
     9        7.47797        7.47797        7.47797    1[6-(6,6)]
    10       0.096563       0.096563       0.096563    1[8-(6)]
    11       4.842251       4.842251       4.842251    1[6-(6,6)]
    12       7.351406       7.351406       7.351406    1[6-(6,6)]
    13      11.608435      11.608435      11.608435    1[6-(6,6)]
    14      -3.186004      -3.186004      -3.186004    1[6-(6,6)]
    15       2.705908       2.705908       2.705908    1[8-(6)]
    16       7.451596       7.451596       7.451596    1[6-(6,6)]
    17       9.960751       9.960751       9.960751    1[6-(6,6)]
    18       8.999091       8.999091       8.999091    1[6-(6,6)]
    19      -0.576659      -0.576659      -0.576659    1[6-(6,6)]
    20       6.804748       6.804748       6.804748    1[8-(6)]
    21        2.05906        2.05906        2.05906    1[6-(6,6)]
    22      -0.450095      -0.450095      -0.450095    1[6-(6,6)]
    23      -4.707124      -4.707124      -4.707124    1[6-(6,6)]
    24      10.087315      10.087315      10.087315    1[6-(6,6)]
    25       1.749163       1.749163       1.749163    6[6-(6,7),8-(57),8-(57)]
    26      -1.273793      -1.273793      -1.273793    6[6-(6,7),8-(0),8-(57,57)]
    27       8.201782       8.201782       8.201782    6[6-(6,7),8-(0),8-(57)]
    28       5.209669       5.209669       5.209669    6[6-(6,7),8-(1),8-(57)]
    29       0.327145       0.327145       0.327145    6[6-(1,6),6-(8,8),7-(6,57)]
    30      -0.716937      -0.716937      -0.716937    6[1-(0),6-(6,6),6-(6,7)]
    31      -2.005064      -2.005064      -2.005064    6[6-(1,6),6-(1,6),6-(6,6)]
    32      -2.199183      -2.199183      -2.199183    6[1-(0),6-(6,6),6-(6,7)]
    33      -1.120423      -1.120423      -1.120423    6[6-(1,6),6-(8,8),7-(6,57)]
    34       8.081302       8.081302       8.081302    6[6-(1,6),6-(8,8),7-(6,57)]
    35       9.165143       9.165143       9.165143    6[1-(0),6-(6,6),6-(6,7)]
    36       8.980396       8.980396       8.980396    6[6-(1,6),6-(1,6),6-(6,6)]
    37       7.661225       7.661225       7.661225    6[1-(0),6-(6,6),6-(6,7)]
    38       6.646789       6.646789       6.646789    6[6-(1,6),6-(8,8),7-(6,57)]
    39       2.542804       2.542804       2.542804    6[6-(6,7),8-(57),8-(57)]
    40        5.56576        5.56576        5.56576    6[6-(6,7),8-(0),8-(57,57)]
    41       1.308874       1.308874       1.308874    6[6-(6,7),8-(0),8-(57)]
    42      -0.917702      -0.917702      -0.917702    6[6-(6,7),8-(1),8-(57)]
    43       3.964821       3.964821       3.964821    6[6-(1,6),6-(8,8),7-(6,57)]
    44       5.008903       5.008903       5.008903    6[1-(0),6-(6,6),6-(6,7)]
    45        6.29703        6.29703        6.29703    6[6-(1,6),6-(1,6),6-(6,6)]
    46       6.491149       6.491149       6.491149    6[1-(0),6-(6,6),6-(6,7)]
    47        5.41239        5.41239        5.41239    6[6-(1,6),6-(8,8),7-(6,57)]
    48       1.429354       1.429354       1.429354    6[6-(1,6),6-(8,8),7-(6,57)]
    49       0.345512       0.345512       0.345512    6[1-(0),6-(6,6),6-(6,7)]
    50      -4.688429      -4.688429      -4.688429    6[6-(1,6),6-(1,6),6-(6,6)]
    51      -3.369258      -3.369258      -3.369258    6[1-(0),6-(6,6),6-(6,7)]
    52      -2.354823      -2.354823      -2.354823    6[6-(1,6),6-(8,8),7-(6,57)]
    53       5.152148       5.152148       5.152148    6[6-(6,7),8-(57),8-(57)]
    54       8.175104       8.175104       8.175104    6[6-(6,7),8-(0),8-(57,57)]
    55      -1.300471      -1.300471      -1.300471    6[6-(6,7),8-(0),8-(57)]
    56       1.691642       1.691642       1.691642    6[6-(6,7),8-(1),8-(57)]
    57       6.574166       6.574166       6.574166    6[6-(1,6),6-(8,8),7-(6,57)]
    58       7.618248       7.618248       7.618248    6[1-(0),6-(6,6),6-(6,7)]
    59       8.906375       8.906375       8.906375    6[6-(1,6),6-(1,6),6-(6,6)]
    60       9.100494       9.100494       9.100494    6[1-(0),6-(6,6),6-(6,7)]
    61       8.021734       8.021734       8.021734    6[6-(1,6),6-(8,8),7-(6,57)]
    62      -1.179991      -1.179991      -1.179991    6[6-(1,6),6-(8,8),7-(6,57)]
    63      -2.263832      -2.263832      -2.263832    6[1-(0),6-(6,6),6-(6,7)]
    64      -2.079085      -2.079085      -2.079085    6[6-(1,6),6-(1,6),6-(6,6)]
    65      -0.759914      -0.759914      -0.759914    6[1-(0),6-(6,6),6-(6,7)]
    66       0.254522       0.254522       0.254522    6[6-(1,6),6-(8,8),7-(6,57)]
    67       4.358507       4.358507       4.358507    6[6-(6,7),8-(57),8-(57)]
    68       1.335551       1.335551       1.335551    6[6-(6,7),8-(0),8-(57,57)]
    69       5.592437       5.592437       5.592437    6[6-(6,7),8-(0),8-(57)]
    70       7.819013       7.819013       7.819013    6[6-(6,7),8-(1),8-(57)]
    71        2.93649        2.93649        2.93649    6[6-(1,6),6-(8,8),7-(6,57)]
    72       1.892408       1.892408       1.892408    6[1-(0),6-(6,6),6-(6,7)]
    73       0.604281       0.604281       0.604281    6[6-(1,6),6-(1,6),6-(6,6)]
    74       0.410162       0.410162       0.410162    6[1-(0),6-(6,6),6-(6,7)]
    75       1.488921       1.488921       1.488921    6[6-(1,6),6-(8,8),7-(6,57)]
    76       5.471957       5.471957       5.471957    6[6-(1,6),6-(8,8),7-(6,57)]
    77       6.555799       6.555799       6.555799    6[1-(0),6-(6,6),6-(6,7)]
    78       11.58974       11.58974       11.58974    6[6-(1,6),6-(1,6),6-(6,6)]
    79      10.270569      10.270569      10.270569    6[1-(0),6-(6,6),6-(6,7)]
    80       9.256134       9.256134       9.256134    6[6-(1,6),6-(8,8),7-(6,57)]
    81       0.137557       0.137557       0.137557    7[6-(6,6),6-(6,6),57-(7,8,8,8,8,8,8)]
    82       6.840423       6.840423       6.840423    7[6-(6,6),6-(6,6),57-(7,8,8,8,8,8,8)]
    83       4.154409       4.154409       4.154409    7[6-(6,6),6-(6,6),57-(7,8,8,8,8,8,8)]
    84       2.670232       2.670232       2.670232    7[6-(6,6),6-(6,6),57-(7,8,8,8,8,8,8)]
    85       6.763754       6.763754       6.763754    7[6-(6,6),6-(6,6),57-(7,8,8,8,8,8,8)]
    86       0.060888       0.060888       0.060888    7[6-(6,6),6-(6,6),57-(7,8,8,8,8,8,8)]
    87       2.746902       2.746902       2.746902    7[6-(6,6),6-(6,6),57-(7,8,8,8,8,8,8)]
    88       4.231079       4.231079       4.231079    7[6-(6,6),6-(6,6),57-(7,8,8,8,8,8,8)]
    89       2.604032       2.604032       2.604032    8[6-(6,8),57-(7,7,8,8,8,8,8)]
    90       2.015801       2.015801       2.015801    8[6-(6,8),57-(7,7,8,8,8,8,8)]
    91      -0.197094      -0.197094      -0.197094    8[6-(6,8),57-(7,7,8,8,8,8,8),57-(7,7,8,8,8,8,8)]
    92      -2.344748      -2.344748      -2.344748    8[6-(6,8)]
    93       7.078844       7.078844       7.078844    8[6-(6,8),57-(7,7,8,8,8,8,8)]
    94       9.310455       9.310455       9.310455    8[6-(6,8)]
    95       4.365167       4.365167       4.365167    8[6-(6,8),57-(7,7,8,8,8,8,8)]
    96       4.997784       4.997784       4.997784    8[1-(0),6-(6,8)]
    97       1.687934       1.687934       1.687934    8[6-(6,8),57-(7,7,8,8,8,8,8)]
    98       2.276165       2.276165       2.276165    8[6-(6,8),57-(7,7,8,8,8,8,8)]
    99        4.48906        4.48906        4.48906    8[6-(6,8),57-(7,7,8,8,8,8,8),57-(7,7,8,8,8,8,8)]
   100       6.636715       6.636715       6.636715    8[6-(6,8)]
   101       2.431812       2.431812       2.431812    8[6-(6,8),57-(7,7,8,8,8,8,8)]
   102         0.2002         0.2002         0.2002    8[6-(6,8)]
   103       5.145488       5.145488       5.145488    8[6-(6,8),57-(7,7,8,8,8,8,8)]
   104      -0.705818      -0.705818      -0.705818    8[1-(0),6-(6,8)]
   105       4.297279       4.297279       4.297279    8[6-(6,8),57-(7,7,8,8,8,8,8)]
   106        4.88551        4.88551        4.88551    8[6-(6,8),57-(7,7,8,8,8,8,8)]
   107       7.098405       7.098405       7.098405    8[6-(6,8),57-(7,7,8,8,8,8,8),57-(7,7,8,8,8,8,8)]
   108       9.246059       9.246059       9.246059    8[6-(6,8)]
   109      -0.177533      -0.177533      -0.177533    8[6-(6,8),57-(7,7,8,8,8,8,8)]
   110      -2.409144      -2.409144      -2.409144    8[6-(6,8)]
   111       2.536144       2.536144       2.536144    8[6-(6,8),57-(7,7,8,8,8,8,8)]
   112       1.903527       1.903527       1.903527    8[1-(0),6-(6,8)]
   113       5.213377       5.213377       5.213377    8[6-(6,8),57-(7,7,8,8,8,8,8)]
   114       4.625146       4.625146       4.625146    8[6-(6,8),57-(7,7,8,8,8,8,8)]
   115       2.412251       2.412251       2.412251    8[6-(6,8),57-(7,7,8,8,8,8,8),57-(7,7,8,8,8,8,8)]
   116       0.264596       0.264596       0.264596    8[6-(6,8)]
   117       4.469499       4.469499       4.469499    8[6-(6,8),57-(7,7,8,8,8,8,8)]
   118       6.701111       6.701111       6.701111    8[6-(6,8)]
   119       1.755823       1.755823       1.755823    8[6-(6,8),57-(7,7,8,8,8,8,8)]
   120       7.607129       7.607129       7.607129    8[1-(0),6-(6,8)]
