# Supplementary material for: A collection of forcefield precursors for metal–organic frameworks
Source: RSC Adv. 2019 Nov 13;9(63):36492–507. doi: 10.1039/c9ra07327b (PMC9075174; doi:10.1039/c9ra07327b)
Supplement: RA-009-C9RA07327B-s348 [file RA-009-C9RA07327B-s348.txt]

COYTOA_clean

12.064800    0.000000    0.000000
-5.244972    11.212604    0.000000
0.000000    0.000000    12.514800

     1        -1.3745        -1.3745        -1.3745    62[7-(6,6),7-(6,6),8-(6),8-(6),8-(6),8-(6),8-(6,62),8-(6,62)]
     2      10.816814      10.816814      10.816814    62[7-(6,6),7-(6,6),8-(6),8-(6),8-(6),8-(6),8-(6,62),8-(6,62)]
     3       8.194328       8.194328       8.194328    62[7-(6,6),7-(6,6),8-(6),8-(6),8-(6),8-(6),8-(6,62),8-(6,62)]
     4      -3.996986      -3.996986      -3.996986    62[7-(6,6),7-(6,6),8-(6),8-(6),8-(6),8-(6),8-(6,62),8-(6,62)]
     5       0.660414       0.660414       0.660414    1[8-(6)]
     6       5.527347       5.527347       5.527347    1[6-(6,6)]
     7       8.046479       8.046479       8.046479    1[6-(6,6)]
     8       3.976503       3.976503       3.976503    1[6-(6,6)]
     9         1.2072         1.2072         1.2072    1[6-(6,6)]
    10         8.7819         8.7819         8.7819    1[8-(6)]
    11       3.914967       3.914967       3.914967    1[6-(6,6)]
    12       1.395835       1.395835       1.395835    1[6-(6,6)]
    13       5.465811       5.465811       5.465811    1[6-(6,6)]
    14       2.990142       2.990142       2.990142    1[6-(6,6)]
    15       6.159414       6.159414       6.159414    1[8-(6)]
    16       1.292481       1.292481       1.292481    1[6-(6,6)]
    17      -1.226651      -1.226651      -1.226651    1[6-(6,6)]
    18       2.843325       2.843325       2.843325    1[6-(6,6)]
    19       5.612628       5.612628       5.612628    1[6-(6,6)]
    20      -1.962072      -1.962072      -1.962072    1[8-(6)]
    21       2.904861       2.904861       2.904861    1[6-(6,6)]
    22       5.423993       5.423993       5.423993    1[6-(6,6)]
    23       1.354017       1.354017       1.354017    1[6-(6,6)]
    24       3.829686       3.829686       3.829686    1[6-(6,6)]
    25       7.294926       7.294926       7.294926    6[6-(6,7),8-(0),8-(62,62)]
    26      10.338224      10.338224      10.338224    6[6-(6,7),8-(62),8-(62)]
    27       1.674157       1.674157       1.674157    6[6-(6,7),8-(1),8-(62)]
    28      -0.681553      -0.681553      -0.681553    6[6-(6,7),8-(0),8-(62)]
    29       7.464981       7.464981       7.464981    6[6-(1,6),6-(8,8),7-(6,62)]
    30       6.384148       6.384148       6.384148    6[1-(0),6-(6,6),6-(6,7)]
    31       6.570367       6.570367       6.570367    6[6-(1,6),6-(1,6),6-(6,6)]
    32       7.872673       7.872673       7.872673    6[1-(0),6-(6,6),6-(6,7)]
    33       8.894233       8.894233       8.894233    6[6-(1,6),6-(8,8),7-(6,62)]
    34       3.104713       3.104713       3.104713    6[6-(1,6),6-(8,8),7-(6,62)]
    35       4.140282       4.140282       4.140282    6[1-(0),6-(6,6),6-(6,7)]
    36        5.43319        5.43319        5.43319    6[6-(1,6),6-(1,6),6-(6,6)]
    37       0.355544       0.355544       0.355544    6[1-(0),6-(6,6),6-(6,7)]
    38      -0.748581      -0.748581      -0.748581    6[6-(1,6),6-(8,8),7-(6,62)]
    39       2.147388       2.147388       2.147388    6[6-(6,7),8-(0),8-(62,62)]
    40       -0.89591       -0.89591       -0.89591    6[6-(6,7),8-(62),8-(62)]
    41       7.768157       7.768157       7.768157    6[6-(6,7),8-(1),8-(62)]
    42       4.878895       4.878895       4.878895    6[6-(6,7),8-(0),8-(62)]
    43       1.977333       1.977333       1.977333    6[6-(1,6),6-(8,8),7-(6,62)]
    44       3.058166       3.058166       3.058166    6[1-(0),6-(6,6),6-(6,7)]
    45       2.871947       2.871947       2.871947    6[6-(1,6),6-(1,6),6-(6,6)]
    46       1.569641       1.569641       1.569641    6[1-(0),6-(6,6),6-(6,7)]
    47       0.548081       0.548081       0.548081    6[6-(1,6),6-(8,8),7-(6,62)]
    48       6.337601       6.337601       6.337601    6[6-(1,6),6-(8,8),7-(6,62)]
    49       5.302032       5.302032       5.302032    6[1-(0),6-(6,6),6-(6,7)]
    50       4.009124       4.009124       4.009124    6[6-(1,6),6-(1,6),6-(6,6)]
    51       3.841798       3.841798       3.841798    6[1-(0),6-(6,6),6-(6,7)]
    52       4.945923       4.945923       4.945923    6[6-(1,6),6-(8,8),7-(6,62)]
    53      -0.475098      -0.475098      -0.475098    6[6-(6,7),8-(0),8-(62,62)]
    54      -3.518396      -3.518396      -3.518396    6[6-(6,7),8-(62),8-(62)]
    55       5.145671       5.145671       5.145671    6[6-(6,7),8-(1),8-(62)]
    56       7.501381       7.501381       7.501381    6[6-(6,7),8-(0),8-(62)]
    57      -0.645153      -0.645153      -0.645153    6[6-(1,6),6-(8,8),7-(6,62)]
    58        0.43568        0.43568        0.43568    6[1-(0),6-(6,6),6-(6,7)]
    59       0.249461       0.249461       0.249461    6[6-(1,6),6-(1,6),6-(6,6)]
    60      -1.052845      -1.052845      -1.052845    6[1-(0),6-(6,6),6-(6,7)]
    61      -2.074405      -2.074405      -2.074405    6[6-(1,6),6-(8,8),7-(6,62)]
    62       3.715115       3.715115       3.715115    6[6-(1,6),6-(8,8),7-(6,62)]
    63       2.679546       2.679546       2.679546    6[1-(0),6-(6,6),6-(6,7)]
    64       1.386638       1.386638       1.386638    6[6-(1,6),6-(1,6),6-(6,6)]
    65       6.464284       6.464284       6.464284    6[1-(0),6-(6,6),6-(6,7)]
    66       7.568409       7.568409       7.568409    6[6-(1,6),6-(8,8),7-(6,62)]
    67        4.67244        4.67244        4.67244    6[6-(6,7),8-(0),8-(62,62)]
    68       7.715738       7.715738       7.715738    6[6-(6,7),8-(62),8-(62)]
    69      -0.948329      -0.948329      -0.948329    6[6-(6,7),8-(1),8-(62)]
    70       1.940933       1.940933       1.940933    6[6-(6,7),8-(0),8-(62)]
    71       4.842495       4.842495       4.842495    6[6-(1,6),6-(8,8),7-(6,62)]
    72       3.761662       3.761662       3.761662    6[1-(0),6-(6,6),6-(6,7)]
    73       3.947881       3.947881       3.947881    6[6-(1,6),6-(1,6),6-(6,6)]
    74       5.250187       5.250187       5.250187    6[1-(0),6-(6,6),6-(6,7)]
    75       6.271747       6.271747       6.271747    6[6-(1,6),6-(8,8),7-(6,62)]
    76       0.482227       0.482227       0.482227    6[6-(1,6),6-(8,8),7-(6,62)]
    77       1.517796       1.517796       1.517796    6[1-(0),6-(6,6),6-(6,7)]
    78       2.810704       2.810704       2.810704    6[6-(1,6),6-(1,6),6-(6,6)]
    79        2.97803        2.97803        2.97803    6[1-(0),6-(6,6),6-(6,7)]
    80       1.873905       1.873905       1.873905    6[6-(1,6),6-(8,8),7-(6,62)]
    81       8.718081       8.718081       8.718081    7[6-(6,6),6-(6,6),62-(7,8,8,8,8,8,8)]
    82      -1.984681      -1.984681      -1.984681    7[6-(6,6),6-(6,6),62-(7,8,8,8,8,8,8)]
    83       0.724233       0.724233       0.724233    7[6-(6,6),6-(6,6),62-(7,8,8,8,8,8,8)]
    84       6.182023       6.182023       6.182023    7[6-(6,6),6-(6,6),62-(7,8,8,8,8,8,8)]
    85      -1.898253      -1.898253      -1.898253    7[6-(6,6),6-(6,6),62-(7,8,8,8,8,8,8)]
    86       8.804509       8.804509       8.804509    7[6-(6,6),6-(6,6),62-(7,8,8,8,8,8,8)]
    87       6.095595       6.095595       6.095595    7[6-(6,6),6-(6,6),62-(7,8,8,8,8,8,8)]
    88       0.637805       0.637805       0.637805    7[6-(6,6),6-(6,6),62-(7,8,8,8,8,8,8)]
    89       8.381566       8.381566       8.381566    8[6-(6,8),62-(7,7,8,8,8,8,8),62-(7,7,8,8,8,8,8)]
    90       6.207285       6.207285       6.207285    8[6-(6,8)]
    91      -0.896704      -0.896704      -0.896704    8[6-(6,8),62-(7,7,8,8,8,8,8)]
    92      10.613485      10.613485      10.613485    8[6-(6,8),62-(7,7,8,8,8,8,8)]
    93      -4.428929      -4.428929      -4.428929    8[6-(6,8),62-(7,7,8,8,8,8,8)]
    94       1.457578       1.457578       1.457578    8[1-(0),6-(6,8)]
    95      -1.813883      -1.813883      -1.813883    8[6-(6,8),62-(7,7,8,8,8,8,8)]
    96       0.425815       0.425815       0.425815    8[6-(6,8)]
    97       1.060748       1.060748       1.060748    8[6-(6,8),62-(7,7,8,8,8,8,8),62-(7,7,8,8,8,8,8)]
    98       3.235029       3.235029       3.235029    8[6-(6,8)]
    99      10.339018      10.339018      10.339018    8[6-(6,8),62-(7,7,8,8,8,8,8)]
   100      -1.171171      -1.171171      -1.171171    8[6-(6,8),62-(7,7,8,8,8,8,8)]
   101       8.626271       8.626271       8.626271    8[6-(6,8),62-(7,7,8,8,8,8,8)]
   102       7.984736       7.984736       7.984736    8[1-(0),6-(6,8)]
   103       6.011225       6.011225       6.011225    8[6-(6,8),62-(7,7,8,8,8,8,8)]
   104       3.771527       3.771527       3.771527    8[6-(6,8)]
   105      -1.561738      -1.561738      -1.561738    8[6-(6,8),62-(7,7,8,8,8,8,8),62-(7,7,8,8,8,8,8)]
   106       0.612543       0.612543       0.612543    8[6-(6,8)]
   107       7.716532       7.716532       7.716532    8[6-(6,8),62-(7,7,8,8,8,8,8)]
   108      -3.793657      -3.793657      -3.793657    8[6-(6,8),62-(7,7,8,8,8,8,8)]
   109      11.248757      11.248757      11.248757    8[6-(6,8),62-(7,7,8,8,8,8,8)]
   110        5.36225        5.36225        5.36225    8[1-(0),6-(6,8)]
   111       8.633711       8.633711       8.633711    8[6-(6,8),62-(7,7,8,8,8,8,8)]
   112       6.394013       6.394013       6.394013    8[6-(6,8)]
   113        5.75908        5.75908        5.75908    8[6-(6,8),62-(7,7,8,8,8,8,8),62-(7,7,8,8,8,8,8)]
   114       3.584799       3.584799       3.584799    8[6-(6,8)]
   115       -3.51919       -3.51919       -3.51919    8[6-(6,8),62-(7,7,8,8,8,8,8)]
   116       7.990999       7.990999       7.990999    8[6-(6,8),62-(7,7,8,8,8,8,8)]
   117      -1.806443      -1.806443      -1.806443    8[6-(6,8),62-(7,7,8,8,8,8,8)]
   118      -1.164908      -1.164908      -1.164908    8[1-(0),6-(6,8)]
   119       0.808603       0.808603       0.808603    8[6-(6,8),62-(7,7,8,8,8,8,8)]
   120       3.048301       3.048301       3.048301    8[6-(6,8)]
