# Supplementary material for: A collection of forcefield precursors for metal–organic frameworks
Source: RSC Adv. 2019 Nov 13;9(63):36492–507. doi: 10.1039/c9ra07327b (PMC9075174; doi:10.1039/c9ra07327b)
Supplement: RA-009-C9RA07327B-s349 [file RA-009-C9RA07327B-s349.txt]

COYTUG_clean

12.130000    0.000000    0.000000
6.065024    11.160024    0.000000
5.766628    0.000004    21.043164

     1      16.537387      16.537387      16.537387    65[7-(6,6),8-(6),8-(6),8-(6),8-(6),8-(6)]
     2      10.605962      10.605962      10.605962    65[7-(6,6),8-(6),8-(6),8-(6),8-(6),8-(6)]
     3       7.424265       7.424265       7.424265    65[7-(6,6),8-(6),8-(6),8-(6),8-(6),8-(6)]
     4       13.35569       13.35569       13.35569    65[7-(6,6),8-(6),8-(6),8-(6),8-(6),8-(6)]
     5      13.571667      13.571667      13.571667    65[7-(6,6),8-(6),8-(6),8-(6),8-(6)]
     6      10.389985      10.389985      10.389985    65[7-(6,6),8-(6),8-(6),8-(6),8-(6)]
     7       7.506669       7.506669       7.506669    65[7-(6,6),7-(6,6),7-(6,6),8-(6),8-(6),8-(6),8-(6),8-(6),8-(6)]
     8      16.454983      16.454983      16.454983    65[7-(6,6),7-(6,6),7-(6,6),8-(6),8-(6),8-(6),8-(6),8-(6),8-(6)]
     9       8.013577       8.013577       8.013577    1[6-(6,6)]
    10      11.540185      11.540185      11.540185    1[6-(6,6)]
    11       3.366396       3.366396       3.366396    1[6-(6,6)]
    12       12.16036       12.16036       12.16036    1[6-(6,6)]
    13      12.703019      12.703019      12.703019    1[6-(6,6)]
    14       7.378728       7.378728       7.378728    1[6-(6,6)]
    15       6.999779       6.999779       6.999779    1[6-(6,6)]
    16      15.603163      15.603163      15.603163    1[6-(6,6)]
    17       11.64692       11.64692       11.64692    1[6-(6,6)]
    18      14.982993      14.982993      14.982993    1[6-(6,6)]
    19      14.440337      14.440337      14.440337    1[6-(6,6)]
    20       7.634589       7.634589       7.634589    1[6-(6,6)]
    21      15.948075      15.948075      15.948075    1[6-(6,6)]
    22      12.421467      12.421467      12.421467    1[6-(6,6)]
    23      20.595256      20.595256      20.595256    1[6-(6,6)]
    24      11.801292      11.801292      11.801292    1[6-(6,6)]
    25      11.258633      11.258633      11.258633    1[6-(6,6)]
    26      16.582924      16.582924      16.582924    1[6-(6,6)]
    27      16.961873      16.961873      16.961873    1[6-(6,6)]
    28       8.358489       8.358489       8.358489    1[6-(6,6)]
    29      12.314732      12.314732      12.314732    1[6-(6,6)]
    30       8.978659       8.978659       8.978659    1[6-(6,6)]
    31       9.521315       9.521315       9.521315    1[6-(6,6)]
    32      16.327063      16.327063      16.327063    1[6-(6,6)]
    33      12.539041      12.539041      12.539041    6[6-(6,7),8-(65),8-(65)]
    34        7.30812        7.30812        7.30812    6[6-(6,7),8-(65),8-(65)]
    35       6.403591       6.403591       6.403591    6[6-(6,7),8-(65),8-(65)]
    36       7.912144       7.912144       7.912144    6[6-(1,6),6-(8,8),7-(6,65)]
    37       8.527671       8.527671       8.527671    6[1-(0),6-(6,6),6-(6,7)]
    38       9.918225       9.918225       9.918225    6[6-(1,6),6-(1,6),6-(6,6)]
    39      10.603232      10.603232      10.603232    6[1-(0),6-(6,6),6-(6,7)]
    40        9.90037        9.90037        9.90037    6[6-(1,6),6-(8,8),7-(6,65)]
    41      10.541113      10.541113      10.541113    6[6-(6,7),8-(65),8-(65)]
    42       4.521868       4.521868       4.521868    6[6-(6,7),8-(0),8-(65)]
    43       4.869558       4.869558       4.869558    6[6-(1,6),6-(8,8),7-(6,65)]
    44       4.147804       4.147804       4.147804    6[1-(0),6-(6,6),6-(6,7)]
    45      10.633218      10.633218      10.633218    6[6-(1,6),6-(1,6),6-(6,6)]
    46      11.804356      11.804356      11.804356    6[1-(0),6-(6,6),6-(6,7)]
    47      12.455061      12.455061      12.455061    6[6-(1,6),6-(8,8),7-(6,65)]
    48      13.697268      13.697268      13.697268    6[6-(6,7),8-(0),8-(65)]
    49      13.083476      13.083476      13.083476    6[6-(1,6),6-(8,8),7-(6,65)]
    50      13.059816      13.059816      13.059816    6[1-(0),6-(6,6),6-(6,7)]
    51       7.435687       7.435687       7.435687    6[6-(1,6),6-(8,8),7-(6,65)]
    52       7.426417       7.426417       7.426417    6[1-(0),6-(6,6),6-(6,7)]
    53      14.604304      14.604304      14.604304    6[6-(6,7),8-(65),8-(65)]
    54       7.705209       7.705209       7.705209    6[6-(6,7),8-(65),8-(65)]
    55       8.609758       8.609758       8.609758    6[6-(6,7),8-(65),8-(65)]
    56       7.101205       7.101205       7.101205    6[6-(1,6),6-(8,8),7-(6,65)]
    57       6.485682       6.485682       6.485682    6[1-(0),6-(6,6),6-(6,7)]
    58      17.225127      17.225127      17.225127    6[6-(1,6),6-(1,6),6-(6,6)]
    59      16.540116      16.540116      16.540116    6[1-(0),6-(6,6),6-(6,7)]
    60       5.112974       5.112974       5.112974    6[6-(1,6),6-(8,8),7-(6,65)]
    61       4.472226       4.472226       4.472226    6[6-(6,7),8-(65),8-(65)]
    62      10.491457      10.491457      10.491457    6[6-(6,7),8-(0),8-(65)]
    63      10.143761      10.143761      10.143761    6[6-(1,6),6-(8,8),7-(6,65)]
    64      10.865511      10.865511      10.865511    6[1-(0),6-(6,6),6-(6,7)]
    65      16.510139      16.510139      16.510139    6[6-(1,6),6-(1,6),6-(6,6)]
    66         15.339         15.339         15.339    6[1-(0),6-(6,6),6-(6,7)]
    67        14.6883        14.6883        14.6883    6[6-(1,6),6-(8,8),7-(6,65)]
    68      19.212721      19.212721      19.212721    6[6-(6,7),8-(0),8-(65)]
    69      14.059872      14.059872      14.059872    6[6-(1,6),6-(8,8),7-(6,65)]
    70      14.083538      14.083538      14.083538    6[1-(0),6-(6,6),6-(6,7)]
    71       7.577638       7.577638       7.577638    6[6-(1,6),6-(8,8),7-(6,65)]
    72       7.586901       7.586901       7.586901    6[1-(0),6-(6,6),6-(6,7)]
    73      11.422611      11.422611      11.422611    6[6-(6,7),8-(65),8-(65)]
    74      16.653532      16.653532      16.653532    6[6-(6,7),8-(65),8-(65)]
    75      17.558061      17.558061      17.558061    6[6-(6,7),8-(65),8-(65)]
    76      16.049508      16.049508      16.049508    6[6-(1,6),6-(8,8),7-(6,65)]
    77      15.433981      15.433981      15.433981    6[1-(0),6-(6,6),6-(6,7)]
    78      14.043427      14.043427      14.043427    6[6-(1,6),6-(1,6),6-(6,6)]
    79       13.35842       13.35842       13.35842    6[1-(0),6-(6,6),6-(6,7)]
    80      14.061282      14.061282      14.061282    6[6-(1,6),6-(8,8),7-(6,65)]
    81      13.420539      13.420539      13.420539    6[6-(6,7),8-(65),8-(65)]
    82      19.439784      19.439784      19.439784    6[6-(6,7),8-(0),8-(65)]
    83      19.092094      19.092094      19.092094    6[6-(1,6),6-(8,8),7-(6,65)]
    84      19.813848      19.813848      19.813848    6[1-(0),6-(6,6),6-(6,7)]
    85      13.328434      13.328434      13.328434    6[6-(1,6),6-(1,6),6-(6,6)]
    86      12.157296      12.157296      12.157296    6[1-(0),6-(6,6),6-(6,7)]
    87      11.506591      11.506591      11.506591    6[6-(1,6),6-(8,8),7-(6,65)]
    88      10.264384      10.264384      10.264384    6[6-(6,7),8-(0),8-(65)]
    89      10.878176      10.878176      10.878176    6[6-(1,6),6-(8,8),7-(6,65)]
    90      10.901836      10.901836      10.901836    6[1-(0),6-(6,6),6-(6,7)]
    91      16.525965      16.525965      16.525965    6[6-(1,6),6-(8,8),7-(6,65)]
    92      16.535235      16.535235      16.535235    6[1-(0),6-(6,6),6-(6,7)]
    93       9.357348       9.357348       9.357348    6[6-(6,7),8-(65),8-(65)]
    94      16.256443      16.256443      16.256443    6[6-(6,7),8-(65),8-(65)]
    95      15.351894      15.351894      15.351894    6[6-(6,7),8-(65),8-(65)]
    96      16.860447      16.860447      16.860447    6[6-(1,6),6-(8,8),7-(6,65)]
    97       17.47597       17.47597       17.47597    6[1-(0),6-(6,6),6-(6,7)]
    98       6.736525       6.736525       6.736525    6[6-(1,6),6-(1,6),6-(6,6)]
    99       7.421536       7.421536       7.421536    6[1-(0),6-(6,6),6-(6,7)]
   100      18.848678      18.848678      18.848678    6[6-(1,6),6-(8,8),7-(6,65)]
   101      19.489426      19.489426      19.489426    6[6-(6,7),8-(65),8-(65)]
   102      13.470195      13.470195      13.470195    6[6-(6,7),8-(0),8-(65)]
   103      13.817891      13.817891      13.817891    6[6-(1,6),6-(8,8),7-(6,65)]
   104      13.096141      13.096141      13.096141    6[1-(0),6-(6,6),6-(6,7)]
   105       7.451513       7.451513       7.451513    6[6-(1,6),6-(1,6),6-(6,6)]
   106       8.622652       8.622652       8.622652    6[1-(0),6-(6,6),6-(6,7)]
   107       3.506724       3.506724       3.506724    6[6-(1,6),6-(8,8),7-(6,65)]
   108       4.748931       4.748931       4.748931    6[6-(6,7),8-(0),8-(65)]
   109        9.90178        9.90178        9.90178    6[6-(1,6),6-(8,8),7-(6,65)]
   110       9.878114       9.878114       9.878114    6[1-(0),6-(6,6),6-(6,7)]
   111      16.384014      16.384014      16.384014    6[6-(1,6),6-(8,8),7-(6,65)]
   112      16.374751      16.374751      16.374751    6[1-(0),6-(6,6),6-(6,7)]
   113      13.571679      13.571679      13.571679    6[6-(1,6),6-(1,6),6-(6,6)]
   114       7.506658       7.506658       7.506658    6[6-(1,6),6-(1,6),6-(6,6)]
   115      10.389973      10.389973      10.389973    6[6-(1,6),6-(1,6),6-(6,6)]
   116      16.454994      16.454994      16.454994    6[6-(1,6),6-(1,6),6-(6,6)]
   117       8.581999       8.581999       8.581999    7[6-(6,6),6-(6,6),65-(7,7,8,8,8,8,8,8)]
   118       5.944292       5.944292       5.944292    7[6-(6,6),6-(6,6),65-(8,8,8,8,8)]
   119       6.431345       6.431345       6.431345    7[6-(6,6),6-(6,6),65-(7,7,8,8,8,8,8,8)]
   120       9.069026       9.069026       9.069026    7[6-(6,6),6-(6,6),65-(8,8,8,8,8)]
   121      15.379653      15.379653      15.379653    7[6-(6,6),6-(6,6),65-(7,7,8,8,8,8,8,8)]
   122       18.01736       18.01736       18.01736    7[6-(6,6),6-(6,6),65-(8,8,8,8,8)]
   123      17.530307      17.530307      17.530307    7[6-(6,6),6-(6,6),65-(7,7,8,8,8,8,8,8)]
   124      14.892626      14.892626      14.892626    7[6-(6,6),6-(6,6),65-(8,8,8,8,8)]
   125      13.571673      13.571673      13.571673    7[6-(6,6),6-(6,6),65-(8,8,8,8)]
   126       7.506664       7.506664       7.506664    7[6-(6,6),6-(6,6),65-(7,7,8,8,8,8,8,8)]
   127      10.389979      10.389979      10.389979    7[6-(6,6),6-(6,6),65-(8,8,8,8)]
   128      16.454988      16.454988      16.454988    7[6-(6,6),6-(6,6),65-(7,7,8,8,8,8,8,8)]
   129         6.0593         6.0593         6.0593    8[6-(6,8),65-(7,7,7,8,8,8,8,8)]
   130      17.790617      17.790617      17.790617    8[6-(6,8),65-(7,8,8,8,8)]
   131       9.767161       9.767161       9.767161    8[6-(6,8),65-(7,7,7,8,8,8,8,8)]
   132      11.768091      11.768091      11.768091    8[6-(6,8),65-(7,8,8,8)]
   133       5.197249       5.197249       5.197249    8[6-(6,8),65-(7,8,8,8,8)]
   134      15.682367      15.682367      15.682367    8[6-(6,8)]
   135       8.465161       8.465161       8.465161    8[6-(6,8),65-(7,8,8,8,8)]
   136      13.476656      13.476656      13.476656    8[6-(6,8)]
   137      12.514002      12.514002      12.514002    8[6-(6,8),65-(7,8,8,8)]
   138      12.251248      12.251248      12.251248    8[6-(6,8),65-(7,8,8,8,8)]
   139       7.175866       7.175866       7.175866    8[6-(6,8),65-(7,7,7,8,8,8,8,8)]
   140       7.370056       7.370056       7.370056    8[6-(6,8),65-(7,8,8,8,8)]
   141       8.954045       8.954045       8.954045    8[6-(6,8),65-(7,7,7,8,8,8,8,8)]
   142       9.352735       9.352735       9.352735    8[6-(6,8),65-(7,8,8,8,8)]
   143       5.246175       5.246175       5.246175    8[6-(6,8),65-(7,7,7,8,8,8,8,8)]
   144      15.375247      15.375247      15.375247    8[6-(6,8),65-(7,8,8,8)]
   145        9.81608        9.81608        9.81608    8[6-(6,8),65-(7,8,8,8,8)]
   146       11.46096       11.46096       11.46096    8[6-(6,8)]
   147      12.314785      12.314785      12.314785    8[6-(6,8),65-(7,8,8,8,8)]
   148      19.433329      19.433329      19.433329    8[6-(6,8)]
   149      14.629337      14.629337      14.629337    8[6-(6,8),65-(7,8,8,8)]
   150      14.892099      14.892099      14.892099    8[6-(6,8),65-(7,8,8,8,8)]
   151       7.837467       7.837467       7.837467    8[6-(6,8),65-(7,7,7,8,8,8,8,8)]
   152        7.64327        7.64327        7.64327    8[6-(6,8),65-(7,8,8,8,8)]
   153      17.902352      17.902352      17.902352    8[6-(6,8),65-(7,7,7,8,8,8,8,8)]
   154       6.171035       6.171035       6.171035    8[6-(6,8),65-(7,8,8,8,8)]
   155      14.194491      14.194491      14.194491    8[6-(6,8),65-(7,7,7,8,8,8,8,8)]
   156      12.193561      12.193561      12.193561    8[6-(6,8),65-(7,8,8,8)]
   157      18.764403      18.764403      18.764403    8[6-(6,8),65-(7,8,8,8,8)]
   158       8.279285       8.279285       8.279285    8[6-(6,8)]
   159      15.496491      15.496491      15.496491    8[6-(6,8),65-(7,8,8,8,8)]
   160      10.484996      10.484996      10.484996    8[6-(6,8)]
   161       11.44765       11.44765       11.44765    8[6-(6,8),65-(7,8,8,8)]
   162      11.710404      11.710404      11.710404    8[6-(6,8),65-(7,8,8,8,8)]
   163      16.785786      16.785786      16.785786    8[6-(6,8),65-(7,7,7,8,8,8,8,8)]
   164      16.591596      16.591596      16.591596    8[6-(6,8),65-(7,8,8,8,8)]
   165      15.007607      15.007607      15.007607    8[6-(6,8),65-(7,7,7,8,8,8,8,8)]
   166      14.608917      14.608917      14.608917    8[6-(6,8),65-(7,8,8,8,8)]
   167      18.715477      18.715477      18.715477    8[6-(6,8),65-(7,7,7,8,8,8,8,8)]
   168       8.586405       8.586405       8.586405    8[6-(6,8),65-(7,8,8,8)]
   169      14.145572      14.145572      14.145572    8[6-(6,8),65-(7,8,8,8,8)]
   170      12.500692      12.500692      12.500692    8[6-(6,8)]
   171      11.646867      11.646867      11.646867    8[6-(6,8),65-(7,8,8,8,8)]
   172       4.528323       4.528323       4.528323    8[6-(6,8)]
   173       9.332315       9.332315       9.332315    8[6-(6,8),65-(7,8,8,8)]
   174       9.069553       9.069553       9.069553    8[6-(6,8),65-(7,8,8,8,8)]
   175      16.124185      16.124185      16.124185    8[6-(6,8),65-(7,7,7,8,8,8,8,8)]
   176      16.318382      16.318382      16.318382    8[6-(6,8),65-(7,8,8,8,8)]
