# Supplementary material for: A collection of forcefield precursors for metal–organic frameworks
Source: RSC Adv. 2019 Nov 13;9(63):36492–507. doi: 10.1039/c9ra07327b (PMC9075174; doi:10.1039/c9ra07327b)
Supplement: RA-009-C9RA07327B-s350 [file RA-009-C9RA07327B-s350.txt]

COYTUG01_clean

12.130000    0.000000    0.000000
6.065024    11.160024    0.000000
5.766628    0.000004    21.043164

     1      16.537572      16.537572      16.537572    65[7-(6,6),8-(6),8-(6),8-(6),8-(6),8-(6)]
     2      10.605777      10.605777      10.605777    65[7-(6,6),8-(6),8-(6),8-(6),8-(6),8-(6)]
     3        7.42408        7.42408        7.42408    65[7-(6,6),8-(6),8-(6),8-(6),8-(6),8-(6)]
     4      13.355875      13.355875      13.355875    65[7-(6,6),8-(6),8-(6),8-(6),8-(6),8-(6)]
     5      13.571667      13.571667      13.571667    65[7-(6,6),8-(6),8-(6),8-(6),8-(6)]
     6      10.389985      10.389985      10.389985    65[7-(6,6),8-(6),8-(6),8-(6),8-(6)]
     7       7.506669       7.506669       7.506669    65[7-(6,6),7-(6,6),7-(6,6),8-(6),8-(6),8-(6),8-(6),8-(6),8-(6)]
     8      16.454983      16.454983      16.454983    65[7-(6,6),7-(6,6),7-(6,6),8-(6),8-(6),8-(6),8-(6),8-(6),8-(6)]
     9       8.005265       8.005265       8.005265    1[6-(6,6)]
    10      11.535154      11.535154      11.535154    1[6-(6,6)]
    11       3.361663       3.361663       3.361663    1[6-(6,6)]
    12      12.143895      12.143895      12.143895    1[6-(6,6)]
    13      12.718907      12.718907      12.718907    1[6-(6,6)]
    14       7.404777       7.404777       7.404777    1[6-(6,6)]
    15       7.008091       7.008091       7.008091    1[6-(6,6)]
    16      15.608194      15.608194      15.608194    1[6-(6,6)]
    17      11.651653      11.651653      11.651653    1[6-(6,6)]
    18      14.999458      14.999458      14.999458    1[6-(6,6)]
    19      14.424449      14.424449      14.424449    1[6-(6,6)]
    20       7.608539       7.608539       7.608539    1[6-(6,6)]
    21      15.956387      15.956387      15.956387    1[6-(6,6)]
    22      12.426498      12.426498      12.426498    1[6-(6,6)]
    23      20.599989      20.599989      20.599989    1[6-(6,6)]
    24      11.817757      11.817757      11.817757    1[6-(6,6)]
    25      11.242745      11.242745      11.242745    1[6-(6,6)]
    26      16.556875      16.556875      16.556875    1[6-(6,6)]
    27      16.953561      16.953561      16.953561    1[6-(6,6)]
    28       8.353458       8.353458       8.353458    1[6-(6,6)]
    29      12.309999      12.309999      12.309999    1[6-(6,6)]
    30       8.962194       8.962194       8.962194    1[6-(6,6)]
    31       9.537203       9.537203       9.537203    1[6-(6,6)]
    32      16.353113      16.353113      16.353113    1[6-(6,6)]
    33      12.542739      12.542739      12.542739    6[6-(6,7),8-(65),8-(65)]
    34       7.315278       7.315278       7.315278    6[6-(6,7),8-(65),8-(65)]
    35       6.399375       6.399375       6.399375    6[6-(6,7),8-(65),8-(65)]
    36       7.912721       7.912721       7.912721    6[6-(1,6),6-(8,8),7-(6,65)]
    37       8.518603       8.518603       8.518603    6[1-(0),6-(6,6),6-(6,7)]
    38        9.91389        9.91389        9.91389    6[6-(1,6),6-(1,6),6-(6,6)]
    39      10.597625      10.597625      10.597625    6[1-(0),6-(6,6),6-(6,7)]
    40       9.894822       9.894822       9.894822    6[6-(1,6),6-(8,8),7-(6,65)]
    41      10.545965      10.545965      10.545965    6[6-(6,7),8-(65),8-(65)]
    42       4.519562       4.519562       4.519562    6[6-(6,7),8-(0),8-(65)]
    43       4.867828       4.867828       4.867828    6[6-(1,6),6-(8,8),7-(6,65)]
    44       4.146074       4.146074       4.146074    6[1-(0),6-(6,6),6-(6,7)]
    45       10.62773       10.62773       10.62773    6[6-(1,6),6-(1,6),6-(6,6)]
    46      11.784252      11.784252      11.784252    6[1-(0),6-(6,6),6-(6,7)]
    47      12.435414      12.435414      12.435414    6[6-(1,6),6-(8,8),7-(6,65)]
    48      13.673446      13.673446      13.673446    6[6-(6,7),8-(0),8-(65)]
    49      13.084172      13.084172      13.084172    6[6-(1,6),6-(8,8),7-(6,65)]
    50      13.070216      13.070216      13.070216    6[1-(0),6-(6,6),6-(6,7)]
    51       7.425406       7.425406       7.425406    6[6-(1,6),6-(8,8),7-(6,65)]
    52        7.43976        7.43976        7.43976    6[1-(0),6-(6,6),6-(6,7)]
    53      14.600605      14.600605      14.600605    6[6-(6,7),8-(65),8-(65)]
    54        7.69805        7.69805        7.69805    6[6-(6,7),8-(65),8-(65)]
    55       8.613973       8.613973       8.613973    6[6-(6,7),8-(65),8-(65)]
    56       7.100628       7.100628       7.100628    6[6-(1,6),6-(8,8),7-(6,65)]
    57        6.49475        6.49475        6.49475    6[1-(0),6-(6,6),6-(6,7)]
    58      17.229462      17.229462      17.229462    6[6-(1,6),6-(1,6),6-(6,6)]
    59      16.545723      16.545723      16.545723    6[1-(0),6-(6,6),6-(6,7)]
    60       5.118522       5.118522       5.118522    6[6-(1,6),6-(8,8),7-(6,65)]
    61       4.467374       4.467374       4.467374    6[6-(6,7),8-(65),8-(65)]
    62      10.493764      10.493764      10.493764    6[6-(6,7),8-(0),8-(65)]
    63      10.145491      10.145491      10.145491    6[6-(1,6),6-(8,8),7-(6,65)]
    64      10.867241      10.867241      10.867241    6[1-(0),6-(6,6),6-(6,7)]
    65      16.515627      16.515627      16.515627    6[6-(1,6),6-(1,6),6-(6,6)]
    66      15.359104      15.359104      15.359104    6[1-(0),6-(6,6),6-(6,7)]
    67      14.707947      14.707947      14.707947    6[6-(1,6),6-(8,8),7-(6,65)]
    68      19.236544      19.236544      19.236544    6[6-(6,7),8-(0),8-(65)]
    69      14.059176      14.059176      14.059176    6[6-(1,6),6-(8,8),7-(6,65)]
    70      14.073138      14.073138      14.073138    6[1-(0),6-(6,6),6-(6,7)]
    71       7.587918       7.587918       7.587918    6[6-(1,6),6-(8,8),7-(6,65)]
    72       7.573558       7.573558       7.573558    6[1-(0),6-(6,6),6-(6,7)]
    73      11.418913      11.418913      11.418913    6[6-(6,7),8-(65),8-(65)]
    74      16.646374      16.646374      16.646374    6[6-(6,7),8-(65),8-(65)]
    75      17.562277      17.562277      17.562277    6[6-(6,7),8-(65),8-(65)]
    76      16.048931      16.048931      16.048931    6[6-(1,6),6-(8,8),7-(6,65)]
    77      15.443049      15.443049      15.443049    6[1-(0),6-(6,6),6-(6,7)]
    78      14.047762      14.047762      14.047762    6[6-(1,6),6-(1,6),6-(6,6)]
    79      13.364027      13.364027      13.364027    6[1-(0),6-(6,6),6-(6,7)]
    80       14.06683       14.06683       14.06683    6[6-(1,6),6-(8,8),7-(6,65)]
    81      13.415687      13.415687      13.415687    6[6-(6,7),8-(65),8-(65)]
    82       19.44209       19.44209       19.44209    6[6-(6,7),8-(0),8-(65)]
    83      19.093824      19.093824      19.093824    6[6-(1,6),6-(8,8),7-(6,65)]
    84      19.815578      19.815578      19.815578    6[1-(0),6-(6,6),6-(6,7)]
    85      13.333922      13.333922      13.333922    6[6-(1,6),6-(1,6),6-(6,6)]
    86        12.1774        12.1774        12.1774    6[1-(0),6-(6,6),6-(6,7)]
    87      11.526238      11.526238      11.526238    6[6-(1,6),6-(8,8),7-(6,65)]
    88      10.288206      10.288206      10.288206    6[6-(6,7),8-(0),8-(65)]
    89       10.87748       10.87748       10.87748    6[6-(1,6),6-(8,8),7-(6,65)]
    90      10.891436      10.891436      10.891436    6[1-(0),6-(6,6),6-(6,7)]
    91      16.536246      16.536246      16.536246    6[6-(1,6),6-(8,8),7-(6,65)]
    92      16.521892      16.521892      16.521892    6[1-(0),6-(6,6),6-(6,7)]
    93       9.361047       9.361047       9.361047    6[6-(6,7),8-(65),8-(65)]
    94      16.263602      16.263602      16.263602    6[6-(6,7),8-(65),8-(65)]
    95      15.347679      15.347679      15.347679    6[6-(6,7),8-(65),8-(65)]
    96      16.861024      16.861024      16.861024    6[6-(1,6),6-(8,8),7-(6,65)]
    97      17.466902      17.466902      17.466902    6[1-(0),6-(6,6),6-(6,7)]
    98        6.73219        6.73219        6.73219    6[6-(1,6),6-(1,6),6-(6,6)]
    99       7.415929       7.415929       7.415929    6[1-(0),6-(6,6),6-(6,7)]
   100       18.84313       18.84313       18.84313    6[6-(1,6),6-(8,8),7-(6,65)]
   101      19.494278      19.494278      19.494278    6[6-(6,7),8-(65),8-(65)]
   102      13.467888      13.467888      13.467888    6[6-(6,7),8-(0),8-(65)]
   103      13.816161      13.816161      13.816161    6[6-(1,6),6-(8,8),7-(6,65)]
   104      13.094411      13.094411      13.094411    6[1-(0),6-(6,6),6-(6,7)]
   105       7.446025       7.446025       7.446025    6[6-(1,6),6-(1,6),6-(6,6)]
   106       8.602548       8.602548       8.602548    6[1-(0),6-(6,6),6-(6,7)]
   107       3.487077       3.487077       3.487077    6[6-(1,6),6-(8,8),7-(6,65)]
   108       4.725108       4.725108       4.725108    6[6-(6,7),8-(0),8-(65)]
   109       9.902476       9.902476       9.902476    6[6-(1,6),6-(8,8),7-(6,65)]
   110       9.888514       9.888514       9.888514    6[1-(0),6-(6,6),6-(6,7)]
   111      16.373734      16.373734      16.373734    6[6-(1,6),6-(8,8),7-(6,65)]
   112      16.388094      16.388094      16.388094    6[1-(0),6-(6,6),6-(6,7)]
   113      13.571679      13.571679      13.571679    6[6-(1,6),6-(1,6),6-(6,6)]
   114       7.506658       7.506658       7.506658    6[6-(1,6),6-(1,6),6-(6,6)]
   115      10.389973      10.389973      10.389973    6[6-(1,6),6-(1,6),6-(6,6)]
   116      16.454994      16.454994      16.454994    6[6-(1,6),6-(1,6),6-(6,6)]
   117       8.589854       8.589854       8.589854    7[6-(6,6),6-(6,6),65-(7,7,8,8,8,8,8,8)]
   118       5.946142       5.946142       5.946142    7[6-(6,6),6-(6,6),65-(8,8,8,8,8)]
   119       6.423491       6.423491       6.423491    7[6-(6,6),6-(6,6),65-(7,7,8,8,8,8,8,8)]
   120       9.067177       9.067177       9.067177    7[6-(6,6),6-(6,6),65-(8,8,8,8,8)]
   121      15.371798      15.371798      15.371798    7[6-(6,6),6-(6,6),65-(7,7,8,8,8,8,8,8)]
   122       18.01551       18.01551       18.01551    7[6-(6,6),6-(6,6),65-(8,8,8,8,8)]
   123      17.538161      17.538161      17.538161    7[6-(6,6),6-(6,6),65-(7,7,8,8,8,8,8,8)]
   124      14.894475      14.894475      14.894475    7[6-(6,6),6-(6,6),65-(8,8,8,8,8)]
   125      13.571673      13.571673      13.571673    7[6-(6,6),6-(6,6),65-(8,8,8,8)]
   126       7.506664       7.506664       7.506664    7[6-(6,6),6-(6,6),65-(7,7,8,8,8,8,8,8)]
   127      10.389979      10.389979      10.389979    7[6-(6,6),6-(6,6),65-(8,8,8,8)]
   128      16.454988      16.454988      16.454988    7[6-(6,6),6-(6,6),65-(7,7,8,8,8,8,8,8)]
   129       6.064789       6.064789       6.064789    8[6-(6,8),65-(7,7,7,8,8,8,8,8)]
   130      17.788827      17.788827      17.788827    8[6-(6,8),65-(7,8,8,8,8)]
   131       9.765371       9.765371       9.765371    8[6-(6,8),65-(7,7,7,8,8,8,8,8)]
   132      11.768668      11.768668      11.768668    8[6-(6,8),65-(7,8,8,8)]
   133       5.191065       5.191065       5.191065    8[6-(6,8),65-(7,8,8,8,8)]
   134      15.672544      15.672544      15.672544    8[6-(6,8)]
   135       8.429507       8.429507       8.429507    8[6-(6,8),65-(7,8,8,8,8)]
   136      13.441399      13.441399      13.441399    8[6-(6,8)]
   137      12.517064      12.517064      12.517064    8[6-(6,8),65-(7,8,8,8)]
   138      12.258526      12.258526      12.258526    8[6-(6,8),65-(7,8,8,8,8)]
   139       7.178929       7.178929       7.178929    8[6-(6,8),65-(7,7,7,8,8,8,8,8)]
   140       7.376638       7.376638       7.376638    8[6-(6,8),65-(7,8,8,8,8)]
   141       8.948557       8.948557       8.948557    8[6-(6,8),65-(7,7,7,8,8,8,8,8)]
   142       9.354524       9.354524       9.354524    8[6-(6,8),65-(7,8,8,8,8)]
   143       5.247965       5.247965       5.247965    8[6-(6,8),65-(7,7,7,8,8,8,8,8)]
   144       15.37467       15.37467       15.37467    8[6-(6,8),65-(7,8,8,8)]
   145       9.822264       9.822264       9.822264    8[6-(6,8),65-(7,8,8,8,8)]
   146      11.470784      11.470784      11.470784    8[6-(6,8)]
   147      12.350439      12.350439      12.350439    8[6-(6,8),65-(7,8,8,8,8)]
   148      19.468586      19.468586      19.468586    8[6-(6,8)]
   149      14.626275      14.626275      14.626275    8[6-(6,8),65-(7,8,8,8)]
   150      14.884821      14.884821      14.884821    8[6-(6,8),65-(7,8,8,8,8)]
   151       7.834405       7.834405       7.834405    8[6-(6,8),65-(7,7,7,8,8,8,8,8)]
   152       7.636688       7.636688       7.636688    8[6-(6,8),65-(7,8,8,8,8)]
   153      17.896863      17.896863      17.896863    8[6-(6,8),65-(7,7,7,8,8,8,8,8)]
   154       6.172825       6.172825       6.172825    8[6-(6,8),65-(7,8,8,8,8)]
   155      14.196281      14.196281      14.196281    8[6-(6,8),65-(7,7,7,8,8,8,8,8)]
   156      12.192984      12.192984      12.192984    8[6-(6,8),65-(7,8,8,8)]
   157      18.770587      18.770587      18.770587    8[6-(6,8),65-(7,8,8,8,8)]
   158       8.289108       8.289108       8.289108    8[6-(6,8)]
   159      15.532145      15.532145      15.532145    8[6-(6,8),65-(7,8,8,8,8)]
   160      10.520253      10.520253      10.520253    8[6-(6,8)]
   161      11.444588      11.444588      11.444588    8[6-(6,8),65-(7,8,8,8)]
   162      11.703126      11.703126      11.703126    8[6-(6,8),65-(7,8,8,8,8)]
   163      16.782723      16.782723      16.782723    8[6-(6,8),65-(7,7,7,8,8,8,8,8)]
   164      16.585014      16.585014      16.585014    8[6-(6,8),65-(7,8,8,8,8)]
   165      15.013095      15.013095      15.013095    8[6-(6,8),65-(7,7,7,8,8,8,8,8)]
   166      14.607128      14.607128      14.607128    8[6-(6,8),65-(7,8,8,8,8)]
   167      18.713687      18.713687      18.713687    8[6-(6,8),65-(7,7,7,8,8,8,8,8)]
   168       8.586982       8.586982       8.586982    8[6-(6,8),65-(7,8,8,8)]
   169      14.139388      14.139388      14.139388    8[6-(6,8),65-(7,8,8,8,8)]
   170      12.490868      12.490868      12.490868    8[6-(6,8)]
   171      11.611213      11.611213      11.611213    8[6-(6,8),65-(7,8,8,8,8)]
   172       4.493066       4.493066       4.493066    8[6-(6,8)]
   173       9.335377       9.335377       9.335377    8[6-(6,8),65-(7,8,8,8)]
   174       9.076831       9.076831       9.076831    8[6-(6,8),65-(7,8,8,8,8)]
   175      16.127247      16.127247      16.127247    8[6-(6,8),65-(7,7,7,8,8,8,8,8)]
   176      16.324964      16.324964      16.324964    8[6-(6,8),65-(7,8,8,8,8)]
