# Supplementary material for: A collection of forcefield precursors for metal–organic frameworks
Source: RSC Adv. 2019 Nov 13;9(63):36492–507. doi: 10.1039/c9ra07327b (PMC9075174; doi:10.1039/c9ra07327b)
Supplement: RA-009-C9RA07327B-s351 [file RA-009-C9RA07327B-s351.txt]

COYVAO_clean

12.102500    0.000000    0.000000
6.051253    11.143492    0.000000
5.730204    -0.000001    20.924574

     1      10.446863      10.446863      10.446863    66[7-(6,6),8-(6),8-(6),8-(6),8-(6),8-(6),8-(6)]
     2       4.520741       4.520741       4.520741    66[7-(6,6),8-(6),8-(6),8-(6),8-(6),8-(6),8-(6)]
     3      13.437094      13.437094      13.437094    66[7-(6,6),8-(6),8-(6),8-(6),8-(6),8-(6),8-(6)]
     4      19.363216      19.363216      19.363216    66[7-(6,6),8-(6),8-(6),8-(6),8-(6),8-(6),8-(6)]
     5      13.535052      13.535052      13.535052    66[7-(6,6),7-(6,6),7-(6,6),8-(6),8-(6),8-(6),8-(6),8-(6),8-(6)]
     6      10.348905      10.348905      10.348905    66[7-(6,6),7-(6,6),7-(6,6),8-(6),8-(6),8-(6),8-(6),8-(6),8-(6)]
     7       7.483803       7.483803       7.483803    66[7-(6,6),8-(6),8-(6),8-(6),8-(6)]
     8      16.400154      16.400154      16.400154    66[7-(6,6),8-(6),8-(6),8-(6),8-(6)]
     9      14.040068      14.040068      14.040068    1[6-(6,6)]
    10       5.475281       5.475281       5.475281    1[6-(6,6)]
    11       9.395788       9.395788       9.395788    1[6-(6,6)]
    12       5.996957       5.996957       5.996957    1[6-(6,6)]
    13        8.39044        8.39044        8.39044    1[6-(6,6)]
    14      13.408816      13.408816      13.408816    1[6-(6,6)]
    15      13.030035      13.030035      13.030035    1[6-(6,6)]
    16       9.492323       9.492323       9.492323    1[6-(6,6)]
    17       17.67432       17.67432       17.67432    1[6-(6,6)]
    18       8.970646       8.970646       8.970646    1[6-(6,6)]
    19       6.577163       6.577163       6.577163    1[6-(6,6)]
    20      13.661291      13.661291      13.661291    1[6-(6,6)]
    21       9.843889       9.843889       9.843889    1[6-(6,6)]
    22      18.408676      18.408676      18.408676    1[6-(6,6)]
    23      14.488169      14.488169      14.488169    1[6-(6,6)]
    24         17.887         17.887         17.887    1[6-(6,6)]
    25      15.493517      15.493517      15.493517    1[6-(6,6)]
    26      10.475141      10.475141      10.475141    1[6-(6,6)]
    27      10.853922      10.853922      10.853922    1[6-(6,6)]
    28      14.391634      14.391634      14.391634    1[6-(6,6)]
    29       6.209637       6.209637       6.209637    1[6-(6,6)]
    30      14.913311      14.913311      14.913311    1[6-(6,6)]
    31      17.306794      17.306794      17.306794    1[6-(6,6)]
    32      10.222666      10.222666      10.222666    1[6-(6,6)]
    33       8.492508       8.492508       8.492508    6[6-(6,7),8-(66),8-(66)]
    34      13.355585      13.355585      13.355585    6[6-(6,7),8-(66),8-(66)]
    35      12.446152      12.446152      12.446152    6[6-(6,7),8-(66),8-(66)]
    36      13.943454      13.943454      13.943454    6[6-(1,6),6-(8,8),7-(6,66)]
    37      14.552245      14.552245      14.552245    6[1-(0),6-(6,6),6-(6,7)]
    38       3.848395       3.848395       3.848395    6[6-(1,6),6-(1,6),6-(6,6)]
    39       4.536651       4.536651       4.536651    6[1-(0),6-(6,6),6-(6,7)]
    40      15.921116      15.921116      15.921116    6[6-(1,6),6-(8,8),7-(6,66)]
    41      16.569196      16.569196      16.569196    6[6-(6,7),8-(66),8-(66)]
    42      10.540113      10.540113      10.540113    6[6-(6,7),8-(0),8-(66)]
    43      10.905984      10.905984      10.905984    6[6-(1,6),6-(8,8),7-(6,66)]
    44      10.176148      10.176148      10.176148    6[1-(0),6-(6,6),6-(6,7)]
    45       4.550825       4.550825       4.550825    6[6-(1,6),6-(1,6),6-(6,6)]
    46       5.691613       5.691613       5.691613    6[1-(0),6-(6,6),6-(6,7)]
    47       6.388718       6.388718       6.388718    6[6-(1,6),6-(8,8),7-(6,66)]
    48       7.809103       7.809103       7.809103    6[6-(6,7),8-(66),8-(66)]
    49       7.974909       7.974909       7.974909    6[6-(1,6),6-(8,8),7-(6,66)]
    50       8.010257       8.010257       8.010257    6[1-(0),6-(6,6),6-(6,7)]
    51      13.494085      13.494085      13.494085    6[6-(1,6),6-(8,8),7-(6,66)]
    52      13.466373      13.466373      13.466373    6[1-(0),6-(6,6),6-(6,7)]
    53       6.475097       6.475097       6.475097    6[6-(6,7),8-(66),8-(66)]
    54      13.714521      13.714521      13.714521    6[6-(6,7),8-(66),8-(66)]
    55      14.623952      14.623952      14.623952    6[6-(6,7),8-(66),8-(66)]
    56       13.12665       13.12665       13.12665    6[6-(1,6),6-(8,8),7-(6,66)]
    57      12.517858      12.517858      12.517858    6[1-(0),6-(6,6),6-(6,7)]
    58      11.119209      11.119209      11.119209    6[6-(1,6),6-(1,6),6-(6,6)]
    59      10.430953      10.430953      10.430953    6[1-(0),6-(6,6),6-(6,7)]
    60      11.148989      11.148989      11.148989    6[6-(1,6),6-(8,8),7-(6,66)]
    61      10.500909      10.500909      10.500909    6[6-(6,7),8-(66),8-(66)]
    62      16.529994      16.529994      16.529994    6[6-(6,7),8-(0),8-(66)]
    63      16.164123      16.164123      16.164123    6[6-(1,6),6-(8,8),7-(6,66)]
    64       16.89396       16.89396       16.89396    6[1-(0),6-(6,6),6-(6,7)]
    65      10.416778      10.416778      10.416778    6[6-(1,6),6-(1,6),6-(6,6)]
    66        9.27599        9.27599        9.27599    6[1-(0),6-(6,6),6-(6,7)]
    67       8.578884       8.578884       8.578884    6[6-(1,6),6-(8,8),7-(6,66)]
    68      12.888703      12.888703      12.888703    6[6-(6,7),8-(66),8-(66)]
    69       6.992695       6.992695       6.992695    6[6-(1,6),6-(8,8),7-(6,66)]
    70       6.957346       6.957346       6.957346    6[1-(0),6-(6,6),6-(6,7)]
    71      13.576022      13.576022      13.576022    6[6-(1,6),6-(8,8),7-(6,66)]
    72      13.603734      13.603734      13.603734    6[1-(0),6-(6,6),6-(6,7)]
    73      15.391449      15.391449      15.391449    6[6-(6,7),8-(66),8-(66)]
    74      10.528372      10.528372      10.528372    6[6-(6,7),8-(66),8-(66)]
    75      11.437805      11.437805      11.437805    6[6-(6,7),8-(66),8-(66)]
    76       9.940503       9.940503       9.940503    6[6-(1,6),6-(8,8),7-(6,66)]
    77       9.331712       9.331712       9.331712    6[1-(0),6-(6,6),6-(6,7)]
    78      20.035562      20.035562      20.035562    6[6-(1,6),6-(1,6),6-(6,6)]
    79      19.347306      19.347306      19.347306    6[1-(0),6-(6,6),6-(6,7)]
    80       7.962841       7.962841       7.962841    6[6-(1,6),6-(8,8),7-(6,66)]
    81       7.314761       7.314761       7.314761    6[6-(6,7),8-(66),8-(66)]
    82      13.343844      13.343844      13.343844    6[6-(6,7),8-(0),8-(66)]
    83      12.977973      12.977973      12.977973    6[6-(1,6),6-(8,8),7-(6,66)]
    84      13.707809      13.707809      13.707809    6[1-(0),6-(6,6),6-(6,7)]
    85      19.333132      19.333132      19.333132    6[6-(1,6),6-(1,6),6-(6,6)]
    86      18.192344      18.192344      18.192344    6[1-(0),6-(6,6),6-(6,7)]
    87      17.495239      17.495239      17.495239    6[6-(1,6),6-(8,8),7-(6,66)]
    88      16.074854      16.074854      16.074854    6[6-(6,7),8-(66),8-(66)]
    89      15.909048      15.909048      15.909048    6[6-(1,6),6-(8,8),7-(6,66)]
    90        15.8737        15.8737        15.8737    6[1-(0),6-(6,6),6-(6,7)]
    91      10.389872      10.389872      10.389872    6[6-(1,6),6-(8,8),7-(6,66)]
    92      10.417584      10.417584      10.417584    6[1-(0),6-(6,6),6-(6,7)]
    93       17.40886       17.40886       17.40886    6[6-(6,7),8-(66),8-(66)]
    94      10.169436      10.169436      10.169436    6[6-(6,7),8-(66),8-(66)]
    95       9.260005       9.260005       9.260005    6[6-(6,7),8-(66),8-(66)]
    96      10.757307      10.757307      10.757307    6[6-(1,6),6-(8,8),7-(6,66)]
    97      11.366099      11.366099      11.366099    6[1-(0),6-(6,6),6-(6,7)]
    98      12.764748      12.764748      12.764748    6[6-(1,6),6-(1,6),6-(6,6)]
    99      13.453004      13.453004      13.453004    6[1-(0),6-(6,6),6-(6,7)]
   100      12.734968      12.734968      12.734968    6[6-(1,6),6-(8,8),7-(6,66)]
   101      13.383048      13.383048      13.383048    6[6-(6,7),8-(66),8-(66)]
   102       7.353963       7.353963       7.353963    6[6-(6,7),8-(0),8-(66)]
   103       7.719834       7.719834       7.719834    6[6-(1,6),6-(8,8),7-(6,66)]
   104       6.989997       6.989997       6.989997    6[1-(0),6-(6,6),6-(6,7)]
   105      13.467179      13.467179      13.467179    6[6-(1,6),6-(1,6),6-(6,6)]
   106      14.607967      14.607967      14.607967    6[1-(0),6-(6,6),6-(6,7)]
   107      15.305073      15.305073      15.305073    6[6-(1,6),6-(8,8),7-(6,66)]
   108      10.995254      10.995254      10.995254    6[6-(6,7),8-(66),8-(66)]
   109      16.891262      16.891262      16.891262    6[6-(1,6),6-(8,8),7-(6,66)]
   110      16.926611      16.926611      16.926611    6[1-(0),6-(6,6),6-(6,7)]
   111      10.307935      10.307935      10.307935    6[6-(1,6),6-(8,8),7-(6,66)]
   112      10.280223      10.280223      10.280223    6[1-(0),6-(6,6),6-(6,7)]
   113       7.483801       7.483801       7.483801    6[6-(1,6),6-(1,6),6-(6,6)]
   114      13.535054      13.535054      13.535054    6[6-(1,6),6-(1,6),6-(6,6)]
   115      16.400156      16.400156      16.400156    6[6-(1,6),6-(1,6),6-(6,6)]
   116      10.348903      10.348903      10.348903    6[6-(1,6),6-(1,6),6-(6,6)]
   117      14.616233      14.616233      14.616233    7[6-(6,6),6-(6,6),66-(7,7,8,8,8,8,8,8)]
   118      11.983335      11.983335      11.983335    7[6-(6,6),6-(6,6),66-(8,8,8,8,8,8)]
   119      12.453871      12.453871      12.453871    7[6-(6,6),6-(6,6),66-(7,7,8,8,8,8,8,8)]
   120      15.086772      15.086772      15.086772    7[6-(6,6),6-(6,6),66-(8,8,8,8,8,8)]
   121       9.267724       9.267724       9.267724    7[6-(6,6),6-(6,6),66-(7,7,8,8,8,8,8,8)]
   122      11.900622      11.900622      11.900622    7[6-(6,6),6-(6,6),66-(8,8,8,8,8,8)]
   123      11.430086      11.430086      11.430086    7[6-(6,6),6-(6,6),66-(7,7,8,8,8,8,8,8)]
   124       8.797185       8.797185       8.797185    7[6-(6,6),6-(6,6),66-(8,8,8,8,8,8)]
   125       7.483802       7.483802       7.483802    7[6-(6,6),6-(6,6),66-(8,8,8,8)]
   126      13.535053      13.535053      13.535053    7[6-(6,6),6-(6,6),66-(7,7,8,8,8,8,8,8)]
   127      16.400155      16.400155      16.400155    7[6-(6,6),6-(6,6),66-(8,8,8,8)]
   128      10.348904      10.348904      10.348904    7[6-(6,6),6-(6,6),66-(7,7,8,8,8,8,8,8)]
   129      12.088544      12.088544      12.088544    8[6-(6,8),66-(7,7,7,8,8,8,8,8)]
   130      11.691377      11.691377      11.691377    8[6-(6,8),66-(7,8,8,8,8,8)]
   131      15.785862      15.785862      15.785862    8[6-(6,8),66-(7,7,7,8,8,8,8,8)]
   132       5.698464       5.698464       5.698464    8[6-(6,8),66-(7,8,8,8)]
   133      11.229996      11.229996      11.229996    8[6-(6,8),66-(7,8,8,8,8,8)]
   134       9.554543       9.554543       9.554543    8[6-(6,8)]
   135      13.961964      13.961964      13.961964    8[6-(6,8),66-(7,8,8,8,8,8)]
   136       8.738184       8.738184       8.738184    8[6-(6,8),66-(7,8,8,8,8,8)]
   137       8.528904       8.528904       8.528904    8[6-(6,8),66-(7,8,8,8)]
   138       8.804112       8.804112       8.804112    8[6-(6,8),66-(7,8,8,8,8,8)]
   139      13.195984      13.195984      13.195984    8[6-(6,8),66-(7,7,7,8,8,8,8,8)]
   140      13.400297      13.400297      13.400297    8[6-(6,8),66-(7,8,8,8,8,8)]
   141      14.981561      14.981561      14.981561    8[6-(6,8),66-(7,7,7,8,8,8,8,8)]
   142       3.276226       3.276226       3.276226    8[6-(6,8),66-(7,8,8,8,8,8)]
   143      11.284243      11.284243      11.284243    8[6-(6,8),66-(7,7,7,8,8,8,8,8)]
   144       9.269141       9.269141       9.269141    8[6-(6,8),66-(7,8,8,8)]
   145       15.84011       15.84011       15.84011    8[6-(6,8),66-(7,8,8,8,8,8)]
   146       5.413063       5.413063       5.413063    8[6-(6,8)]
   147      18.838348      18.838348      18.838348    8[6-(6,8),66-(7,8,8,8,8,8)]
   148      11.959623      11.959623      11.959623    8[6-(6,8),66-(7,8,8,8,8,8)]
   149       6.438701       6.438701       6.438701    8[6-(6,8),66-(7,8,8,8)]
   150       6.163492       6.163492       6.163492    8[6-(6,8),66-(7,8,8,8,8,8)]
   151      13.874121      13.874121      13.874121    8[6-(6,8),66-(7,7,7,8,8,8,8,8)]
   152      13.669809      13.669809      13.669809    8[6-(6,8),66-(7,8,8,8,8,8)]
   153      11.795413      11.795413      11.795413    8[6-(6,8),66-(7,7,7,8,8,8,8,8)]
   154       12.19258       12.19258       12.19258    8[6-(6,8),66-(7,8,8,8,8,8)]
   155       8.098095       8.098095       8.098095    8[6-(6,8),66-(7,7,7,8,8,8,8,8)]
   156      18.185493      18.185493      18.185493    8[6-(6,8),66-(7,8,8,8)]
   157      12.653961      12.653961      12.653961    8[6-(6,8),66-(7,8,8,8,8,8)]
   158      14.329414      14.329414      14.329414    8[6-(6,8)]
   159       9.921993       9.921993       9.921993    8[6-(6,8),66-(7,8,8,8,8,8)]
   160      15.145773      15.145773      15.145773    8[6-(6,8),66-(7,8,8,8,8,8)]
   161      15.355053      15.355053      15.355053    8[6-(6,8),66-(7,8,8,8)]
   162      15.079845      15.079845      15.079845    8[6-(6,8),66-(7,8,8,8,8,8)]
   163      10.687973      10.687973      10.687973    8[6-(6,8),66-(7,7,7,8,8,8,8,8)]
   164       10.48366       10.48366       10.48366    8[6-(6,8),66-(7,8,8,8,8,8)]
   165       8.902396       8.902396       8.902396    8[6-(6,8),66-(7,7,7,8,8,8,8,8)]
   166      20.607731      20.607731      20.607731    8[6-(6,8),66-(7,8,8,8,8,8)]
   167      12.599714      12.599714      12.599714    8[6-(6,8),66-(7,7,7,8,8,8,8,8)]
   168      14.614816      14.614816      14.614816    8[6-(6,8),66-(7,8,8,8)]
   169       8.043847       8.043847       8.043847    8[6-(6,8),66-(7,8,8,8,8,8)]
   170      18.470894      18.470894      18.470894    8[6-(6,8)]
   171       5.045609       5.045609       5.045609    8[6-(6,8),66-(7,8,8,8,8,8)]
   172      11.924334      11.924334      11.924334    8[6-(6,8),66-(7,8,8,8,8,8)]
   173      17.445256      17.445256      17.445256    8[6-(6,8),66-(7,8,8,8)]
   174      17.720465      17.720465      17.720465    8[6-(6,8),66-(7,8,8,8,8,8)]
   175      10.009836      10.009836      10.009836    8[6-(6,8),66-(7,7,7,8,8,8,8,8)]
   176      10.214148      10.214148      10.214148    8[6-(6,8),66-(7,8,8,8,8,8)]
