# Supplementary material for: A collection of forcefield precursors for metal–organic frameworks
Source: RSC Adv. 2019 Nov 13;9(63):36492–507. doi: 10.1039/c9ra07327b (PMC9075174; doi:10.1039/c9ra07327b)
Supplement: RA-009-C9RA07327B-s352 [file RA-009-C9RA07327B-s352.txt]

COYVAO01_clean

12.102500    0.000000    0.000000
6.051253    11.143492    0.000000
5.730204    -0.000001    20.924574

     1      10.447162      10.447162      10.447162    66[7-(6,6),8-(6),8-(6),8-(6),8-(6),8-(6),8-(6)]
     2       4.520442       4.520442       4.520442    66[7-(6,6),8-(6),8-(6),8-(6),8-(6),8-(6),8-(6)]
     3      13.436795      13.436795      13.436795    66[7-(6,6),8-(6),8-(6),8-(6),8-(6),8-(6),8-(6)]
     4      19.363515      19.363515      19.363515    66[7-(6,6),8-(6),8-(6),8-(6),8-(6),8-(6),8-(6)]
     5      13.535052      13.535052      13.535052    66[7-(6,6),7-(6,6),7-(6,6),8-(6),8-(6),8-(6),8-(6),8-(6),8-(6)]
     6      10.348905      10.348905      10.348905    66[7-(6,6),7-(6,6),7-(6,6),8-(6),8-(6),8-(6),8-(6),8-(6),8-(6)]
     7       7.483803       7.483803       7.483803    66[7-(6,6),8-(6),8-(6),8-(6),8-(6)]
     8      16.400154      16.400154      16.400154    66[7-(6,6),8-(6),8-(6),8-(6),8-(6)]
     9      14.047967      14.047967      14.047967    1[6-(6,6)]
    10       5.464705       5.464705       5.464705    1[6-(6,6)]
    11       9.416876       9.416876       9.416876    1[6-(6,6)]
    12        5.98441        5.98441        5.98441    1[6-(6,6)]
    13       8.366996       8.366996       8.366996    1[6-(6,6)]
    14      13.430344      13.430344      13.430344    1[6-(6,6)]
    15      13.022136      13.022136      13.022136    1[6-(6,6)]
    16       9.502899       9.502899       9.502899    1[6-(6,6)]
    17      17.653232      17.653232      17.653232    1[6-(6,6)]
    18       8.983193       8.983193       8.983193    1[6-(6,6)]
    19       6.600607       6.600607       6.600607    1[6-(6,6)]
    20      13.639764      13.639764      13.639764    1[6-(6,6)]
    21        9.83599        9.83599        9.83599    1[6-(6,6)]
    22      18.419252      18.419252      18.419252    1[6-(6,6)]
    23      14.467081      14.467081      14.467081    1[6-(6,6)]
    24      17.899547      17.899547      17.899547    1[6-(6,6)]
    25      15.516961      15.516961      15.516961    1[6-(6,6)]
    26      10.453613      10.453613      10.453613    1[6-(6,6)]
    27      10.861821      10.861821      10.861821    1[6-(6,6)]
    28      14.381058      14.381058      14.381058    1[6-(6,6)]
    29       6.230725       6.230725       6.230725    1[6-(6,6)]
    30      14.900764      14.900764      14.900764    1[6-(6,6)]
    31       17.28335       17.28335       17.28335    1[6-(6,6)]
    32      10.244193      10.244193      10.244193    1[6-(6,6)]
    33       8.492443       8.492443       8.492443    6[6-(6,7),8-(66),8-(66)]
    34       13.35151       13.35151       13.35151    6[6-(6,7),8-(66),8-(66)]
    35      12.447999      12.447999      12.447999    6[6-(6,7),8-(66),8-(66)]
    36      13.944155      13.944155      13.944155    6[6-(1,6),6-(8,8),7-(6,66)]
    37      14.555876      14.555876      14.555876    6[1-(0),6-(6,6),6-(6,7)]
    38       3.851324       3.851324       3.851324    6[6-(1,6),6-(1,6),6-(6,6)]
    39        4.52805        4.52805        4.52805    6[1-(0),6-(6,6),6-(6,7)]
    40      15.925384      15.925384      15.925384    6[6-(1,6),6-(8,8),7-(6,66)]
    41      16.566138      16.566138      16.566138    6[6-(6,7),8-(66),8-(66)]
    42       10.52801       10.52801       10.52801    6[6-(6,7),8-(0),8-(66)]
    43      10.907066      10.907066      10.907066    6[6-(1,6),6-(8,8),7-(6,66)]
    44      10.190227      10.190227      10.190227    6[1-(0),6-(6,6),6-(6,7)]
    45       4.551398       4.551398       4.551398    6[6-(1,6),6-(1,6),6-(6,6)]
    46       5.684989       5.684989       5.684989    6[1-(0),6-(6,6),6-(6,7)]
    47       6.376358       6.376358       6.376358    6[6-(1,6),6-(8,8),7-(6,66)]
    48        7.79209        7.79209        7.79209    6[6-(6,7),8-(66),8-(66)]
    49       7.968857       7.968857       7.968857    6[6-(1,6),6-(8,8),7-(6,66)]
    50       8.000892       8.000892       8.000892    6[1-(0),6-(6,6),6-(6,7)]
    51      13.480199      13.480199      13.480199    6[6-(1,6),6-(8,8),7-(6,66)]
    52      13.475225      13.475225      13.475225    6[1-(0),6-(6,6),6-(6,7)]
    53       6.475161       6.475161       6.475161    6[6-(6,7),8-(66),8-(66)]
    54      13.718597      13.718597      13.718597    6[6-(6,7),8-(66),8-(66)]
    55      14.622104      14.622104      14.622104    6[6-(6,7),8-(66),8-(66)]
    56      13.125948      13.125948      13.125948    6[6-(1,6),6-(8,8),7-(6,66)]
    57      12.514227      12.514227      12.514227    6[1-(0),6-(6,6),6-(6,7)]
    58      11.116279      11.116279      11.116279    6[6-(1,6),6-(1,6),6-(6,6)]
    59      10.439553      10.439553      10.439553    6[1-(0),6-(6,6),6-(6,7)]
    60      11.144721      11.144721      11.144721    6[6-(1,6),6-(8,8),7-(6,66)]
    61      10.503967      10.503967      10.503967    6[6-(6,7),8-(66),8-(66)]
    62      16.542096      16.542096      16.542096    6[6-(6,7),8-(0),8-(66)]
    63      16.163041      16.163041      16.163041    6[6-(1,6),6-(8,8),7-(6,66)]
    64      16.879881      16.879881      16.879881    6[1-(0),6-(6,6),6-(6,7)]
    65      10.416205      10.416205      10.416205    6[6-(1,6),6-(1,6),6-(6,6)]
    66       9.282614       9.282614       9.282614    6[1-(0),6-(6,6),6-(6,7)]
    67       8.591244       8.591244       8.591244    6[6-(1,6),6-(8,8),7-(6,66)]
    68      12.905716      12.905716      12.905716    6[6-(6,7),8-(66),8-(66)]
    69       6.998746       6.998746       6.998746    6[6-(1,6),6-(8,8),7-(6,66)]
    70       6.966711       6.966711       6.966711    6[1-(0),6-(6,6),6-(6,7)]
    71      13.589908      13.589908      13.589908    6[6-(1,6),6-(8,8),7-(6,66)]
    72      13.594882      13.594882      13.594882    6[1-(0),6-(6,6),6-(6,7)]
    73      15.391514      15.391514      15.391514    6[6-(6,7),8-(66),8-(66)]
    74      10.532447      10.532447      10.532447    6[6-(6,7),8-(66),8-(66)]
    75      11.435958      11.435958      11.435958    6[6-(6,7),8-(66),8-(66)]
    76       9.939802       9.939802       9.939802    6[6-(1,6),6-(8,8),7-(6,66)]
    77       9.328081       9.328081       9.328081    6[1-(0),6-(6,6),6-(6,7)]
    78      20.032633      20.032633      20.032633    6[6-(1,6),6-(1,6),6-(6,6)]
    79      19.355907      19.355907      19.355907    6[1-(0),6-(6,6),6-(6,7)]
    80       7.958573       7.958573       7.958573    6[6-(1,6),6-(8,8),7-(6,66)]
    81       7.317819       7.317819       7.317819    6[6-(6,7),8-(66),8-(66)]
    82      13.355947      13.355947      13.355947    6[6-(6,7),8-(0),8-(66)]
    83      12.976891      12.976891      12.976891    6[6-(1,6),6-(8,8),7-(6,66)]
    84       13.69373       13.69373       13.69373    6[1-(0),6-(6,6),6-(6,7)]
    85      19.332559      19.332559      19.332559    6[6-(1,6),6-(1,6),6-(6,6)]
    86      18.198968      18.198968      18.198968    6[1-(0),6-(6,6),6-(6,7)]
    87      17.507599      17.507599      17.507599    6[6-(1,6),6-(8,8),7-(6,66)]
    88      16.091867      16.091867      16.091867    6[6-(6,7),8-(66),8-(66)]
    89        15.9151        15.9151        15.9151    6[6-(1,6),6-(8,8),7-(6,66)]
    90      15.883065      15.883065      15.883065    6[1-(0),6-(6,6),6-(6,7)]
    91      10.403758      10.403758      10.403758    6[6-(1,6),6-(8,8),7-(6,66)]
    92      10.408732      10.408732      10.408732    6[1-(0),6-(6,6),6-(6,7)]
    93      17.408796      17.408796      17.408796    6[6-(6,7),8-(66),8-(66)]
    94       10.16536       10.16536       10.16536    6[6-(6,7),8-(66),8-(66)]
    95       9.261853       9.261853       9.261853    6[6-(6,7),8-(66),8-(66)]
    96      10.758009      10.758009      10.758009    6[6-(1,6),6-(8,8),7-(6,66)]
    97       11.36973       11.36973       11.36973    6[1-(0),6-(6,6),6-(6,7)]
    98      12.767678      12.767678      12.767678    6[6-(1,6),6-(1,6),6-(6,6)]
    99      13.444404      13.444404      13.444404    6[1-(0),6-(6,6),6-(6,7)]
   100      12.739236      12.739236      12.739236    6[6-(1,6),6-(8,8),7-(6,66)]
   101       13.37999       13.37999       13.37999    6[6-(6,7),8-(66),8-(66)]
   102       7.341861       7.341861       7.341861    6[6-(6,7),8-(0),8-(66)]
   103       7.720916       7.720916       7.720916    6[6-(1,6),6-(8,8),7-(6,66)]
   104       7.004076       7.004076       7.004076    6[1-(0),6-(6,6),6-(6,7)]
   105      13.467752      13.467752      13.467752    6[6-(1,6),6-(1,6),6-(6,6)]
   106      14.601343      14.601343      14.601343    6[1-(0),6-(6,6),6-(6,7)]
   107       9.562509       9.562509       9.562509    6[6-(1,6),6-(8,8),7-(6,66)]
   108      10.978241      10.978241      10.978241    6[6-(6,7),8-(66),8-(66)]
   109      16.885211      16.885211      16.885211    6[6-(1,6),6-(8,8),7-(6,66)]
   110      16.917246      16.917246      16.917246    6[1-(0),6-(6,6),6-(6,7)]
   111      10.294049      10.294049      10.294049    6[6-(1,6),6-(8,8),7-(6,66)]
   112      10.289075      10.289075      10.289075    6[1-(0),6-(6,6),6-(6,7)]
   113       7.483801       7.483801       7.483801    6[6-(1,6),6-(1,6),6-(6,6)]
   114      13.535054      13.535054      13.535054    6[6-(1,6),6-(1,6),6-(6,6)]
   115      16.400156      16.400156      16.400156    6[6-(1,6),6-(1,6),6-(6,6)]
   116      10.348903      10.348903      10.348903    6[6-(1,6),6-(1,6),6-(6,6)]
   117       14.61566       14.61566       14.61566    7[6-(6,6),6-(6,6),66-(7,7,8,8,8,8,8,8)]
   118      11.983973      11.983973      11.983973    7[6-(6,6),6-(6,6),66-(8,8,8,8,8,8)]
   119      12.454444      12.454444      12.454444    7[6-(6,6),6-(6,6),66-(7,7,8,8,8,8,8,8)]
   120      15.086135      15.086135      15.086135    7[6-(6,6),6-(6,6),66-(8,8,8,8,8,8)]
   121       9.268297       9.268297       9.268297    7[6-(6,6),6-(6,6),66-(7,7,8,8,8,8,8,8)]
   122      11.899984      11.899984      11.899984    7[6-(6,6),6-(6,6),66-(8,8,8,8,8,8)]
   123      11.429513      11.429513      11.429513    7[6-(6,6),6-(6,6),66-(7,7,8,8,8,8,8,8)]
   124       8.797822       8.797822       8.797822    7[6-(6,6),6-(6,6),66-(8,8,8,8,8,8)]
   125       7.483802       7.483802       7.483802    7[6-(6,6),6-(6,6),66-(8,8,8,8)]
   126      13.535053      13.535053      13.535053    7[6-(6,6),6-(6,6),66-(7,7,8,8,8,8,8,8)]
   127      16.400155      16.400155      16.400155    7[6-(6,6),6-(6,6),66-(8,8,8,8)]
   128      10.348904      10.348904      10.348904    7[6-(6,6),6-(6,6),66-(7,7,8,8,8,8,8,8)]
   129      12.090391      12.090391      12.090391    8[6-(6,8),66-(7,7,7,8,8,8,8,8)]
   130        11.6866        11.6866        11.6866    8[6-(6,8),66-(7,8,8,8,8,8)]
   131      15.785862      15.785862      15.785862    8[6-(6,8),66-(7,7,7,8,8,8,8,8)]
   132        5.69426        5.69426        5.69426    8[6-(6,8),66-(7,8,8,8)]
   133      11.225728      11.225728      11.225728    8[6-(6,8),66-(7,8,8,8,8,8)]
   134       9.564926       9.564926       9.564926    8[6-(6,8)]
   135      13.864556      13.864556      13.864556    8[6-(6,8),66-(7,8,8,8,8,8)]
   136       8.758378       8.758378       8.758378    8[6-(6,8),66-(7,8,8,8,8,8)]
   137       8.528904       8.528904       8.528904    8[6-(6,8),66-(7,8,8,8)]
   138       8.802902       8.802902       8.802902    8[6-(6,8),66-(7,8,8,8,8,8)]
   139      13.195347      13.195347      13.195347    8[6-(6,8),66-(7,7,7,8,8,8,8,8)]
   140      13.405519      13.405519      13.405519    8[6-(6,8),66-(7,8,8,8,8,8)]
   141      14.979713      14.979713      14.979713    8[6-(6,8),66-(7,7,7,8,8,8,8,8)]
   142       3.281003       3.281003       3.281003    8[6-(6,8),66-(7,8,8,8,8,8)]
   143      11.284243      11.284243      11.284243    8[6-(6,8),66-(7,7,7,8,8,8,8,8)]
   144       9.273345       9.273345       9.273345    8[6-(6,8),66-(7,8,8,8)]
   145      15.844378      15.844378      15.844378    8[6-(6,8),66-(7,8,8,8,8,8)]
   146        5.40268        5.40268        5.40268    8[6-(6,8)]
   147      18.935755      18.935755      18.935755    8[6-(6,8),66-(7,8,8,8,8,8)]
   148      11.939429      11.939429      11.939429    8[6-(6,8),66-(7,8,8,8,8,8)]
   149       6.438701       6.438701       6.438701    8[6-(6,8),66-(7,8,8,8)]
   150       6.164702       6.164702       6.164702    8[6-(6,8),66-(7,8,8,8,8,8)]
   151      13.874758      13.874758      13.874758    8[6-(6,8),66-(7,7,7,8,8,8,8,8)]
   152      13.664588      13.664588      13.664588    8[6-(6,8),66-(7,8,8,8,8,8)]
   153      11.793566      11.793566      11.793566    8[6-(6,8),66-(7,7,7,8,8,8,8,8)]
   154      12.197357      12.197357      12.197357    8[6-(6,8),66-(7,8,8,8,8,8)]
   155       8.098095       8.098095       8.098095    8[6-(6,8),66-(7,7,7,8,8,8,8,8)]
   156      18.189697      18.189697      18.189697    8[6-(6,8),66-(7,8,8,8)]
   157      12.658229      12.658229      12.658229    8[6-(6,8),66-(7,8,8,8,8,8)]
   158      14.319031      14.319031      14.319031    8[6-(6,8)]
   159      10.019401      10.019401      10.019401    8[6-(6,8),66-(7,8,8,8,8,8)]
   160      15.125579      15.125579      15.125579    8[6-(6,8),66-(7,8,8,8,8,8)]
   161      15.355053      15.355053      15.355053    8[6-(6,8),66-(7,8,8,8)]
   162      15.081055      15.081055      15.081055    8[6-(6,8),66-(7,8,8,8,8,8)]
   163       10.68861       10.68861       10.68861    8[6-(6,8),66-(7,7,7,8,8,8,8,8)]
   164      10.478438      10.478438      10.478438    8[6-(6,8),66-(7,8,8,8,8,8)]
   165       8.904244       8.904244       8.904244    8[6-(6,8),66-(7,7,7,8,8,8,8,8)]
   166      20.602954      20.602954      20.602954    8[6-(6,8),66-(7,8,8,8,8,8)]
   167      12.599714      12.599714      12.599714    8[6-(6,8),66-(7,7,7,8,8,8,8,8)]
   168      14.610612      14.610612      14.610612    8[6-(6,8),66-(7,8,8,8)]
   169       8.039579       8.039579       8.039579    8[6-(6,8),66-(7,8,8,8,8,8)]
   170      18.481277      18.481277      18.481277    8[6-(6,8)]
   171       4.948202       4.948202       4.948202    8[6-(6,8),66-(7,8,8,8,8,8)]
   172      11.944528      11.944528      11.944528    8[6-(6,8),66-(7,8,8,8,8,8)]
   173      17.445256      17.445256      17.445256    8[6-(6,8),66-(7,8,8,8)]
   174      17.719255      17.719255      17.719255    8[6-(6,8),66-(7,8,8,8,8,8)]
   175      10.009199      10.009199      10.009199    8[6-(6,8),66-(7,7,7,8,8,8,8,8)]
   176      10.219369      10.219369      10.219369    8[6-(6,8),66-(7,8,8,8,8,8)]
