# Supplementary material for: A collection of forcefield precursors for metal–organic frameworks
Source: RSC Adv. 2019 Nov 13;9(63):36492–507. doi: 10.1039/c9ra07327b (PMC9075174; doi:10.1039/c9ra07327b)
Supplement: RA-009-C9RA07327B-s353 [file RA-009-C9RA07327B-s353.txt]

COYVES_clean

12.126000    0.000000    0.000000
6.063011    11.135050    0.000000
5.685041    -0.000002    20.805262

     1       16.51569       16.51569       16.51569    67[8-(6),8-(6),8-(6),8-(6),8-(6)]
     2      10.578847      10.578847      10.578847    67[8-(6),8-(6),8-(6),8-(6),8-(6)]
     3       7.358362       7.358362       7.358362    67[8-(6),8-(6),8-(6),8-(6),8-(6)]
     4      13.295205      13.295205      13.295205    67[8-(6),8-(6),8-(6),8-(6),8-(6)]
     5      13.547265      13.547265      13.547265    67[8-(6),8-(6),8-(6),8-(6)]
     6      10.326787      10.326787      10.326787    67[8-(6),8-(6),8-(6),8-(6)]
     7       7.484266       7.484266       7.484266    67[7-(6,6),7-(6,6),7-(6,6),8-(6),8-(6),8-(6),8-(6),8-(6),8-(6)]
     8      16.389786      16.389786      16.389786    67[7-(6,6),7-(6,6),7-(6,6),8-(6),8-(6),8-(6),8-(6),8-(6),8-(6)]
     9       7.982203       7.982203       7.982203    1[6-(6,6)]
    10      11.506817      11.506817      11.506817    1[6-(6,6)]
    11       3.334138       3.334138       3.334138    1[6-(6,6)]
    12      12.085326      12.085326      12.085326    1[6-(6,6)]
    13      14.429408      14.429408      14.429408    1[6-(6,6)]
    14        7.43013        7.43013        7.43013    1[6-(6,6)]
    15       6.986336       6.986336       6.986336    1[6-(6,6)]
    16      15.587719      15.587719      15.587719    1[6-(6,6)]
    17      11.634384      11.634384      11.634384    1[6-(6,6)]
    18      15.009213      15.009213      15.009213    1[6-(6,6)]
    19      12.665132      12.665132      12.665132    1[6-(6,6)]
    20       7.538392       7.538392       7.538392    1[6-(6,6)]
    21      15.891849      15.891849      15.891849    1[6-(6,6)]
    22      12.367235      12.367235      12.367235    1[6-(6,6)]
    23      20.539914      20.539914      20.539914    1[6-(6,6)]
    24      11.788726      11.788726      11.788726    1[6-(6,6)]
    25       9.444644       9.444644       9.444644    1[6-(6,6)]
    26      16.443922      16.443922      16.443922    1[6-(6,6)]
    27      16.887716      16.887716      16.887716    1[6-(6,6)]
    28       8.286333       8.286333       8.286333    1[6-(6,6)]
    29      12.239668      12.239668      12.239668    1[6-(6,6)]
    30       8.864839       8.864839       8.864839    1[6-(6,6)]
    31       11.20892       11.20892       11.20892    1[6-(6,6)]
    32       16.33566       16.33566       16.33566    1[6-(6,6)]
    33      14.576372      14.576372      14.576372    6[6-(6,7),8-(67),8-(67)]
    34       7.280315       7.280315       7.280315    6[6-(6,7),8-(67),8-(67)]
    35       6.386203       6.386203       6.386203    6[6-(6,7),8-(67),8-(67)]
    36         7.8945         7.8945         7.8945    6[6-(1,6),6-(8,8),7-(6,67)]
    37        8.50326        8.50326        8.50326    6[1-(0),6-(6,6),6-(6,7)]
    38        9.88798        9.88798        9.88798    6[6-(1,6),6-(1,6),6-(6,6)]
    39       10.56932       10.56932       10.56932    6[1-(0),6-(6,6),6-(6,7)]
    40       9.887577       9.887577       9.887577    6[6-(1,6),6-(8,8),7-(6,67)]
    41      10.471673      10.471673      10.471673    6[6-(6,7),8-(67),8-(67)]
    42       4.447659       4.447659       4.447659    6[6-(6,7),8-(0),8-(67)]
    43       4.826788       4.826788       4.826788    6[6-(1,6),6-(8,8),7-(6)]
    44       4.116819       4.116819       4.116819    6[1-(0),6-(6,6),6-(6,7)]
    45      10.589276      10.589276      10.589276    6[6-(1,6),6-(1,6),6-(6,6)]
    46      11.758714      11.758714      11.758714    6[1-(0),6-(6,6),6-(6,7)]
    47      12.414112      12.414112      12.414112    6[6-(1,6),6-(8,8),7-(6)]
    48       7.590002       7.590002       7.590002    6[6-(6,7),8-(0),8-(67)]
    49      14.023831      14.023831      14.023831    6[6-(1,6),6-(8,8),7-(6)]
    50      14.054906      14.054906      14.054906    6[1-(0),6-(6,6),6-(6,7)]
    51       7.416486       7.416486       7.416486    6[6-(1,6),6-(8,8),7-(6,67)]
    52       7.442255       7.442255       7.442255    6[1-(0),6-(6,6),6-(6,7)]
    53      12.518163      12.518163      12.518163    6[6-(6,7),8-(67),8-(67)]
    54       7.688213       7.688213       7.688213    6[6-(6,7),8-(67),8-(67)]
    55       8.582333       8.582333       8.582333    6[6-(6,7),8-(67),8-(67)]
    56       7.074037       7.074037       7.074037    6[6-(1,6),6-(8,8),7-(6,67)]
    57       6.465278       6.465278       6.465278    6[1-(0),6-(6,6),6-(6,7)]
    58      17.206558      17.206558      17.206558    6[6-(1,6),6-(1,6),6-(6,6)]
    59      16.525216      16.525216      16.525216    6[1-(0),6-(6,6),6-(6,7)]
    60       5.080957       5.080957       5.080957    6[6-(1,6),6-(8,8),7-(6,67)]
    61       4.496859       4.496859       4.496859    6[6-(6,7),8-(67),8-(67)]
    62      10.520867      10.520867      10.520867    6[6-(6,7),8-(0),8-(67)]
    63      10.141735      10.141735      10.141735    6[6-(1,6),6-(8,8),7-(6)]
    64      10.851702      10.851702      10.851702    6[1-(0),6-(6,6),6-(6,7)]
    65      16.505264      16.505264      16.505264    6[6-(1,6),6-(1,6),6-(6,6)]
    66      15.335826      15.335826      15.335826    6[1-(0),6-(6,6),6-(6,7)]
    67       14.68043       14.68043       14.68043    6[6-(1,6),6-(8,8),7-(6)]
    68      13.063559      13.063559      13.063559    6[6-(6,7),8-(0),8-(67)]
    69      13.070706      13.070706      13.070706    6[6-(1,6),6-(8,8),7-(6)]
    70      13.039633      13.039633      13.039633    6[1-(0),6-(6,6),6-(6,7)]
    71       7.552039       7.552039       7.552039    6[6-(1,6),6-(8,8),7-(6,67)]
    72       7.526268       7.526268       7.526268    6[1-(0),6-(6,6),6-(6,7)]
    73        9.29768        9.29768        9.29768    6[6-(6,7),8-(67),8-(67)]
    74      16.593737      16.593737      16.593737    6[6-(6,7),8-(67),8-(67)]
    75      17.487849      17.487849      17.487849    6[6-(6,7),8-(67),8-(67)]
    76      15.979552      15.979552      15.979552    6[6-(1,6),6-(8,8),7-(6,67)]
    77      15.370792      15.370792      15.370792    6[1-(0),6-(6,6),6-(6,7)]
    78      13.986072      13.986072      13.986072    6[6-(1,6),6-(1,6),6-(6,6)]
    79      13.304732      13.304732      13.304732    6[1-(0),6-(6,6),6-(6,7)]
    80      13.986475      13.986475      13.986475    6[6-(1,6),6-(8,8),7-(6,67)]
    81      13.402379      13.402379      13.402379    6[6-(6,7),8-(67),8-(67)]
    82      19.426393      19.426393      19.426393    6[6-(6,7),8-(0),8-(67)]
    83      19.047264      19.047264      19.047264    6[6-(1,6),6-(8,8),7-(6)]
    84      19.757233      19.757233      19.757233    6[1-(0),6-(6,6),6-(6,7)]
    85      13.284776      13.284776      13.284776    6[6-(1,6),6-(1,6),6-(6,6)]
    86      12.115338      12.115338      12.115338    6[1-(0),6-(6,6),6-(6,7)]
    87       11.45994       11.45994       11.45994    6[6-(1,6),6-(8,8),7-(6)]
    88      10.221039      10.221039      10.221039    6[6-(6,7),8-(0),8-(67)]
    89       9.850221       9.850221       9.850221    6[6-(1,6),6-(8,8),7-(6)]
    90       9.819146       9.819146       9.819146    6[1-(0),6-(6,6),6-(6,7)]
    91      16.457566      16.457566      16.457566    6[6-(1,6),6-(8,8),7-(6,67)]
    92      16.431797      16.431797      16.431797    6[1-(0),6-(6,6),6-(6,7)]
    93      11.355889      11.355889      11.355889    6[6-(6,7),8-(67),8-(67)]
    94      16.185839      16.185839      16.185839    6[6-(6,7),8-(67),8-(67)]
    95      15.291719      15.291719      15.291719    6[6-(6,7),8-(67),8-(67)]
    96      16.800015      16.800015      16.800015    6[6-(1,6),6-(8,8),7-(6,67)]
    97      17.408774      17.408774      17.408774    6[1-(0),6-(6,6),6-(6,7)]
    98       6.667494       6.667494       6.667494    6[6-(1,6),6-(1,6),6-(6,6)]
    99       7.348836       7.348836       7.348836    6[1-(0),6-(6,6),6-(6,7)]
   100      18.793095      18.793095      18.793095    6[6-(1,6),6-(8,8),7-(6,67)]
   101      19.377193      19.377193      19.377193    6[6-(6,7),8-(67),8-(67)]
   102      13.353185      13.353185      13.353185    6[6-(6,7),8-(0),8-(67)]
   103      13.732317      13.732317      13.732317    6[6-(1,6),6-(8,8),7-(6)]
   104       13.02235       13.02235       13.02235    6[1-(0),6-(6,6),6-(6,7)]
   105       7.368788       7.368788       7.368788    6[6-(1,6),6-(1,6),6-(6,6)]
   106       8.538226       8.538226       8.538226    6[1-(0),6-(6,6),6-(6,7)]
   107       3.508581       3.508581       3.508581    6[6-(1,6),6-(8,8),7-(6)]
   108       4.747482       4.747482       4.747482    6[6-(6,7),8-(0),8-(67)]
   109      10.803346      10.803346      10.803346    6[6-(1,6),6-(8,8),7-(6)]
   110      10.834419      10.834419      10.834419    6[1-(0),6-(6,6),6-(6,7)]
   111      16.322013      16.322013      16.322013    6[6-(1,6),6-(8,8),7-(6,67)]
   112      16.347784      16.347784      16.347784    6[1-(0),6-(6,6),6-(6,7)]
   113       13.54727       13.54727       13.54727    6[6-(1,6),6-(1,6),6-(6,6)]
   114       7.484261       7.484261       7.484261    6[6-(1,6),6-(1,6),6-(6,6)]
   115      10.326782      10.326782      10.326782    6[6-(1,6),6-(1,6),6-(6,6)]
   116      16.389791      16.389791      16.389791    6[6-(1,6),6-(1,6),6-(6,6)]
   117       8.558482       8.558482       8.558482    7[6-(6,6),6-(6,6),67-(7,7,8,8,8,8,8,8)]
   118       5.909105       5.909105       5.909105    7[6-(6,6),6-(6,6)]
   119       6.410052       6.410052       6.410052    7[6-(6,6),6-(6,6),67-(7,7,8,8,8,8,8,8)]
   120       9.059417       9.059417       9.059417    7[6-(6,6),6-(6,6)]
   121       15.31557       15.31557       15.31557    7[6-(6,6),6-(6,6),67-(7,7,8,8,8,8,8,8)]
   122      17.964947      17.964947      17.964947    7[6-(6,6),6-(6,6)]
   123         17.464         17.464         17.464    7[6-(6,6),6-(6,6),67-(7,7,8,8,8,8,8,8)]
   124      14.814635      14.814635      14.814635    7[6-(6,6),6-(6,6)]
   125      13.547267      13.547267      13.547267    7[6-(6,6),6-(6,6)]
   126       7.484263       7.484263       7.484263    7[6-(6,6),6-(6,6),67-(7,7,8,8,8,8,8,8)]
   127      10.326785      10.326785      10.326785    7[6-(6,6),6-(6,6)]
   128      16.389789      16.389789      16.389789    7[6-(6,6),6-(6,6),67-(7,7,8,8,8,8,8,8)]
   129       6.030676       6.030676       6.030676    8[6-(6,8),67-(7,7,7,8,8,8,8,8)]
   130      17.746329      17.746329      17.746329    8[6-(6,8),67-(8,8,8,8)]
   131       9.732336       9.732336       9.732336    8[6-(6,8),67-(7,7,7,8,8,8,8,8)]
   132      11.753624      11.753624      11.753624    8[6-(6,8),67-(8,8,8)]
   133       5.191925       5.191925       5.191925    8[6-(6,8),67-(8,8,8,8)]
   134      15.644093      15.644093      15.644093    8[6-(6,8)]
   135       8.454048       8.454048       8.454048    8[6-(6,8),67-(8,8,8,8)]
   136        13.5097        13.5097        13.5097    8[6-(6,8)]
   137      14.593413      14.593413      14.593413    8[6-(6,8),67-(8,8,8)]
   138      14.865439      14.865439      14.865439    8[6-(6,8),67-(8,8,8,8)]
   139       7.158176       7.158176       7.158176    8[6-(6,8),67-(7,7,7,8,8,8,8,8)]
   140       7.351796       7.351796       7.351796    8[6-(6,8),67-(8,8,8,8)]
   141       8.937859       8.937859       8.937859    8[6-(6,8),67-(7,7,7,8,8,8,8,8)]
   142       9.348209       9.348209       9.348209    8[6-(6,8),67-(8,8,8,8)]
   143       5.236195       5.236195       5.236195    8[6-(6,8),67-(7,7,7,8,8,8,8,8)]
   144      15.340908      15.340908      15.340908    8[6-(6,8),67-(8,8,8)]
   145       9.776602       9.776602       9.776602    8[6-(6,8),67-(8,8,8,8)]
   146      11.450433      11.450433      11.450433    8[6-(6,8)]
   147      12.199515      12.199515      12.199515    8[6-(6,8),67-(8,8,8,8)]
   148      19.269882      19.269882      19.269882    8[6-(6,8)]
   149      12.501119      12.501119      12.501119    8[6-(6,8),67-(8,8,8)]
   150      12.229097      12.229097      12.229097    8[6-(6,8),67-(8,8,8,8)]
   151       7.810354       7.810354       7.810354    8[6-(6,8),67-(7,7,7,8,8,8,8,8)]
   152        7.61673        7.61673        7.61673    8[6-(6,8),67-(8,8,8,8)]
   153      17.843376      17.843376      17.843376    8[6-(6,8),67-(7,7,7,8,8,8,8,8)]
   154       6.127723       6.127723       6.127723    8[6-(6,8),67-(8,8,8,8)]
   155      14.141716      14.141716      14.141716    8[6-(6,8),67-(7,7,7,8,8,8,8,8)]
   156      12.120428      12.120428      12.120428    8[6-(6,8),67-(8,8,8)]
   157      18.682127      18.682127      18.682127    8[6-(6,8),67-(8,8,8,8)]
   158       8.229959       8.229959       8.229959    8[6-(6,8)]
   159      15.420004      15.420004      15.420004    8[6-(6,8),67-(8,8,8,8)]
   160      10.364352      10.364352      10.364352    8[6-(6,8)]
   161       9.280639       9.280639       9.280639    8[6-(6,8),67-(8,8,8)]
   162       9.008613       9.008613       9.008613    8[6-(6,8),67-(8,8,8,8)]
   163      16.715876      16.715876      16.715876    8[6-(6,8),67-(7,7,7,8,8,8,8,8)]
   164      16.522256      16.522256      16.522256    8[6-(6,8),67-(8,8,8,8)]
   165      14.936193      14.936193      14.936193    8[6-(6,8),67-(7,7,7,8,8,8,8,8)]
   166      14.525843      14.525843      14.525843    8[6-(6,8),67-(8,8,8,8)]
   167      18.637857      18.637857      18.637857    8[6-(6,8),67-(7,7,7,8,8,8,8,8)]
   168       8.533144       8.533144       8.533144    8[6-(6,8),67-(8,8,8)]
   169       14.09745       14.09745       14.09745    8[6-(6,8),67-(8,8,8,8)]
   170      12.423619      12.423619      12.423619    8[6-(6,8)]
   171      11.674537      11.674537      11.674537    8[6-(6,8),67-(8,8,8,8)]
   172        4.60417        4.60417        4.60417    8[6-(6,8)]
   173      11.372933      11.372933      11.372933    8[6-(6,8),67-(8,8,8)]
   174      11.644955      11.644955      11.644955    8[6-(6,8),67-(8,8,8,8)]
   175      16.063698      16.063698      16.063698    8[6-(6,8),67-(7,7,7,8,8,8,8,8)]
   176      16.257322      16.257322      16.257322    8[6-(6,8),67-(8,8,8,8)]
