# Supplementary material for: A collection of forcefield precursors for metal–organic frameworks
Source: RSC Adv. 2019 Nov 13;9(63):36492–507. doi: 10.1039/c9ra07327b (PMC9075174; doi:10.1039/c9ra07327b)
Supplement: RA-009-C9RA07327B-s354 [file RA-009-C9RA07327B-s354.txt]

COYVES01_clean

12.126000    0.000000    0.000000
6.063011    11.135050    0.000000
5.685041    -0.000002    20.805262

     1       16.51544       16.51544       16.51544    67[8-(6),8-(6),8-(6),8-(6),8-(6)]
     2      10.579097      10.579097      10.579097    67[8-(6),8-(6),8-(6),8-(6),8-(6)]
     3       7.358612       7.358612       7.358612    67[8-(6),8-(6),8-(6),8-(6),8-(6)]
     4      13.294955      13.294955      13.294955    67[8-(6),8-(6),8-(6),8-(6),8-(6)]
     5      13.547265      13.547265      13.547265    67[8-(6),8-(6),8-(6),8-(6)]
     6      10.326787      10.326787      10.326787    67[8-(6),8-(6),8-(6),8-(6)]
     7       7.484266       7.484266       7.484266    67[7-(6,6),7-(6,6),7-(6,6),8-(6),8-(6),8-(6),8-(6),8-(6),8-(6)]
     8      16.389786      16.389786      16.389786    67[7-(6,6),7-(6,6),7-(6,6),8-(6),8-(6),8-(6),8-(6),8-(6),8-(6)]
     9       7.981142       7.981142       7.981142    1[6-(6,6)]
    10      11.512956      11.512956      11.512956    1[6-(6,6)]
    11       3.337927       3.337927       3.337927    1[6-(6,6)]
    12      12.061833      12.061833      12.061833    1[6-(6,6)]
    13      14.444981      14.444981      14.444981    1[6-(6,6)]
    14       7.406104       7.406104       7.406104    1[6-(6,6)]
    15       6.987398       6.987398       6.987398    1[6-(6,6)]
    16       15.58158       15.58158       15.58158    1[6-(6,6)]
    17      11.630595      11.630595      11.630595    1[6-(6,6)]
    18      15.032705      15.032705      15.032705    1[6-(6,6)]
    19      12.649559      12.649559      12.649559    1[6-(6,6)]
    20       7.562417       7.562417       7.562417    1[6-(6,6)]
    21       15.89291       15.89291       15.89291    1[6-(6,6)]
    22      12.361096      12.361096      12.361096    1[6-(6,6)]
    23      20.536125      20.536125      20.536125    1[6-(6,6)]
    24      11.812219      11.812219      11.812219    1[6-(6,6)]
    25       9.429071       9.429071       9.429071    1[6-(6,6)]
    26      16.467948      16.467948      16.467948    1[6-(6,6)]
    27      16.886654      16.886654      16.886654    1[6-(6,6)]
    28       8.292472       8.292472       8.292472    1[6-(6,6)]
    29      12.243457      12.243457      12.243457    1[6-(6,6)]
    30       8.841347       8.841347       8.841347    1[6-(6,6)]
    31      11.224493      11.224493      11.224493    1[6-(6,6)]
    32      16.311635      16.311635      16.311635    1[6-(6,6)]
    33      14.565383      14.565383      14.565383    6[6-(6,7),8-(67),8-(67)]
    34       7.280883       7.280883       7.280883    6[6-(6,7),8-(67),8-(67)]
    35       6.381428       6.381428       6.381428    6[6-(6,7),8-(67),8-(67)]
    36       7.891999       7.891999       7.891999    6[6-(1,6),6-(8,8),7-(6,67)]
    37       8.501479       8.501479       8.501479    6[1-(0),6-(6,6),6-(6,7)]
    38       9.888549       9.888549       9.888549    6[6-(1,6),6-(1,6),6-(6,6)]
    39      10.574739      10.574739      10.574739    6[1-(0),6-(6,6),6-(6,7)]
    40       9.877156       9.877156       9.877156    6[6-(1,6),6-(8,8),7-(6,67)]
    41      10.473378      10.473378      10.473378    6[6-(6,7),8-(67),8-(67)]
    42       4.441218       4.441218       4.441218    6[6-(6,7),8-(0),8-(67)]
    43       4.826219       4.826219       4.826219    6[6-(1,6),6-(8,8),7-(6)]
    44        4.11625        4.11625        4.11625    6[1-(0),6-(6,6),6-(6,7)]
    45      10.587344      10.587344      10.587344    6[6-(1,6),6-(1,6),6-(6,6)]
    46       11.74943       11.74943       11.74943    6[1-(0),6-(6,6),6-(6,7)]
    47      12.413544      12.413544      12.413544    6[6-(1,6),6-(8,8),7-(6)]
    48       7.571626       7.571626       7.571626    6[6-(6,7),8-(0),8-(67)]
    49      14.021557      14.021557      14.021557    6[6-(1,6),6-(8,8),7-(6)]
    50      14.061916      14.061916      14.061916    6[1-(0),6-(6,6),6-(6,7)]
    51       7.426906       7.426906       7.426906    6[6-(1,6),6-(8,8),7-(6,67)]
    52       7.438275       7.438275       7.438275    6[1-(0),6-(6,6),6-(6,7)]
    53      12.529152      12.529152      12.529152    6[6-(6,7),8-(67),8-(67)]
    54       7.687644       7.687644       7.687644    6[6-(6,7),8-(67),8-(67)]
    55       8.587108       8.587108       8.587108    6[6-(6,7),8-(67),8-(67)]
    56       7.076538       7.076538       7.076538    6[6-(1,6),6-(8,8),7-(6,67)]
    57       6.467059       6.467059       6.467059    6[1-(0),6-(6,6),6-(6,7)]
    58       17.20599       17.20599       17.20599    6[6-(1,6),6-(1,6),6-(6,6)]
    59      16.519797      16.519797      16.519797    6[1-(0),6-(6,6),6-(6,7)]
    60       5.091378       5.091378       5.091378    6[6-(1,6),6-(8,8),7-(6,67)]
    61       4.495154       4.495154       4.495154    6[6-(6,7),8-(67),8-(67)]
    62      10.527307      10.527307      10.527307    6[6-(6,7),8-(0),8-(67)]
    63      10.142304      10.142304      10.142304    6[6-(1,6),6-(8,8),7-(6)]
    64      10.852271      10.852271      10.852271    6[1-(0),6-(6,6),6-(6,7)]
    65      16.507196      16.507196      16.507196    6[6-(1,6),6-(1,6),6-(6,6)]
    66       15.34511       15.34511       15.34511    6[1-(0),6-(6,6),6-(6,7)]
    67      14.680998      14.680998      14.680998    6[6-(1,6),6-(8,8),7-(6)]
    68      13.081936      13.081936      13.081936    6[6-(6,7),8-(0),8-(67)]
    69       13.07298       13.07298       13.07298    6[6-(1,6),6-(8,8),7-(6)]
    70      13.032623      13.032623      13.032623    6[1-(0),6-(6,6),6-(6,7)]
    71       7.541619       7.541619       7.541619    6[6-(1,6),6-(8,8),7-(6,67)]
    72       7.530248       7.530248       7.530248    6[1-(0),6-(6,6),6-(6,7)]
    73       9.308669       9.308669       9.308669    6[6-(6,7),8-(67),8-(67)]
    74      16.593169      16.593169      16.593169    6[6-(6,7),8-(67),8-(67)]
    75      17.492624      17.492624      17.492624    6[6-(6,7),8-(67),8-(67)]
    76      15.982053      15.982053      15.982053    6[6-(1,6),6-(8,8),7-(6,67)]
    77      15.372573      15.372573      15.372573    6[1-(0),6-(6,6),6-(6,7)]
    78      13.985503      13.985503      13.985503    6[6-(1,6),6-(1,6),6-(6,6)]
    79      13.299313      13.299313      13.299313    6[1-(0),6-(6,6),6-(6,7)]
    80      13.996896      13.996896      13.996896    6[6-(1,6),6-(8,8),7-(6,67)]
    81      13.400674      13.400674      13.400674    6[6-(6,7),8-(67),8-(67)]
    82      19.432834      19.432834      19.432834    6[6-(6,7),8-(0),8-(67)]
    83      19.047833      19.047833      19.047833    6[6-(1,6),6-(8,8),7-(6)]
    84      19.757802      19.757802      19.757802    6[1-(0),6-(6,6),6-(6,7)]
    85      13.286708      13.286708      13.286708    6[6-(1,6),6-(1,6),6-(6,6)]
    86      12.124622      12.124622      12.124622    6[1-(0),6-(6,6),6-(6,7)]
    87      11.460508      11.460508      11.460508    6[6-(1,6),6-(8,8),7-(6)]
    88      10.239415      10.239415      10.239415    6[6-(6,7),8-(0),8-(67)]
    89       9.852495       9.852495       9.852495    6[6-(1,6),6-(8,8),7-(6)]
    90       9.812136       9.812136       9.812136    6[1-(0),6-(6,6),6-(6,7)]
    91      16.447146      16.447146      16.447146    6[6-(1,6),6-(8,8),7-(6,67)]
    92      16.435777      16.435777      16.435777    6[1-(0),6-(6,6),6-(6,7)]
    93        11.3449        11.3449        11.3449    6[6-(6,7),8-(67),8-(67)]
    94      16.186408      16.186408      16.186408    6[6-(6,7),8-(67),8-(67)]
    95      15.286944      15.286944      15.286944    6[6-(6,7),8-(67),8-(67)]
    96      16.797514      16.797514      16.797514    6[6-(1,6),6-(8,8),7-(6,67)]
    97      17.406993      17.406993      17.406993    6[1-(0),6-(6,6),6-(6,7)]
    98       6.668062       6.668062       6.668062    6[6-(1,6),6-(1,6),6-(6,6)]
    99       7.354255       7.354255       7.354255    6[1-(0),6-(6,6),6-(6,7)]
   100      18.782674      18.782674      18.782674    6[6-(1,6),6-(8,8),7-(6,67)]
   101      19.378898      19.378898      19.378898    6[6-(6,7),8-(67),8-(67)]
   102      13.346745      13.346745      13.346745    6[6-(6,7),8-(0),8-(67)]
   103      13.731748      13.731748      13.731748    6[6-(1,6),6-(8,8),7-(6)]
   104      13.021781      13.021781      13.021781    6[1-(0),6-(6,6),6-(6,7)]
   105       7.366856       7.366856       7.366856    6[6-(1,6),6-(1,6),6-(6,6)]
   106       8.528942       8.528942       8.528942    6[1-(0),6-(6,6),6-(6,7)]
   107       3.508013       3.508013       3.508013    6[6-(1,6),6-(8,8),7-(6)]
   108       4.729105       4.729105       4.729105    6[6-(6,7),8-(0),8-(67)]
   109      10.801072      10.801072      10.801072    6[6-(1,6),6-(8,8),7-(6)]
   110      10.841429      10.841429      10.841429    6[1-(0),6-(6,6),6-(6,7)]
   111      16.332433      16.332433      16.332433    6[6-(1,6),6-(8,8),7-(6,67)]
   112      16.343804      16.343804      16.343804    6[1-(0),6-(6,6),6-(6,7)]
   113       13.54727       13.54727       13.54727    6[6-(1,6),6-(1,6),6-(6,6)]
   114       7.484261       7.484261       7.484261    6[6-(1,6),6-(1,6),6-(6,6)]
   115      10.326782      10.326782      10.326782    6[6-(1,6),6-(1,6),6-(6,6)]
   116      16.389791      16.389791      16.389791    6[6-(1,6),6-(1,6),6-(6,6)]
   117       8.559051       8.559051       8.559051    7[6-(6,6),6-(6,6),67-(7,7,8,8,8,8,8,8)]
   118       5.904255       5.904255       5.904255    7[6-(6,6),6-(6,6)]
   119       6.409484       6.409484       6.409484    7[6-(6,6),6-(6,6),67-(7,7,8,8,8,8,8,8)]
   120       9.064268       9.064268       9.064268    7[6-(6,6),6-(6,6)]
   121      15.315001      15.315001      15.315001    7[6-(6,6),6-(6,6),67-(7,7,8,8,8,8,8,8)]
   122      17.969797      17.969797      17.969797    7[6-(6,6),6-(6,6)]
   123      17.464568      17.464568      17.464568    7[6-(6,6),6-(6,6),67-(7,7,8,8,8,8,8,8)]
   124      14.809784      14.809784      14.809784    7[6-(6,6),6-(6,6)]
   125      13.547267      13.547267      13.547267    7[6-(6,6),6-(6,6)]
   126       7.484263       7.484263       7.484263    7[6-(6,6),6-(6,6),67-(7,7,8,8,8,8,8,8)]
   127      10.326785      10.326785      10.326785    7[6-(6,6),6-(6,6)]
   128      16.389789      16.389789      16.389789    7[6-(6,6),6-(6,6),67-(7,7,8,8,8,8,8,8)]
   129       6.033746       6.033746       6.033746    8[6-(6,8),67-(7,7,7,8,8,8,8,8)]
   130      17.748185      17.748185      17.748185    8[6-(6,8),67-(8,8,8,8)]
   131       9.732336       9.732336       9.732336    8[6-(6,8),67-(7,7,7,8,8,8,8,8)]
   132      11.754192      11.754192      11.754192    8[6-(6,8),67-(8,8,8)]
   133       5.192343       5.192343       5.192343    8[6-(6,8),67-(8,8,8,8)]
   134      15.646367      15.646367      15.646367    8[6-(6,8)]
   135        8.41142        8.41142        8.41142    8[6-(6,8),67-(8,8,8,8)]
   136      13.491701      13.491701      13.491701    8[6-(6,8)]
   137      14.586631      14.586631      14.586631    8[6-(6,8),67-(8,8,8)]
   138      14.857443      14.857443      14.857443    8[6-(6,8),67-(8,8,8,8)]
   139       7.158744       7.158744       7.158744    8[6-(6,8),67-(7,7,7,8,8,8,8,8)]
   140       7.364983       7.364983       7.364983    8[6-(6,8),67-(8,8,8,8)]
   141       8.934789       8.934789       8.934789    8[6-(6,8),67-(7,7,7,8,8,8,8,8)]
   142       9.346352       9.346352       9.346352    8[6-(6,8),67-(8,8,8,8)]
   143       5.236195       5.236195       5.236195    8[6-(6,8),67-(7,7,7,8,8,8,8,8)]
   144      15.340339      15.340339      15.340339    8[6-(6,8),67-(8,8,8)]
   145       9.776185       9.776185       9.776185    8[6-(6,8),67-(8,8,8,8)]
   146      11.448159      11.448159      11.448159    8[6-(6,8)]
   147      12.242144      12.242144      12.242144    8[6-(6,8),67-(8,8,8,8)]
   148       19.28788       19.28788       19.28788    8[6-(6,8)]
   149      12.507901      12.507901      12.507901    8[6-(6,8),67-(8,8,8)]
   150      12.237092      12.237092      12.237092    8[6-(6,8),67-(8,8,8,8)]
   151       7.809786       7.809786       7.809786    8[6-(6,8),67-(7,7,7,8,8,8,8,8)]
   152       7.603543       7.603543       7.603543    8[6-(6,8),67-(8,8,8,8)]
   153      17.840306      17.840306      17.840306    8[6-(6,8),67-(7,7,7,8,8,8,8,8)]
   154       6.125867       6.125867       6.125867    8[6-(6,8),67-(8,8,8,8)]
   155      14.141716      14.141716      14.141716    8[6-(6,8),67-(7,7,7,8,8,8,8,8)]
   156       12.11986       12.11986       12.11986    8[6-(6,8),67-(8,8,8)]
   157      18.681709      18.681709      18.681709    8[6-(6,8),67-(8,8,8,8)]
   158       8.227685       8.227685       8.227685    8[6-(6,8)]
   159      15.462632      15.462632      15.462632    8[6-(6,8),67-(8,8,8,8)]
   160      10.382351      10.382351      10.382351    8[6-(6,8)]
   161       9.287421       9.287421       9.287421    8[6-(6,8),67-(8,8,8)]
   162       9.016609       9.016609       9.016609    8[6-(6,8),67-(8,8,8,8)]
   163      16.715308      16.715308      16.715308    8[6-(6,8),67-(7,7,7,8,8,8,8,8)]
   164      16.509069      16.509069      16.509069    8[6-(6,8),67-(8,8,8,8)]
   165      14.939263      14.939263      14.939263    8[6-(6,8),67-(7,7,7,8,8,8,8,8)]
   166        14.5277        14.5277        14.5277    8[6-(6,8),67-(8,8,8,8)]
   167      18.637857      18.637857      18.637857    8[6-(6,8),67-(7,7,7,8,8,8,8,8)]
   168       8.533713       8.533713       8.533713    8[6-(6,8),67-(8,8,8)]
   169      14.097867      14.097867      14.097867    8[6-(6,8),67-(8,8,8,8)]
   170      12.425893      12.425893      12.425893    8[6-(6,8)]
   171      11.631908      11.631908      11.631908    8[6-(6,8),67-(8,8,8,8)]
   172       4.586172       4.586172       4.586172    8[6-(6,8)]
   173      11.366151      11.366151      11.366151    8[6-(6,8),67-(8,8,8)]
   174       11.63696       11.63696       11.63696    8[6-(6,8),67-(8,8,8,8)]
   175      16.064266      16.064266      16.064266    8[6-(6,8),67-(7,7,7,8,8,8,8,8)]
   176      16.270509      16.270509      16.270509    8[6-(6,8),67-(8,8,8,8)]
