# Supplementary material for: A collection of forcefield precursors for metal–organic frameworks
Source: RSC Adv. 2019 Nov 13;9(63):36492–507. doi: 10.1039/c9ra07327b (PMC9075174; doi:10.1039/c9ra07327b)
Supplement: RA-009-C9RA07327B-s355 [file RA-009-C9RA07327B-s355.txt]

CUGLTM_clean

7.238000    0.000000    0.000000
0.000000    10.350000    0.000000
0.000000    0.000000    11.084000

     1       4.702529       4.702529       4.702529    29[7-(1,1,6),8-(6),8-(6)]
     2       2.535471       2.535471       2.535471    29[7-(1,1,6),8-(6),8-(6)]
     3       1.083529       1.083529       1.083529    29[7-(1,1,6),8-(6),8-(6)]
     4       6.154471       6.154471       6.154471    29[7-(1,1,6),8-(6),8-(6)]
     5       4.219754       4.219754       4.219754    1[6-(6,6,7)]
     6       6.072682       6.072682       6.072682    1[6-(1,6,6)]
     7       5.363358       5.363358       5.363358    1[6-(1,6,6)]
     8       0.282282       0.282282       0.282282    1[6-(1,6,6)]
     9       6.572104       6.572104       6.572104    1[6-(1,6,6)]
    10       3.445288       3.445288       3.445288    1[7-(1,6,29)]
    11       4.154612       4.154612       4.154612    1[7-(1,6,29)]
    12       3.018246       3.018246       3.018246    1[6-(6,6,7)]
    13       1.165318       1.165318       1.165318    1[6-(1,6,6)]
    14       1.874642       1.874642       1.874642    1[6-(1,6,6)]
    15       6.955718       6.955718       6.955718    1[6-(1,6,6)]
    16       0.665896       0.665896       0.665896    1[6-(1,6,6)]
    17       3.792712       3.792712       3.792712    1[7-(1,6,29)]
    18       3.083388       3.083388       3.083388    1[7-(1,6,29)]
    19       0.600754       0.600754       0.600754    1[6-(6,6,7)]
    20       2.453682       2.453682       2.453682    1[6-(1,6,6)]
    21       1.744358       1.744358       1.744358    1[6-(1,6,6)]
    22       3.901282       3.901282       3.901282    1[6-(1,6,6)]
    23       2.953104       2.953104       2.953104    1[6-(1,6,6)]
    24       7.064288       7.064288       7.064288    1[7-(1,6,29)]
    25       0.535612       0.535612       0.535612    1[7-(1,6,29)]
    26       6.637246       6.637246       6.637246    1[6-(6,6,7)]
    27       4.784318       4.784318       4.784318    1[6-(1,6,6)]
    28       5.493642       5.493642       5.493642    1[6-(1,6,6)]
    29       3.336718       3.336718       3.336718    1[6-(1,6,6)]
    30       4.284896       4.284896       4.284896    1[6-(1,6,6)]
    31       0.173712       0.173712       0.173712    1[7-(1,6,29)]
    32       6.702388       6.702388       6.702388    1[7-(1,6,29)]
    33       5.631164       5.631164       5.631164    6[6-(1,6,7),8-(0),8-(29)]
    34       4.848736       4.848736       4.848736    6[1-(0),6-(1,1,6),6-(8,8),7-(1,1,29)]
    35       5.801257       5.801257       5.801257    6[1-(0),1-(0),6-(1,1,6),6-(1,6,7)]
    36       6.928937       6.928937       6.928937    6[1-(0),1-(0),6-(1,1,6),6-(8,8)]
    37       0.547193       0.547193       0.547193    6[6-(1,1,6),8-(0),8-(29)]
    38       1.606836       1.606836       1.606836    6[6-(1,6,7),8-(0),8-(29)]
    39       2.389264       2.389264       2.389264    6[1-(0),6-(1,1,6),6-(8,8),7-(1,1,29)]
    40       1.436743       1.436743       1.436743    6[1-(0),1-(0),6-(1,1,6),6-(1,6,7)]
    41       0.309063       0.309063       0.309063    6[1-(0),1-(0),6-(1,1,6),6-(8,8)]
    42       6.690807       6.690807       6.690807    6[6-(1,1,6),8-(0),8-(29)]
    43       2.012164       2.012164       2.012164    6[6-(1,6,7),8-(0),8-(29)]
    44       1.229736       1.229736       1.229736    6[1-(0),6-(1,1,6),6-(8,8),7-(1,1,29)]
    45       2.182257       2.182257       2.182257    6[1-(0),1-(0),6-(1,1,6),6-(1,6,7)]
    46       3.309937       3.309937       3.309937    6[1-(0),1-(0),6-(1,1,6),6-(8,8)]
    47       4.166193       4.166193       4.166193    6[6-(1,1,6),8-(0),8-(29)]
    48       5.225836       5.225836       5.225836    6[6-(1,6,7),8-(0),8-(29)]
    49       6.008264       6.008264       6.008264    6[1-(0),6-(1,1,6),6-(8,8),7-(1,1,29)]
    50       5.055743       5.055743       5.055743    6[1-(0),1-(0),6-(1,1,6),6-(1,6,7)]
    51       3.928063       3.928063       3.928063    6[1-(0),1-(0),6-(1,1,6),6-(8,8)]
    52       3.071807       3.071807       3.071807    6[6-(1,1,6),8-(0),8-(29)]
    53       4.054728       4.054728       4.054728    7[1-(0),1-(0),6-(1,6,6),29-(8,8)]
    54       3.183272       3.183272       3.183272    7[1-(0),1-(0),6-(1,6,6),29-(8,8)]
    55       0.435728       0.435728       0.435728    7[1-(0),1-(0),6-(1,6,6),29-(8,8)]
    56       6.802272       6.802272       6.802272    7[1-(0),1-(0),6-(1,6,6),29-(8,8)]
    57       5.560955       5.560955       5.560955    8[6-(6,8),29-(7,8)]
    58       6.326736       6.326736       6.326736    8[6-(6,8)]
    59       1.627826       1.627826       1.627826    8[6-(6,8),29-(7,8)]
    60       0.257673       0.257673       0.257673    8[6-(6,8)]
    61       1.677045       1.677045       1.677045    8[6-(6,8),29-(7,8)]
    62       0.911264       0.911264       0.911264    8[6-(6,8)]
    63       5.610174       5.610174       5.610174    8[6-(6,8),29-(7,8)]
    64       6.980327       6.980327       6.980327    8[6-(6,8)]
    65       1.941955       1.941955       1.941955    8[6-(6,8),29-(7,8)]
    66       2.707736       2.707736       2.707736    8[6-(6,8)]
    67       5.246826       5.246826       5.246826    8[6-(6,8),29-(7,8)]
    68       3.876673       3.876673       3.876673    8[6-(6,8)]
    69       5.296045       5.296045       5.296045    8[6-(6,8),29-(7,8)]
    70       4.530264       4.530264       4.530264    8[6-(6,8)]
    71       1.991174       1.991174       1.991174    8[6-(6,8),29-(7,8)]
    72       3.361327       3.361327       3.361327    8[6-(6,8)]
