# Supplementary material for: A collection of forcefield precursors for metal–organic frameworks
Source: RSC Adv. 2019 Nov 13;9(63):36492–507. doi: 10.1039/c9ra07327b (PMC9075174; doi:10.1039/c9ra07327b)
Supplement: RA-009-C9RA07327B-s356 [file RA-009-C9RA07327B-s356.txt]

CUGLTM01_clean

7.225500    0.000000    0.000000
0.000000    10.305300    0.000000
0.000000    0.000000    11.049900

     1       0.727319       0.727319       0.727319    29[7-(1,1,6),8-(6),8-(6)]
     2       2.885431       2.885431       2.885431    29[7-(1,1,6),8-(6),8-(6)]
     3       6.498181       6.498181       6.498181    29[7-(1,1,6),8-(6),8-(6)]
     4       4.340069       4.340069       4.340069    29[7-(1,1,6),8-(6),8-(6)]
     5       1.170531       1.170531       1.170531    1[6-(6,6,7)]
     6       1.550592       1.550592       1.550592    1[7-(1,6,29)]
     7       2.171985       2.171985       2.171985    1[7-(1,6,29)]
     8        6.50873        6.50873        6.50873    1[6-(1,6,6)]
     9       0.062139       0.062139       0.062139    1[6-(1,6,6)]
    10       5.146724       5.146724       5.146724    1[6-(1,6,6)]
    11       6.036905       6.036905       6.036905    1[6-(1,6,6)]
    12       2.442219       2.442219       2.442219    1[6-(6,6,7)]
    13       2.062158       2.062158       2.062158    1[7-(1,6,29)]
    14       1.440765       1.440765       1.440765    1[7-(1,6,29)]
    15        4.32952        4.32952        4.32952    1[6-(1,6,6)]
    16       3.550611       3.550611       3.550611    1[6-(1,6,6)]
    17       5.691526       5.691526       5.691526    1[6-(1,6,6)]
    18       4.801345       4.801345       4.801345    1[6-(1,6,6)]
    19       6.054969       6.054969       6.054969    1[6-(6,6,7)]
    20       5.674908       5.674908       5.674908    1[7-(1,6,29)]
    21       5.053515       5.053515       5.053515    1[7-(1,6,29)]
    22        0.71677        0.71677        0.71677    1[6-(1,6,6)]
    23       7.163361       7.163361       7.163361    1[6-(1,6,6)]
    24       2.078776       2.078776       2.078776    1[6-(1,6,6)]
    25       1.188595       1.188595       1.188595    1[6-(1,6,6)]
    26       4.783281       4.783281       4.783281    1[6-(6,6,7)]
    27       5.163342       5.163342       5.163342    1[7-(1,6,29)]
    28       5.784735       5.784735       5.784735    1[7-(1,6,29)]
    29        2.89598        2.89598        2.89598    1[6-(1,6,6)]
    30       3.674889       3.674889       3.674889    1[6-(1,6,6)]
    31       1.533974       1.533974       1.533974    1[6-(1,6,6)]
    32       2.424155       2.424155       2.424155    1[6-(1,6,6)]
    33       7.022463       7.022463       7.022463    6[6-(1,6,7),8-(0),8-(29)]
    34       0.570092       0.570092       0.570092    6[1-(0),6-(1,1,6),6-(8,8),7-(1,1,29)]
    35       6.857722       6.857722       6.857722    6[1-(0),1-(0),6-(1,1,6),6-(1,6,7)]
    36       5.731267       5.731267       5.731267    6[1-(0),1-(0),6-(1,1,6),6-(8,8)]
    37       4.859871       4.859871       4.859871    6[6-(1,1,6),8-(0),8-(29)]
    38       3.815787       3.815787       3.815787    6[6-(1,6,7),8-(0),8-(29)]
    39       3.042658       3.042658       3.042658    6[1-(0),6-(1,1,6),6-(8,8),7-(1,1,29)]
    40       3.980528       3.980528       3.980528    6[1-(0),1-(0),6-(1,1,6),6-(1,6,7)]
    41       5.106983       5.106983       5.106983    6[1-(0),1-(0),6-(1,1,6),6-(8,8)]
    42       5.978379       5.978379       5.978379    6[6-(1,1,6),8-(0),8-(29)]
    43       0.203037       0.203037       0.203037    6[6-(1,6,7),8-(0),8-(29)]
    44       6.655408       6.655408       6.655408    6[1-(0),6-(1,1,6),6-(8,8),7-(1,1,29)]
    45       0.367778       0.367778       0.367778    6[1-(0),1-(0),6-(1,1,6),6-(1,6,7)]
    46       1.494233       1.494233       1.494233    6[1-(0),1-(0),6-(1,1,6),6-(8,8)]
    47       2.365629       2.365629       2.365629    6[6-(1,1,6),8-(0),8-(29)]
    48       3.409713       3.409713       3.409713    6[6-(1,6,7),8-(0),8-(29)]
    49       4.182842       4.182842       4.182842    6[1-(0),6-(1,1,6),6-(8,8),7-(1,1,29)]
    50       3.244972       3.244972       3.244972    6[1-(0),1-(0),6-(1,1,6),6-(1,6,7)]
    51       2.118517       2.118517       2.118517    6[1-(0),1-(0),6-(1,1,6),6-(8,8)]
    52       1.247121       1.247121       1.247121    6[6-(1,1,6),8-(0),8-(29)]
    53       1.372845       1.372845       1.372845    7[1-(0),1-(0),6-(1,6,6),29-(8,8)]
    54       2.239905       2.239905       2.239905    7[1-(0),1-(0),6-(1,6,6),29-(8,8)]
    55       5.852655       5.852655       5.852655    7[1-(0),1-(0),6-(1,6,6),29-(8,8)]
    56       4.985595       4.985595       4.985595    7[1-(0),1-(0),6-(1,6,6),29-(8,8)]
    57       7.081713       7.081713       7.081713    8[6-(6,8),29-(7,8)]
    58       6.328815       6.328815       6.328815    8[6-(6,8)]
    59       3.795555       3.795555       3.795555    8[6-(6,8),29-(7,8)]
    60       5.157562       5.157562       5.157562    8[6-(6,8)]
    61       3.756537       3.756537       3.756537    8[6-(6,8),29-(7,8)]
    62       4.509435       4.509435       4.509435    8[6-(6,8)]
    63       7.042695       7.042695       7.042695    8[6-(6,8),29-(7,8)]
    64       5.680688       5.680688       5.680688    8[6-(6,8)]
    65       0.143787       0.143787       0.143787    8[6-(6,8),29-(7,8)]
    66       0.896685       0.896685       0.896685    8[6-(6,8)]
    67       3.429945       3.429945       3.429945    8[6-(6,8),29-(7,8)]
    68       2.067938       2.067938       2.067938    8[6-(6,8)]
    69       3.468963       3.468963       3.468963    8[6-(6,8),29-(7,8)]
    70       2.716065       2.716065       2.716065    8[6-(6,8)]
    71       0.182805       0.182805       0.182805    8[6-(6,8),29-(7,8)]
    72       1.544812       1.544812       1.544812    8[6-(6,8)]
