# Supplementary material for: A collection of forcefield precursors for metal–organic frameworks
Source: RSC Adv. 2019 Nov 13;9(63):36492–507. doi: 10.1039/c9ra07327b (PMC9075174; doi:10.1039/c9ra07327b)
Supplement: RA-009-C9RA07327B-s357 [file RA-009-C9RA07327B-s357.txt]

CUGLTM02_clean

7.232000    0.000000    0.000000
0.000000    10.311000    0.000000
0.000000    0.000000    11.058000

     1       2.890558       2.890558       2.890558    29[7-(1,1,6),8-(6),8-(6)]
     2       0.725442       0.725442       0.725442    29[7-(1,1,6),8-(6),8-(6)]
     3       4.341442       4.341442       4.341442    29[7-(1,1,6),8-(6),8-(6)]
     4       6.506558       6.506558       6.506558    29[7-(1,1,6),8-(6),8-(6)]
     5       1.199066       1.199066       1.199066    1[6-(6,6,7)]
     6       2.244813       2.244813       2.244813    1[7-(1,6,29)]
     7       1.315501       1.315501       1.315501    1[7-(1,6,29)]
     8        0.14681        0.14681        0.14681    1[6-(1,6,6)]
     9       6.482042       6.482042       6.482042    1[6-(1,6,6)]
    10       6.105978       6.105978       6.105978    1[6-(1,6,6)]
    11       5.181005       5.181005       5.181005    1[6-(1,6,6)]
    12       2.416934       2.416934       2.416934    1[6-(6,6,7)]
    13       1.371187       1.371187       1.371187    1[7-(1,6,29)]
    14       2.300499       2.300499       2.300499    1[7-(1,6,29)]
    15        3.46919        3.46919        3.46919    1[6-(1,6,6)]
    16       4.365958       4.365958       4.365958    1[6-(1,6,6)]
    17       4.742022       4.742022       4.742022    1[6-(1,6,6)]
    18       5.666995       5.666995       5.666995    1[6-(1,6,6)]
    19       6.032934       6.032934       6.032934    1[6-(6,6,7)]
    20       4.987187       4.987187       4.987187    1[7-(1,6,29)]
    21       5.916499       5.916499       5.916499    1[7-(1,6,29)]
    22        7.08519        7.08519        7.08519    1[6-(1,6,6)]
    23       0.749958       0.749958       0.749958    1[6-(1,6,6)]
    24       1.126022       1.126022       1.126022    1[6-(1,6,6)]
    25       2.050995       2.050995       2.050995    1[6-(1,6,6)]
    26       4.815066       4.815066       4.815066    1[6-(6,6,7)]
    27       5.860813       5.860813       5.860813    1[7-(1,6,29)]
    28       4.931501       4.931501       4.931501    1[7-(1,6,29)]
    29        3.76281        3.76281        3.76281    1[6-(1,6,6)]
    30       2.866042       2.866042       2.866042    1[6-(1,6,6)]
    31       2.489978       2.489978       2.489978    1[6-(1,6,6)]
    32       1.565005       1.565005       1.565005    1[6-(1,6,6)]
    33       7.017933       7.017933       7.017933    6[6-(1,6,7),8-(0),8-(29)]
    34       0.582176       0.582176       0.582176    6[1-(0),6-(1,1,6),6-(8,8),7-(1,1,29)]
    35       6.866061       6.866061       6.866061    6[1-(0),1-(0),6-(1,1,6),6-(1,6,7)]
    36       5.730637       5.730637       5.730637    6[1-(0),1-(0),6-(1,1,6),6-(8,8)]
    37        4.86352        4.86352        4.86352    6[6-(1,1,6),8-(0),8-(29)]
    38       3.830067       3.830067       3.830067    6[6-(1,6,7),8-(0),8-(29)]
    39       3.033824       3.033824       3.033824    6[1-(0),6-(1,1,6),6-(8,8),7-(1,1,29)]
    40       3.981939       3.981939       3.981939    6[1-(0),1-(0),6-(1,1,6),6-(1,6,7)]
    41       5.117363       5.117363       5.117363    6[1-(0),1-(0),6-(1,1,6),6-(8,8)]
    42        5.98448        5.98448        5.98448    6[6-(1,1,6),8-(0),8-(29)]
    43       0.214067       0.214067       0.214067    6[6-(1,6,7),8-(0),8-(29)]
    44       6.649824       6.649824       6.649824    6[1-(0),6-(1,1,6),6-(8,8),7-(1,1,29)]
    45       0.365939       0.365939       0.365939    6[1-(0),1-(0),6-(1,1,6),6-(1,6,7)]
    46       1.501363       1.501363       1.501363    6[1-(0),1-(0),6-(1,1,6),6-(8,8)]
    47        2.36848        2.36848        2.36848    6[6-(1,1,6),8-(0),8-(29)]
    48       3.401933       3.401933       3.401933    6[6-(1,6,7),8-(0),8-(29)]
    49       4.198176       4.198176       4.198176    6[1-(0),6-(1,1,6),6-(8,8),7-(1,1,29)]
    50       3.250061       3.250061       3.250061    6[1-(0),1-(0),6-(1,1,6),6-(1,6,7)]
    51       2.114637       2.114637       2.114637    6[1-(0),1-(0),6-(1,1,6),6-(8,8)]
    52        1.24752        1.24752        1.24752    6[6-(1,1,6),8-(0),8-(29)]
    53       1.379142       1.379142       1.379142    7[1-(0),1-(0),6-(1,6,6),29-(8,8)]
    54       2.236858       2.236858       2.236858    7[1-(0),1-(0),6-(1,6,6),29-(8,8)]
    55       5.852858       5.852858       5.852858    7[1-(0),1-(0),6-(1,6,6),29-(8,8)]
    56       4.995142       4.995142       4.995142    7[1-(0),1-(0),6-(1,6,6),29-(8,8)]
    57       6.324384       6.324384       6.324384    8[6-(6,8)]
    58       7.098931       7.098931       7.098931    8[6-(6,8),29-(7,8)]
    59       5.169434       5.169434       5.169434    8[6-(6,8)]
    60       3.790291       3.790291       3.790291    8[6-(6,8),29-(7,8)]
    61       4.523616       4.523616       4.523616    8[6-(6,8)]
    62       3.749069       3.749069       3.749069    8[6-(6,8),29-(7,8)]
    63       5.678566       5.678566       5.678566    8[6-(6,8)]
    64       7.057709       7.057709       7.057709    8[6-(6,8),29-(7,8)]
    65       0.907616       0.907616       0.907616    8[6-(6,8)]
    66       0.133069       0.133069       0.133069    8[6-(6,8),29-(7,8)]
    67       2.062566       2.062566       2.062566    8[6-(6,8)]
    68       3.441709       3.441709       3.441709    8[6-(6,8),29-(7,8)]
    69       2.708384       2.708384       2.708384    8[6-(6,8)]
    70       3.482931       3.482931       3.482931    8[6-(6,8),29-(7,8)]
    71       1.553434       1.553434       1.553434    8[6-(6,8)]
    72       0.174291       0.174291       0.174291    8[6-(6,8),29-(7,8)]
