# Supplementary material for: A collection of forcefield precursors for metal–organic frameworks
Source: RSC Adv. 2019 Nov 13;9(63):36492–507. doi: 10.1039/c9ra07327b (PMC9075174; doi:10.1039/c9ra07327b)
Supplement: RA-009-C9RA07327B-s358 [file RA-009-C9RA07327B-s358.txt]

CUHPUR_clean

11.682900    0.000000    0.000000
0.000000    12.949100    0.000000
0.000000    0.000000    21.290000

     1            0.0            0.0            0.0    48[7-(6,6),7-(6,6),8-(6),8-(6),8-(6),8-(6,48),8-(6,48)]
     2            0.0            0.0            0.0    48[7-(6,6),7-(6,6),8-(6),8-(6),8-(6),8-(6,48),8-(6,48)]
     3            0.0            0.0            0.0    48[7-(6,6),7-(6,6),8-(6),8-(6),8-(6),8-(6,48),8-(6,48)]
     4            0.0            0.0            0.0    48[7-(6,6),7-(6,6),8-(6),8-(6),8-(6),8-(6,48),8-(6,48)]
     5        2.50715        2.50715        2.50715    1[6-(6,7)]
     6        4.80284        4.80284        4.80284    1[6-(6,6)]
     7       4.818028       4.818028       4.818028    1[6-(6,6)]
     8       2.527011       2.527011       2.527011    1[6-(6,7)]
     9        2.50715        2.50715        2.50715    1[6-(6,7)]
    10        4.80284        4.80284        4.80284    1[6-(6,6)]
    11       4.818028       4.818028       4.818028    1[6-(6,6)]
    12       2.527011       2.527011       2.527011    1[6-(6,7)]
    13        9.17575        9.17575        9.17575    1[6-(6,7)]
    14        6.88006        6.88006        6.88006    1[6-(6,6)]
    15       6.864872       6.864872       6.864872    1[6-(6,6)]
    16       9.155889       9.155889       9.155889    1[6-(6,7)]
    17        9.17575        9.17575        9.17575    1[6-(6,7)]
    18        6.88006        6.88006        6.88006    1[6-(6,6)]
    19       6.864872       6.864872       6.864872    1[6-(6,6)]
    20       9.155889       9.155889       9.155889    1[6-(6,7)]
    21        9.17575        9.17575        9.17575    1[6-(6,7)]
    22        6.88006        6.88006        6.88006    1[6-(6,6)]
    23       6.864872       6.864872       6.864872    1[6-(6,6)]
    24       9.155889       9.155889       9.155889    1[6-(6,7)]
    25        9.17575        9.17575        9.17575    1[6-(6,7)]
    26        6.88006        6.88006        6.88006    1[6-(6,6)]
    27       6.864872       6.864872       6.864872    1[6-(6,6)]
    28       9.155889       9.155889       9.155889    1[6-(6,7)]
    29        2.50715        2.50715        2.50715    1[6-(6,7)]
    30        4.80284        4.80284        4.80284    1[6-(6,6)]
    31       4.818028       4.818028       4.818028    1[6-(6,6)]
    32       2.527011       2.527011       2.527011    1[6-(6,7)]
    33        2.50715        2.50715        2.50715    1[6-(6,7)]
    34        4.80284        4.80284        4.80284    1[6-(6,6)]
    35       4.818028       4.818028       4.818028    1[6-(6,6)]
    36       2.527011       2.527011       2.527011    1[6-(6,7)]
    37            0.0            0.0            0.0    1[6-(6,6)]
    38            0.0            0.0            0.0    1[6-(6,6)]
    39            0.0            0.0            0.0    1[6-(6,6)]
    40            0.0            0.0            0.0    1[6-(6,6)]
    41            0.0            0.0            0.0    1[6-(6,6)]
    42            0.0            0.0            0.0    1[6-(6,6)]
    43            0.0            0.0            0.0    1[6-(6,6)]
    44            0.0            0.0            0.0    1[6-(6,6)]
    45            0.0            0.0            0.0    1[6-(6,6)]
    46            0.0            0.0            0.0    1[6-(6,6)]
    47            0.0            0.0            0.0    1[6-(6,6)]
    48            0.0            0.0            0.0    1[6-(6,6)]
    49            0.0            0.0            0.0    1[6-(6,6)]
    50            0.0            0.0            0.0    1[6-(6,6)]
    51            0.0            0.0            0.0    1[6-(6,6)]
    52            0.0            0.0            0.0    1[6-(6,6)]
    53       2.984981       2.984981       2.984981    6[1-(0),6-(1,6),7-(6,48)]
    54       4.363563       4.363563       4.363563    6[1-(0),6-(1,7),6-(6,6)]
    55       5.100754       5.100754       5.100754    6[6-(1,6),6-(1,6),6-(6,6)]
    56       4.371741       4.371741       4.371741    6[1-(0),6-(1,7),6-(6,6)]
    57       3.000169       3.000169       3.000169    6[1-(0),6-(1,6),7-(6,48)]
    58       2.984981       2.984981       2.984981    6[1-(0),6-(1,6),7-(6,48)]
    59       4.363563       4.363563       4.363563    6[1-(0),6-(1,7),6-(6,6)]
    60       5.100754       5.100754       5.100754    6[6-(1,6),6-(1,6),6-(6,6)]
    61       4.371741       4.371741       4.371741    6[1-(0),6-(1,7),6-(6,6)]
    62       3.000169       3.000169       3.000169    6[1-(0),6-(1,6),7-(6,48)]
    63       8.697919       8.697919       8.697919    6[1-(0),6-(1,6),7-(6,48)]
    64       7.319337       7.319337       7.319337    6[1-(0),6-(1,7),6-(6,6)]
    65       6.582146       6.582146       6.582146    6[6-(1,6),6-(1,6),6-(6,6)]
    66       7.311159       7.311159       7.311159    6[1-(0),6-(1,7),6-(6,6)]
    67       8.682731       8.682731       8.682731    6[1-(0),6-(1,6),7-(6,48)]
    68       8.697919       8.697919       8.697919    6[1-(0),6-(1,6),7-(6,48)]
    69       7.319337       7.319337       7.319337    6[1-(0),6-(1,7),6-(6,6)]
    70       6.582146       6.582146       6.582146    6[6-(1,6),6-(1,6),6-(6,6)]
    71       7.311159       7.311159       7.311159    6[1-(0),6-(1,7),6-(6,6)]
    72       8.682731       8.682731       8.682731    6[1-(0),6-(1,6),7-(6,48)]
    73       8.697919       8.697919       8.697919    6[1-(0),6-(1,6),7-(6,48)]
    74       7.319337       7.319337       7.319337    6[1-(0),6-(1,7),6-(6,6)]
    75       6.582146       6.582146       6.582146    6[6-(1,6),6-(1,6),6-(6,6)]
    76       7.311159       7.311159       7.311159    6[1-(0),6-(1,7),6-(6,6)]
    77       8.682731       8.682731       8.682731    6[1-(0),6-(1,6),7-(6,48)]
    78       8.697919       8.697919       8.697919    6[1-(0),6-(1,6),7-(6,48)]
    79       7.319337       7.319337       7.319337    6[1-(0),6-(1,7),6-(6,6)]
    80       6.582146       6.582146       6.582146    6[6-(1,6),6-(1,6),6-(6,6)]
    81       7.311159       7.311159       7.311159    6[1-(0),6-(1,7),6-(6,6)]
    82       8.682731       8.682731       8.682731    6[1-(0),6-(1,6),7-(6,48)]
    83       2.984981       2.984981       2.984981    6[1-(0),6-(1,6),7-(6,48)]
    84       4.363563       4.363563       4.363563    6[1-(0),6-(1,7),6-(6,6)]
    85       5.100754       5.100754       5.100754    6[6-(1,6),6-(1,6),6-(6,6)]
    86       4.371741       4.371741       4.371741    6[1-(0),6-(1,7),6-(6,6)]
    87       3.000169       3.000169       3.000169    6[1-(0),6-(1,6),7-(6,48)]
    88       2.984981       2.984981       2.984981    6[1-(0),6-(1,6),7-(6,48)]
    89       4.363563       4.363563       4.363563    6[1-(0),6-(1,7),6-(6,6)]
    90       5.100754       5.100754       5.100754    6[6-(1,6),6-(1,6),6-(6,6)]
    91       4.371741       4.371741       4.371741    6[1-(0),6-(1,7),6-(6,6)]
    92       3.000169       3.000169       3.000169    6[1-(0),6-(1,6),7-(6,48)]
    93            0.0            0.0            0.0    6[6-(6,6),8-(48),8-(48,48)]
    94            0.0            0.0            0.0    6[6-(1,6),6-(1,6),6-(8,8)]
    95            0.0            0.0            0.0    6[1-(0),6-(1,6),6-(6,6)]
    96            0.0            0.0            0.0    6[1-(0),6-(1,6),6-(6,6)]
    97            0.0            0.0            0.0    6[6-(1,6),6-(1,6),6-(8,8)]
    98            0.0            0.0            0.0    6[1-(0),6-(1,6),6-(6,6)]
    99            0.0            0.0            0.0    6[1-(0),6-(1,6),6-(6,6)]
   100            0.0            0.0            0.0    6[6-(6,6),8-(48),8-(48)]
   101            0.0            0.0            0.0    6[6-(6,6),8-(48),8-(48,48)]
   102            0.0            0.0            0.0    6[6-(1,6),6-(1,6),6-(8,8)]
   103            0.0            0.0            0.0    6[1-(0),6-(1,6),6-(6,6)]
   104            0.0            0.0            0.0    6[1-(0),6-(1,6),6-(6,6)]
   105            0.0            0.0            0.0    6[6-(1,6),6-(1,6),6-(8,8)]
   106            0.0            0.0            0.0    6[1-(0),6-(1,6),6-(6,6)]
   107            0.0            0.0            0.0    6[1-(0),6-(1,6),6-(6,6)]
   108            0.0            0.0            0.0    6[6-(6,6),8-(48),8-(48)]
   109            0.0            0.0            0.0    6[6-(6,6),8-(48),8-(48,48)]
   110            0.0            0.0            0.0    6[6-(1,6),6-(1,6),6-(8,8)]
   111            0.0            0.0            0.0    6[1-(0),6-(1,6),6-(6,6)]
   112            0.0            0.0            0.0    6[1-(0),6-(1,6),6-(6,6)]
   113            0.0            0.0            0.0    6[6-(1,6),6-(1,6),6-(8,8)]
   114            0.0            0.0            0.0    6[1-(0),6-(1,6),6-(6,6)]
   115            0.0            0.0            0.0    6[1-(0),6-(1,6),6-(6,6)]
   116            0.0            0.0            0.0    6[6-(6,6),8-(48),8-(48)]
   117            0.0            0.0            0.0    6[6-(6,6),8-(48),8-(48,48)]
   118            0.0            0.0            0.0    6[6-(1,6),6-(1,6),6-(8,8)]
   119            0.0            0.0            0.0    6[1-(0),6-(1,6),6-(6,6)]
   120            0.0            0.0            0.0    6[1-(0),6-(1,6),6-(6,6)]
   121            0.0            0.0            0.0    6[6-(1,6),6-(1,6),6-(8,8)]
   122            0.0            0.0            0.0    6[1-(0),6-(1,6),6-(6,6)]
   123            0.0            0.0            0.0    6[1-(0),6-(1,6),6-(6,6)]
   124            0.0            0.0            0.0    6[6-(6,6),8-(48),8-(48)]
   125       2.308541       2.308541       2.308541    7[6-(1,6),6-(1,6),48-(7,8,8,8,8,8)]
   126       2.308541       2.308541       2.308541    7[6-(1,6),6-(1,6),48-(7,8,8,8,8,8)]
   127       9.374359       9.374359       9.374359    7[6-(1,6),6-(1,6),48-(7,8,8,8,8,8)]
   128       9.374359       9.374359       9.374359    7[6-(1,6),6-(1,6),48-(7,8,8,8,8,8)]
   129       9.374359       9.374359       9.374359    7[6-(1,6),6-(1,6),48-(7,8,8,8,8,8)]
   130       9.374359       9.374359       9.374359    7[6-(1,6),6-(1,6),48-(7,8,8,8,8,8)]
   131       2.308541       2.308541       2.308541    7[6-(1,6),6-(1,6),48-(7,8,8,8,8,8)]
   132       2.308541       2.308541       2.308541    7[6-(1,6),6-(1,6),48-(7,8,8,8,8,8)]
   133            0.0            0.0            0.0    8[6-(6,8),48-(7,7,8,8,8,8)]
   134            0.0            0.0            0.0    8[6-(6,8),48-(7,7,8,8,8,8),48-(7,7,8,8,8,8)]
   135            0.0            0.0            0.0    8[6-(6,8),48-(7,7,8,8,8,8)]
   136            0.0            0.0            0.0    8[6-(6,8),48-(7,7,8,8,8,8)]
   137            0.0            0.0            0.0    8[6-(6,8),48-(7,7,8,8,8,8)]
   138            0.0            0.0            0.0    8[6-(6,8),48-(7,7,8,8,8,8),48-(7,7,8,8,8,8)]
   139            0.0            0.0            0.0    8[6-(6,8),48-(7,7,8,8,8,8)]
   140            0.0            0.0            0.0    8[6-(6,8),48-(7,7,8,8,8,8)]
   141            0.0            0.0            0.0    8[6-(6,8),48-(7,7,8,8,8,8)]
   142            0.0            0.0            0.0    8[6-(6,8),48-(7,7,8,8,8,8),48-(7,7,8,8,8,8)]
   143            0.0            0.0            0.0    8[6-(6,8),48-(7,7,8,8,8,8)]
   144            0.0            0.0            0.0    8[6-(6,8),48-(7,7,8,8,8,8)]
   145            0.0            0.0            0.0    8[6-(6,8),48-(7,7,8,8,8,8)]
   146            0.0            0.0            0.0    8[6-(6,8),48-(7,7,8,8,8,8),48-(7,7,8,8,8,8)]
   147            0.0            0.0            0.0    8[6-(6,8),48-(7,7,8,8,8,8)]
   148            0.0            0.0            0.0    8[6-(6,8),48-(7,7,8,8,8,8)]
