# Supplementary material for: A collection of forcefield precursors for metal–organic frameworks
Source: RSC Adv. 2019 Nov 13;9(63):36492–507. doi: 10.1039/c9ra07327b (PMC9075174; doi:10.1039/c9ra07327b)
Supplement: RA-009-C9RA07327B-s359 [file RA-009-C9RA07327B-s359.txt]

CUIMDZ01_clean_h

5.387000    0.000000    0.000000
-1.795655    15.911096    0.000000
1.795655    7.955547    13.779414

     1       5.041869       5.041869       5.041869    29[7-(6,6),7-(6,6),7-(6,6),7-(6,6)]
     2       1.450544       1.450544       1.450544    29[7-(6,6),7-(6,6),7-(6,6),7-(6,6)]
     3       3.246206       3.246206       3.246206    29[7-(6,6),7-(6,6),7-(6,6),7-(6,6)]
     4       0.345131       0.345131       0.345131    29[7-(6,6),7-(6,6),7-(6,6),7-(6,6)]
     5       3.936456       3.936456       3.936456    29[7-(6,6),7-(6,6),7-(6,6),7-(6,6)]
     6       2.140794       2.140794       2.140794    29[7-(6,6),7-(6,6),7-(6,6),7-(6,6)]
     7       4.647537       4.647537       4.647537    6[1-(0),7-(6,29),7-(6,29)]
     8       5.894627       5.894627       5.894627    6[1-(0),6-(1,7),7-(6,29)]
     9       3.718648       3.718648       3.718648    6[1-(0),6-(1,7),7-(6,29)]
    10       3.922991       3.922991       3.922991    6[1-(0),7-(6,29),7-(6,29)]
    11       5.761572       5.761572       5.761572    6[1-(0),6-(1,7),7-(6,29)]
    12       5.346774       5.346774       5.346774    6[1-(0),6-(1,7),7-(6,29)]
    13       1.056215       1.056215       1.056215    6[1-(0),7-(6,29),7-(6,29)]
    14       2.303308       2.303308       2.303308    6[1-(0),6-(1,7),7-(6,29)]
    15       1.922986       1.922986       1.922986    6[1-(0),6-(1,7),7-(6,29)]
    16        0.33166        0.33166        0.33166    6[1-(0),7-(6,29),7-(6,29)]
    17       2.170243       2.170243       2.170243    6[1-(0),6-(1,7),7-(6,29)]
    18       1.755442       1.755442       1.755442    6[1-(0),6-(1,7),7-(6,29)]
    19       2.851882       2.851882       2.851882    6[1-(0),7-(6,29),7-(6,29)]
    20       4.098971       4.098971       4.098971    6[1-(0),6-(1,7),7-(6,29)]
    21       5.514305       5.514305       5.514305    6[1-(0),6-(1,7),7-(6,29)]
    22       2.127328       2.127328       2.127328    6[1-(0),7-(6,29),7-(6,29)]
    23       3.965913       3.965913       3.965913    6[1-(0),6-(1,7),7-(6,29)]
    24       3.551115       3.551115       3.551115    6[1-(0),6-(1,7),7-(6,29)]
    25       0.739463       0.739463       0.739463    6[1-(0),7-(6,29),7-(6,29)]
    26      -0.507627      -0.507627      -0.507627    6[1-(0),6-(1,7),7-(6,29)]
    27       1.668352       1.668352       1.668352    6[1-(0),6-(1,7),7-(6,29)]
    28       1.464009       1.464009       1.464009    6[1-(0),7-(6,29),7-(6,29)]
    29      -0.374572      -0.374572      -0.374572    6[1-(0),6-(1,7),7-(6,29)]
    30       0.040226       0.040226       0.040226    6[1-(0),6-(1,7),7-(6,29)]
    31       4.330785       4.330785       4.330785    6[1-(0),7-(6,29),7-(6,29)]
    32       3.083692       3.083692       3.083692    6[1-(0),6-(1,7),7-(6,29)]
    33       3.464014       3.464014       3.464014    6[1-(0),6-(1,7),7-(6,29)]
    34        5.05534        5.05534        5.05534    6[1-(0),7-(6,29),7-(6,29)]
    35       3.216757       3.216757       3.216757    6[1-(0),6-(1,7),7-(6,29)]
    36       3.631558       3.631558       3.631558    6[1-(0),6-(1,7),7-(6,29)]
    37       2.535118       2.535118       2.535118    6[1-(0),7-(6,29),7-(6,29)]
    38       1.288029       1.288029       1.288029    6[1-(0),6-(1,7),7-(6,29)]
    39      -0.127305      -0.127305      -0.127305    6[1-(0),6-(1,7),7-(6,29)]
    40       3.259672       3.259672       3.259672    6[1-(0),7-(6,29),7-(6,29)]
    41       1.421087       1.421087       1.421087    6[1-(0),6-(1,7),7-(6,29)]
    42       1.835885       1.835885       1.835885    6[1-(0),6-(1,7),7-(6,29)]
    43        5.37586        5.37586        5.37586    7[6-(1,6),6-(1,7),29-(7,7,7)]
    44       2.835719       2.835719       2.835719    7[6-(1,6),6-(1,7),29-(7,7,7)]
    45       4.878105       4.878105       4.878105    7[6-(1,6),6-(1,7),29-(7,7,7)]
    46       4.253753       4.253753       4.253753    7[6-(1,6),6-(1,7),29-(7,7,7)]
    47       1.784538       1.784538       1.784538    7[6-(1,6),6-(1,7),29-(7,7,7)]
    48       1.040055       1.040055       1.040055    7[6-(1,6),6-(1,7),29-(7,7,7)]
    49       1.286776       1.286776       1.286776    7[6-(1,6),6-(1,7),29-(7,7,7)]
    50        0.66242        0.66242        0.66242    7[6-(1,6),6-(1,7),29-(7,7,7)]
    51       3.580202       3.580202       3.580202    7[6-(1,6),6-(1,7),29-(7,7,7)]
    52       4.631377       4.631377       4.631377    7[6-(1,6),6-(1,7),29-(7,7,7)]
    53       3.082443       3.082443       3.082443    7[6-(1,6),6-(1,7),29-(7,7,7)]
    54       2.458092       2.458092       2.458092    7[6-(1,6),6-(1,7),29-(7,7,7)]
    55        0.01114        0.01114        0.01114    7[6-(1,6),6-(1,7),29-(7,7,7)]
    56       2.551281       2.551281       2.551281    7[6-(1,6),6-(1,7),29-(7,7,7)]
    57       0.508895       0.508895       0.508895    7[6-(1,6),6-(1,7),29-(7,7,7)]
    58       1.133247       1.133247       1.133247    7[6-(1,6),6-(1,7),29-(7,7,7)]
    59       3.602462       3.602462       3.602462    7[6-(1,6),6-(1,7),29-(7,7,7)]
    60       4.346945       4.346945       4.346945    7[6-(1,6),6-(1,7),29-(7,7,7)]
    61       4.100224       4.100224       4.100224    7[6-(1,6),6-(1,7),29-(7,7,7)]
    62        4.72458        4.72458        4.72458    7[6-(1,6),6-(1,7),29-(7,7,7)]
    63       1.806798       1.806798       1.806798    7[6-(1,6),6-(1,7),29-(7,7,7)]
    64       0.755623       0.755623       0.755623    7[6-(1,6),6-(1,7),29-(7,7,7)]
    65       2.304557       2.304557       2.304557    7[6-(1,6),6-(1,7),29-(7,7,7)]
    66       2.928908       2.928908       2.928908    7[6-(1,6),6-(1,7),29-(7,7,7)]
    67       4.185297       4.185297       4.185297    1[6-(7,7)]
    68       6.538768       6.538768       6.538768    1[6-(6,7)]
    69       4.143088       4.143088       4.143088    1[6-(6,7)]
    70       3.046329       3.046329       3.046329    1[6-(7,7)]
    71       1.320169       1.320169       1.320169    1[6-(6,7)]
    72       0.522662       0.522662       0.522662    1[6-(6,7)]
    73       0.593919       0.593919       0.593919    1[6-(7,7)]
    74       2.947451       2.947451       2.947451    1[6-(6,7)]
    75       2.347411       2.347411       2.347411    1[6-(6,7)]
    76        4.84198        4.84198        4.84198    1[6-(7,7)]
    77       3.115877       3.115877       3.115877    1[6-(6,7)]
    78       2.318383       2.318383       2.318383    1[6-(6,7)]
    79       2.389588       2.389588       2.389588    1[6-(7,7)]
    80       4.743111       4.743111       4.743111    1[6-(6,7)]
    81       5.938711       5.938711       5.938711    1[6-(6,7)]
    82       1.250683       1.250683       1.250683    1[6-(7,7)]
    83      -0.475471      -0.475471      -0.475471    1[6-(6,7)]
    84       4.114004       4.114004       4.114004    1[6-(6,7)]
    85       1.201703       1.201703       1.201703    1[6-(7,7)]
    86      -1.151768      -1.151768      -1.151768    1[6-(6,7)]
    87       1.243912       1.243912       1.243912    1[6-(6,7)]
    88       2.340671       2.340671       2.340671    1[6-(7,7)]
    89       4.066831       4.066831       4.066831    1[6-(6,7)]
    90       4.864338       4.864338       4.864338    1[6-(6,7)]
    91       4.793081       4.793081       4.793081    1[6-(7,7)]
    92       2.439549       2.439549       2.439549    1[6-(6,7)]
    93       3.039589       3.039589       3.039589    1[6-(6,7)]
    94        0.54502        0.54502        0.54502    1[6-(7,7)]
    95       2.271123       2.271123       2.271123    1[6-(6,7)]
    96       3.068617       3.068617       3.068617    1[6-(6,7)]
    97       2.997412       2.997412       2.997412    1[6-(7,7)]
    98       0.643889       0.643889       0.643889    1[6-(6,7)]
    99      -0.551711      -0.551711      -0.551711    1[6-(6,7)]
   100       4.136317       4.136317       4.136317    1[6-(7,7)]
   101       5.862471       5.862471       5.862471    1[6-(6,7)]
   102       1.272996       1.272996       1.272996    1[6-(6,7)]
