# Supplementary material for: A collection of forcefield precursors for metal–organic frameworks
Source: RSC Adv. 2019 Nov 13;9(63):36492–507. doi: 10.1039/c9ra07327b (PMC9075174; doi:10.1039/c9ra07327b)
Supplement: RA-009-C9RA07327B-s360 [file RA-009-C9RA07327B-s360.txt]

CUKVUA_clean

9.352100    0.000000    0.000000
4.522466    10.406920    0.000000
3.439713    2.256394    18.352395

     1      11.796699      11.796699      11.796699    27[7-(6,6),8-(6)]
     2        5.51758        5.51758        5.51758    27[7-(6,6),8-(6)]
     3            0.0            0.0            0.0    27[7-(6,6),7-(6,6),8-(6),8-(6)]
     4       8.622412       8.622412       8.622412    1[6-(6,6)]
     5       8.052072       8.052072       8.052072    1[6-(6,6)]
     6       5.783841       5.783841       5.783841    1[6-(6,6)]
     7       8.934003       8.934003       8.934003    1[6-(6,6)]
     8      10.084809      10.084809      10.084809    1[6-(6,6)]
     9       6.918321       6.918321       6.918321    1[6-(6,6)]
    10       5.767195       5.767195       5.767195    1[6-(6,6)]
    11      11.141791      11.141791      11.141791    1[6-(6,7)]
    12      10.199713      10.199713      10.199713    1[6-(6,6)]
    13       7.931292       7.931292       7.931292    1[6-(6,6)]
    14       8.771883       8.771883       8.771883    1[6-(6,7)]
    15      12.077374      12.077374      12.077374    1[6-(6,7)]
    16      13.560459      13.560459      13.560459    1[6-(6,6)]
    17        6.89193        6.89193        6.89193    1[6-(6,6)]
    18      14.681749      14.681749      14.681749    1[6-(6,7)]
    19       5.469169       5.469169       5.469169    1[6-(6,7)]
    20       4.494914       4.494914       4.494914    1[6-(6,6)]
    21        6.41728        6.41728        6.41728    1[6-(6,6)]
    22       7.424592       7.424592       7.424592    1[6-(6,7)]
    23       13.82061       13.82061       13.82061    1[6-(6,6)]
    24      12.754359      12.754359      12.754359    1[6-(6,7)]
    25      12.749419      12.749419      12.749419    1[6-(6,7)]
    26       4.516564       4.516564       4.516564    1[6-(6,6)]
    27       8.691867       8.691867       8.691867    1[6-(6,6)]
    28       9.262207       9.262207       9.262207    1[6-(6,6)]
    29      11.530438      11.530438      11.530438    1[6-(6,6)]
    30       8.380276       8.380276       8.380276    1[6-(6,6)]
    31        7.22947        7.22947        7.22947    1[6-(6,6)]
    32      10.395958      10.395958      10.395958    1[6-(6,6)]
    33      11.547084      11.547084      11.547084    1[6-(6,6)]
    34       2.732775       2.732775       2.732775    1[6-(6,7)]
    35       3.674853       3.674853       3.674853    1[6-(6,6)]
    36       9.382987       9.382987       9.382987    1[6-(6,6)]
    37       8.542396       8.542396       8.542396    1[6-(6,7)]
    38       5.236905       5.236905       5.236905    1[6-(6,7)]
    39        3.75382        3.75382        3.75382    1[6-(6,6)]
    40      10.422349      10.422349      10.422349    1[6-(6,6)]
    41        2.63253        2.63253        2.63253    1[6-(6,7)]
    42       11.84511       11.84511       11.84511    1[6-(6,7)]
    43      12.819365      12.819365      12.819365    1[6-(6,6)]
    44      10.896999      10.896999      10.896999    1[6-(6,6)]
    45       9.889687       9.889687       9.889687    1[6-(6,7)]
    46       3.493669       3.493669       3.493669    1[6-(6,6)]
    47        4.55992        4.55992        4.55992    1[6-(6,7)]
    48        4.56486        4.56486        4.56486    1[6-(6,7)]
    49      12.797715      12.797715      12.797715    1[6-(6,6)]
    50       6.636809       6.636809       6.636809    6[6-(1,6),6-(6,6),6-(8,8)]
    51       7.523054       7.523054       7.523054    6[6-(1,6),6-(6,6),6-(8,8)]
    52       8.041768       8.041768       8.041768    6[1-(0),6-(1,6),6-(6,6)]
    53       7.707213       7.707213       7.707213    6[1-(0),6-(1,6),6-(6,8)]
    54       6.878396       6.878396       6.878396    6[6-(1,6),6-(1,6),8-(6)]
    55       6.349773       6.349773       6.349773    6[1-(0),6-(6,6),6-(6,8)]
    56       5.889979       5.889979       5.889979    6[6-(6,6),8-(0),8-(27)]
    57       7.970619       7.970619       7.970619    6[6-(6,6),8-(0),8-(0)]
    58       7.238223       7.238223       7.238223    6[6-(1,6),6-(1,6),8-(6)]
    59       8.525683       8.525683       8.525683    6[1-(0),6-(1,6),6-(6,8)]
    60       9.206699       9.206699       9.206699    6[1-(0),6-(1,6),6-(6,6)]
    61       8.624629       8.624629       8.624629    6[6-(1,6),6-(1,6),6-(8,8)]
    62       7.326631       7.326631       7.326631    6[1-(0),6-(1,6),6-(6,6)]
    63       6.631895       6.631895       6.631895    6[1-(0),6-(1,6),6-(6,8)]
    64       9.301038       9.301038       9.301038    6[6-(6,6),8-(0),8-(27)]
    65       11.70009       11.70009       11.70009    6[1-(0),6-(1,6),7-(6,27)]
    66      11.125984      11.125984      11.125984    6[1-(0),6-(1,7),6-(6,6)]
    67       2.544276       2.544276       2.544276    6[6-(1,6),6-(1,6),6-(6,6)]
    68       7.347628       7.347628       7.347628    6[1-(0),6-(1,7),6-(6,6)]
    69       7.848709       7.848709       7.848709    6[1-(0),6-(1,6),7-(6,27)]
    70      12.942041      12.942041      12.942041    6[1-(0),6-(1,6),7-(6,27)]
    71      13.828489      13.828489      13.828489    6[1-(0),6-(1,7),6-(6,6)]
    72      15.099709      15.099709      15.099709    6[6-(1,6),6-(1,6),6-(6,6)]
    73       15.39529       15.39529       15.39529    6[1-(0),6-(1,7),6-(6,6)]
    74      14.443719      14.443719      14.443719    6[1-(0),6-(1,6),7-(6,27)]
    75       5.669376       5.669376       5.669376    6[1-(0),6-(1,6),7-(6)]
    76       5.065217       5.065217       5.065217    6[1-(0),6-(1,7),6-(6,6)]
    77       5.305604       5.305604       5.305604    6[6-(1,6),6-(1,6),6-(6,6)]
    78       6.207109       6.207109       6.207109    6[1-(0),6-(1,7),6-(6,6)]
    79       6.791755       6.791755       6.791755    6[1-(0),6-(1,6),7-(6)]
    80       4.292909       4.292909       4.292909    6[1-(0),6-(1,7),6-(6,6)]
    81       4.639359       4.639359       4.639359    6[6-(1,6),6-(1,6),6-(6,6)]
    82      13.629844      13.629844      13.629844    6[1-(0),6-(1,7),6-(6,6)]
    83      12.983247      12.983247      12.983247    6[1-(0),6-(1,6),7-(6)]
    84      12.986548      12.986548      12.986548    6[1-(0),6-(1,6),7-(6)]
    85       10.67747       10.67747       10.67747    6[6-(1,6),6-(6,6),6-(8,8)]
    86       9.791225       9.791225       9.791225    6[6-(1,6),6-(6,6),6-(8,8)]
    87       9.272511       9.272511       9.272511    6[1-(0),6-(1,6),6-(6,6)]
    88       9.607066       9.607066       9.607066    6[1-(0),6-(1,6),6-(6,8)]
    89      10.435883      10.435883      10.435883    6[6-(1,6),6-(1,6),8-(6)]
    90      10.964506      10.964506      10.964506    6[1-(0),6-(6,6),6-(6,8)]
    91        11.4243        11.4243        11.4243    6[6-(6,6),8-(0),8-(27)]
    92        9.34366        9.34366        9.34366    6[6-(6,6),8-(0),8-(0)]
    93      10.076056      10.076056      10.076056    6[6-(1,6),6-(1,6),8-(6)]
    94       8.788596       8.788596       8.788596    6[1-(0),6-(1,6),6-(6,8)]
    95        8.10758        8.10758        8.10758    6[1-(0),6-(1,6),6-(6,6)]
    96        8.68965        8.68965        8.68965    6[6-(1,6),6-(1,6),6-(8,8)]
    97       9.987648       9.987648       9.987648    6[1-(0),6-(1,6),6-(6,6)]
    98      10.682384      10.682384      10.682384    6[1-(0),6-(1,6),6-(6,8)]
    99       8.013241       8.013241       8.013241    6[6-(6,6),8-(0),8-(27)]
   100       2.174476       2.174476       2.174476    6[1-(0),6-(1,6),7-(6,27)]
   101       2.748582       2.748582       2.748582    6[1-(0),6-(1,7),6-(6,6)]
   102        1.97819        1.97819        1.97819    6[6-(1,6),6-(1,6),6-(6,6)]
   103       9.966651       9.966651       9.966651    6[1-(0),6-(1,7),6-(6,6)]
   104        9.46557        9.46557        9.46557    6[1-(0),6-(1,6),7-(6,27)]
   105       4.372238       4.372238       4.372238    6[1-(0),6-(1,6),7-(6,27)]
   106        3.48579        3.48579        3.48579    6[1-(0),6-(1,7),6-(6,6)]
   107        2.21457        2.21457        2.21457    6[6-(1,6),6-(1,6),6-(6,6)]
   108       1.918989       1.918989       1.918989    6[1-(0),6-(1,7),6-(6,6)]
   109        2.87056        2.87056        2.87056    6[1-(0),6-(1,6),7-(6,27)]
   110      11.644903      11.644903      11.644903    6[1-(0),6-(1,6),7-(6)]
   111      12.249062      12.249062      12.249062    6[1-(0),6-(1,7),6-(6,6)]
   112      12.008675      12.008675      12.008675    6[6-(1,6),6-(1,6),6-(6,6)]
   113       11.10717       11.10717       11.10717    6[1-(0),6-(1,7),6-(6,6)]
   114      10.522524      10.522524      10.522524    6[1-(0),6-(1,6),7-(6)]
   115        3.66927        3.66927        3.66927    6[1-(0),6-(1,7),6-(6,6)]
   116       12.67492       12.67492       12.67492    6[6-(1,6),6-(1,6),6-(6,6)]
   117       3.684435       3.684435       3.684435    6[1-(0),6-(1,7),6-(6,6)]
   118       4.331032       4.331032       4.331032    6[1-(0),6-(1,6),7-(6)]
   119       4.327731       4.327731       4.327731    6[1-(0),6-(1,6),7-(6)]
   120       6.516046       6.516046       6.516046    7[6-(1,6),6-(1,6)]
   121      12.671156      12.671156      12.671156    7[6-(1,6),6-(1,6)]
   122      13.231458      13.231458      13.231458    7[6-(1,6),6-(1,6),27-(8)]
   123       7.103596       7.103596       7.103596    7[6-(1,6),6-(1,6),27-(7,8,8)]
   124      10.798233      10.798233      10.798233    7[6-(1,6),6-(1,6)]
   125       4.643123       4.643123       4.643123    7[6-(1,6),6-(1,6)]
   126       4.082821       4.082821       4.082821    7[6-(1,6),6-(1,6),27-(8)]
   127       0.858583       0.858583       0.858583    7[6-(1,6),6-(1,6),27-(7,8,8)]
   128       5.850983       5.850983       5.850983    8[6-(6,8),27-(7,7,8)]
   129       0.752588       0.752588       0.752588    8[6-(6,8)]
   130       8.686195       8.686195       8.686195    8[6-(6,8)]
   131        7.65302        7.65302        7.65302    8[6-(6,8)]
   132       6.391758       6.391758       6.391758    8[6-(6,6),6-(6,6)]
   133      10.498256      10.498256      10.498256    8[6-(6,8),27-(7)]
   134       8.626476       8.626476       8.626476    8[6-(6,8)]
   135      11.463296      11.463296      11.463296    8[6-(6,8),27-(7,7,8)]
   136      16.561691      16.561691      16.561691    8[6-(6,8)]
   137       8.628084       8.628084       8.628084    8[6-(6,8)]
   138       9.661259       9.661259       9.661259    8[6-(6,8)]
   139      10.922521      10.922521      10.922521    8[6-(6,6),6-(6,6)]
   140       6.816023       6.816023       6.816023    8[6-(6,8),27-(7)]
   141       8.687803       8.687803       8.687803    8[6-(6,8)]
