# Supplementary material for: A collection of forcefield precursors for metal–organic frameworks
Source: RSC Adv. 2019 Nov 13;9(63):36492–507. doi: 10.1039/c9ra07327b (PMC9075174; doi:10.1039/c9ra07327b)
Supplement: RA-009-C9RA07327B-s361 [file RA-009-C9RA07327B-s361.txt]

CUKXUC_clean

10.575100    0.000000    0.000000
-2.874595    10.176907    0.000000
-0.156804    -0.207231    14.799019

     1       4.028381       4.028381       4.028381    63[8-(6),8-(6),8-(6),8-(6),8-(6),8-(6,63),8-(6,63)]
     2       5.904004       5.904004       5.904004    63[8-(6),8-(6),8-(6),8-(6),8-(6),8-(6,63),8-(6,63)]
     3        3.51532        3.51532        3.51532    63[8-(6),8-(6),8-(6),8-(6),8-(6),8-(6,63),8-(6,63)]
     4       1.639697       1.639697       1.639697    63[8-(6),8-(6),8-(6),8-(6),8-(6),8-(6,63),8-(6,63)]
     5       0.638393       0.638393       0.638393    1[6-(1,6,7)]
     6      -0.373088      -0.373088      -0.373088    1[6-(1,6,7)]
     7       1.613125       1.613125       1.613125    1[6-(1,6,7)]
     8       0.296143       0.296143       0.296143    1[6-(1,6,7)]
     9       6.661657       6.661657       6.661657    1[6-(1,6,7)]
    10       5.162122       5.162122       5.162122    1[6-(1,6,7)]
    11       5.181451       5.181451       5.181451    1[6-(1,6,7)]
    12       6.047675       6.047675       6.047675    1[6-(1,6,7)]
    13       8.833414       8.833414       8.833414    1[6-(1,6,7)]
    14        8.21095        8.21095        8.21095    1[6-(1,6,7)]
    15       7.874539       7.874539       7.874539    1[6-(1,6,7)]
    16       7.501877       7.501877       7.501877    1[6-(1,6,7)]
    17       6.905308       6.905308       6.905308    1[6-(1,6,7)]
    18       7.916789       7.916789       7.916789    1[6-(1,6,7)]
    19       5.930576       5.930576       5.930576    1[6-(1,6,7)]
    20       7.247558       7.247558       7.247558    1[6-(1,6,7)]
    21       0.882044       0.882044       0.882044    1[6-(1,6,7)]
    22       2.381579       2.381579       2.381579    1[6-(1,6,7)]
    23        2.36225        2.36225        2.36225    1[6-(1,6,7)]
    24       1.496026       1.496026       1.496026    1[6-(1,6,7)]
    25      -1.289713      -1.289713      -1.289713    1[6-(1,6,7)]
    26      -0.667249      -0.667249      -0.667249    1[6-(1,6,7)]
    27      -0.330838      -0.330838      -0.330838    1[6-(1,6,7)]
    28       0.041824       0.041824       0.041824    1[6-(1,6,7)]
    29        2.67211        2.67211        2.67211    6[7-(6),7-(6),7-(6,6)]
    30        0.35102        0.35102        0.35102    6[1-(0),1-(0),6-(8,8),7-(6,6)]
    31      -0.186027      -0.186027      -0.186027    6[6-(1,1,7),8-(63),8-(63)]
    32       1.248849       1.248849       1.248849    6[1-(0),1-(0),6-(8,8),7-(6,6)]
    33       1.877224       1.877224       1.877224    6[6-(1,1,7),8-(63),8-(63)]
    34       5.814996       5.814996       5.814996    6[1-(0),1-(0),6-(8,8),7-(6,6)]
    35       5.368967       5.368967       5.368967    6[6-(1,1,7),8-(63),8-(63,63)]
    36        6.85716        6.85716        6.85716    6[7-(6),7-(6),7-(6,6)]
    37       5.799686       5.799686       5.799686    6[1-(0),1-(0),6-(8,8),7-(6,6)]
    38       5.075152       5.075152       5.075152    6[6-(1,1,7),8-(63),8-(63)]
    39       8.299251       8.299251       8.299251    6[1-(0),1-(0),6-(8,8),7-(6,6)]
    40       9.058884       9.058884       9.058884    6[6-(1,1,7),8-(63),8-(63)]
    41       7.190624       7.190624       7.190624    6[1-(0),1-(0),6-(8,8),7-(6,6)]
    42       6.991068       6.991068       6.991068    6[6-(1,1,7),8-(63),8-(63,63)]
    43       4.871591       4.871591       4.871591    6[7-(6),7-(6),7-(6,6)]
    44       7.192681       7.192681       7.192681    6[1-(0),1-(0),6-(8,8),7-(6,6)]
    45       7.729728       7.729728       7.729728    6[6-(1,1,7),8-(63),8-(63)]
    46       6.294852       6.294852       6.294852    6[1-(0),1-(0),6-(8,8),7-(6,6)]
    47       5.666477       5.666477       5.666477    6[6-(1,1,7),8-(63),8-(63)]
    48       1.728705       1.728705       1.728705    6[1-(0),1-(0),6-(8,8),7-(6,6)]
    49       2.174734       2.174734       2.174734    6[6-(1,1,7),8-(63),8-(63,63)]
    50       0.686541       0.686541       0.686541    6[7-(6),7-(6),7-(6,6)]
    51       1.744015       1.744015       1.744015    6[1-(0),1-(0),6-(8,8),7-(6,6)]
    52       2.468549       2.468549       2.468549    6[6-(1,1,7),8-(63),8-(63)]
    53       -0.75555       -0.75555       -0.75555    6[1-(0),1-(0),6-(8,8),7-(6,6)]
    54      -1.515183      -1.515183      -1.515183    6[6-(1,1,7),8-(63),8-(63)]
    55       0.353077       0.353077       0.353077    6[1-(0),1-(0),6-(8,8),7-(6,6)]
    56       0.552633       0.552633       0.552633    6[6-(1,1,7),8-(63),8-(63,63)]
    57       4.871362       4.871362       4.871362    6[7-(6),7-(6),7-(6,6)]
    58       2.672339       2.672339       2.672339    6[7-(6),7-(6),7-(6,6)]
    59       3.683612       3.683612       3.683612    7[6-(7,7),6-(7,7)]
    60       1.445383       1.445383       1.445383    7[6-(1,1,6),6-(1,1,6),6-(7,7)]
    61       5.088045       5.088045       5.088045    7[6-(7,7),6-(7,7)]
    62       6.978322       6.978322       6.978322    7[6-(1,1,6),6-(1,1,6),6-(7,7)]
    63       3.860089       3.860089       3.860089    7[6-(7,7),6-(7,7)]
    64       6.098318       6.098318       6.098318    7[6-(1,1,6),6-(1,1,6),6-(7,7)]
    65       2.455656       2.455656       2.455656    7[6-(7,7),6-(7,7)]
    66       0.565379       0.565379       0.565379    7[6-(1,1,6),6-(1,1,6),6-(7,7)]
    67          2.749          2.749          2.749    7[6-(7,7),6-(7,7)]
    68       5.966168       5.966168       5.966168    7[6-(1,1,6),6-(1,1,6),6-(7,7)]
    69       4.794701       4.794701       4.794701    7[6-(7,7),6-(7,7)]
    70       1.577533       1.577533       1.577533    7[6-(1,1,6),6-(1,1,6),6-(7,7)]
    71       1.987385       1.987385       1.987385    8[6-(6,8),63-(8,8,8,8,8,8)]
    72       0.056145       0.056145       0.056145    8[6-(6,8),63-(8,8,8,8,8,8)]
    73       1.928287       1.928287       1.928287    8[6-(6,8),63-(8,8,8,8,8,8)]
    74       2.289786       2.289786       2.289786    8[6-(6,8),63-(8,8,8,8,8,8)]
    75       4.671226       4.671226       4.671226    8[6-(6,8),63-(8,8,8,8,8,8),63-(8,8,8,8,8,8)]
    76       5.683316       5.683316       5.683316    8[6-(6,8),63-(8,8,8,8,8,8)]
    77       3.858409       3.858409       3.858409    8[6-(6,8),63-(8,8,8,8,8,8)]
    78       5.629202       5.629202       5.629202    8[6-(6,8),63-(8,8,8,8,8,8)]
    79      -0.284178      -0.284178      -0.284178    8[6-(6,8),63-(8,8,8,8,8,8)]
    80       8.433816       8.433816       8.433816    8[6-(6,8),63-(8,8,8,8,8,8)]
    81       7.704949       7.704949       7.704949    8[6-(6,8),63-(8,8,8,8,8,8),63-(8,8,8,8,8,8)]
    82       6.117212       6.117212       6.117212    8[6-(6,8),63-(8,8,8,8,8,8)]
    83       5.556316       5.556316       5.556316    8[6-(6,8),63-(8,8,8,8,8,8)]
    84       7.487556       7.487556       7.487556    8[6-(6,8),63-(8,8,8,8,8,8)]
    85       5.615414       5.615414       5.615414    8[6-(6,8),63-(8,8,8,8,8,8)]
    86       5.253915       5.253915       5.253915    8[6-(6,8),63-(8,8,8,8,8,8)]
    87       2.872475       2.872475       2.872475    8[6-(6,8),63-(8,8,8,8,8,8),63-(8,8,8,8,8,8)]
    88       1.860385       1.860385       1.860385    8[6-(6,8),63-(8,8,8,8,8,8)]
    89       3.685292       3.685292       3.685292    8[6-(6,8),63-(8,8,8,8,8,8)]
    90       1.914499       1.914499       1.914499    8[6-(6,8),63-(8,8,8,8,8,8)]
    91       7.827879       7.827879       7.827879    8[6-(6,8),63-(8,8,8,8,8,8)]
    92      -0.890115      -0.890115      -0.890115    8[6-(6,8),63-(8,8,8,8,8,8)]
    93      -0.161248      -0.161248      -0.161248    8[6-(6,8),63-(8,8,8,8,8,8),63-(8,8,8,8,8,8)]
    94       1.426489       1.426489       1.426489    8[6-(6,8),63-(8,8,8,8,8,8)]
