# Supplementary material for: A collection of forcefield precursors for metal–organic frameworks
Source: RSC Adv. 2019 Nov 13;9(63):36492–507. doi: 10.1039/c9ra07327b (PMC9075174; doi:10.1039/c9ra07327b)
Supplement: RA-009-C9RA07327B-s362 [file RA-009-C9RA07327B-s362.txt]

CUMDIY_clean

5.763000    0.000000    0.000000
1.266587    10.134156    0.000000
0.192936    1.153688    11.590124

     1       1.529665       1.529665       1.529665    57[8-(15),8-(15),8-(15),8-(15,57),8-(15,57),8-(15,57),8-(15,57)]
     2       5.692858       5.692858       5.692858    57[8-(15),8-(15),8-(15),8-(15,57),8-(15,57),8-(15,57),8-(15,57)]
     3       4.496987       4.496987       4.496987    15[6-(1,1,7),8-(0),8-(57),8-(57,57)]
     4       4.124887       4.124887       4.124887    15[6-(1,1,7),8-(57),8-(57),8-(57,57)]
     5       2.725536       2.725536       2.725536    15[6-(1,1,7),8-(0),8-(57),8-(57,57)]
     6       3.097636       3.097636       3.097636    15[6-(1,1,7),8-(57),8-(57),8-(57,57)]
     7       4.223388       4.223388       4.223388    1[7-(6,6,6)]
     8       0.619423       0.619423       0.619423    1[6-(1,7,15)]
     9       5.188098       5.188098       5.188098    1[6-(1,7,15)]
    10       4.500615       4.500615       4.500615    1[6-(1,6,7)]
    11       4.757375       4.757375       4.757375    1[6-(1,6,7)]
    12       1.067102       1.067102       1.067102    1[6-(1,6,7)]
    13       2.201551       2.201551       2.201551    1[6-(1,6,7)]
    14       5.294275       5.294275       5.294275    1[6-(1,7,15)]
    15       4.931134       4.931134       4.931134    1[6-(1,7,15)]
    16       6.193596       6.193596       6.193596    1[6-(1,6,7)]
    17       5.888735       5.888735       5.888735    1[6-(1,6,7)]
    18       2.282392       2.282392       2.282392    1[6-(1,6,7)]
    19       3.491995       3.491995       3.491995    1[6-(1,6,7)]
    20       2.999135       2.999135       2.999135    1[7-(6,6,6)]
    21         6.6031         6.6031         6.6031    1[6-(1,7,15)]
    22       2.034425       2.034425       2.034425    1[6-(1,7,15)]
    23       2.721908       2.721908       2.721908    1[6-(1,6,7)]
    24       2.465148       2.465148       2.465148    1[6-(1,6,7)]
    25       6.155421       6.155421       6.155421    1[6-(1,6,7)]
    26       5.020972       5.020972       5.020972    1[6-(1,6,7)]
    27       1.928248       1.928248       1.928248    1[6-(1,7,15)]
    28       2.291389       2.291389       2.291389    1[6-(1,7,15)]
    29       1.028927       1.028927       1.028927    1[6-(1,6,7)]
    30       1.333788       1.333788       1.333788    1[6-(1,6,7)]
    31       4.940131       4.940131       4.940131    1[6-(1,6,7)]
    32       3.730528       3.730528       3.730528    1[6-(1,6,7)]
    33       5.652251       5.652251       5.652251    6[1-(0),1-(0),7-(6,6),15-(8,8,8)]
    34        5.18073        5.18073        5.18073    6[1-(0),1-(0),6-(1,1,7),7-(6,6)]
    35       1.481569       1.481569       1.481569    6[1-(0),1-(0),6-(1,1,7),7-(6,6)]
    36       4.573618       4.573618       4.573618    6[1-(0),1-(0),7-(1,6,6),15-(8,8,8)]
    37       5.384505       5.384505       5.384505    6[1-(0),1-(0),6-(1,1,7),7-(1,6,6)]
    38       2.710356       2.710356       2.710356    6[1-(0),1-(0),6-(1,1,7),7-(1,6,6)]
    39       1.570272       1.570272       1.570272    6[1-(0),1-(0),7-(6,6),15-(8,8,8)]
    40       2.041793       2.041793       2.041793    6[1-(0),1-(0),6-(1,1,7),7-(6,6)]
    41       5.740954       5.740954       5.740954    6[1-(0),1-(0),6-(1,1,7),7-(6,6)]
    42       2.648905       2.648905       2.648905    6[1-(0),1-(0),7-(1,6,6),15-(8,8,8)]
    43       1.838018       1.838018       1.838018    6[1-(0),1-(0),6-(1,1,7),7-(1,6,6)]
    44       4.512167       4.512167       4.512167    6[1-(0),1-(0),6-(1,1,7),7-(1,6,6)]
    45       6.227788       6.227788       6.227788    7[6-(1,1,15),6-(1,1,6),6-(1,1,6)]
    46        3.51143        3.51143        3.51143    7[1-(0),6-(1,1,15),6-(1,1,6),6-(1,1,6)]
    47       0.994735       0.994735       0.994735    7[6-(1,1,15),6-(1,1,6),6-(1,1,6)]
    48       3.711093       3.711093       3.711093    7[1-(0),6-(1,1,15),6-(1,1,6),6-(1,1,6)]
    49       3.254889       3.254889       3.254889    8[15-(6,8,8),57-(8,8,8,8,8,8)]
    50       5.299566       5.299566       5.299566    8[15-(6,8,8),57-(8,8,8,8,8,8),57-(8,8,8,8,8,8)]
    51       4.243837       4.243837       4.243837    8[15-(6,8,8)]
    52       5.455295       5.455295       5.455295    8[15-(6,8,8),57-(8,8,8,8,8,8)]
    53       2.946904       2.946904       2.946904    8[15-(6,8,8),57-(8,8,8,8,8,8)]
    54       3.628963       3.628963       3.628963    8[15-(6,8,8),57-(8,8,8,8,8,8),57-(8,8,8,8,8,8)]
    55       3.967634       3.967634       3.967634    8[15-(6,8,8),57-(8,8,8,8,8,8)]
    56       1.922957       1.922957       1.922957    8[15-(6,8,8),57-(8,8,8,8,8,8),57-(8,8,8,8,8,8)]
    57       2.978686       2.978686       2.978686    8[15-(6,8,8)]
    58       1.767228       1.767228       1.767228    8[15-(6,8,8),57-(8,8,8,8,8,8)]
    59       4.275619       4.275619       4.275619    8[15-(6,8,8),57-(8,8,8,8,8,8)]
    60        3.59356        3.59356        3.59356    8[15-(6,8,8),57-(8,8,8,8,8,8),57-(8,8,8,8,8,8)]
