# Supplementary material for: A collection of forcefield precursors for metal–organic frameworks
Source: RSC Adv. 2019 Nov 13;9(63):36492–507. doi: 10.1039/c9ra07327b (PMC9075174; doi:10.1039/c9ra07327b)
Supplement: RA-009-C9RA07327B-s363 [file RA-009-C9RA07327B-s363.txt]

CUMDOE_clean

5.754000    0.000000    0.000000
0.000000    14.125900    0.000000
-0.051694    0.000000    21.155937

     1       4.264617       4.264617       4.264617    60[8-(15),8-(15),8-(15),8-(15),8-(15),8-(15)]
     2       1.411842       1.411842       1.411842    60[8-(15),8-(15),8-(15),8-(15),8-(15),8-(15)]
     3       1.437689       1.437689       1.437689    60[8-(15),8-(15),8-(15),8-(15),8-(15),8-(15)]
     4       4.290464       4.290464       4.290464    60[8-(15),8-(15),8-(15),8-(15),8-(15),8-(15)]
     5       4.267183       4.267183       4.267183    15[6-(1,1,7),8-(60),8-(60),8-(60)]
     6       4.286139       4.286139       4.286139    15[6-(1,1,7),8-(60),8-(60),8-(60)]
     7       1.409276       1.409276       1.409276    15[6-(1,1,7),8-(60),8-(60),8-(60)]
     8        1.39032        1.39032        1.39032    15[6-(1,1,7),8-(60),8-(60),8-(60)]
     9       1.435123       1.435123       1.435123    15[6-(1,1,7),8-(60),8-(60),8-(60)]
    10       1.416167       1.416167       1.416167    15[6-(1,1,7),8-(60),8-(60),8-(60)]
    11        4.29303        4.29303        4.29303    15[6-(1,1,7),8-(60),8-(60),8-(60)]
    12       4.311986       4.311986       4.311986    15[6-(1,1,7),8-(60),8-(60),8-(60)]
    13       5.273191       5.273191       5.273191    1[6-(1,6,7)]
    14        3.85988        3.85988        3.85988    1[6-(1,6,7)]
    15       2.726178       2.726178       2.726178    1[6-(1,6,7)]
    16       3.848092       3.848092       3.848092    1[6-(1,6,7)]
    17       4.869027       4.869027       4.869027    1[6-(1,6,7)]
    18        3.39166        3.39166        3.39166    1[6-(1,6,7)]
    19       4.696029       4.696029       4.696029    1[6-(1,6,7)]
    20        0.08573        0.08573        0.08573    1[6-(1,6,7)]
    21       3.509684       3.509684       3.509684    1[6-(1,7,15)]
    22       5.095445       5.095445       5.095445    1[6-(1,7,15)]
    23       3.493397       3.493397       3.493397    1[6-(1,7,15)]
    24       5.080926       5.080926       5.080926    1[6-(1,7,15)]
    25       0.403268       0.403268       0.403268    1[6-(1,6,7)]
    26       1.816579       1.816579       1.816579    1[6-(1,6,7)]
    27       2.950281       2.950281       2.950281    1[6-(1,6,7)]
    28       1.828367       1.828367       1.828367    1[6-(1,6,7)]
    29       0.807432       0.807432       0.807432    1[6-(1,6,7)]
    30       2.284799       2.284799       2.284799    1[6-(1,6,7)]
    31        0.98043        0.98043        0.98043    1[6-(1,6,7)]
    32       5.590729       5.590729       5.590729    1[6-(1,6,7)]
    33       2.166775       2.166775       2.166775    1[6-(1,7,15)]
    34       0.581014       0.581014       0.581014    1[6-(1,7,15)]
    35       2.183062       2.183062       2.183062    1[6-(1,7,15)]
    36       0.595533       0.595533       0.595533    1[6-(1,7,15)]
    37       0.429115       0.429115       0.429115    1[6-(1,6,7)]
    38       1.842426       1.842426       1.842426    1[6-(1,6,7)]
    39       2.976128       2.976128       2.976128    1[6-(1,6,7)]
    40       1.854214       1.854214       1.854214    1[6-(1,6,7)]
    41       0.833279       0.833279       0.833279    1[6-(1,6,7)]
    42       2.310646       2.310646       2.310646    1[6-(1,6,7)]
    43       1.006277       1.006277       1.006277    1[6-(1,6,7)]
    44       5.616576       5.616576       5.616576    1[6-(1,6,7)]
    45       2.192622       2.192622       2.192622    1[6-(1,7,15)]
    46       0.606861       0.606861       0.606861    1[6-(1,7,15)]
    47       2.208909       2.208909       2.208909    1[6-(1,7,15)]
    48        0.62138        0.62138        0.62138    1[6-(1,7,15)]
    49       5.299038       5.299038       5.299038    1[6-(1,6,7)]
    50       3.885727       3.885727       3.885727    1[6-(1,6,7)]
    51       2.752025       2.752025       2.752025    1[6-(1,6,7)]
    52       3.873939       3.873939       3.873939    1[6-(1,6,7)]
    53       4.894874       4.894874       4.894874    1[6-(1,6,7)]
    54       3.417507       3.417507       3.417507    1[6-(1,6,7)]
    55       4.721876       4.721876       4.721876    1[6-(1,6,7)]
    56       0.111577       0.111577       0.111577    1[6-(1,6,7)]
    57       3.535531       3.535531       3.535531    1[6-(1,7,15)]
    58       5.121292       5.121292       5.121292    1[6-(1,7,15)]
    59       3.519244       3.519244       3.519244    1[6-(1,7,15)]
    60       5.106773       5.106773       5.106773    1[6-(1,7,15)]
    61       4.328283       4.328283       4.328283    6[1-(0),1-(0),6-(1,1,7),7-(6,6)]
    62        3.70303        3.70303        3.70303    6[1-(0),1-(0),6-(1,1,7),7-(6,6)]
    63       4.308457       4.308457       4.308457    6[1-(0),1-(0),6-(1,1,7),7-(6,6)]
    64       4.858923       4.858923       4.858923    6[1-(0),1-(0),6-(1,1,7),7-(6,6)]
    65        4.28816        4.28816        4.28816    6[1-(0),1-(0),7-(6,6),15-(8,8,8)]
    66       4.285177       4.285177       4.285177    6[1-(0),1-(0),7-(6,6),15-(8,8,8)]
    67       1.348176       1.348176       1.348176    6[1-(0),1-(0),6-(1,1,7),7-(6,6)]
    68       1.973429       1.973429       1.973429    6[1-(0),1-(0),6-(1,1,7),7-(6,6)]
    69       1.368002       1.368002       1.368002    6[1-(0),1-(0),6-(1,1,7),7-(6,6)]
    70       0.817536       0.817536       0.817536    6[1-(0),1-(0),6-(1,1,7),7-(6,6)]
    71       1.388299       1.388299       1.388299    6[1-(0),1-(0),7-(6,6),15-(8,8,8)]
    72       1.391282       1.391282       1.391282    6[1-(0),1-(0),7-(6,6),15-(8,8,8)]
    73       1.374023       1.374023       1.374023    6[1-(0),1-(0),6-(1,1,7),7-(6,6)]
    74       1.999276       1.999276       1.999276    6[1-(0),1-(0),6-(1,1,7),7-(6,6)]
    75       1.393849       1.393849       1.393849    6[1-(0),1-(0),6-(1,1,7),7-(6,6)]
    76       0.843383       0.843383       0.843383    6[1-(0),1-(0),6-(1,1,7),7-(6,6)]
    77       1.414146       1.414146       1.414146    6[1-(0),1-(0),7-(6,6),15-(8,8,8)]
    78       1.417129       1.417129       1.417129    6[1-(0),1-(0),7-(6,6),15-(8,8,8)]
    79        4.35413        4.35413        4.35413    6[1-(0),1-(0),6-(1,1,7),7-(6,6)]
    80       3.728877       3.728877       3.728877    6[1-(0),1-(0),6-(1,1,7),7-(6,6)]
    81       4.334304       4.334304       4.334304    6[1-(0),1-(0),6-(1,1,7),7-(6,6)]
    82        4.88477        4.88477        4.88477    6[1-(0),1-(0),6-(1,1,7),7-(6,6)]
    83       4.314007       4.314007       4.314007    6[1-(0),1-(0),7-(6,6),15-(8,8,8)]
    84       4.311024       4.311024       4.311024    6[1-(0),1-(0),7-(6,6),15-(8,8,8)]
    85       4.278668       4.278668       4.278668    7[6-(1,1,15),6-(1,1,6),6-(1,1,6)]
    86       4.289003       4.289003       4.289003    7[6-(1,1,15),6-(1,1,6),6-(1,1,6)]
    87       1.397791       1.397791       1.397791    7[6-(1,1,15),6-(1,1,6),6-(1,1,6)]
    88       1.387456       1.387456       1.387456    7[6-(1,1,15),6-(1,1,6),6-(1,1,6)]
    89       1.423638       1.423638       1.423638    7[6-(1,1,15),6-(1,1,6),6-(1,1,6)]
    90       1.413303       1.413303       1.413303    7[6-(1,1,15),6-(1,1,6),6-(1,1,6)]
    91       4.304515       4.304515       4.304515    7[6-(1,1,15),6-(1,1,6),6-(1,1,6)]
    92        4.31485        4.31485        4.31485    7[6-(1,1,15),6-(1,1,6),6-(1,1,6)]
    93       4.271085       4.271085       4.271085    8[15-(6,8,8),60-(8,8,8,8,8)]
    94       3.005458       3.005458       3.005458    8[15-(6,8,8),60-(8,8,8,8,8)]
    95       5.514223       5.514223       5.514223    8[15-(6,8,8),60-(8,8,8,8,8)]
    96       3.018748       3.018748       3.018748    8[15-(6,8,8),60-(8,8,8,8,8)]
    97       4.279365       4.279365       4.279365    8[15-(6,8,8),60-(8,8,8,8,8)]
    98       5.544765       5.544765       5.544765    8[15-(6,8,8),60-(8,8,8,8,8)]
    99       1.405374       1.405374       1.405374    8[15-(6,8,8),60-(8,8,8,8,8)]
   100       2.671001       2.671001       2.671001    8[15-(6,8,8),60-(8,8,8,8,8)]
   101       0.162236       0.162236       0.162236    8[15-(6,8,8),60-(8,8,8,8,8)]
   102       2.657711       2.657711       2.657711    8[15-(6,8,8),60-(8,8,8,8,8)]
   103       1.397094       1.397094       1.397094    8[15-(6,8,8),60-(8,8,8,8,8)]
   104       0.131694       0.131694       0.131694    8[15-(6,8,8),60-(8,8,8,8,8)]
   105       1.431221       1.431221       1.431221    8[15-(6,8,8),60-(8,8,8,8,8)]
   106       2.696848       2.696848       2.696848    8[15-(6,8,8),60-(8,8,8,8,8)]
   107       0.188083       0.188083       0.188083    8[15-(6,8,8),60-(8,8,8,8,8)]
   108       2.683558       2.683558       2.683558    8[15-(6,8,8),60-(8,8,8,8,8)]
   109       1.422941       1.422941       1.422941    8[15-(6,8,8),60-(8,8,8,8,8)]
   110       0.157541       0.157541       0.157541    8[15-(6,8,8),60-(8,8,8,8,8)]
   111       4.296932       4.296932       4.296932    8[15-(6,8,8),60-(8,8,8,8,8)]
   112       3.031305       3.031305       3.031305    8[15-(6,8,8),60-(8,8,8,8,8)]
   113        5.54007        5.54007        5.54007    8[15-(6,8,8),60-(8,8,8,8,8)]
   114       3.044595       3.044595       3.044595    8[15-(6,8,8),60-(8,8,8,8,8)]
   115       4.305212       4.305212       4.305212    8[15-(6,8,8),60-(8,8,8,8,8)]
   116       5.570612       5.570612       5.570612    8[15-(6,8,8),60-(8,8,8,8,8)]
