# Supplementary material for: A collection of forcefield precursors for metal–organic frameworks
Source: RSC Adv. 2019 Nov 13;9(63):36492–507. doi: 10.1039/c9ra07327b (PMC9075174; doi:10.1039/c9ra07327b)
Supplement: RA-009-C9RA07327B-s364 [file RA-009-C9RA07327B-s364.txt]

CUNFOH01_clean

15.419100    0.000000    0.000000
-5.583703    14.372575    0.000000
4.251761    7.642044    12.699226

     1       4.475541       4.475541       4.475541    29[7-(6,7),29-(7,53,53,53),53-(29,29),53-(29,29),53-(29,29)]
     2      -1.302514      -1.302514      -1.302514    29[7-(6,6),7-(6,7)]
     3       6.224481       6.224481       6.224481    29[7-(6,7),29-(7,53,53,53),53-(29,29),53-(29,29),53-(29,29)]
     4        7.08712        7.08712        7.08712    29[7-(6,6),7-(6,7)]
     5       6.915783       6.915783       6.915783    29[7-(6,7),29-(7,53,53,53),53-(29,29),53-(29,29),53-(29,29)]
     6        8.81613        8.81613        8.81613    29[7-(6,6),7-(6,7)]
     7       8.036033       8.036033       8.036033    29[7-(6,7),29-(7,53,53,53),53-(29,29),53-(29,29),53-(29,29)]
     8       2.552145       2.552145       2.552145    29[7-(6,6),7-(6,7)]
     9       9.611617       9.611617       9.611617    29[7-(6,7),29-(7,53,53,53),53-(29,29),53-(29,29),53-(29,29)]
    10      15.389672      15.389672      15.389672    29[7-(6,6),7-(6,7)]
    11       7.862677       7.862677       7.862677    29[7-(6,7),29-(7,53,53,53),53-(29,29),53-(29,29),53-(29,29)]
    12       7.000038       7.000038       7.000038    29[7-(6,6),7-(6,7)]
    13       7.171375       7.171375       7.171375    29[7-(6,7),29-(7,53,53,53),53-(29,29),53-(29,29),53-(29,29)]
    14       5.271028       5.271028       5.271028    29[7-(6,6),7-(6,7)]
    15       6.051125       6.051125       6.051125    29[7-(6,7),29-(7,53,53,53),53-(29,29),53-(29,29),53-(29,29)]
    16      11.535013      11.535013      11.535013    29[7-(6,6),7-(6,7)]
    17      -0.296374      -0.296374      -0.296374    1[6-(1,1,6)]
    18       3.254496       3.254496       3.254496    1[6-(1,1,6)]
    19      -1.325317      -1.325317      -1.325317    1[6-(1,1,6)]
    20        2.81279        2.81279        2.81279    1[6-(1,1,6)]
    21       1.271197       1.271197       1.271197    1[6-(1,1,6)]
    22       7.746717       7.746717       7.746717    1[6-(1,1,6)]
    23       9.651178       9.651178       9.651178    1[6-(1,1,6)]
    24       9.764667       9.764667       9.764667    1[6-(1,1,6)]
    25       8.797307       8.797307       8.797307    1[6-(1,1,6)]
    26       4.467122       4.467122       4.467122    1[6-(1,1,6)]
    27       4.666401       4.666401       4.666401    1[6-(1,1,6)]
    28       5.353646       5.353646       5.353646    1[6-(1,1,6)]
    29      -2.580702      -2.580702      -2.580702    1[6-(1,1,6)]
    30      11.397888      11.397888      11.397888    1[6-(1,1,6)]
    31      11.640287      11.640287      11.640287    1[6-(1,1,6)]
    32      -0.241529      -0.241529      -0.241529    1[6-(1,1,6)]
    33      14.220206      14.220206      14.220206    1[6-(1,1,6)]
    34      14.285849      14.285849      14.285849    1[6-(1,1,6)]
    35       6.351836       6.351836       6.351836    1[6-(1,1,6)]
    36       7.204945       7.204945       7.204945    1[6-(1,1,6)]
    37       5.667134       5.667134       5.667134    1[6-(1,1,6)]
    38       3.269714       3.269714       3.269714    1[6-(1,1,6)]
    39       2.884765       2.884765       2.884765    1[6-(1,1,6)]
    40       4.398184       4.398184       4.398184    1[6-(1,1,6)]
    41      14.383532      14.383532      14.383532    1[6-(1,1,6)]
    42      10.832662      10.832662      10.832662    1[6-(1,1,6)]
    43      15.412475      15.412475      15.412475    1[6-(1,1,6)]
    44      11.274368      11.274368      11.274368    1[6-(1,1,6)]
    45      12.815961      12.815961      12.815961    1[6-(1,1,6)]
    46       6.340441       6.340441       6.340441    1[6-(1,1,6)]
    47        4.43598        4.43598        4.43598    1[6-(1,1,6)]
    48       4.322491       4.322491       4.322491    1[6-(1,1,6)]
    49       5.289851       5.289851       5.289851    1[6-(1,1,6)]
    50       9.620036       9.620036       9.620036    1[6-(1,1,6)]
    51       9.420757       9.420757       9.420757    1[6-(1,1,6)]
    52       8.733512       8.733512       8.733512    1[6-(1,1,6)]
    53       16.66786       16.66786       16.66786    1[6-(1,1,6)]
    54        2.68927        2.68927        2.68927    1[6-(1,1,6)]
    55       2.446871       2.446871       2.446871    1[6-(1,1,6)]
    56      14.328687      14.328687      14.328687    1[6-(1,1,6)]
    57      -0.133048      -0.133048      -0.133048    1[6-(1,1,6)]
    58      -0.198691      -0.198691      -0.198691    1[6-(1,1,6)]
    59       7.735322       7.735322       7.735322    1[6-(1,1,6)]
    60       6.882213       6.882213       6.882213    1[6-(1,1,6)]
    61       8.420024       8.420024       8.420024    1[6-(1,1,6)]
    62      10.817444      10.817444      10.817444    1[6-(1,1,6)]
    63      11.202393      11.202393      11.202393    1[6-(1,1,6)]
    64       9.688974       9.688974       9.688974    1[6-(1,1,6)]
    65       1.622122       1.622122       1.622122    6[6-(1,1,1),7-(6,29),7-(7,29)]
    66        0.50859        0.50859        0.50859    6[6-(1,1,1),7-(6,29),7-(7,29)]
    67        -0.6257        -0.6257        -0.6257    6[1-(0),1-(0),1-(0),6-(7,7)]
    68       2.000147       2.000147       2.000147    6[1-(0),1-(0),1-(0),6-(7,7)]
    69        6.30773        6.30773        6.30773    6[6-(1,1,1),7-(6,29),7-(7,29)]
    70       8.028764       8.028764       8.028764    6[6-(1,1,1),7-(6,29),7-(7,29)]
    71       9.158587       9.158587       9.158587    6[1-(0),1-(0),1-(0),6-(7,7)]
    72       5.094387       5.094387       5.094387    6[1-(0),1-(0),1-(0),6-(7,7)]
    73       0.493583       0.493583       0.493583    6[6-(1,1,1),7-(6,29),7-(7,29)]
    74      -3.949368      -3.949368      -3.949368    6[6-(1,1,1),7-(6,29),7-(7,29)]
    75      11.871738      11.871738      11.871738    6[1-(0),1-(0),1-(0),6-(7,7)]
    76      14.803591      14.803591      14.803591    6[1-(0),1-(0),1-(0),6-(7,7)]
    77       3.184541       3.184541       3.184541    6[6-(1,1,1),7-(6,29),7-(7,29)]
    78       6.903054       6.903054       6.903054    6[6-(1,1,1),7-(6,29),7-(7,29)]
    79        6.49658        6.49658        6.49658    6[1-(0),1-(0),1-(0),6-(7,7)]
    80       3.458316       3.458316       3.458316    6[1-(0),1-(0),1-(0),6-(7,7)]
    81      12.465036      12.465036      12.465036    6[6-(1,1,1),7-(6,29),7-(7,29)]
    82      13.578568      13.578568      13.578568    6[6-(1,1,1),7-(6,29),7-(7,29)]
    83      14.712858      14.712858      14.712858    6[1-(0),1-(0),1-(0),6-(7,7)]
    84      12.087011      12.087011      12.087011    6[1-(0),1-(0),1-(0),6-(7,7)]
    85       7.779428       7.779428       7.779428    6[6-(1,1,1),7-(6,29),7-(7,29)]
    86       6.058394       6.058394       6.058394    6[6-(1,1,1),7-(6,29),7-(7,29)]
    87       4.928571       4.928571       4.928571    6[1-(0),1-(0),1-(0),6-(7,7)]
    88       8.992771       8.992771       8.992771    6[1-(0),1-(0),1-(0),6-(7,7)]
    89      13.593575      13.593575      13.593575    6[6-(1,1,1),7-(6,29),7-(7,29)]
    90      18.036526      18.036526      18.036526    6[6-(1,1,1),7-(6,29),7-(7,29)]
    91        2.21542        2.21542        2.21542    6[1-(0),1-(0),1-(0),6-(7,7)]
    92      -0.716433      -0.716433      -0.716433    6[1-(0),1-(0),1-(0),6-(7,7)]
    93      10.902617      10.902617      10.902617    6[6-(1,1,1),7-(6,29),7-(7,29)]
    94       7.184104       7.184104       7.184104    6[6-(1,1,1),7-(6,29),7-(7,29)]
    95       7.590578       7.590578       7.590578    6[1-(0),1-(0),1-(0),6-(7,7)]
    96      10.628842      10.628842      10.628842    6[1-(0),1-(0),1-(0),6-(7,7)]
    97       4.280118       4.280118       4.280118    53[29-(7,29,53,53),29-(7,29,53,53),29-(7,29,53,53)]
    98       5.948195       5.948195       5.948195    53[29-(7,29,53,53),29-(7,29,53,53),29-(7,29,53,53)]
    99       4.669171       4.669171       4.669171    53[29-(7,29,53,53),29-(7,29,53,53),29-(7,29,53,53)]
   100       5.559176       5.559176       5.559176    53[29-(7,29,53,53),29-(7,29,53,53),29-(7,29,53,53)]
   101        9.80704        9.80704        9.80704    53[29-(7,29,53,53),29-(7,29,53,53),29-(7,29,53,53)]
   102       8.138963       8.138963       8.138963    53[29-(7,29,53,53),29-(7,29,53,53),29-(7,29,53,53)]
   103       9.417987       9.417987       9.417987    53[29-(7,29,53,53),29-(7,29,53,53),29-(7,29,53,53)]
   104       8.527982       8.527982       8.527982    53[29-(7,29,53,53),29-(7,29,53,53),29-(7,29,53,53)]
   105       2.504445       2.504445       2.504445    7[6-(6,7),7-(6,29),29-(29,53,53,53)]
   106        0.36709        0.36709        0.36709    7[6-(6,7),6-(6,7),29-(7)]
   107       1.781646       1.781646       1.781646    7[6-(6,7),7-(6,29),29-(7)]
   108       6.729751       6.729751       6.729751    7[6-(6,7),7-(6,29),29-(29,53,53,53)]
   109       7.100434       7.100434       7.100434    7[6-(6,7),6-(6,7),29-(7)]
   110       7.850108       7.850108       7.850108    7[6-(6,7),7-(6,29),29-(7)]
   111       1.728012       1.728012       1.728012    7[6-(6,7),7-(6,29),29-(29,53,53,53)]
   112      10.232565      10.232565      10.232565    7[6-(6,7),6-(6,7),29-(7)]
   113      -3.124812      -3.124812      -3.124812    7[6-(6,7),7-(6,29),29-(7)]
   114       7.506218       7.506218       7.506218    7[6-(6,7),7-(6,29),29-(29,53,53,53)]
   115       7.070389       7.070389       7.070389    7[6-(6,7),6-(6,7),29-(7)]
   116       7.172896       7.172896       7.172896    7[6-(6,7),7-(6,29),29-(7)]
   117      11.582713      11.582713      11.582713    7[6-(6,7),7-(6,29),29-(29,53,53,53)]
   118      13.720068      13.720068      13.720068    7[6-(6,7),6-(6,7),29-(7)]
   119      12.305512      12.305512      12.305512    7[6-(6,7),7-(6,29),29-(7)]
   120       7.357407       7.357407       7.357407    7[6-(6,7),7-(6,29),29-(29,53,53,53)]
   121       6.986724       6.986724       6.986724    7[6-(6,7),6-(6,7),29-(7)]
   122        6.23705        6.23705        6.23705    7[6-(6,7),7-(6,29),29-(7)]
   123      12.359146      12.359146      12.359146    7[6-(6,7),7-(6,29),29-(29,53,53,53)]
   124       3.854593       3.854593       3.854593    7[6-(6,7),6-(6,7),29-(7)]
   125       17.21197       17.21197       17.21197    7[6-(6,7),7-(6,29),29-(7)]
   126        6.58094        6.58094        6.58094    7[6-(6,7),7-(6,29),29-(29,53,53,53)]
   127       7.016769       7.016769       7.016769    7[6-(6,7),6-(6,7),29-(7)]
   128       6.914262       6.914262       6.914262    7[6-(6,7),7-(6,29),29-(7)]
