# Supplementary material for: A collection of forcefield precursors for metal–organic frameworks
Source: RSC Adv. 2019 Nov 13;9(63):36492–507. doi: 10.1039/c9ra07327b (PMC9075174; doi:10.1039/c9ra07327b)
Supplement: RA-009-C9RA07327B-s365 [file RA-009-C9RA07327B-s365.txt]

CUNWEO_clean

8.393000    0.000000    0.000000
-1.317498    18.695735    0.000000
0.000000    0.000000    22.235100

     1       5.725857       5.725857       5.725857    48[7-(6,6),7-(6,6),8-(6),8-(6),8-(6),8-(6)]
     2       2.008394       2.008394       2.008394    48[7-(6,6),7-(6,6),8-(6),8-(6),8-(6),8-(6)]
     3       1.349645       1.349645       1.349645    48[7-(6,6),7-(6,6),8-(6),8-(6),8-(6),8-(6)]
     4       5.067108       5.067108       5.067108    48[7-(6,6),7-(6,6),8-(6),8-(6),8-(6),8-(6)]
     5       0.266508       0.266508       0.266508    1[6-(6,6)]
     6      -0.340568      -0.340568      -0.340568    1[6-(6,6)]
     7        3.90177        3.90177        3.90177    1[6-(6,6)]
     8       2.820145       2.820145       2.820145    1[6-(6,7)]
     9       1.992531       1.992531       1.992531    1[6-(6,6)]
    10        4.25417        4.25417        4.25417    1[6-(6,6)]
    11       5.038511       5.038511       5.038511    1[6-(6,7)]
    12       1.073621       1.073621       1.073621    1[6-(6,6)]
    13        2.37438        2.37438        2.37438    1[6-(6,6)]
    14       6.479651       6.479651       6.479651    1[6-(6,6)]
    15       2.245203       2.245203       2.245203    1[6-(6,7)]
    16       1.817199       1.817199       1.817199    1[6-(6,6)]
    17      -0.175699      -0.175699      -0.175699    1[6-(6,6)]
    18       0.320806       0.320806       0.320806    1[6-(6,7)]
    19       7.467743       7.467743       7.467743    1[6-(6,6)]
    20      -0.318181      -0.318181      -0.318181    1[6-(6,6)]
    21       3.832481       3.832481       3.832481    1[6-(6,6)]
    22       3.596608       3.596608       3.596608    1[6-(6,7)]
    23        5.74172        5.74172        5.74172    1[6-(6,6)]
    24       3.480081       3.480081       3.480081    1[6-(6,6)]
    25        2.69574        2.69574        2.69574    1[6-(6,7)]
    26        6.66063        6.66063        6.66063    1[6-(6,6)]
    27       5.359871       5.359871       5.359871    1[6-(6,6)]
    28         1.2546         1.2546         1.2546    1[6-(6,6)]
    29       5.489048       5.489048       5.489048    1[6-(6,7)]
    30       5.917052       5.917052       5.917052    1[6-(6,6)]
    31        7.90995        7.90995        7.90995    1[6-(6,6)]
    32       7.413445       7.413445       7.413445    1[6-(6,7)]
    33       6.808994       6.808994       6.808994    1[6-(6,6)]
    34       -0.97693       -0.97693       -0.97693    1[6-(6,6)]
    35       3.173732       3.173732       3.173732    1[6-(6,6)]
    36       4.255357       4.255357       4.255357    1[6-(6,7)]
    37       5.082971       5.082971       5.082971    1[6-(6,6)]
    38       2.821332       2.821332       2.821332    1[6-(6,6)]
    39       2.036991       2.036991       2.036991    1[6-(6,7)]
    40       6.001881       6.001881       6.001881    1[6-(6,6)]
    41       4.701122       4.701122       4.701122    1[6-(6,6)]
    42       0.595851       0.595851       0.595851    1[6-(6,6)]
    43       4.830299       4.830299       4.830299    1[6-(6,7)]
    44       5.258303       5.258303       5.258303    1[6-(6,6)]
    45       7.251201       7.251201       7.251201    1[6-(6,6)]
    46       6.754696       6.754696       6.754696    1[6-(6,7)]
    47      -0.392241      -0.392241      -0.392241    1[6-(6,6)]
    48      -0.999317      -0.999317      -0.999317    1[6-(6,6)]
    49       3.243021       3.243021       3.243021    1[6-(6,6)]
    50       3.478894       3.478894       3.478894    1[6-(6,7)]
    51       1.333782       1.333782       1.333782    1[6-(6,6)]
    52       3.595421       3.595421       3.595421    1[6-(6,6)]
    53       4.379762       4.379762       4.379762    1[6-(6,7)]
    54       0.414872       0.414872       0.414872    1[6-(6,6)]
    55       1.715631       1.715631       1.715631    1[6-(6,6)]
    56       5.820902       5.820902       5.820902    1[6-(6,6)]
    57       1.586454       1.586454       1.586454    1[6-(6,7)]
    58        1.15845        1.15845        1.15845    1[6-(6,6)]
    59      -0.834448      -0.834448      -0.834448    1[6-(6,6)]
    60      -0.337943      -0.337943      -0.337943    1[6-(6,7)]
    61       2.452777       2.452777       2.452777    6[6-(6,6),8-(48),8-(48)]
    62        2.11776        2.11776        2.11776    6[6-(1,6),6-(1,6),6-(8,8)]
    63       0.878544       0.878544       0.878544    6[1-(0),6-(1,6),6-(6,6)]
    64       0.518089       0.518089       0.518089    6[1-(0),6-(1,6),6-(6,6)]
    65       1.441944       1.441944       1.441944    6[6-(1,6),6-(6,6),6-(7,8)]
    66       2.683068       2.683068       2.683068    6[6-(1,6),6-(6,6),6-(7,8)]
    67        3.05213        3.05213        3.05213    6[1-(0),6-(6,6),6-(6,6)]
    68       3.461465       3.461465       3.461465    6[6-(6,6),7-(6,6),8-(0)]
    69        1.36407        1.36407        1.36407    6[6-(6,6),7-(6,6),8-(0)]
    70       3.122717       3.122717       3.122717    6[1-(0),6-(1,6),7-(6,48)]
    71       2.611968       2.611968       2.611968    6[1-(0),6-(1,7),6-(6,7)]
    72       3.051615       3.051615       3.051615    6[6-(1,6),6-(1,6),7-(6,6)]
    73       3.953145       3.953145       3.953145    6[1-(0),6-(1,7),6-(6,7)]
    74       4.400858       4.400858       4.400858    6[1-(0),6-(1,6),7-(6,48)]
    75       7.106803       7.106803       7.106803    6[6-(6,6),8-(48),8-(48)]
    76       7.884824       7.884824       7.884824    6[6-(1,6),6-(1,6),6-(8,8)]
    77       0.736598       0.736598       0.736598    6[1-(0),6-(1,6),6-(6,6)]
    78       1.521715       1.521715       1.521715    6[1-(0),6-(1,6),6-(6,6)]
    79       0.976776       0.976776       0.976776    6[6-(1,6),6-(6,6),6-(7,8)]
    80       8.117926       8.117926       8.117926    6[6-(1,6),6-(6,6),6-(7,8)]
    81       7.347785       7.347785       7.347785    6[1-(0),6-(6,6),6-(6,6)]
    82       1.573909       1.573909       1.573909    6[6-(6,6),7-(6,6),8-(0)]
    83       7.841806       7.841806       7.841806    6[6-(6,6),7-(6,6),8-(0)]
    84       1.765114       1.765114       1.765114    6[1-(0),6-(1,6),7-(6,48)]
    85       1.516783       1.516783       1.516783    6[1-(0),6-(1,7),6-(6,7)]
    86       0.815377       0.815377       0.815377    6[6-(1,6),6-(1,6),7-(6,6)]
    87        0.34272        0.34272        0.34272    6[1-(0),6-(1,7),6-(6,7)]
    88       0.648919       0.648919       0.648919    6[1-(0),6-(1,6),7-(6,48)]
    89       5.281474       5.281474       5.281474    6[6-(6,6),8-(48),8-(48)]
    90       5.616491       5.616491       5.616491    6[6-(1,6),6-(1,6),6-(8,8)]
    91       6.855707       6.855707       6.855707    6[1-(0),6-(1,6),6-(6,6)]
    92       7.216162       7.216162       7.216162    6[1-(0),6-(1,6),6-(6,6)]
    93       6.292307       6.292307       6.292307    6[6-(1,6),6-(6,6),6-(7,8)]
    94       5.051183       5.051183       5.051183    6[6-(1,6),6-(6,6),6-(7,8)]
    95       4.682121       4.682121       4.682121    6[1-(0),6-(6,6),6-(6,6)]
    96       4.272786       4.272786       4.272786    6[6-(6,6),7-(6,6),8-(0)]
    97       6.370181       6.370181       6.370181    6[6-(6,6),7-(6,6),8-(0)]
    98       4.611534       4.611534       4.611534    6[1-(0),6-(1,6),7-(6,48)]
    99       5.122283       5.122283       5.122283    6[1-(0),6-(1,7),6-(6,7)]
   100       4.682636       4.682636       4.682636    6[6-(1,6),6-(1,6),7-(6,6)]
   101       3.781106       3.781106       3.781106    6[1-(0),6-(1,7),6-(6,7)]
   102       3.333393       3.333393       3.333393    6[1-(0),6-(1,6),7-(6,48)]
   103       0.627448       0.627448       0.627448    6[6-(6,6),8-(48),8-(48)]
   104      -0.150573      -0.150573      -0.150573    6[6-(1,6),6-(1,6),6-(8,8)]
   105       6.997653       6.997653       6.997653    6[1-(0),6-(1,6),6-(6,6)]
   106       6.212536       6.212536       6.212536    6[1-(0),6-(1,6),6-(6,6)]
   107       6.757475       6.757475       6.757475    6[6-(1,6),6-(6,6),6-(7,8)]
   108      -0.383675      -0.383675      -0.383675    6[6-(1,6),6-(6,6),6-(7,8)]
   109       0.386466       0.386466       0.386466    6[1-(0),6-(6,6),6-(6,6)]
   110       6.160342       6.160342       6.160342    6[6-(6,6),7-(6,6),8-(0)]
   111      -0.107555      -0.107555      -0.107555    6[6-(6,6),7-(6,6),8-(0)]
   112       5.969137       5.969137       5.969137    6[1-(0),6-(1,6),7-(6,48)]
   113       6.217468       6.217468       6.217468    6[1-(0),6-(1,7),6-(6,7)]
   114       6.918874       6.918874       6.918874    6[6-(1,6),6-(1,6),7-(6,6)]
   115       7.391531       7.391531       7.391531    6[1-(0),6-(1,7),6-(6,7)]
   116       7.085332       7.085332       7.085332    6[1-(0),6-(1,6),7-(6,48)]
   117       4.622725       4.622725       4.622725    6[6-(6,6),8-(48),8-(48)]
   118       4.957742       4.957742       4.957742    6[6-(1,6),6-(1,6),6-(8,8)]
   119       6.196958       6.196958       6.196958    6[1-(0),6-(1,6),6-(6,6)]
   120       6.557413       6.557413       6.557413    6[1-(0),6-(1,6),6-(6,6)]
   121       5.633558       5.633558       5.633558    6[6-(1,6),6-(6,6),6-(7,8)]
   122       4.392434       4.392434       4.392434    6[6-(1,6),6-(6,6),6-(7,8)]
   123       4.023372       4.023372       4.023372    6[1-(0),6-(6,6),6-(6,6)]
   124       3.614037       3.614037       3.614037    6[6-(6,6),7-(6,6),8-(0)]
   125       5.711432       5.711432       5.711432    6[6-(6,6),7-(6,6),8-(0)]
   126       3.952785       3.952785       3.952785    6[1-(0),6-(1,6),7-(6,48)]
   127       4.463534       4.463534       4.463534    6[1-(0),6-(1,7),6-(6,7)]
   128       4.023887       4.023887       4.023887    6[6-(1,6),6-(1,6),7-(6,6)]
   129       3.122357       3.122357       3.122357    6[1-(0),6-(1,7),6-(6,7)]
   130       2.674644       2.674644       2.674644    6[1-(0),6-(1,6),7-(6,48)]
   131      -0.031301      -0.031301      -0.031301    6[6-(6,6),8-(48),8-(48)]
   132      -0.809322      -0.809322      -0.809322    6[6-(1,6),6-(1,6),6-(8,8)]
   133       6.338904       6.338904       6.338904    6[1-(0),6-(1,6),6-(6,6)]
   134       5.553787       5.553787       5.553787    6[1-(0),6-(1,6),6-(6,6)]
   135       6.098726       6.098726       6.098726    6[6-(1,6),6-(6,6),6-(7,8)]
   136      -1.042424      -1.042424      -1.042424    6[6-(1,6),6-(6,6),6-(7,8)]
   137      -0.272283      -0.272283      -0.272283    6[1-(0),6-(6,6),6-(6,6)]
   138       5.501593       5.501593       5.501593    6[6-(6,6),7-(6,6),8-(0)]
   139      -0.766304      -0.766304      -0.766304    6[6-(6,6),7-(6,6),8-(0)]
   140       5.310388       5.310388       5.310388    6[1-(0),6-(1,6),7-(6,48)]
   141       5.558719       5.558719       5.558719    6[1-(0),6-(1,7),6-(6,7)]
   142       6.260125       6.260125       6.260125    6[6-(1,6),6-(1,6),7-(6,6)]
   143       6.732782       6.732782       6.732782    6[1-(0),6-(1,7),6-(6,7)]
   144       6.426583       6.426583       6.426583    6[1-(0),6-(1,6),7-(6,48)]
   145       1.794028       1.794028       1.794028    6[6-(6,6),8-(48),8-(48)]
   146       1.459011       1.459011       1.459011    6[6-(1,6),6-(1,6),6-(8,8)]
   147       0.219795       0.219795       0.219795    6[1-(0),6-(1,6),6-(6,6)]
   148       -0.14066       -0.14066       -0.14066    6[1-(0),6-(1,6),6-(6,6)]
   149       0.783195       0.783195       0.783195    6[6-(1,6),6-(6,6),6-(7,8)]
   150       2.024319       2.024319       2.024319    6[6-(1,6),6-(6,6),6-(7,8)]
   151       2.393381       2.393381       2.393381    6[1-(0),6-(6,6),6-(6,6)]
   152       2.802716       2.802716       2.802716    6[6-(6,6),7-(6,6),8-(0)]
   153       0.705321       0.705321       0.705321    6[6-(6,6),7-(6,6),8-(0)]
   154       2.463968       2.463968       2.463968    6[1-(0),6-(1,6),7-(6,48)]
   155       1.953219       1.953219       1.953219    6[1-(0),6-(1,7),6-(6,7)]
   156       2.392866       2.392866       2.392866    6[6-(1,6),6-(1,6),7-(6,6)]
   157       3.294396       3.294396       3.294396    6[1-(0),6-(1,7),6-(6,7)]
   158       3.742109       3.742109       3.742109    6[1-(0),6-(1,6),7-(6,48)]
   159       6.448054       6.448054       6.448054    6[6-(6,6),8-(48),8-(48)]
   160       7.226075       7.226075       7.226075    6[6-(1,6),6-(1,6),6-(8,8)]
   161       0.077849       0.077849       0.077849    6[1-(0),6-(1,6),6-(6,6)]
   162       0.862966       0.862966       0.862966    6[1-(0),6-(1,6),6-(6,6)]
   163       0.318027       0.318027       0.318027    6[6-(1,6),6-(6,6),6-(7,8)]
   164       7.459177       7.459177       7.459177    6[6-(1,6),6-(6,6),6-(7,8)]
   165       6.689036       6.689036       6.689036    6[1-(0),6-(6,6),6-(6,6)]
   166        0.91516        0.91516        0.91516    6[6-(6,6),7-(6,6),8-(0)]
   167       7.183057       7.183057       7.183057    6[6-(6,6),7-(6,6),8-(0)]
   168       1.106365       1.106365       1.106365    6[1-(0),6-(1,6),7-(6,48)]
   169       0.858034       0.858034       0.858034    6[1-(0),6-(1,7),6-(6,7)]
   170       0.156628       0.156628       0.156628    6[6-(1,6),6-(1,6),7-(6,6)]
   171      -0.316029      -0.316029      -0.316029    6[1-(0),6-(1,7),6-(6,7)]
   172       -0.00983       -0.00983       -0.00983    6[1-(0),6-(1,6),7-(6,48)]
   173       3.996745       3.996745       3.996745    7[6-(1,6),6-(1,6),48-(7,8,8,8,8)]
   174       2.619863       2.619863       2.619863    7[6-(6,6),6-(6,8),6-(6,8)]
   175       0.614506       0.614506       0.614506    7[6-(6,6),6-(6,8),6-(6,8)]
   176       1.361889       1.361889       1.361889    7[6-(1,6),6-(1,6),48-(7,8,8,8,8)]
   177       3.737506       3.737506       3.737506    7[6-(1,6),6-(1,6),48-(7,8,8,8,8)]
   178       5.114388       5.114388       5.114388    7[6-(6,6),6-(6,8),6-(6,8)]
   179       7.119745       7.119745       7.119745    7[6-(6,6),6-(6,8),6-(6,8)]
   180       6.372362       6.372362       6.372362    7[6-(1,6),6-(1,6),48-(7,8,8,8,8)]
   181       3.078757       3.078757       3.078757    7[6-(1,6),6-(1,6),48-(7,8,8,8,8)]
   182       4.455639       4.455639       4.455639    7[6-(6,6),6-(6,8),6-(6,8)]
   183       6.460996       6.460996       6.460996    7[6-(6,6),6-(6,8),6-(6,8)]
   184       5.713613       5.713613       5.713613    7[6-(1,6),6-(1,6),48-(7,8,8,8,8)]
   185       3.337996       3.337996       3.337996    7[6-(1,6),6-(1,6),48-(7,8,8,8,8)]
   186       1.961114       1.961114       1.961114    7[6-(6,6),6-(6,8),6-(6,8)]
   187      -0.044243      -0.044243      -0.044243    7[6-(6,6),6-(6,8),6-(6,8)]
   188        0.70314        0.70314        0.70314    7[6-(1,6),6-(1,6),48-(7,8,8,8,8)]
   189       3.529911       3.529911       3.529911    8[6-(6,8),48-(7,7,8,8,8)]
   190        1.63141        1.63141        1.63141    8[6-(6,8),48-(7,7,8,8,8)]
   191       0.445808       0.445808       0.445808    8[6-(6,7)]
   192         4.5984         4.5984         4.5984    8[6-(6,7)]
   193        5.99026        5.99026        5.99026    8[6-(6,8),48-(7,7,8,8,8)]
   194       7.617062       7.617062       7.617062    8[6-(6,8),48-(7,7,8,8,8)]
   195       6.836852       6.836852       6.836852    8[6-(6,7)]
   196       2.646246       2.646246       2.646246    8[6-(6,7)]
   197        4.20434        4.20434        4.20434    8[6-(6,8),48-(7,7,8,8,8)]
   198       6.102841       6.102841       6.102841    8[6-(6,8),48-(7,7,8,8,8)]
   199       7.288443       7.288443       7.288443    8[6-(6,7)]
   200       3.135851       3.135851       3.135851    8[6-(6,7)]
   201       1.743991       1.743991       1.743991    8[6-(6,8),48-(7,7,8,8,8)]
   202       0.117189       0.117189       0.117189    8[6-(6,8),48-(7,7,8,8,8)]
   203       0.897399       0.897399       0.897399    8[6-(6,7)]
   204       5.088005       5.088005       5.088005    8[6-(6,7)]
   205       3.545591       3.545591       3.545591    8[6-(6,8),48-(7,7,8,8,8)]
   206       5.444092       5.444092       5.444092    8[6-(6,8),48-(7,7,8,8,8)]
   207       6.629694       6.629694       6.629694    8[6-(6,7)]
   208       2.477102       2.477102       2.477102    8[6-(6,7)]
   209       1.085242       1.085242       1.085242    8[6-(6,8),48-(7,7,8,8,8)]
   210       -0.54156       -0.54156       -0.54156    8[6-(6,8),48-(7,7,8,8,8)]
   211        0.23865        0.23865        0.23865    8[6-(6,7)]
   212       4.429256       4.429256       4.429256    8[6-(6,7)]
   213       2.871162       2.871162       2.871162    8[6-(6,8),48-(7,7,8,8,8)]
   214       0.972661       0.972661       0.972661    8[6-(6,8),48-(7,7,8,8,8)]
   215      -0.212941      -0.212941      -0.212941    8[6-(6,7)]
   216       3.939651       3.939651       3.939651    8[6-(6,7)]
   217       5.331511       5.331511       5.331511    8[6-(6,8),48-(7,7,8,8,8)]
   218       6.958313       6.958313       6.958313    8[6-(6,8),48-(7,7,8,8,8)]
   219       6.178103       6.178103       6.178103    8[6-(6,7)]
   220       1.987497       1.987497       1.987497    8[6-(6,7)]
