# Supplementary material for: A collection of forcefield precursors for metal–organic frameworks
Source: RSC Adv. 2019 Nov 13;9(63):36492–507. doi: 10.1039/c9ra07327b (PMC9075174; doi:10.1039/c9ra07327b)
Supplement: RA-009-C9RA07327B-s366 [file RA-009-C9RA07327B-s366.txt]

CURBOH_clean

14.830000    0.000000    0.000000
-7.415012    17.234021    0.000000
0.000000    -9.605177    32.531630

     1      -1.215173      -1.215173      -1.215173    30[7-(6,6),7-(6,6),53-(0),53-(0)]
     2       9.530788       9.530788       9.530788    30[7-(6,6),7-(6,6),53-(0),53-(0)]
     3      -1.705756      -1.705756      -1.705756    30[7-(6,6),7-(6,6),53-(0),53-(0)]
     4       1.215167       1.215167       1.215167    30[7-(6,6),7-(6,6),53-(0),53-(0)]
     5       5.299196       5.299196       5.299196    30[7-(6,6),7-(6,6),53-(0),53-(0)]
     6       1.705738       1.705738       1.705738    30[7-(6,6),7-(6,6),53-(0),53-(0)]
     7       6.199821       6.199821       6.199821    30[7-(6,6),7-(6,6),53-(0),53-(0)]
     8       2.115792       2.115792       2.115792    30[7-(6,6),7-(6,6),53-(0),53-(0)]
     9        5.70925        5.70925        5.70925    30[7-(6,6),7-(6,6),53-(0),53-(0)]
    10       8.630161       8.630161       8.630161    30[7-(6,6),7-(6,6),53-(0),53-(0)]
    11        -2.1158        -2.1158        -2.1158    30[7-(6,6),7-(6,6),53-(0),53-(0)]
    12       9.120744       9.120744       9.120744    30[7-(6,6),7-(6,6),53-(0),53-(0)]
    13       1.468166       1.468166       1.468166    1[6-(6,7)]
    14       2.518129       2.518129       2.518129    1[6-(6,6)]
    15      -0.968405      -0.968405      -0.968405    1[6-(6,6)]
    16      -1.941251      -1.941251      -1.941251    1[6-(6,7)]
    17       7.085765       7.085765       7.085765    1[6-(6,7)]
    18       4.797497       4.797497       4.797497    1[6-(6,6)]
    19       5.203841       5.203841       5.203841    1[6-(6,6)]
    20       7.535116       7.535116       7.535116    1[6-(6,7)]
    21      -2.325352      -2.325352      -2.325352    1[6-(6,7)]
    22      -1.155264      -1.155264      -1.155264    1[6-(6,6)]
    23       2.076191       2.076191       2.076191    1[6-(6,6)]
    24       0.934281       0.934281       0.934281    1[6-(6,7)]
    25       0.252102       0.252102       0.252102    1[6-(6,7)]
    26        1.98128        1.98128        1.98128    1[6-(6,6)]
    27       1.807766       1.807766       1.807766    1[6-(6,6)]
    28       -0.04895       -0.04895       -0.04895    1[6-(6,7)]
    29       0.814166       0.814166       0.814166    1[6-(6,7)]
    30      14.238283      14.238283      14.238283    1[6-(6,6)]
    31      12.687065      12.687065      12.687065    1[6-(6,6)]
    32      -0.885352      -0.885352      -0.885352    1[6-(6,7)]
    33       4.242856       4.242856       4.242856    1[6-(6,7)]
    34       4.061929       4.061929       4.061929    1[6-(6,6)]
    35       5.737716       5.737716       5.737716    1[6-(6,6)]
    36        5.66505        5.66505        5.66505    1[6-(6,7)]
    37      -1.468174      -1.468174      -1.468174    1[6-(6,7)]
    38      -2.518139      -2.518139      -2.518139    1[6-(6,6)]
    39       0.968393       0.968393       0.968393    1[6-(6,6)]
    40       1.941243       1.941243       1.941243    1[6-(6,7)]
    41       7.744217       7.744217       7.744217    1[6-(6,7)]
    42      -4.797513      -4.797513      -4.797513    1[6-(6,6)]
    43       9.626147       9.626147       9.626147    1[6-(6,6)]
    44        7.29487        7.29487        7.29487    1[6-(6,7)]
    45       2.325336       2.325336       2.325336    1[6-(6,7)]
    46        1.15525        1.15525        1.15525    1[6-(6,6)]
    47      -2.076209      -2.076209      -2.076209    1[6-(6,6)]
    48      -0.934299      -0.934299      -0.934299    1[6-(6,7)]
    49      -0.252118      -0.252118      -0.252118    1[6-(6,7)]
    50      -1.981296      -1.981296      -1.981296    1[6-(6,6)]
    51      -1.807788      -1.807788      -1.807788    1[6-(6,6)]
    52       0.048928       0.048928       0.048928    1[6-(6,7)]
    53      -0.814168      -0.814168      -0.814168    1[6-(6,7)]
    54       0.591717       0.591717       0.591717    1[6-(6,6)]
    55       2.142935       2.142935       2.142935    1[6-(6,6)]
    56        0.88535        0.88535        0.88535    1[6-(6,7)]
    57       -4.24287       -4.24287       -4.24287    1[6-(6,7)]
    58      -4.061945      -4.061945      -4.061945    1[6-(6,6)]
    59      -5.737738      -5.737738      -5.737738    1[6-(6,6)]
    60       -5.66507       -5.66507       -5.66507    1[6-(6,7)]
    61       8.883162       8.883162       8.883162    1[6-(6,7)]
    62       9.933127       9.933127       9.933127    1[6-(6,6)]
    63       6.446595       6.446595       6.446595    1[6-(6,6)]
    64       5.473745       5.473745       5.473745    1[6-(6,7)]
    65      -0.329229      -0.329229      -0.329229    1[6-(6,7)]
    66      12.212501      12.212501      12.212501    1[6-(6,6)]
    67      -2.211159      -2.211159      -2.211159    1[6-(6,6)]
    68       0.120118       0.120118       0.120118    1[6-(6,7)]
    69       5.089652       5.089652       5.089652    1[6-(6,7)]
    70       6.259738       6.259738       6.259738    1[6-(6,6)]
    71       9.491197       9.491197       9.491197    1[6-(6,6)]
    72       8.349287       8.349287       8.349287    1[6-(6,7)]
    73       7.667106       7.667106       7.667106    1[6-(6,7)]
    74       9.396284       9.396284       9.396284    1[6-(6,6)]
    75       9.222776       9.222776       9.222776    1[6-(6,6)]
    76        7.36606        7.36606        7.36606    1[6-(6,7)]
    77       8.229156       8.229156       8.229156    1[6-(6,7)]
    78       6.823271       6.823271       6.823271    1[6-(6,6)]
    79       5.272053       5.272053       5.272053    1[6-(6,6)]
    80       6.529638       6.529638       6.529638    1[6-(6,7)]
    81      11.657858      11.657858      11.657858    1[6-(6,7)]
    82      11.476933      11.476933      11.476933    1[6-(6,6)]
    83      13.152726      13.152726      13.152726    1[6-(6,6)]
    84      13.080058      13.080058      13.080058    1[6-(6,7)]
    85       5.946822       5.946822       5.946822    1[6-(6,7)]
    86       4.896859       4.896859       4.896859    1[6-(6,6)]
    87       8.383393       8.383393       8.383393    1[6-(6,6)]
    88       9.356239       9.356239       9.356239    1[6-(6,7)]
    89       0.329223       0.329223       0.329223    1[6-(6,7)]
    90       2.617491       2.617491       2.617491    1[6-(6,6)]
    91       2.211147       2.211147       2.211147    1[6-(6,6)]
    92      -0.120128      -0.120128      -0.120128    1[6-(6,7)]
    93        9.74034        9.74034        9.74034    1[6-(6,7)]
    94       8.570252       8.570252       8.570252    1[6-(6,6)]
    95       5.338797       5.338797       5.338797    1[6-(6,6)]
    96       6.480707       6.480707       6.480707    1[6-(6,7)]
    97       7.162886       7.162886       7.162886    1[6-(6,7)]
    98       5.433708       5.433708       5.433708    1[6-(6,6)]
    99       5.607222       5.607222       5.607222    1[6-(6,6)]
   100       7.463938       7.463938       7.463938    1[6-(6,7)]
   101       6.600822       6.600822       6.600822    1[6-(6,7)]
   102      -6.823295      -6.823295      -6.823295    1[6-(6,6)]
   103      -5.272077      -5.272077      -5.272077    1[6-(6,6)]
   104       -6.52966       -6.52966       -6.52966    1[6-(6,7)]
   105       3.172132       3.172132       3.172132    1[6-(6,7)]
   106       3.353059       3.353059       3.353059    1[6-(6,6)]
   107       1.677272       1.677272       1.677272    1[6-(6,6)]
   108       1.749938       1.749938       1.749938    1[6-(6,7)]
   109       0.947633       0.947633       0.947633    6[1-(0),6-(1,6),7-(6,30)]
   110       1.586805       1.586805       1.586805    6[1-(0),6-(1,7),6-(6,6)]
   111       0.891278       0.891278       0.891278    6[6-(1,6),6-(1,6),6-(7,7)]
   112      -0.430075      -0.430075      -0.430075    6[1-(0),6-(1,7),6-(6,6)]
   113      -1.009927      -1.009927      -1.009927    6[1-(0),6-(1,6),7-(6,30)]
   114       1.503756       1.503756       1.503756    6[6-(6,6),7-(6),7-(6)]
   115       6.710567       6.710567       6.710567    6[1-(0),6-(1,6),7-(6,30)]
   116       5.343241       5.343241       5.343241    6[1-(0),6-(1,7),6-(6,6)]
   117       4.753008       4.753008       4.753008    6[6-(1,6),6-(1,6),6-(7,7)]
   118       5.564209       5.564209       5.564209    6[1-(0),6-(1,7),6-(6,6)]
   119       6.970093       6.970093       6.970093    6[1-(0),6-(1,6),7-(6,30)]
   120       3.293736       3.293736       3.293736    6[6-(6,6),7-(6),7-(6)]
   121      -1.395511      -1.395511      -1.395511    6[1-(0),6-(1,6),7-(6,30)]
   122      -0.716297      -0.716297      -0.716297    6[1-(0),6-(1,7),6-(6,6)]
   123       0.573913       0.573913       0.573913    6[6-(1,6),6-(1,6),6-(7,7)]
   124       1.183426       1.183426       1.183426    6[1-(0),6-(1,7),6-(6,6)]
   125       0.492347       0.492347       0.492347    6[1-(0),6-(1,6),7-(6,30)]
   126       1.370285       1.370285       1.370285    6[6-(6,6),7-(6),7-(6)]
   127       0.563531       0.563531       0.563531    6[1-(0),6-(1,6),7-(6,30)]
   128       1.603114       1.603114       1.603114    6[1-(0),6-(1,7),6-(6,6)]
   129        2.12068        2.12068        2.12068    6[6-(1,6),6-(1,6),6-(7,7)]
   130        1.52303        1.52303        1.52303    6[1-(0),6-(1,7),6-(6,6)]
   131        0.38557        0.38557        0.38557    6[1-(0),6-(1,6),7-(6,30)]
   132       3.284835       3.284835       3.284835    6[6-(6,6),7-(6),7-(6)]
   133        0.14385        0.14385        0.14385    6[1-(0),6-(1,6),7-(6,30)]
   134      14.178963      14.178963      14.178963    6[1-(0),6-(1,7),6-(6,6)]
   135      13.292129      13.292129      13.292129    6[6-(1,6),6-(1,6),6-(7,7)]
   136      13.244673      13.244673      13.244673    6[1-(0),6-(1,7),6-(6,6)]
   137      14.017315      14.017315      14.017315    6[1-(0),6-(1,6),7-(6,30)]
   138       5.025876       5.025876       5.025876    6[6-(6,6),7-(6),7-(6)]
   139       4.554285       4.554285       4.554285    6[1-(0),6-(1,6),7-(6,30)]
   140       4.404502       4.404502       4.404502    6[1-(0),6-(1,7),6-(6,6)]
   141       4.787114       4.787114       4.787114    6[6-(1,6),6-(1,6),6-(7,7)]
   142       5.356586       5.356586       5.356586    6[1-(0),6-(1,7),6-(6,6)]
   143       5.412941       5.412941       5.412941    6[1-(0),6-(1,6),7-(6,30)]
   144       4.474201       4.474201       4.474201    6[6-(6,6),7-(6),7-(6)]
   145      -0.947641      -0.947641      -0.947641    6[1-(0),6-(1,6),7-(6,30)]
   146      -1.586815      -1.586815      -1.586815    6[1-(0),6-(1,7),6-(6,6)]
   147      -0.891288      -0.891288      -0.891288    6[6-(1,6),6-(1,6),6-(7,7)]
   148       0.430065       0.430065       0.430065    6[1-(0),6-(1,7),6-(6,6)]
   149       1.009919       1.009919       1.009919    6[1-(0),6-(1,6),7-(6,30)]
   150      -1.503768      -1.503768      -1.503768    6[6-(6,6),7-(6),7-(6)]
   151       8.119417       8.119417       8.119417    6[1-(0),6-(1,6),7-(6,30)]
   152       9.486743       9.486743       9.486743    6[1-(0),6-(1,7),6-(6,6)]
   153      10.076978      10.076978      10.076978    6[6-(1,6),6-(1,6),6-(7,7)]
   154       9.265777       9.265777       9.265777    6[1-(0),6-(1,7),6-(6,6)]
   155       7.859893       7.859893       7.859893    6[1-(0),6-(1,6),7-(6,30)]
   156       -3.29375       -3.29375       -3.29375    6[6-(6,6),7-(6),7-(6)]
   157       1.395495       1.395495       1.395495    6[1-(0),6-(1,6),7-(6,30)]
   158       0.716281       0.716281       0.716281    6[1-(0),6-(1,7),6-(6,6)]
   159      -0.573929      -0.573929      -0.573929    6[6-(1,6),6-(1,6),6-(7,7)]
   160      -1.183442      -1.183442      -1.183442    6[1-(0),6-(1,7),6-(6,6)]
   161      -0.492365      -0.492365      -0.492365    6[1-(0),6-(1,6),7-(6,30)]
   162      -1.370299      -1.370299      -1.370299    6[6-(6,6),7-(6),7-(6)]
   163      -0.563549      -0.563549      -0.563549    6[1-(0),6-(1,6),7-(6,30)]
   164      -1.603132      -1.603132      -1.603132    6[1-(0),6-(1,7),6-(6,6)]
   165        -2.1207        -2.1207        -2.1207    6[6-(1,6),6-(1,6),6-(7,7)]
   166      -1.523052      -1.523052      -1.523052    6[1-(0),6-(1,7),6-(6,6)]
   167       -0.38559       -0.38559       -0.38559    6[1-(0),6-(1,6),7-(6,30)]
   168      -3.284855      -3.284855      -3.284855    6[6-(6,6),7-(6),7-(6)]
   169      -0.143852      -0.143852      -0.143852    6[1-(0),6-(1,6),7-(6,30)]
   170       0.651037       0.651037       0.651037    6[1-(0),6-(1,7),6-(6,6)]
   171       1.537871       1.537871       1.537871    6[6-(1,6),6-(1,6),6-(7,7)]
   172       1.585327       1.585327       1.585327    6[1-(0),6-(1,7),6-(6,6)]
   173       0.812683       0.812683       0.812683    6[1-(0),6-(1,6),7-(6,30)]
   174      -5.025898      -5.025898      -5.025898    6[6-(6,6),7-(6),7-(6)]
   175      -4.554301      -4.554301      -4.554301    6[1-(0),6-(1,6),7-(6,30)]
   176      -4.404518      -4.404518      -4.404518    6[1-(0),6-(1,7),6-(6,6)]
   177      -4.787134      -4.787134      -4.787134    6[6-(1,6),6-(1,6),6-(7,7)]
   178      -5.356606      -5.356606      -5.356606    6[1-(0),6-(1,7),6-(6,6)]
   179      -5.412959      -5.412959      -5.412959    6[1-(0),6-(1,6),7-(6,30)]
   180      -4.474221      -4.474221      -4.474221    6[6-(6,6),7-(6),7-(6)]
   181       8.362629       8.362629       8.362629    6[1-(0),6-(1,6),7-(6,30)]
   182       9.001803       9.001803       9.001803    6[1-(0),6-(1,7),6-(6,6)]
   183       8.306276       8.306276       8.306276    6[6-(1,6),6-(1,6),6-(7,7)]
   184       6.984923       6.984923       6.984923    6[1-(0),6-(1,7),6-(6,6)]
   185       6.405069       6.405069       6.405069    6[1-(0),6-(1,6),7-(6,30)]
   186       8.918756       8.918756       8.918756    6[6-(6,6),7-(6),7-(6)]
   187      -0.704429      -0.704429      -0.704429    6[1-(0),6-(1,6),7-(6,30)]
   188      -2.071755      -2.071755      -2.071755    6[1-(0),6-(1,7),6-(6,6)]
   189       -2.66199       -2.66199       -2.66199    6[6-(1,6),6-(1,6),6-(7,7)]
   190      -1.850789      -1.850789      -1.850789    6[1-(0),6-(1,7),6-(6,6)]
   191      -0.444905      -0.444905      -0.444905    6[1-(0),6-(1,6),7-(6,30)]
   192      10.708738      10.708738      10.708738    6[6-(6,6),7-(6),7-(6)]
   193       6.019493       6.019493       6.019493    6[1-(0),6-(1,6),7-(6,30)]
   194       6.698707       6.698707       6.698707    6[1-(0),6-(1,7),6-(6,6)]
   195       7.988917       7.988917       7.988917    6[6-(1,6),6-(1,6),6-(7,7)]
   196        8.59843        8.59843        8.59843    6[1-(0),6-(1,7),6-(6,6)]
   197       7.907353       7.907353       7.907353    6[1-(0),6-(1,6),7-(6,30)]
   198       8.785287       8.785287       8.785287    6[6-(6,6),7-(6),7-(6)]
   199       7.978537       7.978537       7.978537    6[1-(0),6-(1,6),7-(6,30)]
   200        9.01812        9.01812        9.01812    6[1-(0),6-(1,7),6-(6,6)]
   201       9.535688       9.535688       9.535688    6[6-(1,6),6-(1,6),6-(7,7)]
   202        8.93804        8.93804        8.93804    6[1-(0),6-(1,7),6-(6,6)]
   203       7.800578       7.800578       7.800578    6[1-(0),6-(1,6),7-(6,30)]
   204      10.699843      10.699843      10.699843    6[6-(6,6),7-(6),7-(6)]
   205        7.55884        7.55884        7.55884    6[1-(0),6-(1,6),7-(6,30)]
   206       6.763951       6.763951       6.763951    6[1-(0),6-(1,7),6-(6,6)]
   207      13.292129      13.292129      13.292129    6[6-(1,6),6-(1,6),6-(7,7)]
   208       5.829661       5.829661       5.829661    6[1-(0),6-(1,7),6-(6,6)]
   209       6.602305       6.602305       6.602305    6[1-(0),6-(1,6),7-(6,30)]
   210      12.440886      12.440886      12.440886    6[6-(6,6),7-(6),7-(6)]
   211      11.969289      11.969289      11.969289    6[1-(0),6-(1,6),7-(6,30)]
   212      11.819506      11.819506      11.819506    6[1-(0),6-(1,7),6-(6,6)]
   213      12.202122      12.202122      12.202122    6[6-(1,6),6-(1,6),6-(7,7)]
   214      12.771594      12.771594      12.771594    6[1-(0),6-(1,7),6-(6,6)]
   215      12.827947      12.827947      12.827947    6[1-(0),6-(1,6),7-(6,30)]
   216      11.889209      11.889209      11.889209    6[6-(6,6),7-(6),7-(6)]
   217       6.467355       6.467355       6.467355    6[1-(0),6-(1,6),7-(6,30)]
   218       5.828183       5.828183       5.828183    6[1-(0),6-(1,7),6-(6,6)]
   219        6.52371        6.52371        6.52371    6[6-(1,6),6-(1,6),6-(7,7)]
   220       7.845063       7.845063       7.845063    6[1-(0),6-(1,7),6-(6,6)]
   221       8.424915       8.424915       8.424915    6[1-(0),6-(1,6),7-(6,30)]
   222       5.911232       5.911232       5.911232    6[6-(6,6),7-(6),7-(6)]
   223       0.704421       0.704421       0.704421    6[1-(0),6-(1,6),7-(6,30)]
   224       2.071747       2.071747       2.071747    6[1-(0),6-(1,7),6-(6,6)]
   225        2.66198        2.66198        2.66198    6[6-(1,6),6-(1,6),6-(7,7)]
   226       1.850779       1.850779       1.850779    6[1-(0),6-(1,7),6-(6,6)]
   227       0.444895       0.444895       0.444895    6[1-(0),6-(1,6),7-(6,30)]
   228       4.121252       4.121252       4.121252    6[6-(6,6),7-(6),7-(6)]
   229       8.810499       8.810499       8.810499    6[1-(0),6-(1,6),7-(6,30)]
   230       8.131285       8.131285       8.131285    6[1-(0),6-(1,7),6-(6,6)]
   231       6.841075       6.841075       6.841075    6[6-(1,6),6-(1,6),6-(7,7)]
   232       6.231562       6.231562       6.231562    6[1-(0),6-(1,7),6-(6,6)]
   233       6.922641       6.922641       6.922641    6[1-(0),6-(1,6),7-(6,30)]
   234       6.044703       6.044703       6.044703    6[6-(6,6),7-(6),7-(6)]
   235       6.851457       6.851457       6.851457    6[1-(0),6-(1,6),7-(6,30)]
   236       5.811874       5.811874       5.811874    6[1-(0),6-(1,7),6-(6,6)]
   237       5.294308       5.294308       5.294308    6[6-(1,6),6-(1,6),6-(7,7)]
   238       5.891958       5.891958       5.891958    6[1-(0),6-(1,7),6-(6,6)]
   239       7.029418       7.029418       7.029418    6[1-(0),6-(1,6),7-(6,30)]
   240       4.130153       4.130153       4.130153    6[6-(6,6),7-(6),7-(6)]
   241       7.271138       7.271138       7.271138    6[1-(0),6-(1,6),7-(6,30)]
   242      -6.763975      -6.763975      -6.763975    6[1-(0),6-(1,7),6-(6,6)]
   243       1.537871       1.537871       1.537871    6[6-(1,6),6-(1,6),6-(7,7)]
   244      -5.829685      -5.829685      -5.829685    6[1-(0),6-(1,7),6-(6,6)]
   245      -6.602327      -6.602327      -6.602327    6[1-(0),6-(1,6),7-(6,30)]
   246       2.389112       2.389112       2.389112    6[6-(6,6),7-(6),7-(6)]
   247       2.860703       2.860703       2.860703    6[1-(0),6-(1,6),7-(6,30)]
   248       3.010486       3.010486       3.010486    6[1-(0),6-(1,7),6-(6,6)]
   249       2.627874       2.627874       2.627874    6[6-(1,6),6-(1,6),6-(7,7)]
   250       2.058402       2.058402       2.058402    6[1-(0),6-(1,7),6-(6,6)]
   251       2.002047       2.002047       2.002047    6[1-(0),6-(1,6),7-(6,30)]
   252       2.940787       2.940787       2.940787    6[6-(6,6),7-(6),7-(6)]
   253      -0.927916      -0.927916      -0.927916    53[30-(7,7,53)]
   254      11.395963      11.395963      11.395963    53[30-(7,7,53)]
   255      -3.896589      -3.896589      -3.896589    53[30-(7,7,53)]
   256      -4.886049      -4.886049      -4.886049    53[30-(7,7,53)]
   257       -2.83061       -2.83061       -2.83061    53[30-(7,7,53)]
   258      -2.928936      -2.928936      -2.928936    53[30-(7,7,53)]
   259        0.92791        0.92791        0.92791    53[30-(7,7,53)]
   260       3.434032       3.434032       3.434032    53[30-(7,7,53)]
   261       3.896576       3.896576       3.896576    53[30-(7,7,53)]
   262       4.886031       4.886031       4.886031    53[30-(7,7,53)]
   263       2.830595       2.830595       2.830595    53[30-(7,7,53)]
   264       2.928914       2.928914       2.928914    53[30-(7,7,53)]
   265       6.487078       6.487078       6.487078    53[30-(7,7,53)]
   266       3.980956       3.980956       3.980956    53[30-(7,7,53)]
   267       3.518412       3.518412       3.518412    53[30-(7,7,53)]
   268       2.528957       2.528957       2.528957    53[30-(7,7,53)]
   269       4.584393       4.584393       4.584393    53[30-(7,7,53)]
   270       4.486074       4.486074       4.486074    53[30-(7,7,53)]
   271       8.342904       8.342904       8.342904    53[30-(7,7,53)]
   272      -3.980975      -3.980975      -3.980975    53[30-(7,7,53)]
   273      11.311577      11.311577      11.311577    53[30-(7,7,53)]
   274      12.301037      12.301037      12.301037    53[30-(7,7,53)]
   275      10.245598      10.245598      10.245598    53[30-(7,7,53)]
   276      10.343924      10.343924      10.343924    53[30-(7,7,53)]
   277      -0.317366      -0.317366      -0.317366    7[6-(1,6),6-(1,6),30-(7,53,53)]
   278       7.499523       7.499523       7.499523    7[6-(1,6),6-(1,6),30-(7,53,53)]
   279      -0.771169      -0.771169      -0.771169    7[6-(1,6),6-(1,6),30-(7,53,53)]
   280       2.859218       2.859218       2.859218    7[6-(6,7),6-(6,7)]
   281       2.593759       2.593759       2.593759    7[6-(6,7),6-(6,7)]
   282       0.772636       0.772636       0.772636    7[6-(6,7),6-(6,7)]
   283      -0.032635      -0.032635      -0.032635    7[6-(1,6),6-(1,6),30-(7,53,53)]
   284       0.029658       0.029658       0.029658    7[6-(1,6),6-(1,6),30-(7,53,53)]
   285       5.128205       5.128205       5.128205    7[6-(1,6),6-(1,6),30-(7,53,53)]
   286       4.036715       4.036715       4.036715    7[6-(6,7),6-(6,7)]
   287       5.303197       5.303197       5.303197    7[6-(6,7),6-(6,7)]
   288       3.486523       3.486523       3.486523    7[6-(6,7),6-(6,7)]
   289       0.317358       0.317358       0.317358    7[6-(1,6),6-(1,6),30-(7,53,53)]
   290       7.330461       7.330461       7.330461    7[6-(1,6),6-(1,6),30-(7,53,53)]
   291       0.771151       0.771151       0.771151    7[6-(1,6),6-(1,6),30-(7,53,53)]
   292       -2.85923       -2.85923       -2.85923    7[6-(6,7),6-(6,7)]
   293      -2.593775      -2.593775      -2.593775    7[6-(6,7),6-(6,7)]
   294       -0.77265       -0.77265       -0.77265    7[6-(6,7),6-(6,7)]
   295       0.032617       0.032617       0.032617    7[6-(1,6),6-(1,6),30-(7,53,53)]
   296      -0.029662      -0.029662      -0.029662    7[6-(1,6),6-(1,6),30-(7,53,53)]
   297      -5.128223      -5.128223      -5.128223    7[6-(1,6),6-(1,6),30-(7,53,53)]
   298      -4.036737      -4.036737      -4.036737    7[6-(6,7),6-(6,7)]
   299      -5.303219      -5.303219      -5.303219    7[6-(6,7),6-(6,7)]
   300      -3.486543      -3.486543      -3.486543    7[6-(6,7),6-(6,7)]
   301        7.09763        7.09763        7.09763    7[6-(1,6),6-(1,6),30-(7,53,53)]
   302       0.084527       0.084527       0.084527    7[6-(1,6),6-(1,6),30-(7,53,53)]
   303       6.643837       6.643837       6.643837    7[6-(1,6),6-(1,6),30-(7,53,53)]
   304      10.274218      10.274218      10.274218    7[6-(6,7),6-(6,7)]
   305      10.008763      10.008763      10.008763    7[6-(6,7),6-(6,7)]
   306       8.187638       8.187638       8.187638    7[6-(6,7),6-(6,7)]
   307       7.382371       7.382371       7.382371    7[6-(1,6),6-(1,6),30-(7,53,53)]
   308        7.44465        7.44465        7.44465    7[6-(1,6),6-(1,6),30-(7,53,53)]
   309      12.543211      12.543211      12.543211    7[6-(1,6),6-(1,6),30-(7,53,53)]
   310      11.451725      11.451725      11.451725    7[6-(6,7),6-(6,7)]
   311      12.718207      12.718207      12.718207    7[6-(6,7),6-(6,7)]
   312      10.901531      10.901531      10.901531    7[6-(6,7),6-(6,7)]
   313       7.732354       7.732354       7.732354    7[6-(1,6),6-(1,6),30-(7,53,53)]
   314      -0.084535      -0.084535      -0.084535    7[6-(1,6),6-(1,6),30-(7,53,53)]
   315       8.186157       8.186157       8.186157    7[6-(1,6),6-(1,6),30-(7,53,53)]
   316        4.55577        4.55577        4.55577    7[6-(6,7),6-(6,7)]
   317       4.821229       4.821229       4.821229    7[6-(6,7),6-(6,7)]
   318       6.642352       6.642352       6.642352    7[6-(6,7),6-(6,7)]
   319       7.447623       7.447623       7.447623    7[6-(1,6),6-(1,6),30-(7,53,53)]
   320        7.38533        7.38533        7.38533    7[6-(1,6),6-(1,6),30-(7,53,53)]
   321       2.286783       2.286783       2.286783    7[6-(1,6),6-(1,6),30-(7,53,53)]
   322       3.378273       3.378273       3.378273    7[6-(6,7),6-(6,7)]
   323       2.111791       2.111791       2.111791    7[6-(6,7),6-(6,7)]
   324       3.928465       3.928465       3.928465    7[6-(6,7),6-(6,7)]
