# Supplementary material for: A collection of forcefield precursors for metal–organic frameworks
Source: RSC Adv. 2019 Nov 13;9(63):36492–507. doi: 10.1039/c9ra07327b (PMC9075174; doi:10.1039/c9ra07327b)
Supplement: RA-009-C9RA07327B-s367 [file RA-009-C9RA07327B-s367.txt]

CUSDIE_charged

18.218600    0.000000    0.000000
-6.072801    17.176684    0.000000
-6.072801    -8.588202    14.875526

     1       -8.51686       -8.51686       -8.51686    29[7-(6,7),7-(6,7),8-(29,29),8-(6)]
     2      10.083038      10.083038      10.083038    29[7-(6,7),7-(6,7),8-(29,29),8-(6)]
     3       0.878079       0.878079       0.878079    29[7-(6,7),7-(6,7),8-(29,29),8-(6)]
     4       -8.51686       -8.51686       -8.51686    29[7-(6,7),7-(6,7),8-(29,29),8-(6)]
     5       3.628837       3.628837       3.628837    29[7-(6,7),7-(6,7),8-(29,29),8-(6)]
     6       4.010215       4.010215       4.010215    29[7-(6,7),7-(6,7),8-(29,29),8-(6)]
     7      13.023782      13.023782      13.023782    29[7-(6,7),7-(6,7),8-(29,29),8-(6)]
     8      -2.444037      -2.444037      -2.444037    29[7-(6,7),7-(6,7),8-(29,29),8-(6)]
     9      -2.444037      -2.444037      -2.444037    29[7-(6,7),7-(6,7),8-(29,29),8-(6)]
    10       4.010215       4.010215       4.010215    29[7-(6,7),7-(6,7),8-(29,29),8-(6)]
    11      13.023782      13.023782      13.023782    29[7-(6,7),7-(6,7),8-(29,29),8-(6)]
    12       3.628837       3.628837       3.628837    29[7-(6,7),7-(6,7),8-(29,29),8-(6)]
    13      11.350236      11.350236      11.350236    1[6-(7,7)]
    14      11.379401      11.379401      11.379401    1[6-(1,6,7)]
    15       6.737288       6.737288       6.737288    1[6-(7,7)]
    16        9.08627        9.08627        9.08627    1[6-(1,6,7)]
    17      -2.245647      -2.245647      -2.245647    1[6-(7,7)]
    18      -2.787364      -2.787364      -2.787364    1[6-(1,6,7)]
    19      -3.695881      -3.695881      -3.695881    1[6-(7,7)]
    20      -5.532311      -5.532311      -5.532311    1[6-(1,6,7)]
    21         5.2774         5.2774         5.2774    1[6-(7,7)]
    22       5.306531       5.306531       5.306531    1[6-(1,6,7)]
    23       0.664426       0.664426       0.664426    1[6-(7,7)]
    24       3.013404       3.013404       3.013404    1[6-(1,6,7)]
    25       3.827189       3.827189       3.827189    1[6-(7,7)]
    26       3.285506       3.285506       3.285506    1[6-(1,6,7)]
    27       2.376981       2.376981       2.376981    1[6-(7,7)]
    28       0.540556       0.540556       0.540556    1[6-(1,6,7)]
    29      -0.795476      -0.795476      -0.795476    1[6-(7,7)]
    30      -0.766322      -0.766322      -0.766322    1[6-(1,6,7)]
    31      -5.408401      -5.408401      -5.408401    1[6-(7,7)]
    32      -3.059408      -3.059408      -3.059408    1[6-(1,6,7)]
    33       9.900016       9.900016       9.900016    1[6-(7,7)]
    34       9.358318       9.358318       9.358318    1[6-(1,6,7)]
    35       8.449857       8.449857       8.449857    1[6-(7,7)]
    36       6.613408       6.613408       6.613408    1[6-(1,6,7)]
    37      -0.795476      -0.795476      -0.795476    1[6-(7,7)]
    38      -0.766322      -0.766322      -0.766322    1[6-(1,6,7)]
    39      -5.408401      -5.408401      -5.408401    1[6-(7,7)]
    40      -3.059408      -3.059408      -3.059408    1[6-(1,6,7)]
    41       9.900016       9.900016       9.900016    1[6-(7,7)]
    42       9.358318       9.358318       9.358318    1[6-(1,6,7)]
    43       8.449857       8.449857       8.449857    1[6-(7,7)]
    44       6.613408       6.613408       6.613408    1[6-(1,6,7)]
    45      11.350236      11.350236      11.350236    1[6-(7,7)]
    46      11.379401      11.379401      11.379401    1[6-(1,6,7)]
    47       6.737288       6.737288       6.737288    1[6-(7,7)]
    48        9.08627        9.08627        9.08627    1[6-(1,6,7)]
    49      -2.245647      -2.245647      -2.245647    1[6-(7,7)]
    50      -2.787364      -2.787364      -2.787364    1[6-(1,6,7)]
    51      -3.695881      -3.695881      -3.695881    1[6-(7,7)]
    52      -5.532311      -5.532311      -5.532311    1[6-(1,6,7)]
    53         5.2774         5.2774         5.2774    1[6-(7,7)]
    54       5.306531       5.306531       5.306531    1[6-(1,6,7)]
    55       0.664426       0.664426       0.664426    1[6-(7,7)]
    56       3.013404       3.013404       3.013404    1[6-(1,6,7)]
    57       3.827189       3.827189       3.827189    1[6-(7,7)]
    58       3.285506       3.285506       3.285506    1[6-(1,6,7)]
    59       2.376981       2.376981       2.376981    1[6-(7,7)]
    60       0.540556       0.540556       0.540556    1[6-(1,6,7)]
    61      12.222303      12.222303      12.222303    6[1-(0),7-(6,6),7-(7,29)]
    62        6.44822        6.44822        6.44822    6[1-(0),7-(6,6),7-(7,29)]
    63      -2.228641      -2.228641      -2.228641    6[1-(0),7-(6,6),7-(7,29)]
    64      -4.295886      -4.295886      -4.295886    6[1-(0),7-(6,6),7-(7,29)]
    65       6.149464       6.149464       6.149464    6[1-(0),7-(6,6),7-(7,29)]
    66       0.375351       0.375351       0.375351    6[1-(0),7-(6,6),7-(7,29)]
    67       3.844198       3.844198       3.844198    6[1-(0),7-(6,6),7-(7,29)]
    68       1.776983       1.776983       1.776983    6[1-(0),7-(6,6),7-(7,29)]
    69       0.076585       0.076585       0.076585    6[1-(0),7-(6,6),7-(7,29)]
    70      -5.697464      -5.697464      -5.697464    6[1-(0),7-(6,6),7-(7,29)]
    71       9.917013       9.917013       9.917013    6[1-(0),7-(6,6),7-(7,29)]
    72       7.849862       7.849862       7.849862    6[1-(0),7-(6,6),7-(7,29)]
    73       0.076585       0.076585       0.076585    6[1-(0),7-(6,6),7-(7,29)]
    74      -5.697464      -5.697464      -5.697464    6[1-(0),7-(6,6),7-(7,29)]
    75       9.917013       9.917013       9.917013    6[1-(0),7-(6,6),7-(7,29)]
    76       7.849862       7.849862       7.849862    6[1-(0),7-(6,6),7-(7,29)]
    77      12.222303      12.222303      12.222303    6[1-(0),7-(6,6),7-(7,29)]
    78        6.44822        6.44822        6.44822    6[1-(0),7-(6,6),7-(7,29)]
    79      -2.228641      -2.228641      -2.228641    6[1-(0),7-(6,6),7-(7,29)]
    80      -4.295886      -4.295886      -4.295886    6[1-(0),7-(6,6),7-(7,29)]
    81       6.149464       6.149464       6.149464    6[1-(0),7-(6,6),7-(7,29)]
    82       0.375351       0.375351       0.375351    6[1-(0),7-(6,6),7-(7,29)]
    83       3.844198       3.844198       3.844198    6[1-(0),7-(6,6),7-(7,29)]
    84       1.776983       1.776983       1.776983    6[1-(0),7-(6,6),7-(7,29)]
    85      -6.193042      -6.193042      -6.193042    6[1-(0),1-(0),6-(8,8),7-(6,6)]
    86      -6.927851      -6.927851      -6.927851    6[6-(1,1,7),8-(0),8-(29)]
    87       8.617442       8.617442       8.617442    6[1-(0),1-(0),6-(8,8),7-(6,6)]
    88       8.686662       8.686662       8.686662    6[6-(1,1,7),8-(0),8-(29)]
    89      -2.303962      -2.303962      -2.303962    6[1-(0),1-(0),6-(8,8),7-(6,6)]
    90      -0.903563      -0.903563      -0.903563    6[6-(1,1,7),8-(0),8-(29)]
    91      -6.193042      -6.193042      -6.193042    6[1-(0),1-(0),6-(8,8),7-(6,6)]
    92      -6.927851      -6.927851      -6.927851    6[6-(1,1,7),8-(0),8-(29)]
    93       5.952686       5.952686       5.952686    6[1-(0),1-(0),6-(8,8),7-(6,6)]
    94        5.21787        5.21787        5.21787    6[6-(1,1,7),8-(0),8-(29)]
    95       2.544574       2.544574       2.544574    6[1-(0),1-(0),6-(8,8),7-(6,6)]
    96       2.613811       2.613811       2.613811    6[6-(1,1,7),8-(0),8-(29)]
    97       9.841711       9.841711       9.841711    6[1-(0),1-(0),6-(8,8),7-(6,6)]
    98      11.242117      11.242117      11.242117    6[6-(1,1,7),8-(0),8-(29)]
    99      -0.120174      -0.120174      -0.120174    6[1-(0),1-(0),6-(8,8),7-(6,6)]
   100      -0.855001      -0.855001      -0.855001    6[6-(1,1,7),8-(0),8-(29)]
   101      -0.120174      -0.120174      -0.120174    6[1-(0),1-(0),6-(8,8),7-(6,6)]
   102      -0.855001      -0.855001      -0.855001    6[6-(1,1,7),8-(0),8-(29)]
   103       2.544574       2.544574       2.544574    6[1-(0),1-(0),6-(8,8),7-(6,6)]
   104       2.613811       2.613811       2.613811    6[6-(1,1,7),8-(0),8-(29)]
   105       9.841711       9.841711       9.841711    6[1-(0),1-(0),6-(8,8),7-(6,6)]
   106      11.242117      11.242117      11.242117    6[6-(1,1,7),8-(0),8-(29)]
   107       5.952686       5.952686       5.952686    6[1-(0),1-(0),6-(8,8),7-(6,6)]
   108        5.21787        5.21787        5.21787    6[6-(1,1,7),8-(0),8-(29)]
   109      13.071285      13.071285      13.071285    7[6-(1,7),7-(6,29),29-(7,8,8)]
   110       5.237293       5.237293       5.237293    7[6-(1,7),7-(6,29),29-(7,8,8)]
   111       -2.13268       -2.13268       -2.13268    7[6-(1,7),7-(6,29),29-(7,8,8)]
   112      -4.029902      -4.029902      -4.029902    7[6-(1,7),7-(6,29),29-(7,8,8)]
   113       6.998458       6.998458       6.998458    7[6-(1,7),7-(6,29),29-(7,8,8)]
   114      -0.835582      -0.835582      -0.835582    7[6-(1,7),7-(6,29),29-(7,8,8)]
   115       3.940147       3.940147       3.940147    7[6-(1,7),7-(6,29),29-(7,8,8)]
   116       2.042973       2.042973       2.042973    7[6-(1,7),7-(6,29),29-(7,8,8)]
   117       0.925569       0.925569       0.925569    7[6-(1,7),7-(6,29),29-(7,8,8)]
   118      -6.908393      -6.908393      -6.908393    7[6-(1,7),7-(6,29),29-(7,8,8)]
   119      10.012957      10.012957      10.012957    7[6-(1,7),7-(6,29),29-(7,8,8)]
   120       8.115862       8.115862       8.115862    7[6-(1,7),7-(6,29),29-(7,8,8)]
   121       0.925569       0.925569       0.925569    7[6-(1,7),7-(6,29),29-(7,8,8)]
   122      -6.908393      -6.908393      -6.908393    7[6-(1,7),7-(6,29),29-(7,8,8)]
   123      10.012957      10.012957      10.012957    7[6-(1,7),7-(6,29),29-(7,8,8)]
   124       8.115862       8.115862       8.115862    7[6-(1,7),7-(6,29),29-(7,8,8)]
   125      13.071285      13.071285      13.071285    7[6-(1,7),7-(6,29),29-(7,8,8)]
   126       5.237293       5.237293       5.237293    7[6-(1,7),7-(6,29),29-(7,8,8)]
   127       -2.13268       -2.13268       -2.13268    7[6-(1,7),7-(6,29),29-(7,8,8)]
   128      -4.029902      -4.029902      -4.029902    7[6-(1,7),7-(6,29),29-(7,8,8)]
   129       6.998458       6.998458       6.998458    7[6-(1,7),7-(6,29),29-(7,8,8)]
   130      -0.835582      -0.835582      -0.835582    7[6-(1,7),7-(6,29),29-(7,8,8)]
   131       3.940147       3.940147       3.940147    7[6-(1,7),7-(6,29),29-(7,8,8)]
   132       2.042973       2.042973       2.042973    7[6-(1,7),7-(6,29),29-(7,8,8)]
   133      -5.491027      -5.491027      -5.491027    7[6-(1,1,6),6-(1,7),6-(1,7)]
   134       7.213399       7.213399       7.213399    7[6-(1,1,6),6-(1,7),6-(1,7)]
   135       -2.30395       -2.30395       -2.30395    7[6-(1,1,6),6-(1,7),6-(1,7)]
   136      -5.491027      -5.491027      -5.491027    7[6-(1,1,6),6-(1,7),6-(1,7)]
   137       6.654719       6.654719       6.654719    7[6-(1,1,6),6-(1,7),6-(1,7)]
   138       1.140526       1.140526       1.140526    7[6-(1,1,6),6-(1,7),6-(1,7)]
   139       9.841706       9.841706       9.841706    7[6-(1,1,6),6-(1,7),6-(1,7)]
   140       0.581847       0.581847       0.581847    7[6-(1,1,6),6-(1,7),6-(1,7)]
   141       0.581847       0.581847       0.581847    7[6-(1,1,6),6-(1,7),6-(1,7)]
   142       1.140526       1.140526       1.140526    7[6-(1,1,6),6-(1,7),6-(1,7)]
   143       9.841706       9.841706       9.841706    7[6-(1,1,6),6-(1,7),6-(1,7)]
   144       6.654719       6.654719       6.654719    7[6-(1,1,6),6-(1,7),6-(1,7)]
   145      -6.921779      -6.921779      -6.921779    8[6-(6,8)]
   146      -7.543633      -7.543633      -7.543633    8[6-(6,8),29-(7,7,8)]
   147       7.711354       7.711354       7.711354    8[6-(6,8)]
   148       9.900017       9.900017       9.900017    8[6-(6,8),29-(7,7,8)]
   149       0.059599       0.059599       0.059599    8[6-(6,8)]
   150      -0.885354      -0.885354      -0.885354    8[6-(6,8),29-(7,7,8)]
   151      -6.921779      -6.921779      -6.921779    8[6-(6,8)]
   152      -7.543633      -7.543633      -7.543633    8[6-(6,8),29-(7,7,8)]
   153       5.223951       5.223951       5.223951    8[6-(6,8)]
   154       4.602073       4.602073       4.602073    8[6-(6,8),29-(7,7,8)]
   155       1.638511       1.638511       1.638511    8[6-(6,8)]
   156       3.827171       3.827171       3.827171    8[6-(6,8),29-(7,7,8)]
   157      12.205271      12.205271      12.205271    8[6-(6,8)]
   158       11.26034       11.26034       11.26034    8[6-(6,8),29-(7,7,8)]
   159      -0.848936      -0.848936      -0.848936    8[6-(6,8)]
   160      -1.470788      -1.470788      -1.470788    8[6-(6,8),29-(7,7,8)]
   161      -0.848936      -0.848936      -0.848936    8[6-(6,8)]
   162      -1.470788      -1.470788      -1.470788    8[6-(6,8),29-(7,7,8)]
   163       1.638511       1.638511       1.638511    8[6-(6,8)]
   164       3.827171       3.827171       3.827171    8[6-(6,8),29-(7,7,8)]
   165      12.205271      12.205271      12.205271    8[6-(6,8)]
   166       11.26034       11.26034       11.26034    8[6-(6,8),29-(7,7,8)]
   167       5.223951       5.223951       5.223951    8[6-(6,8)]
   168       4.602073       4.602073       4.602073    8[6-(6,8),29-(7,7,8)]
   169      -3.389838      -3.389838      -3.389838    8[29-(7,7,8),29-(7,7,8),29-(7,7,8)]
   170      10.169623      10.169623      10.169623    8[29-(7,7,8),29-(7,7,8),29-(7,7,8)]
   171       2.683051       2.683051       2.683051    8[29-(7,7,8),29-(7,7,8),29-(7,7,8)]
   172      -3.389838      -3.389838      -3.389838    8[29-(7,7,8),29-(7,7,8),29-(7,7,8)]
   173       9.109349       9.109349       9.109349    5[9-(0),9-(0),9-(0),9-(0)]
   174      -3.036351      -3.036351      -3.036351    5[9-(0),9-(0),9-(0),9-(0)]
   175       3.036499       3.036499       3.036499    5[9-(0),9-(0),9-(0),9-(0)]
   176       3.036499       3.036499       3.036499    5[9-(0),9-(0),9-(0),9-(0)]
   177      -3.036351      -3.036351      -3.036351    5[9-(0),9-(0),9-(0),9-(0)]
   178       9.109349       9.109349       9.109349    5[9-(0),9-(0),9-(0),9-(0)]
   179       9.157934       9.157934       9.157934    9[5-(9,9,9)]
   180       8.198412       8.198412       8.198412    9[5-(9,9,9)]
   181      10.270478      10.270478      10.270478    9[5-(9,9,9)]
   182       8.810572       8.810572       8.810572    9[5-(9,9,9)]
   183      -1.875215      -1.875215      -1.875215    9[5-(9,9,9)]
   184      -3.335136      -3.335136      -3.335136    9[5-(9,9,9)]
   185      -2.987778      -2.987778      -2.987778    9[5-(9,9,9)]
   186      -3.947276      -3.947276      -3.947276    9[5-(9,9,9)]
   187       3.085089       3.085089       3.085089    9[5-(9,9,9)]
   188       2.125571       2.125571       2.125571    9[5-(9,9,9)]
   189        4.19763        4.19763        4.19763    9[5-(9,9,9)]
   190       2.737705       2.737705       2.737705    9[5-(9,9,9)]
   191        4.19763        4.19763        4.19763    9[5-(9,9,9)]
   192       2.737705       2.737705       2.737705    9[5-(9,9,9)]
   193       3.085089       3.085089       3.085089    9[5-(9,9,9)]
   194       2.125571       2.125571       2.125571    9[5-(9,9,9)]
   195      -2.987778      -2.987778      -2.987778    9[5-(9,9,9)]
   196      -3.947276      -3.947276      -3.947276    9[5-(9,9,9)]
   197      -1.875215      -1.875215      -1.875215    9[5-(9,9,9)]
   198      -3.335136      -3.335136      -3.335136    9[5-(9,9,9)]
   199      10.270478      10.270478      10.270478    9[5-(9,9,9)]
   200       8.810572       8.810572       8.810572    9[5-(9,9,9)]
   201       9.157934       9.157934       9.157934    9[5-(9,9,9)]
   202       8.198412       8.198412       8.198412    9[5-(9,9,9)]
