# Supplementary material for: A collection of forcefield precursors for metal–organic frameworks
Source: RSC Adv. 2019 Nov 13;9(63):36492–507. doi: 10.1039/c9ra07327b (PMC9075174; doi:10.1039/c9ra07327b)
Supplement: RA-009-C9RA07327B-s368 [file RA-009-C9RA07327B-s368.txt]

CUTFON_charged

22.351100    0.000000    0.000000
0.000000    22.351100    0.000000
0.000000    0.000000    25.377600

     1       2.981637       2.981637       2.981637    47[7-(6,6),7-(6,6),7-(6,6)]
     2      19.369463      19.369463      19.369463    47[7-(6,6),7-(6,6),7-(6,6)]
     3       5.408519       5.408519       5.408519    47[7-(6,6),7-(6,6),7-(6,6)]
     4      16.942581      16.942581      16.942581    47[7-(6,6),7-(6,6),7-(6,6)]
     5       5.767031       5.767031       5.767031    47[7-(6,6),7-(6,6),7-(6,6)]
     6      16.584069      16.584069      16.584069    47[7-(6,6),7-(6,6),7-(6,6)]
     7       8.193913       8.193913       8.193913    47[7-(6,6),7-(6,6),7-(6,6)]
     8      14.157187      14.157187      14.157187    47[7-(6,6),7-(6,6),7-(6,6)]
     9       6.129119       6.129119       6.129119    5[6-(6,6),6-(6,6),6-(6,6)]
    10      16.221981      16.221981      16.221981    5[6-(6,6),6-(6,6),6-(6,6)]
    11      20.835695      20.835695      20.835695    5[6-(6,6),6-(6,6),6-(6,6)]
    12       1.515405       1.515405       1.515405    5[6-(6,6),6-(6,6),6-(6,6)]
    13      12.690955      12.690955      12.690955    5[6-(6,6),6-(6,6),6-(6,6)]
    14       9.660145       9.660145       9.660145    5[6-(6,6),6-(6,6),6-(6,6)]
    15       5.046431       5.046431       5.046431    5[6-(6,6),6-(6,6),6-(6,6)]
    16      17.304669      17.304669      17.304669    5[6-(6,6),6-(6,6),6-(6,6)]
    17       5.118402       5.118402       5.118402    1[6-(6,7)]
    18       5.907396       5.907396       5.907396    1[6-(6,6)]
    19       2.997283       2.997283       2.997283    1[6-(6,6)]
    20       2.279812       2.279812       2.279812    1[6-(6,7)]
    21       3.185032       3.185032       3.185032    1[6-(1,1,6)]
    22       3.931558       3.931558       3.931558    1[6-(1,1,6)]
    23       2.726834       2.726834       2.726834    1[6-(1,1,6)]
    24       3.542649       3.542649       3.542649    1[6-(1,1,6)]
    25       3.687931       3.687931       3.687931    1[6-(1,1,6)]
    26       4.841248       4.841248       4.841248    1[6-(1,1,6)]
    27       7.637371       7.637371       7.637371    1[6-(1,1,6)]
    28       8.102274       8.102274       8.102274    1[6-(1,1,6)]
    29       6.946722       6.946722       6.946722    1[6-(1,1,6)]
    30       6.117496       6.117496       6.117496    1[6-(1,1,6)]
    31       7.445151       7.445151       7.445151    1[6-(1,1,6)]
    32       6.265013       6.265013       6.265013    1[6-(1,1,6)]
    33       20.51831       20.51831       20.51831    1[6-(6,7)]
    34       0.116226       0.116226       0.116226    1[6-(6,6)]
    35       2.076417       2.076417       2.076417    1[6-(6,6)]
    36       0.087169       0.087169       0.087169    1[6-(6,7)]
    37       2.045126       2.045126       2.045126    1[6-(1,1,6)]
    38       1.667392       1.667392       1.667392    1[6-(1,1,6)]
    39        0.91863        0.91863        0.91863    1[6-(1,1,6)]
    40       3.484536       3.484536       3.484536    1[6-(1,1,6)]
    41       4.356229       4.356229       4.356229    1[6-(1,1,6)]
    42       5.024527       5.024527       5.024527    1[6-(1,1,6)]
    43       5.476019       5.476019       5.476019    1[6-(1,1,6)]
    44       6.611455       6.611455       6.611455    1[6-(1,1,6)]
    45       5.880574       5.880574       5.880574    1[6-(1,1,6)]
    46       2.467561       2.467561       2.467561    1[6-(1,1,6)]
    47       4.012022       4.012022       4.012022    1[6-(1,1,6)]
    48       3.352665       3.352665       3.352665    1[6-(1,1,6)]
    49       14.22871       14.22871       14.22871    1[6-(6,7)]
    50       11.98019       11.98019       11.98019    1[6-(6,6)]
    51      12.427212      12.427212      12.427212    1[6-(6,6)]
    52      14.666792      14.666792      14.666792    1[6-(6,7)]
    53      11.408001      11.408001      11.408001    1[6-(1,1,6)]
    54      10.109403      10.109403      10.109403    1[6-(1,1,6)]
    55      10.379851      10.379851      10.379851    1[6-(1,1,6)]
    56       6.707565       6.707565       6.707565    1[6-(1,1,6)]
    57        8.01734        8.01734        8.01734    1[6-(1,1,6)]
    58       7.744656       7.744656       7.744656    1[6-(1,1,6)]
    59        6.71427        6.71427        6.71427    1[6-(1,1,6)]
    60       7.760302       7.760302       7.760302    1[6-(1,1,6)]
    61       8.012869       8.012869       8.012869    1[6-(1,1,6)]
    62      11.443763      11.443763      11.443763    1[6-(1,1,6)]
    63      10.411142      10.411142      10.411142    1[6-(1,1,6)]
    64       10.15634       10.15634       10.15634    1[6-(1,1,6)]
    65      17.232698      17.232698      17.232698    1[6-(6,7)]
    66      16.443704      16.443704      16.443704    1[6-(6,6)]
    67      19.353817      19.353817      19.353817    1[6-(6,6)]
    68      20.071288      20.071288      20.071288    1[6-(6,7)]
    69      19.166068      19.166068      19.166068    1[6-(1,1,6)]
    70      18.419542      18.419542      18.419542    1[6-(1,1,6)]
    71      19.624266      19.624266      19.624266    1[6-(1,1,6)]
    72      18.808451      18.808451      18.808451    1[6-(1,1,6)]
    73      18.663168      18.663168      18.663168    1[6-(1,1,6)]
    74      17.509852      17.509852      17.509852    1[6-(1,1,6)]
    75      14.713729      14.713729      14.713729    1[6-(1,1,6)]
    76      14.248826      14.248826      14.248826    1[6-(1,1,6)]
    77      15.404378      15.404378      15.404378    1[6-(1,1,6)]
    78      16.233604      16.233604      16.233604    1[6-(1,1,6)]
    79      14.905949      14.905949      14.905949    1[6-(1,1,6)]
    80      16.086087      16.086087      16.086087    1[6-(1,1,6)]
    81        1.83279        1.83279        1.83279    1[6-(6,7)]
    82      22.234874      22.234874      22.234874    1[6-(6,6)]
    83      20.274683      20.274683      20.274683    1[6-(6,6)]
    84      22.263931      22.263931      22.263931    1[6-(6,7)]
    85      20.305974      20.305974      20.305974    1[6-(1,1,6)]
    86      20.683708      20.683708      20.683708    1[6-(1,1,6)]
    87       21.43247       21.43247       21.43247    1[6-(1,1,6)]
    88      18.866564      18.866564      18.866564    1[6-(1,1,6)]
    89      17.994871      17.994871      17.994871    1[6-(1,1,6)]
    90      17.326573      17.326573      17.326573    1[6-(1,1,6)]
    91       16.87508       16.87508       16.87508    1[6-(1,1,6)]
    92      15.739645      15.739645      15.739645    1[6-(1,1,6)]
    93      16.470526      16.470526      16.470526    1[6-(1,1,6)]
    94      19.883539      19.883539      19.883539    1[6-(1,1,6)]
    95      18.339078      18.339078      18.339078    1[6-(1,1,6)]
    96      18.998435      18.998435      18.998435    1[6-(1,1,6)]
    97        8.12239        8.12239        8.12239    1[6-(6,7)]
    98       10.37091       10.37091       10.37091    1[6-(6,6)]
    99       9.923888       9.923888       9.923888    1[6-(6,6)]
   100       7.684308       7.684308       7.684308    1[6-(6,7)]
   101      10.943099      10.943099      10.943099    1[6-(1,1,6)]
   102      12.241697      12.241697      12.241697    1[6-(1,1,6)]
   103      11.971249      11.971249      11.971249    1[6-(1,1,6)]
   104      15.643535      15.643535      15.643535    1[6-(1,1,6)]
   105       14.33376       14.33376       14.33376    1[6-(1,1,6)]
   106      14.606444      14.606444      14.606444    1[6-(1,1,6)]
   107       15.63683       15.63683       15.63683    1[6-(1,1,6)]
   108      14.590798      14.590798      14.590798    1[6-(1,1,6)]
   109      14.338231      14.338231      14.338231    1[6-(1,1,6)]
   110      10.907337      10.907337      10.907337    1[6-(1,1,6)]
   111      11.939958      11.939958      11.939958    1[6-(1,1,6)]
   112       12.19476       12.19476       12.19476    1[6-(1,1,6)]
   113       3.126919       3.126919       3.126919    1[6-(6,7)]
   114       1.680803       1.680803       1.680803    1[6-(6,6)]
   115       2.921289       2.921289       2.921289    1[6-(6,6)]
   116       4.300352       4.300352       4.300352    1[6-(6,7)]
   117      20.907219      20.907219      20.907219    1[6-(1,1,6)]
   118      21.841495      21.841495      21.841495    1[6-(1,1,6)]
   119       0.044702       0.044702       0.044702    1[6-(1,1,6)]
   120      19.926006      19.926006      19.926006    1[6-(1,1,6)]
   121        19.9193        19.9193        19.9193    1[6-(1,1,6)]
   122      19.353817      19.353817      19.353817    1[6-(1,1,6)]
   123       2.123354       2.123354       2.123354    1[6-(1,1,6)]
   124       0.650417       0.650417       0.650417    1[6-(1,1,6)]
   125       1.278483       1.278483       1.278483    1[6-(1,1,6)]
   126       3.444305       3.444305       3.444305    1[6-(1,1,6)]
   127       2.959286       2.959286       2.959286    1[6-(1,1,6)]
   128       3.489007       3.489007       3.489007    1[6-(1,1,6)]
   129      18.457538      18.457538      18.457538    1[6-(6,7)]
   130       19.19289       19.19289       19.19289    1[6-(6,6)]
   131      18.097686      18.097686      18.097686    1[6-(6,6)]
   132      17.304222      17.304222      17.304222    1[6-(6,7)]
   133       0.203395       0.203395       0.203395    1[6-(1,1,6)]
   134      21.477172      21.477172      21.477172    1[6-(1,1,6)]
   135      21.506228      21.506228      21.506228    1[6-(1,1,6)]
   136       0.795699       0.795699       0.795699    1[6-(1,1,6)]
   137       0.605715       0.605715       0.605715    1[6-(1,1,6)]
   138       0.527486       0.527486       0.527486    1[6-(1,1,6)]
   139      17.015892      17.015892      17.015892    1[6-(1,1,6)]
   140      18.075335      18.075335      18.075335    1[6-(1,1,6)]
   141      17.988165      17.988165      17.988165    1[6-(1,1,6)]
   142      16.745444      16.745444      16.745444    1[6-(1,1,6)]
   143      16.519698      16.519698      16.519698    1[6-(1,1,6)]
   144      16.542049      16.542049      16.542049    1[6-(1,1,6)]
   145      17.681955      17.681955      17.681955    1[6-(6,7)]
   146       17.88982       17.88982       17.88982    1[6-(6,6)]
   147      21.698448      21.698448      21.698448    1[6-(6,6)]
   148      21.392238      21.392238      21.392238    1[6-(6,7)]
   149      20.569717      20.569717      20.569717    1[6-(1,1,6)]
   150      20.241156      20.241156      20.241156    1[6-(1,1,6)]
   151      21.707388      21.707388      21.707388    1[6-(1,1,6)]
   152      21.403413      21.403413      21.403413    1[6-(1,1,6)]
   153      22.163351      22.163351      22.163351    1[6-(1,1,6)]
   154       20.72394       20.72394       20.72394    1[6-(1,1,6)]
   155      19.702495      19.702495      19.702495    1[6-(1,1,6)]
   156      18.558118      18.558118      18.558118    1[6-(1,1,6)]
   157      19.984119      19.984119      19.984119    1[6-(1,1,6)]
   158      19.027491      19.027491      19.027491    1[6-(1,1,6)]
   159      19.695789      19.695789      19.695789    1[6-(1,1,6)]
   160      18.245203      18.245203      18.245203    1[6-(1,1,6)]
   161      19.224181      19.224181      19.224181    1[6-(6,7)]
   162      20.670297      20.670297      20.670297    1[6-(6,6)]
   163      19.429811      19.429811      19.429811    1[6-(6,6)]
   164      18.050748      18.050748      18.050748    1[6-(6,7)]
   165       1.443881       1.443881       1.443881    1[6-(1,1,6)]
   166       0.509605       0.509605       0.509605    1[6-(1,1,6)]
   167      22.306398      22.306398      22.306398    1[6-(1,1,6)]
   168       2.425094       2.425094       2.425094    1[6-(1,1,6)]
   169         2.4318         2.4318         2.4318    1[6-(1,1,6)]
   170       2.997283       2.997283       2.997283    1[6-(1,1,6)]
   171      20.227745      20.227745      20.227745    1[6-(1,1,6)]
   172      21.700683      21.700683      21.700683    1[6-(1,1,6)]
   173      21.072617      21.072617      21.072617    1[6-(1,1,6)]
   174      18.906795      18.906795      18.906795    1[6-(1,1,6)]
   175      19.391814      19.391814      19.391814    1[6-(1,1,6)]
   176      18.862093      18.862093      18.862093    1[6-(1,1,6)]
   177       3.893562       3.893562       3.893562    1[6-(6,7)]
   178        3.15821        3.15821        3.15821    1[6-(6,6)]
   179       4.253414       4.253414       4.253414    1[6-(6,6)]
   180       5.046878       5.046878       5.046878    1[6-(6,7)]
   181      22.147705      22.147705      22.147705    1[6-(1,1,6)]
   182       0.873928       0.873928       0.873928    1[6-(1,1,6)]
   183       0.844872       0.844872       0.844872    1[6-(1,1,6)]
   184      21.555401      21.555401      21.555401    1[6-(1,1,6)]
   185      21.745385      21.745385      21.745385    1[6-(1,1,6)]
   186      21.823614      21.823614      21.823614    1[6-(1,1,6)]
   187       5.335208       5.335208       5.335208    1[6-(1,1,6)]
   188       4.275765       4.275765       4.275765    1[6-(1,1,6)]
   189       4.362935       4.362935       4.362935    1[6-(1,1,6)]
   190       5.605656       5.605656       5.605656    1[6-(1,1,6)]
   191       5.831402       5.831402       5.831402    1[6-(1,1,6)]
   192       5.809051       5.809051       5.809051    1[6-(1,1,6)]
   193       4.669145       4.669145       4.669145    1[6-(6,7)]
   194        4.46128        4.46128        4.46128    1[6-(6,6)]
   195       0.652652       0.652652       0.652652    1[6-(6,6)]
   196       0.958862       0.958862       0.958862    1[6-(6,7)]
   197       1.781383       1.781383       1.781383    1[6-(1,1,6)]
   198       2.109944       2.109944       2.109944    1[6-(1,1,6)]
   199       0.643712       0.643712       0.643712    1[6-(1,1,6)]
   200       0.947687       0.947687       0.947687    1[6-(1,1,6)]
   201       0.187749       0.187749       0.187749    1[6-(1,1,6)]
   202        1.62716        1.62716        1.62716    1[6-(1,1,6)]
   203       2.648605       2.648605       2.648605    1[6-(1,1,6)]
   204       3.792982       3.792982       3.792982    1[6-(1,1,6)]
   205       2.366981       2.366981       2.366981    1[6-(1,1,6)]
   206       3.323609       3.323609       3.323609    1[6-(1,1,6)]
   207       2.655311       2.655311       2.655311    1[6-(1,1,6)]
   208       4.105897       4.105897       4.105897    1[6-(1,1,6)]
   209       8.048631       8.048631       8.048631    1[6-(6,7)]
   210       9.494747       9.494747       9.494747    1[6-(6,6)]
   211       8.254261       8.254261       8.254261    1[6-(6,6)]
   212       6.875198       6.875198       6.875198    1[6-(6,7)]
   213      12.619431      12.619431      12.619431    1[6-(1,1,6)]
   214      11.685155      11.685155      11.685155    1[6-(1,1,6)]
   215      11.130848      11.130848      11.130848    1[6-(1,1,6)]
   216      13.600644      13.600644      13.600644    1[6-(1,1,6)]
   217       13.60735       13.60735       13.60735    1[6-(1,1,6)]
   218      14.172833      14.172833      14.172833    1[6-(1,1,6)]
   219       9.052195       9.052195       9.052195    1[6-(1,1,6)]
   220      10.525133      10.525133      10.525133    1[6-(1,1,6)]
   221       9.897067       9.897067       9.897067    1[6-(1,1,6)]
   222       7.731245       7.731245       7.731245    1[6-(1,1,6)]
   223       8.216264       8.216264       8.216264    1[6-(1,1,6)]
   224       7.686543       7.686543       7.686543    1[6-(1,1,6)]
   225      15.069112      15.069112      15.069112    1[6-(6,7)]
   226       14.33376       14.33376       14.33376    1[6-(6,6)]
   227      15.428964      15.428964      15.428964    1[6-(6,6)]
   228      16.222428      16.222428      16.222428    1[6-(6,7)]
   229      10.972155      10.972155      10.972155    1[6-(1,1,6)]
   230      12.049478      12.049478      12.049478    1[6-(1,1,6)]
   231      12.020422      12.020422      12.020422    1[6-(1,1,6)]
   232      10.379851      10.379851      10.379851    1[6-(1,1,6)]
   233      10.569835      10.569835      10.569835    1[6-(1,1,6)]
   234      10.648064      10.648064      10.648064    1[6-(1,1,6)]
   235      16.510758      16.510758      16.510758    1[6-(1,1,6)]
   236      15.451315      15.451315      15.451315    1[6-(1,1,6)]
   237      15.538485      15.538485      15.538485    1[6-(1,1,6)]
   238      16.781206      16.781206      16.781206    1[6-(1,1,6)]
   239      17.006952      17.006952      17.006952    1[6-(1,1,6)]
   240      16.984601      16.984601      16.984601    1[6-(1,1,6)]
   241      15.844695      15.844695      15.844695    1[6-(6,7)]
   242       15.63683       15.63683       15.63683    1[6-(6,6)]
   243      11.828202      11.828202      11.828202    1[6-(6,6)]
   244      12.134412      12.134412      12.134412    1[6-(6,7)]
   245      12.956933      12.956933      12.956933    1[6-(1,1,6)]
   246      13.285494      13.285494      13.285494    1[6-(1,1,6)]
   247      11.819262      11.819262      11.819262    1[6-(1,1,6)]
   248      12.123237      12.123237      12.123237    1[6-(1,1,6)]
   249      11.363299      11.363299      11.363299    1[6-(1,1,6)]
   250       12.80271       12.80271       12.80271    1[6-(1,1,6)]
   251      13.824155      13.824155      13.824155    1[6-(1,1,6)]
   252      14.968532      14.968532      14.968532    1[6-(1,1,6)]
   253      13.542531      13.542531      13.542531    1[6-(1,1,6)]
   254      14.499159      14.499159      14.499159    1[6-(1,1,6)]
   255      13.830861      13.830861      13.830861    1[6-(1,1,6)]
   256      15.281447      15.281447      15.281447    1[6-(1,1,6)]
   257      14.302469      14.302469      14.302469    1[6-(6,7)]
   258      12.856353      12.856353      12.856353    1[6-(6,6)]
   259      14.096839      14.096839      14.096839    1[6-(6,6)]
   260      15.475902      15.475902      15.475902    1[6-(6,7)]
   261       9.731669       9.731669       9.731669    1[6-(1,1,6)]
   262      10.665945      10.665945      10.665945    1[6-(1,1,6)]
   263      11.220252      11.220252      11.220252    1[6-(1,1,6)]
   264       8.750456       8.750456       8.750456    1[6-(1,1,6)]
   265        8.74375        8.74375        8.74375    1[6-(1,1,6)]
   266       8.178267       8.178267       8.178267    1[6-(1,1,6)]
   267      13.298904      13.298904      13.298904    1[6-(1,1,6)]
   268      11.825967      11.825967      11.825967    1[6-(1,1,6)]
   269      12.454033      12.454033      12.454033    1[6-(1,1,6)]
   270      14.619855      14.619855      14.619855    1[6-(1,1,6)]
   271      14.134836      14.134836      14.134836    1[6-(1,1,6)]
   272      14.664557      14.664557      14.664557    1[6-(1,1,6)]
   273       7.281988       7.281988       7.281988    1[6-(6,7)]
   274        8.01734        8.01734        8.01734    1[6-(6,6)]
   275       6.922136       6.922136       6.922136    1[6-(6,6)]
   276       6.128672       6.128672       6.128672    1[6-(6,7)]
   277      11.378945      11.378945      11.378945    1[6-(1,1,6)]
   278      10.301622      10.301622      10.301622    1[6-(1,1,6)]
   279      10.330678      10.330678      10.330678    1[6-(1,1,6)]
   280      11.971249      11.971249      11.971249    1[6-(1,1,6)]
   281      11.781265      11.781265      11.781265    1[6-(1,1,6)]
   282      11.703036      11.703036      11.703036    1[6-(1,1,6)]
   283       5.840342       5.840342       5.840342    1[6-(1,1,6)]
   284       6.899785       6.899785       6.899785    1[6-(1,1,6)]
   285       6.812615       6.812615       6.812615    1[6-(1,1,6)]
   286       5.569894       5.569894       5.569894    1[6-(1,1,6)]
   287       5.344148       5.344148       5.344148    1[6-(1,1,6)]
   288       5.366499       5.366499       5.366499    1[6-(1,1,6)]
   289       6.506405       6.506405       6.506405    1[6-(6,7)]
   290        6.71427        6.71427        6.71427    1[6-(6,6)]
   291      10.522898      10.522898      10.522898    1[6-(6,6)]
   292      10.216688      10.216688      10.216688    1[6-(6,7)]
   293       9.394167       9.394167       9.394167    1[6-(1,1,6)]
   294       9.065606       9.065606       9.065606    1[6-(1,1,6)]
   295      10.531838      10.531838      10.531838    1[6-(1,1,6)]
   296      10.227863      10.227863      10.227863    1[6-(1,1,6)]
   297      10.987801      10.987801      10.987801    1[6-(1,1,6)]
   298        9.54839        9.54839        9.54839    1[6-(1,1,6)]
   299       8.526945       8.526945       8.526945    1[6-(1,1,6)]
   300       7.382568       7.382568       7.382568    1[6-(1,1,6)]
   301       8.808569       8.808569       8.808569    1[6-(1,1,6)]
   302       7.851941       7.851941       7.851941    1[6-(1,1,6)]
   303       8.520239       8.520239       8.520239    1[6-(1,1,6)]
   304       7.069653       7.069653       7.069653    1[6-(1,1,6)]
   305       6.057148       6.057148       6.057148    1[6-(6,7)]
   306       5.268154       5.268154       5.268154    1[6-(6,6)]
   307       8.178267       8.178267       8.178267    1[6-(6,6)]
   308       8.895738       8.895738       8.895738    1[6-(6,7)]
   309       7.990518       7.990518       7.990518    1[6-(1,1,6)]
   310       7.243992       7.243992       7.243992    1[6-(1,1,6)]
   311       8.448716       8.448716       8.448716    1[6-(1,1,6)]
   312       7.632901       7.632901       7.632901    1[6-(1,1,6)]
   313       7.487618       7.487618       7.487618    1[6-(1,1,6)]
   314       6.334302       6.334302       6.334302    1[6-(1,1,6)]
   315       3.538179       3.538179       3.538179    1[6-(1,1,6)]
   316       3.073276       3.073276       3.073276    1[6-(1,1,6)]
   317       4.228828       4.228828       4.228828    1[6-(1,1,6)]
   318       5.058054       5.058054       5.058054    1[6-(1,1,6)]
   319       3.730399       3.730399       3.730399    1[6-(1,1,6)]
   320       4.910537       4.910537       4.910537    1[6-(1,1,6)]
   321       13.00834       13.00834       13.00834    1[6-(6,7)]
   322      11.059324      11.059324      11.059324    1[6-(6,6)]
   323       9.099133       9.099133       9.099133    1[6-(6,6)]
   324      11.088381      11.088381      11.088381    1[6-(6,7)]
   325       9.130424       9.130424       9.130424    1[6-(1,1,6)]
   326       9.508158       9.508158       9.508158    1[6-(1,1,6)]
   327       10.25692       10.25692       10.25692    1[6-(1,1,6)]
   328       7.691014       7.691014       7.691014    1[6-(1,1,6)]
   329       6.819321       6.819321       6.819321    1[6-(1,1,6)]
   330       6.151023       6.151023       6.151023    1[6-(1,1,6)]
   331        5.69953        5.69953        5.69953    1[6-(1,1,6)]
   332       4.564095       4.564095       4.564095    1[6-(1,1,6)]
   333       5.294976       5.294976       5.294976    1[6-(1,1,6)]
   334       8.707989       8.707989       8.707989    1[6-(1,1,6)]
   335       7.163528       7.163528       7.163528    1[6-(1,1,6)]
   336       7.822885       7.822885       7.822885    1[6-(1,1,6)]
   337       19.29794       19.29794       19.29794    1[6-(6,7)]
   338       21.54646       21.54646       21.54646    1[6-(6,6)]
   339      21.099438      21.099438      21.099438    1[6-(6,6)]
   340      18.859858      18.859858      18.859858    1[6-(6,7)]
   341      22.118649      22.118649      22.118649    1[6-(1,1,6)]
   342       1.066147       1.066147       1.066147    1[6-(1,1,6)]
   343       0.795699       0.795699       0.795699    1[6-(1,1,6)]
   344       4.467985       4.467985       4.467985    1[6-(1,1,6)]
   345        3.15821        3.15821        3.15821    1[6-(1,1,6)]
   346       3.430894       3.430894       3.430894    1[6-(1,1,6)]
   347        4.46128        4.46128        4.46128    1[6-(1,1,6)]
   348       3.415248       3.415248       3.415248    1[6-(1,1,6)]
   349       3.162681       3.162681       3.162681    1[6-(1,1,6)]
   350      22.082887      22.082887      22.082887    1[6-(1,1,6)]
   351       0.764408       0.764408       0.764408    1[6-(1,1,6)]
   352        1.01921        1.01921        1.01921    1[6-(1,1,6)]
   353      16.293952      16.293952      16.293952    1[6-(6,7)]
   354      17.082946      17.082946      17.082946    1[6-(6,6)]
   355      14.172833      14.172833      14.172833    1[6-(6,6)]
   356      13.455362      13.455362      13.455362    1[6-(6,7)]
   357      14.360582      14.360582      14.360582    1[6-(1,1,6)]
   358      15.107108      15.107108      15.107108    1[6-(1,1,6)]
   359      13.902384      13.902384      13.902384    1[6-(1,1,6)]
   360      14.718199      14.718199      14.718199    1[6-(1,1,6)]
   361      14.863481      14.863481      14.863481    1[6-(1,1,6)]
   362      16.016798      16.016798      16.016798    1[6-(1,1,6)]
   363      18.812921      18.812921      18.812921    1[6-(1,1,6)]
   364      19.277824      19.277824      19.277824    1[6-(1,1,6)]
   365      18.122272      18.122272      18.122272    1[6-(1,1,6)]
   366      17.293046      17.293046      17.293046    1[6-(1,1,6)]
   367      18.620701      18.620701      18.620701    1[6-(1,1,6)]
   368      17.440563      17.440563      17.440563    1[6-(1,1,6)]
   369        9.34276        9.34276        9.34276    1[6-(6,7)]
   370      11.291776      11.291776      11.291776    1[6-(6,6)]
   371      13.251967      13.251967      13.251967    1[6-(6,6)]
   372      11.262719      11.262719      11.262719    1[6-(6,7)]
   373      13.220676      13.220676      13.220676    1[6-(1,1,6)]
   374      12.842942      12.842942      12.842942    1[6-(1,1,6)]
   375       12.09418       12.09418       12.09418    1[6-(1,1,6)]
   376      14.660086      14.660086      14.660086    1[6-(1,1,6)]
   377      15.531779      15.531779      15.531779    1[6-(1,1,6)]
   378      16.200077      16.200077      16.200077    1[6-(1,1,6)]
   379      16.651569      16.651569      16.651569    1[6-(1,1,6)]
   380      17.787005      17.787005      17.787005    1[6-(1,1,6)]
   381      17.056124      17.056124      17.056124    1[6-(1,1,6)]
   382      13.643111      13.643111      13.643111    1[6-(1,1,6)]
   383      15.187572      15.187572      15.187572    1[6-(1,1,6)]
   384      14.528215      14.528215      14.528215    1[6-(1,1,6)]
   385        3.05316        3.05316        3.05316    1[6-(6,7)]
   386        0.80464        0.80464        0.80464    1[6-(6,6)]
   387       1.251662       1.251662       1.251662    1[6-(6,6)]
   388       3.491242       3.491242       3.491242    1[6-(6,7)]
   389       0.232451       0.232451       0.232451    1[6-(1,1,6)]
   390      21.284953      21.284953      21.284953    1[6-(1,1,6)]
   391      21.555401      21.555401      21.555401    1[6-(1,1,6)]
   392      17.883115      17.883115      17.883115    1[6-(1,1,6)]
   393       19.19289       19.19289       19.19289    1[6-(1,1,6)]
   394      18.920206      18.920206      18.920206    1[6-(1,1,6)]
   395       17.88982       17.88982       17.88982    1[6-(1,1,6)]
   396      18.935852      18.935852      18.935852    1[6-(1,1,6)]
   397      19.188419      19.188419      19.188419    1[6-(1,1,6)]
   398       0.268213       0.268213       0.268213    1[6-(1,1,6)]
   399      21.586692      21.586692      21.586692    1[6-(1,1,6)]
   400       21.33189       21.33189       21.33189    1[6-(1,1,6)]
   401       4.678085       4.678085       4.678085    6[1-(0),6-(1,6),7-(6,47)]
   402       5.160869       5.160869       5.160869    6[1-(0),6-(1,7),6-(6,6)]
   403       4.518275       4.518275       4.518275    6[6-(1,6),6-(1,6),6-(6,6)]
   404       3.444305       3.444305       3.444305    6[1-(0),6-(1,7),6-(6,6)]
   405       3.021869       3.021869       3.021869    6[1-(0),6-(1,6),7-(6,47)]
   406       4.998824       4.998824       4.998824    6[6-(6,6),6-(6,6),6-(6,6)]
   407       5.935782       5.935782       5.935782    6[6-(1,1,1),6-(6,6),6-(6,6)]
   408       6.326926       6.326926       6.326926    6[6-(1,1,1),6-(5,6),6-(6,6)]
   409       5.740433       5.740433       5.740433    6[5-(6,6),6-(6,6),6-(6,6)]
   410       4.791405       4.791405       4.791405    6[6-(1,1,1),6-(5,6),6-(6,6)]
   411       4.453457       4.453457       4.453457    6[6-(1,1,1),6-(6,6),6-(6,6)]
   412       3.484536       3.484536       3.484536    6[1-(0),1-(0),1-(0),6-(6,6)]
   413       4.157305       4.157305       4.157305    6[1-(0),1-(0),1-(0),6-(6,6)]
   414       7.346807       7.346807       7.346807    6[1-(0),1-(0),1-(0),6-(6,6)]
   415       6.490759       6.490759       6.490759    6[1-(0),1-(0),1-(0),6-(6,6)]
   416      21.316244      21.316244      21.316244    6[1-(0),6-(1,6),7-(6,47)]
   417       0.131871       0.131871       0.131871    6[1-(0),6-(1,7),6-(6,6)]
   418       1.307092       1.307092       1.307092    6[6-(1,6),6-(1,6),6-(6,6)]
   419       1.287423       1.287423       1.287423    6[1-(0),6-(1,7),6-(6,6)]
   420       0.084934       0.084934       0.084934    6[1-(0),6-(1,6),7-(6,47)]
   421       2.599656       2.599656       2.599656    6[6-(6,6),6-(6,6),6-(6,6)]
   422       3.553154       3.553154       3.553154    6[6-(1,1,1),6-(6,6),6-(6,6)]
   423       4.755867       4.755867       4.755867    6[6-(1,1,1),6-(5,6),6-(6,6)]
   424        4.95211        4.95211        4.95211    6[5-(6,6),6-(6,6),6-(6,6)]
   425        3.97112        3.97112        3.97112    6[6-(1,1,1),6-(5,6),6-(6,6)]
   426       2.805287       2.805287       2.805287    6[6-(1,1,1),6-(6,6),6-(6,6)]
   427       1.761267       1.761267       1.761267    6[1-(0),1-(0),1-(0),6-(6,6)]
   428       4.233298       4.233298       4.233298    6[1-(0),1-(0),1-(0),6-(6,6)]
   429       5.772619       5.772619       5.772619    6[1-(0),1-(0),1-(0),6-(6,6)]
   430       3.325844       3.325844       3.325844    6[1-(0),1-(0),1-(0),6-(6,6)]
   431      13.860141      13.860141      13.860141    6[1-(0),6-(1,6),7-(6,47)]
   432       12.50544       12.50544       12.50544    6[1-(0),6-(1,7),6-(6,6)]
   433      11.902408      11.902408      11.902408    6[6-(1,6),6-(1,6),6-(6,6)]
   434      12.766948      12.766948      12.766948    6[1-(0),6-(1,7),6-(6,6)]
   435       14.11472       14.11472       14.11472    6[1-(0),6-(1,6),7-(6,47)]
   436      10.425671      10.425671      10.425671    6[6-(6,6),6-(6,6),6-(6,6)]
   437       9.757373       9.757373       9.757373    6[6-(1,1,1),6-(6,6),6-(6,6)]
   438        8.36557        8.36557        8.36557    6[6-(1,1,1),6-(5,6),6-(6,6)]
   439       7.662181       7.662181       7.662181    6[5-(6,6),6-(6,6),6-(6,6)]
   440       8.347242       8.347242       8.347242    6[6-(1,1,1),6-(5,6),6-(6,6)]
   441       9.737704       9.737704       9.737704    6[6-(1,1,1),6-(6,6),6-(6,6)]
   442      10.475961      10.475961      10.475961    6[1-(0),1-(0),1-(0),6-(6,6)]
   443       7.639606       7.639606       7.639606    6[1-(0),1-(0),1-(0),6-(6,6)]
   444       7.648546       7.648546       7.648546    6[1-(0),1-(0),1-(0),6-(6,6)]
   445      10.511722      10.511722      10.511722    6[1-(0),1-(0),1-(0),6-(6,6)]
   446      17.673015      17.673015      17.673015    6[1-(0),6-(1,6),7-(6,47)]
   447      17.190231      17.190231      17.190231    6[1-(0),6-(1,7),6-(6,6)]
   448      17.832825      17.832825      17.832825    6[6-(1,6),6-(1,6),6-(6,6)]
   449      18.906795      18.906795      18.906795    6[1-(0),6-(1,7),6-(6,6)]
   450      19.329231      19.329231      19.329231    6[1-(0),6-(1,6),7-(6,47)]
   451      17.352276      17.352276      17.352276    6[6-(6,6),6-(6,6),6-(6,6)]
   452      16.415318      16.415318      16.415318    6[6-(1,1,1),6-(6,6),6-(6,6)]
   453      16.024174      16.024174      16.024174    6[6-(1,1,1),6-(5,6),6-(6,6)]
   454      16.610667      16.610667      16.610667    6[5-(6,6),6-(6,6),6-(6,6)]
   455      17.559695      17.559695      17.559695    6[6-(1,1,1),6-(5,6),6-(6,6)]
   456      17.897643      17.897643      17.897643    6[6-(1,1,1),6-(6,6),6-(6,6)]
   457      18.866564      18.866564      18.866564    6[1-(0),1-(0),1-(0),6-(6,6)]
   458      18.193795      18.193795      18.193795    6[1-(0),1-(0),1-(0),6-(6,6)]
   459      15.004293      15.004293      15.004293    6[1-(0),1-(0),1-(0),6-(6,6)]
   460      15.860341      15.860341      15.860341    6[1-(0),1-(0),1-(0),6-(6,6)]
   461       1.034856       1.034856       1.034856    6[1-(0),6-(1,6),7-(6,47)]
   462      22.219229      22.219229      22.219229    6[1-(0),6-(1,7),6-(6,6)]
   463      21.044008      21.044008      21.044008    6[6-(1,6),6-(1,6),6-(6,6)]
   464      21.063677      21.063677      21.063677    6[1-(0),6-(1,7),6-(6,6)]
   465      22.266166      22.266166      22.266166    6[1-(0),6-(1,6),7-(6,47)]
   466      19.751444      19.751444      19.751444    6[6-(6,6),6-(6,6),6-(6,6)]
   467      18.797946      18.797946      18.797946    6[6-(1,1,1),6-(6,6),6-(6,6)]
   468      17.595233      17.595233      17.595233    6[6-(1,1,1),6-(5,6),6-(6,6)]
   469       17.39899       17.39899       17.39899    6[5-(6,6),6-(6,6),6-(6,6)]
   470       18.37998       18.37998       18.37998    6[6-(1,1,1),6-(5,6),6-(6,6)]
   471      19.545813      19.545813      19.545813    6[6-(1,1,1),6-(6,6),6-(6,6)]
   472      20.589833      20.589833      20.589833    6[1-(0),1-(0),1-(0),6-(6,6)]
   473      18.117802      18.117802      18.117802    6[1-(0),1-(0),1-(0),6-(6,6)]
   474      16.578481      16.578481      16.578481    6[1-(0),1-(0),1-(0),6-(6,6)]
   475      19.025256      19.025256      19.025256    6[1-(0),1-(0),1-(0),6-(6,6)]
   476       8.490959       8.490959       8.490959    6[1-(0),6-(1,6),7-(6,47)]
   477        9.84566        9.84566        9.84566    6[1-(0),6-(1,7),6-(6,6)]
   478      10.448692      10.448692      10.448692    6[6-(1,6),6-(1,6),6-(6,6)]
   479       9.584152       9.584152       9.584152    6[1-(0),6-(1,7),6-(6,6)]
   480        8.23638        8.23638        8.23638    6[1-(0),6-(1,6),7-(6,47)]
   481      11.925429      11.925429      11.925429    6[6-(6,6),6-(6,6),6-(6,6)]
   482      12.593727      12.593727      12.593727    6[6-(1,1,1),6-(6,6),6-(6,6)]
   483       13.98553       13.98553       13.98553    6[6-(1,1,1),6-(5,6),6-(6,6)]
   484      14.688919      14.688919      14.688919    6[5-(6,6),6-(6,6),6-(6,6)]
   485      14.003858      14.003858      14.003858    6[6-(1,1,1),6-(5,6),6-(6,6)]
   486      12.613396      12.613396      12.613396    6[6-(1,1,1),6-(6,6),6-(6,6)]
   487      11.875139      11.875139      11.875139    6[1-(0),1-(0),1-(0),6-(6,6)]
   488      14.711494      14.711494      14.711494    6[1-(0),1-(0),1-(0),6-(6,6)]
   489      14.702554      14.702554      14.702554    6[1-(0),1-(0),1-(0),6-(6,6)]
   490      11.839378      11.839378      11.839378    6[1-(0),1-(0),1-(0),6-(6,6)]
   491       3.077523       3.077523       3.077523    6[1-(0),6-(1,6),7-(6,47)]
   492       2.203595       2.203595       2.203595    6[1-(0),6-(1,7),6-(6,6)]
   493       2.111285       2.111285       2.111285    6[6-(1,6),6-(1,6),6-(6,6)]
   494       2.932464       2.932464       2.932464    6[1-(0),6-(1,7),6-(6,6)]
   495       3.763925       3.763925       3.763925    6[1-(0),6-(1,6),7-(6,47)]
   496       1.169633       1.169633       1.169633    6[6-(6,6),6-(6,6),6-(6,6)]
   497        1.61062        1.61062        1.61062    6[6-(1,1,1),6-(6,6),6-(6,6)]
   498       0.739598       0.739598       0.739598    6[6-(1,1,1),6-(5,6),6-(6,6)]
   499      21.819367      21.819367      21.819367    6[5-(6,6),6-(6,6),6-(6,6)]
   500      21.400731      21.400731      21.400731    6[6-(1,1,1),6-(5,6),6-(6,6)]
   501      22.235768      22.235768      22.235768    6[6-(1,1,1),6-(6,6),6-(6,6)]
   502      21.805733      21.805733      21.805733    6[1-(0),1-(0),1-(0),6-(6,6)]
   503       20.02435       20.02435       20.02435    6[1-(0),1-(0),1-(0),6-(6,6)]
   504       1.244956       1.244956       1.244956    6[1-(0),1-(0),1-(0),6-(6,6)]
   505       3.001753       3.001753       3.001753    6[1-(0),1-(0),1-(0),6-(6,6)]
   506      18.370369      18.370369      18.370369    6[1-(0),6-(1,6),7-(6,47)]
   507      18.841977      18.841977      18.841977    6[1-(0),6-(1,7),6-(6,6)]
   508       18.79057       18.79057       18.79057    6[6-(1,6),6-(1,6),6-(6,6)]
   509      18.184855      18.184855      18.184855    6[1-(0),6-(1,7),6-(6,6)]
   510      17.699836      17.699836      17.699836    6[1-(0),6-(1,6),7-(6,47)]
   511       19.31135       19.31135       19.31135    6[6-(6,6),6-(6,6),6-(6,6)]
   512       18.42133       18.42133       18.42133    6[6-(1,1,1),6-(6,6),6-(6,6)]
   513      18.896514      18.896514      18.896514    6[6-(1,1,1),6-(5,6),6-(6,6)]
   514      20.284517      20.284517      20.284517    6[5-(6,6),6-(6,6),6-(6,6)]
   515      21.185043      21.185043      21.185043    6[6-(1,1,1),6-(5,6),6-(6,6)]
   516      20.697119      20.697119      20.697119    6[6-(1,1,1),6-(6,6),6-(6,6)]
   517       21.64704       21.64704       21.64704    6[1-(0),1-(0),1-(0),6-(6,6)]
   518       0.328561       0.328561       0.328561    6[1-(0),1-(0),1-(0),6-(6,6)]
   519      17.905243      17.905243      17.905243    6[1-(0),1-(0),1-(0),6-(6,6)]
   520      16.917548      16.917548      16.917548    6[1-(0),1-(0),1-(0),6-(6,6)]
   521      18.508946      18.508946      18.508946    6[1-(0),6-(1,6),7-(6,47)]
   522      18.622042      18.622042      18.622042    6[1-(0),6-(1,7),6-(6,6)]
   523      19.825426      19.825426      19.825426    6[6-(1,6),6-(1,6),6-(6,6)]
   524      20.866987      20.866987      20.866987    6[1-(0),6-(1,7),6-(6,6)]
   525      20.670297      20.670297      20.670297    6[1-(0),6-(1,6),7-(6,47)]
   526      19.999764      19.999764      19.999764    6[6-(6,6),6-(6,6),6-(6,6)]
   527      19.682379      19.682379      19.682379    6[6-(1,1,1),6-(6,6),6-(6,6)]
   528      19.901643      19.901643      19.901643    6[6-(1,1,1),6-(5,6),6-(6,6)]
   529      20.447233      20.447233      20.447233    6[5-(6,6),6-(6,6),6-(6,6)]
   530      20.712094      20.712094      20.712094    6[6-(1,1,1),6-(5,6),6-(6,6)]
   531      20.489253      20.489253      20.489253    6[6-(1,1,1),6-(6,6),6-(6,6)]
   532      20.777583      20.777583      20.777583    6[1-(0),1-(0),1-(0),6-(6,6)]
   533      21.302833      21.302833      21.302833    6[1-(0),1-(0),1-(0),6-(6,6)]
   534      19.501335      19.501335      19.501335    6[1-(0),1-(0),1-(0),6-(6,6)]
   535       19.11019       19.11019       19.11019    6[1-(0),1-(0),1-(0),6-(6,6)]
   536      19.273577      19.273577      19.273577    6[1-(0),6-(1,6),7-(6,47)]
   537      20.147505      20.147505      20.147505    6[1-(0),6-(1,7),6-(6,6)]
   538      20.239815      20.239815      20.239815    6[6-(1,6),6-(1,6),6-(6,6)]
   539      19.418636      19.418636      19.418636    6[1-(0),6-(1,7),6-(6,6)]
   540      18.587175      18.587175      18.587175    6[1-(0),6-(1,6),7-(6,47)]
   541      21.181467      21.181467      21.181467    6[6-(6,6),6-(6,6),6-(6,6)]
   542       20.74048       20.74048       20.74048    6[6-(1,1,1),6-(6,6),6-(6,6)]
   543      21.611502      21.611502      21.611502    6[6-(1,1,1),6-(5,6),6-(6,6)]
   544       0.531733       0.531733       0.531733    6[5-(6,6),6-(6,6),6-(6,6)]
   545       0.950369       0.950369       0.950369    6[6-(1,1,1),6-(5,6),6-(6,6)]
   546       0.115332       0.115332       0.115332    6[6-(1,1,1),6-(6,6),6-(6,6)]
   547       0.545367       0.545367       0.545367    6[1-(0),1-(0),1-(0),6-(6,6)]
   548        2.32675        2.32675        2.32675    6[1-(0),1-(0),1-(0),6-(6,6)]
   549      21.106144      21.106144      21.106144    6[1-(0),1-(0),1-(0),6-(6,6)]
   550      19.349347      19.349347      19.349347    6[1-(0),1-(0),1-(0),6-(6,6)]
   551       3.980731       3.980731       3.980731    6[1-(0),6-(1,6),7-(6,47)]
   552       3.509123       3.509123       3.509123    6[1-(0),6-(1,7),6-(6,6)]
   553        3.56053        3.56053        3.56053    6[6-(1,6),6-(1,6),6-(6,6)]
   554       4.166245       4.166245       4.166245    6[1-(0),6-(1,7),6-(6,6)]
   555       4.651264       4.651264       4.651264    6[1-(0),6-(1,6),7-(6,47)]
   556        3.03975        3.03975        3.03975    6[6-(6,6),6-(6,6),6-(6,6)]
   557        3.92977        3.92977        3.92977    6[6-(1,1,1),6-(6,6),6-(6,6)]
   558       3.454586       3.454586       3.454586    6[6-(1,1,1),6-(5,6),6-(6,6)]
   559       2.066583       2.066583       2.066583    6[5-(6,6),6-(6,6),6-(6,6)]
   560       1.166057       1.166057       1.166057    6[6-(1,1,1),6-(5,6),6-(6,6)]
   561       1.653981       1.653981       1.653981    6[6-(1,1,1),6-(6,6),6-(6,6)]
   562        0.70406        0.70406        0.70406    6[1-(0),1-(0),1-(0),6-(6,6)]
   563      22.022539      22.022539      22.022539    6[1-(0),1-(0),1-(0),6-(6,6)]
   564       4.445857       4.445857       4.445857    6[1-(0),1-(0),1-(0),6-(6,6)]
   565       5.433552       5.433552       5.433552    6[1-(0),1-(0),1-(0),6-(6,6)]
   566       3.842154       3.842154       3.842154    6[1-(0),6-(1,6),7-(6,47)]
   567       3.729058       3.729058       3.729058    6[1-(0),6-(1,7),6-(6,6)]
   568       2.525674       2.525674       2.525674    6[6-(1,6),6-(1,6),6-(6,6)]
   569       1.484113       1.484113       1.484113    6[1-(0),6-(1,7),6-(6,6)]
   570       1.680803       1.680803       1.680803    6[1-(0),6-(1,6),7-(6,47)]
   571       2.351336       2.351336       2.351336    6[6-(6,6),6-(6,6),6-(6,6)]
   572       2.668721       2.668721       2.668721    6[6-(1,1,1),6-(6,6),6-(6,6)]
   573       2.449457       2.449457       2.449457    6[6-(1,1,1),6-(5,6),6-(6,6)]
   574       1.903867       1.903867       1.903867    6[5-(6,6),6-(6,6),6-(6,6)]
   575       1.639006       1.639006       1.639006    6[6-(1,1,1),6-(5,6),6-(6,6)]
   576       1.861847       1.861847       1.861847    6[6-(1,1,1),6-(6,6),6-(6,6)]
   577       1.573517       1.573517       1.573517    6[1-(0),1-(0),1-(0),6-(6,6)]
   578       1.048267       1.048267       1.048267    6[1-(0),1-(0),1-(0),6-(6,6)]
   579       2.849765       2.849765       2.849765    6[1-(0),1-(0),1-(0),6-(6,6)]
   580       3.240909       3.240909       3.240909    6[1-(0),1-(0),1-(0),6-(6,6)]
   581       8.098027       8.098027       8.098027    6[1-(0),6-(1,6),7-(6,47)]
   582       8.971955       8.971955       8.971955    6[1-(0),6-(1,7),6-(6,6)]
   583       9.064265       9.064265       9.064265    6[6-(1,6),6-(1,6),6-(6,6)]
   584       8.243086       8.243086       8.243086    6[1-(0),6-(1,7),6-(6,6)]
   585       7.411625       7.411625       7.411625    6[1-(0),6-(1,6),7-(6,47)]
   586      10.005917      10.005917      10.005917    6[6-(6,6),6-(6,6),6-(6,6)]
   587        9.56493        9.56493        9.56493    6[6-(1,1,1),6-(6,6),6-(6,6)]
   588      10.435952      10.435952      10.435952    6[6-(1,1,1),6-(5,6),6-(6,6)]
   589      11.707283      11.707283      11.707283    6[5-(6,6),6-(6,6),6-(6,6)]
   590      12.125919      12.125919      12.125919    6[6-(1,1,1),6-(5,6),6-(6,6)]
   591      11.290882      11.290882      11.290882    6[6-(1,1,1),6-(6,6),6-(6,6)]
   592      11.720917      11.720917      11.720917    6[1-(0),1-(0),1-(0),6-(6,6)]
   593        13.5023        13.5023        13.5023    6[1-(0),1-(0),1-(0),6-(6,6)]
   594       9.930594       9.930594       9.930594    6[1-(0),1-(0),1-(0),6-(6,6)]
   595       8.173797       8.173797       8.173797    6[1-(0),1-(0),1-(0),6-(6,6)]
   596      15.156281      15.156281      15.156281    6[1-(0),6-(1,6),7-(6,47)]
   597      14.684673      14.684673      14.684673    6[1-(0),6-(1,7),6-(6,6)]
   598       14.73608       14.73608       14.73608    6[6-(1,6),6-(1,6),6-(6,6)]
   599      15.341795      15.341795      15.341795    6[1-(0),6-(1,7),6-(6,6)]
   600      15.826814      15.826814      15.826814    6[1-(0),6-(1,6),7-(6,47)]
   601        14.2153        14.2153        14.2153    6[6-(6,6),6-(6,6),6-(6,6)]
   602       15.10532       15.10532       15.10532    6[6-(1,1,1),6-(6,6),6-(6,6)]
   603      14.630136      14.630136      14.630136    6[6-(1,1,1),6-(5,6),6-(6,6)]
   604      13.242133      13.242133      13.242133    6[5-(6,6),6-(6,6),6-(6,6)]
   605      12.341607      12.341607      12.341607    6[6-(1,1,1),6-(5,6),6-(6,6)]
   606      12.829531      12.829531      12.829531    6[6-(1,1,1),6-(6,6),6-(6,6)]
   607       11.87961       11.87961       11.87961    6[1-(0),1-(0),1-(0),6-(6,6)]
   608      10.846989      10.846989      10.846989    6[1-(0),1-(0),1-(0),6-(6,6)]
   609      15.621407      15.621407      15.621407    6[1-(0),1-(0),1-(0),6-(6,6)]
   610      16.609102      16.609102      16.609102    6[1-(0),1-(0),1-(0),6-(6,6)]
   611      15.017704      15.017704      15.017704    6[1-(0),6-(1,6),7-(6,47)]
   612      14.904608      14.904608      14.904608    6[1-(0),6-(1,7),6-(6,6)]
   613      13.701224      13.701224      13.701224    6[6-(1,6),6-(1,6),6-(6,6)]
   614      12.659663      12.659663      12.659663    6[1-(0),6-(1,7),6-(6,6)]
   615      12.856353      12.856353      12.856353    6[1-(0),6-(1,6),7-(6,47)]
   616      13.526886      13.526886      13.526886    6[6-(6,6),6-(6,6),6-(6,6)]
   617      13.844271      13.844271      13.844271    6[6-(1,1,1),6-(6,6),6-(6,6)]
   618      13.625007      13.625007      13.625007    6[6-(1,1,1),6-(5,6),6-(6,6)]
   619      13.079417      13.079417      13.079417    6[5-(6,6),6-(6,6),6-(6,6)]
   620      12.814556      12.814556      12.814556    6[6-(1,1,1),6-(5,6),6-(6,6)]
   621      13.037397      13.037397      13.037397    6[6-(1,1,1),6-(6,6),6-(6,6)]
   622      12.749067      12.749067      12.749067    6[1-(0),1-(0),1-(0),6-(6,6)]
   623      12.223817      12.223817      12.223817    6[1-(0),1-(0),1-(0),6-(6,6)]
   624      14.025315      14.025315      14.025315    6[1-(0),1-(0),1-(0),6-(6,6)]
   625      14.416459      14.416459      14.416459    6[1-(0),1-(0),1-(0),6-(6,6)]
   626      14.253073      14.253073      14.253073    6[1-(0),6-(1,6),7-(6,47)]
   627      13.379145      13.379145      13.379145    6[1-(0),6-(1,7),6-(6,6)]
   628      13.286835      13.286835      13.286835    6[6-(1,6),6-(1,6),6-(6,6)]
   629      14.108014      14.108014      14.108014    6[1-(0),6-(1,7),6-(6,6)]
   630      14.939475      14.939475      14.939475    6[1-(0),6-(1,6),7-(6,47)]
   631      12.345183      12.345183      12.345183    6[6-(6,6),6-(6,6),6-(6,6)]
   632       12.78617       12.78617       12.78617    6[6-(1,1,1),6-(6,6),6-(6,6)]
   633      11.915148      11.915148      11.915148    6[6-(1,1,1),6-(5,6),6-(6,6)]
   634      10.643817      10.643817      10.643817    6[5-(6,6),6-(6,6),6-(6,6)]
   635      10.225181      10.225181      10.225181    6[6-(1,1,1),6-(5,6),6-(6,6)]
   636      11.060218      11.060218      11.060218    6[6-(1,1,1),6-(6,6),6-(6,6)]
   637      10.630183      10.630183      10.630183    6[1-(0),1-(0),1-(0),6-(6,6)]
   638         8.8488         8.8488         8.8488    6[1-(0),1-(0),1-(0),6-(6,6)]
   639      12.420506      12.420506      12.420506    6[1-(0),1-(0),1-(0),6-(6,6)]
   640      14.177303      14.177303      14.177303    6[1-(0),1-(0),1-(0),6-(6,6)]
   641       7.194819       7.194819       7.194819    6[1-(0),6-(1,6),7-(6,47)]
   642       7.666427       7.666427       7.666427    6[1-(0),6-(1,7),6-(6,6)]
   643        7.61502        7.61502        7.61502    6[6-(1,6),6-(1,6),6-(6,6)]
   644       7.009305       7.009305       7.009305    6[1-(0),6-(1,7),6-(6,6)]
   645       6.524286       6.524286       6.524286    6[1-(0),6-(1,6),7-(6,47)]
   646         8.1358         8.1358         8.1358    6[6-(6,6),6-(6,6),6-(6,6)]
   647        7.24578        7.24578        7.24578    6[6-(1,1,1),6-(6,6),6-(6,6)]
   648       7.720964       7.720964       7.720964    6[6-(1,1,1),6-(5,6),6-(6,6)]
   649       9.108967       9.108967       9.108967    6[5-(6,6),6-(6,6),6-(6,6)]
   650      10.009493      10.009493      10.009493    6[6-(1,1,1),6-(5,6),6-(6,6)]
   651       9.521569       9.521569       9.521569    6[6-(1,1,1),6-(6,6),6-(6,6)]
   652       10.47149       10.47149       10.47149    6[1-(0),1-(0),1-(0),6-(6,6)]
   653      11.504111      11.504111      11.504111    6[1-(0),1-(0),1-(0),6-(6,6)]
   654       6.729693       6.729693       6.729693    6[1-(0),1-(0),1-(0),6-(6,6)]
   655       5.741998       5.741998       5.741998    6[1-(0),1-(0),1-(0),6-(6,6)]
   656       7.333396       7.333396       7.333396    6[1-(0),6-(1,6),7-(6,47)]
   657       7.446492       7.446492       7.446492    6[1-(0),6-(1,7),6-(6,6)]
   658       8.649876       8.649876       8.649876    6[6-(1,6),6-(1,6),6-(6,6)]
   659       9.691437       9.691437       9.691437    6[1-(0),6-(1,7),6-(6,6)]
   660       9.494747       9.494747       9.494747    6[1-(0),6-(1,6),7-(6,47)]
   661       8.824214       8.824214       8.824214    6[6-(6,6),6-(6,6),6-(6,6)]
   662       8.506829       8.506829       8.506829    6[6-(1,1,1),6-(6,6),6-(6,6)]
   663       8.726093       8.726093       8.726093    6[6-(1,1,1),6-(5,6),6-(6,6)]
   664       9.271683       9.271683       9.271683    6[5-(6,6),6-(6,6),6-(6,6)]
   665       9.536544       9.536544       9.536544    6[6-(1,1,1),6-(5,6),6-(6,6)]
   666       9.313703       9.313703       9.313703    6[6-(1,1,1),6-(6,6),6-(6,6)]
   667       9.602033       9.602033       9.602033    6[1-(0),1-(0),1-(0),6-(6,6)]
   668      10.127283      10.127283      10.127283    6[1-(0),1-(0),1-(0),6-(6,6)]
   669       8.325785       8.325785       8.325785    6[1-(0),1-(0),1-(0),6-(6,6)]
   670        7.93464        7.93464        7.93464    6[1-(0),1-(0),1-(0),6-(6,6)]
   671       6.497465       6.497465       6.497465    6[1-(0),6-(1,6),7-(6,47)]
   672       6.014681       6.014681       6.014681    6[1-(0),6-(1,7),6-(6,6)]
   673       6.657275       6.657275       6.657275    6[6-(1,6),6-(1,6),6-(6,6)]
   674       7.731245       7.731245       7.731245    6[1-(0),6-(1,7),6-(6,6)]
   675       8.153681       8.153681       8.153681    6[1-(0),6-(1,6),7-(6,47)]
   676       6.176726       6.176726       6.176726    6[6-(6,6),6-(6,6),6-(6,6)]
   677       5.239768       5.239768       5.239768    6[6-(1,1,1),6-(6,6),6-(6,6)]
   678       4.848624       4.848624       4.848624    6[6-(1,1,1),6-(5,6),6-(6,6)]
   679       5.435117       5.435117       5.435117    6[5-(6,6),6-(6,6),6-(6,6)]
   680       6.384145       6.384145       6.384145    6[6-(1,1,1),6-(5,6),6-(6,6)]
   681       6.722093       6.722093       6.722093    6[6-(1,1,1),6-(6,6),6-(6,6)]
   682       7.691014       7.691014       7.691014    6[1-(0),1-(0),1-(0),6-(6,6)]
   683       7.018245       7.018245       7.018245    6[1-(0),1-(0),1-(0),6-(6,6)]
   684       3.828743       3.828743       3.828743    6[1-(0),1-(0),1-(0),6-(6,6)]
   685       4.684791       4.684791       4.684791    6[1-(0),1-(0),1-(0),6-(6,6)]
   686      12.210406      12.210406      12.210406    6[1-(0),6-(1,6),7-(6,47)]
   687      11.043679      11.043679      11.043679    6[1-(0),6-(1,7),6-(6,6)]
   688       9.868458       9.868458       9.868458    6[6-(1,6),6-(1,6),6-(6,6)]
   689       9.888127       9.888127       9.888127    6[1-(0),6-(1,7),6-(6,6)]
   690      11.090616      11.090616      11.090616    6[1-(0),6-(1,6),7-(6,47)]
   691       8.575894       8.575894       8.575894    6[6-(6,6),6-(6,6),6-(6,6)]
   692       7.622396       7.622396       7.622396    6[6-(1,1,1),6-(6,6),6-(6,6)]
   693       6.419683       6.419683       6.419683    6[6-(1,1,1),6-(5,6),6-(6,6)]
   694        6.22344        6.22344        6.22344    6[5-(6,6),6-(6,6),6-(6,6)]
   695        7.20443        7.20443        7.20443    6[6-(1,1,1),6-(5,6),6-(6,6)]
   696       8.370263       8.370263       8.370263    6[6-(1,1,1),6-(6,6),6-(6,6)]
   697       9.414283       9.414283       9.414283    6[1-(0),1-(0),1-(0),6-(6,6)]
   698       6.942252       6.942252       6.942252    6[1-(0),1-(0),1-(0),6-(6,6)]
   699       5.402931       5.402931       5.402931    6[1-(0),1-(0),1-(0),6-(6,6)]
   700       7.849706       7.849706       7.849706    6[1-(0),1-(0),1-(0),6-(6,6)]
   701      19.666509      19.666509      19.666509    6[1-(0),6-(1,6),7-(6,47)]
   702       21.02121       21.02121       21.02121    6[1-(0),6-(1,7),6-(6,6)]
   703      21.624242      21.624242      21.624242    6[6-(1,6),6-(1,6),6-(6,6)]
   704      20.759702      20.759702      20.759702    6[1-(0),6-(1,7),6-(6,6)]
   705       19.41193       19.41193       19.41193    6[1-(0),6-(1,6),7-(6,47)]
   706       0.749879       0.749879       0.749879    6[6-(6,6),6-(6,6),6-(6,6)]
   707       1.418177       1.418177       1.418177    6[6-(1,1,1),6-(6,6),6-(6,6)]
   708        2.80998        2.80998        2.80998    6[6-(1,1,1),6-(5,6),6-(6,6)]
   709       3.513369       3.513369       3.513369    6[5-(6,6),6-(6,6),6-(6,6)]
   710       2.828308       2.828308       2.828308    6[6-(1,1,1),6-(5,6),6-(6,6)]
   711       1.437846       1.437846       1.437846    6[6-(1,1,1),6-(6,6),6-(6,6)]
   712       0.699589       0.699589       0.699589    6[1-(0),1-(0),1-(0),6-(6,6)]
   713       3.535944       3.535944       3.535944    6[1-(0),1-(0),1-(0),6-(6,6)]
   714       3.527004       3.527004       3.527004    6[1-(0),1-(0),1-(0),6-(6,6)]
   715       0.663828       0.663828       0.663828    6[1-(0),1-(0),1-(0),6-(6,6)]
   716      15.853635      15.853635      15.853635    6[1-(0),6-(1,6),7-(6,47)]
   717      16.336419      16.336419      16.336419    6[1-(0),6-(1,7),6-(6,6)]
   718      15.693825      15.693825      15.693825    6[6-(1,6),6-(1,6),6-(6,6)]
   719      14.619855      14.619855      14.619855    6[1-(0),6-(1,7),6-(6,6)]
   720      14.197419      14.197419      14.197419    6[1-(0),6-(1,6),7-(6,47)]
   721      16.174374      16.174374      16.174374    6[6-(6,6),6-(6,6),6-(6,6)]
   722      17.111332      17.111332      17.111332    6[6-(1,1,1),6-(6,6),6-(6,6)]
   723      17.502476      17.502476      17.502476    6[6-(1,1,1),6-(5,6),6-(6,6)]
   724      16.915983      16.915983      16.915983    6[5-(6,6),6-(6,6),6-(6,6)]
   725      15.966955      15.966955      15.966955    6[6-(1,1,1),6-(5,6),6-(6,6)]
   726      15.629007      15.629007      15.629007    6[6-(1,1,1),6-(6,6),6-(6,6)]
   727      14.660086      14.660086      14.660086    6[1-(0),1-(0),1-(0),6-(6,6)]
   728      15.332855      15.332855      15.332855    6[1-(0),1-(0),1-(0),6-(6,6)]
   729      18.522357      18.522357      18.522357    6[1-(0),1-(0),1-(0),6-(6,6)]
   730      17.666309      17.666309      17.666309    6[1-(0),1-(0),1-(0),6-(6,6)]
   731      10.140694      10.140694      10.140694    6[1-(0),6-(1,6),7-(6,47)]
   732      11.307421      11.307421      11.307421    6[1-(0),6-(1,7),6-(6,6)]
   733      12.482642      12.482642      12.482642    6[6-(1,6),6-(1,6),6-(6,6)]
   734      12.462973      12.462973      12.462973    6[1-(0),6-(1,7),6-(6,6)]
   735      11.260484      11.260484      11.260484    6[1-(0),6-(1,6),7-(6,47)]
   736      13.775206      13.775206      13.775206    6[6-(6,6),6-(6,6),6-(6,6)]
   737      14.728704      14.728704      14.728704    6[6-(1,1,1),6-(6,6),6-(6,6)]
   738      15.931417      15.931417      15.931417    6[6-(1,1,1),6-(5,6),6-(6,6)]
   739       16.12766       16.12766       16.12766    6[5-(6,6),6-(6,6),6-(6,6)]
   740       15.14667       15.14667       15.14667    6[6-(1,1,1),6-(5,6),6-(6,6)]
   741      13.980837      13.980837      13.980837    6[6-(1,1,1),6-(6,6),6-(6,6)]
   742      12.936817      12.936817      12.936817    6[1-(0),1-(0),1-(0),6-(6,6)]
   743      15.408848      15.408848      15.408848    6[1-(0),1-(0),1-(0),6-(6,6)]
   744      16.948169      16.948169      16.948169    6[1-(0),1-(0),1-(0),6-(6,6)]
   745      14.501394      14.501394      14.501394    6[1-(0),1-(0),1-(0),6-(6,6)]
   746       2.684591       2.684591       2.684591    6[1-(0),6-(1,6),7-(6,47)]
   747        1.32989        1.32989        1.32989    6[1-(0),6-(1,7),6-(6,6)]
   748       0.726858       0.726858       0.726858    6[6-(1,6),6-(1,6),6-(6,6)]
   749       1.591398       1.591398       1.591398    6[1-(0),6-(1,7),6-(6,6)]
   750        2.93917        2.93917        2.93917    6[1-(0),6-(1,6),7-(6,47)]
   751      21.601221      21.601221      21.601221    6[6-(6,6),6-(6,6),6-(6,6)]
   752      20.932923      20.932923      20.932923    6[6-(1,1,1),6-(6,6),6-(6,6)]
   753       19.54112       19.54112       19.54112    6[6-(1,1,1),6-(5,6),6-(6,6)]
   754      18.837731      18.837731      18.837731    6[5-(6,6),6-(6,6),6-(6,6)]
   755      19.522792      19.522792      19.522792    6[6-(1,1,1),6-(5,6),6-(6,6)]
   756      20.913254      20.913254      20.913254    6[6-(1,1,1),6-(6,6),6-(6,6)]
   757      21.651511      21.651511      21.651511    6[1-(0),1-(0),1-(0),6-(6,6)]
   758      18.815156      18.815156      18.815156    6[1-(0),1-(0),1-(0),6-(6,6)]
   759      18.824096      18.824096      18.824096    6[1-(0),1-(0),1-(0),6-(6,6)]
   760      21.687272      21.687272      21.687272    6[1-(0),1-(0),1-(0),6-(6,6)]
   761       3.620878       3.620878       3.620878    7[6-(1,6),6-(1,6),47-(7,7)]
   762      21.292105      21.292105      21.292105    7[6-(1,6),6-(1,6),47-(7,7)]
   763      14.690931      14.690931      14.690931    7[6-(1,6),6-(1,6),47-(7,7)]
   764      18.730222      18.730222      18.730222    7[6-(1,6),6-(1,6),47-(7,7)]
   765       1.058995       1.058995       1.058995    7[6-(1,6),6-(1,6),47-(7,7)]
   766       7.660169       7.660169       7.660169    7[6-(1,6),6-(1,6),47-(7,7)]
   767       3.854671       3.854671       3.854671    7[6-(1,6),6-(1,6),47-(7,7)]
   768       17.78924       17.78924       17.78924    7[6-(1,6),6-(1,6),47-(7,7)]
   769      19.503793      19.503793      19.503793    7[6-(1,6),6-(1,6),47-(7,7)]
   770      18.496429      18.496429      18.496429    7[6-(1,6),6-(1,6),47-(7,7)]
   771        4.56186        4.56186        4.56186    7[6-(1,6),6-(1,6),47-(7,7)]
   772       2.847307       2.847307       2.847307    7[6-(1,6),6-(1,6),47-(7,7)]
   773       5.282459       5.282459       5.282459    7[8-(0),8-(0),8-(0)]
   774      17.068641      17.068641      17.068641    7[8-(0),8-(0),8-(0)]
   775       7.320879       7.320879       7.320879    7[6-(1,6),6-(1,6),47-(7,7)]
   776       15.73741       15.73741       15.73741    7[6-(1,6),6-(1,6),47-(7,7)]
   777      14.022857      14.022857      14.022857    7[6-(1,6),6-(1,6),47-(7,7)]
   778      15.030221      15.030221      15.030221    7[6-(1,6),6-(1,6),47-(7,7)]
   779        6.61369        6.61369        6.61369    7[6-(1,6),6-(1,6),47-(7,7)]
   780       8.328243       8.328243       8.328243    7[6-(1,6),6-(1,6),47-(7,7)]
   781       7.554672       7.554672       7.554672    7[6-(1,6),6-(1,6),47-(7,7)]
   782      12.234545      12.234545      12.234545    7[6-(1,6),6-(1,6),47-(7,7)]
   783      18.835719      18.835719      18.835719    7[6-(1,6),6-(1,6),47-(7,7)]
   784      14.796428      14.796428      14.796428    7[6-(1,6),6-(1,6),47-(7,7)]
   785      10.116555      10.116555      10.116555    7[6-(1,6),6-(1,6),47-(7,7)]
   786       3.515381       3.515381       3.515381    7[6-(1,6),6-(1,6),47-(7,7)]
   787       5.893091       5.893091       5.893091    7[8-(0),8-(0),8-(0)]
   788      16.458009      16.458009      16.458009    7[8-(0),8-(0),8-(0)]
   789      22.042655      22.042655      22.042655    7[8-(0),8-(0),8-(0)]
   790       0.308445       0.308445       0.308445    7[8-(0),8-(0),8-(0)]
   791      10.585481      10.585481      10.585481    7[8-(0),8-(0),8-(0)]
   792      11.765619      11.765619      11.765619    7[8-(0),8-(0),8-(0)]
   793      11.483995      11.483995      11.483995    7[8-(0),8-(0),8-(0)]
   794      10.867105      10.867105      10.867105    7[8-(0),8-(0),8-(0)]
   795       0.590069       0.590069       0.590069    7[8-(0),8-(0),8-(0)]
   796      21.761031      21.761031      21.761031    7[8-(0),8-(0),8-(0)]
   797       5.395556       5.395556       5.395556    8[7-(8,8)]
   798      16.955544      16.955544      16.955544    8[7-(8,8)]
   799       5.999035       5.999035       5.999035    8[7-(8,8)]
   800      16.352065      16.352065      16.352065    8[7-(8,8)]
   801       4.403167       4.403167       4.403167    8[7-(8,8)]
   802      17.947933      17.947933      17.947933    8[7-(8,8)]
   803       5.176515       5.176515       5.176515    8[7-(8,8)]
   804      17.174585      17.174585      17.174585    8[7-(8,8)]
   805       5.779994       5.779994       5.779994    8[7-(8,8)]
   806      16.571106      16.571106      16.571106    8[7-(8,8)]
   807       6.772383       6.772383       6.772383    8[7-(8,8)]
   808      15.578717      15.578717      15.578717    8[7-(8,8)]
   809       0.605715       0.605715       0.605715    8[7-(8,8)]
   810      22.295222      22.295222      22.295222    8[7-(8,8)]
   811      20.896043      20.896043      20.896043    8[7-(8,8)]
   812      21.745385      21.745385      21.745385    8[7-(8,8)]
   813       0.055878       0.055878       0.055878    8[7-(8,8)]
   814       1.455057       1.455057       1.455057    8[7-(8,8)]
   815       10.05576       10.05576       10.05576    8[7-(8,8)]
   816      11.553284      11.553284      11.553284    8[7-(8,8)]
   817      10.192102      10.192102      10.192102    8[7-(8,8)]
   818       12.29534       12.29534       12.29534    8[7-(8,8)]
   819      10.797816      10.797816      10.797816    8[7-(8,8)]
   820      12.158998      12.158998      12.158998    8[7-(8,8)]
   821      10.569835      10.569835      10.569835    8[7-(8,8)]
   822      11.231428      11.231428      11.231428    8[7-(8,8)]
   823      12.630607      12.630607      12.630607    8[7-(8,8)]
   824      11.781265      11.781265      11.781265    8[7-(8,8)]
   825      11.119672      11.119672      11.119672    8[7-(8,8)]
   826       9.720493       9.720493       9.720493    8[7-(8,8)]
   827        1.11979        1.11979        1.11979    8[7-(8,8)]
   828      21.973366      21.973366      21.973366    8[7-(8,8)]
   829       0.983448       0.983448       0.983448    8[7-(8,8)]
   830       21.23131       21.23131       21.23131    8[7-(8,8)]
   831       0.377734       0.377734       0.377734    8[7-(8,8)]
   832      21.367652      21.367652      21.367652    8[7-(8,8)]
