# Supplementary material for: A collection of forcefield precursors for metal–organic frameworks
Source: RSC Adv. 2019 Nov 13;9(63):36492–507. doi: 10.1039/c9ra07327b (PMC9075174; doi:10.1039/c9ra07327b)
Supplement: RA-009-C9RA07327B-s369 [file RA-009-C9RA07327B-s369.txt]

CUTKOS_clean

10.609000    0.000000    0.000000
0.000000    12.321000    0.000000
0.000000    -0.783428    25.804110

     1       8.115461       8.115461       8.115461    30[7-(6,6),7-(6,6),8-(6),8-(6),8-(6,30)]
     2       8.115461       8.115461       8.115461    30[7-(6,6),7-(6,6),8-(6),8-(6),8-(6,30)]
     3       2.493539       2.493539       2.493539    30[7-(6,6),7-(6,6),8-(6),8-(6),8-(6,30)]
     4       2.493539       2.493539       2.493539    30[7-(6,6),7-(6,6),8-(6),8-(6),8-(6,30)]
     5         5.3045         5.3045         5.3045    30[8-(6),8-(6),8-(6),8-(6),8-(6,30),8-(6,30)]
     6         5.3045         5.3045         5.3045    30[8-(6),8-(6),8-(6),8-(6),8-(6,30),8-(6,30)]
     7       6.421628       6.421628       6.421628    1[6-(6,6)]
     8       3.967766       3.967766       3.967766    1[6-(6,6)]
     9         3.7959         3.7959         3.7959    1[6-(6,6)]
    10       4.719944       4.719944       4.719944    1[6-(6,6)]
    11       8.360953       8.360953       8.360953    1[6-(6,6)]
    12       7.411447       7.411447       7.411447    1[6-(6,6)]
    13       5.822219       5.822219       5.822219    1[6-(6,6)]
    14       8.225158       8.225158       8.225158    1[6-(6,6)]
    15       7.589679       7.589679       7.589679    1[6-(6,6)]
    16      10.126291      10.126291      10.126291    1[6-(6,6)]
    17       1.313394       1.313394       1.313394    1[6-(6,6)]
    18       8.370501       8.370501       8.370501    1[6-(6,6)]
    19       6.046069       6.046069       6.046069    1[6-(6,7)]
    20        6.10654        6.10654        6.10654    1[6-(6,6)]
    21       8.095728       8.095728       8.095728    1[6-(6,6)]
    22        2.77001        2.77001        2.77001    1[6-(6,6)]
    23       2.495237       2.495237       2.495237    1[6-(6,6)]
    24       0.405264       0.405264       0.405264    1[6-(6,7)]
    25      10.558077      10.558077      10.558077    1[6-(6,6)]
    26       1.713354       1.713354       1.713354    1[6-(6,6)]
    27       6.421628       6.421628       6.421628    1[6-(6,6)]
    28       3.967766       3.967766       3.967766    1[6-(6,6)]
    29         3.7959         3.7959         3.7959    1[6-(6,6)]
    30       4.719944       4.719944       4.719944    1[6-(6,6)]
    31       8.360953       8.360953       8.360953    1[6-(6,6)]
    32       7.411447       7.411447       7.411447    1[6-(6,6)]
    33       5.822219       5.822219       5.822219    1[6-(6,6)]
    34       8.225158       8.225158       8.225158    1[6-(6,6)]
    35       7.589679       7.589679       7.589679    1[6-(6,6)]
    36      10.126291      10.126291      10.126291    1[6-(6,6)]
    37       1.313394       1.313394       1.313394    1[6-(6,6)]
    38       8.370501       8.370501       8.370501    1[6-(6,6)]
    39       6.046069       6.046069       6.046069    1[6-(6,7)]
    40        6.10654        6.10654        6.10654    1[6-(6,6)]
    41       8.095728       8.095728       8.095728    1[6-(6,6)]
    42        2.77001        2.77001        2.77001    1[6-(6,6)]
    43       2.495237       2.495237       2.495237    1[6-(6,6)]
    44       0.405264       0.405264       0.405264    1[6-(6,7)]
    45      10.558077      10.558077      10.558077    1[6-(6,6)]
    46       1.713354       1.713354       1.713354    1[6-(6,6)]
    47       4.187372       4.187372       4.187372    1[6-(6,6)]
    48       6.641234       6.641234       6.641234    1[6-(6,6)]
    49         6.8131         6.8131         6.8131    1[6-(6,6)]
    50       5.889056       5.889056       5.889056    1[6-(6,6)]
    51       2.248047       2.248047       2.248047    1[6-(6,6)]
    52       3.197553       3.197553       3.197553    1[6-(6,6)]
    53       4.786781       4.786781       4.786781    1[6-(6,6)]
    54       2.383842       2.383842       2.383842    1[6-(6,6)]
    55       3.019321       3.019321       3.019321    1[6-(6,6)]
    56        0.48271        0.48271        0.48271    1[6-(6,6)]
    57       9.295606       9.295606       9.295606    1[6-(6,6)]
    58       2.238499       2.238499       2.238499    1[6-(6,6)]
    59       4.562931       4.562931       4.562931    1[6-(6,7)]
    60        4.50246        4.50246        4.50246    1[6-(6,6)]
    61       2.513272       2.513272       2.513272    1[6-(6,6)]
    62        7.83899        7.83899        7.83899    1[6-(6,6)]
    63       8.113763       8.113763       8.113763    1[6-(6,6)]
    64      10.203736      10.203736      10.203736    1[6-(6,7)]
    65       0.050923       0.050923       0.050923    1[6-(6,6)]
    66       8.895647       8.895647       8.895647    1[6-(6,6)]
    67       4.187372       4.187372       4.187372    1[6-(6,6)]
    68       6.641234       6.641234       6.641234    1[6-(6,6)]
    69         6.8131         6.8131         6.8131    1[6-(6,6)]
    70       5.889056       5.889056       5.889056    1[6-(6,6)]
    71       2.248047       2.248047       2.248047    1[6-(6,6)]
    72       3.197553       3.197553       3.197553    1[6-(6,6)]
    73       4.786781       4.786781       4.786781    1[6-(6,6)]
    74       2.383842       2.383842       2.383842    1[6-(6,6)]
    75       3.019321       3.019321       3.019321    1[6-(6,6)]
    76        0.48271        0.48271        0.48271    1[6-(6,6)]
    77       9.295606       9.295606       9.295606    1[6-(6,6)]
    78       2.238499       2.238499       2.238499    1[6-(6,6)]
    79       4.562931       4.562931       4.562931    1[6-(6,7)]
    80        4.50246        4.50246        4.50246    1[6-(6,6)]
    81       2.513272       2.513272       2.513272    1[6-(6,6)]
    82        7.83899        7.83899        7.83899    1[6-(6,6)]
    83       8.113763       8.113763       8.113763    1[6-(6,6)]
    84      10.203736      10.203736      10.203736    1[6-(6,7)]
    85       0.050923       0.050923       0.050923    1[6-(6,6)]
    86       8.895647       8.895647       8.895647    1[6-(6,6)]
    87       4.805877       4.805877       4.805877    6[6-(1,6),8-(30),8-(30)]
    88       5.492279       5.492279       5.492279    6[1-(0),6-(1,6),6-(8,8)]
    89       4.894993       4.894993       4.894993    6[1-(0),6-(1,6),6-(6,6)]
    90        5.50501        5.50501        5.50501    6[6-(1,6),6-(1,6),6-(1,6)]
    91       4.719944       4.719944       4.719944    6[1-(0),6-(1,6),6-(6,6)]
    92       5.271612       5.271612       5.271612    6[1-(0),6-(1,6),6-(6,6)]
    93       6.643356       6.643356       6.643356    6[6-(1,6),6-(1,6),6-(1,6)]
    94       7.439031       7.439031       7.439031    6[1-(0),6-(1,6),6-(6,6)]
    95       6.866145       6.866145       6.866145    6[1-(0),6-(1,6),6-(6,6)]
    96       7.553608       7.553608       7.553608    6[6-(1,6),8-(0),8-(30,30)]
    97       6.746263       6.746263       6.746263    6[1-(0),6-(1,6),6-(8,8)]
    98       7.300053       7.300053       7.300053    6[1-(0),6-(1,6),6-(6,6)]
    99       7.773214       7.773214       7.773214    6[6-(1,6),8-(30),8-(30)]
   100       8.230462       8.230462       8.230462    6[1-(0),6-(1,6),6-(8,8)]
   101       9.507786       9.507786       9.507786    6[1-(0),6-(1,6),6-(6,6)]
   102      10.038236      10.038236      10.038236    6[6-(1,6),6-(1,6),6-(1,6)]
   103       0.778701       0.778701       0.778701    6[1-(0),6-(1,6),6-(6,6)]
   104       9.273327       9.273327       9.273327    6[1-(0),6-(1,6),6-(6,6)]
   105       6.838561       6.838561       6.838561    6[1-(0),6-(1,6),7-(6,30)]
   106        6.87251        6.87251        6.87251    6[1-(0),6-(1,6),6-(1,7)]
   107       8.056475       8.056475       8.056475    6[1-(0),6-(1,6),6-(6,6)]
   108       9.184211       9.184211       9.184211    6[6-(1,6),6-(1,6),6-(6,7)]
   109       9.056903       9.056903       9.056903    6[6-(6,6),6-(6,7),7-(6,30)]
   110      10.223893      10.223893      10.223893    6[6-(6,6),6-(6,7),7-(6,30)]
   111        0.86039        0.86039        0.86039    6[6-(1,6),6-(1,6),6-(6,7)]
   112       1.935082       1.935082       1.935082    6[1-(0),6-(1,6),6-(6,6)]
   113       1.770642       1.770642       1.770642    6[1-(0),6-(1,6),6-(1,7)]
   114       0.504988       0.504988       0.504988    6[1-(0),6-(1,6),7-(6,30)]
   115      10.464718      10.464718      10.464718    6[1-(0),6-(1,6),6-(6,6)]
   116        0.90707        0.90707        0.90707    6[1-(0),6-(1,6),6-(6,6)]
   117       4.805877       4.805877       4.805877    6[6-(1,6),8-(30),8-(30)]
   118       5.492279       5.492279       5.492279    6[1-(0),6-(1,6),6-(8,8)]
   119       4.894993       4.894993       4.894993    6[1-(0),6-(1,6),6-(6,6)]
   120        5.50501        5.50501        5.50501    6[6-(1,6),6-(1,6),6-(1,6)]
   121       4.719944       4.719944       4.719944    6[1-(0),6-(1,6),6-(6,6)]
   122       5.271612       5.271612       5.271612    6[1-(0),6-(1,6),6-(6,6)]
   123       6.643356       6.643356       6.643356    6[6-(1,6),6-(1,6),6-(1,6)]
   124       7.439031       7.439031       7.439031    6[1-(0),6-(1,6),6-(6,6)]
   125       6.866145       6.866145       6.866145    6[1-(0),6-(1,6),6-(6,6)]
   126       7.553608       7.553608       7.553608    6[6-(1,6),8-(0),8-(30,30)]
   127       6.746263       6.746263       6.746263    6[1-(0),6-(1,6),6-(8,8)]
   128       7.300053       7.300053       7.300053    6[1-(0),6-(1,6),6-(6,6)]
   129       7.773214       7.773214       7.773214    6[6-(1,6),8-(30),8-(30)]
   130       8.230462       8.230462       8.230462    6[1-(0),6-(1,6),6-(8,8)]
   131       9.507786       9.507786       9.507786    6[1-(0),6-(1,6),6-(6,6)]
   132      10.038236      10.038236      10.038236    6[6-(1,6),6-(1,6),6-(1,6)]
   133       0.778701       0.778701       0.778701    6[1-(0),6-(1,6),6-(6,6)]
   134       9.273327       9.273327       9.273327    6[1-(0),6-(1,6),6-(6,6)]
   135       6.838561       6.838561       6.838561    6[1-(0),6-(1,6),7-(6,30)]
   136        6.87251        6.87251        6.87251    6[1-(0),6-(1,6),6-(1,7)]
   137       8.056475       8.056475       8.056475    6[1-(0),6-(1,6),6-(6,6)]
   138       9.184211       9.184211       9.184211    6[6-(1,6),6-(1,6),6-(6,7)]
   139       9.056903       9.056903       9.056903    6[6-(6,6),6-(6,7),7-(6,30)]
   140      10.223893      10.223893      10.223893    6[6-(6,6),6-(6,7),7-(6,30)]
   141        0.86039        0.86039        0.86039    6[6-(1,6),6-(1,6),6-(6,7)]
   142       1.935082       1.935082       1.935082    6[1-(0),6-(1,6),6-(6,6)]
   143       1.770642       1.770642       1.770642    6[1-(0),6-(1,6),6-(1,7)]
   144       0.504988       0.504988       0.504988    6[1-(0),6-(1,6),7-(6,30)]
   145      10.464718      10.464718      10.464718    6[1-(0),6-(1,6),6-(6,6)]
   146        0.90707        0.90707        0.90707    6[1-(0),6-(1,6),6-(6,6)]
   147       5.803123       5.803123       5.803123    6[6-(1,6),8-(30),8-(30)]
   148       5.116721       5.116721       5.116721    6[1-(0),6-(1,6),6-(8,8)]
   149       5.714007       5.714007       5.714007    6[1-(0),6-(1,6),6-(6,6)]
   150        5.10399        5.10399        5.10399    6[6-(1,6),6-(1,6),6-(1,6)]
   151       5.889056       5.889056       5.889056    6[1-(0),6-(1,6),6-(6,6)]
   152       5.337388       5.337388       5.337388    6[1-(0),6-(1,6),6-(6,6)]
   153       3.965644       3.965644       3.965644    6[6-(1,6),6-(1,6),6-(1,6)]
   154       3.169969       3.169969       3.169969    6[1-(0),6-(1,6),6-(6,6)]
   155       3.742855       3.742855       3.742855    6[1-(0),6-(1,6),6-(6,6)]
   156       3.055392       3.055392       3.055392    6[6-(1,6),8-(0),8-(30,30)]
   157       3.862737       3.862737       3.862737    6[1-(0),6-(1,6),6-(8,8)]
   158       3.308947       3.308947       3.308947    6[1-(0),6-(1,6),6-(6,6)]
   159       2.835786       2.835786       2.835786    6[6-(1,6),8-(30),8-(30)]
   160       2.378538       2.378538       2.378538    6[1-(0),6-(1,6),6-(8,8)]
   161       1.101214       1.101214       1.101214    6[1-(0),6-(1,6),6-(6,6)]
   162       0.570764       0.570764       0.570764    6[6-(1,6),6-(1,6),6-(1,6)]
   163       9.830299       9.830299       9.830299    6[1-(0),6-(1,6),6-(6,6)]
   164       1.335673       1.335673       1.335673    6[1-(0),6-(1,6),6-(6,6)]
   165       3.770439       3.770439       3.770439    6[1-(0),6-(1,6),7-(6,30)]
   166        3.73649        3.73649        3.73649    6[1-(0),6-(1,6),6-(1,7)]
   167       2.552525       2.552525       2.552525    6[1-(0),6-(1,6),6-(6,6)]
   168       1.424789       1.424789       1.424789    6[6-(1,6),6-(1,6),6-(6,7)]
   169       1.552097       1.552097       1.552097    6[6-(6,6),6-(6,7),7-(6,30)]
   170       0.385107       0.385107       0.385107    6[6-(6,6),6-(6,7),7-(6,30)]
   171        9.74861        9.74861        9.74861    6[6-(1,6),6-(1,6),6-(6,7)]
   172       8.673918       8.673918       8.673918    6[1-(0),6-(1,6),6-(6,6)]
   173       8.838358       8.838358       8.838358    6[1-(0),6-(1,6),6-(1,7)]
   174      10.104012      10.104012      10.104012    6[1-(0),6-(1,6),7-(6,30)]
   175       0.144282       0.144282       0.144282    6[1-(0),6-(1,6),6-(6,6)]
   176        9.70193        9.70193        9.70193    6[1-(0),6-(1,6),6-(6,6)]
   177       5.803123       5.803123       5.803123    6[6-(1,6),8-(30),8-(30)]
   178       5.116721       5.116721       5.116721    6[1-(0),6-(1,6),6-(8,8)]
   179       5.714007       5.714007       5.714007    6[1-(0),6-(1,6),6-(6,6)]
   180        5.10399        5.10399        5.10399    6[6-(1,6),6-(1,6),6-(1,6)]
   181       5.889056       5.889056       5.889056    6[1-(0),6-(1,6),6-(6,6)]
   182       5.337388       5.337388       5.337388    6[1-(0),6-(1,6),6-(6,6)]
   183       3.965644       3.965644       3.965644    6[6-(1,6),6-(1,6),6-(1,6)]
   184       3.169969       3.169969       3.169969    6[1-(0),6-(1,6),6-(6,6)]
   185       3.742855       3.742855       3.742855    6[1-(0),6-(1,6),6-(6,6)]
   186       3.055392       3.055392       3.055392    6[6-(1,6),8-(0),8-(30,30)]
   187       3.862737       3.862737       3.862737    6[1-(0),6-(1,6),6-(8,8)]
   188       3.308947       3.308947       3.308947    6[1-(0),6-(1,6),6-(6,6)]
   189       2.835786       2.835786       2.835786    6[6-(1,6),8-(30),8-(30)]
   190       2.378538       2.378538       2.378538    6[1-(0),6-(1,6),6-(8,8)]
   191       1.101214       1.101214       1.101214    6[1-(0),6-(1,6),6-(6,6)]
   192       0.570764       0.570764       0.570764    6[6-(1,6),6-(1,6),6-(1,6)]
   193       9.830299       9.830299       9.830299    6[1-(0),6-(1,6),6-(6,6)]
   194       1.335673       1.335673       1.335673    6[1-(0),6-(1,6),6-(6,6)]
   195       3.770439       3.770439       3.770439    6[1-(0),6-(1,6),7-(6,30)]
   196        3.73649        3.73649        3.73649    6[1-(0),6-(1,6),6-(1,7)]
   197       2.552525       2.552525       2.552525    6[1-(0),6-(1,6),6-(6,6)]
   198       1.424789       1.424789       1.424789    6[6-(1,6),6-(1,6),6-(6,7)]
   199       1.552097       1.552097       1.552097    6[6-(6,6),6-(6,7),7-(6,30)]
   200       0.385107       0.385107       0.385107    6[6-(6,6),6-(6,7),7-(6,30)]
   201        9.74861        9.74861        9.74861    6[6-(1,6),6-(1,6),6-(6,7)]
   202       8.673918       8.673918       8.673918    6[1-(0),6-(1,6),6-(6,6)]
   203       8.838358       8.838358       8.838358    6[1-(0),6-(1,6),6-(1,7)]
   204      10.104012      10.104012      10.104012    6[1-(0),6-(1,6),7-(6,30)]
   205       0.144282       0.144282       0.144282    6[1-(0),6-(1,6),6-(6,6)]
   206        9.70193        9.70193        9.70193    6[1-(0),6-(1,6),6-(6,6)]
   207       7.916436       7.916436       7.916436    7[6-(1,6),6-(6,6),30-(7,8,8,8)]
   208      10.046723      10.046723      10.046723    7[6-(1,6),6-(6,6),30-(7,8,8,8)]
   209       7.916436       7.916436       7.916436    7[6-(1,6),6-(6,6),30-(7,8,8,8)]
   210      10.046723      10.046723      10.046723    7[6-(1,6),6-(6,6),30-(7,8,8,8)]
   211       2.692564       2.692564       2.692564    7[6-(1,6),6-(6,6),30-(7,8,8,8)]
   212       0.562277       0.562277       0.562277    7[6-(1,6),6-(6,6),30-(7,8,8,8)]
   213       2.692564       2.692564       2.692564    7[6-(1,6),6-(6,6),30-(7,8,8,8)]
   214       0.562277       0.562277       0.562277    7[6-(1,6),6-(6,6),30-(7,8,8,8)]
   215       6.562727       6.562727       6.562727    8[6-(6,8),30-(8,8,8,8,8)]
   216       8.624056       8.624056       8.624056    8[6-(6,8),30-(7,7,8,8)]
   217       6.887363       6.887363       6.887363    8[6-(6,8),30-(7,7,8,8),30-(8,8,8,8,8)]
   218       8.772582       8.772582       8.772582    8[6-(6,8)]
   219       5.524106       5.524106       5.524106    8[6-(6,8),30-(8,8,8,8,8)]
   220       3.546589       3.546589       3.546589    8[6-(6,8),30-(7,7,8,8)]
   221       6.562727       6.562727       6.562727    8[6-(6,8),30-(8,8,8,8,8)]
   222       8.624056       8.624056       8.624056    8[6-(6,8),30-(7,7,8,8)]
   223       6.887363       6.887363       6.887363    8[6-(6,8),30-(7,7,8,8),30-(8,8,8,8,8)]
   224       8.772582       8.772582       8.772582    8[6-(6,8)]
   225       5.524106       5.524106       5.524106    8[6-(6,8),30-(8,8,8,8,8)]
   226       3.546589       3.546589       3.546589    8[6-(6,8),30-(7,7,8,8)]
   227       4.046273       4.046273       4.046273    8[6-(6,8),30-(8,8,8,8,8)]
   228       1.984944       1.984944       1.984944    8[6-(6,8),30-(7,7,8,8)]
   229       3.721637       3.721637       3.721637    8[6-(6,8),30-(7,7,8,8),30-(8,8,8,8,8)]
   230       1.836418       1.836418       1.836418    8[6-(6,8)]
   231       5.084894       5.084894       5.084894    8[6-(6,8),30-(8,8,8,8,8)]
   232       7.062411       7.062411       7.062411    8[6-(6,8),30-(7,7,8,8)]
   233       4.046273       4.046273       4.046273    8[6-(6,8),30-(8,8,8,8,8)]
   234       1.984944       1.984944       1.984944    8[6-(6,8),30-(7,7,8,8)]
   235       3.721637       3.721637       3.721637    8[6-(6,8),30-(7,7,8,8),30-(8,8,8,8,8)]
   236       1.836418       1.836418       1.836418    8[6-(6,8)]
   237       5.084894       5.084894       5.084894    8[6-(6,8),30-(8,8,8,8,8)]
   238       7.062411       7.062411       7.062411    8[6-(6,8),30-(7,7,8,8)]
