# Supplementary material for: A collection of forcefield precursors for metal–organic frameworks
Source: RSC Adv. 2019 Nov 13;9(63):36492–507. doi: 10.1039/c9ra07327b (PMC9075174; doi:10.1039/c9ra07327b)
Supplement: RA-009-C9RA07327B-s370 [file RA-009-C9RA07327B-s370.txt]

CUVGIK_clean

5.565500    0.000000    0.000000
-1.761744    9.203092    0.000000
-1.378310    -1.165549    11.614875

     1            0.0            0.0            0.0    25[7-(6),7-(6),7-(6,6),7-(6,6),7-(6,6),7-(6,6)]
     2      -0.825229      -0.825229      -0.825229    1[6-(6,6)]
     3      -0.336107      -0.336107      -0.336107    1[6-(6,6)]
     4      -1.092474      -1.092474      -1.092474    1[6-(6,7)]
     5      -0.842682      -0.842682      -0.842682    1[6-(6,6)]
     6       2.895004       2.895004       2.895004    1[6-(6,7)]
     7       3.072815       3.072815       3.072815    1[6-(6,6)]
     8       3.250675       3.250675       3.250675    1[6-(6,6)]
     9       2.761553       2.761553       2.761553    1[6-(6,6)]
    10        3.51792        3.51792        3.51792    1[6-(6,7)]
    11       3.268128       3.268128       3.268128    1[6-(6,6)]
    12      -0.469558      -0.469558      -0.469558    1[6-(6,7)]
    13      -0.647369      -0.647369      -0.647369    1[6-(6,6)]
    14      -1.404636      -1.404636      -1.404636    6[1-(0),6-(1,6),6-(6,7)]
    15       2.866283       2.866283       2.866283    6[7-(25),7-(6,25)]
    16      -1.111485      -1.111485      -1.111485    6[1-(0),6-(1,6),6-(6,7)]
    17       -0.76207       -0.76207       -0.76207    6[6-(1,6),6-(1,6),6-(6,6)]
    18       4.382979       4.382979       4.382979    6[6-(1,6),6-(1,6),7-(6,25)]
    19      -1.761222      -1.761222      -1.761222    6[1-(0),6-(1,6),7-(6,25)]
    20      -1.593673      -1.593673      -1.593673    6[1-(0),6-(1,7),6-(6,6)]
    21       3.635874       3.635874       3.635874    6[1-(0),6-(1,6),7-(6,25)]
    22       3.734471       3.734471       3.734471    6[1-(0),6-(1,7),6-(6,6)]
    23       3.830082       3.830082       3.830082    6[1-(0),6-(1,6),6-(6,7)]
    24      -0.440837      -0.440837      -0.440837    6[7-(25),7-(6,25)]
    25       3.536931       3.536931       3.536931    6[1-(0),6-(1,6),6-(6,7)]
    26       -0.61624       -0.61624       -0.61624    6[6-(1,6),6-(1,6),6-(6,6)]
    27      -0.579223      -0.579223      -0.579223    6[6-(1,6),6-(1,6),7-(6,25)]
    28       4.186668       4.186668       4.186668    6[1-(0),6-(1,6),7-(6,25)]
    29       4.019119       4.019119       4.019119    6[1-(0),6-(1,7),6-(6,6)]
    30      -1.210428      -1.210428      -1.210428    6[1-(0),6-(1,6),7-(6,25)]
    31      -1.309025      -1.309025      -1.309025    6[1-(0),6-(1,7),6-(6,6)]
    32      -1.046605      -1.046605      -1.046605    7[6-(1,6),6-(1,6),25-(7,7,7,7,7)]
    33       1.760959       1.760959       1.760959    7[6-(7),25-(7,7,7,7,7)]
    34        4.10321        4.10321        4.10321    7[6-(6,6),6-(7),25-(7,7,7,7,7)]
    35       3.472051       3.472051       3.472051    7[6-(1,6),6-(1,6),25-(7,7,7,7,7)]
    36       0.664487       0.664487       0.664487    7[6-(7),25-(7,7,7,7,7)]
    37      -0.299454      -0.299454      -0.299454    7[6-(6,6),6-(7),25-(7,7,7,7,7)]
