# Supplementary material for: A collection of forcefield precursors for metal–organic frameworks
Source: RSC Adv. 2019 Nov 13;9(63):36492–507. doi: 10.1039/c9ra07327b (PMC9075174; doi:10.1039/c9ra07327b)
Supplement: RA-009-C9RA07327B-s371 [file RA-009-C9RA07327B-s371.txt]

CUVGOQ_clean

5.615300    0.000000    0.000000
-1.948531    9.127942    0.000000
-0.840169    -3.946006    12.715086

     1            0.0            0.0            0.0    25[7-(6),7-(6),7-(6,6),7-(6,6),7-(6,6),7-(6,6)]
     2       2.651482       2.651482       2.651482    1[6-(6,6)]
     3        1.78733        1.78733        1.78733    1[6-(6,6)]
     4       0.620491       0.620491       0.620491    1[6-(6,6)]
     5        0.76961        0.76961        0.76961    1[6-(6,7)]
     6       0.399919       0.399919       0.399919    1[6-(6,6)]
     7      -1.639891      -1.639891      -1.639891    1[6-(6,6)]
     8      -1.348088      -1.348088      -1.348088    1[6-(6,7)]
     9       0.175118       0.175118       0.175118    1[6-(6,6)]
    10        1.03927        1.03927        1.03927    1[6-(6,6)]
    11       2.206109       2.206109       2.206109    1[6-(6,6)]
    12        2.05699        2.05699        2.05699    1[6-(6,7)]
    13       2.426681       2.426681       2.426681    1[6-(6,6)]
    14      -1.148809      -1.148809      -1.148809    1[6-(6,6)]
    15       4.174688       4.174688       4.174688    1[6-(6,7)]
    16       2.062167       2.062167       2.062167    6[7-(25),7-(6,25)]
    17       3.538804       3.538804       3.538804    6[6-(1,6),6-(1,6),7-(6,25)]
    18       2.599626       2.599626       2.599626    6[1-(0),6-(1,6),6-(6,7)]
    19      -0.024538      -0.024538      -0.024538    6[1-(0),6-(1,6),6-(6,7)]
    20       1.423233       1.423233       1.423233    6[1-(0),6-(1,6),7-(6,25)]
    21       1.184504       1.184504       1.184504    6[1-(0),6-(1,7),6-(6,6)]
    22       2.128965       2.128965       2.128965    6[6-(1,6),6-(1,6),6-(1,6)]
    23       1.942899       1.942899       1.942899    6[1-(0),6-(1,6),6-(6,6)]
    24       3.300464       3.300464       3.300464    6[1-(0),6-(1,7),6-(6,6)]
    25         3.4655         3.4655         3.4655    6[1-(0),6-(1,6),7-(6,25)]
    26       0.764433       0.764433       0.764433    6[7-(25),7-(6,25)]
    27      -0.712204      -0.712204      -0.712204    6[6-(1,6),6-(1,6),7-(6,25)]
    28       0.226974       0.226974       0.226974    6[1-(0),6-(1,6),6-(6,7)]
    29       2.851138       2.851138       2.851138    6[1-(0),6-(1,6),6-(6,7)]
    30       1.403367       1.403367       1.403367    6[1-(0),6-(1,6),7-(6,25)]
    31       1.642096       1.642096       1.642096    6[1-(0),6-(1,7),6-(6,6)]
    32       0.697635       0.697635       0.697635    6[6-(1,6),6-(1,6),6-(1,6)]
    33       0.883701       0.883701       0.883701    6[1-(0),6-(1,6),6-(6,6)]
    34      -0.473864      -0.473864      -0.473864    6[1-(0),6-(1,7),6-(6,6)]
    35        -0.6389        -0.6389        -0.6389    6[1-(0),6-(1,6),7-(6,25)]
    36       0.951753       0.951753       0.951753    7[6-(7),25-(7,7,7,7,7)]
    37       3.305217       3.305217       3.305217    7[6-(6,6),6-(7),25-(7,7,7,7,7)]
    38       2.539401       2.539401       2.539401    7[6-(1,6),6-(1,6),25-(7,7,7,7,7)]
    39       1.874847       1.874847       1.874847    7[6-(7),25-(7,7,7,7,7)]
    40      -0.478617      -0.478617      -0.478617    7[6-(6,6),6-(7),25-(7,7,7,7,7)]
    41       0.287199       0.287199       0.287199    7[6-(1,6),6-(1,6),25-(7,7,7,7,7)]
