# Supplementary material for: A collection of forcefield precursors for metal–organic frameworks
Source: RSC Adv. 2019 Nov 13;9(63):36492–507. doi: 10.1039/c9ra07327b (PMC9075174; doi:10.1039/c9ra07327b)
Supplement: RA-009-C9RA07327B-s372 [file RA-009-C9RA07327B-s372.txt]

CUVHIL_clean_h

11.694100    0.000000    0.000000
-3.898180    21.018367    0.000000
3.898034    10.509238    18.202440

     1       7.704218       7.704218       7.704218    60[8-(6),8-(6),8-(6),8-(6),8-(6),8-(6,60),8-(6,60)]
     2      11.602205      11.602205      11.602205    60[8-(6),8-(6),8-(6),8-(6),8-(6),8-(6,60),8-(6,60)]
     3       3.806118       3.806118       3.806118    60[8-(6),8-(6),8-(6),8-(6),8-(6),8-(6,60),8-(6,60)]
     4       3.989736       3.989736       3.989736    60[8-(6),8-(6),8-(6),8-(6),8-(6),8-(6,60),8-(6,60)]
     5       0.091749       0.091749       0.091749    60[8-(6),8-(6),8-(6),8-(6),8-(6),8-(6,60),8-(6,60)]
     6       7.887836       7.887836       7.887836    60[8-(6),8-(6),8-(6),8-(6),8-(6),8-(6,60),8-(6,60)]
     7       4.385156       4.385156       4.385156    6[6-(6,6),8-(60),8-(60)]
     8       4.691551       4.691551       4.691551    6[6-(6,53),6-(6,53),6-(8,8)]
     9       3.636749       3.636749       3.636749    6[6-(6,6),6-(6,6),53-(0)]
    10        3.87298        3.87298        3.87298    6[6-(6,53),6-(6,53),6-(8,8)]
    11       2.684866       2.684866       2.684866    6[6-(6,6),8-(60),8-(60)]
    12       5.195585       5.195585       5.195585    6[6-(6,6),6-(6,7),53-(0)]
    13       6.307688       6.307688       6.307688    6[6-(6,53),6-(6,53),7-(1,1)]
    14       6.000124       6.000124       6.000124    6[6-(6,6),6-(6,7),53-(0)]
    15       1.439403       1.439403       1.439403    6[8-(60),8-(60,60)]
    16      12.181287      12.181287      12.181287    6[6-(6,6),8-(60),8-(60)]
    17      12.487675      12.487675      12.487675    6[6-(6,53),6-(6,53),6-(8,8)]
    18      11.432868      11.432868      11.432868    6[6-(6,6),6-(6,6),53-(0)]
    19      11.669089      11.669089      11.669089    6[6-(6,53),6-(6,53),6-(8,8)]
    20      10.480967      10.480967      10.480967    6[6-(6,6),8-(60),8-(60)]
    21      12.991691      12.991691      12.991691    6[6-(6,6),6-(6,7),53-(0)]
    22         2.4097         2.4097         2.4097    6[6-(6,53),6-(6,53),7-(1,1)]
    23       2.102145       2.102145       2.102145    6[6-(6,6),6-(6,7),53-(0)]
    24       9.235533       9.235533       9.235533    6[8-(60),8-(60,60)]
    25       8.283227       8.283227       8.283227    6[6-(6,6),8-(60),8-(60)]
    26       8.589601       8.589601       8.589601    6[6-(6,53),6-(6,53),6-(8,8)]
    27       7.534786       7.534786       7.534786    6[6-(6,6),6-(6,6),53-(0)]
    28       7.770998       7.770998       7.770998    6[6-(6,53),6-(6,53),6-(8,8)]
    29       6.582871       6.582871       6.582871    6[6-(6,6),8-(60),8-(60)]
    30       9.093597       9.093597       9.093597    6[6-(6,6),6-(6,7),53-(0)]
    31      10.205712      10.205712      10.205712    6[6-(6,53),6-(6,53),7-(1,1)]
    32       9.898167       9.898167       9.898167    6[6-(6,6),6-(6,7),53-(0)]
    33       5.337503       5.337503       5.337503    6[8-(60),8-(60,60)]
    34       7.308798       7.308798       7.308798    6[6-(6,6),8-(60),8-(60)]
    35       7.002403       7.002403       7.002403    6[6-(6,53),6-(6,53),6-(8,8)]
    36       8.057205       8.057205       8.057205    6[6-(6,6),6-(6,6),53-(0)]
    37       7.820974       7.820974       7.820974    6[6-(6,53),6-(6,53),6-(8,8)]
    38       9.009088       9.009088       9.009088    6[6-(6,6),8-(60),8-(60)]
    39       6.498369       6.498369       6.498369    6[6-(6,6),6-(6,7),53-(0)]
    40       5.386266       5.386266       5.386266    6[6-(6,53),6-(6,53),7-(1,1)]
    41        5.69383        5.69383        5.69383    6[6-(6,6),6-(6,7),53-(0)]
    42      10.254551      10.254551      10.254551    6[8-(60),8-(60,60)]
    43      -0.487333      -0.487333      -0.487333    6[6-(6,6),8-(60),8-(60)]
    44      -0.793721      -0.793721      -0.793721    6[6-(6,53),6-(6,53),6-(8,8)]
    45       0.261086       0.261086       0.261086    6[6-(6,6),6-(6,6),53-(0)]
    46       0.024865       0.024865       0.024865    6[6-(6,53),6-(6,53),6-(8,8)]
    47       1.212987       1.212987       1.212987    6[6-(6,6),8-(60),8-(60)]
    48      -1.297737      -1.297737      -1.297737    6[6-(6,6),6-(6,7),53-(0)]
    49       9.284254       9.284254       9.284254    6[6-(6,53),6-(6,53),7-(1,1)]
    50       9.591809       9.591809       9.591809    6[6-(6,6),6-(6,7),53-(0)]
    51       2.458421       2.458421       2.458421    6[8-(60),8-(60,60)]
    52       3.410727       3.410727       3.410727    6[6-(6,6),8-(60),8-(60)]
    53       3.104353       3.104353       3.104353    6[6-(6,53),6-(6,53),6-(8,8)]
    54       4.159168       4.159168       4.159168    6[6-(6,6),6-(6,6),53-(0)]
    55       3.922956       3.922956       3.922956    6[6-(6,53),6-(6,53),6-(8,8)]
    56       5.111083       5.111083       5.111083    6[6-(6,6),8-(60),8-(60)]
    57       2.600357       2.600357       2.600357    6[6-(6,6),6-(6,7),53-(0)]
    58       1.488242       1.488242       1.488242    6[6-(6,53),6-(6,53),7-(1,1)]
    59       1.795787       1.795787       1.795787    6[6-(6,6),6-(6,7),53-(0)]
    60       6.356451       6.356451       6.356451    6[8-(60),8-(60,60)]
    61       1.671433       1.671433       1.671433    53[6-(6,6)]
    62       5.557649       5.557649       5.557649    53[6-(6,6)]
    63       7.566305       7.566305       7.566305    53[6-(6,6)]
    64       9.467558       9.467558       9.467558    53[6-(6,6)]
    65      13.353741      13.353741      13.353741    53[6-(6,6)]
    66       3.668336       3.668336       3.668336    53[6-(6,6)]
    67       5.569481       5.569481       5.569481    53[6-(6,6)]
    68       9.455632       9.455632       9.455632    53[6-(6,6)]
    69      11.464367      11.464367      11.464367    53[6-(6,6)]
    70      10.022521      10.022521      10.022521    53[6-(6,6)]
    71       6.136305       6.136305       6.136305    53[6-(6,6)]
    72       4.127649       4.127649       4.127649    53[6-(6,6)]
    73       2.226396       2.226396       2.226396    53[6-(6,6)]
    74      -1.659787      -1.659787      -1.659787    53[6-(6,6)]
    75       8.025618       8.025618       8.025618    53[6-(6,6)]
    76       6.124473       6.124473       6.124473    53[6-(6,6)]
    77       2.238322       2.238322       2.238322    53[6-(6,6)]
    78       0.229587       0.229587       0.229587    53[6-(6,6)]
    79       7.584687       7.584687       7.584687    7[1-(0),1-(0),6-(6,6)]
    80       3.686696       3.686696       3.686696    7[1-(0),1-(0),6-(6,6)]
    81      -0.211395      -0.211395      -0.211395    7[1-(0),1-(0),6-(6,6)]
    82       4.109267       4.109267       4.109267    7[1-(0),1-(0),6-(6,6)]
    83       8.007258       8.007258       8.007258    7[1-(0),1-(0),6-(6,6)]
    84      11.905349      11.905349      11.905349    7[1-(0),1-(0),6-(6,6)]
    85       4.348895       4.348895       4.348895    8[6-(6,8),60-(8,8,8,8,8,8)]
    86        4.20507        4.20507        4.20507    8[6-(6,8),60-(8,8,8,8,8,8)]
    87       2.242835       2.242835       2.242835    8[6-(6,8),60-(8,8,8,8,8,8)]
    88         2.1598         2.1598         2.1598    8[6-(6,8),60-(8,8,8,8,8,8)]
    89        2.46731        2.46731        2.46731    8[6-(8),60-(8,8,8,8,8,8),60-(8,8,8,8,8,8)]
    90       1.433562       1.433562       1.433562    8[6-(8),60-(8,8,8,8,8,8)]
    91      12.145044      12.145044      12.145044    8[6-(6,8),60-(8,8,8,8,8,8)]
    92       0.307089       0.307089       0.307089    8[6-(6,8),60-(8,8,8,8,8,8)]
    93      10.038921      10.038921      10.038921    8[6-(6,8),60-(8,8,8,8,8,8)]
    94        9.95591        9.95591        9.95591    8[6-(6,8),60-(8,8,8,8,8,8)]
    95       10.26345       10.26345       10.26345    8[6-(8),60-(8,8,8,8,8,8),60-(8,8,8,8,8,8)]
    96       9.229677       9.229677       9.229677    8[6-(8),60-(8,8,8,8,8,8)]
    97       8.246977       8.246977       8.246977    8[6-(6,8),60-(8,8,8,8,8,8)]
    98       8.103144       8.103144       8.103144    8[6-(6,8),60-(8,8,8,8,8,8)]
    99       6.140837       6.140837       6.140837    8[6-(6,8),60-(8,8,8,8,8,8)]
   100       6.057798       6.057798       6.057798    8[6-(6,8),60-(8,8,8,8,8,8)]
   101       6.365414       6.365414       6.365414    8[6-(8),60-(8,8,8,8,8,8),60-(8,8,8,8,8,8)]
   102       5.331659       5.331659       5.331659    8[6-(8),60-(8,8,8,8,8,8)]
   103       7.345059       7.345059       7.345059    8[6-(6,8),60-(8,8,8,8,8,8)]
   104       7.488884       7.488884       7.488884    8[6-(6,8),60-(8,8,8,8,8,8)]
   105       9.451119       9.451119       9.451119    8[6-(6,8),60-(8,8,8,8,8,8)]
   106       9.534154       9.534154       9.534154    8[6-(6,8),60-(8,8,8,8,8,8)]
   107       9.226644       9.226644       9.226644    8[6-(8),60-(8,8,8,8,8,8),60-(8,8,8,8,8,8)]
   108      10.260392      10.260392      10.260392    8[6-(8),60-(8,8,8,8,8,8)]
   109       -0.45109       -0.45109       -0.45109    8[6-(6,8),60-(8,8,8,8,8,8)]
   110      -0.307235      -0.307235      -0.307235    8[6-(6,8),60-(8,8,8,8,8,8)]
   111       1.655033       1.655033       1.655033    8[6-(6,8),60-(8,8,8,8,8,8)]
   112       1.738044       1.738044       1.738044    8[6-(6,8),60-(8,8,8,8,8,8)]
   113       1.430504       1.430504       1.430504    8[6-(8),60-(8,8,8,8,8,8),60-(8,8,8,8,8,8)]
   114       2.464277       2.464277       2.464277    8[6-(8),60-(8,8,8,8,8,8)]
   115       3.446977       3.446977       3.446977    8[6-(6,8),60-(8,8,8,8,8,8)]
   116        3.59081        3.59081        3.59081    8[6-(6,8),60-(8,8,8,8,8,8)]
   117       5.553117       5.553117       5.553117    8[6-(6,8),60-(8,8,8,8,8,8)]
   118       5.636156       5.636156       5.636156    8[6-(6,8),60-(8,8,8,8,8,8)]
   119        5.32854        5.32854        5.32854    8[6-(8),60-(8,8,8,8,8,8),60-(8,8,8,8,8,8)]
   120       6.362295       6.362295       6.362295    8[6-(8),60-(8,8,8,8,8,8)]
   121       3.267686       3.267686       3.267686    1[7-(1,6)]
   122       3.904184       3.904184       3.904184    1[7-(1,6)]
   123        7.78977        7.78977        7.78977    1[7-(1,6)]
   124       8.426268       8.426268       8.426268    1[7-(1,6)]
   125       4.458161       4.458161       4.458161    1[7-(1,6)]
   126       3.961971       3.961971       3.961971    1[7-(1,6)]
   127       0.396702       0.396702       0.396702    1[7-(1,6)]
   128       0.227205       0.227205       0.227205    1[7-(1,6)]
   129       7.731983       7.731983       7.731983    1[7-(1,6)]
   130       7.235793       7.235793       7.235793    1[7-(1,6)]
   131      11.466749      11.466749      11.466749    1[7-(1,6)]
   132      11.297252      11.297252      11.297252    1[7-(1,6)]
