# Supplementary material for: A collection of forcefield precursors for metal–organic frameworks
Source: RSC Adv. 2019 Nov 13;9(63):36492–507. doi: 10.1039/c9ra07327b (PMC9075174; doi:10.1039/c9ra07327b)
Supplement: RA-009-C9RA07327B-s373 [file RA-009-C9RA07327B-s373.txt]

CUVHIL02_clean_h

11.686800    0.000000    0.000000
-3.895667    21.033478    0.000000
3.895593    10.516764    18.215528

     1       3.804407       3.804407       3.804407    60[8-(6),8-(6),8-(6),8-(6),8-(6),8-(6,60),8-(6,60)]
     2       7.700035       7.700035       7.700035    60[8-(6),8-(6),8-(6),8-(6),8-(6),8-(6,60),8-(6,60)]
     3      11.595613      11.595613      11.595613    60[8-(6),8-(6),8-(6),8-(6),8-(6),8-(6,60),8-(6,60)]
     4       7.882319       7.882319       7.882319    60[8-(6),8-(6),8-(6),8-(6),8-(6),8-(6,60),8-(6,60)]
     5       3.986691       3.986691       3.986691    60[8-(6),8-(6),8-(6),8-(6),8-(6),8-(6,60),8-(6,60)]
     6       0.091113       0.091113       0.091113    60[8-(6),8-(6),8-(6),8-(6),8-(6),8-(6,60),8-(6,60)]
     7        5.09933        5.09933        5.09933    6[6-(6,6),8-(60),8-(60)]
     8       3.922467       3.922467       3.922467    6[6-(6,53),6-(6,53),6-(8,8)]
     9       4.152693       4.152693       4.152693    6[6-(6,6),6-(6,6),53-(0)]
    10       3.089191       3.089191       3.089191    6[6-(6,53),6-(6,53),6-(8,8)]
    11       3.391874       3.391874       3.391874    6[6-(6,6),8-(60),8-(60)]
    12       1.790789       1.790789       1.790789    6[6-(6,6),6-(6,7),53-(0)]
    13       1.497455       1.497455       1.497455    6[6-(6,53),6-(6,53),7-(1,1)]
    14       2.594848       2.594848       2.594848    6[6-(6,6),6-(6,7),53-(0)]
    15       5.327582       5.327582       5.327582    6[8-(60),8-(60,60)]
    16       8.994915       8.994915       8.994915    6[6-(6,6),8-(60),8-(60)]
    17       7.818057       7.818057       7.818057    6[6-(6,53),6-(6,53),6-(8,8)]
    18       8.048292       8.048292       8.048292    6[6-(6,6),6-(6,6),53-(0)]
    19       6.984796       6.984796       6.984796    6[6-(6,53),6-(6,53),6-(8,8)]
    20       7.287488       7.287488       7.287488    6[6-(6,6),8-(60),8-(60)]
    21       5.686391       5.686391       5.686391    6[6-(6,6),6-(6,7),53-(0)]
    22       5.393048       5.393048       5.393048    6[6-(6,53),6-(6,53),7-(1,1)]
    23       6.490436       6.490436       6.490436    6[6-(6,6),6-(6,7),53-(0)]
    24       1.431954       1.431954       1.431954    6[8-(60),8-(60,60)]
    25       1.203702       1.203702       1.203702    6[6-(6,6),8-(60),8-(60)]
    26       0.026841       0.026841       0.026841    6[6-(6,53),6-(6,53),6-(8,8)]
    27        0.25707        0.25707        0.25707    6[6-(6,6),6-(6,6),53-(0)]
    28      -0.806429      -0.806429      -0.806429    6[6-(6,53),6-(6,53),6-(8,8)]
    29       -0.50374       -0.50374       -0.50374    6[6-(6,6),8-(60),8-(60)]
    30       9.581968       9.581968       9.581968    6[6-(6,6),6-(6,7),53-(0)]
    31        9.28863        9.28863        9.28863    6[6-(6,53),6-(6,53),7-(1,1)]
    32       -1.30078       -1.30078       -1.30078    6[6-(6,6),6-(6,7),53-(0)]
    33       9.223184       9.223184       9.223184    6[8-(60),8-(60,60)]
    34       6.587396       6.587396       6.587396    6[6-(6,6),8-(60),8-(60)]
    35       7.764259       7.764259       7.764259    6[6-(6,53),6-(6,53),6-(8,8)]
    36       7.534033       7.534033       7.534033    6[6-(6,6),6-(6,6),53-(0)]
    37       8.597535       8.597535       8.597535    6[6-(6,53),6-(6,53),6-(8,8)]
    38       8.294852       8.294852       8.294852    6[6-(6,6),8-(60),8-(60)]
    39       9.895937       9.895937       9.895937    6[6-(6,6),6-(6,7),53-(0)]
    40      10.189271      10.189271      10.189271    6[6-(6,53),6-(6,53),7-(1,1)]
    41       9.091878       9.091878       9.091878    6[6-(6,6),6-(6,7),53-(0)]
    42       6.359144       6.359144       6.359144    6[8-(60),8-(60,60)]
    43       2.691811       2.691811       2.691811    6[6-(6,6),8-(60),8-(60)]
    44       3.868669       3.868669       3.868669    6[6-(6,53),6-(6,53),6-(8,8)]
    45       3.638434       3.638434       3.638434    6[6-(6,6),6-(6,6),53-(0)]
    46        4.70193        4.70193        4.70193    6[6-(6,53),6-(6,53),6-(8,8)]
    47       4.399238       4.399238       4.399238    6[6-(6,6),8-(60),8-(60)]
    48       6.000335       6.000335       6.000335    6[6-(6,6),6-(6,7),53-(0)]
    49       6.293678       6.293678       6.293678    6[6-(6,53),6-(6,53),7-(1,1)]
    50        5.19629        5.19629        5.19629    6[6-(6,6),6-(6,7),53-(0)]
    51      10.254772      10.254772      10.254772    6[8-(60),8-(60,60)]
    52      10.483024      10.483024      10.483024    6[6-(6,6),8-(60),8-(60)]
    53      11.659885      11.659885      11.659885    6[6-(6,53),6-(6,53),6-(8,8)]
    54      11.429656      11.429656      11.429656    6[6-(6,6),6-(6,6),53-(0)]
    55      12.493155      12.493155      12.493155    6[6-(6,53),6-(6,53),6-(8,8)]
    56      12.190466      12.190466      12.190466    6[6-(6,6),8-(60),8-(60)]
    57       2.104758       2.104758       2.104758    6[6-(6,6),6-(6,7),53-(0)]
    58       2.398096       2.398096       2.398096    6[6-(6,53),6-(6,53),7-(1,1)]
    59      12.987506      12.987506      12.987506    6[6-(6,6),6-(6,7),53-(0)]
    60       2.463542       2.463542       2.463542    6[8-(60),8-(60,60)]
    61       6.108243       6.108243       6.108243    53[6-(6,6)]
    62       0.220547       0.220547       0.220547    53[6-(6,6)]
    63       2.240627       2.240627       2.240627    53[6-(6,6)]
    64      10.003847      10.003847      10.003847    53[6-(6,6)]
    65       4.116157       4.116157       4.116157    53[6-(6,6)]
    66       6.136202       6.136202       6.136202    53[6-(6,6)]
    67       2.212622       2.212622       2.212622    53[6-(6,6)]
    68       8.011729       8.011729       8.011729    53[6-(6,6)]
    69      -1.655006      -1.655006      -1.655006    53[6-(6,6)]
    70       5.578483       5.578483       5.578483    53[6-(6,6)]
    71      11.466179      11.466179      11.466179    53[6-(6,6)]
    72       9.446099       9.446099       9.446099    53[6-(6,6)]
    73       1.682879       1.682879       1.682879    53[6-(6,6)]
    74       7.570569       7.570569       7.570569    53[6-(6,6)]
    75       5.550524       5.550524       5.550524    53[6-(6,6)]
    76       9.474104       9.474104       9.474104    53[6-(6,6)]
    77       3.674997       3.674997       3.674997    53[6-(6,6)]
    78      13.341732      13.341732      13.341732    53[6-(6,6)]
    79      11.875334      11.875334      11.875334    7[1-(0),1-(0),6-(6,6)]
    80       4.084125       4.084125       4.084125    7[1-(0),1-(0),6-(6,6)]
    81       7.979708       7.979708       7.979708    7[1-(0),1-(0),6-(6,6)]
    82      -0.188608      -0.188608      -0.188608    7[1-(0),1-(0),6-(6,6)]
    83       7.602601       7.602601       7.602601    7[1-(0),1-(0),6-(6,6)]
    84       3.707018       3.707018       3.707018    7[1-(0),1-(0),6-(6,6)]
    85       5.538752       5.538752       5.538752    8[6-(6,8),60-(8,8,8,8,8,8)]
    86       5.647444       5.647444       5.647444    8[6-(6,8),60-(8,8,8,8,8,8)]
    87       3.555487       3.555487       3.555487    8[6-(6,8),60-(8,8,8,8,8,8)]
    88       3.435115       3.435115       3.435115    8[6-(6,8),60-(8,8,8,8,8,8)]
    89       5.331089       5.331089       5.331089    8[6-(8),60-(8,8,8,8,8,8)]
    90       6.353682       6.353682       6.353682    8[6-(8),60-(8,8,8,8,8,8),60-(8,8,8,8,8,8)]
    91       9.434336       9.434336       9.434336    8[6-(6,8),60-(8,8,8,8,8,8)]
    92       9.543026       9.543026       9.543026    8[6-(6,8),60-(8,8,8,8,8,8)]
    93       7.451102       7.451102       7.451102    8[6-(6,8),60-(8,8,8,8,8,8)]
    94       7.330733       7.330733       7.330733    8[6-(6,8),60-(8,8,8,8,8,8)]
    95       1.435463       1.435463       1.435463    8[6-(8),60-(8,8,8,8,8,8)]
    96       2.458054       2.458054       2.458054    8[6-(8),60-(8,8,8,8,8,8),60-(8,8,8,8,8,8)]
    97        1.64313        1.64313        1.64313    8[6-(6,8),60-(8,8,8,8,8,8)]
    98        1.75181        1.75181        1.75181    8[6-(6,8),60-(8,8,8,8,8,8)]
    99      11.346679      11.346679      11.346679    8[6-(6,8),60-(8,8,8,8,8,8)]
   100      -0.460502      -0.460502      -0.460502    8[6-(6,8),60-(8,8,8,8,8,8)]
   101       9.226685       9.226685       9.226685    8[6-(8),60-(8,8,8,8,8,8)]
   102      10.249287      10.249287      10.249287    8[6-(8),60-(8,8,8,8,8,8),60-(8,8,8,8,8,8)]
   103       6.147974       6.147974       6.147974    8[6-(6,8),60-(8,8,8,8,8,8)]
   104       6.039282       6.039282       6.039282    8[6-(6,8),60-(8,8,8,8,8,8)]
   105       8.131239       8.131239       8.131239    8[6-(6,8),60-(8,8,8,8,8,8)]
   106       8.251611       8.251611       8.251611    8[6-(6,8),60-(8,8,8,8,8,8)]
   107       6.355637       6.355637       6.355637    8[6-(8),60-(8,8,8,8,8,8)]
   108       5.333044       5.333044       5.333044    8[6-(8),60-(8,8,8,8,8,8),60-(8,8,8,8,8,8)]
   109        2.25239        2.25239        2.25239    8[6-(6,8),60-(8,8,8,8,8,8)]
   110         2.1437         2.1437         2.1437    8[6-(6,8),60-(8,8,8,8,8,8)]
   111       4.235624       4.235624       4.235624    8[6-(6,8),60-(8,8,8,8,8,8)]
   112       4.355993       4.355993       4.355993    8[6-(6,8),60-(8,8,8,8,8,8)]
   113      10.251263      10.251263      10.251263    8[6-(8),60-(8,8,8,8,8,8)]
   114       9.228672       9.228672       9.228672    8[6-(8),60-(8,8,8,8,8,8),60-(8,8,8,8,8,8)]
   115      10.043596      10.043596      10.043596    8[6-(6,8),60-(8,8,8,8,8,8)]
   116       9.934916       9.934916       9.934916    8[6-(6,8),60-(8,8,8,8,8,8)]
   117       0.340047       0.340047       0.340047    8[6-(6,8),60-(8,8,8,8,8,8)]
   118      12.147228      12.147228      12.147228    8[6-(6,8),60-(8,8,8,8,8,8)]
   119       2.460041       2.460041       2.460041    8[6-(8),60-(8,8,8,8,8,8)]
   120       1.437439       1.437439       1.437439    8[6-(8),60-(8,8,8,8,8,8),60-(8,8,8,8,8,8)]
   121      11.427577      11.427577      11.427577    1[7-(1,6)]
   122      11.271358      11.271358      11.271358    1[7-(1,6)]
   123       3.253156       3.253156       3.253156    1[7-(1,6)]
   124       3.863358       3.863358       3.863358    1[7-(1,6)]
   125       7.693384       7.693384       7.693384    1[7-(1,6)]
   126       7.214376       7.214376       7.214376    1[7-(1,6)]
   127       0.415368       0.415368       0.415368    1[7-(1,6)]
   128       0.259149       0.259149       0.259149    1[7-(1,6)]
   129       7.823368       7.823368       7.823368    1[7-(1,6)]
   130        8.43357        8.43357        8.43357    1[7-(1,6)]
   131        4.47235        4.47235        4.47235    1[7-(1,6)]
   132       3.993342       3.993342       3.993342    1[7-(1,6)]
