# Supplementary material for: A collection of forcefield precursors for metal–organic frameworks
Source: RSC Adv. 2019 Nov 13;9(63):36492–507. doi: 10.1039/c9ra07327b (PMC9075174; doi:10.1039/c9ra07327b)
Supplement: RA-009-C9RA07327B-s374 [file RA-009-C9RA07327B-s374.txt]

CUVTUJ_clean

6.820200    0.000000    0.000000
-2.273389    14.959847    0.000000
2.273389    7.479919    12.955610

     1       5.600293       5.600293       5.600293    27[8-(6),8-(6,27),8-(6,27),8-(6,27),8-(6,27)]
     2       1.053493       1.053493       1.053493    27[8-(6),8-(6,27),8-(6,27),8-(6,27),8-(6,27)]
     3       3.326895       3.326895       3.326895    27[8-(6),8-(6,27),8-(6,27),8-(6,27),8-(6,27)]
     4       1.219907       1.219907       1.219907    27[8-(6),8-(6,27),8-(6,27),8-(6,27),8-(6,27)]
     5       5.766707       5.766707       5.766707    27[8-(6),8-(6,27),8-(6,27),8-(6,27),8-(6,27)]
     6       3.493305       3.493305       3.493305    27[8-(6),8-(6,27),8-(6,27),8-(6,27),8-(6,27)]
     7       5.819289       5.819289       5.819289    1[6-(6,6)]
     8       3.545885       3.545885       3.545885    1[6-(6,6)]
     9       1.272496       1.272496       1.272496    1[6-(6,6)]
    10       1.000911       1.000911       1.000911    1[6-(6,6)]
    11       3.274315       3.274315       3.274315    1[6-(6,6)]
    12       5.547704       5.547704       5.547704    1[6-(6,6)]
    13       5.183238       5.183238       5.183238    6[6-(6,6),8-(27),8-(27,27)]
    14        4.23864        4.23864        4.23864    6[6-(1,6),6-(6,8),6-(8,8)]
    15       2.870713       2.870713       2.870713    6[6-(1,6),6-(6,6),8-(27,27)]
    16         4.7344         4.7344         4.7344    6[1-(0),6-(6,6),6-(6,8)]
    17       0.636441       0.636441       0.636441    6[6-(6,6),8-(27),8-(27,27)]
    18      -0.308155      -0.308155      -0.308155    6[6-(1,6),6-(6,8),6-(8,8)]
    19       5.144117       5.144117       5.144117    6[6-(1,6),6-(6,6),8-(27,27)]
    20       2.460996       2.460996       2.460996    6[1-(0),6-(6,6),6-(6,8)]
    21       2.909836       2.909836       2.909836    6[6-(6,6),8-(27),8-(27,27)]
    22       1.965237       1.965237       1.965237    6[6-(1,6),6-(6,8),6-(8,8)]
    23       7.417509       7.417509       7.417509    6[6-(1,6),6-(6,6),8-(27,27)]
    24       0.187607       0.187607       0.187607    6[1-(0),6-(6,6),6-(6,8)]
    25       1.636962       1.636962       1.636962    6[6-(6,6),8-(27),8-(27,27)]
    26        2.58156        2.58156        2.58156    6[6-(1,6),6-(6,8),6-(8,8)]
    27       3.949487       3.949487       3.949487    6[6-(1,6),6-(6,6),8-(27,27)]
    28         2.0858         2.0858         2.0858    6[1-(0),6-(6,6),6-(6,8)]
    29       6.183759       6.183759       6.183759    6[6-(6,6),8-(27),8-(27,27)]
    30       7.128355       7.128355       7.128355    6[6-(1,6),6-(6,8),6-(8,8)]
    31       1.676083       1.676083       1.676083    6[6-(1,6),6-(6,6),8-(27,27)]
    32       4.359204       4.359204       4.359204    6[1-(0),6-(6,6),6-(6,8)]
    33       3.910364       3.910364       3.910364    6[6-(6,6),8-(27),8-(27,27)]
    34       4.854963       4.854963       4.854963    6[6-(1,6),6-(6,8),6-(8,8)]
    35      -0.597309      -0.597309      -0.597309    6[6-(1,6),6-(6,6),8-(27,27)]
    36       6.632593       6.632593       6.632593    6[1-(0),6-(6,6),6-(6,8)]
    37       4.750224       4.750224       4.750224    8[6-(6,8),27-(8,8,8,8),27-(8,8,8,8)]
    38       6.370634       6.370634       6.370634    8[6-(6,8),27-(8,8,8,8)]
    39       2.291884       2.291884       2.291884    8[6-(6,6),27-(8,8,8,8),27-(8,8,8,8)]
    40       0.203425       0.203425       0.203425    8[6-(6,8),27-(8,8,8,8),27-(8,8,8,8)]
    41       1.823839       1.823839       1.823839    8[6-(6,8),27-(8,8,8,8)]
    42       4.565285       4.565285       4.565285    8[6-(6,6),27-(8,8,8,8),27-(8,8,8,8)]
    43       2.476823       2.476823       2.476823    8[6-(6,8),27-(8,8,8,8),27-(8,8,8,8)]
    44       4.097233       4.097233       4.097233    8[6-(6,8),27-(8,8,8,8)]
    45        6.83868        6.83868        6.83868    8[6-(6,6),27-(8,8,8,8),27-(8,8,8,8)]
    46       2.069976       2.069976       2.069976    8[6-(6,8),27-(8,8,8,8),27-(8,8,8,8)]
    47       0.449566       0.449566       0.449566    8[6-(6,8),27-(8,8,8,8)]
    48       4.528316       4.528316       4.528316    8[6-(6,6),27-(8,8,8,8),27-(8,8,8,8)]
    49       6.616775       6.616775       6.616775    8[6-(6,8),27-(8,8,8,8),27-(8,8,8,8)]
    50       4.996361       4.996361       4.996361    8[6-(6,8),27-(8,8,8,8)]
    51       2.254915       2.254915       2.254915    8[6-(6,6),27-(8,8,8,8),27-(8,8,8,8)]
    52       4.343377       4.343377       4.343377    8[6-(6,8),27-(8,8,8,8),27-(8,8,8,8)]
    53       2.722967       2.722967       2.722967    8[6-(6,8),27-(8,8,8,8)]
    54       -0.01848       -0.01848       -0.01848    8[6-(6,6),27-(8,8,8,8),27-(8,8,8,8)]
