# Supplementary material for: A collection of forcefield precursors for metal–organic frameworks
Source: RSC Adv. 2019 Nov 13;9(63):36492–507. doi: 10.1039/c9ra07327b (PMC9075174; doi:10.1039/c9ra07327b)
Supplement: RA-009-C9RA07327B-s375 [file RA-009-C9RA07327B-s375.txt]

CUVXAT_clean

13.643000    0.000000    0.000000
6.821502    18.544994    0.000000
6.821494    2.450232    20.965849

     1      10.209191      10.209191      10.209191    25[7-(6,6),7-(6,6),8-(6),8-(6),8-(6),8-(6,25)]
     2      10.209193      10.209193      10.209193    25[7-(6,6),7-(6,6),8-(6),8-(6),8-(6),8-(6,25)]
     3      17.076805      17.076805      17.076805    25[7-(6,6),7-(6,6),8-(6),8-(6),8-(6),8-(6,25)]
     4      17.076803      17.076803      17.076803    25[7-(6,6),7-(6,6),8-(6),8-(6),8-(6),8-(6,25)]
     5      13.642998      13.642998      13.642998    25[8-(6),8-(6),8-(6),8-(6),8-(6,25),8-(6,25)]
     6            0.0            0.0            0.0    25[8-(6),8-(6),8-(6),8-(6),8-(6,25),8-(6,25)]
     7       9.105337       9.105337       9.105337    1[6-(6,6)]
     8       8.818835       8.818835       8.818835    1[6-(6,6)]
     9      12.356464      12.356464      12.356464    1[6-(6,6)]
    10      12.708453      12.708453      12.708453    1[6-(6,6)]
    11       7.810616       7.810616       7.810616    1[6-(6,7)]
    12      18.216132      18.216132      18.216132    1[6-(6,6)]
    13      18.254332      18.254332      18.254332    1[6-(6,6)]
    14      14.700331      14.700331      14.700331    1[6-(6,6)]
    15      15.254236      15.254236      15.254236    1[6-(6,6)]
    16      11.129959      11.129959      11.129959    1[6-(6,6)]
    17      10.667462      10.667462      10.667462    1[6-(6,6)]
    18      12.007203      12.007203      12.007203    1[6-(6,6)]
    19      13.453362      13.453362      13.453362    1[6-(6,6)]
    20      15.831336      15.831336      15.831336    1[6-(6,6)]
    21      14.404278      14.404278      14.404278    1[6-(6,6)]
    22      19.269372      19.269372      19.269372    1[6-(6,6)]
    23      10.998984      10.998984      10.998984    1[6-(6,7)]
    24       7.929309       7.929309       7.929309    1[6-(6,6)]
    25       9.975759       9.975759       9.975759    1[6-(6,6)]
    26       5.807823       5.807823       5.807823    1[6-(6,6)]
    27      15.926839      15.926839      15.926839    1[6-(6,6)]
    28      15.640336      15.640336      15.640336    1[6-(6,6)]
    29       5.534966       5.534966       5.534966    1[6-(6,6)]
    30       5.886956       5.886956       5.886956    1[6-(6,6)]
    31      14.632119      14.632119      14.632119    1[6-(6,7)]
    32       4.573133       4.573133       4.573133    1[6-(6,6)]
    33       4.611334       4.611334       4.611334    1[6-(6,6)]
    34      14.700332      14.700332      14.700332    1[6-(6,6)]
    35      15.254238      15.254238      15.254238    1[6-(6,6)]
    36      17.951459      17.951459      17.951459    1[6-(6,6)]
    37      17.488961      17.488961      17.488961    1[6-(6,6)]
    38      12.007203      12.007203      12.007203    1[6-(6,6)]
    39      13.453361      13.453361      13.453361    1[6-(6,6)]
    40      15.831337      15.831337      15.831337    1[6-(6,6)]
    41      14.404279      14.404279      14.404279    1[6-(6,6)]
    42      12.447874      12.447874      12.447874    1[6-(6,6)]
    43      17.820481      17.820481      17.820481    1[6-(6,7)]
    44      14.750806      14.750806      14.750806    1[6-(6,6)]
    45      16.797257      16.797257      16.797257    1[6-(6,6)]
    46       5.807825       5.807825       5.807825    1[6-(6,6)]
    47      18.180659      18.180659      18.180659    1[6-(6,6)]
    48      18.467161      18.467161      18.467161    1[6-(6,6)]
    49      14.929532      14.929532      14.929532    1[6-(6,6)]
    50      14.577543      14.577543      14.577543    1[6-(6,6)]
    51       19.47538       19.47538       19.47538    1[6-(6,7)]
    52       9.069864       9.069864       9.069864    1[6-(6,6)]
    53       9.031664       9.031664       9.031664    1[6-(6,6)]
    54      12.585665      12.585665      12.585665    1[6-(6,6)]
    55       12.03176       12.03176       12.03176    1[6-(6,6)]
    56      16.156037      16.156037      16.156037    1[6-(6,6)]
    57      16.618534      16.618534      16.618534    1[6-(6,6)]
    58      15.278793      15.278793      15.278793    1[6-(6,6)]
    59      13.832634      13.832634      13.832634    1[6-(6,6)]
    60       11.45466       11.45466       11.45466    1[6-(6,6)]
    61      12.881718      12.881718      12.881718    1[6-(6,6)]
    62       8.016624       8.016624       8.016624    1[6-(6,6)]
    63      16.287012      16.287012      16.287012    1[6-(6,7)]
    64      19.356687      19.356687      19.356687    1[6-(6,6)]
    65      17.310237      17.310237      17.310237    1[6-(6,6)]
    66      21.478173      21.478173      21.478173    1[6-(6,6)]
    67      11.359157      11.359157      11.359157    1[6-(6,6)]
    68       11.64566       11.64566       11.64566    1[6-(6,6)]
    69       21.75103       21.75103       21.75103    1[6-(6,6)]
    70       21.39904       21.39904       21.39904    1[6-(6,6)]
    71      12.653877      12.653877      12.653877    1[6-(6,7)]
    72      22.712863      22.712863      22.712863    1[6-(6,6)]
    73      22.674662      22.674662      22.674662    1[6-(6,6)]
    74      12.585664      12.585664      12.585664    1[6-(6,6)]
    75      12.031758      12.031758      12.031758    1[6-(6,6)]
    76       9.334537       9.334537       9.334537    1[6-(6,6)]
    77       9.797035       9.797035       9.797035    1[6-(6,6)]
    78      15.278793      15.278793      15.278793    1[6-(6,6)]
    79      13.832635      13.832635      13.832635    1[6-(6,6)]
    80      11.454659      11.454659      11.454659    1[6-(6,6)]
    81      12.881717      12.881717      12.881717    1[6-(6,6)]
    82      14.838122      14.838122      14.838122    1[6-(6,6)]
    83       9.465515       9.465515       9.465515    1[6-(6,7)]
    84       12.53519       12.53519       12.53519    1[6-(6,6)]
    85      10.488739      10.488739      10.488739    1[6-(6,6)]
    86      21.478171      21.478171      21.478171    1[6-(6,6)]
    87      11.180437      11.180437      11.180437    6[6-(6,6),8-(25),8-(25)]
    88      10.947142      10.947142      10.947142    6[6-(1,6),6-(1,6),6-(8,8)]
    89       9.776573       9.776573       9.776573    6[1-(0),6-(1,6),6-(6,6)]
    90       9.606036       9.606036       9.606036    6[1-(0),6-(1,6),6-(6,6)]
    91      10.554224      10.554224      10.554224    6[6-(1,6),6-(1,6),6-(6,6,6)]
    92       11.71115       11.71115       11.71115    6[1-(0),6-(1,6),6-(6,6)]
    93      11.906245      11.906245      11.906245    6[1-(0),6-(1,6),6-(6,6)]
    94       7.386319       7.386319       7.386319    6[1-(0),6-(1,6),7-(6,25)]
    95      19.089284      19.089284      19.089284    6[1-(0),6-(1,6),6-(6,6)]
    96       5.510406       5.510406       5.510406    6[1-(0),6-(1,6),6-(6,6)]
    97       7.417697       7.417697       7.417697    6[6-(6,6),6-(6,7),7-(6,25)]
    98       8.097118       8.097118       8.097118    6[6-(6,6),6-(6,7),7-(6,25)]
    99       8.552797       8.552797       8.552797    6[1-(0),6-(1,6),6-(6,6)]
   100       8.870679       8.870679       8.870679    6[1-(0),6-(1,6),6-(6,6)]
   101       9.821596       9.821596       9.821596    6[6-(1,6),6-(1,6),6-(6,6,6)]
   102      10.481917      10.481917      10.481917    6[1-(0),6-(1,6),6-(6,6)]
   103      10.200872      10.200872      10.200872    6[1-(0),6-(1,6),6-(6,6)]
   104       9.230855       9.230855       9.230855    6[6-(1,6),6-(1,6),6-(8,8)]
   105       8.930709       8.930709       8.930709    6[6-(6,6),8-(25),8-(25)]
   106      10.256807      10.256807      10.256807    6[6-(6,6),6-(6,6),6-(9,9,9),6-(9,9,9)]
   107      22.842474      22.842474      22.842474    6[6-(6,6,6),9-(0),9-(0),9-(0)]
   108      11.456027      11.456027      11.456027    6[6-(6,6,6),9-(0),9-(0),9-(0)]
   109      12.044039      12.044039      12.044039    6[6-(6,6),8-(25),8-(25,25)]
   110      13.050892      13.050892      13.050892    6[6-(1,6),6-(1,6),6-(8,8)]
   111       12.77394       12.77394       12.77394    6[1-(0),6-(1,6),6-(6,6)]
   112      13.634813      13.634813      13.634813    6[1-(0),6-(1,6),6-(6,6)]
   113      14.763089      14.763089      14.763089    6[6-(1,6),6-(1,6),6-(6,6,6)]
   114      15.055049      15.055049      15.055049    6[1-(0),6-(1,6),6-(6,6)]
   115      14.199633      14.199633      14.199633    6[1-(0),6-(1,6),6-(6,6)]
   116      16.544865      16.544865      16.544865    6[6-(6,6,6),9-(0),9-(0),9-(0)]
   117      19.718227      19.718227      19.718227    6[1-(0),6-(1,6),6-(1,7)]
   118       6.073862       6.073862       6.073862    6[6-(1,6),6-(1,6),6-(6,7)]
   119      10.117646      10.117646      10.117646    6[1-(0),6-(1,6),7-(6,25)]
   120       8.284027       8.284027       8.284027    6[1-(0),6-(1,6),6-(6,6)]
   121       9.503711       9.503711       9.503711    6[1-(0),6-(1,6),6-(1,7)]
   122       6.170727       6.170727       6.170727    6[1-(0),6-(1,6),6-(6,6)]
   123       7.464083       7.464083       7.464083    6[6-(1,6),6-(1,6),6-(6,7)]
   124       18.00194       18.00194       18.00194    6[6-(6,6),8-(25),8-(25)]
   125      17.768644      17.768644      17.768644    6[6-(1,6),6-(1,6),6-(8,8)]
   126      16.598075      16.598075      16.598075    6[1-(0),6-(1,6),6-(6,6)]
   127      16.427537      16.427537      16.427537    6[1-(0),6-(1,6),6-(6,6)]
   128      17.375726      17.375726      17.375726    6[6-(1,6),6-(1,6),6-(6,6,6)]
   129      18.532652      18.532652      18.532652    6[1-(0),6-(1,6),6-(6,6)]
   130      18.727747      18.727747      18.727747    6[1-(0),6-(1,6),6-(6,6)]
   131      14.207822      14.207822      14.207822    6[1-(0),6-(1,6),7-(6,25)]
   132       5.446285       5.446285       5.446285    6[1-(0),6-(1,6),6-(6,6)]
   133       5.510408       5.510408       5.510408    6[1-(0),6-(1,6),6-(6,6)]
   134       7.417699       7.417699       7.417699    6[6-(6,6),6-(6,7),7-(6,25)]
   135       8.097121       8.097121       8.097121    6[6-(6,6),6-(6,7),7-(6,25)]
   136      15.374296      15.374296      15.374296    6[1-(0),6-(1,6),6-(6,6)]
   137      15.692178      15.692178      15.692178    6[1-(0),6-(1,6),6-(6,6)]
   138      16.643096      16.643096      16.643096    6[6-(1,6),6-(1,6),6-(6,6,6)]
   139      17.303417      17.303417      17.303417    6[1-(0),6-(1,6),6-(6,6)]
   140      17.022371      17.022371      17.022371    6[1-(0),6-(1,6),6-(6,6)]
   141      16.052353      16.052353      16.052353    6[6-(1,6),6-(1,6),6-(8,8)]
   142      15.752207      15.752207      15.752207    6[6-(6,6),8-(25),8-(25)]
   143      17.078308      17.078308      17.078308    6[6-(6,6),6-(6,6),6-(9,9,9),6-(9,9,9)]
   144      16.020976      16.020976      16.020976    6[6-(6,6,6),9-(0),9-(0),9-(0)]
   145       4.634527       4.634527       4.634527    6[6-(6,6,6),9-(0),9-(0),9-(0)]
   146       12.04404       12.04404       12.04404    6[6-(6,6),8-(25),8-(25,25)]
   147      13.050893      13.050893      13.050893    6[6-(1,6),6-(1,6),6-(8,8)]
   148       12.77394       12.77394       12.77394    6[1-(0),6-(1,6),6-(6,6)]
   149      13.634813      13.634813      13.634813    6[1-(0),6-(1,6),6-(6,6)]
   150      14.763089      14.763089      14.763089    6[6-(1,6),6-(1,6),6-(6,6,6)]
   151       15.05505       15.05505       15.05505    6[1-(0),6-(1,6),6-(6,6)]
   152      14.199634      14.199634      14.199634    6[1-(0),6-(1,6),6-(6,6)]
   153      16.544865      16.544865      16.544865    6[6-(6,6,6),9-(0),9-(0),9-(0)]
   154      12.896729      12.896729      12.896729    6[1-(0),6-(1,6),6-(1,7)]
   155       6.073863       6.073863       6.073863    6[6-(1,6),6-(1,6),6-(6,7)]
   156      16.939143      16.939143      16.939143    6[1-(0),6-(1,6),7-(6,25)]
   157      15.105524      15.105524      15.105524    6[1-(0),6-(1,6),6-(6,6)]
   158      16.325209      16.325209      16.325209    6[1-(0),6-(1,6),6-(1,7)]
   159       6.170729       6.170729       6.170729    6[1-(0),6-(1,6),6-(6,6)]
   160       7.464086       7.464086       7.464086    6[6-(1,6),6-(1,6),6-(6,7)]
   161      16.105559      16.105559      16.105559    6[6-(6,6),8-(25),8-(25)]
   162      16.338854      16.338854      16.338854    6[6-(1,6),6-(1,6),6-(8,8)]
   163      17.509423      17.509423      17.509423    6[1-(0),6-(1,6),6-(6,6)]
   164       17.67996       17.67996       17.67996    6[1-(0),6-(1,6),6-(6,6)]
   165      16.731772      16.731772      16.731772    6[6-(1,6),6-(1,6),6-(6,6,6)]
   166      15.574846      15.574846      15.574846    6[1-(0),6-(1,6),6-(6,6)]
   167      15.379751      15.379751      15.379751    6[1-(0),6-(1,6),6-(6,6)]
   168      19.899677      19.899677      19.899677    6[1-(0),6-(1,6),7-(6,25)]
   169       8.196712       8.196712       8.196712    6[1-(0),6-(1,6),6-(6,6)]
   170       21.77559       21.77559       21.77559    6[1-(0),6-(1,6),6-(6,6)]
   171      19.868299      19.868299      19.868299    6[6-(6,6),6-(6,7),7-(6,25)]
   172      19.188878      19.188878      19.188878    6[6-(6,6),6-(6,7),7-(6,25)]
   173      18.733199      18.733199      18.733199    6[1-(0),6-(1,6),6-(6,6)]
   174      18.415317      18.415317      18.415317    6[1-(0),6-(1,6),6-(6,6)]
   175        17.4644        17.4644        17.4644    6[6-(1,6),6-(1,6),6-(6,6,6)]
   176      16.804079      16.804079      16.804079    6[1-(0),6-(1,6),6-(6,6)]
   177      17.085124      17.085124      17.085124    6[1-(0),6-(1,6),6-(6,6)]
   178      18.055141      18.055141      18.055141    6[6-(1,6),6-(1,6),6-(8,8)]
   179      18.355287      18.355287      18.355287    6[6-(6,6),8-(25),8-(25)]
   180      17.029189      17.029189      17.029189    6[6-(6,6),6-(6,6),6-(9,9,9),6-(9,9,9)]
   181       4.443522       4.443522       4.443522    6[6-(6,6,6),9-(0),9-(0),9-(0)]
   182      15.829969      15.829969      15.829969    6[6-(6,6,6),9-(0),9-(0),9-(0)]
   183      15.241957      15.241957      15.241957    6[6-(6,6),8-(25),8-(25,25)]
   184      14.235104      14.235104      14.235104    6[6-(1,6),6-(1,6),6-(8,8)]
   185      14.512056      14.512056      14.512056    6[1-(0),6-(1,6),6-(6,6)]
   186      13.651183      13.651183      13.651183    6[1-(0),6-(1,6),6-(6,6)]
   187      12.522907      12.522907      12.522907    6[6-(1,6),6-(1,6),6-(6,6,6)]
   188      12.230947      12.230947      12.230947    6[1-(0),6-(1,6),6-(6,6)]
   189      13.086363      13.086363      13.086363    6[1-(0),6-(1,6),6-(6,6)]
   190      10.741131      10.741131      10.741131    6[6-(6,6,6),9-(0),9-(0),9-(0)]
   191       7.567769       7.567769       7.567769    6[1-(0),6-(1,6),6-(1,7)]
   192      21.212134      21.212134      21.212134    6[6-(1,6),6-(1,6),6-(6,7)]
   193       17.16835       17.16835       17.16835    6[1-(0),6-(1,6),7-(6,25)]
   194      19.001969      19.001969      19.001969    6[1-(0),6-(1,6),6-(6,6)]
   195      17.782285      17.782285      17.782285    6[1-(0),6-(1,6),6-(1,7)]
   196      21.115269      21.115269      21.115269    6[1-(0),6-(1,6),6-(6,6)]
   197      19.821913      19.821913      19.821913    6[6-(1,6),6-(1,6),6-(6,7)]
   198       9.284056       9.284056       9.284056    6[6-(6,6),8-(25),8-(25)]
   199       9.517352       9.517352       9.517352    6[6-(1,6),6-(1,6),6-(8,8)]
   200      10.687921      10.687921      10.687921    6[1-(0),6-(1,6),6-(6,6)]
   201      10.858459      10.858459      10.858459    6[1-(0),6-(1,6),6-(6,6)]
   202        9.91027        9.91027        9.91027    6[6-(1,6),6-(1,6),6-(6,6,6)]
   203       8.753344       8.753344       8.753344    6[1-(0),6-(1,6),6-(6,6)]
   204       8.558249       8.558249       8.558249    6[1-(0),6-(1,6),6-(6,6)]
   205      13.078174      13.078174      13.078174    6[1-(0),6-(1,6),7-(6,25)]
   206      21.839711      21.839711      21.839711    6[1-(0),6-(1,6),6-(6,6)]
   207      21.775588      21.775588      21.775588    6[1-(0),6-(1,6),6-(6,6)]
   208      19.868297      19.868297      19.868297    6[6-(6,6),6-(6,7),7-(6,25)]
   209      19.188875      19.188875      19.188875    6[6-(6,6),6-(6,7),7-(6,25)]
   210        11.9117        11.9117        11.9117    6[1-(0),6-(1,6),6-(6,6)]
   211      11.593818      11.593818      11.593818    6[1-(0),6-(1,6),6-(6,6)]
   212        10.6429        10.6429        10.6429    6[6-(1,6),6-(1,6),6-(6,6,6)]
   213       9.982579       9.982579       9.982579    6[1-(0),6-(1,6),6-(6,6)]
   214      10.263625      10.263625      10.263625    6[1-(0),6-(1,6),6-(6,6)]
   215      11.233643      11.233643      11.233643    6[6-(1,6),6-(1,6),6-(8,8)]
   216      11.533789      11.533789      11.533789    6[6-(6,6),8-(25),8-(25)]
   217      10.207688      10.207688      10.207688    6[6-(6,6),6-(6,6),6-(9,9,9),6-(9,9,9)]
   218       11.26502       11.26502       11.26502    6[6-(6,6,6),9-(0),9-(0),9-(0)]
   219      22.651469      22.651469      22.651469    6[6-(6,6,6),9-(0),9-(0),9-(0)]
   220      15.241956      15.241956      15.241956    6[6-(6,6),8-(25),8-(25,25)]
   221      14.235103      14.235103      14.235103    6[6-(1,6),6-(1,6),6-(8,8)]
   222      14.512056      14.512056      14.512056    6[1-(0),6-(1,6),6-(6,6)]
   223      13.651183      13.651183      13.651183    6[1-(0),6-(1,6),6-(6,6)]
   224      12.522907      12.522907      12.522907    6[6-(1,6),6-(1,6),6-(6,6,6)]
   225      12.230946      12.230946      12.230946    6[1-(0),6-(1,6),6-(6,6)]
   226      13.086362      13.086362      13.086362    6[1-(0),6-(1,6),6-(6,6)]
   227      10.741131      10.741131      10.741131    6[6-(6,6,6),9-(0),9-(0),9-(0)]
   228      14.389267      14.389267      14.389267    6[1-(0),6-(1,6),6-(1,7)]
   229      21.212133      21.212133      21.212133    6[6-(1,6),6-(1,6),6-(6,7)]
   230      10.346853      10.346853      10.346853    6[1-(0),6-(1,6),7-(6,25)]
   231      12.180472      12.180472      12.180472    6[1-(0),6-(1,6),6-(6,6)]
   232      10.960787      10.960787      10.960787    6[1-(0),6-(1,6),6-(1,7)]
   233      21.115267      21.115267      21.115267    6[1-(0),6-(1,6),6-(6,6)]
   234       19.82191       19.82191       19.82191    6[6-(1,6),6-(1,6),6-(6,7)]
   235      15.668984      15.668984      15.668984    6[6-(6,6),6-(6,6),6-(9,9,9),6-(9,9,9)]
   236      11.617012      11.617012      11.617012    6[6-(6,6),6-(6,6),6-(9,9,9),6-(9,9,9)]
   237       8.060283       8.060283       8.060283    7[6-(1,6),6-(6,6),25-(7,8,8,8,8)]
   238       9.410939       9.410939       9.410939    7[6-(1,6),6-(6,6),25-(7,8,8,8,8)]
   239       8.060284       8.060284       8.060284    7[6-(1,6),6-(6,6),25-(7,8,8,8,8)]
   240       9.410942       9.410942       9.410942    7[6-(1,6),6-(6,6),25-(7,8,8,8,8)]
   241      19.225713      19.225713      19.225713    7[6-(1,6),6-(6,6),25-(7,8,8,8,8)]
   242      17.875057      17.875057      17.875057    7[6-(1,6),6-(6,6),25-(7,8,8,8,8)]
   243      19.225712      19.225712      19.225712    7[6-(1,6),6-(6,6),25-(7,8,8,8,8)]
   244      17.875054      17.875054      17.875054    7[6-(1,6),6-(6,6),25-(7,8,8,8,8)]
   245      12.319627      12.319627      12.319627    8[6-(6,8),25-(8,8,8,8,8)]
   246      10.191319      10.191319      10.191319    8[6-(6,8),25-(7,7,8,8,8)]
   247      12.350597      12.350597      12.350597    8[6-(6,8),25-(7,7,8,8,8),25-(8,8,8,8,8)]
   248      10.937592      10.937592      10.937592    8[6-(6,8),25-(7,7,8,8,8)]
   249       7.786062       7.786062       7.786062    8[6-(6,8),25-(8,8,8,8,8)]
   250       9.877533       9.877533       9.877533    8[6-(6,8),25-(7,7,8,8,8)]
   251      19.141131      19.141131      19.141131    8[6-(6,8),25-(8,8,8,8,8)]
   252      17.012823      17.012823      17.012823    8[6-(6,8),25-(7,7,8,8,8)]
   253      12.350599      12.350599      12.350599    8[6-(6,8),25-(7,7,8,8,8),25-(8,8,8,8,8)]
   254      10.937593      10.937593      10.937593    8[6-(6,8),25-(7,7,8,8,8)]
   255      14.607559      14.607559      14.607559    8[6-(6,8),25-(8,8,8,8,8)]
   256      16.699031      16.699031      16.699031    8[6-(6,8),25-(7,7,8,8,8)]
   257      14.966369      14.966369      14.966369    8[6-(6,8),25-(8,8,8,8,8)]
   258      17.094677      17.094677      17.094677    8[6-(6,8),25-(7,7,8,8,8)]
   259      14.935399      14.935399      14.935399    8[6-(6,8),25-(7,7,8,8,8),25-(8,8,8,8,8)]
   260      16.348404      16.348404      16.348404    8[6-(6,8),25-(7,7,8,8,8)]
   261      19.499934      19.499934      19.499934    8[6-(6,8),25-(8,8,8,8,8)]
   262      17.408463      17.408463      17.408463    8[6-(6,8),25-(7,7,8,8,8)]
   263       8.144865       8.144865       8.144865    8[6-(6,8),25-(8,8,8,8,8)]
   264      10.273173      10.273173      10.273173    8[6-(6,8),25-(7,7,8,8,8)]
   265      14.935397      14.935397      14.935397    8[6-(6,8),25-(7,7,8,8,8),25-(8,8,8,8,8)]
   266      16.348403      16.348403      16.348403    8[6-(6,8),25-(7,7,8,8,8)]
   267      12.678437      12.678437      12.678437    8[6-(6,8),25-(8,8,8,8,8)]
   268      10.586965      10.586965      10.586965    8[6-(6,8),25-(7,7,8,8,8)]
   269      12.514724      12.514724      12.514724    9[6-(6,9,9)]
   270      11.888509      11.888509      11.888509    9[6-(6,9,9)]
   271       4.435337       4.435337       4.435337    9[6-(6,9,9)]
   272      15.838156      15.838156      15.838156    9[6-(6,9,9)]
   273      23.127613      23.127613      23.127613    9[6-(6,9,9)]
   274      21.633704      21.633704      21.633704    9[6-(6,9,9)]
   275      17.131514      17.131514      17.131514    9[6-(6,9,9)]
   276      15.850437      15.850437      15.850437    9[6-(6,9,9)]
   277       3.888254       3.888254       3.888254    9[6-(6,9,9)]
   278       5.693224       5.693224       5.693224    9[6-(6,9,9)]
   279       5.067011       5.067011       5.067011    9[6-(6,9,9)]
   280       4.435339       4.435339       4.435339    9[6-(6,9,9)]
   281      15.838159      15.838159      15.838159    9[6-(6,9,9)]
   282      16.306115      16.306115      16.306115    9[6-(6,9,9)]
   283      14.812206      14.812206      14.812206    9[6-(6,9,9)]
   284       3.488514       3.488514       3.488514    9[6-(6,9,9)]
   285      15.850436      15.850436      15.850436    9[6-(6,9,9)]
   286       3.888254       3.888254       3.888254    9[6-(6,9,9)]
   287      14.771272      14.771272      14.771272    9[6-(6,9,9)]
   288      15.397487      15.397487      15.397487    9[6-(6,9,9)]
   289      22.850659      22.850659      22.850659    9[6-(6,9,9)]
   290       11.44784       11.44784       11.44784    9[6-(6,9,9)]
   291       4.158383       4.158383       4.158383    9[6-(6,9,9)]
   292       5.652292       5.652292       5.652292    9[6-(6,9,9)]
   293      10.154482      10.154482      10.154482    9[6-(6,9,9)]
   294      11.435559      11.435559      11.435559    9[6-(6,9,9)]
   295      23.397742      23.397742      23.397742    9[6-(6,9,9)]
   296      21.592772      21.592772      21.592772    9[6-(6,9,9)]
   297      22.218985      22.218985      22.218985    9[6-(6,9,9)]
   298      22.850657      22.850657      22.850657    9[6-(6,9,9)]
   299      11.447837      11.447837      11.447837    9[6-(6,9,9)]
   300      10.979881      10.979881      10.979881    9[6-(6,9,9)]
   301       12.47379       12.47379       12.47379    9[6-(6,9,9)]
   302      23.797482      23.797482      23.797482    9[6-(6,9,9)]
   303       11.43556       11.43556       11.43556    9[6-(6,9,9)]
   304      23.397742      23.397742      23.397742    9[6-(6,9,9)]
