# Supplementary material for: A collection of forcefield precursors for metal–organic frameworks
Source: RSC Adv. 2019 Nov 13;9(63):36492–507. doi: 10.1039/c9ra07327b (PMC9075174; doi:10.1039/c9ra07327b)
Supplement: RA-009-C9RA07327B-s376 [file RA-009-C9RA07327B-s376.txt]

CUYHIO_clean

6.204700    0.000000    0.000000
0.000000    17.746000    0.000000
-3.001895    0.000000    20.201177

     1       0.472446       0.472446       0.472446    30[7-(6,6),7-(6,6),8-(6),8-(6)]
     2       1.128956       1.128956       1.128956    30[7-(6,6),7-(6,6),8-(6),8-(6)]
     3       2.730359       2.730359       2.730359    30[7-(6,6),7-(6,6),8-(6),8-(6)]
     4       2.073849       2.073849       2.073849    30[7-(6,6),7-(6,6),8-(6),8-(6)]
     5       3.195101       3.195101       3.195101    1[6-(1,6,6)]
     6       1.896845       1.896845       1.896845    1[6-(1,6,6)]
     7       3.643838       3.643838       3.643838    1[6-(6,6)]
     8       3.256783       3.256783       3.256783    1[6-(6,6)]
     9       1.260277       1.260277       1.260277    1[6-(6,6)]
    10      -0.290028      -0.290028      -0.290028    1[6-(6,6)]
    11       5.027842       5.027842       5.027842    1[6-(1,6,6)]
    12       -0.38956       -0.38956       -0.38956    1[6-(1,6,6)]
    13       3.991929       3.991929       3.991929    1[6-(6,7)]
    14         2.8938         2.8938         2.8938    1[6-(6,6)]
    15       5.946521       5.946521       5.946521    1[6-(6,6)]
    16       0.809687       0.809687       0.809687    1[6-(6,7)]
    17       1.014918       1.014918       1.014918    1[6-(6,6)]
    18       4.505984       4.505984       4.505984    1[6-(6,7)]
    19       2.814331       2.814331       2.814331    1[6-(6,6)]
    20       3.947261       3.947261       3.947261    1[6-(6,6)]
    21      -0.606877      -0.606877      -0.606877    1[6-(6,7)]
    22       2.049207       2.049207       2.049207    1[6-(6,6)]
    23       4.611002       4.611002       4.611002    1[6-(1,6,6)]
    24      -0.295442      -0.295442      -0.295442    1[6-(1,6,6)]
    25       4.162265       4.162265       4.162265    1[6-(6,6)]
    26       4.549319       4.549319       4.549319    1[6-(6,6)]
    27       0.341125       0.341125       0.341125    1[6-(6,6)]
    28        1.89143        1.89143        1.89143    1[6-(6,6)]
    29       2.778261       2.778261       2.778261    1[6-(1,6,6)]
    30       1.990962       1.990962       1.990962    1[6-(1,6,6)]
    31       3.814174       3.814174       3.814174    1[6-(6,7)]
    32       4.912303       4.912303       4.912303    1[6-(6,6)]
    33       1.859582       1.859582       1.859582    1[6-(6,6)]
    34       0.791715       0.791715       0.791715    1[6-(6,7)]
    35        3.78929        3.78929        3.78929    1[6-(6,6)]
    36       3.300119       3.300119       3.300119    1[6-(6,7)]
    37       4.991772       4.991772       4.991772    1[6-(6,6)]
    38       3.858841       3.858841       3.858841    1[6-(6,6)]
    39        2.20828        2.20828        2.20828    1[6-(6,7)]
    40       2.755001       2.755001       2.755001    1[6-(6,6)]
    41       0.007704       0.007704       0.007704    1[6-(1,6,6)]
    42        1.30596        1.30596        1.30596    1[6-(1,6,6)]
    43      -0.441033      -0.441033      -0.441033    1[6-(6,6)]
    44      -0.053978      -0.053978      -0.053978    1[6-(6,6)]
    45       1.942528       1.942528       1.942528    1[6-(6,6)]
    46      -2.711867      -2.711867      -2.711867    1[6-(6,6)]
    47      -1.825037      -1.825037      -1.825037    1[6-(1,6,6)]
    48       3.592365       3.592365       3.592365    1[6-(1,6,6)]
    49      -0.789124      -0.789124      -0.789124    1[6-(6,7)]
    50       0.309005       0.309005       0.309005    1[6-(6,6)]
    51      -2.743716      -2.743716      -2.743716    1[6-(6,6)]
    52       2.393118       2.393118       2.393118    1[6-(6,7)]
    53       2.187887       2.187887       2.187887    1[6-(6,6)]
    54      -1.303179      -1.303179      -1.303179    1[6-(6,7)]
    55       0.388474       0.388474       0.388474    1[6-(6,6)]
    56      -0.744456      -0.744456      -0.744456    1[6-(6,6)]
    57       3.809682       3.809682       3.809682    1[6-(6,7)]
    58       1.153598       1.153598       1.153598    1[6-(6,6)]
    59      -1.408197      -1.408197      -1.408197    1[6-(1,6,6)]
    60       3.498247       3.498247       3.498247    1[6-(1,6,6)]
    61       -0.95946       -0.95946       -0.95946    1[6-(6,6)]
    62      -1.346514      -1.346514      -1.346514    1[6-(6,6)]
    63        2.86168        2.86168        2.86168    1[6-(6,6)]
    64       1.311375       1.311375       1.311375    1[6-(6,6)]
    65       0.424544       0.424544       0.424544    1[6-(1,6,6)]
    66       1.211843       1.211843       1.211843    1[6-(1,6,6)]
    67      -0.611369      -0.611369      -0.611369    1[6-(6,7)]
    68      -1.709498      -1.709498      -1.709498    1[6-(6,6)]
    69       1.343223       1.343223       1.343223    1[6-(6,6)]
    70        2.41109        2.41109        2.41109    1[6-(6,7)]
    71      -0.586485      -0.586485      -0.586485    1[6-(6,6)]
    72      -0.097314      -0.097314      -0.097314    1[6-(6,7)]
    73      -1.788967      -1.788967      -1.788967    1[6-(6,6)]
    74      -0.656036      -0.656036      -0.656036    1[6-(6,6)]
    75       0.994525       0.994525       0.994525    1[6-(6,7)]
    76       0.447804       0.447804       0.447804    1[6-(6,6)]
    77       1.586488       1.586488       1.586488    6[6-(1,1,6),8-(0),8-(30)]
    78       2.236732       2.236732       2.236732    6[1-(0),1-(0),6-(6,6),6-(8,8)]
    79       1.934976       1.934976       1.934976    6[6-(1,1,6),6-(1,6),6-(6,6)]
    80       2.850732       2.850732       2.850732    6[1-(0),6-(1,6),6-(6,6)]
    81        2.61675        2.61675        2.61675    6[1-(0),6-(1,6),6-(1,6)]
    82       1.437289       1.437289       1.437289    6[1-(0),6-(1,6),6-(1,6)]
    83       0.503479       0.503479       0.503479    6[1-(0),6-(1,6),6-(6,6)]
    84       0.724031       0.724031       0.724031    6[6-(1,1,6),6-(1,6),6-(6,6)]
    85      -0.315618      -0.315618      -0.315618    6[1-(0),1-(0),6-(6,6),6-(8,8)]
    86       0.017325       0.017325       0.017325    6[6-(1,1,6),8-(0),8-(30)]
    87       4.407649       4.407649       4.407649    6[1-(0),6-(1,6),7-(6,30)]
    88        3.73816        3.73816        3.73816    6[1-(0),6-(1,7),6-(6,6)]
    89       4.292199       4.292199       4.292199    6[6-(1,6),6-(1,6),6-(1,6)]
    90       5.537865       5.537865       5.537865    6[1-(0),6-(1,7),6-(6,6)]
    91       -0.02949       -0.02949       -0.02949    6[1-(0),6-(1,6),7-(6,30)]
    92       3.645404       3.645404       3.645404    6[1-(0),6-(1,6),6-(6,6)]
    93       4.389664       4.389664       4.389664    6[1-(0),6-(1,6),7-(6,30)]
    94       3.370088       3.370088       3.370088    6[1-(0),6-(1,7),6-(6,6)]
    95       3.160663       3.160663       3.160663    6[6-(1,6),6-(1,6),6-(1,6)]
    96       4.033498       4.033498       4.033498    6[1-(0),6-(1,7),6-(6,6)]
    97      -1.176525      -1.176525      -1.176525    6[1-(0),6-(1,6),7-(6,30)]
    98       2.074038       2.074038       2.074038    6[1-(0),6-(1,6),6-(6,6)]
    99       0.014914       0.014914       0.014914    6[6-(1,1,6),8-(0),8-(30)]
   100       -0.63533       -0.63533       -0.63533    6[1-(0),1-(0),6-(6,6),6-(8,8)]
   101      -0.333574      -0.333574      -0.333574    6[6-(1,1,6),6-(1,6),6-(6,6)]
   102       4.955371       4.955371       4.955371    6[1-(0),6-(1,6),6-(6,6)]
   103      -1.015347      -1.015347      -1.015347    6[1-(0),6-(1,6),6-(1,6)]
   104       0.164114       0.164114       0.164114    6[1-(0),6-(1,6),6-(1,6)]
   105       1.097924       1.097924       1.097924    6[1-(0),6-(1,6),6-(6,6)]
   106       0.877371       0.877371       0.877371    6[6-(1,1,6),6-(1,6),6-(6,6)]
   107        1.91702        1.91702        1.91702    6[1-(0),1-(0),6-(6,6),6-(8,8)]
   108       1.584077       1.584077       1.584077    6[6-(1,1,6),8-(0),8-(30)]
   109       3.398453       3.398453       3.398453    6[1-(0),6-(1,6),7-(6,30)]
   110       4.067942       4.067942       4.067942    6[1-(0),6-(1,7),6-(6,6)]
   111       3.513904       3.513904       3.513904    6[6-(1,6),6-(1,6),6-(1,6)]
   112       2.268238       2.268238       2.268238    6[1-(0),6-(1,7),6-(6,6)]
   113       1.630892       1.630892       1.630892    6[1-(0),6-(1,6),7-(6,30)]
   114       4.160698       4.160698       4.160698    6[1-(0),6-(1,6),6-(6,6)]
   115       3.416439       3.416439       3.416439    6[1-(0),6-(1,6),7-(6,30)]
   116       4.436014       4.436014       4.436014    6[1-(0),6-(1,7),6-(6,6)]
   117        4.64544        4.64544        4.64544    6[6-(1,6),6-(1,6),6-(1,6)]
   118       3.772604       3.772604       3.772604    6[1-(0),6-(1,7),6-(6,6)]
   119       2.777928       2.777928       2.777928    6[1-(0),6-(1,6),7-(6,30)]
   120       5.732065       5.732065       5.732065    6[1-(0),6-(1,6),6-(6,6)]
   121       1.616317       1.616317       1.616317    6[6-(1,1,6),8-(0),8-(30)]
   122       0.966073       0.966073       0.966073    6[1-(0),1-(0),6-(6,6),6-(8,8)]
   123       1.267829       1.267829       1.267829    6[6-(1,1,6),6-(1,6),6-(6,6)]
   124       0.352073       0.352073       0.352073    6[1-(0),6-(1,6),6-(6,6)]
   125       0.586055       0.586055       0.586055    6[1-(0),6-(1,6),6-(1,6)]
   126       1.765516       1.765516       1.765516    6[1-(0),6-(1,6),6-(1,6)]
   127       2.699326       2.699326       2.699326    6[1-(0),6-(1,6),6-(6,6)]
   128       2.478774       2.478774       2.478774    6[6-(1,1,6),6-(1,6),6-(6,6)]
   129       3.518423       3.518423       3.518423    6[1-(0),1-(0),6-(6,6),6-(8,8)]
   130        3.18548        3.18548        3.18548    6[6-(1,1,6),8-(0),8-(30)]
   131      -1.204844      -1.204844      -1.204844    6[1-(0),6-(1,6),7-(6,30)]
   132      -0.535355      -0.535355      -0.535355    6[1-(0),6-(1,7),6-(6,6)]
   133      -1.089394      -1.089394      -1.089394    6[6-(1,6),6-(1,6),6-(1,6)]
   134       -2.33506       -2.33506       -2.33506    6[1-(0),6-(1,7),6-(6,6)]
   135       3.232295       3.232295       3.232295    6[1-(0),6-(1,6),7-(6,30)]
   136      -0.442599      -0.442599      -0.442599    6[1-(0),6-(1,6),6-(6,6)]
   137      -1.186859      -1.186859      -1.186859    6[1-(0),6-(1,6),7-(6,30)]
   138      -0.167283      -0.167283      -0.167283    6[1-(0),6-(1,7),6-(6,6)]
   139       0.042142       0.042142       0.042142    6[6-(1,6),6-(1,6),6-(1,6)]
   140      -0.830693      -0.830693      -0.830693    6[1-(0),6-(1,7),6-(6,6)]
   141       -1.82537       -1.82537       -1.82537    6[1-(0),6-(1,6),7-(6,30)]
   142       1.128767       1.128767       1.128767    6[1-(0),6-(1,6),6-(6,6)]
   143       3.187891       3.187891       3.187891    6[6-(1,1,6),8-(0),8-(30)]
   144       3.838135       3.838135       3.838135    6[1-(0),1-(0),6-(6,6),6-(8,8)]
   145       3.536379       3.536379       3.536379    6[6-(1,1,6),6-(1,6),6-(6,6)]
   146      -1.752566      -1.752566      -1.752566    6[1-(0),6-(1,6),6-(6,6)]
   147       4.218152       4.218152       4.218152    6[1-(0),6-(1,6),6-(1,6)]
   148       3.038691       3.038691       3.038691    6[1-(0),6-(1,6),6-(1,6)]
   149       2.104881       2.104881       2.104881    6[1-(0),6-(1,6),6-(6,6)]
   150       2.325434       2.325434       2.325434    6[6-(1,1,6),6-(1,6),6-(6,6)]
   151       1.285785       1.285785       1.285785    6[1-(0),1-(0),6-(6,6),6-(8,8)]
   152       1.618728       1.618728       1.618728    6[6-(1,1,6),8-(0),8-(30)]
   153      -0.195648      -0.195648      -0.195648    6[1-(0),6-(1,6),7-(6,30)]
   154      -0.865137      -0.865137      -0.865137    6[1-(0),6-(1,7),6-(6,6)]
   155      -0.311099      -0.311099      -0.311099    6[6-(1,6),6-(1,6),6-(1,6)]
   156       0.934567       0.934567       0.934567    6[1-(0),6-(1,7),6-(6,6)]
   157       1.571913       1.571913       1.571913    6[1-(0),6-(1,6),7-(6,30)]
   158      -0.957893      -0.957893      -0.957893    6[1-(0),6-(1,6),6-(6,6)]
   159      -0.213634      -0.213634      -0.213634    6[1-(0),6-(1,6),7-(6,30)]
   160      -1.233209      -1.233209      -1.233209    6[1-(0),6-(1,7),6-(6,6)]
   161      -1.442635      -1.442635      -1.442635    6[6-(1,6),6-(1,6),6-(1,6)]
   162      -0.569799      -0.569799      -0.569799    6[1-(0),6-(1,7),6-(6,6)]
   163       0.424877       0.424877       0.424877    6[1-(0),6-(1,6),7-(6,30)]
   164       -2.52926       -2.52926       -2.52926    6[1-(0),6-(1,6),6-(6,6)]
   165      -0.568717      -0.568717      -0.568717    7[6-(1,6),6-(1,6),30-(7,8,8)]
   166      -0.977107      -0.977107      -0.977107    7[6-(1,6),6-(1,6),30-(7,8,8)]
   167        2.17012        2.17012        2.17012    7[6-(1,6),6-(1,6),30-(7,8,8)]
   168       2.578509       2.578509       2.578509    7[6-(1,6),6-(1,6),30-(7,8,8)]
   169      -2.433178      -2.433178      -2.433178    7[6-(1,6),6-(1,6),30-(7,8,8)]
   170       4.179912       4.179912       4.179912    7[6-(1,6),6-(1,6),30-(7,8,8)]
   171       1.032685       1.032685       1.032685    7[6-(1,6),6-(1,6),30-(7,8,8)]
   172       0.624296       0.624296       0.624296    7[6-(1,6),6-(1,6),30-(7,8,8)]
   173       0.636383       0.636383       0.636383    8[6-(6,8)]
   174       1.964057       1.964057       1.964057    8[6-(6,8),30-(7,7,8)]
   175      -0.076143      -0.076143      -0.076143    8[6-(6,8)]
   176       0.342548       0.342548       0.342548    8[6-(6,8),30-(7,7,8)]
   177        0.96502        0.96502        0.96502    8[6-(6,8)]
   178      -0.362655      -0.362655      -0.362655    8[6-(6,8),30-(7,7,8)]
   179       1.677545       1.677545       1.677545    8[6-(6,8)]
   180       1.258855       1.258855       1.258855    8[6-(6,8),30-(7,7,8)]
   181       2.566422       2.566422       2.566422    8[6-(6,8)]
   182       1.238748       1.238748       1.238748    8[6-(6,8),30-(7,7,8)]
   183       3.278948       3.278948       3.278948    8[6-(6,8)]
   184       2.860257       2.860257       2.860257    8[6-(6,8),30-(7,7,8)]
   185       2.237785       2.237785       2.237785    8[6-(6,8)]
   186        3.56546        3.56546        3.56546    8[6-(6,8),30-(7,7,8)]
   187        1.52526        1.52526        1.52526    8[6-(6,8)]
   188        1.94395        1.94395        1.94395    8[6-(6,8),30-(7,7,8)]
