# Supplementary material for: A collection of forcefield precursors for metal–organic frameworks
Source: RSC Adv. 2019 Nov 13;9(63):36492–507. doi: 10.1039/c9ra07327b (PMC9075174; doi:10.1039/c9ra07327b)
Supplement: RA-009-C9RA07327B-s377 [file RA-009-C9RA07327B-s377.txt]

CUYQIX_clean

8.320700    0.000000    0.000000
0.445023    13.104446    0.000000
2.387101    4.133246    12.548175

     1       7.588137       7.588137       7.588137    30[7-(6,6),7-(6,6),8-(6),8-(6)]
     2       3.564687       3.564687       3.564687    30[7-(6,6),7-(6,6),8-(6),8-(6)]
     3            0.0            0.0            0.0    30[8-(6),8-(6)]
     4       7.677361       7.677361       7.677361    1[6-(6,7)]
     5       7.994131       7.994131       7.994131    1[6-(6,6)]
     6       7.431247       7.431247       7.431247    1[6-(6,6)]
     7       7.071568       7.071568       7.071568    1[6-(6,7)]
     8       8.610509       8.610509       8.610509    1[6-(1,6,7)]
     9       7.117483       7.117483       7.117483    1[6-(1,6,7)]
    10       8.135421       8.135421       8.135421    1[6-(1,6,7)]
    11       1.290907       1.290907       1.290907    1[6-(1,6,7)]
    12       2.122578       2.122578       2.122578    1[6-(1,6,7)]
    13       1.504506       1.504506       1.504506    1[6-(1,6,7)]
    14        6.43753        6.43753        6.43753    1[6-(6,7)]
    15       6.463595       6.463595       6.463595    1[6-(6,6)]
    16       8.931892       8.931892       8.931892    1[6-(6,6)]
    17       8.857467       8.857467       8.857467    1[6-(6,7)]
    18       6.974581       6.974581       6.974581    1[6-(1,6,7)]
    19       8.561245       8.561245       8.561245    1[6-(1,6,7)]
    20       5.511603       5.511603       5.511603    1[6-(1,6,7)]
    21       6.289023       6.289023       6.289023    1[6-(1,6,7)]
    22       5.935795       5.935795       5.935795    1[6-(1,6,7)]
    23       4.347695       4.347695       4.347695    1[6-(1,6,7)]
    24       5.465979       5.465979       5.465979    1[6-(1,6,6)]
    25       4.830591       4.830591       4.830591    1[6-(1,6,6)]
    26       3.953098       3.953098       3.953098    1[6-(6,6,6)]
    27       3.539361       3.539361       3.539361    1[6-(1,6,6)]
    28       2.756968       2.756968       2.756968    1[6-(1,6,6)]
    29       3.475463       3.475463       3.475463    1[6-(6,7)]
    30       3.158693       3.158693       3.158693    1[6-(6,6)]
    31       3.721577       3.721577       3.721577    1[6-(6,6)]
    32       4.081256       4.081256       4.081256    1[6-(6,7)]
    33       2.542315       2.542315       2.542315    1[6-(1,6,7)]
    34       4.035341       4.035341       4.035341    1[6-(1,6,7)]
    35       3.017403       3.017403       3.017403    1[6-(1,6,7)]
    36       1.541217       1.541217       1.541217    1[6-(1,6,7)]
    37       9.030246       9.030246       9.030246    1[6-(1,6,7)]
    38       9.648318       9.648318       9.648318    1[6-(1,6,7)]
    39       4.715294       4.715294       4.715294    1[6-(6,7)]
    40       4.689229       4.689229       4.689229    1[6-(6,6)]
    41       2.220932       2.220932       2.220932    1[6-(6,6)]
    42       2.295357       2.295357       2.295357    1[6-(6,7)]
    43       4.178243       4.178243       4.178243    1[6-(1,6,7)]
    44       2.591579       2.591579       2.591579    1[6-(1,6,7)]
    45       5.641221       5.641221       5.641221    1[6-(1,6,7)]
    46       4.863801       4.863801       4.863801    1[6-(1,6,7)]
    47       5.217029       5.217029       5.217029    1[6-(1,6,7)]
    48       6.805129       6.805129       6.805129    1[6-(1,6,7)]
    49       5.686845       5.686845       5.686845    1[6-(1,6,6)]
    50       6.322233       6.322233       6.322233    1[6-(1,6,6)]
    51       7.199726       7.199726       7.199726    1[6-(6,6,6)]
    52       7.613463       7.613463       7.613463    1[6-(1,6,6)]
    53       8.395856       8.395856       8.395856    1[6-(1,6,6)]
    54       7.619756       7.619756       7.619756    6[1-(0),6-(1,6),7-(6,30)]
    55       7.820501       7.820501       7.820501    6[1-(0),6-(1,7),6-(6,6)]
    56       7.768385       7.768385       7.768385    6[6-(1,1,7),6-(1,6),6-(1,6)]
    57       7.482897       7.482897       7.482897    6[1-(0),6-(1,7),6-(6,6)]
    58       7.275699       7.275699       7.275699    6[1-(0),6-(1,6),7-(6,30)]
    59       7.980699       7.980699       7.980699    6[1-(0),1-(0),6-(6,6),7-(6,6)]
    60       9.037934       9.037934       9.037934    6[1-(0),1-(0),6-(1,1,7),7-(6,6)]
    61       1.537592       1.537592       1.537592    6[1-(0),1-(0),6-(1,1,7),7-(6,6)]
    62       6.945539       6.945539       6.945539    6[1-(0),6-(1,6),7-(6,30)]
    63       6.957589       6.957589       6.957589    6[1-(0),6-(1,7),6-(6,6)]
    64       7.693273       7.693273       7.693273    6[6-(1,1,7),6-(1,6),6-(1,6)]
    65       8.410369       8.410369       8.410369    6[1-(0),6-(1,7),6-(6,6)]
    66       8.357557       8.357557       8.357557    6[1-(0),6-(1,6),7-(6,30)]
    67       7.701874       7.701874       7.701874    6[1-(0),1-(0),6-(6,6),7-(6,6)]
    68       6.268205       6.268205       6.268205    6[1-(0),1-(0),6-(1,1,7),7-(6,6)]
    69        5.08952        5.08952        5.08952    6[1-(0),1-(0),6-(1,1,7),7-(6,6)]
    70       6.040844       6.040844       6.040844    6[6-(1,1,6),8-(0),8-(30)]
    71       5.042924       5.042924       5.042924    6[1-(0),1-(0),6-(1,6,6),6-(8,8)]
    72       3.734426       3.734426       3.734426    6[1-(0),6-(1,1,6),6-(1,1,6),6-(8,8)]
    73       2.956296       2.956296       2.956296    6[1-(0),1-(0),6-(1,6,6),6-(8,8)]
    74       1.658602       1.658602       1.658602    6[6-(1,1,6),8-(0),8-(30)]
    75       2.948431       2.948431       2.948431    6[6-(1,6,6),8-(0),8-(30)]
    76       3.533068       3.533068       3.533068    6[1-(0),6-(1,6),7-(6,30)]
    77       3.332323       3.332323       3.332323    6[1-(0),6-(1,7),6-(6,6)]
    78       3.384439       3.384439       3.384439    6[6-(1,1,7),6-(1,6),6-(1,6)]
    79       3.669927       3.669927       3.669927    6[1-(0),6-(1,7),6-(6,6)]
    80       3.877125       3.877125       3.877125    6[1-(0),6-(1,6),7-(6,30)]
    81       3.172125       3.172125       3.172125    6[1-(0),1-(0),6-(6,6),7-(6,6)]
    82        2.11489        2.11489        2.11489    6[1-(0),1-(0),6-(1,1,7),7-(6,6)]
    83       9.615232       9.615232       9.615232    6[1-(0),1-(0),6-(1,1,7),7-(6,6)]
    84       4.207285       4.207285       4.207285    6[1-(0),6-(1,6),7-(6,30)]
    85       4.195235       4.195235       4.195235    6[1-(0),6-(1,7),6-(6,6)]
    86       3.459551       3.459551       3.459551    6[6-(1,1,7),6-(1,6),6-(1,6)]
    87       2.742455       2.742455       2.742455    6[1-(0),6-(1,7),6-(6,6)]
    88       2.795267       2.795267       2.795267    6[1-(0),6-(1,6),7-(6,30)]
    89        3.45095        3.45095        3.45095    6[1-(0),1-(0),6-(6,6),7-(6,6)]
    90       4.884619       4.884619       4.884619    6[1-(0),1-(0),6-(1,1,7),7-(6,6)]
    91       6.063304       6.063304       6.063304    6[1-(0),1-(0),6-(1,1,7),7-(6,6)]
    92        5.11198        5.11198        5.11198    6[6-(1,1,6),8-(0),8-(30)]
    93         6.1099         6.1099         6.1099    6[1-(0),1-(0),6-(1,6,6),6-(8,8)]
    94       7.418398       7.418398       7.418398    6[1-(0),6-(1,1,6),6-(1,1,6),6-(8,8)]
    95       8.196528       8.196528       8.196528    6[1-(0),1-(0),6-(1,6,6),6-(8,8)]
    96       9.494222       9.494222       9.494222    6[6-(1,1,6),8-(0),8-(30)]
    97       8.204393       8.204393       8.204393    6[6-(1,6,6),8-(0),8-(30)]
    98       7.347926       7.347926       7.347926    7[6-(1,6),6-(1,6),30-(7,8,8)]
    99       8.502724       8.502724       8.502724    7[6-(1,1,6),6-(1,1,6),6-(1,1,6)]
   100       7.628069       7.628069       7.628069    7[6-(1,6),6-(1,6),30-(7,8,8)]
   101       7.527198       7.527198       7.527198    7[6-(1,1,6),6-(1,1,6),6-(1,1,6)]
   102       3.804898       3.804898       3.804898    7[6-(1,6),6-(1,6),30-(7,8,8)]
   103         2.6501         2.6501         2.6501    7[6-(1,1,6),6-(1,1,6),6-(1,1,6)]
   104       3.524755       3.524755       3.524755    7[6-(1,6),6-(1,6),30-(7,8,8)]
   105       3.625626       3.625626       3.625626    7[6-(1,1,6),6-(1,1,6),6-(1,1,6)]
   106       6.927483       6.927483       6.927483    8[6-(6,8)]
   107       5.972521       5.972521       5.972521    8[6-(6,8),30-(7,7,8)]
   108       1.127159       1.127159       1.127159    8[6-(6,8),30-(7,7,8)]
   109        1.15678        1.15678        1.15678    8[6-(6,8)]
   110       2.092261       2.092261       2.092261    8[6-(6,8),30-(8)]
   111        2.79126        2.79126        2.79126    8[6-(6,8)]
   112       4.225341       4.225341       4.225341    8[6-(6,8)]
   113       5.180303       5.180303       5.180303    8[6-(6,8),30-(7,7,8)]
   114      10.025665      10.025665      10.025665    8[6-(6,8),30-(7,7,8)]
   115       9.996044       9.996044       9.996044    8[6-(6,8)]
   116       9.060563       9.060563       9.060563    8[6-(6,8),30-(8)]
   117       8.361564       8.361564       8.361564    8[6-(6,8)]
