# Supplementary material for: A collection of forcefield precursors for metal–organic frameworks
Source: RSC Adv. 2019 Nov 13;9(63):36492–507. doi: 10.1039/c9ra07327b (PMC9075174; doi:10.1039/c9ra07327b)
Supplement: RA-009-C9RA07327B-s378 [file RA-009-C9RA07327B-s378.txt]

CUYRUK_clean

7.662000    0.000000    0.000000
0.000000    9.905600    0.000000
0.000000    -4.009309    36.638284

     1       3.505671       3.505671       3.505671    30[7-(6,6),8-(6),8-(6),53-(0)]
     2        5.07347        5.07347        5.07347    30[7-(6,6),7-(6,6),8-(6),53-(0)]
     3       7.336671       7.336671       7.336671    30[7-(6,6),8-(6),8-(6),53-(0)]
     4        1.24247        1.24247        1.24247    30[7-(6,6),7-(6,6),8-(6),53-(0)]
     5       4.156329       4.156329       4.156329    30[7-(6,6),8-(6),8-(6),53-(0)]
     6        2.58853        2.58853        2.58853    30[7-(6,6),7-(6,6),8-(6),53-(0)]
     7       0.325329       0.325329       0.325329    30[7-(6,6),8-(6),8-(6),53-(0)]
     8        6.41953        6.41953        6.41953    30[7-(6,6),7-(6,6),8-(6),53-(0)]
     9       6.108146       6.108146       6.108146    1[6-(6,6)]
    10       5.372594       5.372594       5.372594    1[6-(6,6)]
    11       4.454687       4.454687       4.454687    1[6-(6,6)]
    12       6.991575       6.991575       6.991575    1[6-(6,7)]
    13       6.281308       6.281308       6.281308    1[6-(6,7)]
    14       3.539078       3.539078       3.539078    1[6-(7,7)]
    15       2.787436       2.787436       2.787436    1[6-(6,7)]
    16        2.82881        2.82881        2.82881    1[6-(6,7)]
    17       5.749565       5.749565       5.749565    1[6-(7,7)]
    18       6.034591       6.034591       6.034591    1[6-(6,7)]
    19       7.408388       7.408388       7.408388    1[6-(6,7)]
    20       7.301886       7.301886       7.301886    1[6-(7,7)]
    21       5.527367       5.527367       5.527367    1[6-(6,6)]
    22       6.155651       6.155651       6.155651    1[6-(6,6)]
    23       6.243764       6.243764       6.243764    1[6-(6,6)]
    24       5.525068       5.525068       5.525068    1[6-(6,6)]
    25       2.277146       2.277146       2.277146    1[6-(6,6)]
    26       1.541594       1.541594       1.541594    1[6-(6,6)]
    27       0.623687       0.623687       0.623687    1[6-(6,6)]
    28       3.160575       3.160575       3.160575    1[6-(6,7)]
    29       2.450308       2.450308       2.450308    1[6-(6,7)]
    30       7.370078       7.370078       7.370078    1[6-(7,7)]
    31       6.618436       6.618436       6.618436    1[6-(6,7)]
    32        6.65981        6.65981        6.65981    1[6-(6,7)]
    33       1.918565       1.918565       1.918565    1[6-(7,7)]
    34       2.203591       2.203591       2.203591    1[6-(6,7)]
    35       3.577388       3.577388       3.577388    1[6-(6,7)]
    36       3.470886       3.470886       3.470886    1[6-(7,7)]
    37       1.696367       1.696367       1.696367    1[6-(6,6)]
    38       2.324651       2.324651       2.324651    1[6-(6,6)]
    39       2.412764       2.412764       2.412764    1[6-(6,6)]
    40       1.694068       1.694068       1.694068    1[6-(6,6)]
    41       1.553854       1.553854       1.553854    1[6-(6,6)]
    42       2.289406       2.289406       2.289406    1[6-(6,6)]
    43       3.207313       3.207313       3.207313    1[6-(6,6)]
    44       0.670425       0.670425       0.670425    1[6-(6,7)]
    45       1.380692       1.380692       1.380692    1[6-(6,7)]
    46       4.122922       4.122922       4.122922    1[6-(7,7)]
    47       4.874564       4.874564       4.874564    1[6-(6,7)]
    48        4.83319        4.83319        4.83319    1[6-(6,7)]
    49       1.912435       1.912435       1.912435    1[6-(7,7)]
    50       1.627409       1.627409       1.627409    1[6-(6,7)]
    51       0.253612       0.253612       0.253612    1[6-(6,7)]
    52       0.360114       0.360114       0.360114    1[6-(7,7)]
    53       2.134633       2.134633       2.134633    1[6-(6,6)]
    54       1.506349       1.506349       1.506349    1[6-(6,6)]
    55       1.418236       1.418236       1.418236    1[6-(6,6)]
    56       2.136932       2.136932       2.136932    1[6-(6,6)]
    57       5.384854       5.384854       5.384854    1[6-(6,6)]
    58       6.120406       6.120406       6.120406    1[6-(6,6)]
    59       7.038313       7.038313       7.038313    1[6-(6,6)]
    60       4.501425       4.501425       4.501425    1[6-(6,7)]
    61       5.211692       5.211692       5.211692    1[6-(6,7)]
    62       0.291922       0.291922       0.291922    1[6-(7,7)]
    63       1.043564       1.043564       1.043564    1[6-(6,7)]
    64        1.00219        1.00219        1.00219    1[6-(6,7)]
    65       5.743435       5.743435       5.743435    1[6-(7,7)]
    66       5.458409       5.458409       5.458409    1[6-(6,7)]
    67       4.084612       4.084612       4.084612    1[6-(6,7)]
    68       4.191114       4.191114       4.191114    1[6-(7,7)]
    69       5.965633       5.965633       5.965633    1[6-(6,6)]
    70       5.337349       5.337349       5.337349    1[6-(6,6)]
    71       5.249236       5.249236       5.249236    1[6-(6,6)]
    72       5.967932       5.967932       5.967932    1[6-(6,6)]
    73       5.255366       5.255366       5.255366    6[6-(1,6),6-(1,6),7-(6,6)]
    74        5.79094        5.79094        5.79094    6[1-(0),6-(6,7),6-(6,7)]
    75       5.833081       5.833081       5.833081    6[6-(1,6),6-(1,6),7-(6,6)]
    76       5.349608       5.349608       5.349608    6[1-(0),6-(6,7),6-(6,7)]
    77       4.832423       4.832423       4.832423    6[6-(1,6),6-(1,6),7-(6,6)]
    78       4.791049       4.791049       4.791049    6[1-(0),6-(6,7),6-(6,7)]
    79       6.221544       6.221544       6.221544    6[1-(0),6-(1,7),7-(6,6)]
    80       5.816224       5.816224       5.816224    6[1-(0),6-(1,7),7-(6,30)]
    81       4.304512       4.304512       4.304512    6[1-(0),7-(6,30),7-(6,6)]
    82       3.383539       3.383539       3.383539    6[1-(0),6-(1,7),7-(6,6)]
    83       3.417252       3.417252       3.417252    6[1-(0),6-(1,7),7-(6,30)]
    84       5.011714       5.011714       5.011714    6[1-(0),7-(6,30),7-(6,6)]
    85       6.457534       6.457534       6.457534    6[1-(0),6-(1,7),7-(6,6)]
    86       7.212241       7.212241       7.212241    6[1-(0),6-(1,7),7-(6,30)]
    87       7.160139       7.160139       7.160139    6[1-(0),7-(6,30),7-(6,6)]
    88       5.453812       5.453812       5.453812    6[6-(1,6),6-(1,6),6-(8,8)]
    89        5.65379        5.65379        5.65379    6[1-(0),6-(1,6),6-(6,6)]
    90       6.029994       6.029994       6.029994    6[1-(0),6-(1,6),6-(6,6)]
    91       6.225375       6.225375       6.225375    6[6-(1,6),6-(1,6),6-(8,8)]
    92       6.069836       6.069836       6.069836    6[1-(0),6-(1,6),6-(6,6)]
    93       5.662218       5.662218       5.662218    6[1-(0),6-(1,6),6-(6,6)]
    94       5.052323       5.052323       5.052323    6[6-(6,6),8-(0),8-(30)]
    95       6.662109       6.662109       6.662109    6[6-(6,6),8-(30),8-(30)]
    96       1.424366       1.424366       1.424366    6[6-(1,6),6-(1,6),7-(6,6)]
    97        1.95994        1.95994        1.95994    6[1-(0),6-(6,7),6-(6,7)]
    98       2.002081       2.002081       2.002081    6[6-(1,6),6-(1,6),7-(6,6)]
    99       1.518608       1.518608       1.518608    6[1-(0),6-(6,7),6-(6,7)]
   100       1.001423       1.001423       1.001423    6[6-(1,6),6-(1,6),7-(6,6)]
   101       0.960049       0.960049       0.960049    6[1-(0),6-(6,7),6-(6,7)]
   102       2.390544       2.390544       2.390544    6[1-(0),6-(1,7),7-(6,6)]
   103       1.985224       1.985224       1.985224    6[1-(0),6-(1,7),7-(6,30)]
   104       0.473512       0.473512       0.473512    6[1-(0),7-(6,30),7-(6,6)]
   105       7.214539       7.214539       7.214539    6[1-(0),6-(1,7),7-(6,6)]
   106       7.248252       7.248252       7.248252    6[1-(0),6-(1,7),7-(6,30)]
   107       1.180714       1.180714       1.180714    6[1-(0),7-(6,30),7-(6,6)]
   108       2.626534       2.626534       2.626534    6[1-(0),6-(1,7),7-(6,6)]
   109       3.381241       3.381241       3.381241    6[1-(0),6-(1,7),7-(6,30)]
   110       3.329139       3.329139       3.329139    6[1-(0),7-(6,30),7-(6,6)]
   111       1.622812       1.622812       1.622812    6[6-(1,6),6-(1,6),6-(8,8)]
   112        1.82279        1.82279        1.82279    6[1-(0),6-(1,6),6-(6,6)]
   113       2.198994       2.198994       2.198994    6[1-(0),6-(1,6),6-(6,6)]
   114       2.394375       2.394375       2.394375    6[6-(1,6),6-(1,6),6-(8,8)]
   115       2.238836       2.238836       2.238836    6[1-(0),6-(1,6),6-(6,6)]
   116       1.831218       1.831218       1.831218    6[1-(0),6-(1,6),6-(6,6)]
   117       1.221323       1.221323       1.221323    6[6-(6,6),8-(0),8-(30)]
   118       2.831109       2.831109       2.831109    6[6-(6,6),8-(30),8-(30)]
   119       2.406634       2.406634       2.406634    6[6-(1,6),6-(1,6),7-(6,6)]
   120        1.87106        1.87106        1.87106    6[1-(0),6-(6,7),6-(6,7)]
   121       1.828919       1.828919       1.828919    6[6-(1,6),6-(1,6),7-(6,6)]
   122       2.312392       2.312392       2.312392    6[1-(0),6-(6,7),6-(6,7)]
   123       2.829577       2.829577       2.829577    6[6-(1,6),6-(1,6),7-(6,6)]
   124       2.870951       2.870951       2.870951    6[1-(0),6-(6,7),6-(6,7)]
   125       1.440456       1.440456       1.440456    6[1-(0),6-(1,7),7-(6,6)]
   126       1.845776       1.845776       1.845776    6[1-(0),6-(1,7),7-(6,30)]
   127       3.357488       3.357488       3.357488    6[1-(0),7-(6,30),7-(6,6)]
   128       4.278461       4.278461       4.278461    6[1-(0),6-(1,7),7-(6,6)]
   129       4.244748       4.244748       4.244748    6[1-(0),6-(1,7),7-(6,30)]
   130       2.650286       2.650286       2.650286    6[1-(0),7-(6,30),7-(6,6)]
   131       1.204466       1.204466       1.204466    6[1-(0),6-(1,7),7-(6,6)]
   132       0.449759       0.449759       0.449759    6[1-(0),6-(1,7),7-(6,30)]
   133       0.501861       0.501861       0.501861    6[1-(0),7-(6,30),7-(6,6)]
   134       2.208188       2.208188       2.208188    6[6-(1,6),6-(1,6),6-(8,8)]
   135        2.00821        2.00821        2.00821    6[1-(0),6-(1,6),6-(6,6)]
   136       1.632006       1.632006       1.632006    6[1-(0),6-(1,6),6-(6,6)]
   137       1.436625       1.436625       1.436625    6[6-(1,6),6-(1,6),6-(8,8)]
   138       1.592164       1.592164       1.592164    6[1-(0),6-(1,6),6-(6,6)]
   139       1.999782       1.999782       1.999782    6[1-(0),6-(1,6),6-(6,6)]
   140       2.609677       2.609677       2.609677    6[6-(6,6),8-(0),8-(30)]
   141       0.999891       0.999891       0.999891    6[6-(6,6),8-(30),8-(30)]
   142       6.237634       6.237634       6.237634    6[6-(1,6),6-(1,6),7-(6,6)]
   143        5.70206        5.70206        5.70206    6[1-(0),6-(6,7),6-(6,7)]
   144       5.659919       5.659919       5.659919    6[6-(1,6),6-(1,6),7-(6,6)]
   145       6.143392       6.143392       6.143392    6[1-(0),6-(6,7),6-(6,7)]
   146       6.660577       6.660577       6.660577    6[6-(1,6),6-(1,6),7-(6,6)]
   147       6.701951       6.701951       6.701951    6[1-(0),6-(6,7),6-(6,7)]
   148       5.271456       5.271456       5.271456    6[1-(0),6-(1,7),7-(6,6)]
   149       5.676776       5.676776       5.676776    6[1-(0),6-(1,7),7-(6,30)]
   150       7.188488       7.188488       7.188488    6[1-(0),7-(6,30),7-(6,6)]
   151       0.447461       0.447461       0.447461    6[1-(0),6-(1,7),7-(6,6)]
   152       0.413748       0.413748       0.413748    6[1-(0),6-(1,7),7-(6,30)]
   153       6.481286       6.481286       6.481286    6[1-(0),7-(6,30),7-(6,6)]
   154       5.035466       5.035466       5.035466    6[1-(0),6-(1,7),7-(6,6)]
   155       4.280759       4.280759       4.280759    6[1-(0),6-(1,7),7-(6,30)]
   156       4.332861       4.332861       4.332861    6[1-(0),7-(6,30),7-(6,6)]
   157       6.039188       6.039188       6.039188    6[6-(1,6),6-(1,6),6-(8,8)]
   158        5.83921        5.83921        5.83921    6[1-(0),6-(1,6),6-(6,6)]
   159       5.463006       5.463006       5.463006    6[1-(0),6-(1,6),6-(6,6)]
   160       5.267625       5.267625       5.267625    6[6-(1,6),6-(1,6),6-(8,8)]
   161       5.423164       5.423164       5.423164    6[1-(0),6-(1,6),6-(6,6)]
   162       5.830782       5.830782       5.830782    6[1-(0),6-(1,6),6-(6,6)]
   163       6.440677       6.440677       6.440677    6[6-(6,6),8-(0),8-(30)]
   164       4.830891       4.830891       4.830891    6[6-(6,6),8-(30),8-(30)]
   165       1.481448       1.481448       1.481448    53[30-(7,8,8)]
   166       7.504852       7.504852       7.504852    53[30-(7,7,8)]
   167       5.312448       5.312448       5.312448    53[30-(7,8,8)]
   168       3.673852       3.673852       3.673852    53[30-(7,7,8)]
   169       6.180552       6.180552       6.180552    53[30-(7,8,8)]
   170       0.157148       0.157148       0.157148    53[30-(7,7,8)]
   171       2.349552       2.349552       2.349552    53[30-(7,8,8)]
   172       3.988148       3.988148       3.988148    53[30-(7,7,8)]
   173       4.623251       4.623251       4.623251    7[6-(1,6),6-(1,7),30-(8,8,53)]
   174       5.259197       5.259197       5.259197    7[6-(1,6),6-(1,7),6-(6,6)]
   175       4.446259       4.446259       4.446259    7[6-(1,6),6-(1,7),30-(7,8,53)]
   176       4.406416       4.406416       4.406416    7[6-(1,6),6-(1,7),6-(6,6)]
   177      -0.007662      -0.007662      -0.007662    7[6-(1,6),6-(1,7),30-(7,8,53)]
   178       6.439145       6.439145       6.439145    7[6-(1,6),6-(1,7),6-(6,6)]
   179       0.792251       0.792251       0.792251    7[6-(1,6),6-(1,7),30-(8,8,53)]
   180       1.428197       1.428197       1.428197    7[6-(1,6),6-(1,7),6-(6,6)]
   181       0.615259       0.615259       0.615259    7[6-(1,6),6-(1,7),30-(7,8,53)]
   182       0.575416       0.575416       0.575416    7[6-(1,6),6-(1,7),6-(6,6)]
   183       3.823338       3.823338       3.823338    7[6-(1,6),6-(1,7),30-(7,8,53)]
   184       2.608145       2.608145       2.608145    7[6-(1,6),6-(1,7),6-(6,6)]
   185       3.038749       3.038749       3.038749    7[6-(1,6),6-(1,7),30-(8,8,53)]
   186       2.402803       2.402803       2.402803    7[6-(1,6),6-(1,7),6-(6,6)]
   187       3.215741       3.215741       3.215741    7[6-(1,6),6-(1,7),30-(7,8,53)]
   188       3.255584       3.255584       3.255584    7[6-(1,6),6-(1,7),6-(6,6)]
   189       0.007662       0.007662       0.007662    7[6-(1,6),6-(1,7),30-(7,8,53)]
   190       1.222855       1.222855       1.222855    7[6-(1,6),6-(1,7),6-(6,6)]
   191       6.869749       6.869749       6.869749    7[6-(1,6),6-(1,7),30-(8,8,53)]
   192       6.233803       6.233803       6.233803    7[6-(1,6),6-(1,7),6-(6,6)]
   193       7.046741       7.046741       7.046741    7[6-(1,6),6-(1,7),30-(7,8,53)]
   194       7.086584       7.086584       7.086584    7[6-(1,6),6-(1,7),6-(6,6)]
   195       3.838662       3.838662       3.838662    7[6-(1,6),6-(1,7),30-(7,8,53)]
   196       5.053855       5.053855       5.053855    7[6-(1,6),6-(1,7),6-(6,6)]
   197       5.190239       5.190239       5.190239    8[6-(6,8),30-(7,7,53)]
   198       4.683014       4.683014       4.683014    8[6-(6,8)]
   199       6.619968       6.619968       6.619968    8[6-(6,8),30-(7,8,53)]
   200       7.028353       7.028353       7.028353    8[6-(6,8),30-(7,8,53)]
   201       1.359239       1.359239       1.359239    8[6-(6,8),30-(7,7,53)]
   202       0.852014       0.852014       0.852014    8[6-(6,8)]
   203       2.788968       2.788968       2.788968    8[6-(6,8),30-(7,8,53)]
   204       3.197353       3.197353       3.197353    8[6-(6,8),30-(7,8,53)]
   205       2.471761       2.471761       2.471761    8[6-(6,8),30-(7,7,53)]
   206       2.978986       2.978986       2.978986    8[6-(6,8)]
   207       1.042032       1.042032       1.042032    8[6-(6,8),30-(7,8,53)]
   208       0.633647       0.633647       0.633647    8[6-(6,8),30-(7,8,53)]
   209       6.302761       6.302761       6.302761    8[6-(6,8),30-(7,7,53)]
   210       6.809986       6.809986       6.809986    8[6-(6,8)]
   211       4.873032       4.873032       4.873032    8[6-(6,8),30-(7,8,53)]
   212       4.464647       4.464647       4.464647    8[6-(6,8),30-(7,8,53)]
