# Supplementary material for: A collection of forcefield precursors for metal–organic frameworks
Source: RSC Adv. 2019 Nov 13;9(63):36492–507. doi: 10.1039/c9ra07327b (PMC9075174; doi:10.1039/c9ra07327b)
Supplement: RA-009-C9RA07327B-s379 [file RA-009-C9RA07327B-s379.txt]

CUYVOI_clean

8.985000    0.000000    0.000000
0.000000    19.114000    0.000000
-4.492388    -0.828784    19.465857

     1       1.595966       1.595966       1.595966    30[7-(6,6),7-(6,6),8-(6),8-(6)]
     2       8.319667       8.319667       8.319667    30[7-(6,6),7-(6,6),8-(6),8-(6)]
     3       6.088477       6.088477       6.088477    30[7-(6,6),7-(6,6),8-(6),8-(6)]
     4       3.827266       3.827266       3.827266    30[7-(6,6),7-(6,6),8-(6),8-(6)]
     5       2.896646       2.896646       2.896646    30[7-(6,6),7-(6,6),8-(6),8-(6)]
     6      -3.827055      -3.827055      -3.827055    30[7-(6,6),7-(6,6),8-(6),8-(6)]
     7      -1.595865      -1.595865      -1.595865    30[7-(6,6),7-(6,6),8-(6),8-(6)]
     8       0.665346       0.665346       0.665346    30[7-(6,6),7-(6,6),8-(6),8-(6)]
     9       5.051412       5.051412       5.051412    1[6-(6,7)]
    10       5.364083       5.364083       5.364083    1[6-(6,7)]
    11      -0.077226      -0.077226      -0.077226    1[6-(7,7)]
    12      -0.034103      -0.034103      -0.034103    1[6-(1,6,7)]
    13       -1.40252       -1.40252       -1.40252    1[6-(1,6,7)]
    14       1.298361       1.298361       1.298361    1[6-(1,6,7)]
    15       0.324381       0.324381       0.324381    1[6-(1,6,7)]
    16       1.735942       1.735942       1.735942    1[6-(7,7)]
    17      -1.027844      -1.027844      -1.027844    1[6-(6,7)]
    18       7.566297       7.566297       7.566297    1[6-(6,7)]
    19       0.825743       0.825743       0.825743    1[6-(1,6,7)]
    20       0.709845       0.709845       0.709845    1[6-(1,6,7)]
    21         7.0263         7.0263         7.0263    1[6-(6,7)]
    22       6.619271       6.619271       6.619271    1[6-(6,7)]
    23       0.466334       0.466334       0.466334    1[6-(7,7)]
    24       6.390159       6.390159       6.390159    1[6-(1,6,7)]
    25       6.807959       6.807959       6.807959    1[6-(1,6,7)]
    26       5.381131       5.381131       5.381131    1[6-(6,7)]
    27       5.848337       5.848337       5.848337    1[6-(6,7)]
    28      -0.362084      -0.362084      -0.362084    1[6-(7,7)]
    29       4.381998       4.381998       4.381998    1[6-(6,6)]
    30      -2.429483      -2.429483      -2.429483    1[6-(6,6)]
    31       0.558934       0.558934       0.558934    1[6-(6,7)]
    32       0.871619       0.871619       0.871619    1[6-(6,7)]
    33       4.415296       4.415296       4.415296    1[6-(7,7)]
    34       4.458429       4.458429       4.458429    1[6-(1,6,7)]
    35       3.090015       3.090015       3.090015    1[6-(1,6,7)]
    36      -3.194083      -3.194083      -3.194083    1[6-(1,6,7)]
    37       4.816948       4.816948       4.816948    1[6-(1,6,7)]
    38      -2.756526      -2.756526      -2.756526    1[6-(7,7)]
    39       3.464688       3.464688       3.464688    1[6-(6,7)]
    40       3.073852       3.073852       3.073852    1[6-(6,7)]
    41       5.318312       5.318312       5.318312    1[6-(1,6,7)]
    42       5.202397       5.202397       5.202397    1[6-(1,6,7)]
    43       2.533852       2.533852       2.533852    1[6-(6,7)]
    44        2.12684        2.12684        2.12684    1[6-(6,7)]
    45      -4.026079      -4.026079      -4.026079    1[6-(7,7)]
    46       1.897717       1.897717       1.897717    1[6-(1,6,7)]
    47       2.315522       2.315522       2.315522    1[6-(1,6,7)]
    48       0.888714       0.888714       0.888714    1[6-(6,7)]
    49       1.355948       1.355948       1.355948    1[6-(6,7)]
    50       4.130505       4.130505       4.130505    1[6-(7,7)]
    51      -0.110417      -0.110417      -0.110417    1[6-(6,6)]
    52       2.063007       2.063007       2.063007    1[6-(6,6)]
    53        -0.5588        -0.5588        -0.5588    1[6-(6,7)]
    54      -0.871471      -0.871471      -0.871471    1[6-(6,7)]
    55       4.569838       4.569838       4.569838    1[6-(7,7)]
    56       4.526715       4.526715       4.526715    1[6-(1,6,7)]
    57       5.895132       5.895132       5.895132    1[6-(1,6,7)]
    58       3.194252       3.194252       3.194252    1[6-(1,6,7)]
    59       4.168231       4.168231       4.168231    1[6-(1,6,7)]
    60        2.75667        2.75667        2.75667    1[6-(7,7)]
    61       5.520456       5.520456       5.520456    1[6-(6,7)]
    62      -3.073685      -3.073685      -3.073685    1[6-(6,7)]
    63       3.666869       3.666869       3.666869    1[6-(1,6,7)]
    64       3.782767       3.782767       3.782767    1[6-(1,6,7)]
    65      -2.533688      -2.533688      -2.533688    1[6-(6,7)]
    66      -2.126659      -2.126659      -2.126659    1[6-(6,7)]
    67       4.026278       4.026278       4.026278    1[6-(7,7)]
    68      -1.897547      -1.897547      -1.897547    1[6-(1,6,7)]
    69      -2.315347      -2.315347      -2.315347    1[6-(1,6,7)]
    70      -0.888519      -0.888519      -0.888519    1[6-(6,7)]
    71      -1.355725      -1.355725      -1.355725    1[6-(6,7)]
    72       4.854696       4.854696       4.854696    1[6-(7,7)]
    73       0.110614       0.110614       0.110614    1[6-(6,6)]
    74      -2.062905      -2.062905      -2.062905    1[6-(6,6)]
    75       3.933678       3.933678       3.933678    1[6-(6,7)]
    76       3.620993       3.620993       3.620993    1[6-(6,7)]
    77       0.077316       0.077316       0.077316    1[6-(7,7)]
    78       0.034183       0.034183       0.034183    1[6-(1,6,7)]
    79       1.402597       1.402597       1.402597    1[6-(1,6,7)]
    80       7.686695       7.686695       7.686695    1[6-(1,6,7)]
    81      -0.324336      -0.324336      -0.324336    1[6-(1,6,7)]
    82       7.249138       7.249138       7.249138    1[6-(7,7)]
    83       1.027924       1.027924       1.027924    1[6-(6,7)]
    84        1.41876        1.41876        1.41876    1[6-(6,7)]
    85        -0.8257        -0.8257        -0.8257    1[6-(1,6,7)]
    86      -0.709785      -0.709785      -0.709785    1[6-(1,6,7)]
    87        1.95876        1.95876        1.95876    1[6-(6,7)]
    88       2.365772       2.365772       2.365772    1[6-(6,7)]
    89      -0.466309      -0.466309      -0.466309    1[6-(7,7)]
    90       2.594895       2.594895       2.594895    1[6-(1,6,7)]
    91        2.17709        2.17709        2.17709    1[6-(1,6,7)]
    92       3.603898       3.603898       3.603898    1[6-(6,7)]
    93       3.136664       3.136664       3.136664    1[6-(6,7)]
    94       0.362107       0.362107       0.362107    1[6-(7,7)]
    95       4.603029       4.603029       4.603029    1[6-(6,6)]
    96       2.429605       2.429605       2.429605    1[6-(6,6)]
    97       5.869046       5.869046       5.869046    6[1-(0),6-(1,7),7-(6,30)]
    98       6.030772       6.030772       6.030772    6[1-(0),6-(1,7),7-(6,6)]
    99      -0.992799      -0.992799      -0.992799    6[1-(0),7-(6,30),7-(6,6)]
   100      -0.883188      -0.883188      -0.883188    6[1-(0),1-(0),6-(6,6,6),7-(6,6)]
   101      -0.602865      -0.602865      -0.602865    6[6-(1,1,7),6-(1,1,7),6-(1,1,7),6-(1,1,7)]
   102       0.398961       0.398961       0.398961    6[1-(0),1-(0),6-(6,6,6),7-(6,6)]
   103       1.000069       1.000069       1.000069    6[1-(0),7-(6,30),7-(6,6)]
   104      -0.513904      -0.513904      -0.513904    6[1-(0),6-(1,7),7-(6,30)]
   105      -0.742129      -0.742129      -0.742129    6[1-(0),6-(1,7),7-(6,6)]
   106       0.192305       0.192305       0.192305    6[1-(0),1-(0),6-(6,6,6),7-(6,6)]
   107       7.459373       7.459373       7.459373    6[1-(0),6-(1,7),7-(6,6)]
   108       7.241931       7.241931       7.241931    6[1-(0),6-(1,7),7-(6,30)]
   109      -0.189568      -0.189568      -0.189568    6[1-(0),7-(6,30),7-(6,6)]
   110       7.070321       7.070321       7.070321    6[1-(0),1-(0),6-(6,6,6),7-(6,6)]
   111        6.08735        6.08735        6.08735    6[1-(0),6-(1,7),7-(6,6)]
   112       6.350603       6.350603       6.350603    6[1-(0),6-(1,7),7-(6,30)]
   113       7.878058       7.878058       7.878058    6[1-(0),7-(6,30),7-(6,6)]
   114       2.066557       2.066557       2.066557    6[6-(6,6),8-(0),8-(30)]
   115       3.331641       3.331641       3.331641    6[6-(1,6),6-(6,6),6-(8,8)]
   116      -1.113134      -1.113134      -1.113134    6[6-(1,6),6-(6,6),6-(8,8)]
   117       4.432308       4.432308       4.432308    6[1-(0),6-(6,6),6-(6,6)]
   118      -2.212904      -2.212904      -2.212904    6[6-(6,6),8-(0),8-(30)]
   119      -0.072714      -0.072714      -0.072714    6[6-(6,6),8-(0),8-(30)]
   120      -1.154513      -1.154513      -1.154513    6[6-(1,6),6-(6,6),6-(8,8)]
   121      -2.352214      -2.352214      -2.352214    6[1-(0),6-(6,6),6-(6,6)]
   122      -1.038609      -1.038609      -1.038609    6[6-(1,6),6-(6,6),6-(8,8)]
   123       0.248942       0.248942       0.248942    6[6-(6,6),8-(0),8-(30)]
   124        1.37657        1.37657        1.37657    6[1-(0),6-(1,7),7-(6,30)]
   125       1.538304       1.538304       1.538304    6[1-(0),6-(1,7),7-(6,6)]
   126       3.499726       3.499726       3.499726    6[1-(0),7-(6,30),7-(6,6)]
   127       3.609349       3.609349       3.609349    6[1-(0),1-(0),6-(6,6,6),7-(6,6)]
   128        3.88969        3.88969        3.88969    6[6-(1,1,7),6-(1,1,7),6-(1,1,7),6-(1,1,7)]
   129       4.891519       4.891519       4.891519    6[1-(0),1-(0),6-(6,6,6),7-(6,6)]
   130       5.492604       5.492604       5.492604    6[1-(0),7-(6,30),7-(6,6)]
   131       3.978632       3.978632       3.978632    6[1-(0),6-(1,7),7-(6,30)]
   132       3.750419       3.750419       3.750419    6[1-(0),6-(1,7),7-(6,6)]
   133       4.684865       4.684865       4.684865    6[1-(0),1-(0),6-(6,6,6),7-(6,6)]
   134       2.966933       2.966933       2.966933    6[1-(0),6-(1,7),7-(6,6)]
   135       2.749501       2.749501       2.749501    6[1-(0),6-(1,7),7-(6,30)]
   136       4.303013       4.303013       4.303013    6[1-(0),7-(6,30),7-(6,6)]
   137       2.577884       2.577884       2.577884    6[1-(0),1-(0),6-(6,6,6),7-(6,6)]
   138       1.594937       1.594937       1.594937    6[1-(0),6-(1,7),7-(6,6)]
   139       1.858205       1.858205       1.858205    6[1-(0),6-(1,7),7-(6,30)]
   140        3.38565        3.38565        3.38565    6[1-(0),7-(6,30),7-(6,6)]
   141      -2.425845      -2.425845      -2.425845    6[6-(6,6),8-(0),8-(30)]
   142      -1.160753      -1.160753      -1.160753    6[6-(1,6),6-(6,6),6-(8,8)]
   143       3.379263       3.379263       3.379263    6[6-(1,6),6-(6,6),6-(8,8)]
   144      -0.060095      -0.060095      -0.060095    6[1-(0),6-(6,6),6-(6,6)]
   145       2.279505       2.279505       2.279505    6[6-(6,6),8-(0),8-(30)]
   146       4.419769       4.419769       4.419769    6[6-(6,6),8-(0),8-(30)]
   147        3.33798        3.33798        3.33798    6[6-(1,6),6-(6,6),6-(8,8)]
   148        2.14028        2.14028        2.14028    6[1-(0),6-(6,6),6-(6,6)]
   149       3.453889       3.453889       3.453889    6[6-(1,6),6-(6,6),6-(8,8)]
   150       4.741439       4.741439       4.741439    6[6-(6,6),8-(0),8-(30)]
   151      -1.376434      -1.376434      -1.376434    6[1-(0),6-(1,7),7-(6,30)]
   152       -1.53816       -1.53816       -1.53816    6[1-(0),6-(1,7),7-(6,6)]
   153       5.485411       5.485411       5.485411    6[1-(0),7-(6,30),7-(6,6)]
   154         5.3758         5.3758         5.3758    6[1-(0),1-(0),6-(6,6,6),7-(6,6)]
   155       5.095477       5.095477       5.095477    6[6-(1,1,7),6-(1,1,7),6-(1,1,7),6-(1,1,7)]
   156       4.093651       4.093651       4.093651    6[1-(0),1-(0),6-(6,6,6),7-(6,6)]
   157       3.492543       3.492543       3.492543    6[1-(0),7-(6,30),7-(6,6)]
   158       5.006516       5.006516       5.006516    6[1-(0),6-(1,7),7-(6,30)]
   159       5.234741       5.234741       5.234741    6[1-(0),6-(1,7),7-(6,6)]
   160       4.300307       4.300307       4.300307    6[1-(0),1-(0),6-(6,6,6),7-(6,6)]
   161      -2.966761      -2.966761      -2.966761    6[1-(0),6-(1,7),7-(6,6)]
   162      -2.749319      -2.749319      -2.749319    6[1-(0),6-(1,7),7-(6,30)]
   163        4.68218        4.68218        4.68218    6[1-(0),7-(6,30),7-(6,6)]
   164      -2.577709      -2.577709      -2.577709    6[1-(0),1-(0),6-(6,6,6),7-(6,6)]
   165      -1.594738      -1.594738      -1.594738    6[1-(0),6-(1,7),7-(6,6)]
   166      -1.857991      -1.857991      -1.857991    6[1-(0),6-(1,7),7-(6,30)]
   167      -3.385446      -3.385446      -3.385446    6[1-(0),7-(6,30),7-(6,6)]
   168       2.426055       2.426055       2.426055    6[6-(6,6),8-(0),8-(30)]
   169       1.160971       1.160971       1.160971    6[6-(1,6),6-(6,6),6-(8,8)]
   170       5.605746       5.605746       5.605746    6[6-(1,6),6-(6,6),6-(8,8)]
   171       0.060304       0.060304       0.060304    6[1-(0),6-(6,6),6-(6,6)]
   172       6.705516       6.705516       6.705516    6[6-(6,6),8-(0),8-(30)]
   173       4.565326       4.565326       4.565326    6[6-(6,6),8-(0),8-(30)]
   174       5.647125       5.647125       5.647125    6[6-(1,6),6-(6,6),6-(8,8)]
   175      -2.140174      -2.140174      -2.140174    6[1-(0),6-(6,6),6-(6,6)]
   176       5.531221       5.531221       5.531221    6[6-(1,6),6-(6,6),6-(8,8)]
   177        4.24367        4.24367        4.24367    6[6-(6,6),8-(0),8-(30)]
   178       3.116042       3.116042       3.116042    6[1-(0),6-(1,7),7-(6,30)]
   179       2.954308       2.954308       2.954308    6[1-(0),6-(1,7),7-(6,6)]
   180       0.992886       0.992886       0.992886    6[1-(0),7-(6,30),7-(6,6)]
   181       0.883263       0.883263       0.883263    6[1-(0),1-(0),6-(6,6,6),7-(6,6)]
   182       0.602922       0.602922       0.602922    6[6-(1,1,7),6-(1,1,7),6-(1,1,7),6-(1,1,7)]
   183      -0.398907      -0.398907      -0.398907    6[1-(0),1-(0),6-(6,6,6),7-(6,6)]
   184      -0.999992      -0.999992      -0.999992    6[1-(0),7-(6,30),7-(6,6)]
   185        0.51398        0.51398        0.51398    6[1-(0),6-(1,7),7-(6,30)]
   186       0.742193       0.742193       0.742193    6[1-(0),6-(1,7),7-(6,6)]
   187      -0.192253      -0.192253      -0.192253    6[1-(0),1-(0),6-(6,6,6),7-(6,6)]
   188       1.525679       1.525679       1.525679    6[1-(0),6-(1,7),7-(6,6)]
   189       1.743111       1.743111       1.743111    6[1-(0),6-(1,7),7-(6,30)]
   190       0.189599       0.189599       0.189599    6[1-(0),7-(6,30),7-(6,6)]
   191       1.914728       1.914728       1.914728    6[1-(0),1-(0),6-(6,6,6),7-(6,6)]
   192       2.897675       2.897675       2.897675    6[1-(0),6-(1,7),7-(6,6)]
   193       2.634407       2.634407       2.634407    6[1-(0),6-(1,7),7-(6,30)]
   194       1.106962       1.106962       1.106962    6[1-(0),7-(6,30),7-(6,6)]
   195       6.918457       6.918457       6.918457    6[6-(6,6),8-(0),8-(30)]
   196       5.653365       5.653365       5.653365    6[6-(1,6),6-(6,6),6-(8,8)]
   197       1.113349       1.113349       1.113349    6[6-(1,6),6-(6,6),6-(8,8)]
   198       4.552707       4.552707       4.552707    6[1-(0),6-(6,6),6-(6,6)]
   199       2.213107       2.213107       2.213107    6[6-(6,6),8-(0),8-(30)]
   200       0.072843       0.072843       0.072843    6[6-(6,6),8-(0),8-(30)]
   201       1.154632       1.154632       1.154632    6[6-(1,6),6-(6,6),6-(8,8)]
   202       2.352332       2.352332       2.352332    6[1-(0),6-(6,6),6-(6,6)]
   203       1.038723       1.038723       1.038723    6[6-(1,6),6-(6,6),6-(8,8)]
   204      -0.248827      -0.248827      -0.248827    6[6-(6,6),8-(0),8-(30)]
   205       7.091008       7.091008       7.091008    7[6-(1,6),6-(1,7),30-(7,8,8)]
   206      -1.586711      -1.586711      -1.586711    7[6-(1,1,6),6-(1,6),6-(1,7)]
   207       0.589458       0.589458       0.589458    7[6-(1,6),6-(1,7),30-(7,8,8)]
   208       0.222861       0.222861       0.222861    7[6-(1,1,6),6-(1,6),6-(1,7)]
   209      -0.539976      -0.539976      -0.539976    7[6-(1,1,6),6-(1,6),6-(1,7)]
   210       8.096398       8.096398       8.096398    7[6-(1,6),6-(1,7),30-(7,8,8)]
   211       7.476422       7.476422       7.476422    7[6-(1,6),6-(1,7),30-(7,8,8)]
   212       7.057733       7.057733       7.057733    7[6-(1,1,6),6-(1,6),6-(1,7)]
   213       2.598528       2.598528       2.598528    7[6-(1,6),6-(1,7),30-(7,8,8)]
   214       2.905821       2.905821       2.905821    7[6-(1,1,6),6-(1,6),6-(1,7)]
   215       5.081986       5.081986       5.081986    7[6-(1,6),6-(1,7),30-(7,8,8)]
   216       4.715407       4.715407       4.715407    7[6-(1,1,6),6-(1,6),6-(1,7)]
   217       3.952591       3.952591       3.952591    7[6-(1,1,6),6-(1,6),6-(1,7)]
   218       3.603981       3.603981       3.603981    7[6-(1,6),6-(1,7),30-(7,8,8)]
   219       2.984027       2.984027       2.984027    7[6-(1,6),6-(1,7),30-(7,8,8)]
   220       2.565314       2.565314       2.565314    7[6-(1,1,6),6-(1,6),6-(1,7)]
   221      -2.598396      -2.598396      -2.598396    7[6-(1,6),6-(1,7),30-(7,8,8)]
   222      -2.905677      -2.905677      -2.905677    7[6-(1,1,6),6-(1,6),6-(1,7)]
   223       3.903154       3.903154       3.903154    7[6-(1,6),6-(1,7),30-(7,8,8)]
   224       4.269751       4.269751       4.269751    7[6-(1,1,6),6-(1,6),6-(1,7)]
   225       5.032588       5.032588       5.032588    7[6-(1,1,6),6-(1,6),6-(1,7)]
   226      -3.603786      -3.603786      -3.603786    7[6-(1,6),6-(1,7),30-(7,8,8)]
   227       -2.98381       -2.98381       -2.98381    7[6-(1,6),6-(1,7),30-(7,8,8)]
   228      -2.565121      -2.565121      -2.565121    7[6-(1,1,6),6-(1,6),6-(1,7)]
   229       1.894084       1.894084       1.894084    7[6-(1,6),6-(1,7),30-(7,8,8)]
   230       1.586791       1.586791       1.586791    7[6-(1,1,6),6-(1,6),6-(1,7)]
   231      -0.589374      -0.589374      -0.589374    7[6-(1,6),6-(1,7),30-(7,8,8)]
   232      -0.222795      -0.222795      -0.222795    7[6-(1,1,6),6-(1,6),6-(1,7)]
   233       0.540021       0.540021       0.540021    7[6-(1,1,6),6-(1,6),6-(1,7)]
   234       0.888631       0.888631       0.888631    7[6-(1,6),6-(1,7),30-(7,8,8)]
   235       1.508585       1.508585       1.508585    7[6-(1,6),6-(1,7),30-(7,8,8)]
   236       1.927298       1.927298       1.927298    7[6-(1,1,6),6-(1,6),6-(1,7)]
   237       2.045899       2.045899       2.045899    8[6-(6,8)]
   238       1.095274       1.095274       1.095274    8[6-(6,8),30-(7,7,8)]
   239      -2.178764      -2.178764      -2.178764    8[6-(6,8)]
   240      -3.075465      -3.075465      -3.075465    8[6-(6,8),30-(7,7,8)]
   241       0.751207       0.751207       0.751207    8[6-(6,8),30-(7,7,8)]
   242      -0.133805      -0.133805      -0.133805    8[6-(6,8)]
   243       1.212137       1.212137       1.212137    8[6-(6,8),30-(7,7,8)]
   244       0.341484       0.341484       0.341484    8[6-(6,8)]
   245      -2.446518      -2.446518      -2.446518    8[6-(6,8)]
   246      -3.397119      -3.397119      -3.397119    8[6-(6,8),30-(7,7,8)]
   247       2.313651       2.313651       2.313651    8[6-(6,8)]
   248       1.416946       1.416946       1.416946    8[6-(6,8),30-(7,7,8)]
   249       5.243697       5.243697       5.243697    8[6-(6,8),30-(7,7,8)]
   250       4.358664       4.358664       4.358664    8[6-(6,8)]
   251       5.704628       5.704628       5.704628    8[6-(6,8),30-(7,7,8)]
   252       4.833988       4.833988       4.833988    8[6-(6,8)]
   253       2.446713       2.446713       2.446713    8[6-(6,8)]
   254       3.397338       3.397338       3.397338    8[6-(6,8),30-(7,7,8)]
   255       6.671376       6.671376       6.671376    8[6-(6,8)]
   256       7.568077       7.568077       7.568077    8[6-(6,8),30-(7,7,8)]
   257       3.741405       3.741405       3.741405    8[6-(6,8),30-(7,7,8)]
   258       4.626417       4.626417       4.626417    8[6-(6,8)]
   259       3.280475       3.280475       3.280475    8[6-(6,8),30-(7,7,8)]
   260       4.151128       4.151128       4.151128    8[6-(6,8)]
   261        6.93913        6.93913        6.93913    8[6-(6,8)]
   262       7.889731       7.889731       7.889731    8[6-(6,8),30-(7,7,8)]
   263       2.178961       2.178961       2.178961    8[6-(6,8)]
   264       3.075666       3.075666       3.075666    8[6-(6,8),30-(7,7,8)]
   265      -0.751085      -0.751085      -0.751085    8[6-(6,8),30-(7,7,8)]
   266       0.133948       0.133948       0.133948    8[6-(6,8)]
   267      -1.212016      -1.212016      -1.212016    8[6-(6,8),30-(7,7,8)]
   268      -0.341376      -0.341376      -0.341376    8[6-(6,8)]
