# Supplementary material for: A collection of forcefield precursors for metal–organic frameworks
Source: RSC Adv. 2019 Nov 13;9(63):36492–507. doi: 10.1039/c9ra07327b (PMC9075174; doi:10.1039/c9ra07327b)
Supplement: RA-009-C9RA07327B-s380 [file RA-009-C9RA07327B-s380.txt]

CUYWUP_clean

10.675300    0.000000    0.000000
0.000000    17.844000    0.000000
0.000000    0.000000    27.353000

     1       4.685069       4.685069       4.685069    29[8-(6),8-(6),8-(6),8-(6)]
     2       4.685069       4.685069       4.685069    29[8-(6),8-(6),8-(6),8-(6)]
     3       0.652581       0.652581       0.652581    29[8-(6),8-(6),8-(6),8-(6)]
     4       0.652581       0.652581       0.652581    29[8-(6),8-(6),8-(6),8-(6)]
     5       5.990231       5.990231       5.990231    29[8-(6),8-(6),8-(6),8-(6)]
     6       5.990231       5.990231       5.990231    29[8-(6),8-(6),8-(6),8-(6)]
     7      10.022719      10.022719      10.022719    29[8-(6),8-(6),8-(6),8-(6)]
     8      10.022719      10.022719      10.022719    29[8-(6),8-(6),8-(6),8-(6)]
     9       2.769173       2.769173       2.769173    1[6-(6,6)]
    10       0.848686       0.848686       0.848686    1[6-(6,6)]
    11       9.450843       9.450843       9.450843    1[6-(6,6)]
    12       0.686422       0.686422       0.686422    1[6-(6,6)]
    13      10.021972      10.021972      10.021972    1[6-(1,6,8)]
    14       9.368643       9.368643       9.368643    1[6-(1,6,8)]
    15       8.609629       8.609629       8.609629    1[6-(1,6,8)]
    16       7.604016       7.604016       7.604016    1[6-(1,6,8)]
    17       5.161508       5.161508       5.161508    1[6-(6,6)]
    18       4.957609       4.957609       4.957609    1[6-(6,6)]
    19       7.336066       7.336066       7.336066    1[6-(6,6)]
    20       7.806847       7.806847       7.806847    1[6-(6,6)]
    21       2.769173       2.769173       2.769173    1[6-(6,6)]
    22       0.848686       0.848686       0.848686    1[6-(6,6)]
    23       9.450843       9.450843       9.450843    1[6-(6,6)]
    24       0.686422       0.686422       0.686422    1[6-(6,6)]
    25      10.021972      10.021972      10.021972    1[6-(1,6,8)]
    26       9.368643       9.368643       9.368643    1[6-(1,6,8)]
    27       8.609629       8.609629       8.609629    1[6-(1,6,8)]
    28       7.604016       7.604016       7.604016    1[6-(1,6,8)]
    29       5.161508       5.161508       5.161508    1[6-(6,6)]
    30       4.957609       4.957609       4.957609    1[6-(6,6)]
    31       7.336066       7.336066       7.336066    1[6-(6,6)]
    32       7.806847       7.806847       7.806847    1[6-(6,6)]
    33       2.568477       2.568477       2.568477    1[6-(6,6)]
    34       4.488964       4.488964       4.488964    1[6-(6,6)]
    35       6.562107       6.562107       6.562107    1[6-(6,6)]
    36       4.651228       4.651228       4.651228    1[6-(6,6)]
    37       5.990978       5.990978       5.990978    1[6-(1,6,8)]
    38       6.644307       6.644307       6.644307    1[6-(1,6,8)]
    39       7.403321       7.403321       7.403321    1[6-(1,6,8)]
    40       8.408934       8.408934       8.408934    1[6-(1,6,8)]
    41       0.176142       0.176142       0.176142    1[6-(6,6)]
    42       0.380041       0.380041       0.380041    1[6-(6,6)]
    43       8.676884       8.676884       8.676884    1[6-(6,6)]
    44       8.206103       8.206103       8.206103    1[6-(6,6)]
    45       2.568477       2.568477       2.568477    1[6-(6,6)]
    46       4.488964       4.488964       4.488964    1[6-(6,6)]
    47       6.562107       6.562107       6.562107    1[6-(6,6)]
    48       4.651228       4.651228       4.651228    1[6-(6,6)]
    49       5.990978       5.990978       5.990978    1[6-(1,6,8)]
    50       6.644307       6.644307       6.644307    1[6-(1,6,8)]
    51       7.403321       7.403321       7.403321    1[6-(1,6,8)]
    52       8.408934       8.408934       8.408934    1[6-(1,6,8)]
    53       0.176142       0.176142       0.176142    1[6-(6,6)]
    54       0.380041       0.380041       0.380041    1[6-(6,6)]
    55       8.676884       8.676884       8.676884    1[6-(6,6)]
    56       8.206103       8.206103       8.206103    1[6-(6,6)]
    57       7.906127       7.906127       7.906127    1[6-(6,6)]
    58       9.826614       9.826614       9.826614    1[6-(6,6)]
    59       1.224457       1.224457       1.224457    1[6-(6,6)]
    60       9.988878       9.988878       9.988878    1[6-(6,6)]
    61       0.653328       0.653328       0.653328    1[6-(1,6,8)]
    62       1.306657       1.306657       1.306657    1[6-(1,6,8)]
    63       2.065671       2.065671       2.065671    1[6-(1,6,8)]
    64       3.071284       3.071284       3.071284    1[6-(1,6,8)]
    65       5.513792       5.513792       5.513792    1[6-(6,6)]
    66       5.717691       5.717691       5.717691    1[6-(6,6)]
    67       3.339234       3.339234       3.339234    1[6-(6,6)]
    68       2.868453       2.868453       2.868453    1[6-(6,6)]
    69       7.906127       7.906127       7.906127    1[6-(6,6)]
    70       9.826614       9.826614       9.826614    1[6-(6,6)]
    71       1.224457       1.224457       1.224457    1[6-(6,6)]
    72       9.988878       9.988878       9.988878    1[6-(6,6)]
    73       0.653328       0.653328       0.653328    1[6-(1,6,8)]
    74       1.306657       1.306657       1.306657    1[6-(1,6,8)]
    75       2.065671       2.065671       2.065671    1[6-(1,6,8)]
    76       3.071284       3.071284       3.071284    1[6-(1,6,8)]
    77       5.513792       5.513792       5.513792    1[6-(6,6)]
    78       5.717691       5.717691       5.717691    1[6-(6,6)]
    79       3.339234       3.339234       3.339234    1[6-(6,6)]
    80       2.868453       2.868453       2.868453    1[6-(6,6)]
    81       8.106823       8.106823       8.106823    1[6-(6,6)]
    82       6.186336       6.186336       6.186336    1[6-(6,6)]
    83       4.113193       4.113193       4.113193    1[6-(6,6)]
    84       6.024072       6.024072       6.024072    1[6-(6,6)]
    85       4.684322       4.684322       4.684322    1[6-(1,6,8)]
    86       4.030993       4.030993       4.030993    1[6-(1,6,8)]
    87       3.271979       3.271979       3.271979    1[6-(1,6,8)]
    88       2.266366       2.266366       2.266366    1[6-(1,6,8)]
    89      10.499158      10.499158      10.499158    1[6-(6,6)]
    90      10.295259      10.295259      10.295259    1[6-(6,6)]
    91       1.998416       1.998416       1.998416    1[6-(6,6)]
    92       2.469197       2.469197       2.469197    1[6-(6,6)]
    93       8.106823       8.106823       8.106823    1[6-(6,6)]
    94       6.186336       6.186336       6.186336    1[6-(6,6)]
    95       4.113193       4.113193       4.113193    1[6-(6,6)]
    96       6.024072       6.024072       6.024072    1[6-(6,6)]
    97       4.684322       4.684322       4.684322    1[6-(1,6,8)]
    98       4.030993       4.030993       4.030993    1[6-(1,6,8)]
    99       3.271979       3.271979       3.271979    1[6-(1,6,8)]
   100       2.266366       2.266366       2.266366    1[6-(1,6,8)]
   101      10.499158      10.499158      10.499158    1[6-(6,6)]
   102      10.295259      10.295259      10.295259    1[6-(6,6)]
   103       1.998416       1.998416       1.998416    1[6-(6,6)]
   104       2.469197       2.469197       2.469197    1[6-(6,6)]
   105       3.184442       3.184442       3.184442    6[6-(6,6),8-(29),8-(29)]
   106       1.932229       1.932229       1.932229    6[6-(1,6),6-(1,6),6-(8,8)]
   107       1.961053       1.961053       1.961053    6[1-(0),6-(1,6),6-(6,6)]
   108       0.813458       0.813458       0.813458    6[1-(0),6-(1,6),6-(6,8)]
   109      10.289922      10.289922      10.289922    6[6-(1,6),6-(1,6),8-(6)]
   110      10.250423      10.250423      10.250423    6[1-(0),6-(1,6),6-(6,8)]
   111       0.726988       0.726988       0.726988    6[1-(0),6-(1,6),6-(6,6)]
   112       9.246945       9.246945       9.246945    6[1-(0),1-(0),6-(6,6,6),8-(6)]
   113       7.808982       7.808982       7.808982    6[1-(0),1-(0),6-(6,6,6),8-(6)]
   114       6.580255       6.580255       6.580255    6[6-(1,6),6-(1,6),8-(6)]
   115       5.668584       5.668584       5.668584    6[1-(0),6-(1,6),6-(6,8)]
   116       5.494577       5.494577       5.494577    6[1-(0),6-(1,6),6-(6,6)]
   117       6.091326       6.091326       6.091326    6[6-(1,6),6-(1,6),6-(8,8)]
   118       6.948553       6.948553       6.948553    6[1-(0),6-(1,6),6-(6,6)]
   119       7.214368       7.214368       7.214368    6[1-(0),6-(1,6),6-(6,8)]
   120       5.845794       5.845794       5.845794    6[6-(6,6),8-(29),8-(29)]
   121       3.184442       3.184442       3.184442    6[6-(6,6),8-(29),8-(29)]
   122       1.932229       1.932229       1.932229    6[6-(1,6),6-(1,6),6-(8,8)]
   123       1.961053       1.961053       1.961053    6[1-(0),6-(1,6),6-(6,6)]
   124       0.813458       0.813458       0.813458    6[1-(0),6-(1,6),6-(6,8)]
   125      10.289922      10.289922      10.289922    6[6-(1,6),6-(1,6),8-(6)]
   126      10.250423      10.250423      10.250423    6[1-(0),6-(1,6),6-(6,8)]
   127       0.726988       0.726988       0.726988    6[1-(0),6-(1,6),6-(6,6)]
   128       9.246945       9.246945       9.246945    6[1-(0),1-(0),6-(6,6,6),8-(6)]
   129       7.808982       7.808982       7.808982    6[1-(0),1-(0),6-(6,6,6),8-(6)]
   130       6.580255       6.580255       6.580255    6[6-(1,6),6-(1,6),8-(6)]
   131       5.668584       5.668584       5.668584    6[1-(0),6-(1,6),6-(6,8)]
   132       5.494577       5.494577       5.494577    6[1-(0),6-(1,6),6-(6,6)]
   133       6.091326       6.091326       6.091326    6[6-(1,6),6-(1,6),6-(8,8)]
   134       6.948553       6.948553       6.948553    6[1-(0),6-(1,6),6-(6,6)]
   135       7.214368       7.214368       7.214368    6[1-(0),6-(1,6),6-(6,8)]
   136       5.845794       5.845794       5.845794    6[6-(6,6),8-(29),8-(29)]
   137       2.153208       2.153208       2.153208    6[6-(6,6),8-(29),8-(29)]
   138       3.405421       3.405421       3.405421    6[6-(1,6),6-(1,6),6-(8,8)]
   139       3.376597       3.376597       3.376597    6[1-(0),6-(1,6),6-(6,6)]
   140       4.524192       4.524192       4.524192    6[1-(0),6-(1,6),6-(6,8)]
   141       5.723028       5.723028       5.723028    6[6-(1,6),6-(1,6),8-(6)]
   142       5.762527       5.762527       5.762527    6[1-(0),6-(1,6),6-(6,8)]
   143       4.610662       4.610662       4.610662    6[1-(0),6-(1,6),6-(6,6)]
   144       6.766005       6.766005       6.766005    6[1-(0),1-(0),6-(6,6,6),8-(6)]
   145       8.203968       8.203968       8.203968    6[1-(0),1-(0),6-(6,6,6),8-(6)]
   146       9.432695       9.432695       9.432695    6[6-(1,6),6-(1,6),8-(6)]
   147      10.344366      10.344366      10.344366    6[1-(0),6-(1,6),6-(6,8)]
   148      10.518373      10.518373      10.518373    6[1-(0),6-(1,6),6-(6,6)]
   149       9.921624       9.921624       9.921624    6[6-(1,6),6-(1,6),6-(8,8)]
   150       9.064397       9.064397       9.064397    6[1-(0),6-(1,6),6-(6,6)]
   151       8.798582       8.798582       8.798582    6[1-(0),6-(1,6),6-(6,8)]
   152      10.167156      10.167156      10.167156    6[6-(6,6),8-(29),8-(29)]
   153       2.153208       2.153208       2.153208    6[6-(6,6),8-(29),8-(29)]
   154       3.405421       3.405421       3.405421    6[6-(1,6),6-(1,6),6-(8,8)]
   155       3.376597       3.376597       3.376597    6[1-(0),6-(1,6),6-(6,6)]
   156       4.524192       4.524192       4.524192    6[1-(0),6-(1,6),6-(6,8)]
   157       5.723028       5.723028       5.723028    6[6-(1,6),6-(1,6),8-(6)]
   158       5.762527       5.762527       5.762527    6[1-(0),6-(1,6),6-(6,8)]
   159       4.610662       4.610662       4.610662    6[1-(0),6-(1,6),6-(6,6)]
   160       6.766005       6.766005       6.766005    6[1-(0),1-(0),6-(6,6,6),8-(6)]
   161       8.203968       8.203968       8.203968    6[1-(0),1-(0),6-(6,6,6),8-(6)]
   162       9.432695       9.432695       9.432695    6[6-(1,6),6-(1,6),8-(6)]
   163      10.344366      10.344366      10.344366    6[1-(0),6-(1,6),6-(6,8)]
   164      10.518373      10.518373      10.518373    6[1-(0),6-(1,6),6-(6,6)]
   165       9.921624       9.921624       9.921624    6[6-(1,6),6-(1,6),6-(8,8)]
   166       9.064397       9.064397       9.064397    6[1-(0),6-(1,6),6-(6,6)]
   167       8.798582       8.798582       8.798582    6[1-(0),6-(1,6),6-(6,8)]
   168      10.167156      10.167156      10.167156    6[6-(6,6),8-(29),8-(29)]
   169       7.490858       7.490858       7.490858    6[6-(6,6),8-(29),8-(29)]
   170       8.743071       8.743071       8.743071    6[6-(1,6),6-(1,6),6-(8,8)]
   171       8.714247       8.714247       8.714247    6[1-(0),6-(1,6),6-(6,6)]
   172       9.861842       9.861842       9.861842    6[1-(0),6-(1,6),6-(6,8)]
   173       0.385378       0.385378       0.385378    6[6-(1,6),6-(1,6),8-(6)]
   174       0.424877       0.424877       0.424877    6[1-(0),6-(1,6),6-(6,8)]
   175       9.948312       9.948312       9.948312    6[1-(0),6-(1,6),6-(6,6)]
   176       1.428355       1.428355       1.428355    6[1-(0),1-(0),6-(6,6,6),8-(6)]
   177       2.866318       2.866318       2.866318    6[1-(0),1-(0),6-(6,6,6),8-(6)]
   178       4.095045       4.095045       4.095045    6[6-(1,6),6-(1,6),8-(6)]
   179       5.006716       5.006716       5.006716    6[1-(0),6-(1,6),6-(6,8)]
   180       5.180723       5.180723       5.180723    6[1-(0),6-(1,6),6-(6,6)]
   181       4.583974       4.583974       4.583974    6[6-(1,6),6-(1,6),6-(8,8)]
   182       3.726747       3.726747       3.726747    6[1-(0),6-(1,6),6-(6,6)]
   183       3.460932       3.460932       3.460932    6[1-(0),6-(1,6),6-(6,8)]
   184       4.829506       4.829506       4.829506    6[6-(6,6),8-(29),8-(29)]
   185       7.490858       7.490858       7.490858    6[6-(6,6),8-(29),8-(29)]
   186       8.743071       8.743071       8.743071    6[6-(1,6),6-(1,6),6-(8,8)]
   187       8.714247       8.714247       8.714247    6[1-(0),6-(1,6),6-(6,6)]
   188       9.861842       9.861842       9.861842    6[1-(0),6-(1,6),6-(6,8)]
   189       0.385378       0.385378       0.385378    6[6-(1,6),6-(1,6),8-(6)]
   190       0.424877       0.424877       0.424877    6[1-(0),6-(1,6),6-(6,8)]
   191       9.948312       9.948312       9.948312    6[1-(0),6-(1,6),6-(6,6)]
   192       1.428355       1.428355       1.428355    6[1-(0),1-(0),6-(6,6,6),8-(6)]
   193       2.866318       2.866318       2.866318    6[1-(0),1-(0),6-(6,6,6),8-(6)]
   194       4.095045       4.095045       4.095045    6[6-(1,6),6-(1,6),8-(6)]
   195       5.006716       5.006716       5.006716    6[1-(0),6-(1,6),6-(6,8)]
   196       5.180723       5.180723       5.180723    6[1-(0),6-(1,6),6-(6,6)]
   197       4.583974       4.583974       4.583974    6[6-(1,6),6-(1,6),6-(8,8)]
   198       3.726747       3.726747       3.726747    6[1-(0),6-(1,6),6-(6,6)]
   199       3.460932       3.460932       3.460932    6[1-(0),6-(1,6),6-(6,8)]
   200       4.829506       4.829506       4.829506    6[6-(6,6),8-(29),8-(29)]
   201       8.522092       8.522092       8.522092    6[6-(6,6),8-(29),8-(29)]
   202       7.269879       7.269879       7.269879    6[6-(1,6),6-(1,6),6-(8,8)]
   203       7.298703       7.298703       7.298703    6[1-(0),6-(1,6),6-(6,6)]
   204       6.151108       6.151108       6.151108    6[1-(0),6-(1,6),6-(6,8)]
   205       4.952272       4.952272       4.952272    6[6-(1,6),6-(1,6),8-(6)]
   206       4.912773       4.912773       4.912773    6[1-(0),6-(1,6),6-(6,8)]
   207       6.064638       6.064638       6.064638    6[1-(0),6-(1,6),6-(6,6)]
   208       3.909295       3.909295       3.909295    6[1-(0),1-(0),6-(6,6,6),8-(6)]
   209       2.471332       2.471332       2.471332    6[1-(0),1-(0),6-(6,6,6),8-(6)]
   210       1.242605       1.242605       1.242605    6[6-(1,6),6-(1,6),8-(6)]
   211       0.330934       0.330934       0.330934    6[1-(0),6-(1,6),6-(6,8)]
   212       0.156927       0.156927       0.156927    6[1-(0),6-(1,6),6-(6,6)]
   213       0.753676       0.753676       0.753676    6[6-(1,6),6-(1,6),6-(8,8)]
   214       1.610903       1.610903       1.610903    6[1-(0),6-(1,6),6-(6,6)]
   215       1.876718       1.876718       1.876718    6[1-(0),6-(1,6),6-(6,8)]
   216       0.508144       0.508144       0.508144    6[6-(6,6),8-(29),8-(29)]
   217       8.522092       8.522092       8.522092    6[6-(6,6),8-(29),8-(29)]
   218       7.269879       7.269879       7.269879    6[6-(1,6),6-(1,6),6-(8,8)]
   219       7.298703       7.298703       7.298703    6[1-(0),6-(1,6),6-(6,6)]
   220       6.151108       6.151108       6.151108    6[1-(0),6-(1,6),6-(6,8)]
   221       4.952272       4.952272       4.952272    6[6-(1,6),6-(1,6),8-(6)]
   222       4.912773       4.912773       4.912773    6[1-(0),6-(1,6),6-(6,8)]
   223       6.064638       6.064638       6.064638    6[1-(0),6-(1,6),6-(6,6)]
   224       3.909295       3.909295       3.909295    6[1-(0),1-(0),6-(6,6,6),8-(6)]
   225       2.471332       2.471332       2.471332    6[1-(0),1-(0),6-(6,6,6),8-(6)]
   226       1.242605       1.242605       1.242605    6[6-(1,6),6-(1,6),8-(6)]
   227       0.330934       0.330934       0.330934    6[1-(0),6-(1,6),6-(6,8)]
   228       0.156927       0.156927       0.156927    6[1-(0),6-(1,6),6-(6,6)]
   229       0.753676       0.753676       0.753676    6[6-(1,6),6-(1,6),6-(8,8)]
   230       1.610903       1.610903       1.610903    6[1-(0),6-(1,6),6-(6,6)]
   231       1.876718       1.876718       1.876718    6[1-(0),6-(1,6),6-(6,8)]
   232       0.508144       0.508144       0.508144    6[6-(6,6),8-(29),8-(29)]
   233       8.006475       8.006475       8.006475    6[6-(1,1,8),6-(1,1,8),6-(1,1,8),6-(1,1,8)]
   234       8.006475       8.006475       8.006475    6[6-(1,1,8),6-(1,1,8),6-(1,1,8),6-(1,1,8)]
   235       2.668825       2.668825       2.668825    6[6-(1,1,8),6-(1,1,8),6-(1,1,8),6-(1,1,8)]
   236       2.668825       2.668825       2.668825    6[6-(1,1,8),6-(1,1,8),6-(1,1,8),6-(1,1,8)]
   237       3.093382       3.093382       3.093382    8[6-(6,8),29-(8,8,8)]
   238       4.224963       4.224963       4.224963    8[6-(6,8),29-(8,8,8)]
   239        9.13731        9.13731        9.13731    8[6-(1,1,6),6-(6,6)]
   240       6.698537       6.698537       6.698537    8[6-(1,1,6),6-(6,6)]
   241        6.33878        6.33878        6.33878    8[6-(6,8),29-(8,8,8)]
   242       5.166525       5.166525       5.166525    8[6-(6,8),29-(8,8,8)]
   243       3.093382       3.093382       3.093382    8[6-(6,8),29-(8,8,8)]
   244       4.224963       4.224963       4.224963    8[6-(6,8),29-(8,8,8)]
   245        9.13731        9.13731        9.13731    8[6-(1,1,6),6-(6,6)]
   246       6.698537       6.698537       6.698537    8[6-(1,1,6),6-(6,6)]
   247        6.33878        6.33878        6.33878    8[6-(6,8),29-(8,8,8)]
   248       5.166525       5.166525       5.166525    8[6-(6,8),29-(8,8,8)]
   249       2.244268       2.244268       2.244268    8[6-(6,8),29-(8,8,8)]
   250       1.112687       1.112687       1.112687    8[6-(6,8),29-(8,8,8)]
   251        6.87564        6.87564        6.87564    8[6-(1,1,6),6-(6,6)]
   252       9.314413       9.314413       9.314413    8[6-(1,1,6),6-(6,6)]
   253        9.67417        9.67417        9.67417    8[6-(6,8),29-(8,8,8)]
   254       0.171125       0.171125       0.171125    8[6-(6,8),29-(8,8,8)]
   255       2.244268       2.244268       2.244268    8[6-(6,8),29-(8,8,8)]
   256       1.112687       1.112687       1.112687    8[6-(6,8),29-(8,8,8)]
   257        6.87564        6.87564        6.87564    8[6-(1,1,6),6-(6,6)]
   258       9.314413       9.314413       9.314413    8[6-(1,1,6),6-(6,6)]
   259        9.67417        9.67417        9.67417    8[6-(6,8),29-(8,8,8)]
   260       0.171125       0.171125       0.171125    8[6-(6,8),29-(8,8,8)]
   261       7.581918       7.581918       7.581918    8[6-(6,8),29-(8,8,8)]
   262       6.450337       6.450337       6.450337    8[6-(6,8),29-(8,8,8)]
   263        1.53799        1.53799        1.53799    8[6-(1,1,6),6-(6,6)]
   264       3.976763       3.976763       3.976763    8[6-(1,1,6),6-(6,6)]
   265        4.33652        4.33652        4.33652    8[6-(6,8),29-(8,8,8)]
   266       5.508775       5.508775       5.508775    8[6-(6,8),29-(8,8,8)]
   267       7.581918       7.581918       7.581918    8[6-(6,8),29-(8,8,8)]
   268       6.450337       6.450337       6.450337    8[6-(6,8),29-(8,8,8)]
   269        1.53799        1.53799        1.53799    8[6-(1,1,6),6-(6,6)]
   270       3.976763       3.976763       3.976763    8[6-(1,1,6),6-(6,6)]
   271        4.33652        4.33652        4.33652    8[6-(6,8),29-(8,8,8)]
   272       5.508775       5.508775       5.508775    8[6-(6,8),29-(8,8,8)]
   273       8.431032       8.431032       8.431032    8[6-(6,8),29-(8,8,8)]
   274       9.562613       9.562613       9.562613    8[6-(6,8),29-(8,8,8)]
   275        3.79966        3.79966        3.79966    8[6-(1,1,6),6-(6,6)]
   276       1.360887       1.360887       1.360887    8[6-(1,1,6),6-(6,6)]
   277        1.00113        1.00113        1.00113    8[6-(6,8),29-(8,8,8)]
   278      10.504175      10.504175      10.504175    8[6-(6,8),29-(8,8,8)]
   279       8.431032       8.431032       8.431032    8[6-(6,8),29-(8,8,8)]
   280       9.562613       9.562613       9.562613    8[6-(6,8),29-(8,8,8)]
   281        3.79966        3.79966        3.79966    8[6-(1,1,6),6-(6,6)]
   282       1.360887       1.360887       1.360887    8[6-(1,1,6),6-(6,6)]
   283        1.00113        1.00113        1.00113    8[6-(6,8),29-(8,8,8)]
   284      10.504175      10.504175      10.504175    8[6-(6,8),29-(8,8,8)]
