# Supplementary material for: A collection of forcefield precursors for metal–organic frameworks
Source: RSC Adv. 2019 Nov 13;9(63):36492–507. doi: 10.1039/c9ra07327b (PMC9075174; doi:10.1039/c9ra07327b)
Supplement: RA-009-C9RA07327B-s381 [file RA-009-C9RA07327B-s381.txt]

DABWUA_clean

13.319100    0.000000    0.000000
0.000000    14.008700    0.000000
0.000000    -0.806108    14.807775

     1            0.0            0.0            0.0    29[7-(6,6),7-(6,6),8-(6),8-(6)]
     2        6.65955        6.65955        6.65955    29[7-(6,6),7-(6,6),8-(6),8-(6)]
     3            0.0            0.0            0.0    29[7-(6,7),7-(6,7),8-(6),8-(6)]
     4        6.65955        6.65955        6.65955    29[7-(6,7),7-(6,7),8-(6),8-(6)]
     5       9.206162       9.206162       9.206162    1[6-(6,6)]
     6        9.26077        9.26077        9.26077    1[6-(6,6)]
     7       6.069514       6.069514       6.069514    1[6-(6,6)]
     8        9.40728        9.40728        9.40728    1[6-(1,1,6)]
     9       9.326034       9.326034       9.326034    1[6-(1,1,6)]
    10       10.33429       10.33429       10.33429    1[6-(1,1,6)]
    11      10.578029      10.578029      10.578029    1[6-(6,6)]
    12      11.158742      11.158742      11.158742    1[6-(6,7)]
    13       1.133455       1.133455       1.133455    1[6-(6,7)]
    14       0.677942       0.677942       0.677942    1[6-(6,6)]
    15       2.546612       2.546612       2.546612    1[6-(6,6)]
    16        2.60122        2.60122        2.60122    1[6-(6,6)]
    17      12.729064      12.729064      12.729064    1[6-(6,6)]
    18        2.74773        2.74773        2.74773    1[6-(1,1,6)]
    19       2.666484       2.666484       2.666484    1[6-(1,1,6)]
    20        3.67474        3.67474        3.67474    1[6-(1,1,6)]
    21       3.918479       3.918479       3.918479    1[6-(6,6)]
    22       4.499192       4.499192       4.499192    1[6-(6,7)]
    23       7.793005       7.793005       7.793005    1[6-(6,7)]
    24       7.337492       7.337492       7.337492    1[6-(6,6)]
    25       4.112938       4.112938       4.112938    1[6-(6,6)]
    26        4.05833        4.05833        4.05833    1[6-(6,6)]
    27       7.249586       7.249586       7.249586    1[6-(6,6)]
    28        3.91182        3.91182        3.91182    1[6-(1,1,6)]
    29       3.993066       3.993066       3.993066    1[6-(1,1,6)]
    30        2.98481        2.98481        2.98481    1[6-(1,1,6)]
    31       2.741071       2.741071       2.741071    1[6-(6,6)]
    32       2.160358       2.160358       2.160358    1[6-(6,7)]
    33      12.185645      12.185645      12.185645    1[6-(6,7)]
    34      12.641158      12.641158      12.641158    1[6-(6,6)]
    35      10.772488      10.772488      10.772488    1[6-(6,6)]
    36       10.71788       10.71788       10.71788    1[6-(6,6)]
    37       0.590036       0.590036       0.590036    1[6-(6,6)]
    38       10.57137       10.57137       10.57137    1[6-(1,1,6)]
    39      10.652616      10.652616      10.652616    1[6-(1,1,6)]
    40        9.64436        9.64436        9.64436    1[6-(1,1,6)]
    41       9.400621       9.400621       9.400621    1[6-(6,6)]
    42       8.819908       8.819908       8.819908    1[6-(6,7)]
    43       5.526095       5.526095       5.526095    1[6-(6,7)]
    44       5.981608       5.981608       5.981608    1[6-(6,6)]
    45       6.766103       6.766103       6.766103    6[6-(6,6),8-(0),8-(29)]
    46       7.497321       7.497321       7.497321    6[6-(1,6),6-(1,6),6-(8,8)]
    47       8.780617       8.780617       8.780617    6[1-(0),6-(6,6),6-(6,7)]
    48       9.413407       9.413407       9.413407    6[6-(1,6),6-(1,6),7-(6,6)]
    49       8.816312       8.816312       8.816312    6[1-(0),6-(6,6),6-(6,7)]
    50       7.563917       7.563917       7.563917    6[6-(1,6),6-(1,6),6-(8,8)]
    51       6.912613       6.912613       6.912613    6[1-(0),6-(6,6),6-(6,6)]
    52       6.944579       6.944579       6.944579    6[6-(6,6),8-(0),8-(29)]
    53       9.913406       9.913406       9.913406    6[1-(0),1-(0),1-(0),6-(7,7)]
    54      10.982131      10.982131      10.982131    6[6-(1,1,1),7-(6,6),7-(7,29)]
    55      11.964814      11.964814      11.964814    6[6-(6,6),7-(6,6),7-(7)]
    56      12.228266      12.228266      12.228266    6[6-(1,6),6-(1,6),6-(7,7)]
    57      11.381171      11.381171      11.381171    6[1-(0),6-(1,7),6-(6,6)]
    58      11.736791      11.736791      11.736791    6[1-(0),6-(1,6),7-(6,29)]
    59       0.342301       0.342301       0.342301    6[1-(0),6-(1,6),7-(6,29)]
    60       0.081247       0.081247       0.081247    6[1-(0),6-(1,7),6-(6,6)]
    61       0.106553       0.106553       0.106553    6[6-(6,6),8-(0),8-(29)]
    62       0.837771       0.837771       0.837771    6[6-(1,6),6-(1,6),6-(8,8)]
    63       2.121067       2.121067       2.121067    6[1-(0),6-(6,6),6-(6,7)]
    64       2.753857       2.753857       2.753857    6[6-(1,6),6-(1,6),7-(6,6)]
    65       2.156762       2.156762       2.156762    6[1-(0),6-(6,6),6-(6,7)]
    66       0.904367       0.904367       0.904367    6[6-(1,6),6-(1,6),6-(8,8)]
    67       0.253063       0.253063       0.253063    6[1-(0),6-(6,6),6-(6,6)]
    68       0.285029       0.285029       0.285029    6[6-(6,6),8-(0),8-(29)]
    69       3.253856       3.253856       3.253856    6[1-(0),1-(0),1-(0),6-(7,7)]
    70       4.322581       4.322581       4.322581    6[6-(1,1,1),7-(6,6),7-(7,29)]
    71       5.305264       5.305264       5.305264    6[6-(6,6),7-(6,6),7-(7)]
    72       5.568716       5.568716       5.568716    6[6-(1,6),6-(1,6),6-(7,7)]
    73       4.721621       4.721621       4.721621    6[1-(0),6-(1,7),6-(6,6)]
    74       5.077241       5.077241       5.077241    6[1-(0),6-(1,6),7-(6,29)]
    75       7.001851       7.001851       7.001851    6[1-(0),6-(1,6),7-(6,29)]
    76       6.740797       6.740797       6.740797    6[1-(0),6-(1,7),6-(6,6)]
    77       6.552997       6.552997       6.552997    6[6-(6,6),8-(0),8-(29)]
    78       5.821779       5.821779       5.821779    6[6-(1,6),6-(1,6),6-(8,8)]
    79       4.538483       4.538483       4.538483    6[1-(0),6-(6,6),6-(6,7)]
    80       3.905693       3.905693       3.905693    6[6-(1,6),6-(1,6),7-(6,6)]
    81       4.502788       4.502788       4.502788    6[1-(0),6-(6,6),6-(6,7)]
    82       5.755183       5.755183       5.755183    6[6-(1,6),6-(1,6),6-(8,8)]
    83       6.406487       6.406487       6.406487    6[1-(0),6-(6,6),6-(6,6)]
    84       6.374521       6.374521       6.374521    6[6-(6,6),8-(0),8-(29)]
    85       3.405694       3.405694       3.405694    6[1-(0),1-(0),1-(0),6-(7,7)]
    86       2.336969       2.336969       2.336969    6[6-(1,1,1),7-(6,6),7-(7,29)]
    87       1.354286       1.354286       1.354286    6[6-(6,6),7-(6,6),7-(7)]
    88       1.090834       1.090834       1.090834    6[6-(1,6),6-(1,6),6-(7,7)]
    89       1.937929       1.937929       1.937929    6[1-(0),6-(1,7),6-(6,6)]
    90       1.582309       1.582309       1.582309    6[1-(0),6-(1,6),7-(6,29)]
    91      12.976799      12.976799      12.976799    6[1-(0),6-(1,6),7-(6,29)]
    92      13.237853      13.237853      13.237853    6[1-(0),6-(1,7),6-(6,6)]
    93      13.212547      13.212547      13.212547    6[6-(6,6),8-(0),8-(29)]
    94      12.481329      12.481329      12.481329    6[6-(1,6),6-(1,6),6-(8,8)]
    95      11.198033      11.198033      11.198033    6[1-(0),6-(6,6),6-(6,7)]
    96      10.565243      10.565243      10.565243    6[6-(1,6),6-(1,6),7-(6,6)]
    97      11.162338      11.162338      11.162338    6[1-(0),6-(6,6),6-(6,7)]
    98      12.414733      12.414733      12.414733    6[6-(1,6),6-(1,6),6-(8,8)]
    99      13.066037      13.066037      13.066037    6[1-(0),6-(6,6),6-(6,6)]
   100      13.034071      13.034071      13.034071    6[6-(6,6),8-(0),8-(29)]
   101      10.065244      10.065244      10.065244    6[1-(0),1-(0),1-(0),6-(7,7)]
   102       8.996519       8.996519       8.996519    6[6-(1,1,1),7-(6,6),7-(7,29)]
   103       8.013836       8.013836       8.013836    6[6-(6,6),7-(6,6),7-(7)]
   104       7.750384       7.750384       7.750384    6[6-(1,6),6-(1,6),6-(7,7)]
   105       8.597479       8.597479       8.597479    6[1-(0),6-(1,7),6-(6,6)]
   106       8.241859       8.241859       8.241859    6[1-(0),6-(1,6),7-(6,29)]
   107       6.317249       6.317249       6.317249    6[1-(0),6-(1,6),7-(6,29)]
   108       6.578303       6.578303       6.578303    6[1-(0),6-(1,7),6-(6,6)]
   109      10.731598      10.731598      10.731598    7[6-(6,6),6-(6,7),6-(6,7)]
   110      12.273018      12.273018      12.273018    7[6-(6,7),7-(6),29-(7,8,8)]
   111      12.902612      12.902612      12.902612    7[6-(6,7),7-(6,29)]
   112      12.880902      12.880902      12.880902    7[6-(1,6),6-(1,6),29-(7,8,8)]
   113       4.072048       4.072048       4.072048    7[6-(6,6),6-(6,7),6-(6,7)]
   114       5.613468       5.613468       5.613468    7[6-(6,7),7-(6),29-(7,8,8)]
   115       6.243062       6.243062       6.243062    7[6-(6,7),7-(6,29)]
   116       6.221352       6.221352       6.221352    7[6-(1,6),6-(1,6),29-(7,8,8)]
   117       2.587502       2.587502       2.587502    7[6-(6,6),6-(6,7),6-(6,7)]
   118       1.046082       1.046082       1.046082    7[6-(6,7),7-(6),29-(7,8,8)]
   119       0.416488       0.416488       0.416488    7[6-(6,7),7-(6,29)]
   120       0.438198       0.438198       0.438198    7[6-(1,6),6-(1,6),29-(7,8,8)]
   121       9.247052       9.247052       9.247052    7[6-(6,6),6-(6,7),6-(6,7)]
   122       7.705632       7.705632       7.705632    7[6-(6,7),7-(6),29-(7,8,8)]
   123       7.076038       7.076038       7.076038    7[6-(6,7),7-(6,29)]
   124       7.097748       7.097748       7.097748    7[6-(1,6),6-(1,6),29-(7,8,8)]
   125       7.416341       7.416341       7.416341    8[6-(6,8),29-(7,7,8)]
   126       5.590026       5.590026       5.590026    8[6-(6,8)]
   127       7.615329       7.615329       7.615329    8[6-(6,8),29-(7,7,8)]
   128       5.835497       5.835497       5.835497    8[6-(6,8)]
   129       0.756791       0.756791       0.756791    8[6-(6,8),29-(7,7,8)]
   130      12.249576      12.249576      12.249576    8[6-(6,8)]
   131       0.955779       0.955779       0.955779    8[6-(6,8),29-(7,7,8)]
   132      12.495047      12.495047      12.495047    8[6-(6,8)]
   133       5.902759       5.902759       5.902759    8[6-(6,8),29-(7,7,8)]
   134       7.729074       7.729074       7.729074    8[6-(6,8)]
   135       5.703771       5.703771       5.703771    8[6-(6,8),29-(7,7,8)]
   136       7.483603       7.483603       7.483603    8[6-(6,8)]
   137      12.562309      12.562309      12.562309    8[6-(6,8),29-(7,7,8)]
   138       1.069524       1.069524       1.069524    8[6-(6,8)]
   139      12.363321      12.363321      12.363321    8[6-(6,8),29-(7,7,8)]
   140       0.824053       0.824053       0.824053    8[6-(6,8)]
