# Supplementary material for: A collection of forcefield precursors for metal–organic frameworks
Source: RSC Adv. 2019 Nov 13;9(63):36492–507. doi: 10.1039/c9ra07327b (PMC9075174; doi:10.1039/c9ra07327b)
Supplement: RA-009-C9RA07327B-s382 [file RA-009-C9RA07327B-s382.txt]

DACXOV_clean

10.782200    0.000000    0.000000
-2.307262    11.960082    0.000000
-3.463590    -1.588977    11.733618

     1       9.398995       9.398995       9.398995    65[7-(6,6),7-(6,6),8-(6),8-(6),8-(6),8-(6),8-(6),8-(6)]
     2      -0.924057      -0.924057      -0.924057    65[7-(6,6),7-(6,6),8-(6),8-(6),8-(6),8-(6),8-(6),8-(6)]
     3       2.096531       2.096531       2.096531    1[6-(6,7)]
     4       0.261227       0.261227       0.261227    1[6-(6,6)]
     5      -1.337257      -1.337257      -1.337257    1[6-(6,6)]
     6       0.210691       0.210691       0.210691    1[6-(6,6)]
     7       0.551243       0.551243       0.551243    1[6-(6,6)]
     8       2.033935       2.033935       2.033935    1[6-(6,6)]
     9       3.950284       3.950284       3.950284    1[6-(6,6)]
    10       5.406146       5.406146       5.406146    1[6-(6,7)]
    11       6.195211       6.195211       6.195211    1[6-(6,6)]
    12       5.608927       5.608927       5.608927    1[6-(6,6)]
    13      -1.123906      -1.123906      -1.123906    1[6-(6,6)]
    14      -2.028945      -2.028945      -2.028945    1[6-(6,6)]
    15      -0.365173      -0.365173      -0.365173    1[6-(6,6)]
    16       3.233232       3.233232       3.233232    1[6-(6,6)]
    17       7.566499       7.566499       7.566499    1[6-(6,6)]
    18       8.172662       8.172662       8.172662    1[6-(6,6)]
    19      -4.109347      -4.109347      -4.109347    1[6-(6,6)]
    20       2.914817       2.914817       2.914817    1[6-(6,7)]
    21       4.750121       4.750121       4.750121    1[6-(6,6)]
    22       6.348605       6.348605       6.348605    1[6-(6,6)]
    23       4.800657       4.800657       4.800657    1[6-(6,6)]
    24       4.460105       4.460105       4.460105    1[6-(6,6)]
    25       2.977413       2.977413       2.977413    1[6-(6,6)]
    26       1.061064       1.061064       1.061064    1[6-(6,6)]
    27      -0.394798      -0.394798      -0.394798    1[6-(6,7)]
    28      -1.183863      -1.183863      -1.183863    1[6-(6,6)]
    29      -0.597579      -0.597579      -0.597579    1[6-(6,6)]
    30       6.135254       6.135254       6.135254    1[6-(6,6)]
    31       7.040293       7.040293       7.040293    1[6-(6,6)]
    32       5.376521       5.376521       5.376521    1[6-(6,6)]
    33       1.778116       1.778116       1.778116    1[6-(6,6)]
    34      -2.555151      -2.555151      -2.555151    1[6-(6,6)]
    35      -3.161314      -3.161314      -3.161314    1[6-(6,6)]
    36       9.120695       9.120695       9.120695    1[6-(6,6)]
    37       1.465412       1.465412       1.465412    6[1-(0),6-(1,6),7-(6,65)]
    38       0.355516       0.355516       0.355516    6[1-(0),6-(1,6),6-(1,7)]
    39      -0.585703      -0.585703      -0.585703    6[1-(0),6-(1,6),6-(6,6)]
    40       1.897246       1.897246       1.897246    6[6-(1,6),6-(1,6),6-(6,7)]
    41       0.966595       0.966595       0.966595    6[1-(0),6-(1,6),6-(6,6)]
    42       1.176351       1.176351       1.176351    6[1-(0),6-(1,6),6-(6,6)]
    43       2.335337       2.335337       2.335337    6[6-(1,6),6-(1,6),6-(6,7)]
    44       2.622534       2.622534       2.622534    6[1-(0),6-(1,6),6-(6,6)]
    45       3.754072       3.754072       3.754072    6[1-(0),6-(1,6),6-(1,7)]
    46       4.629035       4.629035       4.629035    6[1-(0),6-(1,6),7-(6,65)]
    47       3.262229       3.262229       3.262229    6[6-(6,6),6-(6,7),7-(6,65)]
    48       3.031621       3.031621       3.031621    6[6-(6,6),6-(6,7),7-(6,65)]
    49       8.382211       8.382211       8.382211    6[6-(6,6),8-(65),8-(65)]
    50       8.001066       8.001066       8.001066    6[6-(1,6),6-(1,6),6-(8,8)]
    51       6.773196       6.773196       6.773196    6[1-(0),6-(1,6),6-(6,6)]
    52       6.424318       6.424318       6.424318    6[1-(0),6-(1,6),6-(6,6)]
    53      -1.936132      -1.936132      -1.936132    6[1-(0),6-(6,6),6-(6,6)]
    54       7.283588       7.283588       7.283588    6[6-(1,6),6-(1,6),6-(6,6)]
    55      -2.469099      -2.469099      -2.469099    6[6-(6,6),8-(65),8-(65)]
    56      -1.293989      -1.293989      -1.293989    6[6-(1,6),6-(1,6),6-(8,8)]
    57      -1.330489      -1.330489      -1.330489    6[1-(0),6-(1,6),6-(6,6)]
    58      -0.330883      -0.330883      -0.330883    6[1-(0),6-(1,6),6-(6,6)]
    59        3.20854        3.20854        3.20854    6[1-(0),6-(6,6),6-(6,6)]
    60       0.752321       0.752321       0.752321    6[6-(1,6),6-(1,6),6-(6,6)]
    61       7.815576       7.815576       7.815576    6[6-(6,6),8-(65),8-(65)]
    62       8.227447       8.227447       8.227447    6[6-(1,6),6-(1,6),6-(8,8)]
    63       7.975357       7.975357       7.975357    6[1-(0),6-(1,6),6-(6,6)]
    64       8.329912       8.329912       8.329912    6[1-(0),6-(1,6),6-(6,6)]
    65      -4.276849      -4.276849      -4.276849    6[1-(0),6-(6,6),6-(6,6)]
    66       8.928157       8.928157       8.928157    6[6-(1,6),6-(1,6),6-(6,6)]
    67       3.545936       3.545936       3.545936    6[1-(0),6-(1,6),7-(6,65)]
    68       4.655832       4.655832       4.655832    6[1-(0),6-(1,6),6-(1,7)]
    69       5.597051       5.597051       5.597051    6[1-(0),6-(1,6),6-(6,6)]
    70       3.114102       3.114102       3.114102    6[6-(1,6),6-(1,6),6-(6,7)]
    71       4.044753       4.044753       4.044753    6[1-(0),6-(1,6),6-(6,6)]
    72       3.834997       3.834997       3.834997    6[1-(0),6-(1,6),6-(6,6)]
    73       2.676011       2.676011       2.676011    6[6-(1,6),6-(1,6),6-(6,7)]
    74       2.388814       2.388814       2.388814    6[1-(0),6-(1,6),6-(6,6)]
    75       1.257276       1.257276       1.257276    6[1-(0),6-(1,6),6-(1,7)]
    76       0.382313       0.382313       0.382313    6[1-(0),6-(1,6),7-(6,65)]
    77       1.749119       1.749119       1.749119    6[6-(6,6),6-(6,7),7-(6,65)]
    78       1.979727       1.979727       1.979727    6[6-(6,6),6-(6,7),7-(6,65)]
    79      -3.370863      -3.370863      -3.370863    6[6-(6,6),8-(65),8-(65)]
    80      -2.989718      -2.989718      -2.989718    6[6-(1,6),6-(1,6),6-(8,8)]
    81      -1.761848      -1.761848      -1.761848    6[1-(0),6-(1,6),6-(6,6)]
    82       -1.41297       -1.41297       -1.41297    6[1-(0),6-(1,6),6-(6,6)]
    83        6.94748        6.94748        6.94748    6[1-(0),6-(6,6),6-(6,6)]
    84       -2.27224       -2.27224       -2.27224    6[6-(1,6),6-(1,6),6-(6,6)]
    85       7.480447       7.480447       7.480447    6[6-(6,6),8-(65),8-(65)]
    86       6.305337       6.305337       6.305337    6[6-(1,6),6-(1,6),6-(8,8)]
    87       6.341837       6.341837       6.341837    6[1-(0),6-(1,6),6-(6,6)]
    88       5.342231       5.342231       5.342231    6[1-(0),6-(1,6),6-(6,6)]
    89       1.802808       1.802808       1.802808    6[1-(0),6-(6,6),6-(6,6)]
    90       4.259027       4.259027       4.259027    6[6-(1,6),6-(1,6),6-(6,6)]
    91      -2.804228      -2.804228      -2.804228    6[6-(6,6),8-(65),8-(65)]
    92      -3.216099      -3.216099      -3.216099    6[6-(1,6),6-(1,6),6-(8,8)]
    93      -2.964009      -2.964009      -2.964009    6[1-(0),6-(1,6),6-(6,6)]
    94      -3.318564      -3.318564      -3.318564    6[1-(0),6-(1,6),6-(6,6)]
    95       9.288197       9.288197       9.288197    6[1-(0),6-(6,6),6-(6,6)]
    96      -3.916809      -3.916809      -3.916809    6[6-(1,6),6-(1,6),6-(6,6)]
    97       3.966025       3.966025       3.966025    7[6-(1,6),6-(6,6),65-(7,8,8,8,8,8,8)]
    98       4.401472       4.401472       4.401472    7[6-(1,6),6-(6,6),65-(7,8,8,8,8,8,8)]
    99       1.045323       1.045323       1.045323    7[6-(1,6),6-(6,6),65-(7,8,8,8,8,8,8)]
   100       0.609876       0.609876       0.609876    7[6-(1,6),6-(6,6),65-(7,8,8,8,8,8,8)]
   101       7.619681       7.619681       7.619681    8[6-(6,8),65-(7,7,8,8,8,8,8)]
   102      -1.284776      -1.284776      -1.284776    8[6-(6,8),65-(7,7,8,8,8,8,8)]
   103       -3.48329       -3.48329       -3.48329    8[6-(6,8),65-(7,7,8,8,8,8,8)]
   104       1.022197       1.022197       1.022197    8[6-(6,8),65-(7,7,8,8,8,8,8)]
   105       6.869488       6.869488       6.869488    8[6-(6,8),65-(7,7,8,8,8,8,8)]
   106        -4.6399        -4.6399        -4.6399    8[6-(6,8),65-(7,7,8,8,8,8,8)]
   107      -2.608333      -2.608333      -2.608333    8[6-(6,8),65-(7,7,8,8,8,8,8)]
   108      -4.486076      -4.486076      -4.486076    8[6-(6,8),65-(7,7,8,8,8,8,8)]
   109       8.494638       8.494638       8.494638    8[6-(6,8),65-(7,7,8,8,8,8,8)]
   110       3.989151       3.989151       3.989151    8[6-(6,8),65-(7,7,8,8,8,8,8)]
   111       -1.85814       -1.85814       -1.85814    8[6-(6,8),65-(7,7,8,8,8,8,8)]
   112       9.651248       9.651248       9.651248    8[6-(6,8),65-(7,7,8,8,8,8,8)]
