# Supplementary material for: A collection of forcefield precursors for metal–organic frameworks
Source: RSC Adv. 2019 Nov 13;9(63):36492–507. doi: 10.1039/c9ra07327b (PMC9075174; doi:10.1039/c9ra07327b)
Supplement: RA-009-C9RA07327B-s383 [file RA-009-C9RA07327B-s383.txt]

DACXUB_clean

10.802000    0.000000    0.000000
-2.391011    11.905273    0.000000
-3.506650    -1.582228    11.624972

     1       9.443736       9.443736       9.443736    67[8-(6),8-(6),8-(6),8-(6),8-(6),8-(6)]
     2      -1.032747      -1.032747      -1.032747    67[8-(6),8-(6),8-(6),8-(6),8-(6),8-(6)]
     3       7.618602       7.618602       7.618602    1[6-(6,6)]
     4       8.234931       8.234931       8.234931    1[6-(6,6)]
     5      -4.240288      -4.240288      -4.240288    1[6-(6,6)]
     6      -1.131389      -1.131389      -1.131389    1[6-(6,6)]
     7      -0.663694      -0.663694      -0.663694    1[6-(6,6)]
     8       6.191754       6.191754       6.191754    1[6-(6,6)]
     9       3.189217       3.189217       3.189217    1[6-(6,6)]
    10       5.331092       5.331092       5.331092    1[6-(6,6)]
    11      -2.071338      -2.071338      -2.071338    1[6-(6,6)]
    12       2.089344       2.089344       2.089344    1[6-(6,7)]
    13       0.247217       0.247217       0.247217    1[6-(6,6)]
    14      -1.340097      -1.340097      -1.340097    1[6-(6,6)]
    15       0.287195       0.287195       0.287195    1[6-(6,6)]
    16       0.563572       0.563572       0.563572    1[6-(6,6)]
    17       2.038235       2.038235       2.038235    1[6-(6,6)]
    18       3.934516       3.934516       3.934516    1[6-(6,6)]
    19       5.389876       5.389876       5.389876    1[6-(6,7)]
    20      -2.714263      -2.714263      -2.714263    1[6-(6,6)]
    21      -3.330592      -3.330592      -3.330592    1[6-(6,6)]
    22       9.144627       9.144627       9.144627    1[6-(6,6)]
    23       6.035728       6.035728       6.035728    1[6-(6,6)]
    24       5.568033       5.568033       5.568033    1[6-(6,6)]
    25      -1.287415      -1.287415      -1.287415    1[6-(6,6)]
    26       1.715122       1.715122       1.715122    1[6-(6,6)]
    27      -0.426753      -0.426753      -0.426753    1[6-(6,6)]
    28       6.975677       6.975677       6.975677    1[6-(6,6)]
    29       2.814995       2.814995       2.814995    1[6-(6,7)]
    30       4.657122       4.657122       4.657122    1[6-(6,6)]
    31       6.244436       6.244436       6.244436    1[6-(6,6)]
    32       4.617144       4.617144       4.617144    1[6-(6,6)]
    33       4.340767       4.340767       4.340767    1[6-(6,6)]
    34       2.866104       2.866104       2.866104    1[6-(6,6)]
    35       0.969823       0.969823       0.969823    1[6-(6,6)]
    36      -0.485537      -0.485537      -0.485537    1[6-(6,7)]
    37       7.809542       7.809542       7.809542    6[6-(6,6),8-(67),8-(67)]
    38       8.216066       8.216066       8.216066    6[6-(1,6),6-(1,6),6-(8,8)]
    39       8.003313       8.003313       8.003313    6[1-(0),6-(1,6),6-(6,6)]
    40       8.369586       8.369586       8.369586    6[1-(0),6-(1,6),6-(6,6)]
    41       8.942551       8.942551       8.942551    6[6-(1,6),6-(1,6),6-(6,6)]
    42      -4.400888      -4.400888      -4.400888    6[1-(0),6-(6,6),6-(6,6)]
    43       8.414443       8.414443       8.414443    6[6-(6,6),8-(67),8-(67)]
    44       8.007139       8.007139       8.007139    6[6-(1,6),6-(1,6),6-(8,8)]
    45      -1.957455      -1.957455      -1.957455    6[1-(0),6-(6,6),6-(6,6)]
    46      -2.327804      -2.327804      -2.327804    6[6-(1,6),6-(1,6),6-(6,6)]
    47      -1.491069      -1.491069      -1.491069    6[1-(0),6-(1,6),6-(6,6)]
    48       6.766383       6.766383       6.766383    6[1-(0),6-(1,6),6-(6,6)]
    49      -2.525748      -2.525748      -2.525748    6[6-(6,6),8-(67),8-(67)]
    50      -1.372307      -1.372307      -1.372307    6[6-(1,6),6-(1,6),6-(8,8)]
    51        3.17278        3.17278        3.17278    6[1-(0),6-(6,6),6-(6,6)]
    52         4.2157         4.2157         4.2157    6[6-(1,6),6-(1,6),6-(6,6)]
    53       5.296279       5.296279       5.296279    6[1-(0),6-(1,6),6-(6,6)]
    54      -1.379446      -1.379446      -1.379446    6[1-(0),6-(1,6),6-(6,6)]
    55       1.447364       1.447364       1.447364    6[1-(0),6-(1,6),7-(6)]
    56       0.342172       0.342172       0.342172    6[1-(0),6-(1,6),6-(1,7)]
    57      -0.595982      -0.595982      -0.595982    6[1-(0),6-(1,6),6-(6,6)]
    58       1.953113       1.953113       1.953113    6[6-(1,6),6-(1,6),6-(6,7)]
    59       1.026358       1.026358       1.026358    6[1-(0),6-(1,6),6-(6,6)]
    60       1.204454       1.204454       1.204454    6[1-(0),6-(1,6),6-(6,6)]
    61       2.346853       2.346853       2.346853    6[6-(1,6),6-(1,6),6-(6,7)]
    62       2.628162       2.628162       2.628162    6[1-(0),6-(1,6),6-(6,6)]
    63       3.745926       3.745926       3.745926    6[1-(0),6-(1,6),6-(1,7)]
    64       4.615041       4.615041       4.615041    6[1-(0),6-(1,6),7-(6)]
    65       3.294422       3.294422       3.294422    6[6-(6,6),6-(6,7),7-(6)]
    66       3.070407       3.070407       3.070407    6[6-(6,6),6-(6,7),7-(6)]
    67      -2.905203      -2.905203      -2.905203    6[6-(6,6),8-(67),8-(67)]
    68      -3.311727      -3.311727      -3.311727    6[6-(1,6),6-(1,6),6-(8,8)]
    69      -3.098974      -3.098974      -3.098974    6[1-(0),6-(1,6),6-(6,6)]
    70      -3.465247      -3.465247      -3.465247    6[1-(0),6-(1,6),6-(6,6)]
    71      -4.038212      -4.038212      -4.038212    6[6-(1,6),6-(1,6),6-(6,6)]
    72       9.305227       9.305227       9.305227    6[1-(0),6-(6,6),6-(6,6)]
    73      -3.510104      -3.510104      -3.510104    6[6-(6,6),8-(67),8-(67)]
    74        -3.1028        -3.1028        -3.1028    6[6-(1,6),6-(1,6),6-(8,8)]
    75       6.861794       6.861794       6.861794    6[1-(0),6-(6,6),6-(6,6)]
    76       7.232143       7.232143       7.232143    6[6-(1,6),6-(1,6),6-(6,6)]
    77       6.395408       6.395408       6.395408    6[1-(0),6-(1,6),6-(6,6)]
    78      -1.862044      -1.862044      -1.862044    6[1-(0),6-(1,6),6-(6,6)]
    79       7.430087       7.430087       7.430087    6[6-(6,6),8-(67),8-(67)]
    80       6.276646       6.276646       6.276646    6[6-(1,6),6-(1,6),6-(8,8)]
    81       1.731559       1.731559       1.731559    6[1-(0),6-(6,6),6-(6,6)]
    82       0.688639       0.688639       0.688639    6[6-(1,6),6-(1,6),6-(6,6)]
    83       -0.39194       -0.39194       -0.39194    6[1-(0),6-(1,6),6-(6,6)]
    84       6.283785       6.283785       6.283785    6[1-(0),6-(1,6),6-(6,6)]
    85       3.456975       3.456975       3.456975    6[1-(0),6-(1,6),7-(6)]
    86       4.562167       4.562167       4.562167    6[1-(0),6-(1,6),6-(1,7)]
    87       5.500321       5.500321       5.500321    6[1-(0),6-(1,6),6-(6,6)]
    88       2.951226       2.951226       2.951226    6[6-(1,6),6-(1,6),6-(6,7)]
    89       3.877981       3.877981       3.877981    6[1-(0),6-(1,6),6-(6,6)]
    90       3.699885       3.699885       3.699885    6[1-(0),6-(1,6),6-(6,6)]
    91       2.557486       2.557486       2.557486    6[6-(1,6),6-(1,6),6-(6,7)]
    92       2.276177       2.276177       2.276177    6[1-(0),6-(1,6),6-(6,6)]
    93       1.158413       1.158413       1.158413    6[1-(0),6-(1,6),6-(1,7)]
    94       0.289298       0.289298       0.289298    6[1-(0),6-(1,6),7-(6)]
    95       1.609917       1.609917       1.609917    6[6-(6,6),6-(6,7),7-(6)]
    96       1.833932       1.833932       1.833932    6[6-(6,6),6-(6,7),7-(6)]
    97       4.007924       4.007924       4.007924    7[6-(1,6),6-(6,6)]
    98       4.407203       4.407203       4.407203    7[6-(1,6),6-(6,6)]
    99       0.896415       0.896415       0.896415    7[6-(1,6),6-(6,6)]
   100       0.497136       0.497136       0.497136    7[6-(1,6),6-(6,6)]
   101         6.8714         6.8714         6.8714    8[6-(6,8),67-(8,8,8,8,8)]
   102       -4.79475       -4.79475       -4.79475    8[6-(6,8),67-(8,8,8,8,8)]
   103      -1.252087      -1.252087      -1.252087    8[6-(6,8),67-(8,8,8,8,8)]
   104       7.656091       7.656091       7.656091    8[6-(6,8),67-(8,8,8,8,8)]
   105      -3.554035      -3.554035      -3.554035    8[6-(6,8),67-(8,8,8,8,8)]
   106       1.007034       1.007034       1.007034    8[6-(6,8),67-(8,8,8,8,8)]
   107      -1.967061      -1.967061      -1.967061    8[6-(6,8),67-(8,8,8,8,8)]
   108       9.699089       9.699089       9.699089    8[6-(6,8),67-(8,8,8,8,8)]
   109       6.156426       6.156426       6.156426    8[6-(6,8),67-(8,8,8,8,8)]
   110      -2.751752      -2.751752      -2.751752    8[6-(6,8),67-(8,8,8,8,8)]
   111       8.458374       8.458374       8.458374    8[6-(6,8),67-(8,8,8,8,8)]
   112       3.897305       3.897305       3.897305    8[6-(6,8),67-(8,8,8,8,8)]
