# Supplementary material for: A collection of forcefield precursors for metal–organic frameworks
Source: RSC Adv. 2019 Nov 13;9(63):36492–507. doi: 10.1039/c9ra07327b (PMC9075174; doi:10.1039/c9ra07327b)
Supplement: RA-009-C9RA07327B-s384 [file RA-009-C9RA07327B-s384.txt]

DACYAI_clean

10.876200    0.000000    0.000000
-2.388140    11.993957    0.000000
-3.538599    -1.566804    11.709885

     1       9.501314       9.501314       9.501314    70[7-(6,6),7-(6,6),8-(6),8-(6),8-(6),8-(6),8-(6),8-(6)]
     2      -1.013254      -1.013254      -1.013254    70[7-(6,6),7-(6,6),8-(6),8-(6),8-(6),8-(6),8-(6),8-(6)]
     3       2.057558       2.057558       2.057558    1[6-(6,7)]
     4       0.209681       0.209681       0.209681    1[6-(6,6)]
     5      -1.364446      -1.364446      -1.364446    1[6-(6,6)]
     6       0.247814       0.247814       0.247814    1[6-(6,6)]
     7       0.524686       0.524686       0.524686    1[6-(6,6)]
     8         2.0182         2.0182         2.0182    1[6-(6,6)]
     9       3.943549       3.943549       3.943549    1[6-(6,6)]
    10       5.396192       5.396192       5.396192    1[6-(6,7)]
    11       6.248752       6.248752       6.248752    1[6-(6,6)]
    12         5.6005         5.6005         5.6005    1[6-(6,6)]
    13      -1.168165      -1.168165      -1.168165    1[6-(6,6)]
    14      -2.111447      -2.111447      -2.111447    1[6-(6,6)]
    15      -0.427868      -0.427868      -0.427868    1[6-(6,6)]
    16       3.217114       3.217114       3.217114    1[6-(6,6)]
    17         7.6543         7.6543         7.6543    1[6-(6,6)]
    18       8.287334       8.287334       8.287334    1[6-(6,6)]
    19      -4.262375      -4.262375      -4.262375    1[6-(6,6)]
    20       2.891903       2.891903       2.891903    1[6-(6,7)]
    21        4.73978        4.73978        4.73978    1[6-(6,6)]
    22       6.313907       6.313907       6.313907    1[6-(6,6)]
    23       4.701647       4.701647       4.701647    1[6-(6,6)]
    24       4.424775       4.424775       4.424775    1[6-(6,6)]
    25       2.931261       2.931261       2.931261    1[6-(6,6)]
    26       1.005912       1.005912       1.005912    1[6-(6,6)]
    27      -0.446731      -0.446731      -0.446731    1[6-(6,7)]
    28      -1.299291      -1.299291      -1.299291    1[6-(6,6)]
    29      -0.651039      -0.651039      -0.651039    1[6-(6,6)]
    30       6.117626       6.117626       6.117626    1[6-(6,6)]
    31       7.060908       7.060908       7.060908    1[6-(6,6)]
    32       5.377329       5.377329       5.377329    1[6-(6,6)]
    33       1.732347       1.732347       1.732347    1[6-(6,6)]
    34      -2.704839      -2.704839      -2.704839    1[6-(6,6)]
    35      -3.337873      -3.337873      -3.337873    1[6-(6,6)]
    36       9.211836       9.211836       9.211836    1[6-(6,6)]
    37        1.41992        1.41992        1.41992    6[1-(0),6-(1,6),7-(6,70)]
    38       0.305885       0.305885       0.305885    6[1-(0),6-(1,6),6-(1,7)]
    39       -0.61942       -0.61942       -0.61942    6[1-(0),6-(1,6),6-(6,6)]
    40       1.917575       1.917575       1.917575    6[6-(1,6),6-(1,6),6-(6,7)]
    41       0.995577       0.995577       0.995577    6[1-(0),6-(1,6),6-(6,6)]
    42       1.170744       1.170744       1.170744    6[1-(0),6-(1,6),6-(6,6)]
    43        2.33742        2.33742        2.33742    6[6-(1,6),6-(1,6),6-(6,7)]
    44       2.618346       2.618346       2.618346    6[1-(0),6-(1,6),6-(6,6)]
    45       3.752835       3.752835       3.752835    6[1-(0),6-(1,6),6-(1,7)]
    46       4.620365       4.620365       4.620365    6[1-(0),6-(1,6),7-(6,70)]
    47       3.273419       3.273419       3.273419    6[6-(6,6),6-(6,7),7-(6,70)]
    48       3.064554       3.064554       3.064554    6[6-(6,6),6-(6,7),7-(6,70)]
    49       8.467164       8.467164       8.467164    6[6-(6,6),8-(70),8-(70)]
    50       8.058423       8.058423       8.058423    6[6-(1,6),6-(1,6),6-(8,8)]
    51       6.814081       6.814081       6.814081    6[1-(0),6-(1,6),6-(6,6)]
    52       6.433787       6.433787       6.433787    6[1-(0),6-(1,6),6-(6,6)]
    53      -1.990845      -1.990845      -1.990845    6[1-(0),6-(6,6),6-(6,6)]
    54       7.295033       7.295033       7.295033    6[6-(1,6),6-(1,6),6-(6,6)]
    55      -2.551123      -2.551123      -2.551123    6[6-(6,6),8-(70),8-(70)]
    56      -1.378269      -1.378269      -1.378269    6[6-(1,6),6-(1,6),6-(8,8)]
    57      -1.407116      -1.407116      -1.407116    6[1-(0),6-(1,6),6-(6,6)]
    58      -0.397456      -0.397456      -0.397456    6[1-(0),6-(1,6),6-(6,6)]
    59       3.198961       3.198961       3.198961    6[1-(0),6-(6,6),6-(6,6)]
    60       0.684184       0.684184       0.684184    6[6-(1,6),6-(1,6),6-(6,6)]
    61       7.853373       7.853373       7.853373    6[6-(6,6),8-(70),8-(70)]
    62       8.275827       8.275827       8.275827    6[6-(1,6),6-(1,6),6-(8,8)]
    63       8.050169       8.050169       8.050169    6[1-(0),6-(1,6),6-(6,6)]
    64       8.420216       8.420216       8.420216    6[1-(0),6-(1,6),6-(6,6)]
    65      -4.414705      -4.414705      -4.414705    6[1-(0),6-(6,6),6-(6,6)]
    66       8.995923       8.995923       8.995923    6[6-(1,6),6-(1,6),6-(6,6)]
    67       3.529541       3.529541       3.529541    6[1-(0),6-(1,6),7-(6,70)]
    68       4.643576       4.643576       4.643576    6[1-(0),6-(1,6),6-(1,7)]
    69       5.568881       5.568881       5.568881    6[1-(0),6-(1,6),6-(6,6)]
    70       3.031886       3.031886       3.031886    6[6-(1,6),6-(1,6),6-(6,7)]
    71       3.953884       3.953884       3.953884    6[1-(0),6-(1,6),6-(6,6)]
    72       3.778717       3.778717       3.778717    6[1-(0),6-(1,6),6-(6,6)]
    73       2.612041       2.612041       2.612041    6[6-(1,6),6-(1,6),6-(6,7)]
    74       2.331115       2.331115       2.331115    6[1-(0),6-(1,6),6-(6,6)]
    75       1.196626       1.196626       1.196626    6[1-(0),6-(1,6),6-(1,7)]
    76       0.329096       0.329096       0.329096    6[1-(0),6-(1,6),7-(6,70)]
    77       1.676042       1.676042       1.676042    6[6-(6,6),6-(6,7),7-(6,70)]
    78       1.884907       1.884907       1.884907    6[6-(6,6),6-(6,7),7-(6,70)]
    79      -3.517703      -3.517703      -3.517703    6[6-(6,6),8-(70),8-(70)]
    80      -3.108962      -3.108962      -3.108962    6[6-(1,6),6-(1,6),6-(8,8)]
    81       -1.86462       -1.86462       -1.86462    6[1-(0),6-(1,6),6-(6,6)]
    82      -1.484326      -1.484326      -1.484326    6[1-(0),6-(1,6),6-(6,6)]
    83       6.940306       6.940306       6.940306    6[1-(0),6-(6,6),6-(6,6)]
    84      -2.345572      -2.345572      -2.345572    6[6-(1,6),6-(1,6),6-(6,6)]
    85       7.500584       7.500584       7.500584    6[6-(6,6),8-(70),8-(70)]
    86        6.32773        6.32773        6.32773    6[6-(1,6),6-(1,6),6-(8,8)]
    87       6.356577       6.356577       6.356577    6[1-(0),6-(1,6),6-(6,6)]
    88       5.346917       5.346917       5.346917    6[1-(0),6-(1,6),6-(6,6)]
    89         1.7505         1.7505         1.7505    6[1-(0),6-(6,6),6-(6,6)]
    90       4.265277       4.265277       4.265277    6[6-(1,6),6-(1,6),6-(6,6)]
    91      -2.903912      -2.903912      -2.903912    6[6-(6,6),8-(70),8-(70)]
    92      -3.326366      -3.326366      -3.326366    6[6-(1,6),6-(1,6),6-(8,8)]
    93      -3.100708      -3.100708      -3.100708    6[1-(0),6-(1,6),6-(6,6)]
    94      -3.470755      -3.470755      -3.470755    6[1-(0),6-(1,6),6-(6,6)]
    95       9.364166       9.364166       9.364166    6[1-(0),6-(6,6),6-(6,6)]
    96      -4.046462      -4.046462      -4.046462    6[6-(1,6),6-(1,6),6-(6,6)]
    97        3.99962        3.99962        3.99962    7[6-(1,6),6-(6,6),70-(7,8,8,8,8,8,8)]
    98       4.409056       4.409056       4.409056    7[6-(1,6),6-(6,6),70-(7,8,8,8,8,8,8)]
    99       0.949841       0.949841       0.949841    7[6-(1,6),6-(6,6),70-(7,8,8,8,8,8,8)]
   100       0.540405       0.540405       0.540405    7[6-(1,6),6-(6,6),70-(7,8,8,8,8,8,8)]
   101       7.702845       7.702845       7.702845    8[6-(6,8),70-(7,7,8,8,8,8,8)]
   102      -1.268092      -1.268092      -1.268092    8[6-(6,8),70-(7,7,8,8,8,8,8)]
   103      -3.567643      -3.567643      -3.567643    8[6-(6,8),70-(7,7,8,8,8,8,8)]
   104       1.025292       1.025292       1.025292    8[6-(6,8),70-(7,7,8,8,8,8,8)]
   105       6.906115       6.906115       6.906115    8[6-(6,8),70-(7,7,8,8,8,8,8)]
   106      -4.807457      -4.807457      -4.807457    8[6-(6,8),70-(7,7,8,8,8,8,8)]
   107      -2.753384      -2.753384      -2.753384    8[6-(6,8),70-(7,7,8,8,8,8,8)]
   108       6.217553       6.217553       6.217553    8[6-(6,8),70-(7,7,8,8,8,8,8)]
   109       8.517104       8.517104       8.517104    8[6-(6,8),70-(7,7,8,8,8,8,8)]
   110       3.924169       3.924169       3.924169    8[6-(6,8),70-(7,7,8,8,8,8,8)]
   111      -1.956654      -1.956654      -1.956654    8[6-(6,8),70-(7,7,8,8,8,8,8)]
   112       9.756918       9.756918       9.756918    8[6-(6,8),70-(7,7,8,8,8,8,8)]
