# Supplementary material for: A collection of forcefield precursors for metal–organic frameworks
Source: RSC Adv. 2019 Nov 13;9(63):36492–507. doi: 10.1039/c9ra07327b (PMC9075174; doi:10.1039/c9ra07327b)
Supplement: RA-009-C9RA07327B-s385 [file RA-009-C9RA07327B-s385.txt]

DAGDIZ_clean

11.805500    0.000000    0.000000
-0.653151    15.252822    0.000000
0.000000    0.000000    17.069100

     1       3.403337       3.403337       3.403337    48[8-(6),8-(6),8-(6),8-(6),8-(6,48)]
     2       6.566961       6.566961       6.566961    48[8-(6),8-(6),8-(6)]
     3       8.146128       8.146128       8.146128    48[8-(6),8-(6),8-(6),8-(6),8-(6,48)]
     4       2.172837       2.172837       2.172837    48[8-(6),8-(6),8-(6),8-(6),8-(6,48)]
     5      10.814714      10.814714      10.814714    48[8-(6),8-(6),8-(6)]
     6       8.582396       8.582396       8.582396    48[8-(6),8-(6),8-(6),8-(6),8-(6,48)]
     7       7.749012       7.749012       7.749012    48[8-(6),8-(6),8-(6),8-(6),8-(6,48)]
     8       4.585388       4.585388       4.585388    48[8-(6),8-(6),8-(6)]
     9       3.006221       3.006221       3.006221    48[8-(6),8-(6),8-(6),8-(6),8-(6,48)]
    10       8.979512       8.979512       8.979512    48[8-(6),8-(6),8-(6),8-(6),8-(6,48)]
    11       0.337635       0.337635       0.337635    48[8-(6),8-(6),8-(6)]
    12       2.569953       2.569953       2.569953    48[8-(6),8-(6),8-(6),8-(6),8-(6,48)]
    13       7.495783       7.495783       7.495783    1[6-(6,6,6)]
    14       6.439232       6.439232       6.439232    1[6-(1,6,6)]
    15       6.120868       6.120868       6.120868    1[6-(1,6,6)]
    16      10.681755      10.681755      10.681755    1[6-(6,6,6)]
    17      10.646766      10.646766      10.646766    1[6-(1,6,6)]
    18      11.228577      11.228577      11.228577    1[6-(1,6,6)]
    19       1.127513       1.127513       1.127513    1[6-(6,6,6)]
    20       0.121718       0.121718       0.121718    1[6-(1,6,6)]
    21       1.338504       1.338504       1.338504    1[6-(1,6,6)]
    22       6.864707       6.864707       6.864707    1[6-(1,6,6)]
    23        7.58818        7.58818        7.58818    1[6-(1,6,6)]
    24       9.442059       9.442059       9.442059    1[6-(6,6,6)]
    25       8.121204       8.121204       8.121204    1[6-(1,6,6)]
    26       9.570831       9.570831       9.570831    1[6-(1,6,6)]
    27        8.72912        8.72912        8.72912    1[6-(6,6,6)]
    28       9.484971       9.484971       9.484971    1[6-(1,6,6)]
    29       9.538957       9.538957       9.538957    1[6-(1,6,6)]
    30       -0.03316       -0.03316       -0.03316    1[6-(6,6,6)]
    31       9.885892       9.885892       9.885892    1[6-(6,6,6)]
    32      10.942442      10.942442      10.942442    1[6-(1,6,6)]
    33      10.607655      10.607655      10.607655    1[6-(1,6,6)]
    34       6.699919       6.699919       6.699919    1[6-(6,6,6)]
    35       6.734908       6.734908       6.734908    1[6-(1,6,6)]
    36       6.153097       6.153097       6.153097    1[6-(1,6,6)]
    37       4.448662       4.448662       4.448662    1[6-(6,6,6)]
    38       5.454456       5.454456       5.454456    1[6-(1,6,6)]
    39       4.237671       4.237671       4.237671    1[6-(1,6,6)]
    40       9.863816       9.863816       9.863816    1[6-(1,6,6)]
    41       9.793495       9.793495       9.793495    1[6-(1,6,6)]
    42       7.939615       7.939615       7.939615    1[6-(6,6,6)]
    43        8.60732        8.60732        8.60732    1[6-(1,6,6)]
    44       7.157692       7.157692       7.157692    1[6-(1,6,6)]
    45       8.652554       8.652554       8.652554    1[6-(6,6,6)]
    46       7.896704       7.896704       7.896704    1[6-(1,6,6)]
    47       7.842718       7.842718       7.842718    1[6-(1,6,6)]
    48       5.609335       5.609335       5.609335    1[6-(6,6,6)]
    49       3.656566       3.656566       3.656566    1[6-(6,6,6)]
    50       4.713117       4.713117       4.713117    1[6-(1,6,6)]
    51       5.031481       5.031481       5.031481    1[6-(1,6,6)]
    52       0.470594       0.470594       0.470594    1[6-(6,6,6)]
    53       0.505583       0.505583       0.505583    1[6-(1,6,6)]
    54      -0.076228      -0.076228      -0.076228    1[6-(1,6,6)]
    55      10.024836      10.024836      10.024836    1[6-(6,6,6)]
    56      11.030631      11.030631      11.030631    1[6-(1,6,6)]
    57       9.813845       9.813845       9.813845    1[6-(1,6,6)]
    58       4.287642       4.287642       4.287642    1[6-(1,6,6)]
    59       3.564169       3.564169       3.564169    1[6-(1,6,6)]
    60        1.71029        1.71029        1.71029    1[6-(6,6,6)]
    61       3.031145       3.031145       3.031145    1[6-(1,6,6)]
    62       1.581518       1.581518       1.581518    1[6-(1,6,6)]
    63       2.423229       2.423229       2.423229    1[6-(6,6,6)]
    64       1.667378       1.667378       1.667378    1[6-(1,6,6)]
    65       1.613392       1.613392       1.613392    1[6-(1,6,6)]
    66      11.185509      11.185509      11.185509    1[6-(6,6,6)]
    67       1.266457       1.266457       1.266457    1[6-(6,6,6)]
    68       0.209907       0.209907       0.209907    1[6-(1,6,6)]
    69       0.544694       0.544694       0.544694    1[6-(1,6,6)]
    70        4.45243        4.45243        4.45243    1[6-(6,6,6)]
    71       4.417441       4.417441       4.417441    1[6-(1,6,6)]
    72       4.999252       4.999252       4.999252    1[6-(1,6,6)]
    73       6.703687       6.703687       6.703687    1[6-(6,6,6)]
    74       5.697893       5.697893       5.697893    1[6-(1,6,6)]
    75       6.914678       6.914678       6.914678    1[6-(1,6,6)]
    76       1.288533       1.288533       1.288533    1[6-(1,6,6)]
    77       1.358854       1.358854       1.358854    1[6-(1,6,6)]
    78       3.212734       3.212734       3.212734    1[6-(6,6,6)]
    79       2.545029       2.545029       2.545029    1[6-(1,6,6)]
    80       3.994657       3.994657       3.994657    1[6-(1,6,6)]
    81       2.499795       2.499795       2.499795    1[6-(6,6,6)]
    82       3.255645       3.255645       3.255645    1[6-(1,6,6)]
    83       3.309631       3.309631       3.309631    1[6-(1,6,6)]
    84       5.543014       5.543014       5.543014    1[6-(6,6,6)]
    85       5.497552       5.497552       5.497552    6[6-(1,6,6),8-(48),8-(48)]
    86       6.890232       6.890232       6.890232    6[1-(0),6-(1,1,6),6-(1,1,6),6-(8,8)]
    87       6.765779       6.765779       6.765779    6[1-(0),1-(0),6-(1,6,6),6-(1,6,6)]
    88       8.887315       8.887315       8.887315    6[6-(1,6,6),8-(48),8-(48)]
    89      10.216312      10.216312      10.216312    6[1-(0),6-(1,1,6),6-(1,1,6),6-(8,8)]
    90      11.095616      11.095616      11.095616    6[1-(0),1-(0),6-(1,6,6),6-(1,6,6)]
    91       0.648426       0.648426       0.648426    6[1-(0),6-(1,1,6),6-(1,1,6),6-(8,8)]
    92       0.470674       0.470674       0.470674    6[1-(0),1-(0),6-(1,6,6),6-(1,6,6)]
    93       7.474066       7.474066       7.474066    6[1-(0),1-(0),6-(1,6,6),6-(1,6,6)]
    94       8.836509       8.836509       8.836509    6[1-(0),6-(1,1,6),6-(1,1,6),6-(8,8)]
    95       9.482982       9.482982       9.482982    6[6-(1,6,6),8-(48),8-(48)]
    96       8.699928       8.699928       8.699928    6[1-(0),1-(0),6-(1,6,6),6-(1,6,6)]
    97        8.11209        8.11209        8.11209    6[1-(0),6-(1,1,6),6-(1,1,6),6-(8,8)]
    98       7.981137       7.981137       7.981137    6[6-(1,6,6),8-(48),8-(48)]
    99      10.018832      10.018832      10.018832    6[1-(0),1-(0),6-(1,6,6),6-(1,6,6)]
   100        1.43447        1.43447        1.43447    6[6-(1,6,6),8-(48),8-(48,48)]
   101      11.345071      11.345071      11.345071    6[1-(0),6-(1,1,6),6-(1,1,6),6-(8,8)]
   102      11.179531      11.179531      11.179531    6[6-(1,6,6),8-(48),8-(48)]
   103       0.078622       0.078622       0.078622    6[6-(1,6,6),8-(48),8-(48)]
   104      10.491443      10.491443      10.491443    6[1-(0),6-(1,1,6),6-(1,1,6),6-(8,8)]
   105      10.615896      10.615896      10.615896    6[1-(0),1-(0),6-(1,6,6),6-(1,6,6)]
   106       8.494359       8.494359       8.494359    6[6-(1,6,6),8-(48),8-(48)]
   107       7.165362       7.165362       7.165362    6[1-(0),6-(1,1,6),6-(1,1,6),6-(8,8)]
   108       6.286059       6.286059       6.286059    6[1-(0),1-(0),6-(1,6,6),6-(1,6,6)]
   109       4.927749       4.927749       4.927749    6[1-(0),6-(1,1,6),6-(1,1,6),6-(8,8)]
   110       5.105501       5.105501       5.105501    6[1-(0),1-(0),6-(1,6,6),6-(1,6,6)]
   111       9.254457       9.254457       9.254457    6[1-(0),1-(0),6-(1,6,6),6-(1,6,6)]
   112       7.892015       7.892015       7.892015    6[1-(0),6-(1,1,6),6-(1,1,6),6-(8,8)]
   113       7.245541       7.245541       7.245541    6[6-(1,6,6),8-(48),8-(48)]
   114       8.028595       8.028595       8.028595    6[1-(0),1-(0),6-(1,6,6),6-(1,6,6)]
   115       8.616433       8.616433       8.616433    6[1-(0),6-(1,1,6),6-(1,1,6),6-(8,8)]
   116       8.747386       8.747386       8.747386    6[6-(1,6,6),8-(48),8-(48)]
   117       7.362842       7.362842       7.362842    6[1-(0),1-(0),6-(1,6,6),6-(1,6,6)]
   118       4.141704       4.141704       4.141704    6[6-(1,6,6),8-(48),8-(48,48)]
   119       6.036603       6.036603       6.036603    6[1-(0),6-(1,1,6),6-(1,1,6),6-(8,8)]
   120       6.202143       6.202143       6.202143    6[6-(1,6,6),8-(48),8-(48)]
   121       5.654797       5.654797       5.654797    6[6-(1,6,6),8-(48),8-(48)]
   122       4.262117       4.262117       4.262117    6[1-(0),6-(1,1,6),6-(1,1,6),6-(8,8)]
   123        4.38657        4.38657        4.38657    6[1-(0),1-(0),6-(1,6,6),6-(1,6,6)]
   124       2.265034       2.265034       2.265034    6[6-(1,6,6),8-(48),8-(48)]
   125       0.936037       0.936037       0.936037    6[1-(0),6-(1,1,6),6-(1,1,6),6-(8,8)]
   126       0.056733       0.056733       0.056733    6[1-(0),1-(0),6-(1,6,6),6-(1,6,6)]
   127      10.503923      10.503923      10.503923    6[1-(0),6-(1,1,6),6-(1,1,6),6-(8,8)]
   128      10.681675      10.681675      10.681675    6[1-(0),1-(0),6-(1,6,6),6-(1,6,6)]
   129       3.678283       3.678283       3.678283    6[1-(0),1-(0),6-(1,6,6),6-(1,6,6)]
   130        2.31584        2.31584        2.31584    6[1-(0),6-(1,1,6),6-(1,1,6),6-(8,8)]
   131       1.669367       1.669367       1.669367    6[6-(1,6,6),8-(48),8-(48)]
   132       2.452421       2.452421       2.452421    6[1-(0),1-(0),6-(1,6,6),6-(1,6,6)]
   133       3.040259       3.040259       3.040259    6[1-(0),6-(1,1,6),6-(1,1,6),6-(8,8)]
   134       3.171212       3.171212       3.171212    6[6-(1,6,6),8-(48),8-(48)]
   135       1.133517       1.133517       1.133517    6[1-(0),1-(0),6-(1,6,6),6-(1,6,6)]
   136       9.717879       9.717879       9.717879    6[6-(1,6,6),8-(48),8-(48,48)]
   137      -0.192722      -0.192722      -0.192722    6[1-(0),6-(1,1,6),6-(1,1,6),6-(8,8)]
   138      -0.027182      -0.027182      -0.027182    6[6-(1,6,6),8-(48),8-(48)]
   139      11.073727      11.073727      11.073727    6[6-(1,6,6),8-(48),8-(48)]
   140       0.660906       0.660906       0.660906    6[1-(0),6-(1,1,6),6-(1,1,6),6-(8,8)]
   141       0.536453       0.536453       0.536453    6[1-(0),1-(0),6-(1,6,6),6-(1,6,6)]
   142        2.65799        2.65799        2.65799    6[6-(1,6,6),8-(48),8-(48)]
   143       3.986987       3.986987       3.986987    6[1-(0),6-(1,1,6),6-(1,1,6),6-(8,8)]
   144        4.86629        4.86629        4.86629    6[1-(0),1-(0),6-(1,6,6),6-(1,6,6)]
   145         6.2246         6.2246         6.2246    6[1-(0),6-(1,1,6),6-(1,1,6),6-(8,8)]
   146       6.046848       6.046848       6.046848    6[1-(0),1-(0),6-(1,6,6),6-(1,6,6)]
   147       1.897892       1.897892       1.897892    6[1-(0),1-(0),6-(1,6,6),6-(1,6,6)]
   148       3.260334       3.260334       3.260334    6[1-(0),6-(1,1,6),6-(1,1,6),6-(8,8)]
   149       3.906808       3.906808       3.906808    6[6-(1,6,6),8-(48),8-(48)]
   150       3.123754       3.123754       3.123754    6[1-(0),1-(0),6-(1,6,6),6-(1,6,6)]
   151       2.535916       2.535916       2.535916    6[1-(0),6-(1,1,6),6-(1,1,6),6-(8,8)]
   152       2.404963       2.404963       2.404963    6[6-(1,6,6),8-(48),8-(48)]
   153       3.789507       3.789507       3.789507    6[1-(0),1-(0),6-(1,6,6),6-(1,6,6)]
   154       7.010645       7.010645       7.010645    6[6-(1,6,6),8-(48),8-(48,48)]
   155       5.115746       5.115746       5.115746    6[1-(0),6-(1,1,6),6-(1,1,6),6-(8,8)]
   156       4.950206       4.950206       4.950206    6[6-(1,6,6),8-(48),8-(48)]
   157       5.213739       5.213739       5.213739    8[6-(6,8),48-(8,8,8,8)]
   158       8.286003       8.286003       8.286003    8[6-(6,8),48-(8,8)]
   159       8.422828       8.422828       8.422828    8[6-(6,8),48-(8,8,8,8)]
   160       4.693096       4.693096       4.693096    8[6-(6,8),48-(8,8,8,8)]
   161       8.774373       8.774373       8.774373    8[6-(6,8),48-(8,8,8,8)]
   162      10.718198      10.718198      10.718198    8[6-(6,8),48-(8,8)]
   163       7.821651       7.821651       7.821651    8[6-(6,8),48-(8,8,8,8)]
   164       8.004195       8.004195       8.004195    8[6-(6,8),48-(8,8,8,8)]
   165       1.826052       1.826052       1.826052    8[6-(6,8),48-(8,8,8,8),48-(8,8,8,8)]
   166       1.639951       1.639951       1.639951    8[6-(6,8),48-(8,8,8,8)]
   167       0.393321       0.393321       0.393321    8[6-(6,8),48-(8,8,8,8)]
   168      10.089467      10.089467      10.089467    8[6-(6,8),48-(8,8)]
   169       0.362435       0.362435       0.362435    8[6-(6,8),48-(8,8,8,8)]
   170       9.095671       9.095671       9.095671    8[6-(6,8),48-(8,8)]
   171       8.958847       8.958847       8.958847    8[6-(6,8),48-(8,8,8,8)]
   172       0.883079       0.883079       0.883079    8[6-(6,8),48-(8,8,8,8)]
   173       7.954151       7.954151       7.954151    8[6-(6,8),48-(8,8,8,8)]
   174       6.010325       6.010325       6.010325    8[6-(6,8),48-(8,8)]
   175       8.906872       8.906872       8.906872    8[6-(6,8),48-(8,8,8,8)]
   176       9.377479       9.377479       9.377479    8[6-(6,8),48-(8,8,8,8)]
   177       3.750122       3.750122       3.750122    8[6-(6,8),48-(8,8,8,8),48-(8,8,8,8)]
   178       3.936224       3.936224       3.936224    8[6-(6,8),48-(8,8,8,8)]
   179       5.182854       5.182854       5.182854    8[6-(6,8),48-(8,8,8,8)]
   180       7.292207       7.292207       7.292207    8[6-(6,8),48-(8,8)]
   181        5.93861        5.93861        5.93861    8[6-(6,8),48-(8,8,8,8)]
   182       2.866346       2.866346       2.866346    8[6-(6,8),48-(8,8)]
   183       2.729521       2.729521       2.729521    8[6-(6,8),48-(8,8,8,8)]
   184       6.459253       6.459253       6.459253    8[6-(6,8),48-(8,8,8,8)]
   185       2.377976       2.377976       2.377976    8[6-(6,8),48-(8,8,8,8)]
   186       0.434151       0.434151       0.434151    8[6-(6,8),48-(8,8)]
   187       3.330698       3.330698       3.330698    8[6-(6,8),48-(8,8,8,8)]
   188       3.148154       3.148154       3.148154    8[6-(6,8),48-(8,8,8,8)]
   189       9.326297       9.326297       9.326297    8[6-(6,8),48-(8,8,8,8),48-(8,8,8,8)]
   190       9.512398       9.512398       9.512398    8[6-(6,8),48-(8,8,8,8)]
   191      10.759028      10.759028      10.759028    8[6-(6,8),48-(8,8,8,8)]
   192       1.062882       1.062882       1.062882    8[6-(6,8),48-(8,8)]
   193      10.789914      10.789914      10.789914    8[6-(6,8),48-(8,8,8,8)]
   194       2.056678       2.056678       2.056678    8[6-(6,8),48-(8,8)]
   195       2.193502       2.193502       2.193502    8[6-(6,8),48-(8,8,8,8)]
   196       10.26927       10.26927       10.26927    8[6-(6,8),48-(8,8,8,8)]
   197       3.198198       3.198198       3.198198    8[6-(6,8),48-(8,8,8,8)]
   198       5.142024       5.142024       5.142024    8[6-(6,8),48-(8,8)]
   199       2.245477       2.245477       2.245477    8[6-(6,8),48-(8,8,8,8)]
   200        1.77487        1.77487        1.77487    8[6-(6,8),48-(8,8,8,8)]
   201       7.402227       7.402227       7.402227    8[6-(6,8),48-(8,8,8,8),48-(8,8,8,8)]
   202       7.216125       7.216125       7.216125    8[6-(6,8),48-(8,8,8,8)]
   203       5.969495       5.969495       5.969495    8[6-(6,8),48-(8,8,8,8)]
   204       3.860142       3.860142       3.860142    8[6-(6,8),48-(8,8)]
