# Supplementary material for: A collection of forcefield precursors for metal–organic frameworks
Source: RSC Adv. 2019 Nov 13;9(63):36492–507. doi: 10.1039/c9ra07327b (PMC9075174; doi:10.1039/c9ra07327b)
Supplement: RA-009-C9RA07327B-s386 [file RA-009-C9RA07327B-s386.txt]

DAGDUL_clean

9.043900    0.000000    0.000000
0.000000    16.695000    0.000000
0.000000    0.000000    26.523000

     1       0.203578       0.203578       0.203578    48[8-(6),8-(6),8-(6),8-(6),8-(6,48),8-(6,48)]
     2       4.291602       4.291602       4.291602    48[8-(6),8-(6),8-(6,48)]
     3       4.322261       4.322261       4.322261    48[7-(6,6,6),8-(6),8-(6),8-(6,48)]
     4       4.318372       4.318372       4.318372    48[8-(6),8-(6),8-(6),8-(6),8-(6,48),8-(6,48)]
     5       0.230348       0.230348       0.230348    48[8-(6),8-(6),8-(6,48)]
     6       0.199689       0.199689       0.199689    48[7-(6,6,6),8-(6),8-(6),8-(6,48)]
     7       8.840322       8.840322       8.840322    48[8-(6),8-(6),8-(6),8-(6),8-(6,48),8-(6,48)]
     8       4.752298       4.752298       4.752298    48[8-(6),8-(6),8-(6,48)]
     9       4.721639       4.721639       4.721639    48[7-(6,6,6),8-(6),8-(6),8-(6,48)]
    10       4.725528       4.725528       4.725528    48[8-(6),8-(6),8-(6),8-(6),8-(6,48),8-(6,48)]
    11       8.813552       8.813552       8.813552    48[8-(6),8-(6),8-(6,48)]
    12       8.844211       8.844211       8.844211    48[7-(6,6,6),8-(6),8-(6),8-(6,48)]
    13       3.449343       3.449343       3.449343    1[6-(6,6,6)]
    14       4.549986       4.549986       4.549986    1[6-(1,6,6)]
    15       4.580735       4.580735       4.580735    1[6-(1,6,6)]
    16       6.013289       6.013289       6.013289    1[6-(6,6,6)]
    17       6.811865       6.811865       6.811865    1[6-(1,6,6)]
    18       5.954504       5.954504       5.954504    1[6-(1,6,6)]
    19       4.879184       4.879184       4.879184    1[6-(6,6,6)]
    20       2.709552       2.709552       2.709552    1[6-(1,6,6)]
    21       3.322729       3.322729       3.322729    1[6-(1,6,6)]
    22       5.921041       5.921041       5.921041    1[6-(6,6,6)]
    23       4.588875       4.588875       4.588875    1[6-(1,6,6)]
    24         4.5735         4.5735         4.5735    1[6-(1,6,6)]
    25       3.447535       3.447535       3.447535    1[6-(6,6,6)]
    26       2.718596       2.718596       2.718596    1[6-(1,6,6)]
    27       3.389654       3.389654       3.389654    1[6-(1,6,6)]
    28       4.803215       4.803215       4.803215    1[6-(6,6,6)]
    29       6.764837       6.764837       6.764837    1[6-(1,6,6)]
    30       5.973496       5.973496       5.973496    1[6-(1,6,6)]
    31       4.899081       4.899081       4.899081    1[6-(1,7,7)]
    32       3.673632       3.673632       3.673632    1[6-(1,7,7)]
    33       3.703477       3.703477       3.703477    1[6-(1,7,7)]
    34       4.978667       4.978667       4.978667    1[6-(1,7,7)]
    35       6.906826       6.906826       6.906826    1[6-(1,7,7)]
    36       6.875173       6.875173       6.875173    1[6-(1,7,7)]
    37       7.056955       7.056955       7.056955    1[6-(1,7,7)]
    38       6.973751       6.973751       6.973751    1[6-(1,7,7)]
    39       7.063286       7.063286       7.063286    1[6-(1,7,7)]
    40       6.992743       6.992743       6.992743    1[6-(1,7,7)]
    41       3.828283       3.828283       3.828283    1[6-(1,7,7)]
    42       5.155023       5.155023       5.155023    1[6-(1,7,7)]
    43       1.072607       1.072607       1.072607    1[6-(6,6,6)]
    44      -0.028036      -0.028036      -0.028036    1[6-(1,6,6)]
    45       8.985115       8.985115       8.985115    1[6-(1,6,6)]
    46       7.552561       7.552561       7.552561    1[6-(6,6,6)]
    47       6.753985       6.753985       6.753985    1[6-(1,6,6)]
    48       7.611346       7.611346       7.611346    1[6-(1,6,6)]
    49       8.686666       8.686666       8.686666    1[6-(6,6,6)]
    50       1.812398       1.812398       1.812398    1[6-(1,6,6)]
    51       1.199221       1.199221       1.199221    1[6-(1,6,6)]
    52       7.644809       7.644809       7.644809    1[6-(6,6,6)]
    53       8.976975       8.976975       8.976975    1[6-(1,6,6)]
    54        8.99235        8.99235        8.99235    1[6-(1,6,6)]
    55       1.074415       1.074415       1.074415    1[6-(6,6,6)]
    56       1.803354       1.803354       1.803354    1[6-(1,6,6)]
    57       1.132296       1.132296       1.132296    1[6-(1,6,6)]
    58       8.762635       8.762635       8.762635    1[6-(6,6,6)]
    59       6.801013       6.801013       6.801013    1[6-(1,6,6)]
    60       7.592354       7.592354       7.592354    1[6-(1,6,6)]
    61       8.666769       8.666769       8.666769    1[6-(1,7,7)]
    62       0.848318       0.848318       0.848318    1[6-(1,7,7)]
    63       0.818473       0.818473       0.818473    1[6-(1,7,7)]
    64       8.587183       8.587183       8.587183    1[6-(1,7,7)]
    65       6.659024       6.659024       6.659024    1[6-(1,7,7)]
    66       6.690677       6.690677       6.690677    1[6-(1,7,7)]
    67       6.508895       6.508895       6.508895    1[6-(1,7,7)]
    68       6.592099       6.592099       6.592099    1[6-(1,7,7)]
    69       6.502564       6.502564       6.502564    1[6-(1,7,7)]
    70       6.573107       6.573107       6.573107    1[6-(1,7,7)]
    71       0.693667       0.693667       0.693667    1[6-(1,7,7)]
    72       8.410827       8.410827       8.410827    1[6-(1,7,7)]
    73       4.144819       4.144819       4.144819    1[6-(1,7,7)]
    74       5.370268       5.370268       5.370268    1[6-(1,7,7)]
    75       5.340423       5.340423       5.340423    1[6-(1,7,7)]
    76       4.065233       4.065233       4.065233    1[6-(1,7,7)]
    77       2.137074       2.137074       2.137074    1[6-(1,7,7)]
    78       2.168727       2.168727       2.168727    1[6-(1,7,7)]
    79       1.986945       1.986945       1.986945    1[6-(1,7,7)]
    80       2.070149       2.070149       2.070149    1[6-(1,7,7)]
    81       1.980614       1.980614       1.980614    1[6-(1,7,7)]
    82       2.051157       2.051157       2.051157    1[6-(1,7,7)]
    83       5.215617       5.215617       5.215617    1[6-(1,7,7)]
    84       3.888877       3.888877       3.888877    1[6-(1,7,7)]
    85       5.594557       5.594557       5.594557    1[6-(6,6,6)]
    86       4.493914       4.493914       4.493914    1[6-(1,6,6)]
    87       4.463165       4.463165       4.463165    1[6-(1,6,6)]
    88       3.030611       3.030611       3.030611    1[6-(6,6,6)]
    89       2.232035       2.232035       2.232035    1[6-(1,6,6)]
    90       3.089396       3.089396       3.089396    1[6-(1,6,6)]
    91       4.164716       4.164716       4.164716    1[6-(6,6,6)]
    92       6.334348       6.334348       6.334348    1[6-(1,6,6)]
    93       5.721171       5.721171       5.721171    1[6-(1,6,6)]
    94       3.122859       3.122859       3.122859    1[6-(6,6,6)]
    95       4.455025       4.455025       4.455025    1[6-(1,6,6)]
    96         4.4704         4.4704         4.4704    1[6-(1,6,6)]
    97       5.596365       5.596365       5.596365    1[6-(6,6,6)]
    98       6.325304       6.325304       6.325304    1[6-(1,6,6)]
    99       5.654246       5.654246       5.654246    1[6-(1,6,6)]
   100       4.240685       4.240685       4.240685    1[6-(6,6,6)]
   101       2.279063       2.279063       2.279063    1[6-(1,6,6)]
   102       3.070404       3.070404       3.070404    1[6-(1,6,6)]
   103       0.377131       0.377131       0.377131    1[6-(1,7,7)]
   104       8.195582       8.195582       8.195582    1[6-(1,7,7)]
   105       8.225427       8.225427       8.225427    1[6-(1,7,7)]
   106       0.456717       0.456717       0.456717    1[6-(1,7,7)]
   107       2.384876       2.384876       2.384876    1[6-(1,7,7)]
   108       2.353223       2.353223       2.353223    1[6-(1,7,7)]
   109       2.535005       2.535005       2.535005    1[6-(1,7,7)]
   110       2.451801       2.451801       2.451801    1[6-(1,7,7)]
   111       2.541336       2.541336       2.541336    1[6-(1,7,7)]
   112       2.470793       2.470793       2.470793    1[6-(1,7,7)]
   113       8.350233       8.350233       8.350233    1[6-(1,7,7)]
   114       0.633073       0.633073       0.633073    1[6-(1,7,7)]
   115       7.971293       7.971293       7.971293    1[6-(6,6,6)]
   116       0.028036       0.028036       0.028036    1[6-(1,6,6)]
   117       0.058785       0.058785       0.058785    1[6-(1,6,6)]
   118       1.491339       1.491339       1.491339    1[6-(6,6,6)]
   119       2.289915       2.289915       2.289915    1[6-(1,6,6)]
   120       1.432554       1.432554       1.432554    1[6-(1,6,6)]
   121       0.357234       0.357234       0.357234    1[6-(6,6,6)]
   122       7.231502       7.231502       7.231502    1[6-(1,6,6)]
   123       7.844679       7.844679       7.844679    1[6-(1,6,6)]
   124       1.399091       1.399091       1.399091    1[6-(6,6,6)]
   125       0.066925       0.066925       0.066925    1[6-(1,6,6)]
   126        0.05155        0.05155        0.05155    1[6-(1,6,6)]
   127       7.969485       7.969485       7.969485    1[6-(6,6,6)]
   128       7.240546       7.240546       7.240546    1[6-(1,6,6)]
   129       7.911604       7.911604       7.911604    1[6-(1,6,6)]
   130       0.281265       0.281265       0.281265    1[6-(6,6,6)]
   131       2.242887       2.242887       2.242887    1[6-(1,6,6)]
   132       1.451546       1.451546       1.451546    1[6-(1,6,6)]
   133       2.182293       2.182293       2.182293    6[6-(1,6,6),8-(48),8-(48)]
   134        3.40955        3.40955        3.40955    6[1-(0),6-(1,1,6),6-(1,1,6),6-(8,8)]
   135       4.608771       4.608771       4.608771    6[1-(0),1-(0),6-(1,6,6),6-(1,6,6)]
   136       5.949077       5.949077       5.949077    6[1-(0),6-(1,1,6),6-(1,1,6),6-(8,8)]
   137       5.983444       5.983444       5.983444    6[1-(0),1-(0),6-(1,6,6),6-(1,6,6)]
   138       4.803215       4.803215       4.803215    6[1-(0),6-(1,1,6),6-(1,1,6),6-(8,8)]
   139       3.442108       3.442108       3.442108    6[1-(0),1-(0),6-(1,6,6),6-(1,6,6)]
   140       7.096748       7.096748       7.096748    6[6-(1,6,6),8-(48),8-(48)]
   141       4.784223       4.784223       4.784223    6[6-(1,6,6),8-(0),8-(48,48)]
   142       7.120262       7.120262       7.120262    6[6-(1,6,6),8-(48),8-(48)]
   143       5.931894       5.931894       5.931894    6[1-(0),6-(1,1,6),6-(1,1,6),6-(8,8)]
   144       4.613293       4.613293       4.613293    6[1-(0),1-(0),6-(1,6,6),6-(1,6,6)]
   145       3.407742       3.407742       3.407742    6[1-(0),6-(1,1,6),6-(1,1,6),6-(8,8)]
   146       2.143404       2.143404       2.143404    6[6-(1,6,6),8-(48),8-(48)]
   147       3.463814       3.463814       3.463814    6[1-(0),1-(0),6-(1,6,6),6-(1,6,6)]
   148       4.780606       4.780606       4.780606    6[1-(0),6-(1,1,6),6-(1,1,6),6-(8,8)]
   149       5.955408       5.955408       5.955408    6[1-(0),1-(0),6-(1,6,6),6-(1,6,6)]
   150       4.809546       4.809546       4.809546    6[6-(1,6,6),8-(0),8-(48,48)]
   151       4.641329       4.641329       4.641329    6[1-(0),1-(0),7-(6,6),7-(6,6,48)]
   152       4.672079       4.672079       4.672079    6[1-(0),1-(0),7-(6,6),7-(6,6,48)]
   153       6.583959       6.583959       6.583959    6[1-(0),1-(0),7-(6,6),7-(6,6,48)]
   154       6.673494       6.673494       6.673494    6[1-(0),1-(0),7-(6,6),7-(6,6)]
   155       6.680729       6.680729       6.680729    6[1-(0),1-(0),7-(6,6),7-(6,6)]
   156        4.79598        4.79598        4.79598    6[1-(0),1-(0),7-(6,6),7-(6,6)]
   157       2.339657       2.339657       2.339657    6[6-(1,6,6),8-(48),8-(48)]
   158         1.1124         1.1124         1.1124    6[1-(0),6-(1,1,6),6-(1,1,6),6-(8,8)]
   159       8.957079       8.957079       8.957079    6[1-(0),1-(0),6-(1,6,6),6-(1,6,6)]
   160       7.616773       7.616773       7.616773    6[1-(0),6-(1,1,6),6-(1,1,6),6-(8,8)]
   161       7.582406       7.582406       7.582406    6[1-(0),1-(0),6-(1,6,6),6-(1,6,6)]
   162       8.762635       8.762635       8.762635    6[1-(0),6-(1,1,6),6-(1,1,6),6-(8,8)]
   163       1.079842       1.079842       1.079842    6[1-(0),1-(0),6-(1,6,6),6-(1,6,6)]
   164       6.469102       6.469102       6.469102    6[6-(1,6,6),8-(48),8-(48)]
   165       8.781627       8.781627       8.781627    6[6-(1,6,6),8-(0),8-(48,48)]
   166       6.445588       6.445588       6.445588    6[6-(1,6,6),8-(48),8-(48)]
   167       7.633956       7.633956       7.633956    6[1-(0),6-(1,1,6),6-(1,1,6),6-(8,8)]
   168       8.952557       8.952557       8.952557    6[1-(0),1-(0),6-(1,6,6),6-(1,6,6)]
   169       1.114208       1.114208       1.114208    6[1-(0),6-(1,1,6),6-(1,1,6),6-(8,8)]
   170       2.378546       2.378546       2.378546    6[6-(1,6,6),8-(48),8-(48)]
   171       1.058136       1.058136       1.058136    6[1-(0),1-(0),6-(1,6,6),6-(1,6,6)]
   172       8.785244       8.785244       8.785244    6[1-(0),6-(1,1,6),6-(1,1,6),6-(8,8)]
   173       7.610442       7.610442       7.610442    6[1-(0),1-(0),6-(1,6,6),6-(1,6,6)]
   174       8.756304       8.756304       8.756304    6[6-(1,6,6),8-(0),8-(48,48)]
   175       8.924521       8.924521       8.924521    6[1-(0),1-(0),7-(6,6),7-(6,6,48)]
   176       8.893771       8.893771       8.893771    6[1-(0),1-(0),7-(6,6),7-(6,6,48)]
   177       6.981891       6.981891       6.981891    6[1-(0),1-(0),7-(6,6),7-(6,6,48)]
   178       6.892356       6.892356       6.892356    6[1-(0),1-(0),7-(6,6),7-(6,6)]
   179       6.885121       6.885121       6.885121    6[1-(0),1-(0),7-(6,6),7-(6,6)]
   180        8.76987        8.76987        8.76987    6[1-(0),1-(0),7-(6,6),7-(6,6)]
   181       4.402571       4.402571       4.402571    6[1-(0),1-(0),7-(6,6),7-(6,6,48)]
   182       4.371821       4.371821       4.371821    6[1-(0),1-(0),7-(6,6),7-(6,6,48)]
   183       2.459941       2.459941       2.459941    6[1-(0),1-(0),7-(6,6),7-(6,6,48)]
   184       2.370406       2.370406       2.370406    6[1-(0),1-(0),7-(6,6),7-(6,6)]
   185       2.363171       2.363171       2.363171    6[1-(0),1-(0),7-(6,6),7-(6,6)]
   186        4.24792        4.24792        4.24792    6[1-(0),1-(0),7-(6,6),7-(6,6)]
   187       6.861607       6.861607       6.861607    6[6-(1,6,6),8-(48),8-(48)]
   188        5.63435        5.63435        5.63435    6[1-(0),6-(1,1,6),6-(1,1,6),6-(8,8)]
   189       4.435129       4.435129       4.435129    6[1-(0),1-(0),6-(1,6,6),6-(1,6,6)]
   190       3.094823       3.094823       3.094823    6[1-(0),6-(1,1,6),6-(1,1,6),6-(8,8)]
   191       3.060456       3.060456       3.060456    6[1-(0),1-(0),6-(1,6,6),6-(1,6,6)]
   192       4.240685       4.240685       4.240685    6[1-(0),6-(1,1,6),6-(1,1,6),6-(8,8)]
   193       5.601792       5.601792       5.601792    6[1-(0),1-(0),6-(1,6,6),6-(1,6,6)]
   194       1.947152       1.947152       1.947152    6[6-(1,6,6),8-(48),8-(48)]
   195       4.259677       4.259677       4.259677    6[6-(1,6,6),8-(0),8-(48,48)]
   196       1.923638       1.923638       1.923638    6[6-(1,6,6),8-(48),8-(48)]
   197       3.112006       3.112006       3.112006    6[1-(0),6-(1,1,6),6-(1,1,6),6-(8,8)]
   198       4.430607       4.430607       4.430607    6[1-(0),1-(0),6-(1,6,6),6-(1,6,6)]
   199       5.636158       5.636158       5.636158    6[1-(0),6-(1,1,6),6-(1,1,6),6-(8,8)]
   200       6.900496       6.900496       6.900496    6[6-(1,6,6),8-(48),8-(48)]
   201       5.580086       5.580086       5.580086    6[1-(0),1-(0),6-(1,6,6),6-(1,6,6)]
   202       4.263294       4.263294       4.263294    6[1-(0),6-(1,1,6),6-(1,1,6),6-(8,8)]
   203       3.088492       3.088492       3.088492    6[1-(0),1-(0),6-(1,6,6),6-(1,6,6)]
   204       4.234354       4.234354       4.234354    6[6-(1,6,6),8-(0),8-(48,48)]
   205       0.119379       0.119379       0.119379    6[1-(0),1-(0),7-(6,6),7-(6,6,48)]
   206       0.150129       0.150129       0.150129    6[1-(0),1-(0),7-(6,6),7-(6,6,48)]
   207       2.062009       2.062009       2.062009    6[1-(0),1-(0),7-(6,6),7-(6,6,48)]
   208       2.151544       2.151544       2.151544    6[1-(0),1-(0),7-(6,6),7-(6,6)]
   209       2.158779       2.158779       2.158779    6[1-(0),1-(0),7-(6,6),7-(6,6)]
   210        0.27403        0.27403        0.27403    6[1-(0),1-(0),7-(6,6),7-(6,6)]
   211       6.704243       6.704243       6.704243    6[6-(1,6,6),8-(48),8-(48)]
   212         7.9315         7.9315         7.9315    6[1-(0),6-(1,1,6),6-(1,1,6),6-(8,8)]
   213       0.086821       0.086821       0.086821    6[1-(0),1-(0),6-(1,6,6),6-(1,6,6)]
   214       1.427127       1.427127       1.427127    6[1-(0),6-(1,1,6),6-(1,1,6),6-(8,8)]
   215       1.461494       1.461494       1.461494    6[1-(0),1-(0),6-(1,6,6),6-(1,6,6)]
   216       0.281265       0.281265       0.281265    6[1-(0),6-(1,1,6),6-(1,1,6),6-(8,8)]
   217       7.964058       7.964058       7.964058    6[1-(0),1-(0),6-(1,6,6),6-(1,6,6)]
   218       2.574798       2.574798       2.574798    6[6-(1,6,6),8-(48),8-(48)]
   219       0.262273       0.262273       0.262273    6[6-(1,6,6),8-(0),8-(48,48)]
   220       2.598312       2.598312       2.598312    6[6-(1,6,6),8-(48),8-(48)]
   221       1.409944       1.409944       1.409944    6[1-(0),6-(1,1,6),6-(1,1,6),6-(8,8)]
   222       0.091343       0.091343       0.091343    6[1-(0),1-(0),6-(1,6,6),6-(1,6,6)]
   223       7.929692       7.929692       7.929692    6[1-(0),6-(1,1,6),6-(1,1,6),6-(8,8)]
   224       6.665354       6.665354       6.665354    6[6-(1,6,6),8-(48),8-(48)]
   225       7.985764       7.985764       7.985764    6[1-(0),1-(0),6-(1,6,6),6-(1,6,6)]
   226       0.258656       0.258656       0.258656    6[1-(0),6-(1,1,6),6-(1,1,6),6-(8,8)]
   227       1.433458       1.433458       1.433458    6[1-(0),1-(0),6-(1,6,6),6-(1,6,6)]
   228       0.287596       0.287596       0.287596    6[6-(1,6,6),8-(0),8-(48,48)]
   229        5.07815        5.07815        5.07815    7[6-(1,1,7),6-(1,1,7),6-(1,1,7),48-(8,8,8)]
   230       5.231896       5.231896       5.231896    7[6-(1,1,7),6-(1,1,7),6-(1,1,7)]
   231       7.158247       7.158247       7.158247    7[6-(1,1,7),6-(1,1,7),6-(1,1,7)]
   232       5.223757       5.223757       5.223757    7[6-(1,1,7),6-(1,1,7),6-(1,1,7)]
   233         8.4877         8.4877         8.4877    7[6-(1,1,7),6-(1,1,7),6-(1,1,7),48-(8,8,8)]
   234       8.333954       8.333954       8.333954    7[6-(1,1,7),6-(1,1,7),6-(1,1,7)]
   235       6.407603       6.407603       6.407603    7[6-(1,1,7),6-(1,1,7),6-(1,1,7)]
   236       8.342093       8.342093       8.342093    7[6-(1,1,7),6-(1,1,7),6-(1,1,7)]
   237        3.96575        3.96575        3.96575    7[6-(1,1,7),6-(1,1,7),6-(1,1,7),48-(8,8,8)]
   238       3.812004       3.812004       3.812004    7[6-(1,1,7),6-(1,1,7),6-(1,1,7)]
   239       1.885653       1.885653       1.885653    7[6-(1,1,7),6-(1,1,7),6-(1,1,7)]
   240       3.820143       3.820143       3.820143    7[6-(1,1,7),6-(1,1,7),6-(1,1,7)]
   241         0.5562         0.5562         0.5562    7[6-(1,1,7),6-(1,1,7),6-(1,1,7),48-(8,8,8)]
   242       0.709946       0.709946       0.709946    7[6-(1,1,7),6-(1,1,7),6-(1,1,7)]
   243       2.636297       2.636297       2.636297    7[6-(1,1,7),6-(1,1,7),6-(1,1,7)]
   244       0.701807       0.701807       0.701807    7[6-(1,1,7),6-(1,1,7),6-(1,1,7)]
   245       1.989658       1.989658       1.989658    8[6-(6,8),48-(8,8,8,8,8)]
   246       4.472209       4.472209       4.472209    8[6-(6,8),48-(8,8),48-(8,8,8,8,8)]
   247       7.651139       7.651139       7.651139    8[6-(6,8),48-(8,8,8,8,8)]
   248        7.54623        7.54623        7.54623    8[6-(6,8),48-(8,8,8,8,8)]
   249       4.221693       4.221693       4.221693    8[6-(6,8),48-(7,8,8),48-(8,8,8,8,8)]
   250        1.66046        1.66046        1.66046    8[6-(6,8),48-(8,8,8,8,8)]
   251       1.448833       1.448833       1.448833    8[6-(6,8),48-(8,8)]
   252       7.370778       7.370778       7.370778    8[6-(6,8),48-(8,8)]
   253       7.549848       7.549848       7.549848    8[6-(6,8),48-(7,8,8)]
   254       1.724672       1.724672       1.724672    8[6-(6,8),48-(7,8,8)]
   255       5.343136       5.343136       5.343136    8[6-(6,8)]
   256         5.1297         5.1297         5.1297    8[6-(6,8)]
   257       2.532292       2.532292       2.532292    8[6-(6,8),48-(8,8,8,8,8)]
   258       0.049741       0.049741       0.049741    8[6-(6,8),48-(8,8),48-(8,8,8,8,8)]
   259       5.914711       5.914711       5.914711    8[6-(6,8),48-(8,8,8,8,8)]
   260        6.01962        6.01962        6.01962    8[6-(6,8),48-(8,8,8,8,8)]
   261       0.300257       0.300257       0.300257    8[6-(6,8),48-(7,8,8),48-(8,8,8,8,8)]
   262        2.86149        2.86149        2.86149    8[6-(6,8),48-(8,8,8,8,8)]
   263       3.073117       3.073117       3.073117    8[6-(6,8),48-(8,8)]
   264       6.195072       6.195072       6.195072    8[6-(6,8),48-(8,8)]
   265       6.016002       6.016002       6.016002    8[6-(6,8),48-(7,8,8)]
   266       2.797278       2.797278       2.797278    8[6-(6,8),48-(7,8,8)]
   267       8.222714       8.222714       8.222714    8[6-(6,8)]
   268        8.43615        8.43615        8.43615    8[6-(6,8)]
   269       7.054242       7.054242       7.054242    8[6-(6,8),48-(8,8,8,8,8)]
   270       4.571691       4.571691       4.571691    8[6-(6,8),48-(8,8),48-(8,8,8,8,8)]
   271       1.392761       1.392761       1.392761    8[6-(6,8),48-(8,8,8,8,8)]
   272        1.49767        1.49767        1.49767    8[6-(6,8),48-(8,8,8,8,8)]
   273       4.822207       4.822207       4.822207    8[6-(6,8),48-(7,8,8),48-(8,8,8,8,8)]
   274        7.38344        7.38344        7.38344    8[6-(6,8),48-(8,8,8,8,8)]
   275       7.595067       7.595067       7.595067    8[6-(6,8),48-(8,8)]
   276       1.673121       1.673121       1.673121    8[6-(6,8),48-(8,8)]
   277       1.494052       1.494052       1.494052    8[6-(6,8),48-(7,8,8)]
   278       7.319228       7.319228       7.319228    8[6-(6,8),48-(7,8,8)]
   279       3.700764       3.700764       3.700764    8[6-(6,8)]
   280         3.9142         3.9142         3.9142    8[6-(6,8)]
   281       6.511608       6.511608       6.511608    8[6-(6,8),48-(8,8,8,8,8)]
   282       8.994159       8.994159       8.994159    8[6-(6,8),48-(8,8),48-(8,8,8,8,8)]
   283       3.129189       3.129189       3.129189    8[6-(6,8),48-(8,8,8,8,8)]
   284        3.02428        3.02428        3.02428    8[6-(6,8),48-(8,8,8,8,8)]
   285       8.743643       8.743643       8.743643    8[6-(6,8),48-(7,8,8),48-(8,8,8,8,8)]
   286        6.18241        6.18241        6.18241    8[6-(6,8),48-(8,8,8,8,8)]
   287       5.970783       5.970783       5.970783    8[6-(6,8),48-(8,8)]
   288       2.848829       2.848829       2.848829    8[6-(6,8),48-(8,8)]
   289       3.027898       3.027898       3.027898    8[6-(6,8),48-(7,8,8)]
   290       6.246622       6.246622       6.246622    8[6-(6,8),48-(7,8,8)]
   291       0.821186       0.821186       0.821186    8[6-(6,8)]
   292        0.60775        0.60775        0.60775    8[6-(6,8)]
