# Supplementary material for: A collection of forcefield precursors for metal–organic frameworks
Source: RSC Adv. 2019 Nov 13;9(63):36492–507. doi: 10.1039/c9ra07327b (PMC9075174; doi:10.1039/c9ra07327b)
Supplement: RA-009-C9RA07327B-s387 [file RA-009-C9RA07327B-s387.txt]

DAHWAM_clean

10.165000    0.000000    0.000000
0.000000    22.005000    0.000000
0.000000    -0.382585    14.138825

     1       7.617651       7.617651       7.617651    63[8-(6),8-(6),8-(6),8-(6),8-(6,63),8-(6,63),8-(6,63),8-(6,63),8-(6,63)]
     2       5.670037       5.670037       5.670037    63[8-(6),8-(6),8-(6),8-(6,63),8-(6,63),8-(6,63),8-(6,63),8-(6,63)]
     3       2.535151       2.535151       2.535151    63[8-(6),8-(6),8-(6),8-(6),8-(6,63),8-(6,63),8-(6,63),8-(6,63),8-(6,63)]
     4       0.587537       0.587537       0.587537    63[8-(6),8-(6),8-(6),8-(6,63),8-(6,63),8-(6,63),8-(6,63),8-(6,63)]
     5       2.547349       2.547349       2.547349    63[8-(6),8-(6),8-(6),8-(6),8-(6,63),8-(6,63),8-(6,63),8-(6,63),8-(6,63)]
     6       4.494963       4.494963       4.494963    63[8-(6),8-(6),8-(6),8-(6,63),8-(6,63),8-(6,63),8-(6,63),8-(6,63)]
     7       7.629849       7.629849       7.629849    63[8-(6),8-(6),8-(6),8-(6),8-(6,63),8-(6,63),8-(6,63),8-(6,63),8-(6,63)]
     8       9.577463       9.577463       9.577463    63[8-(6),8-(6),8-(6),8-(6,63),8-(6,63),8-(6,63),8-(6,63),8-(6,63)]
     9       6.959975       6.959975       6.959975    1[6-(1,6,6)]
    10       5.525694       5.525694       5.525694    1[6-(1,6,6)]
    11       7.387922       7.387922       7.387922    1[6-(6,6)]
    12       6.704834       6.704834       6.704834    1[6-(6,6)]
    13       2.913289       2.913289       2.913289    1[6-(6,6)]
    14       3.590278       3.590278       3.590278    1[6-(6,6)]
    15       5.010328       5.010328       5.010328    1[6-(1,6,6)]
    16       3.581129       3.581129       3.581129    1[6-(1,6,6)]
    17       8.908606       8.908606       8.908606    1[6-(1,6,6)]
    18       0.113848       0.113848       0.113848    1[6-(1,6,6)]
    19       1.752446       1.752446       1.752446    1[6-(6,6)]
    20       2.351164       2.351164       2.351164    1[6-(6,6)]
    21        8.71852        8.71852        8.71852    1[6-(6,6)]
    22       8.093373       8.093373       8.093373    1[6-(6,6)]
    23       0.401517       0.401517       0.401517    1[6-(1,6,6)]
    24        1.86731        1.86731        1.86731    1[6-(1,6,6)]
    25       3.688878       3.688878       3.688878    1[6-(1,6,6)]
    26       3.041368       3.041368       3.041368    1[6-(1,6,6)]
    27       4.272349       4.272349       4.272349    1[6-(6,6)]
    28       4.984916       4.984916       4.984916    1[6-(6,6)]
    29       1.541014       1.541014       1.541014    1[6-(1,6,6)]
    30       0.885371       0.885371       0.885371    1[6-(1,6,6)]
    31       9.823456       9.823456       9.823456    1[6-(6,6)]
    32       0.964658       0.964658       0.964658    1[6-(6,6)]
    33       1.877475       1.877475       1.877475    1[6-(1,6,6)]
    34       0.443194       0.443194       0.443194    1[6-(1,6,6)]
    35       2.305422       2.305422       2.305422    1[6-(6,6)]
    36       1.622334       1.622334       1.622334    1[6-(6,6)]
    37       7.995789       7.995789       7.995789    1[6-(6,6)]
    38       8.672778       8.672778       8.672778    1[6-(6,6)]
    39      10.092828      10.092828      10.092828    1[6-(1,6,6)]
    40        8.66363        8.66363        8.66363    1[6-(1,6,6)]
    41       3.826106       3.826106       3.826106    1[6-(1,6,6)]
    42       5.196348       5.196348       5.196348    1[6-(1,6,6)]
    43       6.834946       6.834946       6.834946    1[6-(6,6)]
    44       7.433664       7.433664       7.433664    1[6-(6,6)]
    45        3.63602        3.63602        3.63602    1[6-(6,6)]
    46       3.010873       3.010873       3.010873    1[6-(6,6)]
    47       5.484017       5.484017       5.484017    1[6-(1,6,6)]
    48        6.94981        6.94981        6.94981    1[6-(1,6,6)]
    49       8.771378       8.771378       8.771378    1[6-(1,6,6)]
    50       8.123868       8.123868       8.123868    1[6-(1,6,6)]
    51       9.354849       9.354849       9.354849    1[6-(6,6)]
    52      10.067416      10.067416      10.067416    1[6-(6,6)]
    53       6.623514       6.623514       6.623514    1[6-(1,6,6)]
    54       5.967871       5.967871       5.967871    1[6-(1,6,6)]
    55       4.740956       4.740956       4.740956    1[6-(6,6)]
    56       6.047158       6.047158       6.047158    1[6-(6,6)]
    57       3.205024       3.205024       3.205024    1[6-(1,6,6)]
    58       4.639306       4.639306       4.639306    1[6-(1,6,6)]
    59       2.777078       2.777078       2.777078    1[6-(6,6)]
    60       3.460166       3.460166       3.460166    1[6-(6,6)]
    61       7.251711       7.251711       7.251711    1[6-(6,6)]
    62       6.574722       6.574722       6.574722    1[6-(6,6)]
    63       5.154672       5.154672       5.154672    1[6-(1,6,6)]
    64        6.58387        6.58387        6.58387    1[6-(1,6,6)]
    65       1.256394       1.256394       1.256394    1[6-(1,6,6)]
    66      10.051152      10.051152      10.051152    1[6-(1,6,6)]
    67       8.412554       8.412554       8.412554    1[6-(6,6)]
    68       7.813835       7.813835       7.813835    1[6-(6,6)]
    69       1.446479       1.446479       1.446479    1[6-(6,6)]
    70       2.071627       2.071627       2.071627    1[6-(6,6)]
    71       9.763483       9.763483       9.763483    1[6-(1,6,6)]
    72       8.297689       8.297689       8.297689    1[6-(1,6,6)]
    73       6.476121       6.476121       6.476121    1[6-(1,6,6)]
    74       7.123632       7.123632       7.123632    1[6-(1,6,6)]
    75        5.89265        5.89265        5.89265    1[6-(6,6)]
    76       5.180084       5.180084       5.180084    1[6-(6,6)]
    77       8.623986       8.623986       8.623986    1[6-(1,6,6)]
    78       9.279628       9.279628       9.279628    1[6-(1,6,6)]
    79       0.341544       0.341544       0.341544    1[6-(6,6)]
    80       9.200341       9.200341       9.200341    1[6-(6,6)]
    81       8.287524       8.287524       8.287524    1[6-(1,6,6)]
    82       9.721806       9.721806       9.721806    1[6-(1,6,6)]
    83       7.859578       7.859578       7.859578    1[6-(6,6)]
    84       8.542666       8.542666       8.542666    1[6-(6,6)]
    85       2.169211       2.169211       2.169211    1[6-(6,6)]
    86       1.492222       1.492222       1.492222    1[6-(6,6)]
    87       0.072171       0.072171       0.072171    1[6-(1,6,6)]
    88        1.50137        1.50137        1.50137    1[6-(1,6,6)]
    89       6.338894       6.338894       6.338894    1[6-(1,6,6)]
    90       4.968652       4.968652       4.968652    1[6-(1,6,6)]
    91       3.330054       3.330054       3.330054    1[6-(6,6)]
    92       2.731335       2.731335       2.731335    1[6-(6,6)]
    93       6.528979       6.528979       6.528979    1[6-(6,6)]
    94       7.154127       7.154127       7.154127    1[6-(6,6)]
    95       4.680982       4.680982       4.680982    1[6-(1,6,6)]
    96        3.21519        3.21519        3.21519    1[6-(1,6,6)]
    97       1.393621       1.393621       1.393621    1[6-(1,6,6)]
    98       2.041132       2.041132       2.041132    1[6-(1,6,6)]
    99        0.81015        0.81015        0.81015    1[6-(6,6)]
   100       0.097584       0.097584       0.097584    1[6-(6,6)]
   101       3.541486       3.541486       3.541486    1[6-(1,6,6)]
   102       4.197128       4.197128       4.197128    1[6-(1,6,6)]
   103       5.424044       5.424044       5.424044    1[6-(6,6)]
   104       4.117841       4.117841       4.117841    1[6-(6,6)]
   105       5.877403       5.877403       5.877403    6[6-(1,1,6),8-(63),8-(63,63)]
   106       6.024795       6.024795       6.024795    6[1-(0),1-(0),6-(6,6),6-(8,8)]
   107       5.566354       5.566354       5.566354    6[6-(1,1,6),6-(1,6),6-(1,6)]
   108       6.481204       6.481204       6.481204    6[1-(0),6-(1,6),6-(6,6)]
   109       6.069521       6.069521       6.069521    6[1-(0),6-(1,6),6-(6,6)]
   110       4.740956       4.740956       4.740956    6[6-(1,1,6),6-(1,6),6-(1,6)]
   111       3.820007       3.820007       3.820007    6[1-(0),6-(1,6),6-(6,6)]
   112       4.226607       4.226607       4.226607    6[1-(0),6-(1,6),6-(6,6)]
   113       4.268284       4.268284       4.268284    6[1-(0),1-(0),6-(6,6),6-(8,8)]
   114       3.716324       3.716324       3.716324    6[6-(1,1,6),8-(63),8-(63,63)]
   115       8.788659       8.788659       8.788659    6[6-(1,1,6),8-(63),8-(63,63)]
   116       9.502242       9.502242       9.502242    6[1-(0),1-(0),6-(6,6),6-(8,8)]
   117       9.933238       9.933238       9.933238    6[6-(1,1,6),6-(1,6),6-(1,6)]
   118       1.098836       1.098836       1.098836    6[1-(0),6-(1,6),6-(6,6)]
   119       1.454612       1.454612       1.454612    6[1-(0),6-(1,6),6-(6,6)]
   120       0.522481       0.522481       0.522481    6[6-(1,1,6),6-(1,6),6-(1,6)]
   121       9.367047       9.367047       9.367047    6[1-(0),6-(1,6),6-(6,6)]
   122       8.989926       8.989926       8.989926    6[1-(0),6-(1,6),6-(6,6)]
   123       0.949411       0.949411       0.949411    6[1-(0),1-(0),6-(6,6),6-(8,8)]
   124       0.861992       0.861992       0.861992    6[6-(1,1,6),8-(63),8-(63,63)]
   125       4.801946       4.801946       4.801946    6[6-(1,1,6),8-(63),8-(63)]
   126        3.87998        3.87998        3.87998    6[1-(0),1-(0),6-(6,6),6-(8,8)]
   127       4.515293       4.515293       4.515293    6[6-(1,1,6),6-(1,6),6-(1,6)]
   128        4.59458        4.59458        4.59458    6[1-(0),6-(1,6),6-(6,6)]
   129       5.019477       5.019477       5.019477    6[1-(0),6-(1,6),6-(6,6)]
   130       9.806175       9.806175       9.806175    6[6-(1,1,6),8-(63),8-(63,63)]
   131       0.721715       0.721715       0.721715    6[1-(0),1-(0),6-(6,6),6-(8,8)]
   132       0.374072       0.374072       0.374072    6[6-(1,1,6),6-(1,6),6-(1,6)]
   133         9.9617         9.9617         9.9617    6[1-(0),6-(1,6),6-(6,6)]
   134       0.576356       0.576356       0.576356    6[1-(0),6-(1,6),6-(6,6)]
   135       0.794903       0.794903       0.794903    6[6-(1,1,6),8-(63),8-(63,63)]
   136       0.942295       0.942295       0.942295    6[1-(0),1-(0),6-(6,6),6-(8,8)]
   137       0.483854       0.483854       0.483854    6[6-(1,1,6),6-(1,6),6-(1,6)]
   138       1.398704       1.398704       1.398704    6[1-(0),6-(1,6),6-(6,6)]
   139       0.987021       0.987021       0.987021    6[1-(0),6-(1,6),6-(6,6)]
   140       9.823456       9.823456       9.823456    6[6-(1,1,6),6-(1,6),6-(1,6)]
   141       8.902507       8.902507       8.902507    6[1-(0),6-(1,6),6-(6,6)]
   142       9.309107       9.309107       9.309107    6[1-(0),6-(1,6),6-(6,6)]
   143       9.350783       9.350783       9.350783    6[1-(0),1-(0),6-(6,6),6-(8,8)]
   144       8.798824       8.798824       8.798824    6[6-(1,1,6),8-(63),8-(63,63)]
   145       3.706159       3.706159       3.706159    6[6-(1,1,6),8-(63),8-(63,63)]
   146       4.419742       4.419742       4.419742    6[1-(0),1-(0),6-(6,6),6-(8,8)]
   147       4.850738       4.850738       4.850738    6[6-(1,1,6),6-(1,6),6-(1,6)]
   148       6.181336       6.181336       6.181336    6[1-(0),6-(1,6),6-(6,6)]
   149       6.537111       6.537111       6.537111    6[1-(0),6-(1,6),6-(6,6)]
   150       5.604981       5.604981       5.604981    6[6-(1,1,6),6-(1,6),6-(1,6)]
   151       4.284547       4.284547       4.284547    6[1-(0),6-(1,6),6-(6,6)]
   152       3.907426       3.907426       3.907426    6[1-(0),6-(1,6),6-(6,6)]
   153       6.031911       6.031911       6.031911    6[1-(0),1-(0),6-(6,6),6-(8,8)]
   154       5.944492       5.944492       5.944492    6[6-(1,1,6),8-(63),8-(63,63)]
   155       9.884446       9.884446       9.884446    6[6-(1,1,6),8-(63),8-(63)]
   156        8.96248        8.96248        8.96248    6[1-(0),1-(0),6-(6,6),6-(8,8)]
   157       9.597793       9.597793       9.597793    6[6-(1,1,6),6-(1,6),6-(1,6)]
   158        9.67708        9.67708        9.67708    6[1-(0),6-(1,6),6-(6,6)]
   159      10.101977      10.101977      10.101977    6[1-(0),6-(1,6),6-(6,6)]
   160       4.723675       4.723675       4.723675    6[6-(1,1,6),8-(63),8-(63,63)]
   161       5.804215       5.804215       5.804215    6[1-(0),1-(0),6-(6,6),6-(8,8)]
   162       5.456572       5.456572       5.456572    6[6-(1,1,6),6-(1,6),6-(1,6)]
   163         4.8792         4.8792         4.8792    6[1-(0),6-(1,6),6-(6,6)]
   164       5.658855       5.658855       5.658855    6[1-(0),6-(1,6),6-(6,6)]
   165       4.287597       4.287597       4.287597    6[6-(1,1,6),8-(63),8-(63,63)]
   166       4.140204       4.140204       4.140204    6[1-(0),1-(0),6-(6,6),6-(8,8)]
   167       4.598646       4.598646       4.598646    6[6-(1,1,6),6-(1,6),6-(1,6)]
   168       3.683796       3.683796       3.683796    6[1-(0),6-(1,6),6-(6,6)]
   169       4.095478       4.095478       4.095478    6[1-(0),6-(1,6),6-(6,6)]
   170       5.424044       5.424044       5.424044    6[6-(1,1,6),6-(1,6),6-(1,6)]
   171       6.344993       6.344993       6.344993    6[1-(0),6-(1,6),6-(6,6)]
   172       5.938393       5.938393       5.938393    6[1-(0),6-(1,6),6-(6,6)]
   173       5.896716       5.896716       5.896716    6[1-(0),1-(0),6-(6,6),6-(8,8)]
   174       6.448676       6.448676       6.448676    6[6-(1,1,6),8-(63),8-(63,63)]
   175       1.376341       1.376341       1.376341    6[6-(1,1,6),8-(63),8-(63,63)]
   176       0.662758       0.662758       0.662758    6[1-(0),1-(0),6-(6,6),6-(8,8)]
   177       0.231762       0.231762       0.231762    6[6-(1,1,6),6-(1,6),6-(1,6)]
   178       9.066163       9.066163       9.066163    6[1-(0),6-(1,6),6-(6,6)]
   179       8.710389       8.710389       8.710389    6[1-(0),6-(1,6),6-(6,6)]
   180       9.642519       9.642519       9.642519    6[6-(1,1,6),6-(1,6),6-(1,6)]
   181       0.797952       0.797952       0.797952    6[1-(0),6-(1,6),6-(6,6)]
   182       1.175074       1.175074       1.175074    6[1-(0),6-(1,6),6-(6,6)]
   183       9.215589       9.215589       9.215589    6[1-(0),1-(0),6-(6,6),6-(8,8)]
   184       9.303008       9.303008       9.303008    6[6-(1,1,6),8-(63),8-(63,63)]
   185       5.363054       5.363054       5.363054    6[6-(1,1,6),8-(63),8-(63)]
   186       6.285019       6.285019       6.285019    6[1-(0),1-(0),6-(6,6),6-(8,8)]
   187       5.649707       5.649707       5.649707    6[6-(1,1,6),6-(1,6),6-(1,6)]
   188        5.57042        5.57042        5.57042    6[1-(0),6-(1,6),6-(6,6)]
   189       5.145523       5.145523       5.145523    6[1-(0),6-(1,6),6-(6,6)]
   190       0.358824       0.358824       0.358824    6[6-(1,1,6),8-(63),8-(63,63)]
   191       9.443285       9.443285       9.443285    6[1-(0),1-(0),6-(6,6),6-(8,8)]
   192       9.790928       9.790928       9.790928    6[6-(1,1,6),6-(1,6),6-(1,6)]
   193         0.2033         0.2033         0.2033    6[1-(0),6-(1,6),6-(6,6)]
   194       9.588644       9.588644       9.588644    6[1-(0),6-(1,6),6-(6,6)]
   195       9.370097       9.370097       9.370097    6[6-(1,1,6),8-(63),8-(63,63)]
   196       9.222704       9.222704       9.222704    6[1-(0),1-(0),6-(6,6),6-(8,8)]
   197       9.681146       9.681146       9.681146    6[6-(1,1,6),6-(1,6),6-(1,6)]
   198       8.766296       8.766296       8.766296    6[1-(0),6-(1,6),6-(6,6)]
   199       9.177979       9.177979       9.177979    6[1-(0),6-(1,6),6-(6,6)]
   200       0.341544       0.341544       0.341544    6[6-(1,1,6),6-(1,6),6-(1,6)]
   201       1.262493       1.262493       1.262493    6[1-(0),6-(1,6),6-(6,6)]
   202       0.855893       0.855893       0.855893    6[1-(0),6-(1,6),6-(6,6)]
   203       0.814216       0.814216       0.814216    6[1-(0),1-(0),6-(6,6),6-(8,8)]
   204       1.366176       1.366176       1.366176    6[6-(1,1,6),8-(63),8-(63,63)]
   205       6.458841       6.458841       6.458841    6[6-(1,1,6),8-(63),8-(63,63)]
   206       5.745258       5.745258       5.745258    6[1-(0),1-(0),6-(6,6),6-(8,8)]
   207       5.314262       5.314262       5.314262    6[6-(1,1,6),6-(1,6),6-(1,6)]
   208       3.983663       3.983663       3.983663    6[1-(0),6-(1,6),6-(6,6)]
   209       3.627888       3.627888       3.627888    6[1-(0),6-(1,6),6-(6,6)]
   210       4.560019       4.560019       4.560019    6[6-(1,1,6),6-(1,6),6-(1,6)]
   211       5.880452       5.880452       5.880452    6[1-(0),6-(1,6),6-(6,6)]
   212       6.257574       6.257574       6.257574    6[1-(0),6-(1,6),6-(6,6)]
   213       4.133089       4.133089       4.133089    6[1-(0),1-(0),6-(6,6),6-(8,8)]
   214       4.220508       4.220508       4.220508    6[6-(1,1,6),8-(63),8-(63,63)]
   215       0.280554       0.280554       0.280554    6[6-(1,1,6),8-(63),8-(63)]
   216       1.202519       1.202519       1.202519    6[1-(0),1-(0),6-(6,6),6-(8,8)]
   217       0.567207       0.567207       0.567207    6[6-(1,1,6),6-(1,6),6-(1,6)]
   218        0.48792        0.48792        0.48792    6[1-(0),6-(1,6),6-(6,6)]
   219       0.063023       0.063023       0.063023    6[1-(0),6-(1,6),6-(6,6)]
   220       5.441324       5.441324       5.441324    6[6-(1,1,6),8-(63),8-(63,63)]
   221       4.360785       4.360785       4.360785    6[1-(0),1-(0),6-(6,6),6-(8,8)]
   222       4.708428       4.708428       4.708428    6[6-(1,1,6),6-(1,6),6-(1,6)]
   223         5.2858         5.2858         5.2858    6[1-(0),6-(1,6),6-(6,6)]
   224       4.506144       4.506144       4.506144    6[1-(0),6-(1,6),6-(6,6)]
   225       6.422247       6.422247       6.422247    8[6-(6,8),63-(8,8,8,8,8,8,8),63-(8,8,8,8,8,8,8,8)]
   226       5.267503       5.267503       5.267503    8[6-(6,8),63-(8,8,8,8,8,8,8)]
   227       2.698807       2.698807       2.698807    8[6-(6,8),63-(8,8,8,8,8,8,8),63-(8,8,8,8,8,8,8,8)]
   228       4.275399       4.275399       4.275399    8[6-(6,8),63-(8,8,8,8,8,8,8,8)]
   229       7.532265       7.532265       7.532265    8[6-(6,8),63-(8,8,8,8,8,8,8),63-(8,8,8,8,8,8,8,8)]
   230       9.466664       9.466664       9.466664    8[6-(6,8),63-(8,8,8,8,8,8,8,8)]
   231        1.64673        1.64673        1.64673    8[6-(6,8),63-(8,8,8,8,8,8,8),63-(8,8,8,8,8,8,8,8)]
   232       0.067089       0.067089       0.067089    8[6-(6,8),63-(8,8,8,8,8,8,8)]
   233       4.557986       4.557986       4.557986    8[6-(6,8),63-(8,8,8,8,8,8,8)]
   234       5.757456       5.757456       5.757456    8[6-(6,8),63-(8,8,8,8,8,8,8,8)]
   235       9.908842       9.908842       9.908842    8[6-(6,8),63-(8,8,8,8,8,8,8),63-(8,8,8,8,8,8,8,8)]
   236       8.837451       8.837451       8.837451    8[6-(6,8),63-(8,8,8,8,8,8,8,8)]
   237       1.339747       1.339747       1.339747    8[6-(6,8),63-(8,8,8,8,8,8,8),63-(8,8,8,8,8,8,8,8)]
   238       0.185003       0.185003       0.185003    8[6-(6,8),63-(8,8,8,8,8,8,8)]
   239       7.781307       7.781307       7.781307    8[6-(6,8),63-(8,8,8,8,8,8,8),63-(8,8,8,8,8,8,8,8)]
   240       9.357899       9.357899       9.357899    8[6-(6,8),63-(8,8,8,8,8,8,8,8)]
   241       2.449765       2.449765       2.449765    8[6-(6,8),63-(8,8,8,8,8,8,8),63-(8,8,8,8,8,8,8,8)]
   242       4.384165       4.384165       4.384165    8[6-(6,8),63-(8,8,8,8,8,8,8,8)]
   243        6.72923        6.72923        6.72923    8[6-(6,8),63-(8,8,8,8,8,8,8),63-(8,8,8,8,8,8,8,8)]
   244       5.149589       5.149589       5.149589    8[6-(6,8),63-(8,8,8,8,8,8,8)]
   245       9.640486       9.640486       9.640486    8[6-(6,8),63-(8,8,8,8,8,8,8)]
   246       0.674956       0.674956       0.674956    8[6-(6,8),63-(8,8,8,8,8,8,8,8)]
   247       4.826342       4.826342       4.826342    8[6-(6,8),63-(8,8,8,8,8,8,8),63-(8,8,8,8,8,8,8,8)]
   248       3.754951       3.754951       3.754951    8[6-(6,8),63-(8,8,8,8,8,8,8,8)]
   249       3.742753       3.742753       3.742753    8[6-(6,8),63-(8,8,8,8,8,8,8),63-(8,8,8,8,8,8,8,8)]
   250       4.897497       4.897497       4.897497    8[6-(6,8),63-(8,8,8,8,8,8,8)]
   251       7.466192       7.466192       7.466192    8[6-(6,8),63-(8,8,8,8,8,8,8),63-(8,8,8,8,8,8,8,8)]
   252       5.889601       5.889601       5.889601    8[6-(6,8),63-(8,8,8,8,8,8,8,8)]
   253       2.632735       2.632735       2.632735    8[6-(6,8),63-(8,8,8,8,8,8,8),63-(8,8,8,8,8,8,8,8)]
   254       0.698335       0.698335       0.698335    8[6-(6,8),63-(8,8,8,8,8,8,8,8)]
   255        8.51827        8.51827        8.51827    8[6-(6,8),63-(8,8,8,8,8,8,8),63-(8,8,8,8,8,8,8,8)]
   256      10.097911      10.097911      10.097911    8[6-(6,8),63-(8,8,8,8,8,8,8)]
   257       5.607014       5.607014       5.607014    8[6-(6,8),63-(8,8,8,8,8,8,8)]
   258       4.407544       4.407544       4.407544    8[6-(6,8),63-(8,8,8,8,8,8,8,8)]
   259       0.256158       0.256158       0.256158    8[6-(6,8),63-(8,8,8,8,8,8,8),63-(8,8,8,8,8,8,8,8)]
   260       1.327549       1.327549       1.327549    8[6-(6,8),63-(8,8,8,8,8,8,8,8)]
   261       8.825253       8.825253       8.825253    8[6-(6,8),63-(8,8,8,8,8,8,8),63-(8,8,8,8,8,8,8,8)]
   262       9.979997       9.979997       9.979997    8[6-(6,8),63-(8,8,8,8,8,8,8)]
   263       2.383692       2.383692       2.383692    8[6-(6,8),63-(8,8,8,8,8,8,8),63-(8,8,8,8,8,8,8,8)]
   264       0.807101       0.807101       0.807101    8[6-(6,8),63-(8,8,8,8,8,8,8,8)]
   265       7.715235       7.715235       7.715235    8[6-(6,8),63-(8,8,8,8,8,8,8),63-(8,8,8,8,8,8,8,8)]
   266       5.780835       5.780835       5.780835    8[6-(6,8),63-(8,8,8,8,8,8,8,8)]
   267        3.43577        3.43577        3.43577    8[6-(6,8),63-(8,8,8,8,8,8,8),63-(8,8,8,8,8,8,8,8)]
   268       5.015411       5.015411       5.015411    8[6-(6,8),63-(8,8,8,8,8,8,8)]
   269       0.524514       0.524514       0.524514    8[6-(6,8),63-(8,8,8,8,8,8,8)]
   270       9.490044       9.490044       9.490044    8[6-(6,8),63-(8,8,8,8,8,8,8,8)]
   271       5.338658       5.338658       5.338658    8[6-(6,8),63-(8,8,8,8,8,8,8),63-(8,8,8,8,8,8,8,8)]
   272       6.410049       6.410049       6.410049    8[6-(6,8),63-(8,8,8,8,8,8,8,8)]
