# Supplementary material for: A collection of forcefield precursors for metal–organic frameworks
Source: RSC Adv. 2019 Nov 13;9(63):36492–507. doi: 10.1039/c9ra07327b (PMC9075174; doi:10.1039/c9ra07327b)
Supplement: RA-009-C9RA07327B-s388 [file RA-009-C9RA07327B-s388.txt]

DAJHUS_clean

12.127700    0.000000    0.000000
-3.821424    12.597545    0.000000
-3.821424    -3.579967    12.078161

     1        4.14083        4.14083        4.14083    27[7-(6,6),8-(6),8-(6),8-(6),8-(6)]
     2       6.407872       6.407872       6.407872    27[7-(6,6),8-(6),8-(6),8-(6),8-(6)]
     3       0.344022       0.344022       0.344022    27[7-(6,6),8-(6),8-(6),8-(6),8-(6)]
     4       -1.92302       -1.92302       -1.92302    27[7-(6,6),8-(6),8-(6),8-(6),8-(6)]
     5        9.10353        9.10353        9.10353    1[6-(6,6)]
     6       9.364643       9.364643       9.364643    1[6-(6,6)]
     7        8.50296        8.50296        8.50296    1[6-(6,6)]
     8       5.217313       5.217313       5.217313    1[6-(6,6)]
     9       5.061469       5.061469       5.061469    1[6-(6,6)]
    10       5.914745       5.914745       5.914745    1[6-(6,6)]
    11       1.442126       1.442126       1.442126    1[6-(6,7)]
    12      -0.650889      -0.650889      -0.650889    1[6-(6,6)]
    13       0.578932       0.578932       0.578932    1[6-(6,6)]
    14       2.674437       2.674437       2.674437    1[6-(6,7)]
    15      -2.260924      -2.260924      -2.260924    1[6-(6,6)]
    16       1.445172       1.445172       1.445172    1[6-(6,6)]
    17       1.184059       1.184059       1.184059    1[6-(6,6)]
    18       2.045742       2.045742       2.045742    1[6-(6,6)]
    19       5.331389       5.331389       5.331389    1[6-(6,6)]
    20       5.487233       5.487233       5.487233    1[6-(6,6)]
    21       4.633957       4.633957       4.633957    1[6-(6,6)]
    22      -3.021124      -3.021124      -3.021124    1[6-(6,7)]
    23      -0.928109      -0.928109      -0.928109    1[6-(6,6)]
    24       -2.15793       -2.15793       -2.15793    1[6-(6,6)]
    25      -4.253435      -4.253435      -4.253435    1[6-(6,7)]
    26        4.50335        4.50335        4.50335    1[6-(6,6)]
    27      -4.618678      -4.618678      -4.618678    1[6-(6,6)]
    28      -4.879791      -4.879791      -4.879791    1[6-(6,6)]
    29      -4.018108      -4.018108      -4.018108    1[6-(6,6)]
    30      -0.732461      -0.732461      -0.732461    1[6-(6,6)]
    31      -0.576617      -0.576617      -0.576617    1[6-(6,6)]
    32      -1.429893      -1.429893      -1.429893    1[6-(6,6)]
    33       3.042726       3.042726       3.042726    1[6-(6,7)]
    34       5.135741       5.135741       5.135741    1[6-(6,6)]
    35        3.90592        3.90592        3.90592    1[6-(6,6)]
    36       1.810415       1.810415       1.810415    1[6-(6,7)]
    37        10.5672        10.5672        10.5672    1[6-(6,6)]
    38        3.03968        3.03968        3.03968    1[6-(6,6)]
    39       3.300793       3.300793       3.300793    1[6-(6,6)]
    40        2.43911        2.43911        2.43911    1[6-(6,6)]
    41      -0.846537      -0.846537      -0.846537    1[6-(6,6)]
    42      -1.002381      -1.002381      -1.002381    1[6-(6,6)]
    43      -0.149105      -0.149105      -0.149105    1[6-(6,6)]
    44       7.505976       7.505976       7.505976    1[6-(6,7)]
    45       5.412961       5.412961       5.412961    1[6-(6,6)]
    46       6.642782       6.642782       6.642782    1[6-(6,6)]
    47       8.738287       8.738287       8.738287    1[6-(6,7)]
    48       3.802926       3.802926       3.802926    1[6-(6,6)]
    49       7.602237       7.602237       7.602237    6[6-(1,6),6-(1,6),6-(8,8)]
    50       8.295456       8.295456       8.295456    6[1-(0),6-(6,6),6-(6,6)]
    51       7.810234       7.810234       7.810234    6[6-(1,6),6-(1,6),6-(6,6)]
    52       8.525834       8.525834       8.525834    6[1-(0),6-(1,6),6-(6,6)]
    53       8.010791       8.010791       8.010791    6[1-(0),6-(1,6),6-(6,6)]
    54       6.724567       6.724567       6.724567    6[6-(1,6),6-(1,6),6-(8,8)]
    55       6.039725       6.039725       6.039725    6[1-(0),6-(6,6),6-(6,6)]
    56       6.551591       6.551591       6.551591    6[6-(1,6),6-(1,6),6-(6,6)]
    57       5.868861       5.868861       5.868861    6[1-(0),6-(1,6),6-(6,6)]
    58       6.376261       6.376261       6.376261    6[1-(0),6-(1,6),6-(6,6)]
    59        4.32473        4.32473        4.32473    6[6-(6,6),8-(27),8-(27)]
    60       6.138971       6.138971       6.138971    6[6-(6,6),8-(27),8-(27)]
    61       1.267354       1.267354       1.267354    6[1-(0),6-(1,6),7-(6,27)]
    62       0.003258       0.003258       0.003258    6[1-(0),6-(1,7),6-(6,6)]
    63      -0.293854      -0.293854      -0.293854    6[6-(1,6),6-(1,6),6-(1,6)]
    64       0.732455       0.732455       0.732455    6[1-(0),6-(1,7),6-(6,6)]
    65       1.993292       1.993292       1.993292    6[1-(0),6-(1,6),7-(6,27)]
    66       -1.67406       -1.67406       -1.67406    6[1-(0),6-(1,6),6-(6,6)]
    67       2.946465       2.946465       2.946465    6[6-(1,6),6-(1,6),6-(8,8)]
    68       2.253246       2.253246       2.253246    6[1-(0),6-(6,6),6-(6,6)]
    69       2.738468       2.738468       2.738468    6[6-(1,6),6-(1,6),6-(6,6)]
    70       2.022868       2.022868       2.022868    6[1-(0),6-(1,6),6-(6,6)]
    71       2.537911       2.537911       2.537911    6[1-(0),6-(1,6),6-(6,6)]
    72       3.824135       3.824135       3.824135    6[6-(1,6),6-(1,6),6-(8,8)]
    73       4.508977       4.508977       4.508977    6[1-(0),6-(6,6),6-(6,6)]
    74       3.997111       3.997111       3.997111    6[6-(1,6),6-(1,6),6-(6,6)]
    75       4.679841       4.679841       4.679841    6[1-(0),6-(1,6),6-(6,6)]
    76       4.172441       4.172441       4.172441    6[1-(0),6-(1,6),6-(6,6)]
    77       6.223972       6.223972       6.223972    6[6-(6,6),8-(27),8-(27)]
    78       4.409731       4.409731       4.409731    6[6-(6,6),8-(27),8-(27)]
    79      -2.846352      -2.846352      -2.846352    6[1-(0),6-(1,6),7-(6,27)]
    80      -1.582256      -1.582256      -1.582256    6[1-(0),6-(1,7),6-(6,6)]
    81      -1.285144      -1.285144      -1.285144    6[6-(1,6),6-(1,6),6-(1,6)]
    82      -2.311453      -2.311453      -2.311453    6[1-(0),6-(1,7),6-(6,6)]
    83       -3.57229       -3.57229       -3.57229    6[1-(0),6-(1,6),7-(6,27)]
    84       0.095062       0.095062       0.095062    6[1-(0),6-(1,6),6-(6,6)]
    85      -3.117385      -3.117385      -3.117385    6[6-(1,6),6-(1,6),6-(8,8)]
    86      -3.810604      -3.810604      -3.810604    6[1-(0),6-(6,6),6-(6,6)]
    87      -3.325382      -3.325382      -3.325382    6[6-(1,6),6-(1,6),6-(6,6)]
    88      -4.040982      -4.040982      -4.040982    6[1-(0),6-(1,6),6-(6,6)]
    89      -3.525939      -3.525939      -3.525939    6[1-(0),6-(1,6),6-(6,6)]
    90      -2.239715      -2.239715      -2.239715    6[6-(1,6),6-(1,6),6-(8,8)]
    91      -1.554873      -1.554873      -1.554873    6[1-(0),6-(6,6),6-(6,6)]
    92      -2.066739      -2.066739      -2.066739    6[6-(1,6),6-(1,6),6-(6,6)]
    93      -1.384009      -1.384009      -1.384009    6[1-(0),6-(1,6),6-(6,6)]
    94      -1.891409      -1.891409      -1.891409    6[1-(0),6-(1,6),6-(6,6)]
    95       0.160122       0.160122       0.160122    6[6-(6,6),8-(27),8-(27)]
    96      -1.654119      -1.654119      -1.654119    6[6-(6,6),8-(27),8-(27)]
    97       3.217498       3.217498       3.217498    6[1-(0),6-(1,6),7-(6,27)]
    98       4.481594       4.481594       4.481594    6[1-(0),6-(1,7),6-(6,6)]
    99       4.778706       4.778706       4.778706    6[6-(1,6),6-(1,6),6-(1,6)]
   100       3.752397       3.752397       3.752397    6[1-(0),6-(1,7),6-(6,6)]
   101        2.49156        2.49156        2.49156    6[1-(0),6-(1,6),7-(6,27)]
   102       6.158912       6.158912       6.158912    6[1-(0),6-(1,6),6-(6,6)]
   103       1.538387       1.538387       1.538387    6[6-(1,6),6-(1,6),6-(8,8)]
   104       2.231606       2.231606       2.231606    6[1-(0),6-(6,6),6-(6,6)]
   105       1.746384       1.746384       1.746384    6[6-(1,6),6-(1,6),6-(6,6)]
   106       2.461984       2.461984       2.461984    6[1-(0),6-(1,6),6-(6,6)]
   107       1.946941       1.946941       1.946941    6[1-(0),6-(1,6),6-(6,6)]
   108       0.660717       0.660717       0.660717    6[6-(1,6),6-(1,6),6-(8,8)]
   109      -0.024125      -0.024125      -0.024125    6[1-(0),6-(6,6),6-(6,6)]
   110       0.487741       0.487741       0.487741    6[6-(1,6),6-(1,6),6-(6,6)]
   111      -0.194989      -0.194989      -0.194989    6[1-(0),6-(1,6),6-(6,6)]
   112       0.312411       0.312411       0.312411    6[1-(0),6-(1,6),6-(6,6)]
   113       -1.73912       -1.73912       -1.73912    6[6-(6,6),8-(27),8-(27)]
   114       0.075121       0.075121       0.075121    6[6-(6,6),8-(27),8-(27)]
   115       7.331204       7.331204       7.331204    6[1-(0),6-(1,6),7-(6,27)]
   116       6.067108       6.067108       6.067108    6[1-(0),6-(1,7),6-(6,6)]
   117       5.769996       5.769996       5.769996    6[6-(1,6),6-(1,6),6-(1,6)]
   118       6.796305       6.796305       6.796305    6[1-(0),6-(1,7),6-(6,6)]
   119       8.057142       8.057142       8.057142    6[1-(0),6-(1,6),7-(6,27)]
   120        4.38979        4.38979        4.38979    6[1-(0),6-(1,6),6-(6,6)]
   121        2.26596        2.26596        2.26596    7[6-(1,6),6-(1,6),27-(8,8,8,8)]
   122      -3.844958      -3.844958      -3.844958    7[6-(1,6),6-(1,6),27-(8,8,8,8)]
   123       2.218892       2.218892       2.218892    7[6-(1,6),6-(1,6),27-(8,8,8,8)]
   124        8.32981        8.32981        8.32981    7[6-(1,6),6-(1,6),27-(8,8,8,8)]
   125       3.637396       3.637396       3.637396    8[6-(6,8),27-(7,8,8,8)]
   126       5.435639       5.435639       5.435639    8[6-(6,8),27-(7,8,8,8)]
   127       4.991625       4.991625       4.991625    8[6-(6,8),27-(7,8,8,8)]
   128       6.830271       6.830271       6.830271    8[6-(6,8),27-(7,8,8,8)]
   129       6.911306       6.911306       6.911306    8[6-(6,8),27-(7,8,8,8)]
   130       5.113063       5.113063       5.113063    8[6-(6,8),27-(7,8,8,8)]
   131       5.557077       5.557077       5.557077    8[6-(6,8),27-(7,8,8,8)]
   132       3.718431       3.718431       3.718431    8[6-(6,8),27-(7,8,8,8)]
   133       0.847456       0.847456       0.847456    8[6-(6,8),27-(7,8,8,8)]
   134      -0.950787      -0.950787      -0.950787    8[6-(6,8),27-(7,8,8,8)]
   135      -0.506773      -0.506773      -0.506773    8[6-(6,8),27-(7,8,8,8)]
   136      -2.345419      -2.345419      -2.345419    8[6-(6,8),27-(7,8,8,8)]
   137      -2.426454      -2.426454      -2.426454    8[6-(6,8),27-(7,8,8,8)]
   138      -0.628211      -0.628211      -0.628211    8[6-(6,8),27-(7,8,8,8)]
   139      -1.072225      -1.072225      -1.072225    8[6-(6,8),27-(7,8,8,8)]
   140       0.766421       0.766421       0.766421    8[6-(6,8),27-(7,8,8,8)]
