# Supplementary material for: A collection of forcefield precursors for metal–organic frameworks
Source: RSC Adv. 2019 Nov 13;9(63):36492–507. doi: 10.1039/c9ra07327b (PMC9075174; doi:10.1039/c9ra07327b)
Supplement: RA-009-C9RA07327B-s389 [file RA-009-C9RA07327B-s389.txt]

DAKVOC_clean

12.410500    0.000000    0.000000
0.000000    26.217200    0.000000
0.000000    0.000000    26.221500

     1      11.393584      11.393584      11.393584    30[8-(6),8-(6),8-(6),8-(6)]
     2       1.016916       1.016916       1.016916    30[8-(6),8-(6),8-(6),8-(6)]
     3       1.016916       1.016916       1.016916    30[8-(6),8-(6),8-(6),8-(6)]
     4      11.393584      11.393584      11.393584    30[8-(6),8-(6),8-(6),8-(6)]
     5       1.016916       1.016916       1.016916    30[8-(6),8-(6),8-(6),8-(6)]
     6      11.393584      11.393584      11.393584    30[8-(6),8-(6),8-(6),8-(6)]
     7      11.393584      11.393584      11.393584    30[8-(6),8-(6),8-(6),8-(6)]
     8       1.016916       1.016916       1.016916    30[8-(6),8-(6),8-(6),8-(6)]
     9       10.49829       10.49829       10.49829    30[8-(6),8-(6),8-(6),8-(6)]
    10       0.159723       0.159723       0.159723    30[8-(6),8-(6),8-(6),8-(6)]
    11        1.91221        1.91221        1.91221    30[8-(6),8-(6),8-(6),8-(6)]
    12      12.250777      12.250777      12.250777    30[8-(6),8-(6),8-(6),8-(6)]
    13        1.91221        1.91221        1.91221    30[8-(6),8-(6),8-(6),8-(6)]
    14      12.250777      12.250777      12.250777    30[8-(6),8-(6),8-(6),8-(6)]
    15       10.49829       10.49829       10.49829    30[8-(6),8-(6),8-(6),8-(6)]
    16       0.159723       0.159723       0.159723    30[8-(6),8-(6),8-(6),8-(6)]
    17       2.614892       2.614892       2.614892    1[6-(6,6)]
    18       3.066635       3.066635       3.066635    1[6-(6,6)]
    19       0.043437       0.043437       0.043437    1[6-(6,6)]
    20        5.31914        5.31914        5.31914    1[6-(1,6,8)]
    21       4.158759       4.158759       4.158759    1[6-(1,6,8)]
    22       7.139761       7.139761       7.139761    1[6-(1,6,8)]
    23       5.981861       5.981861       5.981861    1[6-(1,6,8)]
    24       8.182243       8.182243       8.182243    1[6-(6,6)]
    25      11.176896      11.176896      11.176896    1[6-(6,6)]
    26       8.661288       8.661288       8.661288    1[6-(6,6)]
    27       9.795608       9.795608       9.795608    1[6-(6,6)]
    28       9.343865       9.343865       9.343865    1[6-(6,6)]
    29      12.367063      12.367063      12.367063    1[6-(6,6)]
    30        7.09136        7.09136        7.09136    1[6-(1,6,8)]
    31       8.251741       8.251741       8.251741    1[6-(1,6,8)]
    32       5.270739       5.270739       5.270739    1[6-(1,6,8)]
    33       6.428639       6.428639       6.428639    1[6-(1,6,8)]
    34       4.228257       4.228257       4.228257    1[6-(6,6)]
    35       1.233604       1.233604       1.233604    1[6-(6,6)]
    36       3.749212       3.749212       3.749212    1[6-(6,6)]
    37       9.795608       9.795608       9.795608    1[6-(6,6)]
    38       9.343865       9.343865       9.343865    1[6-(6,6)]
    39      12.367063      12.367063      12.367063    1[6-(6,6)]
    40        7.09136        7.09136        7.09136    1[6-(1,6,8)]
    41       8.251741       8.251741       8.251741    1[6-(1,6,8)]
    42       5.270739       5.270739       5.270739    1[6-(1,6,8)]
    43       6.428639       6.428639       6.428639    1[6-(1,6,8)]
    44       4.228257       4.228257       4.228257    1[6-(6,6)]
    45       1.233604       1.233604       1.233604    1[6-(6,6)]
    46       3.749212       3.749212       3.749212    1[6-(6,6)]
    47       2.614892       2.614892       2.614892    1[6-(6,6)]
    48       3.066635       3.066635       3.066635    1[6-(6,6)]
    49       0.043437       0.043437       0.043437    1[6-(6,6)]
    50        5.31914        5.31914        5.31914    1[6-(1,6,8)]
    51       4.158759       4.158759       4.158759    1[6-(1,6,8)]
    52       7.139761       7.139761       7.139761    1[6-(1,6,8)]
    53       5.981861       5.981861       5.981861    1[6-(1,6,8)]
    54       8.182243       8.182243       8.182243    1[6-(6,6)]
    55      11.176896      11.176896      11.176896    1[6-(6,6)]
    56       8.661288       8.661288       8.661288    1[6-(6,6)]
    57       9.795608       9.795608       9.795608    1[6-(6,6)]
    58       9.343865       9.343865       9.343865    1[6-(6,6)]
    59      12.367063      12.367063      12.367063    1[6-(6,6)]
    60        7.09136        7.09136        7.09136    1[6-(1,6,8)]
    61       8.251741       8.251741       8.251741    1[6-(1,6,8)]
    62       5.270739       5.270739       5.270739    1[6-(1,6,8)]
    63       6.428639       6.428639       6.428639    1[6-(1,6,8)]
    64       4.228257       4.228257       4.228257    1[6-(6,6)]
    65       1.233604       1.233604       1.233604    1[6-(6,6)]
    66       3.749212       3.749212       3.749212    1[6-(6,6)]
    67       2.614892       2.614892       2.614892    1[6-(6,6)]
    68       3.066635       3.066635       3.066635    1[6-(6,6)]
    69       0.043437       0.043437       0.043437    1[6-(6,6)]
    70        5.31914        5.31914        5.31914    1[6-(1,6,8)]
    71       4.158759       4.158759       4.158759    1[6-(1,6,8)]
    72       7.139761       7.139761       7.139761    1[6-(1,6,8)]
    73       5.981861       5.981861       5.981861    1[6-(1,6,8)]
    74       8.182243       8.182243       8.182243    1[6-(6,6)]
    75      11.176896      11.176896      11.176896    1[6-(6,6)]
    76       8.661288       8.661288       8.661288    1[6-(6,6)]
    77       2.614892       2.614892       2.614892    1[6-(6,6)]
    78       3.066635       3.066635       3.066635    1[6-(6,6)]
    79       0.043437       0.043437       0.043437    1[6-(6,6)]
    80        5.31914        5.31914        5.31914    1[6-(1,6,8)]
    81       4.158759       4.158759       4.158759    1[6-(1,6,8)]
    82       7.139761       7.139761       7.139761    1[6-(1,6,8)]
    83       5.981861       5.981861       5.981861    1[6-(1,6,8)]
    84       8.182243       8.182243       8.182243    1[6-(6,6)]
    85      11.176896      11.176896      11.176896    1[6-(6,6)]
    86       8.661288       8.661288       8.661288    1[6-(6,6)]
    87       9.795608       9.795608       9.795608    1[6-(6,6)]
    88       9.343865       9.343865       9.343865    1[6-(6,6)]
    89      12.367063      12.367063      12.367063    1[6-(6,6)]
    90        7.09136        7.09136        7.09136    1[6-(1,6,8)]
    91       8.251741       8.251741       8.251741    1[6-(1,6,8)]
    92       5.270739       5.270739       5.270739    1[6-(1,6,8)]
    93       6.428639       6.428639       6.428639    1[6-(1,6,8)]
    94       4.228257       4.228257       4.228257    1[6-(6,6)]
    95       1.233604       1.233604       1.233604    1[6-(6,6)]
    96       3.749212       3.749212       3.749212    1[6-(6,6)]
    97       0.431885       0.431885       0.431885    6[6-(6,6),8-(30),8-(30)]
    98       1.198854       1.198854       1.198854    6[6-(1,6),6-(1,6),6-(8,8)]
    99       2.324487       2.324487       2.324487    6[1-(0),6-(6,6),6-(6,8)]
   100       3.018234       3.018234       3.018234    6[6-(1,6),6-(1,6),8-(6)]
   101       2.601241       2.601241       2.601241    6[1-(0),6-(6,6),6-(6,8)]
   102       1.478091       1.478091       1.478091    6[6-(1,6),6-(1,6),6-(8,8)]
   103       0.789308       0.789308       0.789308    6[1-(0),6-(6,6),6-(6,6)]
   104       0.979188       0.979188       0.979188    6[6-(6,6),8-(30),8-(30)]
   105       4.770596       4.770596       4.770596    6[1-(0),1-(0),6-(6,6,6),8-(6)]
   106       6.530405       6.530405       6.530405    6[1-(0),1-(0),6-(6,6,6),8-(6)]
   107       8.270357       8.270357       8.270357    6[6-(1,6),6-(1,6),8-(6)]
   108       8.650118       8.650118       8.650118    6[1-(0),6-(6,6),6-(6,8)]
   109       9.758376       9.758376       9.758376    6[6-(1,6),6-(1,6),6-(8,8)]
   110      10.444677      10.444677      10.444677    6[1-(0),6-(6,6),6-(6,6)]
   111      10.036371      10.036371      10.036371    6[6-(1,6),6-(1,6),6-(8,8)]
   112       8.944247       8.944247       8.944247    6[1-(0),6-(6,6),6-(6,8)]
   113      10.277135      10.277135      10.277135    6[6-(6,6),8-(30),8-(30)]
   114      10.810787      10.810787      10.810787    6[6-(6,6),8-(30),8-(30)]
   115      11.978615      11.978615      11.978615    6[6-(6,6),8-(30),8-(30)]
   116      11.211646      11.211646      11.211646    6[6-(1,6),6-(1,6),6-(8,8)]
   117      10.086013      10.086013      10.086013    6[1-(0),6-(6,6),6-(6,8)]
   118       9.392266       9.392266       9.392266    6[6-(1,6),6-(1,6),8-(6)]
   119       9.809259       9.809259       9.809259    6[1-(0),6-(6,6),6-(6,8)]
   120      10.932409      10.932409      10.932409    6[6-(1,6),6-(1,6),6-(8,8)]
   121      11.621192      11.621192      11.621192    6[1-(0),6-(6,6),6-(6,6)]
   122      11.431312      11.431312      11.431312    6[6-(6,6),8-(30),8-(30)]
   123       7.639904       7.639904       7.639904    6[1-(0),1-(0),6-(6,6,6),8-(6)]
   124       5.880095       5.880095       5.880095    6[1-(0),1-(0),6-(6,6,6),8-(6)]
   125       4.140143       4.140143       4.140143    6[6-(1,6),6-(1,6),8-(6)]
   126       3.760381       3.760381       3.760381    6[1-(0),6-(6,6),6-(6,8)]
   127       2.652124       2.652124       2.652124    6[6-(1,6),6-(1,6),6-(8,8)]
   128       1.965823       1.965823       1.965823    6[1-(0),6-(6,6),6-(6,6)]
   129       2.374129       2.374129       2.374129    6[6-(1,6),6-(1,6),6-(8,8)]
   130       3.466253       3.466253       3.466253    6[1-(0),6-(6,6),6-(6,8)]
   131       2.133365       2.133365       2.133365    6[6-(6,6),8-(30),8-(30)]
   132       1.599713       1.599713       1.599713    6[6-(6,6),8-(30),8-(30)]
   133      11.978615      11.978615      11.978615    6[6-(6,6),8-(30),8-(30)]
   134      11.211646      11.211646      11.211646    6[6-(1,6),6-(1,6),6-(8,8)]
   135      10.086013      10.086013      10.086013    6[1-(0),6-(6,6),6-(6,8)]
   136       9.392266       9.392266       9.392266    6[6-(1,6),6-(1,6),8-(6)]
   137       9.809259       9.809259       9.809259    6[1-(0),6-(6,6),6-(6,8)]
   138      10.932409      10.932409      10.932409    6[6-(1,6),6-(1,6),6-(8,8)]
   139      11.621192      11.621192      11.621192    6[1-(0),6-(6,6),6-(6,6)]
   140      11.431312      11.431312      11.431312    6[6-(6,6),8-(30),8-(30)]
   141       7.639904       7.639904       7.639904    6[1-(0),1-(0),6-(6,6,6),8-(6)]
   142       5.880095       5.880095       5.880095    6[1-(0),1-(0),6-(6,6,6),8-(6)]
   143       4.140143       4.140143       4.140143    6[6-(1,6),6-(1,6),8-(6)]
   144       3.760381       3.760381       3.760381    6[1-(0),6-(6,6),6-(6,8)]
   145       2.652124       2.652124       2.652124    6[6-(1,6),6-(1,6),6-(8,8)]
   146       1.965823       1.965823       1.965823    6[1-(0),6-(6,6),6-(6,6)]
   147       2.374129       2.374129       2.374129    6[6-(1,6),6-(1,6),6-(8,8)]
   148       3.466253       3.466253       3.466253    6[1-(0),6-(6,6),6-(6,8)]
   149       2.133365       2.133365       2.133365    6[6-(6,6),8-(30),8-(30)]
   150       1.599713       1.599713       1.599713    6[6-(6,6),8-(30),8-(30)]
   151       0.431885       0.431885       0.431885    6[6-(6,6),8-(30),8-(30)]
   152       1.198854       1.198854       1.198854    6[6-(1,6),6-(1,6),6-(8,8)]
   153       2.324487       2.324487       2.324487    6[1-(0),6-(6,6),6-(6,8)]
   154       3.018234       3.018234       3.018234    6[6-(1,6),6-(1,6),8-(6)]
   155       2.601241       2.601241       2.601241    6[1-(0),6-(6,6),6-(6,8)]
   156       1.478091       1.478091       1.478091    6[6-(1,6),6-(1,6),6-(8,8)]
   157       0.789308       0.789308       0.789308    6[1-(0),6-(6,6),6-(6,6)]
   158       0.979188       0.979188       0.979188    6[6-(6,6),8-(30),8-(30)]
   159       4.770596       4.770596       4.770596    6[1-(0),1-(0),6-(6,6,6),8-(6)]
   160       6.530405       6.530405       6.530405    6[1-(0),1-(0),6-(6,6,6),8-(6)]
   161       8.270357       8.270357       8.270357    6[6-(1,6),6-(1,6),8-(6)]
   162       8.650118       8.650118       8.650118    6[1-(0),6-(6,6),6-(6,8)]
   163       9.758376       9.758376       9.758376    6[6-(1,6),6-(1,6),6-(8,8)]
   164      10.444677      10.444677      10.444677    6[1-(0),6-(6,6),6-(6,6)]
   165      10.036371      10.036371      10.036371    6[6-(1,6),6-(1,6),6-(8,8)]
   166       8.944247       8.944247       8.944247    6[1-(0),6-(6,6),6-(6,8)]
   167      10.277135      10.277135      10.277135    6[6-(6,6),8-(30),8-(30)]
   168      10.810787      10.810787      10.810787    6[6-(6,6),8-(30),8-(30)]
   169      11.978615      11.978615      11.978615    6[6-(6,6),8-(30),8-(30)]
   170      11.211646      11.211646      11.211646    6[6-(1,6),6-(1,6),6-(8,8)]
   171      10.086013      10.086013      10.086013    6[1-(0),6-(6,6),6-(6,8)]
   172       9.392266       9.392266       9.392266    6[6-(1,6),6-(1,6),8-(6)]
   173       9.809259       9.809259       9.809259    6[1-(0),6-(6,6),6-(6,8)]
   174      10.932409      10.932409      10.932409    6[6-(1,6),6-(1,6),6-(8,8)]
   175      11.621192      11.621192      11.621192    6[1-(0),6-(6,6),6-(6,6)]
   176      11.431312      11.431312      11.431312    6[6-(6,6),8-(30),8-(30)]
   177       7.639904       7.639904       7.639904    6[1-(0),1-(0),6-(6,6,6),8-(6)]
   178       5.880095       5.880095       5.880095    6[1-(0),1-(0),6-(6,6,6),8-(6)]
   179       4.140143       4.140143       4.140143    6[6-(1,6),6-(1,6),8-(6)]
   180       3.760381       3.760381       3.760381    6[1-(0),6-(6,6),6-(6,8)]
   181       2.652124       2.652124       2.652124    6[6-(1,6),6-(1,6),6-(8,8)]
   182       1.965823       1.965823       1.965823    6[1-(0),6-(6,6),6-(6,6)]
   183       2.374129       2.374129       2.374129    6[6-(1,6),6-(1,6),6-(8,8)]
   184       3.466253       3.466253       3.466253    6[1-(0),6-(6,6),6-(6,8)]
   185       2.133365       2.133365       2.133365    6[6-(6,6),8-(30),8-(30)]
   186       1.599713       1.599713       1.599713    6[6-(6,6),8-(30),8-(30)]
   187       0.431885       0.431885       0.431885    6[6-(6,6),8-(30),8-(30)]
   188       1.198854       1.198854       1.198854    6[6-(1,6),6-(1,6),6-(8,8)]
   189       2.324487       2.324487       2.324487    6[1-(0),6-(6,6),6-(6,8)]
   190       3.018234       3.018234       3.018234    6[6-(1,6),6-(1,6),8-(6)]
   191       2.601241       2.601241       2.601241    6[1-(0),6-(6,6),6-(6,8)]
   192       1.478091       1.478091       1.478091    6[6-(1,6),6-(1,6),6-(8,8)]
   193       0.789308       0.789308       0.789308    6[1-(0),6-(6,6),6-(6,6)]
   194       0.979188       0.979188       0.979188    6[6-(6,6),8-(30),8-(30)]
   195       4.770596       4.770596       4.770596    6[1-(0),1-(0),6-(6,6,6),8-(6)]
   196       6.530405       6.530405       6.530405    6[1-(0),1-(0),6-(6,6,6),8-(6)]
   197       8.270357       8.270357       8.270357    6[6-(1,6),6-(1,6),8-(6)]
   198       8.650118       8.650118       8.650118    6[1-(0),6-(6,6),6-(6,8)]
   199       9.758376       9.758376       9.758376    6[6-(1,6),6-(1,6),6-(8,8)]
   200      10.444677      10.444677      10.444677    6[1-(0),6-(6,6),6-(6,6)]
   201      10.036371      10.036371      10.036371    6[6-(1,6),6-(1,6),6-(8,8)]
   202       8.944247       8.944247       8.944247    6[1-(0),6-(6,6),6-(6,8)]
   203      10.277135      10.277135      10.277135    6[6-(6,6),8-(30),8-(30)]
   204      10.810787      10.810787      10.810787    6[6-(6,6),8-(30),8-(30)]
   205       0.431885       0.431885       0.431885    6[6-(6,6),8-(30),8-(30)]
   206       1.198854       1.198854       1.198854    6[6-(1,6),6-(1,6),6-(8,8)]
   207       2.324487       2.324487       2.324487    6[1-(0),6-(6,6),6-(6,8)]
   208       3.018234       3.018234       3.018234    6[6-(1,6),6-(1,6),8-(6)]
   209       2.601241       2.601241       2.601241    6[1-(0),6-(6,6),6-(6,8)]
   210       1.478091       1.478091       1.478091    6[6-(1,6),6-(1,6),6-(8,8)]
   211       0.789308       0.789308       0.789308    6[1-(0),6-(6,6),6-(6,6)]
   212       0.979188       0.979188       0.979188    6[6-(6,6),8-(30),8-(30)]
   213       4.770596       4.770596       4.770596    6[1-(0),1-(0),6-(6,6,6),8-(6)]
   214       6.530405       6.530405       6.530405    6[1-(0),1-(0),6-(6,6,6),8-(6)]
   215       8.270357       8.270357       8.270357    6[6-(1,6),6-(1,6),8-(6)]
   216       8.650118       8.650118       8.650118    6[1-(0),6-(6,6),6-(6,8)]
   217       9.758376       9.758376       9.758376    6[6-(1,6),6-(1,6),6-(8,8)]
   218      10.444677      10.444677      10.444677    6[1-(0),6-(6,6),6-(6,6)]
   219      10.036371      10.036371      10.036371    6[6-(1,6),6-(1,6),6-(8,8)]
   220       8.944247       8.944247       8.944247    6[1-(0),6-(6,6),6-(6,8)]
   221      10.277135      10.277135      10.277135    6[6-(6,6),8-(30),8-(30)]
   222      10.810787      10.810787      10.810787    6[6-(6,6),8-(30),8-(30)]
   223      11.978615      11.978615      11.978615    6[6-(6,6),8-(30),8-(30)]
   224      11.211646      11.211646      11.211646    6[6-(1,6),6-(1,6),6-(8,8)]
   225      10.086013      10.086013      10.086013    6[1-(0),6-(6,6),6-(6,8)]
   226       9.392266       9.392266       9.392266    6[6-(1,6),6-(1,6),8-(6)]
   227       9.809259       9.809259       9.809259    6[1-(0),6-(6,6),6-(6,8)]
   228      10.932409      10.932409      10.932409    6[6-(1,6),6-(1,6),6-(8,8)]
   229      11.621192      11.621192      11.621192    6[1-(0),6-(6,6),6-(6,6)]
   230      11.431312      11.431312      11.431312    6[6-(6,6),8-(30),8-(30)]
   231       7.639904       7.639904       7.639904    6[1-(0),1-(0),6-(6,6,6),8-(6)]
   232       5.880095       5.880095       5.880095    6[1-(0),1-(0),6-(6,6,6),8-(6)]
   233       4.140143       4.140143       4.140143    6[6-(1,6),6-(1,6),8-(6)]
   234       3.760381       3.760381       3.760381    6[1-(0),6-(6,6),6-(6,8)]
   235       2.652124       2.652124       2.652124    6[6-(1,6),6-(1,6),6-(8,8)]
   236       1.965823       1.965823       1.965823    6[1-(0),6-(6,6),6-(6,6)]
   237       2.374129       2.374129       2.374129    6[6-(1,6),6-(1,6),6-(8,8)]
   238       3.466253       3.466253       3.466253    6[1-(0),6-(6,6),6-(6,8)]
   239       2.133365       2.133365       2.133365    6[6-(6,6),8-(30),8-(30)]
   240       1.599713       1.599713       1.599713    6[6-(6,6),8-(30),8-(30)]
   241       5.645536       5.645536       5.645536    6[6-(1,1,8),6-(1,1,8),6-(1,1,8),6-(1,1,8)]
   242       6.764964       6.764964       6.764964    6[6-(1,1,8),6-(1,1,8),6-(1,1,8),6-(1,1,8)]
   243       6.764964       6.764964       6.764964    6[6-(1,1,8),6-(1,1,8),6-(1,1,8),6-(1,1,8)]
   244       5.645536       5.645536       5.645536    6[6-(1,1,8),6-(1,1,8),6-(1,1,8),6-(1,1,8)]
   245      11.808591      11.808591      11.808591    8[6-(6,8),30-(8,8,8)]
   246       0.923341       0.923341       0.923341    8[6-(6,8),30-(8,8,8)]
   247      -0.001241      -0.001241      -0.001241    8[6-(6,8),30-(8,8,8)]
   248       1.551312       1.551312       1.551312    8[6-(6,8),30-(8,8,8)]
   249       4.040859       4.040859       4.040859    8[6-(1,1,6),6-(6,6)]
   250       7.255178       7.255178       7.255178    8[6-(1,1,6),6-(6,6)]
   251       9.724868       9.724868       9.724868    8[6-(6,8),30-(8,8,8)]
   252      11.286109      11.286109      11.286109    8[6-(6,8),30-(8,8,8)]
   253      11.881813      11.881813      11.881813    8[6-(6,8),30-(8,8,8)]
   254      10.339188      10.339188      10.339188    8[6-(6,8),30-(8,8,8)]
   255       0.601909       0.601909       0.601909    8[6-(6,8),30-(8,8,8)]
   256      11.487159      11.487159      11.487159    8[6-(6,8),30-(8,8,8)]
   257       0.001241       0.001241       0.001241    8[6-(6,8),30-(8,8,8)]
   258      10.859187      10.859187      10.859187    8[6-(6,8),30-(8,8,8)]
   259       8.369641       8.369641       8.369641    8[6-(1,1,6),6-(6,6)]
   260       5.155322       5.155322       5.155322    8[6-(1,1,6),6-(6,6)]
   261       2.685632       2.685632       2.685632    8[6-(6,8),30-(8,8,8)]
   262       1.124391       1.124391       1.124391    8[6-(6,8),30-(8,8,8)]
   263       0.528687       0.528687       0.528687    8[6-(6,8),30-(8,8,8)]
   264       2.071312       2.071312       2.071312    8[6-(6,8),30-(8,8,8)]
   265       0.601909       0.601909       0.601909    8[6-(6,8),30-(8,8,8)]
   266      11.487159      11.487159      11.487159    8[6-(6,8),30-(8,8,8)]
   267       0.001241       0.001241       0.001241    8[6-(6,8),30-(8,8,8)]
   268      10.859187      10.859187      10.859187    8[6-(6,8),30-(8,8,8)]
   269       8.369641       8.369641       8.369641    8[6-(1,1,6),6-(6,6)]
   270       5.155322       5.155322       5.155322    8[6-(1,1,6),6-(6,6)]
   271       2.685632       2.685632       2.685632    8[6-(6,8),30-(8,8,8)]
   272       1.124391       1.124391       1.124391    8[6-(6,8),30-(8,8,8)]
   273       0.528687       0.528687       0.528687    8[6-(6,8),30-(8,8,8)]
   274       2.071312       2.071312       2.071312    8[6-(6,8),30-(8,8,8)]
   275      11.808591      11.808591      11.808591    8[6-(6,8),30-(8,8,8)]
   276       0.923341       0.923341       0.923341    8[6-(6,8),30-(8,8,8)]
   277      -0.001241      -0.001241      -0.001241    8[6-(6,8),30-(8,8,8)]
   278       1.551312       1.551312       1.551312    8[6-(6,8),30-(8,8,8)]
   279       4.040859       4.040859       4.040859    8[6-(1,1,6),6-(6,6)]
   280       7.255178       7.255178       7.255178    8[6-(1,1,6),6-(6,6)]
   281       9.724868       9.724868       9.724868    8[6-(6,8),30-(8,8,8)]
   282      11.286109      11.286109      11.286109    8[6-(6,8),30-(8,8,8)]
   283      11.881813      11.881813      11.881813    8[6-(6,8),30-(8,8,8)]
   284      10.339188      10.339188      10.339188    8[6-(6,8),30-(8,8,8)]
   285       0.601909       0.601909       0.601909    8[6-(6,8),30-(8,8,8)]
   286      11.487159      11.487159      11.487159    8[6-(6,8),30-(8,8,8)]
   287       0.001241       0.001241       0.001241    8[6-(6,8),30-(8,8,8)]
   288      10.859187      10.859187      10.859187    8[6-(6,8),30-(8,8,8)]
   289       8.369641       8.369641       8.369641    8[6-(1,1,6),6-(6,6)]
   290       5.155322       5.155322       5.155322    8[6-(1,1,6),6-(6,6)]
   291       2.685632       2.685632       2.685632    8[6-(6,8),30-(8,8,8)]
   292       1.124391       1.124391       1.124391    8[6-(6,8),30-(8,8,8)]
   293       0.528687       0.528687       0.528687    8[6-(6,8),30-(8,8,8)]
   294       2.071312       2.071312       2.071312    8[6-(6,8),30-(8,8,8)]
   295      11.808591      11.808591      11.808591    8[6-(6,8),30-(8,8,8)]
   296       0.923341       0.923341       0.923341    8[6-(6,8),30-(8,8,8)]
   297      -0.001241      -0.001241      -0.001241    8[6-(6,8),30-(8,8,8)]
   298       1.551312       1.551312       1.551312    8[6-(6,8),30-(8,8,8)]
   299       4.040859       4.040859       4.040859    8[6-(1,1,6),6-(6,6)]
   300       7.255178       7.255178       7.255178    8[6-(1,1,6),6-(6,6)]
   301       9.724868       9.724868       9.724868    8[6-(6,8),30-(8,8,8)]
   302      11.286109      11.286109      11.286109    8[6-(6,8),30-(8,8,8)]
   303      11.881813      11.881813      11.881813    8[6-(6,8),30-(8,8,8)]
   304      10.339188      10.339188      10.339188    8[6-(6,8),30-(8,8,8)]
   305      11.808591      11.808591      11.808591    8[6-(6,8),30-(8,8,8)]
   306       0.923341       0.923341       0.923341    8[6-(6,8),30-(8,8,8)]
   307      -0.001241      -0.001241      -0.001241    8[6-(6,8),30-(8,8,8)]
   308       1.551312       1.551312       1.551312    8[6-(6,8),30-(8,8,8)]
   309       4.040859       4.040859       4.040859    8[6-(1,1,6),6-(6,6)]
   310       7.255178       7.255178       7.255178    8[6-(1,1,6),6-(6,6)]
   311       9.724868       9.724868       9.724868    8[6-(6,8),30-(8,8,8)]
   312      11.286109      11.286109      11.286109    8[6-(6,8),30-(8,8,8)]
   313      11.881813      11.881813      11.881813    8[6-(6,8),30-(8,8,8)]
   314      10.339188      10.339188      10.339188    8[6-(6,8),30-(8,8,8)]
   315       0.601909       0.601909       0.601909    8[6-(6,8),30-(8,8,8)]
   316      11.487159      11.487159      11.487159    8[6-(6,8),30-(8,8,8)]
   317       0.001241       0.001241       0.001241    8[6-(6,8),30-(8,8,8)]
   318      10.859187      10.859187      10.859187    8[6-(6,8),30-(8,8,8)]
   319       8.369641       8.369641       8.369641    8[6-(1,1,6),6-(6,6)]
   320       5.155322       5.155322       5.155322    8[6-(1,1,6),6-(6,6)]
   321       2.685632       2.685632       2.685632    8[6-(6,8),30-(8,8,8)]
   322       1.124391       1.124391       1.124391    8[6-(6,8),30-(8,8,8)]
   323       0.528687       0.528687       0.528687    8[6-(6,8),30-(8,8,8)]
   324       2.071312       2.071312       2.071312    8[6-(6,8),30-(8,8,8)]
