# Supplementary material for: A collection of forcefield precursors for metal–organic frameworks
Source: RSC Adv. 2019 Nov 13;9(63):36492–507. doi: 10.1039/c9ra07327b (PMC9075174; doi:10.1039/c9ra07327b)
Supplement: RA-009-C9RA07327B-s390 [file RA-009-C9RA07327B-s390.txt]

DAKVUI_clean

12.297000    0.000000    0.000000
0.000000    26.057000    0.000000
0.000000    0.000000    26.084000

     1       0.911577       0.911577       0.911577    29[8-(6),8-(6),8-(6),8-(6)]
     2      11.385423      11.385423      11.385423    29[8-(6),8-(6),8-(6),8-(6)]
     3      11.385423      11.385423      11.385423    29[8-(6),8-(6),8-(6),8-(6)]
     4       0.911577       0.911577       0.911577    29[8-(6),8-(6),8-(6),8-(6)]
     5      11.385423      11.385423      11.385423    29[8-(6),8-(6),8-(6),8-(6)]
     6       0.911577       0.911577       0.911577    29[8-(6),8-(6),8-(6),8-(6)]
     7       0.911577       0.911577       0.911577    29[8-(6),8-(6),8-(6),8-(6)]
     8      11.385423      11.385423      11.385423    29[8-(6),8-(6),8-(6),8-(6)]
     9      10.495121      10.495121      10.495121    29[8-(6),8-(6),8-(6),8-(6)]
    10       0.049188       0.049188       0.049188    29[8-(6),8-(6),8-(6),8-(6)]
    11       1.801879       1.801879       1.801879    29[8-(6),8-(6),8-(6),8-(6)]
    12      12.247812      12.247812      12.247812    29[8-(6),8-(6),8-(6),8-(6)]
    13       1.801879       1.801879       1.801879    29[8-(6),8-(6),8-(6),8-(6)]
    14      12.247812      12.247812      12.247812    29[8-(6),8-(6),8-(6),8-(6)]
    15      10.495121      10.495121      10.495121    29[8-(6),8-(6),8-(6),8-(6)]
    16       0.049188       0.049188       0.049188    29[8-(6),8-(6),8-(6),8-(6)]
    17       2.565154       2.565154       2.565154    1[6-(6,6)]
    18       3.021373       3.021373       3.021373    1[6-(6,6)]
    19      -0.002459      -0.002459      -0.002459    1[6-(6,6)]
    20       5.279102       5.279102       5.279102    1[6-(1,6,8)]
    21       4.120725       4.120725       4.120725    1[6-(1,6,8)]
    22       7.095369       7.095369       7.095369    1[6-(1,6,8)]
    23       5.921005       5.921005       5.921005    1[6-(1,6,8)]
    24       8.119709       8.119709       8.119709    1[6-(6,6)]
    25      11.099272      11.099272      11.099272    1[6-(6,6)]
    26       8.591914       8.591914       8.591914    1[6-(6,6)]
    27       9.731846       9.731846       9.731846    1[6-(6,6)]
    28       9.275627       9.275627       9.275627    1[6-(6,6)]
    29       0.002459       0.002459       0.002459    1[6-(6,6)]
    30       7.017898       7.017898       7.017898    1[6-(1,6,8)]
    31       8.176275       8.176275       8.176275    1[6-(1,6,8)]
    32       5.201631       5.201631       5.201631    1[6-(1,6,8)]
    33       6.375994       6.375994       6.375994    1[6-(1,6,8)]
    34       4.177291       4.177291       4.177291    1[6-(6,6)]
    35       1.197728       1.197728       1.197728    1[6-(6,6)]
    36       3.705086       3.705086       3.705086    1[6-(6,6)]
    37       9.731846       9.731846       9.731846    1[6-(6,6)]
    38       9.275627       9.275627       9.275627    1[6-(6,6)]
    39       0.002459       0.002459       0.002459    1[6-(6,6)]
    40       7.017898       7.017898       7.017898    1[6-(1,6,8)]
    41       8.176275       8.176275       8.176275    1[6-(1,6,8)]
    42       5.201631       5.201631       5.201631    1[6-(1,6,8)]
    43       6.375994       6.375994       6.375994    1[6-(1,6,8)]
    44       4.177291       4.177291       4.177291    1[6-(6,6)]
    45       1.197728       1.197728       1.197728    1[6-(6,6)]
    46       3.705086       3.705086       3.705086    1[6-(6,6)]
    47       2.565154       2.565154       2.565154    1[6-(6,6)]
    48       3.021373       3.021373       3.021373    1[6-(6,6)]
    49      -0.002459      -0.002459      -0.002459    1[6-(6,6)]
    50       5.279102       5.279102       5.279102    1[6-(1,6,8)]
    51       4.120725       4.120725       4.120725    1[6-(1,6,8)]
    52       7.095369       7.095369       7.095369    1[6-(1,6,8)]
    53       5.921005       5.921005       5.921005    1[6-(1,6,8)]
    54       8.119709       8.119709       8.119709    1[6-(6,6)]
    55      11.099272      11.099272      11.099272    1[6-(6,6)]
    56       8.591914       8.591914       8.591914    1[6-(6,6)]
    57       9.731846       9.731846       9.731846    1[6-(6,6)]
    58       9.275627       9.275627       9.275627    1[6-(6,6)]
    59       0.002459       0.002459       0.002459    1[6-(6,6)]
    60       7.017898       7.017898       7.017898    1[6-(1,6,8)]
    61       8.176275       8.176275       8.176275    1[6-(1,6,8)]
    62       5.201631       5.201631       5.201631    1[6-(1,6,8)]
    63       6.375994       6.375994       6.375994    1[6-(1,6,8)]
    64       4.177291       4.177291       4.177291    1[6-(6,6)]
    65       1.197728       1.197728       1.197728    1[6-(6,6)]
    66       3.705086       3.705086       3.705086    1[6-(6,6)]
    67       2.565154       2.565154       2.565154    1[6-(6,6)]
    68       3.021373       3.021373       3.021373    1[6-(6,6)]
    69      -0.002459      -0.002459      -0.002459    1[6-(6,6)]
    70       5.279102       5.279102       5.279102    1[6-(1,6,8)]
    71       4.120725       4.120725       4.120725    1[6-(1,6,8)]
    72       7.095369       7.095369       7.095369    1[6-(1,6,8)]
    73       5.921005       5.921005       5.921005    1[6-(1,6,8)]
    74       8.119709       8.119709       8.119709    1[6-(6,6)]
    75      11.099272      11.099272      11.099272    1[6-(6,6)]
    76       8.591914       8.591914       8.591914    1[6-(6,6)]
    77       2.565154       2.565154       2.565154    1[6-(6,6)]
    78       3.021373       3.021373       3.021373    1[6-(6,6)]
    79      -0.002459      -0.002459      -0.002459    1[6-(6,6)]
    80       5.279102       5.279102       5.279102    1[6-(1,6,8)]
    81       4.120725       4.120725       4.120725    1[6-(1,6,8)]
    82       7.095369       7.095369       7.095369    1[6-(1,6,8)]
    83       5.921005       5.921005       5.921005    1[6-(1,6,8)]
    84       8.119709       8.119709       8.119709    1[6-(6,6)]
    85      11.099272      11.099272      11.099272    1[6-(6,6)]
    86       8.591914       8.591914       8.591914    1[6-(6,6)]
    87       9.731846       9.731846       9.731846    1[6-(6,6)]
    88       9.275627       9.275627       9.275627    1[6-(6,6)]
    89       0.002459       0.002459       0.002459    1[6-(6,6)]
    90       7.017898       7.017898       7.017898    1[6-(1,6,8)]
    91       8.176275       8.176275       8.176275    1[6-(1,6,8)]
    92       5.201631       5.201631       5.201631    1[6-(1,6,8)]
    93       6.375994       6.375994       6.375994    1[6-(1,6,8)]
    94       4.177291       4.177291       4.177291    1[6-(6,6)]
    95       1.197728       1.197728       1.197728    1[6-(6,6)]
    96       3.705086       3.705086       3.705086    1[6-(6,6)]
    97        0.40826        0.40826        0.40826    6[6-(6,6),8-(29),8-(29)]
    98       1.163296       1.163296       1.163296    6[6-(1,6),6-(1,6),6-(8,8)]
    99       2.284783       2.284783       2.284783    6[1-(0),6-(6,6),6-(6,8)]
   100       2.977104       2.977104       2.977104    6[6-(1,6),6-(1,6),8-(6)]
   101       2.562695       2.562695       2.562695    6[1-(0),6-(6,6),6-(6,8)]
   102       1.452276       1.452276       1.452276    6[6-(1,6),6-(1,6),6-(8,8)]
   103       0.740279       0.740279       0.740279    6[1-(0),6-(6,6),6-(6,6)]
   104       0.955477       0.955477       0.955477    6[6-(6,6),8-(29),8-(29)]
   105       4.731886       4.731886       4.731886    6[1-(0),1-(0),6-(6,6,6),8-(6)]
   106        6.47683        6.47683        6.47683    6[1-(0),1-(0),6-(6,6,6),8-(6)]
   107        8.19595        8.19595        8.19595    6[6-(1,6),6-(1,6),8-(6)]
   108       8.583306       8.583306       8.583306    6[1-(0),6-(6,6),6-(6,8)]
   109        9.67528        9.67528        9.67528    6[6-(1,6),6-(1,6),6-(8,8)]
   110      10.366371      10.366371      10.366371    6[1-(0),6-(6,6),6-(6,6)]
   111       9.945814       9.945814       9.945814    6[6-(1,6),6-(1,6),6-(8,8)]
   112       8.866137       8.866137       8.866137    6[1-(0),6-(6,6),6-(6,8)]
   113       10.20651       10.20651       10.20651    6[6-(6,6),8-(29),8-(29)]
   114      10.752497      10.752497      10.752497    6[6-(6,6),8-(29),8-(29)]
   115       11.88874       11.88874       11.88874    6[6-(6,6),8-(29),8-(29)]
   116      11.133704      11.133704      11.133704    6[6-(1,6),6-(1,6),6-(8,8)]
   117      10.012217      10.012217      10.012217    6[1-(0),6-(6,6),6-(6,8)]
   118       9.319896       9.319896       9.319896    6[6-(1,6),6-(1,6),8-(6)]
   119       9.734305       9.734305       9.734305    6[1-(0),6-(6,6),6-(6,8)]
   120      10.844724      10.844724      10.844724    6[6-(1,6),6-(1,6),6-(8,8)]
   121      11.556721      11.556721      11.556721    6[1-(0),6-(6,6),6-(6,6)]
   122      11.341523      11.341523      11.341523    6[6-(6,6),8-(29),8-(29)]
   123       7.565114       7.565114       7.565114    6[1-(0),1-(0),6-(6,6,6),8-(6)]
   124        5.82017        5.82017        5.82017    6[1-(0),1-(0),6-(6,6,6),8-(6)]
   125        4.10105        4.10105        4.10105    6[6-(1,6),6-(1,6),8-(6)]
   126       3.713694       3.713694       3.713694    6[1-(0),6-(6,6),6-(6,8)]
   127        2.62172        2.62172        2.62172    6[6-(1,6),6-(1,6),6-(8,8)]
   128       1.930629       1.930629       1.930629    6[1-(0),6-(6,6),6-(6,6)]
   129       2.351186       2.351186       2.351186    6[6-(1,6),6-(1,6),6-(8,8)]
   130       3.430863       3.430863       3.430863    6[1-(0),6-(6,6),6-(6,8)]
   131        2.09049        2.09049        2.09049    6[6-(6,6),8-(29),8-(29)]
   132       1.544503       1.544503       1.544503    6[6-(6,6),8-(29),8-(29)]
   133       11.88874       11.88874       11.88874    6[6-(6,6),8-(29),8-(29)]
   134      11.133704      11.133704      11.133704    6[6-(1,6),6-(1,6),6-(8,8)]
   135      10.012217      10.012217      10.012217    6[1-(0),6-(6,6),6-(6,8)]
   136       9.319896       9.319896       9.319896    6[6-(1,6),6-(1,6),8-(6)]
   137       9.734305       9.734305       9.734305    6[1-(0),6-(6,6),6-(6,8)]
   138      10.844724      10.844724      10.844724    6[6-(1,6),6-(1,6),6-(8,8)]
   139      11.556721      11.556721      11.556721    6[1-(0),6-(6,6),6-(6,6)]
   140      11.341523      11.341523      11.341523    6[6-(6,6),8-(29),8-(29)]
   141       7.565114       7.565114       7.565114    6[1-(0),1-(0),6-(6,6,6),8-(6)]
   142        5.82017        5.82017        5.82017    6[1-(0),1-(0),6-(6,6,6),8-(6)]
   143        4.10105        4.10105        4.10105    6[6-(1,6),6-(1,6),8-(6)]
   144       3.713694       3.713694       3.713694    6[1-(0),6-(6,6),6-(6,8)]
   145        2.62172        2.62172        2.62172    6[6-(1,6),6-(1,6),6-(8,8)]
   146       1.930629       1.930629       1.930629    6[1-(0),6-(6,6),6-(6,6)]
   147       2.351186       2.351186       2.351186    6[6-(1,6),6-(1,6),6-(8,8)]
   148       3.430863       3.430863       3.430863    6[1-(0),6-(6,6),6-(6,8)]
   149        2.09049        2.09049        2.09049    6[6-(6,6),8-(29),8-(29)]
   150       1.544503       1.544503       1.544503    6[6-(6,6),8-(29),8-(29)]
   151        0.40826        0.40826        0.40826    6[6-(6,6),8-(29),8-(29)]
   152       1.163296       1.163296       1.163296    6[6-(1,6),6-(1,6),6-(8,8)]
   153       2.284783       2.284783       2.284783    6[1-(0),6-(6,6),6-(6,8)]
   154       2.977104       2.977104       2.977104    6[6-(1,6),6-(1,6),8-(6)]
   155       2.562695       2.562695       2.562695    6[1-(0),6-(6,6),6-(6,8)]
   156       1.452276       1.452276       1.452276    6[6-(1,6),6-(1,6),6-(8,8)]
   157       0.740279       0.740279       0.740279    6[1-(0),6-(6,6),6-(6,6)]
   158       0.955477       0.955477       0.955477    6[6-(6,6),8-(29),8-(29)]
   159       4.731886       4.731886       4.731886    6[1-(0),1-(0),6-(6,6,6),8-(6)]
   160        6.47683        6.47683        6.47683    6[1-(0),1-(0),6-(6,6,6),8-(6)]
   161        8.19595        8.19595        8.19595    6[6-(1,6),6-(1,6),8-(6)]
   162       8.583306       8.583306       8.583306    6[1-(0),6-(6,6),6-(6,8)]
   163        9.67528        9.67528        9.67528    6[6-(1,6),6-(1,6),6-(8,8)]
   164      10.366371      10.366371      10.366371    6[1-(0),6-(6,6),6-(6,6)]
   165       9.945814       9.945814       9.945814    6[6-(1,6),6-(1,6),6-(8,8)]
   166       8.866137       8.866137       8.866137    6[1-(0),6-(6,6),6-(6,8)]
   167       10.20651       10.20651       10.20651    6[6-(6,6),8-(29),8-(29)]
   168      10.752497      10.752497      10.752497    6[6-(6,6),8-(29),8-(29)]
   169       11.88874       11.88874       11.88874    6[6-(6,6),8-(29),8-(29)]
   170      11.133704      11.133704      11.133704    6[6-(1,6),6-(1,6),6-(8,8)]
   171      10.012217      10.012217      10.012217    6[1-(0),6-(6,6),6-(6,8)]
   172       9.319896       9.319896       9.319896    6[6-(1,6),6-(1,6),8-(6)]
   173       9.734305       9.734305       9.734305    6[1-(0),6-(6,6),6-(6,8)]
   174      10.844724      10.844724      10.844724    6[6-(1,6),6-(1,6),6-(8,8)]
   175      11.556721      11.556721      11.556721    6[1-(0),6-(6,6),6-(6,6)]
   176      11.341523      11.341523      11.341523    6[6-(6,6),8-(29),8-(29)]
   177       7.565114       7.565114       7.565114    6[1-(0),1-(0),6-(6,6,6),8-(6)]
   178        5.82017        5.82017        5.82017    6[1-(0),1-(0),6-(6,6,6),8-(6)]
   179        4.10105        4.10105        4.10105    6[6-(1,6),6-(1,6),8-(6)]
   180       3.713694       3.713694       3.713694    6[1-(0),6-(6,6),6-(6,8)]
   181        2.62172        2.62172        2.62172    6[6-(1,6),6-(1,6),6-(8,8)]
   182       1.930629       1.930629       1.930629    6[1-(0),6-(6,6),6-(6,6)]
   183       2.351186       2.351186       2.351186    6[6-(1,6),6-(1,6),6-(8,8)]
   184       3.430863       3.430863       3.430863    6[1-(0),6-(6,6),6-(6,8)]
   185        2.09049        2.09049        2.09049    6[6-(6,6),8-(29),8-(29)]
   186       1.544503       1.544503       1.544503    6[6-(6,6),8-(29),8-(29)]
   187        0.40826        0.40826        0.40826    6[6-(6,6),8-(29),8-(29)]
   188       1.163296       1.163296       1.163296    6[6-(1,6),6-(1,6),6-(8,8)]
   189       2.284783       2.284783       2.284783    6[1-(0),6-(6,6),6-(6,8)]
   190       2.977104       2.977104       2.977104    6[6-(1,6),6-(1,6),8-(6)]
   191       2.562695       2.562695       2.562695    6[1-(0),6-(6,6),6-(6,8)]
   192       1.452276       1.452276       1.452276    6[6-(1,6),6-(1,6),6-(8,8)]
   193       0.740279       0.740279       0.740279    6[1-(0),6-(6,6),6-(6,6)]
   194       0.955477       0.955477       0.955477    6[6-(6,6),8-(29),8-(29)]
   195       4.731886       4.731886       4.731886    6[1-(0),1-(0),6-(6,6,6),8-(6)]
   196        6.47683        6.47683        6.47683    6[1-(0),1-(0),6-(6,6,6),8-(6)]
   197        8.19595        8.19595        8.19595    6[6-(1,6),6-(1,6),8-(6)]
   198       8.583306       8.583306       8.583306    6[1-(0),6-(6,6),6-(6,8)]
   199        9.67528        9.67528        9.67528    6[6-(1,6),6-(1,6),6-(8,8)]
   200      10.366371      10.366371      10.366371    6[1-(0),6-(6,6),6-(6,6)]
   201       9.945814       9.945814       9.945814    6[6-(1,6),6-(1,6),6-(8,8)]
   202       8.866137       8.866137       8.866137    6[1-(0),6-(6,6),6-(6,8)]
   203       10.20651       10.20651       10.20651    6[6-(6,6),8-(29),8-(29)]
   204      10.752497      10.752497      10.752497    6[6-(6,6),8-(29),8-(29)]
   205        0.40826        0.40826        0.40826    6[6-(6,6),8-(29),8-(29)]
   206       1.163296       1.163296       1.163296    6[6-(1,6),6-(1,6),6-(8,8)]
   207       2.284783       2.284783       2.284783    6[1-(0),6-(6,6),6-(6,8)]
   208       2.977104       2.977104       2.977104    6[6-(1,6),6-(1,6),8-(6)]
   209       2.562695       2.562695       2.562695    6[1-(0),6-(6,6),6-(6,8)]
   210       1.452276       1.452276       1.452276    6[6-(1,6),6-(1,6),6-(8,8)]
   211       0.740279       0.740279       0.740279    6[1-(0),6-(6,6),6-(6,6)]
   212       0.955477       0.955477       0.955477    6[6-(6,6),8-(29),8-(29)]
   213       4.731886       4.731886       4.731886    6[1-(0),1-(0),6-(6,6,6),8-(6)]
   214        6.47683        6.47683        6.47683    6[1-(0),1-(0),6-(6,6,6),8-(6)]
   215        8.19595        8.19595        8.19595    6[6-(1,6),6-(1,6),8-(6)]
   216       8.583306       8.583306       8.583306    6[1-(0),6-(6,6),6-(6,8)]
   217        9.67528        9.67528        9.67528    6[6-(1,6),6-(1,6),6-(8,8)]
   218      10.366371      10.366371      10.366371    6[1-(0),6-(6,6),6-(6,6)]
   219       9.945814       9.945814       9.945814    6[6-(1,6),6-(1,6),6-(8,8)]
   220       8.866137       8.866137       8.866137    6[1-(0),6-(6,6),6-(6,8)]
   221       10.20651       10.20651       10.20651    6[6-(6,6),8-(29),8-(29)]
   222      10.752497      10.752497      10.752497    6[6-(6,6),8-(29),8-(29)]
   223       11.88874       11.88874       11.88874    6[6-(6,6),8-(29),8-(29)]
   224      11.133704      11.133704      11.133704    6[6-(1,6),6-(1,6),6-(8,8)]
   225      10.012217      10.012217      10.012217    6[1-(0),6-(6,6),6-(6,8)]
   226       9.319896       9.319896       9.319896    6[6-(1,6),6-(1,6),8-(6)]
   227       9.734305       9.734305       9.734305    6[1-(0),6-(6,6),6-(6,8)]
   228      10.844724      10.844724      10.844724    6[6-(1,6),6-(1,6),6-(8,8)]
   229      11.556721      11.556721      11.556721    6[1-(0),6-(6,6),6-(6,6)]
   230      11.341523      11.341523      11.341523    6[6-(6,6),8-(29),8-(29)]
   231       7.565114       7.565114       7.565114    6[1-(0),1-(0),6-(6,6,6),8-(6)]
   232        5.82017        5.82017        5.82017    6[1-(0),1-(0),6-(6,6,6),8-(6)]
   233        4.10105        4.10105        4.10105    6[6-(1,6),6-(1,6),8-(6)]
   234       3.713694       3.713694       3.713694    6[1-(0),6-(6,6),6-(6,8)]
   235        2.62172        2.62172        2.62172    6[6-(1,6),6-(1,6),6-(8,8)]
   236       1.930629       1.930629       1.930629    6[1-(0),6-(6,6),6-(6,6)]
   237       2.351186       2.351186       2.351186    6[6-(1,6),6-(1,6),6-(8,8)]
   238       3.430863       3.430863       3.430863    6[1-(0),6-(6,6),6-(6,8)]
   239        2.09049        2.09049        2.09049    6[6-(6,6),8-(29),8-(29)]
   240       1.544503       1.544503       1.544503    6[6-(6,6),8-(29),8-(29)]
   241        5.61481        5.61481        5.61481    6[6-(1,1,8),6-(1,1,8),6-(1,1,8),6-(1,1,8)]
   242        6.68219        6.68219        6.68219    6[6-(1,1,8),6-(1,1,8),6-(1,1,8),6-(1,1,8)]
   243        6.68219        6.68219        6.68219    6[6-(1,1,8),6-(1,1,8),6-(1,1,8),6-(1,1,8)]
   244        5.61481        5.61481        5.61481    6[6-(1,1,8),6-(1,1,8),6-(1,1,8),6-(1,1,8)]
   245      11.652637      11.652637      11.652637    8[6-(6,8),29-(8,8,8)]
   246       0.876776       0.876776       0.876776    8[6-(6,8),29-(8,8,8)]
   247      -0.027053      -0.027053      -0.027053    8[6-(6,8),29-(8,8,8)]
   248       1.533436       1.533436       1.533436    8[6-(6,8),29-(8,8,8)]
   249       4.002674       4.002674       4.002674    8[6-(1,1,6),6-(6,6)]
   250       7.192515       7.192515       7.192515    8[6-(1,1,6),6-(6,6)]
   251       9.656834       9.656834       9.656834    8[6-(6,8),29-(8,8,8)]
   252      11.234539      11.234539      11.234539    8[6-(6,8),29-(8,8,8)]
   253      11.829714      11.829714      11.829714    8[6-(6,8),29-(8,8,8)]
   254      10.291359      10.291359      10.291359    8[6-(6,8),29-(8,8,8)]
   255       0.644363       0.644363       0.644363    8[6-(6,8),29-(8,8,8)]
   256      11.420224      11.420224      11.420224    8[6-(6,8),29-(8,8,8)]
   257       0.027053       0.027053       0.027053    8[6-(6,8),29-(8,8,8)]
   258      10.763564      10.763564      10.763564    8[6-(6,8),29-(8,8,8)]
   259       8.294327       8.294327       8.294327    8[6-(1,1,6),6-(6,6)]
   260       5.104485       5.104485       5.104485    8[6-(1,1,6),6-(6,6)]
   261       2.640166       2.640166       2.640166    8[6-(6,8),29-(8,8,8)]
   262       1.062461       1.062461       1.062461    8[6-(6,8),29-(8,8,8)]
   263       0.467286       0.467286       0.467286    8[6-(6,8),29-(8,8,8)]
   264       2.005641       2.005641       2.005641    8[6-(6,8),29-(8,8,8)]
   265       0.644363       0.644363       0.644363    8[6-(6,8),29-(8,8,8)]
   266      11.420224      11.420224      11.420224    8[6-(6,8),29-(8,8,8)]
   267       0.027053       0.027053       0.027053    8[6-(6,8),29-(8,8,8)]
   268      10.763564      10.763564      10.763564    8[6-(6,8),29-(8,8,8)]
   269       8.294327       8.294327       8.294327    8[6-(1,1,6),6-(6,6)]
   270       5.104485       5.104485       5.104485    8[6-(1,1,6),6-(6,6)]
   271       2.640166       2.640166       2.640166    8[6-(6,8),29-(8,8,8)]
   272       1.062461       1.062461       1.062461    8[6-(6,8),29-(8,8,8)]
   273       0.467286       0.467286       0.467286    8[6-(6,8),29-(8,8,8)]
   274       2.005641       2.005641       2.005641    8[6-(6,8),29-(8,8,8)]
   275      11.652637      11.652637      11.652637    8[6-(6,8),29-(8,8,8)]
   276       0.876776       0.876776       0.876776    8[6-(6,8),29-(8,8,8)]
   277      -0.027053      -0.027053      -0.027053    8[6-(6,8),29-(8,8,8)]
   278       1.533436       1.533436       1.533436    8[6-(6,8),29-(8,8,8)]
   279       4.002674       4.002674       4.002674    8[6-(1,1,6),6-(6,6)]
   280       7.192515       7.192515       7.192515    8[6-(1,1,6),6-(6,6)]
   281       9.656834       9.656834       9.656834    8[6-(6,8),29-(8,8,8)]
   282      11.234539      11.234539      11.234539    8[6-(6,8),29-(8,8,8)]
   283      11.829714      11.829714      11.829714    8[6-(6,8),29-(8,8,8)]
   284      10.291359      10.291359      10.291359    8[6-(6,8),29-(8,8,8)]
   285       0.644363       0.644363       0.644363    8[6-(6,8),29-(8,8,8)]
   286      11.420224      11.420224      11.420224    8[6-(6,8),29-(8,8,8)]
   287       0.027053       0.027053       0.027053    8[6-(6,8),29-(8,8,8)]
   288      10.763564      10.763564      10.763564    8[6-(6,8),29-(8,8,8)]
   289       8.294327       8.294327       8.294327    8[6-(1,1,6),6-(6,6)]
   290       5.104485       5.104485       5.104485    8[6-(1,1,6),6-(6,6)]
   291       2.640166       2.640166       2.640166    8[6-(6,8),29-(8,8,8)]
   292       1.062461       1.062461       1.062461    8[6-(6,8),29-(8,8,8)]
   293       0.467286       0.467286       0.467286    8[6-(6,8),29-(8,8,8)]
   294       2.005641       2.005641       2.005641    8[6-(6,8),29-(8,8,8)]
   295      11.652637      11.652637      11.652637    8[6-(6,8),29-(8,8,8)]
   296       0.876776       0.876776       0.876776    8[6-(6,8),29-(8,8,8)]
   297      -0.027053      -0.027053      -0.027053    8[6-(6,8),29-(8,8,8)]
   298       1.533436       1.533436       1.533436    8[6-(6,8),29-(8,8,8)]
   299       4.002674       4.002674       4.002674    8[6-(1,1,6),6-(6,6)]
   300       7.192515       7.192515       7.192515    8[6-(1,1,6),6-(6,6)]
   301       9.656834       9.656834       9.656834    8[6-(6,8),29-(8,8,8)]
   302      11.234539      11.234539      11.234539    8[6-(6,8),29-(8,8,8)]
   303      11.829714      11.829714      11.829714    8[6-(6,8),29-(8,8,8)]
   304      10.291359      10.291359      10.291359    8[6-(6,8),29-(8,8,8)]
   305      11.652637      11.652637      11.652637    8[6-(6,8),29-(8,8,8)]
   306       0.876776       0.876776       0.876776    8[6-(6,8),29-(8,8,8)]
   307      -0.027053      -0.027053      -0.027053    8[6-(6,8),29-(8,8,8)]
   308       1.533436       1.533436       1.533436    8[6-(6,8),29-(8,8,8)]
   309       4.002674       4.002674       4.002674    8[6-(1,1,6),6-(6,6)]
   310       7.192515       7.192515       7.192515    8[6-(1,1,6),6-(6,6)]
   311       9.656834       9.656834       9.656834    8[6-(6,8),29-(8,8,8)]
   312      11.234539      11.234539      11.234539    8[6-(6,8),29-(8,8,8)]
   313      11.829714      11.829714      11.829714    8[6-(6,8),29-(8,8,8)]
   314      10.291359      10.291359      10.291359    8[6-(6,8),29-(8,8,8)]
   315       0.644363       0.644363       0.644363    8[6-(6,8),29-(8,8,8)]
   316      11.420224      11.420224      11.420224    8[6-(6,8),29-(8,8,8)]
   317       0.027053       0.027053       0.027053    8[6-(6,8),29-(8,8,8)]
   318      10.763564      10.763564      10.763564    8[6-(6,8),29-(8,8,8)]
   319       8.294327       8.294327       8.294327    8[6-(1,1,6),6-(6,6)]
   320       5.104485       5.104485       5.104485    8[6-(1,1,6),6-(6,6)]
   321       2.640166       2.640166       2.640166    8[6-(6,8),29-(8,8,8)]
   322       1.062461       1.062461       1.062461    8[6-(6,8),29-(8,8,8)]
   323       0.467286       0.467286       0.467286    8[6-(6,8),29-(8,8,8)]
   324       2.005641       2.005641       2.005641    8[6-(6,8),29-(8,8,8)]
