# Supplementary material for: A collection of forcefield precursors for metal–organic frameworks
Source: RSC Adv. 2019 Nov 13;9(63):36492–507. doi: 10.1039/c9ra07327b (PMC9075174; doi:10.1039/c9ra07327b)
Supplement: RA-009-C9RA07327B-s391 [file RA-009-C9RA07327B-s391.txt]

DANZID_charged

9.994100    0.000000    0.000000
0.000000    29.284600    0.000000
0.000000    0.000000    29.284600

     1            0.0            0.0            0.0    48[8-(6),8-(6),8-(6),8-(6),17-(29),17-(29)]
     2            0.0            0.0            0.0    48[8-(6),8-(6),8-(6),8-(6),17-(29),17-(29)]
     3            0.0            0.0            0.0    48[8-(6),8-(6),8-(6),8-(6),17-(29),17-(29)]
     4            0.0            0.0            0.0    48[8-(6),8-(6),8-(6),8-(6),17-(29),17-(29)]
     5       7.864157       7.864157       7.864157    29[8-(6),8-(6),8-(6),17-(48)]
     6       7.864157       7.864157       7.864157    29[8-(6),8-(6),8-(6),17-(48)]
     7       7.864157       7.864157       7.864157    29[8-(6),8-(6),8-(6),17-(48)]
     8       7.864157       7.864157       7.864157    29[8-(6),8-(6),8-(6),17-(48)]
     9       2.129943       2.129943       2.129943    29[8-(6),8-(6),8-(6),17-(48)]
    10       2.129943       2.129943       2.129943    29[8-(6),8-(6),8-(6),17-(48)]
    11       2.129943       2.129943       2.129943    29[8-(6),8-(6),8-(6),17-(48)]
    12       2.129943       2.129943       2.129943    29[8-(6),8-(6),8-(6),17-(48)]
    13       6.448193       6.448193       6.448193    29[7-(6,6),7-(6,6),7-(6,6),7-(6,6)]
    14       3.545907       3.545907       3.545907    29[7-(6,6),7-(6,6),7-(6,6),7-(6,6)]
    15       5.303869       5.303869       5.303869    1[6-(6,6)]
    16       6.582114       6.582114       6.582114    1[6-(6,6)]
    17       9.207564       9.207564       9.207564    1[6-(6,6)]
    18       9.027671       9.027671       9.027671    1[6-(6,6)]
    19       9.530374       9.530374       9.530374    1[6-(6,6)]
    20       6.648075       6.648075       6.648075    1[6-(6,6)]
    21       6.126383       6.126383       6.126383    1[6-(6,6)]
    22       5.303869       5.303869       5.303869    1[6-(6,6)]
    23       6.582114       6.582114       6.582114    1[6-(6,6)]
    24       9.207564       9.207564       9.207564    1[6-(6,6)]
    25       9.027671       9.027671       9.027671    1[6-(6,6)]
    26       9.530374       9.530374       9.530374    1[6-(6,6)]
    27       6.648075       6.648075       6.648075    1[6-(6,6)]
    28       6.126383       6.126383       6.126383    1[6-(6,6)]
    29       5.303869       5.303869       5.303869    1[6-(6,6)]
    30       6.582114       6.582114       6.582114    1[6-(6,6)]
    31       9.207564       9.207564       9.207564    1[6-(6,6)]
    32       9.027671       9.027671       9.027671    1[6-(6,6)]
    33       9.530374       9.530374       9.530374    1[6-(6,6)]
    34       6.648075       6.648075       6.648075    1[6-(6,6)]
    35       6.126383       6.126383       6.126383    1[6-(6,6)]
    36       5.303869       5.303869       5.303869    1[6-(6,6)]
    37       6.582114       6.582114       6.582114    1[6-(6,6)]
    38       9.207564       9.207564       9.207564    1[6-(6,6)]
    39       9.027671       9.027671       9.027671    1[6-(6,6)]
    40       9.530374       9.530374       9.530374    1[6-(6,6)]
    41       6.648075       6.648075       6.648075    1[6-(6,6)]
    42       6.126383       6.126383       6.126383    1[6-(6,6)]
    43       4.690231       4.690231       4.690231    1[6-(6,6)]
    44       3.411986       3.411986       3.411986    1[6-(6,6)]
    45       0.786536       0.786536       0.786536    1[6-(6,6)]
    46       0.966429       0.966429       0.966429    1[6-(6,6)]
    47       0.463726       0.463726       0.463726    1[6-(6,6)]
    48       3.346025       3.346025       3.346025    1[6-(6,6)]
    49       3.867717       3.867717       3.867717    1[6-(6,6)]
    50       4.690231       4.690231       4.690231    1[6-(6,6)]
    51       3.411986       3.411986       3.411986    1[6-(6,6)]
    52       0.786536       0.786536       0.786536    1[6-(6,6)]
    53       0.966429       0.966429       0.966429    1[6-(6,6)]
    54       0.463726       0.463726       0.463726    1[6-(6,6)]
    55       3.346025       3.346025       3.346025    1[6-(6,6)]
    56       3.867717       3.867717       3.867717    1[6-(6,6)]
    57       4.690231       4.690231       4.690231    1[6-(6,6)]
    58       3.411986       3.411986       3.411986    1[6-(6,6)]
    59       0.786536       0.786536       0.786536    1[6-(6,6)]
    60       0.966429       0.966429       0.966429    1[6-(6,6)]
    61       0.463726       0.463726       0.463726    1[6-(6,6)]
    62       3.346025       3.346025       3.346025    1[6-(6,6)]
    63       3.867717       3.867717       3.867717    1[6-(6,6)]
    64       4.690231       4.690231       4.690231    1[6-(6,6)]
    65       3.411986       3.411986       3.411986    1[6-(6,6)]
    66       0.786536       0.786536       0.786536    1[6-(6,6)]
    67       0.966429       0.966429       0.966429    1[6-(6,6)]
    68       0.463726       0.463726       0.463726    1[6-(6,6)]
    69       3.346025       3.346025       3.346025    1[6-(6,6)]
    70       3.867717       3.867717       3.867717    1[6-(6,6)]
    71       8.156185       8.156185       8.156185    1[6-(6,6)]
    72       6.246312       6.246312       6.246312    1[6-(6,6)]
    73       4.731207       4.731207       4.731207    1[6-(1,1,7)]
    74       6.049429       6.049429       6.049429    1[6-(1,1,7)]
    75       6.086407       6.086407       6.086407    1[6-(1,1,7)]
    76       6.383232       6.383232       6.383232    1[6-(6,6)]
    77       4.274477       4.274477       4.274477    1[6-(6,6)]
    78       7.907332       7.907332       7.907332    1[6-(6,7)]
    79       3.942672       3.942672       3.942672    1[6-(6,7)]
    80       8.156185       8.156185       8.156185    1[6-(6,6)]
    81       6.246312       6.246312       6.246312    1[6-(6,6)]
    82       4.731207       4.731207       4.731207    1[6-(1,1,7)]
    83       6.049429       6.049429       6.049429    1[6-(1,1,7)]
    84       6.086407       6.086407       6.086407    1[6-(1,1,7)]
    85       6.383232       6.383232       6.383232    1[6-(6,6)]
    86       4.274477       4.274477       4.274477    1[6-(6,6)]
    87       7.907332       7.907332       7.907332    1[6-(6,7)]
    88       3.942672       3.942672       3.942672    1[6-(6,7)]
    89       8.156185       8.156185       8.156185    1[6-(6,6)]
    90       6.246312       6.246312       6.246312    1[6-(6,6)]
    91       4.731207       4.731207       4.731207    1[6-(1,1,7)]
    92       6.049429       6.049429       6.049429    1[6-(1,1,7)]
    93       6.086407       6.086407       6.086407    1[6-(1,1,7)]
    94       6.383232       6.383232       6.383232    1[6-(6,6)]
    95       4.274477       4.274477       4.274477    1[6-(6,6)]
    96       7.907332       7.907332       7.907332    1[6-(6,7)]
    97       3.942672       3.942672       3.942672    1[6-(6,7)]
    98       8.156185       8.156185       8.156185    1[6-(6,6)]
    99       6.246312       6.246312       6.246312    1[6-(6,6)]
   100       4.731207       4.731207       4.731207    1[6-(1,1,7)]
   101       6.049429       6.049429       6.049429    1[6-(1,1,7)]
   102       6.086407       6.086407       6.086407    1[6-(1,1,7)]
   103       6.383232       6.383232       6.383232    1[6-(6,6)]
   104       4.274477       4.274477       4.274477    1[6-(6,6)]
   105       7.907332       7.907332       7.907332    1[6-(6,7)]
   106       3.942672       3.942672       3.942672    1[6-(6,7)]
   107       1.837915       1.837915       1.837915    1[6-(6,6)]
   108       3.747788       3.747788       3.747788    1[6-(6,6)]
   109       5.262893       5.262893       5.262893    1[6-(1,1,7)]
   110       3.944671       3.944671       3.944671    1[6-(1,1,7)]
   111       3.907693       3.907693       3.907693    1[6-(1,1,7)]
   112       3.610868       3.610868       3.610868    1[6-(6,6)]
   113       5.719623       5.719623       5.719623    1[6-(6,6)]
   114       2.086768       2.086768       2.086768    1[6-(6,7)]
   115       6.051428       6.051428       6.051428    1[6-(6,7)]
   116       1.837915       1.837915       1.837915    1[6-(6,6)]
   117       3.747788       3.747788       3.747788    1[6-(6,6)]
   118       5.262893       5.262893       5.262893    1[6-(1,1,7)]
   119       3.944671       3.944671       3.944671    1[6-(1,1,7)]
   120       3.907693       3.907693       3.907693    1[6-(1,1,7)]
   121       3.610868       3.610868       3.610868    1[6-(6,6)]
   122       5.719623       5.719623       5.719623    1[6-(6,6)]
   123       2.086768       2.086768       2.086768    1[6-(6,7)]
   124       6.051428       6.051428       6.051428    1[6-(6,7)]
   125       1.837915       1.837915       1.837915    1[6-(6,6)]
   126       3.747788       3.747788       3.747788    1[6-(6,6)]
   127       5.262893       5.262893       5.262893    1[6-(1,1,7)]
   128       3.944671       3.944671       3.944671    1[6-(1,1,7)]
   129       3.907693       3.907693       3.907693    1[6-(1,1,7)]
   130       3.610868       3.610868       3.610868    1[6-(6,6)]
   131       5.719623       5.719623       5.719623    1[6-(6,6)]
   132       2.086768       2.086768       2.086768    1[6-(6,7)]
   133       6.051428       6.051428       6.051428    1[6-(6,7)]
   134       1.837915       1.837915       1.837915    1[6-(6,6)]
   135       3.747788       3.747788       3.747788    1[6-(6,6)]
   136       5.262893       5.262893       5.262893    1[6-(1,1,7)]
   137       3.944671       3.944671       3.944671    1[6-(1,1,7)]
   138       3.907693       3.907693       3.907693    1[6-(1,1,7)]
   139       3.610868       3.610868       3.610868    1[6-(6,6)]
   140       5.719623       5.719623       5.719623    1[6-(6,6)]
   141       2.086768       2.086768       2.086768    1[6-(6,7)]
   142       6.051428       6.051428       6.051428    1[6-(6,7)]
   143       6.001457       6.001457       6.001457    6[1-(0),6-(6,6),6-(6,6)]
   144       6.764007       6.764007       6.764007    6[1-(0),6-(6,6),6-(6,6)]
   145       8.069236       8.069236       8.069236    6[6-(1,6),6-(1,6),6-(8,8)]
   146       8.329083       8.329083       8.329083    6[1-(0),6-(6,6),6-(6,6)]
   147       5.711628       5.711628       5.711628    6[6-(1,6),6-(1,6),6-(8,8)]
   148       8.566943       8.566943       8.566943    6[1-(0),6-(1,6),6-(6,6)]
   149       8.141194       8.141194       8.141194    6[6-(1,6),6-(1,6),6-(8,8)]
   150       7.573529       7.573529       7.573529    6[6-(1,6),6-(1,6),6-(6,6)]
   151       9.188576       9.188576       9.188576    6[6-(6,6),8-(29),8-(48)]
   152       4.294465       4.294465       4.294465    6[6-(6,6),8-(0),8-(29)]
   153       8.440017       8.440017       8.440017    6[6-(6,6),8-(29),8-(48)]
   154       7.277704       7.277704       7.277704    6[6-(1,6),6-(1,6),6-(6,6)]
   155       8.854773       8.854773       8.854773    6[1-(0),6-(1,6),6-(6,6)]
   156       7.127792       7.127792       7.127792    6[1-(0),6-(1,6),6-(6,6)]
   157       6.846958       6.846958       6.846958    6[1-(0),6-(1,6),6-(6,6)]
   158       6.001457       6.001457       6.001457    6[1-(0),6-(6,6),6-(6,6)]
   159       6.764007       6.764007       6.764007    6[1-(0),6-(6,6),6-(6,6)]
   160       8.069236       8.069236       8.069236    6[6-(1,6),6-(1,6),6-(8,8)]
   161       8.329083       8.329083       8.329083    6[1-(0),6-(6,6),6-(6,6)]
   162       5.711628       5.711628       5.711628    6[6-(1,6),6-(1,6),6-(8,8)]
   163       8.566943       8.566943       8.566943    6[1-(0),6-(1,6),6-(6,6)]
   164       8.141194       8.141194       8.141194    6[6-(1,6),6-(1,6),6-(8,8)]
   165       7.573529       7.573529       7.573529    6[6-(1,6),6-(1,6),6-(6,6)]
   166       9.188576       9.188576       9.188576    6[6-(6,6),8-(29),8-(48)]
   167       4.294465       4.294465       4.294465    6[6-(6,6),8-(0),8-(29)]
   168       8.440017       8.440017       8.440017    6[6-(6,6),8-(29),8-(48)]
   169       7.277704       7.277704       7.277704    6[6-(1,6),6-(1,6),6-(6,6)]
   170       8.854773       8.854773       8.854773    6[1-(0),6-(1,6),6-(6,6)]
   171       7.127792       7.127792       7.127792    6[1-(0),6-(1,6),6-(6,6)]
   172       6.846958       6.846958       6.846958    6[1-(0),6-(1,6),6-(6,6)]
   173       6.001457       6.001457       6.001457    6[1-(0),6-(6,6),6-(6,6)]
   174       6.764007       6.764007       6.764007    6[1-(0),6-(6,6),6-(6,6)]
   175       8.069236       8.069236       8.069236    6[6-(1,6),6-(1,6),6-(8,8)]
   176       8.329083       8.329083       8.329083    6[1-(0),6-(6,6),6-(6,6)]
   177       5.711628       5.711628       5.711628    6[6-(1,6),6-(1,6),6-(8,8)]
   178       8.566943       8.566943       8.566943    6[1-(0),6-(1,6),6-(6,6)]
   179       8.141194       8.141194       8.141194    6[6-(1,6),6-(1,6),6-(8,8)]
   180       7.573529       7.573529       7.573529    6[6-(1,6),6-(1,6),6-(6,6)]
   181       9.188576       9.188576       9.188576    6[6-(6,6),8-(29),8-(48)]
   182       4.294465       4.294465       4.294465    6[6-(6,6),8-(0),8-(29)]
   183       8.440017       8.440017       8.440017    6[6-(6,6),8-(29),8-(48)]
   184       7.277704       7.277704       7.277704    6[6-(1,6),6-(1,6),6-(6,6)]
   185       8.854773       8.854773       8.854773    6[1-(0),6-(1,6),6-(6,6)]
   186       7.127792       7.127792       7.127792    6[1-(0),6-(1,6),6-(6,6)]
   187       6.846958       6.846958       6.846958    6[1-(0),6-(1,6),6-(6,6)]
   188       6.001457       6.001457       6.001457    6[1-(0),6-(6,6),6-(6,6)]
   189       6.764007       6.764007       6.764007    6[1-(0),6-(6,6),6-(6,6)]
   190       8.069236       8.069236       8.069236    6[6-(1,6),6-(1,6),6-(8,8)]
   191       8.329083       8.329083       8.329083    6[1-(0),6-(6,6),6-(6,6)]
   192       5.711628       5.711628       5.711628    6[6-(1,6),6-(1,6),6-(8,8)]
   193       8.566943       8.566943       8.566943    6[1-(0),6-(1,6),6-(6,6)]
   194       8.141194       8.141194       8.141194    6[6-(1,6),6-(1,6),6-(8,8)]
   195       7.573529       7.573529       7.573529    6[6-(1,6),6-(1,6),6-(6,6)]
   196       9.188576       9.188576       9.188576    6[6-(6,6),8-(29),8-(48)]
   197       4.294465       4.294465       4.294465    6[6-(6,6),8-(0),8-(29)]
   198       8.440017       8.440017       8.440017    6[6-(6,6),8-(29),8-(48)]
   199       7.277704       7.277704       7.277704    6[6-(1,6),6-(1,6),6-(6,6)]
   200       8.854773       8.854773       8.854773    6[1-(0),6-(1,6),6-(6,6)]
   201       7.127792       7.127792       7.127792    6[1-(0),6-(1,6),6-(6,6)]
   202       6.846958       6.846958       6.846958    6[1-(0),6-(1,6),6-(6,6)]
   203       3.992643       3.992643       3.992643    6[1-(0),6-(6,6),6-(6,6)]
   204       3.230093       3.230093       3.230093    6[1-(0),6-(6,6),6-(6,6)]
   205       1.924864       1.924864       1.924864    6[6-(1,6),6-(1,6),6-(8,8)]
   206       1.665017       1.665017       1.665017    6[1-(0),6-(6,6),6-(6,6)]
   207       4.282472       4.282472       4.282472    6[6-(1,6),6-(1,6),6-(8,8)]
   208       1.427157       1.427157       1.427157    6[1-(0),6-(1,6),6-(6,6)]
   209       1.852906       1.852906       1.852906    6[6-(1,6),6-(1,6),6-(8,8)]
   210       2.420571       2.420571       2.420571    6[6-(1,6),6-(1,6),6-(6,6)]
   211       0.805524       0.805524       0.805524    6[6-(6,6),8-(29),8-(48)]
   212       5.699635       5.699635       5.699635    6[6-(6,6),8-(0),8-(29)]
   213       1.554083       1.554083       1.554083    6[6-(6,6),8-(29),8-(48)]
   214       2.716396       2.716396       2.716396    6[6-(1,6),6-(1,6),6-(6,6)]
   215       1.139327       1.139327       1.139327    6[1-(0),6-(1,6),6-(6,6)]
   216       2.866308       2.866308       2.866308    6[1-(0),6-(1,6),6-(6,6)]
   217       3.147142       3.147142       3.147142    6[1-(0),6-(1,6),6-(6,6)]
   218       3.992643       3.992643       3.992643    6[1-(0),6-(6,6),6-(6,6)]
   219       3.230093       3.230093       3.230093    6[1-(0),6-(6,6),6-(6,6)]
   220       1.924864       1.924864       1.924864    6[6-(1,6),6-(1,6),6-(8,8)]
   221       1.665017       1.665017       1.665017    6[1-(0),6-(6,6),6-(6,6)]
   222       4.282472       4.282472       4.282472    6[6-(1,6),6-(1,6),6-(8,8)]
   223       1.427157       1.427157       1.427157    6[1-(0),6-(1,6),6-(6,6)]
   224       1.852906       1.852906       1.852906    6[6-(1,6),6-(1,6),6-(8,8)]
   225       2.420571       2.420571       2.420571    6[6-(1,6),6-(1,6),6-(6,6)]
   226       0.805524       0.805524       0.805524    6[6-(6,6),8-(29),8-(48)]
   227       5.699635       5.699635       5.699635    6[6-(6,6),8-(0),8-(29)]
   228       1.554083       1.554083       1.554083    6[6-(6,6),8-(29),8-(48)]
   229       2.716396       2.716396       2.716396    6[6-(1,6),6-(1,6),6-(6,6)]
   230       1.139327       1.139327       1.139327    6[1-(0),6-(1,6),6-(6,6)]
   231       2.866308       2.866308       2.866308    6[1-(0),6-(1,6),6-(6,6)]
   232       3.147142       3.147142       3.147142    6[1-(0),6-(1,6),6-(6,6)]
   233       3.992643       3.992643       3.992643    6[1-(0),6-(6,6),6-(6,6)]
   234       3.230093       3.230093       3.230093    6[1-(0),6-(6,6),6-(6,6)]
   235       1.924864       1.924864       1.924864    6[6-(1,6),6-(1,6),6-(8,8)]
   236       1.665017       1.665017       1.665017    6[1-(0),6-(6,6),6-(6,6)]
   237       4.282472       4.282472       4.282472    6[6-(1,6),6-(1,6),6-(8,8)]
   238       1.427157       1.427157       1.427157    6[1-(0),6-(1,6),6-(6,6)]
   239       1.852906       1.852906       1.852906    6[6-(1,6),6-(1,6),6-(8,8)]
   240       2.420571       2.420571       2.420571    6[6-(1,6),6-(1,6),6-(6,6)]
   241       0.805524       0.805524       0.805524    6[6-(6,6),8-(29),8-(48)]
   242       5.699635       5.699635       5.699635    6[6-(6,6),8-(0),8-(29)]
   243       1.554083       1.554083       1.554083    6[6-(6,6),8-(29),8-(48)]
   244       2.716396       2.716396       2.716396    6[6-(1,6),6-(1,6),6-(6,6)]
   245       1.139327       1.139327       1.139327    6[1-(0),6-(1,6),6-(6,6)]
   246       2.866308       2.866308       2.866308    6[1-(0),6-(1,6),6-(6,6)]
   247       3.147142       3.147142       3.147142    6[1-(0),6-(1,6),6-(6,6)]
   248       3.992643       3.992643       3.992643    6[1-(0),6-(6,6),6-(6,6)]
   249       3.230093       3.230093       3.230093    6[1-(0),6-(6,6),6-(6,6)]
   250       1.924864       1.924864       1.924864    6[6-(1,6),6-(1,6),6-(8,8)]
   251       1.665017       1.665017       1.665017    6[1-(0),6-(6,6),6-(6,6)]
   252       4.282472       4.282472       4.282472    6[6-(1,6),6-(1,6),6-(8,8)]
   253       1.427157       1.427157       1.427157    6[1-(0),6-(1,6),6-(6,6)]
   254       1.852906       1.852906       1.852906    6[6-(1,6),6-(1,6),6-(8,8)]
   255       2.420571       2.420571       2.420571    6[6-(1,6),6-(1,6),6-(6,6)]
   256       0.805524       0.805524       0.805524    6[6-(6,6),8-(29),8-(48)]
   257       5.699635       5.699635       5.699635    6[6-(6,6),8-(0),8-(29)]
   258       1.554083       1.554083       1.554083    6[6-(6,6),8-(29),8-(48)]
   259       2.716396       2.716396       2.716396    6[6-(1,6),6-(1,6),6-(6,6)]
   260       1.139327       1.139327       1.139327    6[1-(0),6-(1,6),6-(6,6)]
   261       2.866308       2.866308       2.866308    6[1-(0),6-(1,6),6-(6,6)]
   262       3.147142       3.147142       3.147142    6[1-(0),6-(1,6),6-(6,6)]
   263       7.306687       7.306687       7.306687    6[1-(0),6-(1,7),6-(6,6)]
   264        6.21633        6.21633        6.21633    6[6-(1,6),6-(1,6),6-(6,6)]
   265       6.374237       6.374237       6.374237    6[6-(1,6),6-(6,6),7-(6,29)]
   266       6.309275       6.309275       6.309275    6[1-(0),6-(1,6),6-(6,7)]
   267       6.339258       6.339258       6.339258    6[6-(6,6),6-(6,7),6-(6,7)]
   268       5.677648       5.677648       5.677648    6[1-(0),1-(0),1-(0),7-(6,6)]
   269       6.359246       6.359246       6.359246    6[1-(0),6-(1,6),6-(6,7)]
   270        6.36924        6.36924        6.36924    6[6-(1,6),6-(6,6),7-(6,29)]
   271       5.012041       5.012041       5.012041    6[1-(0),6-(1,7),6-(6,6)]
   272       7.170767       7.170767       7.170767    6[1-(0),6-(1,6),7-(6,6)]
   273       4.786174       4.786174       4.786174    6[1-(0),6-(1,6),7-(6,6)]
   274       7.306687       7.306687       7.306687    6[1-(0),6-(1,7),6-(6,6)]
   275        6.21633        6.21633        6.21633    6[6-(1,6),6-(1,6),6-(6,6)]
   276       6.374237       6.374237       6.374237    6[6-(1,6),6-(6,6),7-(6,29)]
   277       6.309275       6.309275       6.309275    6[1-(0),6-(1,6),6-(6,7)]
   278       6.339258       6.339258       6.339258    6[6-(6,6),6-(6,7),6-(6,7)]
   279       5.677648       5.677648       5.677648    6[1-(0),1-(0),1-(0),7-(6,6)]
   280       6.359246       6.359246       6.359246    6[1-(0),6-(1,6),6-(6,7)]
   281        6.36924        6.36924        6.36924    6[6-(1,6),6-(6,6),7-(6,29)]
   282       5.012041       5.012041       5.012041    6[1-(0),6-(1,7),6-(6,6)]
   283       7.170767       7.170767       7.170767    6[1-(0),6-(1,6),7-(6,6)]
   284       4.786174       4.786174       4.786174    6[1-(0),6-(1,6),7-(6,6)]
   285       7.306687       7.306687       7.306687    6[1-(0),6-(1,7),6-(6,6)]
   286        6.21633        6.21633        6.21633    6[6-(1,6),6-(1,6),6-(6,6)]
   287       6.374237       6.374237       6.374237    6[6-(1,6),6-(6,6),7-(6,29)]
   288       6.309275       6.309275       6.309275    6[1-(0),6-(1,6),6-(6,7)]
   289       6.339258       6.339258       6.339258    6[6-(6,6),6-(6,7),6-(6,7)]
   290       5.677648       5.677648       5.677648    6[1-(0),1-(0),1-(0),7-(6,6)]
   291       6.359246       6.359246       6.359246    6[1-(0),6-(1,6),6-(6,7)]
   292        6.36924        6.36924        6.36924    6[6-(1,6),6-(6,6),7-(6,29)]
   293       5.012041       5.012041       5.012041    6[1-(0),6-(1,7),6-(6,6)]
   294       7.170767       7.170767       7.170767    6[1-(0),6-(1,6),7-(6,6)]
   295       4.786174       4.786174       4.786174    6[1-(0),6-(1,6),7-(6,6)]
   296       7.306687       7.306687       7.306687    6[1-(0),6-(1,7),6-(6,6)]
   297        6.21633        6.21633        6.21633    6[6-(1,6),6-(1,6),6-(6,6)]
   298       6.374237       6.374237       6.374237    6[6-(1,6),6-(6,6),7-(6,29)]
   299       6.309275       6.309275       6.309275    6[1-(0),6-(1,6),6-(6,7)]
   300       6.339258       6.339258       6.339258    6[6-(6,6),6-(6,7),6-(6,7)]
   301       5.677648       5.677648       5.677648    6[1-(0),1-(0),1-(0),7-(6,6)]
   302       6.359246       6.359246       6.359246    6[1-(0),6-(1,6),6-(6,7)]
   303        6.36924        6.36924        6.36924    6[6-(1,6),6-(6,6),7-(6,29)]
   304       5.012041       5.012041       5.012041    6[1-(0),6-(1,7),6-(6,6)]
   305       7.170767       7.170767       7.170767    6[1-(0),6-(1,6),7-(6,6)]
   306       4.786174       4.786174       4.786174    6[1-(0),6-(1,6),7-(6,6)]
   307       2.687413       2.687413       2.687413    6[1-(0),6-(1,7),6-(6,6)]
   308        3.77777        3.77777        3.77777    6[6-(1,6),6-(1,6),6-(6,6)]
   309       3.619863       3.619863       3.619863    6[6-(1,6),6-(6,6),7-(6,29)]
   310       3.684825       3.684825       3.684825    6[1-(0),6-(1,6),6-(6,7)]
   311       3.654842       3.654842       3.654842    6[6-(6,6),6-(6,7),6-(6,7)]
   312       4.316452       4.316452       4.316452    6[1-(0),1-(0),1-(0),7-(6,6)]
   313       3.634854       3.634854       3.634854    6[1-(0),6-(1,6),6-(6,7)]
   314        3.62486        3.62486        3.62486    6[6-(1,6),6-(6,6),7-(6,29)]
   315       4.982059       4.982059       4.982059    6[1-(0),6-(1,7),6-(6,6)]
   316       2.823333       2.823333       2.823333    6[1-(0),6-(1,6),7-(6,6)]
   317       5.207926       5.207926       5.207926    6[1-(0),6-(1,6),7-(6,6)]
   318       2.687413       2.687413       2.687413    6[1-(0),6-(1,7),6-(6,6)]
   319        3.77777        3.77777        3.77777    6[6-(1,6),6-(1,6),6-(6,6)]
   320       3.619863       3.619863       3.619863    6[6-(1,6),6-(6,6),7-(6,29)]
   321       3.684825       3.684825       3.684825    6[1-(0),6-(1,6),6-(6,7)]
   322       3.654842       3.654842       3.654842    6[6-(6,6),6-(6,7),6-(6,7)]
   323       4.316452       4.316452       4.316452    6[1-(0),1-(0),1-(0),7-(6,6)]
   324       3.634854       3.634854       3.634854    6[1-(0),6-(1,6),6-(6,7)]
   325        3.62486        3.62486        3.62486    6[6-(1,6),6-(6,6),7-(6,29)]
   326       4.982059       4.982059       4.982059    6[1-(0),6-(1,7),6-(6,6)]
   327       2.823333       2.823333       2.823333    6[1-(0),6-(1,6),7-(6,6)]
   328       5.207926       5.207926       5.207926    6[1-(0),6-(1,6),7-(6,6)]
   329       2.687413       2.687413       2.687413    6[1-(0),6-(1,7),6-(6,6)]
   330        3.77777        3.77777        3.77777    6[6-(1,6),6-(1,6),6-(6,6)]
   331       3.619863       3.619863       3.619863    6[6-(1,6),6-(6,6),7-(6,29)]
   332       3.684825       3.684825       3.684825    6[1-(0),6-(1,6),6-(6,7)]
   333       3.654842       3.654842       3.654842    6[6-(6,6),6-(6,7),6-(6,7)]
   334       4.316452       4.316452       4.316452    6[1-(0),1-(0),1-(0),7-(6,6)]
   335       3.634854       3.634854       3.634854    6[1-(0),6-(1,6),6-(6,7)]
   336        3.62486        3.62486        3.62486    6[6-(1,6),6-(6,6),7-(6,29)]
   337       4.982059       4.982059       4.982059    6[1-(0),6-(1,7),6-(6,6)]
   338       2.823333       2.823333       2.823333    6[1-(0),6-(1,6),7-(6,6)]
   339       5.207926       5.207926       5.207926    6[1-(0),6-(1,6),7-(6,6)]
   340       2.687413       2.687413       2.687413    6[1-(0),6-(1,7),6-(6,6)]
   341        3.77777        3.77777        3.77777    6[6-(1,6),6-(1,6),6-(6,6)]
   342       3.619863       3.619863       3.619863    6[6-(1,6),6-(6,6),7-(6,29)]
   343       3.684825       3.684825       3.684825    6[1-(0),6-(1,6),6-(6,7)]
   344       3.654842       3.654842       3.654842    6[6-(6,6),6-(6,7),6-(6,7)]
   345       4.316452       4.316452       4.316452    6[1-(0),1-(0),1-(0),7-(6,6)]
   346       3.634854       3.634854       3.634854    6[1-(0),6-(1,6),6-(6,7)]
   347        3.62486        3.62486        3.62486    6[6-(1,6),6-(6,6),7-(6,29)]
   348       4.982059       4.982059       4.982059    6[1-(0),6-(1,7),6-(6,6)]
   349       2.823333       2.823333       2.823333    6[1-(0),6-(1,6),7-(6,6)]
   350       5.207926       5.207926       5.207926    6[1-(0),6-(1,6),7-(6,6)]
   351        8.09622        8.09622        8.09622    17[29-(8,8,8),48-(8,8,8,8,17)]
   352        8.09622        8.09622        8.09622    17[29-(8,8,8),48-(8,8,8,8,17)]
   353        8.09622        8.09622        8.09622    17[29-(8,8,8),48-(8,8,8,8,17)]
   354        8.09622        8.09622        8.09622    17[29-(8,8,8),48-(8,8,8,8,17)]
   355        1.89788        1.89788        1.89788    17[29-(8,8,8),48-(8,8,8,8,17)]
   356        1.89788        1.89788        1.89788    17[29-(8,8,8),48-(8,8,8,8,17)]
   357        1.89788        1.89788        1.89788    17[29-(8,8,8),48-(8,8,8,8,17)]
   358        1.89788        1.89788        1.89788    17[29-(8,8,8),48-(8,8,8,8,17)]
   359       9.115619       9.115619       9.115619    8[6-(6,8),48-(8,8,8,17,17)]
   360       0.360787       0.360787       0.360787    8[6-(6,8),29-(8,8,17)]
   361       4.076593       4.076593       4.076593    8[6-(6,8),29-(8,8,17)]
   362       8.894749       8.894749       8.894749    8[6-(6,8),48-(8,8,8,17,17)]
   363       7.905333       7.905333       7.905333    8[6-(6,8),29-(8,8,17)]
   364       3.357018       3.357018       3.357018    8[6-(6,8)]
   365       9.115619       9.115619       9.115619    8[6-(6,8),48-(8,8,8,17,17)]
   366       0.360787       0.360787       0.360787    8[6-(6,8),29-(8,8,17)]
   367       4.076593       4.076593       4.076593    8[6-(6,8),29-(8,8,17)]
   368       8.894749       8.894749       8.894749    8[6-(6,8),48-(8,8,8,17,17)]
   369       7.905333       7.905333       7.905333    8[6-(6,8),29-(8,8,17)]
   370       3.357018       3.357018       3.357018    8[6-(6,8)]
   371       9.115619       9.115619       9.115619    8[6-(6,8),48-(8,8,8,17,17)]
   372       0.360787       0.360787       0.360787    8[6-(6,8),29-(8,8,17)]
   373       4.076593       4.076593       4.076593    8[6-(6,8),29-(8,8,17)]
   374       8.894749       8.894749       8.894749    8[6-(6,8),48-(8,8,8,17,17)]
   375       7.905333       7.905333       7.905333    8[6-(6,8),29-(8,8,17)]
   376       3.357018       3.357018       3.357018    8[6-(6,8)]
   377       9.115619       9.115619       9.115619    8[6-(6,8),48-(8,8,8,17,17)]
   378       0.360787       0.360787       0.360787    8[6-(6,8),29-(8,8,17)]
   379       4.076593       4.076593       4.076593    8[6-(6,8),29-(8,8,17)]
   380       8.894749       8.894749       8.894749    8[6-(6,8),48-(8,8,8,17,17)]
   381       7.905333       7.905333       7.905333    8[6-(6,8),29-(8,8,17)]
   382       3.357018       3.357018       3.357018    8[6-(6,8)]
   383       0.878481       0.878481       0.878481    8[6-(6,8),48-(8,8,8,17,17)]
   384       9.633313       9.633313       9.633313    8[6-(6,8),29-(8,8,17)]
   385       5.917507       5.917507       5.917507    8[6-(6,8),29-(8,8,17)]
   386       1.099351       1.099351       1.099351    8[6-(6,8),48-(8,8,8,17,17)]
   387       2.088767       2.088767       2.088767    8[6-(6,8),29-(8,8,17)]
   388       6.637082       6.637082       6.637082    8[6-(6,8)]
   389       0.878481       0.878481       0.878481    8[6-(6,8),48-(8,8,8,17,17)]
   390       9.633313       9.633313       9.633313    8[6-(6,8),29-(8,8,17)]
   391       5.917507       5.917507       5.917507    8[6-(6,8),29-(8,8,17)]
   392       1.099351       1.099351       1.099351    8[6-(6,8),48-(8,8,8,17,17)]
   393       2.088767       2.088767       2.088767    8[6-(6,8),29-(8,8,17)]
   394       6.637082       6.637082       6.637082    8[6-(6,8)]
   395       0.878481       0.878481       0.878481    8[6-(6,8),48-(8,8,8,17,17)]
   396       9.633313       9.633313       9.633313    8[6-(6,8),29-(8,8,17)]
   397       5.917507       5.917507       5.917507    8[6-(6,8),29-(8,8,17)]
   398       1.099351       1.099351       1.099351    8[6-(6,8),48-(8,8,8,17,17)]
   399       2.088767       2.088767       2.088767    8[6-(6,8),29-(8,8,17)]
   400       6.637082       6.637082       6.637082    8[6-(6,8)]
   401       0.878481       0.878481       0.878481    8[6-(6,8),48-(8,8,8,17,17)]
   402       9.633313       9.633313       9.633313    8[6-(6,8),29-(8,8,17)]
   403       5.917507       5.917507       5.917507    8[6-(6,8),29-(8,8,17)]
   404       1.099351       1.099351       1.099351    8[6-(6,8),48-(8,8,8,17,17)]
   405       2.088767       2.088767       2.088767    8[6-(6,8),29-(8,8,17)]
   406       6.637082       6.637082       6.637082    8[6-(6,8)]
   407       6.401221       6.401221       6.401221    7[6-(6,6),6-(6,6),29-(7,7,7)]
   408       5.937495       5.937495       5.937495    7[6-(1,1,1),6-(1,6),6-(1,6)]
   409       6.401221       6.401221       6.401221    7[6-(6,6),6-(6,6),29-(7,7,7)]
   410       5.937495       5.937495       5.937495    7[6-(1,1,1),6-(1,6),6-(1,6)]
   411       6.401221       6.401221       6.401221    7[6-(6,6),6-(6,6),29-(7,7,7)]
   412       5.937495       5.937495       5.937495    7[6-(1,1,1),6-(1,6),6-(1,6)]
   413       6.401221       6.401221       6.401221    7[6-(6,6),6-(6,6),29-(7,7,7)]
   414       5.937495       5.937495       5.937495    7[6-(1,1,1),6-(1,6),6-(1,6)]
   415       3.592879       3.592879       3.592879    7[6-(6,6),6-(6,6),29-(7,7,7)]
   416       4.056605       4.056605       4.056605    7[6-(1,1,1),6-(1,6),6-(1,6)]
   417       3.592879       3.592879       3.592879    7[6-(6,6),6-(6,6),29-(7,7,7)]
   418       4.056605       4.056605       4.056605    7[6-(1,1,1),6-(1,6),6-(1,6)]
   419       3.592879       3.592879       3.592879    7[6-(6,6),6-(6,6),29-(7,7,7)]
   420       4.056605       4.056605       4.056605    7[6-(1,1,1),6-(1,6),6-(1,6)]
   421       3.592879       3.592879       3.592879    7[6-(6,6),6-(6,6),29-(7,7,7)]
   422       4.056605       4.056605       4.056605    7[6-(1,1,1),6-(1,6),6-(1,6)]
