# Supplementary material for: A collection of forcefield precursors for metal–organic frameworks
Source: RSC Adv. 2019 Nov 13;9(63):36492–507. doi: 10.1039/c9ra07327b (PMC9075174; doi:10.1039/c9ra07327b)
Supplement: RA-009-C9RA07327B-s392 [file RA-009-C9RA07327B-s392.txt]

DAPYAW_clean

17.020000    0.000000    0.000000
8.509994    17.929516    0.000000
8.510045    2.885602    23.406359

     1      13.601897      13.601897      13.601897    48[8-(6),8-(6),8-(6,48),8-(6,48),8-(6,48)]
     2      13.999657      13.999657      13.999657    48[8-(6),8-(6,48),8-(6,48)]
     3      13.601914      13.601914      13.601914    48[8-(6),8-(6),8-(6,48),8-(6,48),8-(6,48)]
     4      13.999669      13.999669      13.999669    48[8-(6),8-(6,48),8-(6,48)]
     5      20.438142      20.438142      20.438142    48[8-(6),8-(6),8-(6,48),8-(6,48),8-(6,48)]
     6      20.040382      20.040382      20.040382    48[8-(6),8-(6,48),8-(6,48)]
     7      20.438125      20.438125      20.438125    48[8-(6),8-(6),8-(6,48),8-(6,48),8-(6,48)]
     8       20.04037       20.04037       20.04037    48[8-(6),8-(6,48),8-(6,48)]
     9      12.765023      12.765023      12.765023    48[8-(6),8-(6),8-(6),8-(6),8-(6,48),8-(6,48)]
    10       4.254997       4.254997       4.254997    48[8-(6),8-(6),8-(6),8-(6),8-(6,48),8-(6,48)]
    11      21.293742      21.293742      21.293742    1[6-(6,6)]
    12       5.722137       5.722137       5.722137    1[6-(6,6)]
    13      19.436854      19.436854      19.436854    1[6-(6,6)]
    14      20.468274      20.468274      20.468274    1[6-(6,6)]
    15      18.875205      18.875205      18.875205    1[6-(6,6)]
    16      16.014137      16.014137      16.014137    1[6-(6,6)]
    17      17.578273      17.578273      17.578273    1[6-(6,6)]
    18      14.581044      14.581044      14.581044    1[6-(6,6)]
    19      16.412398      16.412398      16.412398    1[6-(6,6)]
    20       8.881058       8.881058       8.881058    1[6-(6,6)]
    21       6.995241       6.995241       6.995241    1[6-(6,6)]
    22       4.670297       4.670297       4.670297    1[6-(6,6)]
    23       4.845598       4.845598       4.845598    1[6-(6,6)]
    24      20.560165      20.560165      20.560165    1[6-(6,6)]
    25      20.452944      20.452944      20.452944    1[6-(6,6)]
    26      15.988622      15.988622      15.988622    1[6-(6,6)]
    27      18.105903      18.105903      18.105903    1[6-(6,6)]
    28      17.270226      17.270226      17.270226    1[6-(6,6)]
    29      15.316332      15.316332      15.316332    1[6-(6,6)]
    30      31.107491      31.107491      31.107491    1[6-(6,6)]
    31       6.467597       6.467597       6.467597    1[6-(6,6)]
    32      16.175846      16.175846      16.175846    1[6-(6,6)]
    33      16.415824      16.415824      16.415824    1[6-(6,6)]
    34      15.718003      15.718003      15.718003    1[6-(6,6)]
    35      16.226893      16.226893      16.226893    1[6-(6,6)]
    36      16.917906      16.917906      16.917906    1[6-(6,6)]
    37      19.367088      19.367088      19.367088    1[6-(6,6)]
    38      12.033173      12.033173      12.033173    1[6-(6,6)]
    39      18.962003      18.962003      18.962003    1[6-(6,6)]
    40      17.871024      17.871024      17.871024    1[6-(6,6)]
    41      12.783721      12.783721      12.783721    1[6-(6,6)]
    42      14.232131      14.232131      14.232131    1[6-(6,6)]
    43      10.926846      10.926846      10.926846    1[6-(6,6)]
    44      20.468294      20.468294      20.468294    1[6-(6,6)]
    45       18.87522       18.87522       18.87522    1[6-(6,6)]
    46       7.504118       7.504118       7.504118    1[6-(6,6)]
    47       9.068259       9.068259       9.068259    1[6-(6,6)]
    48      14.581038      14.581038      14.581038    1[6-(6,6)]
    49      16.412388      16.412388      16.412388    1[6-(6,6)]
    50      17.391034      17.391034      17.391034    1[6-(6,6)]
    51      15.505219      15.505219      15.505219    1[6-(6,6)]
    52      13.180299      13.180299      13.180299    1[6-(6,6)]
    53      13.355609      13.355609      13.355609    1[6-(6,6)]
    54      12.050174      12.050174      12.050174    1[6-(6,6)]
    55      11.942943      11.942943      11.942943    1[6-(6,6)]
    56      24.498613      24.498613      24.498613    1[6-(6,6)]
    57      26.615907      26.615907      26.615907    1[6-(6,6)]
    58      25.780221      25.780221      25.780221    1[6-(6,6)]
    59      23.826323      23.826323      23.826323    1[6-(6,6)]
    60      22.597475      22.597475      22.597475    1[6-(6,6)]
    61      23.487617      23.487617      23.487617    1[6-(6,6)]
    62      24.685828      24.685828      24.685828    1[6-(6,6)]
    63      24.925815      24.925815      24.925815    1[6-(6,6)]
    64      15.718002      15.718002      15.718002    1[6-(6,6)]
    65      24.736902      24.736902      24.736902    1[6-(6,6)]
    66      25.427913      25.427913      25.427913    1[6-(6,6)]
    67      10.857087      10.857087      10.857087    1[6-(6,6)]
    68      12.033172      12.033172      12.033172    1[6-(6,6)]
    69       27.47202       27.47202       27.47202    1[6-(6,6)]
    70      26.381035      26.381035      26.381035    1[6-(6,6)]
    71      12.746297      12.746297      12.746297    1[6-(6,6)]
    72      28.317902      28.317902      28.317902    1[6-(6,6)]
    73      14.603185      14.603185      14.603185    1[6-(6,6)]
    74      13.571765      13.571765      13.571765    1[6-(6,6)]
    75      15.164834      15.164834      15.164834    1[6-(6,6)]
    76      18.025902      18.025902      18.025902    1[6-(6,6)]
    77      16.461766      16.461766      16.461766    1[6-(6,6)]
    78      19.458995      19.458995      19.458995    1[6-(6,6)]
    79      17.627641      17.627641      17.627641    1[6-(6,6)]
    80      25.158981      25.158981      25.158981    1[6-(6,6)]
    81      27.044798      27.044798      27.044798    1[6-(6,6)]
    82      29.369742      29.369742      29.369742    1[6-(6,6)]
    83      29.194441      29.194441      29.194441    1[6-(6,6)]
    84      13.479874      13.479874      13.479874    1[6-(6,6)]
    85      13.587095      13.587095      13.587095    1[6-(6,6)]
    86      18.051417      18.051417      18.051417    1[6-(6,6)]
    87      15.934136      15.934136      15.934136    1[6-(6,6)]
    88      16.769813      16.769813      16.769813    1[6-(6,6)]
    89      18.723707      18.723707      18.723707    1[6-(6,6)]
    90       2.932548       2.932548       2.932548    1[6-(6,6)]
    91      27.572442      27.572442      27.572442    1[6-(6,6)]
    92      17.864193      17.864193      17.864193    1[6-(6,6)]
    93      17.624215      17.624215      17.624215    1[6-(6,6)]
    94      18.322036      18.322036      18.322036    1[6-(6,6)]
    95      17.813146      17.813146      17.813146    1[6-(6,6)]
    96      17.122133      17.122133      17.122133    1[6-(6,6)]
    97      14.672951      14.672951      14.672951    1[6-(6,6)]
    98      22.006866      22.006866      22.006866    1[6-(6,6)]
    99      15.078036      15.078036      15.078036    1[6-(6,6)]
   100      16.169015      16.169015      16.169015    1[6-(6,6)]
   101      21.256318      21.256318      21.256318    1[6-(6,6)]
   102      19.807908      19.807908      19.807908    1[6-(6,6)]
   103      23.113193      23.113193      23.113193    1[6-(6,6)]
   104      13.571745      13.571745      13.571745    1[6-(6,6)]
   105      15.164819      15.164819      15.164819    1[6-(6,6)]
   106      26.535921      26.535921      26.535921    1[6-(6,6)]
   107       24.97178       24.97178       24.97178    1[6-(6,6)]
   108      19.459001      19.459001      19.459001    1[6-(6,6)]
   109      17.627651      17.627651      17.627651    1[6-(6,6)]
   110      16.649005      16.649005      16.649005    1[6-(6,6)]
   111       18.53482       18.53482       18.53482    1[6-(6,6)]
   112       20.85974       20.85974       20.85974    1[6-(6,6)]
   113       20.68443       20.68443       20.68443    1[6-(6,6)]
   114      21.989865      21.989865      21.989865    1[6-(6,6)]
   115      22.097096      22.097096      22.097096    1[6-(6,6)]
   116       9.541426       9.541426       9.541426    1[6-(6,6)]
   117       7.424132       7.424132       7.424132    1[6-(6,6)]
   118       8.259818       8.259818       8.259818    1[6-(6,6)]
   119      10.213716      10.213716      10.213716    1[6-(6,6)]
   120      11.442564      11.442564      11.442564    1[6-(6,6)]
   121      10.552422      10.552422      10.552422    1[6-(6,6)]
   122       9.354211       9.354211       9.354211    1[6-(6,6)]
   123       9.114224       9.114224       9.114224    1[6-(6,6)]
   124      18.322037      18.322037      18.322037    1[6-(6,6)]
   125       9.303137       9.303137       9.303137    1[6-(6,6)]
   126       8.612126       8.612126       8.612126    1[6-(6,6)]
   127      23.182952      23.182952      23.182952    1[6-(6,6)]
   128      22.006867      22.006867      22.006867    1[6-(6,6)]
   129       6.568019       6.568019       6.568019    1[6-(6,6)]
   130       7.659004       7.659004       7.659004    1[6-(6,6)]
   131      20.206161      20.206161      20.206161    6[6-(1,6),6-(1,6),6-(6,6)]
   132      21.235872      21.235872      21.235872    6[1-(0),6-(6,6),6-(6,6)]
   133       5.192819       5.192819       5.192819    6[6-(1,6),6-(1,6),6-(6,6)]
   134       5.092398       5.092398       5.092398    6[1-(0),6-(6,6),6-(6,6)]
   135      21.096303      21.096303      21.096303    6[6-(1,6),6-(1,6),6-(6,6)]
   136      20.129569      20.129569      20.129569    6[1-(0),6-(6,6),6-(6,6)]
   137      19.190069      19.190069      19.190069    6[6-(1,6),6-(1,6),6-(6,6)]
   138      19.573022      19.573022      19.573022    6[1-(0),6-(1,6),6-(6,6)]
   139      18.618201      18.618201      18.618201    6[1-(0),6-(1,6),6-(6,6)]
   140      17.270216      17.270216      17.270216    6[6-(1,6),6-(1,6),6-(8,8)]
   141      16.907688      16.907688      16.907688    6[1-(0),6-(1,6),6-(6,6)]
   142       17.84719       17.84719       17.84719    6[1-(0),6-(1,6),6-(6,6)]
   143       6.317842       6.317842       6.317842    6[6-(1,6),6-(1,6),6-(6,6)]
   144       6.622499       6.622499       6.622499    6[1-(0),6-(1,6),6-(6,6)]
   145      16.249006      16.249006      16.249006    6[1-(0),6-(1,6),6-(6,6)]
   146      17.113624      17.113624      17.113624    6[6-(1,6),6-(1,6),6-(8,8)]
   147       8.310887       8.310887       8.310887    6[1-(0),6-(1,6),6-(6,6)]
   148       7.179056       7.179056       7.179056    6[1-(0),6-(1,6),6-(6,6)]
   149       21.07928       21.07928       21.07928    6[6-(1,6),6-(1,6),6-(6,6)]
   150       4.466056       4.466056       4.466056    6[1-(0),6-(1,6),6-(6,6)]
   151       4.557962       4.557962       4.557962    6[1-(0),6-(1,6),6-(6,6)]
   152       4.239686       4.239686       4.239686    6[6-(1,6),6-(1,6),6-(8,8)]
   153       20.81036       20.81036       20.81036    6[1-(0),6-(1,6),6-(6,6)]
   154      20.737177      20.737177      20.737177    6[1-(0),6-(1,6),6-(6,6)]
   155      16.288164      16.288164      16.288164    6[6-(6,6),8-(0),8-(48,48)]
   156      18.408847      18.408847      18.408847    6[6-(6,6),8-(48),8-(48)]
   157       4.362227       4.362227       4.362227    6[6-(6,6),8-(48),8-(48)]
   158      16.548579      16.548579      16.548579    6[6-(1,6),6-(1,6),6-(6,6)]
   159      16.443055      16.443055      16.443055    6[1-(0),6-(6,6),6-(6,6)]
   160      16.991096      16.991096      16.991096    6[6-(1,6),6-(1,6),6-(6,6)]
   161      17.711041      17.711041      17.711041    6[1-(0),6-(6,6),6-(6,6)]
   162      17.848903      17.848903      17.848903    6[6-(1,6),6-(1,6),6-(6,6)]
   163      17.232781      17.232781      17.232781    6[1-(0),6-(6,6),6-(6,6)]
   164      15.862676      15.862676      15.862676    6[6-(1,6),6-(1,6),6-(6,6)]
   165      15.238041      15.238041      15.238041    6[1-(0),6-(1,6),6-(6,6)]
   166      31.519376      31.519376      31.519376    6[1-(0),6-(1,6),6-(6,6)]
   167      31.396834      31.396834      31.396834    6[6-(1,6),6-(1,6),6-(8,8)]
   168        15.0287        15.0287        15.0287    6[1-(0),6-(1,6),6-(6,6)]
   169      15.755452      15.755452      15.755452    6[1-(0),6-(1,6),6-(6,6)]
   170      16.735796      16.735796      16.735796    6[6-(1,6),6-(1,6),6-(6,6)]
   171      16.378378      16.378378      16.378378    6[1-(0),6-(1,6),6-(6,6)]
   172      15.957983      15.957983      15.957983    6[1-(0),6-(1,6),6-(6,6)]
   173      15.905219      15.905219      15.905219    6[6-(1,6),6-(1,6),6-(8,8)]
   174      16.262637      16.262637      16.262637    6[1-(0),6-(1,6),6-(6,6)]
   175      16.677925      16.677925      16.677925    6[1-(0),6-(1,6),6-(6,6)]
   176      18.543317      18.543317      18.543317    6[6-(1,6),6-(1,6),6-(6,6)]
   177      19.304112      19.304112      19.304112    6[1-(0),6-(1,6),6-(6,6)]
   178      11.485128      11.485128      11.485128    6[1-(0),6-(1,6),6-(6,6)]
   179      11.357475      11.357475      11.357475    6[6-(1,6),6-(1,6),6-(8,8)]
   180      19.064125      19.064125      19.064125    6[1-(0),6-(1,6),6-(6,6)]
   181       18.40375       18.40375       18.40375    6[1-(0),6-(1,6),6-(6,6)]
   182      21.943883      21.943883      21.943883    6[6-(6,6),8-(0),8-(48,48)]
   183      15.352068      15.352068      15.352068    6[6-(6,6),8-(0),8-(48)]
   184      12.101247      12.101247      12.101247    6[6-(6,6),8-(0),8-(48,48)]
   185      11.696146      11.696146      11.696146    6[6-(1,6),6-(1,6),6-(6,6)]
   186      12.725855      12.725855      12.725855    6[1-(0),6-(6,6),6-(6,6)]
   187      13.702805      13.702805      13.702805    6[6-(1,6),6-(1,6),6-(6,6)]
   188      13.602389      13.602389      13.602389    6[1-(0),6-(6,6),6-(6,6)]
   189      12.586297      12.586297      12.586297    6[6-(1,6),6-(1,6),6-(6,6)]
   190      11.619559      11.619559      11.619559    6[1-(0),6-(6,6),6-(6,6)]
   191       10.68005       10.68005       10.68005    6[6-(1,6),6-(1,6),6-(6,6)]
   192      19.573043      19.573043      19.573043    6[1-(0),6-(1,6),6-(6,6)]
   193      18.618219      18.618219      18.618219    6[1-(0),6-(1,6),6-(6,6)]
   194      17.270236      17.270236      17.270236    6[6-(1,6),6-(1,6),6-(8,8)]
   195       8.397667       8.397667       8.397667    6[1-(0),6-(1,6),6-(6,6)]
   196       9.337173       9.337173       9.337173    6[1-(0),6-(1,6),6-(6,6)]
   197      14.827825      14.827825      14.827825    6[6-(1,6),6-(1,6),6-(6,6)]
   198      15.132484      15.132484      15.132484    6[1-(0),6-(1,6),6-(6,6)]
   199      16.248995      16.248995      16.248995    6[1-(0),6-(1,6),6-(6,6)]
   200       17.11361       17.11361       17.11361    6[6-(1,6),6-(1,6),6-(8,8)]
   201      16.820865      16.820865      16.820865    6[1-(0),6-(1,6),6-(6,6)]
   202      15.689036      15.689036      15.689036    6[1-(0),6-(1,6),6-(6,6)]
   203       12.56928       12.56928       12.56928    6[6-(1,6),6-(1,6),6-(6,6)]
   204      12.976059      12.976059      12.976059    6[1-(0),6-(1,6),6-(6,6)]
   205       13.06797       13.06797       13.06797    6[1-(0),6-(1,6),6-(6,6)]
   206      12.749697      12.749697      12.749697    6[6-(1,6),6-(1,6),6-(8,8)]
   207      12.300367      12.300367      12.300367    6[1-(0),6-(1,6),6-(6,6)]
   208      12.227179      12.227179      12.227179    6[1-(0),6-(1,6),6-(6,6)]
   209       16.28818       16.28818       16.28818    6[6-(6,6),8-(0),8-(48,48)]
   210      18.408831      18.408831      18.408831    6[6-(6,6),8-(48),8-(48)]
   211      12.872244      12.872244      12.872244    6[6-(6,6),8-(48),8-(48)]
   212      25.058571      25.058571      25.058571    6[6-(1,6),6-(1,6),6-(6,6)]
   213      24.953048      24.953048      24.953048    6[1-(0),6-(6,6),6-(6,6)]
   214      25.501094      25.501094      25.501094    6[6-(1,6),6-(1,6),6-(6,6)]
   215      26.221042      26.221042      26.221042    6[1-(0),6-(6,6),6-(6,6)]
   216      26.358903      26.358903      26.358903    6[6-(1,6),6-(1,6),6-(6,6)]
   217      25.742777      25.742777      25.742777    6[1-(0),6-(6,6),6-(6,6)]
   218      24.372663      24.372663      24.372663    6[6-(1,6),6-(1,6),6-(6,6)]
   219      23.748029      23.748029      23.748029    6[1-(0),6-(1,6),6-(6,6)]
   220      23.009359      23.009359      23.009359    6[1-(0),6-(1,6),6-(6,6)]
   221      22.886813      22.886813      22.886813    6[6-(1,6),6-(1,6),6-(8,8)]
   222      23.538678      23.538678      23.538678    6[1-(0),6-(1,6),6-(6,6)]
   223      24.265435      24.265435      24.265435    6[1-(0),6-(1,6),6-(6,6)]
   224      25.245795      25.245795      25.245795    6[6-(1,6),6-(1,6),6-(6,6)]
   225      24.888373      24.888373      24.888373    6[1-(0),6-(1,6),6-(6,6)]
   226      24.467979      24.467979      24.467979    6[1-(0),6-(1,6),6-(6,6)]
   227       24.41522       24.41522       24.41522    6[6-(1,6),6-(1,6),6-(8,8)]
   228      24.772642      24.772642      24.772642    6[1-(0),6-(1,6),6-(6,6)]
   229      25.187929      25.187929      25.187929    6[1-(0),6-(1,6),6-(6,6)]
   230      27.053321      27.053321      27.053321    6[6-(1,6),6-(1,6),6-(6,6)]
   231      27.814115      27.814115      27.814115    6[1-(0),6-(1,6),6-(6,6)]
   232      11.485128      11.485128      11.485128    6[1-(0),6-(1,6),6-(6,6)]
   233      11.357481      11.357481      11.357481    6[6-(1,6),6-(1,6),6-(8,8)]
   234      27.574138      27.574138      27.574138    6[1-(0),6-(1,6),6-(6,6)]
   235       26.91376       26.91376       26.91376    6[1-(0),6-(1,6),6-(6,6)]
   236      21.943903      21.943903      21.943903    6[6-(6,6),8-(0),8-(48,48)]
   237      15.352077      15.352077      15.352077    6[6-(6,6),8-(0),8-(48)]
   238      12.101257      12.101257      12.101257    6[6-(6,6),8-(0),8-(48,48)]
   239      13.833878      13.833878      13.833878    6[6-(1,6),6-(1,6),6-(6,6)]
   240      12.804167      12.804167      12.804167    6[1-(0),6-(6,6),6-(6,6)]
   241       28.84722       28.84722       28.84722    6[6-(1,6),6-(1,6),6-(6,6)]
   242      28.947641      28.947641      28.947641    6[1-(0),6-(6,6),6-(6,6)]
   243      12.943736      12.943736      12.943736    6[6-(1,6),6-(1,6),6-(6,6)]
   244       13.91047       13.91047       13.91047    6[1-(0),6-(6,6),6-(6,6)]
   245       14.84997       14.84997       14.84997    6[6-(1,6),6-(1,6),6-(6,6)]
   246      14.467017      14.467017      14.467017    6[1-(0),6-(1,6),6-(6,6)]
   247      15.421838      15.421838      15.421838    6[1-(0),6-(1,6),6-(6,6)]
   248      16.769823      16.769823      16.769823    6[6-(1,6),6-(1,6),6-(8,8)]
   249      17.132351      17.132351      17.132351    6[1-(0),6-(1,6),6-(6,6)]
   250      16.192849      16.192849      16.192849    6[1-(0),6-(1,6),6-(6,6)]
   251      27.722197      27.722197      27.722197    6[6-(1,6),6-(1,6),6-(6,6)]
   252       27.41754       27.41754       27.41754    6[1-(0),6-(1,6),6-(6,6)]
   253      17.791033      17.791033      17.791033    6[1-(0),6-(1,6),6-(6,6)]
   254      16.926415      16.926415      16.926415    6[6-(1,6),6-(1,6),6-(8,8)]
   255      25.729152      25.729152      25.729152    6[1-(0),6-(1,6),6-(6,6)]
   256      26.860983      26.860983      26.860983    6[1-(0),6-(1,6),6-(6,6)]
   257      12.960759      12.960759      12.960759    6[6-(1,6),6-(1,6),6-(6,6)]
   258      29.573983      29.573983      29.573983    6[1-(0),6-(1,6),6-(6,6)]
   259      29.482077      29.482077      29.482077    6[1-(0),6-(1,6),6-(6,6)]
   260      29.800353      29.800353      29.800353    6[6-(1,6),6-(1,6),6-(8,8)]
   261      13.229679      13.229679      13.229679    6[1-(0),6-(1,6),6-(6,6)]
   262      13.302862      13.302862      13.302862    6[1-(0),6-(1,6),6-(6,6)]
   263      17.751875      17.751875      17.751875    6[6-(6,6),8-(0),8-(48,48)]
   264      15.631192      15.631192      15.631192    6[6-(6,6),8-(48),8-(48)]
   265      29.677812      29.677812      29.677812    6[6-(6,6),8-(48),8-(48)]
   266       17.49146       17.49146       17.49146    6[6-(1,6),6-(1,6),6-(6,6)]
   267      17.596984      17.596984      17.596984    6[1-(0),6-(6,6),6-(6,6)]
   268      17.048943      17.048943      17.048943    6[6-(1,6),6-(1,6),6-(6,6)]
   269      16.328998      16.328998      16.328998    6[1-(0),6-(6,6),6-(6,6)]
   270      16.191136      16.191136      16.191136    6[6-(1,6),6-(1,6),6-(6,6)]
   271      16.807258      16.807258      16.807258    6[1-(0),6-(6,6),6-(6,6)]
   272      18.177363      18.177363      18.177363    6[6-(1,6),6-(1,6),6-(6,6)]
   273      18.801998      18.801998      18.801998    6[1-(0),6-(1,6),6-(6,6)]
   274       2.520663       2.520663       2.520663    6[1-(0),6-(1,6),6-(6,6)]
   275       2.643205       2.643205       2.643205    6[6-(1,6),6-(1,6),6-(8,8)]
   276      19.011339      19.011339      19.011339    6[1-(0),6-(1,6),6-(6,6)]
   277      18.284587      18.284587      18.284587    6[1-(0),6-(1,6),6-(6,6)]
   278      17.304243      17.304243      17.304243    6[6-(1,6),6-(1,6),6-(6,6)]
   279      17.661661      17.661661      17.661661    6[1-(0),6-(1,6),6-(6,6)]
   280      18.082056      18.082056      18.082056    6[1-(0),6-(1,6),6-(6,6)]
   281       18.13482       18.13482       18.13482    6[6-(1,6),6-(1,6),6-(8,8)]
   282      17.777402      17.777402      17.777402    6[1-(0),6-(1,6),6-(6,6)]
   283      17.362114      17.362114      17.362114    6[1-(0),6-(1,6),6-(6,6)]
   284      15.496722      15.496722      15.496722    6[6-(1,6),6-(1,6),6-(6,6)]
   285      14.735927      14.735927      14.735927    6[1-(0),6-(1,6),6-(6,6)]
   286      22.554911      22.554911      22.554911    6[1-(0),6-(1,6),6-(6,6)]
   287      22.682564      22.682564      22.682564    6[6-(1,6),6-(1,6),6-(8,8)]
   288      14.975914      14.975914      14.975914    6[1-(0),6-(1,6),6-(6,6)]
   289      15.636289      15.636289      15.636289    6[1-(0),6-(1,6),6-(6,6)]
   290      12.096156      12.096156      12.096156    6[6-(6,6),8-(0),8-(48,48)]
   291      18.687971      18.687971      18.687971    6[6-(6,6),8-(0),8-(48)]
   292      21.938792      21.938792      21.938792    6[6-(6,6),8-(0),8-(48,48)]
   293      22.343893      22.343893      22.343893    6[6-(1,6),6-(1,6),6-(6,6)]
   294      21.314184      21.314184      21.314184    6[1-(0),6-(6,6),6-(6,6)]
   295      20.337234      20.337234      20.337234    6[6-(1,6),6-(1,6),6-(6,6)]
   296       20.43765       20.43765       20.43765    6[1-(0),6-(6,6),6-(6,6)]
   297      21.453742      21.453742      21.453742    6[6-(1,6),6-(1,6),6-(6,6)]
   298       22.42048       22.42048       22.42048    6[1-(0),6-(6,6),6-(6,6)]
   299      23.359989      23.359989      23.359989    6[6-(1,6),6-(1,6),6-(6,6)]
   300      14.466996      14.466996      14.466996    6[1-(0),6-(1,6),6-(6,6)]
   301       15.42182       15.42182       15.42182    6[1-(0),6-(1,6),6-(6,6)]
   302      16.769803      16.769803      16.769803    6[6-(1,6),6-(1,6),6-(8,8)]
   303      25.642372      25.642372      25.642372    6[1-(0),6-(1,6),6-(6,6)]
   304      24.702866      24.702866      24.702866    6[1-(0),6-(1,6),6-(6,6)]
   305      19.212214      19.212214      19.212214    6[6-(1,6),6-(1,6),6-(6,6)]
   306      18.907555      18.907555      18.907555    6[1-(0),6-(1,6),6-(6,6)]
   307      17.791044      17.791044      17.791044    6[1-(0),6-(1,6),6-(6,6)]
   308      16.926429      16.926429      16.926429    6[6-(1,6),6-(1,6),6-(8,8)]
   309      17.219174      17.219174      17.219174    6[1-(0),6-(1,6),6-(6,6)]
   310      18.351003      18.351003      18.351003    6[1-(0),6-(1,6),6-(6,6)]
   311      21.470759      21.470759      21.470759    6[6-(1,6),6-(1,6),6-(6,6)]
   312       21.06398       21.06398       21.06398    6[1-(0),6-(1,6),6-(6,6)]
   313      20.972069      20.972069      20.972069    6[1-(0),6-(1,6),6-(6,6)]
   314      21.290342      21.290342      21.290342    6[6-(1,6),6-(1,6),6-(8,8)]
   315      21.739672      21.739672      21.739672    6[1-(0),6-(1,6),6-(6,6)]
   316       21.81286       21.81286       21.81286    6[1-(0),6-(1,6),6-(6,6)]
   317      17.751859      17.751859      17.751859    6[6-(6,6),8-(0),8-(48,48)]
   318      15.631208      15.631208      15.631208    6[6-(6,6),8-(48),8-(48)]
   319      21.167795      21.167795      21.167795    6[6-(6,6),8-(48),8-(48)]
   320       8.981468       8.981468       8.981468    6[6-(1,6),6-(1,6),6-(6,6)]
   321       9.086991       9.086991       9.086991    6[1-(0),6-(6,6),6-(6,6)]
   322       8.538945       8.538945       8.538945    6[6-(1,6),6-(1,6),6-(6,6)]
   323       7.818997       7.818997       7.818997    6[1-(0),6-(6,6),6-(6,6)]
   324       7.681136       7.681136       7.681136    6[6-(1,6),6-(1,6),6-(6,6)]
   325       8.297262       8.297262       8.297262    6[1-(0),6-(6,6),6-(6,6)]
   326       9.667376       9.667376       9.667376    6[6-(1,6),6-(1,6),6-(6,6)]
   327       10.29201       10.29201       10.29201    6[1-(0),6-(1,6),6-(6,6)]
   328       11.03068       11.03068       11.03068    6[1-(0),6-(1,6),6-(6,6)]
   329      11.153226      11.153226      11.153226    6[6-(1,6),6-(1,6),6-(8,8)]
   330      10.501361      10.501361      10.501361    6[1-(0),6-(1,6),6-(6,6)]
   331       9.774604       9.774604       9.774604    6[1-(0),6-(1,6),6-(6,6)]
   332       8.794244       8.794244       8.794244    6[6-(1,6),6-(1,6),6-(6,6)]
   333       9.151666       9.151666       9.151666    6[1-(0),6-(1,6),6-(6,6)]
   334        9.57206        9.57206        9.57206    6[1-(0),6-(1,6),6-(6,6)]
   335       9.624819       9.624819       9.624819    6[6-(1,6),6-(1,6),6-(8,8)]
   336       9.267397       9.267397       9.267397    6[1-(0),6-(1,6),6-(6,6)]
   337        8.85211        8.85211        8.85211    6[1-(0),6-(1,6),6-(6,6)]
   338       6.986718       6.986718       6.986718    6[6-(1,6),6-(1,6),6-(6,6)]
   339       6.225924       6.225924       6.225924    6[1-(0),6-(1,6),6-(6,6)]
   340      22.554911      22.554911      22.554911    6[1-(0),6-(1,6),6-(6,6)]
   341      22.682558      22.682558      22.682558    6[6-(1,6),6-(1,6),6-(8,8)]
   342       6.465901       6.465901       6.465901    6[1-(0),6-(1,6),6-(6,6)]
   343       7.126279       7.126279       7.126279    6[1-(0),6-(1,6),6-(6,6)]
   344      12.096136      12.096136      12.096136    6[6-(6,6),8-(0),8-(48,48)]
   345      18.687962      18.687962      18.687962    6[6-(6,6),8-(0),8-(48)]
   346      21.938782      21.938782      21.938782    6[6-(6,6),8-(0),8-(48,48)]
   347      15.079743      15.079743      15.079743    8[6-(6,8),48-(8,8),48-(8,8,8,8)]
   348      16.650692      16.650692      16.650692    8[6-(6,8)]
   349      18.655636      18.655636      18.655636    8[6-(6,8),48-(8,8,8,8)]
   350      19.164536      19.164536      19.164536    8[6-(6,8),48-(8,8,8,8,8)]
   351       4.930694       4.930694       4.930694    8[6-(6,8),48-(8,8,8,8)]
   352      20.897157      20.897157      20.897157    8[6-(6,8),48-(8,8,8,8,8)]
   353      21.429879      21.429879      21.429879    8[6-(6,8)]
   354      21.693691      21.693691      21.693691    8[6-(6,8),48-(8,8),48-(8,8,8,8)]
   355      15.294202      15.294202      15.294202    8[6-(6,8)]
   356      14.987838      14.987838      14.987838    8[6-(6,8),48-(8,8)]
   357      12.742902      12.742902      12.742902    8[6-(6,8)]
   358      12.065503      12.065503      12.065503    8[6-(6,8),48-(8,8,8,8),48-(8,8,8,8,8)]
   359      15.079761      15.079761      15.079761    8[6-(6,8),48-(8,8),48-(8,8,8,8)]
   360      16.650704      16.650704      16.650704    8[6-(6,8)]
   361      18.655622      18.655622      18.655622    8[6-(6,8),48-(8,8,8,8)]
   362      19.164517      19.164517      19.164517    8[6-(6,8),48-(8,8,8,8,8)]
   363      13.440713      13.440713      13.440713    8[6-(6,8),48-(8,8,8,8)]
   364      12.387175      12.387175      12.387175    8[6-(6,8),48-(8,8,8,8,8)]
   365      21.429899      21.429899      21.429899    8[6-(6,8)]
   366      21.693707      21.693707      21.693707    8[6-(6,8),48-(8,8),48-(8,8,8,8)]
   367      15.294207      15.294207      15.294207    8[6-(6,8)]
   368      14.987851      14.987851      14.987851    8[6-(6,8),48-(8,8)]
   369       12.74291       12.74291       12.74291    8[6-(6,8)]
   370      12.065518      12.065518      12.065518    8[6-(6,8),48-(8,8,8,8),48-(8,8,8,8,8)]
   371      18.960296      18.960296      18.960296    8[6-(6,8),48-(8,8),48-(8,8,8,8)]
   372      17.389347      17.389347      17.389347    8[6-(6,8)]
   373      15.384403      15.384403      15.384403    8[6-(6,8),48-(8,8,8,8)]
   374      14.875503      14.875503      14.875503    8[6-(6,8),48-(8,8,8,8,8)]
   375      29.109345      29.109345      29.109345    8[6-(6,8),48-(8,8,8,8)]
   376      13.142882      13.142882      13.142882    8[6-(6,8),48-(8,8,8,8,8)]
   377       12.61016       12.61016       12.61016    8[6-(6,8)]
   378      12.346348      12.346348      12.346348    8[6-(6,8),48-(8,8),48-(8,8,8,8)]
   379      18.745837      18.745837      18.745837    8[6-(6,8)]
   380      19.052201      19.052201      19.052201    8[6-(6,8),48-(8,8)]
   381      21.297137      21.297137      21.297137    8[6-(6,8)]
   382      21.974536      21.974536      21.974536    8[6-(6,8),48-(8,8,8,8),48-(8,8,8,8,8)]
   383      18.960278      18.960278      18.960278    8[6-(6,8),48-(8,8),48-(8,8,8,8)]
   384      17.389335      17.389335      17.389335    8[6-(6,8)]
   385      15.384417      15.384417      15.384417    8[6-(6,8),48-(8,8,8,8)]
   386      14.875522      14.875522      14.875522    8[6-(6,8),48-(8,8,8,8,8)]
   387      20.599326      20.599326      20.599326    8[6-(6,8),48-(8,8,8,8)]
   388      21.652864      21.652864      21.652864    8[6-(6,8),48-(8,8,8,8,8)]
   389       12.61014       12.61014       12.61014    8[6-(6,8)]
   390      12.346332      12.346332      12.346332    8[6-(6,8),48-(8,8),48-(8,8,8,8)]
   391      18.745832      18.745832      18.745832    8[6-(6,8)]
   392      19.052188      19.052188      19.052188    8[6-(6,8),48-(8,8)]
   393      21.297129      21.297129      21.297129    8[6-(6,8)]
   394      21.974521      21.974521      21.974521    8[6-(6,8),48-(8,8,8,8),48-(8,8,8,8,8)]
