# Supplementary material for: A collection of forcefield precursors for metal–organic frameworks
Source: RSC Adv. 2019 Nov 13;9(63):36492–507. doi: 10.1039/c9ra07327b (PMC9075174; doi:10.1039/c9ra07327b)
Supplement: RA-009-C9RA07327B-s393 [file RA-009-C9RA07327B-s393.txt]

DARCOQ_clean

10.546000    0.000000    0.000000
0.000000    14.539000    0.000000
0.000000    -6.925145    22.328754

     1       5.980637       5.980637       5.980637    39[8-(15),8-(6),8-(6),8-(6),8-(6),8-(6),8-(6),8-(6)]
     2       5.980637       5.980637       5.980637    39[8-(15),8-(6),8-(6),8-(6),8-(6),8-(6),8-(6),8-(6)]
     3       4.565363       4.565363       4.565363    39[8-(15),8-(6),8-(6),8-(6),8-(6),8-(6),8-(6),8-(6)]
     4       4.565363       4.565363       4.565363    39[8-(15),8-(6),8-(6),8-(6),8-(6),8-(6),8-(6),8-(6)]
     5       3.805102       3.805102       3.805102    15[6-(6,6),6-(6,6),6-(6,6),8-(39)]
     6       3.805102       3.805102       3.805102    15[6-(6,6),6-(6,6),6-(6,6),8-(39)]
     7       6.740898       6.740898       6.740898    15[6-(6,6),6-(6,6),6-(6,6),8-(39)]
     8       6.740898       6.740898       6.740898    15[6-(6,6),6-(6,6),6-(6,6),8-(39)]
     9       6.184174       6.184174       6.184174    1[6-(6,6)]
    10       6.822207       6.822207       6.822207    1[6-(6,6)]
    11       2.946552       2.946552       2.946552    1[6-(6,6)]
    12       2.350703       2.350703       2.350703    1[6-(6,6)]
    13       2.487801       2.487801       2.487801    1[6-(6,6)]
    14       0.305834       0.305834       0.305834    1[6-(6,6)]
    15       9.555731       9.555731       9.555731    1[6-(6,6)]
    16       1.217008       1.217008       1.217008    1[6-(6,6)]
    17        4.00748        4.00748        4.00748    1[6-(6,6)]
    18       4.082357       4.082357       4.082357    1[6-(6,6)]
    19        3.94104        3.94104        3.94104    1[6-(6,6)]
    20       3.815543       3.815543       3.815543    1[6-(6,6)]
    21       6.184174       6.184174       6.184174    1[6-(6,6)]
    22       6.822207       6.822207       6.822207    1[6-(6,6)]
    23       2.946552       2.946552       2.946552    1[6-(6,6)]
    24       2.350703       2.350703       2.350703    1[6-(6,6)]
    25       2.487801       2.487801       2.487801    1[6-(6,6)]
    26       0.305834       0.305834       0.305834    1[6-(6,6)]
    27       9.555731       9.555731       9.555731    1[6-(6,6)]
    28       1.217008       1.217008       1.217008    1[6-(6,6)]
    29        4.00748        4.00748        4.00748    1[6-(6,6)]
    30       4.082357       4.082357       4.082357    1[6-(6,6)]
    31        3.94104        3.94104        3.94104    1[6-(6,6)]
    32       3.815543       3.815543       3.815543    1[6-(6,6)]
    33       4.361826       4.361826       4.361826    1[6-(6,6)]
    34       3.723793       3.723793       3.723793    1[6-(6,6)]
    35       7.599448       7.599448       7.599448    1[6-(6,6)]
    36       8.195297       8.195297       8.195297    1[6-(6,6)]
    37       8.058199       8.058199       8.058199    1[6-(6,6)]
    38      10.240166      10.240166      10.240166    1[6-(6,6)]
    39       0.990269       0.990269       0.990269    1[6-(6,6)]
    40       9.328992       9.328992       9.328992    1[6-(6,6)]
    41        6.53852        6.53852        6.53852    1[6-(6,6)]
    42       6.463643       6.463643       6.463643    1[6-(6,6)]
    43        6.60496        6.60496        6.60496    1[6-(6,6)]
    44       6.730457       6.730457       6.730457    1[6-(6,6)]
    45       4.361826       4.361826       4.361826    1[6-(6,6)]
    46       3.723793       3.723793       3.723793    1[6-(6,6)]
    47       7.599448       7.599448       7.599448    1[6-(6,6)]
    48       8.195297       8.195297       8.195297    1[6-(6,6)]
    49       8.058199       8.058199       8.058199    1[6-(6,6)]
    50      10.240166      10.240166      10.240166    1[6-(6,6)]
    51       0.990269       0.990269       0.990269    1[6-(6,6)]
    52       9.328992       9.328992       9.328992    1[6-(6,6)]
    53        6.53852        6.53852        6.53852    1[6-(6,6)]
    54       6.463643       6.463643       6.463643    1[6-(6,6)]
    55        6.60496        6.60496        6.60496    1[6-(6,6)]
    56       6.730457       6.730457       6.730457    1[6-(6,6)]
    57       2.674466       2.674466       2.674466    1[6-(8,8)]
    58       7.871534       7.871534       7.871534    1[6-(8,8)]
    59       4.197308       4.197308       4.197308    6[6-(1,6),6-(1,6),15-(6,6,8)]
    60       5.532432       5.532432       5.532432    6[1-(0),6-(1,6),6-(6,15)]
    61       5.924743       5.924743       5.924743    6[1-(0),6-(1,6),6-(6,6)]
    62         4.9176         4.9176         4.9176    6[6-(1,6),6-(1,6),6-(8,8)]
    63       3.606732       3.606732       3.606732    6[1-(0),6-(1,6),6-(6,6)]
    64       3.251332       3.251332       3.251332    6[1-(0),6-(1,6),6-(6,15)]
    65       5.341549       5.341549       5.341549    6[6-(6,6),8-(39),8-(39)]
    66       2.096545       2.096545       2.096545    6[6-(1,6),6-(1,6),15-(6,6,8)]
    67       1.799148       1.799148       1.799148    6[1-(0),6-(1,6),6-(6,15)]
    68       0.489334       0.489334       0.489334    6[1-(0),6-(1,6),6-(6,6)]
    69      10.000772      10.000772      10.000772    6[6-(1,6),6-(1,6),6-(8,8)]
    70       10.25493       10.25493       10.25493    6[1-(0),6-(1,6),6-(6,6)]
    71       1.037726       1.037726       1.037726    6[1-(0),6-(1,6),6-(6,15)]
    72       8.590772       8.590772       8.590772    6[6-(6,6),8-(39),8-(39)]
    73       3.925221       3.925221       3.925221    6[6-(1,6),6-(1,6),15-(6,6,8)]
    74       3.994825       3.994825       3.994825    6[1-(0),6-(1,6),6-(6,15)]
    75       4.044391       4.044391       4.044391    6[1-(0),6-(1,6),6-(6,6)]
    76       4.039118       4.039118       4.039118    6[6-(1,6),6-(1,6),6-(8,8)]
    77       3.953695       3.953695       3.953695    6[1-(0),6-(1,6),6-(6,6)]
    78       3.887256       3.887256       3.887256    6[1-(0),6-(1,6),6-(6,15)]
    79       4.079193       4.079193       4.079193    6[6-(6,6),8-(39),8-(39)]
    80       4.197308       4.197308       4.197308    6[6-(1,6),6-(1,6),15-(6,6,8)]
    81       5.532432       5.532432       5.532432    6[1-(0),6-(1,6),6-(6,15)]
    82       5.924743       5.924743       5.924743    6[1-(0),6-(1,6),6-(6,6)]
    83         4.9176         4.9176         4.9176    6[6-(1,6),6-(1,6),6-(8,8)]
    84       3.606732       3.606732       3.606732    6[1-(0),6-(1,6),6-(6,6)]
    85       3.251332       3.251332       3.251332    6[1-(0),6-(1,6),6-(6,15)]
    86       5.341549       5.341549       5.341549    6[6-(6,6),8-(39),8-(39)]
    87       2.096545       2.096545       2.096545    6[6-(1,6),6-(1,6),15-(6,6,8)]
    88       1.799148       1.799148       1.799148    6[1-(0),6-(1,6),6-(6,15)]
    89       0.489334       0.489334       0.489334    6[1-(0),6-(1,6),6-(6,6)]
    90      10.000772      10.000772      10.000772    6[6-(1,6),6-(1,6),6-(8,8)]
    91       10.25493       10.25493       10.25493    6[1-(0),6-(1,6),6-(6,6)]
    92       1.037726       1.037726       1.037726    6[1-(0),6-(1,6),6-(6,15)]
    93       8.590772       8.590772       8.590772    6[6-(6,6),8-(39),8-(39)]
    94       3.925221       3.925221       3.925221    6[6-(1,6),6-(1,6),15-(6,6,8)]
    95       3.994825       3.994825       3.994825    6[1-(0),6-(1,6),6-(6,15)]
    96       4.044391       4.044391       4.044391    6[1-(0),6-(1,6),6-(6,6)]
    97       4.039118       4.039118       4.039118    6[6-(1,6),6-(1,6),6-(8,8)]
    98       3.953695       3.953695       3.953695    6[1-(0),6-(1,6),6-(6,6)]
    99       3.887256       3.887256       3.887256    6[1-(0),6-(1,6),6-(6,15)]
   100       4.079193       4.079193       4.079193    6[6-(6,6),8-(39),8-(39)]
   101       6.348692       6.348692       6.348692    6[6-(1,6),6-(1,6),15-(6,6,8)]
   102       5.013568       5.013568       5.013568    6[1-(0),6-(1,6),6-(6,15)]
   103       4.621257       4.621257       4.621257    6[1-(0),6-(1,6),6-(6,6)]
   104         5.6284         5.6284         5.6284    6[6-(1,6),6-(1,6),6-(8,8)]
   105       6.939268       6.939268       6.939268    6[1-(0),6-(1,6),6-(6,6)]
   106       7.294668       7.294668       7.294668    6[1-(0),6-(1,6),6-(6,15)]
   107       5.204451       5.204451       5.204451    6[6-(6,6),8-(39),8-(39)]
   108       8.449455       8.449455       8.449455    6[6-(1,6),6-(1,6),15-(6,6,8)]
   109       8.746852       8.746852       8.746852    6[1-(0),6-(1,6),6-(6,15)]
   110      10.056666      10.056666      10.056666    6[1-(0),6-(1,6),6-(6,6)]
   111       0.545228       0.545228       0.545228    6[6-(1,6),6-(1,6),6-(8,8)]
   112        0.29107        0.29107        0.29107    6[1-(0),6-(1,6),6-(6,6)]
   113       9.508274       9.508274       9.508274    6[1-(0),6-(1,6),6-(6,15)]
   114       1.955228       1.955228       1.955228    6[6-(6,6),8-(39),8-(39)]
   115       6.620779       6.620779       6.620779    6[6-(1,6),6-(1,6),15-(6,6,8)]
   116       6.551175       6.551175       6.551175    6[1-(0),6-(1,6),6-(6,15)]
   117       6.501609       6.501609       6.501609    6[1-(0),6-(1,6),6-(6,6)]
   118       6.506882       6.506882       6.506882    6[6-(1,6),6-(1,6),6-(8,8)]
   119       6.592305       6.592305       6.592305    6[1-(0),6-(1,6),6-(6,6)]
   120       6.658744       6.658744       6.658744    6[1-(0),6-(1,6),6-(6,15)]
   121       6.466807       6.466807       6.466807    6[6-(6,6),8-(39),8-(39)]
   122       6.348692       6.348692       6.348692    6[6-(1,6),6-(1,6),15-(6,6,8)]
   123       5.013568       5.013568       5.013568    6[1-(0),6-(1,6),6-(6,15)]
   124       4.621257       4.621257       4.621257    6[1-(0),6-(1,6),6-(6,6)]
   125         5.6284         5.6284         5.6284    6[6-(1,6),6-(1,6),6-(8,8)]
   126       6.939268       6.939268       6.939268    6[1-(0),6-(1,6),6-(6,6)]
   127       7.294668       7.294668       7.294668    6[1-(0),6-(1,6),6-(6,15)]
   128       5.204451       5.204451       5.204451    6[6-(6,6),8-(39),8-(39)]
   129       8.449455       8.449455       8.449455    6[6-(1,6),6-(1,6),15-(6,6,8)]
   130       8.746852       8.746852       8.746852    6[1-(0),6-(1,6),6-(6,15)]
   131      10.056666      10.056666      10.056666    6[1-(0),6-(1,6),6-(6,6)]
   132       0.545228       0.545228       0.545228    6[6-(1,6),6-(1,6),6-(8,8)]
   133        0.29107        0.29107        0.29107    6[1-(0),6-(1,6),6-(6,6)]
   134       9.508274       9.508274       9.508274    6[1-(0),6-(1,6),6-(6,15)]
   135       1.955228       1.955228       1.955228    6[6-(6,6),8-(39),8-(39)]
   136       6.620779       6.620779       6.620779    6[6-(1,6),6-(1,6),15-(6,6,8)]
   137       6.551175       6.551175       6.551175    6[1-(0),6-(1,6),6-(6,15)]
   138       6.501609       6.501609       6.501609    6[1-(0),6-(1,6),6-(6,6)]
   139       6.506882       6.506882       6.506882    6[6-(1,6),6-(1,6),6-(8,8)]
   140       6.592305       6.592305       6.592305    6[1-(0),6-(1,6),6-(6,6)]
   141       6.658744       6.658744       6.658744    6[1-(0),6-(1,6),6-(6,15)]
   142       6.466807       6.466807       6.466807    6[6-(6,6),8-(39),8-(39)]
   143       3.604623       3.604623       3.604623    6[1-(0),8-(39),8-(39)]
   144       6.941377       6.941377       6.941377    6[1-(0),8-(39),8-(39)]
   145       6.515319       6.515319       6.515319    8[6-(6,8),39-(8,8,8,8,8,8,8)]
   146       4.419829       4.419829       4.419829    8[6-(6,8),39-(8,8,8,8,8,8,8)]
   147       8.373524       8.373524       8.373524    8[6-(6,8),39-(8,8,8,8,8,8,8)]
   148        7.60683        7.60683        7.60683    8[6-(6,8),39-(8,8,8,8,8,8,8)]
   149       4.010644       4.010644       4.010644    8[6-(6,8),39-(8,8,8,8,8,8,8)]
   150       4.209963       4.209963       4.209963    8[6-(6,8),39-(8,8,8,8,8,8,8)]
   151       4.725663       4.725663       4.725663    8[15-(6,6,6),39-(8,8,8,8,8,8,8)]
   152       4.088684       4.088684       4.088684    8[6-(1,8),39-(8,8,8,8,8,8,8)]
   153       6.515319       6.515319       6.515319    8[6-(6,8),39-(8,8,8,8,8,8,8)]
   154       4.419829       4.419829       4.419829    8[6-(6,8),39-(8,8,8,8,8,8,8)]
   155       8.373524       8.373524       8.373524    8[6-(6,8),39-(8,8,8,8,8,8,8)]
   156        7.60683        7.60683        7.60683    8[6-(6,8),39-(8,8,8,8,8,8,8)]
   157       4.010644       4.010644       4.010644    8[6-(6,8),39-(8,8,8,8,8,8,8)]
   158       4.209963       4.209963       4.209963    8[6-(6,8),39-(8,8,8,8,8,8,8)]
   159       4.725663       4.725663       4.725663    8[15-(6,6,6),39-(8,8,8,8,8,8,8)]
   160       4.088684       4.088684       4.088684    8[6-(1,8),39-(8,8,8,8,8,8,8)]
   161       4.030681       4.030681       4.030681    8[6-(6,8),39-(8,8,8,8,8,8,8)]
   162       6.126171       6.126171       6.126171    8[6-(6,8),39-(8,8,8,8,8,8,8)]
   163       2.172476       2.172476       2.172476    8[6-(6,8),39-(8,8,8,8,8,8,8)]
   164        2.93917        2.93917        2.93917    8[6-(6,8),39-(8,8,8,8,8,8,8)]
   165       6.535356       6.535356       6.535356    8[6-(6,8),39-(8,8,8,8,8,8,8)]
   166       6.336037       6.336037       6.336037    8[6-(6,8),39-(8,8,8,8,8,8,8)]
   167       5.820337       5.820337       5.820337    8[15-(6,6,6),39-(8,8,8,8,8,8,8)]
   168       6.457316       6.457316       6.457316    8[6-(1,8),39-(8,8,8,8,8,8,8)]
   169       4.030681       4.030681       4.030681    8[6-(6,8),39-(8,8,8,8,8,8,8)]
   170       6.126171       6.126171       6.126171    8[6-(6,8),39-(8,8,8,8,8,8,8)]
   171       2.172476       2.172476       2.172476    8[6-(6,8),39-(8,8,8,8,8,8,8)]
   172        2.93917        2.93917        2.93917    8[6-(6,8),39-(8,8,8,8,8,8,8)]
   173       6.535356       6.535356       6.535356    8[6-(6,8),39-(8,8,8,8,8,8,8)]
   174       6.336037       6.336037       6.336037    8[6-(6,8),39-(8,8,8,8,8,8,8)]
   175       5.820337       5.820337       5.820337    8[15-(6,6,6),39-(8,8,8,8,8,8,8)]
   176       6.457316       6.457316       6.457316    8[6-(1,8),39-(8,8,8,8,8,8,8)]
