# Supplementary material for: A collection of forcefield precursors for metal–organic frameworks
Source: RSC Adv. 2019 Nov 13;9(63):36492–507. doi: 10.1039/c9ra07327b (PMC9075174; doi:10.1039/c9ra07327b)
Supplement: RA-009-C9RA07327B-s394 [file RA-009-C9RA07327B-s394.txt]

DARCUW_clean

10.454800    0.000000    0.000000
0.000000    14.383200    0.000000
0.000000    -6.949168    22.245555

     1       9.745651       9.745651       9.745651    70[8-(15),8-(6),8-(6),8-(6),8-(6),8-(6),8-(6),8-(6)]
     2       9.745651       9.745651       9.745651    70[8-(15),8-(6),8-(6),8-(6),8-(6),8-(6),8-(6),8-(6)]
     3       0.709149       0.709149       0.709149    70[8-(15),8-(6),8-(6),8-(6),8-(6),8-(6),8-(6),8-(6)]
     4       0.709149       0.709149       0.709149    70[8-(15),8-(6),8-(6),8-(6),8-(6),8-(6),8-(6),8-(6)]
     5        9.03922        9.03922        9.03922    15[6-(6,6),6-(6,6),6-(6,6),8-(70)]
     6        9.03922        9.03922        9.03922    15[6-(6,6),6-(6,6),6-(6,6),8-(70)]
     7        1.41558        1.41558        1.41558    15[6-(6,6),6-(6,6),6-(6,6),8-(70)]
     8        1.41558        1.41558        1.41558    15[6-(6,6),6-(6,6),6-(6,6),8-(70)]
     9       9.274453       9.274453       9.274453    1[6-(6,6)]
    10       9.418729       9.418729       9.418729    1[6-(6,6)]
    11       9.116586       9.116586       9.116586    1[6-(6,6)]
    12       9.081039       9.081039       9.081039    1[6-(6,6)]
    13        6.45793        6.45793        6.45793    1[6-(6,6)]
    14        4.26974        4.26974        4.26974    1[6-(6,6)]
    15       5.545226       5.545226       5.545226    1[6-(6,6)]
    16       7.716688       7.716688       7.716688    1[6-(6,6)]
    17       1.003661       1.003661       1.003661    1[6-(6,6)]
    18       1.593312       1.593312       1.593312    1[6-(6,6)]
    19       8.180881       8.180881       8.180881    1[6-(6,6)]
    20       7.566139       7.566139       7.566139    1[6-(6,6)]
    21       9.274453       9.274453       9.274453    1[6-(6,6)]
    22       9.418729       9.418729       9.418729    1[6-(6,6)]
    23       9.116586       9.116586       9.116586    1[6-(6,6)]
    24       9.081039       9.081039       9.081039    1[6-(6,6)]
    25        6.45793        6.45793        6.45793    1[6-(6,6)]
    26        4.26974        4.26974        4.26974    1[6-(6,6)]
    27       5.545226       5.545226       5.545226    1[6-(6,6)]
    28       7.716688       7.716688       7.716688    1[6-(6,6)]
    29       1.003661       1.003661       1.003661    1[6-(6,6)]
    30       1.593312       1.593312       1.593312    1[6-(6,6)]
    31       8.180881       8.180881       8.180881    1[6-(6,6)]
    32       7.566139       7.566139       7.566139    1[6-(6,6)]
    33       1.180347       1.180347       1.180347    1[6-(6,6)]
    34       1.036071       1.036071       1.036071    1[6-(6,6)]
    35       1.338214       1.338214       1.338214    1[6-(6,6)]
    36       1.373761       1.373761       1.373761    1[6-(6,6)]
    37        3.99687        3.99687        3.99687    1[6-(6,6)]
    38        6.18506        6.18506        6.18506    1[6-(6,6)]
    39       4.909574       4.909574       4.909574    1[6-(6,6)]
    40       2.738112       2.738112       2.738112    1[6-(6,6)]
    41       9.451139       9.451139       9.451139    1[6-(6,6)]
    42       8.861488       8.861488       8.861488    1[6-(6,6)]
    43       2.273919       2.273919       2.273919    1[6-(6,6)]
    44       2.888661       2.888661       2.888661    1[6-(6,6)]
    45       1.180347       1.180347       1.180347    1[6-(6,6)]
    46       1.036071       1.036071       1.036071    1[6-(6,6)]
    47       1.338214       1.338214       1.338214    1[6-(6,6)]
    48       1.373761       1.373761       1.373761    1[6-(6,6)]
    49        3.99687        3.99687        3.99687    1[6-(6,6)]
    50        6.18506        6.18506        6.18506    1[6-(6,6)]
    51       4.909574       4.909574       4.909574    1[6-(6,6)]
    52       2.738112       2.738112       2.738112    1[6-(6,6)]
    53       9.451139       9.451139       9.451139    1[6-(6,6)]
    54       8.861488       8.861488       8.861488    1[6-(6,6)]
    55       2.273919       2.273919       2.273919    1[6-(6,6)]
    56       2.888661       2.888661       2.888661    1[6-(6,6)]
    57       2.544698       2.544698       2.544698    1[6-(8,8)]
    58       7.910102       7.910102       7.910102    1[6-(8,8)]
    59       9.139586       9.139586       9.139586    6[6-(1,6),6-(1,6),15-(6,6,8)]
    60       9.249362       9.249362       9.249362    6[1-(0),6-(1,6),6-(6,15)]
    61       9.322545       9.322545       9.322545    6[1-(0),6-(1,6),6-(6,6)]
    62       9.254589       9.254589       9.254589    6[6-(1,6),6-(1,6),6-(8,8)]
    63       9.156314       9.156314       9.156314    6[1-(0),6-(1,6),6-(6,6)]
    64       9.119722       9.119722       9.119722    6[1-(0),6-(1,6),6-(6,15)]
    65       9.282817       9.282817       9.282817    6[6-(6,6),8-(70),8-(70)]
    66       7.326724       7.326724       7.326724    6[6-(1,6),6-(1,6),15-(6,6,8)]
    67       6.271835       6.271835       6.271835    6[1-(0),6-(1,6),6-(6,15)]
    68       4.960803       4.960803       4.960803    6[1-(0),6-(1,6),6-(6,6)]
    69       4.688978       4.688978       4.688978    6[6-(1,6),6-(1,6),6-(8,8)]
    70       5.730276       5.730276       5.730276    6[1-(0),6-(1,6),6-(6,6)]
    71       7.026671       7.026671       7.026671    6[1-(0),6-(1,6),6-(6,15)]
    72       3.276534       3.276534       3.276534    6[6-(6,6),8-(70),8-(70)]
    73       9.459503       9.459503       9.459503    6[6-(1,6),6-(1,6),15-(6,6,8)]
    74       0.340826       0.340826       0.340826    6[1-(0),6-(1,6),6-(6,15)]
    75       0.692108       0.692108       0.692108    6[1-(0),6-(1,6),6-(6,6)]
    76      10.200748      10.200748      10.200748    6[6-(1,6),6-(1,6),6-(8,8)]
    77       8.835351       8.835351       8.835351    6[1-(0),6-(1,6),6-(6,6)]
    78       8.467343       8.467343       8.467343    6[1-(0),6-(1,6),6-(6,15)]
    79       0.100366       0.100366       0.100366    6[6-(6,6),8-(70),8-(70)]
    80       9.139586       9.139586       9.139586    6[6-(1,6),6-(1,6),15-(6,6,8)]
    81       9.249362       9.249362       9.249362    6[1-(0),6-(1,6),6-(6,15)]
    82       9.322545       9.322545       9.322545    6[1-(0),6-(1,6),6-(6,6)]
    83       9.254589       9.254589       9.254589    6[6-(1,6),6-(1,6),6-(8,8)]
    84       9.156314       9.156314       9.156314    6[1-(0),6-(1,6),6-(6,6)]
    85       9.119722       9.119722       9.119722    6[1-(0),6-(1,6),6-(6,15)]
    86       9.282817       9.282817       9.282817    6[6-(6,6),8-(70),8-(70)]
    87       7.326724       7.326724       7.326724    6[6-(1,6),6-(1,6),15-(6,6,8)]
    88       6.271835       6.271835       6.271835    6[1-(0),6-(1,6),6-(6,15)]
    89       4.960803       4.960803       4.960803    6[1-(0),6-(1,6),6-(6,6)]
    90       4.688978       4.688978       4.688978    6[6-(1,6),6-(1,6),6-(8,8)]
    91       5.730276       5.730276       5.730276    6[1-(0),6-(1,6),6-(6,6)]
    92       7.026671       7.026671       7.026671    6[1-(0),6-(1,6),6-(6,15)]
    93       3.276534       3.276534       3.276534    6[6-(6,6),8-(70),8-(70)]
    94       9.459503       9.459503       9.459503    6[6-(1,6),6-(1,6),15-(6,6,8)]
    95       0.340826       0.340826       0.340826    6[1-(0),6-(1,6),6-(6,15)]
    96       0.692108       0.692108       0.692108    6[1-(0),6-(1,6),6-(6,6)]
    97      10.200748      10.200748      10.200748    6[6-(1,6),6-(1,6),6-(8,8)]
    98       8.835351       8.835351       8.835351    6[1-(0),6-(1,6),6-(6,6)]
    99       8.467343       8.467343       8.467343    6[1-(0),6-(1,6),6-(6,15)]
   100       0.100366       0.100366       0.100366    6[6-(6,6),8-(70),8-(70)]
   101       1.315214       1.315214       1.315214    6[6-(1,6),6-(1,6),15-(6,6,8)]
   102       1.205438       1.205438       1.205438    6[1-(0),6-(1,6),6-(6,15)]
   103       1.132255       1.132255       1.132255    6[1-(0),6-(1,6),6-(6,6)]
   104       1.200211       1.200211       1.200211    6[6-(1,6),6-(1,6),6-(8,8)]
   105       1.298486       1.298486       1.298486    6[1-(0),6-(1,6),6-(6,6)]
   106       1.335078       1.335078       1.335078    6[1-(0),6-(1,6),6-(6,15)]
   107       1.171983       1.171983       1.171983    6[6-(6,6),8-(70),8-(70)]
   108       3.128076       3.128076       3.128076    6[6-(1,6),6-(1,6),15-(6,6,8)]
   109       4.182965       4.182965       4.182965    6[1-(0),6-(1,6),6-(6,15)]
   110       5.493997       5.493997       5.493997    6[1-(0),6-(1,6),6-(6,6)]
   111       5.765822       5.765822       5.765822    6[6-(1,6),6-(1,6),6-(8,8)]
   112       4.724524       4.724524       4.724524    6[1-(0),6-(1,6),6-(6,6)]
   113       3.428129       3.428129       3.428129    6[1-(0),6-(1,6),6-(6,15)]
   114       7.178266       7.178266       7.178266    6[6-(6,6),8-(70),8-(70)]
   115       0.995297       0.995297       0.995297    6[6-(1,6),6-(1,6),15-(6,6,8)]
   116      10.113974      10.113974      10.113974    6[1-(0),6-(1,6),6-(6,15)]
   117       9.762692       9.762692       9.762692    6[1-(0),6-(1,6),6-(6,6)]
   118       0.254052       0.254052       0.254052    6[6-(1,6),6-(1,6),6-(8,8)]
   119       1.619449       1.619449       1.619449    6[1-(0),6-(1,6),6-(6,6)]
   120       1.987457       1.987457       1.987457    6[1-(0),6-(1,6),6-(6,15)]
   121      10.354434      10.354434      10.354434    6[6-(6,6),8-(70),8-(70)]
   122       1.315214       1.315214       1.315214    6[6-(1,6),6-(1,6),15-(6,6,8)]
   123       1.205438       1.205438       1.205438    6[1-(0),6-(1,6),6-(6,15)]
   124       1.132255       1.132255       1.132255    6[1-(0),6-(1,6),6-(6,6)]
   125       1.200211       1.200211       1.200211    6[6-(1,6),6-(1,6),6-(8,8)]
   126       1.298486       1.298486       1.298486    6[1-(0),6-(1,6),6-(6,6)]
   127       1.335078       1.335078       1.335078    6[1-(0),6-(1,6),6-(6,15)]
   128       1.171983       1.171983       1.171983    6[6-(6,6),8-(70),8-(70)]
   129       3.128076       3.128076       3.128076    6[6-(1,6),6-(1,6),15-(6,6,8)]
   130       4.182965       4.182965       4.182965    6[1-(0),6-(1,6),6-(6,15)]
   131       5.493997       5.493997       5.493997    6[1-(0),6-(1,6),6-(6,6)]
   132       5.765822       5.765822       5.765822    6[6-(1,6),6-(1,6),6-(8,8)]
   133       4.724524       4.724524       4.724524    6[1-(0),6-(1,6),6-(6,6)]
   134       3.428129       3.428129       3.428129    6[1-(0),6-(1,6),6-(6,15)]
   135       7.178266       7.178266       7.178266    6[6-(6,6),8-(70),8-(70)]
   136       0.995297       0.995297       0.995297    6[6-(1,6),6-(1,6),15-(6,6,8)]
   137      10.113974      10.113974      10.113974    6[1-(0),6-(1,6),6-(6,15)]
   138       9.762692       9.762692       9.762692    6[1-(0),6-(1,6),6-(6,6)]
   139       0.254052       0.254052       0.254052    6[6-(1,6),6-(1,6),6-(8,8)]
   140       1.619449       1.619449       1.619449    6[1-(0),6-(1,6),6-(6,6)]
   141       1.987457       1.987457       1.987457    6[1-(0),6-(1,6),6-(6,15)]
   142      10.354434      10.354434      10.354434    6[6-(6,6),8-(70),8-(70)]
   143       1.614221       1.614221       1.614221    6[1-(0),8-(70),8-(70)]
   144       8.840579       8.840579       8.840579    6[1-(0),8-(70),8-(70)]
   145       9.386319       9.386319       9.386319    8[6-(6,8),70-(8,8,8,8,8,8,8)]
   146       9.197088       9.197088       9.197088    8[6-(6,8),70-(8,8,8,8,8,8,8)]
   147       2.312602       2.312602       2.312602    8[6-(6,8),70-(8,8,8,8,8,8,8)]
   148        3.08103        3.08103        3.08103    8[6-(6,8),70-(8,8,8,8,8,8,8)]
   149       1.267122       1.267122       1.267122    8[6-(6,8),70-(8,8,8,8,8,8,8)]
   150       9.634098       9.634098       9.634098    8[6-(6,8),70-(8,8,8,8,8,8,8)]
   151       9.948788       9.948788       9.948788    8[15-(6,6,6),70-(8,8,8,8,8,8,8)]
   152       1.141664       1.141664       1.141664    8[6-(1,8),70-(8,8,8,8,8,8,8)]
   153       9.386319       9.386319       9.386319    8[6-(6,8),70-(8,8,8,8,8,8,8)]
   154       9.197088       9.197088       9.197088    8[6-(6,8),70-(8,8,8,8,8,8,8)]
   155       2.312602       2.312602       2.312602    8[6-(6,8),70-(8,8,8,8,8,8,8)]
   156        3.08103        3.08103        3.08103    8[6-(6,8),70-(8,8,8,8,8,8,8)]
   157       1.267122       1.267122       1.267122    8[6-(6,8),70-(8,8,8,8,8,8,8)]
   158       9.634098       9.634098       9.634098    8[6-(6,8),70-(8,8,8,8,8,8,8)]
   159       9.948788       9.948788       9.948788    8[15-(6,6,6),70-(8,8,8,8,8,8,8)]
   160       1.141664       1.141664       1.141664    8[6-(1,8),70-(8,8,8,8,8,8,8)]
   161       1.068481       1.068481       1.068481    8[6-(6,8),70-(8,8,8,8,8,8,8)]
   162       1.257712       1.257712       1.257712    8[6-(6,8),70-(8,8,8,8,8,8,8)]
   163       8.142198       8.142198       8.142198    8[6-(6,8),70-(8,8,8,8,8,8,8)]
   164        7.37377        7.37377        7.37377    8[6-(6,8),70-(8,8,8,8,8,8,8)]
   165       9.187678       9.187678       9.187678    8[6-(6,8),70-(8,8,8,8,8,8,8)]
   166       0.820702       0.820702       0.820702    8[6-(6,8),70-(8,8,8,8,8,8,8)]
   167       0.506012       0.506012       0.506012    8[15-(6,6,6),70-(8,8,8,8,8,8,8)]
   168       9.313136       9.313136       9.313136    8[6-(1,8),70-(8,8,8,8,8,8,8)]
   169       1.068481       1.068481       1.068481    8[6-(6,8),70-(8,8,8,8,8,8,8)]
   170       1.257712       1.257712       1.257712    8[6-(6,8),70-(8,8,8,8,8,8,8)]
   171       8.142198       8.142198       8.142198    8[6-(6,8),70-(8,8,8,8,8,8,8)]
   172        7.37377        7.37377        7.37377    8[6-(6,8),70-(8,8,8,8,8,8,8)]
   173       9.187678       9.187678       9.187678    8[6-(6,8),70-(8,8,8,8,8,8,8)]
   174       0.820702       0.820702       0.820702    8[6-(6,8),70-(8,8,8,8,8,8,8)]
   175       0.506012       0.506012       0.506012    8[15-(6,6,6),70-(8,8,8,8,8,8,8)]
   176       9.313136       9.313136       9.313136    8[6-(1,8),70-(8,8,8,8,8,8,8)]
