# Supplementary material for: A collection of forcefield precursors for metal–organic frameworks
Source: RSC Adv. 2019 Nov 13;9(63):36492–507. doi: 10.1039/c9ra07327b (PMC9075174; doi:10.1039/c9ra07327b)
Supplement: RA-009-C9RA07327B-s395 [file RA-009-C9RA07327B-s395.txt]

DARDAD_clean

10.493200    0.000000    0.000000
0.000000    14.426200    0.000000
0.000000    -6.811045    22.205823

     1       9.800334       9.800334       9.800334    71[8-(15),8-(6),8-(6),8-(6),8-(6),8-(6),8-(6),8-(6)]
     2       9.800334       9.800334       9.800334    71[8-(15),8-(6),8-(6),8-(6),8-(6),8-(6),8-(6),8-(6)]
     3       0.692866       0.692866       0.692866    71[8-(15),8-(6),8-(6),8-(6),8-(6),8-(6),8-(6),8-(6)]
     4       0.692866       0.692866       0.692866    71[8-(15),8-(6),8-(6),8-(6),8-(6),8-(6),8-(6),8-(6)]
     5       1.452784       1.452784       1.452784    15[6-(6,6),6-(6,6),6-(6,6),8-(71)]
     6       1.452784       1.452784       1.452784    15[6-(6,6),6-(6,6),6-(6,6),8-(71)]
     7       9.040416       9.040416       9.040416    15[6-(6,6),6-(6,6),6-(6,6),8-(71)]
     8       9.040416       9.040416       9.040416    15[6-(6,6),6-(6,6),6-(6,6),8-(71)]
     9       8.963291       8.963291       8.963291    1[6-(6,6)]
    10       2.321096       2.321096       2.321096    1[6-(6,6)]
    11       2.799586       2.799586       2.799586    1[6-(6,6)]
    12       4.950692       4.950692       4.950692    1[6-(6,6)]
    13       2.922356       2.922356       2.922356    1[6-(6,6)]
    14       9.527826       9.527826       9.527826    1[6-(6,6)]
    15       1.114378       1.114378       1.114378    1[6-(6,6)]
    16       6.215122       6.215122       6.215122    1[6-(6,6)]
    17       1.224556       1.224556       1.224556    1[6-(6,6)]
    18       4.023093       4.023093       4.023093    1[6-(6,6)]
    19       1.325291       1.325291       1.325291    1[6-(6,6)]
    20       1.393497       1.393497       1.393497    1[6-(6,6)]
    21       8.963291       8.963291       8.963291    1[6-(6,6)]
    22       2.321096       2.321096       2.321096    1[6-(6,6)]
    23       2.799586       2.799586       2.799586    1[6-(6,6)]
    24       4.950692       4.950692       4.950692    1[6-(6,6)]
    25       2.922356       2.922356       2.922356    1[6-(6,6)]
    26       9.527826       9.527826       9.527826    1[6-(6,6)]
    27       1.114378       1.114378       1.114378    1[6-(6,6)]
    28       6.215122       6.215122       6.215122    1[6-(6,6)]
    29       1.224556       1.224556       1.224556    1[6-(6,6)]
    30       4.023093       4.023093       4.023093    1[6-(6,6)]
    31       1.325291       1.325291       1.325291    1[6-(6,6)]
    32       1.393497       1.393497       1.393497    1[6-(6,6)]
    33       1.529909       1.529909       1.529909    1[6-(6,6)]
    34       8.172104       8.172104       8.172104    1[6-(6,6)]
    35       7.693614       7.693614       7.693614    1[6-(6,6)]
    36       5.542508       5.542508       5.542508    1[6-(6,6)]
    37       7.570844       7.570844       7.570844    1[6-(6,6)]
    38       0.965374       0.965374       0.965374    1[6-(6,6)]
    39       9.378822       9.378822       9.378822    1[6-(6,6)]
    40       4.278078       4.278078       4.278078    1[6-(6,6)]
    41       9.268644       9.268644       9.268644    1[6-(6,6)]
    42       6.470107       6.470107       6.470107    1[6-(6,6)]
    43       9.167909       9.167909       9.167909    1[6-(6,6)]
    44       9.099703       9.099703       9.099703    1[6-(6,6)]
    45       1.529909       1.529909       1.529909    1[6-(6,6)]
    46       8.172104       8.172104       8.172104    1[6-(6,6)]
    47       7.693614       7.693614       7.693614    1[6-(6,6)]
    48       5.542508       5.542508       5.542508    1[6-(6,6)]
    49       7.570844       7.570844       7.570844    1[6-(6,6)]
    50       0.965374       0.965374       0.965374    1[6-(6,6)]
    51       9.378822       9.378822       9.378822    1[6-(6,6)]
    52       4.278078       4.278078       4.278078    1[6-(6,6)]
    53       9.268644       9.268644       9.268644    1[6-(6,6)]
    54       6.470107       6.470107       6.470107    1[6-(6,6)]
    55       9.167909       9.167909       9.167909    1[6-(6,6)]
    56       9.099703       9.099703       9.099703    1[6-(6,6)]
    57       2.562439       2.562439       2.562439    1[6-(8,8)]
    58       7.930761       7.930761       7.930761    1[6-(8,8)]
    59       9.861509       9.861509       9.861509    6[1-(0),6-(1,6),6-(6,6)]
    60       3.168946       3.168946       3.168946    6[6-(1,6),6-(1,6),15-(6,6,8)]
    61      10.450178      10.450178      10.450178    6[6-(6,6),8-(71),8-(71)]
    62       1.058764       1.058764       1.058764    6[6-(1,6),6-(1,6),15-(6,6,8)]
    63       1.346278       1.346278       1.346278    6[6-(1,6),6-(1,6),15-(6,6,8)]
    64       5.809036       5.809036       5.809036    6[6-(1,6),6-(1,6),6-(8,8)]
    65       7.236111       7.236111       7.236111    6[6-(6,6),8-(71),8-(71)]
    66       0.333684       0.333684       0.333684    6[6-(1,6),6-(1,6),6-(8,8)]
    67       1.165795       1.165795       1.165795    6[6-(6,6),8-(71),8-(71)]
    68       1.661074       1.661074       1.661074    6[1-(0),6-(1,6),6-(6,6)]
    69       3.482693       3.482693       3.482693    6[1-(0),6-(1,6),6-(6,15)]
    70       4.764962       4.764962       4.764962    6[1-(0),6-(1,6),6-(6,6)]
    71        2.02204        2.02204        2.02204    6[1-(0),6-(1,6),6-(6,15)]
    72      10.196242      10.196242      10.196242    6[1-(0),6-(1,6),6-(6,15)]
    73       1.178386       1.178386       1.178386    6[1-(0),6-(1,6),6-(6,6)]
    74       5.522571       5.522571       5.522571    6[1-(0),6-(1,6),6-(6,6)]
    75       1.246592       1.246592       1.246592    6[1-(0),6-(1,6),6-(6,15)]
    76       4.206724       4.206724       4.206724    6[1-(0),6-(1,6),6-(6,15)]
    77       1.298009       1.298009       1.298009    6[1-(0),6-(1,6),6-(6,6)]
    78       1.352573       1.352573       1.352573    6[1-(0),6-(1,6),6-(6,15)]
    79       1.204619       1.204619       1.204619    6[6-(1,6),6-(1,6),6-(8,8)]
    80       9.861509       9.861509       9.861509    6[1-(0),6-(1,6),6-(6,6)]
    81       3.168946       3.168946       3.168946    6[6-(1,6),6-(1,6),15-(6,6,8)]
    82      10.450178      10.450178      10.450178    6[6-(6,6),8-(71),8-(71)]
    83       1.058764       1.058764       1.058764    6[6-(1,6),6-(1,6),15-(6,6,8)]
    84       1.346278       1.346278       1.346278    6[6-(1,6),6-(1,6),15-(6,6,8)]
    85       5.809036       5.809036       5.809036    6[6-(1,6),6-(1,6),6-(8,8)]
    86       7.236111       7.236111       7.236111    6[6-(6,6),8-(71),8-(71)]
    87       0.333684       0.333684       0.333684    6[6-(1,6),6-(1,6),6-(8,8)]
    88       1.165795       1.165795       1.165795    6[6-(6,6),8-(71),8-(71)]
    89       1.661074       1.661074       1.661074    6[1-(0),6-(1,6),6-(6,6)]
    90       3.482693       3.482693       3.482693    6[1-(0),6-(1,6),6-(6,15)]
    91       4.764962       4.764962       4.764962    6[1-(0),6-(1,6),6-(6,6)]
    92        2.02204        2.02204        2.02204    6[1-(0),6-(1,6),6-(6,15)]
    93      10.196242      10.196242      10.196242    6[1-(0),6-(1,6),6-(6,15)]
    94       1.178386       1.178386       1.178386    6[1-(0),6-(1,6),6-(6,6)]
    95       5.522571       5.522571       5.522571    6[1-(0),6-(1,6),6-(6,6)]
    96       1.246592       1.246592       1.246592    6[1-(0),6-(1,6),6-(6,15)]
    97       4.206724       4.206724       4.206724    6[1-(0),6-(1,6),6-(6,15)]
    98       1.298009       1.298009       1.298009    6[1-(0),6-(1,6),6-(6,6)]
    99       1.352573       1.352573       1.352573    6[1-(0),6-(1,6),6-(6,15)]
   100       1.204619       1.204619       1.204619    6[6-(1,6),6-(1,6),6-(8,8)]
   101       0.631691       0.631691       0.631691    6[1-(0),6-(1,6),6-(6,6)]
   102       7.324254       7.324254       7.324254    6[6-(1,6),6-(1,6),15-(6,6,8)]
   103       0.043022       0.043022       0.043022    6[6-(6,6),8-(71),8-(71)]
   104       9.434436       9.434436       9.434436    6[6-(1,6),6-(1,6),15-(6,6,8)]
   105       9.146922       9.146922       9.146922    6[6-(1,6),6-(1,6),15-(6,6,8)]
   106       4.684164       4.684164       4.684164    6[6-(1,6),6-(1,6),6-(8,8)]
   107       3.257089       3.257089       3.257089    6[6-(6,6),8-(71),8-(71)]
   108      10.159516      10.159516      10.159516    6[6-(1,6),6-(1,6),6-(8,8)]
   109       9.327405       9.327405       9.327405    6[6-(6,6),8-(71),8-(71)]
   110       8.832126       8.832126       8.832126    6[1-(0),6-(1,6),6-(6,6)]
   111       7.010507       7.010507       7.010507    6[1-(0),6-(1,6),6-(6,15)]
   112       5.728238       5.728238       5.728238    6[1-(0),6-(1,6),6-(6,6)]
   113        8.47116        8.47116        8.47116    6[1-(0),6-(1,6),6-(6,15)]
   114       0.296958       0.296958       0.296958    6[1-(0),6-(1,6),6-(6,15)]
   115       9.314814       9.314814       9.314814    6[1-(0),6-(1,6),6-(6,6)]
   116       4.970629       4.970629       4.970629    6[1-(0),6-(1,6),6-(6,6)]
   117       9.246608       9.246608       9.246608    6[1-(0),6-(1,6),6-(6,15)]
   118       6.286476       6.286476       6.286476    6[1-(0),6-(1,6),6-(6,15)]
   119       9.195191       9.195191       9.195191    6[1-(0),6-(1,6),6-(6,6)]
   120       9.140627       9.140627       9.140627    6[1-(0),6-(1,6),6-(6,15)]
   121       9.288581       9.288581       9.288581    6[6-(1,6),6-(1,6),6-(8,8)]
   122       0.631691       0.631691       0.631691    6[1-(0),6-(1,6),6-(6,6)]
   123       7.324254       7.324254       7.324254    6[6-(1,6),6-(1,6),15-(6,6,8)]
   124       0.043022       0.043022       0.043022    6[6-(6,6),8-(71),8-(71)]
   125       9.434436       9.434436       9.434436    6[6-(1,6),6-(1,6),15-(6,6,8)]
   126       9.146922       9.146922       9.146922    6[6-(1,6),6-(1,6),15-(6,6,8)]
   127       4.684164       4.684164       4.684164    6[6-(1,6),6-(1,6),6-(8,8)]
   128       3.257089       3.257089       3.257089    6[6-(6,6),8-(71),8-(71)]
   129      10.159516      10.159516      10.159516    6[6-(1,6),6-(1,6),6-(8,8)]
   130       9.327405       9.327405       9.327405    6[6-(6,6),8-(71),8-(71)]
   131       8.832126       8.832126       8.832126    6[1-(0),6-(1,6),6-(6,6)]
   132       7.010507       7.010507       7.010507    6[1-(0),6-(1,6),6-(6,15)]
   133       5.728238       5.728238       5.728238    6[1-(0),6-(1,6),6-(6,6)]
   134        8.47116        8.47116        8.47116    6[1-(0),6-(1,6),6-(6,15)]
   135       0.296958       0.296958       0.296958    6[1-(0),6-(1,6),6-(6,15)]
   136       9.314814       9.314814       9.314814    6[1-(0),6-(1,6),6-(6,6)]
   137       4.970629       4.970629       4.970629    6[1-(0),6-(1,6),6-(6,6)]
   138       9.246608       9.246608       9.246608    6[1-(0),6-(1,6),6-(6,15)]
   139       6.286476       6.286476       6.286476    6[1-(0),6-(1,6),6-(6,15)]
   140       9.195191       9.195191       9.195191    6[1-(0),6-(1,6),6-(6,6)]
   141       9.140627       9.140627       9.140627    6[1-(0),6-(1,6),6-(6,15)]
   142       9.288581       9.288581       9.288581    6[6-(1,6),6-(1,6),6-(8,8)]
   143       1.631693       1.631693       1.631693    6[1-(0),8-(71),8-(71)]
   144       8.861507       8.861507       8.861507    6[1-(0),8-(71),8-(71)]
   145        0.53935        0.53935        0.53935    8[15-(6,6,6),71-(8,8,8,8,8,8,8)]
   146       7.426038       7.426038       7.426038    8[6-(6,8),71-(8,8,8,8,8,8,8)]
   147        0.83316        0.83316        0.83316    8[6-(6,8),71-(8,8,8,8,8,8,8)]
   148       9.275989       9.275989       9.275989    8[6-(6,8),71-(8,8,8,8,8,8,8)]
   149       1.266529       1.266529       1.266529    8[6-(6,8),71-(8,8,8,8,8,8,8)]
   150       8.184696       8.184696       8.184696    8[6-(6,8),71-(8,8,8,8,8,8,8)]
   151       1.035679       1.035679       1.035679    8[6-(6,8),71-(8,8,8,8,8,8,8)]
   152       1.171041       1.171041       1.171041    8[6-(1,8),71-(8,8,8,8,8,8,8)]
   153        0.53935        0.53935        0.53935    8[15-(6,6,6),71-(8,8,8,8,8,8,8)]
   154       7.426038       7.426038       7.426038    8[6-(6,8),71-(8,8,8,8,8,8,8)]
   155        0.83316        0.83316        0.83316    8[6-(6,8),71-(8,8,8,8,8,8,8)]
   156       9.275989       9.275989       9.275989    8[6-(6,8),71-(8,8,8,8,8,8,8)]
   157       1.266529       1.266529       1.266529    8[6-(6,8),71-(8,8,8,8,8,8,8)]
   158       8.184696       8.184696       8.184696    8[6-(6,8),71-(8,8,8,8,8,8,8)]
   159       1.035679       1.035679       1.035679    8[6-(6,8),71-(8,8,8,8,8,8,8)]
   160       1.171041       1.171041       1.171041    8[6-(1,8),71-(8,8,8,8,8,8,8)]
   161        9.95385        9.95385        9.95385    8[15-(6,6,6),71-(8,8,8,8,8,8,8)]
   162       3.067162       3.067162       3.067162    8[6-(6,8),71-(8,8,8,8,8,8,8)]
   163        9.66004        9.66004        9.66004    8[6-(6,8),71-(8,8,8,8,8,8,8)]
   164       1.217211       1.217211       1.217211    8[6-(6,8),71-(8,8,8,8,8,8,8)]
   165       9.226671       9.226671       9.226671    8[6-(6,8),71-(8,8,8,8,8,8,8)]
   166       2.308504       2.308504       2.308504    8[6-(6,8),71-(8,8,8,8,8,8,8)]
   167       9.457521       9.457521       9.457521    8[6-(6,8),71-(8,8,8,8,8,8,8)]
   168       9.322159       9.322159       9.322159    8[6-(1,8),71-(8,8,8,8,8,8,8)]
   169        9.95385        9.95385        9.95385    8[15-(6,6,6),71-(8,8,8,8,8,8,8)]
   170       3.067162       3.067162       3.067162    8[6-(6,8),71-(8,8,8,8,8,8,8)]
   171        9.66004        9.66004        9.66004    8[6-(6,8),71-(8,8,8,8,8,8,8)]
   172       1.217211       1.217211       1.217211    8[6-(6,8),71-(8,8,8,8,8,8,8)]
   173       9.226671       9.226671       9.226671    8[6-(6,8),71-(8,8,8,8,8,8,8)]
   174       2.308504       2.308504       2.308504    8[6-(6,8),71-(8,8,8,8,8,8,8)]
   175       9.457521       9.457521       9.457521    8[6-(6,8),71-(8,8,8,8,8,8,8)]
   176       9.322159       9.322159       9.322159    8[6-(1,8),71-(8,8,8,8,8,8,8)]
