# Supplementary material for: A collection of forcefield precursors for metal–organic frameworks
Source: RSC Adv. 2019 Nov 13;9(63):36492–507. doi: 10.1039/c9ra07327b (PMC9075174; doi:10.1039/c9ra07327b)
Supplement: RA-009-C9RA07327B-s396 [file RA-009-C9RA07327B-s396.txt]

DARDEH_clean

10.603000    0.000000    0.000000
0.000000    14.664000    0.000000
0.000000    -7.318068    22.530725

     1       0.768399       0.768399       0.768399    62[8-(15),8-(6),8-(6),8-(6),8-(6),8-(6),8-(6),8-(6)]
     2       0.768399       0.768399       0.768399    62[8-(15),8-(6),8-(6),8-(6),8-(6),8-(6),8-(6),8-(6)]
     3       9.834601       9.834601       9.834601    62[8-(15),8-(6),8-(6),8-(6),8-(6),8-(6),8-(6),8-(6)]
     4       9.834601       9.834601       9.834601    62[8-(15),8-(6),8-(6),8-(6),8-(6),8-(6),8-(6),8-(6)]
     5       9.176896       9.176896       9.176896    15[6-(6,6),6-(6,6),6-(6,6),8-(62)]
     6       9.176896       9.176896       9.176896    15[6-(6,6),6-(6,6),6-(6,6),8-(62)]
     7       1.426103       1.426103       1.426103    15[6-(6,6),6-(6,6),6-(6,6),8-(62)]
     8       1.426103       1.426103       1.426103    15[6-(6,6),6-(6,6),6-(6,6),8-(62)]
     9       7.874848       7.874848       7.874848    1[6-(6,6)]
    10       5.706535       5.706535       5.706535    1[6-(6,6)]
    11       4.402366       4.402366       4.402366    1[6-(6,6)]
    12       6.591885       6.591885       6.591885    1[6-(6,6)]
    13       9.232032       9.232032       9.232032    1[6-(6,6)]
    14       9.283987       9.283987       9.283987    1[6-(6,6)]
    15       9.333821       9.333821       9.333821    1[6-(6,6)]
    16       9.333821       9.333821       9.333821    1[6-(6,6)]
    17       0.980777       0.980777       0.980777    1[6-(6,6)]
    18       1.584088       1.584088       1.584088    1[6-(6,6)]
    19       8.320174       8.320174       8.320174    1[6-(6,6)]
    20       7.727466       7.727466       7.727466    1[6-(6,6)]
    21       7.874848       7.874848       7.874848    1[6-(6,6)]
    22       5.706535       5.706535       5.706535    1[6-(6,6)]
    23       4.402366       4.402366       4.402366    1[6-(6,6)]
    24       6.591885       6.591885       6.591885    1[6-(6,6)]
    25       9.232032       9.232032       9.232032    1[6-(6,6)]
    26       9.283987       9.283987       9.283987    1[6-(6,6)]
    27       9.333821       9.333821       9.333821    1[6-(6,6)]
    28       9.333821       9.333821       9.333821    1[6-(6,6)]
    29       0.980777       0.980777       0.980777    1[6-(6,6)]
    30       1.584088       1.584088       1.584088    1[6-(6,6)]
    31       8.320174       8.320174       8.320174    1[6-(6,6)]
    32       7.727466       7.727466       7.727466    1[6-(6,6)]
    33       2.728152       2.728152       2.728152    1[6-(6,6)]
    34       4.896465       4.896465       4.896465    1[6-(6,6)]
    35       6.200634       6.200634       6.200634    1[6-(6,6)]
    36       4.011115       4.011115       4.011115    1[6-(6,6)]
    37       1.370968       1.370968       1.370968    1[6-(6,6)]
    38       1.319013       1.319013       1.319013    1[6-(6,6)]
    39       1.269179       1.269179       1.269179    1[6-(6,6)]
    40       1.269179       1.269179       1.269179    1[6-(6,6)]
    41       9.622222       9.622222       9.622222    1[6-(6,6)]
    42       9.018912       9.018912       9.018912    1[6-(6,6)]
    43       2.282826       2.282826       2.282826    1[6-(6,6)]
    44       2.875534       2.875534       2.875534    1[6-(6,6)]
    45       2.728152       2.728152       2.728152    1[6-(6,6)]
    46       4.896465       4.896465       4.896465    1[6-(6,6)]
    47       6.200634       6.200634       6.200634    1[6-(6,6)]
    48       4.011115       4.011115       4.011115    1[6-(6,6)]
    49       1.370968       1.370968       1.370968    1[6-(6,6)]
    50       1.319013       1.319013       1.319013    1[6-(6,6)]
    51       1.269179       1.269179       1.269179    1[6-(6,6)]
    52       1.269179       1.269179       1.269179    1[6-(6,6)]
    53       9.622222       9.622222       9.622222    1[6-(6,6)]
    54       9.018912       9.018912       9.018912    1[6-(6,6)]
    55       2.282826       2.282826       2.282826    1[6-(6,6)]
    56       2.875534       2.875534       2.875534    1[6-(6,6)]
    57       8.056159       8.056159       8.056159    1[6-(8,8)]
    58       2.546841       2.546841       2.546841    1[6-(8,8)]
    59       7.452849       7.452849       7.452849    6[6-(1,6),6-(1,6),15-(6,6,8)]
    60       7.179291       7.179291       7.179291    6[1-(0),6-(1,6),6-(6,15)]
    61       5.881484       5.881484       5.881484    6[1-(0),6-(1,6),6-(6,6)]
    62       4.837089       4.837089       4.837089    6[6-(1,6),6-(1,6),6-(8,8)]
    63       5.101103       5.101103       5.101103    6[1-(0),6-(1,6),6-(6,6)]
    64       6.411634       6.411634       6.411634    6[1-(0),6-(1,6),6-(6,15)]
    65        3.42901        3.42901        3.42901    6[6-(6,6),8-(62),8-(62)]
    66       9.240514       9.240514       9.240514    6[6-(1,6),6-(1,6),15-(6,6,8)]
    67       9.252178       9.252178       9.252178    6[1-(0),6-(1,6),6-(6,15)]
    68       9.291409       9.291409       9.291409    6[1-(0),6-(1,6),6-(6,6)]
    69       9.343364       9.343364       9.343364    6[6-(1,6),6-(1,6),6-(8,8)]
    70       9.328519       9.328519       9.328519    6[1-(0),6-(1,6),6-(6,6)]
    71       9.305193       9.305193       9.305193    6[1-(0),6-(1,6),6-(6,15)]
    72       9.348665       9.348665       9.348665    6[6-(6,6),8-(62),8-(62)]
    73       9.582991       9.582991       9.582991    6[6-(1,6),6-(1,6),15-(6,6,8)]
    74       0.325512       0.325512       0.325512    6[1-(0),6-(1,6),6-(6,15)]
    75       0.684954       0.684954       0.684954    6[1-(0),6-(1,6),6-(6,6)]
    76      10.308237      10.308237      10.308237    6[6-(1,6),6-(1,6),6-(8,8)]
    77        8.97862        8.97862        8.97862    6[1-(0),6-(1,6),6-(6,6)]
    78        8.62554        8.62554        8.62554    6[1-(0),6-(1,6),6-(6,15)]
    79       0.093306       0.093306       0.093306    6[6-(6,6),8-(62),8-(62)]
    80       7.452849       7.452849       7.452849    6[6-(1,6),6-(1,6),15-(6,6,8)]
    81       7.179291       7.179291       7.179291    6[1-(0),6-(1,6),6-(6,15)]
    82       5.881484       5.881484       5.881484    6[1-(0),6-(1,6),6-(6,6)]
    83       4.837089       4.837089       4.837089    6[6-(1,6),6-(1,6),6-(8,8)]
    84       5.101103       5.101103       5.101103    6[1-(0),6-(1,6),6-(6,6)]
    85       6.411634       6.411634       6.411634    6[1-(0),6-(1,6),6-(6,15)]
    86        3.42901        3.42901        3.42901    6[6-(6,6),8-(62),8-(62)]
    87       9.240514       9.240514       9.240514    6[6-(1,6),6-(1,6),15-(6,6,8)]
    88       9.252178       9.252178       9.252178    6[1-(0),6-(1,6),6-(6,15)]
    89       9.291409       9.291409       9.291409    6[1-(0),6-(1,6),6-(6,6)]
    90       9.343364       9.343364       9.343364    6[6-(1,6),6-(1,6),6-(8,8)]
    91       9.328519       9.328519       9.328519    6[1-(0),6-(1,6),6-(6,6)]
    92       9.305193       9.305193       9.305193    6[1-(0),6-(1,6),6-(6,15)]
    93       9.348665       9.348665       9.348665    6[6-(6,6),8-(62),8-(62)]
    94       9.582991       9.582991       9.582991    6[6-(1,6),6-(1,6),15-(6,6,8)]
    95       0.325512       0.325512       0.325512    6[1-(0),6-(1,6),6-(6,15)]
    96       0.684954       0.684954       0.684954    6[1-(0),6-(1,6),6-(6,6)]
    97      10.308237      10.308237      10.308237    6[6-(1,6),6-(1,6),6-(8,8)]
    98        8.97862        8.97862        8.97862    6[1-(0),6-(1,6),6-(6,6)]
    99        8.62554        8.62554        8.62554    6[1-(0),6-(1,6),6-(6,15)]
   100       0.093306       0.093306       0.093306    6[6-(6,6),8-(62),8-(62)]
   101       3.150151       3.150151       3.150151    6[6-(1,6),6-(1,6),15-(6,6,8)]
   102       3.423709       3.423709       3.423709    6[1-(0),6-(1,6),6-(6,15)]
   103       4.721516       4.721516       4.721516    6[1-(0),6-(1,6),6-(6,6)]
   104       5.765911       5.765911       5.765911    6[6-(1,6),6-(1,6),6-(8,8)]
   105       5.501897       5.501897       5.501897    6[1-(0),6-(1,6),6-(6,6)]
   106       4.191366       4.191366       4.191366    6[1-(0),6-(1,6),6-(6,15)]
   107        7.17399        7.17399        7.17399    6[6-(6,6),8-(62),8-(62)]
   108       1.362485       1.362485       1.362485    6[6-(1,6),6-(1,6),15-(6,6,8)]
   109       1.350822       1.350822       1.350822    6[1-(0),6-(1,6),6-(6,15)]
   110       1.311591       1.311591       1.311591    6[1-(0),6-(1,6),6-(6,6)]
   111       1.259636       1.259636       1.259636    6[6-(1,6),6-(1,6),6-(8,8)]
   112       1.274481       1.274481       1.274481    6[1-(0),6-(1,6),6-(6,6)]
   113       1.297807       1.297807       1.297807    6[1-(0),6-(1,6),6-(6,15)]
   114       1.254335       1.254335       1.254335    6[6-(6,6),8-(62),8-(62)]
   115       1.020009       1.020009       1.020009    6[6-(1,6),6-(1,6),15-(6,6,8)]
   116      10.277488      10.277488      10.277488    6[1-(0),6-(1,6),6-(6,15)]
   117       9.918046       9.918046       9.918046    6[1-(0),6-(1,6),6-(6,6)]
   118       0.294763       0.294763       0.294763    6[6-(1,6),6-(1,6),6-(8,8)]
   119        1.62438        1.62438        1.62438    6[1-(0),6-(1,6),6-(6,6)]
   120       1.977459       1.977459       1.977459    6[1-(0),6-(1,6),6-(6,15)]
   121      10.509694      10.509694      10.509694    6[6-(6,6),8-(62),8-(62)]
   122       3.150151       3.150151       3.150151    6[6-(1,6),6-(1,6),15-(6,6,8)]
   123       3.423709       3.423709       3.423709    6[1-(0),6-(1,6),6-(6,15)]
   124       4.721516       4.721516       4.721516    6[1-(0),6-(1,6),6-(6,6)]
   125       5.765911       5.765911       5.765911    6[6-(1,6),6-(1,6),6-(8,8)]
   126       5.501897       5.501897       5.501897    6[1-(0),6-(1,6),6-(6,6)]
   127       4.191366       4.191366       4.191366    6[1-(0),6-(1,6),6-(6,15)]
   128        7.17399        7.17399        7.17399    6[6-(6,6),8-(62),8-(62)]
   129       1.362485       1.362485       1.362485    6[6-(1,6),6-(1,6),15-(6,6,8)]
   130       1.350822       1.350822       1.350822    6[1-(0),6-(1,6),6-(6,15)]
   131       1.311591       1.311591       1.311591    6[1-(0),6-(1,6),6-(6,6)]
   132       1.259636       1.259636       1.259636    6[6-(1,6),6-(1,6),6-(8,8)]
   133       1.274481       1.274481       1.274481    6[1-(0),6-(1,6),6-(6,6)]
   134       1.297807       1.297807       1.297807    6[1-(0),6-(1,6),6-(6,15)]
   135       1.254335       1.254335       1.254335    6[6-(6,6),8-(62),8-(62)]
   136       1.020009       1.020009       1.020009    6[6-(1,6),6-(1,6),15-(6,6,8)]
   137      10.277488      10.277488      10.277488    6[1-(0),6-(1,6),6-(6,15)]
   138       9.918046       9.918046       9.918046    6[1-(0),6-(1,6),6-(6,6)]
   139       0.294763       0.294763       0.294763    6[6-(1,6),6-(1,6),6-(8,8)]
   140        1.62438        1.62438        1.62438    6[1-(0),6-(1,6),6-(6,6)]
   141       1.977459       1.977459       1.977459    6[1-(0),6-(1,6),6-(6,15)]
   142      10.509694      10.509694      10.509694    6[6-(6,6),8-(62),8-(62)]
   143       8.986042       8.986042       8.986042    6[1-(0),8-(62),8-(62)]
   144       1.616957       1.616957       1.616957    6[1-(0),8-(62),8-(62)]
   145      10.098297      10.098297      10.098297    8[15-(6,6,6),62-(8,8,8,8,8,8,8)]
   146       3.233915       3.233915       3.233915    8[6-(6,8),62-(8,8,8,8,8,8,8)]
   147       2.468378       2.468378       2.468378    8[6-(6,8),62-(8,8,8,8,8,8,8)]
   148       9.286107       9.286107       9.286107    8[6-(6,8),62-(8,8,8,8,8,8,8)]
   149        9.43773        9.43773        9.43773    8[6-(6,8),62-(8,8,8,8,8,8,8)]
   150       9.807775       9.807775       9.807775    8[6-(6,8),62-(8,8,8,8,8,8,8)]
   151       1.285084       1.285084       1.285084    8[6-(6,8),62-(8,8,8,8,8,8,8)]
   152       9.447273       9.447273       9.447273    8[6-(1,8),62-(8,8,8,8,8,8,8)]
   153      10.098297      10.098297      10.098297    8[15-(6,6,6),62-(8,8,8,8,8,8,8)]
   154       3.233915       3.233915       3.233915    8[6-(6,8),62-(8,8,8,8,8,8,8)]
   155       2.468378       2.468378       2.468378    8[6-(6,8),62-(8,8,8,8,8,8,8)]
   156       9.286107       9.286107       9.286107    8[6-(6,8),62-(8,8,8,8,8,8,8)]
   157        9.43773        9.43773        9.43773    8[6-(6,8),62-(8,8,8,8,8,8,8)]
   158       9.807775       9.807775       9.807775    8[6-(6,8),62-(8,8,8,8,8,8,8)]
   159       1.285084       1.285084       1.285084    8[6-(6,8),62-(8,8,8,8,8,8,8)]
   160       9.447273       9.447273       9.447273    8[6-(1,8),62-(8,8,8,8,8,8,8)]
   161       0.504703       0.504703       0.504703    8[15-(6,6,6),62-(8,8,8,8,8,8,8)]
   162       7.369085       7.369085       7.369085    8[6-(6,8),62-(8,8,8,8,8,8,8)]
   163       8.134622       8.134622       8.134622    8[6-(6,8),62-(8,8,8,8,8,8,8)]
   164       1.316893       1.316893       1.316893    8[6-(6,8),62-(8,8,8,8,8,8,8)]
   165        1.16527        1.16527        1.16527    8[6-(6,8),62-(8,8,8,8,8,8,8)]
   166       0.795225       0.795225       0.795225    8[6-(6,8),62-(8,8,8,8,8,8,8)]
   167       9.317916       9.317916       9.317916    8[6-(6,8),62-(8,8,8,8,8,8,8)]
   168       1.155727       1.155727       1.155727    8[6-(1,8),62-(8,8,8,8,8,8,8)]
   169       0.504703       0.504703       0.504703    8[15-(6,6,6),62-(8,8,8,8,8,8,8)]
   170       7.369085       7.369085       7.369085    8[6-(6,8),62-(8,8,8,8,8,8,8)]
   171       8.134622       8.134622       8.134622    8[6-(6,8),62-(8,8,8,8,8,8,8)]
   172       1.316893       1.316893       1.316893    8[6-(6,8),62-(8,8,8,8,8,8,8)]
   173        1.16527        1.16527        1.16527    8[6-(6,8),62-(8,8,8,8,8,8,8)]
   174       0.795225       0.795225       0.795225    8[6-(6,8),62-(8,8,8,8,8,8,8)]
   175       9.317916       9.317916       9.317916    8[6-(6,8),62-(8,8,8,8,8,8,8)]
   176       1.155727       1.155727       1.155727    8[6-(1,8),62-(8,8,8,8,8,8,8)]
