# Supplementary material for: A collection of forcefield precursors for metal–organic frameworks
Source: RSC Adv. 2019 Nov 13;9(63):36492–507. doi: 10.1039/c9ra07327b (PMC9075174; doi:10.1039/c9ra07327b)
Supplement: RA-009-C9RA07327B-s397 [file RA-009-C9RA07327B-s397.txt]

DARDIL_clean

10.572000    0.000000    0.000000
0.000000    14.617000    0.000000
0.000000    -7.194600    22.421999

     1       6.016525       6.016525       6.016525    63[8-(15),8-(6),8-(6),8-(6),8-(6),8-(6),8-(6),8-(6)]
     2       6.016525       6.016525       6.016525    63[8-(15),8-(6),8-(6),8-(6),8-(6),8-(6),8-(6),8-(6)]
     3       4.555475       4.555475       4.555475    63[8-(15),8-(6),8-(6),8-(6),8-(6),8-(6),8-(6),8-(6)]
     4       4.555475       4.555475       4.555475    63[8-(15),8-(6),8-(6),8-(6),8-(6),8-(6),8-(6),8-(6)]
     5       3.830553       3.830553       3.830553    15[6-(6,6),6-(6,6),6-(6,6),8-(63)]
     6       3.830553       3.830553       3.830553    15[6-(6,6),6-(6,6),6-(6,6),8-(63)]
     7       6.741447       6.741447       6.741447    15[6-(6,6),6-(6,6),6-(6,6),8-(63)]
     8       6.741447       6.741447       6.741447    15[6-(6,6),6-(6,6),6-(6,6),8-(63)]
     9       6.225851       6.225851       6.225851    1[6-(6,6)]
    10        6.85277        6.85277        6.85277    1[6-(6,6)]
    11       2.973904       2.973904       2.973904    1[6-(6,6)]
    12       2.372357       2.372357       2.372357    1[6-(6,6)]
    13       2.521422       2.521422       2.521422    1[6-(6,6)]
    14       0.353105       0.353105       0.353105    1[6-(6,6)]
    15       9.661751       9.661751       9.661751    1[6-(6,6)]
    16        1.27604        1.27604        1.27604    1[6-(6,6)]
    17       4.053305       4.053305       4.053305    1[6-(6,6)]
    18       4.146338       4.146338       4.146338    1[6-(6,6)]
    19       3.935956       3.935956       3.935956    1[6-(6,6)]
    20       3.869352       3.869352       3.869352    1[6-(6,6)]
    21       6.225851       6.225851       6.225851    1[6-(6,6)]
    22        6.85277        6.85277        6.85277    1[6-(6,6)]
    23       2.973904       2.973904       2.973904    1[6-(6,6)]
    24       2.372357       2.372357       2.372357    1[6-(6,6)]
    25       2.521422       2.521422       2.521422    1[6-(6,6)]
    26       0.353105       0.353105       0.353105    1[6-(6,6)]
    27       9.661751       9.661751       9.661751    1[6-(6,6)]
    28        1.27604        1.27604        1.27604    1[6-(6,6)]
    29       4.053305       4.053305       4.053305    1[6-(6,6)]
    30       4.146338       4.146338       4.146338    1[6-(6,6)]
    31       3.935956       3.935956       3.935956    1[6-(6,6)]
    32       3.869352       3.869352       3.869352    1[6-(6,6)]
    33       4.346149       4.346149       4.346149    1[6-(6,6)]
    34        3.71923        3.71923        3.71923    1[6-(6,6)]
    35       7.598096       7.598096       7.598096    1[6-(6,6)]
    36       8.199643       8.199643       8.199643    1[6-(6,6)]
    37       8.050578       8.050578       8.050578    1[6-(6,6)]
    38      10.218895      10.218895      10.218895    1[6-(6,6)]
    39       0.910249       0.910249       0.910249    1[6-(6,6)]
    40        9.29596        9.29596        9.29596    1[6-(6,6)]
    41       6.518695       6.518695       6.518695    1[6-(6,6)]
    42       6.425662       6.425662       6.425662    1[6-(6,6)]
    43       6.636044       6.636044       6.636044    1[6-(6,6)]
    44       6.702648       6.702648       6.702648    1[6-(6,6)]
    45       4.346149       4.346149       4.346149    1[6-(6,6)]
    46        3.71923        3.71923        3.71923    1[6-(6,6)]
    47       7.598096       7.598096       7.598096    1[6-(6,6)]
    48       8.199643       8.199643       8.199643    1[6-(6,6)]
    49       8.050578       8.050578       8.050578    1[6-(6,6)]
    50      10.218895      10.218895      10.218895    1[6-(6,6)]
    51       0.910249       0.910249       0.910249    1[6-(6,6)]
    52        9.29596        9.29596        9.29596    1[6-(6,6)]
    53       6.518695       6.518695       6.518695    1[6-(6,6)]
    54       6.425662       6.425662       6.425662    1[6-(6,6)]
    55       6.636044       6.636044       6.636044    1[6-(6,6)]
    56       6.702648       6.702648       6.702648    1[6-(6,6)]
    57       2.705375       2.705375       2.705375    1[6-(8,8)]
    58       7.866625       7.866625       7.866625    1[6-(8,8)]
    59       4.245715       4.245715       4.245715    6[6-(1,6),6-(1,6),15-(6,6,8)]
    60       5.574616       5.574616       5.574616    6[1-(0),6-(1,6),6-(6,15)]
    61       5.950979       5.950979       5.950979    6[1-(0),6-(1,6),6-(6,6)]
    62       4.974126       4.974126       4.974126    6[6-(1,6),6-(1,6),6-(8,8)]
    63       3.630425       3.630425       3.630425    6[1-(0),6-(1,6),6-(6,6)]
    64       3.270977       3.270977       3.270977    6[1-(0),6-(1,6),6-(6,15)]
    65       5.360004       5.360004       5.360004    6[6-(6,6),8-(63),8-(63)]
    66       2.124972       2.124972       2.124972    6[6-(1,6),6-(1,6),15-(6,6,8)]
    67       1.836356       1.836356       1.836356    6[1-(0),6-(1,6),6-(6,15)]
    68       0.531772       0.531772       0.531772    6[1-(0),6-(1,6),6-(6,6)]
    69      10.067716      10.067716      10.067716    6[6-(1,6),6-(1,6),6-(8,8)]
    70      10.354217      10.354217      10.354217    6[1-(0),6-(1,6),6-(6,6)]
    71       1.095259       1.095259       1.095259    6[1-(0),6-(1,6),6-(6,15)]
    72       8.651068       8.651068       8.651068    6[6-(6,6),8-(63),8-(63)]
    73        3.93807        3.93807        3.93807    6[6-(1,6),6-(1,6),15-(6,6,8)]
    74       4.027932       4.027932       4.027932    6[1-(0),6-(1,6),6-(6,15)]
    75       4.082906       4.082906       4.082906    6[1-(0),6-(1,6),6-(6,6)]
    76       4.044847       4.044847       4.044847    6[6-(1,6),6-(1,6),6-(8,8)]
    77       3.961328       3.961328       3.961328    6[1-(0),6-(1,6),6-(6,6)]
    78       3.915869       3.915869       3.915869    6[1-(0),6-(1,6),6-(6,15)]
    79       4.082906       4.082906       4.082906    6[6-(6,6),8-(63),8-(63)]
    80       4.245715       4.245715       4.245715    6[6-(1,6),6-(1,6),15-(6,6,8)]
    81       5.574616       5.574616       5.574616    6[1-(0),6-(1,6),6-(6,15)]
    82       5.950979       5.950979       5.950979    6[1-(0),6-(1,6),6-(6,6)]
    83       4.974126       4.974126       4.974126    6[6-(1,6),6-(1,6),6-(8,8)]
    84       3.630425       3.630425       3.630425    6[1-(0),6-(1,6),6-(6,6)]
    85       3.270977       3.270977       3.270977    6[1-(0),6-(1,6),6-(6,15)]
    86       5.360004       5.360004       5.360004    6[6-(6,6),8-(63),8-(63)]
    87       2.124972       2.124972       2.124972    6[6-(1,6),6-(1,6),15-(6,6,8)]
    88       1.836356       1.836356       1.836356    6[1-(0),6-(1,6),6-(6,15)]
    89       0.531772       0.531772       0.531772    6[1-(0),6-(1,6),6-(6,6)]
    90      10.067716      10.067716      10.067716    6[6-(1,6),6-(1,6),6-(8,8)]
    91      10.354217      10.354217      10.354217    6[1-(0),6-(1,6),6-(6,6)]
    92       1.095259       1.095259       1.095259    6[1-(0),6-(1,6),6-(6,15)]
    93       8.651068       8.651068       8.651068    6[6-(6,6),8-(63),8-(63)]
    94        3.93807        3.93807        3.93807    6[6-(1,6),6-(1,6),15-(6,6,8)]
    95       4.027932       4.027932       4.027932    6[1-(0),6-(1,6),6-(6,15)]
    96       4.082906       4.082906       4.082906    6[1-(0),6-(1,6),6-(6,6)]
    97       4.044847       4.044847       4.044847    6[6-(1,6),6-(1,6),6-(8,8)]
    98       3.961328       3.961328       3.961328    6[1-(0),6-(1,6),6-(6,6)]
    99       3.915869       3.915869       3.915869    6[1-(0),6-(1,6),6-(6,15)]
   100       4.082906       4.082906       4.082906    6[6-(6,6),8-(63),8-(63)]
   101       6.326285       6.326285       6.326285    6[6-(1,6),6-(1,6),15-(6,6,8)]
   102       4.997384       4.997384       4.997384    6[1-(0),6-(1,6),6-(6,15)]
   103       4.621021       4.621021       4.621021    6[1-(0),6-(1,6),6-(6,6)]
   104       5.597874       5.597874       5.597874    6[6-(1,6),6-(1,6),6-(8,8)]
   105       6.941575       6.941575       6.941575    6[1-(0),6-(1,6),6-(6,6)]
   106       7.301023       7.301023       7.301023    6[1-(0),6-(1,6),6-(6,15)]
   107       5.211996       5.211996       5.211996    6[6-(6,6),8-(63),8-(63)]
   108       8.447028       8.447028       8.447028    6[6-(1,6),6-(1,6),15-(6,6,8)]
   109       8.735644       8.735644       8.735644    6[1-(0),6-(1,6),6-(6,15)]
   110      10.040228      10.040228      10.040228    6[1-(0),6-(1,6),6-(6,6)]
   111       0.504284       0.504284       0.504284    6[6-(1,6),6-(1,6),6-(8,8)]
   112       0.217783       0.217783       0.217783    6[1-(0),6-(1,6),6-(6,6)]
   113       9.476741       9.476741       9.476741    6[1-(0),6-(1,6),6-(6,15)]
   114       1.920932       1.920932       1.920932    6[6-(6,6),8-(63),8-(63)]
   115        6.63393        6.63393        6.63393    6[6-(1,6),6-(1,6),15-(6,6,8)]
   116       6.544068       6.544068       6.544068    6[1-(0),6-(1,6),6-(6,15)]
   117       6.489094       6.489094       6.489094    6[1-(0),6-(1,6),6-(6,6)]
   118       6.527153       6.527153       6.527153    6[6-(1,6),6-(1,6),6-(8,8)]
   119       6.610672       6.610672       6.610672    6[1-(0),6-(1,6),6-(6,6)]
   120       6.656131       6.656131       6.656131    6[1-(0),6-(1,6),6-(6,15)]
   121       6.489094       6.489094       6.489094    6[6-(6,6),8-(63),8-(63)]
   122       6.326285       6.326285       6.326285    6[6-(1,6),6-(1,6),15-(6,6,8)]
   123       4.997384       4.997384       4.997384    6[1-(0),6-(1,6),6-(6,15)]
   124       4.621021       4.621021       4.621021    6[1-(0),6-(1,6),6-(6,6)]
   125       5.597874       5.597874       5.597874    6[6-(1,6),6-(1,6),6-(8,8)]
   126       6.941575       6.941575       6.941575    6[1-(0),6-(1,6),6-(6,6)]
   127       7.301023       7.301023       7.301023    6[1-(0),6-(1,6),6-(6,15)]
   128       5.211996       5.211996       5.211996    6[6-(6,6),8-(63),8-(63)]
   129       8.447028       8.447028       8.447028    6[6-(1,6),6-(1,6),15-(6,6,8)]
   130       8.735644       8.735644       8.735644    6[1-(0),6-(1,6),6-(6,15)]
   131      10.040228      10.040228      10.040228    6[1-(0),6-(1,6),6-(6,6)]
   132       0.504284       0.504284       0.504284    6[6-(1,6),6-(1,6),6-(8,8)]
   133       0.217783       0.217783       0.217783    6[1-(0),6-(1,6),6-(6,6)]
   134       9.476741       9.476741       9.476741    6[1-(0),6-(1,6),6-(6,15)]
   135       1.920932       1.920932       1.920932    6[6-(6,6),8-(63),8-(63)]
   136        6.63393        6.63393        6.63393    6[6-(1,6),6-(1,6),15-(6,6,8)]
   137       6.544068       6.544068       6.544068    6[1-(0),6-(1,6),6-(6,15)]
   138       6.489094       6.489094       6.489094    6[1-(0),6-(1,6),6-(6,6)]
   139       6.527153       6.527153       6.527153    6[6-(1,6),6-(1,6),6-(8,8)]
   140       6.610672       6.610672       6.610672    6[1-(0),6-(1,6),6-(6,6)]
   141       6.656131       6.656131       6.656131    6[1-(0),6-(1,6),6-(6,15)]
   142       6.489094       6.489094       6.489094    6[6-(6,6),8-(63),8-(63)]
   143       3.635711       3.635711       3.635711    6[1-(0),8-(63),8-(63)]
   144       6.936289       6.936289       6.936289    6[1-(0),8-(63),8-(63)]
   145       6.543011       6.543011       6.543011    8[6-(6,8),63-(8,8,8,8,8,8,8)]
   146       4.468784       4.468784       4.468784    8[6-(6,8),63-(8,8,8,8,8,8,8)]
   147       8.463943       8.463943       8.463943    8[6-(6,8),63-(8,8,8,8,8,8,8)]
   148        7.69113        7.69113        7.69113    8[6-(6,8),63-(8,8,8,8,8,8,8)]
   149       3.996216       3.996216       3.996216    8[6-(6,8),63-(8,8,8,8,8,8,8)]
   150       4.181226       4.181226       4.181226    8[6-(6,8),63-(8,8,8,8,8,8,8)]
   151       4.745771       4.745771       4.745771    8[15-(6,6,6),63-(8,8,8,8,8,8,8)]
   152       4.081849       4.081849       4.081849    8[6-(1,8),63-(8,8,8,8,8,8,8)]
   153       6.543011       6.543011       6.543011    8[6-(6,8),63-(8,8,8,8,8,8,8)]
   154       4.468784       4.468784       4.468784    8[6-(6,8),63-(8,8,8,8,8,8,8)]
   155       8.463943       8.463943       8.463943    8[6-(6,8),63-(8,8,8,8,8,8,8)]
   156        7.69113        7.69113        7.69113    8[6-(6,8),63-(8,8,8,8,8,8,8)]
   157       3.996216       3.996216       3.996216    8[6-(6,8),63-(8,8,8,8,8,8,8)]
   158       4.181226       4.181226       4.181226    8[6-(6,8),63-(8,8,8,8,8,8,8)]
   159       4.745771       4.745771       4.745771    8[15-(6,6,6),63-(8,8,8,8,8,8,8)]
   160       4.081849       4.081849       4.081849    8[6-(1,8),63-(8,8,8,8,8,8,8)]
   161       4.028989       4.028989       4.028989    8[6-(6,8),63-(8,8,8,8,8,8,8)]
   162       6.103216       6.103216       6.103216    8[6-(6,8),63-(8,8,8,8,8,8,8)]
   163       2.108057       2.108057       2.108057    8[6-(6,8),63-(8,8,8,8,8,8,8)]
   164        2.88087        2.88087        2.88087    8[6-(6,8),63-(8,8,8,8,8,8,8)]
   165       6.575784       6.575784       6.575784    8[6-(6,8),63-(8,8,8,8,8,8,8)]
   166       6.390774       6.390774       6.390774    8[6-(6,8),63-(8,8,8,8,8,8,8)]
   167       5.826229       5.826229       5.826229    8[15-(6,6,6),63-(8,8,8,8,8,8,8)]
   168       6.490151       6.490151       6.490151    8[6-(1,8),63-(8,8,8,8,8,8,8)]
   169       4.028989       4.028989       4.028989    8[6-(6,8),63-(8,8,8,8,8,8,8)]
   170       6.103216       6.103216       6.103216    8[6-(6,8),63-(8,8,8,8,8,8,8)]
   171       2.108057       2.108057       2.108057    8[6-(6,8),63-(8,8,8,8,8,8,8)]
   172        2.88087        2.88087        2.88087    8[6-(6,8),63-(8,8,8,8,8,8,8)]
   173       6.575784       6.575784       6.575784    8[6-(6,8),63-(8,8,8,8,8,8,8)]
   174       6.390774       6.390774       6.390774    8[6-(6,8),63-(8,8,8,8,8,8,8)]
   175       5.826229       5.826229       5.826229    8[15-(6,6,6),63-(8,8,8,8,8,8,8)]
   176       6.490151       6.490151       6.490151    8[6-(1,8),63-(8,8,8,8,8,8,8)]
