# Supplementary material for: A collection of forcefield precursors for metal–organic frameworks
Source: RSC Adv. 2019 Nov 13;9(63):36492–507. doi: 10.1039/c9ra07327b (PMC9075174; doi:10.1039/c9ra07327b)
Supplement: RA-009-C9RA07327B-s398 [file RA-009-C9RA07327B-s398.txt]

DARDOR_clean

10.497000    0.000000    0.000000
0.000000    14.528000    0.000000
0.000000    -7.224039    22.519150

     1        6.08847        6.08847        6.08847    64[8-(15),8-(6),8-(6),8-(6),8-(6),8-(6),8-(6),8-(6)]
     2        6.08847        6.08847        6.08847    64[8-(15),8-(6),8-(6),8-(6),8-(6),8-(6),8-(6),8-(6)]
     3        4.40853        4.40853        4.40853    64[8-(15),8-(6),8-(6),8-(6),8-(6),8-(6),8-(6),8-(6)]
     4        4.40853        4.40853        4.40853    64[8-(15),8-(6),8-(6),8-(6),8-(6),8-(6),8-(6),8-(6)]
     5       3.956634       3.956634       3.956634    15[6-(6,6),6-(6,6),6-(6,6),8-(64)]
     6       3.956634       3.956634       3.956634    15[6-(6,6),6-(6,6),6-(6,6),8-(64)]
     7       6.540366       6.540366       6.540366    15[6-(6,6),6-(6,6),6-(6,6),8-(64)]
     8       6.540366       6.540366       6.540366    15[6-(6,6),6-(6,6),6-(6,6),8-(64)]
     9       6.377977       6.377977       6.377977    1[6-(6,6)]
    10       6.965809       6.965809       6.965809    1[6-(6,6)]
    11       3.107112       3.107112       3.107112    1[6-(6,6)]
    12       2.477292       2.477292       2.477292    1[6-(6,6)]
    13       1.391902       1.391902       1.391902    1[6-(6,6)]
    14        9.69083        9.69083        9.69083    1[6-(6,6)]
    15       0.483912       0.483912       0.483912    1[6-(6,6)]
    16        2.65889        2.65889        2.65889    1[6-(6,6)]
    17       3.868145       3.868145       3.868145    1[6-(6,6)]
    18       3.851349       3.851349       3.851349    1[6-(6,6)]
    19       4.271229       4.271229       4.271229    1[6-(6,6)]
    20       4.265981       4.265981       4.265981    1[6-(6,6)]
    21       6.377977       6.377977       6.377977    1[6-(6,6)]
    22       6.965809       6.965809       6.965809    1[6-(6,6)]
    23       3.107112       3.107112       3.107112    1[6-(6,6)]
    24       2.477292       2.477292       2.477292    1[6-(6,6)]
    25       1.391902       1.391902       1.391902    1[6-(6,6)]
    26        9.69083        9.69083        9.69083    1[6-(6,6)]
    27       0.483912       0.483912       0.483912    1[6-(6,6)]
    28        2.65889        2.65889        2.65889    1[6-(6,6)]
    29       3.868145       3.868145       3.868145    1[6-(6,6)]
    30       3.851349       3.851349       3.851349    1[6-(6,6)]
    31       4.271229       4.271229       4.271229    1[6-(6,6)]
    32       4.265981       4.265981       4.265981    1[6-(6,6)]
    33       4.119023       4.119023       4.119023    1[6-(6,6)]
    34       3.531191       3.531191       3.531191    1[6-(6,6)]
    35       7.389888       7.389888       7.389888    1[6-(6,6)]
    36       8.019708       8.019708       8.019708    1[6-(6,6)]
    37       9.105098       9.105098       9.105098    1[6-(6,6)]
    38        0.80617        0.80617        0.80617    1[6-(6,6)]
    39      10.013088      10.013088      10.013088    1[6-(6,6)]
    40        7.83811        7.83811        7.83811    1[6-(6,6)]
    41       6.628855       6.628855       6.628855    1[6-(6,6)]
    42       6.645651       6.645651       6.645651    1[6-(6,6)]
    43       6.225771       6.225771       6.225771    1[6-(6,6)]
    44       6.231019       6.231019       6.231019    1[6-(6,6)]
    45       4.119023       4.119023       4.119023    1[6-(6,6)]
    46       3.531191       3.531191       3.531191    1[6-(6,6)]
    47       7.389888       7.389888       7.389888    1[6-(6,6)]
    48       8.019708       8.019708       8.019708    1[6-(6,6)]
    49       9.105098       9.105098       9.105098    1[6-(6,6)]
    50        0.80617        0.80617        0.80617    1[6-(6,6)]
    51      10.013088      10.013088      10.013088    1[6-(6,6)]
    52        7.83811        7.83811        7.83811    1[6-(6,6)]
    53       6.628855       6.628855       6.628855    1[6-(6,6)]
    54       6.645651       6.645651       6.645651    1[6-(6,6)]
    55       6.225771       6.225771       6.225771    1[6-(6,6)]
    56       6.231019       6.231019       6.231019    1[6-(6,6)]
    57       2.760711       2.760711       2.760711    1[6-(8,8)]
    58       7.736289       7.736289       7.736289    1[6-(8,8)]
    59       4.365702       4.365702       4.365702    6[6-(1,6),6-(1,6),15-(6,6,8)]
    60       5.718766       5.718766       5.718766    6[1-(0),6-(1,6),6-(6,15)]
    61       6.066216       6.066216       6.066216    6[1-(0),6-(1,6),6-(6,6)]
    62       5.093144       5.093144       5.093144    6[6-(1,6),6-(1,6),6-(8,8)]
    63       3.761075       3.761075       3.761075    6[1-(0),6-(1,6),6-(6,6)]
    64       3.377935       3.377935       3.377935    6[1-(0),6-(1,6),6-(6,15)]
    65       5.452142       5.452142       5.452142    6[6-(6,6),8-(64),8-(64)]
    66       2.234811       2.234811       2.234811    6[6-(1,6),6-(1,6),15-(6,6,8)]
    67       1.207155       1.207155       1.207155    6[1-(0),6-(1,6),6-(6,15)]
    68      10.385732      10.385732      10.385732    6[1-(0),6-(1,6),6-(6,6)]
    69       10.11176       10.11176       10.11176    6[6-(1,6),6-(1,6),6-(8,8)]
    70       0.662361       0.662361       0.662361    6[1-(0),6-(1,6),6-(6,6)]
    71       1.963989       1.963989       1.963989    6[1-(0),6-(1,6),6-(6,15)]
    72        8.71251        8.71251        8.71251    6[6-(6,6),8-(64),8-(64)]
    73       4.046593       4.046593       4.046593    6[6-(1,6),6-(1,6),15-(6,6,8)]
    74       3.937425       3.937425       3.937425    6[1-(0),6-(1,6),6-(6,15)]
    75       3.930077       3.930077       3.930077    6[1-(0),6-(1,6),6-(6,6)]
    76       4.039246       4.039246       4.039246    6[6-(1,6),6-(1,6),6-(8,8)]
    77       4.176756       4.176756       4.176756    6[1-(0),6-(1,6),6-(6,6)]
    78       4.177806       4.177806       4.177806    6[1-(0),6-(1,6),6-(6,15)]
    79        3.98886        3.98886        3.98886    6[6-(6,6),8-(64),8-(64)]
    80       4.365702       4.365702       4.365702    6[6-(1,6),6-(1,6),15-(6,6,8)]
    81       5.718766       5.718766       5.718766    6[1-(0),6-(1,6),6-(6,15)]
    82       6.066216       6.066216       6.066216    6[1-(0),6-(1,6),6-(6,6)]
    83       5.093144       5.093144       5.093144    6[6-(1,6),6-(1,6),6-(8,8)]
    84       3.761075       3.761075       3.761075    6[1-(0),6-(1,6),6-(6,6)]
    85       3.377935       3.377935       3.377935    6[1-(0),6-(1,6),6-(6,15)]
    86       5.452142       5.452142       5.452142    6[6-(6,6),8-(64),8-(64)]
    87       2.234811       2.234811       2.234811    6[6-(1,6),6-(1,6),15-(6,6,8)]
    88       1.207155       1.207155       1.207155    6[1-(0),6-(1,6),6-(6,15)]
    89      10.385732      10.385732      10.385732    6[1-(0),6-(1,6),6-(6,6)]
    90       10.11176       10.11176       10.11176    6[6-(1,6),6-(1,6),6-(8,8)]
    91       0.662361       0.662361       0.662361    6[1-(0),6-(1,6),6-(6,6)]
    92       1.963989       1.963989       1.963989    6[1-(0),6-(1,6),6-(6,15)]
    93        8.71251        8.71251        8.71251    6[6-(6,6),8-(64),8-(64)]
    94       4.046593       4.046593       4.046593    6[6-(1,6),6-(1,6),15-(6,6,8)]
    95       3.937425       3.937425       3.937425    6[1-(0),6-(1,6),6-(6,15)]
    96       3.930077       3.930077       3.930077    6[1-(0),6-(1,6),6-(6,6)]
    97       4.039246       4.039246       4.039246    6[6-(1,6),6-(1,6),6-(8,8)]
    98       4.176756       4.176756       4.176756    6[1-(0),6-(1,6),6-(6,6)]
    99       4.177806       4.177806       4.177806    6[1-(0),6-(1,6),6-(6,15)]
   100        3.98886        3.98886        3.98886    6[6-(6,6),8-(64),8-(64)]
   101       6.131298       6.131298       6.131298    6[6-(1,6),6-(1,6),15-(6,6,8)]
   102       4.778234       4.778234       4.778234    6[1-(0),6-(1,6),6-(6,15)]
   103       4.430784       4.430784       4.430784    6[1-(0),6-(1,6),6-(6,6)]
   104       5.403856       5.403856       5.403856    6[6-(1,6),6-(1,6),6-(8,8)]
   105       6.735925       6.735925       6.735925    6[1-(0),6-(1,6),6-(6,6)]
   106       7.119065       7.119065       7.119065    6[1-(0),6-(1,6),6-(6,15)]
   107       5.044858       5.044858       5.044858    6[6-(6,6),8-(64),8-(64)]
   108       8.262189       8.262189       8.262189    6[6-(1,6),6-(1,6),15-(6,6,8)]
   109       9.289845       9.289845       9.289845    6[1-(0),6-(1,6),6-(6,15)]
   110       0.111268       0.111268       0.111268    6[1-(0),6-(1,6),6-(6,6)]
   111        0.38524        0.38524        0.38524    6[6-(1,6),6-(1,6),6-(8,8)]
   112       9.834639       9.834639       9.834639    6[1-(0),6-(1,6),6-(6,6)]
   113       8.533011       8.533011       8.533011    6[1-(0),6-(1,6),6-(6,15)]
   114        1.78449        1.78449        1.78449    6[6-(6,6),8-(64),8-(64)]
   115       6.450407       6.450407       6.450407    6[6-(1,6),6-(1,6),15-(6,6,8)]
   116       6.559575       6.559575       6.559575    6[1-(0),6-(1,6),6-(6,15)]
   117       6.566923       6.566923       6.566923    6[1-(0),6-(1,6),6-(6,6)]
   118       6.457754       6.457754       6.457754    6[6-(1,6),6-(1,6),6-(8,8)]
   119       6.320244       6.320244       6.320244    6[1-(0),6-(1,6),6-(6,6)]
   120       6.319194       6.319194       6.319194    6[1-(0),6-(1,6),6-(6,15)]
   121        6.50814        6.50814        6.50814    6[6-(6,6),8-(64),8-(64)]
   122       6.131298       6.131298       6.131298    6[6-(1,6),6-(1,6),15-(6,6,8)]
   123       4.778234       4.778234       4.778234    6[1-(0),6-(1,6),6-(6,15)]
   124       4.430784       4.430784       4.430784    6[1-(0),6-(1,6),6-(6,6)]
   125       5.403856       5.403856       5.403856    6[6-(1,6),6-(1,6),6-(8,8)]
   126       6.735925       6.735925       6.735925    6[1-(0),6-(1,6),6-(6,6)]
   127       7.119065       7.119065       7.119065    6[1-(0),6-(1,6),6-(6,15)]
   128       5.044858       5.044858       5.044858    6[6-(6,6),8-(64),8-(64)]
   129       8.262189       8.262189       8.262189    6[6-(1,6),6-(1,6),15-(6,6,8)]
   130       9.289845       9.289845       9.289845    6[1-(0),6-(1,6),6-(6,15)]
   131       0.111268       0.111268       0.111268    6[1-(0),6-(1,6),6-(6,6)]
   132        0.38524        0.38524        0.38524    6[6-(1,6),6-(1,6),6-(8,8)]
   133       9.834639       9.834639       9.834639    6[1-(0),6-(1,6),6-(6,6)]
   134       8.533011       8.533011       8.533011    6[1-(0),6-(1,6),6-(6,15)]
   135        1.78449        1.78449        1.78449    6[6-(6,6),8-(64),8-(64)]
   136       6.450407       6.450407       6.450407    6[6-(1,6),6-(1,6),15-(6,6,8)]
   137       6.559575       6.559575       6.559575    6[1-(0),6-(1,6),6-(6,15)]
   138       6.566923       6.566923       6.566923    6[1-(0),6-(1,6),6-(6,6)]
   139       6.457754       6.457754       6.457754    6[6-(1,6),6-(1,6),6-(8,8)]
   140       6.320244       6.320244       6.320244    6[1-(0),6-(1,6),6-(6,6)]
   141       6.319194       6.319194       6.319194    6[1-(0),6-(1,6),6-(6,15)]
   142        6.50814        6.50814        6.50814    6[6-(6,6),8-(64),8-(64)]
   143       3.690745       3.690745       3.690745    6[1-(0),8-(64),8-(64)]
   144       6.806255       6.806255       6.806255    6[1-(0),8-(64),8-(64)]
   145       6.656148       6.656148       6.656148    8[6-(6,8),64-(8,8,8,8,8,8,8)]
   146       4.569344       4.569344       4.569344    8[6-(6,8),64-(8,8,8,8,8,8,8)]
   147       7.739438       7.739438       7.739438    8[6-(6,8),64-(8,8,8,8,8,8,8)]
   148        8.50362        8.50362        8.50362    8[6-(6,8),64-(8,8,8,8,8,8,8)]
   149       3.904884       3.904884       3.904884    8[6-(6,8),64-(8,8,8,8,8,8,8)]
   150       3.999357       3.999357       3.999357    8[6-(6,8),64-(8,8,8,8,8,8,8)]
   151        4.86326        4.86326        4.86326    8[15-(6,6,6),64-(8,8,8,8,8,8,8)]
   152       4.168359       4.168359       4.168359    8[6-(1,8),64-(8,8,8,8,8,8,8)]
   153       6.656148       6.656148       6.656148    8[6-(6,8),64-(8,8,8,8,8,8,8)]
   154       4.569344       4.569344       4.569344    8[6-(6,8),64-(8,8,8,8,8,8,8)]
   155       7.739438       7.739438       7.739438    8[6-(6,8),64-(8,8,8,8,8,8,8)]
   156        8.50362        8.50362        8.50362    8[6-(6,8),64-(8,8,8,8,8,8,8)]
   157       3.904884       3.904884       3.904884    8[6-(6,8),64-(8,8,8,8,8,8,8)]
   158       3.999357       3.999357       3.999357    8[6-(6,8),64-(8,8,8,8,8,8,8)]
   159        4.86326        4.86326        4.86326    8[15-(6,6,6),64-(8,8,8,8,8,8,8)]
   160       4.168359       4.168359       4.168359    8[6-(1,8),64-(8,8,8,8,8,8,8)]
   161       3.840852       3.840852       3.840852    8[6-(6,8),64-(8,8,8,8,8,8,8)]
   162       5.927656       5.927656       5.927656    8[6-(6,8),64-(8,8,8,8,8,8,8)]
   163       2.757562       2.757562       2.757562    8[6-(6,8),64-(8,8,8,8,8,8,8)]
   164        1.99338        1.99338        1.99338    8[6-(6,8),64-(8,8,8,8,8,8,8)]
   165       6.592116       6.592116       6.592116    8[6-(6,8),64-(8,8,8,8,8,8,8)]
   166       6.497643       6.497643       6.497643    8[6-(6,8),64-(8,8,8,8,8,8,8)]
   167        5.63374        5.63374        5.63374    8[15-(6,6,6),64-(8,8,8,8,8,8,8)]
   168       6.328641       6.328641       6.328641    8[6-(1,8),64-(8,8,8,8,8,8,8)]
   169       3.840852       3.840852       3.840852    8[6-(6,8),64-(8,8,8,8,8,8,8)]
   170       5.927656       5.927656       5.927656    8[6-(6,8),64-(8,8,8,8,8,8,8)]
   171       2.757562       2.757562       2.757562    8[6-(6,8),64-(8,8,8,8,8,8,8)]
   172        1.99338        1.99338        1.99338    8[6-(6,8),64-(8,8,8,8,8,8,8)]
   173       6.592116       6.592116       6.592116    8[6-(6,8),64-(8,8,8,8,8,8,8)]
   174       6.497643       6.497643       6.497643    8[6-(6,8),64-(8,8,8,8,8,8,8)]
   175        5.63374        5.63374        5.63374    8[15-(6,6,6),64-(8,8,8,8,8,8,8)]
   176       6.328641       6.328641       6.328641    8[6-(1,8),64-(8,8,8,8,8,8,8)]
