# Supplementary material for: A collection of forcefield precursors for metal–organic frameworks
Source: RSC Adv. 2019 Nov 13;9(63):36492–507. doi: 10.1039/c9ra07327b (PMC9075174; doi:10.1039/c9ra07327b)
Supplement: RA-009-C9RA07327B-s399 [file RA-009-C9RA07327B-s399.txt]

DARDUX_clean

10.572000    0.000000    0.000000
0.000000    14.617000    0.000000
0.000000    -7.193426    22.422376

     1       4.561395       4.561395       4.561395    65[8-(15),8-(6),8-(6),8-(6),8-(6),8-(6),8-(6),8-(6)]
     2       4.561395       4.561395       4.561395    65[8-(15),8-(6),8-(6),8-(6),8-(6),8-(6),8-(6),8-(6)]
     3       6.010605       6.010605       6.010605    65[8-(15),8-(6),8-(6),8-(6),8-(6),8-(6),8-(6),8-(6)]
     4       6.010605       6.010605       6.010605    65[8-(15),8-(6),8-(6),8-(6),8-(6),8-(6),8-(6),8-(6)]
     5       6.749376       6.749376       6.749376    15[6-(6,6),6-(6,6),6-(6,6),8-(65)]
     6       6.749376       6.749376       6.749376    15[6-(6,6),6-(6,6),6-(6,6),8-(65)]
     7       3.822624       3.822624       3.822624    15[6-(6,6),6-(6,6),6-(6,6),8-(65)]
     8       3.822624       3.822624       3.822624    15[6-(6,6),6-(6,6),6-(6,6),8-(65)]
     9       8.051635       8.051635       8.051635    1[6-(6,6)]
    10      10.229467      10.229467      10.229467    1[6-(6,6)]
    11       0.935622       0.935622       0.935622    1[6-(6,6)]
    12       9.341419       9.341419       9.341419    1[6-(6,6)]
    13       8.195414       8.195414       8.195414    1[6-(6,6)]
    14       7.610783       7.610783       7.610783    1[6-(6,6)]
    15       3.747774       3.747774       3.747774    1[6-(6,6)]
    16       4.333463       4.333463       4.333463    1[6-(6,6)]
    17       6.622301       6.622301       6.622301    1[6-(6,6)]
    18       6.506009       6.506009       6.506009    1[6-(6,6)]
    19       6.582127       6.582127       6.582127    1[6-(6,6)]
    20       6.663532       6.663532       6.663532    1[6-(6,6)]
    21       8.051635       8.051635       8.051635    1[6-(6,6)]
    22      10.229467      10.229467      10.229467    1[6-(6,6)]
    23       0.935622       0.935622       0.935622    1[6-(6,6)]
    24       9.341419       9.341419       9.341419    1[6-(6,6)]
    25       8.195414       8.195414       8.195414    1[6-(6,6)]
    26       7.610783       7.610783       7.610783    1[6-(6,6)]
    27       3.747774       3.747774       3.747774    1[6-(6,6)]
    28       4.333463       4.333463       4.333463    1[6-(6,6)]
    29       6.622301       6.622301       6.622301    1[6-(6,6)]
    30       6.506009       6.506009       6.506009    1[6-(6,6)]
    31       6.582127       6.582127       6.582127    1[6-(6,6)]
    32       6.663532       6.663532       6.663532    1[6-(6,6)]
    33       2.520365       2.520365       2.520365    1[6-(6,6)]
    34       0.342533       0.342533       0.342533    1[6-(6,6)]
    35       9.636378       9.636378       9.636378    1[6-(6,6)]
    36       1.230581       1.230581       1.230581    1[6-(6,6)]
    37       2.376586       2.376586       2.376586    1[6-(6,6)]
    38       2.961217       2.961217       2.961217    1[6-(6,6)]
    39       6.824226       6.824226       6.824226    1[6-(6,6)]
    40       6.238537       6.238537       6.238537    1[6-(6,6)]
    41       3.949699       3.949699       3.949699    1[6-(6,6)]
    42       4.065991       4.065991       4.065991    1[6-(6,6)]
    43       3.989873       3.989873       3.989873    1[6-(6,6)]
    44       3.908468       3.908468       3.908468    1[6-(6,6)]
    45       2.520365       2.520365       2.520365    1[6-(6,6)]
    46       0.342533       0.342533       0.342533    1[6-(6,6)]
    47       9.636378       9.636378       9.636378    1[6-(6,6)]
    48       1.230581       1.230581       1.230581    1[6-(6,6)]
    49       2.376586       2.376586       2.376586    1[6-(6,6)]
    50       2.961217       2.961217       2.961217    1[6-(6,6)]
    51       6.824226       6.824226       6.824226    1[6-(6,6)]
    52       6.238537       6.238537       6.238537    1[6-(6,6)]
    53       3.949699       3.949699       3.949699    1[6-(6,6)]
    54       4.065991       4.065991       4.065991    1[6-(6,6)]
    55       3.989873       3.989873       3.989873    1[6-(6,6)]
    56       3.908468       3.908468       3.908468    1[6-(6,6)]
    57       7.880369       7.880369       7.880369    1[6-(8,8)]
    58       2.691631       2.691631       2.691631    1[6-(8,8)]
    59       8.463943       8.463943       8.463943    6[6-(1,6),6-(1,6),15-(6,6,8)]
    60       8.746216       8.746216       8.746216    6[1-(0),6-(1,6),6-(6,15)]
    61      10.048686      10.048686      10.048686    6[1-(0),6-(1,6),6-(6,6)]
    62       0.519085       0.519085       0.519085    6[6-(1,6),6-(1,6),6-(8,8)]
    63       0.236813       0.236813       0.236813    6[1-(0),6-(1,6),6-(6,6)]
    64       9.515857       9.515857       9.515857    6[1-(0),6-(1,6),6-(6,15)]
    65       1.939962       1.939962       1.939962    6[6-(6,6),8-(65),8-(65)]
    66       6.342143       6.342143       6.342143    6[6-(1,6),6-(1,6),15-(6,6,8)]
    67       7.295737       7.295737       7.295737    6[1-(0),6-(1,6),6-(6,15)]
    68       6.948976       6.948976       6.948976    6[1-(0),6-(1,6),6-(6,6)]
    69       5.616904       5.616904       5.616904    6[6-(1,6),6-(1,6),6-(8,8)]
    70       4.646394       4.646394       4.646394    6[1-(0),6-(1,6),6-(6,6)]
    71        4.99527        4.99527        4.99527    6[1-(0),6-(1,6),6-(6,15)]
    72       5.227854       5.227854       5.227854    6[6-(6,6),8-(65),8-(65)]
    73       6.643445       6.643445       6.643445    6[6-(1,6),6-(1,6),15-(6,6,8)]
    74       6.606443       6.606443       6.606443    6[1-(0),6-(1,6),6-(6,15)]
    75       6.544068       6.544068       6.544068    6[1-(0),6-(1,6),6-(6,6)]
    76        6.53561        6.53561        6.53561    6[6-(1,6),6-(1,6),6-(8,8)]
    77       6.584242       6.584242       6.584242    6[1-(0),6-(1,6),6-(6,6)]
    78       6.634987       6.634987       6.634987    6[1-(0),6-(1,6),6-(6,15)]
    79       6.495437       6.495437       6.495437    6[6-(6,6),8-(65),8-(65)]
    80       8.463943       8.463943       8.463943    6[6-(1,6),6-(1,6),15-(6,6,8)]
    81       8.746216       8.746216       8.746216    6[1-(0),6-(1,6),6-(6,15)]
    82      10.048686      10.048686      10.048686    6[1-(0),6-(1,6),6-(6,6)]
    83       0.519085       0.519085       0.519085    6[6-(1,6),6-(1,6),6-(8,8)]
    84       0.236813       0.236813       0.236813    6[1-(0),6-(1,6),6-(6,6)]
    85       9.515857       9.515857       9.515857    6[1-(0),6-(1,6),6-(6,15)]
    86       1.939962       1.939962       1.939962    6[6-(6,6),8-(65),8-(65)]
    87       6.342143       6.342143       6.342143    6[6-(1,6),6-(1,6),15-(6,6,8)]
    88       7.295737       7.295737       7.295737    6[1-(0),6-(1,6),6-(6,15)]
    89       6.948976       6.948976       6.948976    6[1-(0),6-(1,6),6-(6,6)]
    90       5.616904       5.616904       5.616904    6[6-(1,6),6-(1,6),6-(8,8)]
    91       4.646394       4.646394       4.646394    6[1-(0),6-(1,6),6-(6,6)]
    92        4.99527        4.99527        4.99527    6[1-(0),6-(1,6),6-(6,15)]
    93       5.227854       5.227854       5.227854    6[6-(6,6),8-(65),8-(65)]
    94       6.643445       6.643445       6.643445    6[6-(1,6),6-(1,6),15-(6,6,8)]
    95       6.606443       6.606443       6.606443    6[1-(0),6-(1,6),6-(6,15)]
    96       6.544068       6.544068       6.544068    6[1-(0),6-(1,6),6-(6,6)]
    97        6.53561        6.53561        6.53561    6[6-(1,6),6-(1,6),6-(8,8)]
    98       6.584242       6.584242       6.584242    6[1-(0),6-(1,6),6-(6,6)]
    99       6.634987       6.634987       6.634987    6[1-(0),6-(1,6),6-(6,15)]
   100       6.495437       6.495437       6.495437    6[6-(6,6),8-(65),8-(65)]
   101       2.108057       2.108057       2.108057    6[6-(1,6),6-(1,6),15-(6,6,8)]
   102       1.825784       1.825784       1.825784    6[1-(0),6-(1,6),6-(6,15)]
   103       0.523314       0.523314       0.523314    6[1-(0),6-(1,6),6-(6,6)]
   104      10.052915      10.052915      10.052915    6[6-(1,6),6-(1,6),6-(8,8)]
   105      10.335187      10.335187      10.335187    6[1-(0),6-(1,6),6-(6,6)]
   106       1.056143       1.056143       1.056143    6[1-(0),6-(1,6),6-(6,15)]
   107       8.632038       8.632038       8.632038    6[6-(6,6),8-(65),8-(65)]
   108       4.229857       4.229857       4.229857    6[6-(1,6),6-(1,6),15-(6,6,8)]
   109       3.276263       3.276263       3.276263    6[1-(0),6-(1,6),6-(6,15)]
   110       3.623024       3.623024       3.623024    6[1-(0),6-(1,6),6-(6,6)]
   111       4.955096       4.955096       4.955096    6[6-(1,6),6-(1,6),6-(8,8)]
   112       5.925606       5.925606       5.925606    6[1-(0),6-(1,6),6-(6,6)]
   113        5.57673        5.57673        5.57673    6[1-(0),6-(1,6),6-(6,15)]
   114       5.344146       5.344146       5.344146    6[6-(6,6),8-(65),8-(65)]
   115       3.928555       3.928555       3.928555    6[6-(1,6),6-(1,6),15-(6,6,8)]
   116       3.965557       3.965557       3.965557    6[1-(0),6-(1,6),6-(6,15)]
   117       4.027932       4.027932       4.027932    6[1-(0),6-(1,6),6-(6,6)]
   118        4.03639        4.03639        4.03639    6[6-(1,6),6-(1,6),6-(8,8)]
   119       3.987758       3.987758       3.987758    6[1-(0),6-(1,6),6-(6,6)]
   120       3.937013       3.937013       3.937013    6[1-(0),6-(1,6),6-(6,15)]
   121       4.076563       4.076563       4.076563    6[6-(6,6),8-(65),8-(65)]
   122       2.108057       2.108057       2.108057    6[6-(1,6),6-(1,6),15-(6,6,8)]
   123       1.825784       1.825784       1.825784    6[1-(0),6-(1,6),6-(6,15)]
   124       0.523314       0.523314       0.523314    6[1-(0),6-(1,6),6-(6,6)]
   125      10.052915      10.052915      10.052915    6[6-(1,6),6-(1,6),6-(8,8)]
   126      10.335187      10.335187      10.335187    6[1-(0),6-(1,6),6-(6,6)]
   127       1.056143       1.056143       1.056143    6[1-(0),6-(1,6),6-(6,15)]
   128       8.632038       8.632038       8.632038    6[6-(6,6),8-(65),8-(65)]
   129       4.229857       4.229857       4.229857    6[6-(1,6),6-(1,6),15-(6,6,8)]
   130       3.276263       3.276263       3.276263    6[1-(0),6-(1,6),6-(6,15)]
   131       3.623024       3.623024       3.623024    6[1-(0),6-(1,6),6-(6,6)]
   132       4.955096       4.955096       4.955096    6[6-(1,6),6-(1,6),6-(8,8)]
   133       5.925606       5.925606       5.925606    6[1-(0),6-(1,6),6-(6,6)]
   134        5.57673        5.57673        5.57673    6[1-(0),6-(1,6),6-(6,15)]
   135       5.344146       5.344146       5.344146    6[6-(6,6),8-(65),8-(65)]
   136       3.928555       3.928555       3.928555    6[6-(1,6),6-(1,6),15-(6,6,8)]
   137       3.965557       3.965557       3.965557    6[1-(0),6-(1,6),6-(6,15)]
   138       4.027932       4.027932       4.027932    6[1-(0),6-(1,6),6-(6,6)]
   139        4.03639        4.03639        4.03639    6[6-(1,6),6-(1,6),6-(8,8)]
   140       3.987758       3.987758       3.987758    6[1-(0),6-(1,6),6-(6,6)]
   141       3.937013       3.937013       3.937013    6[1-(0),6-(1,6),6-(6,15)]
   142       4.076563       4.076563       4.076563    6[6-(6,6),8-(65),8-(65)]
   143       6.950033       6.950033       6.950033    6[1-(0),8-(65),8-(65)]
   144       3.621967       3.621967       3.621967    6[1-(0),8-(65),8-(65)]
   145       5.825172       5.825172       5.825172    8[15-(6,6,6),65-(8,8,8,8,8,8,8)]
   146       2.136601       2.136601       2.136601    8[6-(6,8),65-(8,8,8,8,8,8,8)]
   147       2.894614       2.894614       2.894614    8[6-(6,8),65-(8,8,8,8,8,8,8)]
   148        6.11273        6.11273        6.11273    8[6-(6,8),65-(8,8,8,8,8,8,8)]
   149       4.037447       4.037447       4.037447    8[6-(6,8),65-(8,8,8,8,8,8,8)]
   150        6.38866        6.38866        6.38866    8[6-(6,8),65-(8,8,8,8,8,8,8)]
   151       6.583184       6.583184       6.583184    8[6-(6,8),65-(8,8,8,8,8,8,8)]
   152       6.465835       6.465835       6.465835    8[6-(1,8),65-(8,8,8,8,8,8,8)]
   153       5.825172       5.825172       5.825172    8[15-(6,6,6),65-(8,8,8,8,8,8,8)]
   154       2.136601       2.136601       2.136601    8[6-(6,8),65-(8,8,8,8,8,8,8)]
   155       2.894614       2.894614       2.894614    8[6-(6,8),65-(8,8,8,8,8,8,8)]
   156        6.11273        6.11273        6.11273    8[6-(6,8),65-(8,8,8,8,8,8,8)]
   157       4.037447       4.037447       4.037447    8[6-(6,8),65-(8,8,8,8,8,8,8)]
   158        6.38866        6.38866        6.38866    8[6-(6,8),65-(8,8,8,8,8,8,8)]
   159       6.583184       6.583184       6.583184    8[6-(6,8),65-(8,8,8,8,8,8,8)]
   160       6.465835       6.465835       6.465835    8[6-(1,8),65-(8,8,8,8,8,8,8)]
   161       4.746828       4.746828       4.746828    8[15-(6,6,6),65-(8,8,8,8,8,8,8)]
   162       8.435399       8.435399       8.435399    8[6-(6,8),65-(8,8,8,8,8,8,8)]
   163       7.677386       7.677386       7.677386    8[6-(6,8),65-(8,8,8,8,8,8,8)]
   164        4.45927        4.45927        4.45927    8[6-(6,8),65-(8,8,8,8,8,8,8)]
   165       6.534553       6.534553       6.534553    8[6-(6,8),65-(8,8,8,8,8,8,8)]
   166        4.18334        4.18334        4.18334    8[6-(6,8),65-(8,8,8,8,8,8,8)]
   167       3.988816       3.988816       3.988816    8[6-(6,8),65-(8,8,8,8,8,8,8)]
   168       4.106165       4.106165       4.106165    8[6-(1,8),65-(8,8,8,8,8,8,8)]
   169       4.746828       4.746828       4.746828    8[15-(6,6,6),65-(8,8,8,8,8,8,8)]
   170       8.435399       8.435399       8.435399    8[6-(6,8),65-(8,8,8,8,8,8,8)]
   171       7.677386       7.677386       7.677386    8[6-(6,8),65-(8,8,8,8,8,8,8)]
   172        4.45927        4.45927        4.45927    8[6-(6,8),65-(8,8,8,8,8,8,8)]
   173       6.534553       6.534553       6.534553    8[6-(6,8),65-(8,8,8,8,8,8,8)]
   174        4.18334        4.18334        4.18334    8[6-(6,8),65-(8,8,8,8,8,8,8)]
   175       3.988816       3.988816       3.988816    8[6-(6,8),65-(8,8,8,8,8,8,8)]
   176       4.106165       4.106165       4.106165    8[6-(1,8),65-(8,8,8,8,8,8,8)]
