# Supplementary material for: A collection of forcefield precursors for metal–organic frameworks
Source: RSC Adv. 2019 Nov 13;9(63):36492–507. doi: 10.1039/c9ra07327b (PMC9075174; doi:10.1039/c9ra07327b)
Supplement: RA-009-C9RA07327B-s401 [file RA-009-C9RA07327B-s401.txt]

DARFEJ_clean

10.476700    0.000000    0.000000
0.000000    14.452300    0.000000
0.000000    -7.076678    22.339627

     1       9.744064       9.744064       9.744064    67[8-(15),8-(6),8-(6),8-(6),8-(6),8-(6),8-(6),8-(6)]
     2       9.744064       9.744064       9.744064    67[8-(15),8-(6),8-(6),8-(6),8-(6),8-(6),8-(6),8-(6)]
     3       0.732636       0.732636       0.732636    67[8-(15),8-(6),8-(6),8-(6),8-(6),8-(6),8-(6),8-(6)]
     4       0.732636       0.732636       0.732636    67[8-(15),8-(6),8-(6),8-(6),8-(6),8-(6),8-(6),8-(6)]
     5       9.065698       9.065698       9.065698    15[6-(6,6),6-(6,6),6-(6,6),8-(67)]
     6       9.065698       9.065698       9.065698    15[6-(6,6),6-(6,6),6-(6,6),8-(67)]
     7       1.411002       1.411002       1.411002    15[6-(6,6),6-(6,6),6-(6,6),8-(67)]
     8       1.411002       1.411002       1.411002    15[6-(6,6),6-(6,6),6-(6,6),8-(67)]
     9       9.249878       9.249878       9.249878    1[6-(6,6)]
    10        9.35255        9.35255        9.35255    1[6-(6,6)]
    11       9.157683       9.157683       9.157683    1[6-(6,6)]
    12       9.094823       9.094823       9.094823    1[6-(6,6)]
    13       6.499745       6.499745       6.499745    1[6-(6,6)]
    14       4.297542       4.297542       4.297542    1[6-(6,6)]
    15       5.591415       5.591415       5.591415    1[6-(6,6)]
    16       7.771616       7.771616       7.771616    1[6-(6,6)]
    17       1.008906       1.008906       1.008906    1[6-(6,6)]
    18       1.612364       1.612364       1.612364    1[6-(6,6)]
    19        8.21478        8.21478        8.21478    1[6-(6,6)]
    20       7.609227       7.609227       7.609227    1[6-(6,6)]
    21       9.249878       9.249878       9.249878    1[6-(6,6)]
    22        9.35255        9.35255        9.35255    1[6-(6,6)]
    23       9.157683       9.157683       9.157683    1[6-(6,6)]
    24       9.094823       9.094823       9.094823    1[6-(6,6)]
    25       6.499745       6.499745       6.499745    1[6-(6,6)]
    26       4.297542       4.297542       4.297542    1[6-(6,6)]
    27       5.591415       5.591415       5.591415    1[6-(6,6)]
    28       7.771616       7.771616       7.771616    1[6-(6,6)]
    29       1.008906       1.008906       1.008906    1[6-(6,6)]
    30       1.612364       1.612364       1.612364    1[6-(6,6)]
    31        8.21478        8.21478        8.21478    1[6-(6,6)]
    32       7.609227       7.609227       7.609227    1[6-(6,6)]
    33       1.226822       1.226822       1.226822    1[6-(6,6)]
    34        1.12415        1.12415        1.12415    1[6-(6,6)]
    35       1.319017       1.319017       1.319017    1[6-(6,6)]
    36       1.381877       1.381877       1.381877    1[6-(6,6)]
    37       3.976955       3.976955       3.976955    1[6-(6,6)]
    38       6.179158       6.179158       6.179158    1[6-(6,6)]
    39       4.885285       4.885285       4.885285    1[6-(6,6)]
    40       2.705084       2.705084       2.705084    1[6-(6,6)]
    41       9.467794       9.467794       9.467794    1[6-(6,6)]
    42       8.864336       8.864336       8.864336    1[6-(6,6)]
    43        2.26192        2.26192        2.26192    1[6-(6,6)]
    44       2.867473       2.867473       2.867473    1[6-(6,6)]
    45       1.226822       1.226822       1.226822    1[6-(6,6)]
    46        1.12415        1.12415        1.12415    1[6-(6,6)]
    47       1.319017       1.319017       1.319017    1[6-(6,6)]
    48       1.381877       1.381877       1.381877    1[6-(6,6)]
    49       3.976955       3.976955       3.976955    1[6-(6,6)]
    50       6.179158       6.179158       6.179158    1[6-(6,6)]
    51       4.885285       4.885285       4.885285    1[6-(6,6)]
    52       2.705084       2.705084       2.705084    1[6-(6,6)]
    53       9.467794       9.467794       9.467794    1[6-(6,6)]
    54       8.864336       8.864336       8.864336    1[6-(6,6)]
    55        2.26192        2.26192        2.26192    1[6-(6,6)]
    56       2.867473       2.867473       2.867473    1[6-(6,6)]
    57       2.594031       2.594031       2.594031    1[6-(8,8)]
    58       7.882669       7.882669       7.882669    1[6-(8,8)]
    59       9.162922       9.162922       9.162922    6[6-(1,6),6-(1,6),15-(6,6,8)]
    60       9.236259       9.236259       9.236259    6[1-(0),6-(1,6),6-(6,15)]
    61       9.288642       9.288642       9.288642    6[1-(0),6-(1,6),6-(6,6)]
    62       9.247783       9.247783       9.247783    6[6-(1,6),6-(1,6),6-(8,8)]
    63       9.178637       9.178637       9.178637    6[1-(0),6-(1,6),6-(6,6)]
    64       9.137778       9.137778       9.137778    6[1-(0),6-(1,6),6-(6,15)]
    65       9.291785       9.291785       9.291785    6[6-(6,6),8-(67),8-(67)]
    66       7.346262       7.346262       7.346262    6[6-(1,6),6-(1,6),15-(6,6,8)]
    67       6.315355       6.315355       6.315355    6[1-(0),6-(1,6),6-(6,15)]
    68       4.995291       4.995291       4.995291    6[1-(0),6-(1,6),6-(6,6)]
    69       4.726039       4.726039       4.726039    6[6-(1,6),6-(1,6),6-(8,8)]
    70       5.772662       5.772662       5.772662    6[1-(0),6-(1,6),6-(6,6)]
    71       7.077011       7.077011       7.077011    6[1-(0),6-(1,6),6-(6,15)]
    72       3.323209       3.323209       3.323209    6[6-(6,6),8-(67),8-(67)]
    73       9.473032       9.473032       9.473032    6[6-(1,6),6-(1,6),15-(6,6,8)]
    74       0.353065       0.353065       0.353065    6[1-(0),6-(1,6),6-(6,15)]
    75       0.713463       0.713463       0.713463    6[1-(0),6-(1,6),6-(6,6)]
    76      10.205353      10.205353      10.205353    6[6-(1,6),6-(1,6),6-(8,8)]
    77       8.870622       8.870622       8.870622    6[1-(0),6-(1,6),6-(6,6)]
    78       8.509176       8.509176       8.509176    6[1-(0),6-(1,6),6-(6,15)]
    79       0.103719       0.103719       0.103719    6[6-(6,6),8-(67),8-(67)]
    80       9.162922       9.162922       9.162922    6[6-(1,6),6-(1,6),15-(6,6,8)]
    81       9.236259       9.236259       9.236259    6[1-(0),6-(1,6),6-(6,15)]
    82       9.288642       9.288642       9.288642    6[1-(0),6-(1,6),6-(6,6)]
    83       9.247783       9.247783       9.247783    6[6-(1,6),6-(1,6),6-(8,8)]
    84       9.178637       9.178637       9.178637    6[1-(0),6-(1,6),6-(6,6)]
    85       9.137778       9.137778       9.137778    6[1-(0),6-(1,6),6-(6,15)]
    86       9.291785       9.291785       9.291785    6[6-(6,6),8-(67),8-(67)]
    87       7.346262       7.346262       7.346262    6[6-(1,6),6-(1,6),15-(6,6,8)]
    88       6.315355       6.315355       6.315355    6[1-(0),6-(1,6),6-(6,15)]
    89       4.995291       4.995291       4.995291    6[1-(0),6-(1,6),6-(6,6)]
    90       4.726039       4.726039       4.726039    6[6-(1,6),6-(1,6),6-(8,8)]
    91       5.772662       5.772662       5.772662    6[1-(0),6-(1,6),6-(6,6)]
    92       7.077011       7.077011       7.077011    6[1-(0),6-(1,6),6-(6,15)]
    93       3.323209       3.323209       3.323209    6[6-(6,6),8-(67),8-(67)]
    94       9.473032       9.473032       9.473032    6[6-(1,6),6-(1,6),15-(6,6,8)]
    95       0.353065       0.353065       0.353065    6[1-(0),6-(1,6),6-(6,15)]
    96       0.713463       0.713463       0.713463    6[1-(0),6-(1,6),6-(6,6)]
    97      10.205353      10.205353      10.205353    6[6-(1,6),6-(1,6),6-(8,8)]
    98       8.870622       8.870622       8.870622    6[1-(0),6-(1,6),6-(6,6)]
    99       8.509176       8.509176       8.509176    6[1-(0),6-(1,6),6-(6,15)]
   100       0.103719       0.103719       0.103719    6[6-(6,6),8-(67),8-(67)]
   101       1.313778       1.313778       1.313778    6[6-(1,6),6-(1,6),15-(6,6,8)]
   102       1.240441       1.240441       1.240441    6[1-(0),6-(1,6),6-(6,15)]
   103       1.188058       1.188058       1.188058    6[1-(0),6-(1,6),6-(6,6)]
   104       1.228917       1.228917       1.228917    6[6-(1,6),6-(1,6),6-(8,8)]
   105       1.298063       1.298063       1.298063    6[1-(0),6-(1,6),6-(6,6)]
   106       1.338922       1.338922       1.338922    6[1-(0),6-(1,6),6-(6,15)]
   107       1.184915       1.184915       1.184915    6[6-(6,6),8-(67),8-(67)]
   108       3.130438       3.130438       3.130438    6[6-(1,6),6-(1,6),15-(6,6,8)]
   109       4.161345       4.161345       4.161345    6[1-(0),6-(1,6),6-(6,15)]
   110       5.481409       5.481409       5.481409    6[1-(0),6-(1,6),6-(6,6)]
   111       5.750661       5.750661       5.750661    6[6-(1,6),6-(1,6),6-(8,8)]
   112       4.704038       4.704038       4.704038    6[1-(0),6-(1,6),6-(6,6)]
   113       3.399689       3.399689       3.399689    6[1-(0),6-(1,6),6-(6,15)]
   114       7.153491       7.153491       7.153491    6[6-(6,6),8-(67),8-(67)]
   115       1.003668       1.003668       1.003668    6[6-(1,6),6-(1,6),15-(6,6,8)]
   116      10.123635      10.123635      10.123635    6[1-(0),6-(1,6),6-(6,15)]
   117       9.763237       9.763237       9.763237    6[1-(0),6-(1,6),6-(6,6)]
   118       0.271347       0.271347       0.271347    6[6-(1,6),6-(1,6),6-(8,8)]
   119       1.606078       1.606078       1.606078    6[1-(0),6-(1,6),6-(6,6)]
   120       1.967524       1.967524       1.967524    6[1-(0),6-(1,6),6-(6,15)]
   121      10.372981      10.372981      10.372981    6[6-(6,6),8-(67),8-(67)]
   122       1.313778       1.313778       1.313778    6[6-(1,6),6-(1,6),15-(6,6,8)]
   123       1.240441       1.240441       1.240441    6[1-(0),6-(1,6),6-(6,15)]
   124       1.188058       1.188058       1.188058    6[1-(0),6-(1,6),6-(6,6)]
   125       1.228917       1.228917       1.228917    6[6-(1,6),6-(1,6),6-(8,8)]
   126       1.298063       1.298063       1.298063    6[1-(0),6-(1,6),6-(6,6)]
   127       1.338922       1.338922       1.338922    6[1-(0),6-(1,6),6-(6,15)]
   128       1.184915       1.184915       1.184915    6[6-(6,6),8-(67),8-(67)]
   129       3.130438       3.130438       3.130438    6[6-(1,6),6-(1,6),15-(6,6,8)]
   130       4.161345       4.161345       4.161345    6[1-(0),6-(1,6),6-(6,15)]
   131       5.481409       5.481409       5.481409    6[1-(0),6-(1,6),6-(6,6)]
   132       5.750661       5.750661       5.750661    6[6-(1,6),6-(1,6),6-(8,8)]
   133       4.704038       4.704038       4.704038    6[1-(0),6-(1,6),6-(6,6)]
   134       3.399689       3.399689       3.399689    6[1-(0),6-(1,6),6-(6,15)]
   135       7.153491       7.153491       7.153491    6[6-(6,6),8-(67),8-(67)]
   136       1.003668       1.003668       1.003668    6[6-(1,6),6-(1,6),15-(6,6,8)]
   137      10.123635      10.123635      10.123635    6[1-(0),6-(1,6),6-(6,15)]
   138       9.763237       9.763237       9.763237    6[1-(0),6-(1,6),6-(6,6)]
   139       0.271347       0.271347       0.271347    6[6-(1,6),6-(1,6),6-(8,8)]
   140       1.606078       1.606078       1.606078    6[1-(0),6-(1,6),6-(6,6)]
   141       1.967524       1.967524       1.967524    6[1-(0),6-(1,6),6-(6,15)]
   142      10.372981      10.372981      10.372981    6[6-(6,6),8-(67),8-(67)]
   143       1.664748       1.664748       1.664748    6[1-(0),8-(67),8-(67)]
   144       8.811952       8.811952       8.811952    6[1-(0),8-(67),8-(67)]
   145       9.385028       9.385028       9.385028    8[6-(6,8),67-(8,8,8,8,8,8,8)]
   146       9.216353       9.216353       9.216353    8[6-(6,8),67-(8,8,8,8,8,8,8)]
   147       2.355162       2.355162       2.355162    8[6-(6,8),67-(8,8,8,8,8,8,8)]
   148         3.1252         3.1252         3.1252    8[6-(6,8),67-(8,8,8,8,8,8,8)]
   149       1.293872       1.293872       1.293872    8[6-(6,8),67-(8,8,8,8,8,8,8)]
   150       9.691995       9.691995       9.691995    8[6-(6,8),67-(8,8,8,8,8,8,8)]
   151       9.976961       9.976961       9.976961    8[15-(6,6,6),67-(8,8,8,8,8,8,8)]
   152       1.165009       1.165009       1.165009    8[6-(1,8),67-(8,8,8,8,8,8,8)]
   153       9.385028       9.385028       9.385028    8[6-(6,8),67-(8,8,8,8,8,8,8)]
   154       9.216353       9.216353       9.216353    8[6-(6,8),67-(8,8,8,8,8,8,8)]
   155       2.355162       2.355162       2.355162    8[6-(6,8),67-(8,8,8,8,8,8,8)]
   156         3.1252         3.1252         3.1252    8[6-(6,8),67-(8,8,8,8,8,8,8)]
   157       1.293872       1.293872       1.293872    8[6-(6,8),67-(8,8,8,8,8,8,8)]
   158       9.691995       9.691995       9.691995    8[6-(6,8),67-(8,8,8,8,8,8,8)]
   159       9.976961       9.976961       9.976961    8[15-(6,6,6),67-(8,8,8,8,8,8,8)]
   160       1.165009       1.165009       1.165009    8[6-(1,8),67-(8,8,8,8,8,8,8)]
   161       1.091672       1.091672       1.091672    8[6-(6,8),67-(8,8,8,8,8,8,8)]
   162       1.260347       1.260347       1.260347    8[6-(6,8),67-(8,8,8,8,8,8,8)]
   163       8.121538       8.121538       8.121538    8[6-(6,8),67-(8,8,8,8,8,8,8)]
   164         7.3515         7.3515         7.3515    8[6-(6,8),67-(8,8,8,8,8,8,8)]
   165       9.182828       9.182828       9.182828    8[6-(6,8),67-(8,8,8,8,8,8,8)]
   166       0.784705       0.784705       0.784705    8[6-(6,8),67-(8,8,8,8,8,8,8)]
   167       0.499739       0.499739       0.499739    8[15-(6,6,6),67-(8,8,8,8,8,8,8)]
   168       9.311691       9.311691       9.311691    8[6-(1,8),67-(8,8,8,8,8,8,8)]
   169       1.091672       1.091672       1.091672    8[6-(6,8),67-(8,8,8,8,8,8,8)]
   170       1.260347       1.260347       1.260347    8[6-(6,8),67-(8,8,8,8,8,8,8)]
   171       8.121538       8.121538       8.121538    8[6-(6,8),67-(8,8,8,8,8,8,8)]
   172         7.3515         7.3515         7.3515    8[6-(6,8),67-(8,8,8,8,8,8,8)]
   173       9.182828       9.182828       9.182828    8[6-(6,8),67-(8,8,8,8,8,8,8)]
   174       0.784705       0.784705       0.784705    8[6-(6,8),67-(8,8,8,8,8,8,8)]
   175       0.499739       0.499739       0.499739    8[15-(6,6,6),67-(8,8,8,8,8,8,8)]
   176       9.311691       9.311691       9.311691    8[6-(1,8),67-(8,8,8,8,8,8,8)]
