# Supplementary material for: A collection of forcefield precursors for metal–organic frameworks
Source: RSC Adv. 2019 Nov 13;9(63):36492–507. doi: 10.1039/c9ra07327b (PMC9075174; doi:10.1039/c9ra07327b)
Supplement: RA-009-C9RA07327B-s402 [file RA-009-C9RA07327B-s402.txt]

DARFIN_clean

10.455300    0.000000    0.000000
0.000000    14.424800    0.000000
0.000000    -7.046619    22.347659

     1       9.665925       9.665925       9.665925    68[8-(15),8-(6),8-(6),8-(6),8-(6),8-(6),8-(6),8-(6)]
     2       9.665925       9.665925       9.665925    68[8-(15),8-(6),8-(6),8-(6),8-(6),8-(6),8-(6),8-(6)]
     3       0.789375       0.789375       0.789375    68[8-(15),8-(6),8-(6),8-(6),8-(6),8-(6),8-(6),8-(6)]
     4       0.789375       0.789375       0.789375    68[8-(15),8-(6),8-(6),8-(6),8-(6),8-(6),8-(6),8-(6)]
     5       9.120158       9.120158       9.120158    15[6-(6,6),6-(6,6),6-(6,6),8-(68)]
     6       9.120158       9.120158       9.120158    15[6-(6,6),6-(6,6),6-(6,6),8-(68)]
     7       1.335142       1.335142       1.335142    15[6-(6,6),6-(6,6),6-(6,6),8-(68)]
     8       1.335142       1.335142       1.335142    15[6-(6,6),6-(6,6),6-(6,6),8-(68)]
     9       9.435908       9.435908       9.435908    1[6-(6,6)]
    10       9.427544       9.427544       9.427544    1[6-(6,6)]
    11       9.105521       9.105521       9.105521    1[6-(6,6)]
    12       9.041743       9.041743       9.041743    1[6-(6,6)]
    13       6.548154       6.548154       6.548154    1[6-(6,6)]
    14        4.35045        4.35045        4.35045    1[6-(6,6)]
    15       5.635407       5.635407       5.635407    1[6-(6,6)]
    16       7.808018       7.808018       7.808018    1[6-(6,6)]
    17       1.117672       1.117672       1.117672    1[6-(6,6)]
    18       1.670757       1.670757       1.670757    1[6-(6,6)]
    19       8.239822       8.239822       8.239822    1[6-(6,6)]
    20       7.651189       7.651189       7.651189    1[6-(6,6)]
    21       9.435908       9.435908       9.435908    1[6-(6,6)]
    22       9.427544       9.427544       9.427544    1[6-(6,6)]
    23       9.105521       9.105521       9.105521    1[6-(6,6)]
    24       9.041743       9.041743       9.041743    1[6-(6,6)]
    25       6.548154       6.548154       6.548154    1[6-(6,6)]
    26        4.35045        4.35045        4.35045    1[6-(6,6)]
    27       5.635407       5.635407       5.635407    1[6-(6,6)]
    28       7.808018       7.808018       7.808018    1[6-(6,6)]
    29       1.117672       1.117672       1.117672    1[6-(6,6)]
    30       1.670757       1.670757       1.670757    1[6-(6,6)]
    31       8.239822       8.239822       8.239822    1[6-(6,6)]
    32       7.651189       7.651189       7.651189    1[6-(6,6)]
    33       1.019392       1.019392       1.019392    1[6-(6,6)]
    34       1.027756       1.027756       1.027756    1[6-(6,6)]
    35       1.349779       1.349779       1.349779    1[6-(6,6)]
    36       1.413557       1.413557       1.413557    1[6-(6,6)]
    37       3.907146       3.907146       3.907146    1[6-(6,6)]
    38        6.10485        6.10485        6.10485    1[6-(6,6)]
    39       4.819893       4.819893       4.819893    1[6-(6,6)]
    40       2.647282       2.647282       2.647282    1[6-(6,6)]
    41       9.337628       9.337628       9.337628    1[6-(6,6)]
    42       8.784543       8.784543       8.784543    1[6-(6,6)]
    43       2.215478       2.215478       2.215478    1[6-(6,6)]
    44       2.804111       2.804111       2.804111    1[6-(6,6)]
    45       1.019392       1.019392       1.019392    1[6-(6,6)]
    46       1.027756       1.027756       1.027756    1[6-(6,6)]
    47       1.349779       1.349779       1.349779    1[6-(6,6)]
    48       1.413557       1.413557       1.413557    1[6-(6,6)]
    49       3.907146       3.907146       3.907146    1[6-(6,6)]
    50        6.10485        6.10485        6.10485    1[6-(6,6)]
    51       4.819893       4.819893       4.819893    1[6-(6,6)]
    52       2.647282       2.647282       2.647282    1[6-(6,6)]
    53       9.337628       9.337628       9.337628    1[6-(6,6)]
    54       8.784543       8.784543       8.784543    1[6-(6,6)]
    55       2.215478       2.215478       2.215478    1[6-(6,6)]
    56       2.804111       2.804111       2.804111    1[6-(6,6)]
    57       2.531228       2.531228       2.531228    1[6-(8,8)]
    58       7.924072       7.924072       7.924072    1[6-(8,8)]
    59       9.197527       9.197527       9.197527    6[6-(1,6),6-(1,6),15-(6,6,8)]
    60       9.343902       9.343902       9.343902    6[1-(0),6-(1,6),6-(6,15)]
    61       9.350175       9.350175       9.350175    6[1-(0),6-(1,6),6-(6,6)]
    62       9.245622       9.245622       9.245622    6[6-(1,6),6-(1,6),6-(8,8)]
    63       9.149433       9.149433       9.149433    6[1-(0),6-(1,6),6-(6,6)]
    64       9.118067       9.118067       9.118067    6[1-(0),6-(1,6),6-(6,15)]
    65       9.227848       9.227848       9.227848    6[6-(6,6),8-(68),8-(68)]
    66       7.418035       7.418035       7.418035    6[6-(1,6),6-(1,6),15-(6,6,8)]
    67       6.363096       6.363096       6.363096    6[1-(0),6-(1,6),6-(6,15)]
    68       5.042591       5.042591       5.042591    6[1-(0),6-(1,6),6-(6,6)]
    69       4.766571       4.766571       4.766571    6[6-(1,6),6-(1,6),6-(8,8)]
    70       5.817329       5.817329       5.817329    6[1-(0),6-(1,6),6-(6,6)]
    71       7.120059       7.120059       7.120059    6[1-(0),6-(1,6),6-(6,15)]
    72       3.360333       3.360333       3.360333    6[6-(6,6),8-(68),8-(68)]
    73       9.515369       9.515369       9.515369    6[6-(1,6),6-(1,6),15-(6,6,8)]
    74       0.452714       0.452714       0.452714    6[1-(0),6-(1,6),6-(6,15)]
    75       0.776829       0.776829       0.776829    6[1-(0),6-(1,6),6-(6,6)]
    76      10.284879      10.284879      10.284879    6[6-(1,6),6-(1,6),6-(8,8)]
    77       8.896415       8.896415       8.896415    6[1-(0),6-(1,6),6-(6,6)]
    78       8.550344       8.550344       8.550344    6[1-(0),6-(1,6),6-(6,15)]
    79       0.184013       0.184013       0.184013    6[6-(6,6),8-(68),8-(68)]
    80       9.197527       9.197527       9.197527    6[6-(1,6),6-(1,6),15-(6,6,8)]
    81       9.343902       9.343902       9.343902    6[1-(0),6-(1,6),6-(6,15)]
    82       9.350175       9.350175       9.350175    6[1-(0),6-(1,6),6-(6,6)]
    83       9.245622       9.245622       9.245622    6[6-(1,6),6-(1,6),6-(8,8)]
    84       9.149433       9.149433       9.149433    6[1-(0),6-(1,6),6-(6,6)]
    85       9.118067       9.118067       9.118067    6[1-(0),6-(1,6),6-(6,15)]
    86       9.227848       9.227848       9.227848    6[6-(6,6),8-(68),8-(68)]
    87       7.418035       7.418035       7.418035    6[6-(1,6),6-(1,6),15-(6,6,8)]
    88       6.363096       6.363096       6.363096    6[1-(0),6-(1,6),6-(6,15)]
    89       5.042591       5.042591       5.042591    6[1-(0),6-(1,6),6-(6,6)]
    90       4.766571       4.766571       4.766571    6[6-(1,6),6-(1,6),6-(8,8)]
    91       5.817329       5.817329       5.817329    6[1-(0),6-(1,6),6-(6,6)]
    92       7.120059       7.120059       7.120059    6[1-(0),6-(1,6),6-(6,15)]
    93       3.360333       3.360333       3.360333    6[6-(6,6),8-(68),8-(68)]
    94       9.515369       9.515369       9.515369    6[6-(1,6),6-(1,6),15-(6,6,8)]
    95       0.452714       0.452714       0.452714    6[1-(0),6-(1,6),6-(6,15)]
    96       0.776829       0.776829       0.776829    6[1-(0),6-(1,6),6-(6,6)]
    97      10.284879      10.284879      10.284879    6[6-(1,6),6-(1,6),6-(8,8)]
    98       8.896415       8.896415       8.896415    6[1-(0),6-(1,6),6-(6,6)]
    99       8.550344       8.550344       8.550344    6[1-(0),6-(1,6),6-(6,15)]
   100       0.184013       0.184013       0.184013    6[6-(6,6),8-(68),8-(68)]
   101       1.257773       1.257773       1.257773    6[6-(1,6),6-(1,6),15-(6,6,8)]
   102       1.111398       1.111398       1.111398    6[1-(0),6-(1,6),6-(6,15)]
   103       1.105125       1.105125       1.105125    6[1-(0),6-(1,6),6-(6,6)]
   104       1.209678       1.209678       1.209678    6[6-(1,6),6-(1,6),6-(8,8)]
   105       1.305867       1.305867       1.305867    6[1-(0),6-(1,6),6-(6,6)]
   106       1.337233       1.337233       1.337233    6[1-(0),6-(1,6),6-(6,15)]
   107       1.227452       1.227452       1.227452    6[6-(6,6),8-(68),8-(68)]
   108       3.037265       3.037265       3.037265    6[6-(1,6),6-(1,6),15-(6,6,8)]
   109       4.092204       4.092204       4.092204    6[1-(0),6-(1,6),6-(6,15)]
   110       5.412709       5.412709       5.412709    6[1-(0),6-(1,6),6-(6,6)]
   111       5.688729       5.688729       5.688729    6[6-(1,6),6-(1,6),6-(8,8)]
   112       4.637971       4.637971       4.637971    6[1-(0),6-(1,6),6-(6,6)]
   113       3.335241       3.335241       3.335241    6[1-(0),6-(1,6),6-(6,15)]
   114       7.094967       7.094967       7.094967    6[6-(6,6),8-(68),8-(68)]
   115       0.939931       0.939931       0.939931    6[6-(1,6),6-(1,6),15-(6,6,8)]
   116      10.002586      10.002586      10.002586    6[1-(0),6-(1,6),6-(6,15)]
   117       9.678471       9.678471       9.678471    6[1-(0),6-(1,6),6-(6,6)]
   118       0.170421       0.170421       0.170421    6[6-(1,6),6-(1,6),6-(8,8)]
   119       1.558885       1.558885       1.558885    6[1-(0),6-(1,6),6-(6,6)]
   120       1.904956       1.904956       1.904956    6[1-(0),6-(1,6),6-(6,15)]
   121      10.271287      10.271287      10.271287    6[6-(6,6),8-(68),8-(68)]
   122       1.257773       1.257773       1.257773    6[6-(1,6),6-(1,6),15-(6,6,8)]
   123       1.111398       1.111398       1.111398    6[1-(0),6-(1,6),6-(6,15)]
   124       1.105125       1.105125       1.105125    6[1-(0),6-(1,6),6-(6,6)]
   125       1.209678       1.209678       1.209678    6[6-(1,6),6-(1,6),6-(8,8)]
   126       1.305867       1.305867       1.305867    6[1-(0),6-(1,6),6-(6,6)]
   127       1.337233       1.337233       1.337233    6[1-(0),6-(1,6),6-(6,15)]
   128       1.227452       1.227452       1.227452    6[6-(6,6),8-(68),8-(68)]
   129       3.037265       3.037265       3.037265    6[6-(1,6),6-(1,6),15-(6,6,8)]
   130       4.092204       4.092204       4.092204    6[1-(0),6-(1,6),6-(6,15)]
   131       5.412709       5.412709       5.412709    6[1-(0),6-(1,6),6-(6,6)]
   132       5.688729       5.688729       5.688729    6[6-(1,6),6-(1,6),6-(8,8)]
   133       4.637971       4.637971       4.637971    6[1-(0),6-(1,6),6-(6,6)]
   134       3.335241       3.335241       3.335241    6[1-(0),6-(1,6),6-(6,15)]
   135       7.094967       7.094967       7.094967    6[6-(6,6),8-(68),8-(68)]
   136       0.939931       0.939931       0.939931    6[6-(1,6),6-(1,6),15-(6,6,8)]
   137      10.002586      10.002586      10.002586    6[1-(0),6-(1,6),6-(6,15)]
   138       9.678471       9.678471       9.678471    6[1-(0),6-(1,6),6-(6,6)]
   139       0.170421       0.170421       0.170421    6[6-(1,6),6-(1,6),6-(8,8)]
   140       1.558885       1.558885       1.558885    6[1-(0),6-(1,6),6-(6,6)]
   141       1.904956       1.904956       1.904956    6[1-(0),6-(1,6),6-(6,15)]
   142      10.271287      10.271287      10.271287    6[6-(6,6),8-(68),8-(68)]
   143       1.600706       1.600706       1.600706    6[1-(0),8-(68),8-(68)]
   144       8.854594       8.854594       8.854594    6[1-(0),8-(68),8-(68)]
   145       9.303126       9.303126       9.303126    8[6-(6,8),68-(8,8,8,8,8,8,8)]
   146       9.118067       9.118067       9.118067    8[6-(6,8),68-(8,8,8,8,8,8,8)]
   147       2.401582       2.401582       2.401582    8[6-(6,8),68-(8,8,8,8,8,8,8)]
   148       3.162728       3.162728       3.162728    8[6-(6,8),68-(8,8,8,8,8,8,8)]
   149       1.372781       1.372781       1.372781    8[6-(6,8),68-(8,8,8,8,8,8,8)]
   150       9.726566       9.726566       9.726566    8[6-(6,8),68-(8,8,8,8,8,8,8)]
   151      10.011995      10.011995      10.011995    8[15-(6,6,6),68-(8,8,8,8,8,8,8)]
   152       1.101989       1.101989       1.101989    8[6-(1,8),68-(8,8,8,8,8,8,8)]
   153       9.303126       9.303126       9.303126    8[6-(6,8),68-(8,8,8,8,8,8,8)]
   154       9.118067       9.118067       9.118067    8[6-(6,8),68-(8,8,8,8,8,8,8)]
   155       2.401582       2.401582       2.401582    8[6-(6,8),68-(8,8,8,8,8,8,8)]
   156       3.162728       3.162728       3.162728    8[6-(6,8),68-(8,8,8,8,8,8,8)]
   157       1.372781       1.372781       1.372781    8[6-(6,8),68-(8,8,8,8,8,8,8)]
   158       9.726566       9.726566       9.726566    8[6-(6,8),68-(8,8,8,8,8,8,8)]
   159      10.011995      10.011995      10.011995    8[15-(6,6,6),68-(8,8,8,8,8,8,8)]
   160       1.101989       1.101989       1.101989    8[6-(1,8),68-(8,8,8,8,8,8,8)]
   161       1.152174       1.152174       1.152174    8[6-(6,8),68-(8,8,8,8,8,8,8)]
   162       1.337233       1.337233       1.337233    8[6-(6,8),68-(8,8,8,8,8,8,8)]
   163       8.053718       8.053718       8.053718    8[6-(6,8),68-(8,8,8,8,8,8,8)]
   164       7.292572       7.292572       7.292572    8[6-(6,8),68-(8,8,8,8,8,8,8)]
   165       9.082519       9.082519       9.082519    8[6-(6,8),68-(8,8,8,8,8,8,8)]
   166       0.728734       0.728734       0.728734    8[6-(6,8),68-(8,8,8,8,8,8,8)]
   167       0.443305       0.443305       0.443305    8[15-(6,6,6),68-(8,8,8,8,8,8,8)]
   168       9.353311       9.353311       9.353311    8[6-(1,8),68-(8,8,8,8,8,8,8)]
   169       1.152174       1.152174       1.152174    8[6-(6,8),68-(8,8,8,8,8,8,8)]
   170       1.337233       1.337233       1.337233    8[6-(6,8),68-(8,8,8,8,8,8,8)]
   171       8.053718       8.053718       8.053718    8[6-(6,8),68-(8,8,8,8,8,8,8)]
   172       7.292572       7.292572       7.292572    8[6-(6,8),68-(8,8,8,8,8,8,8)]
   173       9.082519       9.082519       9.082519    8[6-(6,8),68-(8,8,8,8,8,8,8)]
   174       0.728734       0.728734       0.728734    8[6-(6,8),68-(8,8,8,8,8,8,8)]
   175       0.443305       0.443305       0.443305    8[15-(6,6,6),68-(8,8,8,8,8,8,8)]
   176       9.353311       9.353311       9.353311    8[6-(1,8),68-(8,8,8,8,8,8,8)]
