# Supplementary material for: A collection of forcefield precursors for metal–organic frameworks
Source: RSC Adv. 2019 Nov 13;9(63):36492–507. doi: 10.1039/c9ra07327b (PMC9075174; doi:10.1039/c9ra07327b)
Supplement: RA-009-C9RA07327B-s403 [file RA-009-C9RA07327B-s403.txt]

DARFOT_clean

10.457700    0.000000    0.000000
0.000000    14.401400    0.000000
0.000000    -6.972040    22.287334

     1        9.73204        9.73204        9.73204    69[8-(15),8-(6),8-(6),8-(6),8-(6),8-(6),8-(6),8-(6)]
     2        9.73204        9.73204        9.73204    69[8-(15),8-(6),8-(6),8-(6),8-(6),8-(6),8-(6),8-(6)]
     3        0.72566        0.72566        0.72566    69[8-(15),8-(6),8-(6),8-(6),8-(6),8-(6),8-(6),8-(6)]
     4        0.72566        0.72566        0.72566    69[8-(15),8-(6),8-(6),8-(6),8-(6),8-(6),8-(6),8-(6)]
     5       9.060342       9.060342       9.060342    15[6-(6,6),6-(6,6),6-(6,6),8-(69)]
     6       9.060342       9.060342       9.060342    15[6-(6,6),6-(6,6),6-(6,6),8-(69)]
     7       1.397358       1.397358       1.397358    15[6-(6,6),6-(6,6),6-(6,6),8-(69)]
     8       1.397358       1.397358       1.397358    15[6-(6,6),6-(6,6),6-(6,6),8-(69)]
     9       9.306307       9.306307       9.306307    1[6-(6,6)]
    10        9.40461        9.40461        9.40461    1[6-(6,6)]
    11       9.066826       9.066826       9.066826    1[6-(6,6)]
    12        9.09297        9.09297        9.09297    1[6-(6,6)]
    13       6.487957       6.487957       6.487957    1[6-(6,6)]
    14       4.303344       4.303344       4.303344    1[6-(6,6)]
    15       5.572908       5.572908       5.572908    1[6-(6,6)]
    16       7.735561       7.735561       7.735561    1[6-(6,6)]
    17       1.021717       1.021717       1.021717    1[6-(6,6)]
    18       1.612577       1.612577       1.612577    1[6-(6,6)]
    19       8.180013       8.180013       8.180013    1[6-(6,6)]
    20        7.59229        7.59229        7.59229    1[6-(6,6)]
    21       9.306307       9.306307       9.306307    1[6-(6,6)]
    22        9.40461        9.40461        9.40461    1[6-(6,6)]
    23       9.066826       9.066826       9.066826    1[6-(6,6)]
    24        9.09297        9.09297        9.09297    1[6-(6,6)]
    25       6.487957       6.487957       6.487957    1[6-(6,6)]
    26       4.303344       4.303344       4.303344    1[6-(6,6)]
    27       5.572908       5.572908       5.572908    1[6-(6,6)]
    28       7.735561       7.735561       7.735561    1[6-(6,6)]
    29       1.021717       1.021717       1.021717    1[6-(6,6)]
    30       1.612577       1.612577       1.612577    1[6-(6,6)]
    31       8.180013       8.180013       8.180013    1[6-(6,6)]
    32        7.59229        7.59229        7.59229    1[6-(6,6)]
    33       1.151393       1.151393       1.151393    1[6-(6,6)]
    34        1.05309        1.05309        1.05309    1[6-(6,6)]
    35       1.390874       1.390874       1.390874    1[6-(6,6)]
    36        1.36473        1.36473        1.36473    1[6-(6,6)]
    37       3.969743       3.969743       3.969743    1[6-(6,6)]
    38       6.154356       6.154356       6.154356    1[6-(6,6)]
    39       4.884792       4.884792       4.884792    1[6-(6,6)]
    40       2.722139       2.722139       2.722139    1[6-(6,6)]
    41       9.435983       9.435983       9.435983    1[6-(6,6)]
    42       8.845123       8.845123       8.845123    1[6-(6,6)]
    43       2.277687       2.277687       2.277687    1[6-(6,6)]
    44        2.86541        2.86541        2.86541    1[6-(6,6)]
    45       1.151393       1.151393       1.151393    1[6-(6,6)]
    46        1.05309        1.05309        1.05309    1[6-(6,6)]
    47       1.390874       1.390874       1.390874    1[6-(6,6)]
    48        1.36473        1.36473        1.36473    1[6-(6,6)]
    49       3.969743       3.969743       3.969743    1[6-(6,6)]
    50       6.154356       6.154356       6.154356    1[6-(6,6)]
    51       4.884792       4.884792       4.884792    1[6-(6,6)]
    52       2.722139       2.722139       2.722139    1[6-(6,6)]
    53       9.435983       9.435983       9.435983    1[6-(6,6)]
    54       8.845123       8.845123       8.845123    1[6-(6,6)]
    55       2.277687       2.277687       2.277687    1[6-(6,6)]
    56        2.86541        2.86541        2.86541    1[6-(6,6)]
    57       2.564228       2.564228       2.564228    1[6-(8,8)]
    58       7.893472       7.893472       7.893472    1[6-(8,8)]
    59       9.150488       9.150488       9.150488    6[6-(1,6),6-(1,6),15-(6,6,8)]
    60       9.265522       9.265522       9.265522    6[1-(0),6-(1,6),6-(6,15)]
    61       9.318856       9.318856       9.318856    6[1-(0),6-(1,6),6-(6,6)]
    62       9.246698       9.246698       9.246698    6[6-(1,6),6-(1,6),6-(8,8)]
    63       9.133755       9.133755       9.133755    6[1-(0),6-(1,6),6-(6,6)]
    64       9.121206       9.121206       9.121206    6[1-(0),6-(1,6),6-(6,15)]
    65       9.290621       9.290621       9.290621    6[6-(6,6),8-(69),8-(69)]
    66       7.333985       7.333985       7.333985    6[6-(1,6),6-(1,6),15-(6,6,8)]
    67        6.30181        6.30181        6.30181    6[1-(0),6-(1,6),6-(6,15)]
    68        4.99146        4.99146        4.99146    6[1-(0),6-(1,6),6-(6,6)]
    69       4.693416       4.693416       4.693416    6[6-(1,6),6-(1,6),6-(8,8)]
    70       5.751735       5.751735       5.751735    6[1-(0),6-(1,6),6-(6,6)]
    71       7.043261       7.043261       7.043261    6[1-(0),6-(1,6),6-(6,15)]
    72       3.276397       3.276397       3.276397    6[6-(6,6),8-(69),8-(69)]
    73       9.457944       9.457944       9.457944    6[6-(1,6),6-(1,6),15-(6,6,8)]
    74       0.361836       0.361836       0.361836    6[1-(0),6-(1,6),6-(6,15)]
    75       0.720536       0.720536       0.720536    6[1-(0),6-(1,6),6-(6,6)]
    76        10.1858        10.1858        10.1858    6[6-(1,6),6-(1,6),6-(8,8)]
    77       8.837802       8.837802       8.837802    6[1-(0),6-(1,6),6-(6,6)]
    78       8.490607       8.490607       8.490607    6[1-(0),6-(1,6),6-(6,15)]
    79       0.096211       0.096211       0.096211    6[6-(6,6),8-(69),8-(69)]
    80       9.150488       9.150488       9.150488    6[6-(1,6),6-(1,6),15-(6,6,8)]
    81       9.265522       9.265522       9.265522    6[1-(0),6-(1,6),6-(6,15)]
    82       9.318856       9.318856       9.318856    6[1-(0),6-(1,6),6-(6,6)]
    83       9.246698       9.246698       9.246698    6[6-(1,6),6-(1,6),6-(8,8)]
    84       9.133755       9.133755       9.133755    6[1-(0),6-(1,6),6-(6,6)]
    85       9.121206       9.121206       9.121206    6[1-(0),6-(1,6),6-(6,15)]
    86       9.290621       9.290621       9.290621    6[6-(6,6),8-(69),8-(69)]
    87       7.333985       7.333985       7.333985    6[6-(1,6),6-(1,6),15-(6,6,8)]
    88        6.30181        6.30181        6.30181    6[1-(0),6-(1,6),6-(6,15)]
    89        4.99146        4.99146        4.99146    6[1-(0),6-(1,6),6-(6,6)]
    90       4.693416       4.693416       4.693416    6[6-(1,6),6-(1,6),6-(8,8)]
    91       5.751735       5.751735       5.751735    6[1-(0),6-(1,6),6-(6,6)]
    92       7.043261       7.043261       7.043261    6[1-(0),6-(1,6),6-(6,15)]
    93       3.276397       3.276397       3.276397    6[6-(6,6),8-(69),8-(69)]
    94       9.457944       9.457944       9.457944    6[6-(1,6),6-(1,6),15-(6,6,8)]
    95       0.361836       0.361836       0.361836    6[1-(0),6-(1,6),6-(6,15)]
    96       0.720536       0.720536       0.720536    6[1-(0),6-(1,6),6-(6,6)]
    97        10.1858        10.1858        10.1858    6[6-(1,6),6-(1,6),6-(8,8)]
    98       8.837802       8.837802       8.837802    6[1-(0),6-(1,6),6-(6,6)]
    99       8.490607       8.490607       8.490607    6[1-(0),6-(1,6),6-(6,15)]
   100       0.096211       0.096211       0.096211    6[6-(6,6),8-(69),8-(69)]
   101       1.307213       1.307213       1.307213    6[6-(1,6),6-(1,6),15-(6,6,8)]
   102       1.192178       1.192178       1.192178    6[1-(0),6-(1,6),6-(6,15)]
   103       1.138844       1.138844       1.138844    6[1-(0),6-(1,6),6-(6,6)]
   104       1.211002       1.211002       1.211002    6[6-(1,6),6-(1,6),6-(8,8)]
   105       1.323945       1.323945       1.323945    6[1-(0),6-(1,6),6-(6,6)]
   106       1.336494       1.336494       1.336494    6[1-(0),6-(1,6),6-(6,15)]
   107       1.167079       1.167079       1.167079    6[6-(6,6),8-(69),8-(69)]
   108       3.123715       3.123715       3.123715    6[6-(1,6),6-(1,6),15-(6,6,8)]
   109        4.15589        4.15589        4.15589    6[1-(0),6-(1,6),6-(6,15)]
   110        5.46624        5.46624        5.46624    6[1-(0),6-(1,6),6-(6,6)]
   111       5.764284       5.764284       5.764284    6[6-(1,6),6-(1,6),6-(8,8)]
   112       4.705965       4.705965       4.705965    6[1-(0),6-(1,6),6-(6,6)]
   113       3.414439       3.414439       3.414439    6[1-(0),6-(1,6),6-(6,15)]
   114       7.181303       7.181303       7.181303    6[6-(6,6),8-(69),8-(69)]
   115       0.999756       0.999756       0.999756    6[6-(1,6),6-(1,6),15-(6,6,8)]
   116      10.095864      10.095864      10.095864    6[1-(0),6-(1,6),6-(6,15)]
   117       9.737164       9.737164       9.737164    6[1-(0),6-(1,6),6-(6,6)]
   118         0.2719         0.2719         0.2719    6[6-(1,6),6-(1,6),6-(8,8)]
   119       1.619898       1.619898       1.619898    6[1-(0),6-(1,6),6-(6,6)]
   120       1.967093       1.967093       1.967093    6[1-(0),6-(1,6),6-(6,15)]
   121      10.361489      10.361489      10.361489    6[6-(6,6),8-(69),8-(69)]
   122       1.307213       1.307213       1.307213    6[6-(1,6),6-(1,6),15-(6,6,8)]
   123       1.192178       1.192178       1.192178    6[1-(0),6-(1,6),6-(6,15)]
   124       1.138844       1.138844       1.138844    6[1-(0),6-(1,6),6-(6,6)]
   125       1.211002       1.211002       1.211002    6[6-(1,6),6-(1,6),6-(8,8)]
   126       1.323945       1.323945       1.323945    6[1-(0),6-(1,6),6-(6,6)]
   127       1.336494       1.336494       1.336494    6[1-(0),6-(1,6),6-(6,15)]
   128       1.167079       1.167079       1.167079    6[6-(6,6),8-(69),8-(69)]
   129       3.123715       3.123715       3.123715    6[6-(1,6),6-(1,6),15-(6,6,8)]
   130        4.15589        4.15589        4.15589    6[1-(0),6-(1,6),6-(6,15)]
   131        5.46624        5.46624        5.46624    6[1-(0),6-(1,6),6-(6,6)]
   132       5.764284       5.764284       5.764284    6[6-(1,6),6-(1,6),6-(8,8)]
   133       4.705965       4.705965       4.705965    6[1-(0),6-(1,6),6-(6,6)]
   134       3.414439       3.414439       3.414439    6[1-(0),6-(1,6),6-(6,15)]
   135       7.181303       7.181303       7.181303    6[6-(6,6),8-(69),8-(69)]
   136       0.999756       0.999756       0.999756    6[6-(1,6),6-(1,6),15-(6,6,8)]
   137      10.095864      10.095864      10.095864    6[1-(0),6-(1,6),6-(6,15)]
   138       9.737164       9.737164       9.737164    6[1-(0),6-(1,6),6-(6,6)]
   139         0.2719         0.2719         0.2719    6[6-(1,6),6-(1,6),6-(8,8)]
   140       1.619898       1.619898       1.619898    6[1-(0),6-(1,6),6-(6,6)]
   141       1.967093       1.967093       1.967093    6[1-(0),6-(1,6),6-(6,15)]
   142      10.361489      10.361489      10.361489    6[6-(6,6),8-(69),8-(69)]
   143       1.633493       1.633493       1.633493    6[1-(0),8-(69),8-(69)]
   144       8.824207       8.824207       8.824207    6[1-(0),8-(69),8-(69)]
   145       9.383694       9.383694       9.383694    8[6-(6,8),69-(8,8,8,8,8,8,8)]
   146       9.168266       9.168266       9.168266    8[6-(6,8),69-(8,8,8,8,8,8,8)]
   147       2.324747       2.324747       2.324747    8[6-(6,8),69-(8,8,8,8,8,8,8)]
   148       3.103845       3.103845       3.103845    8[6-(6,8),69-(8,8,8,8,8,8,8)]
   149       1.284206       1.284206       1.284206    8[6-(6,8),69-(8,8,8,8,8,8,8)]
   150       9.665006       9.665006       9.665006    8[6-(6,8),69-(8,8,8,8,8,8,8)]
   151       9.944227       9.944227       9.944227    8[15-(6,6,6),69-(8,8,8,8,8,8,8)]
   152       1.144072       1.144072       1.144072    8[6-(1,8),69-(8,8,8,8,8,8,8)]
   153       9.383694       9.383694       9.383694    8[6-(6,8),69-(8,8,8,8,8,8,8)]
   154       9.168266       9.168266       9.168266    8[6-(6,8),69-(8,8,8,8,8,8,8)]
   155       2.324747       2.324747       2.324747    8[6-(6,8),69-(8,8,8,8,8,8,8)]
   156       3.103845       3.103845       3.103845    8[6-(6,8),69-(8,8,8,8,8,8,8)]
   157       1.284206       1.284206       1.284206    8[6-(6,8),69-(8,8,8,8,8,8,8)]
   158       9.665006       9.665006       9.665006    8[6-(6,8),69-(8,8,8,8,8,8,8)]
   159       9.944227       9.944227       9.944227    8[15-(6,6,6),69-(8,8,8,8,8,8,8)]
   160       1.144072       1.144072       1.144072    8[6-(1,8),69-(8,8,8,8,8,8,8)]
   161       1.074006       1.074006       1.074006    8[6-(6,8),69-(8,8,8,8,8,8,8)]
   162       1.289434       1.289434       1.289434    8[6-(6,8),69-(8,8,8,8,8,8,8)]
   163       8.132953       8.132953       8.132953    8[6-(6,8),69-(8,8,8,8,8,8,8)]
   164       7.353855       7.353855       7.353855    8[6-(6,8),69-(8,8,8,8,8,8,8)]
   165       9.173494       9.173494       9.173494    8[6-(6,8),69-(8,8,8,8,8,8,8)]
   166       0.792694       0.792694       0.792694    8[6-(6,8),69-(8,8,8,8,8,8,8)]
   167       0.513473       0.513473       0.513473    8[15-(6,6,6),69-(8,8,8,8,8,8,8)]
   168       9.313628       9.313628       9.313628    8[6-(1,8),69-(8,8,8,8,8,8,8)]
   169       1.074006       1.074006       1.074006    8[6-(6,8),69-(8,8,8,8,8,8,8)]
   170       1.289434       1.289434       1.289434    8[6-(6,8),69-(8,8,8,8,8,8,8)]
   171       8.132953       8.132953       8.132953    8[6-(6,8),69-(8,8,8,8,8,8,8)]
   172       7.353855       7.353855       7.353855    8[6-(6,8),69-(8,8,8,8,8,8,8)]
   173       9.173494       9.173494       9.173494    8[6-(6,8),69-(8,8,8,8,8,8,8)]
   174       0.792694       0.792694       0.792694    8[6-(6,8),69-(8,8,8,8,8,8,8)]
   175       0.513473       0.513473       0.513473    8[15-(6,6,6),69-(8,8,8,8,8,8,8)]
   176       9.313628       9.313628       9.313628    8[6-(1,8),69-(8,8,8,8,8,8,8)]
