# Supplementary material for: A collection of forcefield precursors for metal–organic frameworks
Source: RSC Adv. 2019 Nov 13;9(63):36492–507. doi: 10.1039/c9ra07327b (PMC9075174; doi:10.1039/c9ra07327b)
Supplement: RA-009-C9RA07327B-s404 [file RA-009-C9RA07327B-s404.txt]

DARNOB_charged

10.641400    0.000000    0.000000
0.000000    12.386800    0.000000
0.000000    0.000000    18.843300

     1       2.784854       2.784854       2.784854    59[8-(6),8-(6),8-(6),8-(6),8-(6),8-(6),8-(6),8-(6)]
     2       7.856546       7.856546       7.856546    59[8-(6),8-(6),8-(6),8-(6),8-(6),8-(6),8-(6),8-(6)]
     3       0.020644       0.020644       0.020644    30[7-(6,6),7-(6,6),7-(6,6),8-(6),8-(6)]
     4       5.335492       5.335492       5.335492    30[7-(6,6),7-(6,6),7-(6,6),8-(6),8-(6)]
     5       0.020644       0.020644       0.020644    30[7-(6,6),7-(6,6),7-(6,6),8-(6),8-(6)]
     6       5.335492       5.335492       5.335492    30[7-(6,6),7-(6,6),7-(6,6),8-(6),8-(6)]
     7      -0.020644      -0.020644      -0.020644    30[7-(6,6),7-(6,6),7-(6,6),8-(6),8-(6)]
     8       5.305908       5.305908       5.305908    30[7-(6,6),7-(6,6),7-(6,6),8-(6),8-(6)]
     9      -0.020644      -0.020644      -0.020644    30[7-(6,6),7-(6,6),7-(6,6),8-(6),8-(6)]
    10       5.305908       5.305908       5.305908    30[7-(6,6),7-(6,6),7-(6,6),8-(6),8-(6)]
    11       2.767828       2.767828       2.767828    1[6-(7,7)]
    12       2.559257       2.559257       2.559257    1[6-(7,7)]
    13       5.535656       5.535656       5.535656    1[6-(7,7)]
    14       5.046152       5.046152       5.046152    1[6-(6,7)]
    15       5.052537       5.052537       5.052537    1[6-(6,7)]
    16        8.77277        8.77277        8.77277    1[6-(7,7)]
    17       1.154592       1.154592       1.154592    1[6-(6,7)]
    18       2.008032       2.008032       2.008032    1[6-(6,7)]
    19       2.767828       2.767828       2.767828    1[6-(7,7)]
    20       2.559257       2.559257       2.559257    1[6-(7,7)]
    21       5.535656       5.535656       5.535656    1[6-(7,7)]
    22       5.046152       5.046152       5.046152    1[6-(6,7)]
    23       5.052537       5.052537       5.052537    1[6-(6,7)]
    24        8.77277        8.77277        8.77277    1[6-(7,7)]
    25       1.154592       1.154592       1.154592    1[6-(6,7)]
    26       2.008032       2.008032       2.008032    1[6-(6,7)]
    27       7.873572       7.873572       7.873572    1[6-(7,7)]
    28       8.082143       8.082143       8.082143    1[6-(7,7)]
    29       5.105744       5.105744       5.105744    1[6-(7,7)]
    30       5.595248       5.595248       5.595248    1[6-(6,7)]
    31       5.588863       5.588863       5.588863    1[6-(6,7)]
    32        1.86863        1.86863        1.86863    1[6-(7,7)]
    33       9.486808       9.486808       9.486808    1[6-(6,7)]
    34       8.633368       8.633368       8.633368    1[6-(6,7)]
    35       7.873572       7.873572       7.873572    1[6-(7,7)]
    36       8.082143       8.082143       8.082143    1[6-(7,7)]
    37       5.105744       5.105744       5.105744    1[6-(7,7)]
    38       5.595248       5.595248       5.595248    1[6-(6,7)]
    39       5.588863       5.588863       5.588863    1[6-(6,7)]
    40        1.86863        1.86863        1.86863    1[6-(7,7)]
    41       9.486808       9.486808       9.486808    1[6-(6,7)]
    42       8.633368       8.633368       8.633368    1[6-(6,7)]
    43       4.142697       4.142697       4.142697    6[6-(6,7),8-(30),8-(59)]
    44       3.255204       3.255204       3.255204    6[6-(6,7),6-(8,8),7-(6,30)]
    45       2.736968       2.736968       2.736968    6[1-(0),7-(6,30),7-(6,30)]
    46       2.098484       2.098484       2.098484    6[6-(6,7),6-(8,8),7-(6,30)]
    47       1.103513       1.103513       1.103513    6[6-(6,7),8-(30),8-(59)]
    48       1.250365       1.250365       1.250365    6[6-(6,7),8-(30),8-(59)]
    49       2.105933       2.105933       2.105933    6[6-(6,7),6-(8,8),7-(6,30)]
    50       2.607143       2.607143       2.607143    6[1-(0),7-(6,30),7-(6,30)]
    51       3.293513       3.293513       3.293513    6[6-(6,7),6-(8,8),7-(6,30)]
    52       4.308703       4.308703       4.308703    6[6-(6,7),8-(30),8-(59)]
    53       5.414344       5.414344       5.414344    6[1-(0),7-(6),7-(6,30)]
    54       5.150438       5.150438       5.150438    6[1-(0),6-(1,7),7-(6,30)]
    55       5.150438       5.150438       5.150438    6[1-(0),6-(1,7),7-(6)]
    56       9.630467       9.630467       9.630467    6[1-(0),7-(6),7-(6,30)]
    57       0.627843       0.627843       0.627843    6[1-(0),6-(1,7),7-(6)]
    58       1.117347       1.117347       1.117347    6[1-(0),6-(1,7),7-(6,30)]
    59       4.142697       4.142697       4.142697    6[6-(6,7),8-(30),8-(59)]
    60       3.255204       3.255204       3.255204    6[6-(6,7),6-(8,8),7-(6,30)]
    61       2.736968       2.736968       2.736968    6[1-(0),7-(6,30),7-(6,30)]
    62       2.098484       2.098484       2.098484    6[6-(6,7),6-(8,8),7-(6,30)]
    63       1.103513       1.103513       1.103513    6[6-(6,7),8-(30),8-(59)]
    64       1.250365       1.250365       1.250365    6[6-(6,7),8-(30),8-(59)]
    65       2.105933       2.105933       2.105933    6[6-(6,7),6-(8,8),7-(6,30)]
    66       2.607143       2.607143       2.607143    6[1-(0),7-(6,30),7-(6,30)]
    67       3.293513       3.293513       3.293513    6[6-(6,7),6-(8,8),7-(6,30)]
    68       4.308703       4.308703       4.308703    6[6-(6,7),8-(30),8-(59)]
    69       5.414344       5.414344       5.414344    6[1-(0),7-(6),7-(6,30)]
    70       5.150438       5.150438       5.150438    6[1-(0),6-(1,7),7-(6,30)]
    71       5.150438       5.150438       5.150438    6[1-(0),6-(1,7),7-(6)]
    72       9.630467       9.630467       9.630467    6[1-(0),7-(6),7-(6,30)]
    73       0.627843       0.627843       0.627843    6[1-(0),6-(1,7),7-(6)]
    74       1.117347       1.117347       1.117347    6[1-(0),6-(1,7),7-(6,30)]
    75       6.498703       6.498703       6.498703    6[6-(6,7),8-(30),8-(59)]
    76       7.386196       7.386196       7.386196    6[6-(6,7),6-(8,8),7-(6,30)]
    77       7.904432       7.904432       7.904432    6[1-(0),7-(6,30),7-(6,30)]
    78       8.542916       8.542916       8.542916    6[6-(6,7),6-(8,8),7-(6,30)]
    79       9.537887       9.537887       9.537887    6[6-(6,7),8-(30),8-(59)]
    80       9.391036       9.391036       9.391036    6[6-(6,7),8-(30),8-(59)]
    81       8.535467       8.535467       8.535467    6[6-(6,7),6-(8,8),7-(6,30)]
    82       8.034257       8.034257       8.034257    6[1-(0),7-(6,30),7-(6,30)]
    83       7.347887       7.347887       7.347887    6[6-(6,7),6-(8,8),7-(6,30)]
    84       6.332697       6.332697       6.332697    6[6-(6,7),8-(30),8-(59)]
    85       5.227056       5.227056       5.227056    6[1-(0),7-(6),7-(6,30)]
    86       5.490962       5.490962       5.490962    6[1-(0),6-(1,7),7-(6,30)]
    87       5.490962       5.490962       5.490962    6[1-(0),6-(1,7),7-(6)]
    88       1.010933       1.010933       1.010933    6[1-(0),7-(6),7-(6,30)]
    89      10.013557      10.013557      10.013557    6[1-(0),6-(1,7),7-(6)]
    90       9.524053       9.524053       9.524053    6[1-(0),6-(1,7),7-(6,30)]
    91       6.498703       6.498703       6.498703    6[6-(6,7),8-(30),8-(59)]
    92       7.386196       7.386196       7.386196    6[6-(6,7),6-(8,8),7-(6,30)]
    93       7.904432       7.904432       7.904432    6[1-(0),7-(6,30),7-(6,30)]
    94       8.542916       8.542916       8.542916    6[6-(6,7),6-(8,8),7-(6,30)]
    95       9.537887       9.537887       9.537887    6[6-(6,7),8-(30),8-(59)]
    96       9.391036       9.391036       9.391036    6[6-(6,7),8-(30),8-(59)]
    97       8.535467       8.535467       8.535467    6[6-(6,7),6-(8,8),7-(6,30)]
    98       8.034257       8.034257       8.034257    6[1-(0),7-(6,30),7-(6,30)]
    99       7.347887       7.347887       7.347887    6[6-(6,7),6-(8,8),7-(6,30)]
   100       6.332697       6.332697       6.332697    6[6-(6,7),8-(30),8-(59)]
   101       5.227056       5.227056       5.227056    6[1-(0),7-(6),7-(6,30)]
   102       5.490962       5.490962       5.490962    6[1-(0),6-(1,7),7-(6,30)]
   103       5.490962       5.490962       5.490962    6[1-(0),6-(1,7),7-(6)]
   104       1.010933       1.010933       1.010933    6[1-(0),7-(6),7-(6,30)]
   105      10.013557      10.013557      10.013557    6[1-(0),6-(1,7),7-(6)]
   106       9.524053       9.524053       9.524053    6[1-(0),6-(1,7),7-(6,30)]
   107       3.648936       3.648936       3.648936    7[6-(1,7),6-(6,6),30-(7,7,8,8)]
   108       1.764344       1.764344       1.764344    7[6-(1,7),6-(6,6),30-(7,7,8,8)]
   109       1.709009       1.709009       1.709009    7[6-(1,7),6-(6,6),30-(7,7,8,8)]
   110       3.595729       3.595729       3.595729    7[6-(1,7),6-(6,6),30-(7,7,8,8)]
   111       0.088324       0.088324       0.088324    7[6-(1,6),6-(1,7),30-(7,7,8,8)]
   112       5.301545       5.301545       5.301545    7[6-(1,6),6-(1,7),30-(7,7,8,8)]
   113       5.324957       5.324957       5.324957    7[6-(1,6),6-(1,7)]
   114       9.917785       9.917785       9.917785    7[6-(1,6),6-(1,7)]
   115       3.648936       3.648936       3.648936    7[6-(1,7),6-(6,6),30-(7,7,8,8)]
   116       1.764344       1.764344       1.764344    7[6-(1,7),6-(6,6),30-(7,7,8,8)]
   117       1.709009       1.709009       1.709009    7[6-(1,7),6-(6,6),30-(7,7,8,8)]
   118       3.595729       3.595729       3.595729    7[6-(1,7),6-(6,6),30-(7,7,8,8)]
   119       0.088324       0.088324       0.088324    7[6-(1,6),6-(1,7),30-(7,7,8,8)]
   120       5.301545       5.301545       5.301545    7[6-(1,6),6-(1,7),30-(7,7,8,8)]
   121       5.324957       5.324957       5.324957    7[6-(1,6),6-(1,7)]
   122       9.917785       9.917785       9.917785    7[6-(1,6),6-(1,7)]
   123       6.992464       6.992464       6.992464    7[6-(1,7),6-(6,6),30-(7,7,8,8)]
   124       8.877056       8.877056       8.877056    7[6-(1,7),6-(6,6),30-(7,7,8,8)]
   125       8.932391       8.932391       8.932391    7[6-(1,7),6-(6,6),30-(7,7,8,8)]
   126       7.045671       7.045671       7.045671    7[6-(1,7),6-(6,6),30-(7,7,8,8)]
   127      10.553076      10.553076      10.553076    7[6-(1,6),6-(1,7),30-(7,7,8,8)]
   128       5.339855       5.339855       5.339855    7[6-(1,6),6-(1,7),30-(7,7,8,8)]
   129       5.316443       5.316443       5.316443    7[6-(1,6),6-(1,7)]
   130       0.723615       0.723615       0.723615    7[6-(1,6),6-(1,7)]
   131       6.992464       6.992464       6.992464    7[6-(1,7),6-(6,6),30-(7,7,8,8)]
   132       8.877056       8.877056       8.877056    7[6-(1,7),6-(6,6),30-(7,7,8,8)]
   133       8.932391       8.932391       8.932391    7[6-(1,7),6-(6,6),30-(7,7,8,8)]
   134       7.045671       7.045671       7.045671    7[6-(1,7),6-(6,6),30-(7,7,8,8)]
   135      10.553076      10.553076      10.553076    7[6-(1,6),6-(1,7),30-(7,7,8,8)]
   136       5.339855       5.339855       5.339855    7[6-(1,6),6-(1,7),30-(7,7,8,8)]
   137       5.316443       5.316443       5.316443    7[6-(1,6),6-(1,7)]
   138       0.723615       0.723615       0.723615    7[6-(1,6),6-(1,7)]
   139       3.859636       3.859636       3.859636    8[6-(6,8),59-(8,8,8,8,8,8,8)]
   140       5.208965       5.208965       5.208965    8[6-(6,8),30-(7,7,7,8)]
   141       1.258878       1.258878       1.258878    8[6-(6,8),59-(8,8,8,8,8,8,8)]
   142       0.062784       0.062784       0.062784    8[6-(6,8),30-(7,7,7,8)]
   143       0.101093       0.101093       0.101093    8[6-(6,8),30-(7,7,7,8)]
   144         1.6143         1.6143         1.6143    8[6-(6,8),59-(8,8,8,8,8,8,8)]
   145       4.179942       4.179942       4.179942    8[6-(6,8),59-(8,8,8,8,8,8,8)]
   146       5.286648       5.286648       5.286648    8[6-(6,8),30-(7,7,7,8)]
   147       3.859636       3.859636       3.859636    8[6-(6,8),59-(8,8,8,8,8,8,8)]
   148       5.208965       5.208965       5.208965    8[6-(6,8),30-(7,7,7,8)]
   149       1.258878       1.258878       1.258878    8[6-(6,8),59-(8,8,8,8,8,8,8)]
   150       0.062784       0.062784       0.062784    8[6-(6,8),30-(7,7,7,8)]
   151       0.101093       0.101093       0.101093    8[6-(6,8),30-(7,7,7,8)]
   152         1.6143         1.6143         1.6143    8[6-(6,8),59-(8,8,8,8,8,8,8)]
   153       4.179942       4.179942       4.179942    8[6-(6,8),59-(8,8,8,8,8,8,8)]
   154       5.286648       5.286648       5.286648    8[6-(6,8),30-(7,7,7,8)]
   155       6.781764       6.781764       6.781764    8[6-(6,8),59-(8,8,8,8,8,8,8)]
   156       5.432435       5.432435       5.432435    8[6-(6,8),30-(7,7,7,8)]
   157       9.382522       9.382522       9.382522    8[6-(6,8),59-(8,8,8,8,8,8,8)]
   158      10.578616      10.578616      10.578616    8[6-(6,8),30-(7,7,7,8)]
   159      10.540307      10.540307      10.540307    8[6-(6,8),30-(7,7,7,8)]
   160         9.0271         9.0271         9.0271    8[6-(6,8),59-(8,8,8,8,8,8,8)]
   161       6.461458       6.461458       6.461458    8[6-(6,8),59-(8,8,8,8,8,8,8)]
   162       5.354752       5.354752       5.354752    8[6-(6,8),30-(7,7,7,8)]
   163       6.781764       6.781764       6.781764    8[6-(6,8),59-(8,8,8,8,8,8,8)]
   164       5.432435       5.432435       5.432435    8[6-(6,8),30-(7,7,7,8)]
   165       9.382522       9.382522       9.382522    8[6-(6,8),59-(8,8,8,8,8,8,8)]
   166      10.578616      10.578616      10.578616    8[6-(6,8),30-(7,7,7,8)]
   167      10.540307      10.540307      10.540307    8[6-(6,8),30-(7,7,7,8)]
   168         9.0271         9.0271         9.0271    8[6-(6,8),59-(8,8,8,8,8,8,8)]
   169       6.461458       6.461458       6.461458    8[6-(6,8),59-(8,8,8,8,8,8,8)]
   170       5.354752       5.354752       5.354752    8[6-(6,8),30-(7,7,7,8)]
