# Supplementary material for: A collection of forcefield precursors for metal–organic frameworks
Source: RSC Adv. 2019 Nov 13;9(63):36492–507. doi: 10.1039/c9ra07327b (PMC9075174; doi:10.1039/c9ra07327b)
Supplement: RA-009-C9RA07327B-s405 [file RA-009-C9RA07327B-s405.txt]

DARSEV_clean

10.234300    0.000000    0.000000
2.121115    18.999968    0.000000
1.185412    7.908483    19.340661

     1      10.600332      10.600332      10.600332    48[7-(6,6),7-(6,6),17-(48),17-(48),17-(48),17-(48)]
     2       7.598421       7.598421       7.598421    48[7-(6,6),17-(48),17-(48),17-(48),17-(48)]
     3        3.97034        3.97034        3.97034    48[7-(6,6),7-(6,6),17-(48),17-(48),17-(48),17-(48)]
     4       5.298453       5.298453       5.298453    1[6-(6,7)]
     5       6.035117       6.035117       6.035117    1[6-(6,6)]
     6       5.780319       5.780319       5.780319    1[6-(6,6)]
     7       4.922519       4.922519       4.922519    1[6-(6,7)]
     8       8.210012       8.210012       8.210012    1[6-(6,6)]
     9      12.517119      12.517119      12.517119    1[6-(6,6)]
    10       9.035899       9.035899       9.035899    1[6-(6,6)]
    11       5.008073       5.008073       5.008073    1[6-(6,6)]
    12       7.755959       7.755959       7.755959    1[6-(6,6)]
    13       8.319391       8.319391       8.319391    1[6-(6,6)]
    14       8.312299       8.312299       8.312299    1[6-(6,6)]
    15       6.933807       6.933807       6.933807    1[6-(6,6)]
    16       6.624299       6.624299       6.624299    1[6-(6,7)]
    17       6.100844       6.100844       6.100844    1[6-(6,6)]
    18       9.723449       9.723449       9.723449    1[6-(6,6)]
    19      10.136063      10.136063      10.136063    1[6-(6,7)]
    20       4.038829       4.038829       4.038829    1[6-(6,7)]
    21       3.390246       3.390246       3.390246    1[6-(6,6)]
    22       3.363068       3.363068       3.363068    1[6-(6,6)]
    23        4.09264        4.09264        4.09264    1[6-(6,7)]
    24         1.3499         1.3499         1.3499    1[6-(6,6)]
    25      11.753832      11.753832      11.753832    1[6-(6,6)]
    26      10.853904      10.853904      10.853904    1[6-(6,6)]
    27       4.533951       4.533951       4.533951    1[6-(6,6)]
    28       1.715363       1.715363       1.715363    1[6-(6,6)]
    29      11.346564      11.346564      11.346564    1[6-(6,6)]
    30      11.124027      11.124027      11.124027    1[6-(6,6)]
    31       2.447413       2.447413       2.447413    1[6-(6,6)]
    32       2.541581       2.541581       2.541581    1[6-(6,7)]
    33       3.140201       3.140201       3.140201    1[6-(6,6)]
    34       9.723911       9.723911       9.723911    1[6-(6,6)]
    35       9.243529       9.243529       9.243529    1[6-(6,7)]
    36       7.863877       7.863877       7.863877    1[6-(6,7)]
    37       6.572925       6.572925       6.572925    1[6-(6,6)]
    38       9.817884       9.817884       9.817884    1[6-(6,6)]
    39      10.895985      10.895985      10.895985    1[6-(6,7)]
    40       7.640482       7.640482       7.640482    1[6-(6,6)]
    41       8.658453       8.658453       8.658453    1[6-(6,6)]
    42       6.183643       6.183643       6.183643    1[6-(6,6)]
    43       5.882755       5.882755       5.882755    1[6-(6,6)]
    44       0.222942       0.222942       0.222942    1[6-(6,7)]
    45       3.599061       3.599061       3.599061    1[6-(6,6)]
    46      10.620637      10.620637      10.620637    1[6-(6,6)]
    47       9.360235       9.360235       9.360235    1[6-(6,7)]
    48       5.798598       5.798598       5.798598    1[6-(6,6)]
    49       3.552181       3.552181       3.552181    1[6-(6,6)]
    50       1.383425       1.383425       1.383425    1[6-(6,6)]
    51      10.946078      10.946078      10.946078    1[6-(6,6)]
    52       5.362793       5.362793       5.362793    6[1-(0),6-(1,6),7-(6,48)]
    53       5.807403       5.807403       5.807403    6[1-(0),6-(1,7),6-(6,6)]
    54       5.944009       5.944009       5.944009    6[6-(1,6),6-(1,6),6-(6,6)]
    55       5.653916       5.653916       5.653916    6[1-(0),6-(1,7),6-(6,6)]
    56       5.163238       5.163238       5.163238    6[1-(0),6-(1,6),7-(6,48)]
    57        6.33328        6.33328        6.33328    6[6-(1,6),6-(6,6),6-(6,6)]
    58       7.488685       7.488685       7.488685    6[6-(1,6),6-(6,6),6-(6,6)]
    59       8.352605       8.352605       8.352605    6[1-(0),6-(6,17),6-(6,6)]
    60      11.493694      11.493694      11.493694    6[6-(1,6),6-(1,6),17-(0)]
    61       9.642457       9.642457       9.642457    6[1-(0),6-(1,6),6-(6,17)]
    62       8.862946       8.862946       8.862946    6[1-(0),6-(1,6),6-(6,6)]
    63        7.75558        7.75558        7.75558    6[6-(1,6),6-(6,6),6-(6,6)]
    64       6.877875       6.877875       6.877875    6[6-(6,6),6-(6,6),6-(6,8)]
    65       5.843043       5.843043       5.843043    6[6-(1,6),6-(6,6),8-(0)]
    66       5.635537       5.635537       5.635537    6[1-(0),6-(6,6),6-(6,8)]
    67       7.156855       7.156855       7.156855    6[6-(6,6),6-(6,6),6-(6,8)]
    68       7.638476       7.638476       7.638476    6[6-(1,6),6-(6,6),6-(6,6)]
    69       7.858912       7.858912       7.858912    6[1-(0),6-(1,6),6-(6,6)]
    70       8.200166       8.200166       8.200166    6[1-(0),6-(1,6),6-(6,17)]
    71       8.386616       8.386616       8.386616    6[6-(1,6),6-(1,6),17-(0)]
    72       8.195924       8.195924       8.195924    6[1-(0),6-(6,17),6-(6,6)]
    73       7.822898       7.822898       7.822898    6[6-(1,6),6-(6,6),6-(6,6)]
    74       7.562609       7.562609       7.562609    6[6-(1,6),6-(6,6),6-(6,6)]
    75       7.126371       7.126371       7.126371    6[1-(0),6-(6,6),6-(6,8)]
    76       6.938357       6.938357       6.938357    6[6-(1,6),6-(6,6),8-(0)]
    77       7.253798       7.253798       7.253798    6[1-(0),6-(1,6),7-(6)]
    78       6.936879       6.936879       6.936879    6[1-(0),6-(1,7),6-(6,6)]
    79       7.849771       7.849771       7.849771    6[6-(1,6),6-(1,6),6-(6,6)]
    80       9.054061       9.054061       9.054061    6[1-(0),6-(1,7),6-(6,6)]
    81       9.302005       9.302005       9.302005    6[1-(0),6-(1,6),7-(6)]
    82        3.93945        3.93945        3.93945    6[1-(0),6-(1,6),7-(6,48)]
    83       3.529908       3.529908       3.529908    6[1-(0),6-(1,7),6-(6,6)]
    84        3.31691        3.31691        3.31691    6[6-(1,6),6-(1,6),6-(6,6)]
    85       3.516682       3.516682       3.516682    6[1-(0),6-(1,7),6-(6,6)]
    86       3.956961       3.956961       3.956961    6[1-(0),6-(1,6),7-(6,48)]
    87       3.042014       3.042014       3.042014    6[6-(1,6),6-(6,6),6-(6,6)]
    88       2.068888       2.068888       2.068888    6[6-(1,6),6-(6,6),6-(6,6)]
    89       1.216994       1.216994       1.216994    6[1-(0),6-(6,17),6-(6,6)]
    90      12.577589      12.577589      12.577589    6[6-(1,6),6-(1,6),17-(0)]
    91      12.424794      12.424794      12.424794    6[1-(0),6-(1,6),6-(6,17)]
    92       11.03237       11.03237       11.03237    6[1-(0),6-(1,6),6-(6,6)]
    93       1.829083       1.829083       1.829083    6[6-(1,6),6-(6,6),6-(6,6)]
    94       2.576953       2.576953       2.576953    6[6-(6,6),6-(6,6),6-(6,8)]
    95       3.647351       3.647351       3.647351    6[6-(1,6),6-(6,6),8-(0)]
    96       3.838195       3.838195       3.838195    6[1-(0),6-(6,6),6-(6,8)]
    97       2.333625       2.333625       2.333625    6[6-(6,6),6-(6,6),6-(6,8)]
    98       1.816648       1.816648       1.816648    6[6-(1,6),6-(6,6),6-(6,6)]
    99       1.597652       1.597652       1.597652    6[1-(0),6-(1,6),6-(6,6)]
   100       11.46749       11.46749       11.46749    6[1-(0),6-(1,6),6-(6,17)]
   101      11.248302      11.248302      11.248302    6[6-(1,6),6-(1,6),17-(0)]
   102       1.127946       1.127946       1.127946    6[1-(0),6-(6,17),6-(6,6)]
   103       1.594637       1.594637       1.594637    6[6-(1,6),6-(6,6),6-(6,6)]
   104       1.760015       1.760015       1.760015    6[6-(1,6),6-(6,6),6-(6,6)]
   105       2.302805       2.302805       2.302805    6[1-(0),6-(6,6),6-(6,8)]
   106         2.6547         2.6547         2.6547    6[6-(1,6),6-(6,6),8-(0)]
   107       1.935385       1.935385       1.935385    6[1-(0),6-(1,6),7-(6,48)]
   108       2.300495       2.300495       2.300495    6[1-(0),6-(1,7),6-(6,6)]
   109       1.432254       1.432254       1.432254    6[6-(1,6),6-(1,6),6-(6,6)]
   110      10.381806      10.381806      10.381806    6[1-(0),6-(1,7),6-(6,6)]
   111        10.1006        10.1006        10.1006    6[1-(0),6-(1,6),7-(6,48)]
   112       8.246319       8.246319       8.246319    6[1-(0),6-(1,6),7-(6,48)]
   113       7.469873       7.469873       7.469873    6[1-(0),6-(1,7),6-(6,6)]
   114       8.104568       8.104568       8.104568    6[6-(1,6),6-(1,6),6-(6,6)]
   115       9.384232       9.384232       9.384232    6[1-(0),6-(1,7),6-(6,6)]
   116       10.01878       10.01878       10.01878    6[1-(0),6-(1,6),7-(6,48)]
   117       7.377516       7.377516       7.377516    6[6-(1,6),6-(6,6),6-(6,6)]
   118       7.198714       7.198714       7.198714    6[1-(0),6-(6,6),6-(6,8)]
   119       6.374373       6.374373       6.374373    6[6-(1,6),6-(6,6),8-(0)]
   120       5.728503       5.728503       5.728503    6[6-(6,6),6-(6,6),6-(6,8)]
   121       7.092598       7.092598       7.092598    6[6-(1,6),6-(6,6),6-(6,6)]
   122       6.731527       6.731527       6.731527    6[6-(1,6),6-(6,6),6-(6,6)]
   123       8.095622       8.095622       8.095622    6[1-(0),6-(6,17),6-(6,6)]
   124       7.453845       7.453845       7.453845    6[6-(1,6),6-(1,6),17-(0)]
   125       6.625292       6.625292       6.625292    6[1-(0),6-(1,6),6-(6,17)]
   126       6.446609       6.446609       6.446609    6[1-(0),6-(1,6),6-(6,6)]
   127      12.128767      12.128767      12.128767    6[1-(0),6-(1,6),7-(6,48)]
   128       2.653228       2.653228       2.653228    6[1-(0),6-(1,7),6-(6,6)]
   129       2.238207       2.238207       2.238207    6[6-(1,6),6-(1,6),6-(6,6)]
   130      11.052559      11.052559      11.052559    6[1-(0),6-(1,7),6-(6,6)]
   131      10.296297      10.296297      10.296297    6[1-(0),6-(1,6),7-(6,48)]
   132       4.708061       4.708061       4.708061    6[6-(6,6),6-(6,6),6-(6,8)]
   133       5.153189       5.153189       5.153189    6[6-(1,6),6-(6,6),8-(0)]
   134       4.309984       4.309984       4.309984    6[1-(0),6-(6,6),6-(6,8)]
   135       3.021319       3.021319       3.021319    6[6-(1,6),6-(6,6),6-(6,6)]
   136       2.577214       2.577214       2.577214    6[6-(1,6),6-(6,6),6-(6,6)]
   137       3.420538       3.420538       3.420538    6[6-(1,6),6-(6,6),6-(6,6)]
   138       2.976315       2.976315       2.976315    6[1-(0),6-(1,6),6-(6,6)]
   139       1.687769       1.687769       1.687769    6[1-(0),6-(1,6),6-(6,17)]
   140      11.078745      11.078745      11.078745    6[6-(1,6),6-(1,6),17-(0)]
   141      11.522968      11.522968      11.522968    6[1-(0),6-(6,17),6-(6,6)]
   142       5.011863       5.011863       5.011863    7[6-(1,6),6-(1,6),48-(7,17,17,17,17)]
   143       8.411415       8.411415       8.411415    7[6-(1,6),6-(1,6)]
   144       4.203278       4.203278       4.203278    7[6-(1,6),6-(1,6),48-(7,17,17,17,17)]
   145       0.749533       0.749533       0.749533    7[6-(1,6),6-(1,6),48-(7,17,17,17,17)]
   146       9.498766       9.498766       9.498766    7[6-(1,6),6-(1,6),48-(7,17,17,17,17)]
   147      10.837952      10.837952      10.837952    7[6-(1,6),6-(1,6),48-(17,17,17,17)]
   148       7.108882       7.108882       7.108882    17[48-(7,17,17,17),48-(7,7,17,17,17)]
   149      10.982065      10.982065      10.982065    17[48-(7,17,17,17),48-(7,7,17,17,17)]
   150      11.502826      11.502826      11.502826    17[6-(6,6)]
   151       8.374673       8.374673       8.374673    17[48-(7,17,17,17),48-(7,7,17,17,17)]
   152      12.589347      12.589347      12.589347    17[6-(6,6)]
   153       1.945873       1.945873       1.945873    17[48-(7,7,17,17,17),48-(7,7,17,17,17)]
   154       8.751748       8.751748       8.751748    17[6-(6,6)]
   155       5.488813       5.488813       5.488813    17[48-(7,17,17,17),48-(7,7,17,17,17)]
   156      10.746151      10.746151      10.746151    17[6-(6,6)]
   157       2.549433       2.549433       2.549433    17[48-(7,7,17,17,17),48-(7,7,17,17,17)]
   158       8.000385       8.000385       8.000385    17[6-(6,6)]
   159       9.519144       9.519144       9.519144    17[6-(6,6)]
   160        5.08028        5.08028        5.08028    8[6-(6,6)]
   161        6.54026        6.54026        6.54026    8[6-(6,6)]
   162       4.449231       4.449231       4.449231    8[6-(6,6)]
   163       3.207286       3.207286       3.207286    8[6-(6,6)]
   164       6.161842       6.161842       6.161842    8[6-(6,6)]
   165       7.583471       7.583471       7.583471    8[6-(6,6)]
