# Supplementary material for: A collection of forcefield precursors for metal–organic frameworks
Source: RSC Adv. 2019 Nov 13;9(63):36492–507. doi: 10.1039/c9ra07327b (PMC9075174; doi:10.1039/c9ra07327b)
Supplement: RA-009-C9RA07327B-s406 [file RA-009-C9RA07327B-s406.txt]

DASTEY01_charged

12.769300    0.000000    0.000000
0.086349    12.783908    0.000000
6.040471    1.242143    13.427362

     1       9.232789       9.232789       9.232789    30[8-(6),8-(6),8-(6),8-(6)]
     2       6.206207       6.206207       6.206207    30[8-(6),8-(6),8-(6),8-(6),8-(6,30)]
     3       9.663331       9.663331       9.663331    30[8-(6),8-(6),8-(6),8-(6)]
     4      12.689913      12.689913      12.689913    30[8-(6),8-(6),8-(6),8-(6),8-(6,30)]
     5       6.427824       6.427824       6.427824    30[8-(6),8-(6),8-(6),8-(6),8-(6),8-(6)]
     6       3.020236       3.020236       3.020236    30[8-(6),8-(6),8-(6),8-(6),8-(6,30),8-(6,30)]
     7      14.477992      14.477992      14.477992    1[6-(6,6)]
     8      15.439117      15.439117      15.439117    1[6-(6,6)]
     9       2.899046       2.899046       2.899046    1[6-(6,6)]
    10       1.783631       1.783631       1.783631    1[6-(6,6)]
    11       3.397518       3.397518       3.397518    1[6-(6,6)]
    12       4.050985       4.050985       4.050985    1[6-(6,6)]
    13       6.356286       6.356286       6.356286    1[6-(6,6)]
    14       7.672272       7.672272       7.672272    1[6-(6,6)]
    15       4.418128       4.418128       4.418128    1[6-(6,6)]
    16       3.457003       3.457003       3.457003    1[6-(6,6)]
    17      15.997074      15.997074      15.997074    1[6-(6,6)]
    18      17.112489      17.112489      17.112489    1[6-(6,6)]
    19      15.498602      15.498602      15.498602    1[6-(6,6)]
    20      14.845135      14.845135      14.845135    1[6-(6,6)]
    21      12.539834      12.539834      12.539834    1[6-(6,6)]
    22      11.223848      11.223848      11.223848    1[6-(6,6)]
    23       13.32611       13.32611       13.32611    1[6-(1,1,7)]
    24      12.875103      12.875103      12.875103    1[6-(1,1,7)]
    25      13.154508      13.154508      13.154508    1[6-(1,1,7)]
    26      17.407632      17.407632      17.407632    1[6-(1,1,7)]
    27      16.300934      16.300934      16.300934    1[6-(1,1,7)]
    28      17.792659      17.792659      17.792659    1[6-(1,1,7)]
    29      11.085717      11.085717      11.085717    1[7-(1,6,6)]
    30         10.927         10.927         10.927    1[7-(1,6,6)]
    31       9.979053       9.979053       9.979053    1[6-(1,1,7)]
    32       9.154874       9.154874       9.154874    1[6-(1,1,7)]
    33       8.512376       8.512376       8.512376    1[6-(1,1,7)]
    34       8.423933       8.423933       8.423933    1[6-(1,1,7)]
    35       9.591027       9.591027       9.591027    1[6-(1,1,7)]
    36       9.813752       9.813752       9.813752    1[6-(1,1,7)]
    37        9.57173        9.57173        9.57173    1[7-(1,6,6)]
    38      10.717405      10.717405      10.717405    1[7-(1,6,6)]
    39        5.57001        5.57001        5.57001    1[6-(1,1,7)]
    40       6.021017       6.021017       6.021017    1[6-(1,1,7)]
    41       5.741612       5.741612       5.741612    1[6-(1,1,7)]
    42       1.488488       1.488488       1.488488    1[6-(1,1,7)]
    43       2.595186       2.595186       2.595186    1[6-(1,1,7)]
    44       1.103461       1.103461       1.103461    1[6-(1,1,7)]
    45       7.810403       7.810403       7.810403    1[7-(1,6,6)]
    46        7.96912        7.96912        7.96912    1[7-(1,6,6)]
    47       8.917067       8.917067       8.917067    1[6-(1,1,7)]
    48       9.741246       9.741246       9.741246    1[6-(1,1,7)]
    49      10.383744      10.383744      10.383744    1[6-(1,1,7)]
    50      10.472187      10.472187      10.472187    1[6-(1,1,7)]
    51       9.305093       9.305093       9.305093    1[6-(1,1,7)]
    52       9.082368       9.082368       9.082368    1[6-(1,1,7)]
    53        9.32439        9.32439        9.32439    1[7-(1,6,6)]
    54       8.178715       8.178715       8.178715    1[7-(1,6,6)]
    55      15.061806      15.061806      15.061806    6[6-(6,8),8-(30),8-(30)]
    56      15.289221      15.289221      15.289221    6[6-(1,6),6-(8,8),8-(6)]
    57      14.959902      14.959902      14.959902    6[1-(0),6-(1,6),6-(6,8)]
    58      15.498661      15.498661      15.498661    6[1-(0),6-(1,6),6-(6,8)]
    59      16.114447      16.114447      16.114447    6[6-(1,6),6-(8,8),8-(6)]
    60      16.934076      16.934076      16.934076    6[6-(6,8),8-(0),8-(30,30)]
    61      13.893754      13.893754      13.893754    6[6-(6,8),8-(30),8-(30)]
    62      13.829639      13.829639      13.829639    6[6-(1,6),6-(8,8),8-(6)]
    63      14.783189      14.783189      14.783189    6[1-(0),6-(1,6),6-(6,8)]
    64      14.153956      14.153956      14.153956    6[1-(0),6-(1,6),6-(6,8)]
    65      12.867211      12.867211      12.867211    6[6-(1,6),6-(8,8),8-(6)]
    66      11.752763      11.752763      11.752763    6[6-(6,8),8-(0),8-(30)]
    67       5.274305       5.274305       5.274305    6[6-(6,8),8-(30),8-(30)]
    68       5.110037       5.110037       5.110037    6[6-(1,6),6-(8,8),8-(6)]
    69         4.1472         4.1472         4.1472    6[1-(0),6-(1,6),6-(6,8)]
    70       4.511305       4.511305       4.511305    6[1-(0),6-(1,6),6-(6,8)]
    71       5.672425       5.672425       5.672425    6[6-(1,6),6-(8,8),8-(6)]
    72       6.567694       6.567694       6.567694    6[6-(6,8),8-(30),8-(30)]
    73       8.093333       8.093333       8.093333    6[6-(6,8),8-(30),8-(30)]
    74       8.193522       8.193522       8.193522    6[6-(1,6),6-(8,8),8-(6)]
    75       7.279499       7.279499       7.279499    6[1-(0),6-(1,6),6-(6,8)]
    76       8.017717       8.017717       8.017717    6[1-(0),6-(1,6),6-(6,8)]
    77       9.317615       9.317615       9.317615    6[6-(1,6),6-(8,8),8-(6)]
    78      10.561488      10.561488      10.561488    6[6-(6,8),8-(30),8-(30)]
    79       3.834314       3.834314       3.834314    6[6-(6,8),8-(30),8-(30)]
    80       3.606899       3.606899       3.606899    6[6-(1,6),6-(8,8),8-(6)]
    81       3.936218       3.936218       3.936218    6[1-(0),6-(1,6),6-(6,8)]
    82       3.397459       3.397459       3.397459    6[1-(0),6-(1,6),6-(6,8)]
    83       2.781673       2.781673       2.781673    6[6-(1,6),6-(8,8),8-(6)]
    84       1.962044       1.962044       1.962044    6[6-(6,8),8-(0),8-(30,30)]
    85       5.002366       5.002366       5.002366    6[6-(6,8),8-(30),8-(30)]
    86       5.066481       5.066481       5.066481    6[6-(1,6),6-(8,8),8-(6)]
    87       4.112931       4.112931       4.112931    6[1-(0),6-(1,6),6-(6,8)]
    88       4.742164       4.742164       4.742164    6[1-(0),6-(1,6),6-(6,8)]
    89       6.028909       6.028909       6.028909    6[6-(1,6),6-(8,8),8-(6)]
    90       7.143357       7.143357       7.143357    6[6-(6,8),8-(0),8-(30)]
    91      13.621815      13.621815      13.621815    6[6-(6,8),8-(30),8-(30)]
    92      13.786083      13.786083      13.786083    6[6-(1,6),6-(8,8),8-(6)]
    93       14.74892       14.74892       14.74892    6[1-(0),6-(1,6),6-(6,8)]
    94      14.384815      14.384815      14.384815    6[1-(0),6-(1,6),6-(6,8)]
    95      13.223695      13.223695      13.223695    6[6-(1,6),6-(8,8),8-(6)]
    96      12.328426      12.328426      12.328426    6[6-(6,8),8-(30),8-(30)]
    97      10.802787      10.802787      10.802787    6[6-(6,8),8-(30),8-(30)]
    98      10.702598      10.702598      10.702598    6[6-(1,6),6-(8,8),8-(6)]
    99      11.616621      11.616621      11.616621    6[1-(0),6-(1,6),6-(6,8)]
   100      10.878403      10.878403      10.878403    6[1-(0),6-(1,6),6-(6,8)]
   101       9.578505       9.578505       9.578505    6[6-(1,6),6-(8,8),8-(6)]
   102       8.334632       8.334632       8.334632    6[6-(6,8),8-(30),8-(30)]
   103      12.812324      12.812324      12.812324    6[1-(0),1-(0),1-(0),7-(1,1,6)]
   104      17.216163      17.216163      17.216163    6[1-(0),1-(0),1-(0),7-(1,1,6)]
   105       9.327013       9.327013       9.327013    6[1-(0),1-(0),1-(0),7-(1,1,6)]
   106       9.373112       9.373112       9.373112    6[1-(0),1-(0),1-(0),7-(1,1,6)]
   107       6.083796       6.083796       6.083796    6[1-(0),1-(0),1-(0),7-(1,1,6)]
   108       1.679957       1.679957       1.679957    6[1-(0),1-(0),1-(0),7-(1,1,6)]
   109       9.569107       9.569107       9.569107    6[1-(0),1-(0),1-(0),7-(1,1,6)]
   110       9.523008       9.523008       9.523008    6[1-(0),1-(0),1-(0),7-(1,1,6)]
   111        9.54407        9.54407        9.54407    8[6-(6,8),30-(8,8,8)]
   112      14.419863      14.419863      14.419863    8[6-(6,8),30-(8,8,8,8,8)]
   113      15.993985      15.993985      15.993985    8[6-(6,6),6-(6,6)]
   114       4.654165       4.654165       4.654165    8[6-(6,8)]
   115        4.35832        4.35832        4.35832    8[6-(6,8),30-(8,8,8,8),30-(8,8,8,8,8)]
   116      12.818667      12.818667      12.818667    8[6-(6,8),30-(8,8,8,8)]
   117      15.009893      15.009893      15.009893    8[6-(6,8),30-(8,8,8,8,8)]
   118      12.637972      12.637972      12.637972    8[6-(6,6),6-(6,6)]
   119      11.970795      11.970795      11.970795    8[6-(6,8)]
   120      10.641056      10.641056      10.641056    8[6-(6,8),30-(8,8,8)]
   121        6.26386        6.26386        6.26386    8[6-(6,8),30-(8,8,8,8)]
   122       4.337589       4.337589       4.337589    8[6-(6,8),30-(8,8,8,8,8)]
   123       6.060788       6.060788       6.060788    8[6-(6,6),6-(6,6)]
   124       7.633953       7.633953       7.633953    8[6-(6,8),30-(8,8,8)]
   125       6.204528       6.204528       6.204528    8[6-(6,8),30-(8,8,8,8,8)]
   126       9.173061       9.173061       9.173061    8[6-(6,8),30-(8,8,8)]
   127       6.991678       6.991678       6.991678    8[6-(6,8),30-(8,8,8,8,8)]
   128       9.456477       9.456477       9.456477    8[6-(6,6),6-(6,6)]
   129      11.662743      11.662743      11.662743    8[6-(6,8),30-(8,8,8,8)]
   130      10.455016      10.455016      10.455016    8[6-(6,8),30-(8,8,8,8)]
   131       3.311579       3.311579       3.311579    8[6-(6,8),30-(8,8,8)]
   132       4.476257       4.476257       4.476257    8[6-(6,8),30-(8,8,8,8,8)]
   133       2.902135       2.902135       2.902135    8[6-(6,6),6-(6,6)]
   134       1.472655       1.472655       1.472655    8[6-(6,8)]
   135        14.5378        14.5378        14.5378    8[6-(6,8),30-(8,8,8,8),30-(8,8,8,8,8)]
   136       6.077453       6.077453       6.077453    8[6-(6,8),30-(8,8,8,8)]
   137       3.886227       3.886227       3.886227    8[6-(6,8),30-(8,8,8,8,8)]
   138       6.258148       6.258148       6.258148    8[6-(6,6),6-(6,6)]
   139       6.925325       6.925325       6.925325    8[6-(6,8)]
   140       8.255064       8.255064       8.255064    8[6-(6,8),30-(8,8,8)]
   141       12.63226       12.63226       12.63226    8[6-(6,8),30-(8,8,8,8)]
   142      14.472182      14.472182      14.472182    8[6-(6,8),30-(8,8,8,8,8)]
   143      12.835332      12.835332      12.835332    8[6-(6,6),6-(6,6)]
   144      11.262167      11.262167      11.262167    8[6-(6,8),30-(8,8,8)]
   145      12.691592      12.691592      12.691592    8[6-(6,8),30-(8,8,8,8,8)]
   146       9.723059       9.723059       9.723059    8[6-(6,8),30-(8,8,8)]
   147      11.904442      11.904442      11.904442    8[6-(6,8),30-(8,8,8,8,8)]
   148       9.439643       9.439643       9.439643    8[6-(6,6),6-(6,6)]
   149       7.233377       7.233377       7.233377    8[6-(6,8),30-(8,8,8,8)]
   150       8.441104       8.441104       8.441104    8[6-(6,8),30-(8,8,8,8)]
   151      11.401757      11.401757      11.401757    7[1-(0),1-(0),6-(1,1,1),6-(1,1,1)]
   152       9.818075       9.818075       9.818075    7[1-(0),1-(0),6-(1,1,1),6-(1,1,1)]
   153       7.494363       7.494363       7.494363    7[1-(0),1-(0),6-(1,1,1),6-(1,1,1)]
   154       9.078045       9.078045       9.078045    7[1-(0),1-(0),6-(1,1,1),6-(1,1,1)]
