# Supplementary material for: A collection of forcefield precursors for metal–organic frameworks
Source: RSC Adv. 2019 Nov 13;9(63):36492–507. doi: 10.1039/c9ra07327b (PMC9075174; doi:10.1039/c9ra07327b)
Supplement: RA-009-C9RA07327B-s407 [file RA-009-C9RA07327B-s407.txt]

DATHAJ_clean

12.609600    0.000000    0.000000
0.000000    13.007900    0.000000
0.000000    0.000000    22.501400

     1       0.144002       0.144002       0.144002    60[7-(6,6),8-(6),8-(6),8-(6),8-(6),8-(6),8-(6,60),8-(6,60)]
     2       6.448802       6.448802       6.448802    60[7-(6,6),8-(6),8-(6),8-(6),8-(6),8-(6),8-(6,60),8-(6,60)]
     3      12.465598      12.465598      12.465598    60[7-(6,6),8-(6),8-(6),8-(6),8-(6),8-(6),8-(6,60),8-(6,60)]
     4       6.160798       6.160798       6.160798    60[7-(6,6),8-(6),8-(6),8-(6),8-(6),8-(6),8-(6,60),8-(6,60)]
     5      12.465598      12.465598      12.465598    60[7-(6,6),8-(6),8-(6),8-(6),8-(6),8-(6),8-(6,60),8-(6,60)]
     6       6.160798       6.160798       6.160798    60[7-(6,6),8-(6),8-(6),8-(6),8-(6),8-(6),8-(6,60),8-(6,60)]
     7       0.144002       0.144002       0.144002    60[7-(6,6),8-(6),8-(6),8-(6),8-(6),8-(6),8-(6,60),8-(6,60)]
     8       6.448802       6.448802       6.448802    60[7-(6,6),8-(6),8-(6),8-(6),8-(6),8-(6),8-(6,60),8-(6,60)]
     9      10.548561      10.548561      10.548561    60[8-(6),8-(6),8-(6),8-(6),8-(6),8-(6)]
    10       4.243761       4.243761       4.243761    60[8-(6),8-(6),8-(6),8-(6),8-(6),8-(6)]
    11       2.061039       2.061039       2.061039    60[8-(6),8-(6),8-(6),8-(6),8-(6),8-(6)]
    12       8.365839       8.365839       8.365839    60[8-(6),8-(6),8-(6),8-(6),8-(6),8-(6)]
    13       1.938096       1.938096       1.938096    1[7-(6,6)]
    14      12.496114      12.496114      12.496114    1[6-(1,6,6)]
    15      11.934986      11.934986      11.934986    1[6-(1,6,6)]
    16      11.735755      11.735755      11.735755    1[6-(1,6,6)]
    17      11.040966      11.040966      11.040966    1[6-(1,6,6)]
    18       9.560599       9.560599       9.560599    1[6-(1,1,6)]
    19       9.545467       9.545467       9.545467    1[6-(1,1,6)]
    20      10.343655      10.343655      10.343655    1[6-(1,1,6)]
    21       8.242896       8.242896       8.242896    1[7-(6,6)]
    22       6.191314       6.191314       6.191314    1[6-(1,6,6)]
    23       5.630186       5.630186       5.630186    1[6-(1,6,6)]
    24       5.430955       5.430955       5.430955    1[6-(1,6,6)]
    25       4.736166       4.736166       4.736166    1[6-(1,6,6)]
    26       3.255799       3.255799       3.255799    1[6-(1,1,6)]
    27       3.240667       3.240667       3.240667    1[6-(1,1,6)]
    28       4.038855       4.038855       4.038855    1[6-(1,1,6)]
    29      10.671504      10.671504      10.671504    1[7-(6,6)]
    30       0.113486       0.113486       0.113486    1[6-(1,6,6)]
    31       0.674614       0.674614       0.674614    1[6-(1,6,6)]
    32       0.873845       0.873845       0.873845    1[6-(1,6,6)]
    33       1.568634       1.568634       1.568634    1[6-(1,6,6)]
    34       3.049001       3.049001       3.049001    1[6-(1,1,6)]
    35       3.064133       3.064133       3.064133    1[6-(1,1,6)]
    36       2.265945       2.265945       2.265945    1[6-(1,1,6)]
    37       4.366704       4.366704       4.366704    1[7-(6,6)]
    38       6.418286       6.418286       6.418286    1[6-(1,6,6)]
    39       6.979414       6.979414       6.979414    1[6-(1,6,6)]
    40       7.178645       7.178645       7.178645    1[6-(1,6,6)]
    41       7.873434       7.873434       7.873434    1[6-(1,6,6)]
    42       9.353801       9.353801       9.353801    1[6-(1,1,6)]
    43       9.368933       9.368933       9.368933    1[6-(1,1,6)]
    44       8.570745       8.570745       8.570745    1[6-(1,1,6)]
    45      10.671504      10.671504      10.671504    1[7-(6,6)]
    46       0.113486       0.113486       0.113486    1[6-(1,6,6)]
    47       0.674614       0.674614       0.674614    1[6-(1,6,6)]
    48       0.873845       0.873845       0.873845    1[6-(1,6,6)]
    49       1.568634       1.568634       1.568634    1[6-(1,6,6)]
    50       3.049001       3.049001       3.049001    1[6-(1,1,6)]
    51       3.064133       3.064133       3.064133    1[6-(1,1,6)]
    52       2.265945       2.265945       2.265945    1[6-(1,1,6)]
    53       4.366704       4.366704       4.366704    1[7-(6,6)]
    54       6.418286       6.418286       6.418286    1[6-(1,6,6)]
    55       6.979414       6.979414       6.979414    1[6-(1,6,6)]
    56       7.178645       7.178645       7.178645    1[6-(1,6,6)]
    57       7.873434       7.873434       7.873434    1[6-(1,6,6)]
    58       9.353801       9.353801       9.353801    1[6-(1,1,6)]
    59       9.368933       9.368933       9.368933    1[6-(1,1,6)]
    60       8.570745       8.570745       8.570745    1[6-(1,1,6)]
    61       1.938096       1.938096       1.938096    1[7-(6,6)]
    62      12.496114      12.496114      12.496114    1[6-(1,6,6)]
    63      11.934986      11.934986      11.934986    1[6-(1,6,6)]
    64      11.735755      11.735755      11.735755    1[6-(1,6,6)]
    65      11.040966      11.040966      11.040966    1[6-(1,6,6)]
    66       9.560599       9.560599       9.560599    1[6-(1,1,6)]
    67       9.545467       9.545467       9.545467    1[6-(1,1,6)]
    68      10.343655      10.343655      10.343655    1[6-(1,1,6)]
    69       8.242896       8.242896       8.242896    1[7-(6,6)]
    70       6.191314       6.191314       6.191314    1[6-(1,6,6)]
    71       5.630186       5.630186       5.630186    1[6-(1,6,6)]
    72       5.430955       5.430955       5.430955    1[6-(1,6,6)]
    73       4.736166       4.736166       4.736166    1[6-(1,6,6)]
    74       3.255799       3.255799       3.255799    1[6-(1,1,6)]
    75       3.240667       3.240667       3.240667    1[6-(1,1,6)]
    76       4.038855       4.038855       4.038855    1[6-(1,1,6)]
    77       8.858244       8.858244       8.858244    1[6-(8,8)]
    78       2.553444       2.553444       2.553444    1[6-(8,8)]
    79       3.751356       3.751356       3.751356    1[6-(8,8)]
    80      10.056156      10.056156      10.056156    1[6-(8,8)]
    81        2.50931        2.50931        2.50931    6[6-(6,7),6-(8,8),7-(6,60)]
    82       2.922905       2.922905       2.922905    6[6-(6,7),6-(8,8),7-(1,6)]
    83       0.978505       0.978505       0.978505    6[6-(1,1,6),7-(1,6),7-(6,60)]
    84       3.042696       3.042696       3.042696    6[6-(6,7),8-(60),8-(60)]
    85       4.013636       4.013636       4.013636    6[6-(6,7),8-(60),8-(60,60)]
    86      12.314535      12.314535      12.314535    6[1-(0),1-(0),6-(1,1,6),6-(7,7)]
    87      11.308289      11.308289      11.308289    6[1-(0),1-(0),6-(1,1,1),6-(1,1,6)]
    88      10.076331      10.076331      10.076331    6[1-(0),1-(0),1-(0),6-(1,1,6)]
    89      11.918594      11.918594      11.918594    6[6-(8,8),8-(60),8-(60)]
    90      11.679012      11.679012      11.679012    6[6-(8,8),8-(60),8-(60)]
    91        8.81411        8.81411        8.81411    6[6-(6,7),6-(8,8),7-(6,60)]
    92       9.227705       9.227705       9.227705    6[6-(6,7),6-(8,8),7-(1,6)]
    93       7.283305       7.283305       7.283305    6[6-(1,1,6),7-(1,6),7-(6,60)]
    94       9.347496       9.347496       9.347496    6[6-(6,7),8-(60),8-(60)]
    95      10.318436      10.318436      10.318436    6[6-(6,7),8-(60),8-(60,60)]
    96       6.009735       6.009735       6.009735    6[1-(0),1-(0),6-(1,1,6),6-(7,7)]
    97       5.003489       5.003489       5.003489    6[1-(0),1-(0),6-(1,1,1),6-(1,1,6)]
    98       3.771531       3.771531       3.771531    6[1-(0),1-(0),1-(0),6-(1,1,6)]
    99       5.613794       5.613794       5.613794    6[6-(8,8),8-(60),8-(60)]
   100       5.374212       5.374212       5.374212    6[6-(8,8),8-(60),8-(60)]
   101       10.10029       10.10029       10.10029    6[6-(6,7),6-(8,8),7-(6,60)]
   102       9.686695       9.686695       9.686695    6[6-(6,7),6-(8,8),7-(1,6)]
   103      11.631095      11.631095      11.631095    6[6-(1,1,6),7-(1,6),7-(6,60)]
   104       9.566904       9.566904       9.566904    6[6-(6,7),8-(60),8-(60)]
   105       8.595964       8.595964       8.595964    6[6-(6,7),8-(60),8-(60,60)]
   106       0.295065       0.295065       0.295065    6[1-(0),1-(0),6-(1,1,6),6-(7,7)]
   107       1.301311       1.301311       1.301311    6[1-(0),1-(0),6-(1,1,1),6-(1,1,6)]
   108       2.533269       2.533269       2.533269    6[1-(0),1-(0),1-(0),6-(1,1,6)]
   109       0.691006       0.691006       0.691006    6[6-(8,8),8-(60),8-(60)]
   110       0.930588       0.930588       0.930588    6[6-(8,8),8-(60),8-(60)]
   111        3.79549        3.79549        3.79549    6[6-(6,7),6-(8,8),7-(6,60)]
   112       3.381895       3.381895       3.381895    6[6-(6,7),6-(8,8),7-(1,6)]
   113       5.326295       5.326295       5.326295    6[6-(1,1,6),7-(1,6),7-(6,60)]
   114       3.262104       3.262104       3.262104    6[6-(6,7),8-(60),8-(60)]
   115       2.291164       2.291164       2.291164    6[6-(6,7),8-(60),8-(60,60)]
   116       6.599865       6.599865       6.599865    6[1-(0),1-(0),6-(1,1,6),6-(7,7)]
   117       7.606111       7.606111       7.606111    6[1-(0),1-(0),6-(1,1,1),6-(1,1,6)]
   118       8.838069       8.838069       8.838069    6[1-(0),1-(0),1-(0),6-(1,1,6)]
   119       6.995806       6.995806       6.995806    6[6-(8,8),8-(60),8-(60)]
   120       7.235388       7.235388       7.235388    6[6-(8,8),8-(60),8-(60)]
   121       10.10029       10.10029       10.10029    6[6-(6,7),6-(8,8),7-(6,60)]
   122       9.686695       9.686695       9.686695    6[6-(6,7),6-(8,8),7-(1,6)]
   123      11.631095      11.631095      11.631095    6[6-(1,1,6),7-(1,6),7-(6,60)]
   124       9.566904       9.566904       9.566904    6[6-(6,7),8-(60),8-(60)]
   125       8.595964       8.595964       8.595964    6[6-(6,7),8-(60),8-(60,60)]
   126       0.295065       0.295065       0.295065    6[1-(0),1-(0),6-(1,1,6),6-(7,7)]
   127       1.301311       1.301311       1.301311    6[1-(0),1-(0),6-(1,1,1),6-(1,1,6)]
   128       2.533269       2.533269       2.533269    6[1-(0),1-(0),1-(0),6-(1,1,6)]
   129       0.691006       0.691006       0.691006    6[6-(8,8),8-(60),8-(60)]
   130       0.930588       0.930588       0.930588    6[6-(8,8),8-(60),8-(60)]
   131        3.79549        3.79549        3.79549    6[6-(6,7),6-(8,8),7-(6,60)]
   132       3.381895       3.381895       3.381895    6[6-(6,7),6-(8,8),7-(1,6)]
   133       5.326295       5.326295       5.326295    6[6-(1,1,6),7-(1,6),7-(6,60)]
   134       3.262104       3.262104       3.262104    6[6-(6,7),8-(60),8-(60)]
   135       2.291164       2.291164       2.291164    6[6-(6,7),8-(60),8-(60,60)]
   136       6.599865       6.599865       6.599865    6[1-(0),1-(0),6-(1,1,6),6-(7,7)]
   137       7.606111       7.606111       7.606111    6[1-(0),1-(0),6-(1,1,1),6-(1,1,6)]
   138       8.838069       8.838069       8.838069    6[1-(0),1-(0),1-(0),6-(1,1,6)]
   139       6.995806       6.995806       6.995806    6[6-(8,8),8-(60),8-(60)]
   140       7.235388       7.235388       7.235388    6[6-(8,8),8-(60),8-(60)]
   141        2.50931        2.50931        2.50931    6[6-(6,7),6-(8,8),7-(6,60)]
   142       2.922905       2.922905       2.922905    6[6-(6,7),6-(8,8),7-(1,6)]
   143       0.978505       0.978505       0.978505    6[6-(1,1,6),7-(1,6),7-(6,60)]
   144       3.042696       3.042696       3.042696    6[6-(6,7),8-(60),8-(60)]
   145       4.013636       4.013636       4.013636    6[6-(6,7),8-(60),8-(60,60)]
   146      12.314535      12.314535      12.314535    6[1-(0),1-(0),6-(1,1,6),6-(7,7)]
   147      11.308289      11.308289      11.308289    6[1-(0),1-(0),6-(1,1,1),6-(1,1,6)]
   148      10.076331      10.076331      10.076331    6[1-(0),1-(0),1-(0),6-(1,1,6)]
   149      11.918594      11.918594      11.918594    6[6-(8,8),8-(60),8-(60)]
   150      11.679012      11.679012      11.679012    6[6-(8,8),8-(60),8-(60)]
   151        8.81411        8.81411        8.81411    6[6-(6,7),6-(8,8),7-(6,60)]
   152       9.227705       9.227705       9.227705    6[6-(6,7),6-(8,8),7-(1,6)]
   153       7.283305       7.283305       7.283305    6[6-(1,1,6),7-(1,6),7-(6,60)]
   154       9.347496       9.347496       9.347496    6[6-(6,7),8-(60),8-(60)]
   155      10.318436      10.318436      10.318436    6[6-(6,7),8-(60),8-(60,60)]
   156       6.009735       6.009735       6.009735    6[1-(0),1-(0),6-(1,1,6),6-(7,7)]
   157       5.003489       5.003489       5.003489    6[1-(0),1-(0),6-(1,1,1),6-(1,1,6)]
   158       3.771531       3.771531       3.771531    6[1-(0),1-(0),1-(0),6-(1,1,6)]
   159       5.613794       5.613794       5.613794    6[6-(8,8),8-(60),8-(60)]
   160       5.374212       5.374212       5.374212    6[6-(8,8),8-(60),8-(60)]
   161       9.742177       9.742177       9.742177    6[1-(0),8-(60),8-(60)]
   162       3.437377       3.437377       3.437377    6[1-(0),8-(60),8-(60)]
   163       2.867423       2.867423       2.867423    6[1-(0),8-(60),8-(60)]
   164       9.172223       9.172223       9.172223    6[1-(0),8-(60),8-(60)]
   165       1.292484       1.292484       1.292484    7[6-(6,6),6-(6,7),60-(8,8,8,8,8,8,8)]
   166       1.936835       1.936835       1.936835    7[1-(0),6-(6,6),6-(6,7)]
   167       7.597284       7.597284       7.597284    7[6-(6,6),6-(6,7),60-(8,8,8,8,8,8,8)]
   168       8.241635       8.241635       8.241635    7[1-(0),6-(6,6),6-(6,7)]
   169      11.317116      11.317116      11.317116    7[6-(6,6),6-(6,7),60-(8,8,8,8,8,8,8)]
   170      10.672765      10.672765      10.672765    7[1-(0),6-(6,6),6-(6,7)]
   171       5.012316       5.012316       5.012316    7[6-(6,6),6-(6,7),60-(8,8,8,8,8,8,8)]
   172       4.367965       4.367965       4.367965    7[1-(0),6-(6,6),6-(6,7)]
   173      11.317116      11.317116      11.317116    7[6-(6,6),6-(6,7),60-(8,8,8,8,8,8,8)]
   174      10.672765      10.672765      10.672765    7[1-(0),6-(6,6),6-(6,7)]
   175       5.012316       5.012316       5.012316    7[6-(6,6),6-(6,7),60-(8,8,8,8,8,8,8)]
   176       4.367965       4.367965       4.367965    7[1-(0),6-(6,6),6-(6,7)]
   177       1.292484       1.292484       1.292484    7[6-(6,6),6-(6,7),60-(8,8,8,8,8,8,8)]
   178       1.936835       1.936835       1.936835    7[1-(0),6-(6,6),6-(6,7)]
   179       7.597284       7.597284       7.597284    7[6-(6,6),6-(6,7),60-(8,8,8,8,8,8,8)]
   180       8.241635       8.241635       8.241635    7[1-(0),6-(6,6),6-(6,7)]
   181        2.20605        2.20605        2.20605    8[6-(6,8),60-(7,8,8,8,8,8,8)]
   182       4.225099       4.225099       4.225099    8[6-(6,8),60-(7,8,8,8,8,8,8)]
   183       4.917492       4.917492       4.917492    8[6-(6,8),60-(7,8,8,8,8,8,8),60-(7,8,8,8,8,8,8)]
   184       4.023597       4.023597       4.023597    8[6-(6,8),60-(7,8,8,8,8,8,8)]
   185      11.612181      11.612181      11.612181    8[6-(6,8),60-(8,8,8,8,8)]
   186      12.407216      12.407216      12.407216    8[6-(6,8),60-(7,8,8,8,8,8,8)]
   187      11.955162      11.955162      11.955162    8[6-(6,8),60-(7,8,8,8,8,8,8)]
   188      11.238936      11.238936      11.238936    8[6-(6,8),60-(8,8,8,8,8)]
   189        8.51085        8.51085        8.51085    8[6-(6,8),60-(7,8,8,8,8,8,8)]
   190      10.529899      10.529899      10.529899    8[6-(6,8),60-(7,8,8,8,8,8,8)]
   191      11.222292      11.222292      11.222292    8[6-(6,8),60-(7,8,8,8,8,8,8),60-(7,8,8,8,8,8,8)]
   192      10.328397      10.328397      10.328397    8[6-(6,8),60-(7,8,8,8,8,8,8)]
   193       5.307381       5.307381       5.307381    8[6-(6,8),60-(8,8,8,8,8)]
   194       6.102416       6.102416       6.102416    8[6-(6,8),60-(7,8,8,8,8,8,8)]
   195       5.650362       5.650362       5.650362    8[6-(6,8),60-(7,8,8,8,8,8,8)]
   196       4.934136       4.934136       4.934136    8[6-(6,8),60-(8,8,8,8,8)]
   197       10.40355       10.40355       10.40355    8[6-(6,8),60-(7,8,8,8,8,8,8)]
   198       8.384501       8.384501       8.384501    8[6-(6,8),60-(7,8,8,8,8,8,8)]
   199       7.692108       7.692108       7.692108    8[6-(6,8),60-(7,8,8,8,8,8,8),60-(7,8,8,8,8,8,8)]
   200       8.586003       8.586003       8.586003    8[6-(6,8),60-(7,8,8,8,8,8,8)]
   201       0.997419       0.997419       0.997419    8[6-(6,8),60-(8,8,8,8,8)]
   202       0.202384       0.202384       0.202384    8[6-(6,8),60-(7,8,8,8,8,8,8)]
   203       0.654438       0.654438       0.654438    8[6-(6,8),60-(7,8,8,8,8,8,8)]
   204       1.370664       1.370664       1.370664    8[6-(6,8),60-(8,8,8,8,8)]
   205        4.09875        4.09875        4.09875    8[6-(6,8),60-(7,8,8,8,8,8,8)]
   206       2.079701       2.079701       2.079701    8[6-(6,8),60-(7,8,8,8,8,8,8)]
   207       1.387308       1.387308       1.387308    8[6-(6,8),60-(7,8,8,8,8,8,8),60-(7,8,8,8,8,8,8)]
   208       2.281203       2.281203       2.281203    8[6-(6,8),60-(7,8,8,8,8,8,8)]
   209       7.302219       7.302219       7.302219    8[6-(6,8),60-(8,8,8,8,8)]
   210       6.507184       6.507184       6.507184    8[6-(6,8),60-(7,8,8,8,8,8,8)]
   211       6.959238       6.959238       6.959238    8[6-(6,8),60-(7,8,8,8,8,8,8)]
   212       7.675464       7.675464       7.675464    8[6-(6,8),60-(8,8,8,8,8)]
   213       10.40355       10.40355       10.40355    8[6-(6,8),60-(7,8,8,8,8,8,8)]
   214       8.384501       8.384501       8.384501    8[6-(6,8),60-(7,8,8,8,8,8,8)]
   215       7.692108       7.692108       7.692108    8[6-(6,8),60-(7,8,8,8,8,8,8),60-(7,8,8,8,8,8,8)]
   216       8.586003       8.586003       8.586003    8[6-(6,8),60-(7,8,8,8,8,8,8)]
   217       0.997419       0.997419       0.997419    8[6-(6,8),60-(8,8,8,8,8)]
   218       0.202384       0.202384       0.202384    8[6-(6,8),60-(7,8,8,8,8,8,8)]
   219       0.654438       0.654438       0.654438    8[6-(6,8),60-(7,8,8,8,8,8,8)]
   220       1.370664       1.370664       1.370664    8[6-(6,8),60-(8,8,8,8,8)]
   221        4.09875        4.09875        4.09875    8[6-(6,8),60-(7,8,8,8,8,8,8)]
   222       2.079701       2.079701       2.079701    8[6-(6,8),60-(7,8,8,8,8,8,8)]
   223       1.387308       1.387308       1.387308    8[6-(6,8),60-(7,8,8,8,8,8,8),60-(7,8,8,8,8,8,8)]
   224       2.281203       2.281203       2.281203    8[6-(6,8),60-(7,8,8,8,8,8,8)]
   225       7.302219       7.302219       7.302219    8[6-(6,8),60-(8,8,8,8,8)]
   226       6.507184       6.507184       6.507184    8[6-(6,8),60-(7,8,8,8,8,8,8)]
   227       6.959238       6.959238       6.959238    8[6-(6,8),60-(7,8,8,8,8,8,8)]
   228       7.675464       7.675464       7.675464    8[6-(6,8),60-(8,8,8,8,8)]
   229        2.20605        2.20605        2.20605    8[6-(6,8),60-(7,8,8,8,8,8,8)]
   230       4.225099       4.225099       4.225099    8[6-(6,8),60-(7,8,8,8,8,8,8)]
   231       4.917492       4.917492       4.917492    8[6-(6,8),60-(7,8,8,8,8,8,8),60-(7,8,8,8,8,8,8)]
   232       4.023597       4.023597       4.023597    8[6-(6,8),60-(7,8,8,8,8,8,8)]
   233      11.612181      11.612181      11.612181    8[6-(6,8),60-(8,8,8,8,8)]
   234      12.407216      12.407216      12.407216    8[6-(6,8),60-(7,8,8,8,8,8,8)]
   235      11.955162      11.955162      11.955162    8[6-(6,8),60-(7,8,8,8,8,8,8)]
   236      11.238936      11.238936      11.238936    8[6-(6,8),60-(8,8,8,8,8)]
   237        8.51085        8.51085        8.51085    8[6-(6,8),60-(7,8,8,8,8,8,8)]
   238      10.529899      10.529899      10.529899    8[6-(6,8),60-(7,8,8,8,8,8,8)]
   239      11.222292      11.222292      11.222292    8[6-(6,8),60-(7,8,8,8,8,8,8),60-(7,8,8,8,8,8,8)]
   240      10.328397      10.328397      10.328397    8[6-(6,8),60-(7,8,8,8,8,8,8)]
   241       5.307381       5.307381       5.307381    8[6-(6,8),60-(8,8,8,8,8)]
   242       6.102416       6.102416       6.102416    8[6-(6,8),60-(7,8,8,8,8,8,8)]
   243       5.650362       5.650362       5.650362    8[6-(6,8),60-(7,8,8,8,8,8,8)]
   244       4.934136       4.934136       4.934136    8[6-(6,8),60-(8,8,8,8,8)]
   245      10.609717      10.609717      10.609717    8[6-(1,8),60-(8,8,8,8,8)]
   246       9.926277       9.926277       9.926277    8[6-(1,8),60-(8,8,8,8,8)]
   247       4.304917       4.304917       4.304917    8[6-(1,8),60-(8,8,8,8,8)]
   248       3.621477       3.621477       3.621477    8[6-(1,8),60-(8,8,8,8,8)]
   249       1.999883       1.999883       1.999883    8[6-(1,8),60-(8,8,8,8,8)]
   250       2.683323       2.683323       2.683323    8[6-(1,8),60-(8,8,8,8,8)]
   251       8.304683       8.304683       8.304683    8[6-(1,8),60-(8,8,8,8,8)]
   252       8.988123       8.988123       8.988123    8[6-(1,8),60-(8,8,8,8,8)]
