# Supplementary material for: A collection of forcefield precursors for metal–organic frameworks
Source: RSC Adv. 2019 Nov 13;9(63):36492–507. doi: 10.1039/c9ra07327b (PMC9075174; doi:10.1039/c9ra07327b)
Supplement: RA-009-C9RA07327B-s408 [file RA-009-C9RA07327B-s408.txt]

DATPIY_clean

16.176000    0.000000    0.000000
8.088010    14.350743    0.000000
8.088010    -0.000010    14.350743

     1      14.740393      14.740393      14.740393    63[7-(6,6),7-(6,6),8-(6),8-(6),8-(6),8-(6,63)]
     2       9.397943       9.397943       9.397943    63[7-(6,6),7-(6,6),8-(6),8-(6),8-(6),8-(6,63),8-(6,63),8-(6,63)]
     3       6.652387       6.652387       6.652387    63[7-(6,6),7-(6,6),8-(6),8-(6),8-(6),8-(6,63)]
     4      17.485942      17.485942      17.485942    63[7-(6,6),7-(6,6),8-(6),8-(6),8-(6),8-(6,63),8-(6,63),8-(6,63)]
     5      18.784389      18.784389      18.784389    63[7-(6,6),7-(6,6),8-(6),8-(6),8-(6),8-(6,63)]
     6      13.441939      13.441939      13.441939    63[7-(6,6),7-(6,6),8-(6),8-(6),8-(6),8-(6,63),8-(6,63),8-(6,63)]
     7      10.696391      10.696391      10.696391    63[7-(6,6),7-(6,6),8-(6),8-(6),8-(6),8-(6,63)]
     8      21.529946      21.529946      21.529946    63[7-(6,6),7-(6,6),8-(6),8-(6),8-(6),8-(6,63),8-(6,63),8-(6,63)]
     9      17.611627      17.611627      17.611627    63[7-(6,6),7-(6,6),8-(6),8-(6),8-(6),8-(6,63)]
    10      22.954077      22.954077      22.954077    63[7-(6,6),7-(6,6),8-(6),8-(6),8-(6),8-(6,63),8-(6,63),8-(6,63)]
    11      25.699633      25.699633      25.699633    63[7-(6,6),7-(6,6),8-(6),8-(6),8-(6),8-(6,63)]
    12      14.866078      14.866078      14.866078    63[7-(6,6),7-(6,6),8-(6),8-(6),8-(6),8-(6,63),8-(6,63),8-(6,63)]
    13      13.567631      13.567631      13.567631    63[7-(6,6),7-(6,6),8-(6),8-(6),8-(6),8-(6,63)]
    14      18.910081      18.910081      18.910081    63[7-(6,6),7-(6,6),8-(6),8-(6),8-(6),8-(6,63),8-(6,63),8-(6,63)]
    15      21.655629      21.655629      21.655629    63[7-(6,6),7-(6,6),8-(6),8-(6),8-(6),8-(6,63)]
    16      10.822074      10.822074      10.822074    63[7-(6,6),7-(6,6),8-(6),8-(6),8-(6),8-(6,63),8-(6,63),8-(6,63)]
    17         9.0246         9.0246         9.0246    1[6-(7,7)]
    18      14.940165      14.940165      14.940165    1[6-(7,7)]
    19        17.1126        17.1126        17.1126    1[6-(7,7)]
    20      23.028162      23.028162      23.028162    1[6-(7,7)]
    21        13.0686        13.0686        13.0686    1[6-(7,7)]
    22      18.984165      18.984165      18.984165    1[6-(7,7)]
    23        21.1566        21.1566        21.1566    1[6-(7,7)]
    24      10.896162      10.896162      10.896162    1[6-(7,7)]
    25       23.32742       23.32742       23.32742    1[6-(7,7)]
    26      17.411855      17.411855      17.411855    1[6-(7,7)]
    27       15.23942       15.23942       15.23942    1[6-(7,7)]
    28       9.323858       9.323858       9.323858    1[6-(7,7)]
    29       19.28342       19.28342       19.28342    1[6-(7,7)]
    30      13.367855      13.367855      13.367855    1[6-(7,7)]
    31       11.19542       11.19542       11.19542    1[6-(7,7)]
    32      21.455858      21.455858      21.455858    1[6-(7,7)]
    33       9.707228       9.707228       9.707228    6[1-(0),7-(6,63),7-(6,63)]
    34       11.25689       11.25689       11.25689    6[6-(6,7),6-(8,8),7-(6,63)]
    35      11.103218      11.103218      11.103218    6[6-(6,7),6-(8,8),7-(6,63)]
    36      11.730848      11.730848      11.730848    6[6-(6,7),8-(63),8-(63)]
    37      12.154659      12.154659      12.154659    6[6-(6,7),8-(63),8-(63)]
    38      15.794258      15.794258      15.794258    6[1-(0),7-(6,63),7-(6,63)]
    39      17.400536      17.400536      17.400536    6[6-(6,7),6-(8,8),7-(6,63)]
    40      17.861551      17.861551      17.861551    6[6-(6,7),6-(8,8),7-(6,63)]
    41      19.178277      19.178277      19.178277    6[6-(6,7),8-(63),8-(63)]
    42      17.973167      17.973167      17.973167    6[6-(6,7),8-(63,63),8-(63,63)]
    43      17.795227      17.795227      17.795227    6[1-(0),7-(6,63),7-(6,63)]
    44      19.344886      19.344886      19.344886    6[6-(6,7),6-(8,8),7-(6,63)]
    45      19.191214      19.191214      19.191214    6[6-(6,7),6-(8,8),7-(6,63)]
    46      19.818843      19.818843      19.818843    6[6-(6,7),8-(63),8-(63)]
    47      20.242654      20.242654      20.242654    6[6-(6,7),8-(63),8-(63)]
    48       7.706255       7.706255       7.706255    6[1-(0),7-(6,63),7-(6,63)]
    49        9.31253        9.31253        9.31253    6[6-(6,7),6-(8,8),7-(6,63)]
    50       9.773547       9.773547       9.773547    6[6-(6,7),6-(8,8),7-(6,63)]
    51      11.090274      11.090274      11.090274    6[6-(6,7),8-(63),8-(63)]
    52        9.88516        9.88516        9.88516    6[6-(6,7),8-(63,63),8-(63,63)]
    53      13.751228      13.751228      13.751228    6[1-(0),7-(6,63),7-(6,63)]
    54      15.300889      15.300889      15.300889    6[6-(6,7),6-(8,8),7-(6,63)]
    55      15.147215      15.147215      15.147215    6[6-(6,7),6-(8,8),7-(6,63)]
    56      15.774843      15.774843      15.774843    6[6-(6,7),8-(63),8-(63)]
    57      16.198658      16.198658      16.198658    6[6-(6,7),8-(63),8-(63)]
    58      19.838258      19.838258      19.838258    6[1-(0),7-(6,63),7-(6,63)]
    59      21.444534      21.444534      21.444534    6[6-(6,7),6-(8,8),7-(6,63)]
    60      21.905551      21.905551      21.905551    6[6-(6,7),6-(8,8),7-(6,63)]
    61      23.222278      23.222278      23.222278    6[6-(6,7),8-(63),8-(63)]
    62      22.017164      22.017164      22.017164    6[6-(6,7),8-(63,63),8-(63,63)]
    63      21.839228      21.839228      21.839228    6[1-(0),7-(6,63),7-(6,63)]
    64      23.388888      23.388888      23.388888    6[6-(6,7),6-(8,8),7-(6,63)]
    65      23.235217      23.235217      23.235217    6[6-(6,7),6-(8,8),7-(6,63)]
    66      23.862847      23.862847      23.862847    6[6-(6,7),8-(63),8-(63)]
    67       8.110655       8.110655       8.110655    6[6-(6,7),8-(63),8-(63)]
    68      11.750255      11.750255      11.750255    6[1-(0),7-(6,63),7-(6,63)]
    69      13.356532      13.356532      13.356532    6[6-(6,7),6-(8,8),7-(6,63)]
    70      13.817547      13.817547      13.817547    6[6-(6,7),6-(8,8),7-(6,63)]
    71      15.134273      15.134273      15.134273    6[6-(6,7),8-(63),8-(63)]
    72      13.929163      13.929163      13.929163    6[6-(6,7),8-(63,63),8-(63,63)]
    73      22.644792      22.644792      22.644792    6[1-(0),7-(6,63),7-(6,63)]
    74       21.09513       21.09513       21.09513    6[6-(6,7),6-(8,8),7-(6,63)]
    75      21.248802      21.248802      21.248802    6[6-(6,7),6-(8,8),7-(6,63)]
    76      20.621172      20.621172      20.621172    6[6-(6,7),8-(63),8-(63)]
    77      20.197361      20.197361      20.197361    6[6-(6,7),8-(63),8-(63)]
    78      16.557762      16.557762      16.557762    6[1-(0),7-(6,63),7-(6,63)]
    79      14.951484      14.951484      14.951484    6[6-(6,7),6-(8,8),7-(6,63)]
    80      14.490469      14.490469      14.490469    6[6-(6,7),6-(8,8),7-(6,63)]
    81      13.173743      13.173743      13.173743    6[6-(6,7),8-(63),8-(63)]
    82      14.378853      14.378853      14.378853    6[6-(6,7),8-(63,63),8-(63,63)]
    83      14.556793      14.556793      14.556793    6[1-(0),7-(6,63),7-(6,63)]
    84      13.007134      13.007134      13.007134    6[6-(6,7),6-(8,8),7-(6,63)]
    85      13.160806      13.160806      13.160806    6[6-(6,7),6-(8,8),7-(6,63)]
    86      12.533177      12.533177      12.533177    6[6-(6,7),8-(63),8-(63)]
    87      12.109366      12.109366      12.109366    6[6-(6,7),8-(63),8-(63)]
    88      24.645765      24.645765      24.645765    6[1-(0),7-(6,63),7-(6,63)]
    89       23.03949       23.03949       23.03949    6[6-(6,7),6-(8,8),7-(6,63)]
    90      22.578473      22.578473      22.578473    6[6-(6,7),6-(8,8),7-(6,63)]
    91      21.261746      21.261746      21.261746    6[6-(6,7),8-(63),8-(63)]
    92       22.46686       22.46686       22.46686    6[6-(6,7),8-(63,63),8-(63,63)]
    93      18.600792      18.600792      18.600792    6[1-(0),7-(6,63),7-(6,63)]
    94      17.051131      17.051131      17.051131    6[6-(6,7),6-(8,8),7-(6,63)]
    95      17.204805      17.204805      17.204805    6[6-(6,7),6-(8,8),7-(6,63)]
    96      16.577177      16.577177      16.577177    6[6-(6,7),8-(63),8-(63)]
    97      16.153362      16.153362      16.153362    6[6-(6,7),8-(63),8-(63)]
    98      12.513762      12.513762      12.513762    6[1-(0),7-(6,63),7-(6,63)]
    99      10.907486      10.907486      10.907486    6[6-(6,7),6-(8,8),7-(6,63)]
   100      10.446469      10.446469      10.446469    6[6-(6,7),6-(8,8),7-(6,63)]
   101       9.129742       9.129742       9.129742    6[6-(6,7),8-(63),8-(63)]
   102      10.334856      10.334856      10.334856    6[6-(6,7),8-(63,63),8-(63,63)]
   103      10.512792      10.512792      10.512792    6[1-(0),7-(6,63),7-(6,63)]
   104       8.963132       8.963132       8.963132    6[6-(6,7),6-(8,8),7-(6,63)]
   105       9.116803       9.116803       9.116803    6[6-(6,7),6-(8,8),7-(6,63)]
   106       8.489173       8.489173       8.489173    6[6-(6,7),8-(63),8-(63)]
   107      24.241365      24.241365      24.241365    6[6-(6,7),8-(63),8-(63)]
   108      20.601765      20.601765      20.601765    6[1-(0),7-(6,63),7-(6,63)]
   109      18.995488      18.995488      18.995488    6[6-(6,7),6-(8,8),7-(6,63)]
   110      18.534473      18.534473      18.534473    6[6-(6,7),6-(8,8),7-(6,63)]
   111      17.217747      17.217747      17.217747    6[6-(6,7),8-(63),8-(63)]
   112      18.422857      18.422857      18.422857    6[6-(6,7),8-(63,63),8-(63,63)]
   113      10.121334      10.121334      10.121334    7[6-(1,7),6-(6,6),63-(7,8,8,8,8,8,8)]
   114      10.338093      10.338093      10.338093    7[6-(1,7),6-(6,6),63-(7,8,8,8,8)]
   115      16.067633      16.067633      16.067633    7[6-(1,7),6-(6,6),63-(7,8,8,8,8)]
   116      16.831139      16.831139      16.831139    7[6-(1,7),6-(6,6),63-(7,8,8,8,8,8,8)]
   117      18.209332      18.209332      18.209332    7[6-(1,7),6-(6,6),63-(7,8,8,8,8,8,8)]
   118       18.42609       18.42609       18.42609    7[6-(1,7),6-(6,6),63-(7,8,8,8,8)]
   119       7.979628       7.979628       7.979628    7[6-(1,7),6-(6,6),63-(7,8,8,8,8)]
   120       8.743137       8.743137       8.743137    7[6-(1,7),6-(6,6),63-(7,8,8,8,8,8,8)]
   121      14.165332      14.165332      14.165332    7[6-(1,7),6-(6,6),63-(7,8,8,8,8,8,8)]
   122      14.382093      14.382093      14.382093    7[6-(1,7),6-(6,6),63-(7,8,8,8,8)]
   123      20.111632      20.111632      20.111632    7[6-(1,7),6-(6,6),63-(7,8,8,8,8)]
   124       20.87514       20.87514       20.87514    7[6-(1,7),6-(6,6),63-(7,8,8,8,8,8,8)]
   125      22.253334      22.253334      22.253334    7[6-(1,7),6-(6,6),63-(7,8,8,8,8,8,8)]
   126      22.470091      22.470091      22.470091    7[6-(1,7),6-(6,6),63-(7,8,8,8,8)]
   127       12.02363       12.02363       12.02363    7[6-(1,7),6-(6,6),63-(7,8,8,8,8)]
   128      12.787136      12.787136      12.787136    7[6-(1,7),6-(6,6),63-(7,8,8,8,8,8,8)]
   129      22.230686      22.230686      22.230686    7[6-(1,7),6-(6,6),63-(7,8,8,8,8,8,8)]
   130      22.013927      22.013927      22.013927    7[6-(1,7),6-(6,6),63-(7,8,8,8,8)]
   131      16.284387      16.284387      16.284387    7[6-(1,7),6-(6,6),63-(7,8,8,8,8)]
   132      15.520881      15.520881      15.520881    7[6-(1,7),6-(6,6),63-(7,8,8,8,8,8,8)]
   133      14.142688      14.142688      14.142688    7[6-(1,7),6-(6,6),63-(7,8,8,8,8,8,8)]
   134       13.92593       13.92593       13.92593    7[6-(1,7),6-(6,6),63-(7,8,8,8,8)]
   135      24.372392      24.372392      24.372392    7[6-(1,7),6-(6,6),63-(7,8,8,8,8)]
   136      23.608883      23.608883      23.608883    7[6-(1,7),6-(6,6),63-(7,8,8,8,8,8,8)]
   137      18.186688      18.186688      18.186688    7[6-(1,7),6-(6,6),63-(7,8,8,8,8,8,8)]
   138      17.969927      17.969927      17.969927    7[6-(1,7),6-(6,6),63-(7,8,8,8,8)]
   139      12.240388      12.240388      12.240388    7[6-(1,7),6-(6,6),63-(7,8,8,8,8)]
   140       11.47688       11.47688       11.47688    7[6-(1,7),6-(6,6),63-(7,8,8,8,8,8,8)]
   141      10.098686      10.098686      10.098686    7[6-(1,7),6-(6,6),63-(7,8,8,8,8,8,8)]
   142       9.881929       9.881929       9.881929    7[6-(1,7),6-(6,6),63-(7,8,8,8,8)]
   143       20.32839       20.32839       20.32839    7[6-(1,7),6-(6,6),63-(7,8,8,8,8)]
   144      19.564884      19.564884      19.564884    7[6-(1,7),6-(6,6),63-(7,8,8,8,8,8,8)]
   145      11.206745      11.206745      11.206745    8[6-(6,8),63-(7,7,8,8,8,8,8)]
   146      12.690085      12.690085      12.690085    8[6-(6,8),63-(7,7,8,8,8)]
   147      13.176983      13.176983      13.176983    8[6-(6,8),63-(7,7,8,8,8)]
   148        3.76254        3.76254        3.76254    8[6-(6,8),63-(7,7,8,8,8)]
   149       19.27048       19.27048       19.27048    8[6-(6,8),63-(7,7,8,8,8,8,8)]
   150      20.129427      20.129427      20.129427    8[6-(6,8),63-(7,7,8,8,8,8,8)]
   151      19.132987      19.132987      19.132987    8[6-(6,8),63-(7,7,8,8,8,8,8),63-(7,7,8,8,8,8,8)]
   152      17.219366      17.219366      17.219366    8[6-(6,8),63-(7,7,8,8,8),63-(7,7,8,8,8,8,8)]
   153       27.38275       27.38275       27.38275    8[6-(6,8),63-(7,7,8,8,8,8,8)]
   154      28.866089      28.866089      28.866089    8[6-(6,8),63-(7,7,8,8,8)]
   155      21.264976      21.264976      21.264976    8[6-(6,8),63-(7,7,8,8,8)]
   156      19.938545      19.938545      19.938545    8[6-(6,8),63-(7,7,8,8,8)]
   157      11.182478      11.182478      11.182478    8[6-(6,8),63-(7,7,8,8,8,8,8)]
   158      12.041422      12.041422      12.041422    8[6-(6,8),63-(7,7,8,8,8,8,8)]
   159      11.044979      11.044979      11.044979    8[6-(6,8),63-(7,7,8,8,8,8,8),63-(7,7,8,8,8,8,8)]
   160       9.131358       9.131358       9.131358    8[6-(6,8),63-(7,7,8,8,8),63-(7,7,8,8,8,8,8)]
   161       15.25074       15.25074       15.25074    8[6-(6,8),63-(7,7,8,8,8,8,8)]
   162       16.73408       16.73408       16.73408    8[6-(6,8),63-(7,7,8,8,8)]
   163       17.22098       17.22098       17.22098    8[6-(6,8),63-(7,7,8,8,8)]
   164       15.89455       15.89455       15.89455    8[6-(6,8),63-(7,7,8,8,8)]
   165      23.314482      23.314482      23.314482    8[6-(6,8),63-(7,7,8,8,8,8,8)]
   166      24.173427      24.173427      24.173427    8[6-(6,8),63-(7,7,8,8,8,8,8)]
   167      23.176983      23.176983      23.176983    8[6-(6,8),63-(7,7,8,8,8,8,8),63-(7,7,8,8,8,8,8)]
   168      21.263361      21.263361      21.263361    8[6-(6,8),63-(7,7,8,8,8),63-(7,7,8,8,8,8,8)]
   169      15.250736      15.250736      15.250736    8[6-(6,8),63-(7,7,8,8,8,8,8)]
   170      16.734074      16.734074      16.734074    8[6-(6,8),63-(7,7,8,8,8)]
   171       9.132979       9.132979       9.132979    8[6-(6,8),63-(7,7,8,8,8)]
   172      15.894555      15.894555      15.894555    8[6-(6,8),63-(7,7,8,8,8)]
   173      15.226475      15.226475      15.226475    8[6-(6,8),63-(7,7,8,8,8,8,8)]
   174      16.085422      16.085422      16.085422    8[6-(6,8),63-(7,7,8,8,8,8,8)]
   175      15.088982      15.088982      15.088982    8[6-(6,8),63-(7,7,8,8,8,8,8),63-(7,7,8,8,8,8,8)]
   176       5.087353       5.087353       5.087353    8[6-(6,8),63-(7,7,8,8,8),63-(7,7,8,8,8,8,8)]
   177      21.145275      21.145275      21.145275    8[6-(6,8),63-(7,7,8,8,8,8,8)]
   178      19.661935      19.661935      19.661935    8[6-(6,8),63-(7,7,8,8,8)]
   179      19.175037      19.175037      19.175037    8[6-(6,8),63-(7,7,8,8,8)]
   180       28.58948       28.58948       28.58948    8[6-(6,8),63-(7,7,8,8,8)]
   181       13.08154       13.08154       13.08154    8[6-(6,8),63-(7,7,8,8,8,8,8)]
   182      12.222593      12.222593      12.222593    8[6-(6,8),63-(7,7,8,8,8,8,8)]
   183      13.219033      13.219033      13.219033    8[6-(6,8),63-(7,7,8,8,8,8,8),63-(7,7,8,8,8,8,8)]
   184      15.132654      15.132654      15.132654    8[6-(6,8),63-(7,7,8,8,8),63-(7,7,8,8,8,8,8)]
   185        4.96927        4.96927        4.96927    8[6-(6,8),63-(7,7,8,8,8,8,8)]
   186       3.485931       3.485931       3.485931    8[6-(6,8),63-(7,7,8,8,8)]
   187      11.087044      11.087044      11.087044    8[6-(6,8),63-(7,7,8,8,8)]
   188      12.413475      12.413475      12.413475    8[6-(6,8),63-(7,7,8,8,8)]
   189      21.169542      21.169542      21.169542    8[6-(6,8),63-(7,7,8,8,8,8,8)]
   190      20.310598      20.310598      20.310598    8[6-(6,8),63-(7,7,8,8,8,8,8)]
   191      21.307041      21.307041      21.307041    8[6-(6,8),63-(7,7,8,8,8,8,8),63-(7,7,8,8,8,8,8)]
   192      15.132652      15.132652      15.132652    8[6-(6,8),63-(7,7,8,8,8),63-(7,7,8,8,8,8,8)]
   193       17.10128       17.10128       17.10128    8[6-(6,8),63-(7,7,8,8,8,8,8)]
   194       15.61794       15.61794       15.61794    8[6-(6,8),63-(7,7,8,8,8)]
   195       15.13104       15.13104       15.13104    8[6-(6,8),63-(7,7,8,8,8)]
   196       16.45747       16.45747       16.45747    8[6-(6,8),63-(7,7,8,8,8)]
   197       9.037538       9.037538       9.037538    8[6-(6,8),63-(7,7,8,8,8,8,8)]
   198       8.178593       8.178593       8.178593    8[6-(6,8),63-(7,7,8,8,8,8,8)]
   199       9.175037       9.175037       9.175037    8[6-(6,8),63-(7,7,8,8,8,8,8),63-(7,7,8,8,8,8,8)]
   200      11.088659      11.088659      11.088659    8[6-(6,8),63-(7,7,8,8,8),63-(7,7,8,8,8,8,8)]
   201      17.101284      17.101284      17.101284    8[6-(6,8),63-(7,7,8,8,8,8,8)]
   202      15.617946      15.617946      15.617946    8[6-(6,8),63-(7,7,8,8,8)]
   203      23.219041      23.219041      23.219041    8[6-(6,8),63-(7,7,8,8,8)]
   204      16.457465      16.457465      16.457465    8[6-(6,8),63-(7,7,8,8,8)]
   205      17.125545      17.125545      17.125545    8[6-(6,8),63-(7,7,8,8,8,8,8)]
   206      16.266598      16.266598      16.266598    8[6-(6,8),63-(7,7,8,8,8,8,8)]
   207      17.263038      17.263038      17.263038    8[6-(6,8),63-(7,7,8,8,8,8,8),63-(7,7,8,8,8,8,8)]
   208      19.176657      19.176657      19.176657    8[6-(6,8),63-(7,7,8,8,8),63-(7,7,8,8,8,8,8)]
