# Supplementary material for: A collection of forcefield precursors for metal–organic frameworks
Source: RSC Adv. 2019 Nov 13;9(63):36492–507. doi: 10.1039/c9ra07327b (PMC9075174; doi:10.1039/c9ra07327b)
Supplement: RA-009-C9RA07327B-s409 [file RA-009-C9RA07327B-s409.txt]

DAWBUA_clean

6.700200    0.000000    0.000000
0.000000    27.133100    0.000000
0.000000    0.000000    7.681700

     1      -0.027672      -0.027672      -0.027672    27[7-(6,6),8-(6),8-(6),8-(6),8-(6),8-(6)]
     2       0.027672       0.027672       0.027672    27[7-(6,6),8-(6),8-(6),8-(6),8-(6),8-(6)]
     3       3.322428       3.322428       3.322428    27[7-(6,6),8-(6),8-(6),8-(6),8-(6),8-(6)]
     4       3.377772       3.377772       3.377772    27[7-(6,6),8-(6),8-(6),8-(6),8-(6),8-(6)]
     5       4.129333       4.129333       4.129333    1[6-(6,6)]
     6       6.630518       6.630518       6.630518    1[6-(6,6,8)]
     7        0.99096        0.99096        0.99096    1[6-(6,6)]
     8       1.905537       1.905537       1.905537    1[6-(1,6,6)]
     9       0.622449       0.622449       0.622449    1[6-(1,6,6)]
    10       2.767183       2.767183       2.767183    1[6-(6,7)]
    11       6.487134       6.487134       6.487134    1[6-(6,7)]
    12       4.482434       4.482434       4.482434    1[6-(6,6)]
    13       2.570867       2.570867       2.570867    1[6-(6,6)]
    14       0.069682       0.069682       0.069682    1[6-(6,6,8)]
    15        5.70924        5.70924        5.70924    1[6-(6,6)]
    16       4.794663       4.794663       4.794663    1[6-(1,6,6)]
    17       6.077751       6.077751       6.077751    1[6-(1,6,6)]
    18       3.933017       3.933017       3.933017    1[6-(6,7)]
    19       0.213066       0.213066       0.213066    1[6-(6,7)]
    20       2.217766       2.217766       2.217766    1[6-(6,6)]
    21       0.779233       0.779233       0.779233    1[6-(6,6)]
    22       3.280418       3.280418       3.280418    1[6-(6,6,8)]
    23        4.34106        4.34106        4.34106    1[6-(6,6)]
    24       5.255637       5.255637       5.255637    1[6-(1,6,6)]
    25       3.972549       3.972549       3.972549    1[6-(1,6,6)]
    26       6.117283       6.117283       6.117283    1[6-(6,7)]
    27       3.137034       3.137034       3.137034    1[6-(6,7)]
    28       1.132334       1.132334       1.132334    1[6-(6,6)]
    29       5.920967       5.920967       5.920967    1[6-(6,6)]
    30       3.419782       3.419782       3.419782    1[6-(6,6,8)]
    31        2.35914        2.35914        2.35914    1[6-(6,6)]
    32       1.444563       1.444563       1.444563    1[6-(1,6,6)]
    33       2.727651       2.727651       2.727651    1[6-(1,6,6)]
    34       0.582917       0.582917       0.582917    1[6-(6,7)]
    35       3.563166       3.563166       3.563166    1[6-(6,7)]
    36       5.567866       5.567866       5.567866    1[6-(6,6)]
    37       3.242897       3.242897       3.242897    6[1-(0),6-(1,7),6-(6,6)]
    38       0.282748       0.282748       0.282748    6[1-(0),6-(1,1,6),6-(8,8),8-(27)]
    39       1.653609       1.653609       1.653609    6[6-(1,1,6),8-(27),8-(27)]
    40       2.720951       2.720951       2.720951    6[6-(1,6),6-(1,6),6-(1,6)]
    41       1.379571       1.379571       1.379571    6[1-(0),6-(1,7),6-(6,6)]
    42       1.141044       1.141044       1.141044    6[1-(0),1-(0),6-(1,6,8),6-(8,8)]
    43       2.407382       2.407382       2.407382    6[1-(0),6-(1,6),7-(6,27)]
    44       1.116253       1.116253       1.116253    6[6-(1,6,8),8-(27),8-(27)]
    45       0.647239       0.647239       0.647239    6[1-(0),6-(1,6),7-(6,27)]
    46       3.561826       3.561826       3.561826    6[1-(0),6-(1,6),6-(6,6)]
    47       3.457303       3.457303       3.457303    6[1-(0),6-(1,7),6-(6,6)]
    48       6.417452       6.417452       6.417452    6[1-(0),6-(1,1,6),6-(8,8),8-(27)]
    49       5.046591       5.046591       5.046591    6[6-(1,1,6),8-(27),8-(27)]
    50       3.979249       3.979249       3.979249    6[6-(1,6),6-(1,6),6-(1,6)]
    51       5.320629       5.320629       5.320629    6[1-(0),6-(1,7),6-(6,6)]
    52       5.559156       5.559156       5.559156    6[1-(0),1-(0),6-(1,6,8),6-(8,8)]
    53       4.292818       4.292818       4.292818    6[1-(0),6-(1,6),7-(6,27)]
    54       5.583947       5.583947       5.583947    6[6-(1,6,8),8-(27),8-(27)]
    55       6.052961       6.052961       6.052961    6[1-(0),6-(1,6),7-(6,27)]
    56       3.138374       3.138374       3.138374    6[1-(0),6-(1,6),6-(6,6)]
    57       6.592997       6.592997       6.592997    6[1-(0),6-(1,7),6-(6,6)]
    58       3.632848       3.632848       3.632848    6[1-(0),6-(1,1,6),6-(8,8),8-(27)]
    59       5.003709       5.003709       5.003709    6[6-(1,1,6),8-(27),8-(27)]
    60       6.071051       6.071051       6.071051    6[6-(1,6),6-(1,6),6-(1,6)]
    61       4.729671       4.729671       4.729671    6[1-(0),6-(1,7),6-(6,6)]
    62       4.491144       4.491144       4.491144    6[1-(0),1-(0),6-(1,6,8),6-(8,8)]
    63       5.757482       5.757482       5.757482    6[1-(0),6-(1,6),7-(6,27)]
    64       4.466353       4.466353       4.466353    6[6-(1,6,8),8-(27),8-(27)]
    65       3.997339       3.997339       3.997339    6[1-(0),6-(1,6),7-(6,27)]
    66       0.211726       0.211726       0.211726    6[1-(0),6-(1,6),6-(6,6)]
    67       0.107203       0.107203       0.107203    6[1-(0),6-(1,7),6-(6,6)]
    68       3.067352       3.067352       3.067352    6[1-(0),6-(1,1,6),6-(8,8),8-(27)]
    69       1.696491       1.696491       1.696491    6[6-(1,1,6),8-(27),8-(27)]
    70       0.629149       0.629149       0.629149    6[6-(1,6),6-(1,6),6-(1,6)]
    71       1.970529       1.970529       1.970529    6[1-(0),6-(1,7),6-(6,6)]
    72       2.209056       2.209056       2.209056    6[1-(0),1-(0),6-(1,6,8),6-(8,8)]
    73       0.942718       0.942718       0.942718    6[1-(0),6-(1,6),7-(6,27)]
    74       2.233847       2.233847       2.233847    6[6-(1,6,8),8-(27),8-(27)]
    75       2.702861       2.702861       2.702861    6[1-(0),6-(1,6),7-(6,27)]
    76       6.488474       6.488474       6.488474    6[1-(0),6-(1,6),6-(6,6)]
    77       1.135684       1.135684       1.135684    7[6-(1,6),6-(1,6),27-(8,8,8,8,8)]
    78       5.564516       5.564516       5.564516    7[6-(1,6),6-(1,6),27-(8,8,8,8,8)]
    79       4.485784       4.485784       4.485784    7[6-(1,6),6-(1,6),27-(8,8,8,8,8)]
    80       2.214416       2.214416       2.214416    7[6-(1,6),6-(1,6),27-(8,8,8,8,8)]
    81       1.860646       1.860646       1.860646    8[6-(6,8),27-(7,8,8,8,8)]
    82       5.868035       5.868035       5.868035    8[6-(1,6,6),27-(7,8,8,8,8)]
    83       0.961479       0.961479       0.961479    8[6-(6,8),27-(7,8,8,8,8)]
    84       1.409052       1.409052       1.409052    8[6-(6,8),27-(7,8,8,8,8)]
    85       2.288788       2.288788       2.288788    8[6-(6,8),27-(7,8,8,8,8)]
    86       4.839554       4.839554       4.839554    8[6-(6,8),27-(7,8,8,8,8)]
    87       0.832165       0.832165       0.832165    8[6-(1,6,6),27-(7,8,8,8,8)]
    88       5.738721       5.738721       5.738721    8[6-(6,8),27-(7,8,8,8,8)]
    89       5.291148       5.291148       5.291148    8[6-(6,8),27-(7,8,8,8,8)]
    90       4.411412       4.411412       4.411412    8[6-(6,8),27-(7,8,8,8,8)]
    91       5.210746       5.210746       5.210746    8[6-(6,8),27-(7,8,8,8,8)]
    92       2.517935       2.517935       2.517935    8[6-(1,6,6),27-(7,8,8,8,8)]
    93       4.311579       4.311579       4.311579    8[6-(6,8),27-(7,8,8,8,8)]
    94       4.759152       4.759152       4.759152    8[6-(6,8),27-(7,8,8,8,8)]
    95       5.638888       5.638888       5.638888    8[6-(6,8),27-(7,8,8,8,8)]
    96       1.489454       1.489454       1.489454    8[6-(6,8),27-(7,8,8,8,8)]
    97       4.182265       4.182265       4.182265    8[6-(1,6,6),27-(7,8,8,8,8)]
    98       2.388621       2.388621       2.388621    8[6-(6,8),27-(7,8,8,8,8)]
    99       1.941048       1.941048       1.941048    8[6-(6,8),27-(7,8,8,8,8)]
   100       1.061312       1.061312       1.061312    8[6-(6,8),27-(7,8,8,8,8)]
