# Supplementary material for: A collection of forcefield precursors for metal–organic frameworks
Source: RSC Adv. 2019 Nov 13;9(63):36492–507. doi: 10.1039/c9ra07327b (PMC9075174; doi:10.1039/c9ra07327b)
Supplement: RA-009-C9RA07327B-s410 [file RA-009-C9RA07327B-s410.txt]

DAWCAH_clean

6.685600    0.000000    0.000000
0.000000    26.996700    0.000000
0.000000    0.000000    7.637700

     1        3.34046        3.34046        3.34046    28[7-(6,6),8-(6),8-(6),8-(6),8-(6),8-(6)]
     2        3.34514        3.34514        3.34514    28[7-(6,6),8-(6),8-(6),8-(6),8-(6),8-(6)]
     3       -0.00234       -0.00234       -0.00234    28[7-(6,6),8-(6),8-(6),8-(6),8-(6),8-(6)]
     4        0.00234        0.00234        0.00234    28[7-(6,6),8-(6),8-(6),8-(6),8-(6),8-(6)]
     5       2.366034       2.366034       2.366034    1[6-(6,6)]
     6       3.393611       3.393611       3.393611    1[6-(6,6,8)]
     7       5.939487       5.939487       5.939487    1[6-(6,6)]
     8       3.558745       3.558745       3.558745    1[6-(6,7)]
     9       0.552899       0.552899       0.552899    1[6-(6,7)]
    10       5.552391       5.552391       5.552391    1[6-(6,6)]
    11        2.70232        2.70232        2.70232    1[6-(1,6,6)]
    12        1.42537        1.42537        1.42537    1[6-(1,6,6)]
    13       4.319566       4.319566       4.319566    1[6-(6,6)]
    14       3.291989       3.291989       3.291989    1[6-(6,6,8)]
    15       0.746113       0.746113       0.746113    1[6-(6,6)]
    16       3.126855       3.126855       3.126855    1[6-(6,7)]
    17       6.132701       6.132701       6.132701    1[6-(6,7)]
    18       1.133209       1.133209       1.133209    1[6-(6,6)]
    19        3.98328        3.98328        3.98328    1[6-(1,6,6)]
    20        5.26023        5.26023        5.26023    1[6-(1,6,6)]
    21       5.708834       5.708834       5.708834    1[6-(6,6)]
    22       0.050811       0.050811       0.050811    1[6-(6,6,8)]
    23       2.596687       2.596687       2.596687    1[6-(6,6)]
    24       0.215945       0.215945       0.215945    1[6-(6,7)]
    25       3.895699       3.895699       3.895699    1[6-(6,7)]
    26       2.209591       2.209591       2.209591    1[6-(6,6)]
    27        6.04512        6.04512        6.04512    1[6-(1,6,6)]
    28        4.76817        4.76817        4.76817    1[6-(1,6,6)]
    29       0.976766       0.976766       0.976766    1[6-(6,6)]
    30       6.634789       6.634789       6.634789    1[6-(6,6,8)]
    31       4.088913       4.088913       4.088913    1[6-(6,6)]
    32       6.469655       6.469655       6.469655    1[6-(6,7)]
    33       2.789901       2.789901       2.789901    1[6-(6,7)]
    34       4.476009       4.476009       4.476009    1[6-(6,6)]
    35        0.64048        0.64048        0.64048    1[6-(1,6,6)]
    36        1.91743        1.91743        1.91743    1[6-(1,6,6)]
    37       0.639812       0.639812       0.639812    6[6-(1,6),6-(1,6),6-(1,6)]
    38       1.972921       1.972921       1.972921    6[1-(0),6-(1,7),6-(6,6)]
    39       3.039942       3.039942       3.039942    6[1-(0),6-(1,1,6),6-(8,8),8-(28)]
    40        0.14842        0.14842        0.14842    6[1-(0),6-(1,7),6-(6,6)]
    41       2.685606       2.685606       2.685606    6[1-(0),6-(1,6),7-(6,28)]
    42       0.930636       0.930636       0.930636    6[1-(0),6-(1,6),7-(6,28)]
    43       1.688783       1.688783       1.688783    6[6-(1,1,6),8-(28),8-(28)]
    44       6.472329       6.472329       6.472329    6[1-(0),6-(1,6),6-(6,6)]
    45       2.194882       2.194882       2.194882    6[1-(0),1-(0),6-(1,6,8),6-(8,8)]
    46       2.184854       2.184854       2.184854    6[6-(1,6,8),8-(28),8-(28)]
    47       6.045788       6.045788       6.045788    6[6-(1,6),6-(1,6),6-(1,6)]
    48       4.712679       4.712679       4.712679    6[1-(0),6-(1,7),6-(6,6)]
    49       3.645658       3.645658       3.645658    6[1-(0),6-(1,1,6),6-(8,8),8-(28)]
    50        6.53718        6.53718        6.53718    6[1-(0),6-(1,7),6-(6,6)]
    51       3.999994       3.999994       3.999994    6[1-(0),6-(1,6),7-(6,28)]
    52       5.754964       5.754964       5.754964    6[1-(0),6-(1,6),7-(6,28)]
    53       4.996817       4.996817       4.996817    6[6-(1,1,6),8-(28),8-(28)]
    54       0.213271       0.213271       0.213271    6[1-(0),6-(1,6),6-(6,6)]
    55       4.490718       4.490718       4.490718    6[1-(0),1-(0),6-(1,6,8),6-(8,8)]
    56       4.500746       4.500746       4.500746    6[6-(1,6,8),8-(28),8-(28)]
    57       3.982612       3.982612       3.982612    6[6-(1,6),6-(1,6),6-(1,6)]
    58       5.315721       5.315721       5.315721    6[1-(0),6-(1,7),6-(6,6)]
    59       6.382742       6.382742       6.382742    6[1-(0),6-(1,1,6),6-(8,8),8-(28)]
    60        3.49122        3.49122        3.49122    6[1-(0),6-(1,7),6-(6,6)]
    61       6.028406       6.028406       6.028406    6[1-(0),6-(1,6),7-(6,28)]
    62       4.273436       4.273436       4.273436    6[1-(0),6-(1,6),7-(6,28)]
    63       5.031583       5.031583       5.031583    6[6-(1,1,6),8-(28),8-(28)]
    64       3.129529       3.129529       3.129529    6[1-(0),6-(1,6),6-(6,6)]
    65       5.537682       5.537682       5.537682    6[1-(0),1-(0),6-(1,6,8),6-(8,8)]
    66       5.527654       5.527654       5.527654    6[6-(1,6,8),8-(28),8-(28)]
    67       2.702988       2.702988       2.702988    6[6-(1,6),6-(1,6),6-(1,6)]
    68       1.369879       1.369879       1.369879    6[1-(0),6-(1,7),6-(6,6)]
    69       0.302858       0.302858       0.302858    6[1-(0),6-(1,1,6),6-(8,8),8-(28)]
    70        3.19438        3.19438        3.19438    6[1-(0),6-(1,7),6-(6,6)]
    71       0.657194       0.657194       0.657194    6[1-(0),6-(1,6),7-(6,28)]
    72       2.412164       2.412164       2.412164    6[1-(0),6-(1,6),7-(6,28)]
    73       1.654017       1.654017       1.654017    6[6-(1,1,6),8-(28),8-(28)]
    74       3.556071       3.556071       3.556071    6[1-(0),6-(1,6),6-(6,6)]
    75       1.147918       1.147918       1.147918    6[1-(0),1-(0),6-(1,6,8),6-(8,8)]
    76       1.157946       1.157946       1.157946    6[6-(1,6,8),8-(28),8-(28)]
    77       2.202905       2.202905       2.202905    7[6-(1,6),6-(1,6),28-(8,8,8,8,8)]
    78       4.482695       4.482695       4.482695    7[6-(1,6),6-(1,6),28-(8,8,8,8,8)]
    79       5.545705       5.545705       5.545705    7[6-(1,6),6-(1,6),28-(8,8,8,8,8)]
    80       1.139895       1.139895       1.139895    7[6-(1,6),6-(1,6),28-(8,8,8,8,8)]
    81       4.129027       4.129027       4.129027    8[6-(1,6,6),28-(7,8,8,8,8)]
    82       1.946178       1.946178       1.946178    8[6-(6,8),28-(7,8,8,8,8)]
    83       1.442752       1.442752       1.442752    8[6-(6,8),28-(7,8,8,8,8)]
    84       2.335949       2.335949       2.335949    8[6-(6,8),28-(7,8,8,8,8)]
    85       1.008188       1.008188       1.008188    8[6-(6,8),28-(7,8,8,8,8)]
    86       2.556573       2.556573       2.556573    8[6-(1,6,6),28-(7,8,8,8,8)]
    87       4.739422       4.739422       4.739422    8[6-(6,8),28-(7,8,8,8,8)]
    88       5.242848       5.242848       5.242848    8[6-(6,8),28-(7,8,8,8,8)]
    89       4.349651       4.349651       4.349651    8[6-(6,8),28-(7,8,8,8,8)]
    90       5.677412       5.677412       5.677412    8[6-(6,8),28-(7,8,8,8,8)]
    91       0.786227       0.786227       0.786227    8[6-(1,6,6),28-(7,8,8,8,8)]
    92       5.288978       5.288978       5.288978    8[6-(6,8),28-(7,8,8,8,8)]
    93       4.785552       4.785552       4.785552    8[6-(6,8),28-(7,8,8,8,8)]
    94       5.678749       5.678749       5.678749    8[6-(6,8),28-(7,8,8,8,8)]
    95       4.350988       4.350988       4.350988    8[6-(6,8),28-(7,8,8,8,8)]
    96       5.899373       5.899373       5.899373    8[6-(1,6,6),28-(7,8,8,8,8)]
    97       1.396622       1.396622       1.396622    8[6-(6,8),28-(7,8,8,8,8)]
    98       1.900048       1.900048       1.900048    8[6-(6,8),28-(7,8,8,8,8)]
    99       1.006851       1.006851       1.006851    8[6-(6,8),28-(7,8,8,8,8)]
   100       2.334612       2.334612       2.334612    8[6-(6,8),28-(7,8,8,8,8)]
