# Supplementary material for: A collection of forcefield precursors for metal–organic frameworks
Source: RSC Adv. 2019 Nov 13;9(63):36492–507. doi: 10.1039/c9ra07327b (PMC9075174; doi:10.1039/c9ra07327b)
Supplement: RA-009-C9RA07327B-s411 [file RA-009-C9RA07327B-s411.txt]

DAWCIP_clean

16.748000    0.000000    0.000000
0.000000    24.518000    0.000000
0.000000    0.000000    33.291000

     1      15.029153      15.029153      15.029153    30[8-(30,30,30),8-(6),8-(6),8-(6)]
     2       0.733897       0.733897       0.733897    30[8-(30,30,30),8-(6),8-(6),8-(6)]
     3       0.724686       0.724686       0.724686    30[8-(30,30,30),8-(6),8-(6),8-(6)]
     4      15.606791      15.606791      15.606791    30[8-(30,30,30),8-(6),8-(6),8-(6)]
     5       6.655153       6.655153       6.655153    30[8-(30,30,30),8-(6),8-(6),8-(6)]
     6       9.107897       9.107897       9.107897    30[8-(30,30,30),8-(6),8-(6),8-(6)]
     7       9.098686       9.098686       9.098686    30[8-(30,30,30),8-(6),8-(6),8-(6)]
     8       7.232791       7.232791       7.232791    30[8-(30,30,30),8-(6),8-(6),8-(6)]
     9      10.092847      10.092847      10.092847    30[8-(30,30,30),8-(6),8-(6),8-(6)]
    10       7.640103       7.640103       7.640103    30[8-(30,30,30),8-(6),8-(6),8-(6)]
    11       7.649314       7.649314       7.649314    30[8-(30,30,30),8-(6),8-(6),8-(6)]
    12       9.515209       9.515209       9.515209    30[8-(30,30,30),8-(6),8-(6),8-(6)]
    13       1.718847       1.718847       1.718847    30[8-(30,30,30),8-(6),8-(6),8-(6)]
    14      16.014103      16.014103      16.014103    30[8-(30,30,30),8-(6),8-(6),8-(6)]
    15      16.023314      16.023314      16.023314    30[8-(30,30,30),8-(6),8-(6),8-(6)]
    16       1.141209       1.141209       1.141209    30[8-(30,30,30),8-(6),8-(6),8-(6)]
    17       1.718847       1.718847       1.718847    30[8-(30,30,30),8-(6),8-(6),8-(6)]
    18      16.014103      16.014103      16.014103    30[8-(30,30,30),8-(6),8-(6),8-(6)]
    19      16.023314      16.023314      16.023314    30[8-(30,30,30),8-(6),8-(6),8-(6)]
    20       1.141209       1.141209       1.141209    30[8-(30,30,30),8-(6),8-(6),8-(6)]
    21      10.092847      10.092847      10.092847    30[8-(30,30,30),8-(6),8-(6),8-(6)]
    22       7.640103       7.640103       7.640103    30[8-(30,30,30),8-(6),8-(6),8-(6)]
    23       7.649314       7.649314       7.649314    30[8-(30,30,30),8-(6),8-(6),8-(6)]
    24       9.515209       9.515209       9.515209    30[8-(30,30,30),8-(6),8-(6),8-(6)]
    25       6.655153       6.655153       6.655153    30[8-(30,30,30),8-(6),8-(6),8-(6)]
    26       9.107897       9.107897       9.107897    30[8-(30,30,30),8-(6),8-(6),8-(6)]
    27       9.098686       9.098686       9.098686    30[8-(30,30,30),8-(6),8-(6),8-(6)]
    28       7.232791       7.232791       7.232791    30[8-(30,30,30),8-(6),8-(6),8-(6)]
    29      15.029153      15.029153      15.029153    30[8-(30,30,30),8-(6),8-(6),8-(6)]
    30       0.733897       0.733897       0.733897    30[8-(30,30,30),8-(6),8-(6),8-(6)]
    31       0.724686       0.724686       0.724686    30[8-(30,30,30),8-(6),8-(6),8-(6)]
    32      15.606791      15.606791      15.606791    30[8-(30,30,30),8-(6),8-(6),8-(6)]
    33       13.94606       13.94606       13.94606    1[6-(6,6)]
    34        13.1924        13.1924        13.1924    1[6-(6,6)]
    35        16.3293        16.3293        16.3293    1[6-(6,6)]
    36        0.33496        0.33496        0.33496    1[6-(6,6)]
    37      13.112009      13.112009      13.112009    1[6-(6,6,6)]
    38      12.775374      12.775374      12.775374    1[6-(6,6)]
    39      13.279489      13.279489      13.279489    1[6-(6,6)]
    40      16.662585      16.662585      16.662585    1[6-(6,6)]
    41      16.160145      16.160145      16.160145    1[6-(6,6)]
    42      16.220438      16.220438      16.220438    1[6-(6,6)]
    43       13.14718       13.14718       13.14718    1[6-(6,6)]
    44      12.401894      12.401894      12.401894    1[6-(6,6)]
    45       10.34524       10.34524       10.34524    1[6-(6,6)]
    46       8.826196       8.826196       8.826196    1[6-(6,6)]
    47      10.884525      10.884525      10.884525    1[6-(6,6)]
    48       7.960324       7.960324       7.960324    1[6-(6,6,6)]
    49       6.826485       6.826485       6.826485    1[6-(6,6)]
    50       6.503248       6.503248       6.503248    1[6-(6,6)]
    51       0.103838       0.103838       0.103838    1[6-(6,6)]
    52      13.825474      13.825474      13.825474    1[6-(6,6)]
    53       4.858595       4.858595       4.858595    1[6-(6,6)]
    54       4.664318       4.664318       4.664318    1[6-(6,6)]
    55       9.383904       9.383904       9.383904    1[6-(6,6)]
    56       9.348734       9.348734       9.348734    1[6-(6,6)]
    57       7.077705       7.077705       7.077705    1[6-(6,6)]
    58        7.16312        7.16312        7.16312    1[6-(6,6)]
    59        5.57206        5.57206        5.57206    1[6-(6,6)]
    60         4.8184         4.8184         4.8184    1[6-(6,6)]
    61         7.9553         7.9553         7.9553    1[6-(6,6)]
    62        8.70896        8.70896        8.70896    1[6-(6,6)]
    63       4.738009       4.738009       4.738009    1[6-(6,6,6)]
    64       4.401374       4.401374       4.401374    1[6-(6,6)]
    65       4.905489       4.905489       4.905489    1[6-(6,6)]
    66       8.288585       8.288585       8.288585    1[6-(6,6)]
    67       7.786145       7.786145       7.786145    1[6-(6,6)]
    68       7.846438       7.846438       7.846438    1[6-(6,6)]
    69        4.77318        4.77318        4.77318    1[6-(6,6)]
    70       4.027894       4.027894       4.027894    1[6-(6,6)]
    71        1.97124        1.97124        1.97124    1[6-(6,6)]
    72       0.452196       0.452196       0.452196    1[6-(6,6)]
    73       2.510525       2.510525       2.510525    1[6-(6,6)]
    74      16.334324      16.334324      16.334324    1[6-(6,6,6)]
    75      15.200485      15.200485      15.200485    1[6-(6,6)]
    76      14.877248      14.877248      14.877248    1[6-(6,6)]
    77       8.477838       8.477838       8.477838    1[6-(6,6)]
    78       5.451474       5.451474       5.451474    1[6-(6,6)]
    79      13.232595      13.232595      13.232595    1[6-(6,6)]
    80      13.038318      13.038318      13.038318    1[6-(6,6)]
    81       1.009904       1.009904       1.009904    1[6-(6,6)]
    82       0.974734       0.974734       0.974734    1[6-(6,6)]
    83      15.451705      15.451705      15.451705    1[6-(6,6)]
    84       15.53712       15.53712       15.53712    1[6-(6,6)]
    85       11.17594       11.17594       11.17594    1[6-(6,6)]
    86        11.9296        11.9296        11.9296    1[6-(6,6)]
    87         8.7927         8.7927         8.7927    1[6-(6,6)]
    88        8.03904        8.03904        8.03904    1[6-(6,6)]
    89      12.009991      12.009991      12.009991    1[6-(6,6,6)]
    90      12.346626      12.346626      12.346626    1[6-(6,6)]
    91      11.842511      11.842511      11.842511    1[6-(6,6)]
    92       8.459415       8.459415       8.459415    1[6-(6,6)]
    93       8.961855       8.961855       8.961855    1[6-(6,6)]
    94       8.901562       8.901562       8.901562    1[6-(6,6)]
    95       11.97482       11.97482       11.97482    1[6-(6,6)]
    96      12.720106      12.720106      12.720106    1[6-(6,6)]
    97       14.77676       14.77676       14.77676    1[6-(6,6)]
    98      16.295804      16.295804      16.295804    1[6-(6,6)]
    99      14.237475      14.237475      14.237475    1[6-(6,6)]
   100       0.413676       0.413676       0.413676    1[6-(6,6,6)]
   101       1.547515       1.547515       1.547515    1[6-(6,6)]
   102       1.870752       1.870752       1.870752    1[6-(6,6)]
   103       8.270162       8.270162       8.270162    1[6-(6,6)]
   104      11.296526      11.296526      11.296526    1[6-(6,6)]
   105       3.515405       3.515405       3.515405    1[6-(6,6)]
   106       3.709682       3.709682       3.709682    1[6-(6,6)]
   107      15.738096      15.738096      15.738096    1[6-(6,6)]
   108      15.773266      15.773266      15.773266    1[6-(6,6)]
   109       1.296295       1.296295       1.296295    1[6-(6,6)]
   110        1.21088        1.21088        1.21088    1[6-(6,6)]
   111        2.80194        2.80194        2.80194    1[6-(6,6)]
   112         3.5556         3.5556         3.5556    1[6-(6,6)]
   113         0.4187         0.4187         0.4187    1[6-(6,6)]
   114       16.41304       16.41304       16.41304    1[6-(6,6)]
   115       3.635991       3.635991       3.635991    1[6-(6,6,6)]
   116       3.972626       3.972626       3.972626    1[6-(6,6)]
   117       3.468511       3.468511       3.468511    1[6-(6,6)]
   118       0.085415       0.085415       0.085415    1[6-(6,6)]
   119       0.587855       0.587855       0.587855    1[6-(6,6)]
   120       0.527562       0.527562       0.527562    1[6-(6,6)]
   121        3.60082        3.60082        3.60082    1[6-(6,6)]
   122       4.346106       4.346106       4.346106    1[6-(6,6)]
   123        6.40276        6.40276        6.40276    1[6-(6,6)]
   124       7.921804       7.921804       7.921804    1[6-(6,6)]
   125       5.863475       5.863475       5.863475    1[6-(6,6)]
   126       8.787676       8.787676       8.787676    1[6-(6,6,6)]
   127       9.921515       9.921515       9.921515    1[6-(6,6)]
   128      10.244752      10.244752      10.244752    1[6-(6,6)]
   129      16.644162      16.644162      16.644162    1[6-(6,6)]
   130       2.922526       2.922526       2.922526    1[6-(6,6)]
   131      11.889405      11.889405      11.889405    1[6-(6,6)]
   132      12.083682      12.083682      12.083682    1[6-(6,6)]
   133       7.364096       7.364096       7.364096    1[6-(6,6)]
   134       7.399266       7.399266       7.399266    1[6-(6,6)]
   135       9.670295       9.670295       9.670295    1[6-(6,6)]
   136        9.58488        9.58488        9.58488    1[6-(6,6)]
   137        2.80194        2.80194        2.80194    1[6-(6,6)]
   138         3.5556         3.5556         3.5556    1[6-(6,6)]
   139         0.4187         0.4187         0.4187    1[6-(6,6)]
   140       16.41304       16.41304       16.41304    1[6-(6,6)]
   141       3.635991       3.635991       3.635991    1[6-(6,6,6)]
   142       3.972626       3.972626       3.972626    1[6-(6,6)]
   143       3.468511       3.468511       3.468511    1[6-(6,6)]
   144       0.085415       0.085415       0.085415    1[6-(6,6)]
   145       0.587855       0.587855       0.587855    1[6-(6,6)]
   146       0.527562       0.527562       0.527562    1[6-(6,6)]
   147        3.60082        3.60082        3.60082    1[6-(6,6)]
   148       4.346106       4.346106       4.346106    1[6-(6,6)]
   149        6.40276        6.40276        6.40276    1[6-(6,6)]
   150       7.921804       7.921804       7.921804    1[6-(6,6)]
   151       5.863475       5.863475       5.863475    1[6-(6,6)]
   152       8.787676       8.787676       8.787676    1[6-(6,6,6)]
   153       9.921515       9.921515       9.921515    1[6-(6,6)]
   154      10.244752      10.244752      10.244752    1[6-(6,6)]
   155      16.644162      16.644162      16.644162    1[6-(6,6)]
   156       2.922526       2.922526       2.922526    1[6-(6,6)]
   157      11.889405      11.889405      11.889405    1[6-(6,6)]
   158      12.083682      12.083682      12.083682    1[6-(6,6)]
   159       7.364096       7.364096       7.364096    1[6-(6,6)]
   160       7.399266       7.399266       7.399266    1[6-(6,6)]
   161       9.670295       9.670295       9.670295    1[6-(6,6)]
   162        9.58488        9.58488        9.58488    1[6-(6,6)]
   163       11.17594       11.17594       11.17594    1[6-(6,6)]
   164        11.9296        11.9296        11.9296    1[6-(6,6)]
   165         8.7927         8.7927         8.7927    1[6-(6,6)]
   166        8.03904        8.03904        8.03904    1[6-(6,6)]
   167      12.009991      12.009991      12.009991    1[6-(6,6,6)]
   168      12.346626      12.346626      12.346626    1[6-(6,6)]
   169      11.842511      11.842511      11.842511    1[6-(6,6)]
   170       8.459415       8.459415       8.459415    1[6-(6,6)]
   171       8.961855       8.961855       8.961855    1[6-(6,6)]
   172       8.901562       8.901562       8.901562    1[6-(6,6)]
   173       11.97482       11.97482       11.97482    1[6-(6,6)]
   174      12.720106      12.720106      12.720106    1[6-(6,6)]
   175       14.77676       14.77676       14.77676    1[6-(6,6)]
   176      16.295804      16.295804      16.295804    1[6-(6,6)]
   177      14.237475      14.237475      14.237475    1[6-(6,6)]
   178       0.413676       0.413676       0.413676    1[6-(6,6,6)]
   179       1.547515       1.547515       1.547515    1[6-(6,6)]
   180       1.870752       1.870752       1.870752    1[6-(6,6)]
   181       8.270162       8.270162       8.270162    1[6-(6,6)]
   182      11.296526      11.296526      11.296526    1[6-(6,6)]
   183       3.515405       3.515405       3.515405    1[6-(6,6)]
   184       3.709682       3.709682       3.709682    1[6-(6,6)]
   185      15.738096      15.738096      15.738096    1[6-(6,6)]
   186      15.773266      15.773266      15.773266    1[6-(6,6)]
   187       1.296295       1.296295       1.296295    1[6-(6,6)]
   188        1.21088        1.21088        1.21088    1[6-(6,6)]
   189        5.57206        5.57206        5.57206    1[6-(6,6)]
   190         4.8184         4.8184         4.8184    1[6-(6,6)]
   191         7.9553         7.9553         7.9553    1[6-(6,6)]
   192        8.70896        8.70896        8.70896    1[6-(6,6)]
   193       4.738009       4.738009       4.738009    1[6-(6,6,6)]
   194       4.401374       4.401374       4.401374    1[6-(6,6)]
   195       4.905489       4.905489       4.905489    1[6-(6,6)]
   196       8.288585       8.288585       8.288585    1[6-(6,6)]
   197       7.786145       7.786145       7.786145    1[6-(6,6)]
   198       7.846438       7.846438       7.846438    1[6-(6,6)]
   199        4.77318        4.77318        4.77318    1[6-(6,6)]
   200       4.027894       4.027894       4.027894    1[6-(6,6)]
   201        1.97124        1.97124        1.97124    1[6-(6,6)]
   202       0.452196       0.452196       0.452196    1[6-(6,6)]
   203       2.510525       2.510525       2.510525    1[6-(6,6)]
   204      16.334324      16.334324      16.334324    1[6-(6,6,6)]
   205      15.200485      15.200485      15.200485    1[6-(6,6)]
   206      14.877248      14.877248      14.877248    1[6-(6,6)]
   207       8.477838       8.477838       8.477838    1[6-(6,6)]
   208       5.451474       5.451474       5.451474    1[6-(6,6)]
   209      13.232595      13.232595      13.232595    1[6-(6,6)]
   210      13.038318      13.038318      13.038318    1[6-(6,6)]
   211       1.009904       1.009904       1.009904    1[6-(6,6)]
   212       0.974734       0.974734       0.974734    1[6-(6,6)]
   213      15.451705      15.451705      15.451705    1[6-(6,6)]
   214       15.53712       15.53712       15.53712    1[6-(6,6)]
   215       13.94606       13.94606       13.94606    1[6-(6,6)]
   216        13.1924        13.1924        13.1924    1[6-(6,6)]
   217        16.3293        16.3293        16.3293    1[6-(6,6)]
   218        0.33496        0.33496        0.33496    1[6-(6,6)]
   219      13.112009      13.112009      13.112009    1[6-(6,6,6)]
   220      12.775374      12.775374      12.775374    1[6-(6,6)]
   221      13.279489      13.279489      13.279489    1[6-(6,6)]
   222      16.662585      16.662585      16.662585    1[6-(6,6)]
   223      16.160145      16.160145      16.160145    1[6-(6,6)]
   224      16.220438      16.220438      16.220438    1[6-(6,6)]
   225       13.14718       13.14718       13.14718    1[6-(6,6)]
   226      12.401894      12.401894      12.401894    1[6-(6,6)]
   227       10.34524       10.34524       10.34524    1[6-(6,6)]
   228       8.826196       8.826196       8.826196    1[6-(6,6)]
   229      10.884525      10.884525      10.884525    1[6-(6,6)]
   230       7.960324       7.960324       7.960324    1[6-(6,6,6)]
   231       6.826485       6.826485       6.826485    1[6-(6,6)]
   232       6.503248       6.503248       6.503248    1[6-(6,6)]
   233       0.103838       0.103838       0.103838    1[6-(6,6)]
   234      13.825474      13.825474      13.825474    1[6-(6,6)]
   235       4.858595       4.858595       4.858595    1[6-(6,6)]
   236       4.664318       4.664318       4.664318    1[6-(6,6)]
   237       9.383904       9.383904       9.383904    1[6-(6,6)]
   238       9.348734       9.348734       9.348734    1[6-(6,6)]
   239       7.077705       7.077705       7.077705    1[6-(6,6)]
   240        7.16312        7.16312        7.16312    1[6-(6,6)]
   241      16.069706      16.069706      16.069706    6[6-(6,6),8-(30),8-(30)]
   242      15.589206      15.589206      15.589206    6[6-(1,6),6-(1,6),6-(8,8)]
   243      14.424048      14.424048      14.424048    6[1-(0),6-(1,6),6-(6,6)]
   244      13.972521      13.972521      13.972521    6[1-(0),6-(1,6),6-(6,6)]
   245      14.686154      14.686154      14.686154    6[6-(1,6),6-(1,6),6-(1,6,6)]
   246      15.851312      15.851312      15.851312    6[1-(0),6-(1,6),6-(6,6)]
   247      16.302838      16.302838      16.302838    6[1-(0),6-(1,6),6-(6,6)]
   248      14.086743      14.086743      14.086743    6[1-(0),6-(6,6),6-(6,6),6-(6,6)]
   249      14.418018      14.418018      14.418018    6[6-(1,6),6-(1,6),6-(1,6,6)]
   250      13.555161      13.555161      13.555161    6[1-(0),6-(1,6),6-(6,6)]
   251      13.856793      13.856793      13.856793    6[1-(0),6-(1,6),6-(6,6)]
   252      15.021114      15.021114      15.021114    6[6-(1,6),6-(1,6),6-(8,8)]
   253      15.883971      15.883971      15.883971    6[1-(0),6-(1,6),6-(6,6)]
   254      15.582339      15.582339      15.582339    6[1-(0),6-(1,6),6-(6,6)]
   255      14.619329      14.619329      14.619329    6[6-(1,6),6-(1,6),6-(1,6,6)]
   256      15.724697      15.724697      15.724697    6[1-(0),6-(1,6),6-(6,6)]
   257      13.895816      13.895816      13.895816    6[1-(0),6-(1,6),6-(6,6)]
   258      13.175652      13.175652      13.175652    6[6-(6,6),8-(30),8-(30)]
   259      11.846865      11.846865      11.846865    6[6-(1,6),6-(1,6),6-(8,8)]
   260      11.685415      11.685415      11.685415    6[1-(0),6-(1,6),6-(6,6)]
   261      10.452929      10.452929      10.452929    6[1-(0),6-(1,6),6-(6,6)]
   262       9.382062       9.382062       9.382062    6[6-(1,6),6-(1,6),6-(1,6,6)]
   263       9.543345       9.543345       9.543345    6[1-(0),6-(1,6),6-(6,6)]
   264      10.775831      10.775831      10.775831    6[1-(0),6-(1,6),6-(6,6)]
   265       8.064162       8.064162       8.064162    6[1-(0),6-(6,6),6-(6,6),6-(6,6)]
   266       6.849932       6.849932       6.849932    6[6-(1,6),6-(1,6),6-(1,6,6)]
   267        6.36089        6.36089        6.36089    6[1-(0),6-(1,6),6-(6,6)]
   268       6.188386       6.188386       6.188386    6[1-(0),6-(1,6),6-(6,6)]
   269      15.692876      15.692876      15.692876    6[6-(6,6),8-(30),8-(30)]
   270      15.352892      15.352892      15.352892    6[6-(1,6),6-(1,6),6-(8,8)]
   271      16.076405      16.076405      16.076405    6[1-(0),6-(1,6),6-(6,6)]
   272      14.287719      14.287719      14.287719    6[1-(0),6-(1,6),6-(6,6)]
   273        3.22399        3.22399        3.22399    6[6-(6,6),8-(30),8-(30)]
   274       4.535358       4.535358       4.535358    6[6-(1,6),6-(1,6),6-(8,8)]
   275        5.19523        5.19523        5.19523    6[1-(0),6-(1,6),6-(6,6)]
   276       5.076319       5.076319       5.076319    6[1-(0),6-(1,6),6-(6,6)]
   277      15.374664      15.374664      15.374664    6[6-(6,6),8-(30),8-(30)]
   278       8.385724       8.385724       8.385724    6[6-(6,6),8-(30),8-(30)]
   279       8.288585       8.288585       8.288585    6[6-(1,6),6-(1,6),6-(8,8)]
   280       8.928359       8.928359       8.928359    6[1-(0),6-(1,6),6-(6,6)]
   281       8.883139       8.883139       8.883139    6[1-(0),6-(1,6),6-(6,6)]
   282       8.179723       8.179723       8.179723    6[6-(1,6),6-(1,6),6-(1,6,6)]
   283       7.543299       7.543299       7.543299    6[1-(0),6-(1,6),6-(6,6)]
   284       7.600242       7.600242       7.600242    6[1-(0),6-(1,6),6-(6,6)]
   285       7.695706       7.695706       7.695706    6[6-(6,6),8-(30),8-(30)]
   286       7.215206       7.215206       7.215206    6[6-(1,6),6-(1,6),6-(8,8)]
   287       6.050048       6.050048       6.050048    6[1-(0),6-(1,6),6-(6,6)]
   288       5.598521       5.598521       5.598521    6[1-(0),6-(1,6),6-(6,6)]
   289       6.312154       6.312154       6.312154    6[6-(1,6),6-(1,6),6-(1,6,6)]
   290       7.477312       7.477312       7.477312    6[1-(0),6-(1,6),6-(6,6)]
   291       7.928838       7.928838       7.928838    6[1-(0),6-(1,6),6-(6,6)]
   292       5.712743       5.712743       5.712743    6[1-(0),6-(6,6),6-(6,6),6-(6,6)]
   293       6.044018       6.044018       6.044018    6[6-(1,6),6-(1,6),6-(1,6,6)]
   294       5.181161       5.181161       5.181161    6[1-(0),6-(1,6),6-(6,6)]
   295       5.482793       5.482793       5.482793    6[1-(0),6-(1,6),6-(6,6)]
   296       6.647114       6.647114       6.647114    6[6-(1,6),6-(1,6),6-(8,8)]
   297       7.509971       7.509971       7.509971    6[1-(0),6-(1,6),6-(6,6)]
   298       7.208339       7.208339       7.208339    6[1-(0),6-(1,6),6-(6,6)]
   299       6.245329       6.245329       6.245329    6[6-(1,6),6-(1,6),6-(1,6,6)]
   300       7.350697       7.350697       7.350697    6[1-(0),6-(1,6),6-(6,6)]
   301       5.521816       5.521816       5.521816    6[1-(0),6-(1,6),6-(6,6)]
   302       4.801652       4.801652       4.801652    6[6-(6,6),8-(30),8-(30)]
   303       3.472865       3.472865       3.472865    6[6-(1,6),6-(1,6),6-(8,8)]
   304       3.311415       3.311415       3.311415    6[1-(0),6-(1,6),6-(6,6)]
   305       2.078929       2.078929       2.078929    6[1-(0),6-(1,6),6-(6,6)]
   306       1.008062       1.008062       1.008062    6[6-(1,6),6-(1,6),6-(1,6,6)]
   307       1.169345       1.169345       1.169345    6[1-(0),6-(1,6),6-(6,6)]
   308       2.401831       2.401831       2.401831    6[1-(0),6-(1,6),6-(6,6)]
   309      16.438162      16.438162      16.438162    6[1-(0),6-(6,6),6-(6,6),6-(6,6)]
   310      15.223932      15.223932      15.223932    6[6-(1,6),6-(1,6),6-(1,6,6)]
   311       14.73489       14.73489       14.73489    6[1-(0),6-(1,6),6-(6,6)]
   312      14.562386      14.562386      14.562386    6[1-(0),6-(1,6),6-(6,6)]
   313       7.318876       7.318876       7.318876    6[6-(6,6),8-(30),8-(30)]
   314       6.978892       6.978892       6.978892    6[6-(1,6),6-(1,6),6-(8,8)]
   315       7.702405       7.702405       7.702405    6[1-(0),6-(1,6),6-(6,6)]
   316       5.913719       5.913719       5.913719    6[1-(0),6-(1,6),6-(6,6)]
   317       11.59799       11.59799       11.59799    6[6-(6,6),8-(30),8-(30)]
   318      12.909358      12.909358      12.909358    6[6-(1,6),6-(1,6),6-(8,8)]
   319       13.56923       13.56923       13.56923    6[1-(0),6-(1,6),6-(6,6)]
   320      13.450319      13.450319      13.450319    6[1-(0),6-(1,6),6-(6,6)]
   321       7.000664       7.000664       7.000664    6[6-(6,6),8-(30),8-(30)]
   322       0.011724       0.011724       0.011724    6[6-(6,6),8-(30),8-(30)]
   323      16.662585      16.662585      16.662585    6[6-(1,6),6-(1,6),6-(8,8)]
   324       0.554359       0.554359       0.554359    6[1-(0),6-(1,6),6-(6,6)]
   325       0.509139       0.509139       0.509139    6[1-(0),6-(1,6),6-(6,6)]
   326      16.553723      16.553723      16.553723    6[6-(1,6),6-(1,6),6-(1,6,6)]
   327      15.917299      15.917299      15.917299    6[1-(0),6-(1,6),6-(6,6)]
   328      15.974242      15.974242      15.974242    6[1-(0),6-(1,6),6-(6,6)]
   329       9.052294       9.052294       9.052294    6[6-(6,6),8-(30),8-(30)]
   330       9.532794       9.532794       9.532794    6[6-(1,6),6-(1,6),6-(8,8)]
   331      10.697952      10.697952      10.697952    6[1-(0),6-(1,6),6-(6,6)]
   332      11.149479      11.149479      11.149479    6[1-(0),6-(1,6),6-(6,6)]
   333      10.435846      10.435846      10.435846    6[6-(1,6),6-(1,6),6-(1,6,6)]
   334       9.270688       9.270688       9.270688    6[1-(0),6-(1,6),6-(6,6)]
   335       8.819162       8.819162       8.819162    6[1-(0),6-(1,6),6-(6,6)]
   336      11.035257      11.035257      11.035257    6[1-(0),6-(6,6),6-(6,6),6-(6,6)]
   337      10.703982      10.703982      10.703982    6[6-(1,6),6-(1,6),6-(1,6,6)]
   338      11.566839      11.566839      11.566839    6[1-(0),6-(1,6),6-(6,6)]
   339      11.265207      11.265207      11.265207    6[1-(0),6-(1,6),6-(6,6)]
   340      10.100886      10.100886      10.100886    6[6-(1,6),6-(1,6),6-(8,8)]
   341       9.238029       9.238029       9.238029    6[1-(0),6-(1,6),6-(6,6)]
   342       9.539661       9.539661       9.539661    6[1-(0),6-(1,6),6-(6,6)]
   343      10.502671      10.502671      10.502671    6[6-(1,6),6-(1,6),6-(1,6,6)]
   344       9.397303       9.397303       9.397303    6[1-(0),6-(1,6),6-(6,6)]
   345      11.226184      11.226184      11.226184    6[1-(0),6-(1,6),6-(6,6)]
   346      11.946348      11.946348      11.946348    6[6-(6,6),8-(30),8-(30)]
   347      13.275135      13.275135      13.275135    6[6-(1,6),6-(1,6),6-(8,8)]
   348      13.436585      13.436585      13.436585    6[1-(0),6-(1,6),6-(6,6)]
   349      14.669071      14.669071      14.669071    6[1-(0),6-(1,6),6-(6,6)]
   350      15.739938      15.739938      15.739938    6[6-(1,6),6-(1,6),6-(1,6,6)]
   351      15.578655      15.578655      15.578655    6[1-(0),6-(1,6),6-(6,6)]
   352      14.346169      14.346169      14.346169    6[1-(0),6-(1,6),6-(6,6)]
   353       0.309838       0.309838       0.309838    6[1-(0),6-(6,6),6-(6,6),6-(6,6)]
   354       1.524068       1.524068       1.524068    6[6-(1,6),6-(1,6),6-(1,6,6)]
   355        2.01311        2.01311        2.01311    6[1-(0),6-(1,6),6-(6,6)]
   356       2.185614       2.185614       2.185614    6[1-(0),6-(1,6),6-(6,6)]
   357       9.429124       9.429124       9.429124    6[6-(6,6),8-(30),8-(30)]
   358       9.769108       9.769108       9.769108    6[6-(1,6),6-(1,6),6-(8,8)]
   359       9.045595       9.045595       9.045595    6[1-(0),6-(1,6),6-(6,6)]
   360      10.834281      10.834281      10.834281    6[1-(0),6-(1,6),6-(6,6)]
   361        5.15001        5.15001        5.15001    6[6-(6,6),8-(30),8-(30)]
   362       3.838642       3.838642       3.838642    6[6-(1,6),6-(1,6),6-(8,8)]
   363        3.17877        3.17877        3.17877    6[1-(0),6-(1,6),6-(6,6)]
   364       3.297681       3.297681       3.297681    6[1-(0),6-(1,6),6-(6,6)]
   365       9.747336       9.747336       9.747336    6[6-(6,6),8-(30),8-(30)]
   366      -0.011724      -0.011724      -0.011724    6[6-(6,6),8-(30),8-(30)]
   367       0.085415       0.085415       0.085415    6[6-(1,6),6-(1,6),6-(8,8)]
   368      16.193641      16.193641      16.193641    6[1-(0),6-(1,6),6-(6,6)]
   369      16.238861      16.238861      16.238861    6[1-(0),6-(1,6),6-(6,6)]
   370       0.194277       0.194277       0.194277    6[6-(1,6),6-(1,6),6-(1,6,6)]
   371       0.830701       0.830701       0.830701    6[1-(0),6-(1,6),6-(6,6)]
   372       0.773758       0.773758       0.773758    6[1-(0),6-(1,6),6-(6,6)]
   373       0.678294       0.678294       0.678294    6[6-(6,6),8-(30),8-(30)]
   374       1.158794       1.158794       1.158794    6[6-(1,6),6-(1,6),6-(8,8)]
   375       2.323952       2.323952       2.323952    6[1-(0),6-(1,6),6-(6,6)]
   376       2.775479       2.775479       2.775479    6[1-(0),6-(1,6),6-(6,6)]
   377       2.061846       2.061846       2.061846    6[6-(1,6),6-(1,6),6-(1,6,6)]
   378       0.896688       0.896688       0.896688    6[1-(0),6-(1,6),6-(6,6)]
   379       0.445162       0.445162       0.445162    6[1-(0),6-(1,6),6-(6,6)]
   380       2.661257       2.661257       2.661257    6[1-(0),6-(6,6),6-(6,6),6-(6,6)]
   381       2.329982       2.329982       2.329982    6[6-(1,6),6-(1,6),6-(1,6,6)]
   382       3.192839       3.192839       3.192839    6[1-(0),6-(1,6),6-(6,6)]
   383       2.891207       2.891207       2.891207    6[1-(0),6-(1,6),6-(6,6)]
   384       1.726886       1.726886       1.726886    6[6-(1,6),6-(1,6),6-(8,8)]
   385       0.864029       0.864029       0.864029    6[1-(0),6-(1,6),6-(6,6)]
   386       1.165661       1.165661       1.165661    6[1-(0),6-(1,6),6-(6,6)]
   387       2.128671       2.128671       2.128671    6[6-(1,6),6-(1,6),6-(1,6,6)]
   388       1.023303       1.023303       1.023303    6[1-(0),6-(1,6),6-(6,6)]
   389       2.852184       2.852184       2.852184    6[1-(0),6-(1,6),6-(6,6)]
   390       3.572348       3.572348       3.572348    6[6-(6,6),8-(30),8-(30)]
   391       4.901135       4.901135       4.901135    6[6-(1,6),6-(1,6),6-(8,8)]
   392       5.062585       5.062585       5.062585    6[1-(0),6-(1,6),6-(6,6)]
   393       6.295071       6.295071       6.295071    6[1-(0),6-(1,6),6-(6,6)]
   394       7.365938       7.365938       7.365938    6[6-(1,6),6-(1,6),6-(1,6,6)]
   395       7.204655       7.204655       7.204655    6[1-(0),6-(1,6),6-(6,6)]
   396       5.972169       5.972169       5.972169    6[1-(0),6-(1,6),6-(6,6)]
   397       8.683838       8.683838       8.683838    6[1-(0),6-(6,6),6-(6,6),6-(6,6)]
   398       9.898068       9.898068       9.898068    6[6-(1,6),6-(1,6),6-(1,6,6)]
   399       10.38711       10.38711       10.38711    6[1-(0),6-(1,6),6-(6,6)]
   400      10.559614      10.559614      10.559614    6[1-(0),6-(1,6),6-(6,6)]
   401       1.055124       1.055124       1.055124    6[6-(6,6),8-(30),8-(30)]
   402       1.395108       1.395108       1.395108    6[6-(1,6),6-(1,6),6-(8,8)]
   403       0.671595       0.671595       0.671595    6[1-(0),6-(1,6),6-(6,6)]
   404       2.460281       2.460281       2.460281    6[1-(0),6-(1,6),6-(6,6)]
   405       13.52401       13.52401       13.52401    6[6-(6,6),8-(30),8-(30)]
   406      12.212642      12.212642      12.212642    6[6-(1,6),6-(1,6),6-(8,8)]
   407       11.55277       11.55277       11.55277    6[1-(0),6-(1,6),6-(6,6)]
   408      11.671681      11.671681      11.671681    6[1-(0),6-(1,6),6-(6,6)]
   409       1.373336       1.373336       1.373336    6[6-(6,6),8-(30),8-(30)]
   410       8.362276       8.362276       8.362276    6[6-(6,6),8-(30),8-(30)]
   411       8.459415       8.459415       8.459415    6[6-(1,6),6-(1,6),6-(8,8)]
   412       7.819641       7.819641       7.819641    6[1-(0),6-(1,6),6-(6,6)]
   413       7.864861       7.864861       7.864861    6[1-(0),6-(1,6),6-(6,6)]
   414       8.568277       8.568277       8.568277    6[6-(1,6),6-(1,6),6-(1,6,6)]
   415       9.204701       9.204701       9.204701    6[1-(0),6-(1,6),6-(6,6)]
   416       9.147758       9.147758       9.147758    6[1-(0),6-(1,6),6-(6,6)]
   417       0.678294       0.678294       0.678294    6[6-(6,6),8-(30),8-(30)]
   418       1.158794       1.158794       1.158794    6[6-(1,6),6-(1,6),6-(8,8)]
   419       2.323952       2.323952       2.323952    6[1-(0),6-(1,6),6-(6,6)]
   420       2.775479       2.775479       2.775479    6[1-(0),6-(1,6),6-(6,6)]
   421       2.061846       2.061846       2.061846    6[6-(1,6),6-(1,6),6-(1,6,6)]
   422       0.896688       0.896688       0.896688    6[1-(0),6-(1,6),6-(6,6)]
   423       0.445162       0.445162       0.445162    6[1-(0),6-(1,6),6-(6,6)]
   424       2.661257       2.661257       2.661257    6[1-(0),6-(6,6),6-(6,6),6-(6,6)]
   425       2.329982       2.329982       2.329982    6[6-(1,6),6-(1,6),6-(1,6,6)]
   426       3.192839       3.192839       3.192839    6[1-(0),6-(1,6),6-(6,6)]
   427       2.891207       2.891207       2.891207    6[1-(0),6-(1,6),6-(6,6)]
   428       1.726886       1.726886       1.726886    6[6-(1,6),6-(1,6),6-(8,8)]
   429       0.864029       0.864029       0.864029    6[1-(0),6-(1,6),6-(6,6)]
   430       1.165661       1.165661       1.165661    6[1-(0),6-(1,6),6-(6,6)]
   431       2.128671       2.128671       2.128671    6[6-(1,6),6-(1,6),6-(1,6,6)]
   432       1.023303       1.023303       1.023303    6[1-(0),6-(1,6),6-(6,6)]
   433       2.852184       2.852184       2.852184    6[1-(0),6-(1,6),6-(6,6)]
   434       3.572348       3.572348       3.572348    6[6-(6,6),8-(30),8-(30)]
   435       4.901135       4.901135       4.901135    6[6-(1,6),6-(1,6),6-(8,8)]
   436       5.062585       5.062585       5.062585    6[1-(0),6-(1,6),6-(6,6)]
   437       6.295071       6.295071       6.295071    6[1-(0),6-(1,6),6-(6,6)]
   438       7.365938       7.365938       7.365938    6[6-(1,6),6-(1,6),6-(1,6,6)]
   439       7.204655       7.204655       7.204655    6[1-(0),6-(1,6),6-(6,6)]
   440       5.972169       5.972169       5.972169    6[1-(0),6-(1,6),6-(6,6)]
   441       8.683838       8.683838       8.683838    6[1-(0),6-(6,6),6-(6,6),6-(6,6)]
   442       9.898068       9.898068       9.898068    6[6-(1,6),6-(1,6),6-(1,6,6)]
   443       10.38711       10.38711       10.38711    6[1-(0),6-(1,6),6-(6,6)]
   444      10.559614      10.559614      10.559614    6[1-(0),6-(1,6),6-(6,6)]
   445       1.055124       1.055124       1.055124    6[6-(6,6),8-(30),8-(30)]
   446       1.395108       1.395108       1.395108    6[6-(1,6),6-(1,6),6-(8,8)]
   447       0.671595       0.671595       0.671595    6[1-(0),6-(1,6),6-(6,6)]
   448       2.460281       2.460281       2.460281    6[1-(0),6-(1,6),6-(6,6)]
   449       13.52401       13.52401       13.52401    6[6-(6,6),8-(30),8-(30)]
   450      12.212642      12.212642      12.212642    6[6-(1,6),6-(1,6),6-(8,8)]
   451       11.55277       11.55277       11.55277    6[1-(0),6-(1,6),6-(6,6)]
   452      11.671681      11.671681      11.671681    6[1-(0),6-(1,6),6-(6,6)]
   453       1.373336       1.373336       1.373336    6[6-(6,6),8-(30),8-(30)]
   454       8.362276       8.362276       8.362276    6[6-(6,6),8-(30),8-(30)]
   455       8.459415       8.459415       8.459415    6[6-(1,6),6-(1,6),6-(8,8)]
   456       7.819641       7.819641       7.819641    6[1-(0),6-(1,6),6-(6,6)]
   457       7.864861       7.864861       7.864861    6[1-(0),6-(1,6),6-(6,6)]
   458       8.568277       8.568277       8.568277    6[6-(1,6),6-(1,6),6-(1,6,6)]
   459       9.204701       9.204701       9.204701    6[1-(0),6-(1,6),6-(6,6)]
   460       9.147758       9.147758       9.147758    6[1-(0),6-(1,6),6-(6,6)]
   461       9.052294       9.052294       9.052294    6[6-(6,6),8-(30),8-(30)]
   462       9.532794       9.532794       9.532794    6[6-(1,6),6-(1,6),6-(8,8)]
   463      10.697952      10.697952      10.697952    6[1-(0),6-(1,6),6-(6,6)]
   464      11.149479      11.149479      11.149479    6[1-(0),6-(1,6),6-(6,6)]
   465      10.435846      10.435846      10.435846    6[6-(1,6),6-(1,6),6-(1,6,6)]
   466       9.270688       9.270688       9.270688    6[1-(0),6-(1,6),6-(6,6)]
   467       8.819162       8.819162       8.819162    6[1-(0),6-(1,6),6-(6,6)]
   468      11.035257      11.035257      11.035257    6[1-(0),6-(6,6),6-(6,6),6-(6,6)]
   469      10.703982      10.703982      10.703982    6[6-(1,6),6-(1,6),6-(1,6,6)]
   470      11.566839      11.566839      11.566839    6[1-(0),6-(1,6),6-(6,6)]
   471      11.265207      11.265207      11.265207    6[1-(0),6-(1,6),6-(6,6)]
   472      10.100886      10.100886      10.100886    6[6-(1,6),6-(1,6),6-(8,8)]
   473       9.238029       9.238029       9.238029    6[1-(0),6-(1,6),6-(6,6)]
   474       9.539661       9.539661       9.539661    6[1-(0),6-(1,6),6-(6,6)]
   475      10.502671      10.502671      10.502671    6[6-(1,6),6-(1,6),6-(1,6,6)]
   476       9.397303       9.397303       9.397303    6[1-(0),6-(1,6),6-(6,6)]
   477      11.226184      11.226184      11.226184    6[1-(0),6-(1,6),6-(6,6)]
   478      11.946348      11.946348      11.946348    6[6-(6,6),8-(30),8-(30)]
   479      13.275135      13.275135      13.275135    6[6-(1,6),6-(1,6),6-(8,8)]
   480      13.436585      13.436585      13.436585    6[1-(0),6-(1,6),6-(6,6)]
   481      14.669071      14.669071      14.669071    6[1-(0),6-(1,6),6-(6,6)]
   482      15.739938      15.739938      15.739938    6[6-(1,6),6-(1,6),6-(1,6,6)]
   483      15.578655      15.578655      15.578655    6[1-(0),6-(1,6),6-(6,6)]
   484      14.346169      14.346169      14.346169    6[1-(0),6-(1,6),6-(6,6)]
   485       0.309838       0.309838       0.309838    6[1-(0),6-(6,6),6-(6,6),6-(6,6)]
   486       1.524068       1.524068       1.524068    6[6-(1,6),6-(1,6),6-(1,6,6)]
   487        2.01311        2.01311        2.01311    6[1-(0),6-(1,6),6-(6,6)]
   488       2.185614       2.185614       2.185614    6[1-(0),6-(1,6),6-(6,6)]
   489       9.429124       9.429124       9.429124    6[6-(6,6),8-(30),8-(30)]
   490       9.769108       9.769108       9.769108    6[6-(1,6),6-(1,6),6-(8,8)]
   491       9.045595       9.045595       9.045595    6[1-(0),6-(1,6),6-(6,6)]
   492      10.834281      10.834281      10.834281    6[1-(0),6-(1,6),6-(6,6)]
   493        5.15001        5.15001        5.15001    6[6-(6,6),8-(30),8-(30)]
   494       3.838642       3.838642       3.838642    6[6-(1,6),6-(1,6),6-(8,8)]
   495        3.17877        3.17877        3.17877    6[1-(0),6-(1,6),6-(6,6)]
   496       3.297681       3.297681       3.297681    6[1-(0),6-(1,6),6-(6,6)]
   497       9.747336       9.747336       9.747336    6[6-(6,6),8-(30),8-(30)]
   498      -0.011724      -0.011724      -0.011724    6[6-(6,6),8-(30),8-(30)]
   499       0.085415       0.085415       0.085415    6[6-(1,6),6-(1,6),6-(8,8)]
   500      16.193641      16.193641      16.193641    6[1-(0),6-(1,6),6-(6,6)]
   501      16.238861      16.238861      16.238861    6[1-(0),6-(1,6),6-(6,6)]
   502       0.194277       0.194277       0.194277    6[6-(1,6),6-(1,6),6-(1,6,6)]
   503       0.830701       0.830701       0.830701    6[1-(0),6-(1,6),6-(6,6)]
   504       0.773758       0.773758       0.773758    6[1-(0),6-(1,6),6-(6,6)]
   505       7.695706       7.695706       7.695706    6[6-(6,6),8-(30),8-(30)]
   506       7.215206       7.215206       7.215206    6[6-(1,6),6-(1,6),6-(8,8)]
   507       6.050048       6.050048       6.050048    6[1-(0),6-(1,6),6-(6,6)]
   508       5.598521       5.598521       5.598521    6[1-(0),6-(1,6),6-(6,6)]
   509       6.312154       6.312154       6.312154    6[6-(1,6),6-(1,6),6-(1,6,6)]
   510       7.477312       7.477312       7.477312    6[1-(0),6-(1,6),6-(6,6)]
   511       7.928838       7.928838       7.928838    6[1-(0),6-(1,6),6-(6,6)]
   512       5.712743       5.712743       5.712743    6[1-(0),6-(6,6),6-(6,6),6-(6,6)]
   513       6.044018       6.044018       6.044018    6[6-(1,6),6-(1,6),6-(1,6,6)]
   514       5.181161       5.181161       5.181161    6[1-(0),6-(1,6),6-(6,6)]
   515       5.482793       5.482793       5.482793    6[1-(0),6-(1,6),6-(6,6)]
   516       6.647114       6.647114       6.647114    6[6-(1,6),6-(1,6),6-(8,8)]
   517       7.509971       7.509971       7.509971    6[1-(0),6-(1,6),6-(6,6)]
   518       7.208339       7.208339       7.208339    6[1-(0),6-(1,6),6-(6,6)]
   519       6.245329       6.245329       6.245329    6[6-(1,6),6-(1,6),6-(1,6,6)]
   520       7.350697       7.350697       7.350697    6[1-(0),6-(1,6),6-(6,6)]
   521       5.521816       5.521816       5.521816    6[1-(0),6-(1,6),6-(6,6)]
   522       4.801652       4.801652       4.801652    6[6-(6,6),8-(30),8-(30)]
   523       3.472865       3.472865       3.472865    6[6-(1,6),6-(1,6),6-(8,8)]
   524       3.311415       3.311415       3.311415    6[1-(0),6-(1,6),6-(6,6)]
   525       2.078929       2.078929       2.078929    6[1-(0),6-(1,6),6-(6,6)]
   526       1.008062       1.008062       1.008062    6[6-(1,6),6-(1,6),6-(1,6,6)]
   527       1.169345       1.169345       1.169345    6[1-(0),6-(1,6),6-(6,6)]
   528       2.401831       2.401831       2.401831    6[1-(0),6-(1,6),6-(6,6)]
   529      16.438162      16.438162      16.438162    6[1-(0),6-(6,6),6-(6,6),6-(6,6)]
   530      15.223932      15.223932      15.223932    6[6-(1,6),6-(1,6),6-(1,6,6)]
   531       14.73489       14.73489       14.73489    6[1-(0),6-(1,6),6-(6,6)]
   532      14.562386      14.562386      14.562386    6[1-(0),6-(1,6),6-(6,6)]
   533       7.318876       7.318876       7.318876    6[6-(6,6),8-(30),8-(30)]
   534       6.978892       6.978892       6.978892    6[6-(1,6),6-(1,6),6-(8,8)]
   535       7.702405       7.702405       7.702405    6[1-(0),6-(1,6),6-(6,6)]
   536       5.913719       5.913719       5.913719    6[1-(0),6-(1,6),6-(6,6)]
   537       11.59799       11.59799       11.59799    6[6-(6,6),8-(30),8-(30)]
   538      12.909358      12.909358      12.909358    6[6-(1,6),6-(1,6),6-(8,8)]
   539       13.56923       13.56923       13.56923    6[1-(0),6-(1,6),6-(6,6)]
   540      13.450319      13.450319      13.450319    6[1-(0),6-(1,6),6-(6,6)]
   541       7.000664       7.000664       7.000664    6[6-(6,6),8-(30),8-(30)]
   542       0.011724       0.011724       0.011724    6[6-(6,6),8-(30),8-(30)]
   543      16.662585      16.662585      16.662585    6[6-(1,6),6-(1,6),6-(8,8)]
   544       0.554359       0.554359       0.554359    6[1-(0),6-(1,6),6-(6,6)]
   545       0.509139       0.509139       0.509139    6[1-(0),6-(1,6),6-(6,6)]
   546      16.553723      16.553723      16.553723    6[6-(1,6),6-(1,6),6-(1,6,6)]
   547      15.917299      15.917299      15.917299    6[1-(0),6-(1,6),6-(6,6)]
   548      15.974242      15.974242      15.974242    6[1-(0),6-(1,6),6-(6,6)]
   549      16.069706      16.069706      16.069706    6[6-(6,6),8-(30),8-(30)]
   550      15.589206      15.589206      15.589206    6[6-(1,6),6-(1,6),6-(8,8)]
   551      14.424048      14.424048      14.424048    6[1-(0),6-(1,6),6-(6,6)]
   552      13.972521      13.972521      13.972521    6[1-(0),6-(1,6),6-(6,6)]
   553      14.686154      14.686154      14.686154    6[6-(1,6),6-(1,6),6-(1,6,6)]
   554      15.851312      15.851312      15.851312    6[1-(0),6-(1,6),6-(6,6)]
   555      16.302838      16.302838      16.302838    6[1-(0),6-(1,6),6-(6,6)]
   556      14.086743      14.086743      14.086743    6[1-(0),6-(6,6),6-(6,6),6-(6,6)]
   557      14.418018      14.418018      14.418018    6[6-(1,6),6-(1,6),6-(1,6,6)]
   558      13.555161      13.555161      13.555161    6[1-(0),6-(1,6),6-(6,6)]
   559      13.856793      13.856793      13.856793    6[1-(0),6-(1,6),6-(6,6)]
   560      15.021114      15.021114      15.021114    6[6-(1,6),6-(1,6),6-(8,8)]
   561      15.883971      15.883971      15.883971    6[1-(0),6-(1,6),6-(6,6)]
   562      15.582339      15.582339      15.582339    6[1-(0),6-(1,6),6-(6,6)]
   563      14.619329      14.619329      14.619329    6[6-(1,6),6-(1,6),6-(1,6,6)]
   564      15.724697      15.724697      15.724697    6[1-(0),6-(1,6),6-(6,6)]
   565      13.895816      13.895816      13.895816    6[1-(0),6-(1,6),6-(6,6)]
   566      13.175652      13.175652      13.175652    6[6-(6,6),8-(30),8-(30)]
   567      11.846865      11.846865      11.846865    6[6-(1,6),6-(1,6),6-(8,8)]
   568      11.685415      11.685415      11.685415    6[1-(0),6-(1,6),6-(6,6)]
   569      10.452929      10.452929      10.452929    6[1-(0),6-(1,6),6-(6,6)]
   570       9.382062       9.382062       9.382062    6[6-(1,6),6-(1,6),6-(1,6,6)]
   571       9.543345       9.543345       9.543345    6[1-(0),6-(1,6),6-(6,6)]
   572      10.775831      10.775831      10.775831    6[1-(0),6-(1,6),6-(6,6)]
   573       8.064162       8.064162       8.064162    6[1-(0),6-(6,6),6-(6,6),6-(6,6)]
   574       6.849932       6.849932       6.849932    6[6-(1,6),6-(1,6),6-(1,6,6)]
   575        6.36089        6.36089        6.36089    6[1-(0),6-(1,6),6-(6,6)]
   576       6.188386       6.188386       6.188386    6[1-(0),6-(1,6),6-(6,6)]
   577      15.692876      15.692876      15.692876    6[6-(6,6),8-(30),8-(30)]
   578      15.352892      15.352892      15.352892    6[6-(1,6),6-(1,6),6-(8,8)]
   579      16.076405      16.076405      16.076405    6[1-(0),6-(1,6),6-(6,6)]
   580      14.287719      14.287719      14.287719    6[1-(0),6-(1,6),6-(6,6)]
   581        3.22399        3.22399        3.22399    6[6-(6,6),8-(30),8-(30)]
   582       4.535358       4.535358       4.535358    6[6-(1,6),6-(1,6),6-(8,8)]
   583        5.19523        5.19523        5.19523    6[1-(0),6-(1,6),6-(6,6)]
   584       5.076319       5.076319       5.076319    6[1-(0),6-(1,6),6-(6,6)]
   585      15.374664      15.374664      15.374664    6[6-(6,6),8-(30),8-(30)]
   586       8.385724       8.385724       8.385724    6[6-(6,6),8-(30),8-(30)]
   587       8.288585       8.288585       8.288585    6[6-(1,6),6-(1,6),6-(8,8)]
   588       8.928359       8.928359       8.928359    6[1-(0),6-(1,6),6-(6,6)]
   589       8.883139       8.883139       8.883139    6[1-(0),6-(1,6),6-(6,6)]
   590       8.179723       8.179723       8.179723    6[6-(1,6),6-(1,6),6-(1,6,6)]
   591       7.543299       7.543299       7.543299    6[1-(0),6-(1,6),6-(6,6)]
   592       7.600242       7.600242       7.600242    6[1-(0),6-(1,6),6-(6,6)]
   593      14.614305      14.614305      14.614305    8[6-(6,8),30-(8,8,8)]
   594      15.597412      15.597412      15.597412    8[6-(6,8),30-(8,8,8)]
   595       0.115561       0.115561       0.115561    8[6-(6,8),30-(8,8,8)]
   596       8.688862       8.688862       8.688862    8[6-(6,8),30-(8,8,8)]
   597       8.055788       8.055788       8.055788    8[6-(6,8),30-(8,8,8)]
   598      14.071335      14.071335      14.071335    8[6-(6,8),30-(8,8,8)]
   599      13.366746      13.366746      13.366746    8[6-(6,8),30-(8,8,8)]
   600      14.999509      14.999509      14.999509    8[6-(6,8),30-(8,8,8)]
   601      16.699431      16.699431      16.699431    8[6-(6,8),30-(8,8,8)]
   602       2.828737       2.828737       2.828737    8[6-(6,8),30-(8,8,8)]
   603       2.649534       2.649534       2.649534    8[6-(6,8),30-(8,8,8)]
   604      16.553891      16.553891      16.553891    8[30-(8,8,8),30-(8,8,8),30-(8,8,8),30-(8,8,8)]
   605      16.309202      16.309202      16.309202    8[6-(6,8),30-(8,8,8)]
   606       6.240305       6.240305       6.240305    8[6-(6,8),30-(8,8,8)]
   607       7.223412       7.223412       7.223412    8[6-(6,8),30-(8,8,8)]
   608       8.489561       8.489561       8.489561    8[6-(6,8),30-(8,8,8)]
   609       0.314862       0.314862       0.314862    8[6-(6,8),30-(8,8,8)]
   610      16.429788      16.429788      16.429788    8[6-(6,8),30-(8,8,8)]
   611       5.697335       5.697335       5.697335    8[6-(6,8),30-(8,8,8)]
   612       4.992746       4.992746       4.992746    8[6-(6,8),30-(8,8,8)]
   613       6.625509       6.625509       6.625509    8[6-(6,8),30-(8,8,8)]
   614       8.325431       8.325431       8.325431    8[6-(6,8),30-(8,8,8)]
   615      11.202737      11.202737      11.202737    8[6-(6,8),30-(8,8,8)]
   616      11.023534      11.023534      11.023534    8[6-(6,8),30-(8,8,8)]
   617       8.179891       8.179891       8.179891    8[30-(8,8,8),30-(8,8,8),30-(8,8,8),30-(8,8,8)]
   618       7.935202       7.935202       7.935202    8[6-(6,8),30-(8,8,8)]
   619      10.507695      10.507695      10.507695    8[6-(6,8),30-(8,8,8)]
   620       9.524588       9.524588       9.524588    8[6-(6,8),30-(8,8,8)]
   621       8.258439       8.258439       8.258439    8[6-(6,8),30-(8,8,8)]
   622      16.433138      16.433138      16.433138    8[6-(6,8),30-(8,8,8)]
   623       0.318212       0.318212       0.318212    8[6-(6,8),30-(8,8,8)]
   624      11.050665      11.050665      11.050665    8[6-(6,8),30-(8,8,8)]
   625      11.755254      11.755254      11.755254    8[6-(6,8),30-(8,8,8)]
   626      10.122491      10.122491      10.122491    8[6-(6,8),30-(8,8,8)]
   627       8.422569       8.422569       8.422569    8[6-(6,8),30-(8,8,8)]
   628       5.545263       5.545263       5.545263    8[6-(6,8),30-(8,8,8)]
   629       5.724466       5.724466       5.724466    8[6-(6,8),30-(8,8,8)]
   630       8.568109       8.568109       8.568109    8[30-(8,8,8),30-(8,8,8),30-(8,8,8),30-(8,8,8)]
   631       8.812798       8.812798       8.812798    8[6-(6,8),30-(8,8,8)]
   632       2.133695       2.133695       2.133695    8[6-(6,8),30-(8,8,8)]
   633       1.150588       1.150588       1.150588    8[6-(6,8),30-(8,8,8)]
   634      16.632439      16.632439      16.632439    8[6-(6,8),30-(8,8,8)]
   635       8.059138       8.059138       8.059138    8[6-(6,8),30-(8,8,8)]
   636       8.692212       8.692212       8.692212    8[6-(6,8),30-(8,8,8)]
   637       2.676665       2.676665       2.676665    8[6-(6,8),30-(8,8,8)]
   638       3.381254       3.381254       3.381254    8[6-(6,8),30-(8,8,8)]
   639       1.748491       1.748491       1.748491    8[6-(6,8),30-(8,8,8)]
   640       0.048569       0.048569       0.048569    8[6-(6,8),30-(8,8,8)]
   641      13.919263      13.919263      13.919263    8[6-(6,8),30-(8,8,8)]
   642      14.098466      14.098466      14.098466    8[6-(6,8),30-(8,8,8)]
   643       0.194109       0.194109       0.194109    8[30-(8,8,8),30-(8,8,8),30-(8,8,8),30-(8,8,8)]
   644       0.438798       0.438798       0.438798    8[6-(6,8),30-(8,8,8)]
   645       2.133695       2.133695       2.133695    8[6-(6,8),30-(8,8,8)]
   646       1.150588       1.150588       1.150588    8[6-(6,8),30-(8,8,8)]
   647      16.632439      16.632439      16.632439    8[6-(6,8),30-(8,8,8)]
   648       8.059138       8.059138       8.059138    8[6-(6,8),30-(8,8,8)]
   649       8.692212       8.692212       8.692212    8[6-(6,8),30-(8,8,8)]
   650       2.676665       2.676665       2.676665    8[6-(6,8),30-(8,8,8)]
   651       3.381254       3.381254       3.381254    8[6-(6,8),30-(8,8,8)]
   652       1.748491       1.748491       1.748491    8[6-(6,8),30-(8,8,8)]
   653       0.048569       0.048569       0.048569    8[6-(6,8),30-(8,8,8)]
   654      13.919263      13.919263      13.919263    8[6-(6,8),30-(8,8,8)]
   655      14.098466      14.098466      14.098466    8[6-(6,8),30-(8,8,8)]
   656       0.194109       0.194109       0.194109    8[30-(8,8,8),30-(8,8,8),30-(8,8,8),30-(8,8,8)]
   657       0.438798       0.438798       0.438798    8[6-(6,8),30-(8,8,8)]
   658      10.507695      10.507695      10.507695    8[6-(6,8),30-(8,8,8)]
   659       9.524588       9.524588       9.524588    8[6-(6,8),30-(8,8,8)]
   660       8.258439       8.258439       8.258439    8[6-(6,8),30-(8,8,8)]
   661      16.433138      16.433138      16.433138    8[6-(6,8),30-(8,8,8)]
   662       0.318212       0.318212       0.318212    8[6-(6,8),30-(8,8,8)]
   663      11.050665      11.050665      11.050665    8[6-(6,8),30-(8,8,8)]
   664      11.755254      11.755254      11.755254    8[6-(6,8),30-(8,8,8)]
   665      10.122491      10.122491      10.122491    8[6-(6,8),30-(8,8,8)]
   666       8.422569       8.422569       8.422569    8[6-(6,8),30-(8,8,8)]
   667       5.545263       5.545263       5.545263    8[6-(6,8),30-(8,8,8)]
   668       5.724466       5.724466       5.724466    8[6-(6,8),30-(8,8,8)]
   669       8.568109       8.568109       8.568109    8[30-(8,8,8),30-(8,8,8),30-(8,8,8),30-(8,8,8)]
   670       8.812798       8.812798       8.812798    8[6-(6,8),30-(8,8,8)]
   671       6.240305       6.240305       6.240305    8[6-(6,8),30-(8,8,8)]
   672       7.223412       7.223412       7.223412    8[6-(6,8),30-(8,8,8)]
   673       8.489561       8.489561       8.489561    8[6-(6,8),30-(8,8,8)]
   674       0.314862       0.314862       0.314862    8[6-(6,8),30-(8,8,8)]
   675      16.429788      16.429788      16.429788    8[6-(6,8),30-(8,8,8)]
   676       5.697335       5.697335       5.697335    8[6-(6,8),30-(8,8,8)]
   677       4.992746       4.992746       4.992746    8[6-(6,8),30-(8,8,8)]
   678       6.625509       6.625509       6.625509    8[6-(6,8),30-(8,8,8)]
   679       8.325431       8.325431       8.325431    8[6-(6,8),30-(8,8,8)]
   680      11.202737      11.202737      11.202737    8[6-(6,8),30-(8,8,8)]
   681      11.023534      11.023534      11.023534    8[6-(6,8),30-(8,8,8)]
   682       8.179891       8.179891       8.179891    8[30-(8,8,8),30-(8,8,8),30-(8,8,8),30-(8,8,8)]
   683       7.935202       7.935202       7.935202    8[6-(6,8),30-(8,8,8)]
   684      14.614305      14.614305      14.614305    8[6-(6,8),30-(8,8,8)]
   685      15.597412      15.597412      15.597412    8[6-(6,8),30-(8,8,8)]
   686       0.115561       0.115561       0.115561    8[6-(6,8),30-(8,8,8)]
   687       8.688862       8.688862       8.688862    8[6-(6,8),30-(8,8,8)]
   688       8.055788       8.055788       8.055788    8[6-(6,8),30-(8,8,8)]
   689      14.071335      14.071335      14.071335    8[6-(6,8),30-(8,8,8)]
   690      13.366746      13.366746      13.366746    8[6-(6,8),30-(8,8,8)]
   691      14.999509      14.999509      14.999509    8[6-(6,8),30-(8,8,8)]
   692      16.699431      16.699431      16.699431    8[6-(6,8),30-(8,8,8)]
   693       2.828737       2.828737       2.828737    8[6-(6,8),30-(8,8,8)]
   694       2.649534       2.649534       2.649534    8[6-(6,8),30-(8,8,8)]
   695      16.553891      16.553891      16.553891    8[30-(8,8,8),30-(8,8,8),30-(8,8,8),30-(8,8,8)]
   696      16.309202      16.309202      16.309202    8[6-(6,8),30-(8,8,8)]
