# Supplementary material for: A collection of forcefield precursors for metal–organic frameworks
Source: RSC Adv. 2019 Nov 13;9(63):36492–507. doi: 10.1039/c9ra07327b (PMC9075174; doi:10.1039/c9ra07327b)
Supplement: RA-009-C9RA07327B-s412 [file RA-009-C9RA07327B-s412.txt]

DAWCOV_clean

13.552000    0.000000    0.000000
6.775996    14.861006    0.000000
6.776023    4.269806    15.387307

     1      12.833078      12.833078      12.833078    25[8-(6),8-(6),8-(6),8-(6,25)]
     2      12.833087      12.833087      12.833087    25[8-(6),8-(6),8-(6),8-(6,25)]
     3      14.270941      14.270941      14.270941    25[8-(6),8-(6),8-(6),8-(6,25)]
     4      14.270932      14.270932      14.270932    25[8-(6),8-(6),8-(6),8-(6,25)]
     5      12.953831      12.953831      12.953831    25[8-(6),8-(6),8-(6),8-(6),8-(6,25),8-(6,25)]
     6      14.150188      14.150188      14.150188    25[8-(6),8-(6),8-(6),8-(6),8-(6,25),8-(6,25)]
     7       9.827925       9.827925       9.827925    1[6-(6,6)]
     8      21.462319      21.462319      21.462319    1[6-(6,6)]
     9      20.948701      20.948701      20.948701    1[6-(6,6)]
    10       9.360385       9.360385       9.360385    1[6-(6,6)]
    11      19.716825      19.716825      19.716825    1[6-(6,6,6)]
    12       14.40442       14.40442       14.40442    1[6-(6,6)]
    13      14.659198      14.659198      14.659198    1[6-(6,6)]
    14       18.81968       18.81968       18.81968    1[6-(6,6)]
    15      18.491721      18.491721      18.491721    1[6-(6,6)]
    16      17.533598      17.533598      17.533598    1[6-(6,6)]
    17      15.705432      15.705432      15.705432    1[6-(6,6)]
    18       17.18666       17.18666       17.18666    1[6-(6,6)]
    19      19.060903      19.060903      19.060903    1[6-(6,6)]
    20      16.603924      16.603924      16.603924    1[6-(6,6)]
    21      14.686314      14.686314      14.686314    1[6-(6,6)]
    22       7.396695       7.396695       7.396695    1[6-(6,6)]
    23       9.360381       9.360381       9.360381    1[6-(6,6)]
    24       6.164817       6.164817       6.164817    1[6-(6,6,6)]
    25      14.404427      14.404427      14.404427    1[6-(6,6)]
    26      14.659204      14.659204      14.659204    1[6-(6,6)]
    27      12.043673      12.043673      12.043673    1[6-(6,6)]
    28      11.715715      11.715715      11.715715    1[6-(6,6)]
    29      17.533589      17.533589      17.533589    1[6-(6,6)]
    30      15.705426      15.705426      15.705426    1[6-(6,6)]
    31      23.962661      23.962661      23.962661    1[6-(6,6)]
    32      12.284901      12.284901      12.284901    1[6-(6,6)]
    33      17.276094      17.276094      17.276094    1[6-(6,6)]
    34         5.6417         5.6417         5.6417    1[6-(6,6)]
    35       6.155318       6.155318       6.155318    1[6-(6,6)]
    36      17.743634      17.743634      17.743634    1[6-(6,6)]
    37       7.387194       7.387194       7.387194    1[6-(6,6,6)]
    38      12.699599      12.699599      12.699599    1[6-(6,6)]
    39      12.444821      12.444821      12.444821    1[6-(6,6)]
    40       8.284339       8.284339       8.284339    1[6-(6,6)]
    41       8.612298       8.612298       8.612298    1[6-(6,6)]
    42       9.570421       9.570421       9.570421    1[6-(6,6)]
    43      11.398587      11.398587      11.398587    1[6-(6,6)]
    44       9.917359       9.917359       9.917359    1[6-(6,6)]
    45       8.043116       8.043116       8.043116    1[6-(6,6)]
    46      10.500095      10.500095      10.500095    1[6-(6,6)]
    47      12.417705      12.417705      12.417705    1[6-(6,6)]
    48      19.707324      19.707324      19.707324    1[6-(6,6)]
    49      17.743638      17.743638      17.743638    1[6-(6,6)]
    50      20.939202      20.939202      20.939202    1[6-(6,6,6)]
    51      12.699592      12.699592      12.699592    1[6-(6,6)]
    52      12.444815      12.444815      12.444815    1[6-(6,6)]
    53      15.060346      15.060346      15.060346    1[6-(6,6)]
    54      15.388304      15.388304      15.388304    1[6-(6,6)]
    55        9.57043        9.57043        9.57043    1[6-(6,6)]
    56      11.398593      11.398593      11.398593    1[6-(6,6)]
    57       3.141358       3.141358       3.141358    1[6-(6,6)]
    58      14.819118      14.819118      14.819118    1[6-(6,6)]
    59      11.017791      11.017791      11.017791    6[6-(6,6),8-(25),8-(25)]
    60       9.796757       9.796757       9.796757    6[6-(1,6),6-(1,6),6-(8,8)]
    61       9.350896       9.350896       9.350896    6[1-(0),6-(1,6),6-(6,6)]
    62      21.750977      21.750977      21.750977    6[1-(0),6-(1,6),6-(6,6)]
    63      21.017815      21.017815      21.017815    6[6-(1,6),6-(1,6),6-(1,6,6)]
    64      21.444703      21.444703      21.444703    6[1-(0),6-(1,6),6-(6,6)]
    65       9.067661       9.067661       9.067661    6[1-(0),6-(1,6),6-(6,6)]
    66      19.743386      19.743386      19.743386    6[1-(0),6-(6,6),6-(6,6),6-(6,6)]
    67      19.818193      19.818193      19.818193    6[6-(1,6),6-(1,6),6-(1,6,6)]
    68      13.913836      13.913836      13.913836    6[1-(0),6-(1,6),6-(6,6)]
    69      14.079171      14.079171      14.079171    6[1-(0),6-(1,6),6-(6,6)]
    70      13.392084      13.392084      13.392084    6[6-(1,6),6-(1,6),6-(8,8)]
    71      19.289935      19.289935      19.289935    6[1-(0),6-(1,6),6-(6,6)]
    72      19.101562      19.101562      19.101562    6[1-(0),6-(1,6),6-(6,6)]
    73      13.589943      13.589943      13.589943    6[6-(6,6),8-(25),8-(25,25)]
    74      18.507984      18.507984      18.507984    6[6-(1,6),6-(1,6),6-(1,6,6)]
    75      17.483454      17.483454      17.483454    6[1-(0),6-(1,6),6-(6,6)]
    76      16.378966      16.378966      16.378966    6[1-(0),6-(1,6),6-(6,6)]
    77      16.256995      16.256995      16.256995    6[6-(1,6),6-(1,6),6-(8,8)]
    78      17.257132      17.257132      17.257132    6[1-(0),6-(1,6),6-(6,6)]
    79      18.379238      18.379238      18.379238    6[1-(0),6-(1,6),6-(6,6)]
    80      15.058998      15.058998      15.058998    6[6-(6,6),8-(25),8-(25)]
    81      11.017793      11.017793      11.017793    6[6-(6,6),8-(25),8-(25)]
    82       9.796757       9.796757       9.796757    6[6-(1,6),6-(1,6),6-(8,8)]
    83      16.126893      16.126893      16.126893    6[1-(0),6-(1,6),6-(6,6)]
    84      14.974972      14.974972      14.974972    6[1-(0),6-(1,6),6-(6,6)]
    85       7.465811       7.465811       7.465811    6[6-(1,6),6-(1,6),6-(1,6,6)]
    86       7.892699       7.892699       7.892699    6[1-(0),6-(1,6),6-(6,6)]
    87       9.067658       9.067658       9.067658    6[1-(0),6-(1,6),6-(6,6)]
    88        6.19138        6.19138        6.19138    6[1-(0),6-(6,6),6-(6,6),6-(6,6)]
    89      13.042183      13.042183      13.042183    6[6-(1,6),6-(1,6),6-(1,6,6)]
    90      13.913846      13.913846      13.913846    6[1-(0),6-(1,6),6-(6,6)]
    91       14.07918       14.07918       14.07918    6[1-(0),6-(1,6),6-(6,6)]
    92      13.392095      13.392095      13.392095    6[6-(1,6),6-(1,6),6-(8,8)]
    93      12.513927      12.513927      12.513927    6[1-(0),6-(1,6),6-(6,6)]
    94      12.325554      12.325554      12.325554    6[1-(0),6-(1,6),6-(6,6)]
    95      13.589954      13.589954      13.589954    6[6-(6,6),8-(25),8-(25,25)]
    96       4.955981       4.955981       4.955981    6[6-(1,6),6-(1,6),6-(1,6,6)]
    97      17.483448      17.483448      17.483448    6[1-(0),6-(1,6),6-(6,6)]
    98      16.378961      16.378961      16.378961    6[1-(0),6-(1,6),6-(6,6)]
    99      16.256996      16.256996      16.256996    6[6-(1,6),6-(1,6),6-(8,8)]
   100      17.257134      17.257134      17.257134    6[1-(0),6-(1,6),6-(6,6)]
   101      11.603235      11.603235      11.603235    6[1-(0),6-(1,6),6-(6,6)]
   102         15.059         15.059         15.059    6[6-(6,6),8-(25),8-(25)]
   103      16.086228      16.086228      16.086228    6[6-(6,6),8-(25),8-(25)]
   104      17.307262      17.307262      17.307262    6[6-(1,6),6-(1,6),6-(8,8)]
   105      17.753123      17.753123      17.753123    6[1-(0),6-(1,6),6-(6,6)]
   106       5.353042       5.353042       5.353042    6[1-(0),6-(1,6),6-(6,6)]
   107       6.086204       6.086204       6.086204    6[6-(1,6),6-(1,6),6-(1,6,6)]
   108       5.659316       5.659316       5.659316    6[1-(0),6-(1,6),6-(6,6)]
   109      18.036358      18.036358      18.036358    6[1-(0),6-(1,6),6-(6,6)]
   110       7.360633       7.360633       7.360633    6[1-(0),6-(6,6),6-(6,6),6-(6,6)]
   111       7.285826       7.285826       7.285826    6[6-(1,6),6-(1,6),6-(1,6,6)]
   112      13.190183      13.190183      13.190183    6[1-(0),6-(1,6),6-(6,6)]
   113      13.024848      13.024848      13.024848    6[1-(0),6-(1,6),6-(6,6)]
   114      13.711935      13.711935      13.711935    6[6-(1,6),6-(1,6),6-(8,8)]
   115       7.814084       7.814084       7.814084    6[1-(0),6-(1,6),6-(6,6)]
   116       8.002457       8.002457       8.002457    6[1-(0),6-(1,6),6-(6,6)]
   117      13.514076      13.514076      13.514076    6[6-(6,6),8-(25),8-(25,25)]
   118       8.596035       8.596035       8.596035    6[6-(1,6),6-(1,6),6-(1,6,6)]
   119       9.620565       9.620565       9.620565    6[1-(0),6-(1,6),6-(6,6)]
   120      10.725053      10.725053      10.725053    6[1-(0),6-(1,6),6-(6,6)]
   121      10.847024      10.847024      10.847024    6[6-(1,6),6-(1,6),6-(8,8)]
   122       9.846887       9.846887       9.846887    6[1-(0),6-(1,6),6-(6,6)]
   123       8.724781       8.724781       8.724781    6[1-(0),6-(1,6),6-(6,6)]
   124      12.045021      12.045021      12.045021    6[6-(6,6),8-(25),8-(25)]
   125      16.086226      16.086226      16.086226    6[6-(6,6),8-(25),8-(25)]
   126      17.307262      17.307262      17.307262    6[6-(1,6),6-(1,6),6-(8,8)]
   127      10.977126      10.977126      10.977126    6[1-(0),6-(1,6),6-(6,6)]
   128      12.129047      12.129047      12.129047    6[1-(0),6-(1,6),6-(6,6)]
   129      19.638208      19.638208      19.638208    6[6-(1,6),6-(1,6),6-(1,6,6)]
   130       19.21132       19.21132       19.21132    6[1-(0),6-(1,6),6-(6,6)]
   131      18.036361      18.036361      18.036361    6[1-(0),6-(1,6),6-(6,6)]
   132      20.912639      20.912639      20.912639    6[1-(0),6-(6,6),6-(6,6),6-(6,6)]
   133      14.061836      14.061836      14.061836    6[6-(1,6),6-(1,6),6-(1,6,6)]
   134      13.190173      13.190173      13.190173    6[1-(0),6-(1,6),6-(6,6)]
   135      13.024839      13.024839      13.024839    6[1-(0),6-(1,6),6-(6,6)]
   136      13.711924      13.711924      13.711924    6[6-(1,6),6-(1,6),6-(8,8)]
   137      14.590092      14.590092      14.590092    6[1-(0),6-(1,6),6-(6,6)]
   138      14.778465      14.778465      14.778465    6[1-(0),6-(1,6),6-(6,6)]
   139      13.514065      13.514065      13.514065    6[6-(6,6),8-(25),8-(25,25)]
   140      22.148038      22.148038      22.148038    6[6-(1,6),6-(1,6),6-(1,6,6)]
   141       9.620571       9.620571       9.620571    6[1-(0),6-(1,6),6-(6,6)]
   142      10.725058      10.725058      10.725058    6[1-(0),6-(1,6),6-(6,6)]
   143      10.847023      10.847023      10.847023    6[6-(1,6),6-(1,6),6-(8,8)]
   144       3.070889       3.070889       3.070889    6[1-(0),6-(1,6),6-(6,6)]
   145      15.500784      15.500784      15.500784    6[1-(0),6-(1,6),6-(6,6)]
   146      12.045019      12.045019      12.045019    6[6-(6,6),8-(25),8-(25)]
   147      11.410393      11.410393      11.410393    8[6-(6,8),25-(8,8,8,8,8)]
   148      11.588736      11.588736      11.588736    8[6-(6,8),25-(8,8,8)]
   149      20.004668      20.004668      20.004668    8[6-(6,8),25-(8,8,8)]
   150      14.151269      14.151269      14.151269    8[6-(6,8),25-(8,8,8),25-(8,8,8,8,8)]
   151      14.751365      14.751365      14.751365    8[6-(6,8),25-(8,8,8)]
   152      14.428424      14.428424      14.428424    8[6-(6,8),25-(8,8,8,8,8)]
   153      11.410394      11.410394      11.410394    8[6-(6,8),25-(8,8,8,8,8)]
   154       11.58874       11.58874       11.58874    8[6-(6,8),25-(8,8,8)]
   155      13.228659      13.228659      13.228659    8[6-(6,8),25-(8,8,8)]
   156      14.151276      14.151276      14.151276    8[6-(6,8),25-(8,8,8),25-(8,8,8,8,8)]
   157      14.751371      14.751371      14.751371    8[6-(6,8),25-(8,8,8)]
   158      14.428424      14.428424      14.428424    8[6-(6,8),25-(8,8,8,8,8)]
   159      15.693626      15.693626      15.693626    8[6-(6,8),25-(8,8,8,8,8)]
   160      15.515283      15.515283      15.515283    8[6-(6,8),25-(8,8,8)]
   161       7.099351       7.099351       7.099351    8[6-(6,8),25-(8,8,8)]
   162       12.95275       12.95275       12.95275    8[6-(6,8),25-(8,8,8),25-(8,8,8,8,8)]
   163      12.352654      12.352654      12.352654    8[6-(6,8),25-(8,8,8)]
   164      12.675595      12.675595      12.675595    8[6-(6,8),25-(8,8,8,8,8)]
   165      15.693625      15.693625      15.693625    8[6-(6,8),25-(8,8,8,8,8)]
   166      15.515279      15.515279      15.515279    8[6-(6,8),25-(8,8,8)]
   167       13.87536       13.87536       13.87536    8[6-(6,8),25-(8,8,8)]
   168      12.952743      12.952743      12.952743    8[6-(6,8),25-(8,8,8),25-(8,8,8,8,8)]
   169      12.352648      12.352648      12.352648    8[6-(6,8),25-(8,8,8)]
   170      12.675595      12.675595      12.675595    8[6-(6,8),25-(8,8,8,8,8)]
