# Supplementary material for: A collection of forcefield precursors for metal–organic frameworks
Source: RSC Adv. 2019 Nov 13;9(63):36492–507. doi: 10.1039/c9ra07327b (PMC9075174; doi:10.1039/c9ra07327b)
Supplement: RA-009-C9RA07327B-s413 [file RA-009-C9RA07327B-s413.txt]

DAWDAI_clean

9.429800    0.000000    0.000000
0.000000    13.318500    0.000000
0.000000    -1.856075    23.149712

     1       3.281288       3.281288       3.281288    48[7-(6,6),8-(6),8-(6),8-(6,48)]
     2       3.281288       3.281288       3.281288    48[7-(6,6),8-(6),8-(6),8-(6,48)]
     3       6.148512       6.148512       6.148512    48[7-(6,6),8-(6),8-(6),8-(6,48)]
     4       6.148512       6.148512       6.148512    48[7-(6,6),8-(6),8-(6),8-(6,48)]
     5            0.0            0.0            0.0    48[8-(6),8-(6),8-(6),8-(6),8-(6,48),8-(6,48)]
     6            0.0            0.0            0.0    48[8-(6),8-(6),8-(6),8-(6),8-(6,48),8-(6,48)]
     7       1.387124       1.387124       1.387124    1[6-(6,6)]
     8       9.278923       9.278923       9.278923    1[6-(6,6)]
     9       6.956363       6.956363       6.956363    1[6-(6,6)]
    10       8.452873       8.452873       8.452873    1[6-(6,6)]
    11       6.074677       6.074677       6.074677    1[6-(6,6,6)]
    12       9.084669       9.084669       9.084669    1[6-(6,6)]
    13       9.257235       9.257235       9.257235    1[6-(6,6)]
    14       5.378758       5.378758       5.378758    1[6-(6,6)]
    15       5.180732       5.180732       5.180732    1[6-(6,6)]
    16       5.302377       5.302377       5.302377    1[6-(6,6)]
    17       5.091149       5.091149       5.091149    1[6-(6,6)]
    18       8.336886       8.336886       8.336886    1[6-(6,6)]
    19       8.495307       8.495307       8.495307    1[6-(6,6)]
    20       5.419306       5.419306       5.419306    1[6-(6,7)]
    21       5.521148       5.521148       5.521148    1[6-(6,6)]
    22        1.78789        1.78789        1.78789    1[6-(6,6)]
    23       1.829381       1.829381       1.829381    1[6-(6,7)]
    24       1.387124       1.387124       1.387124    1[6-(6,6)]
    25       9.278923       9.278923       9.278923    1[6-(6,6)]
    26       6.956363       6.956363       6.956363    1[6-(6,6)]
    27       8.452873       8.452873       8.452873    1[6-(6,6)]
    28       6.074677       6.074677       6.074677    1[6-(6,6,6)]
    29       9.084669       9.084669       9.084669    1[6-(6,6)]
    30       9.257235       9.257235       9.257235    1[6-(6,6)]
    31       5.378758       5.378758       5.378758    1[6-(6,6)]
    32       5.180732       5.180732       5.180732    1[6-(6,6)]
    33       5.302377       5.302377       5.302377    1[6-(6,6)]
    34       5.091149       5.091149       5.091149    1[6-(6,6)]
    35       8.336886       8.336886       8.336886    1[6-(6,6)]
    36       8.495307       8.495307       8.495307    1[6-(6,6)]
    37       5.419306       5.419306       5.419306    1[6-(6,7)]
    38       5.521148       5.521148       5.521148    1[6-(6,6)]
    39        1.78789        1.78789        1.78789    1[6-(6,6)]
    40       1.829381       1.829381       1.829381    1[6-(6,7)]
    41       8.042676       8.042676       8.042676    1[6-(6,6)]
    42       0.150877       0.150877       0.150877    1[6-(6,6)]
    43       2.473437       2.473437       2.473437    1[6-(6,6)]
    44       0.976927       0.976927       0.976927    1[6-(6,6)]
    45       3.355123       3.355123       3.355123    1[6-(6,6,6)]
    46       0.345131       0.345131       0.345131    1[6-(6,6)]
    47       0.172565       0.172565       0.172565    1[6-(6,6)]
    48       4.051042       4.051042       4.051042    1[6-(6,6)]
    49       4.249068       4.249068       4.249068    1[6-(6,6)]
    50       4.127423       4.127423       4.127423    1[6-(6,6)]
    51       4.338651       4.338651       4.338651    1[6-(6,6)]
    52       1.092914       1.092914       1.092914    1[6-(6,6)]
    53       0.934493       0.934493       0.934493    1[6-(6,6)]
    54       4.010494       4.010494       4.010494    1[6-(6,7)]
    55       3.908652       3.908652       3.908652    1[6-(6,6)]
    56        7.64191        7.64191        7.64191    1[6-(6,6)]
    57       7.600419       7.600419       7.600419    1[6-(6,7)]
    58       8.042676       8.042676       8.042676    1[6-(6,6)]
    59       0.150877       0.150877       0.150877    1[6-(6,6)]
    60       2.473437       2.473437       2.473437    1[6-(6,6)]
    61       0.976927       0.976927       0.976927    1[6-(6,6)]
    62       3.355123       3.355123       3.355123    1[6-(6,6,6)]
    63       0.345131       0.345131       0.345131    1[6-(6,6)]
    64       0.172565       0.172565       0.172565    1[6-(6,6)]
    65       4.051042       4.051042       4.051042    1[6-(6,6)]
    66       4.249068       4.249068       4.249068    1[6-(6,6)]
    67       4.127423       4.127423       4.127423    1[6-(6,6)]
    68       4.338651       4.338651       4.338651    1[6-(6,6)]
    69       1.092914       1.092914       1.092914    1[6-(6,6)]
    70       0.934493       0.934493       0.934493    1[6-(6,6)]
    71       4.010494       4.010494       4.010494    1[6-(6,7)]
    72       3.908652       3.908652       3.908652    1[6-(6,6)]
    73        7.64191        7.64191        7.64191    1[6-(6,6)]
    74       7.600419       7.600419       7.600419    1[6-(6,7)]
    75       1.386181       1.386181       1.386181    6[6-(6,6),8-(0),8-(48,48)]
    76       0.380964       0.380964       0.380964    6[6-(1,6),6-(1,6),6-(8,8)]
    77       0.601621       0.601621       0.601621    6[1-(0),6-(1,6),6-(6,6)]
    78       9.109187       9.109187       9.109187    6[1-(0),6-(1,6),6-(6,6)]
    79       7.970067       7.970067       7.970067    6[6-(1,6),6-(1,6),6-(1,6,6)]
    80       7.739037       7.739037       7.739037    6[1-(0),6-(1,6),6-(6,6)]
    81       8.637697       8.637697       8.637697    6[1-(0),6-(1,6),6-(6,6)]
    82       6.953535       6.953535       6.953535    6[1-(0),6-(6,6),6-(6,6),6-(6,6)]
    83       7.121385       7.121385       7.121385    6[6-(1,6),6-(1,6),6-(1,6,6)]
    84       8.324627       8.324627       8.324627    6[1-(0),6-(1,6),6-(6,6)]
    85       8.431184       8.431184       8.431184    6[1-(0),6-(1,6),6-(6,6)]
    86       7.349586       7.349586       7.349586    6[6-(1,6),6-(1,6),6-(8,8)]
    87       6.135971       6.135971       6.135971    6[1-(0),6-(1,6),6-(6,6)]
    88       6.017155       6.017155       6.017155    6[1-(0),6-(1,6),6-(6,6)]
    89       7.457086       7.457086       7.457086    6[6-(6,6),8-(48),8-(48)]
    90        6.89507        6.89507        6.89507    6[6-(1,6),6-(1,6),6-(1,6,6)]
    91       5.904941       5.904941       5.904941    6[1-(0),6-(1,6),6-(6,6)]
    92       5.784239       5.784239       5.784239    6[1-(0),6-(1,6),6-(6,6)]
    93       6.707417       6.707417       6.707417    6[6-(1,6),6-(1,6),6-(8,8)]
    94       7.713576       7.713576       7.713576    6[1-(0),6-(1,6),6-(6,6)]
    95        7.80976        7.80976        7.80976    6[1-(0),6-(1,6),6-(6,6)]
    96        6.56597        6.56597        6.56597    6[6-(6,6),8-(48),8-(48)]
    97       4.676238       4.676238       4.676238    6[1-(0),6-(1,6),7-(6,48)]
    98       4.737532       4.737532       4.737532    6[1-(0),6-(1,7),6-(6,6)]
    99        3.65499        3.65499        3.65499    6[6-(1,6),6-(1,6),6-(6,6)]
   100       2.546046       2.546046       2.546046    6[1-(0),6-(1,7),6-(6,6)]
   101       2.575278       2.575278       2.575278    6[1-(0),6-(1,6),7-(6,48)]
   102       1.386181       1.386181       1.386181    6[6-(6,6),8-(0),8-(48,48)]
   103       0.380964       0.380964       0.380964    6[6-(1,6),6-(1,6),6-(8,8)]
   104       0.601621       0.601621       0.601621    6[1-(0),6-(1,6),6-(6,6)]
   105       9.109187       9.109187       9.109187    6[1-(0),6-(1,6),6-(6,6)]
   106       7.970067       7.970067       7.970067    6[6-(1,6),6-(1,6),6-(1,6,6)]
   107       7.739037       7.739037       7.739037    6[1-(0),6-(1,6),6-(6,6)]
   108       8.637697       8.637697       8.637697    6[1-(0),6-(1,6),6-(6,6)]
   109       6.953535       6.953535       6.953535    6[1-(0),6-(6,6),6-(6,6),6-(6,6)]
   110       7.121385       7.121385       7.121385    6[6-(1,6),6-(1,6),6-(1,6,6)]
   111       8.324627       8.324627       8.324627    6[1-(0),6-(1,6),6-(6,6)]
   112       8.431184       8.431184       8.431184    6[1-(0),6-(1,6),6-(6,6)]
   113       7.349586       7.349586       7.349586    6[6-(1,6),6-(1,6),6-(8,8)]
   114       6.135971       6.135971       6.135971    6[1-(0),6-(1,6),6-(6,6)]
   115       6.017155       6.017155       6.017155    6[1-(0),6-(1,6),6-(6,6)]
   116       7.457086       7.457086       7.457086    6[6-(6,6),8-(48),8-(48)]
   117        6.89507        6.89507        6.89507    6[6-(1,6),6-(1,6),6-(1,6,6)]
   118       5.904941       5.904941       5.904941    6[1-(0),6-(1,6),6-(6,6)]
   119       5.784239       5.784239       5.784239    6[1-(0),6-(1,6),6-(6,6)]
   120       6.707417       6.707417       6.707417    6[6-(1,6),6-(1,6),6-(8,8)]
   121       7.713576       7.713576       7.713576    6[1-(0),6-(1,6),6-(6,6)]
   122        7.80976        7.80976        7.80976    6[1-(0),6-(1,6),6-(6,6)]
   123        6.56597        6.56597        6.56597    6[6-(6,6),8-(48),8-(48)]
   124       4.676238       4.676238       4.676238    6[1-(0),6-(1,6),7-(6,48)]
   125       4.737532       4.737532       4.737532    6[1-(0),6-(1,7),6-(6,6)]
   126        3.65499        3.65499        3.65499    6[6-(1,6),6-(1,6),6-(6,6)]
   127       2.546046       2.546046       2.546046    6[1-(0),6-(1,7),6-(6,6)]
   128       2.575278       2.575278       2.575278    6[1-(0),6-(1,6),7-(6,48)]
   129       8.043619       8.043619       8.043619    6[6-(6,6),8-(0),8-(48,48)]
   130       9.048836       9.048836       9.048836    6[6-(1,6),6-(1,6),6-(8,8)]
   131       8.828179       8.828179       8.828179    6[1-(0),6-(1,6),6-(6,6)]
   132       0.320613       0.320613       0.320613    6[1-(0),6-(1,6),6-(6,6)]
   133       1.459733       1.459733       1.459733    6[6-(1,6),6-(1,6),6-(1,6,6)]
   134       1.690763       1.690763       1.690763    6[1-(0),6-(1,6),6-(6,6)]
   135       0.792103       0.792103       0.792103    6[1-(0),6-(1,6),6-(6,6)]
   136       2.476265       2.476265       2.476265    6[1-(0),6-(6,6),6-(6,6),6-(6,6)]
   137       2.308415       2.308415       2.308415    6[6-(1,6),6-(1,6),6-(1,6,6)]
   138       1.105173       1.105173       1.105173    6[1-(0),6-(1,6),6-(6,6)]
   139       0.998616       0.998616       0.998616    6[1-(0),6-(1,6),6-(6,6)]
   140       2.080214       2.080214       2.080214    6[6-(1,6),6-(1,6),6-(8,8)]
   141       3.293829       3.293829       3.293829    6[1-(0),6-(1,6),6-(6,6)]
   142       3.412645       3.412645       3.412645    6[1-(0),6-(1,6),6-(6,6)]
   143       1.972714       1.972714       1.972714    6[6-(6,6),8-(48),8-(48)]
   144        2.53473        2.53473        2.53473    6[6-(1,6),6-(1,6),6-(1,6,6)]
   145       3.524859       3.524859       3.524859    6[1-(0),6-(1,6),6-(6,6)]
   146       3.645561       3.645561       3.645561    6[1-(0),6-(1,6),6-(6,6)]
   147       2.722383       2.722383       2.722383    6[6-(1,6),6-(1,6),6-(8,8)]
   148       1.716224       1.716224       1.716224    6[1-(0),6-(1,6),6-(6,6)]
   149        1.62004        1.62004        1.62004    6[1-(0),6-(1,6),6-(6,6)]
   150        2.86383        2.86383        2.86383    6[6-(6,6),8-(48),8-(48)]
   151       4.753562       4.753562       4.753562    6[1-(0),6-(1,6),7-(6,48)]
   152       4.692268       4.692268       4.692268    6[1-(0),6-(1,7),6-(6,6)]
   153        5.77481        5.77481        5.77481    6[6-(1,6),6-(1,6),6-(6,6)]
   154       6.883754       6.883754       6.883754    6[1-(0),6-(1,7),6-(6,6)]
   155       6.854522       6.854522       6.854522    6[1-(0),6-(1,6),7-(6,48)]
   156       8.043619       8.043619       8.043619    6[6-(6,6),8-(0),8-(48,48)]
   157       9.048836       9.048836       9.048836    6[6-(1,6),6-(1,6),6-(8,8)]
   158       8.828179       8.828179       8.828179    6[1-(0),6-(1,6),6-(6,6)]
   159       0.320613       0.320613       0.320613    6[1-(0),6-(1,6),6-(6,6)]
   160       1.459733       1.459733       1.459733    6[6-(1,6),6-(1,6),6-(1,6,6)]
   161       1.690763       1.690763       1.690763    6[1-(0),6-(1,6),6-(6,6)]
   162       0.792103       0.792103       0.792103    6[1-(0),6-(1,6),6-(6,6)]
   163       2.476265       2.476265       2.476265    6[1-(0),6-(6,6),6-(6,6),6-(6,6)]
   164       2.308415       2.308415       2.308415    6[6-(1,6),6-(1,6),6-(1,6,6)]
   165       1.105173       1.105173       1.105173    6[1-(0),6-(1,6),6-(6,6)]
   166       0.998616       0.998616       0.998616    6[1-(0),6-(1,6),6-(6,6)]
   167       2.080214       2.080214       2.080214    6[6-(1,6),6-(1,6),6-(8,8)]
   168       3.293829       3.293829       3.293829    6[1-(0),6-(1,6),6-(6,6)]
   169       3.412645       3.412645       3.412645    6[1-(0),6-(1,6),6-(6,6)]
   170       1.972714       1.972714       1.972714    6[6-(6,6),8-(48),8-(48)]
   171        2.53473        2.53473        2.53473    6[6-(1,6),6-(1,6),6-(1,6,6)]
   172       3.524859       3.524859       3.524859    6[1-(0),6-(1,6),6-(6,6)]
   173       3.645561       3.645561       3.645561    6[1-(0),6-(1,6),6-(6,6)]
   174       2.722383       2.722383       2.722383    6[6-(1,6),6-(1,6),6-(8,8)]
   175       1.716224       1.716224       1.716224    6[1-(0),6-(1,6),6-(6,6)]
   176        1.62004        1.62004        1.62004    6[1-(0),6-(1,6),6-(6,6)]
   177        2.86383        2.86383        2.86383    6[6-(6,6),8-(48),8-(48)]
   178       4.753562       4.753562       4.753562    6[1-(0),6-(1,6),7-(6,48)]
   179       4.692268       4.692268       4.692268    6[1-(0),6-(1,7),6-(6,6)]
   180        5.77481        5.77481        5.77481    6[6-(1,6),6-(1,6),6-(6,6)]
   181       6.883754       6.883754       6.883754    6[1-(0),6-(1,7),6-(6,6)]
   182       6.854522       6.854522       6.854522    6[1-(0),6-(1,6),7-(6,48)]
   183        3.62953        3.62953        3.62953    7[6-(1,6),6-(1,6),48-(8,8,8)]
   184        3.62953        3.62953        3.62953    7[6-(1,6),6-(1,6),48-(8,8,8)]
   185        5.80027        5.80027        5.80027    7[6-(1,6),6-(1,6),48-(8,8,8)]
   186        5.80027        5.80027        5.80027    7[6-(1,6),6-(1,6),48-(8,8,8)]
   187       1.069339       1.069339       1.069339    8[6-(6,8),48-(7,8,8),48-(8,8,8,8,8)]
   188       2.528129       2.528129       2.528129    8[6-(6,8)]
   189       5.510775       5.510775       5.510775    8[6-(6,8),48-(7,8,8)]
   190       7.479717       7.479717       7.479717    8[6-(6,8),48-(8,8,8,8,8)]
   191       8.522653       8.522653       8.522653    8[6-(6,8),48-(8,8,8,8,8)]
   192       6.463185       6.463185       6.463185    8[6-(6,8),48-(7,8,8)]
   193       1.069339       1.069339       1.069339    8[6-(6,8),48-(7,8,8),48-(8,8,8,8,8)]
   194       2.528129       2.528129       2.528129    8[6-(6,8)]
   195       5.510775       5.510775       5.510775    8[6-(6,8),48-(7,8,8)]
   196       7.479717       7.479717       7.479717    8[6-(6,8),48-(8,8,8,8,8)]
   197       8.522653       8.522653       8.522653    8[6-(6,8),48-(8,8,8,8,8)]
   198       6.463185       6.463185       6.463185    8[6-(6,8),48-(7,8,8)]
   199       8.360461       8.360461       8.360461    8[6-(6,8),48-(7,8,8),48-(8,8,8,8,8)]
   200       6.901671       6.901671       6.901671    8[6-(6,8)]
   201       3.919025       3.919025       3.919025    8[6-(6,8),48-(7,8,8)]
   202       1.950083       1.950083       1.950083    8[6-(6,8),48-(8,8,8,8,8)]
   203       0.907147       0.907147       0.907147    8[6-(6,8),48-(8,8,8,8,8)]
   204       2.966615       2.966615       2.966615    8[6-(6,8),48-(7,8,8)]
   205       8.360461       8.360461       8.360461    8[6-(6,8),48-(7,8,8),48-(8,8,8,8,8)]
   206       6.901671       6.901671       6.901671    8[6-(6,8)]
   207       3.919025       3.919025       3.919025    8[6-(6,8),48-(7,8,8)]
   208       1.950083       1.950083       1.950083    8[6-(6,8),48-(8,8,8,8,8)]
   209       0.907147       0.907147       0.907147    8[6-(6,8),48-(8,8,8,8,8)]
   210       2.966615       2.966615       2.966615    8[6-(6,8),48-(7,8,8)]
