# Supplementary material for: A collection of forcefield precursors for metal–organic frameworks
Source: RSC Adv. 2019 Nov 13;9(63):36492–507. doi: 10.1039/c9ra07327b (PMC9075174; doi:10.1039/c9ra07327b)
Supplement: RA-009-C9RA07327B-s414 [file RA-009-C9RA07327B-s414.txt]

DAWWIJ_clean

12.170000    0.000000    0.000000
0.000000    13.601000    0.000000
0.000000    0.000000    17.400000

     1       2.588072       2.588072       2.588072    25[7-(6,6),7-(6,6),8-(6),8-(6),8-(6)]
     2       3.496928       3.496928       3.496928    25[7-(6,6),7-(6,6),8-(6),8-(6),8-(6)]
     3       9.581928       9.581928       9.581928    25[7-(6,6),7-(6,6),8-(6),8-(6),8-(6)]
     4       8.673072       8.673072       8.673072    25[7-(6,6),7-(6,6),8-(6),8-(6),8-(6)]
     5       9.581928       9.581928       9.581928    25[7-(6,6),7-(6,6),8-(6),8-(6),8-(6)]
     6       8.673072       8.673072       8.673072    25[7-(6,6),7-(6,6),8-(6),8-(6),8-(6)]
     7       2.588072       2.588072       2.588072    25[7-(6,6),7-(6,6),8-(6),8-(6),8-(6)]
     8       3.496928       3.496928       3.496928    25[7-(6,6),7-(6,6),8-(6),8-(6),8-(6)]
     9          6.085          6.085          6.085    25[7-(6,6),7-(6,6),8-(6),8-(6)]
    10            0.0            0.0            0.0    25[7-(6,6),7-(6,6),8-(6),8-(6)]
    11          6.085          6.085          6.085    25[7-(6,6),7-(6,6),8-(6),8-(6)]
    12            0.0            0.0            0.0    25[7-(6,6),7-(6,6),8-(6),8-(6)]
    13       0.142389       0.142389       0.142389    1[6-(7,7)]
    14       3.940646       3.940646       3.940646    1[6-(7,7)]
    15       2.429132       2.429132       2.429132    1[6-(1,6,7)]
    16       3.020594       3.020594       3.020594    1[6-(1,6,7)]
    17       5.942611       5.942611       5.942611    1[6-(7,7)]
    18       2.144354       2.144354       2.144354    1[6-(7,7)]
    19       3.655868       3.655868       3.655868    1[6-(1,6,7)]
    20       3.064406       3.064406       3.064406    1[6-(1,6,7)]
    21      12.027611      12.027611      12.027611    1[6-(7,7)]
    22       8.229354       8.229354       8.229354    1[6-(7,7)]
    23       9.740868       9.740868       9.740868    1[6-(1,6,7)]
    24       9.149406       9.149406       9.149406    1[6-(1,6,7)]
    25       6.227389       6.227389       6.227389    1[6-(7,7)]
    26      10.025646      10.025646      10.025646    1[6-(7,7)]
    27       8.514132       8.514132       8.514132    1[6-(1,6,7)]
    28       9.105594       9.105594       9.105594    1[6-(1,6,7)]
    29      12.027611      12.027611      12.027611    1[6-(7,7)]
    30       8.229354       8.229354       8.229354    1[6-(7,7)]
    31       9.740868       9.740868       9.740868    1[6-(1,6,7)]
    32       9.149406       9.149406       9.149406    1[6-(1,6,7)]
    33       6.227389       6.227389       6.227389    1[6-(7,7)]
    34      10.025646      10.025646      10.025646    1[6-(7,7)]
    35       8.514132       8.514132       8.514132    1[6-(1,6,7)]
    36       9.105594       9.105594       9.105594    1[6-(1,6,7)]
    37       0.142389       0.142389       0.142389    1[6-(7,7)]
    38       3.940646       3.940646       3.940646    1[6-(7,7)]
    39       2.429132       2.429132       2.429132    1[6-(1,6,7)]
    40       3.020594       3.020594       3.020594    1[6-(1,6,7)]
    41       5.942611       5.942611       5.942611    1[6-(7,7)]
    42       2.144354       2.144354       2.144354    1[6-(7,7)]
    43       3.655868       3.655868       3.655868    1[6-(1,6,7)]
    44       3.064406       3.064406       3.064406    1[6-(1,6,7)]
    45       0.963864       0.963864       0.963864    6[1-(0),7-(6,25),7-(7)]
    46        3.01816        3.01816        3.01816    6[1-(0),7-(6,25),7-(6,7)]
    47       2.982867       2.982867       2.982867    6[1-(0),1-(0),6-(7,7),7-(6,7)]
    48       4.361728       4.361728       4.361728    6[6-(1,1,7),7-(6,25),7-(6,25)]
    49       5.976687       5.976687       5.976687    6[6-(6,7),6-(8,8),7-(6,25)]
    50       6.518252       6.518252       6.518252    6[6-(6,7),8-(25),8-(25)]
    51       6.513384       6.513384       6.513384    6[6-(6,7),6-(8,8),7-(6,25)]
    52       7.881292       7.881292       7.881292    6[6-(6,7),8-(25),8-(25)]
    53       5.121136       5.121136       5.121136    6[1-(0),7-(6,25),7-(7)]
    54        3.06684        3.06684        3.06684    6[1-(0),7-(6,25),7-(6,7)]
    55       3.102133       3.102133       3.102133    6[1-(0),1-(0),6-(7,7),7-(6,7)]
    56       1.723272       1.723272       1.723272    6[6-(1,1,7),7-(6,25),7-(6,25)]
    57       0.108313       0.108313       0.108313    6[6-(6,7),6-(8,8),7-(6,25)]
    58      11.736748      11.736748      11.736748    6[6-(6,7),8-(25),8-(25)]
    59      11.741616      11.741616      11.741616    6[6-(6,7),6-(8,8),7-(6,25)]
    60      10.373708      10.373708      10.373708    6[6-(6,7),8-(25),8-(25)]
    61      11.206136      11.206136      11.206136    6[1-(0),7-(6,25),7-(7)]
    62        9.15184        9.15184        9.15184    6[1-(0),7-(6,25),7-(6,7)]
    63       9.187133       9.187133       9.187133    6[1-(0),1-(0),6-(7,7),7-(6,7)]
    64       7.808272       7.808272       7.808272    6[6-(1,1,7),7-(6,25),7-(6,25)]
    65       6.193313       6.193313       6.193313    6[6-(6,7),6-(8,8),7-(6,25)]
    66       5.651748       5.651748       5.651748    6[6-(6,7),8-(25),8-(25)]
    67       5.656616       5.656616       5.656616    6[6-(6,7),6-(8,8),7-(6,25)]
    68       4.288708       4.288708       4.288708    6[6-(6,7),8-(25),8-(25)]
    69       7.048864       7.048864       7.048864    6[1-(0),7-(6,25),7-(7)]
    70        9.10316        9.10316        9.10316    6[1-(0),7-(6,25),7-(6,7)]
    71       9.067867       9.067867       9.067867    6[1-(0),1-(0),6-(7,7),7-(6,7)]
    72      10.446728      10.446728      10.446728    6[6-(1,1,7),7-(6,25),7-(6,25)]
    73      12.061687      12.061687      12.061687    6[6-(6,7),6-(8,8),7-(6,25)]
    74       0.433252       0.433252       0.433252    6[6-(6,7),8-(25),8-(25)]
    75       0.428384       0.428384       0.428384    6[6-(6,7),6-(8,8),7-(6,25)]
    76       1.796292       1.796292       1.796292    6[6-(6,7),8-(25),8-(25)]
    77      11.206136      11.206136      11.206136    6[1-(0),7-(6,25),7-(7)]
    78        9.15184        9.15184        9.15184    6[1-(0),7-(6,25),7-(6,7)]
    79       9.187133       9.187133       9.187133    6[1-(0),1-(0),6-(7,7),7-(6,7)]
    80       7.808272       7.808272       7.808272    6[6-(1,1,7),7-(6,25),7-(6,25)]
    81       6.193313       6.193313       6.193313    6[6-(6,7),6-(8,8),7-(6,25)]
    82       5.651748       5.651748       5.651748    6[6-(6,7),8-(25),8-(25)]
    83       5.656616       5.656616       5.656616    6[6-(6,7),6-(8,8),7-(6,25)]
    84       4.288708       4.288708       4.288708    6[6-(6,7),8-(25),8-(25)]
    85       7.048864       7.048864       7.048864    6[1-(0),7-(6,25),7-(7)]
    86        9.10316        9.10316        9.10316    6[1-(0),7-(6,25),7-(6,7)]
    87       9.067867       9.067867       9.067867    6[1-(0),1-(0),6-(7,7),7-(6,7)]
    88      10.446728      10.446728      10.446728    6[6-(1,1,7),7-(6,25),7-(6,25)]
    89      12.061687      12.061687      12.061687    6[6-(6,7),6-(8,8),7-(6,25)]
    90       0.433252       0.433252       0.433252    6[6-(6,7),8-(25),8-(25)]
    91       0.428384       0.428384       0.428384    6[6-(6,7),6-(8,8),7-(6,25)]
    92       1.796292       1.796292       1.796292    6[6-(6,7),8-(25),8-(25)]
    93       0.963864       0.963864       0.963864    6[1-(0),7-(6,25),7-(7)]
    94        3.01816        3.01816        3.01816    6[1-(0),7-(6,25),7-(6,7)]
    95       2.982867       2.982867       2.982867    6[1-(0),1-(0),6-(7,7),7-(6,7)]
    96       4.361728       4.361728       4.361728    6[6-(1,1,7),7-(6,25),7-(6,25)]
    97       5.976687       5.976687       5.976687    6[6-(6,7),6-(8,8),7-(6,25)]
    98       6.518252       6.518252       6.518252    6[6-(6,7),8-(25),8-(25)]
    99       6.513384       6.513384       6.513384    6[6-(6,7),6-(8,8),7-(6,25)]
   100       7.881292       7.881292       7.881292    6[6-(6,7),8-(25),8-(25)]
   101       5.121136       5.121136       5.121136    6[1-(0),7-(6,25),7-(7)]
   102        3.06684        3.06684        3.06684    6[1-(0),7-(6,25),7-(6,7)]
   103       3.102133       3.102133       3.102133    6[1-(0),1-(0),6-(7,7),7-(6,7)]
   104       1.723272       1.723272       1.723272    6[6-(1,1,7),7-(6,25),7-(6,25)]
   105       0.108313       0.108313       0.108313    6[6-(6,7),6-(8,8),7-(6,25)]
   106      11.736748      11.736748      11.736748    6[6-(6,7),8-(25),8-(25)]
   107      11.741616      11.741616      11.741616    6[6-(6,7),6-(8,8),7-(6,25)]
   108      10.373708      10.373708      10.373708    6[6-(6,7),8-(25),8-(25)]
   109       2.406009       2.406009       2.406009    7[6-(1,1,6),6-(1,7),7-(6)]
   110       1.073394       1.073394       1.073394    7[6-(1,7),7-(6,6)]
   111       2.140703       2.140703       2.140703    7[6-(1,7),6-(1,7),25-(7,8,8,8)]
   112       4.603911       4.603911       4.603911    7[6-(6,6),6-(6,7),25-(7,8,8,8)]
   113       5.467981       5.467981       5.467981    7[6-(6,6),6-(6,7),25-(7,8,8)]
   114       3.678991       3.678991       3.678991    7[6-(1,1,6),6-(1,7),7-(6)]
   115       5.011606       5.011606       5.011606    7[6-(1,7),7-(6,6)]
   116       3.944297       3.944297       3.944297    7[6-(1,7),6-(1,7),25-(7,8,8,8)]
   117       1.481089       1.481089       1.481089    7[6-(6,6),6-(6,7),25-(7,8,8,8)]
   118       0.617019       0.617019       0.617019    7[6-(6,6),6-(6,7),25-(7,8,8)]
   119       9.763991       9.763991       9.763991    7[6-(1,1,6),6-(1,7),7-(6)]
   120      11.096606      11.096606      11.096606    7[6-(1,7),7-(6,6)]
   121      10.029297      10.029297      10.029297    7[6-(1,7),6-(1,7),25-(7,8,8,8)]
   122       7.566089       7.566089       7.566089    7[6-(6,6),6-(6,7),25-(7,8,8,8)]
   123       6.702019       6.702019       6.702019    7[6-(6,6),6-(6,7),25-(7,8,8)]
   124       8.491009       8.491009       8.491009    7[6-(1,1,6),6-(1,7),7-(6)]
   125       7.158394       7.158394       7.158394    7[6-(1,7),7-(6,6)]
   126       8.225703       8.225703       8.225703    7[6-(1,7),6-(1,7),25-(7,8,8,8)]
   127      10.688911      10.688911      10.688911    7[6-(6,6),6-(6,7),25-(7,8,8,8)]
   128      11.552981      11.552981      11.552981    7[6-(6,6),6-(6,7),25-(7,8,8)]
   129       9.763991       9.763991       9.763991    7[6-(1,1,6),6-(1,7),7-(6)]
   130      11.096606      11.096606      11.096606    7[6-(1,7),7-(6,6)]
   131      10.029297      10.029297      10.029297    7[6-(1,7),6-(1,7),25-(7,8,8,8)]
   132       7.566089       7.566089       7.566089    7[6-(6,6),6-(6,7),25-(7,8,8,8)]
   133       6.702019       6.702019       6.702019    7[6-(6,6),6-(6,7),25-(7,8,8)]
   134       8.491009       8.491009       8.491009    7[6-(1,1,6),6-(1,7),7-(6)]
   135       7.158394       7.158394       7.158394    7[6-(1,7),7-(6,6)]
   136       8.225703       8.225703       8.225703    7[6-(1,7),6-(1,7),25-(7,8,8,8)]
   137      10.688911      10.688911      10.688911    7[6-(6,6),6-(6,7),25-(7,8,8,8)]
   138      11.552981      11.552981      11.552981    7[6-(6,6),6-(6,7),25-(7,8,8)]
   139       2.406009       2.406009       2.406009    7[6-(1,1,6),6-(1,7),7-(6)]
   140       1.073394       1.073394       1.073394    7[6-(1,7),7-(6,6)]
   141       2.140703       2.140703       2.140703    7[6-(1,7),6-(1,7),25-(7,8,8,8)]
   142       4.603911       4.603911       4.603911    7[6-(6,6),6-(6,7),25-(7,8,8,8)]
   143       5.467981       5.467981       5.467981    7[6-(6,6),6-(6,7),25-(7,8,8)]
   144       3.678991       3.678991       3.678991    7[6-(1,1,6),6-(1,7),7-(6)]
   145       5.011606       5.011606       5.011606    7[6-(1,7),7-(6,6)]
   146       3.944297       3.944297       3.944297    7[6-(1,7),6-(1,7),25-(7,8,8,8)]
   147       1.481089       1.481089       1.481089    7[6-(6,6),6-(6,7),25-(7,8,8,8)]
   148       0.617019       0.617019       0.617019    7[6-(6,6),6-(6,7),25-(7,8,8)]
   149       5.674871       5.674871       5.674871    8[6-(6,8),25-(7,7,8,8)]
   150       7.732818       7.732818       7.732818    8[6-(6,8),25-(7,7,8,8)]
   151       7.929972       7.929972       7.929972    8[6-(6,8),25-(7,7,8)]
   152       8.910874       8.910874       8.910874    8[6-(6,8),25-(7,7,8,8)]
   153       0.410129       0.410129       0.410129    8[6-(6,8),25-(7,7,8,8)]
   154      10.522182      10.522182      10.522182    8[6-(6,8),25-(7,7,8,8)]
   155      10.325028      10.325028      10.325028    8[6-(6,8),25-(7,7,8)]
   156       9.344126       9.344126       9.344126    8[6-(6,8),25-(7,7,8,8)]
   157       6.495129       6.495129       6.495129    8[6-(6,8),25-(7,7,8,8)]
   158       4.437182       4.437182       4.437182    8[6-(6,8),25-(7,7,8,8)]
   159       4.240028       4.240028       4.240028    8[6-(6,8),25-(7,7,8)]
   160       3.259126       3.259126       3.259126    8[6-(6,8),25-(7,7,8,8)]
   161      11.759871      11.759871      11.759871    8[6-(6,8),25-(7,7,8,8)]
   162       1.647818       1.647818       1.647818    8[6-(6,8),25-(7,7,8,8)]
   163       1.844972       1.844972       1.844972    8[6-(6,8),25-(7,7,8)]
   164       2.825874       2.825874       2.825874    8[6-(6,8),25-(7,7,8,8)]
   165       6.495129       6.495129       6.495129    8[6-(6,8),25-(7,7,8,8)]
   166       4.437182       4.437182       4.437182    8[6-(6,8),25-(7,7,8,8)]
   167       4.240028       4.240028       4.240028    8[6-(6,8),25-(7,7,8)]
   168       3.259126       3.259126       3.259126    8[6-(6,8),25-(7,7,8,8)]
   169      11.759871      11.759871      11.759871    8[6-(6,8),25-(7,7,8,8)]
   170       1.647818       1.647818       1.647818    8[6-(6,8),25-(7,7,8,8)]
   171       1.844972       1.844972       1.844972    8[6-(6,8),25-(7,7,8)]
   172       2.825874       2.825874       2.825874    8[6-(6,8),25-(7,7,8,8)]
   173       5.674871       5.674871       5.674871    8[6-(6,8),25-(7,7,8,8)]
   174       7.732818       7.732818       7.732818    8[6-(6,8),25-(7,7,8,8)]
   175       7.929972       7.929972       7.929972    8[6-(6,8),25-(7,7,8)]
   176       8.910874       8.910874       8.910874    8[6-(6,8),25-(7,7,8,8)]
   177       0.410129       0.410129       0.410129    8[6-(6,8),25-(7,7,8,8)]
   178      10.522182      10.522182      10.522182    8[6-(6,8),25-(7,7,8,8)]
   179      10.325028      10.325028      10.325028    8[6-(6,8),25-(7,7,8)]
   180       9.344126       9.344126       9.344126    8[6-(6,8),25-(7,7,8,8)]
