# Supplementary material for: A collection of forcefield precursors for metal–organic frameworks
Source: RSC Adv. 2019 Nov 13;9(63):36492–507. doi: 10.1039/c9ra07327b (PMC9075174; doi:10.1039/c9ra07327b)
Supplement: RA-009-C9RA07327B-s415 [file RA-009-C9RA07327B-s415.txt]

DAXGUG_clean

7.545000    0.000000    0.000000
1.564132    9.557861    0.000000
3.165650    1.526845    13.492763

     1       8.036862       8.036862       8.036862    30[8-(6),8-(6),8-(6),8-(6)]
     2        4.23792        4.23792        4.23792    30[8-(6),8-(6),8-(6),8-(6)]
     3       2.696959       2.696959       2.696959    1[6-(6,6)]
     4       5.591745       5.591745       5.591745    1[6-(6,6)]
     5       3.765702       3.765702       3.765702    1[6-(6,6)]
     6       1.571865       1.571865       1.571865    1[6-(6,6)]
     7      10.186313      10.186313      10.186313    1[6-(6,6)]
     8      10.738076      10.738076      10.738076    1[6-(6,6)]
     9       8.078253       8.078253       8.078253    1[6-(6,6)]
    10       9.577823       9.577823       9.577823    1[6-(6,6)]
    11       6.683037       6.683037       6.683037    1[6-(6,6)]
    12        8.50908        8.50908        8.50908    1[6-(6,6)]
    13      10.702917      10.702917      10.702917    1[6-(6,6)]
    14       2.088469       2.088469       2.088469    1[6-(6,6)]
    15       1.536706       1.536706       1.536706    1[6-(6,6)]
    16       4.196529       4.196529       4.196529    1[6-(6,6)]
    17      10.134942      10.134942      10.134942    6[6-(1,6),6-(1,6),8-(6)]
    18       6.356671       6.356671       6.356671    6[6-(6,6),8-(0),8-(30)]
    19       9.364197       9.364197       9.364197    6[6-(6,6),8-(30),8-(30)]
    20       7.210872       7.210872       7.210872    6[6-(1,6),6-(6,6),6-(8,8)]
    21       3.567799       3.567799       3.567799    6[6-(6,6),8-(0),8-(30)]
    22       8.606897       8.606897       8.606897    6[6-(1,6),6-(6,6),6-(8,8)]
    23       9.294859       9.294859       9.294859    6[1-(0),6-(1,6),6-(6,6)]
    24      10.802458      10.802458      10.802458    6[6-(1,6),6-(1,6),6-(8,8)]
    25       6.540981       6.540981       6.540981    6[1-(0),6-(6,6),6-(6,8)]
    26      10.966017      10.966017      10.966017    6[1-(0),6-(1,6),6-(6,6)]
    27       7.250744       7.250744       7.250744    6[6-(1,6),6-(1,6),8-(6)]
    28       8.630572       8.630572       8.630572    6[1-(0),6-(1,6),6-(6,8)]
    29      10.302681      10.302681      10.302681    6[1-(0),6-(1,6),6-(6,6)]
    30      10.630006      10.630006      10.630006    6[1-(0),6-(1,6),6-(6,8)]
    31       9.973985       9.973985       9.973985    6[1-(0),6-(1,6),6-(6,8)]
    32        2.13984        2.13984        2.13984    6[6-(1,6),6-(1,6),8-(6)]
    33       5.918111       5.918111       5.918111    6[6-(6,6),8-(0),8-(30)]
    34       2.910585       2.910585       2.910585    6[6-(6,6),8-(30),8-(30)]
    35        5.06391        5.06391        5.06391    6[6-(1,6),6-(6,6),6-(8,8)]
    36       8.706983       8.706983       8.706983    6[6-(6,6),8-(0),8-(30)]
    37       3.667885       3.667885       3.667885    6[6-(1,6),6-(6,6),6-(8,8)]
    38       2.979923       2.979923       2.979923    6[1-(0),6-(1,6),6-(6,6)]
    39       1.472324       1.472324       1.472324    6[6-(1,6),6-(1,6),6-(8,8)]
    40       5.733801       5.733801       5.733801    6[1-(0),6-(6,6),6-(6,8)]
    41       1.308765       1.308765       1.308765    6[1-(0),6-(1,6),6-(6,6)]
    42       5.024038       5.024038       5.024038    6[6-(1,6),6-(1,6),8-(6)]
    43        3.64421        3.64421        3.64421    6[1-(0),6-(1,6),6-(6,8)]
    44       1.972101       1.972101       1.972101    6[1-(0),6-(1,6),6-(6,6)]
    45       1.644776       1.644776       1.644776    6[1-(0),6-(1,6),6-(6,8)]
    46       2.300797       2.300797       2.300797    6[1-(0),6-(1,6),6-(6,8)]
    47       8.736491       8.736491       8.736491    8[6-(6,8),30-(8,8,8)]
    48       6.175427       6.175427       6.175427    8[6-(6,8)]
    49       3.314958       3.314958       3.314958    8[6-(6,8)]
    50       5.763905       5.763905       5.763905    8[6-(6,8),30-(8,8,8)]
    51       4.085954       4.085954       4.085954    8[6-(6,8),30-(8,8,8)]
    52       3.068483       3.068483       3.068483    8[6-(6,8),30-(8,8,8)]
    53       6.509711       6.509711       6.509711    8[6-(6,6),6-(6,6)]
    54       3.538291       3.538291       3.538291    8[6-(6,8),30-(8,8,8)]
    55       6.099355       6.099355       6.099355    8[6-(6,8)]
    56       8.959824       8.959824       8.959824    8[6-(6,8)]
    57       6.510877       6.510877       6.510877    8[6-(6,8),30-(8,8,8)]
    58       8.188828       8.188828       8.188828    8[6-(6,8),30-(8,8,8)]
    59       9.206299       9.206299       9.206299    8[6-(6,8),30-(8,8,8)]
    60       5.765071       5.765071       5.765071    8[6-(6,6),6-(6,6)]
