# Supplementary material for: A collection of forcefield precursors for metal–organic frameworks
Source: RSC Adv. 2019 Nov 13;9(63):36492–507. doi: 10.1039/c9ra07327b (PMC9075174; doi:10.1039/c9ra07327b)
Supplement: RA-009-C9RA07327B-s416 [file RA-009-C9RA07327B-s416.txt]

DAXHIV_clean

12.078000    0.000000    0.000000
4.229004    11.323034    0.000000
-6.039045    0.000019    12.279992

     1            0.0            0.0            0.0    26[7-(7,7),7-(7,7),7-(7,7),7-(7,7),7-(7,7),7-(7,7)]
     2       2.353851       2.353851       2.353851    26[7-(7,7),7-(7,7),7-(7,7),8-(6),8-(6)]
     3      13.953153      13.953153      13.953153    26[7-(7,7),7-(7,7),7-(7,7),8-(6),8-(6)]
     4      11.336562      11.336562      11.336562    1[6-(6,6)]
     5      -1.615748      -1.615748      -1.615748    1[6-(6,6)]
     6        4.97039        4.97039        4.97039    1[6-(6,6)]
     7       5.844697       5.844697       5.844697    1[6-(6,6)]
     8      -1.068603      -1.068603      -1.068603    1[6-(6,6)]
     9      11.883707      11.883707      11.883707    1[6-(6,6)]
    10       5.297569       5.297569       5.297569    1[6-(6,6)]
    11       4.423262       4.423262       4.423262    1[6-(6,6)]
    12       7.618214       7.618214       7.618214    1[6-(6,6)]
    13      10.382479      10.382479      10.382479    1[6-(6,6)]
    14        8.68879        8.68879        8.68879    1[6-(6,6)]
    15       5.924525       5.924525       5.924525    1[6-(6,6)]
    16      12.137934      12.137934      12.137934    6[1-(0),6-(1,6),6-(6,6)]
    17       -3.33165       -3.33165       -3.33165    6[6-(1,6),6-(1,6),6-(7,7)]
    18      -2.190256      -2.190256      -2.190256    6[1-(0),6-(1,6),6-(6,6)]
    19      -3.710262      -3.710262      -3.710262    6[6-(6,6),7-(7),7-(7)]
    20       4.169021       4.169021       4.169021    6[1-(0),6-(1,6),6-(6,6)]
    21         7.5606         7.5606         7.5606    6[6-(1,6),6-(1,6),6-(7,7)]
    22        6.41921        6.41921        6.41921    6[1-(0),6-(1,6),6-(6,6)]
    23       7.939201       7.939201       7.939201    6[6-(6,6),7-(7),7-(7)]
    24      -1.869975      -1.869975      -1.869975    6[1-(0),6-(1,6),6-(6,6)]
    25      13.599609      13.599609      13.599609    6[6-(1,6),6-(1,6),6-(7,7)]
    26      12.458215      12.458215      12.458215    6[1-(0),6-(1,6),6-(6,6)]
    27      13.978221      13.978221      13.978221    6[6-(6,6),7-(7),7-(7)]
    28       6.098938       6.098938       6.098938    6[1-(0),6-(1,6),6-(6,6)]
    29       2.707359       2.707359       2.707359    6[6-(1,6),6-(1,6),6-(7,7)]
    30       3.848749       3.848749       3.848749    6[1-(0),6-(1,6),6-(6,6)]
    31       2.328758       2.328758       2.328758    6[6-(6,6),7-(7),7-(7)]
    32       7.832496       7.832496       7.832496    6[1-(0),6-(1,6),6-(6,6)]
    33        9.20922        9.20922        9.20922    6[6-(1,6),6-(1,6),6-(7,7)]
    34       9.473327       9.473327       9.473327    6[1-(0),6-(1,6),6-(6,6)]
    35      10.291868      10.291868      10.291868    6[6-(6,6),7-(7),7-(7)]
    36       8.474508       8.474508       8.474508    6[1-(0),6-(1,6),6-(6,6)]
    37       7.097784       7.097784       7.097784    6[6-(1,6),6-(1,6),6-(7,7)]
    38       6.833677       6.833677       6.833677    6[1-(0),6-(1,6),6-(6,6)]
    39       6.015136       6.015136       6.015136    6[6-(6,6),7-(7),7-(7)]
    40        8.15346        8.15346        8.15346    6[6-(8,8),8-(26),8-(26)]
    41       2.114499       2.114499       2.114499    6[6-(8,8),8-(26),8-(26)]
    42      -0.345549      -0.345549      -0.345549    7[6-(6,7),7-(7,26)]
    43      -4.651818      -4.651818      -4.651818    7[7-(6),7-(7,26),26-(7,7,7,7,7)]
    44      -3.861523      -3.861523      -3.861523    7[7-(6),7-(7,26),26-(7,7,8,8)]
    45      -3.230553      -3.230553      -3.230553    7[6-(6,7),7-(7,26)]
    46       4.574482       4.574482       4.574482    7[6-(6,7),7-(7,26)]
    47       8.880743       8.880743       8.880743    7[7-(6),7-(7,26),26-(7,7,7,7,7)]
    48       8.090448       8.090448       8.090448    7[7-(6),7-(7,26),26-(7,7,8,8)]
    49       7.459487       7.459487       7.459487    7[6-(6,7),7-(7,26)]
    50      10.613508      10.613508      10.613508    7[6-(6,7),7-(7,26)]
    51      14.919777      14.919777      14.919777    7[7-(6),7-(7,26),26-(7,7,7,7,7)]
    52      14.129482      14.129482      14.129482    7[7-(6),7-(7,26),26-(7,7,8,8)]
    53      13.498512      13.498512      13.498512    7[6-(6,7),7-(7,26)]
    54       5.693477       5.693477       5.693477    7[6-(6,7),7-(7,26)]
    55       1.387216       1.387216       1.387216    7[7-(6),7-(7,26),26-(7,7,7,7,7)]
    56       2.177511       2.177511       2.177511    7[7-(6),7-(7,26),26-(7,7,8,8)]
    57       2.808472       2.808472       2.808472    7[6-(6,7),7-(7,26)]
    58      10.177108      10.177108      10.177108    7[6-(6,7),7-(7,26)]
    59        11.4407        11.4407        11.4407    7[7-(6),7-(7,26),26-(7,7,7,7,7)]
    60      12.236009      12.236009      12.236009    7[7-(6),7-(7,26),26-(7,7,8,8)]
    61      11.574724      11.574724      11.574724    7[6-(6,7),7-(7,26)]
    62       6.129896       6.129896       6.129896    7[6-(6,7),7-(7,26)]
    63       4.866304       4.866304       4.866304    7[7-(6),7-(7,26),26-(7,7,7,7,7)]
    64       4.070995       4.070995       4.070995    7[7-(6),7-(7,26),26-(7,7,8,8)]
    65        4.73228        4.73228        4.73228    7[6-(6,7),7-(7,26)]
    66      -3.712917      -3.712917      -3.712917    8[6-(6,8),26-(7,7,7,8)]
    67       7.941841       7.941841       7.941841    8[6-(6,8),26-(7,7,7,8)]
    68       1.902876       1.902876       1.902876    8[6-(6,8),26-(7,7,7,8)]
    69       2.326118       2.326118       2.326118    8[6-(6,8),26-(7,7,7,8)]
