# Supplementary material for: A collection of forcefield precursors for metal–organic frameworks
Source: RSC Adv. 2019 Nov 13;9(63):36492–507. doi: 10.1039/c9ra07327b (PMC9075174; doi:10.1039/c9ra07327b)
Supplement: RA-009-C9RA07327B-s417 [file RA-009-C9RA07327B-s417.txt]

DAXHIV01_clean

12.011500    0.000000    0.000000
4.161370    11.364040    0.000000
-6.005831    0.000030    12.289815

     1            0.0            0.0            0.0    26[7-(7,7),7-(7,7),7-(7,7),7-(7,7),7-(7,7),7-(7,7)]
     2       2.357578       2.357578       2.357578    26[7-(7,7),7-(7,7),7-(7,7),8-(6),8-(6)]
     3      13.815292      13.815292      13.815292    26[7-(7,7),7-(7,7),7-(7,7),8-(6),8-(6)]
     4      11.245931      11.245931      11.245931    1[6-(6,6)]
     5      -1.568771      -1.568771      -1.568771    1[6-(6,6)]
     6       4.926846       4.926846       4.926846    1[6-(6,6)]
     7       5.730043       5.730043       5.730043    1[6-(6,6)]
     8      -1.078892      -1.078892      -1.078892    1[6-(6,6)]
     9       11.73581       11.73581       11.73581    1[6-(6,6)]
    10       5.240193       5.240193       5.240193    1[6-(6,6)]
    11       4.436996       4.436996       4.436996    1[6-(6,6)]
    12       7.591826       7.591826       7.591826    1[6-(6,6)]
    13      10.309881      10.309881      10.309881    1[6-(6,6)]
    14       8.581044       8.581044       8.581044    1[6-(6,6)]
    15       5.862989       5.862989       5.862989    1[6-(6,6)]
    16      12.034698      12.034698      12.034698    6[1-(0),6-(1,6),6-(6,6)]
    17      -3.308179      -3.308179      -3.308179    6[6-(1,6),6-(1,6),6-(7,7)]
    18      -2.159294      -2.159294      -2.159294    6[1-(0),6-(1,6),6-(6,6)]
    19      -3.643274      -3.643274      -3.643274    6[6-(6,6),7-(7),7-(7)]
    20       4.138083       4.138083       4.138083    6[1-(0),6-(1,6),6-(6,6)]
    21        7.46945        7.46945        7.46945    6[6-(1,6),6-(1,6),6-(7,7)]
    22       6.320573       6.320573       6.320573    6[1-(0),6-(1,6),6-(6,6)]
    23       7.804526       7.804526       7.804526    6[6-(6,6),7-(7),7-(7)]
    24      -1.867659      -1.867659      -1.867659    6[1-(0),6-(1,6),6-(6,6)]
    25      13.475218      13.475218      13.475218    6[6-(1,6),6-(1,6),6-(7,7)]
    26      12.326333      12.326333      12.326333    6[1-(0),6-(1,6),6-(6,6)]
    27      13.810313      13.810313      13.810313    6[6-(6,6),7-(7),7-(7)]
    28       6.028956       6.028956       6.028956    6[1-(0),6-(1,6),6-(6,6)]
    29       2.697589       2.697589       2.697589    6[6-(1,6),6-(1,6),6-(7,7)]
    30       3.846466       3.846466       3.846466    6[1-(0),6-(1,6),6-(6,6)]
    31       2.362513       2.362513       2.362513    6[6-(6,6),7-(7),7-(7)]
    32        7.80324        7.80324        7.80324    6[1-(0),6-(1,6),6-(6,6)]
    33       9.117606       9.117606       9.117606    6[6-(1,6),6-(1,6),6-(7,7)]
    34       9.403431       9.403431       9.403431    6[1-(0),6-(1,6),6-(6,6)]
    35      10.222219      10.222219      10.222219    6[6-(6,6),7-(7),7-(7)]
    36        8.36963        8.36963        8.36963    6[1-(0),6-(1,6),6-(6,6)]
    37       7.055264       7.055264       7.055264    6[6-(1,6),6-(1,6),6-(7,7)]
    38       6.769439       6.769439       6.769439    6[1-(0),6-(1,6),6-(6,6)]
    39       5.950651       5.950651       5.950651    6[6-(6,6),7-(7),7-(7)]
    40       8.086359       8.086359       8.086359    6[6-(8,8),8-(26),8-(26)]
    41        2.08068        2.08068        2.08068    6[6-(8,8),8-(26),8-(26)]
    42      -0.360539      -0.360539      -0.360539    7[6-(6,7),7-(7,26)]
    43      -4.606768      -4.606768      -4.606768    7[7-(6),7-(7,26),26-(7,7,7,7,7)]
    44      -3.798715      -3.798715      -3.798715    7[7-(6),7-(7,26),26-(7,7,8,8)]
    45       -3.17464       -3.17464       -3.17464    7[6-(6,7),7-(7,26)]
    46       4.521782       4.521782       4.521782    7[6-(6,7),7-(7,26)]
    47       8.767996       8.767996       8.767996    7[7-(6),7-(7,26),26-(7,7,7,7,7)]
    48       7.959943       7.959943       7.959943    7[7-(6),7-(7,26),26-(7,7,8,8)]
    49       7.335883       7.335883       7.335883    7[6-(6,7),7-(7,26)]
    50      10.527578      10.527578      10.527578    7[6-(6,7),7-(7,26)]
    51      14.773807      14.773807      14.773807    7[7-(6),7-(7,26),26-(7,7,7,7,7)]
    52      13.965754      13.965754      13.965754    7[7-(6),7-(7,26),26-(7,7,8,8)]
    53      13.341679      13.341679      13.341679    7[6-(6,7),7-(7,26)]
    54       5.645257       5.645257       5.645257    7[6-(6,7),7-(7,26)]
    55       1.399043       1.399043       1.399043    7[7-(6),7-(7,26),26-(7,7,7,7,7)]
    56       2.207096       2.207096       2.207096    7[7-(6),7-(7,26),26-(7,7,8,8)]
    57       2.831156       2.831156       2.831156    7[6-(6,7),7-(7,26)]
    58      10.091938      10.091938      10.091938    7[6-(6,7),7-(7,26)]
    59      11.367421      11.367421      11.367421    7[7-(6),7-(7,26),26-(7,7,7,7,7)]
    60      12.192281      12.192281      12.192281    7[7-(6),7-(7,26),26-(7,7,8,8)]
    61      11.502717      11.502717      11.502717    7[6-(6,7),7-(7,26)]
    62       6.080932       6.080932       6.080932    7[6-(6,7),7-(7,26)]
    63       4.805449       4.805449       4.805449    7[7-(6),7-(7,26),26-(7,7,7,7,7)]
    64       3.980589       3.980589       3.980589    7[7-(6),7-(7,26),26-(7,7,8,8)]
    65       4.670153       4.670153       4.670153    7[6-(6,7),7-(7,26)]
    66      -3.703936      -3.703936      -3.703936    8[6-(6,8),26-(7,7,7,8)]
    67       7.865162       7.865162       7.865162    8[6-(6,8),26-(7,7,7,8)]
    68       1.859475       1.859475       1.859475    8[6-(6,8),26-(7,7,7,8)]
    69       2.301877       2.301877       2.301877    8[6-(6,8),26-(7,7,7,8)]
