# Supplementary material for: A collection of forcefield precursors for metal–organic frameworks
Source: RSC Adv. 2019 Nov 13;9(63):36492–507. doi: 10.1039/c9ra07327b (PMC9075174; doi:10.1039/c9ra07327b)
Supplement: RA-009-C9RA07327B-s418 [file RA-009-C9RA07327B-s418.txt]

DAXHUH_clean

12.106000    0.000000    0.000000
4.279451    11.337205    0.000000
-6.053086    0.000032    12.313428

     1            0.0            0.0            0.0    26[7-(7,7),7-(7,7),7-(7,7),7-(7,7),7-(7,7),7-(7,7)]
     2        2.35942        2.35942        2.35942    26[7-(7,7),7-(7,7),7-(7,7),8-(6),8-(6)]
     3      14.026031      14.026031      14.026031    26[7-(7,7),7-(7,7),7-(7,7),8-(6),8-(6)]
     4      11.449837      11.449837      11.449837    1[6-(6,6)]
     5      -1.705294      -1.705294      -1.705294    1[6-(6,6)]
     6       4.935516       4.935516       4.935516    1[6-(6,6)]
     7       5.984641       5.984641       5.984641    1[6-(6,6)]
     8      -1.117472      -1.117472      -1.117472    1[6-(6,6)]
     9      12.037659      12.037659      12.037659    1[6-(6,6)]
    10       5.396849       5.396849       5.396849    1[6-(6,6)]
    11       4.347724       4.347724       4.347724    1[6-(6,6)]
    12       7.701665       7.701665       7.701665    1[6-(6,6)]
    13      10.414285      10.414285      10.414285    1[6-(6,6)]
    14       8.683786       8.683786       8.683786    1[6-(6,6)]
    15       5.971166       5.971166       5.971166    1[6-(6,6)]
    16      12.235613      12.235613      12.235613    6[1-(0),6-(1,6),6-(6,6)]
    17      -3.390107      -3.390107      -3.390107    6[6-(1,6),6-(1,6),6-(7,7)]
    18      -2.236096      -2.236096      -2.236096    6[1-(0),6-(1,6),6-(6,6)]
    19      -3.710473      -3.710473      -3.710473    6[6-(6,6),7-(7),7-(7)]
    20       4.149744       4.149744       4.149744    6[1-(0),6-(1,6),6-(6,6)]
    21       7.669454       7.669454       7.669454    6[6-(1,6),6-(1,6),6-(7,7)]
    22       6.515451       6.515451       6.515451    6[1-(0),6-(1,6),6-(6,6)]
    23       7.989799       7.989799       7.989799    6[6-(6,6),7-(7),7-(7)]
    24      -1.903248      -1.903248      -1.903248    6[1-(0),6-(1,6),6-(6,6)]
    25      13.722472      13.722472      13.722472    6[6-(1,6),6-(1,6),6-(7,7)]
    26      12.568461      12.568461      12.568461    6[1-(0),6-(1,6),6-(6,6)]
    27      14.042838      14.042838      14.042838    6[6-(6,6),7-(7),7-(7)]
    28       6.182621       6.182621       6.182621    6[1-(0),6-(1,6),6-(6,6)]
    29       2.662911       2.662911       2.662911    6[6-(1,6),6-(1,6),6-(7,7)]
    30       3.816914       3.816914       3.816914    6[1-(0),6-(1,6),6-(6,6)]
    31       2.342566       2.342566       2.342566    6[6-(6,6),7-(7),7-(7)]
    32       7.922117       7.922117       7.922117    6[1-(0),6-(1,6),6-(6,6)]
    33       9.212187       9.212187       9.212187    6[6-(1,6),6-(1,6),6-(7,7)]
    34       9.509012       9.509012       9.509012    6[1-(0),6-(1,6),6-(6,6)]
    35      10.339769      10.339769      10.339769    6[6-(6,6),7-(7),7-(7)]
    36       8.463334       8.463334       8.463334    6[1-(0),6-(1,6),6-(6,6)]
    37       7.173264       7.173264       7.173264    6[6-(1,6),6-(1,6),6-(7,7)]
    38       6.876439       6.876439       6.876439    6[1-(0),6-(1,6),6-(6,6)]
    39       6.045682       6.045682       6.045682    6[6-(6,6),7-(7),7-(7)]
    40       8.192645       8.192645       8.192645    6[6-(8,8),8-(26),8-(26)]
    41        2.13972        2.13972        2.13972    6[6-(8,8),8-(26),8-(26)]
    42      -0.307644      -0.307644      -0.307644    7[6-(6,7),7-(7,26)]
    43      -4.662638      -4.662638      -4.662638    7[7-(6),7-(7,26),26-(7,7,7,7,7)]
    44      -3.832561      -3.832561      -3.832561    7[7-(6),7-(7,26),26-(7,7,8,8)]
    45      -3.238862      -3.238862      -3.238862    7[6-(6,7),7-(7,26)]
    46       4.586961       4.586961       4.586961    7[6-(6,7),7-(7,26)]
    47       8.941938       8.941938       8.941938    7[7-(6),7-(7,26),26-(7,7,7,7,7)]
    48       8.111861       8.111861       8.111861    7[7-(6),7-(7,26),26-(7,7,8,8)]
    49       7.518179       7.518179       7.518179    7[6-(6,7),7-(7,26)]
    50      10.640009      10.640009      10.640009    7[6-(6,7),7-(7,26)]
    51      14.995003      14.995003      14.995003    7[7-(6),7-(7,26),26-(7,7,7,7,7)]
    52      14.164926      14.164926      14.164926    7[7-(6),7-(7,26),26-(7,7,8,8)]
    53      13.571227      13.571227      13.571227    7[6-(6,7),7-(7,26)]
    54       5.745404       5.745404       5.745404    7[6-(6,7),7-(7,26)]
    55       1.390427       1.390427       1.390427    7[7-(6),7-(7,26),26-(7,7,7,7,7)]
    56       2.220504       2.220504       2.220504    7[7-(6),7-(7,26),26-(7,7,8,8)]
    57       2.814186       2.814186       2.814186    7[6-(6,7),7-(7,26)]
    58        10.2216        10.2216        10.2216    7[6-(6,7),7-(7,26)]
    59      11.497185      11.497185      11.497185    7[7-(6),7-(7,26),26-(7,7,7,7,7)]
    60      12.287667      12.287667      12.287667    7[7-(6),7-(7,26),26-(7,7,8,8)]
    61      11.602997      11.602997      11.602997    7[6-(6,7),7-(7,26)]
    62       6.163851       6.163851       6.163851    7[6-(6,7),7-(7,26)]
    63       4.888266       4.888266       4.888266    7[7-(6),7-(7,26),26-(7,7,7,7,7)]
    64       4.097784       4.097784       4.097784    7[7-(6),7-(7,26),26-(7,7,8,8)]
    65       4.782454       4.782454       4.782454    7[6-(6,7),7-(7,26)]
    66       8.390461       8.390461       8.390461    8[6-(6,8),26-(7,7,7,8)]
    67       7.994837       7.994837       7.994837    8[6-(6,8),26-(7,7,7,8)]
    68       1.941904       1.941904       1.941904    8[6-(6,8),26-(7,7,7,8)]
    69       2.337528       2.337528       2.337528    8[6-(6,8),26-(7,7,7,8)]
