# Supplementary material for: A collection of forcefield precursors for metal–organic frameworks
Source: RSC Adv. 2019 Nov 13;9(63):36492–507. doi: 10.1039/c9ra07327b (PMC9075174; doi:10.1039/c9ra07327b)
Supplement: RA-009-C9RA07327B-s419 [file RA-009-C9RA07327B-s419.txt]

DAXHUH01_clean

11.950000    0.000000    0.000000
4.195659    11.364218    0.000000
2.097822    5.682103    12.252970

     1            0.0            0.0            0.0    26[7-(7,7),7-(7,7),7-(7,7),7-(7,7),7-(7,7),7-(7,7)]
     2      12.593368      12.593368      12.593368    26[7-(7,7),7-(7,7),7-(7,7),8-(6),8-(6)]
     3       3.552291       3.552291       3.552291    26[7-(7,7),7-(7,7),7-(7,7),8-(6),8-(6)]
     4       2.592995       2.592995       2.592995    1[6-(6,6)]
     5      15.536598      15.536598      15.536598    1[6-(6,6)]
     6      13.552655      13.552655      13.552655    1[6-(6,6)]
     7        4.80471        4.80471        4.80471    1[6-(6,6)]
     8      15.650486      15.650486      15.650486    1[6-(6,6)]
     9       2.706883       2.706883       2.706883    1[6-(6,6)]
    10       4.690826       4.690826       4.690826    1[6-(6,6)]
    11      13.438771      13.438771      13.438771    1[6-(6,6)]
    12      10.320012      10.320012      10.320012    1[6-(6,6)]
    13        6.71834        6.71834        6.71834    1[6-(6,6)]
    14       5.825647       5.825647       5.825647    1[6-(6,6)]
    15       9.427319       9.427319       9.427319    1[6-(6,6)]
    16       1.954627       1.954627       1.954627    6[1-(0),6-(1,6),6-(6,6)]
    17       17.10895       17.10895       17.10895    6[6-(1,6),6-(1,6),6-(7,7)]
    18      16.204504      16.204504      16.204504    6[1-(0),6-(1,6),6-(6,6)]
    19      16.978865      16.978865      16.978865    6[6-(6,6),7-(7),7-(7)]
    20      14.191024      14.191024      14.191024    6[1-(0),6-(1,6),6-(6,6)]
    21       3.232359       3.232359       3.232359    6[6-(1,6),6-(1,6),6-(7,7)]
    22       4.136805       4.136805       4.136805    6[1-(0),6-(1,6),6-(6,6)]
    23       3.362442       3.362442       3.362442    6[6-(6,6),7-(7),7-(7)]
    24      16.288854      16.288854      16.288854    6[1-(0),6-(1,6),6-(6,6)]
    25       1.134531       1.134531       1.134531    6[6-(1,6),6-(1,6),6-(7,7)]
    26       2.038977       2.038977       2.038977    6[1-(0),6-(1,6),6-(6,6)]
    27       1.264616       1.264616       1.264616    6[6-(6,6),7-(7),7-(7)]
    28       4.052457       4.052457       4.052457    6[1-(0),6-(1,6),6-(6,6)]
    29      15.011122      15.011122      15.011122    6[6-(1,6),6-(1,6),6-(7,7)]
    30      14.106676      14.106676      14.106676    6[1-(0),6-(1,6),6-(6,6)]
    31      14.881039      14.881039      14.881039    6[6-(6,6),7-(7),7-(7)]
    32        9.39857        9.39857        9.39857    6[1-(0),6-(1,6),6-(6,6)]
    33       8.573076       8.573076       8.573076    6[6-(1,6),6-(1,6),6-(7,7)]
    34       7.303473       7.303473       7.303473    6[1-(0),6-(1,6),6-(6,6)]
    35       9.041551       9.041551       9.041551    6[6-(6,6),7-(7),7-(7)]
    36       6.747089       6.747089       6.747089    6[1-(0),6-(1,6),6-(6,6)]
    37       7.572583       7.572583       7.572583    6[6-(1,6),6-(1,6),6-(7,7)]
    38       8.842186       8.842186       8.842186    6[1-(0),6-(1,6),6-(6,6)]
    39       7.104108       7.104108       7.104108    6[6-(6,6),7-(7),7-(7)]
    40       8.072822       8.072822       8.072822    6[6-(8,8),8-(26),8-(26)]
    41      10.170659      10.170659      10.170659    6[6-(8,8),8-(26),8-(26)]
    42       5.998413       5.998413       5.998413    7[6-(6,7),7-(7,26)]
    43      17.402575      17.402575      17.402575    7[7-(6),7-(7,26),26-(7,7,7,7,7)]
    44      16.107475      16.107475      16.107475    7[7-(6),7-(7,26),26-(7,7,8,8)]
    45      15.827544      15.827544      15.827544    7[6-(6,7),7-(7,26)]
    46      14.342894      14.342894      14.342894    7[6-(6,7),7-(7,26)]
    47        2.93873        2.93873        2.93873    7[7-(6),7-(7,26),26-(7,7,7,7,7)]
    48        4.23383        4.23383        4.23383    7[7-(6),7-(7,26),26-(7,7,8,8)]
    49       4.513763       4.513763       4.513763    7[6-(6,7),7-(7,26)]
    50      12.245068      12.245068      12.245068    7[6-(6,7),7-(7,26)]
    51       0.840906       0.840906       0.840906    7[7-(6),7-(7,26),26-(7,7,7,7,7)]
    52       2.136006       2.136006       2.136006    7[7-(6),7-(7,26),26-(7,7,8,8)]
    53       2.415937       2.415937       2.415937    7[6-(6,7),7-(7,26)]
    54       3.900587       3.900587       3.900587    7[6-(6,7),7-(7,26)]
    55      15.304751      15.304751      15.304751    7[7-(6),7-(7,26),26-(7,7,7,7,7)]
    56      14.009651      14.009651      14.009651    7[7-(6),7-(7,26),26-(7,7,8,8)]
    57      13.729718      13.729718      13.729718    7[6-(6,7),7-(7,26)]
    58       10.37039       10.37039       10.37039    7[6-(6,7),7-(7,26)]
    59      10.314148      10.314148      10.314148    7[7-(6),7-(7,26),26-(7,7,7,7,7)]
    60       9.088417       9.088417       9.088417    7[7-(6),7-(7,26),26-(7,7,8,8)]
    61       8.261365       8.261365       8.261365    7[6-(6,7),7-(7,26)]
    62       5.775269       5.775269       5.775269    7[6-(6,7),7-(7,26)]
    63       5.831511       5.831511       5.831511    7[7-(6),7-(7,26),26-(7,7,7,7,7)]
    64       7.057242       7.057242       7.057242    7[7-(6),7-(7,26),26-(7,7,8,8)]
    65       7.884294       7.884294       7.884294    7[6-(6,7),7-(7,26)]
    66       9.017665       9.017665       9.017665    8[6-(6,8),26-(7,7,7,8)]
    67       7.127981       7.127981       7.127981    8[6-(6,8),26-(7,7,7,8)]
    68       9.225816       9.225816       9.225816    8[6-(6,8),26-(7,7,7,8)]
    69        11.1155        11.1155        11.1155    8[6-(6,8),26-(7,7,7,8)]
