# Supplementary material for: A collection of forcefield precursors for metal–organic frameworks
Source: RSC Adv. 2019 Nov 13;9(63):36492–507. doi: 10.1039/c9ra07327b (PMC9075174; doi:10.1039/c9ra07327b)
Supplement: RA-009-C9RA07327B-s420 [file RA-009-C9RA07327B-s420.txt]

DAXKOE_charged

10.114900    0.000000    0.000000
-4.319170    9.146364    0.000000
-1.778098    -2.806053    10.975269

     1       0.476306       0.476306       0.476306    49[7-(6,6),7-(6,6),8-(6),8-(6),8-(6),8-(6)]
     2       3.541326       3.541326       3.541326    49[7-(6,6),7-(6,6),8-(6),8-(6),8-(6),8-(6)]
     3      -0.171594      -0.171594      -0.171594    1[6-(6,7)]
     4       2.545249       2.545249       2.545249    1[6-(6,7)]
     5      -2.005787      -2.005787      -2.005787    1[6-(6,7)]
     6      -0.095246      -0.095246      -0.095246    1[6-(6,7)]
     7       4.189226       4.189226       4.189226    1[6-(6,7)]
     8       1.472383       1.472383       1.472383    1[6-(6,7)]
     9       6.023419       6.023419       6.023419    1[6-(6,7)]
    10       4.112878       4.112878       4.112878    1[6-(6,7)]
    11      -0.161305      -0.161305      -0.161305    6[1-(0),6-(6,7),7-(6)]
    12       2.681765       2.681765       2.681765    6[1-(0),6-(6,7),7-(6,49)]
    13       1.898845       1.898845       1.898845    6[6-(1,7),6-(8,8),7-(6,49)]
    14      -0.017215      -0.017215      -0.017215    6[6-(1,7),6-(8,8),7-(6)]
    15       0.098045       0.098045       0.098045    6[6-(6,7),8-(0),8-(49)]
    16       2.767258       2.767258       2.767258    6[6-(6,7),8-(0),8-(49)]
    17      -2.789742      -2.789742      -2.789742    6[1-(0),6-(6,7),7-(6)]
    18       0.764188       0.764188       0.764188    6[1-(0),6-(6,7),7-(6,49)]
    19       1.480891       1.480891       1.480891    6[6-(1,7),6-(8,8),7-(6,49)]
    20      -2.296026      -2.296026      -2.296026    6[6-(1,7),6-(8,8),7-(6)]
    21      -2.440154      -2.440154      -2.440154    6[6-(6,7),8-(0),8-(49)]
    22        0.90982        0.90982        0.90982    6[6-(6,7),8-(0),8-(49)]
    23       4.178937       4.178937       4.178937    6[1-(0),6-(6,7),7-(6)]
    24       1.335867       1.335867       1.335867    6[1-(0),6-(6,7),7-(6,49)]
    25       2.118787       2.118787       2.118787    6[6-(1,7),6-(8,8),7-(6,49)]
    26       4.034847       4.034847       4.034847    6[6-(1,7),6-(8,8),7-(6)]
    27       3.919587       3.919587       3.919587    6[6-(6,7),8-(0),8-(49)]
    28       1.250374       1.250374       1.250374    6[6-(6,7),8-(0),8-(49)]
    29       6.807374       6.807374       6.807374    6[1-(0),6-(6,7),7-(6)]
    30       3.253444       3.253444       3.253444    6[1-(0),6-(6,7),7-(6,49)]
    31       2.536741       2.536741       2.536741    6[6-(1,7),6-(8,8),7-(6,49)]
    32       6.313658       6.313658       6.313658    6[6-(1,7),6-(8,8),7-(6)]
    33       6.457786       6.457786       6.457786    6[6-(6,7),8-(0),8-(49)]
    34       3.107812       3.107812       3.107812    6[6-(6,7),8-(0),8-(49)]
    35      -0.027349      -0.027349      -0.027349    7[6-(1,6),6-(6,6)]
    36       1.926254       1.926254       1.926254    7[6-(1,6),6-(6,6),49-(7,8,8,8,8)]
    37      -1.148487      -1.148487      -1.148487    7[6-(1,6),6-(6,6)]
    38       1.315601       1.315601       1.315601    7[6-(1,6),6-(6,6),49-(7,8,8,8,8)]
    39       4.044981       4.044981       4.044981    7[6-(1,6),6-(6,6)]
    40       2.091378       2.091378       2.091378    7[6-(1,6),6-(6,6),49-(7,8,8,8,8)]
    41       5.166119       5.166119       5.166119    7[6-(1,6),6-(6,6)]
    42       2.702031       2.702031       2.702031    7[6-(1,6),6-(6,6),49-(7,8,8,8,8)]
    43       0.216652       0.216652       0.216652    8[6-(6,8),49-(7,7,8,8,8)]
    44        4.36171        4.36171        4.36171    8[6-(6,8)]
    45       3.500537       3.500537       3.500537    8[6-(6,8),49-(7,7,8,8,8)]
    46       2.713109       2.713109       2.713109    8[6-(6,8)]
    47      -1.440986      -1.440986      -1.440986    8[6-(6,8),49-(7,7,8,8,8)]
    48       6.621715       6.621715       6.621715    8[6-(6,8)]
    49       1.587904       1.587904       1.587904    8[6-(6,8),49-(7,7,8,8,8)]
    50      -0.159002      -0.159002      -0.159002    8[6-(6,8)]
    51        3.80098        3.80098        3.80098    8[6-(6,8),49-(7,7,8,8,8)]
    52      -0.344078      -0.344078      -0.344078    8[6-(6,8)]
    53       0.517095       0.517095       0.517095    8[6-(6,8),49-(7,7,8,8,8)]
    54       1.304523       1.304523       1.304523    8[6-(6,8)]
    55       5.458618       5.458618       5.458618    8[6-(6,8),49-(7,7,8,8,8)]
    56      -2.604083      -2.604083      -2.604083    8[6-(6,8)]
    57       2.429728       2.429728       2.429728    8[6-(6,8),49-(7,7,8,8,8)]
    58       4.176634       4.176634       4.176634    8[6-(6,8)]
