# Supplementary material for: A collection of forcefield precursors for metal–organic frameworks
Source: RSC Adv. 2019 Nov 13;9(63):36492–507. doi: 10.1039/c9ra07327b (PMC9075174; doi:10.1039/c9ra07327b)
Supplement: RA-009-C9RA07327B-s421 [file RA-009-C9RA07327B-s421.txt]

DAXNOG_clean

7.989000    0.000000    0.000000
-1.564401    8.815466    0.000000
-1.564401    -2.335797    8.500382

     1       3.385981       3.385981       3.385981    30[8-(6),8-(6),8-(6),8-(6)]
     2       1.474217       1.474217       1.474217    30[8-(6),8-(6),8-(6),8-(6)]
     3       4.940708       4.940708       4.940708    1[6-(6,6)]
     4      -1.510532      -1.510532      -1.510532    1[6-(6,6)]
     5       -0.08051       -0.08051       -0.08051    1[6-(6,6)]
     6        6.37073        6.37073        6.37073    1[6-(6,6)]
     7       -0.08051       -0.08051       -0.08051    1[6-(6,6)]
     8        6.37073        6.37073        6.37073    1[6-(6,6)]
     9       4.940708       4.940708       4.940708    1[6-(6,6)]
    10      -1.510532      -1.510532      -1.510532    1[6-(6,6)]
    11       4.780418       4.780418       4.780418    6[6-(1,6),6-(1,6),6-(8,8)]
    12       5.875358       5.875358       5.875358    6[1-(0),6-(1,6),6-(6,6)]
    13      -1.860816      -1.860816      -1.860816    6[1-(0),6-(1,6),6-(6,6)]
    14       3.855895       3.855895       3.855895    6[6-(6,6),8-(30),8-(30)]
    15        0.07978        0.07978        0.07978    6[6-(1,6),6-(1,6),6-(8,8)]
    16       -1.01516       -1.01516       -1.01516    6[1-(0),6-(1,6),6-(6,6)]
    17       6.721014       6.721014       6.721014    6[1-(0),6-(1,6),6-(6,6)]
    18       1.004303       1.004303       1.004303    6[6-(6,6),8-(30),8-(30)]
    19        0.07978        0.07978        0.07978    6[6-(1,6),6-(1,6),6-(8,8)]
    20       -1.01516       -1.01516       -1.01516    6[1-(0),6-(1,6),6-(6,6)]
    21       6.721014       6.721014       6.721014    6[1-(0),6-(1,6),6-(6,6)]
    22       1.004303       1.004303       1.004303    6[6-(6,6),8-(30),8-(30)]
    23       4.780418       4.780418       4.780418    6[6-(1,6),6-(1,6),6-(8,8)]
    24       5.875358       5.875358       5.875358    6[1-(0),6-(1,6),6-(6,6)]
    25      -1.860816      -1.860816      -1.860816    6[1-(0),6-(1,6),6-(6,6)]
    26       3.855895       3.855895       3.855895    6[6-(6,6),8-(30),8-(30)]
    27       4.230482       4.230482       4.230482    8[6-(6,8),30-(8,8,8)]
    28       2.079864       2.079864       2.079864    8[6-(6,8),30-(8,8,8)]
    29       0.629716       0.629716       0.629716    8[6-(6,8),30-(8,8,8)]
    30       2.780334       2.780334       2.780334    8[6-(6,8),30-(8,8,8)]
    31       0.629716       0.629716       0.629716    8[6-(6,8),30-(8,8,8)]
    32       2.780334       2.780334       2.780334    8[6-(6,8),30-(8,8,8)]
    33       4.230482       4.230482       4.230482    8[6-(6,8),30-(8,8,8)]
    34       2.079864       2.079864       2.079864    8[6-(6,8),30-(8,8,8)]
