# Supplementary material for: A collection of forcefield precursors for metal–organic frameworks
Source: RSC Adv. 2019 Nov 13;9(63):36492–507. doi: 10.1039/c9ra07327b (PMC9075174; doi:10.1039/c9ra07327b)
Supplement: RA-009-C9RA07327B-s422 [file RA-009-C9RA07327B-s422.txt]

DAYYIN_clean

9.562300    0.000000    0.000000
0.000000    24.330200    0.000000
0.000000    -0.662278    24.602188

     1       9.160779       9.160779       9.160779    27[7-(6,6),7-(6,6),7-(6,6),7-(6,6)]
     2        7.30684        7.30684        7.30684    27[7-(6,6),7-(6,6),7-(6,6),7-(6,6)]
     3        5.26615        5.26615        5.26615    27[7-(6,6),7-(6,6),7-(6,6),7-(6,6)]
     4        7.81785        7.81785        7.81785    27[7-(6,6),7-(6,6),7-(6,6),7-(6,6)]
     5       2.580578       2.580578       2.580578    27[7-(6,6),7-(6,6),7-(6,6),7-(6,6)]
     6       4.379629       4.379629       4.379629    27[7-(6,6),7-(6,6),7-(6,6),7-(6,6)]
     7        2.52569        2.52569        2.52569    27[7-(6,6),7-(6,6),7-(6,6),7-(6,6)]
     8          0.485          0.485          0.485    27[7-(6,6),7-(6,6),7-(6,6),7-(6,6)]
     9         3.0367         3.0367         3.0367    27[7-(6,6),7-(6,6),7-(6,6),7-(6,6)]
    10       7.361728       7.361728       7.361728    27[7-(6,6),7-(6,6),7-(6,6),7-(6,6)]
    11       0.401521       0.401521       0.401521    27[7-(6,6),7-(6,6),7-(6,6),7-(6,6)]
    12        2.25546        2.25546        2.25546    27[7-(6,6),7-(6,6),7-(6,6),7-(6,6)]
    13        4.29615        4.29615        4.29615    27[7-(6,6),7-(6,6),7-(6,6),7-(6,6)]
    14        1.74445        1.74445        1.74445    27[7-(6,6),7-(6,6),7-(6,6),7-(6,6)]
    15       6.981722       6.981722       6.981722    27[7-(6,6),7-(6,6),7-(6,6),7-(6,6)]
    16       5.182671       5.182671       5.182671    27[7-(6,6),7-(6,6),7-(6,6),7-(6,6)]
    17        7.03661        7.03661        7.03661    27[7-(6,6),7-(6,6),7-(6,6),7-(6,6)]
    18         9.0773         9.0773         9.0773    27[7-(6,6),7-(6,6),7-(6,6),7-(6,6)]
    19         6.5256         6.5256         6.5256    27[7-(6,6),7-(6,6),7-(6,6),7-(6,6)]
    20       2.200572       2.200572       2.200572    27[7-(6,6),7-(6,6),7-(6,6),7-(6,6)]
    21       6.332155       6.332155       6.332155    1[6-(7,7)]
    22       6.827482       6.827482       6.827482    1[6-(6,7)]
    23       8.787754       8.787754       8.787754    1[6-(6,7)]
    24       8.429167       8.429167       8.429167    1[6-(7,7)]
    25       7.771281       7.771281       7.771281    1[6-(6,7)]
    26       8.427255       8.427255       8.427255    1[6-(6,7)]
    27       5.310901       5.310901       5.310901    1[6-(7,7)]
    28        2.85339        2.85339        2.85339    1[6-(6,7)]
    29       4.886335       4.886335       4.886335    1[6-(6,7)]
    30       0.655974       0.655974       0.655974    1[6-(7,7)]
    31      -0.017212      -0.017212      -0.017212    1[6-(6,7)]
    32       7.526486       7.526486       7.526486    1[6-(6,7)]
    33       5.366363       5.366363       5.366363    1[6-(7,7)]
    34       7.724426       7.724426       7.724426    1[6-(6,7)]
    35       8.526703       8.526703       8.526703    1[6-(6,7)]
    36       7.993127       7.993127       7.993127    1[6-(7,7)]
    37        7.53318        7.53318        7.53318    1[6-(6,7)]
    38       5.555696       5.555696       5.555696    1[6-(6,7)]
    39       6.728991       6.728991       6.728991    1[6-(7,7)]
    40       4.579385       4.579385       4.579385    1[6-(6,7)]
    41       3.053242       3.053242       3.053242    1[6-(6,7)]
    42       0.257226       0.257226       0.257226    1[6-(7,7)]
    43       1.414264       1.414264       1.414264    1[6-(6,7)]
    44       9.218057       9.218057       9.218057    1[6-(6,7)]
    45       7.595335       7.595335       7.595335    1[6-(7,7)]
    46       1.529012       1.529012       1.529012    1[6-(6,7)]
    47       0.911287       0.911287       0.911287    1[6-(6,7)]
    48       8.184373       8.184373       8.184373    1[6-(7,7)]
    49       6.171508       6.171508       6.171508    1[6-(6,7)]
    50       6.286256       6.286256       6.286256    1[6-(6,7)]
    51       1.551005       1.551005       1.551005    1[6-(7,7)]
    52       2.046332       2.046332       2.046332    1[6-(6,7)]
    53       4.006604       4.006604       4.006604    1[6-(6,7)]
    54       3.648017       3.648017       3.648017    1[6-(7,7)]
    55       2.990131       2.990131       2.990131    1[6-(6,7)]
    56       3.646105       3.646105       3.646105    1[6-(6,7)]
    57       0.529751       0.529751       0.529751    1[6-(7,7)]
    58        7.63454        7.63454        7.63454    1[6-(6,7)]
    59       0.105185       0.105185       0.105185    1[6-(6,7)]
    60       5.437124       5.437124       5.437124    1[6-(7,7)]
    61       4.763938       4.763938       4.763938    1[6-(6,7)]
    62       2.745336       2.745336       2.745336    1[6-(6,7)]
    63       0.585213       0.585213       0.585213    1[6-(7,7)]
    64       2.943276       2.943276       2.943276    1[6-(6,7)]
    65       3.745553       3.745553       3.745553    1[6-(6,7)]
    66       3.211977       3.211977       3.211977    1[6-(7,7)]
    67        2.75203        2.75203        2.75203    1[6-(6,7)]
    68       0.774546       0.774546       0.774546    1[6-(6,7)]
    69       1.947841       1.947841       1.947841    1[6-(7,7)]
    70       9.360535       9.360535       9.360535    1[6-(6,7)]
    71       7.834392       7.834392       7.834392    1[6-(6,7)]
    72       5.038376       5.038376       5.038376    1[6-(7,7)]
    73       6.195414       6.195414       6.195414    1[6-(6,7)]
    74       4.436907       4.436907       4.436907    1[6-(6,7)]
    75       2.814185       2.814185       2.814185    1[6-(7,7)]
    76       6.310162       6.310162       6.310162    1[6-(6,7)]
    77       5.692437       5.692437       5.692437    1[6-(6,7)]
    78       3.403223       3.403223       3.403223    1[6-(7,7)]
    79       1.390358       1.390358       1.390358    1[6-(6,7)]
    80       1.505106       1.505106       1.505106    1[6-(6,7)]
    81       3.230145       3.230145       3.230145    1[6-(7,7)]
    82       2.734818       2.734818       2.734818    1[6-(6,7)]
    83       0.774546       0.774546       0.774546    1[6-(6,7)]
    84       1.133133       1.133133       1.133133    1[6-(7,7)]
    85       1.791019       1.791019       1.791019    1[6-(6,7)]
    86       1.135045       1.135045       1.135045    1[6-(6,7)]
    87       4.251399       4.251399       4.251399    1[6-(7,7)]
    88        6.70891        6.70891        6.70891    1[6-(6,7)]
    89       4.675965       4.675965       4.675965    1[6-(6,7)]
    90       8.906326       8.906326       8.906326    1[6-(7,7)]
    91       0.017212       0.017212       0.017212    1[6-(6,7)]
    92       2.035814       2.035814       2.035814    1[6-(6,7)]
    93       4.195937       4.195937       4.195937    1[6-(7,7)]
    94       1.837874       1.837874       1.837874    1[6-(6,7)]
    95       1.035597       1.035597       1.035597    1[6-(6,7)]
    96       1.569173       1.569173       1.569173    1[6-(7,7)]
    97        2.02912        2.02912        2.02912    1[6-(6,7)]
    98       4.006604       4.006604       4.006604    1[6-(6,7)]
    99       2.833309       2.833309       2.833309    1[6-(7,7)]
   100       4.982915       4.982915       4.982915    1[6-(6,7)]
   101       6.509058       6.509058       6.509058    1[6-(6,7)]
   102       9.305074       9.305074       9.305074    1[6-(7,7)]
   103       8.148036       8.148036       8.148036    1[6-(6,7)]
   104       0.344243       0.344243       0.344243    1[6-(6,7)]
   105       1.966965       1.966965       1.966965    1[6-(7,7)]
   106       8.033288       8.033288       8.033288    1[6-(6,7)]
   107       8.651013       8.651013       8.651013    1[6-(6,7)]
   108       1.377927       1.377927       1.377927    1[6-(7,7)]
   109       3.390792       3.390792       3.390792    1[6-(6,7)]
   110       3.276044       3.276044       3.276044    1[6-(6,7)]
   111       8.011295       8.011295       8.011295    1[6-(7,7)]
   112       7.515968       7.515968       7.515968    1[6-(6,7)]
   113       5.555696       5.555696       5.555696    1[6-(6,7)]
   114       5.914283       5.914283       5.914283    1[6-(7,7)]
   115       6.572169       6.572169       6.572169    1[6-(6,7)]
   116       5.916195       5.916195       5.916195    1[6-(6,7)]
   117       9.032549       9.032549       9.032549    1[6-(7,7)]
   118        1.92776        1.92776        1.92776    1[6-(6,7)]
   119       9.457115       9.457115       9.457115    1[6-(6,7)]
   120       4.125176       4.125176       4.125176    1[6-(7,7)]
   121       4.798362       4.798362       4.798362    1[6-(6,7)]
   122       6.816964       6.816964       6.816964    1[6-(6,7)]
   123       8.977087       8.977087       8.977087    1[6-(7,7)]
   124       6.619024       6.619024       6.619024    1[6-(6,7)]
   125       5.816747       5.816747       5.816747    1[6-(6,7)]
   126       6.350323       6.350323       6.350323    1[6-(7,7)]
   127        6.81027        6.81027        6.81027    1[6-(6,7)]
   128       8.787754       8.787754       8.787754    1[6-(6,7)]
   129       7.614459       7.614459       7.614459    1[6-(7,7)]
   130       0.201765       0.201765       0.201765    1[6-(6,7)]
   131       1.727908       1.727908       1.727908    1[6-(6,7)]
   132       4.523924       4.523924       4.523924    1[6-(7,7)]
   133       3.366886       3.366886       3.366886    1[6-(6,7)]
   134       5.125393       5.125393       5.125393    1[6-(6,7)]
   135       6.748115       6.748115       6.748115    1[6-(7,7)]
   136       3.252138       3.252138       3.252138    1[6-(6,7)]
   137       3.869863       3.869863       3.869863    1[6-(6,7)]
   138       6.159077       6.159077       6.159077    1[6-(7,7)]
   139       8.171942       8.171942       8.171942    1[6-(6,7)]
   140       8.057194       8.057194       8.057194    1[6-(6,7)]
   141       6.718472       6.718472       6.718472    6[1-(0),7-(6,27),7-(6,27)]
   142       6.968048       6.968048       6.968048    6[1-(0),6-(1,7),7-(6,27)]
   143       8.057194       8.057194       8.057194    6[1-(0),6-(1,7),7-(6,27)]
   144       8.338326       8.338326       8.338326    6[1-(0),7-(6,27),7-(6,27)]
   145       7.980696       7.980696       7.980696    6[1-(0),6-(1,7),7-(6,27)]
   146       8.342151       8.342151       8.342151    6[1-(0),6-(1,7),7-(6,27)]
   147       4.941797       4.941797       4.941797    6[1-(0),7-(6,27),7-(6,27)]
   148       3.592556       3.592556       3.592556    6[1-(0),6-(1,7),7-(6,27)]
   149       4.721864       4.721864       4.721864    6[1-(0),6-(1,7),7-(6,27)]
   150        0.24097        0.24097        0.24097    6[1-(0),7-(6,27),7-(6,27)]
   151       9.432253       9.432253       9.432253    6[1-(0),6-(1,7),7-(6,27)]
   152       8.315376       8.315376       8.315376    6[1-(0),6-(1,7),7-(6,27)]
   153       6.052936       6.052936       6.052936    6[1-(0),7-(6,27),7-(6,27)]
   154       7.334284       7.334284       7.334284    6[1-(0),6-(1,7),7-(6,27)]
   155       7.785625       7.785625       7.785625    6[1-(0),6-(1,7),7-(6,27)]
   156       7.632628       7.632628       7.632628    6[1-(0),7-(6,27),7-(6,27)]
   157       7.385921       7.385921       7.385921    6[1-(0),6-(1,7),7-(6,27)]
   158        6.29295        6.29295        6.29295    6[1-(0),6-(1,7),7-(6,27)]
   159       5.996518       5.996518       5.996518    6[1-(0),7-(6,27),7-(6,27)]
   160       4.828005       4.828005       4.828005    6[1-(0),6-(1,7),7-(6,27)]
   161       3.979829       3.979829       3.979829    6[1-(0),6-(1,7),7-(6,27)]
   162       0.327031       0.327031       0.327031    6[1-(0),7-(6,27),7-(6,27)]
   163       0.964836       0.964836       0.964836    6[1-(0),6-(1,7),7-(6,27)]
   164      -0.008606      -0.008606      -0.008606    6[1-(0),6-(1,7),7-(6,27)]
   165       8.401437       8.401437       8.401437    6[1-(0),7-(6,27),7-(6,27)]
   166       0.742991       0.742991       0.742991    6[1-(0),6-(1,7),7-(6,27)]
   167       0.407354       0.407354       0.407354    6[1-(0),6-(1,7),7-(6,27)]
   168       7.683308       7.683308       7.683308    6[1-(0),7-(6,27),7-(6,27)]
   169       6.578862       6.578862       6.578862    6[1-(0),6-(1,7),7-(6,27)]
   170       6.669704       6.669704       6.669704    6[1-(0),6-(1,7),7-(6,27)]
   171       1.937322       1.937322       1.937322    6[1-(0),7-(6,27),7-(6,27)]
   172       2.186898       2.186898       2.186898    6[1-(0),6-(1,7),7-(6,27)]
   173       3.276044       3.276044       3.276044    6[1-(0),6-(1,7),7-(6,27)]
   174       3.557176       3.557176       3.557176    6[1-(0),7-(6,27),7-(6,27)]
   175       3.199546       3.199546       3.199546    6[1-(0),6-(1,7),7-(6,27)]
   176       3.561001       3.561001       3.561001    6[1-(0),6-(1,7),7-(6,27)]
   177       0.160647       0.160647       0.160647    6[1-(0),7-(6,27),7-(6,27)]
   178       8.373706       8.373706       8.373706    6[1-(0),6-(1,7),7-(6,27)]
   179       9.503014       9.503014       9.503014    6[1-(0),6-(1,7),7-(6,27)]
   180        5.02212        5.02212        5.02212    6[1-(0),7-(6,27),7-(6,27)]
   181       4.651103       4.651103       4.651103    6[1-(0),6-(1,7),7-(6,27)]
   182       3.534226       3.534226       3.534226    6[1-(0),6-(1,7),7-(6,27)]
   183       1.271786       1.271786       1.271786    6[1-(0),7-(6,27),7-(6,27)]
   184       2.553134       2.553134       2.553134    6[1-(0),6-(1,7),7-(6,27)]
   185       3.004475       3.004475       3.004475    6[1-(0),6-(1,7),7-(6,27)]
   186       2.851478       2.851478       2.851478    6[1-(0),7-(6,27),7-(6,27)]
   187       2.604771       2.604771       2.604771    6[1-(0),6-(1,7),7-(6,27)]
   188         1.5118         1.5118         1.5118    6[1-(0),6-(1,7),7-(6,27)]
   189       1.215368       1.215368       1.215368    6[1-(0),7-(6,27),7-(6,27)]
   190       0.046855       0.046855       0.046855    6[1-(0),6-(1,7),7-(6,27)]
   191       8.760979       8.760979       8.760979    6[1-(0),6-(1,7),7-(6,27)]
   192       5.108181       5.108181       5.108181    6[1-(0),7-(6,27),7-(6,27)]
   193       5.745986       5.745986       5.745986    6[1-(0),6-(1,7),7-(6,27)]
   194       4.772544       4.772544       4.772544    6[1-(0),6-(1,7),7-(6,27)]
   195       3.620287       3.620287       3.620287    6[1-(0),7-(6,27),7-(6,27)]
   196       5.524141       5.524141       5.524141    6[1-(0),6-(1,7),7-(6,27)]
   197       5.188504       5.188504       5.188504    6[1-(0),6-(1,7),7-(6,27)]
   198       2.902158       2.902158       2.902158    6[1-(0),7-(6,27),7-(6,27)]
   199       1.797712       1.797712       1.797712    6[1-(0),6-(1,7),7-(6,27)]
   200       1.888554       1.888554       1.888554    6[1-(0),6-(1,7),7-(6,27)]
   201       2.843828       2.843828       2.843828    6[1-(0),7-(6,27),7-(6,27)]
   202       2.594252       2.594252       2.594252    6[1-(0),6-(1,7),7-(6,27)]
   203       1.505106       1.505106       1.505106    6[1-(0),6-(1,7),7-(6,27)]
   204       1.223974       1.223974       1.223974    6[1-(0),7-(6,27),7-(6,27)]
   205       1.581604       1.581604       1.581604    6[1-(0),6-(1,7),7-(6,27)]
   206       1.220149       1.220149       1.220149    6[1-(0),6-(1,7),7-(6,27)]
   207       4.620503       4.620503       4.620503    6[1-(0),7-(6,27),7-(6,27)]
   208       5.969744       5.969744       5.969744    6[1-(0),6-(1,7),7-(6,27)]
   209       4.840436       4.840436       4.840436    6[1-(0),6-(1,7),7-(6,27)]
   210        9.32133        9.32133        9.32133    6[1-(0),7-(6,27),7-(6,27)]
   211       0.130047       0.130047       0.130047    6[1-(0),6-(1,7),7-(6,27)]
   212       1.246924       1.246924       1.246924    6[1-(0),6-(1,7),7-(6,27)]
   213       3.509364       3.509364       3.509364    6[1-(0),7-(6,27),7-(6,27)]
   214       2.228016       2.228016       2.228016    6[1-(0),6-(1,7),7-(6,27)]
   215       1.776675       1.776675       1.776675    6[1-(0),6-(1,7),7-(6,27)]
   216       1.929672       1.929672       1.929672    6[1-(0),7-(6,27),7-(6,27)]
   217       2.176379       2.176379       2.176379    6[1-(0),6-(1,7),7-(6,27)]
   218        3.26935        3.26935        3.26935    6[1-(0),6-(1,7),7-(6,27)]
   219       3.565782       3.565782       3.565782    6[1-(0),7-(6,27),7-(6,27)]
   220       4.734295       4.734295       4.734295    6[1-(0),6-(1,7),7-(6,27)]
   221       5.582471       5.582471       5.582471    6[1-(0),6-(1,7),7-(6,27)]
   222       9.235269       9.235269       9.235269    6[1-(0),7-(6,27),7-(6,27)]
   223       8.597464       8.597464       8.597464    6[1-(0),6-(1,7),7-(6,27)]
   224       0.008606       0.008606       0.008606    6[1-(0),6-(1,7),7-(6,27)]
   225       1.160863       1.160863       1.160863    6[1-(0),7-(6,27),7-(6,27)]
   226       8.819309       8.819309       8.819309    6[1-(0),6-(1,7),7-(6,27)]
   227       9.154946       9.154946       9.154946    6[1-(0),6-(1,7),7-(6,27)]
   228       1.878992       1.878992       1.878992    6[1-(0),7-(6,27),7-(6,27)]
   229       2.983438       2.983438       2.983438    6[1-(0),6-(1,7),7-(6,27)]
   230       2.892596       2.892596       2.892596    6[1-(0),6-(1,7),7-(6,27)]
   231       7.624978       7.624978       7.624978    6[1-(0),7-(6,27),7-(6,27)]
   232       7.375402       7.375402       7.375402    6[1-(0),6-(1,7),7-(6,27)]
   233       6.286256       6.286256       6.286256    6[1-(0),6-(1,7),7-(6,27)]
   234       6.005124       6.005124       6.005124    6[1-(0),7-(6,27),7-(6,27)]
   235       6.362754       6.362754       6.362754    6[1-(0),6-(1,7),7-(6,27)]
   236       6.001299       6.001299       6.001299    6[1-(0),6-(1,7),7-(6,27)]
   237       9.401653       9.401653       9.401653    6[1-(0),7-(6,27),7-(6,27)]
   238       1.188594       1.188594       1.188594    6[1-(0),6-(1,7),7-(6,27)]
   239       0.059286       0.059286       0.059286    6[1-(0),6-(1,7),7-(6,27)]
   240        4.54018        4.54018        4.54018    6[1-(0),7-(6,27),7-(6,27)]
   241       4.911197       4.911197       4.911197    6[1-(0),6-(1,7),7-(6,27)]
   242       6.028074       6.028074       6.028074    6[1-(0),6-(1,7),7-(6,27)]
   243       8.290514       8.290514       8.290514    6[1-(0),7-(6,27),7-(6,27)]
   244       7.009166       7.009166       7.009166    6[1-(0),6-(1,7),7-(6,27)]
   245       6.557825       6.557825       6.557825    6[1-(0),6-(1,7),7-(6,27)]
   246       6.710822       6.710822       6.710822    6[1-(0),7-(6,27),7-(6,27)]
   247       6.957529       6.957529       6.957529    6[1-(0),6-(1,7),7-(6,27)]
   248         8.0505         8.0505         8.0505    6[1-(0),6-(1,7),7-(6,27)]
   249       8.346932       8.346932       8.346932    6[1-(0),7-(6,27),7-(6,27)]
   250       9.515445       9.515445       9.515445    6[1-(0),6-(1,7),7-(6,27)]
   251       0.801321       0.801321       0.801321    6[1-(0),6-(1,7),7-(6,27)]
   252       4.454119       4.454119       4.454119    6[1-(0),7-(6,27),7-(6,27)]
   253       3.816314       3.816314       3.816314    6[1-(0),6-(1,7),7-(6,27)]
   254       4.789756       4.789756       4.789756    6[1-(0),6-(1,7),7-(6,27)]
   255       5.942013       5.942013       5.942013    6[1-(0),7-(6,27),7-(6,27)]
   256       4.038159       4.038159       4.038159    6[1-(0),6-(1,7),7-(6,27)]
   257       4.373796       4.373796       4.373796    6[1-(0),6-(1,7),7-(6,27)]
   258       6.660142       6.660142       6.660142    6[1-(0),7-(6,27),7-(6,27)]
   259       7.764588       7.764588       7.764588    6[1-(0),6-(1,7),7-(6,27)]
   260       7.673746       7.673746       7.673746    6[1-(0),6-(1,7),7-(6,27)]
   261       7.880291       7.880291       7.880291    7[6-(1,6),6-(1,7),27-(7,7,7)]
   262       6.146646       6.146646       6.146646    7[6-(1,6),6-(1,7),27-(7,7,7)]
   263       8.564952       8.564952       8.564952    7[6-(1,6),6-(1,7),27-(7,7,7)]
   264       7.967308       7.967308       7.967308    7[6-(1,6),6-(1,7),27-(7,7,7)]
   265       5.567171       5.567171       5.567171    7[6-(1,6),6-(1,7),27-(7,7,7)]
   266       3.739816       3.739816       3.739816    7[6-(1,6),6-(1,7),27-(7,7,7)]
   267       8.557302       8.557302       8.557302    7[6-(1,6),6-(1,7),27-(7,7,7)]
   268       0.823314       0.823314       0.823314    7[6-(1,6),6-(1,7),27-(7,7,7)]
   269       6.979523       6.979523       6.979523    7[6-(1,6),6-(1,7),27-(7,7,7)]
   270       6.202108       6.202108       6.202108    7[6-(1,6),6-(1,7),27-(7,7,7)]
   271       6.439253       6.439253       6.439253    7[6-(1,6),6-(1,7),27-(7,7,7)]
   272       8.268521       8.268521       8.268521    7[6-(1,6),6-(1,7),27-(7,7,7)]
   273       4.739076       4.739076       4.739076    7[6-(1,6),6-(1,7),27-(7,7,7)]
   274       6.112222       6.112222       6.112222    7[6-(1,6),6-(1,7),27-(7,7,7)]
   275       9.151121       9.151121       9.151121    7[6-(1,6),6-(1,7),27-(7,7,7)]
   276       1.179988       1.179988       1.179988    7[6-(1,6),6-(1,7),27-(7,7,7)]
   277       8.760023       8.760023       8.760023    7[6-(1,6),6-(1,7),27-(7,7,7)]
   278       9.268737       9.268737       9.268737    7[6-(1,6),6-(1,7),27-(7,7,7)]
   279       7.379227       7.379227       7.379227    7[6-(1,6),6-(1,7),27-(7,7,7)]
   280       7.221449       7.221449       7.221449    7[6-(1,6),6-(1,7),27-(7,7,7)]
   281       3.099141       3.099141       3.099141    7[6-(1,6),6-(1,7),27-(7,7,7)]
   282       1.365496       1.365496       1.365496    7[6-(1,6),6-(1,7),27-(7,7,7)]
   283       3.783802       3.783802       3.783802    7[6-(1,6),6-(1,7),27-(7,7,7)]
   284       3.186158       3.186158       3.186158    7[6-(1,6),6-(1,7),27-(7,7,7)]
   285       0.786021       0.786021       0.786021    7[6-(1,6),6-(1,7),27-(7,7,7)]
   286       8.520966       8.520966       8.520966    7[6-(1,6),6-(1,7),27-(7,7,7)]
   287       3.776152       3.776152       3.776152    7[6-(1,6),6-(1,7),27-(7,7,7)]
   288       5.604464       5.604464       5.604464    7[6-(1,6),6-(1,7),27-(7,7,7)]
   289       2.198373       2.198373       2.198373    7[6-(1,6),6-(1,7),27-(7,7,7)]
   290       1.420958       1.420958       1.420958    7[6-(1,6),6-(1,7),27-(7,7,7)]
   291       1.658103       1.658103       1.658103    7[6-(1,6),6-(1,7),27-(7,7,7)]
   292       3.487371       3.487371       3.487371    7[6-(1,6),6-(1,7),27-(7,7,7)]
   293       9.520226       9.520226       9.520226    7[6-(1,6),6-(1,7),27-(7,7,7)]
   294       1.331072       1.331072       1.331072    7[6-(1,6),6-(1,7),27-(7,7,7)]
   295       4.369971       4.369971       4.369971    7[6-(1,6),6-(1,7),27-(7,7,7)]
   296       5.961138       5.961138       5.961138    7[6-(1,6),6-(1,7),27-(7,7,7)]
   297       3.978873       3.978873       3.978873    7[6-(1,6),6-(1,7),27-(7,7,7)]
   298       4.487587       4.487587       4.487587    7[6-(1,6),6-(1,7),27-(7,7,7)]
   299       2.598077       2.598077       2.598077    7[6-(1,6),6-(1,7),27-(7,7,7)]
   300       2.440299       2.440299       2.440299    7[6-(1,6),6-(1,7),27-(7,7,7)]
   301       1.682009       1.682009       1.682009    7[6-(1,6),6-(1,7),27-(7,7,7)]
   302       3.415654       3.415654       3.415654    7[6-(1,6),6-(1,7),27-(7,7,7)]
   303       0.997348       0.997348       0.997348    7[6-(1,6),6-(1,7),27-(7,7,7)]
   304       1.594992       1.594992       1.594992    7[6-(1,6),6-(1,7),27-(7,7,7)]
   305       3.995129       3.995129       3.995129    7[6-(1,6),6-(1,7),27-(7,7,7)]
   306       5.822484       5.822484       5.822484    7[6-(1,6),6-(1,7),27-(7,7,7)]
   307       1.004998       1.004998       1.004998    7[6-(1,6),6-(1,7),27-(7,7,7)]
   308       8.738986       8.738986       8.738986    7[6-(1,6),6-(1,7),27-(7,7,7)]
   309       2.582777       2.582777       2.582777    7[6-(1,6),6-(1,7),27-(7,7,7)]
   310       3.360192       3.360192       3.360192    7[6-(1,6),6-(1,7),27-(7,7,7)]
   311       3.123047       3.123047       3.123047    7[6-(1,6),6-(1,7),27-(7,7,7)]
   312       1.293779       1.293779       1.293779    7[6-(1,6),6-(1,7),27-(7,7,7)]
   313       4.823224       4.823224       4.823224    7[6-(1,6),6-(1,7),27-(7,7,7)]
   314       3.450078       3.450078       3.450078    7[6-(1,6),6-(1,7),27-(7,7,7)]
   315       0.411179       0.411179       0.411179    7[6-(1,6),6-(1,7),27-(7,7,7)]
   316       8.382312       8.382312       8.382312    7[6-(1,6),6-(1,7),27-(7,7,7)]
   317       0.802277       0.802277       0.802277    7[6-(1,6),6-(1,7),27-(7,7,7)]
   318       0.293563       0.293563       0.293563    7[6-(1,6),6-(1,7),27-(7,7,7)]
   319       2.183073       2.183073       2.183073    7[6-(1,6),6-(1,7),27-(7,7,7)]
   320       2.340851       2.340851       2.340851    7[6-(1,6),6-(1,7),27-(7,7,7)]
   321       6.463159       6.463159       6.463159    7[6-(1,6),6-(1,7),27-(7,7,7)]
   322       8.196804       8.196804       8.196804    7[6-(1,6),6-(1,7),27-(7,7,7)]
   323       5.778498       5.778498       5.778498    7[6-(1,6),6-(1,7),27-(7,7,7)]
   324       6.376142       6.376142       6.376142    7[6-(1,6),6-(1,7),27-(7,7,7)]
   325       8.776279       8.776279       8.776279    7[6-(1,6),6-(1,7),27-(7,7,7)]
   326       1.041334       1.041334       1.041334    7[6-(1,6),6-(1,7),27-(7,7,7)]
   327       5.786148       5.786148       5.786148    7[6-(1,6),6-(1,7),27-(7,7,7)]
   328       3.957836       3.957836       3.957836    7[6-(1,6),6-(1,7),27-(7,7,7)]
   329       7.363927       7.363927       7.363927    7[6-(1,6),6-(1,7),27-(7,7,7)]
   330       8.141342       8.141342       8.141342    7[6-(1,6),6-(1,7),27-(7,7,7)]
   331       7.904197       7.904197       7.904197    7[6-(1,6),6-(1,7),27-(7,7,7)]
   332       6.074929       6.074929       6.074929    7[6-(1,6),6-(1,7),27-(7,7,7)]
   333       0.042074       0.042074       0.042074    7[6-(1,6),6-(1,7),27-(7,7,7)]
   334       8.231228       8.231228       8.231228    7[6-(1,6),6-(1,7),27-(7,7,7)]
   335       5.192329       5.192329       5.192329    7[6-(1,6),6-(1,7),27-(7,7,7)]
   336       3.601162       3.601162       3.601162    7[6-(1,6),6-(1,7),27-(7,7,7)]
   337       5.583427       5.583427       5.583427    7[6-(1,6),6-(1,7),27-(7,7,7)]
   338       5.074713       5.074713       5.074713    7[6-(1,6),6-(1,7),27-(7,7,7)]
   339       6.964223       6.964223       6.964223    7[6-(1,6),6-(1,7),27-(7,7,7)]
   340       7.122001       7.122001       7.122001    7[6-(1,6),6-(1,7),27-(7,7,7)]
