# Supplementary material for: A collection of forcefield precursors for metal–organic frameworks
Source: RSC Adv. 2019 Nov 13;9(63):36492–507. doi: 10.1039/c9ra07327b (PMC9075174; doi:10.1039/c9ra07327b)
Supplement: RA-009-C9RA07327B-s423 [file RA-009-C9RA07327B-s423.txt]

DEBWAK_clean

16.402500    0.000000    0.000000
-8.201250    14.204982    0.000000
0.000000    0.000000    25.470100

     1       7.089325       7.089325       7.089325    30[7-(6,6),7-(6,6),8-(6),8-(6)]
     2        8.20125        8.20125        8.20125    30[7-(6,6),7-(6,6),8-(6),8-(6)]
     3       9.313175       9.313175       9.313175    30[7-(6,6),7-(6,6),8-(6),8-(6)]
     4       1.111925       1.111925       1.111925    30[7-(6,6),7-(6,6),8-(6),8-(6)]
     5            0.0            0.0            0.0    30[7-(6,6),7-(6,6),8-(6),8-(6)]
     6      -1.111925      -1.111925      -1.111925    30[7-(6,6),7-(6,6),8-(6),8-(6)]
     7       2.497281       2.497281       2.497281    1[6-(6,6)]
     8       0.952985       0.952985       0.952985    1[7-(6,6)]
     9       4.565636       4.565636       4.565636    1[6-(6,7)]
    10       5.537484       5.537484       5.537484    1[6-(6,7)]
    11       3.446165       3.446165       3.446165    1[6-(6,6)]
    12      -0.951345      -0.951345      -0.951345    1[6-(6,7)]
    13      -0.893936      -0.893936      -0.893936    1[6-(6,7)]
    14      11.267697      11.267697      11.267697    1[6-(6,6)]
    15      -4.353223      -4.353223      -4.353223    1[6-(6,6)]
    16      -3.023801      -3.023801      -3.023801    1[7-(6,6)]
    17      10.328654      10.328654      10.328654    1[6-(6,7)]
    18        9.51181        9.51181        9.51181    1[6-(6,7)]
    19      11.231612      11.231612      11.231612    1[6-(6,6)]
    20      -1.946157      -1.946157      -1.946157    1[6-(6,7)]
    21      -2.058514      -2.058514      -2.058514    1[6-(6,7)]
    22       4.689475       4.689475       4.689475    1[6-(6,6)]
    23       1.855943       1.855943       1.855943    1[6-(6,6)]
    24       2.070816       2.070816       2.070816    1[7-(6,6)]
    25        9.70946        9.70946        9.70946    1[6-(6,7)]
    26       9.554456       9.554456       9.554456    1[6-(6,7)]
    27       9.925973       9.925973       9.925973    1[6-(6,6)]
    28       2.897502       2.897502       2.897502    1[6-(6,7)]
    29        2.95245        2.95245        2.95245    1[6-(6,7)]
    30       8.646578       8.646578       8.646578    1[6-(6,6)]
    31       5.703969       5.703969       5.703969    1[6-(6,6)]
    32       7.248265       7.248265       7.248265    1[7-(6,6)]
    33       3.635614       3.635614       3.635614    1[6-(6,7)]
    34       2.663766       2.663766       2.663766    1[6-(6,7)]
    35       4.755085       4.755085       4.755085    1[6-(6,6)]
    36       9.152595       9.152595       9.152595    1[6-(6,7)]
    37       9.095186       9.095186       9.095186    1[6-(6,7)]
    38      -3.066447      -3.066447      -3.066447    1[6-(6,6)]
    39      12.554474      12.554474      12.554474    1[6-(6,6)]
    40      11.225051      11.225051      11.225051    1[7-(6,6)]
    41      -2.127404      -2.127404      -2.127404    1[6-(6,7)]
    42       -1.31056       -1.31056       -1.31056    1[6-(6,7)]
    43      -3.030362      -3.030362      -3.030362    1[6-(6,6)]
    44      10.147407      10.147407      10.147407    1[6-(6,7)]
    45      10.259764      10.259764      10.259764    1[6-(6,7)]
    46       3.511775       3.511775       3.511775    1[6-(6,6)]
    47       6.345307       6.345307       6.345307    1[6-(6,6)]
    48       6.130434       6.130434       6.130434    1[7-(6,6)]
    49       -1.50821       -1.50821       -1.50821    1[6-(6,7)]
    50      -1.353206      -1.353206      -1.353206    1[6-(6,7)]
    51      -1.724723      -1.724723      -1.724723    1[6-(6,6)]
    52       5.303748       5.303748       5.303748    1[6-(6,7)]
    53         5.2488         5.2488         5.2488    1[6-(6,7)]
    54      -0.445328      -0.445328      -0.445328    1[6-(6,6)]
    55      10.698531      10.698531      10.698531    1[6-(6,6)]
    56       9.154235       9.154235       9.154235    1[7-(6,6)]
    57      -3.635614      -3.635614      -3.635614    1[6-(6,7)]
    58      -2.663766      -2.663766      -2.663766    1[6-(6,7)]
    59      -4.755085      -4.755085      -4.755085    1[6-(6,6)]
    60       7.249905       7.249905       7.249905    1[6-(6,7)]
    61       7.307314       7.307314       7.307314    1[6-(6,7)]
    62       3.066447       3.066447       3.066447    1[6-(6,6)]
    63       3.848027       3.848027       3.848027    1[6-(6,6)]
    64       5.177449       5.177449       5.177449    1[7-(6,6)]
    65       2.127404       2.127404       2.127404    1[6-(6,7)]
    66        1.31056        1.31056        1.31056    1[6-(6,7)]
    67       3.030362       3.030362       3.030362    1[6-(6,6)]
    68       6.255093       6.255093       6.255093    1[6-(6,7)]
    69       6.142736       6.142736       6.142736    1[6-(6,7)]
    70      -3.511775      -3.511775      -3.511775    1[6-(6,6)]
    71      10.057193      10.057193      10.057193    1[6-(6,6)]
    72      10.272066      10.272066      10.272066    1[7-(6,6)]
    73        1.50821        1.50821        1.50821    1[6-(6,7)]
    74       1.353206       1.353206       1.353206    1[6-(6,7)]
    75       1.724723       1.724723       1.724723    1[6-(6,6)]
    76      11.098752      11.098752      11.098752    1[6-(6,7)]
    77        11.1537        11.1537        11.1537    1[6-(6,7)]
    78       0.445328       0.445328       0.445328    1[6-(6,6)]
    79      -2.497281      -2.497281      -2.497281    1[6-(6,6)]
    80      -0.952985      -0.952985      -0.952985    1[7-(6,6)]
    81      11.836864      11.836864      11.836864    1[6-(6,7)]
    82      10.865016      10.865016      10.865016    1[6-(6,7)]
    83      12.956335      12.956335      12.956335    1[6-(6,6)]
    84       0.951345       0.951345       0.951345    1[6-(6,7)]
    85       0.893936       0.893936       0.893936    1[6-(6,7)]
    86       5.134803       5.134803       5.134803    1[6-(6,6)]
    87       4.353223       4.353223       4.353223    1[6-(6,6)]
    88       3.023801       3.023801       3.023801    1[7-(6,6)]
    89       6.073846       6.073846       6.073846    1[6-(6,7)]
    90        6.89069        6.89069        6.89069    1[6-(6,7)]
    91       5.170888       5.170888       5.170888    1[6-(6,6)]
    92       1.946157       1.946157       1.946157    1[6-(6,7)]
    93       2.058514       2.058514       2.058514    1[6-(6,7)]
    94      11.713025      11.713025      11.713025    1[6-(6,6)]
    95      -1.855943      -1.855943      -1.855943    1[6-(6,6)]
    96      -2.070816      -2.070816      -2.070816    1[7-(6,6)]
    97        6.69304        6.69304        6.69304    1[6-(6,7)]
    98       6.848044       6.848044       6.848044    1[6-(6,7)]
    99       6.476527       6.476527       6.476527    1[6-(6,6)]
   100      -2.897502      -2.897502      -2.897502    1[6-(6,7)]
   101       -2.95245       -2.95245       -2.95245    1[6-(6,7)]
   102       7.755922       7.755922       7.755922    1[6-(6,6)]
   103       8.428425       8.428425       8.428425    1[6-(6,6)]
   104      12.522489      12.522489      12.522489    1[6-(6,6)]
   105       7.974075       7.974075       7.974075    1[6-(6,6)]
   106       3.880011       3.880011       3.880011    1[6-(6,6)]
   107        8.20125        8.20125        8.20125    1[6-(6,6)]
   108        8.20125        8.20125        8.20125    1[6-(6,6)]
   109      -0.227175      -0.227175      -0.227175    1[6-(6,6)]
   110      -4.321239      -4.321239      -4.321239    1[6-(6,6)]
   111       0.227175       0.227175       0.227175    1[6-(6,6)]
   112       4.321239       4.321239       4.321239    1[6-(6,6)]
   113            0.0            0.0            0.0    1[6-(6,6)]
   114            0.0            0.0            0.0    1[6-(6,6)]
   115       2.680169       2.680169       2.680169    6[6-(1,6),6-(1,6),7-(1,6)]
   116       3.090231       3.090231       3.090231    6[1-(0),6-(1,7),6-(6,7)]
   117      -3.372354      -3.372354      -3.372354    6[6-(7,7),7-(6),7-(6)]
   118       0.763536       0.763536       0.763536    6[6-(6,6),7-(1,6),8-(0)]
   119       4.326159       4.326159       4.326159    6[1-(0),6-(1,6),7-(6,30)]
   120      -0.673323      -0.673323      -0.673323    6[6-(1,7),6-(1,7),6-(7,8)]
   121       4.899427       4.899427       4.899427    6[1-(0),6-(1,6),7-(6,30)]
   122       3.644636       3.644636       3.644636    6[1-(0),6-(1,7),6-(6,7)]
   123      -1.389292      -1.389292      -1.389292    6[1-(0),6-(6,6),7-(6)]
   124       9.046799       9.046799       9.046799    6[6-(6,6),8-(0),8-(30)]
   125      -1.365508      -1.365508      -1.365508    6[1-(0),6-(6,6),7-(6)]
   126       9.722582       9.722582       9.722582    6[6-(1,6),6-(1,6),6-(8,8)]
   127      10.946208      10.946208      10.946208    6[1-(0),6-(1,6),6-(6,6)]
   128      -4.536932      -4.536932      -4.536932    6[6-(1,6),6-(1,6),7-(1,6)]
   129        -4.8576        -4.8576        -4.8576    6[1-(0),6-(1,7),6-(6,7)]
   130      -0.452709      -0.452709      -0.452709    6[6-(7,7),7-(6),7-(6)]
   131      -3.188646      -3.188646      -3.188646    6[6-(6,6),7-(1,6),8-(0)]
   132      10.522204      10.522204      10.522204    6[1-(0),6-(1,6),7-(6,30)]
   133      -2.182353      -2.182353      -2.182353    6[6-(1,7),6-(1,7),6-(7,8)]
   134       10.03997       10.03997       10.03997    6[1-(0),6-(1,6),7-(6,30)]
   135      11.070867      11.070867      11.070867    6[1-(0),6-(1,7),6-(6,7)]
   136      -1.675515      -1.675515      -1.675515    6[1-(0),6-(6,6),7-(6)]
   137       6.919395       6.919395       6.919395    6[6-(6,6),8-(0),8-(30)]
   138      -1.747686      -1.747686      -1.747686    6[1-(0),6-(6,6),7-(6)]
   139       6.414198       6.414198       6.414198    6[6-(1,6),6-(1,6),6-(8,8)]
   140       5.194672       5.194672       5.194672    6[1-(0),6-(1,6),6-(6,6)]
   141       1.856763       1.856763       1.856763    6[6-(1,6),6-(1,6),7-(1,6)]
   142       1.767369       1.767369       1.767369    6[1-(0),6-(1,7),6-(6,7)]
   143       3.825063       3.825063       3.825063    6[6-(7,7),7-(6),7-(6)]
   144        2.42511        2.42511        2.42511    6[6-(6,6),7-(1,6),8-(0)]
   145       9.755387       9.755387       9.755387    6[1-(0),6-(1,6),7-(6,30)]
   146       2.855675       2.855675       2.855675    6[6-(1,7),6-(1,7),6-(7,8)]
   147       9.664353       9.664353       9.664353    6[1-(0),6-(1,6),7-(6,30)]
   148       9.888247       9.888247       9.888247    6[1-(0),6-(1,7),6-(6,7)]
   149       3.064807       3.064807       3.064807    6[1-(0),6-(6,6),7-(6)]
   150       8.637556       8.637556       8.637556    6[6-(6,6),8-(0),8-(30)]
   151       3.113195       3.113195       3.113195    6[1-(0),6-(6,6),7-(6)]
   152       8.466971       8.466971       8.466971    6[6-(1,6),6-(1,6),6-(8,8)]
   153        8.46287        8.46287        8.46287    6[1-(0),6-(1,6),6-(6,6)]
   154       5.521082       5.521082       5.521082    6[6-(1,6),6-(1,6),7-(1,6)]
   155       5.111019       5.111019       5.111019    6[1-(0),6-(1,7),6-(6,7)]
   156      11.573604      11.573604      11.573604    6[6-(7,7),7-(6),7-(6)]
   157       7.437714       7.437714       7.437714    6[6-(6,6),7-(1,6),8-(0)]
   158       3.875091       3.875091       3.875091    6[1-(0),6-(1,6),7-(6,30)]
   159       8.874573       8.874573       8.874573    6[6-(1,7),6-(1,7),6-(7,8)]
   160       3.301823       3.301823       3.301823    6[1-(0),6-(1,6),7-(6,30)]
   161       4.556615       4.556615       4.556615    6[1-(0),6-(1,7),6-(6,7)]
   162       9.590542       9.590542       9.590542    6[1-(0),6-(6,6),7-(6)]
   163      -0.845549      -0.845549      -0.845549    6[6-(6,6),8-(0),8-(30)]
   164       9.566758       9.566758       9.566758    6[1-(0),6-(6,6),7-(6)]
   165      -1.521332      -1.521332      -1.521332    6[6-(1,6),6-(1,6),6-(8,8)]
   166      -2.744958      -2.744958      -2.744958    6[1-(0),6-(1,6),6-(6,6)]
   167      12.738182      12.738182      12.738182    6[6-(1,6),6-(1,6),7-(1,6)]
   168       13.05885       13.05885       13.05885    6[1-(0),6-(1,7),6-(6,7)]
   169       8.653959       8.653959       8.653959    6[6-(7,7),7-(6),7-(6)]
   170      11.389896      11.389896      11.389896    6[6-(6,6),7-(1,6),8-(0)]
   171      -2.320954      -2.320954      -2.320954    6[1-(0),6-(1,6),7-(6,30)]
   172      10.383603      10.383603      10.383603    6[6-(1,7),6-(1,7),6-(7,8)]
   173       -1.83872       -1.83872       -1.83872    6[1-(0),6-(1,6),7-(6,30)]
   174      -2.869617      -2.869617      -2.869617    6[1-(0),6-(1,7),6-(6,7)]
   175       9.876765       9.876765       9.876765    6[1-(0),6-(6,6),7-(6)]
   176       1.281855       1.281855       1.281855    6[6-(6,6),8-(0),8-(30)]
   177       9.948936       9.948936       9.948936    6[1-(0),6-(6,6),7-(6)]
   178       1.787052       1.787052       1.787052    6[6-(1,6),6-(1,6),6-(8,8)]
   179       3.006578       3.006578       3.006578    6[1-(0),6-(1,6),6-(6,6)]
   180       6.344487       6.344487       6.344487    6[6-(1,6),6-(1,6),7-(1,6)]
   181       6.433881       6.433881       6.433881    6[1-(0),6-(1,7),6-(6,7)]
   182       4.376187       4.376187       4.376187    6[6-(7,7),7-(6),7-(6)]
   183        5.77614        5.77614        5.77614    6[6-(6,6),7-(1,6),8-(0)]
   184      -1.554137      -1.554137      -1.554137    6[1-(0),6-(1,6),7-(6,30)]
   185       5.345575       5.345575       5.345575    6[6-(1,7),6-(1,7),6-(7,8)]
   186      -1.463103      -1.463103      -1.463103    6[1-(0),6-(1,6),7-(6,30)]
   187      -1.686997      -1.686997      -1.686997    6[1-(0),6-(1,7),6-(6,7)]
   188       5.136443       5.136443       5.136443    6[1-(0),6-(6,6),7-(6)]
   189      -0.436306      -0.436306      -0.436306    6[6-(6,6),8-(0),8-(30)]
   190       5.088056       5.088056       5.088056    6[1-(0),6-(6,6),7-(6)]
   191       -0.26572       -0.26572       -0.26572    6[6-(1,6),6-(1,6),6-(8,8)]
   192       -0.26162       -0.26162       -0.26162    6[1-(0),6-(1,6),6-(6,6)]
   193      10.881419      10.881419      10.881419    6[6-(1,6),6-(1,6),7-(1,6)]
   194      11.291481      11.291481      11.291481    6[1-(0),6-(1,7),6-(6,7)]
   195       4.828896       4.828896       4.828896    6[6-(7,7),7-(6),7-(6)]
   196       8.964786       8.964786       8.964786    6[6-(6,6),7-(1,6),8-(0)]
   197      -3.875091      -3.875091      -3.875091    6[1-(0),6-(1,6),7-(6,30)]
   198       7.527927       7.527927       7.527927    6[6-(1,7),6-(1,7),6-(7,8)]
   199      -3.301823      -3.301823      -3.301823    6[1-(0),6-(1,6),7-(6,30)]
   200      -4.556615      -4.556615      -4.556615    6[1-(0),6-(1,7),6-(6,7)]
   201       6.811958       6.811958       6.811958    6[1-(0),6-(6,6),7-(6)]
   202       0.845549       0.845549       0.845549    6[6-(6,6),8-(0),8-(30)]
   203       6.835742       6.835742       6.835742    6[1-(0),6-(6,6),7-(6)]
   204       1.521332       1.521332       1.521332    6[6-(1,6),6-(1,6),6-(8,8)]
   205       2.744958       2.744958       2.744958    6[1-(0),6-(1,6),6-(6,6)]
   206       3.664318       3.664318       3.664318    6[6-(1,6),6-(1,6),7-(1,6)]
   207        3.34365        3.34365        3.34365    6[1-(0),6-(1,7),6-(6,7)]
   208       7.748541       7.748541       7.748541    6[6-(7,7),7-(6),7-(6)]
   209       5.012604       5.012604       5.012604    6[6-(6,6),7-(1,6),8-(0)]
   210       2.320954       2.320954       2.320954    6[1-(0),6-(1,6),7-(6,30)]
   211       6.018897       6.018897       6.018897    6[6-(1,7),6-(1,7),6-(7,8)]
   212        1.83872        1.83872        1.83872    6[1-(0),6-(1,6),7-(6,30)]
   213       2.869617       2.869617       2.869617    6[1-(0),6-(1,7),6-(6,7)]
   214       6.525735       6.525735       6.525735    6[1-(0),6-(6,6),7-(6)]
   215      -1.281855      -1.281855      -1.281855    6[6-(6,6),8-(0),8-(30)]
   216       6.453564       6.453564       6.453564    6[1-(0),6-(6,6),7-(6)]
   217      -1.787052      -1.787052      -1.787052    6[6-(1,6),6-(1,6),6-(8,8)]
   218      -3.006578      -3.006578      -3.006578    6[1-(0),6-(1,6),6-(6,6)]
   219      10.058013      10.058013      10.058013    6[6-(1,6),6-(1,6),7-(1,6)]
   220       9.968619       9.968619       9.968619    6[1-(0),6-(1,7),6-(6,7)]
   221      12.026313      12.026313      12.026313    6[6-(7,7),7-(6),7-(6)]
   222       10.62636       10.62636       10.62636    6[6-(6,6),7-(1,6),8-(0)]
   223       1.554137       1.554137       1.554137    6[1-(0),6-(1,6),7-(6,30)]
   224      11.056925      11.056925      11.056925    6[6-(1,7),6-(1,7),6-(7,8)]
   225       1.463103       1.463103       1.463103    6[1-(0),6-(1,6),7-(6,30)]
   226       1.686997       1.686997       1.686997    6[1-(0),6-(1,7),6-(6,7)]
   227      11.266057      11.266057      11.266057    6[1-(0),6-(6,6),7-(6)]
   228       0.436306       0.436306       0.436306    6[6-(6,6),8-(0),8-(30)]
   229      11.314444      11.314444      11.314444    6[1-(0),6-(6,6),7-(6)]
   230       0.265721       0.265721       0.265721    6[6-(1,6),6-(1,6),6-(8,8)]
   231        0.26162        0.26162        0.26162    6[1-(0),6-(1,6),6-(6,6)]
   232      -2.680169      -2.680169      -2.680169    6[6-(1,6),6-(1,6),7-(1,6)]
   233      -3.090231      -3.090231      -3.090231    6[1-(0),6-(1,7),6-(6,7)]
   234       3.372354       3.372354       3.372354    6[6-(7,7),7-(6),7-(6)]
   235      -0.763536      -0.763536      -0.763536    6[6-(6,6),7-(1,6),8-(0)]
   236      12.076341      12.076341      12.076341    6[1-(0),6-(1,6),7-(6,30)]
   237       0.673323       0.673323       0.673323    6[6-(1,7),6-(1,7),6-(7,8)]
   238      11.503073      11.503073      11.503073    6[1-(0),6-(1,6),7-(6,30)]
   239      12.757865      12.757865      12.757865    6[1-(0),6-(1,7),6-(6,7)]
   240       1.389292       1.389292       1.389292    6[1-(0),6-(6,6),7-(6)]
   241       7.355701       7.355701       7.355701    6[6-(6,6),8-(0),8-(30)]
   242       1.365508       1.365508       1.365508    6[1-(0),6-(6,6),7-(6)]
   243       6.679918       6.679918       6.679918    6[6-(1,6),6-(1,6),6-(8,8)]
   244       5.456292       5.456292       5.456292    6[1-(0),6-(1,6),6-(6,6)]
   245       4.536931       4.536931       4.536931    6[6-(1,6),6-(1,6),7-(1,6)]
   246         4.8576         4.8576         4.8576    6[1-(0),6-(1,7),6-(6,7)]
   247       0.452709       0.452709       0.452709    6[6-(7,7),7-(6),7-(6)]
   248       3.188646       3.188646       3.188646    6[6-(6,6),7-(1,6),8-(0)]
   249       5.880296       5.880296       5.880296    6[1-(0),6-(1,6),7-(6,30)]
   250       2.182353       2.182353       2.182353    6[6-(1,7),6-(1,7),6-(7,8)]
   251        6.36253        6.36253        6.36253    6[1-(0),6-(1,6),7-(6,30)]
   252       5.331633       5.331633       5.331633    6[1-(0),6-(1,7),6-(6,7)]
   253       1.675515       1.675515       1.675515    6[1-(0),6-(6,6),7-(6)]
   254       9.483105       9.483105       9.483105    6[6-(6,6),8-(0),8-(30)]
   255       1.747686       1.747686       1.747686    6[1-(0),6-(6,6),7-(6)]
   256       9.988302       9.988302       9.988302    6[6-(1,6),6-(1,6),6-(8,8)]
   257      11.207828      11.207828      11.207828    6[1-(0),6-(1,6),6-(6,6)]
   258      -1.856763      -1.856763      -1.856763    6[6-(1,6),6-(1,6),7-(1,6)]
   259      -1.767369      -1.767369      -1.767369    6[1-(0),6-(1,7),6-(6,7)]
   260      -3.825063      -3.825063      -3.825063    6[6-(7,7),7-(6),7-(6)]
   261       -2.42511       -2.42511       -2.42511    6[6-(6,6),7-(1,6),8-(0)]
   262       6.647113       6.647113       6.647113    6[1-(0),6-(1,6),7-(6,30)]
   263      -2.855675      -2.855675      -2.855675    6[6-(1,7),6-(1,7),6-(7,8)]
   264       6.738147       6.738147       6.738147    6[1-(0),6-(1,6),7-(6,30)]
   265       6.514253       6.514253       6.514253    6[1-(0),6-(1,7),6-(6,7)]
   266      -3.064807      -3.064807      -3.064807    6[1-(0),6-(6,6),7-(6)]
   267       7.764943       7.764943       7.764943    6[6-(6,6),8-(0),8-(30)]
   268      -3.113195      -3.113195      -3.113195    6[1-(0),6-(6,6),7-(6)]
   269        7.93553        7.93553        7.93553    6[6-(1,6),6-(1,6),6-(8,8)]
   270        7.93963        7.93963        7.93963    6[1-(0),6-(1,6),6-(6,6)]
   271        9.25142        9.25142        9.25142    6[1-(0),6-(6,6),6-(6,6)]
   272      11.699493      11.699493      11.699493    6[1-(0),6-(1,6),6-(1,6)]
   273        7.15108        7.15108        7.15108    6[1-(0),6-(6,6),6-(6,6)]
   274       4.703007       4.703007       4.703007    6[1-(0),6-(1,6),6-(1,6)]
   275        8.20125        8.20125        8.20125    6[1-(0),6-(6,6),6-(6,6)]
   276        8.20125        8.20125        8.20125    6[1-(0),6-(1,6),6-(1,6)]
   277       -1.05017       -1.05017       -1.05017    6[1-(0),6-(6,6),6-(6,6)]
   278      -3.498243      -3.498243      -3.498243    6[1-(0),6-(1,6),6-(1,6)]
   279        1.05017        1.05017        1.05017    6[1-(0),6-(6,6),6-(6,6)]
   280       3.498243       3.498243       3.498243    6[1-(0),6-(1,6),6-(1,6)]
   281            0.0            0.0            0.0    6[1-(0),6-(6,6),6-(6,6)]
   282            0.0            0.0            0.0    6[1-(0),6-(1,6),6-(1,6)]
   283       5.234038       5.234038       5.234038    7[6-(1,6),6-(1,6),30-(7,8,8)]
   284       1.412255       1.412255       1.412255    7[1-(0),6-(6,6),6-(6,8)]
   285      -2.789245      -2.789245      -2.789245    7[6-(1,6),6-(6,7)]
   286      -2.722815      -2.722815      -2.722815    7[6-(1,6),6-(6,7)]
   287       9.766869       9.766869       9.766869    7[6-(1,6),6-(1,6),30-(7,8,8)]
   288      -3.521617      -3.521617      -3.521617    7[1-(0),6-(6,6),6-(6,8)]
   289      -0.738112      -0.738112      -0.738112    7[6-(1,6),6-(6,7)]
   290      -0.878354      -0.878354      -0.878354    7[6-(1,6),6-(6,7)]
   291       9.602844       9.602844       9.602844    7[6-(1,6),6-(1,6),30-(7,8,8)]
   292       2.109362       2.109362       2.109362    7[1-(0),6-(6,6),6-(6,8)]
   293       3.527358       3.527358       3.527358    7[6-(1,6),6-(6,7)]
   294       3.601169       3.601169       3.601169    7[6-(1,6),6-(6,7)]
   295       2.967212       2.967212       2.967212    7[6-(1,6),6-(1,6),30-(7,8,8)]
   296       6.788995       6.788995       6.788995    7[1-(0),6-(6,6),6-(6,8)]
   297      10.990495      10.990495      10.990495    7[6-(1,6),6-(6,7)]
   298      10.924065      10.924065      10.924065    7[6-(1,6),6-(6,7)]
   299      -1.565619      -1.565619      -1.565619    7[6-(1,6),6-(1,6),30-(7,8,8)]
   300      11.722867      11.722867      11.722867    7[1-(0),6-(6,6),6-(6,8)]
   301       8.939363       8.939363       8.939363    7[6-(1,6),6-(6,7)]
   302       9.079604       9.079604       9.079604    7[6-(1,6),6-(6,7)]
   303      -1.401594      -1.401594      -1.401594    7[6-(1,6),6-(1,6),30-(7,8,8)]
   304       6.091889       6.091889       6.091889    7[1-(0),6-(6,6),6-(6,8)]
   305       4.673892       4.673892       4.673892    7[6-(1,6),6-(6,7)]
   306       4.600081       4.600081       4.600081    7[6-(1,6),6-(6,7)]
   307      -2.967212      -2.967212      -2.967212    7[6-(1,6),6-(1,6),30-(7,8,8)]
   308       9.613505       9.613505       9.613505    7[1-(0),6-(6,6),6-(6,8)]
   309       5.412005       5.412005       5.412005    7[6-(1,6),6-(6,7)]
   310       5.478435       5.478435       5.478435    7[6-(1,6),6-(6,7)]
   311       1.565619       1.565619       1.565619    7[6-(1,6),6-(1,6),30-(7,8,8)]
   312       4.679633       4.679633       4.679633    7[1-(0),6-(6,6),6-(6,8)]
   313       7.463138       7.463138       7.463138    7[6-(1,6),6-(6,7)]
   314       7.322896       7.322896       7.322896    7[6-(1,6),6-(6,7)]
   315       1.401594       1.401594       1.401594    7[6-(1,6),6-(1,6),30-(7,8,8)]
   316      10.310612      10.310612      10.310612    7[1-(0),6-(6,6),6-(6,8)]
   317      11.728608      11.728608      11.728608    7[6-(1,6),6-(6,7)]
   318      11.802419      11.802419      11.802419    7[6-(1,6),6-(6,7)]
   319      11.168462      11.168462      11.168462    7[6-(1,6),6-(1,6),30-(7,8,8)]
   320      -1.412255      -1.412255      -1.412255    7[1-(0),6-(6,6),6-(6,8)]
   321       2.789245       2.789245       2.789245    7[6-(1,6),6-(6,7)]
   322       2.722815       2.722815       2.722815    7[6-(1,6),6-(6,7)]
   323       6.635631       6.635631       6.635631    7[6-(1,6),6-(1,6),30-(7,8,8)]
   324       3.521617       3.521617       3.521617    7[1-(0),6-(6,6),6-(6,8)]
   325       0.738112       0.738112       0.738112    7[6-(1,6),6-(6,7)]
   326       0.878354       0.878354       0.878354    7[6-(1,6),6-(6,7)]
   327       6.799656       6.799656       6.799656    7[6-(1,6),6-(1,6),30-(7,8,8)]
   328      -2.109362      -2.109362      -2.109362    7[1-(0),6-(6,6),6-(6,8)]
   329      -3.527358      -3.527358      -3.527358    7[6-(1,6),6-(6,7)]
   330      -3.601169      -3.601169      -3.601169    7[6-(1,6),6-(6,7)]
   331        7.80841        7.80841        7.80841    8[6-(6,8),30-(7,7,8)]
   332       9.495407       9.495407       9.495407    8[6-(6,8)]
   333       1.363048       1.363048       1.363048    8[6-(6,7)]
   334       7.883042       7.883042       7.883042    8[6-(6,8),30-(7,7,8)]
   335       6.356789       6.356789       6.356789    8[6-(6,8)]
   336      -3.725828      -3.725828      -3.725828    8[6-(6,7)]
   337       8.912298       8.912298       8.912298    8[6-(6,8),30-(7,7,8)]
   338       8.751554       8.751554       8.751554    8[6-(6,8)]
   339        2.36278        2.36278        2.36278    8[6-(6,7)]
   340        0.39284        0.39284        0.39284    8[6-(6,8),30-(7,7,8)]
   341      -1.294157      -1.294157      -1.294157    8[6-(6,8)]
   342       6.838202       6.838202       6.838202    8[6-(6,7)]
   343       0.318209       0.318209       0.318209    8[6-(6,8),30-(7,7,8)]
   344       1.844461       1.844461       1.844461    8[6-(6,8)]
   345      11.927078      11.927078      11.927078    8[6-(6,7)]
   346      -0.711048      -0.711048      -0.711048    8[6-(6,8),30-(7,7,8)]
   347      -0.550304      -0.550304      -0.550304    8[6-(6,8)]
   348        5.83847        5.83847        5.83847    8[6-(6,7)]
   349       -0.39284       -0.39284       -0.39284    8[6-(6,8),30-(7,7,8)]
   350       1.294157       1.294157       1.294157    8[6-(6,8)]
   351       9.564298       9.564298       9.564298    8[6-(6,7)]
   352      -0.318208      -0.318208      -0.318208    8[6-(6,8),30-(7,7,8)]
   353      -1.844461      -1.844461      -1.844461    8[6-(6,8)]
   354       4.475422       4.475422       4.475422    8[6-(6,7)]
   355       0.711048       0.711048       0.711048    8[6-(6,8),30-(7,7,8)]
   356       0.550304       0.550304       0.550304    8[6-(6,8)]
   357       10.56403       10.56403       10.56403    8[6-(6,7)]
   358        8.59409        8.59409        8.59409    8[6-(6,8),30-(7,7,8)]
   359       6.907093       6.907093       6.907093    8[6-(6,8)]
   360      -1.363048      -1.363048      -1.363048    8[6-(6,7)]
   361       8.519459       8.519459       8.519459    8[6-(6,8),30-(7,7,8)]
   362      10.045711      10.045711      10.045711    8[6-(6,8)]
   363       3.725828       3.725828       3.725828    8[6-(6,7)]
   364       7.490202       7.490202       7.490202    8[6-(6,8),30-(7,7,8)]
   365       7.650946       7.650946       7.650946    8[6-(6,8)]
   366       -2.36278       -2.36278       -2.36278    8[6-(6,7)]
