# Supplementary material for: A collection of forcefield precursors for metal–organic frameworks
Source: RSC Adv. 2019 Nov 13;9(63):36492–507. doi: 10.1039/c9ra07327b (PMC9075174; doi:10.1039/c9ra07327b)
Supplement: RA-009-C9RA07327B-s424 [file RA-009-C9RA07327B-s424.txt]

DEBWEO_clean

16.314000    0.000000    0.000000
-8.157000    14.128338    0.000000
0.000000    0.000000    25.510000

     1       9.173607       9.173607       9.173607    30[7-(6,6),7-(6,6),8-(6),8-(6)]
     2       7.140393       7.140393       7.140393    30[7-(6,6),7-(6,6),8-(6),8-(6)]
     3          8.157          8.157          8.157    30[7-(6,6),7-(6,6),8-(6),8-(6)]
     4      -1.016607      -1.016607      -1.016607    30[7-(6,6),7-(6,6),8-(6),8-(6)]
     5       1.016607       1.016607       1.016607    30[7-(6,6),7-(6,6),8-(6),8-(6)]
     6            0.0            0.0            0.0    30[7-(6,6),7-(6,6),8-(6),8-(6)]
     7         4.0785         4.0785         4.0785    29[7-(6,6),7-(6,6),7-(6,6),7-(6,6)]
     8        -4.0785        -4.0785        -4.0785    29[7-(6,6),7-(6,6),7-(6,6),7-(6,6)]
     9          8.157          8.157          8.157    29[7-(6,6),7-(6,6),7-(6,6),7-(6,6)]
    10       9.738642       9.738642       9.738642    1[6-(6,7)]
    11       1.907107       1.907107       1.907107    1[6-(6,6)]
    12       9.798188       9.798188       9.798188    1[6-(6,6)]
    13       9.378103       9.378103       9.378103    1[6-(6,7)]
    14       2.309247       2.309247       2.309247    1[7-(6,6)]
    15       2.862291       2.862291       2.862291    1[6-(6,6)]
    16       3.704094       3.704094       3.704094    1[6-(6,6)]
    17       3.030325       3.030325       3.030325    1[6-(6,7)]
    18       8.468597       8.468597       8.468597    1[6-(6,6)]
    19       4.578524       4.578524       4.578524    1[6-(6,7)]
    20       2.471571       2.471571       2.471571    1[6-(6,6)]
    21       3.453674       3.453674       3.453674    1[6-(6,6)]
    22       5.558995       5.558995       5.558995    1[6-(6,7)]
    23       0.894007       0.894007       0.894007    1[7-(6,6)]
    24      -0.796939      -0.796939      -0.796939    1[6-(6,6)]
    25      -3.048271      -3.048271      -3.048271    1[6-(6,6)]
    26       -1.03757       -1.03757       -1.03757    1[6-(6,7)]
    27      11.310496      11.310496      11.310496    1[6-(6,6)]
    28      10.153834      10.153834      10.153834    1[6-(6,7)]
    29      -4.378678      -4.378678      -4.378678    1[6-(6,6)]
    30      11.219138      11.219138      11.219138    1[6-(6,6)]
    31       9.533902       9.533902       9.533902    1[6-(6,7)]
    32      -3.203254      -3.203254      -3.203254    1[7-(6,6)]
    33      -2.065352      -2.065352      -2.065352    1[6-(6,6)]
    34      -0.655823      -0.655823      -0.655823    1[6-(6,6)]
    35      -1.992755      -1.992755      -1.992755    1[6-(6,7)]
    36       4.691906       4.691906       4.691906    1[6-(6,6)]
    37      -1.581642      -1.581642      -1.581642    1[6-(6,7)]
    38       6.249893       6.249893       6.249893    1[6-(6,6)]
    39      -1.641188      -1.641188      -1.641188    1[6-(6,6)]
    40      -1.221103      -1.221103      -1.221103    1[6-(6,7)]
    41       5.847753       5.847753       5.847753    1[7-(6,6)]
    42       5.294709       5.294709       5.294709    1[6-(6,6)]
    43       4.452906       4.452906       4.452906    1[6-(6,6)]
    44       5.126674       5.126674       5.126674    1[6-(6,7)]
    45      -0.311597      -0.311597      -0.311597    1[6-(6,6)]
    46       3.578476       3.578476       3.578476    1[6-(6,7)]
    47       5.685429       5.685429       5.685429    1[6-(6,6)]
    48       4.703326       4.703326       4.703326    1[6-(6,6)]
    49       2.598004       2.598004       2.598004    1[6-(6,7)]
    50       7.262993       7.262993       7.262993    1[7-(6,6)]
    51       8.953939       8.953939       8.953939    1[6-(6,6)]
    52      11.205271      11.205271      11.205271    1[6-(6,6)]
    53        9.19457        9.19457        9.19457    1[6-(6,7)]
    54      -3.153496      -3.153496      -3.153496    1[6-(6,6)]
    55      -1.996834      -1.996834      -1.996834    1[6-(6,7)]
    56      12.535678      12.535678      12.535678    1[6-(6,6)]
    57      -3.062138      -3.062138      -3.062138    1[6-(6,6)]
    58      -1.376902      -1.376902      -1.376902    1[6-(6,7)]
    59      11.360254      11.360254      11.360254    1[7-(6,6)]
    60      10.222352      10.222352      10.222352    1[6-(6,6)]
    61       8.812823       8.812823       8.812823    1[6-(6,6)]
    62      10.149755      10.149755      10.149755    1[6-(6,7)]
    63       3.465094       3.465094       3.465094    1[6-(6,6)]
    64       1.581642       1.581642       1.581642    1[6-(6,7)]
    65      10.064107      10.064107      10.064107    1[6-(6,6)]
    66       1.641188       1.641188       1.641188    1[6-(6,6)]
    67       1.221103       1.221103       1.221103    1[6-(6,7)]
    68      10.466247      10.466247      10.466247    1[7-(6,6)]
    69      11.019291      11.019291      11.019291    1[6-(6,6)]
    70      11.861094      11.861094      11.861094    1[6-(6,6)]
    71      11.187325      11.187325      11.187325    1[6-(6,7)]
    72       0.311597       0.311597       0.311597    1[6-(6,6)]
    73      -3.578476      -3.578476      -3.578476    1[6-(6,7)]
    74      10.628571      10.628571      10.628571    1[6-(6,6)]
    75      -4.703326      -4.703326      -4.703326    1[6-(6,6)]
    76      -2.598005      -2.598005      -2.598005    1[6-(6,7)]
    77       9.051007       9.051007       9.051007    1[7-(6,6)]
    78       7.360061       7.360061       7.360061    1[6-(6,6)]
    79       5.108729       5.108729       5.108729    1[6-(6,6)]
    80        7.11943        7.11943        7.11943    1[6-(6,7)]
    81       3.153496       3.153496       3.153496    1[6-(6,6)]
    82       1.996834       1.996834       1.996834    1[6-(6,7)]
    83       3.778322       3.778322       3.778322    1[6-(6,6)]
    84       3.062138       3.062138       3.062138    1[6-(6,6)]
    85       1.376902       1.376902       1.376902    1[6-(6,7)]
    86       4.953746       4.953746       4.953746    1[7-(6,6)]
    87       6.091648       6.091648       6.091648    1[6-(6,6)]
    88       7.501177       7.501177       7.501177    1[6-(6,6)]
    89       6.164245       6.164245       6.164245    1[6-(6,7)]
    90      -3.465094      -3.465094      -3.465094    1[6-(6,6)]
    91       6.575358       6.575358       6.575358    1[6-(6,7)]
    92      -1.907107      -1.907107      -1.907107    1[6-(6,6)]
    93       6.515812       6.515812       6.515812    1[6-(6,6)]
    94       6.935897       6.935897       6.935897    1[6-(6,7)]
    95      -2.309247      -2.309247      -2.309247    1[7-(6,6)]
    96      -2.862291      -2.862291      -2.862291    1[6-(6,6)]
    97      -3.704094      -3.704094      -3.704094    1[6-(6,6)]
    98      -3.030325      -3.030325      -3.030325    1[6-(6,7)]
    99       7.845403       7.845403       7.845403    1[6-(6,6)]
   100      11.735476      11.735476      11.735476    1[6-(6,7)]
   101      -2.471571      -2.471571      -2.471571    1[6-(6,6)]
   102      12.860326      12.860326      12.860326    1[6-(6,6)]
   103      10.755004      10.755004      10.755004    1[6-(6,7)]
   104      -0.894007      -0.894007      -0.894007    1[7-(6,6)]
   105       0.796939       0.796939       0.796939    1[6-(6,6)]
   106       3.048271       3.048271       3.048271    1[6-(6,6)]
   107        1.03757        1.03757        1.03757    1[6-(6,7)]
   108       5.003504       5.003504       5.003504    1[6-(6,6)]
   109       6.160166       6.160166       6.160166    1[6-(6,7)]
   110       4.378678       4.378678       4.378678    1[6-(6,6)]
   111       5.094862       5.094862       5.094862    1[6-(6,6)]
   112       6.780098       6.780098       6.780098    1[6-(6,7)]
   113       3.203254       3.203254       3.203254    1[7-(6,6)]
   114       2.065352       2.065352       2.065352    1[6-(6,6)]
   115       0.655823       0.655823       0.655823    1[6-(6,6)]
   116       1.992755       1.992755       1.992755    1[6-(6,7)]
   117      11.622094      11.622094      11.622094    1[6-(6,6)]
   118          8.157          8.157          8.157    1[6-(6,6)]
   119          8.157          8.157          8.157    1[6-(6,6)]
   120       8.453915       8.453915       8.453915    1[6-(6,6)]
   121      12.447582      12.447582      12.447582    1[6-(6,6)]
   122       7.860085       7.860085       7.860085    1[6-(6,6)]
   123       3.866418       3.866418       3.866418    1[6-(6,6)]
   124            0.0            0.0            0.0    1[6-(6,6)]
   125            0.0            0.0            0.0    1[6-(6,6)]
   126      -0.296915      -0.296915      -0.296915    1[6-(6,6)]
   127      -4.290582      -4.290582      -4.290582    1[6-(6,6)]
   128       0.296915       0.296915       0.296915    1[6-(6,6)]
   129       4.290582       4.290582       4.290582    1[6-(6,6)]
   130       9.734564       9.734564       9.734564    6[1-(0),6-(1,6),7-(6,30)]
   131       1.816564       1.816564       1.816564    6[1-(0),6-(1,7),6-(6,7)]
   132       1.918526       1.918526       1.918526    6[6-(1,6),6-(1,6),7-(1,6)]
   133       9.804714       9.804714       9.804714    6[1-(0),6-(1,7),6-(6,7)]
   134       9.542059       9.542059       9.542059    6[1-(0),6-(1,6),7-(6,30)]
   135       2.416103       2.416103       2.416103    6[6-(6,6),7-(1,6),8-(0)]
   136       2.890025       2.890025       2.890025    6[6-(1,6),6-(1,7),6-(7,8)]
   137       3.077636       3.077636       3.077636    6[1-(0),6-(1,6),6-(6,6)]
   138       3.549111       3.549111       3.549111    6[1-(0),6-(1,6),6-(6,7)]
   139       3.809319       3.809319       3.809319    6[6-(1,6),6-(6,7),7-(6,29)]
   140        3.16981        3.16981        3.16981    6[1-(0),6-(6,6),7-(6,29)]
   141       8.559956       8.559956       8.559956    6[6-(6,6),8-(0),8-(30)]
   142       8.356846       8.356846       8.356846    6[6-(1,6),6-(1,6),6-(8,8)]
   143       8.347058       8.347058       8.347058    6[1-(0),6-(1,6),6-(6,6)]
   144       4.356654       4.356654       4.356654    6[1-(0),6-(1,6),7-(6,30)]
   145       3.076005       3.076005       3.076005    6[1-(0),6-(1,7),6-(6,7)]
   146       2.708124       2.708124       2.708124    6[6-(1,6),6-(1,6),7-(1,6)]
   147       3.655967       3.655967       3.655967    6[1-(0),6-(1,7),6-(6,7)]
   148       4.910514       4.910514       4.910514    6[1-(0),6-(1,6),7-(6,30)]
   149       0.812437       0.812437       0.812437    6[6-(6,6),7-(1,6),8-(0)]
   150      -0.651744      -0.651744      -0.651744    6[6-(1,6),6-(1,7),6-(7,8)]
   151      -1.303489      -1.303489      -1.303489    6[1-(0),6-(1,6),6-(6,6)]
   152      -2.618397      -2.618397      -2.618397    6[1-(0),6-(1,6),6-(6,7)]
   153      -3.354158      -3.354158      -3.354158    6[6-(1,6),6-(6,7),7-(6,29)]
   154      -1.446236      -1.446236      -1.446236    6[1-(0),6-(6,6),7-(6,29)]
   155       9.020826       9.020826       9.020826    6[6-(6,6),8-(0),8-(30)]
   156       9.769639       9.769639       9.769639    6[6-(1,6),6-(1,6),6-(8,8)]
   157      10.954035      10.954035      10.954035    6[1-(0),6-(1,6),6-(6,6)]
   158      10.379782      10.379782      10.379782    6[1-(0),6-(1,6),7-(6,30)]
   159      -4.892569      -4.892569      -4.892569    6[1-(0),6-(1,7),6-(6,7)]
   160       -4.62665       -4.62665       -4.62665    6[6-(1,6),6-(1,6),7-(1,6)]
   161      11.010319      11.010319      11.010319    6[1-(0),6-(1,7),6-(6,7)]
   162      10.018427      10.018427      10.018427    6[1-(0),6-(1,6),7-(6,30)]
   163      -3.228541      -3.228541      -3.228541    6[6-(6,6),7-(1,6),8-(0)]
   164      -2.238281      -2.238281      -2.238281    6[6-(1,6),6-(1,7),6-(7,8)]
   165      -1.774148      -1.774148      -1.774148    6[1-(0),6-(1,6),6-(6,6)]
   166      -0.930714      -0.930714      -0.930714    6[1-(0),6-(1,6),6-(6,7)]
   167      -0.455161      -0.455161      -0.455161    6[6-(1,6),6-(6,7),7-(6,29)]
   168      -1.723574      -1.723574      -1.723574    6[1-(0),6-(6,6),7-(6,29)]
   169       6.890218       6.890218       6.890218    6[6-(6,6),8-(0),8-(30)]
   170       6.344515       6.344515       6.344515    6[6-(1,6),6-(1,6),6-(8,8)]
   171       5.169907       5.169907       5.169907    6[1-(0),6-(1,6),6-(6,6)]
   172      -1.577564      -1.577564      -1.577564    6[1-(0),6-(1,6),7-(6,30)]
   173       6.340436       6.340436       6.340436    6[1-(0),6-(1,7),6-(6,7)]
   174       6.238474       6.238474       6.238474    6[6-(1,6),6-(1,6),7-(1,6)]
   175      -1.647714      -1.647714      -1.647714    6[1-(0),6-(1,7),6-(6,7)]
   176      -1.385059      -1.385059      -1.385059    6[1-(0),6-(1,6),7-(6,30)]
   177       5.740897       5.740897       5.740897    6[6-(6,6),7-(1,6),8-(0)]
   178       5.266975       5.266975       5.266975    6[6-(1,6),6-(1,7),6-(7,8)]
   179       5.079364       5.079364       5.079364    6[1-(0),6-(1,6),6-(6,6)]
   180       4.607889       4.607889       4.607889    6[1-(0),6-(1,6),6-(6,7)]
   181       4.347681       4.347681       4.347681    6[6-(1,6),6-(6,7),7-(6,29)]
   182        4.98719        4.98719        4.98719    6[1-(0),6-(6,6),7-(6,29)]
   183      -0.402956      -0.402956      -0.402956    6[6-(6,6),8-(0),8-(30)]
   184      -0.199846      -0.199846      -0.199846    6[6-(1,6),6-(1,6),6-(8,8)]
   185      -0.190058      -0.190058      -0.190058    6[1-(0),6-(1,6),6-(6,6)]
   186       3.800346       3.800346       3.800346    6[1-(0),6-(1,6),7-(6,30)]
   187       5.080995       5.080995       5.080995    6[1-(0),6-(1,7),6-(6,7)]
   188       5.448876       5.448876       5.448876    6[6-(1,6),6-(1,6),7-(1,6)]
   189       4.501033       4.501033       4.501033    6[1-(0),6-(1,7),6-(6,7)]
   190       3.246486       3.246486       3.246486    6[1-(0),6-(1,6),7-(6,30)]
   191       7.344563       7.344563       7.344563    6[6-(6,6),7-(1,6),8-(0)]
   192       8.808744       8.808744       8.808744    6[6-(1,6),6-(1,7),6-(7,8)]
   193       9.460489       9.460489       9.460489    6[1-(0),6-(1,6),6-(6,6)]
   194      10.775397      10.775397      10.775397    6[1-(0),6-(1,6),6-(6,7)]
   195      11.511158      11.511158      11.511158    6[6-(1,6),6-(6,7),7-(6,29)]
   196       9.603236       9.603236       9.603236    6[1-(0),6-(6,6),7-(6,29)]
   197      -0.863826      -0.863826      -0.863826    6[6-(6,6),8-(0),8-(30)]
   198      -1.612639      -1.612639      -1.612639    6[6-(1,6),6-(1,6),6-(8,8)]
   199      -2.797035      -2.797035      -2.797035    6[1-(0),6-(1,6),6-(6,6)]
   200      -2.222783      -2.222783      -2.222783    6[1-(0),6-(1,6),7-(6,30)]
   201      13.049569      13.049569      13.049569    6[1-(0),6-(1,7),6-(6,7)]
   202       12.78365       12.78365       12.78365    6[6-(1,6),6-(1,6),7-(1,6)]
   203      -2.853319      -2.853319      -2.853319    6[1-(0),6-(1,7),6-(6,7)]
   204      -1.861427      -1.861427      -1.861427    6[1-(0),6-(1,6),7-(6,30)]
   205      11.385541      11.385541      11.385541    6[6-(6,6),7-(1,6),8-(0)]
   206      10.395281      10.395281      10.395281    6[6-(1,6),6-(1,7),6-(7,8)]
   207       9.931147       9.931147       9.931147    6[1-(0),6-(1,6),6-(6,6)]
   208       9.087714       9.087714       9.087714    6[1-(0),6-(1,6),6-(6,7)]
   209       8.612161       8.612161       8.612161    6[6-(1,6),6-(6,7),7-(6,29)]
   210       9.880574       9.880574       9.880574    6[1-(0),6-(6,6),7-(6,29)]
   211       1.266782       1.266782       1.266782    6[6-(6,6),8-(0),8-(30)]
   212       1.812485       1.812485       1.812485    6[6-(1,6),6-(1,6),6-(8,8)]
   213       2.987093       2.987093       2.987093    6[1-(0),6-(1,6),6-(6,6)]
   214       1.577564       1.577564       1.577564    6[1-(0),6-(1,6),7-(6,30)]
   215       9.973564       9.973564       9.973564    6[1-(0),6-(1,7),6-(6,7)]
   216      10.075526      10.075526      10.075526    6[6-(1,6),6-(1,6),7-(1,6)]
   217       1.647714       1.647714       1.647714    6[1-(0),6-(1,7),6-(6,7)]
   218       1.385059       1.385059       1.385059    6[1-(0),6-(1,6),7-(6,30)]
   219      10.573103      10.573103      10.573103    6[6-(6,6),7-(1,6),8-(0)]
   220      11.047025      11.047025      11.047025    6[6-(1,6),6-(1,7),6-(7,8)]
   221      11.234636      11.234636      11.234636    6[1-(0),6-(1,6),6-(6,6)]
   222      11.706111      11.706111      11.706111    6[1-(0),6-(1,6),6-(6,7)]
   223      11.966319      11.966319      11.966319    6[6-(1,6),6-(6,7),7-(6,29)]
   224       11.32681       11.32681       11.32681    6[1-(0),6-(6,6),7-(6,29)]
   225       0.402956       0.402956       0.402956    6[6-(6,6),8-(0),8-(30)]
   226       0.199847       0.199847       0.199847    6[6-(1,6),6-(1,6),6-(8,8)]
   227       0.190058       0.190058       0.190058    6[1-(0),6-(1,6),6-(6,6)]
   228      -3.800346      -3.800346      -3.800346    6[1-(0),6-(1,6),7-(6,30)]
   229      11.233005      11.233005      11.233005    6[1-(0),6-(1,7),6-(6,7)]
   230      10.865124      10.865124      10.865124    6[6-(1,6),6-(1,6),7-(1,6)]
   231      -4.501033      -4.501033      -4.501033    6[1-(0),6-(1,7),6-(6,7)]
   232      -3.246486      -3.246486      -3.246486    6[1-(0),6-(1,6),7-(6,30)]
   233       8.969437       8.969437       8.969437    6[6-(6,6),7-(1,6),8-(0)]
   234       7.505256       7.505256       7.505256    6[6-(1,6),6-(1,7),6-(7,8)]
   235       6.853511       6.853511       6.853511    6[1-(0),6-(1,6),6-(6,6)]
   236       5.538603       5.538603       5.538603    6[1-(0),6-(1,6),6-(6,7)]
   237       4.802842       4.802842       4.802842    6[6-(1,6),6-(6,7),7-(6,29)]
   238       6.710764       6.710764       6.710764    6[1-(0),6-(6,6),7-(6,29)]
   239       0.863826       0.863826       0.863826    6[6-(6,6),8-(0),8-(30)]
   240       1.612639       1.612639       1.612639    6[6-(1,6),6-(1,6),6-(8,8)]
   241       2.797035       2.797035       2.797035    6[1-(0),6-(1,6),6-(6,6)]
   242       2.222782       2.222782       2.222782    6[1-(0),6-(1,6),7-(6,30)]
   243       3.264431       3.264431       3.264431    6[1-(0),6-(1,7),6-(6,7)]
   244        3.53035        3.53035        3.53035    6[6-(1,6),6-(1,6),7-(1,6)]
   245       2.853319       2.853319       2.853319    6[1-(0),6-(1,7),6-(6,7)]
   246       1.861427       1.861427       1.861427    6[1-(0),6-(1,6),7-(6,30)]
   247       4.928459       4.928459       4.928459    6[6-(6,6),7-(1,6),8-(0)]
   248       5.918719       5.918719       5.918719    6[6-(1,6),6-(1,7),6-(7,8)]
   249       6.382852       6.382852       6.382852    6[1-(0),6-(1,6),6-(6,6)]
   250       7.226286       7.226286       7.226286    6[1-(0),6-(1,6),6-(6,7)]
   251       7.701839       7.701839       7.701839    6[6-(1,6),6-(6,7),7-(6,29)]
   252       6.433426       6.433426       6.433426    6[1-(0),6-(6,6),7-(6,29)]
   253      -1.266782      -1.266782      -1.266782    6[6-(6,6),8-(0),8-(30)]
   254      -1.812485      -1.812485      -1.812485    6[6-(1,6),6-(1,6),6-(8,8)]
   255      -2.987093      -2.987093      -2.987093    6[1-(0),6-(1,6),6-(6,6)]
   256       6.579436       6.579436       6.579436    6[1-(0),6-(1,6),7-(6,30)]
   257      -1.816564      -1.816564      -1.816564    6[1-(0),6-(1,7),6-(6,7)]
   258      -1.918526      -1.918526      -1.918526    6[6-(1,6),6-(1,6),7-(1,6)]
   259       6.509286       6.509286       6.509286    6[1-(0),6-(1,7),6-(6,7)]
   260       6.771941       6.771941       6.771941    6[1-(0),6-(1,6),7-(6,30)]
   261      -2.416103      -2.416103      -2.416103    6[6-(6,6),7-(1,6),8-(0)]
   262      -2.890025      -2.890025      -2.890025    6[6-(1,6),6-(1,7),6-(7,8)]
   263      -3.077636      -3.077636      -3.077636    6[1-(0),6-(1,6),6-(6,6)]
   264      -3.549111      -3.549111      -3.549111    6[1-(0),6-(1,6),6-(6,7)]
   265      -3.809319      -3.809319      -3.809319    6[6-(1,6),6-(6,7),7-(6,29)]
   266       -3.16981       -3.16981       -3.16981    6[1-(0),6-(6,6),7-(6,29)]
   267       7.754044       7.754044       7.754044    6[6-(6,6),8-(0),8-(30)]
   268       7.957153       7.957153       7.957153    6[6-(1,6),6-(1,6),6-(8,8)]
   269       7.966942       7.966942       7.966942    6[1-(0),6-(1,6),6-(6,6)]
   270      11.957346      11.957346      11.957346    6[1-(0),6-(1,6),7-(6,30)]
   271      -3.076005      -3.076005      -3.076005    6[1-(0),6-(1,7),6-(6,7)]
   272      -2.708124      -2.708124      -2.708124    6[6-(1,6),6-(1,6),7-(1,6)]
   273      12.658033      12.658033      12.658033    6[1-(0),6-(1,7),6-(6,7)]
   274      11.403486      11.403486      11.403486    6[1-(0),6-(1,6),7-(6,30)]
   275      -0.812437      -0.812437      -0.812437    6[6-(6,6),7-(1,6),8-(0)]
   276       0.651744       0.651744       0.651744    6[6-(1,6),6-(1,7),6-(7,8)]
   277       1.303489       1.303489       1.303489    6[1-(0),6-(1,6),6-(6,6)]
   278       2.618397       2.618397       2.618397    6[1-(0),6-(1,6),6-(6,7)]
   279       3.354158       3.354158       3.354158    6[6-(1,6),6-(6,7),7-(6,29)]
   280       1.446236       1.446236       1.446236    6[1-(0),6-(6,6),7-(6,29)]
   281       7.293174       7.293174       7.293174    6[6-(6,6),8-(0),8-(30)]
   282       6.544361       6.544361       6.544361    6[6-(1,6),6-(1,6),6-(8,8)]
   283       5.359965       5.359965       5.359965    6[1-(0),6-(1,6),6-(6,6)]
   284       5.934217       5.934217       5.934217    6[1-(0),6-(1,6),7-(6,30)]
   285       4.892569       4.892569       4.892569    6[1-(0),6-(1,7),6-(6,7)]
   286        4.62665        4.62665        4.62665    6[6-(1,6),6-(1,6),7-(1,6)]
   287       5.303681       5.303681       5.303681    6[1-(0),6-(1,7),6-(6,7)]
   288       6.295573       6.295573       6.295573    6[1-(0),6-(1,6),7-(6,30)]
   289       3.228541       3.228541       3.228541    6[6-(6,6),7-(1,6),8-(0)]
   290       2.238281       2.238281       2.238281    6[6-(1,6),6-(1,7),6-(7,8)]
   291       1.774147       1.774147       1.774147    6[1-(0),6-(1,6),6-(6,6)]
   292       0.930714       0.930714       0.930714    6[1-(0),6-(1,6),6-(6,7)]
   293       0.455161       0.455161       0.455161    6[6-(1,6),6-(6,7),7-(6,29)]
   294       1.723574       1.723574       1.723574    6[1-(0),6-(6,6),7-(6,29)]
   295       9.423782       9.423782       9.423782    6[6-(6,6),8-(0),8-(30)]
   296       9.969485       9.969485       9.969485    6[6-(1,6),6-(1,6),6-(8,8)]
   297      11.144093      11.144093      11.144093    6[1-(0),6-(1,6),6-(6,6)]
   298          8.157          8.157          8.157    6[1-(0),6-(6,6),6-(6,6)]
   299          8.157          8.157          8.157    6[1-(0),6-(1,6),6-(1,6)]
   300        9.27614        9.27614        9.27614    6[1-(0),6-(6,6),6-(6,6)]
   301      11.622909      11.622909      11.622909    6[1-(0),6-(1,6),6-(1,6)]
   302        7.03786        7.03786        7.03786    6[1-(0),6-(6,6),6-(6,6)]
   303       4.691091       4.691091       4.691091    6[1-(0),6-(1,6),6-(1,6)]
   304            0.0            0.0            0.0    6[1-(0),6-(6,6),6-(6,6)]
   305           -0.0           -0.0           -0.0    6[1-(0),6-(1,6),6-(1,6)]
   306       -1.11914       -1.11914       -1.11914    6[1-(0),6-(6,6),6-(6,6)]
   307      -3.465909      -3.465909      -3.465909    6[1-(0),6-(1,6),6-(1,6)]
   308        1.11914        1.11914        1.11914    6[1-(0),6-(6,6),6-(6,6)]
   309       3.465909       3.465909       3.465909    6[1-(0),6-(1,6),6-(1,6)]
   310       9.506983       9.506983       9.506983    7[6-(1,6),6-(1,6),30-(7,8,8)]
   311       2.227677       2.227677       2.227677    7[1-(0),6-(6,6),6-(6,8)]
   312       3.632312       3.632312       3.632312    7[6-(1,6),6-(6,6),29-(7,7,7)]
   313       5.254739       5.254739       5.254739    7[6-(1,6),6-(1,6),30-(7,8,8)]
   314       1.397294       1.397294       1.397294    7[1-(0),6-(6,6),6-(6,8)]
   315      -2.775011      -2.775011      -2.775011    7[6-(1,6),6-(6,6),29-(7,7,7)]
   316       9.709277       9.709277       9.709277    7[6-(1,6),6-(1,6),30-(7,8,8)]
   317      -3.624971      -3.624971      -3.624971    7[1-(0),6-(6,6),6-(6,8)]
   318      -0.857301      -0.857301      -0.857301    7[6-(1,6),6-(6,6),29-(7,7,7)]
   319      -1.349983      -1.349983      -1.349983    7[6-(1,6),6-(1,6),30-(7,8,8)]
   320       5.929323       5.929323       5.929323    7[1-(0),6-(6,6),6-(6,8)]
   321       4.524688       4.524688       4.524688    7[6-(1,6),6-(6,6),29-(7,7,7)]
   322       2.902261       2.902261       2.902261    7[6-(1,6),6-(1,6),30-(7,8,8)]
   323       6.759706       6.759706       6.759706    7[1-(0),6-(6,6),6-(6,8)]
   324      10.932011      10.932011      10.932011    7[6-(1,6),6-(6,6),29-(7,7,7)]
   325      -1.552277      -1.552277      -1.552277    7[6-(1,6),6-(1,6),30-(7,8,8)]
   326      11.781971      11.781971      11.781971    7[1-(0),6-(6,6),6-(6,8)]
   327       9.014301       9.014301       9.014301    7[6-(1,6),6-(6,6),29-(7,7,7)]
   328       1.349983       1.349983       1.349983    7[6-(1,6),6-(1,6),30-(7,8,8)]
   329      10.384677      10.384677      10.384677    7[1-(0),6-(6,6),6-(6,8)]
   330      11.789312      11.789312      11.789312    7[6-(1,6),6-(6,6),29-(7,7,7)]
   331      -2.902261      -2.902261      -2.902261    7[6-(1,6),6-(1,6),30-(7,8,8)]
   332       9.554294       9.554294       9.554294    7[1-(0),6-(6,6),6-(6,8)]
   333       5.381989       5.381989       5.381989    7[6-(1,6),6-(6,6),29-(7,7,7)]
   334       1.552277       1.552277       1.552277    7[6-(1,6),6-(1,6),30-(7,8,8)]
   335       4.532029       4.532029       4.532029    7[1-(0),6-(6,6),6-(6,8)]
   336       7.299699       7.299699       7.299699    7[6-(1,6),6-(6,6),29-(7,7,7)]
   337       6.807017       6.807017       6.807017    7[6-(1,6),6-(1,6),30-(7,8,8)]
   338      -2.227677      -2.227677      -2.227677    7[1-(0),6-(6,6),6-(6,8)]
   339      -3.632312      -3.632312      -3.632312    7[6-(1,6),6-(6,6),29-(7,7,7)]
   340      11.059261      11.059261      11.059261    7[6-(1,6),6-(1,6),30-(7,8,8)]
   341      -1.397294      -1.397294      -1.397294    7[1-(0),6-(6,6),6-(6,8)]
   342       2.775011       2.775011       2.775011    7[6-(1,6),6-(6,6),29-(7,7,7)]
   343       6.604723       6.604723       6.604723    7[6-(1,6),6-(1,6),30-(7,8,8)]
   344       3.624971       3.624971       3.624971    7[1-(0),6-(6,6),6-(6,8)]
   345       0.857301       0.857301       0.857301    7[6-(1,6),6-(6,6),29-(7,7,7)]
   346       2.366346       2.366346       2.366346    8[6-(6,7)]
   347       8.779379       8.779379       8.779379    8[6-(6,8),30-(7,7,8)]
   348       8.621949       8.621949       8.621949    8[6-(6,8)]
   349       1.345089       1.345089       1.345089    8[6-(6,7)]
   350       7.862532       7.862532       7.862532    8[6-(6,8),30-(7,7,8)]
   351       9.550216       9.550216       9.550216    8[6-(6,8)]
   352      -3.711435      -3.711435      -3.711435    8[6-(6,7)]
   353       7.829089       7.829089       7.829089    8[6-(6,8),30-(7,7,8)]
   354       6.298835       6.298835       6.298835    8[6-(6,8)]
   355       5.790654       5.790654       5.790654    8[6-(6,7)]
   356      -0.622379      -0.622379      -0.622379    8[6-(6,8),30-(7,7,8)]
   357      -0.464949      -0.464949      -0.464949    8[6-(6,8)]
   358       6.811911       6.811911       6.811911    8[6-(6,7)]
   359       0.294468       0.294468       0.294468    8[6-(6,8),30-(7,7,8)]
   360      -1.393216      -1.393216      -1.393216    8[6-(6,8)]
   361      11.868435      11.868435      11.868435    8[6-(6,7)]
   362       0.327911       0.327911       0.327911    8[6-(6,8),30-(7,7,8)]
   363       1.858165       1.858165       1.858165    8[6-(6,8)]
   364      10.523346      10.523346      10.523346    8[6-(6,7)]
   365       0.622379       0.622379       0.622379    8[6-(6,8),30-(7,7,8)]
   366       0.464949       0.464949       0.464949    8[6-(6,8)]
   367       9.502089       9.502089       9.502089    8[6-(6,7)]
   368      -0.294468      -0.294468      -0.294468    8[6-(6,8),30-(7,7,8)]
   369       1.393216       1.393216       1.393216    8[6-(6,8)]
   370       4.445565       4.445565       4.445565    8[6-(6,7)]
   371      -0.327911      -0.327911      -0.327911    8[6-(6,8),30-(7,7,8)]
   372      -1.858165      -1.858165      -1.858165    8[6-(6,8)]
   373      -2.366346      -2.366346      -2.366346    8[6-(6,7)]
   374       7.534621       7.534621       7.534621    8[6-(6,8),30-(7,7,8)]
   375       7.692051       7.692051       7.692051    8[6-(6,8)]
   376      -1.345089      -1.345089      -1.345089    8[6-(6,7)]
   377       8.451468       8.451468       8.451468    8[6-(6,8),30-(7,7,8)]
   378       6.763784       6.763784       6.763784    8[6-(6,8)]
   379       3.711435       3.711435       3.711435    8[6-(6,7)]
   380       8.484911       8.484911       8.484911    8[6-(6,8),30-(7,7,8)]
   381      10.015165      10.015165      10.015165    8[6-(6,8)]
