# Supplementary material for: A collection of forcefield precursors for metal–organic frameworks
Source: RSC Adv. 2019 Nov 13;9(63):36492–507. doi: 10.1039/c9ra07327b (PMC9075174; doi:10.1039/c9ra07327b)
Supplement: RA-009-C9RA07327B-s425 [file RA-009-C9RA07327B-s425.txt]

DEFRIR_clean

10.538200    0.000000    0.000000
-0.371552    17.664093    0.000000
0.000000    0.000000    20.005000

     1       1.688921       1.688921       1.688921    64[8-(6),8-(6),8-(6),8-(6),8-(7),8-(7)]
     2        2.30635        2.30635        2.30635    64[8-(6),8-(6),8-(6),8-(6),8-(7),8-(7)]
     3       3.208627       3.208627       3.208627    64[8-(6),8-(6),8-(6),8-(6),8-(7),8-(7)]
     4       2.591198       2.591198       2.591198    64[8-(6),8-(6),8-(6),8-(6),8-(7),8-(7)]
     5       8.477727       8.477727       8.477727    64[8-(6),8-(6),8-(6),8-(6),8-(7),8-(7)]
     6       7.860298       7.860298       7.860298    64[8-(6),8-(6),8-(6),8-(6),8-(7),8-(7)]
     7       6.958021       6.958021       6.958021    64[8-(6),8-(6),8-(6),8-(6),8-(7),8-(7)]
     8        7.57545        7.57545        7.57545    64[8-(6),8-(6),8-(6),8-(6),8-(7),8-(7)]
     9       1.140981       1.140981       1.140981    1[6-(6,6)]
    10       1.466431       1.466431       1.466431    1[6-(6,6)]
    11       8.007143       8.007143       8.007143    1[6-(6,6)]
    12       7.669642       7.669642       7.669642    1[6-(6,6)]
    13       6.629264       6.629264       6.629264    1[6-(6,6)]
    14       2.742573       2.742573       2.742573    1[6-(6,6)]
    15       2.936223       2.936223       2.936223    1[6-(6,6)]
    16       6.845504       6.845504       6.845504    1[6-(6,6)]
    17       3.756567       3.756567       3.756567    1[6-(6,6)]
    18       3.431117       3.431117       3.431117    1[6-(6,6)]
    19       7.428605       7.428605       7.428605    1[6-(6,6)]
    20       7.766106       7.766106       7.766106    1[6-(6,6)]
    21       8.806484       8.806484       8.806484    1[6-(6,6)]
    22       2.154975       2.154975       2.154975    1[6-(6,6)]
    23       1.961325       1.961325       1.961325    1[6-(6,6)]
    24       8.590244       8.590244       8.590244    1[6-(6,6)]
    25       9.025667       9.025667       9.025667    1[6-(6,6)]
    26       8.700217       8.700217       8.700217    1[6-(6,6)]
    27       2.159505       2.159505       2.159505    1[6-(6,6)]
    28       2.497006       2.497006       2.497006    1[6-(6,6)]
    29       3.537384       3.537384       3.537384    1[6-(6,6)]
    30       7.424075       7.424075       7.424075    1[6-(6,6)]
    31       7.230425       7.230425       7.230425    1[6-(6,6)]
    32       3.321144       3.321144       3.321144    1[6-(6,6)]
    33       6.410081       6.410081       6.410081    1[6-(6,6)]
    34       6.735531       6.735531       6.735531    1[6-(6,6)]
    35       2.738043       2.738043       2.738043    1[6-(6,6)]
    36       2.400542       2.400542       2.400542    1[6-(6,6)]
    37       1.360164       1.360164       1.360164    1[6-(6,6)]
    38       8.011673       8.011673       8.011673    1[6-(6,6)]
    39       8.205323       8.205323       8.205323    1[6-(6,6)]
    40       1.576404       1.576404       1.576404    1[6-(6,6)]
    41       9.426446       9.426446       9.426446    6[6-(6,6),8-(64),8-(64)]
    42       9.642235       9.642235       9.642235    6[6-(1,6),6-(1,6),6-(8,8)]
    43       0.391887       0.391887       0.391887    6[1-(0),6-(1,6),6-(6,6)]
    44       0.585468       0.585468       0.585468    6[1-(0),6-(1,6),6-(6,6)]
    45       10.02812       10.02812       10.02812    6[6-(1,6),6-(1,6),6-(8,8)]
    46       8.755667       8.755667       8.755667    6[1-(0),6-(1,6),6-(6,6)]
    47        8.55177        8.55177        8.55177    6[1-(0),6-(1,6),6-(6,6)]
    48      -0.270712      -0.270712      -0.270712    6[6-(6,6),8-(64),8-(64)]
    49       4.498621       4.498621       4.498621    6[6-(6,6),8-(64),8-(64)]
    50        5.87611        5.87611        5.87611    6[1-(0),6-(1,6),6-(6,6)]
    51       3.569092       3.569092       3.569092    6[1-(0),6-(1,6),6-(6,6)]
    52        5.00511        5.00511        5.00511    6[6-(6,6),8-(64),8-(64)]
    53       3.689563       3.689563       3.689563    6[1-(0),6-(1,6),6-(6,6)]
    54        4.65254        4.65254        4.65254    6[6-(1,6),6-(1,6),6-(8,8)]
    55       6.006933       6.006933       6.006933    6[1-(0),6-(1,6),6-(6,6)]
    56         4.8913         4.8913         4.8913    6[6-(1,6),6-(1,6),6-(8,8)]
    57       6.009302       6.009302       6.009302    6[6-(6,6),8-(64),8-(64)]
    58       5.793513       5.793513       5.793513    6[6-(1,6),6-(1,6),6-(8,8)]
    59       4.505661       4.505661       4.505661    6[1-(0),6-(1,6),6-(6,6)]
    60        4.31208        4.31208        4.31208    6[1-(0),6-(1,6),6-(6,6)]
    61       5.407628       5.407628       5.407628    6[6-(1,6),6-(1,6),6-(8,8)]
    62       6.680081       6.680081       6.680081    6[1-(0),6-(1,6),6-(6,6)]
    63       6.883978       6.883978       6.883978    6[1-(0),6-(1,6),6-(6,6)]
    64        5.16826        5.16826        5.16826    6[6-(6,6),8-(64),8-(64)]
    65       0.398927       0.398927       0.398927    6[6-(6,6),8-(64),8-(64)]
    66       9.559638       9.559638       9.559638    6[1-(0),6-(1,6),6-(6,6)]
    67       1.328456       1.328456       1.328456    6[1-(0),6-(1,6),6-(6,6)]
    68      -0.107562      -0.107562      -0.107562    6[6-(6,6),8-(64),8-(64)]
    69       1.207985       1.207985       1.207985    6[1-(0),6-(1,6),6-(6,6)]
    70       0.245008       0.245008       0.245008    6[6-(1,6),6-(1,6),6-(8,8)]
    71       9.428815       9.428815       9.428815    6[1-(0),6-(1,6),6-(6,6)]
    72       0.006248       0.006248       0.006248    6[6-(1,6),6-(1,6),6-(8,8)]
    73       0.740202       0.740202       0.740202    6[6-(6,6),8-(64),8-(64)]
    74       0.524413       0.524413       0.524413    6[6-(1,6),6-(1,6),6-(8,8)]
    75       9.774761       9.774761       9.774761    6[1-(0),6-(1,6),6-(6,6)]
    76        9.58118        9.58118        9.58118    6[1-(0),6-(1,6),6-(6,6)]
    77       0.138528       0.138528       0.138528    6[6-(1,6),6-(1,6),6-(8,8)]
    78       1.410981       1.410981       1.410981    6[1-(0),6-(1,6),6-(6,6)]
    79       1.614878       1.614878       1.614878    6[1-(0),6-(1,6),6-(6,6)]
    80       10.43736       10.43736       10.43736    6[6-(6,6),8-(64),8-(64)]
    81       5.668027       5.668027       5.668027    6[6-(6,6),8-(64),8-(64)]
    82       4.290538       4.290538       4.290538    6[1-(0),6-(1,6),6-(6,6)]
    83       6.597556       6.597556       6.597556    6[1-(0),6-(1,6),6-(6,6)]
    84       5.161538       5.161538       5.161538    6[6-(6,6),8-(64),8-(64)]
    85       6.477085       6.477085       6.477085    6[1-(0),6-(1,6),6-(6,6)]
    86       5.514108       5.514108       5.514108    6[6-(1,6),6-(1,6),6-(8,8)]
    87       4.159715       4.159715       4.159715    6[1-(0),6-(1,6),6-(6,6)]
    88       5.275348       5.275348       5.275348    6[6-(1,6),6-(1,6),6-(8,8)]
    89       4.157346       4.157346       4.157346    6[6-(6,6),8-(64),8-(64)]
    90       4.373135       4.373135       4.373135    6[6-(1,6),6-(1,6),6-(8,8)]
    91       5.660987       5.660987       5.660987    6[1-(0),6-(1,6),6-(6,6)]
    92       5.854568       5.854568       5.854568    6[1-(0),6-(1,6),6-(6,6)]
    93        4.75902        4.75902        4.75902    6[6-(1,6),6-(1,6),6-(8,8)]
    94       3.486567       3.486567       3.486567    6[1-(0),6-(1,6),6-(6,6)]
    95        3.28267        3.28267        3.28267    6[1-(0),6-(1,6),6-(6,6)]
    96       4.998388       4.998388       4.998388    6[6-(6,6),8-(64),8-(64)]
    97       9.767721       9.767721       9.767721    6[6-(6,6),8-(64),8-(64)]
    98        0.60701        0.60701        0.60701    6[1-(0),6-(1,6),6-(6,6)]
    99       8.838192       8.838192       8.838192    6[1-(0),6-(1,6),6-(6,6)]
   100       10.27421       10.27421       10.27421    6[6-(6,6),8-(64),8-(64)]
   101       8.958663       8.958663       8.958663    6[1-(0),6-(1,6),6-(6,6)]
   102        9.92164        9.92164        9.92164    6[6-(1,6),6-(1,6),6-(8,8)]
   103       0.737833       0.737833       0.737833    6[1-(0),6-(1,6),6-(6,6)]
   104        10.1604        10.1604        10.1604    6[6-(1,6),6-(1,6),6-(8,8)]
   105       1.798223       1.798223       1.798223    7[8-(0),8-(64),8-(64)]
   106       2.752811       2.752811       2.752811    7[8-(0),8-(64),8-(64)]
   107       3.099325       3.099325       3.099325    7[8-(0),8-(64),8-(64)]
   108       2.144737       2.144737       2.144737    7[8-(0),8-(64),8-(64)]
   109       8.368425       8.368425       8.368425    7[8-(0),8-(64),8-(64)]
   110       7.413837       7.413837       7.413837    7[8-(0),8-(64),8-(64)]
   111       7.067323       7.067323       7.067323    7[8-(0),8-(64),8-(64)]
   112       8.021911       8.021911       8.021911    7[8-(0),8-(64),8-(64)]
   113      -0.103799      -0.103799      -0.103799    8[6-(6,8),64-(8,8,8,8,8)]
   114       0.892771       0.892771       0.892771    8[7-(8,8),64-(8,8,8,8,8)]
   115        2.56233        2.56233        2.56233    8[7-(8,8),64-(8,8,8,8,8)]
   116       5.474429       5.474429       5.474429    8[6-(6,8),64-(8,8,8,8,8)]
   117        3.41918        3.41918        3.41918    8[6-(6,8),64-(8,8,8,8,8)]
   118       8.244705       8.244705       8.244705    8[6-(6,8),64-(8,8,8,8,8)]
   119       0.879484       0.879484       0.879484    8[6-(6,8),64-(8,8,8,8,8)]
   120       1.861822       1.861822       1.861822    8[7-(8,8),64-(8,8,8,8,8)]
   121       3.187996       3.187996       3.187996    8[7-(8,8),64-(8,8,8,8,8)]
   122       3.970515       3.970515       3.970515    8[6-(6,8),64-(8,8,8,8,8)]
   123        6.12141        6.12141        6.12141    8[6-(6,8),64-(8,8,8,8,8)]
   124       9.302947       9.302947       9.302947    8[6-(6,8),64-(8,8,8,8,8)]
   125       1.965716       1.965716       1.965716    8[7-(8,8)]
   126       2.835089       2.835089       2.835089    8[7-(8,8)]
   127       5.001347       5.001347       5.001347    8[6-(6,8),64-(8,8,8,8,8)]
   128       4.004777       4.004777       4.004777    8[7-(8,8),64-(8,8,8,8,8)]
   129       2.335218       2.335218       2.335218    8[7-(8,8),64-(8,8,8,8,8)]
   130       9.961319       9.961319       9.961319    8[6-(6,8),64-(8,8,8,8,8)]
   131       1.478368       1.478368       1.478368    8[6-(6,8),64-(8,8,8,8,8)]
   132       7.191043       7.191043       7.191043    8[6-(6,8),64-(8,8,8,8,8)]
   133       4.018064       4.018064       4.018064    8[6-(6,8),64-(8,8,8,8,8)]
   134       3.035726       3.035726       3.035726    8[7-(8,8),64-(8,8,8,8,8)]
   135       1.709552       1.709552       1.709552    8[7-(8,8),64-(8,8,8,8,8)]
   136       0.927033       0.927033       0.927033    8[6-(6,8),64-(8,8,8,8,8)]
   137       9.314338       9.314338       9.314338    8[6-(6,8),64-(8,8,8,8,8)]
   138       6.132801       6.132801       6.132801    8[6-(6,8),64-(8,8,8,8,8)]
   139       2.931832       2.931832       2.931832    8[7-(8,8)]
   140       2.062459       2.062459       2.062459    8[7-(8,8)]
   141      10.270447      10.270447      10.270447    8[6-(6,8),64-(8,8,8,8,8)]
   142       9.273877       9.273877       9.273877    8[7-(8,8),64-(8,8,8,8,8)]
   143       7.604318       7.604318       7.604318    8[7-(8,8),64-(8,8,8,8,8)]
   144       4.692219       4.692219       4.692219    8[6-(6,8),64-(8,8,8,8,8)]
   145       6.747468       6.747468       6.747468    8[6-(6,8),64-(8,8,8,8,8)]
   146       1.921943       1.921943       1.921943    8[6-(6,8),64-(8,8,8,8,8)]
   147       9.287164       9.287164       9.287164    8[6-(6,8),64-(8,8,8,8,8)]
   148       8.304826       8.304826       8.304826    8[7-(8,8),64-(8,8,8,8,8)]
   149       6.978652       6.978652       6.978652    8[7-(8,8),64-(8,8,8,8,8)]
   150       6.196133       6.196133       6.196133    8[6-(6,8),64-(8,8,8,8,8)]
   151       4.045238       4.045238       4.045238    8[6-(6,8),64-(8,8,8,8,8)]
   152       0.863701       0.863701       0.863701    8[6-(6,8),64-(8,8,8,8,8)]
   153       8.200932       8.200932       8.200932    8[7-(8,8)]
   154       7.331559       7.331559       7.331559    8[7-(8,8)]
   155       5.165301       5.165301       5.165301    8[6-(6,8),64-(8,8,8,8,8)]
   156       6.161871       6.161871       6.161871    8[7-(8,8),64-(8,8,8,8,8)]
   157        7.83143        7.83143        7.83143    8[7-(8,8),64-(8,8,8,8,8)]
   158       0.205329       0.205329       0.205329    8[6-(6,8),64-(8,8,8,8,8)]
   159        8.68828        8.68828        8.68828    8[6-(6,8),64-(8,8,8,8,8)]
   160       2.975605       2.975605       2.975605    8[6-(6,8),64-(8,8,8,8,8)]
   161       6.148584       6.148584       6.148584    8[6-(6,8),64-(8,8,8,8,8)]
   162       7.130922       7.130922       7.130922    8[7-(8,8),64-(8,8,8,8,8)]
   163       8.457096       8.457096       8.457096    8[7-(8,8),64-(8,8,8,8,8)]
   164       9.239615       9.239615       9.239615    8[6-(6,8),64-(8,8,8,8,8)]
   165        0.85231        0.85231        0.85231    8[6-(6,8),64-(8,8,8,8,8)]
   166       4.033847       4.033847       4.033847    8[6-(6,8),64-(8,8,8,8,8)]
   167       7.234816       7.234816       7.234816    8[7-(8,8)]
   168       8.104189       8.104189       8.104189    8[7-(8,8)]
