# Supplementary material for: A collection of forcefield precursors for metal–organic frameworks
Source: RSC Adv. 2019 Nov 13;9(63):36492–507. doi: 10.1039/c9ra07327b (PMC9075174; doi:10.1039/c9ra07327b)
Supplement: RA-009-C9RA07327B-s426 [file RA-009-C9RA07327B-s426.txt]

DEGPEL_charged

17.550400    0.000000    0.000000
8.775200    15.199092    0.000000
8.775200    5.066364    14.329842

     1      20.945525      20.945525      20.945525    29[7-(6,6),7-(6,7),7-(6,7),8-(29,29)]
     2      18.542875      18.542875      18.542875    29[7-(6,6),7-(6,7),7-(6,7),8-(29,29)]
     3       7.782725       7.782725       7.782725    29[7-(6,6),7-(6,7),7-(6,7),8-(29,29)]
     4      22.930475      22.930475      22.930475    29[7-(6,6),7-(6,7),7-(6,7),8-(29,29)]
     5       19.95305       19.95305       19.95305    29[7-(6,6),7-(6,7),7-(6,7),8-(29,29)]
     6       23.92295       23.92295       23.92295    29[7-(6,6),7-(6,7),7-(6,7),8-(29,29)]
     7         8.7752         8.7752         8.7752    29[7-(6,6),7-(6,7),7-(6,7),8-(29,29)]
     8        17.5504        17.5504        17.5504    29[7-(6,6),7-(6,7),7-(6,7),8-(29,29)]
     9      16.557925      16.557925      16.557925    29[7-(6,6),7-(6,7),7-(6,7),8-(29,29)]
    10      22.930475      22.930475      22.930475    29[7-(6,6),7-(6,7),7-(6,7),8-(29,29)]
    11       9.767675       9.767675       9.767675    29[7-(6,6),7-(6,7),7-(6,7),8-(29,29)]
    12      20.945525      20.945525      20.945525    29[7-(6,6),7-(6,7),7-(6,7),8-(29,29)]
    13      14.155275      14.155275      14.155275    29[7-(6,6),7-(6,7),7-(6,7),8-(29,29)]
    14      16.557925      16.557925      16.557925    29[7-(6,6),7-(6,7),7-(6,7),8-(29,29)]
    15      27.318075      27.318075      27.318075    29[7-(6,6),7-(6,7),7-(6,7),8-(29,29)]
    16      12.170325      12.170325      12.170325    29[7-(6,6),7-(6,7),7-(6,7),8-(29,29)]
    17       15.14775       15.14775       15.14775    29[7-(6,6),7-(6,7),7-(6,7),8-(29,29)]
    18       11.17785       11.17785       11.17785    29[7-(6,6),7-(6,7),7-(6,7),8-(29,29)]
    19        26.3256        26.3256        26.3256    29[7-(6,6),7-(6,7),7-(6,7),8-(29,29)]
    20        17.5504        17.5504        17.5504    29[7-(6,6),7-(6,7),7-(6,7),8-(29,29)]
    21      18.542875      18.542875      18.542875    29[7-(6,6),7-(6,7),7-(6,7),8-(29,29)]
    22      12.170325      12.170325      12.170325    29[7-(6,6),7-(6,7),7-(6,7),8-(29,29)]
    23      25.333125      25.333125      25.333125    29[7-(6,6),7-(6,7),7-(6,7),8-(29,29)]
    24      14.155275      14.155275      14.155275    29[7-(6,6),7-(6,7),7-(6,7),8-(29,29)]
    25      22.392555      22.392555      22.392555    1[6-(7,7)]
    26       2.479872       2.479872       2.479872    1[6-(7,7)]
    27       6.295328       6.295328       6.295328    1[6-(7,7)]
    28      21.483445      21.483445      21.483445    1[6-(7,7)]
    29      18.164664      18.164664      18.164664    1[6-(7,7)]
    30       8.160936       8.160936       8.160936    1[6-(7,7)]
    31       10.52322       10.52322       10.52322    1[6-(7,7)]
    32       15.80238       15.80238       15.80238    1[6-(7,7)]
    33      16.256936      16.256936      16.256936    1[6-(7,7)]
    34       8.615491       8.615491       8.615491    1[6-(7,7)]
    35      10.068664      10.068664      10.068664    1[6-(7,7)]
    36      17.710109      17.710109      17.710109    1[6-(7,7)]
    37      17.710109      17.710109      17.710109    1[6-(7,7)]
    38      27.619064      27.619064      27.619064    1[6-(7,7)]
    39      26.165891      26.165891      26.165891    1[6-(7,7)]
    40      16.256936      16.256936      16.256936    1[6-(7,7)]
    41      11.255072      11.255072      11.255072    1[6-(7,7)]
    42      31.167755      31.167755      31.167755    1[6-(7,7)]
    43      30.258645      30.258645      30.258645    1[6-(7,7)]
    44      15.070528      15.070528      15.070528    1[6-(7,7)]
    45       28.07362       28.07362       28.07362    1[6-(7,7)]
    46       15.80238       15.80238       15.80238    1[6-(7,7)]
    47      18.164664      18.164664      18.164664    1[6-(7,7)]
    48      25.711336      25.711336      25.711336    1[6-(7,7)]
    49      12.708245      12.708245      12.708245    1[6-(7,7)]
    50      32.620928      32.620928      32.620928    1[6-(7,7)]
    51      28.805472      28.805472      28.805472    1[6-(7,7)]
    52      13.617355      13.617355      13.617355    1[6-(7,7)]
    53      16.936136      16.936136      16.936136    1[6-(7,7)]
    54      26.939864      26.939864      26.939864    1[6-(7,7)]
    55       24.57758       24.57758       24.57758    1[6-(7,7)]
    56       19.29842       19.29842       19.29842    1[6-(7,7)]
    57      18.843864      18.843864      18.843864    1[6-(7,7)]
    58      26.485309      26.485309      26.485309    1[6-(7,7)]
    59      25.032136      25.032136      25.032136    1[6-(7,7)]
    60      17.390691      17.390691      17.390691    1[6-(7,7)]
    61      17.390691      17.390691      17.390691    1[6-(7,7)]
    62       7.481736       7.481736       7.481736    1[6-(7,7)]
    63       8.934909       8.934909       8.934909    1[6-(7,7)]
    64      18.843864      18.843864      18.843864    1[6-(7,7)]
    65      23.845728      23.845728      23.845728    1[6-(7,7)]
    66       3.933045       3.933045       3.933045    1[6-(7,7)]
    67       4.842155       4.842155       4.842155    1[6-(7,7)]
    68      20.030272      20.030272      20.030272    1[6-(7,7)]
    69        7.02718        7.02718        7.02718    1[6-(7,7)]
    70       19.29842       19.29842       19.29842    1[6-(7,7)]
    71      16.936136      16.936136      16.936136    1[6-(7,7)]
    72       9.389464       9.389464       9.389464    1[6-(7,7)]
    73       23.01384       23.01384       23.01384    6[1-(0),7-(6,29),7-(7,29)]
    74       2.170984       2.170984       2.170984    6[1-(0),7-(6,29),7-(7,29)]
    75       6.604216       6.604216       6.604216    6[1-(0),7-(6,29),7-(7,29)]
    76       20.86216       20.86216       20.86216    6[1-(0),7-(6,29),7-(7,29)]
    77      19.066755      19.066755      19.066755    6[1-(0),7-(6,29),7-(7,29)]
    78       7.258845       7.258845       7.258845    6[1-(0),7-(6,29),7-(7,29)]
    79        10.5513        10.5513        10.5513    6[1-(0),7-(6,29),7-(7,29)]
    80        15.7743        15.7743        15.7743    6[1-(0),7-(6,29),7-(7,29)]
    81      16.850139      16.850139      16.850139    6[1-(0),7-(6,29),7-(7,29)]
    82       8.334685       8.334685       8.334685    6[1-(0),7-(6,29),7-(7,29)]
    83       9.475461       9.475461       9.475461    6[1-(0),7-(6,29),7-(7,29)]
    84      17.990915      17.990915      17.990915    6[1-(0),7-(6,29),7-(7,29)]
    85      17.990915      17.990915      17.990915    6[1-(0),7-(6,29),7-(7,29)]
    86      27.025861      27.025861      27.025861    6[1-(0),7-(6,29),7-(7,29)]
    87      25.885085      25.885085      25.885085    6[1-(0),7-(6,29),7-(7,29)]
    88      16.850139      16.850139      16.850139    6[1-(0),7-(6,29),7-(7,29)]
    89      10.946184      10.946184      10.946184    6[1-(0),7-(6,29),7-(7,29)]
    90       31.78904       31.78904       31.78904    6[1-(0),7-(6,29),7-(7,29)]
    91       29.63736       29.63736       29.63736    6[1-(0),7-(6,29),7-(7,29)]
    92      15.379416      15.379416      15.379416    6[1-(0),7-(6,29),7-(7,29)]
    93        28.1017        28.1017        28.1017    6[1-(0),7-(6,29),7-(7,29)]
    94        15.7743        15.7743        15.7743    6[1-(0),7-(6,29),7-(7,29)]
    95      19.066755      19.066755      19.066755    6[1-(0),7-(6,29),7-(7,29)]
    96      24.809245      24.809245      24.809245    6[1-(0),7-(6,29),7-(7,29)]
    97       12.08696       12.08696       12.08696    6[1-(0),7-(6,29),7-(7,29)]
    98      32.929816      32.929816      32.929816    6[1-(0),7-(6,29),7-(7,29)]
    99      28.496584      28.496584      28.496584    6[1-(0),7-(6,29),7-(7,29)]
   100       14.23864       14.23864       14.23864    6[1-(0),7-(6,29),7-(7,29)]
   101      16.034045      16.034045      16.034045    6[1-(0),7-(6,29),7-(7,29)]
   102      27.841955      27.841955      27.841955    6[1-(0),7-(6,29),7-(7,29)]
   103        24.5495        24.5495        24.5495    6[1-(0),7-(6,29),7-(7,29)]
   104        19.3265        19.3265        19.3265    6[1-(0),7-(6,29),7-(7,29)]
   105      18.250661      18.250661      18.250661    6[1-(0),7-(6,29),7-(7,29)]
   106      26.766115      26.766115      26.766115    6[1-(0),7-(6,29),7-(7,29)]
   107      25.625339      25.625339      25.625339    6[1-(0),7-(6,29),7-(7,29)]
   108      17.109885      17.109885      17.109885    6[1-(0),7-(6,29),7-(7,29)]
   109      17.109885      17.109885      17.109885    6[1-(0),7-(6,29),7-(7,29)]
   110       8.074939       8.074939       8.074939    6[1-(0),7-(6,29),7-(7,29)]
   111       9.215715       9.215715       9.215715    6[1-(0),7-(6,29),7-(7,29)]
   112      18.250661      18.250661      18.250661    6[1-(0),7-(6,29),7-(7,29)]
   113      24.154616      24.154616      24.154616    6[1-(0),7-(6,29),7-(7,29)]
   114        3.31176        3.31176        3.31176    6[1-(0),7-(6,29),7-(7,29)]
   115        5.46344        5.46344        5.46344    6[1-(0),7-(6,29),7-(7,29)]
   116      19.721384      19.721384      19.721384    6[1-(0),7-(6,29),7-(7,29)]
   117         6.9991         6.9991         6.9991    6[1-(0),7-(6,29),7-(7,29)]
   118        19.3265        19.3265        19.3265    6[1-(0),7-(6,29),7-(7,29)]
   119      16.034045      16.034045      16.034045    6[1-(0),7-(6,29),7-(7,29)]
   120      10.291555      10.291555      10.291555    6[1-(0),7-(6,29),7-(7,29)]
   121      22.694949      22.694949      22.694949    7[6-(1,7),7-(6,29),29-(7,7,8)]
   122      19.024458      19.024458      19.024458    7[6-(1,7),7-(6,29),29-(7,7,8)]
   123       7.301142       7.301142       7.301142    7[6-(1,7),7-(6,29),29-(7,7,8)]
   124      21.181051      21.181051      21.181051    7[6-(1,7),7-(6,29),29-(7,7,8)]
   125      20.005174      20.005174      20.005174    7[6-(1,7),7-(6,29),29-(7,7,8)]
   126      23.870826      23.870826      23.870826    7[6-(1,7),7-(6,29),29-(7,7,8)]
   127       9.990916       9.990916       9.990916    7[6-(1,7),7-(6,29),29-(7,7,8)]
   128      16.334684      16.334684      16.334684    7[6-(1,7),7-(6,29),29-(7,7,8)]
   129      17.091633      17.091633      17.091633    7[6-(1,7),7-(6,29),29-(7,7,8)]
   130      24.627774      24.627774      24.627774    7[6-(1,7),7-(6,29),29-(7,7,8)]
   131       9.233967       9.233967       9.233967    7[6-(1,7),7-(6,29),29-(7,7,8)]
   132      19.248226      19.248226      19.248226    7[6-(1,7),7-(6,29),29-(7,7,8)]
   133      19.248226      19.248226      19.248226    7[6-(1,7),7-(6,29),29-(7,7,8)]
   134      18.009167      18.009167      18.009167    7[6-(1,7),7-(6,29),29-(7,7,8)]
   135      24.627774      24.627774      24.627774    7[6-(1,7),7-(6,29),29-(7,7,8)]
   136       8.316433       8.316433       8.316433    7[6-(1,7),7-(6,29),29-(7,7,8)]
   137      10.249258      10.249258      10.249258    7[6-(1,7),7-(6,29),29-(7,7,8)]
   138      22.694949      22.694949      22.694949    7[6-(1,7),7-(6,29),29-(7,7,8)]
   139      21.181051      21.181051      21.181051    7[6-(1,7),7-(6,29),29-(7,7,8)]
   140      16.076342      16.076342      16.076342    7[6-(1,7),7-(6,29),29-(7,7,8)]
   141      18.766116      18.766116      18.766116    7[6-(1,7),7-(6,29),29-(7,7,8)]
   142       7.559484       7.559484       7.559484    7[6-(1,7),7-(6,29),29-(7,7,8)]
   143      20.005174      20.005174      20.005174    7[6-(1,7),7-(6,29),29-(7,7,8)]
   144      23.870826      23.870826      23.870826    7[6-(1,7),7-(6,29),29-(7,7,8)]
   145      12.405851      12.405851      12.405851    7[6-(1,7),7-(6,29),29-(7,7,8)]
   146      16.076342      16.076342      16.076342    7[6-(1,7),7-(6,29),29-(7,7,8)]
   147      27.799658      27.799658      27.799658    7[6-(1,7),7-(6,29),29-(7,7,8)]
   148      13.919749      13.919749      13.919749    7[6-(1,7),7-(6,29),29-(7,7,8)]
   149      15.095626      15.095626      15.095626    7[6-(1,7),7-(6,29),29-(7,7,8)]
   150      11.229974      11.229974      11.229974    7[6-(1,7),7-(6,29),29-(7,7,8)]
   151      25.109884      25.109884      25.109884    7[6-(1,7),7-(6,29),29-(7,7,8)]
   152      18.766116      18.766116      18.766116    7[6-(1,7),7-(6,29),29-(7,7,8)]
   153      18.009167      18.009167      18.009167    7[6-(1,7),7-(6,29),29-(7,7,8)]
   154      10.473026      10.473026      10.473026    7[6-(1,7),7-(6,29),29-(7,7,8)]
   155      25.866833      25.866833      25.866833    7[6-(1,7),7-(6,29),29-(7,7,8)]
   156      15.852574      15.852574      15.852574    7[6-(1,7),7-(6,29),29-(7,7,8)]
   157      15.852574      15.852574      15.852574    7[6-(1,7),7-(6,29),29-(7,7,8)]
   158      17.091633      17.091633      17.091633    7[6-(1,7),7-(6,29),29-(7,7,8)]
   159      10.473026      10.473026      10.473026    7[6-(1,7),7-(6,29),29-(7,7,8)]
   160      26.784367      26.784367      26.784367    7[6-(1,7),7-(6,29),29-(7,7,8)]
   161      24.851542      24.851542      24.851542    7[6-(1,7),7-(6,29),29-(7,7,8)]
   162      12.405851      12.405851      12.405851    7[6-(1,7),7-(6,29),29-(7,7,8)]
   163      13.919749      13.919749      13.919749    7[6-(1,7),7-(6,29),29-(7,7,8)]
   164      19.024458      19.024458      19.024458    7[6-(1,7),7-(6,29),29-(7,7,8)]
   165      16.334684      16.334684      16.334684    7[6-(1,7),7-(6,29),29-(7,7,8)]
   166      27.541316      27.541316      27.541316    7[6-(1,7),7-(6,29),29-(7,7,8)]
   167      15.095626      15.095626      15.095626    7[6-(1,7),7-(6,29),29-(7,7,8)]
   168      11.229974      11.229974      11.229974    7[6-(1,7),7-(6,29),29-(7,7,8)]
   169      24.328364      24.328364      24.328364    7[6-(1,7),6-(1,7),29-(7,7,8)]
   170      11.165564      11.165564      11.165564    7[6-(1,7),6-(1,7),29-(7,7,8)]
   171      15.160036      15.160036      15.160036    7[6-(1,7),6-(1,7),29-(7,7,8)]
   172      19.547636      19.547636      19.547636    7[6-(1,7),6-(1,7),29-(7,7,8)]
   173      28.322836      28.322836      28.322836    7[6-(1,7),6-(1,7),29-(7,7,8)]
   174      15.553164      15.553164      15.553164    7[6-(1,7),6-(1,7),29-(7,7,8)]
   175      11.165564      11.165564      11.165564    7[6-(1,7),6-(1,7),29-(7,7,8)]
   176      15.160036      15.160036      15.160036    7[6-(1,7),6-(1,7),29-(7,7,8)]
   177        26.3256        26.3256        26.3256    7[6-(1,7),6-(1,7),29-(7,7,8)]
   178       9.168329       9.168329       9.168329    7[6-(1,7),6-(1,7),29-(7,7,8)]
   179        17.5504        17.5504        17.5504    7[6-(1,7),6-(1,7),29-(7,7,8)]
   180      17.157271      17.157271      17.157271    7[6-(1,7),6-(1,7),29-(7,7,8)]
   181      10.772436      10.772436      10.772436    7[6-(1,7),6-(1,7),29-(7,7,8)]
   182      23.935236      23.935236      23.935236    7[6-(1,7),6-(1,7),29-(7,7,8)]
   183      19.940764      19.940764      19.940764    7[6-(1,7),6-(1,7),29-(7,7,8)]
   184      15.553164      15.553164      15.553164    7[6-(1,7),6-(1,7),29-(7,7,8)]
   185       6.777964       6.777964       6.777964    7[6-(1,7),6-(1,7),29-(7,7,8)]
   186      19.547636      19.547636      19.547636    7[6-(1,7),6-(1,7),29-(7,7,8)]
   187      23.935236      23.935236      23.935236    7[6-(1,7),6-(1,7),29-(7,7,8)]
   188      19.940764      19.940764      19.940764    7[6-(1,7),6-(1,7),29-(7,7,8)]
   189         8.7752         8.7752         8.7752    7[6-(1,7),6-(1,7),29-(7,7,8)]
   190      25.932471      25.932471      25.932471    7[6-(1,7),6-(1,7),29-(7,7,8)]
   191        17.5504        17.5504        17.5504    7[6-(1,7),6-(1,7),29-(7,7,8)]
   192      17.943529      17.943529      17.943529    7[6-(1,7),6-(1,7),29-(7,7,8)]
   193         21.938         21.938         21.938    8[29-(7,7,7),29-(7,7,7),29-(7,7,7)]
   194        17.5504        17.5504        17.5504    8[29-(7,7,7),29-(7,7,7),29-(7,7,7)]
   195         8.7752         8.7752         8.7752    8[29-(7,7,7),29-(7,7,7),29-(7,7,7)]
   196         21.938         21.938         21.938    8[29-(7,7,7),29-(7,7,7),29-(7,7,7)]
   197        13.1628        13.1628        13.1628    8[29-(7,7,7),29-(7,7,7),29-(7,7,7)]
   198        17.5504        17.5504        17.5504    8[29-(7,7,7),29-(7,7,7),29-(7,7,7)]
   199        26.3256        26.3256        26.3256    8[29-(7,7,7),29-(7,7,7),29-(7,7,7)]
   200        13.1628        13.1628        13.1628    8[29-(7,7,7),29-(7,7,7),29-(7,7,7)]
