# Supplementary material for: A collection of forcefield precursors for metal–organic frameworks
Source: RSC Adv. 2019 Nov 13;9(63):36492–507. doi: 10.1039/c9ra07327b (PMC9075174; doi:10.1039/c9ra07327b)
Supplement: RA-009-C9RA07327B-s427 [file RA-009-C9RA07327B-s427.txt]

DEHBIC_clean

6.026000    0.000000    0.000000
-0.093617    7.449412    0.000000
-2.639911    -2.963552    12.680402

     1       1.645795       1.645795       1.645795    64[8-(1,6),8-(1,6),8-(6),8-(6),8-(6),8-(6),8-(6),8-(6)]
     2        2.34674        2.34674        2.34674    64[8-(1,6),8-(1,6),8-(6),8-(6),8-(6),8-(6),8-(6),8-(6)]
     3       2.685847       2.685847       2.685847    1[6-(6,6,8)]
     4      -1.319554      -1.319554      -1.319554    1[6-(6,6,8)]
     5      -0.731477      -0.731477      -0.731477    1[6-(6,6,8)]
     6      -0.191979      -0.191979      -0.191979    1[6-(6,6,8)]
     7       4.126234       4.126234       4.126234    1[6-(6,6,8)]
     8       4.692939       4.692939       4.692939    1[6-(6,6,8)]
     9       2.174511       2.174511       2.174511    1[8-(6)]
    10      -0.509214      -0.509214      -0.509214    1[8-(6)]
    11       0.770506       0.770506       0.770506    1[8-(6,64)]
    12       1.692075       1.692075       1.692075    1[8-(6,64)]
    13       2.058903       2.058903       2.058903    1[8-(6,64)]
    14       3.365621       3.365621       3.365621    1[8-(6,64)]
    15       2.299403       2.299403       2.299403    6[6-(1,6,8),8-(64),8-(64)]
    16        2.94049        2.94049        2.94049    6[1-(0),6-(1,6,8),6-(8,8),8-(1)]
    17      -1.554079      -1.554079      -1.554079    6[1-(0),6-(1,6,8),6-(8,8),8-(1)]
    18      -0.884962      -0.884962      -0.884962    6[6-(1,6,8),8-(64),8-(64)]
    19        1.27233        1.27233        1.27233    6[6-(1,6,8),8-(64),8-(64)]
    20       0.114796       0.114796       0.114796    6[1-(0),6-(1,6,8),6-(8,8),8-(1,64)]
    21       0.162611       0.162611       0.162611    6[1-(0),6-(1,6,8),6-(8,8),8-(1,64)]
    22       5.374539       5.374539       5.374539    6[6-(1,6,8),8-(64),8-(64)]
    23       4.628467       4.628467       4.628467    6[6-(1,6,8),8-(64),8-(64)]
    24       3.808953       3.808953       3.808953    6[1-(0),6-(1,6,8),6-(8,8),8-(1,64)]
    25       3.921211       3.921211       3.921211    6[1-(0),6-(1,6,8),6-(8,8),8-(1,64)]
    26       2.719834       2.719834       2.719834    6[6-(1,6,8),8-(64),8-(64)]
    27       1.484684       1.484684       1.484684    8[6-(6,8),64-(8,8,8,8,8,8,8)]
    28       2.597315       2.597315       2.597315    8[6-(6,8),64-(8,8,8,8,8,8,8)]
    29        2.58382        2.58382        2.58382    8[1-(0),6-(1,6,6)]
    30      -1.161427      -1.161427      -1.161427    8[1-(0),6-(1,6,6)]
    31       0.036487       0.036487       0.036487    8[6-(6,8),64-(8,8,8,8,8,8,8)]
    32      -1.281464      -1.281464      -1.281464    8[6-(6,8),64-(8,8,8,8,8,8,8)]
    33       1.331707       1.331707       1.331707    8[6-(6,8),64-(8,8,8,8,8,8,8)]
    34       2.077933       2.077933       2.077933    8[6-(6,8),64-(8,8,8,8,8,8,8)]
    35       0.215548       0.215548       0.215548    8[1-(0),6-(1,6,6),64-(8,8,8,8,8,8,8)]
    36       1.516027       1.516027       1.516027    8[1-(0),6-(1,6,6),64-(8,8,8,8,8,8,8)]
    37      -0.005649      -0.005649      -0.005649    8[6-(6,8),64-(8,8,8,8,8,8,8)]
    38       4.126406       4.126406       4.126406    8[6-(6,8),64-(8,8,8,8,8,8,8)]
    39       4.015919       4.015919       4.015919    8[6-(6,8),64-(8,8,8,8,8,8,8)]
    40      -0.148904      -0.148904      -0.148904    8[6-(6,8),64-(8,8,8,8,8,8,8)]
    41       2.439489       2.439489       2.439489    8[1-(0),6-(1,6,6),64-(8,8,8,8,8,8,8)]
    42       3.810824       3.810824       3.810824    8[1-(0),6-(1,6,6),64-(8,8,8,8,8,8,8)]
    43       1.877885       1.877885       1.877885    8[6-(6,8),64-(8,8,8,8,8,8,8)]
    44       2.707492       2.707492       2.707492    8[6-(6,8),64-(8,8,8,8,8,8,8)]
