# Supplementary material for: A collection of forcefield precursors for metal–organic frameworks
Source: RSC Adv. 2019 Nov 13;9(63):36492–507. doi: 10.1039/c9ra07327b (PMC9075174; doi:10.1039/c9ra07327b)
Supplement: RA-009-C9RA07327B-s428 [file RA-009-C9RA07327B-s428.txt]

DEHLAF_clean

11.204000    0.000000    0.000000
-5.602021    11.779783    0.000000
0.000000    -3.268998    41.389105

     1      -2.870029      -2.870029      -2.870029    27[7-(6,6),7-(6,6),8-(6),8-(6)]
     2       2.731975       2.731975       2.731975    27[7-(6,6),7-(6,6),8-(6),8-(6)]
     3       8.472008       8.472008       8.472008    27[7-(6,6),7-(6,6),8-(6),8-(6)]
     4       2.870004       2.870004       2.870004    27[7-(6,6),7-(6,6),8-(6),8-(6)]
     5       9.232208       9.232208       9.232208    27[7-(6,6),7-(6,6),8-(6),8-(6)]
     6       1.971792       1.971792       1.971792    27[7-(6,6),7-(6,6),8-(6),8-(6)]
     7       0.394376       0.394376       0.394376    1[6-(6,6)]
     8      -0.368617      -0.368617      -0.368617    1[6-(6,6)]
     9       4.880443       4.880443       4.880443    1[6-(6,6)]
    10       5.590777       5.590777       5.590777    1[6-(6,6)]
    11       4.027817       4.027817       4.027817    1[6-(1,6,8)]
    12       -0.02577       -0.02577       -0.02577    1[6-(1,6,8)]
    13        1.97302        1.97302        1.97302    1[6-(1,1,6)]
    14         1.3512         1.3512         1.3512    1[6-(1,1,6)]
    15       1.040846       1.040846       1.040846    1[6-(1,1,6)]
    16       0.676714       0.676714       0.676714    1[6-(1,6,8)]
    17       1.417299       1.417299       1.417299    1[6-(1,6,8)]
    18        9.28475        9.28475        9.28475    1[6-(1,1,6)]
    19      -0.420156      -0.420156      -0.420156    1[6-(1,1,6)]
    20      -1.562966      -1.562966      -1.562966    1[6-(1,1,6)]
    21       6.977849       6.977849       6.977849    1[6-(1,6,8)]
    22          7.519          7.519          7.519    1[6-(1,6,8)]
    23       7.346463       7.346463       7.346463    1[6-(1,1,6)]
    24       7.298284       7.298284       7.298284    1[6-(1,1,6)]
    25       2.616114       2.616114       2.616114    1[6-(1,1,6)]
    26       2.823388       2.823388       2.823388    1[6-(6,6)]
    27       1.390398       1.390398       1.390398    1[6-(6,6)]
    28      -1.436372      -1.436372      -1.436372    1[6-(6,6)]
    29       5.557184       5.557184       5.557184    1[6-(6,6)]
    30       2.896224       2.896224       2.896224    1[6-(6,6)]
    31       4.771772       4.771772       4.771772    1[6-(6,6)]
    32       5.446259       5.446259       5.446259    1[6-(6,6)]
    33        3.65138        3.65138        3.65138    1[6-(6,6)]
    34       8.922858       8.922858       8.922858    1[6-(6,7)]
    35       -0.01233       -0.01233       -0.01233    1[6-(6,7)]
    36       0.169169       0.169169       0.169169    1[6-(7,7)]
    37       2.254238       2.254238       2.254238    1[6-(1,6,7)]
    38       2.368516       2.368516       2.368516    1[6-(1,6,7)]
    39       2.608287       2.608287       2.608287    1[6-(1,1,6)]
    40       3.639056       3.639056       3.639056    1[6-(1,1,6)]
    41       2.154526       2.154526       2.154526    1[6-(1,1,6)]
    42       3.072122       3.072122       3.072122    1[6-(1,1,6)]
    43       3.039632       3.039632       3.039632    1[6-(1,1,6)]
    44       1.760135       1.760135       1.760135    1[6-(1,1,6)]
    45        5.98741        5.98741        5.98741    1[6-(1,1,6)]
    46        5.94035        5.94035        5.94035    1[6-(1,1,6)]
    47       4.935353       4.935353       4.935353    1[6-(1,1,6)]
    48       4.621636       4.621636       4.621636    1[6-(1,6,7)]
    49       3.847439       3.847439       3.847439    1[6-(1,6,7)]
    50       6.414273       6.414273       6.414273    1[6-(6,7)]
    51      -2.964595      -2.964595      -2.964595    1[6-(6,7)]
    52       5.999731       5.999731       5.999731    1[6-(7,7)]
    53       3.890025       3.890025       3.890025    1[6-(1,6,7)]
    54       4.437899       4.437899       4.437899    1[6-(1,6,7)]
    55       6.210372       6.210372       6.210372    1[6-(6,7)]
    56       8.376107       8.376107       8.376107    1[6-(6,7)]
    57       6.521846       6.521846       6.521846    1[6-(7,7)]
    58       5.996364       5.996364       5.996364    1[6-(6,6)]
    59       5.233373       5.233373       5.233373    1[6-(6,6)]
    60      10.482461      10.482461      10.482461    1[6-(6,6)]
    61      -0.011206      -0.011206      -0.011206    1[6-(6,6)]
    62       9.629838       9.629838       9.629838    1[6-(1,6,8)]
    63        5.57621        5.57621        5.57621    1[6-(1,6,8)]
    64      -3.628992      -3.628992      -3.628992    1[6-(1,1,6)]
    65      -4.250816      -4.250816      -4.250816    1[6-(1,1,6)]
    66       6.642836       6.642836       6.642836    1[6-(1,1,6)]
    67       6.278709       6.278709       6.278709    1[6-(1,6,8)]
    68       7.019292       7.019292       7.019292    1[6-(1,6,8)]
    69       3.682739       3.682739       3.682739    1[6-(1,1,6)]
    70       5.181835       5.181835       5.181835    1[6-(1,1,6)]
    71       4.039029       4.039029       4.039029    1[6-(1,1,6)]
    72       1.375833       1.375833       1.375833    1[6-(1,6,8)]
    73       1.916988       1.916988       1.916988    1[6-(1,6,8)]
    74       7.346463       7.346463       7.346463    1[6-(1,1,6)]
    75       1.696266       1.696266       1.696266    1[6-(1,1,6)]
    76       8.218133       8.218133       8.218133    1[6-(1,1,6)]
    77       8.425407       8.425407       8.425407    1[6-(6,6)]
    78       6.992413       6.992413       6.992413    1[6-(6,6)]
    79       4.165645       4.165645       4.165645    1[6-(6,6)]
    80      -0.044837      -0.044837      -0.044837    1[6-(6,6)]
    81      -2.705777      -2.705777      -2.705777    1[6-(6,6)]
    82      -0.830226      -0.830226      -0.830226    1[6-(6,6)]
    83      -0.155751      -0.155751      -0.155751    1[6-(6,6)]
    84      -1.950634      -1.950634      -1.950634    1[6-(6,6)]
    85       3.320852       3.320852       3.320852    1[6-(6,7)]
    86       5.589661       5.589661       5.589661    1[6-(6,7)]
    87       5.771171       5.771171       5.771171    1[6-(7,7)]
    88      -3.347769      -3.347769      -3.347769    1[6-(1,6,7)]
    89       7.970514       7.970514       7.970514    1[6-(1,6,7)]
    90      -2.993726      -2.993726      -2.993726    1[6-(1,1,6)]
    91      -1.962959      -1.962959      -1.962959    1[6-(1,1,6)]
    92      -3.447488      -3.447488      -3.447488    1[6-(1,1,6)]
    93        8.67413        8.67413        8.67413    1[6-(1,1,6)]
    94       8.641637       8.641637       8.641637    1[6-(1,1,6)]
    95       7.362141       7.362141       7.362141    1[6-(1,1,6)]
    96       0.385404       0.385404       0.385404    1[6-(1,1,6)]
    97        0.33835        0.33835        0.33835    1[6-(1,1,6)]
    98       -0.66665       -0.66665       -0.66665    1[6-(1,1,6)]
    99      -0.980357      -0.980357      -0.980357    1[6-(1,6,7)]
   100       9.449447       9.449447       9.449447    1[6-(1,6,7)]
   101       0.812286       0.812286       0.812286    1[6-(6,7)]
   102       2.637418       2.637418       2.637418    1[6-(6,7)]
   103       0.397732       0.397732       0.397732    1[6-(7,7)]
   104      -1.711989      -1.711989      -1.711989    1[6-(1,6,7)]
   105      -1.164112      -1.164112      -1.164112    1[6-(1,6,7)]
   106       0.608361       0.608361       0.608361    1[6-(6,7)]
   107       2.774093       2.774093       2.774093    1[6-(6,7)]
   108        0.91983        0.91983        0.91983    1[6-(7,7)]
   109       5.207603       5.207603       5.207603    1[6-(6,6)]
   110       5.970596       5.970596       5.970596    1[6-(6,6)]
   111       0.721536       0.721536       0.721536    1[6-(6,6)]
   112       0.011202       0.011202       0.011202    1[6-(6,6)]
   113       1.574162       1.574162       1.574162    1[6-(1,6,8)]
   114       5.627749       5.627749       5.627749    1[6-(1,6,8)]
   115       3.628959       3.628959       3.628959    1[6-(1,1,6)]
   116       4.250779       4.250779       4.250779    1[6-(1,1,6)]
   117       4.561133       4.561133       4.561133    1[6-(1,1,6)]
   118       4.925265       4.925265       4.925265    1[6-(1,6,8)]
   119        4.18468        4.18468        4.18468    1[6-(1,6,8)]
   120      -3.682771      -3.682771      -3.682771    1[6-(1,1,6)]
   121       6.022135       6.022135       6.022135    1[6-(1,1,6)]
   122       7.164945       7.164945       7.164945    1[6-(1,1,6)]
   123       -1.37587       -1.37587       -1.37587    1[6-(1,6,8)]
   124      -1.917021      -1.917021      -1.917021    1[6-(1,6,8)]
   125       3.857537       3.857537       3.857537    1[6-(1,1,6)]
   126      -1.696305      -1.696305      -1.696305    1[6-(1,1,6)]
   127       2.985865       2.985865       2.985865    1[6-(1,1,6)]
   128       2.778591       2.778591       2.778591    1[6-(6,6)]
   129       4.211581       4.211581       4.211581    1[6-(6,6)]
   130       7.038351       7.038351       7.038351    1[6-(6,6)]
   131       0.044795       0.044795       0.044795    1[6-(6,6)]
   132       2.705755       2.705755       2.705755    1[6-(6,6)]
   133       0.830207       0.830207       0.830207    1[6-(6,6)]
   134        0.15572        0.15572        0.15572    1[6-(6,6)]
   135       1.950599       1.950599       1.950599    1[6-(6,6)]
   136      -3.320879      -3.320879      -3.320879    1[6-(6,7)]
   137       5.614309       5.614309       5.614309    1[6-(6,7)]
   138        5.43281        5.43281        5.43281    1[6-(7,7)]
   139       3.347741       3.347741       3.347741    1[6-(1,6,7)]
   140       3.233463       3.233463       3.233463    1[6-(1,6,7)]
   141       2.993692       2.993692       2.993692    1[6-(1,1,6)]
   142       1.962923       1.962923       1.962923    1[6-(1,1,6)]
   143       3.447453       3.447453       3.447453    1[6-(1,1,6)]
   144       2.529857       2.529857       2.529857    1[6-(1,1,6)]
   145       2.562347       2.562347       2.562347    1[6-(1,1,6)]
   146       3.841844       3.841844       3.841844    1[6-(1,1,6)]
   147      -0.385431      -0.385431      -0.385431    1[6-(1,1,6)]
   148      -0.338371      -0.338371      -0.338371    1[6-(1,1,6)]
   149       0.666626       0.666626       0.666626    1[6-(1,1,6)]
   150       0.980343       0.980343       0.980343    1[6-(1,6,7)]
   151        1.75454        1.75454        1.75454    1[6-(1,6,7)]
   152      -0.812294      -0.812294      -0.812294    1[6-(6,7)]
   153       8.566574       8.566574       8.566574    1[6-(6,7)]
   154      -0.397752      -0.397752      -0.397752    1[6-(7,7)]
   155       1.711954       1.711954       1.711954    1[6-(1,6,7)]
   156        1.16408        1.16408        1.16408    1[6-(1,6,7)]
   157      -0.608393      -0.608393      -0.608393    1[6-(6,7)]
   158      -2.774128      -2.774128      -2.774128    1[6-(6,7)]
   159      -0.919867      -0.919867      -0.919867    1[6-(7,7)]
   160      -0.394385      -0.394385      -0.394385    1[6-(6,6)]
   161       0.368606       0.368606       0.368606    1[6-(6,6)]
   162      -4.880482      -4.880482      -4.880482    1[6-(6,6)]
   163       5.613185       5.613185       5.613185    1[6-(6,6)]
   164      -4.027859      -4.027859      -4.027859    1[6-(1,6,8)]
   165       0.025769       0.025769       0.025769    1[6-(1,6,8)]
   166       9.230971       9.230971       9.230971    1[6-(1,1,6)]
   167       9.852795       9.852795       9.852795    1[6-(1,1,6)]
   168      -1.040857      -1.040857      -1.040857    1[6-(1,1,6)]
   169       -0.67673       -0.67673       -0.67673    1[6-(1,6,8)]
   170      -1.417313      -1.417313      -1.417313    1[6-(1,6,8)]
   171        1.91924        1.91924        1.91924    1[6-(1,1,6)]
   172       0.420144       0.420144       0.420144    1[6-(1,1,6)]
   173        1.56295        1.56295        1.56295    1[6-(1,1,6)]
   174       4.226146       4.226146       4.226146    1[6-(1,6,8)]
   175       3.684991       3.684991       3.684991    1[6-(1,6,8)]
   176       3.857537       3.857537       3.857537    1[6-(1,1,6)]
   177       3.905713       3.905713       3.905713    1[6-(1,1,6)]
   178      -2.616154      -2.616154      -2.616154    1[6-(1,1,6)]
   179      -2.823428      -2.823428      -2.823428    1[6-(6,6)]
   180      -1.390434      -1.390434      -1.390434    1[6-(6,6)]
   181       1.436334       1.436334       1.436334    1[6-(6,6)]
   182       5.646816       5.646816       5.646816    1[6-(6,6)]
   183       8.307756       8.307756       8.307756    1[6-(6,6)]
   184       6.432205       6.432205       6.432205    1[6-(6,6)]
   185        5.75773        5.75773        5.75773    1[6-(6,6)]
   186       7.552613       7.552613       7.552613    1[6-(6,6)]
   187       2.281127       2.281127       2.281127    1[6-(6,7)]
   188       0.012318       0.012318       0.012318    1[6-(6,7)]
   189      -0.169192      -0.169192      -0.169192    1[6-(7,7)]
   190       8.949748       8.949748       8.949748    1[6-(1,6,7)]
   191      -2.368535      -2.368535      -2.368535    1[6-(1,6,7)]
   192       8.595705       8.595705       8.595705    1[6-(1,1,6)]
   193       7.564938       7.564938       7.564938    1[6-(1,1,6)]
   194       9.049467       9.049467       9.049467    1[6-(1,1,6)]
   195      -3.072151      -3.072151      -3.072151    1[6-(1,1,6)]
   196      -3.039658      -3.039658      -3.039658    1[6-(1,1,6)]
   197      -1.760162      -1.760162      -1.760162    1[6-(1,1,6)]
   198       5.216575       5.216575       5.216575    1[6-(1,1,6)]
   199       5.263629       5.263629       5.263629    1[6-(1,1,6)]
   200       6.268629       6.268629       6.268629    1[6-(1,1,6)]
   201       6.582336       6.582336       6.582336    1[6-(1,6,7)]
   202      -3.847468      -3.847468      -3.847468    1[6-(1,6,7)]
   203       4.789693       4.789693       4.789693    1[6-(6,7)]
   204       2.964561       2.964561       2.964561    1[6-(6,7)]
   205       5.204247       5.204247       5.204247    1[6-(7,7)]
   206       7.313968       7.313968       7.313968    1[6-(1,6,7)]
   207       6.766091       6.766091       6.766091    1[6-(1,6,7)]
   208       4.993618       4.993618       4.993618    1[6-(6,7)]
   209       2.827886       2.827886       2.827886    1[6-(6,7)]
   210       4.682149       4.682149       4.682149    1[6-(7,7)]
   211       0.702491       0.702491       0.702491    6[6-(6,6),8-(0),8-(27)]
   212        0.22632        0.22632        0.22632    6[6-(1,6),6-(1,6),6-(8,8)]
   213       0.143408       0.143408       0.143408    6[1-(0),6-(1,6),6-(6,6)]
   214      -0.303632      -0.303632      -0.303632    6[1-(0),6-(1,6),6-(6,8)]
   215      10.554166      10.554166      10.554166    6[6-(1,6),6-(1,6),8-(6)]
   216       5.080993       5.080993       5.080993    6[1-(0),6-(1,6),6-(6,8)]
   217       5.513468       5.513468       5.513468    6[1-(0),6-(1,6),6-(6,6)]
   218      10.299836      10.299836      10.299836    6[1-(0),1-(0),6-(6,6),8-(6)]
   219      10.156424      10.156424      10.156424    6[6-(1,1,8),6-(6,6),6-(6,6)]
   220      -0.013449      -0.013449      -0.013449    6[6-(1,1,1),6-(6,6),6-(6,6)]
   221      -0.113166      -0.113166      -0.113166    6[6-(1,1,8),6-(6,6),6-(6,6)]
   222      -1.224602      -1.224602      -1.224602    6[6-(1,1,1),6-(6,6),6-(6,6)]
   223       8.937427       8.937427       8.937427    6[6-(1,1,8),6-(6,6),6-(6,6)]
   224       9.019218       9.019218       9.019218    6[6-(1,1,1),6-(6,6),6-(6,6)]
   225       1.199944       1.199944       1.199944    6[1-(0),1-(0),1-(0),6-(6,6)]
   226       1.010594       1.010594       1.010594    6[1-(0),1-(0),6-(6,6),8-(6)]
   227      -1.287346      -1.287346      -1.287346    6[1-(0),1-(0),1-(0),6-(6,6)]
   228       7.745322       7.745322       7.745322    6[1-(0),1-(0),6-(6,6),8-(6)]
   229       7.860726       7.860726       7.860726    6[1-(0),1-(0),1-(0),6-(6,6)]
   230       1.547252       1.547252       1.547252    6[6-(1,6),6-(1,6),8-(6)]
   231       1.953958       1.953958       1.953958    6[1-(0),6-(1,6),6-(6,8)]
   232       1.101335       1.101335       1.101335    6[1-(0),6-(1,6),6-(6,6)]
   233       -0.17256       -0.17256       -0.17256    6[6-(1,6),6-(1,6),6-(8,8)]
   234      -0.575905      -0.575905      -0.575905    6[1-(0),6-(1,6),6-(6,6)]
   235       0.264394       0.264394       0.264394    6[1-(0),6-(1,6),6-(6,8)]
   236      -1.035266      -1.035266      -1.035266    6[6-(6,6),8-(0),8-(27)]
   237        3.07101        3.07101        3.07101    6[6-(1,6),6-(1,6),8-(6)]
   238        3.41385        3.41385        3.41385    6[1-(0),6-(1,6),6-(6,8)]
   239        4.53649        4.53649        4.53649    6[1-(0),6-(1,6),6-(6,6)]
   240       5.296122       5.296122       5.296122    6[6-(1,6),6-(1,6),6-(8,8)]
   241       4.939838       4.939838       4.939838    6[1-(0),6-(1,6),6-(6,6)]
   242       3.854171       3.854171       3.854171    6[1-(0),6-(1,6),6-(6,8)]
   243       6.450133       6.450133       6.450133    6[6-(6,6),8-(0),8-(27)]
   244      -1.500224      -1.500224      -1.500224    6[1-(0),6-(1,7),7-(6,27)]
   245      -0.245375      -0.245375      -0.245375    6[1-(0),6-(1,7),7-(6,6)]
   246      -0.161348      -0.161348      -0.161348    6[1-(0),7-(6,27),7-(6,6)]
   247       2.059287       2.059287       2.059287    6[1-(0),1-(0),6-(6,6),7-(6,6)]
   248       2.830122       2.830122       2.830122    6[6-(1,1,7),6-(6,6),6-(6,6)]
   249       3.165119       3.165119       3.165119    6[6-(1,1,1),6-(6,6),6-(6,6)]
   250        3.98077        3.98077        3.98077    6[6-(1,1,7),6-(6,6),6-(6,6)]
   251       4.431173       4.431173       4.431173    6[6-(1,1,1),6-(6,6),6-(6,6)]
   252       4.042396       4.042396       4.042396    6[6-(1,1,7),6-(6,6),6-(6,6)]
   253       3.241311       3.241311       3.241311    6[6-(1,1,1),6-(6,6),6-(6,6)]
   254       2.877183       2.877183       2.877183    6[1-(0),1-(0),1-(0),6-(6,6)]
   255       2.719198       2.719198       2.719198    6[1-(0),1-(0),1-(0),6-(6,6)]
   256       5.411523       5.411523       5.411523    6[1-(0),1-(0),1-(0),6-(6,6)]
   257       4.495031       4.495031       4.495031    6[1-(0),1-(0),6-(6,6),7-(6,6)]
   258       6.547602       6.547602       6.547602    6[1-(0),6-(1,7),7-(6,6)]
   259      -3.650279      -3.650279      -3.650279    6[1-(0),6-(1,7),7-(6,27)]
   260        6.33809        6.33809        6.33809    6[1-(0),7-(6,27),7-(6,6)]
   261       4.488318       4.488318       4.488318    6[1-(0),1-(0),6-(6,6),7-(6,6)]
   262       6.531928       6.531928       6.531928    6[1-(0),6-(1,7),7-(6,6)]
   263       7.720673       7.720673       7.720673    6[1-(0),6-(1,7),7-(6,27)]
   264       6.717916       6.717916       6.717916    6[1-(0),7-(6,27),7-(6,6)]
   265       -4.89953       -4.89953       -4.89953    6[6-(6,6),8-(0),8-(27)]
   266      -5.375699      -5.375699      -5.375699    6[6-(1,6),6-(1,6),6-(8,8)]
   267       5.745393       5.745393       5.745393    6[1-(0),6-(1,6),6-(6,6)]
   268       5.298354       5.298354       5.298354    6[1-(0),6-(1,6),6-(6,8)]
   269       4.952149       4.952149       4.952149    6[6-(1,6),6-(1,6),8-(6)]
   270      10.683014      10.683014      10.683014    6[1-(0),6-(1,6),6-(6,8)]
   271      -0.088513      -0.088513      -0.088513    6[1-(0),6-(1,6),6-(6,6)]
   272       4.697817       4.697817       4.697817    6[1-(0),1-(0),6-(6,6),8-(6)]
   273       4.554407       4.554407       4.554407    6[6-(1,1,8),6-(6,6),6-(6,6)]
   274       5.588538       5.588538       5.588538    6[6-(1,1,1),6-(6,6),6-(6,6)]
   275       5.488824       5.488824       5.488824    6[6-(1,1,8),6-(6,6),6-(6,6)]
   276       4.377387       4.377387       4.377387    6[6-(1,1,1),6-(6,6),6-(6,6)]
   277       3.335413       3.335413       3.335413    6[6-(1,1,8),6-(6,6),6-(6,6)]
   278       3.417201       3.417201       3.417201    6[6-(1,1,1),6-(6,6),6-(6,6)]
   279      -4.402068      -4.402068      -4.402068    6[1-(0),1-(0),1-(0),6-(6,6)]
   280       6.612587       6.612587       6.612587    6[1-(0),1-(0),6-(6,6),8-(6)]
   281       4.314645       4.314645       4.314645    6[1-(0),1-(0),1-(0),6-(6,6)]
   282       2.143307       2.143307       2.143307    6[1-(0),1-(0),6-(6,6),8-(6)]
   283       2.258706       2.258706       2.258706    6[1-(0),1-(0),1-(0),6-(6,6)]
   284       7.149272       7.149272       7.149272    6[6-(1,6),6-(1,6),8-(6)]
   285       7.555977       7.555977       7.555977    6[1-(0),6-(1,6),6-(6,8)]
   286       6.703351       6.703351       6.703351    6[1-(0),6-(1,6),6-(6,6)]
   287       5.429455       5.429455       5.429455    6[6-(1,6),6-(1,6),6-(8,8)]
   288       5.026112       5.026112       5.026112    6[1-(0),6-(1,6),6-(6,6)]
   289       5.866414       5.866414       5.866414    6[1-(0),6-(1,6),6-(6,8)]
   290       4.566746       4.566746       4.566746    6[6-(6,6),8-(0),8-(27)]
   291      -2.530998      -2.530998      -2.530998    6[6-(1,6),6-(1,6),8-(6)]
   292      -2.188153      -2.188153      -2.188153    6[1-(0),6-(1,6),6-(6,8)]
   293      -1.065512      -1.065512      -1.065512    6[1-(0),6-(1,6),6-(6,6)]
   294      -0.305882      -0.305882      -0.305882    6[6-(1,6),6-(1,6),6-(8,8)]
   295      -0.662171      -0.662171      -0.662171    6[1-(0),6-(1,6),6-(6,6)]
   296       -1.74784       -1.74784       -1.74784    6[1-(0),6-(1,6),6-(6,8)]
   297       0.848131       0.848131       0.848131    6[6-(6,6),8-(0),8-(27)]
   298       4.101772       4.101772       4.101772    6[1-(0),6-(1,7),7-(6,27)]
   299       5.356619       5.356619       5.356619    6[1-(0),6-(1,7),7-(6,6)]
   300       5.440652       5.440652       5.440652    6[1-(0),7-(6,27),7-(6,6)]
   301       7.661283       7.661283       7.661283    6[1-(0),1-(0),6-(6,6),7-(6,6)]
   302      -2.771882      -2.771882      -2.771882    6[6-(1,1,7),6-(6,6),6-(6,6)]
   303       -2.43688       -2.43688       -2.43688    6[6-(1,1,1),6-(6,6),6-(6,6)]
   304      -1.621229      -1.621229      -1.621229    6[6-(1,1,7),6-(6,6),6-(6,6)]
   305       -1.17083       -1.17083       -1.17083    6[6-(1,1,1),6-(6,6),6-(6,6)]
   306      -1.559611      -1.559611      -1.559611    6[6-(1,1,7),6-(6,6),6-(6,6)]
   307      -2.360697      -2.360697      -2.360697    6[6-(1,1,1),6-(6,6),6-(6,6)]
   308       -2.72483       -2.72483       -2.72483    6[1-(0),1-(0),1-(0),6-(6,6)]
   309       8.321203       8.321203       8.321203    6[1-(0),1-(0),1-(0),6-(6,6)]
   310       -0.19048       -0.19048       -0.19048    6[1-(0),1-(0),1-(0),6-(6,6)]
   311      -1.106963      -1.106963      -1.106963    6[1-(0),1-(0),6-(6,6),7-(6,6)]
   312       0.945613       0.945613       0.945613    6[1-(0),6-(1,7),7-(6,6)]
   313       1.951732       1.951732       1.951732    6[1-(0),6-(1,7),7-(6,27)]
   314       0.736095       0.736095       0.736095    6[1-(0),7-(6,27),7-(6,6)]
   315      -1.113694      -1.113694      -1.113694    6[1-(0),1-(0),6-(6,6),7-(6,6)]
   316       0.929915       0.929915       0.929915    6[1-(0),6-(1,7),7-(6,6)]
   317       2.118659       2.118659       2.118659    6[1-(0),6-(1,7),7-(6,27)]
   318         1.1159         1.1159         1.1159    6[1-(0),7-(6,27),7-(6,6)]
   319       4.899488       4.899488       4.899488    6[6-(6,6),8-(0),8-(27)]
   320       5.375659       5.375659       5.375659    6[6-(1,6),6-(1,6),6-(8,8)]
   321       5.458571       5.458571       5.458571    6[1-(0),6-(1,6),6-(6,6)]
   322       5.905611       5.905611       5.905611    6[1-(0),6-(1,6),6-(6,8)]
   323      -4.952187      -4.952187      -4.952187    6[6-(1,6),6-(1,6),8-(6)]
   324       0.520986       0.520986       0.520986    6[1-(0),6-(1,6),6-(6,8)]
   325       0.088511       0.088511       0.088511    6[1-(0),6-(1,6),6-(6,6)]
   326      -4.697857      -4.697857      -4.697857    6[1-(0),1-(0),6-(6,6),8-(6)]
   327      -4.554445      -4.554445      -4.554445    6[6-(1,1,8),6-(6,6),6-(6,6)]
   328       5.615428       5.615428       5.615428    6[6-(1,1,1),6-(6,6),6-(6,6)]
   329       5.715145       5.715145       5.715145    6[6-(1,1,8),6-(6,6),6-(6,6)]
   330       6.826581       6.826581       6.826581    6[6-(1,1,1),6-(6,6),6-(6,6)]
   331      -3.335448      -3.335448      -3.335448    6[6-(1,1,8),6-(6,6),6-(6,6)]
   332      -3.417239      -3.417239      -3.417239    6[6-(1,1,1),6-(6,6),6-(6,6)]
   333       4.402035       4.402035       4.402035    6[1-(0),1-(0),1-(0),6-(6,6)]
   334       4.591385       4.591385       4.591385    6[1-(0),1-(0),6-(6,6),8-(6)]
   335       6.889325       6.889325       6.889325    6[1-(0),1-(0),1-(0),6-(6,6)]
   336      -2.143343      -2.143343      -2.143343    6[1-(0),1-(0),6-(6,6),8-(6)]
   337      -2.258747      -2.258747      -2.258747    6[1-(0),1-(0),1-(0),6-(6,6)]
   338       4.054727       4.054727       4.054727    6[6-(1,6),6-(1,6),8-(6)]
   339       3.648021       3.648021       3.648021    6[1-(0),6-(1,6),6-(6,8)]
   340       4.500644       4.500644       4.500644    6[1-(0),6-(1,6),6-(6,6)]
   341       5.774539       5.774539       5.774539    6[6-(1,6),6-(1,6),6-(8,8)]
   342       6.177884       6.177884       6.177884    6[1-(0),6-(1,6),6-(6,6)]
   343       5.337585       5.337585       5.337585    6[1-(0),6-(1,6),6-(6,8)]
   344       6.637245       6.637245       6.637245    6[6-(6,6),8-(0),8-(27)]
   345       2.530969       2.530969       2.530969    6[6-(1,6),6-(1,6),8-(6)]
   346       2.188129       2.188129       2.188129    6[1-(0),6-(1,6),6-(6,8)]
   347       1.065489       1.065489       1.065489    6[1-(0),6-(1,6),6-(6,6)]
   348       0.305857       0.305857       0.305857    6[6-(1,6),6-(1,6),6-(8,8)]
   349       0.662141       0.662141       0.662141    6[1-(0),6-(1,6),6-(6,6)]
   350       1.747808       1.747808       1.747808    6[1-(0),6-(1,6),6-(6,8)]
   351      -0.848154      -0.848154      -0.848154    6[6-(6,6),8-(0),8-(27)]
   352       7.102203       7.102203       7.102203    6[1-(0),6-(1,7),7-(6,27)]
   353       5.847354       5.847354       5.847354    6[1-(0),6-(1,7),7-(6,6)]
   354       5.763327       5.763327       5.763327    6[1-(0),7-(6,27),7-(6,6)]
   355       3.542692       3.542692       3.542692    6[1-(0),1-(0),6-(6,6),7-(6,6)]
   356       2.771857       2.771857       2.771857    6[6-(1,1,7),6-(6,6),6-(6,6)]
   357        2.43686        2.43686        2.43686    6[6-(1,1,1),6-(6,6),6-(6,6)]
   358       1.621209       1.621209       1.621209    6[6-(1,1,7),6-(6,6),6-(6,6)]
   359       1.170806       1.170806       1.170806    6[6-(1,1,1),6-(6,6),6-(6,6)]
   360       1.559583       1.559583       1.559583    6[6-(1,1,7),6-(6,6),6-(6,6)]
   361       2.360668       2.360668       2.360668    6[6-(1,1,1),6-(6,6),6-(6,6)]
   362       2.724796       2.724796       2.724796    6[1-(0),1-(0),1-(0),6-(6,6)]
   363       2.882781       2.882781       2.882781    6[1-(0),1-(0),1-(0),6-(6,6)]
   364       0.190456       0.190456       0.190456    6[1-(0),1-(0),1-(0),6-(6,6)]
   365       1.106948       1.106948       1.106948    6[1-(0),1-(0),6-(6,6),7-(6,6)]
   366      -0.945623      -0.945623      -0.945623    6[1-(0),6-(1,7),7-(6,6)]
   367       9.252258       9.252258       9.252258    6[1-(0),6-(1,7),7-(6,27)]
   368      -0.736111      -0.736111      -0.736111    6[1-(0),7-(6,27),7-(6,6)]
   369       1.113661       1.113661       1.113661    6[1-(0),1-(0),6-(6,6),7-(6,6)]
   370      -0.929949      -0.929949      -0.929949    6[1-(0),6-(1,7),7-(6,6)]
   371      -2.118694      -2.118694      -2.118694    6[1-(0),6-(1,7),7-(6,27)]
   372      -1.115937      -1.115937      -1.115937    6[1-(0),7-(6,27),7-(6,6)]
   373      10.501509      10.501509      10.501509    6[6-(6,6),8-(0),8-(27)]
   374      -0.226322      -0.226322      -0.226322    6[6-(1,6),6-(1,6),6-(8,8)]
   375      -0.143414      -0.143414      -0.143414    6[1-(0),6-(1,6),6-(6,6)]
   376       0.303625       0.303625       0.303625    6[1-(0),6-(1,6),6-(6,8)]
   377        0.64983        0.64983        0.64983    6[6-(1,6),6-(1,6),8-(6)]
   378      -5.081035      -5.081035      -5.081035    6[1-(0),6-(1,6),6-(6,8)]
   379       5.690492       5.690492       5.690492    6[1-(0),6-(1,6),6-(6,6)]
   380       0.904162       0.904162       0.904162    6[1-(0),1-(0),6-(6,6),8-(6)]
   381       1.047572       1.047572       1.047572    6[6-(1,1,8),6-(6,6),6-(6,6)]
   382       0.013441       0.013441       0.013441    6[6-(1,1,1),6-(6,6),6-(6,6)]
   383       0.113155       0.113155       0.113155    6[6-(1,1,8),6-(6,6),6-(6,6)]
   384       1.224592       1.224592       1.224592    6[6-(1,1,1),6-(6,6),6-(6,6)]
   385       2.266566       2.266566       2.266566    6[6-(1,1,8),6-(6,6),6-(6,6)]
   386       2.184778       2.184778       2.184778    6[6-(1,1,1),6-(6,6),6-(6,6)]
   387      10.004047      10.004047      10.004047    6[1-(0),1-(0),1-(0),6-(6,6)]
   388      -1.010608      -1.010608      -1.010608    6[1-(0),1-(0),6-(6,6),8-(6)]
   389       1.287334       1.287334       1.287334    6[1-(0),1-(0),1-(0),6-(6,6)]
   390       3.458672       3.458672       3.458672    6[1-(0),1-(0),6-(6,6),8-(6)]
   391       3.343273       3.343273       3.343273    6[1-(0),1-(0),1-(0),6-(6,6)]
   392      -1.547293      -1.547293      -1.547293    6[6-(1,6),6-(1,6),8-(6)]
   393      -1.953998      -1.953998      -1.953998    6[1-(0),6-(1,6),6-(6,8)]
   394      -1.101372      -1.101372      -1.101372    6[1-(0),6-(1,6),6-(6,6)]
   395       0.172524       0.172524       0.172524    6[6-(1,6),6-(1,6),6-(8,8)]
   396       0.575867       0.575867       0.575867    6[1-(0),6-(1,6),6-(6,6)]
   397      -0.264435      -0.264435      -0.264435    6[1-(0),6-(1,6),6-(6,8)]
   398       1.035233       1.035233       1.035233    6[6-(6,6),8-(0),8-(27)]
   399       8.132977       8.132977       8.132977    6[6-(1,6),6-(1,6),8-(6)]
   400       7.790132       7.790132       7.790132    6[1-(0),6-(1,6),6-(6,8)]
   401       6.667491       6.667491       6.667491    6[1-(0),6-(1,6),6-(6,6)]
   402       5.907861       5.907861       5.907861    6[6-(1,6),6-(1,6),6-(8,8)]
   403        6.26415        6.26415        6.26415    6[1-(0),6-(1,6),6-(6,6)]
   404       7.349819       7.349819       7.349819    6[1-(0),6-(1,6),6-(6,8)]
   405       4.753848       4.753848       4.753848    6[6-(6,6),8-(0),8-(27)]
   406       1.500207       1.500207       1.500207    6[1-(0),6-(1,7),7-(6,27)]
   407        0.24536        0.24536        0.24536    6[1-(0),6-(1,7),7-(6,6)]
   408       0.161327       0.161327       0.161327    6[1-(0),7-(6,27),7-(6,6)]
   409      -2.059304      -2.059304      -2.059304    6[1-(0),1-(0),6-(6,6),7-(6,6)]
   410       8.373861       8.373861       8.373861    6[6-(1,1,7),6-(6,6),6-(6,6)]
   411       8.038859       8.038859       8.038859    6[6-(1,1,1),6-(6,6),6-(6,6)]
   412       7.223208       7.223208       7.223208    6[6-(1,1,7),6-(6,6),6-(6,6)]
   413       6.772809       6.772809       6.772809    6[6-(1,1,1),6-(6,6),6-(6,6)]
   414        7.16159        7.16159        7.16159    6[6-(1,1,7),6-(6,6),6-(6,6)]
   415       7.962676       7.962676       7.962676    6[6-(1,1,1),6-(6,6),6-(6,6)]
   416       8.326809       8.326809       8.326809    6[1-(0),1-(0),1-(0),6-(6,6)]
   417      -2.719224      -2.719224      -2.719224    6[1-(0),1-(0),1-(0),6-(6,6)]
   418       5.792459       5.792459       5.792459    6[1-(0),1-(0),1-(0),6-(6,6)]
   419       6.708942       6.708942       6.708942    6[1-(0),1-(0),6-(6,6),7-(6,6)]
   420       4.656366       4.656366       4.656366    6[1-(0),6-(1,7),7-(6,6)]
   421       3.650247       3.650247       3.650247    6[1-(0),6-(1,7),7-(6,27)]
   422       4.865884       4.865884       4.865884    6[1-(0),7-(6,27),7-(6,6)]
   423       6.715673       6.715673       6.715673    6[1-(0),1-(0),6-(6,6),7-(6,6)]
   424       4.672064       4.672064       4.672064    6[1-(0),6-(1,7),7-(6,6)]
   425        3.48332        3.48332        3.48332    6[1-(0),6-(1,7),7-(6,27)]
   426       4.486079       4.486079       4.486079    6[1-(0),7-(6,27),7-(6,6)]
   427        -1.4274        -1.4274        -1.4274    7[6-(1,6),6-(1,7),27-(7,8,8)]
   428       0.603887       0.603887       0.603887    7[6-(1,1,6),6-(1,6),6-(1,7)]
   429       7.419275       7.419275       7.419275    7[6-(1,6),6-(1,7),27-(7,8,8)]
   430       5.773407       5.773407       5.773407    7[6-(1,1,6),6-(1,6),6-(1,7)]
   431       5.875374       5.875374       5.875374    7[6-(1,1,6),6-(1,6),6-(1,7)]
   432       7.843918       7.843918       7.843918    7[6-(1,6),6-(1,7),27-(7,8,8)]
   433         4.1746         4.1746         4.1746    7[6-(1,6),6-(1,7),27-(7,8,8)]
   434       6.205883       6.205883       6.205883    7[6-(1,1,6),6-(1,6),6-(1,7)]
   435       1.817282       1.817282       1.817282    7[6-(1,6),6-(1,7),27-(7,8,8)]
   436       0.171414       0.171414       0.171414    7[6-(1,1,6),6-(1,6),6-(1,7)]
   437       0.273361       0.273361       0.273361    7[6-(1,1,6),6-(1,6),6-(1,7)]
   438       2.241902       2.241902       2.241902    7[6-(1,6),6-(1,7),27-(7,8,8)]
   439       7.029379       7.029379       7.029379    7[6-(1,6),6-(1,7),27-(7,8,8)]
   440       4.998092       4.998092       4.998092    7[6-(1,1,6),6-(1,6),6-(1,7)]
   441      -1.817296      -1.817296      -1.817296    7[6-(1,6),6-(1,7),27-(7,8,8)]
   442      -0.171428      -0.171428      -0.171428    7[6-(1,1,6),6-(1,6),6-(1,7)]
   443      -0.273395      -0.273395      -0.273395    7[6-(1,1,6),6-(1,6),6-(1,7)]
   444      -2.241939      -2.241939      -2.241939    7[6-(1,6),6-(1,7),27-(7,8,8)]
   445       1.427379       1.427379       1.427379    7[6-(1,6),6-(1,7),27-(7,8,8)]
   446      -0.603904      -0.603904      -0.603904    7[6-(1,1,6),6-(1,6),6-(1,7)]
   447       3.784697       3.784697       3.784697    7[6-(1,6),6-(1,7),27-(7,8,8)]
   448       5.430565       5.430565       5.430565    7[6-(1,1,6),6-(1,6),6-(1,7)]
   449       5.328618       5.328618       5.328618    7[6-(1,1,6),6-(1,6),6-(1,7)]
   450       3.360077       3.360077       3.360077    7[6-(1,6),6-(1,7),27-(7,8,8)]
   451       1.422906       1.422906       1.422906    8[6-(6,8),27-(7,7,8)]
   452      -5.161702      -5.161702      -5.161702    8[6-(6,8)]
   453      10.123932      10.123932      10.123932    8[6-(1,1,6),6-(6,6)]
   454       8.104973       8.104973       8.104973    8[6-(1,1,6),6-(6,6)]
   455      -1.968558      -1.968558      -1.968558    8[6-(6,8),27-(7,7,8)]
   456      -0.785416      -0.785416      -0.785416    8[6-(6,8)]
   457        1.97526        1.97526        1.97526    8[6-(1,1,6),6-(6,6)]
   458       6.837793       6.837793       6.837793    8[6-(6,8)]
   459       6.940867       6.940867       6.940867    8[6-(6,8),27-(7,7,8)]
   460      -4.179111      -4.179111      -4.179111    8[6-(6,8),27-(7,7,8)]
   461       0.440316       0.440316       0.440316    8[6-(6,8)]
   462       4.521916       4.521916       4.521916    8[6-(1,1,6),6-(6,6)]
   463       2.502954       2.502954       2.502954    8[6-(1,1,6),6-(6,6)]
   464       3.633451       3.633451       3.633451    8[6-(6,8),27-(7,7,8)]
   465       4.816595       4.816595       4.816595    8[6-(6,8)]
   466       -3.62675       -3.62675       -3.62675    8[6-(1,1,6),6-(6,6)]
   467       1.235789       1.235789       1.235789    8[6-(6,8)]
   468       1.338868       1.338868       1.338868    8[6-(6,8),27-(7,7,8)]
   469       4.179073       4.179073       4.179073    8[6-(6,8),27-(7,7,8)]
   470      -0.440319      -0.440319      -0.440319    8[6-(6,8)]
   471      -4.521953      -4.521953      -4.521953    8[6-(1,1,6),6-(6,6)]
   472      -2.502994      -2.502994      -2.502994    8[6-(1,1,6),6-(6,6)]
   473       7.570537       7.570537       7.570537    8[6-(6,8),27-(7,7,8)]
   474       6.387395       6.387395       6.387395    8[6-(6,8)]
   475       3.626719       3.626719       3.626719    8[6-(1,1,6),6-(6,6)]
   476      -1.235814      -1.235814      -1.235814    8[6-(6,8)]
   477      -1.338888      -1.338888      -1.338888    8[6-(6,8),27-(7,7,8)]
   478        9.78109        9.78109        9.78109    8[6-(6,8),27-(7,7,8)]
   479       5.161663       5.161663       5.161663    8[6-(6,8)]
   480       1.080063       1.080063       1.080063    8[6-(1,1,6),6-(6,6)]
   481       3.099025       3.099025       3.099025    8[6-(1,1,6),6-(6,6)]
   482       1.968528       1.968528       1.968528    8[6-(6,8),27-(7,7,8)]
   483       0.785384       0.785384       0.785384    8[6-(6,8)]
   484       9.228729       9.228729       9.228729    8[6-(1,1,6),6-(6,6)]
   485        4.36619        4.36619        4.36619    8[6-(6,8)]
   486       4.263111       4.263111       4.263111    8[6-(6,8),27-(7,7,8)]
