# Supplementary material for: A collection of forcefield precursors for metal–organic frameworks
Source: RSC Adv. 2019 Nov 13;9(63):36492–507. doi: 10.1039/c9ra07327b (PMC9075174; doi:10.1039/c9ra07327b)
Supplement: RA-009-C9RA07327B-s429 [file RA-009-C9RA07327B-s429.txt]

DEHLIN_clean

11.462700    0.000000    0.000000
-5.731322    12.050046    0.000000
0.000000    -4.667110    41.628192

     1       8.815974       8.815974       8.815974    48[7-(6,6),7-(6,6),8-(6),8-(6)]
     2       3.084629       3.084629       3.084629    48[7-(6,6),7-(6,6),8-(6),8-(6)]
     3      -3.084596      -3.084596      -3.084596    48[7-(6,6),7-(6,6),8-(6),8-(6)]
     4       2.646749       2.646749       2.646749    48[7-(6,6),7-(6,6),8-(6),8-(6)]
     5       2.001502       2.001502       2.001502    48[7-(6,6),7-(6,6),8-(6),8-(6),8-(6),8-(6)]
     6       9.461198       9.461198       9.461198    48[7-(6,6),7-(6,6),8-(6),8-(6),8-(6),8-(6)]
     7       0.027513       0.027513       0.027513    1[6-(6,6)]
     8      10.737113      10.737113      10.737113    1[6-(6,6)]
     9       5.406976       5.406976       5.406976    1[6-(6,6)]
    10       6.202488       6.202488       6.202488    1[6-(6,6)]
    11       9.758197       9.758197       9.758197    1[6-(1,6,8)]
    12       5.584655       5.584655       5.584655    1[6-(1,6,8)]
    13       2.250156       2.250156       2.250156    1[6-(1,1,6)]
    14       7.968871       7.968871       7.968871    1[6-(1,1,6)]
    15       1.342309       1.342309       1.342309    1[6-(1,1,6)]
    16       1.246021       1.246021       1.246021    1[6-(1,6,8)]
    17       1.744646       1.744646       1.744646    1[6-(1,6,8)]
    18       4.264147       4.264147       4.264147    1[6-(1,1,6)]
    19       4.923249       4.923249       4.923249    1[6-(1,1,6)]
    20       3.364322       3.364322       3.364322    1[6-(1,1,6)]
    21       6.092443       6.092443       6.092443    1[6-(1,6,8)]
    22       6.857005       6.857005       6.857005    1[6-(1,6,8)]
    23       -3.92366       -3.92366       -3.92366    1[6-(1,1,6)]
    24      -4.440626      -4.440626      -4.440626    1[6-(1,1,6)]
    25       6.650679       6.650679       6.650679    1[6-(1,1,6)]
    26         8.5592         8.5592         8.5592    1[6-(6,6)]
    27       7.093124       7.093124       7.093124    1[6-(6,6)]
    28       4.094479       4.094479       4.094479    1[6-(6,6)]
    29      -0.155865      -0.155865      -0.155865    1[6-(6,6)]
    30      -2.181328      -2.181328      -2.181328    1[6-(6,6)]
    31      -0.341567      -0.341567      -0.341567    1[6-(6,6)]
    32      -1.273493      -1.273493      -1.273493    1[6-(6,6)]
    33       8.215333       8.215333       8.215333    1[6-(6,6)]
    34       5.636223       5.636223       5.636223    1[6-(7,7)]
    35       5.931968       5.931968       5.931968    1[6-(6,7)]
    36      -3.272583      -3.272583      -3.272583    1[6-(6,7)]
    37       3.653182       3.653182       3.653182    1[6-(1,6,7)]
    38       3.478945       3.478945       3.478945    1[6-(1,6,7)]
    39       3.089221       3.089221       3.089221    1[6-(1,1,6)]
    40       2.224934       2.224934       2.224934    1[6-(1,1,6)]
    41       3.739156       3.739156       3.739156    1[6-(1,1,6)]
    42       4.001639       4.001639       4.001639    1[6-(1,1,6)]
    43       2.519511       2.519511       2.519511    1[6-(1,1,6)]
    44       3.096087       3.096087       3.096087    1[6-(1,1,6)]
    45      -0.267063      -0.267063      -0.267063    1[6-(1,1,6)]
    46      -0.186828      -0.186828      -0.186828    1[6-(1,1,6)]
    47       0.793234       0.793234       0.793234    1[6-(1,1,6)]
    48       1.834056       1.834056       1.834056    1[6-(1,6,7)]
    49        1.28499        1.28499        1.28499    1[6-(1,6,7)]
    50      -0.835606      -0.835606      -0.835606    1[6-(7,7)]
    51      -2.643275      -2.643275      -2.643275    1[6-(6,7)]
    52      -0.400027      -0.400027      -0.400027    1[6-(6,7)]
    53       2.061002       2.061002       2.061002    1[6-(1,6,7)]
    54       1.313636       1.313636       1.313636    1[6-(1,6,7)]
    55      -0.209754      -0.209754      -0.209754    1[6-(7,7)]
    56       9.041783       9.041783       9.041783    1[6-(6,7)]
    57      -0.471112      -0.471112      -0.471112    1[6-(6,7)]
    58       5.758886       5.758886       5.758886    1[6-(6,6)]
    59       5.005787       5.005787       5.005787    1[6-(6,6)]
    60      -0.324387      -0.324387      -0.324387    1[6-(6,6)]
    61       0.471123       0.471123       0.471123    1[6-(6,6)]
    62       4.026874       4.026874       4.026874    1[6-(1,6,8)]
    63      11.315978      11.315978      11.315978    1[6-(1,6,8)]
    64       7.981478       7.981478       7.981478    1[6-(1,1,6)]
    65       2.237545       2.237545       2.237545    1[6-(1,1,6)]
    66       7.073633       7.073633       7.073633    1[6-(1,1,6)]
    67       6.977348       6.977348       6.977348    1[6-(1,6,8)]
    68       7.475978       7.475978       7.475978    1[6-(1,6,8)]
    69        9.99548        9.99548        9.99548    1[6-(1,1,6)]
    70      -0.808112      -0.808112      -0.808112    1[6-(1,1,6)]
    71       9.095661       9.095661       9.095661    1[6-(1,1,6)]
    72       0.361085       0.361085       0.361085    1[6-(1,6,8)]
    73       1.125647       1.125647       1.125647    1[6-(1,6,8)]
    74       1.807674       1.807674       1.807674    1[6-(1,1,6)]
    75       1.290704       1.290704       1.290704    1[6-(1,1,6)]
    76       0.919316       0.919316       0.919316    1[6-(1,1,6)]
    77       2.827874       2.827874       2.827874    1[6-(6,6)]
    78       1.361792       1.361792       1.361792    1[6-(6,6)]
    79      -1.636848      -1.636848      -1.636848    1[6-(6,6)]
    80       5.575457       5.575457       5.575457    1[6-(6,6)]
    81       3.550002       3.550002       3.550002    1[6-(6,6)]
    82       5.389768       5.389768       5.389768    1[6-(6,6)]
    83       4.457859       4.457859       4.457859    1[6-(6,6)]
    84        2.48398        2.48398        2.48398    1[6-(6,6)]
    85      -0.095125      -0.095125      -0.095125    1[6-(7,7)]
    86       0.200605       0.200605       0.200605    1[6-(6,7)]
    87       2.458759       2.458759       2.458759    1[6-(6,7)]
    88       9.384521       9.384521       9.384521    1[6-(1,6,7)]
    89      -2.252409      -2.252409      -2.252409    1[6-(1,6,7)]
    90       8.820553       8.820553       8.820553    1[6-(1,1,6)]
    91       7.956264       7.956264       7.956264    1[6-(1,1,6)]
    92       9.470487       9.470487       9.470487    1[6-(1,1,6)]
    93      -1.729704      -1.729704      -1.729704    1[6-(1,1,6)]
    94       -3.21183       -3.21183       -3.21183    1[6-(1,1,6)]
    95      -2.635258      -2.635258      -2.635258    1[6-(1,1,6)]
    96        5.46428        5.46428        5.46428    1[6-(1,1,6)]
    97       5.544522       5.544522       5.544522    1[6-(1,1,6)]
    98       6.524581       6.524581       6.524581    1[6-(1,1,6)]
    99       7.565386       7.565386       7.565386    1[6-(1,6,7)]
   100       7.016325       7.016325       7.016325    1[6-(1,6,7)]
   101       4.895723       4.895723       4.895723    1[6-(7,7)]
   102       3.088056       3.088056       3.088056    1[6-(6,7)]
   103       5.331308       5.331308       5.331308    1[6-(6,7)]
   104      -3.670337      -3.670337      -3.670337    1[6-(1,6,7)]
   105       7.044993       7.044993       7.044993    1[6-(1,6,7)]
   106       5.521597       5.521597       5.521597    1[6-(7,7)]
   107        3.31045        3.31045        3.31045    1[6-(6,7)]
   108       5.260256       5.260256       5.260256    1[6-(6,7)]
   109       5.703865       5.703865       5.703865    1[6-(6,6)]
   110      -5.005735      -5.005735      -5.005735    1[6-(6,6)]
   111       0.324402       0.324402       0.324402    1[6-(6,6)]
   112       -0.47111       -0.47111       -0.47111    1[6-(6,6)]
   113      -4.026819      -4.026819      -4.026819    1[6-(1,6,8)]
   114       0.146723       0.146723       0.146723    1[6-(1,6,8)]
   115       3.481222       3.481222       3.481222    1[6-(1,1,6)]
   116      -2.237493      -2.237493      -2.237493    1[6-(1,1,6)]
   117       4.389069       4.389069       4.389069    1[6-(1,1,6)]
   118       4.485357       4.485357       4.485357    1[6-(1,6,8)]
   119       3.986732       3.986732       3.986732    1[6-(1,6,8)]
   120       1.467231       1.467231       1.467231    1[6-(1,1,6)]
   121       0.808129       0.808129       0.808129    1[6-(1,1,6)]
   122       2.367056       2.367056       2.367056    1[6-(1,1,6)]
   123      -0.361065      -0.361065      -0.361065    1[6-(1,6,8)]
   124      -1.125627      -1.125627      -1.125627    1[6-(1,6,8)]
   125       9.655038       9.655038       9.655038    1[6-(1,1,6)]
   126      10.172004      10.172004      10.172004    1[6-(1,1,6)]
   127      -0.919301      -0.919301      -0.919301    1[6-(1,1,6)]
   128      -2.827822      -2.827822      -2.827822    1[6-(6,6)]
   129      -1.361746      -1.361746      -1.361746    1[6-(6,6)]
   130       1.636899       1.636899       1.636899    1[6-(6,6)]
   131       5.887243       5.887243       5.887243    1[6-(6,6)]
   132       7.912706       7.912706       7.912706    1[6-(6,6)]
   133       6.072945       6.072945       6.072945    1[6-(6,6)]
   134       7.004871       7.004871       7.004871    1[6-(6,6)]
   135      -2.483955      -2.483955      -2.483955    1[6-(6,6)]
   136       0.095155       0.095155       0.095155    1[6-(7,7)]
   137       -0.20059       -0.20059       -0.20059    1[6-(6,7)]
   138       9.003961       9.003961       9.003961    1[6-(6,7)]
   139       2.078196       2.078196       2.078196    1[6-(1,6,7)]
   140       2.252433       2.252433       2.252433    1[6-(1,6,7)]
   141       2.642157       2.642157       2.642157    1[6-(1,1,6)]
   142       3.506444       3.506444       3.506444    1[6-(1,1,6)]
   143       1.992222       1.992222       1.992222    1[6-(1,1,6)]
   144       1.729739       1.729739       1.729739    1[6-(1,1,6)]
   145       3.211867       3.211867       3.211867    1[6-(1,1,6)]
   146       2.635291       2.635291       2.635291    1[6-(1,1,6)]
   147       5.998441       5.998441       5.998441    1[6-(1,1,6)]
   148       5.918206       5.918206       5.918206    1[6-(1,1,6)]
   149       4.938144       4.938144       4.938144    1[6-(1,1,6)]
   150       3.897322       3.897322       3.897322    1[6-(1,6,7)]
   151       4.446388       4.446388       4.446388    1[6-(1,6,7)]
   152       6.566984       6.566984       6.566984    1[6-(7,7)]
   153       8.374653       8.374653       8.374653    1[6-(6,7)]
   154       6.131405       6.131405       6.131405    1[6-(6,7)]
   155       3.670376       3.670376       3.670376    1[6-(1,6,7)]
   156       4.417742       4.417742       4.417742    1[6-(1,6,7)]
   157       5.941132       5.941132       5.941132    1[6-(7,7)]
   158      -3.310405      -3.310405      -3.310405    1[6-(6,7)]
   159        6.20249        6.20249        6.20249    1[6-(6,7)]
   160      -0.027508      -0.027508      -0.027508    1[6-(6,6)]
   161       0.725591       0.725591       0.725591    1[6-(6,6)]
   162       6.055765       6.055765       6.055765    1[6-(6,6)]
   163       5.260255       5.260255       5.260255    1[6-(6,6)]
   164       1.704504       1.704504       1.704504    1[6-(1,6,8)]
   165        -5.5846        -5.5846        -5.5846    1[6-(1,6,8)]
   166        -2.2501        -2.2501        -2.2501    1[6-(1,1,6)]
   167       3.493833       3.493833       3.493833    1[6-(1,1,6)]
   168      -1.342255      -1.342255      -1.342255    1[6-(1,1,6)]
   169       -1.24597       -1.24597       -1.24597    1[6-(1,6,8)]
   170        -1.7446        -1.7446        -1.7446    1[6-(1,6,8)]
   171      -4.264102      -4.264102      -4.264102    1[6-(1,1,6)]
   172        6.53949        6.53949        6.53949    1[6-(1,1,6)]
   173      -3.364283      -3.364283      -3.364283    1[6-(1,1,6)]
   174       5.370293       5.370293       5.370293    1[6-(1,6,8)]
   175       4.605731       4.605731       4.605731    1[6-(1,6,8)]
   176       3.923704       3.923704       3.923704    1[6-(1,1,6)]
   177       4.440674       4.440674       4.440674    1[6-(1,1,6)]
   178       4.812062       4.812062       4.812062    1[6-(1,1,6)]
   179       2.903504       2.903504       2.903504    1[6-(6,6)]
   180       4.369586       4.369586       4.369586    1[6-(6,6)]
   181       7.368226       7.368226       7.368226    1[6-(6,6)]
   182       0.155921       0.155921       0.155921    1[6-(6,6)]
   183       2.181376       2.181376       2.181376    1[6-(6,6)]
   184        0.34161        0.34161        0.34161    1[6-(6,6)]
   185       1.273519       1.273519       1.273519    1[6-(6,6)]
   186       3.247398       3.247398       3.247398    1[6-(6,6)]
   187       5.826503       5.826503       5.826503    1[6-(7,7)]
   188       5.530773       5.530773       5.530773    1[6-(6,7)]
   189       3.272619       3.272619       3.272619    1[6-(6,7)]
   190      -3.653143      -3.653143      -3.653143    1[6-(1,6,7)]
   191       7.983787       7.983787       7.983787    1[6-(1,6,7)]
   192      -3.089175      -3.089175      -3.089175    1[6-(1,1,6)]
   193      -2.224886      -2.224886      -2.224886    1[6-(1,1,6)]
   194      -3.739109      -3.739109      -3.739109    1[6-(1,1,6)]
   195       7.461082       7.461082       7.461082    1[6-(1,1,6)]
   196       8.943208       8.943208       8.943208    1[6-(1,1,6)]
   197       8.366636       8.366636       8.366636    1[6-(1,1,6)]
   198       0.267098       0.267098       0.267098    1[6-(1,1,6)]
   199       0.186856       0.186856       0.186856    1[6-(1,1,6)]
   200      -0.793203      -0.793203      -0.793203    1[6-(1,1,6)]
   201      -1.834008      -1.834008      -1.834008    1[6-(1,6,7)]
   202      -1.284947      -1.284947      -1.284947    1[6-(1,6,7)]
   203       0.835655       0.835655       0.835655    1[6-(7,7)]
   204       2.643322       2.643322       2.643322    1[6-(6,7)]
   205        0.40007        0.40007        0.40007    1[6-(6,7)]
   206       9.401715       9.401715       9.401715    1[6-(1,6,7)]
   207      -1.313615      -1.313615      -1.313615    1[6-(1,6,7)]
   208       0.209781       0.209781       0.209781    1[6-(7,7)]
   209       2.420928       2.420928       2.420928    1[6-(6,7)]
   210       0.471122       0.471122       0.471122    1[6-(6,7)]
   211      -4.870474      -4.870474      -4.870474    6[6-(6,6),8-(48),8-(48)]
   212       6.021382       6.021382       6.021382    6[6-(1,6),6-(1,6),6-(8,8)]
   213      -0.050435      -0.050435      -0.050435    6[1-(0),6-(1,6),6-(6,6)]
   214      10.951464      10.951464      10.951464    6[1-(0),6-(1,6),6-(6,8)]
   215       5.095195       5.095195       5.095195    6[6-(1,6),6-(1,6),8-(6)]
   216       5.471169       5.471169       5.471169    6[1-(0),6-(1,6),6-(6,8)]
   217       5.939994       5.939994       5.939994    6[1-(0),6-(1,6),6-(6,6)]
   218       4.715782       4.715782       4.715782    6[1-(0),1-(0),6-(6,6),8-(6)]
   219       4.506012       4.506012       4.506012    6[6-(1,1,8),6-(6,6),6-(6,6)]
   220       3.354012       3.354012       3.354012    6[6-(1,1,1),6-(6,6),6-(6,6)]
   221       3.264601       3.264601       3.264601    6[6-(1,1,8),6-(6,6),6-(6,6)]
   222       4.291657       4.291657       4.291657    6[6-(1,1,1),6-(6,6),6-(6,6)]
   223       5.423025       5.423025       5.423025    6[6-(1,1,8),6-(6,6),6-(6,6)]
   224       5.539946       5.539946       5.539946    6[6-(1,1,1),6-(6,6),6-(6,6)]
   225       2.182526       2.182526       2.182526    6[1-(0),1-(0),1-(0),6-(6,6)]
   226       1.993388       1.993388       1.993388    6[1-(0),1-(0),6-(6,6),8-(6)]
   227       4.202247       4.202247       4.202247    6[1-(0),1-(0),1-(0),6-(6,6)]
   228       6.470714       6.470714       6.470714    6[1-(0),1-(0),6-(6,6),8-(6)]
   229       -4.65498       -4.65498       -4.65498    6[1-(0),1-(0),1-(0),6-(6,6)]
   230       7.136678       7.136678       7.136678    6[6-(1,6),6-(1,6),8-(6)]
   231       7.659378       7.659378       7.659378    6[1-(0),6-(1,6),6-(6,8)]
   232       6.808848       6.808848       6.808848    6[1-(0),6-(1,6),6-(6,6)]
   233       5.420715       5.420715       5.420715    6[6-(1,6),6-(1,6),6-(8,8)]
   234       4.986277       4.986277       4.986277    6[1-(0),6-(1,6),6-(6,6)]
   235       5.886097       5.886097       5.886097    6[1-(0),6-(1,6),6-(6,8)]
   236       4.402829       4.402829       4.402829    6[6-(6,6),8-(0),8-(48)]
   237      -2.863363      -2.863363      -2.863363    6[6-(1,6),6-(1,6),8-(6)]
   238      -2.013975      -2.013975      -2.013975    6[1-(0),6-(1,6),6-(6,8)]
   239      -0.900948      -0.900948      -0.900948    6[1-(0),6-(1,6),6-(6,6)]
   240      -0.637309      -0.637309      -0.637309    6[6-(1,6),6-(1,6),6-(8,8)]
   241       -1.47638       -1.47638       -1.47638    6[1-(0),6-(1,6),6-(6,6)]
   242      -2.655891      -2.655891      -2.655891    6[1-(0),6-(1,6),6-(6,8)]
   243       0.580028       0.580028       0.580028    6[6-(6,6),8-(0),8-(48)]
   244       5.989275       5.989275       5.989275    6[1-(0),7-(6,48),7-(6,6)]
   245       6.144026       6.144026       6.144026    6[1-(0),6-(1,7),7-(6,6)]
   246       7.387728       7.387728       7.387728    6[1-(0),6-(1,7),7-(6,48)]
   247       3.802195       3.802195       3.802195    6[1-(0),1-(0),6-(6,6),7-(6,6)]
   248       3.005537       3.005537       3.005537    6[6-(1,1,7),6-(6,6),6-(6,6)]
   249       2.645605       2.645605       2.645605    6[6-(1,1,1),6-(6,6),6-(6,6)]
   250       1.812266       1.812266       1.812266    6[6-(1,1,7),6-(6,6),6-(6,6)]
   251       1.344591       1.344591       1.344591    6[6-(1,1,1),6-(6,6),6-(6,6)]
   252       1.730887       1.730887       1.730887    6[6-(1,1,7),6-(6,6),6-(6,6)]
   253       2.563079       2.563079       2.563079    6[6-(1,1,1),6-(6,6),6-(6,6)]
   254       2.939059       2.939059       2.939059    6[1-(0),1-(0),1-(0),6-(6,6)]
   255       3.108695       3.108695       3.108695    6[1-(0),1-(0),1-(0),6-(6,6)]
   256       0.323264       0.323264       0.323264    6[1-(0),1-(0),1-(0),6-(6,6)]
   257       1.255188       1.255188       1.255188    6[1-(0),1-(0),6-(6,6),7-(6,6)]
   258      -1.001816      -1.001816      -1.001816    6[1-(0),7-(6,48),7-(6,6)]
   259      -2.003656      -2.003656      -2.003656    6[1-(0),6-(1,7),7-(6,48)]
   260      -0.759955      -0.759955      -0.759955    6[1-(0),6-(1,7),7-(6,6)]
   261        1.39846        1.39846        1.39846    6[1-(0),1-(0),6-(6,6),7-(6,6)]
   262      -0.519249      -0.519249      -0.519249    6[1-(0),7-(6,48),7-(6,6)]
   263       9.728401       9.728401       9.728401    6[1-(0),6-(1,7),7-(6,48)]
   264       -0.65566       -0.65566       -0.65566    6[1-(0),6-(1,7),7-(6,6)]
   265        0.86085        0.86085        0.86085    6[6-(6,6),8-(48),8-(48)]
   266       0.290008       0.290008       0.290008    6[6-(1,6),6-(1,6),6-(8,8)]
   267       5.680941       5.680941       5.680941    6[1-(0),6-(1,6),6-(6,6)]
   268       5.220141       5.220141       5.220141    6[1-(0),6-(1,6),6-(6,8)]
   269      -0.636177      -0.636177      -0.636177    6[6-(1,6),6-(1,6),8-(6)]
   270      -0.260198      -0.260198      -0.260198    6[1-(0),6-(1,6),6-(6,8)]
   271       0.208626       0.208626       0.208626    6[1-(0),6-(1,6),6-(6,6)]
   272      10.447106      10.447106      10.447106    6[1-(0),1-(0),6-(6,6),8-(6)]
   273       10.23734       10.23734       10.23734    6[6-(1,1,8),6-(6,6),6-(6,6)]
   274       9.085338       9.085338       9.085338    6[6-(1,1,1),6-(6,6),6-(6,6)]
   275       8.995931       8.995931       8.995931    6[6-(1,1,8),6-(6,6),6-(6,6)]
   276      10.022991      10.022991      10.022991    6[6-(1,1,1),6-(6,6),6-(6,6)]
   277       -0.30834       -0.30834       -0.30834    6[6-(1,1,8),6-(6,6),6-(6,6)]
   278      -0.191422      -0.191422      -0.191422    6[6-(1,1,1),6-(6,6),6-(6,6)]
   279       7.913848       7.913848       7.913848    6[1-(0),1-(0),1-(0),6-(6,6)]
   280       7.724717       7.724717       7.724717    6[1-(0),1-(0),6-(6,6),8-(6)]
   281       9.933583       9.933583       9.933583    6[1-(0),1-(0),1-(0),6-(6,6)]
   282       0.739353       0.739353       0.739353    6[1-(0),1-(0),6-(6,6),8-(6)]
   283       1.076353       1.076353       1.076353    6[1-(0),1-(0),1-(0),6-(6,6)]
   284       1.405354       1.405354       1.405354    6[6-(1,6),6-(1,6),8-(6)]
   285       1.928052       1.928052       1.928052    6[1-(0),6-(1,6),6-(6,8)]
   286       1.077518       1.077518       1.077518    6[1-(0),6-(1,6),6-(6,6)]
   287      -0.310615      -0.310615      -0.310615    6[6-(1,6),6-(1,6),6-(8,8)]
   288       -0.74505       -0.74505       -0.74505    6[1-(0),6-(1,6),6-(6,6)]
   289       0.154774       0.154774       0.154774    6[1-(0),6-(1,6),6-(6,8)]
   290      -1.328505      -1.328505      -1.328505    6[6-(6,6),8-(0),8-(48)]
   291       2.867976       2.867976       2.867976    6[6-(1,6),6-(1,6),8-(6)]
   292        3.71736        3.71736        3.71736    6[1-(0),6-(1,6),6-(6,8)]
   293       4.830389       4.830389       4.830389    6[1-(0),6-(1,6),6-(6,6)]
   294       5.094035       5.094035       5.094035    6[6-(1,6),6-(1,6),6-(8,8)]
   295       4.254967       4.254967       4.254967    6[1-(0),6-(1,6),6-(6,6)]
   296       3.075454       3.075454       3.075454    6[1-(0),6-(1,6),6-(6,8)]
   297       6.311375       6.311375       6.311375    6[6-(6,6),8-(0),8-(48)]
   298       0.257924       0.257924       0.257924    6[1-(0),7-(6,48),7-(6,6)]
   299       0.412666       0.412666       0.412666    6[1-(0),6-(1,7),7-(6,6)]
   300       1.656371       1.656371       1.656371    6[1-(0),6-(1,7),7-(6,48)]
   301      -1.929162      -1.929162      -1.929162    6[1-(0),1-(0),6-(6,6),7-(6,6)]
   302       8.736881       8.736881       8.736881    6[6-(1,1,7),6-(6,6),6-(6,6)]
   303       8.376955       8.376955       8.376955    6[6-(1,1,1),6-(6,6),6-(6,6)]
   304       7.543617       7.543617       7.543617    6[6-(1,1,7),6-(6,6),6-(6,6)]
   305       7.075937       7.075937       7.075937    6[6-(1,1,1),6-(6,6),6-(6,6)]
   306       7.462227       7.462227       7.462227    6[6-(1,1,7),6-(6,6),6-(6,6)]
   307       8.294418       8.294418       8.294418    6[6-(1,1,1),6-(6,6),6-(6,6)]
   308       8.670391       8.670391       8.670391    6[1-(0),1-(0),1-(0),6-(6,6)]
   309      -2.622649      -2.622649      -2.622649    6[1-(0),1-(0),1-(0),6-(6,6)]
   310        6.05461        6.05461        6.05461    6[1-(0),1-(0),1-(0),6-(6,6)]
   311       6.986522       6.986522       6.986522    6[1-(0),1-(0),6-(6,6),7-(6,6)]
   312       4.729514       4.729514       4.729514    6[1-(0),7-(6,48),7-(6,6)]
   313       3.727674       3.727674       3.727674    6[1-(0),6-(1,7),7-(6,48)]
   314       4.971379       4.971379       4.971379    6[1-(0),6-(1,7),7-(6,6)]
   315       7.129817       7.129817       7.129817    6[1-(0),1-(0),6-(6,6),7-(6,6)]
   316       5.212106       5.212106       5.212106    6[1-(0),7-(6,48),7-(6,6)]
   317       3.997064       3.997064       3.997064    6[1-(0),6-(1,7),7-(6,48)]
   318       5.075705       5.075705       5.075705    6[1-(0),6-(1,7),7-(6,6)]
   319      10.601852      10.601852      10.601852    6[6-(6,6),8-(48),8-(48)]
   320      -0.290004      -0.290004      -0.290004    6[6-(1,6),6-(1,6),6-(8,8)]
   321       5.781813       5.781813       5.781813    6[1-(0),6-(1,6),6-(6,6)]
   322      -5.220086      -5.220086      -5.220086    6[1-(0),6-(1,6),6-(6,8)]
   323       0.636183       0.636183       0.636183    6[6-(1,6),6-(1,6),8-(6)]
   324       0.260209       0.260209       0.260209    6[1-(0),6-(1,6),6-(6,8)]
   325      -0.208616      -0.208616      -0.208616    6[1-(0),6-(1,6),6-(6,6)]
   326       1.015596       1.015596       1.015596    6[1-(0),1-(0),6-(6,6),8-(6)]
   327       1.225366       1.225366       1.225366    6[6-(1,1,8),6-(6,6),6-(6,6)]
   328       2.377366       2.377366       2.377366    6[6-(1,1,1),6-(6,6),6-(6,6)]
   329       2.466777       2.466777       2.466777    6[6-(1,1,8),6-(6,6),6-(6,6)]
   330       1.439721       1.439721       1.439721    6[6-(1,1,1),6-(6,6),6-(6,6)]
   331       0.308353       0.308353       0.308353    6[6-(1,1,8),6-(6,6),6-(6,6)]
   332       0.191432       0.191432       0.191432    6[6-(1,1,1),6-(6,6),6-(6,6)]
   333       3.548852       3.548852       3.548852    6[1-(0),1-(0),1-(0),6-(6,6)]
   334        3.73799        3.73799        3.73799    6[1-(0),1-(0),6-(6,6),8-(6)]
   335       1.529131       1.529131       1.529131    6[1-(0),1-(0),1-(0),6-(6,6)]
   336      -0.739336      -0.739336      -0.739336    6[1-(0),1-(0),6-(6,6),8-(6)]
   337      -1.076342      -1.076342      -1.076342    6[1-(0),1-(0),1-(0),6-(6,6)]
   338        -1.4053        -1.4053        -1.4053    6[6-(1,6),6-(1,6),8-(6)]
   339         -1.928         -1.928         -1.928    6[1-(0),6-(1,6),6-(6,8)]
   340       -1.07747       -1.07747       -1.07747    6[1-(0),6-(1,6),6-(6,6)]
   341       0.310663       0.310663       0.310663    6[6-(1,6),6-(1,6),6-(8,8)]
   342       0.745101       0.745101       0.745101    6[1-(0),6-(1,6),6-(6,6)]
   343      -0.154719      -0.154719      -0.154719    6[1-(0),6-(1,6),6-(6,8)]
   344       1.328549       1.328549       1.328549    6[6-(6,6),8-(0),8-(48)]
   345       8.594741       8.594741       8.594741    6[6-(1,6),6-(1,6),8-(6)]
   346       7.745353       7.745353       7.745353    6[1-(0),6-(1,6),6-(6,8)]
   347       6.632326       6.632326       6.632326    6[1-(0),6-(1,6),6-(6,6)]
   348       6.368687       6.368687       6.368687    6[6-(1,6),6-(1,6),6-(8,8)]
   349       7.207758       7.207758       7.207758    6[1-(0),6-(1,6),6-(6,6)]
   350       8.387269       8.387269       8.387269    6[1-(0),6-(1,6),6-(6,8)]
   351        5.15135        5.15135        5.15135    6[6-(6,6),8-(0),8-(48)]
   352      -0.257897      -0.257897      -0.257897    6[1-(0),7-(6,48),7-(6,6)]
   353      -0.412648      -0.412648      -0.412648    6[1-(0),6-(1,7),7-(6,6)]
   354       -1.65635       -1.65635       -1.65635    6[1-(0),6-(1,7),7-(6,48)]
   355       1.929183       1.929183       1.929183    6[1-(0),1-(0),6-(6,6),7-(6,6)]
   356       2.725841       2.725841       2.725841    6[6-(1,1,7),6-(6,6),6-(6,6)]
   357       3.085773       3.085773       3.085773    6[6-(1,1,1),6-(6,6),6-(6,6)]
   358       3.919112       3.919112       3.919112    6[6-(1,1,7),6-(6,6),6-(6,6)]
   359       4.386787       4.386787       4.386787    6[6-(1,1,1),6-(6,6),6-(6,6)]
   360       4.000491       4.000491       4.000491    6[6-(1,1,7),6-(6,6),6-(6,6)]
   361       3.168299       3.168299       3.168299    6[6-(1,1,1),6-(6,6),6-(6,6)]
   362       2.792319       2.792319       2.792319    6[1-(0),1-(0),1-(0),6-(6,6)]
   363       2.622683       2.622683       2.622683    6[1-(0),1-(0),1-(0),6-(6,6)]
   364       5.408114       5.408114       5.408114    6[1-(0),1-(0),1-(0),6-(6,6)]
   365        4.47619        4.47619        4.47619    6[1-(0),1-(0),6-(6,6),7-(6,6)]
   366       6.733194       6.733194       6.733194    6[1-(0),7-(6,48),7-(6,6)]
   367       7.735034       7.735034       7.735034    6[1-(0),6-(1,7),7-(6,48)]
   368       6.491333       6.491333       6.491333    6[1-(0),6-(1,7),7-(6,6)]
   369       4.332918       4.332918       4.332918    6[1-(0),1-(0),6-(6,6),7-(6,6)]
   370       6.250627       6.250627       6.250627    6[1-(0),7-(6,48),7-(6,6)]
   371      -3.997023      -3.997023      -3.997023    6[1-(0),6-(1,7),7-(6,48)]
   372       6.387038       6.387038       6.387038    6[1-(0),6-(1,7),7-(6,6)]
   373       4.870528       4.870528       4.870528    6[6-(6,6),8-(48),8-(48)]
   374        5.44137        5.44137        5.44137    6[6-(1,6),6-(1,6),6-(8,8)]
   375       0.050437       0.050437       0.050437    6[1-(0),6-(1,6),6-(6,6)]
   376       0.511237       0.511237       0.511237    6[1-(0),6-(1,6),6-(6,8)]
   377      -5.095145      -5.095145      -5.095145    6[6-(1,6),6-(1,6),8-(6)]
   378       5.991576       5.991576       5.991576    6[1-(0),6-(1,6),6-(6,8)]
   379       5.522752       5.522752       5.522752    6[1-(0),6-(1,6),6-(6,6)]
   380      -4.715728      -4.715728      -4.715728    6[1-(0),1-(0),6-(6,6),8-(6)]
   381      -4.505962      -4.505962      -4.505962    6[6-(1,1,8),6-(6,6),6-(6,6)]
   382       -3.35396       -3.35396       -3.35396    6[6-(1,1,1),6-(6,6),6-(6,6)]
   383      -3.264553      -3.264553      -3.264553    6[6-(1,1,8),6-(6,6),6-(6,6)]
   384      -4.291613      -4.291613      -4.291613    6[6-(1,1,1),6-(6,6),6-(6,6)]
   385       6.039718       6.039718       6.039718    6[6-(1,1,8),6-(6,6),6-(6,6)]
   386         5.9228         5.9228         5.9228    6[6-(1,1,1),6-(6,6),6-(6,6)]
   387       -2.18247       -2.18247       -2.18247    6[1-(0),1-(0),1-(0),6-(6,6)]
   388      -1.993339      -1.993339      -1.993339    6[1-(0),1-(0),6-(6,6),8-(6)]
   389      -4.202205      -4.202205      -4.202205    6[1-(0),1-(0),1-(0),6-(6,6)]
   390       4.992025       4.992025       4.992025    6[1-(0),1-(0),6-(6,6),8-(6)]
   391       4.655025       4.655025       4.655025    6[1-(0),1-(0),1-(0),6-(6,6)]
   392       4.326024       4.326024       4.326024    6[6-(1,6),6-(1,6),8-(6)]
   393       3.803326       3.803326       3.803326    6[1-(0),6-(1,6),6-(6,8)]
   394        4.65386        4.65386        4.65386    6[1-(0),6-(1,6),6-(6,6)]
   395       6.041993       6.041993       6.041993    6[6-(1,6),6-(1,6),6-(8,8)]
   396       6.476428       6.476428       6.476428    6[1-(0),6-(1,6),6-(6,6)]
   397       5.576604       5.576604       5.576604    6[1-(0),6-(1,6),6-(6,8)]
   398       7.059883       7.059883       7.059883    6[6-(6,6),8-(0),8-(48)]
   399       2.863402       2.863402       2.863402    6[6-(1,6),6-(1,6),8-(6)]
   400       2.014018       2.014018       2.014018    6[1-(0),6-(1,6),6-(6,8)]
   401       0.900989       0.900989       0.900989    6[1-(0),6-(1,6),6-(6,6)]
   402       0.637343       0.637343       0.637343    6[6-(1,6),6-(1,6),6-(8,8)]
   403       1.476411       1.476411       1.476411    6[1-(0),6-(1,6),6-(6,6)]
   404       2.655924       2.655924       2.655924    6[1-(0),6-(1,6),6-(6,8)]
   405      -0.579997      -0.579997      -0.579997    6[6-(6,6),8-(0),8-(48)]
   406       5.473454       5.473454       5.473454    6[1-(0),7-(6,48),7-(6,6)]
   407       5.318712       5.318712       5.318712    6[1-(0),6-(1,7),7-(6,6)]
   408       4.075007       4.075007       4.075007    6[1-(0),6-(1,7),7-(6,48)]
   409        7.66054        7.66054        7.66054    6[1-(0),1-(0),6-(6,6),7-(6,6)]
   410      -3.005503      -3.005503      -3.005503    6[6-(1,1,7),6-(6,6),6-(6,6)]
   411      -2.645577      -2.645577      -2.645577    6[6-(1,1,1),6-(6,6),6-(6,6)]
   412      -1.812239      -1.812239      -1.812239    6[6-(1,1,7),6-(6,6),6-(6,6)]
   413      -1.344559      -1.344559      -1.344559    6[6-(1,1,1),6-(6,6),6-(6,6)]
   414      -1.730849      -1.730849      -1.730849    6[6-(1,1,7),6-(6,6),6-(6,6)]
   415       -2.56304       -2.56304       -2.56304    6[6-(1,1,1),6-(6,6),6-(6,6)]
   416      -2.939013      -2.939013      -2.939013    6[1-(0),1-(0),1-(0),6-(6,6)]
   417       8.354027       8.354027       8.354027    6[1-(0),1-(0),1-(0),6-(6,6)]
   418      -0.323232      -0.323232      -0.323232    6[1-(0),1-(0),1-(0),6-(6,6)]
   419      -1.255144      -1.255144      -1.255144    6[1-(0),1-(0),6-(6,6),7-(6,6)]
   420       1.001864       1.001864       1.001864    6[1-(0),7-(6,48),7-(6,6)]
   421       2.003704       2.003704       2.003704    6[1-(0),6-(1,7),7-(6,48)]
   422       0.759999       0.759999       0.759999    6[1-(0),6-(1,7),7-(6,6)]
   423      -1.398439      -1.398439      -1.398439    6[1-(0),1-(0),6-(6,6),7-(6,6)]
   424       0.519272       0.519272       0.519272    6[1-(0),7-(6,48),7-(6,6)]
   425       1.734314       1.734314       1.734314    6[1-(0),6-(1,7),7-(6,48)]
   426       0.655673       0.655673       0.655673    6[1-(0),6-(1,7),7-(6,6)]
   427       7.258197       7.258197       7.258197    7[6-(1,6),6-(1,7),48-(7,8,8)]
   428        5.28776        5.28776        5.28776    7[6-(1,1,6),6-(1,6),6-(1,7)]
   429      -1.612792      -1.612792      -1.612792    7[6-(1,6),6-(1,7),48-(7,8,8)]
   430       0.077956       0.077956       0.077956    7[6-(1,1,6),6-(1,6),6-(1,7)]
   431      -0.129506      -0.129506      -0.129506    7[6-(1,1,6),6-(1,6),6-(1,7)]
   432      -2.132037      -2.132037      -2.132037    7[6-(1,6),6-(1,7),48-(7,8,8,8,8)]
   433       1.526845       1.526845       1.526845    7[6-(1,6),6-(1,7),48-(7,8,8)]
   434      -0.443595      -0.443595      -0.443595    7[6-(1,1,6),6-(1,6),6-(1,7)]
   435       4.118566       4.118566       4.118566    7[6-(1,6),6-(1,7),48-(7,8,8)]
   436       5.809315       5.809315       5.809315    7[6-(1,1,6),6-(1,6),6-(1,7)]
   437       5.601827       5.601827       5.601827    7[6-(1,1,6),6-(1,6),6-(1,7)]
   438       3.599291       3.599291       3.599291    7[6-(1,6),6-(1,7),48-(7,8,8,8,8)]
   439      -1.526819      -1.526819      -1.526819    7[6-(1,6),6-(1,7),48-(7,8,8)]
   440       0.443618       0.443618       0.443618    7[6-(1,1,6),6-(1,6),6-(1,7)]
   441        7.34417        7.34417        7.34417    7[6-(1,6),6-(1,7),48-(7,8,8)]
   442       5.653422       5.653422       5.653422    7[6-(1,1,6),6-(1,6),6-(1,7)]
   443       5.860884       5.860884       5.860884    7[6-(1,1,6),6-(1,6),6-(1,7)]
   444       7.863415       7.863415       7.863415    7[6-(1,6),6-(1,7),48-(7,8,8,8,8)]
   445       4.204533       4.204533       4.204533    7[6-(1,6),6-(1,7),48-(7,8,8)]
   446       6.174973       6.174973       6.174973    7[6-(1,1,6),6-(1,6),6-(1,7)]
   447       1.612812       1.612812       1.612812    7[6-(1,6),6-(1,7),48-(7,8,8)]
   448      -0.077937      -0.077937      -0.077937    7[6-(1,1,6),6-(1,6),6-(1,7)]
   449       0.129551       0.129551       0.129551    7[6-(1,1,6),6-(1,6),6-(1,7)]
   450       2.132087       2.132087       2.132087    7[6-(1,6),6-(1,7),48-(7,8,8,8,8)]
   451      -4.135717      -4.135717      -4.135717    8[6-(6,8),48-(7,7,8,8,8)]
   452       0.575429       0.575429       0.575429    8[6-(6,8),48-(7,7,8,8,8)]
   453       4.624077       4.624077       4.624077    8[6-(1,1,6),6-(6,6)]
   454       2.417511       2.417511       2.417511    8[6-(1,1,6),6-(6,6)]
   455       3.593564       3.593564       3.593564    8[6-(6,8),48-(7,7,8)]
   456       4.739834       4.739834       4.739834    8[6-(6,8)]
   457      -3.979828      -3.979828      -3.979828    8[6-(1,1,6),6-(6,6)]
   458       1.119923       1.119923       1.119923    8[6-(6,8)]
   459       0.910151       0.910151       0.910151    8[6-(6,8),48-(7,7,8)]
   460       1.595611       1.595611       1.595611    8[6-(6,8),48-(7,7,8,8,8)]
   461      -5.155896      -5.155896      -5.155896    8[6-(6,8),48-(7,7,8,8,8)]
   462      10.355407      10.355407      10.355407    8[6-(1,1,6),6-(6,6)]
   463       8.148834       8.148834       8.148834    8[6-(1,1,6),6-(6,6)]
   464      -2.137773      -2.137773      -2.137773    8[6-(6,8),48-(7,7,8)]
   465      -0.991503      -0.991503      -0.991503    8[6-(6,8)]
   466       1.751507       1.751507       1.751507    8[6-(1,1,6),6-(6,6)]
   467       6.851267       6.851267       6.851267    8[6-(6,8)]
   468       6.641503       6.641503       6.641503    8[6-(6,8),48-(7,7,8)]
   469       9.867095       9.867095       9.867095    8[6-(6,8),48-(7,7,8,8,8)]
   470       5.155949       5.155949       5.155949    8[6-(6,8),48-(7,7,8,8,8)]
   471       1.107301       1.107301       1.107301    8[6-(1,1,6),6-(6,6)]
   472       3.313867       3.313867       3.313867    8[6-(1,1,6),6-(6,6)]
   473       2.137814       2.137814       2.137814    8[6-(6,8),48-(7,7,8)]
   474       0.991544       0.991544       0.991544    8[6-(6,8)]
   475       9.711206       9.711206       9.711206    8[6-(1,1,6),6-(6,6)]
   476       4.611455       4.611455       4.611455    8[6-(6,8)]
   477       4.821227       4.821227       4.821227    8[6-(6,8),48-(7,7,8)]
   478       4.135767       4.135767       4.135767    8[6-(6,8),48-(7,7,8,8,8)]
   479      10.887274      10.887274      10.887274    8[6-(6,8),48-(7,7,8,8,8)]
   480      -4.624029      -4.624029      -4.624029    8[6-(1,1,6),6-(6,6)]
   481      -2.417456      -2.417456      -2.417456    8[6-(1,1,6),6-(6,6)]
   482       7.869151       7.869151       7.869151    8[6-(6,8),48-(7,7,8)]
   483       6.722881       6.722881       6.722881    8[6-(6,8)]
   484       3.979871       3.979871       3.979871    8[6-(1,1,6),6-(6,6)]
   485      -1.119889      -1.119889      -1.119889    8[6-(6,8)]
   486      -0.910125      -0.910125      -0.910125    8[6-(6,8),48-(7,7,8)]
