# Supplementary material for: A collection of forcefield precursors for metal–organic frameworks
Source: RSC Adv. 2019 Nov 13;9(63):36492–507. doi: 10.1039/c9ra07327b (PMC9075174; doi:10.1039/c9ra07327b)
Supplement: RA-009-C9RA07327B-s430 [file RA-009-C9RA07327B-s430.txt]

DEJCEB_clean

14.040000    0.000000    0.000000
0.000000    14.345000    0.000000
0.000000    0.000000    27.756000

     1      10.020629      10.020629      10.020629    30[7-(6,6),8-(6),8-(6)]
     2      10.005044      10.005044      10.005044    30[7-(6,6),7-(6,6),8-(6),8-(6)]
     3      11.039371      11.039371      11.039371    30[7-(6,6),8-(6),8-(6)]
     4      11.054956      11.054956      11.054956    30[7-(6,6),7-(6,6),8-(6),8-(6)]
     5       4.019371       4.019371       4.019371    30[7-(6,6),8-(6),8-(6)]
     6       4.034956       4.034956       4.034956    30[7-(6,6),7-(6,6),8-(6),8-(6)]
     7       3.000629       3.000629       3.000629    30[7-(6,6),8-(6),8-(6)]
     8       2.985044       2.985044       2.985044    30[7-(6,6),7-(6,6),8-(6),8-(6)]
     9       4.019371       4.019371       4.019371    30[7-(6,6),8-(6),8-(6)]
    10       4.034956       4.034956       4.034956    30[7-(6,6),7-(6,6),8-(6),8-(6)]
    11       3.000629       3.000629       3.000629    30[7-(6,6),8-(6),8-(6)]
    12       2.985044       2.985044       2.985044    30[7-(6,6),7-(6,6),8-(6),8-(6)]
    13      10.020629      10.020629      10.020629    30[7-(6,6),8-(6),8-(6)]
    14      10.005044      10.005044      10.005044    30[7-(6,6),7-(6,6),8-(6),8-(6)]
    15      11.039371      11.039371      11.039371    30[7-(6,6),8-(6),8-(6)]
    16      11.054956      11.054956      11.054956    30[7-(6,6),7-(6,6),8-(6),8-(6)]
    17       9.784476       9.784476       9.784476    1[6-(6,7)]
    18       9.825192       9.825192       9.825192    1[6-(6,6)]
    19       9.885564       9.885564       9.885564    1[6-(6,7)]
    20       3.772548       3.772548       3.772548    1[6-(6,7)]
    21       5.653908       5.653908       5.653908    1[6-(6,6)]
    22       5.901012       5.901012       5.901012    1[6-(6,7)]
    23      10.709712      10.709712      10.709712    1[6-(6,7)]
    24      12.380472      12.380472      12.380472    1[6-(6,6)]
    25       0.387504       0.387504       0.387504    1[6-(6,6)]
    26       0.592488       0.592488       0.592488    1[6-(6,6)]
    27      12.849408      12.849408      12.849408    1[6-(6,7)]
    28      11.275524      11.275524      11.275524    1[6-(6,7)]
    29      11.234808      11.234808      11.234808    1[6-(6,6)]
    30      11.174436      11.174436      11.174436    1[6-(6,7)]
    31       3.247452       3.247452       3.247452    1[6-(6,7)]
    32       1.366092       1.366092       1.366092    1[6-(6,6)]
    33       1.118988       1.118988       1.118988    1[6-(6,7)]
    34      10.350288      10.350288      10.350288    1[6-(6,7)]
    35       8.679528       8.679528       8.679528    1[6-(6,6)]
    36       6.632496       6.632496       6.632496    1[6-(6,6)]
    37       6.427512       6.427512       6.427512    1[6-(6,6)]
    38       8.210592       8.210592       8.210592    1[6-(6,7)]
    39       4.255524       4.255524       4.255524    1[6-(6,7)]
    40       4.214808       4.214808       4.214808    1[6-(6,6)]
    41       4.154436       4.154436       4.154436    1[6-(6,7)]
    42      10.267452      10.267452      10.267452    1[6-(6,7)]
    43       8.386092       8.386092       8.386092    1[6-(6,6)]
    44       8.138988       8.138988       8.138988    1[6-(6,7)]
    45       3.330288       3.330288       3.330288    1[6-(6,7)]
    46       1.659528       1.659528       1.659528    1[6-(6,6)]
    47      13.652496      13.652496      13.652496    1[6-(6,6)]
    48      13.447512      13.447512      13.447512    1[6-(6,6)]
    49       1.190592       1.190592       1.190592    1[6-(6,7)]
    50       2.764476       2.764476       2.764476    1[6-(6,7)]
    51       2.805192       2.805192       2.805192    1[6-(6,6)]
    52       2.865564       2.865564       2.865564    1[6-(6,7)]
    53      10.792548      10.792548      10.792548    1[6-(6,7)]
    54      12.673908      12.673908      12.673908    1[6-(6,6)]
    55      12.921012      12.921012      12.921012    1[6-(6,7)]
    56       3.689712       3.689712       3.689712    1[6-(6,7)]
    57       5.360472       5.360472       5.360472    1[6-(6,6)]
    58       7.407504       7.407504       7.407504    1[6-(6,6)]
    59       7.612488       7.612488       7.612488    1[6-(6,6)]
    60       5.829408       5.829408       5.829408    1[6-(6,7)]
    61       4.255524       4.255524       4.255524    1[6-(6,7)]
    62       4.214808       4.214808       4.214808    1[6-(6,6)]
    63       4.154436       4.154436       4.154436    1[6-(6,7)]
    64      10.267452      10.267452      10.267452    1[6-(6,7)]
    65       8.386092       8.386092       8.386092    1[6-(6,6)]
    66       8.138988       8.138988       8.138988    1[6-(6,7)]
    67       3.330288       3.330288       3.330288    1[6-(6,7)]
    68       1.659528       1.659528       1.659528    1[6-(6,6)]
    69      13.652496      13.652496      13.652496    1[6-(6,6)]
    70      13.447512      13.447512      13.447512    1[6-(6,6)]
    71       1.190592       1.190592       1.190592    1[6-(6,7)]
    72       2.764476       2.764476       2.764476    1[6-(6,7)]
    73       2.805192       2.805192       2.805192    1[6-(6,6)]
    74       2.865564       2.865564       2.865564    1[6-(6,7)]
    75      10.792548      10.792548      10.792548    1[6-(6,7)]
    76      12.673908      12.673908      12.673908    1[6-(6,6)]
    77      12.921012      12.921012      12.921012    1[6-(6,7)]
    78       3.689712       3.689712       3.689712    1[6-(6,7)]
    79       5.360472       5.360472       5.360472    1[6-(6,6)]
    80       7.407504       7.407504       7.407504    1[6-(6,6)]
    81       7.612488       7.612488       7.612488    1[6-(6,6)]
    82       5.829408       5.829408       5.829408    1[6-(6,7)]
    83       9.784476       9.784476       9.784476    1[6-(6,7)]
    84       9.825192       9.825192       9.825192    1[6-(6,6)]
    85       9.885564       9.885564       9.885564    1[6-(6,7)]
    86       3.772548       3.772548       3.772548    1[6-(6,7)]
    87       5.653908       5.653908       5.653908    1[6-(6,6)]
    88       5.901012       5.901012       5.901012    1[6-(6,7)]
    89      10.709712      10.709712      10.709712    1[6-(6,7)]
    90      12.380472      12.380472      12.380472    1[6-(6,6)]
    91       0.387504       0.387504       0.387504    1[6-(6,6)]
    92       0.592488       0.592488       0.592488    1[6-(6,6)]
    93      12.849408      12.849408      12.849408    1[6-(6,7)]
    94      11.275524      11.275524      11.275524    1[6-(6,7)]
    95      11.234808      11.234808      11.234808    1[6-(6,6)]
    96      11.174436      11.174436      11.174436    1[6-(6,7)]
    97       3.247452       3.247452       3.247452    1[6-(6,7)]
    98       1.366092       1.366092       1.366092    1[6-(6,6)]
    99       1.118988       1.118988       1.118988    1[6-(6,7)]
   100      10.350288      10.350288      10.350288    1[6-(6,7)]
   101       8.679528       8.679528       8.679528    1[6-(6,6)]
   102       6.632496       6.632496       6.632496    1[6-(6,6)]
   103       6.427512       6.427512       6.427512    1[6-(6,6)]
   104       8.210592       8.210592       8.210592    1[6-(6,7)]
   105       9.844848       9.844848       9.844848    6[1-(0),6-(1,6),7-(6,30)]
   106       9.895392       9.895392       9.895392    6[1-(0),6-(1,7),6-(6,6)]
   107      10.051236      10.051236      10.051236    6[6-(1,6),6-(6,6),6-(8,8)]
   108      10.018944      10.018944      10.018944    6[6-(1,7),6-(6,6),6-(8,8)]
   109       9.922068       9.922068       9.922068    6[1-(0),6-(6,6),7-(6,30)]
   110      10.334844      10.334844      10.334844    6[6-(6,6),8-(0),8-(30)]
   111      10.093356      10.093356      10.093356    6[6-(6,6),8-(0),8-(30)]
   112       4.607928       4.607928       4.607928    6[1-(0),6-(1,6),7-(6,30)]
   113       5.719896       5.719896       5.719896    6[1-(0),6-(1,7),6-(6,6)]
   114       6.966648       6.966648       6.966648    6[6-(1,6),6-(6,6),6-(8,8)]
   115       7.003152       7.003152       7.003152    6[6-(1,7),6-(6,6),6-(8,8)]
   116       5.857488       5.857488       5.857488    6[1-(0),6-(6,6),7-(6,30)]
   117        8.18532        8.18532        8.18532    6[6-(6,6),8-(0),8-(30)]
   118       8.301852       8.301852       8.301852    6[6-(6,6),8-(0),8-(30)]
   119      11.524032      11.524032      11.524032    6[1-(0),6-(1,6),7-(6,30)]
   120      12.504024      12.504024      12.504024    6[1-(0),6-(1,6),6-(1,7)]
   121       13.70304       13.70304       13.70304    6[1-(0),6-(1,6),6-(1,6)]
   122      13.832208      13.832208      13.832208    6[1-(0),6-(1,6),6-(1,7)]
   123      12.765168      12.765168      12.765168    6[1-(0),6-(1,6),7-(6,30)]
   124      11.215152      11.215152      11.215152    6[1-(0),6-(1,6),7-(6,30)]
   125      11.164608      11.164608      11.164608    6[1-(0),6-(1,7),6-(6,6)]
   126      11.008764      11.008764      11.008764    6[6-(1,6),6-(6,6),6-(8,8)]
   127      11.041056      11.041056      11.041056    6[6-(1,7),6-(6,6),6-(8,8)]
   128      11.137932      11.137932      11.137932    6[1-(0),6-(6,6),7-(6,30)]
   129      10.725156      10.725156      10.725156    6[6-(6,6),8-(0),8-(30)]
   130      10.966644      10.966644      10.966644    6[6-(6,6),8-(0),8-(30)]
   131       2.412072       2.412072       2.412072    6[1-(0),6-(1,6),7-(6,30)]
   132       1.300104       1.300104       1.300104    6[1-(0),6-(1,7),6-(6,6)]
   133       0.053352       0.053352       0.053352    6[6-(1,6),6-(6,6),6-(8,8)]
   134       0.016848       0.016848       0.016848    6[6-(1,7),6-(6,6),6-(8,8)]
   135       1.162512       1.162512       1.162512    6[1-(0),6-(6,6),7-(6,30)]
   136       12.87468       12.87468       12.87468    6[6-(6,6),8-(0),8-(30)]
   137      12.758148      12.758148      12.758148    6[6-(6,6),8-(0),8-(30)]
   138       9.535968       9.535968       9.535968    6[1-(0),6-(1,6),7-(6,30)]
   139       8.555976       8.555976       8.555976    6[1-(0),6-(1,6),6-(1,7)]
   140        7.35696        7.35696        7.35696    6[1-(0),6-(1,6),6-(1,6)]
   141       7.227792       7.227792       7.227792    6[1-(0),6-(1,6),6-(1,7)]
   142       8.294832       8.294832       8.294832    6[1-(0),6-(1,6),7-(6,30)]
   143       4.195152       4.195152       4.195152    6[1-(0),6-(1,6),7-(6,30)]
   144       4.144608       4.144608       4.144608    6[1-(0),6-(1,7),6-(6,6)]
   145       3.988764       3.988764       3.988764    6[6-(1,6),6-(6,6),6-(8,8)]
   146       4.021056       4.021056       4.021056    6[6-(1,7),6-(6,6),6-(8,8)]
   147       4.117932       4.117932       4.117932    6[1-(0),6-(6,6),7-(6,30)]
   148       3.705156       3.705156       3.705156    6[6-(6,6),8-(0),8-(30)]
   149       3.946644       3.946644       3.946644    6[6-(6,6),8-(0),8-(30)]
   150       9.432072       9.432072       9.432072    6[1-(0),6-(1,6),7-(6,30)]
   151       8.320104       8.320104       8.320104    6[1-(0),6-(1,7),6-(6,6)]
   152       7.073352       7.073352       7.073352    6[6-(1,6),6-(6,6),6-(8,8)]
   153       7.036848       7.036848       7.036848    6[6-(1,7),6-(6,6),6-(8,8)]
   154       8.182512       8.182512       8.182512    6[1-(0),6-(6,6),7-(6,30)]
   155        5.85468        5.85468        5.85468    6[6-(6,6),8-(0),8-(30)]
   156       5.738148       5.738148       5.738148    6[6-(6,6),8-(0),8-(30)]
   157       2.515968       2.515968       2.515968    6[1-(0),6-(1,6),7-(6,30)]
   158       1.535976       1.535976       1.535976    6[1-(0),6-(1,6),6-(1,7)]
   159        0.33696        0.33696        0.33696    6[1-(0),6-(1,6),6-(1,6)]
   160       0.207792       0.207792       0.207792    6[1-(0),6-(1,6),6-(1,7)]
   161       1.274832       1.274832       1.274832    6[1-(0),6-(1,6),7-(6,30)]
   162       2.824848       2.824848       2.824848    6[1-(0),6-(1,6),7-(6,30)]
   163       2.875392       2.875392       2.875392    6[1-(0),6-(1,7),6-(6,6)]
   164       3.031236       3.031236       3.031236    6[6-(1,6),6-(6,6),6-(8,8)]
   165       2.998944       2.998944       2.998944    6[6-(1,7),6-(6,6),6-(8,8)]
   166       2.902068       2.902068       2.902068    6[1-(0),6-(6,6),7-(6,30)]
   167       3.314844       3.314844       3.314844    6[6-(6,6),8-(0),8-(30)]
   168       3.073356       3.073356       3.073356    6[6-(6,6),8-(0),8-(30)]
   169      11.627928      11.627928      11.627928    6[1-(0),6-(1,6),7-(6,30)]
   170      12.739896      12.739896      12.739896    6[1-(0),6-(1,7),6-(6,6)]
   171      13.986648      13.986648      13.986648    6[6-(1,6),6-(6,6),6-(8,8)]
   172      -0.016848      -0.016848      -0.016848    6[6-(1,7),6-(6,6),6-(8,8)]
   173      12.877488      12.877488      12.877488    6[1-(0),6-(6,6),7-(6,30)]
   174        1.16532        1.16532        1.16532    6[6-(6,6),8-(0),8-(30)]
   175       1.281852       1.281852       1.281852    6[6-(6,6),8-(0),8-(30)]
   176       4.504032       4.504032       4.504032    6[1-(0),6-(1,6),7-(6,30)]
   177       5.484024       5.484024       5.484024    6[1-(0),6-(1,6),6-(1,7)]
   178        6.68304        6.68304        6.68304    6[1-(0),6-(1,6),6-(1,6)]
   179       6.812208       6.812208       6.812208    6[1-(0),6-(1,6),6-(1,7)]
   180       5.745168       5.745168       5.745168    6[1-(0),6-(1,6),7-(6,30)]
   181       4.195152       4.195152       4.195152    6[1-(0),6-(1,6),7-(6,30)]
   182       4.144608       4.144608       4.144608    6[1-(0),6-(1,7),6-(6,6)]
   183       3.988764       3.988764       3.988764    6[6-(1,6),6-(6,6),6-(8,8)]
   184       4.021056       4.021056       4.021056    6[6-(1,7),6-(6,6),6-(8,8)]
   185       4.117932       4.117932       4.117932    6[1-(0),6-(6,6),7-(6,30)]
   186       3.705156       3.705156       3.705156    6[6-(6,6),8-(0),8-(30)]
   187       3.946644       3.946644       3.946644    6[6-(6,6),8-(0),8-(30)]
   188       9.432072       9.432072       9.432072    6[1-(0),6-(1,6),7-(6,30)]
   189       8.320104       8.320104       8.320104    6[1-(0),6-(1,7),6-(6,6)]
   190       7.073352       7.073352       7.073352    6[6-(1,6),6-(6,6),6-(8,8)]
   191       7.036848       7.036848       7.036848    6[6-(1,7),6-(6,6),6-(8,8)]
   192       8.182512       8.182512       8.182512    6[1-(0),6-(6,6),7-(6,30)]
   193        5.85468        5.85468        5.85468    6[6-(6,6),8-(0),8-(30)]
   194       5.738148       5.738148       5.738148    6[6-(6,6),8-(0),8-(30)]
   195       2.515968       2.515968       2.515968    6[1-(0),6-(1,6),7-(6,30)]
   196       1.535976       1.535976       1.535976    6[1-(0),6-(1,6),6-(1,7)]
   197        0.33696        0.33696        0.33696    6[1-(0),6-(1,6),6-(1,6)]
   198       0.207792       0.207792       0.207792    6[1-(0),6-(1,6),6-(1,7)]
   199       1.274832       1.274832       1.274832    6[1-(0),6-(1,6),7-(6,30)]
   200       2.824848       2.824848       2.824848    6[1-(0),6-(1,6),7-(6,30)]
   201       2.875392       2.875392       2.875392    6[1-(0),6-(1,7),6-(6,6)]
   202       3.031236       3.031236       3.031236    6[6-(1,6),6-(6,6),6-(8,8)]
   203       2.998944       2.998944       2.998944    6[6-(1,7),6-(6,6),6-(8,8)]
   204       2.902068       2.902068       2.902068    6[1-(0),6-(6,6),7-(6,30)]
   205       3.314844       3.314844       3.314844    6[6-(6,6),8-(0),8-(30)]
   206       3.073356       3.073356       3.073356    6[6-(6,6),8-(0),8-(30)]
   207      11.627928      11.627928      11.627928    6[1-(0),6-(1,6),7-(6,30)]
   208      12.739896      12.739896      12.739896    6[1-(0),6-(1,7),6-(6,6)]
   209      13.986648      13.986648      13.986648    6[6-(1,6),6-(6,6),6-(8,8)]
   210      -0.016848      -0.016848      -0.016848    6[6-(1,7),6-(6,6),6-(8,8)]
   211      12.877488      12.877488      12.877488    6[1-(0),6-(6,6),7-(6,30)]
   212        1.16532        1.16532        1.16532    6[6-(6,6),8-(0),8-(30)]
   213       1.281852       1.281852       1.281852    6[6-(6,6),8-(0),8-(30)]
   214       4.504032       4.504032       4.504032    6[1-(0),6-(1,6),7-(6,30)]
   215       5.484024       5.484024       5.484024    6[1-(0),6-(1,6),6-(1,7)]
   216        6.68304        6.68304        6.68304    6[1-(0),6-(1,6),6-(1,6)]
   217       6.812208       6.812208       6.812208    6[1-(0),6-(1,6),6-(1,7)]
   218       5.745168       5.745168       5.745168    6[1-(0),6-(1,6),7-(6,30)]
   219       9.844848       9.844848       9.844848    6[1-(0),6-(1,6),7-(6,30)]
   220       9.895392       9.895392       9.895392    6[1-(0),6-(1,7),6-(6,6)]
   221      10.051236      10.051236      10.051236    6[6-(1,6),6-(6,6),6-(8,8)]
   222      10.018944      10.018944      10.018944    6[6-(1,7),6-(6,6),6-(8,8)]
   223       9.922068       9.922068       9.922068    6[1-(0),6-(6,6),7-(6,30)]
   224      10.334844      10.334844      10.334844    6[6-(6,6),8-(0),8-(30)]
   225      10.093356      10.093356      10.093356    6[6-(6,6),8-(0),8-(30)]
   226       4.607928       4.607928       4.607928    6[1-(0),6-(1,6),7-(6,30)]
   227       5.719896       5.719896       5.719896    6[1-(0),6-(1,7),6-(6,6)]
   228       6.966648       6.966648       6.966648    6[6-(1,6),6-(6,6),6-(8,8)]
   229       7.003152       7.003152       7.003152    6[6-(1,7),6-(6,6),6-(8,8)]
   230       5.857488       5.857488       5.857488    6[1-(0),6-(6,6),7-(6,30)]
   231        8.18532        8.18532        8.18532    6[6-(6,6),8-(0),8-(30)]
   232       8.301852       8.301852       8.301852    6[6-(6,6),8-(0),8-(30)]
   233      11.524032      11.524032      11.524032    6[1-(0),6-(1,6),7-(6,30)]
   234      12.504024      12.504024      12.504024    6[1-(0),6-(1,6),6-(1,7)]
   235       13.70304       13.70304       13.70304    6[1-(0),6-(1,6),6-(1,6)]
   236      13.832208      13.832208      13.832208    6[1-(0),6-(1,6),6-(1,7)]
   237      12.765168      12.765168      12.765168    6[1-(0),6-(1,6),7-(6,30)]
   238      11.215152      11.215152      11.215152    6[1-(0),6-(1,6),7-(6,30)]
   239      11.164608      11.164608      11.164608    6[1-(0),6-(1,7),6-(6,6)]
   240      11.008764      11.008764      11.008764    6[6-(1,6),6-(6,6),6-(8,8)]
   241      11.041056      11.041056      11.041056    6[6-(1,7),6-(6,6),6-(8,8)]
   242      11.137932      11.137932      11.137932    6[1-(0),6-(6,6),7-(6,30)]
   243      10.725156      10.725156      10.725156    6[6-(6,6),8-(0),8-(30)]
   244      10.966644      10.966644      10.966644    6[6-(6,6),8-(0),8-(30)]
   245       2.412072       2.412072       2.412072    6[1-(0),6-(1,6),7-(6,30)]
   246       1.300104       1.300104       1.300104    6[1-(0),6-(1,7),6-(6,6)]
   247       0.053352       0.053352       0.053352    6[6-(1,6),6-(6,6),6-(8,8)]
   248       0.016848       0.016848       0.016848    6[6-(1,7),6-(6,6),6-(8,8)]
   249       1.162512       1.162512       1.162512    6[1-(0),6-(6,6),7-(6,30)]
   250       12.87468       12.87468       12.87468    6[6-(6,6),8-(0),8-(30)]
   251      12.758148      12.758148      12.758148    6[6-(6,6),8-(0),8-(30)]
   252       9.535968       9.535968       9.535968    6[1-(0),6-(1,6),7-(6,30)]
   253       8.555976       8.555976       8.555976    6[1-(0),6-(1,6),6-(1,7)]
   254        7.35696        7.35696        7.35696    6[1-(0),6-(1,6),6-(1,6)]
   255       7.227792       7.227792       7.227792    6[1-(0),6-(1,6),6-(1,7)]
   256       8.294832       8.294832       8.294832    6[1-(0),6-(1,6),7-(6,30)]
   257       9.875736       9.875736       9.875736    7[6-(1,6),6-(1,6),30-(7,8,8)]
   258        4.64022        4.64022        4.64022    7[6-(1,6),6-(1,6),30-(7,8,8)]
   259       11.62512       11.62512       11.62512    7[6-(1,6),6-(1,6),30-(8,8)]
   260      11.184264      11.184264      11.184264    7[6-(1,6),6-(1,6),30-(7,8,8)]
   261        2.37978        2.37978        2.37978    7[6-(1,6),6-(1,6),30-(7,8,8)]
   262        9.43488        9.43488        9.43488    7[6-(1,6),6-(1,6),30-(8,8)]
   263       4.164264       4.164264       4.164264    7[6-(1,6),6-(1,6),30-(7,8,8)]
   264        9.39978        9.39978        9.39978    7[6-(1,6),6-(1,6),30-(7,8,8)]
   265        2.41488        2.41488        2.41488    7[6-(1,6),6-(1,6),30-(8,8)]
   266       2.855736       2.855736       2.855736    7[6-(1,6),6-(1,6),30-(7,8,8)]
   267       11.66022       11.66022       11.66022    7[6-(1,6),6-(1,6),30-(7,8,8)]
   268        4.60512        4.60512        4.60512    7[6-(1,6),6-(1,6),30-(8,8)]
   269       4.164264       4.164264       4.164264    7[6-(1,6),6-(1,6),30-(7,8,8)]
   270        9.39978        9.39978        9.39978    7[6-(1,6),6-(1,6),30-(7,8,8)]
   271        2.41488        2.41488        2.41488    7[6-(1,6),6-(1,6),30-(8,8)]
   272       2.855736       2.855736       2.855736    7[6-(1,6),6-(1,6),30-(7,8,8)]
   273       11.66022       11.66022       11.66022    7[6-(1,6),6-(1,6),30-(7,8,8)]
   274        4.60512        4.60512        4.60512    7[6-(1,6),6-(1,6),30-(8,8)]
   275       9.875736       9.875736       9.875736    7[6-(1,6),6-(1,6),30-(7,8,8)]
   276        4.64022        4.64022        4.64022    7[6-(1,6),6-(1,6),30-(7,8,8)]
   277       11.62512       11.62512       11.62512    7[6-(1,6),6-(1,6),30-(8,8)]
   278      11.184264      11.184264      11.184264    7[6-(1,6),6-(1,6),30-(7,8,8)]
   279        2.37978        2.37978        2.37978    7[6-(1,6),6-(1,6),30-(7,8,8)]
   280        9.43488        9.43488        9.43488    7[6-(1,6),6-(1,6),30-(8,8)]
   281         9.6876         9.6876         9.6876    8[6-(6,8),30-(7,8)]
   282      11.240424      11.240424      11.240424    8[6-(6,8)]
   283       11.03544       11.03544       11.03544    8[6-(6,8),30-(7,7,8)]
   284       9.249552       9.249552       9.249552    8[6-(6,8)]
   285       8.433828       8.433828       8.433828    8[6-(6,8),30-(7,7,8)]
   286       8.835372       8.835372       8.835372    8[6-(6,8)]
   287       9.242532       9.242532       9.242532    8[6-(6,8)]
   288       8.365032       8.365032       8.365032    8[6-(6,8),30-(7,8)]
   289        11.3724        11.3724        11.3724    8[6-(6,8),30-(7,8)]
   290       9.819576       9.819576       9.819576    8[6-(6,8)]
   291       10.02456       10.02456       10.02456    8[6-(6,8),30-(7,7,8)]
   292      11.810448      11.810448      11.810448    8[6-(6,8)]
   293      12.626172      12.626172      12.626172    8[6-(6,8),30-(7,7,8)]
   294      12.224628      12.224628      12.224628    8[6-(6,8)]
   295      11.817468      11.817468      11.817468    8[6-(6,8)]
   296      12.694968      12.694968      12.694968    8[6-(6,8),30-(7,8)]
   297         4.3524         4.3524         4.3524    8[6-(6,8),30-(7,8)]
   298       2.799576       2.799576       2.799576    8[6-(6,8)]
   299        3.00456        3.00456        3.00456    8[6-(6,8),30-(7,7,8)]
   300       4.790448       4.790448       4.790448    8[6-(6,8)]
   301       5.606172       5.606172       5.606172    8[6-(6,8),30-(7,7,8)]
   302       5.204628       5.204628       5.204628    8[6-(6,8)]
   303       4.797468       4.797468       4.797468    8[6-(6,8)]
   304       5.674968       5.674968       5.674968    8[6-(6,8),30-(7,8)]
   305         2.6676         2.6676         2.6676    8[6-(6,8),30-(7,8)]
   306       4.220424       4.220424       4.220424    8[6-(6,8)]
   307        4.01544        4.01544        4.01544    8[6-(6,8),30-(7,7,8)]
   308       2.229552       2.229552       2.229552    8[6-(6,8)]
   309       1.413828       1.413828       1.413828    8[6-(6,8),30-(7,7,8)]
   310       1.815372       1.815372       1.815372    8[6-(6,8)]
   311       2.222532       2.222532       2.222532    8[6-(6,8)]
   312       1.345032       1.345032       1.345032    8[6-(6,8),30-(7,8)]
   313         4.3524         4.3524         4.3524    8[6-(6,8),30-(7,8)]
   314       2.799576       2.799576       2.799576    8[6-(6,8)]
   315        3.00456        3.00456        3.00456    8[6-(6,8),30-(7,7,8)]
   316       4.790448       4.790448       4.790448    8[6-(6,8)]
   317       5.606172       5.606172       5.606172    8[6-(6,8),30-(7,7,8)]
   318       5.204628       5.204628       5.204628    8[6-(6,8)]
   319       4.797468       4.797468       4.797468    8[6-(6,8)]
   320       5.674968       5.674968       5.674968    8[6-(6,8),30-(7,8)]
   321         2.6676         2.6676         2.6676    8[6-(6,8),30-(7,8)]
   322       4.220424       4.220424       4.220424    8[6-(6,8)]
   323        4.01544        4.01544        4.01544    8[6-(6,8),30-(7,7,8)]
   324       2.229552       2.229552       2.229552    8[6-(6,8)]
   325       1.413828       1.413828       1.413828    8[6-(6,8),30-(7,7,8)]
   326       1.815372       1.815372       1.815372    8[6-(6,8)]
   327       2.222532       2.222532       2.222532    8[6-(6,8)]
   328       1.345032       1.345032       1.345032    8[6-(6,8),30-(7,8)]
   329         9.6876         9.6876         9.6876    8[6-(6,8),30-(7,8)]
   330      11.240424      11.240424      11.240424    8[6-(6,8)]
   331       11.03544       11.03544       11.03544    8[6-(6,8),30-(7,7,8)]
   332       9.249552       9.249552       9.249552    8[6-(6,8)]
   333       8.433828       8.433828       8.433828    8[6-(6,8),30-(7,7,8)]
   334       8.835372       8.835372       8.835372    8[6-(6,8)]
   335       9.242532       9.242532       9.242532    8[6-(6,8)]
   336       8.365032       8.365032       8.365032    8[6-(6,8),30-(7,8)]
   337        11.3724        11.3724        11.3724    8[6-(6,8),30-(7,8)]
   338       9.819576       9.819576       9.819576    8[6-(6,8)]
   339       10.02456       10.02456       10.02456    8[6-(6,8),30-(7,7,8)]
   340      11.810448      11.810448      11.810448    8[6-(6,8)]
   341      12.626172      12.626172      12.626172    8[6-(6,8),30-(7,7,8)]
   342      12.224628      12.224628      12.224628    8[6-(6,8)]
   343      11.817468      11.817468      11.817468    8[6-(6,8)]
   344      12.694968      12.694968      12.694968    8[6-(6,8),30-(7,8)]
