# Supplementary material for: A collection of forcefield precursors for metal–organic frameworks
Source: RSC Adv. 2019 Nov 13;9(63):36492–507. doi: 10.1039/c9ra07327b (PMC9075174; doi:10.1039/c9ra07327b)
Supplement: RA-009-C9RA07327B-s431 [file RA-009-C9RA07327B-s431.txt]

DEJCIF_clean

7.336100    0.000000    0.000000
0.000000    10.749600    0.000000
-0.190476    0.000000    14.026707

     1       6.516057       6.516057       6.516057    29[7-(6,6),8-(6),8-(6)]
     2       0.534329       0.534329       0.534329    29[7-(6,6),8-(6),8-(6)]
     3       0.629567       0.629567       0.629567    29[7-(6,6),8-(6),8-(6)]
     4       6.611295       6.611295       6.611295    29[7-(6,6),8-(6),8-(6)]
     5       2.551773       2.551773       2.551773    1[6-(6,6)]
     6       3.304964       3.304964       3.304964    1[6-(6,7)]
     7       0.810026       0.810026       0.810026    1[6-(6,7)]
     8       4.498613       4.498613       4.498613    1[6-(6,6)]
     9       3.745422       3.745422       3.745422    1[6-(6,7)]
    10        6.24036        6.24036        6.24036    1[6-(6,7)]
    11       4.593851       4.593851       4.593851    1[6-(6,6)]
    12        3.84066        3.84066        3.84066    1[6-(6,7)]
    13       6.335598       6.335598       6.335598    1[6-(6,7)]
    14       2.647011       2.647011       2.647011    1[6-(6,6)]
    15       3.400202       3.400202       3.400202    1[6-(6,7)]
    16       0.905264       0.905264       0.905264    1[6-(6,7)]
    17       5.166766       5.166766       5.166766    6[6-(6,6),8-(0),8-(29)]
    18       4.026933       4.026933       4.026933    6[6-(1,6),6-(6,6),6-(8,8)]
    19       4.229843       4.229843       4.229843    6[6-(1,7),6-(6,6),6-(8,8)]
    20        2.72876        2.72876        2.72876    6[1-(0),6-(1,7),6-(6,6)]
    21       3.157303       3.157303       3.157303    6[1-(0),6-(6,6),7-(6,29)]
    22       5.565667       5.565667       5.565667    6[6-(6,6),8-(0),8-(29)]
    23        1.69532        1.69532        1.69532    6[1-(0),6-(1,6),7-(6,29)]
    24        1.88362        1.88362        1.88362    6[6-(6,6),8-(0),8-(29)]
    25       3.023453       3.023453       3.023453    6[6-(1,6),6-(6,6),6-(8,8)]
    26       2.820543       2.820543       2.820543    6[6-(1,7),6-(6,6),6-(8,8)]
    27       4.321626       4.321626       4.321626    6[1-(0),6-(1,7),6-(6,6)]
    28       3.893083       3.893083       3.893083    6[1-(0),6-(6,6),7-(6,29)]
    29       1.484719       1.484719       1.484719    6[6-(6,6),8-(0),8-(29)]
    30       5.355066       5.355066       5.355066    6[1-(0),6-(1,6),7-(6,29)]
    31       1.978858       1.978858       1.978858    6[6-(6,6),8-(0),8-(29)]
    32       3.118691       3.118691       3.118691    6[6-(1,6),6-(6,6),6-(8,8)]
    33       2.915781       2.915781       2.915781    6[6-(1,7),6-(6,6),6-(8,8)]
    34       4.416864       4.416864       4.416864    6[1-(0),6-(1,7),6-(6,6)]
    35       3.988321       3.988321       3.988321    6[1-(0),6-(6,6),7-(6,29)]
    36       1.579957       1.579957       1.579957    6[6-(6,6),8-(0),8-(29)]
    37       5.450304       5.450304       5.450304    6[1-(0),6-(1,6),7-(6,29)]
    38       5.262004       5.262004       5.262004    6[6-(6,6),8-(0),8-(29)]
    39       4.122171       4.122171       4.122171    6[6-(1,6),6-(6,6),6-(8,8)]
    40       4.325081       4.325081       4.325081    6[6-(1,7),6-(6,6),6-(8,8)]
    41       2.823998       2.823998       2.823998    6[1-(0),6-(1,7),6-(6,6)]
    42       3.252541       3.252541       3.252541    6[1-(0),6-(6,6),7-(6,29)]
    43       5.660905       5.660905       5.660905    6[6-(6,6),8-(0),8-(29)]
    44       1.790558       1.790558       1.790558    6[1-(0),6-(1,6),7-(6,29)]
    45       1.911664       1.911664       1.911664    7[6-(1,6),6-(1,6),29-(8,8)]
    46       5.138722       5.138722       5.138722    7[6-(1,6),6-(1,6),29-(8,8)]
    47        5.23396        5.23396        5.23396    7[6-(1,6),6-(1,6),29-(8,8)]
    48       2.006902       2.006902       2.006902    7[6-(1,6),6-(1,6),29-(8,8)]
    49       5.206054       5.206054       5.206054    8[6-(6,8),29-(7,8)]
    50        5.68475        5.68475        5.68475    8[6-(6,8)]
    51       6.432518       6.432518       6.432518    8[6-(6,8),29-(7,8)]
    52       5.945265       5.945265       5.945265    8[6-(6,8)]
    53       1.844332       1.844332       1.844332    8[6-(6,8),29-(7,8)]
    54       1.365636       1.365636       1.365636    8[6-(6,8)]
    55       0.617868       0.617868       0.617868    8[6-(6,8),29-(7,8)]
    56       1.105121       1.105121       1.105121    8[6-(6,8)]
    57        1.93957        1.93957        1.93957    8[6-(6,8),29-(7,8)]
    58       1.460874       1.460874       1.460874    8[6-(6,8)]
    59       0.713106       0.713106       0.713106    8[6-(6,8),29-(7,8)]
    60       1.200359       1.200359       1.200359    8[6-(6,8)]
    61       5.301292       5.301292       5.301292    8[6-(6,8),29-(7,8)]
    62       5.779988       5.779988       5.779988    8[6-(6,8)]
    63       6.527756       6.527756       6.527756    8[6-(6,8),29-(7,8)]
    64       6.040503       6.040503       6.040503    8[6-(6,8)]
