# Supplementary material for: A collection of forcefield precursors for metal–organic frameworks
Source: RSC Adv. 2019 Nov 13;9(63):36492–507. doi: 10.1039/c9ra07327b (PMC9075174; doi:10.1039/c9ra07327b)
Supplement: RA-009-C9RA07327B-s432 [file RA-009-C9RA07327B-s432.txt]

DEJRUH_clean

8.378000    0.000000    0.000000
-2.171681    14.800422    0.000000
0.000000    0.000000    17.572000

     1       4.681496       4.681496       4.681496    27[7-(6,6),7-(6,6),7-(6,6)]
     2       6.799664       6.799664       6.799664    27[7-(6,6),7-(6,6),7-(6,6)]
     3       1.524823       1.524823       1.524823    27[7-(6,6),7-(6,6),7-(6,6)]
     4      -0.593345      -0.593345      -0.593345    27[7-(6,6),7-(6,6),7-(6,6)]
     5       2.533069       2.533069       2.533069    5[7-(6,6),7-(6,6),7-(6,6),7-(6,6)]
     6        0.57009        0.57009        0.57009    5[7-(6,6),7-(6,6),7-(6,6),7-(6,6)]
     7        3.67325        3.67325        3.67325    5[7-(6,6),7-(6,6),7-(6,6),7-(6,6)]
     8       5.636229       5.636229       5.636229    5[7-(6,6),7-(6,6),7-(6,6),7-(6,6)]
     9       0.684821       0.684821       0.684821    1[6-(6,7)]
    10       5.069146       5.069146       5.069146    1[6-(6,7)]
    11       0.211654       0.211654       0.211654    1[6-(6,7)]
    12       1.546001       1.546001       1.546001    1[6-(6,7)]
    13       0.812091       0.812091       0.812091    1[6-(7,7)]
    14       1.793647       1.793647       1.793647    1[6-(6,7)]
    15       5.852239       5.852239       5.852239    1[6-(6,7)]
    16       6.951291       6.951291       6.951291    1[6-(6,7)]
    17       0.027454       0.027454       0.027454    1[6-(6,7)]
    18       4.547774       4.547774       4.547774    1[6-(7,7)]
    19       3.705961       3.705961       3.705961    1[6-(7,7)]
    20        0.85711        0.85711        0.85711    1[6-(7,7)]
    21       2.418339       2.418339       2.418339    1[6-(6,7)]
    22       6.412014       6.412014       6.412014    1[6-(6,7)]
    23       2.891506       2.891506       2.891506    1[6-(6,7)]
    24       1.557158       1.557158       1.557158    1[6-(6,7)]
    25       2.291068       2.291068       2.291068    1[6-(7,7)]
    26       1.309512       1.309512       1.309512    1[6-(6,7)]
    27       3.457239       3.457239       3.457239    1[6-(6,7)]
    28       4.529868       4.529868       4.529868    1[6-(6,7)]
    29       3.075705       3.075705       3.075705    1[6-(6,7)]
    30       6.933385       6.933385       6.933385    1[6-(7,7)]
    31      -0.602801      -0.602801      -0.602801    1[6-(7,7)]
    32       0.074369       0.074369       0.074369    1[6-(7,7)]
    33       5.521498       5.521498       5.521498    1[6-(6,7)]
    34       1.137173       1.137173       1.137173    1[6-(6,7)]
    35       5.994665       5.994665       5.994665    1[6-(6,7)]
    36       4.660318       4.660318       4.660318    1[6-(6,7)]
    37       5.394228       5.394228       5.394228    1[6-(7,7)]
    38       4.412672       4.412672       4.412672    1[6-(6,7)]
    39        0.35408        0.35408        0.35408    1[6-(6,7)]
    40      -0.744972      -0.744972      -0.744972    1[6-(6,7)]
    41       6.178865       6.178865       6.178865    1[6-(6,7)]
    42       1.658545       1.658545       1.658545    1[6-(7,7)]
    43       2.500358       2.500358       2.500358    1[6-(7,7)]
    44       5.349209       5.349209       5.349209    1[6-(7,7)]
    45        3.78798        3.78798        3.78798    1[6-(6,7)]
    46      -0.205695      -0.205695      -0.205695    1[6-(6,7)]
    47       3.314813       3.314813       3.314813    1[6-(6,7)]
    48       4.649161       4.649161       4.649161    1[6-(6,7)]
    49       3.915251       3.915251       3.915251    1[6-(7,7)]
    50       4.896807       4.896807       4.896807    1[6-(6,7)]
    51        2.74908        2.74908        2.74908    1[6-(6,7)]
    52       1.676451       1.676451       1.676451    1[6-(6,7)]
    53       3.130614       3.130614       3.130614    1[6-(6,7)]
    54      -0.727066      -0.727066      -0.727066    1[6-(7,7)]
    55       -1.56888       -1.56888       -1.56888    1[6-(7,7)]
    56        6.13195        6.13195        6.13195    1[6-(7,7)]
    57        1.35695        1.35695        1.35695    6[1-(0),6-(1,7),7-(5,6)]
    58       1.566774       1.566774       1.566774    6[1-(0),6-(1,7),7-(5,6)]
    59       2.035268       2.035268       2.035268    6[1-(0),6-(1,7),7-(6,27)]
    60       3.710384       3.710384       3.710384    6[1-(0),7-(5,6),7-(6,27)]
    61       0.777517       0.777517       0.777517    6[1-(0),7-(5,6),7-(6,27)]
    62       4.329826       4.329826       4.329826    6[1-(0),7-(5,6),7-(6)]
    63       0.718722       0.718722       0.718722    6[1-(0),6-(1,7),7-(5,6)]
    64      -1.774243      -1.774243      -1.774243    6[1-(0),6-(1,7),7-(6,27)]
    65       6.017713       6.017713       6.017713    6[1-(0),6-(1,7),7-(6)]
    66       5.024013       5.024013       5.024013    6[1-(0),6-(1,7),7-(5,6)]
    67       0.421787       0.421787       0.421787    6[1-(0),6-(1,7),7-(6,27)]
    68       0.071659       0.071659       0.071659    6[1-(0),7-(5,6),7-(6,27)]
    69       1.746209       1.746209       1.746209    6[1-(0),6-(1,7),7-(5,6)]
    70       1.536385       1.536385       1.536385    6[1-(0),6-(1,7),7-(5,6)]
    71       1.067891       1.067891       1.067891    6[1-(0),6-(1,7),7-(6,27)]
    72      -0.607224      -0.607224      -0.607224    6[1-(0),7-(5,6),7-(6,27)]
    73       2.325643       2.325643       2.325643    6[1-(0),7-(5,6),7-(6,27)]
    74       7.151334       7.151334       7.151334    6[1-(0),7-(5,6),7-(6)]
    75       2.384438       2.384438       2.384438    6[1-(0),6-(1,7),7-(5,6)]
    76       2.705722       2.705722       2.705722    6[1-(0),6-(1,7),7-(6,27)]
    77       5.463447       5.463447       5.463447    6[1-(0),6-(1,7),7-(6)]
    78       6.457147       6.457147       6.457147    6[1-(0),6-(1,7),7-(5,6)]
    79       2.681373       2.681373       2.681373    6[1-(0),6-(1,7),7-(6,27)]
    80        0.85982        0.85982        0.85982    6[1-(0),7-(5,6),7-(6,27)]
    81       4.849369       4.849369       4.849369    6[1-(0),6-(1,7),7-(5,6)]
    82       4.639545       4.639545       4.639545    6[1-(0),6-(1,7),7-(5,6)]
    83       4.171051       4.171051       4.171051    6[1-(0),6-(1,7),7-(6,27)]
    84       2.495935       2.495935       2.495935    6[1-(0),7-(5,6),7-(6,27)]
    85       5.428802       5.428802       5.428802    6[1-(0),7-(5,6),7-(6,27)]
    86       1.876493       1.876493       1.876493    6[1-(0),7-(5,6),7-(6)]
    87       5.487597       5.487597       5.487597    6[1-(0),6-(1,7),7-(5,6)]
    88       7.980562       7.980562       7.980562    6[1-(0),6-(1,7),7-(6,27)]
    89       0.188606       0.188606       0.188606    6[1-(0),6-(1,7),7-(6)]
    90       1.182306       1.182306       1.182306    6[1-(0),6-(1,7),7-(5,6)]
    91       5.784532       5.784532       5.784532    6[1-(0),6-(1,7),7-(6,27)]
    92        6.13466        6.13466        6.13466    6[1-(0),7-(5,6),7-(6,27)]
    93        4.46011        4.46011        4.46011    6[1-(0),6-(1,7),7-(5,6)]
    94       4.669934       4.669934       4.669934    6[1-(0),6-(1,7),7-(5,6)]
    95       5.138428       5.138428       5.138428    6[1-(0),6-(1,7),7-(6,27)]
    96       6.813543       6.813543       6.813543    6[1-(0),7-(5,6),7-(6,27)]
    97       3.880676       3.880676       3.880676    6[1-(0),7-(5,6),7-(6,27)]
    98      -0.945015      -0.945015      -0.945015    6[1-(0),7-(5,6),7-(6)]
    99       3.821881       3.821881       3.821881    6[1-(0),6-(1,7),7-(5,6)]
   100       3.500597       3.500597       3.500597    6[1-(0),6-(1,7),7-(6,27)]
   101       0.742872       0.742872       0.742872    6[1-(0),6-(1,7),7-(6)]
   102      -0.250828      -0.250828      -0.250828    6[1-(0),6-(1,7),7-(5,6)]
   103       3.524946       3.524946       3.524946    6[1-(0),6-(1,7),7-(6,27)]
   104       5.346499       5.346499       5.346499    6[1-(0),7-(5,6),7-(6,27)]
   105        1.57769        1.57769        1.57769    7[5-(7,7,7),6-(1,6),6-(1,7)]
   106       3.920464       3.920464       3.920464    7[5-(7,7,7),6-(1,6),6-(1,7)]
   107       1.912532       1.912532       1.912532    7[5-(7,7,7),6-(1,6),6-(1,7)]
   108       3.402582       3.402582       3.402582    7[6-(1,6),6-(1,7),27-(7,7)]
   109       2.636974       2.636974       2.636974    7[5-(7,7,7),6-(1,6),6-(1,7)]
   110       5.597503       5.597503       5.597503    7[6-(1,6),6-(1,7)]
   111       0.057592       0.057592       0.057592    7[6-(1,6),6-(1,7),27-(7,7)]
   112      -0.809391      -0.809391      -0.809391    7[6-(1,6),6-(1,7),27-(7,7)]
   113        1.52547        1.52547        1.52547    7[5-(7,7,7),6-(1,6),6-(1,7)]
   114       7.560695       7.560695       7.560695    7[5-(7,7,7),6-(1,6),6-(1,7)]
   115       1.190627       1.190627       1.190627    7[5-(7,7,7),6-(1,6),6-(1,7)]
   116      -0.299423      -0.299423      -0.299423    7[6-(1,6),6-(1,7),27-(7,7)]
   117       0.466186       0.466186       0.466186    7[5-(7,7,7),6-(1,6),6-(1,7)]
   118       5.883656       5.883656       5.883656    7[6-(1,6),6-(1,7)]
   119       3.045568       3.045568       3.045568    7[6-(1,6),6-(1,7),27-(7,7)]
   120        1.74087        1.74087        1.74087    7[6-(1,6),6-(1,7),27-(7,7)]
   121       4.628629       4.628629       4.628629    7[5-(7,7,7),6-(1,6),6-(1,7)]
   122       2.285855       2.285855       2.285855    7[5-(7,7,7),6-(1,6),6-(1,7)]
   123       4.293787       4.293787       4.293787    7[5-(7,7,7),6-(1,6),6-(1,7)]
   124       2.803737       2.803737       2.803737    7[6-(1,6),6-(1,7),27-(7,7)]
   125       3.569345       3.569345       3.569345    7[5-(7,7,7),6-(1,6),6-(1,7)]
   126       0.608816       0.608816       0.608816    7[6-(1,6),6-(1,7)]
   127       6.148727       6.148727       6.148727    7[6-(1,6),6-(1,7),27-(7,7)]
   128        7.01571        7.01571        7.01571    7[6-(1,6),6-(1,7),27-(7,7)]
   129       4.680849       4.680849       4.680849    7[5-(7,7,7),6-(1,6),6-(1,7)]
   130      -1.354376      -1.354376      -1.354376    7[5-(7,7,7),6-(1,6),6-(1,7)]
   131       5.015692       5.015692       5.015692    7[5-(7,7,7),6-(1,6),6-(1,7)]
   132       6.505742       6.505742       6.505742    7[6-(1,6),6-(1,7),27-(7,7)]
   133       5.740133       5.740133       5.740133    7[5-(7,7,7),6-(1,6),6-(1,7)]
   134       0.322663       0.322663       0.322663    7[6-(1,6),6-(1,7)]
   135       3.160751       3.160751       3.160751    7[6-(1,6),6-(1,7),27-(7,7)]
   136       4.465449       4.465449       4.465449    7[6-(1,6),6-(1,7),27-(7,7)]
