# Supplementary material for: A collection of forcefield precursors for metal–organic frameworks
Source: RSC Adv. 2019 Nov 13;9(63):36492–507. doi: 10.1039/c9ra07327b (PMC9075174; doi:10.1039/c9ra07327b)
Supplement: RA-009-C9RA07327B-s433 [file RA-009-C9RA07327B-s433.txt]

DEKHEH_clean

9.317000    0.000000    0.000000
0.000000    11.742000    0.000000
-0.045098    0.000000    13.250923

     1        2.32925        2.32925        2.32925    25[7-(6,6),7-(6,6),8-(6),8-(6),8-(6),8-(6)]
     2        6.98775        6.98775        6.98775    25[7-(6,6),7-(6,6),8-(6),8-(6),8-(6),8-(6)]
     3       5.275513       5.275513       5.275513    1[6-(6,6)]
     4       4.388461       4.388461       4.388461    1[6-(6,6)]
     5        1.47811        1.47811        1.47811    1[6-(6,6)]
     6       2.373583       2.373583       2.373583    1[6-(6,6)]
     7       3.282219       3.282219       3.282219    1[6-(6,7)]
     8       3.328637       3.328637       3.328637    1[6-(6,6)]
     9       3.969813       3.969813       3.969813    1[6-(6,6)]
    10        3.94491        3.94491        3.94491    1[6-(6,7)]
    11       8.654889       8.654889       8.654889    1[6-(6,6)]
    12       0.224941       0.224941       0.224941    1[6-(6,6)]
    13       3.135292       3.135292       3.135292    1[6-(6,6)]
    14       2.239819       2.239819       2.239819    1[6-(6,6)]
    15       1.331183       1.331183       1.331183    1[6-(6,7)]
    16       1.284765       1.284765       1.284765    1[6-(6,6)]
    17       0.643589       0.643589       0.643589    1[6-(6,6)]
    18       0.668492       0.668492       0.668492    1[6-(6,7)]
    19       3.996389       3.996389       3.996389    1[6-(6,6)]
    20       4.883441       4.883441       4.883441    1[6-(6,6)]
    21       7.793792       7.793792       7.793792    1[6-(6,6)]
    22       6.898319       6.898319       6.898319    1[6-(6,6)]
    23       5.989683       5.989683       5.989683    1[6-(6,7)]
    24       5.943265       5.943265       5.943265    1[6-(6,6)]
    25       5.302089       5.302089       5.302089    1[6-(6,6)]
    26       5.326992       5.326992       5.326992    1[6-(6,7)]
    27       0.617013       0.617013       0.617013    1[6-(6,6)]
    28       9.046961       9.046961       9.046961    1[6-(6,6)]
    29        6.13661        6.13661        6.13661    1[6-(6,6)]
    30       7.032083       7.032083       7.032083    1[6-(6,6)]
    31       7.940719       7.940719       7.940719    1[6-(6,7)]
    32       7.987137       7.987137       7.987137    1[6-(6,6)]
    33       8.628313       8.628313       8.628313    1[6-(6,6)]
    34        8.60341        8.60341        8.60341    1[6-(6,7)]
    35       4.441479       4.441479       4.441479    6[6-(6,6),8-(25),8-(25)]
    36       3.914694       3.914694       3.914694    6[6-(1,6),6-(1,6),6-(8,8)]
    37       4.510063       4.510063       4.510063    6[1-(0),6-(1,6),6-(6,6)]
    38       3.983782       3.983782       3.983782    6[1-(0),6-(1,6),6-(6,8)]
    39       2.846238       2.846238       2.846238    6[6-(1,6),6-(1,6),8-(6)]
    40       2.240742       2.240742       2.240742    6[1-(0),6-(1,6),6-(6,8)]
    41       2.778218       2.778218       2.778218    6[1-(0),6-(1,6),6-(6,6)]
    42       2.888637       2.888637       2.888637    6[1-(0),6-(1,6),7-(6,25)]
    43       2.917384       2.917384       2.917384    6[1-(0),6-(1,7),6-(6,6)]
    44       3.299672       3.299672       3.299672    6[1-(0),6-(1,7),6-(6,6)]
    45       3.269988       3.269988       3.269988    6[1-(0),6-(1,6),7-(6,25)]
    46       0.171923       0.171923       0.171923    6[6-(6,6),8-(25),8-(25)]
    47       0.698708       0.698708       0.698708    6[6-(1,6),6-(1,6),6-(8,8)]
    48       0.103339       0.103339       0.103339    6[1-(0),6-(1,6),6-(6,6)]
    49        0.62962        0.62962        0.62962    6[1-(0),6-(1,6),6-(6,8)]
    50       1.767164       1.767164       1.767164    6[6-(1,6),6-(1,6),8-(6)]
    51        2.37266        2.37266        2.37266    6[1-(0),6-(1,6),6-(6,8)]
    52       1.835184       1.835184       1.835184    6[1-(0),6-(1,6),6-(6,6)]
    53       1.724765       1.724765       1.724765    6[1-(0),6-(1,6),7-(6,25)]
    54       1.696018       1.696018       1.696018    6[1-(0),6-(1,7),6-(6,6)]
    55        1.31373        1.31373        1.31373    6[1-(0),6-(1,7),6-(6,6)]
    56       1.343414       1.343414       1.343414    6[1-(0),6-(1,6),7-(6,25)]
    57       4.830423       4.830423       4.830423    6[6-(6,6),8-(25),8-(25)]
    58       5.357208       5.357208       5.357208    6[6-(1,6),6-(1,6),6-(8,8)]
    59       4.761839       4.761839       4.761839    6[1-(0),6-(1,6),6-(6,6)]
    60        5.28812        5.28812        5.28812    6[1-(0),6-(1,6),6-(6,8)]
    61       6.425664       6.425664       6.425664    6[6-(1,6),6-(1,6),8-(6)]
    62        7.03116        7.03116        7.03116    6[1-(0),6-(1,6),6-(6,8)]
    63       6.493684       6.493684       6.493684    6[1-(0),6-(1,6),6-(6,6)]
    64       6.383265       6.383265       6.383265    6[1-(0),6-(1,6),7-(6,25)]
    65       6.354518       6.354518       6.354518    6[1-(0),6-(1,7),6-(6,6)]
    66        5.97223        5.97223        5.97223    6[1-(0),6-(1,7),6-(6,6)]
    67       6.001914       6.001914       6.001914    6[1-(0),6-(1,6),7-(6,25)]
    68       9.099979       9.099979       9.099979    6[6-(6,6),8-(25),8-(25)]
    69       8.573194       8.573194       8.573194    6[6-(1,6),6-(1,6),6-(8,8)]
    70       9.168563       9.168563       9.168563    6[1-(0),6-(1,6),6-(6,6)]
    71       8.642282       8.642282       8.642282    6[1-(0),6-(1,6),6-(6,8)]
    72       7.504738       7.504738       7.504738    6[6-(1,6),6-(1,6),8-(6)]
    73       6.899242       6.899242       6.899242    6[1-(0),6-(1,6),6-(6,8)]
    74       7.436718       7.436718       7.436718    6[1-(0),6-(1,6),6-(6,6)]
    75       7.547137       7.547137       7.547137    6[1-(0),6-(1,6),7-(6,25)]
    76       7.575884       7.575884       7.575884    6[1-(0),6-(1,7),6-(6,6)]
    77       7.958172       7.958172       7.958172    6[1-(0),6-(1,7),6-(6,6)]
    78       7.928488       7.928488       7.928488    6[1-(0),6-(1,6),7-(6,25)]
    79        2.32925        2.32925        2.32925    6[6-(1,6),6-(1,6),6-(6,6)]
    80        2.32925        2.32925        2.32925    6[6-(1,6),6-(1,6),6-(6,6)]
    81        6.98775        6.98775        6.98775    6[6-(1,6),6-(1,6),6-(6,6)]
    82        6.98775        6.98775        6.98775    6[6-(1,6),6-(1,6),6-(6,6)]
    83        2.32925        2.32925        2.32925    7[6-(1,6),6-(1,6),25-(7,8,8,8,8)]
    84        2.32925        2.32925        2.32925    7[6-(1,6),6-(1,6),25-(7,8,8,8,8)]
    85        6.98775        6.98775        6.98775    7[6-(1,6),6-(1,6),25-(7,8,8,8,8)]
    86        6.98775        6.98775        6.98775    7[6-(1,6),6-(1,6),25-(7,8,8,8,8)]
    87       3.804326       3.804326       3.804326    8[6-(6,8),25-(7,7,8,8,8)]
    88       5.518862       5.518862       5.518862    8[6-(6,8),25-(7,7,8,8,8)]
    89       0.809076       0.809076       0.809076    8[6-(6,8),25-(7,7,8,8,8)]
    90        8.41154        8.41154        8.41154    8[6-(6,8),25-(7,7,8,8,8)]
    91       5.467576       5.467576       5.467576    8[6-(6,8),25-(7,7,8,8,8)]
    92        3.75304        3.75304        3.75304    8[6-(6,8),25-(7,7,8,8,8)]
    93       8.462826       8.462826       8.462826    8[6-(6,8),25-(7,7,8,8,8)]
    94       0.860362       0.860362       0.860362    8[6-(6,8),25-(7,7,8,8,8)]
    95       2.306701       2.306701       2.306701    8[6-(6,6),6-(6,6)]
    96       6.965201       6.965201       6.965201    8[6-(6,6),6-(6,6)]
