# Supplementary material for: A collection of forcefield precursors for metal–organic frameworks
Source: RSC Adv. 2019 Nov 13;9(63):36492–507. doi: 10.1039/c9ra07327b (PMC9075174; doi:10.1039/c9ra07327b)
Supplement: RA-009-C9RA07327B-s434 [file RA-009-C9RA07327B-s434.txt]

DEKHUX_clean

10.224000    0.000000    0.000000
1.098750    11.671396    0.000000
3.919124    4.630125    10.616117

     1       2.508937       2.508937       2.508937    25[7-(6,6),7-(6,6),8-(6),8-(6),8-(6),8-(6)]
     2       7.620937       7.620937       7.620937    25[7-(6,6),7-(6,6),8-(6),8-(6),8-(6),8-(6)]
     3      11.561095      11.561095      11.561095    1[6-(6,6)]
     4       9.061632       9.061632       9.061632    1[6-(6,6)]
     5      11.003333      11.003333      11.003333    1[6-(6,6)]
     6      11.526634      11.526634      11.526634    1[6-(6,6)]
     7       8.097268       8.097268       8.097268    1[6-(6,6)]
     8       8.738419       8.738419       8.738419    1[6-(6,6)]
     9      11.219511      11.219511      11.219511    1[6-(6,7)]
    10       1.115557       1.115557       1.115557    1[6-(6,6)]
    11       4.784409       4.784409       4.784409    1[6-(6,6)]
    12       4.604695       4.604695       4.604695    1[6-(6,7)]
    13       8.186686       8.186686       8.186686    1[6-(6,6)]
    14       8.388817       8.388817       8.388817    1[6-(6,7)]
    15       5.991702       5.991702       5.991702    1[6-(6,7)]
    16       5.731846       5.731846       5.731846    1[6-(6,6)]
    17       3.680779       3.680779       3.680779    1[6-(6,6)]
    18       6.180242       6.180242       6.180242    1[6-(6,6)]
    19       4.238541       4.238541       4.238541    1[6-(6,6)]
    20        3.71524        3.71524        3.71524    1[6-(6,6)]
    21       7.144606       7.144606       7.144606    1[6-(6,6)]
    22       6.503455       6.503455       6.503455    1[6-(6,6)]
    23       4.022363       4.022363       4.022363    1[6-(6,7)]
    24      14.126317      14.126317      14.126317    1[6-(6,6)]
    25      10.457465      10.457465      10.457465    1[6-(6,6)]
    26      10.637179      10.637179      10.637179    1[6-(6,7)]
    27       7.055188       7.055188       7.055188    1[6-(6,6)]
    28       6.853057       6.853057       6.853057    1[6-(6,7)]
    29       9.250172       9.250172       9.250172    1[6-(6,7)]
    30       9.510028       9.510028       9.510028    1[6-(6,6)]
    31      10.163369      10.163369      10.163369    6[6-(1,6),8-(25),8-(25)]
    32      10.683287      10.683287      10.683287    6[1-(0),6-(1,6),6-(8,8)]
    33       9.928531       9.928531       9.928531    6[1-(0),6-(1,6),6-(6,6)]
    34      10.337982      10.337982      10.337982    6[6-(1,6),6-(1,6),6-(1,6)]
    35      10.411518      10.411518      10.411518    6[1-(0),6-(1,6),6-(6,6)]
    36      10.706142      10.706142      10.706142    6[1-(0),6-(1,6),6-(6,6)]
    37       9.836836       9.836836       9.836836    6[6-(1,6),6-(1,6),6-(8,8)]
    38       8.706204       8.706204       8.706204    6[1-(0),6-(1,6),6-(6,6)]
    39       8.425008       8.425008       8.425008    6[1-(0),6-(1,6),6-(6,6)]
    40      10.202375      10.202375      10.202375    6[6-(6,6),8-(25),8-(25)]
    41       1.771878       1.771878       1.771878    6[1-(0),6-(1,6),7-(6,25)]
    42        1.82851        1.82851        1.82851    6[1-(0),6-(1,7),6-(6,6)]
    43       2.954664       2.954664       2.954664    6[6-(1,6),6-(1,6),6-(6,6)]
    44       3.998948       3.998948       3.998948    6[1-(0),6-(1,7),6-(6,6)]
    45       3.877316       3.877316       3.877316    6[1-(0),6-(1,6),7-(6,25)]
    46       6.964276       6.964276       6.964276    6[6-(1,6),6-(1,6),6-(6,6)]
    47        7.73582        7.73582        7.73582    6[1-(0),6-(1,7),6-(6,6)]
    48        7.84302        7.84302        7.84302    6[1-(0),6-(1,6),7-(6,25)]
    49       6.442103       6.442103       6.442103    6[1-(0),6-(1,6),7-(6,25)]
    50       6.288094       6.288094       6.288094    6[1-(0),6-(1,7),6-(6,6)]
    51       5.078505       5.078505       5.078505    6[6-(1,6),8-(25),8-(25)]
    52       4.558587       4.558587       4.558587    6[1-(0),6-(1,6),6-(8,8)]
    53       5.313343       5.313343       5.313343    6[1-(0),6-(1,6),6-(6,6)]
    54       4.903892       4.903892       4.903892    6[6-(1,6),6-(1,6),6-(1,6)]
    55       4.830356       4.830356       4.830356    6[1-(0),6-(1,6),6-(6,6)]
    56       4.535732       4.535732       4.535732    6[1-(0),6-(1,6),6-(6,6)]
    57       5.405038       5.405038       5.405038    6[6-(1,6),6-(1,6),6-(8,8)]
    58        6.53567        6.53567        6.53567    6[1-(0),6-(1,6),6-(6,6)]
    59       6.816866       6.816866       6.816866    6[1-(0),6-(1,6),6-(6,6)]
    60       5.039499       5.039499       5.039499    6[6-(6,6),8-(25),8-(25)]
    61      13.469996      13.469996      13.469996    6[1-(0),6-(1,6),7-(6,25)]
    62      13.413364      13.413364      13.413364    6[1-(0),6-(1,7),6-(6,6)]
    63       12.28721       12.28721       12.28721    6[6-(1,6),6-(1,6),6-(6,6)]
    64      11.242926      11.242926      11.242926    6[1-(0),6-(1,7),6-(6,6)]
    65      11.364558      11.364558      11.364558    6[1-(0),6-(1,6),7-(6,25)]
    66       8.277598       8.277598       8.277598    6[6-(1,6),6-(1,6),6-(6,6)]
    67       7.506054       7.506054       7.506054    6[1-(0),6-(1,7),6-(6,6)]
    68       7.398854       7.398854       7.398854    6[1-(0),6-(1,6),7-(6,25)]
    69       8.799771       8.799771       8.799771    6[1-(0),6-(1,6),7-(6,25)]
    70        8.95378        8.95378        8.95378    6[1-(0),6-(1,7),6-(6,6)]
    71       2.779423       2.779423       2.779423    7[6-(1,6),6-(1,6),25-(7,8,8,8,8)]
    72       7.201429       7.201429       7.201429    7[6-(1,6),6-(1,6),25-(7,8,8,8,8)]
    73      12.462451      12.462451      12.462451    7[6-(1,6),6-(1,6),25-(7,8,8,8,8)]
    74       8.040445       8.040445       8.040445    7[6-(1,6),6-(1,6),25-(7,8,8,8,8)]
    75      11.003316      11.003316      11.003316    8[6-(6,8),25-(7,7,8,8,8)]
    76       8.938052       8.938052       8.938052    8[6-(6,8),25-(7,7,8,8,8)]
    77      11.440951      11.440951      11.440951    8[6-(6,8),25-(7,7,8,8,8)]
    78       9.295961       9.295961       9.295961    8[6-(6,8),25-(7,7,8,8,8)]
    79       4.238558       4.238558       4.238558    8[6-(6,8),25-(7,7,8,8,8)]
    80       6.303822       6.303822       6.303822    8[6-(6,8),25-(7,7,8,8,8)]
    81       3.800923       3.800923       3.800923    8[6-(6,8),25-(7,7,8,8,8)]
    82       5.945913       5.945913       5.945913    8[6-(6,8),25-(7,7,8,8,8)]
