# Supplementary material for: A collection of forcefield precursors for metal–organic frameworks
Source: RSC Adv. 2019 Nov 13;9(63):36492–507. doi: 10.1039/c9ra07327b (PMC9075174; doi:10.1039/c9ra07327b)
Supplement: RA-009-C9RA07327B-s435 [file RA-009-C9RA07327B-s435.txt]

DELGEI_clean5b

16.381600    0.000000    0.000000
-0.255167    16.379613    0.000000
-0.255167    -0.259173    16.377562

     1       8.063216       8.063216       8.063216    48[7-(6,6),7-(6,6),7-(6,6),7-(6,6)]
     2      -0.255167      -0.255167      -0.255167    48[7-(6,6),7-(6,6),7-(6,6),7-(6,6)]
     3       8.063216       8.063216       8.063216    48[7-(6,6),7-(6,6),7-(6,6),7-(6,6)]
     4       6.704714       6.704714       6.704714    1[6-(6,7)]
     5       6.661314       6.661314       6.661314    1[6-(6,6)]
     6       9.348986       9.348986       9.348986    1[6-(6,6)]
     7       9.246162       9.246162       9.246162    1[6-(6,7)]
     8       6.230624       6.230624       6.230624    1[6-(6,6)]
     9      15.289618      15.289618      15.289618    1[6-(6,7)]
    10      16.089536      16.089536      16.089536    1[6-(6,6)]
    11       3.032671       3.032671       3.032671    1[6-(6,6)]
    12       2.222951       2.222951       2.222951    1[6-(6,7)]
    13       1.444558       1.444558       1.444558    1[6-(6,6)]
    14       5.069985       5.069985       5.069985    1[6-(6,7)]
    15       2.728881       2.728881       2.728881    1[6-(6,6)]
    16       4.074465       4.074465       4.074465    1[6-(6,6)]
    17       6.415582       6.415582       6.415582    1[6-(6,7)]
    18      16.198376      16.198376      16.198376    1[6-(6,6)]
    19      10.893809      10.893809      10.893809    1[6-(6,7)]
    20      13.203811      13.203811      13.203811    1[6-(6,6)]
    21      11.736456      11.736456      11.736456    1[6-(6,6)]
    22       9.404614       9.404614       9.404614    1[6-(6,7)]
    23      -0.270734      -0.270734      -0.270734    1[6-(6,6)]
    24       7.052546       7.052546       7.052546    1[6-(6,7)]
    25       6.924429       6.924429       6.924429    1[6-(6,6)]
    26       8.655327       8.655327       8.655327    1[6-(6,6)]
    27       8.598565       8.598565       8.598565    1[6-(6,7)]
    28       6.255205       6.255205       6.255205    1[6-(6,6)]
    29       0.738727       0.738727       0.738727    1[6-(6,7)]
    30      -0.066007      -0.066007      -0.066007    1[6-(6,6)]
    31      12.656636      12.656636      12.656636    1[6-(6,6)]
    32      13.484617      13.484617      13.484617    1[6-(6,7)]
    33      14.456133      14.456133      14.456133    1[6-(6,6)]
    34       9.166552       9.166552       9.166552    1[6-(6,7)]
    35       9.209952       9.209952       9.209952    1[6-(6,6)]
    36        6.52228        6.52228        6.52228    1[6-(6,6)]
    37       6.625104       6.625104       6.625104    1[6-(6,7)]
    38       9.640479       9.640479       9.640479    1[6-(6,6)]
    39       0.581648       0.581648       0.581648    1[6-(6,7)]
    40       -0.21827       -0.21827       -0.21827    1[6-(6,6)]
    41      12.838595      12.838595      12.838595    1[6-(6,6)]
    42      13.648315      13.648315      13.648315    1[6-(6,7)]
    43      14.426708      14.426708      14.426708    1[6-(6,6)]
    44      10.801281      10.801281      10.801281    1[6-(6,7)]
    45      13.142385      13.142385      13.142385    1[6-(6,6)]
    46      11.796801      11.796801      11.796801    1[6-(6,6)]
    47       9.455684       9.455684       9.455684    1[6-(6,7)]
    48      -0.327108      -0.327108      -0.327108    1[6-(6,6)]
    49       4.977457       4.977457       4.977457    1[6-(6,7)]
    50       2.667455       2.667455       2.667455    1[6-(6,6)]
    51        4.13481        4.13481        4.13481    1[6-(6,6)]
    52        6.46665        6.46665        6.46665    1[6-(6,7)]
    53         16.142         16.142         16.142    1[6-(6,6)]
    54        8.81872        8.81872        8.81872    1[6-(6,7)]
    55       8.946837       8.946837       8.946837    1[6-(6,6)]
    56       7.215939       7.215939       7.215939    1[6-(6,6)]
    57       7.272701       7.272701       7.272701    1[6-(6,7)]
    58       9.616061       9.616061       9.616061    1[6-(6,6)]
    59      15.132539      15.132539      15.132539    1[6-(6,7)]
    60      15.937273      15.937273      15.937273    1[6-(6,6)]
    61        3.21463        3.21463        3.21463    1[6-(6,6)]
    62       2.386649       2.386649       2.386649    1[6-(6,7)]
    63       1.415133       1.415133       1.415133    1[6-(6,6)]
    64       7.480696       7.480696       7.480696    6[1-(0),6-(1,6),7-(6,48)]
    65       7.457698       7.457698       7.457698    6[1-(0),6-(1,7),6-(6,7)]
    66       8.129251       8.129251       8.129251    6[6-(1,6),6-(1,6),7-(6,6)]
    67       8.798551       8.798551       8.798551    6[1-(0),6-(1,7),6-(6,7)]
    68       8.769491       8.769491       8.769491    6[1-(0),6-(1,6),7-(6,48)]
    69       7.235141       7.235141       7.235141    6[1-(0),6-(1,6),6-(6,7)]
    70      -0.188024      -0.188024      -0.188024    6[1-(0),6-(1,6),7-(6,48)]
    71       0.273942       0.273942       0.273942    6[1-(0),6-(1,7),6-(6,7)]
    72       1.451419       1.451419       1.451419    6[6-(1,6),6-(1,6),7-(6,6)]
    73       2.136192       2.136192       2.136192    6[1-(0),6-(1,7),6-(6,7)]
    74       1.654944       1.654944       1.654944    6[1-(0),6-(1,6),7-(6,48)]
    75       0.907508       0.907508       0.907508    6[1-(0),6-(1,6),6-(6,7)]
    76       5.043909       5.043909       5.043909    6[1-(0),6-(1,6),7-(6,48)]
    77       3.706939       3.706939       3.706939    6[1-(0),6-(1,7),6-(6,7)]
    78       3.311243       3.311243       3.311243    6[6-(1,6),6-(1,6),7-(6,6)]
    79       4.316274       4.316274       4.316274    6[1-(0),6-(1,7),6-(6,7)]
    80       5.651095       5.651095       5.651095    6[1-(0),6-(1,6),7-(6,48)]
    81      -0.152418      -0.152418      -0.152418    6[1-(0),6-(1,6),6-(6,7)]
    82      11.122975      11.122975      11.122975    6[1-(0),6-(1,6),7-(6,48)]
    83      12.202507      12.202507      12.202507    6[1-(0),6-(1,7),6-(6,7)]
    84      12.568989      12.568989      12.568989    6[6-(1,6),6-(1,6),7-(6,6)]
    85      11.524956      11.524956      11.524956    6[1-(0),6-(1,7),6-(6,7)]
    86      10.187911      10.187911      10.187911    6[1-(0),6-(1,6),7-(6,48)]
    87      -0.325043      -0.325043      -0.325043    6[1-(0),6-(1,6),6-(6,7)]
    88       7.418966       7.418966       7.418966    6[1-(0),6-(1,6),7-(6,48)]
    89       7.111495       7.111495       7.111495    6[1-(0),6-(1,7),6-(6,7)]
    90       7.649666       7.649666       7.649666    6[6-(1,6),6-(1,6),7-(6,6)]
    91       8.195107       8.195107       8.195107    6[1-(0),6-(1,7),6-(6,7)]
    92       8.178525       8.178525       8.178525    6[1-(0),6-(1,6),7-(6,48)]
    93       6.995467       6.995467       6.995467    6[1-(0),6-(1,6),6-(6,7)]
    94       -0.25491       -0.25491       -0.25491    6[1-(0),6-(1,6),7-(6,48)]
    95      15.665788      15.665788      15.665788    6[1-(0),6-(1,7),6-(6,7)]
    96      14.400702      14.400702      14.400702    6[6-(1,6),6-(1,6),7-(6,6)]
    97      13.621022      13.621022      13.621022    6[1-(0),6-(1,7),6-(6,7)]
    98      14.102043      14.102043      14.102043    6[1-(0),6-(1,6),7-(6,48)]
    99      15.233828      15.233828      15.233828    6[1-(0),6-(1,6),6-(6,7)]
   100       8.645737       8.645737       8.645737    6[1-(0),6-(1,6),7-(6,48)]
   101       8.413568       8.413568       8.413568    6[1-(0),6-(1,7),6-(6,7)]
   102       7.742015       7.742015       7.742015    6[6-(1,6),6-(1,6),7-(6,6)]
   103       7.072715       7.072715       7.072715    6[1-(0),6-(1,7),6-(6,7)]
   104       7.101775       7.101775       7.101775    6[1-(0),6-(1,6),7-(6,48)]
   105       8.891131       8.891131       8.891131    6[1-(0),6-(1,6),6-(6,7)]
   106      -0.322146      -0.322146      -0.322146    6[1-(0),6-(1,6),7-(6,48)]
   107      15.597324      15.597324      15.597324    6[1-(0),6-(1,7),6-(6,7)]
   108      14.419847      14.419847      14.419847    6[6-(1,6),6-(1,6),7-(6,6)]
   109      13.735074      13.735074      13.735074    6[1-(0),6-(1,7),6-(6,7)]
   110      14.216322      14.216322      14.216322    6[1-(0),6-(1,6),7-(6,48)]
   111      15.219089      15.219089      15.219089    6[1-(0),6-(1,6),6-(6,7)]
   112      11.082524      11.082524      11.082524    6[1-(0),6-(1,6),7-(6,48)]
   113      12.164327      12.164327      12.164327    6[1-(0),6-(1,7),6-(6,7)]
   114      12.560023      12.560023      12.560023    6[6-(1,6),6-(1,6),7-(6,6)]
   115      11.554992      11.554992      11.554992    6[1-(0),6-(1,7),6-(6,7)]
   116      10.220171      10.220171      10.220171    6[1-(0),6-(1,6),7-(6,48)]
   117      -0.357916      -0.357916      -0.357916    6[1-(0),6-(1,6),6-(6,7)]
   118       4.748291       4.748291       4.748291    6[1-(0),6-(1,6),7-(6,48)]
   119       3.668757       3.668757       3.668757    6[1-(0),6-(1,7),6-(6,7)]
   120       3.302438       3.302438       3.302438    6[6-(1,6),6-(1,6),7-(6,6)]
   121        4.34631        4.34631        4.34631    6[1-(0),6-(1,7),6-(6,7)]
   122       5.683355       5.683355       5.683355    6[1-(0),6-(1,6),7-(6,48)]
   123      -0.185291      -0.185291      -0.185291    6[1-(0),6-(1,6),6-(6,7)]
   124       8.452137       8.452137       8.452137    6[1-(0),6-(1,6),7-(6,48)]
   125        8.75961        8.75961        8.75961    6[1-(0),6-(1,7),6-(6,7)]
   126         8.2216         8.2216         8.2216    6[6-(1,6),6-(1,6),7-(6,6)]
   127       7.676159       7.676159       7.676159    6[1-(0),6-(1,7),6-(6,7)]
   128       7.692577       7.692577       7.692577    6[1-(0),6-(1,6),7-(6,48)]
   129       9.130966       9.130966       9.130966    6[1-(0),6-(1,6),6-(6,7)]
   130      16.126176      16.126176      16.126176    6[1-(0),6-(1,6),7-(6,48)]
   131       0.205317       0.205317       0.205317    6[1-(0),6-(1,7),6-(6,7)]
   132         1.4704         1.4704         1.4704    6[6-(1,6),6-(1,6),7-(6,6)]
   133       2.250244       2.250244       2.250244    6[1-(0),6-(1,7),6-(6,7)]
   134       1.769223       1.769223       1.769223    6[1-(0),6-(1,6),7-(6,48)]
   135       0.892605       0.892605       0.892605    6[1-(0),6-(1,6),6-(6,7)]
   136       8.177182       8.177182       8.177182    6[6-(1,6),6-(1,6),7-(6,6)]
   137       0.864324       0.864324       0.864324    6[6-(1,6),6-(1,6),7-(6,6)]
   138       0.879464       0.879464       0.879464    6[6-(1,6),6-(1,6),7-(6,6)]
   139      15.006942      15.006942      15.006942    6[6-(1,6),6-(1,6),7-(6,6)]
   140       7.694084       7.694084       7.694084    6[6-(1,6),6-(1,6),7-(6,6)]
   141      14.991802      14.991802      14.991802    6[6-(1,6),6-(1,6),7-(6,6)]
   142       8.141617       8.141617       8.141617    7[6-(1,6),6-(1,6),48-(7,7,7)]
   143       0.491698       0.491698       0.491698    7[6-(1,6),6-(1,6),48-(7,7,7)]
   144       5.993644       5.993644       5.993644    7[6-(1,6),6-(1,6),48-(7,7,7)]
   145       9.874611       9.874611       9.874611    7[6-(1,6),6-(1,6),48-(7,7,7)]
   146       7.682387       7.682387       7.682387    7[6-(1,6),6-(1,6),48-(7,7,7)]
   147      15.347943      15.347943      15.347943    7[6-(1,6),6-(1,6),48-(7,7,7)]
   148       7.729649       7.729649       7.729649    7[6-(1,6),6-(1,6),48-(7,7,7)]
   149      15.379568      15.379568      15.379568    7[6-(1,6),6-(1,6),48-(7,7,7)]
   150       9.877622       9.877622       9.877622    7[6-(1,6),6-(1,6),48-(7,7,7)]
   151       5.996653       5.996653       5.996653    7[6-(1,6),6-(1,6),48-(7,7,7)]
   152       8.188882       8.188882       8.188882    7[6-(1,6),6-(1,6),48-(7,7,7)]
   153       0.523159       0.523159       0.523159    7[6-(1,6),6-(1,6),48-(7,7,7)]
   154         8.1746         8.1746         8.1746    7[6-(6,6),6-(6,6),6-(6,6)]
   155       1.888894       1.888894       1.888894    7[6-(6,6),6-(6,6),6-(6,6)]
   156       1.901374       1.901374       1.901374    7[6-(6,6),6-(6,6),6-(6,6)]
   157      13.982369      13.982369      13.982369    7[6-(6,6),6-(6,6),6-(6,6)]
   158       7.696666       7.696666       7.696666    7[6-(6,6),6-(6,6),6-(6,6)]
   159      13.969892      13.969892      13.969892    7[6-(6,6),6-(6,6),6-(6,6)]
