# Supplementary material for: A collection of forcefield precursors for metal–organic frameworks
Source: RSC Adv. 2019 Nov 13;9(63):36492–507. doi: 10.1039/c9ra07327b (PMC9075174; doi:10.1039/c9ra07327b)
Supplement: RA-009-C9RA07327B-s436 [file RA-009-C9RA07327B-s436.txt]

DEPXAY_clean

14.216000    0.000000    0.000000
0.000000    14.447000    0.000000
0.000000    0.000000    27.865000

     1       2.977826       2.977826       2.977826    30[8-(6),8-(6)]
     2       3.029145       3.029145       3.029145    30[7-(6,6),7-(6,6),8-(6),8-(6)]
     3       4.130174       4.130174       4.130174    30[8-(6),8-(6)]
     4       4.078855       4.078855       4.078855    30[7-(6,6),7-(6,6),8-(6),8-(6)]
     5      11.238174      11.238174      11.238174    30[8-(6),8-(6)]
     6      11.186855      11.186855      11.186855    30[7-(6,6),7-(6,6),8-(6),8-(6)]
     7      10.085826      10.085826      10.085826    30[8-(6),8-(6)]
     8      10.137145      10.137145      10.137145    30[7-(6,6),7-(6,6),8-(6),8-(6)]
     9      11.238174      11.238174      11.238174    30[8-(6),8-(6)]
    10      11.186855      11.186855      11.186855    30[7-(6,6),7-(6,6),8-(6),8-(6)]
    11      10.085826      10.085826      10.085826    30[8-(6),8-(6)]
    12      10.137145      10.137145      10.137145    30[7-(6,6),7-(6,6),8-(6),8-(6)]
    13       2.977826       2.977826       2.977826    30[8-(6),8-(6)]
    14       3.029145       3.029145       3.029145    30[7-(6,6),7-(6,6),8-(6),8-(6)]
    15       4.130174       4.130174       4.130174    30[8-(6),8-(6)]
    16       4.078855       4.078855       4.078855    30[7-(6,6),7-(6,6),8-(6),8-(6)]
    17       3.026586       3.026586       3.026586    1[6-(6,7)]
    18         2.8432         2.8432         2.8432    1[6-(6,6)]
    19       2.749374       2.749374       2.749374    1[6-(6,7)]
    20      13.036072      13.036072      13.036072    1[6-(6,7)]
    21       12.82994       12.82994       12.82994    1[6-(6,6)]
    22      10.943477      10.943477      10.943477    1[6-(6,7)]
    23       4.081414       4.081414       4.081414    1[6-(6,7)]
    24         4.2648         4.2648         4.2648    1[6-(6,6)]
    25       4.358626       4.358626       4.358626    1[6-(6,7)]
    26       8.287928       8.287928       8.287928    1[6-(6,7)]
    27        8.49406        8.49406        8.49406    1[6-(6,6)]
    28      10.380523      10.380523      10.380523    1[6-(6,7)]
    29      11.189414      11.189414      11.189414    1[6-(6,7)]
    30        11.3728        11.3728        11.3728    1[6-(6,6)]
    31      11.466626      11.466626      11.466626    1[6-(6,7)]
    32       1.179928       1.179928       1.179928    1[6-(6,7)]
    33        1.38606        1.38606        1.38606    1[6-(6,6)]
    34       3.272523       3.272523       3.272523    1[6-(6,7)]
    35      10.134586      10.134586      10.134586    1[6-(6,7)]
    36         9.9512         9.9512         9.9512    1[6-(6,6)]
    37       9.857374       9.857374       9.857374    1[6-(6,7)]
    38       5.928072       5.928072       5.928072    1[6-(6,7)]
    39        5.72194        5.72194        5.72194    1[6-(6,6)]
    40       3.835477       3.835477       3.835477    1[6-(6,7)]
    41      11.189414      11.189414      11.189414    1[6-(6,7)]
    42        11.3728        11.3728        11.3728    1[6-(6,6)]
    43      11.466626      11.466626      11.466626    1[6-(6,7)]
    44       1.179928       1.179928       1.179928    1[6-(6,7)]
    45        1.38606        1.38606        1.38606    1[6-(6,6)]
    46       3.272523       3.272523       3.272523    1[6-(6,7)]
    47      10.134586      10.134586      10.134586    1[6-(6,7)]
    48         9.9512         9.9512         9.9512    1[6-(6,6)]
    49       9.857374       9.857374       9.857374    1[6-(6,7)]
    50       5.928072       5.928072       5.928072    1[6-(6,7)]
    51        5.72194        5.72194        5.72194    1[6-(6,6)]
    52       3.835477       3.835477       3.835477    1[6-(6,7)]
    53       3.026586       3.026586       3.026586    1[6-(6,7)]
    54         2.8432         2.8432         2.8432    1[6-(6,6)]
    55       2.749374       2.749374       2.749374    1[6-(6,7)]
    56      13.036072      13.036072      13.036072    1[6-(6,7)]
    57       12.82994       12.82994       12.82994    1[6-(6,6)]
    58      10.943477      10.943477      10.943477    1[6-(6,7)]
    59       4.081414       4.081414       4.081414    1[6-(6,7)]
    60         4.2648         4.2648         4.2648    1[6-(6,6)]
    61       4.358626       4.358626       4.358626    1[6-(6,7)]
    62       8.287928       8.287928       8.287928    1[6-(6,7)]
    63        8.49406        8.49406        8.49406    1[6-(6,6)]
    64      10.380523      10.380523      10.380523    1[6-(6,7)]
    65       3.002419       3.002419       3.002419    6[1-(0),6-(6,6),7-(6,30)]
    66       3.077764       3.077764       3.077764    6[6-(1,7),6-(6,6),6-(8,8)]
    67        3.06497        3.06497        3.06497    6[6-(1,6),6-(6,6),6-(8,8)]
    68       2.907172       2.907172       2.907172    6[1-(0),6-(1,7),6-(6,6)]
    69       2.838935       2.838935       2.838935    6[1-(0),6-(1,6),7-(6,30)]
    70       3.137471       3.137471       3.137471    6[6-(6,6),8-(0),8-(30)]
    71       3.363506       3.363506       3.363506    6[6-(6,6),8-(0),8-(30)]
    72      13.001954      13.001954      13.001954    6[1-(0),6-(6,6),7-(6,30)]
    73      -0.028432      -0.028432      -0.028432    6[6-(1,7),6-(6,6),6-(8,8)]
    74      14.139234      14.139234      14.139234    6[6-(1,6),6-(6,6),6-(8,8)]
    75      12.896755      12.896755      12.896755    6[1-(0),6-(1,7),6-(6,6)]
    76      11.765162      11.765162      11.765162    6[1-(0),6-(1,6),7-(6,30)]
    77       1.262381       1.262381       1.262381    6[6-(6,6),8-(0),8-(30)]
    78       1.167134       1.167134       1.167134    6[6-(6,6),8-(0),8-(30)]
    79       4.105581       4.105581       4.105581    6[1-(0),6-(6,6),7-(6,30)]
    80       4.030236       4.030236       4.030236    6[6-(1,7),6-(6,6),6-(8,8)]
    81        4.04303        4.04303        4.04303    6[6-(1,6),6-(6,6),6-(8,8)]
    82       4.200828       4.200828       4.200828    6[1-(0),6-(1,7),6-(6,6)]
    83       4.269065       4.269065       4.269065    6[1-(0),6-(1,6),7-(6,30)]
    84       3.970529       3.970529       3.970529    6[6-(6,6),8-(0),8-(30)]
    85       3.744494       3.744494       3.744494    6[6-(6,6),8-(0),8-(30)]
    86       8.322046       8.322046       8.322046    6[1-(0),6-(6,6),7-(6,30)]
    87       7.136432       7.136432       7.136432    6[6-(1,7),6-(6,6),6-(8,8)]
    88       7.184766       7.184766       7.184766    6[6-(1,6),6-(6,6),6-(8,8)]
    89       8.427245       8.427245       8.427245    6[1-(0),6-(1,7),6-(6,6)]
    90       9.558838       9.558838       9.558838    6[1-(0),6-(1,6),7-(6,30)]
    91       5.845619       5.845619       5.845619    6[6-(6,6),8-(0),8-(30)]
    92       5.940866       5.940866       5.940866    6[6-(6,6),8-(0),8-(30)]
    93      11.213581      11.213581      11.213581    6[1-(0),6-(6,6),7-(6,30)]
    94      11.138236      11.138236      11.138236    6[6-(1,7),6-(6,6),6-(8,8)]
    95       11.15103       11.15103       11.15103    6[6-(1,6),6-(6,6),6-(8,8)]
    96      11.308828      11.308828      11.308828    6[1-(0),6-(1,7),6-(6,6)]
    97      11.377065      11.377065      11.377065    6[1-(0),6-(1,6),7-(6,30)]
    98      11.078529      11.078529      11.078529    6[6-(6,6),8-(0),8-(30)]
    99      10.852494      10.852494      10.852494    6[6-(6,6),8-(0),8-(30)]
   100       1.214046       1.214046       1.214046    6[1-(0),6-(6,6),7-(6,30)]
   101       0.028432       0.028432       0.028432    6[6-(1,7),6-(6,6),6-(8,8)]
   102       0.076766       0.076766       0.076766    6[6-(1,6),6-(6,6),6-(8,8)]
   103       1.319245       1.319245       1.319245    6[1-(0),6-(1,7),6-(6,6)]
   104       2.450838       2.450838       2.450838    6[1-(0),6-(1,6),7-(6,30)]
   105      12.953619      12.953619      12.953619    6[6-(6,6),8-(0),8-(30)]
   106      13.048866      13.048866      13.048866    6[6-(6,6),8-(0),8-(30)]
   107      10.110419      10.110419      10.110419    6[1-(0),6-(6,6),7-(6,30)]
   108      10.185764      10.185764      10.185764    6[6-(1,7),6-(6,6),6-(8,8)]
   109       10.17297       10.17297       10.17297    6[6-(1,6),6-(6,6),6-(8,8)]
   110      10.015172      10.015172      10.015172    6[1-(0),6-(1,7),6-(6,6)]
   111       9.946935       9.946935       9.946935    6[1-(0),6-(1,6),7-(6,30)]
   112      10.245471      10.245471      10.245471    6[6-(6,6),8-(0),8-(30)]
   113      10.471506      10.471506      10.471506    6[6-(6,6),8-(0),8-(30)]
   114       5.893954       5.893954       5.893954    6[1-(0),6-(6,6),7-(6,30)]
   115       7.079568       7.079568       7.079568    6[6-(1,7),6-(6,6),6-(8,8)]
   116       7.031234       7.031234       7.031234    6[6-(1,6),6-(6,6),6-(8,8)]
   117       5.788755       5.788755       5.788755    6[1-(0),6-(1,7),6-(6,6)]
   118       4.657162       4.657162       4.657162    6[1-(0),6-(1,6),7-(6,30)]
   119       8.370381       8.370381       8.370381    6[6-(6,6),8-(0),8-(30)]
   120       8.275134       8.275134       8.275134    6[6-(6,6),8-(0),8-(30)]
   121      11.213581      11.213581      11.213581    6[1-(0),6-(6,6),7-(6,30)]
   122      11.138236      11.138236      11.138236    6[6-(1,7),6-(6,6),6-(8,8)]
   123       11.15103       11.15103       11.15103    6[6-(1,6),6-(6,6),6-(8,8)]
   124      11.308828      11.308828      11.308828    6[1-(0),6-(1,7),6-(6,6)]
   125      11.377065      11.377065      11.377065    6[1-(0),6-(1,6),7-(6,30)]
   126      11.078529      11.078529      11.078529    6[6-(6,6),8-(0),8-(30)]
   127      10.852494      10.852494      10.852494    6[6-(6,6),8-(0),8-(30)]
   128       1.214046       1.214046       1.214046    6[1-(0),6-(6,6),7-(6,30)]
   129       0.028432       0.028432       0.028432    6[6-(1,7),6-(6,6),6-(8,8)]
   130       0.076766       0.076766       0.076766    6[6-(1,6),6-(6,6),6-(8,8)]
   131       1.319245       1.319245       1.319245    6[1-(0),6-(1,7),6-(6,6)]
   132       2.450838       2.450838       2.450838    6[1-(0),6-(1,6),7-(6,30)]
   133      12.953619      12.953619      12.953619    6[6-(6,6),8-(0),8-(30)]
   134      13.048866      13.048866      13.048866    6[6-(6,6),8-(0),8-(30)]
   135      10.110419      10.110419      10.110419    6[1-(0),6-(6,6),7-(6,30)]
   136      10.185764      10.185764      10.185764    6[6-(1,7),6-(6,6),6-(8,8)]
   137       10.17297       10.17297       10.17297    6[6-(1,6),6-(6,6),6-(8,8)]
   138      10.015172      10.015172      10.015172    6[1-(0),6-(1,7),6-(6,6)]
   139       9.946935       9.946935       9.946935    6[1-(0),6-(1,6),7-(6,30)]
   140      10.245471      10.245471      10.245471    6[6-(6,6),8-(0),8-(30)]
   141      10.471506      10.471506      10.471506    6[6-(6,6),8-(0),8-(30)]
   142       5.893954       5.893954       5.893954    6[1-(0),6-(6,6),7-(6,30)]
   143       7.079568       7.079568       7.079568    6[6-(1,7),6-(6,6),6-(8,8)]
   144       7.031234       7.031234       7.031234    6[6-(1,6),6-(6,6),6-(8,8)]
   145       5.788755       5.788755       5.788755    6[1-(0),6-(1,7),6-(6,6)]
   146       4.657162       4.657162       4.657162    6[1-(0),6-(1,6),7-(6,30)]
   147       8.370381       8.370381       8.370381    6[6-(6,6),8-(0),8-(30)]
   148       8.275134       8.275134       8.275134    6[6-(6,6),8-(0),8-(30)]
   149       3.002419       3.002419       3.002419    6[1-(0),6-(6,6),7-(6,30)]
   150       3.077764       3.077764       3.077764    6[6-(1,7),6-(6,6),6-(8,8)]
   151        3.06497        3.06497        3.06497    6[6-(1,6),6-(6,6),6-(8,8)]
   152       2.907172       2.907172       2.907172    6[1-(0),6-(1,7),6-(6,6)]
   153       2.838935       2.838935       2.838935    6[1-(0),6-(1,6),7-(6,30)]
   154       3.137471       3.137471       3.137471    6[6-(6,6),8-(0),8-(30)]
   155       3.363506       3.363506       3.363506    6[6-(6,6),8-(0),8-(30)]
   156      13.001954      13.001954      13.001954    6[1-(0),6-(6,6),7-(6,30)]
   157      -0.028432      -0.028432      -0.028432    6[6-(1,7),6-(6,6),6-(8,8)]
   158      14.139234      14.139234      14.139234    6[6-(1,6),6-(6,6),6-(8,8)]
   159      12.896755      12.896755      12.896755    6[1-(0),6-(1,7),6-(6,6)]
   160      11.765162      11.765162      11.765162    6[1-(0),6-(1,6),7-(6,30)]
   161       1.262381       1.262381       1.262381    6[6-(6,6),8-(0),8-(30)]
   162       1.167134       1.167134       1.167134    6[6-(6,6),8-(0),8-(30)]
   163       4.105581       4.105581       4.105581    6[1-(0),6-(6,6),7-(6,30)]
   164       4.030236       4.030236       4.030236    6[6-(1,7),6-(6,6),6-(8,8)]
   165        4.04303        4.04303        4.04303    6[6-(1,6),6-(6,6),6-(8,8)]
   166       4.200828       4.200828       4.200828    6[1-(0),6-(1,7),6-(6,6)]
   167       4.269065       4.269065       4.269065    6[1-(0),6-(1,6),7-(6,30)]
   168       3.970529       3.970529       3.970529    6[6-(6,6),8-(0),8-(30)]
   169       3.744494       3.744494       3.744494    6[6-(6,6),8-(0),8-(30)]
   170       8.322046       8.322046       8.322046    6[1-(0),6-(6,6),7-(6,30)]
   171       7.136432       7.136432       7.136432    6[6-(1,7),6-(6,6),6-(8,8)]
   172       7.184766       7.184766       7.184766    6[6-(1,6),6-(6,6),6-(8,8)]
   173       8.427245       8.427245       8.427245    6[1-(0),6-(1,7),6-(6,6)]
   174       9.558838       9.558838       9.558838    6[1-(0),6-(1,6),7-(6,30)]
   175       5.845619       5.845619       5.845619    6[6-(6,6),8-(0),8-(30)]
   176       5.940866       5.940866       5.940866    6[6-(6,6),8-(0),8-(30)]
   177       2.898642       2.898642       2.898642    7[6-(1,6),6-(1,6),30-(7,8,8)]
   178      11.809231      11.809231      11.809231    7[6-(1,6),6-(1,6),30-(7,8,8)]
   179       4.209358       4.209358       4.209358    7[6-(1,6),6-(1,6),30-(7,8,8)]
   180       9.514769       9.514769       9.514769    7[6-(1,6),6-(1,6),30-(7,8,8)]
   181      11.317358      11.317358      11.317358    7[6-(1,6),6-(1,6),30-(7,8,8)]
   182       2.406769       2.406769       2.406769    7[6-(1,6),6-(1,6),30-(7,8,8)]
   183      10.006642      10.006642      10.006642    7[6-(1,6),6-(1,6),30-(7,8,8)]
   184       4.701231       4.701231       4.701231    7[6-(1,6),6-(1,6),30-(7,8,8)]
   185      11.317358      11.317358      11.317358    7[6-(1,6),6-(1,6),30-(7,8,8)]
   186       2.406769       2.406769       2.406769    7[6-(1,6),6-(1,6),30-(7,8,8)]
   187      10.006642      10.006642      10.006642    7[6-(1,6),6-(1,6),30-(7,8,8)]
   188       4.701231       4.701231       4.701231    7[6-(1,6),6-(1,6),30-(7,8,8)]
   189       2.898642       2.898642       2.898642    7[6-(1,6),6-(1,6),30-(7,8,8)]
   190      11.809231      11.809231      11.809231    7[6-(1,6),6-(1,6),30-(7,8,8)]
   191       4.209358       4.209358       4.209358    7[6-(1,6),6-(1,6),30-(7,8,8)]
   192       9.514769       9.514769       9.514769    7[6-(1,6),6-(1,6),30-(7,8,8)]
   193       4.067198       4.067198       4.067198    8[6-(6,8),30-(7,7,8)]
   194       2.294462       2.294462       2.294462    8[6-(6,8)]
   195       4.209358       4.209358       4.209358    8[6-(6,8)]
   196       2.693932       2.693932       2.693932    8[6-(6,8),30-(8)]
   197       1.440081       1.440081       1.440081    8[6-(6,8),30-(7,7,8)]
   198       1.772735       1.772735       1.772735    8[6-(6,8)]
   199       2.250393       2.250393       2.250393    8[6-(6,8)]
   200       1.253851       1.253851       1.253851    8[6-(6,8),30-(8)]
   201       3.040802       3.040802       3.040802    8[6-(6,8),30-(7,7,8)]
   202       4.813538       4.813538       4.813538    8[6-(6,8)]
   203       2.898642       2.898642       2.898642    8[6-(6,8)]
   204       4.414068       4.414068       4.414068    8[6-(6,8),30-(8)]
   205       5.667919       5.667919       5.667919    8[6-(6,8),30-(7,7,8)]
   206       5.335265       5.335265       5.335265    8[6-(6,8)]
   207       4.857607       4.857607       4.857607    8[6-(6,8)]
   208       5.854149       5.854149       5.854149    8[6-(6,8),30-(8)]
   209      10.148802      10.148802      10.148802    8[6-(6,8),30-(7,7,8)]
   210      11.921538      11.921538      11.921538    8[6-(6,8)]
   211      10.006642      10.006642      10.006642    8[6-(6,8)]
   212      11.522068      11.522068      11.522068    8[6-(6,8),30-(8)]
   213      12.775919      12.775919      12.775919    8[6-(6,8),30-(7,7,8)]
   214      12.443265      12.443265      12.443265    8[6-(6,8)]
   215      11.965607      11.965607      11.965607    8[6-(6,8)]
   216      12.962149      12.962149      12.962149    8[6-(6,8),30-(8)]
   217      11.175198      11.175198      11.175198    8[6-(6,8),30-(7,7,8)]
   218       9.402462       9.402462       9.402462    8[6-(6,8)]
   219      11.317358      11.317358      11.317358    8[6-(6,8)]
   220       9.801932       9.801932       9.801932    8[6-(6,8),30-(8)]
   221       8.548081       8.548081       8.548081    8[6-(6,8),30-(7,7,8)]
   222       8.880735       8.880735       8.880735    8[6-(6,8)]
   223       9.358393       9.358393       9.358393    8[6-(6,8)]
   224       8.361851       8.361851       8.361851    8[6-(6,8),30-(8)]
   225      10.148802      10.148802      10.148802    8[6-(6,8),30-(7,7,8)]
   226      11.921538      11.921538      11.921538    8[6-(6,8)]
   227      10.006642      10.006642      10.006642    8[6-(6,8)]
   228      11.522068      11.522068      11.522068    8[6-(6,8),30-(8)]
   229      12.775919      12.775919      12.775919    8[6-(6,8),30-(7,7,8)]
   230      12.443265      12.443265      12.443265    8[6-(6,8)]
   231      11.965607      11.965607      11.965607    8[6-(6,8)]
   232      12.962149      12.962149      12.962149    8[6-(6,8),30-(8)]
   233      11.175198      11.175198      11.175198    8[6-(6,8),30-(7,7,8)]
   234       9.402462       9.402462       9.402462    8[6-(6,8)]
   235      11.317358      11.317358      11.317358    8[6-(6,8)]
   236       9.801932       9.801932       9.801932    8[6-(6,8),30-(8)]
   237       8.548081       8.548081       8.548081    8[6-(6,8),30-(7,7,8)]
   238       8.880735       8.880735       8.880735    8[6-(6,8)]
   239       9.358393       9.358393       9.358393    8[6-(6,8)]
   240       8.361851       8.361851       8.361851    8[6-(6,8),30-(8)]
   241       4.067198       4.067198       4.067198    8[6-(6,8),30-(7,7,8)]
   242       2.294462       2.294462       2.294462    8[6-(6,8)]
   243       4.209358       4.209358       4.209358    8[6-(6,8)]
   244       2.693932       2.693932       2.693932    8[6-(6,8),30-(8)]
   245       1.440081       1.440081       1.440081    8[6-(6,8),30-(7,7,8)]
   246       1.772735       1.772735       1.772735    8[6-(6,8)]
   247       2.250393       2.250393       2.250393    8[6-(6,8)]
   248       1.253851       1.253851       1.253851    8[6-(6,8),30-(8)]
   249       3.040802       3.040802       3.040802    8[6-(6,8),30-(7,7,8)]
   250       4.813538       4.813538       4.813538    8[6-(6,8)]
   251       2.898642       2.898642       2.898642    8[6-(6,8)]
   252       4.414068       4.414068       4.414068    8[6-(6,8),30-(8)]
   253       5.667919       5.667919       5.667919    8[6-(6,8),30-(7,7,8)]
   254       5.335265       5.335265       5.335265    8[6-(6,8)]
   255       4.857607       4.857607       4.857607    8[6-(6,8)]
   256       5.854149       5.854149       5.854149    8[6-(6,8),30-(8)]
