# Supplementary material for: A collection of forcefield precursors for metal–organic frameworks
Source: RSC Adv. 2019 Nov 13;9(63):36492–507. doi: 10.1039/c9ra07327b (PMC9075174; doi:10.1039/c9ra07327b)
Supplement: RA-009-C9RA07327B-s437 [file RA-009-C9RA07327B-s437.txt]

DEPXIG_clean

11.849000    0.000000    0.000000
0.000000    17.711000    0.000000
0.000000    -7.946868    17.151405

     1       6.875619       6.875619       6.875619    25[8-(6),8-(6),8-(6),8-(6),8-(6,25),8-(6,25)]
     2       9.712151       9.712151       9.712151    25[8-(6),8-(6),8-(6),8-(6,25)]
     3       5.331932       5.331932       5.331932    25[7-(6,6),8-(6),8-(6),8-(6),8-(6,25)]
     4       0.951119       0.951119       0.951119    25[8-(6),8-(6),8-(6),8-(6),8-(6,25),8-(6,25)]
     5       3.787651       3.787651       3.787651    25[8-(6),8-(6),8-(6),8-(6,25)]
     6      11.256432      11.256432      11.256432    25[7-(6,6),8-(6),8-(6),8-(6),8-(6,25)]
     7       4.973381       4.973381       4.973381    25[8-(6),8-(6),8-(6),8-(6),8-(6,25),8-(6,25)]
     8       2.136849       2.136849       2.136849    25[8-(6),8-(6),8-(6),8-(6,25)]
     9       6.517068       6.517068       6.517068    25[7-(6,6),8-(6),8-(6),8-(6),8-(6,25)]
    10      10.897881      10.897881      10.897881    25[8-(6),8-(6),8-(6),8-(6),8-(6,25),8-(6,25)]
    11       8.061349       8.061349       8.061349    25[8-(6),8-(6),8-(6),8-(6,25)]
    12       0.592568       0.592568       0.592568    25[7-(6,6),8-(6),8-(6),8-(6),8-(6,25)]
    13       7.768204       7.768204       7.768204    1[6-(6,6)]
    14       6.610557       6.610557       6.610557    1[6-(6,6)]
    15       8.039547       8.039547       8.039547    1[6-(6,6)]
    16       9.351231       9.351231       9.351231    1[6-(6,6)]
    17      10.610779      10.610779      10.610779    1[6-(6,6)]
    18       8.283636       8.283636       8.283636    1[6-(6,6)]
    19       3.808269       3.808269       3.808269    1[6-(6,7)]
    20       2.049877       2.049877       2.049877    1[6-(6,6)]
    21       0.665914       0.665914       0.665914    1[6-(6,6)]
    22       0.944365       0.944365       0.944365    1[6-(6,6)]
    23       2.644697       2.644697       2.644697    1[6-(6,7)]
    24       1.843704       1.843704       1.843704    1[6-(6,6)]
    25       0.686057       0.686057       0.686057    1[6-(6,6)]
    26       2.115047       2.115047       2.115047    1[6-(6,6)]
    27       3.426731       3.426731       3.426731    1[6-(6,6)]
    28        4.68628        4.68628        4.68628    1[6-(6,6)]
    29       2.359136       2.359136       2.359136    1[6-(6,6)]
    30       9.732769       9.732769       9.732769    1[6-(6,7)]
    31       7.974377       7.974377       7.974377    1[6-(6,6)]
    32       6.590414       6.590414       6.590414    1[6-(6,6)]
    33       6.868865       6.868865       6.868865    1[6-(6,6)]
    34       8.569197       8.569197       8.569197    1[6-(6,7)]
    35       4.080796       4.080796       4.080796    1[6-(6,6)]
    36       5.238443       5.238443       5.238443    1[6-(6,6)]
    37       3.809453       3.809453       3.809453    1[6-(6,6)]
    38       2.497769       2.497769       2.497769    1[6-(6,6)]
    39        1.23822        1.23822        1.23822    1[6-(6,6)]
    40       3.565364       3.565364       3.565364    1[6-(6,6)]
    41       8.040731       8.040731       8.040731    1[6-(6,7)]
    42       9.799123       9.799123       9.799123    1[6-(6,6)]
    43      11.183086      11.183086      11.183086    1[6-(6,6)]
    44      10.904635      10.904635      10.904635    1[6-(6,6)]
    45       9.204303       9.204303       9.204303    1[6-(6,7)]
    46      10.005296      10.005296      10.005296    1[6-(6,6)]
    47      11.162943      11.162943      11.162943    1[6-(6,6)]
    48       9.733954       9.733954       9.733954    1[6-(6,6)]
    49       8.422269       8.422269       8.422269    1[6-(6,6)]
    50       7.162721       7.162721       7.162721    1[6-(6,6)]
    51       9.489864       9.489864       9.489864    1[6-(6,6)]
    52       2.116231       2.116231       2.116231    1[6-(6,7)]
    53       3.874623       3.874623       3.874623    1[6-(6,6)]
    54       5.258586       5.258586       5.258586    1[6-(6,6)]
    55       4.980135       4.980135       4.980135    1[6-(6,6)]
    56       3.279803       3.279803       3.279803    1[6-(6,7)]
    57        8.59171        8.59171        8.59171    6[6-(6,6),8-(25),8-(25,25)]
    58       8.040731       8.040731       8.040731    6[6-(1,6),6-(1,6),6-(8,8)]
    59       7.675782       7.675782       7.675782    6[1-(0),6-(6,6),6-(6,6)]
    60       7.176939       7.176939       7.176939    6[6-(1,6),6-(1,6),6-(8,8)]
    61       6.839243       6.839243       6.839243    6[6-(6,6),8-(25),8-(25)]
    62       6.955363       6.955363       6.955363    6[1-(0),6-(6,6),6-(6,6)]
    63       7.245664       7.245664       7.245664    6[6-(1,6),6-(1,6),6-(8,8)]
    64       6.827394       6.827394       6.827394    6[6-(6,6),8-(25),8-(25)]
    65       7.812046       7.812046       7.812046    6[1-(0),6-(6,6),6-(6,6)]
    66       8.086943       8.086943       8.086943    6[6-(6,6),8-(25),8-(25,25)]
    67       8.730343       8.730343       8.730343    6[6-(1,6),6-(1,6),6-(8,8)]
    68       9.361895       9.361895       9.361895    6[1-(0),6-(6,6),6-(6,6)]
    69      10.001741      10.001741      10.001741    6[6-(1,6),6-(1,6),6-(8,8)]
    70      10.602485      10.602485      10.602485    6[6-(6,6),8-(25),8-(25)]
    71      10.108382      10.108382      10.108382    6[1-(0),6-(6,6),6-(6,6)]
    72       9.459057       9.459057       9.459057    6[6-(1,6),6-(1,6),6-(8,8)]
    73       9.450762       9.450762       9.450762    6[6-(6,6),8-(25),8-(25)]
    74       8.758781       8.758781       8.758781    6[1-(0),6-(6,6),6-(6,6)]
    75       3.211079       3.211079       3.211079    6[1-(0),6-(1,6),7-(6,25)]
    76       2.183771       2.183771       2.183771    6[1-(0),6-(1,6),6-(1,7)]
    77       1.357895       1.357895       1.357895    6[1-(0),6-(1,6),6-(1,6)]
    78       1.514302       1.514302       1.514302    6[1-(0),6-(1,6),6-(1,7)]
    79       2.539241       2.539241       2.539241    6[1-(0),6-(1,6),7-(6,25)]
    80        2.66721        2.66721        2.66721    6[6-(6,6),8-(25),8-(25,25)]
    81       2.116231       2.116231       2.116231    6[6-(1,6),6-(1,6),6-(8,8)]
    82       1.751282       1.751282       1.751282    6[1-(0),6-(6,6),6-(6,6)]
    83       1.252439       1.252439       1.252439    6[6-(1,6),6-(1,6),6-(8,8)]
    84       0.914743       0.914743       0.914743    6[6-(6,6),8-(25),8-(25)]
    85       1.030863       1.030863       1.030863    6[1-(0),6-(6,6),6-(6,6)]
    86       1.321164       1.321164       1.321164    6[6-(1,6),6-(1,6),6-(8,8)]
    87       0.902894       0.902894       0.902894    6[6-(6,6),8-(25),8-(25)]
    88       1.887546       1.887546       1.887546    6[1-(0),6-(6,6),6-(6,6)]
    89       2.162443       2.162443       2.162443    6[6-(6,6),8-(25),8-(25,25)]
    90       2.805843       2.805843       2.805843    6[6-(1,6),6-(1,6),6-(8,8)]
    91       3.437395       3.437395       3.437395    6[1-(0),6-(6,6),6-(6,6)]
    92       4.077241       4.077241       4.077241    6[6-(1,6),6-(1,6),6-(8,8)]
    93       4.677985       4.677985       4.677985    6[6-(6,6),8-(25),8-(25)]
    94       4.183882       4.183882       4.183882    6[1-(0),6-(6,6),6-(6,6)]
    95       3.534557       3.534557       3.534557    6[6-(1,6),6-(1,6),6-(8,8)]
    96       3.526262       3.526262       3.526262    6[6-(6,6),8-(25),8-(25)]
    97       2.834281       2.834281       2.834281    6[1-(0),6-(6,6),6-(6,6)]
    98       9.135579       9.135579       9.135579    6[1-(0),6-(1,6),7-(6,25)]
    99       8.108271       8.108271       8.108271    6[1-(0),6-(1,6),6-(1,7)]
   100       7.282395       7.282395       7.282395    6[1-(0),6-(1,6),6-(1,6)]
   101       7.438802       7.438802       7.438802    6[1-(0),6-(1,6),6-(1,7)]
   102       8.463741       8.463741       8.463741    6[1-(0),6-(1,6),7-(6,25)]
   103        3.25729        3.25729        3.25729    6[6-(6,6),8-(25),8-(25,25)]
   104       3.808269       3.808269       3.808269    6[6-(1,6),6-(1,6),6-(8,8)]
   105       4.173218       4.173218       4.173218    6[1-(0),6-(6,6),6-(6,6)]
   106       4.672061       4.672061       4.672061    6[6-(1,6),6-(1,6),6-(8,8)]
   107       5.009757       5.009757       5.009757    6[6-(6,6),8-(25),8-(25)]
   108       4.893637       4.893637       4.893637    6[1-(0),6-(6,6),6-(6,6)]
   109       4.603337       4.603337       4.603337    6[6-(1,6),6-(1,6),6-(8,8)]
   110       5.021606       5.021606       5.021606    6[6-(6,6),8-(25),8-(25)]
   111       4.036954       4.036954       4.036954    6[1-(0),6-(6,6),6-(6,6)]
   112       3.762057       3.762057       3.762057    6[6-(6,6),8-(25),8-(25,25)]
   113       3.118657       3.118657       3.118657    6[6-(1,6),6-(1,6),6-(8,8)]
   114       2.487105       2.487105       2.487105    6[1-(0),6-(6,6),6-(6,6)]
   115       1.847259       1.847259       1.847259    6[6-(1,6),6-(1,6),6-(8,8)]
   116       1.246515       1.246515       1.246515    6[6-(6,6),8-(25),8-(25)]
   117       1.740618       1.740618       1.740618    6[1-(0),6-(6,6),6-(6,6)]
   118       2.389943       2.389943       2.389943    6[6-(1,6),6-(1,6),6-(8,8)]
   119       2.398238       2.398238       2.398238    6[6-(6,6),8-(25),8-(25)]
   120       3.090219       3.090219       3.090219    6[1-(0),6-(6,6),6-(6,6)]
   121       8.637921       8.637921       8.637921    6[1-(0),6-(1,6),7-(6,25)]
   122       9.665229       9.665229       9.665229    6[1-(0),6-(1,6),6-(1,7)]
   123      10.491105      10.491105      10.491105    6[1-(0),6-(1,6),6-(1,6)]
   124      10.334698      10.334698      10.334698    6[1-(0),6-(1,6),6-(1,7)]
   125       9.309759       9.309759       9.309759    6[1-(0),6-(1,6),7-(6,25)]
   126        9.18179        9.18179        9.18179    6[6-(6,6),8-(25),8-(25,25)]
   127       9.732769       9.732769       9.732769    6[6-(1,6),6-(1,6),6-(8,8)]
   128      10.097718      10.097718      10.097718    6[1-(0),6-(6,6),6-(6,6)]
   129      10.596561      10.596561      10.596561    6[6-(1,6),6-(1,6),6-(8,8)]
   130      10.934257      10.934257      10.934257    6[6-(6,6),8-(25),8-(25)]
   131      10.818137      10.818137      10.818137    6[1-(0),6-(6,6),6-(6,6)]
   132      10.527836      10.527836      10.527836    6[6-(1,6),6-(1,6),6-(8,8)]
   133      10.946106      10.946106      10.946106    6[6-(6,6),8-(25),8-(25)]
   134       9.961454       9.961454       9.961454    6[1-(0),6-(6,6),6-(6,6)]
   135       9.686557       9.686557       9.686557    6[6-(6,6),8-(25),8-(25,25)]
   136       9.043157       9.043157       9.043157    6[6-(1,6),6-(1,6),6-(8,8)]
   137       8.411605       8.411605       8.411605    6[1-(0),6-(6,6),6-(6,6)]
   138       7.771759       7.771759       7.771759    6[6-(1,6),6-(1,6),6-(8,8)]
   139       7.171015       7.171015       7.171015    6[6-(6,6),8-(25),8-(25)]
   140       7.665118       7.665118       7.665118    6[1-(0),6-(6,6),6-(6,6)]
   141       8.314443       8.314443       8.314443    6[6-(1,6),6-(1,6),6-(8,8)]
   142       8.322738       8.322738       8.322738    6[6-(6,6),8-(25),8-(25)]
   143       9.014719       9.014719       9.014719    6[1-(0),6-(6,6),6-(6,6)]
   144       2.713421       2.713421       2.713421    6[1-(0),6-(1,6),7-(6,25)]
   145       3.740729       3.740729       3.740729    6[1-(0),6-(1,6),6-(1,7)]
   146       4.566605       4.566605       4.566605    6[1-(0),6-(1,6),6-(1,6)]
   147       4.410198       4.410198       4.410198    6[1-(0),6-(1,6),6-(1,7)]
   148       3.385259       3.385259       3.385259    6[1-(0),6-(1,6),7-(6,25)]
   149       3.411327       3.411327       3.411327    7[6-(1,6),6-(1,6),25-(8,8,8,8)]
   150       9.335827       9.335827       9.335827    7[6-(1,6),6-(1,6),25-(8,8,8,8)]
   151       8.437673       8.437673       8.437673    7[6-(1,6),6-(1,6),25-(8,8,8,8)]
   152       2.513173       2.513173       2.513173    7[6-(1,6),6-(1,6),25-(8,8,8,8)]
   153       8.492178       8.492178       8.492178    8[6-(6,8),25-(8,8,8),25-(8,8,8,8,8)]
   154       9.124915       9.124915       9.124915    8[6-(6,8),25-(8,8,8)]
   155       6.411494       6.411494       6.411494    8[6-(6,8),25-(7,8,8,8)]
   156       7.043046       7.043046       7.043046    8[6-(6,8),25-(8,8,8)]
   157         6.2776         6.2776         6.2776    8[6-(6,8),25-(8,8,8,8,8)]
   158       7.072668       7.072668       7.072668    8[6-(6,8),25-(7,8,8,8)]
   159       7.154426       7.154426       7.154426    8[6-(6,8),25-(7,8,8,8),25-(8,8,8,8,8)]
   160       8.474405       8.474405       8.474405    8[6-(6,8),25-(8,8,8,8,8)]
   161      10.315739      10.315739      10.315739    8[6-(6,8),25-(7,8,8,8)]
   162       11.31224       11.31224       11.31224    8[6-(6,8),25-(8,8,8,8,8)]
   163      10.504138      10.504138      10.504138    8[6-(6,8),25-(8,8,8,8,8)]
   164       8.385537       8.385537       8.385537    8[6-(6,8),25-(8,8,8)]
   165       2.567678       2.567678       2.567678    8[6-(6,8),25-(8,8,8),25-(8,8,8,8,8)]
   166       3.200415       3.200415       3.200415    8[6-(6,8),25-(8,8,8)]
   167       0.486994       0.486994       0.486994    8[6-(6,8),25-(7,8,8,8)]
   168       1.118546       1.118546       1.118546    8[6-(6,8),25-(8,8,8)]
   169         0.3531         0.3531         0.3531    8[6-(6,8),25-(8,8,8,8,8)]
   170       1.148168       1.148168       1.148168    8[6-(6,8),25-(7,8,8,8)]
   171       1.229926       1.229926       1.229926    8[6-(6,8),25-(7,8,8,8),25-(8,8,8,8,8)]
   172       2.549905       2.549905       2.549905    8[6-(6,8),25-(8,8,8,8,8)]
   173       4.391239       4.391239       4.391239    8[6-(6,8),25-(7,8,8,8)]
   174        5.38774        5.38774        5.38774    8[6-(6,8),25-(8,8,8,8,8)]
   175       4.579639       4.579639       4.579639    8[6-(6,8),25-(8,8,8,8,8)]
   176       2.461037       2.461037       2.461037    8[6-(6,8),25-(8,8,8)]
   177       3.356822       3.356822       3.356822    8[6-(6,8),25-(8,8,8),25-(8,8,8,8,8)]
   178       2.724085       2.724085       2.724085    8[6-(6,8),25-(8,8,8)]
   179       5.437506       5.437506       5.437506    8[6-(6,8),25-(7,8,8,8)]
   180       4.805954       4.805954       4.805954    8[6-(6,8),25-(8,8,8)]
   181         5.5714         5.5714         5.5714    8[6-(6,8),25-(8,8,8,8,8)]
   182       4.776332       4.776332       4.776332    8[6-(6,8),25-(7,8,8,8)]
   183       4.694574       4.694574       4.694574    8[6-(6,8),25-(7,8,8,8),25-(8,8,8,8,8)]
   184       3.374595       3.374595       3.374595    8[6-(6,8),25-(8,8,8,8,8)]
   185       1.533261       1.533261       1.533261    8[6-(6,8),25-(7,8,8,8)]
   186        0.53676        0.53676        0.53676    8[6-(6,8),25-(8,8,8,8,8)]
   187       1.344862       1.344862       1.344862    8[6-(6,8),25-(8,8,8,8,8)]
   188       3.463463       3.463463       3.463463    8[6-(6,8),25-(8,8,8)]
   189       9.281322       9.281322       9.281322    8[6-(6,8),25-(8,8,8),25-(8,8,8,8,8)]
   190       8.648585       8.648585       8.648585    8[6-(6,8),25-(8,8,8)]
   191      11.362006      11.362006      11.362006    8[6-(6,8),25-(7,8,8,8)]
   192      10.730454      10.730454      10.730454    8[6-(6,8),25-(8,8,8)]
   193        11.4959        11.4959        11.4959    8[6-(6,8),25-(8,8,8,8,8)]
   194      10.700832      10.700832      10.700832    8[6-(6,8),25-(7,8,8,8)]
   195      10.619074      10.619074      10.619074    8[6-(6,8),25-(7,8,8,8),25-(8,8,8,8,8)]
   196       9.299095       9.299095       9.299095    8[6-(6,8),25-(8,8,8,8,8)]
   197       7.457761       7.457761       7.457761    8[6-(6,8),25-(7,8,8,8)]
   198        6.46126        6.46126        6.46126    8[6-(6,8),25-(8,8,8,8,8)]
   199       7.269361       7.269361       7.269361    8[6-(6,8),25-(8,8,8,8,8)]
   200       9.387963       9.387963       9.387963    8[6-(6,8),25-(8,8,8)]
