# Supplementary material for: A collection of forcefield precursors for metal–organic frameworks
Source: RSC Adv. 2019 Nov 13;9(63):36492–507. doi: 10.1039/c9ra07327b (PMC9075174; doi:10.1039/c9ra07327b)
Supplement: RA-009-C9RA07327B-s438 [file RA-009-C9RA07327B-s438.txt]

DEPXOM_clean

11.797000    0.000000    0.000000
0.000000    17.876000    0.000000
0.000000    -8.365748    16.889682

     1       4.964178       4.964178       4.964178    25[8-(6),8-(6),8-(6),8-(6),8-(6,25),8-(6,25)]
     2       2.065773       2.065773       2.065773    25[8-(6),8-(6),8-(6),8-(6,25)]
     3       6.515601       6.515601       6.515601    25[8-(6),8-(6),8-(6),8-(6,25)]
     4      10.862678      10.862678      10.862678    25[8-(6),8-(6),8-(6),8-(6),8-(6,25),8-(6,25)]
     5       7.964273       7.964273       7.964273    25[8-(6),8-(6),8-(6),8-(6,25)]
     6       0.617101       0.617101       0.617101    25[8-(6),8-(6),8-(6),8-(6,25)]
     7       6.832822       6.832822       6.832822    25[8-(6),8-(6),8-(6),8-(6),8-(6,25),8-(6,25)]
     8       9.731227       9.731227       9.731227    25[8-(6),8-(6),8-(6),8-(6,25)]
     9       5.281399       5.281399       5.281399    25[8-(6),8-(6),8-(6),8-(6,25)]
    10       0.934322       0.934322       0.934322    25[8-(6),8-(6),8-(6),8-(6),8-(6,25),8-(6,25)]
    11       3.832727       3.832727       3.832727    25[8-(6),8-(6),8-(6),8-(6,25)]
    12      11.179899      11.179899      11.179899    25[8-(6),8-(6),8-(6),8-(6,25)]
    13        4.04991        4.04991        4.04991    1[6-(6,6)]
    14       5.331064       5.331064       5.331064    1[6-(6,6)]
    15       3.750266       3.750266       3.750266    1[6-(6,6)]
    16       2.454956       2.454956       2.454956    1[6-(6,6)]
    17       1.210372       1.210372       1.210372    1[6-(6,6)]
    18       3.608702       3.608702       3.608702    1[6-(6,6)]
    19        9.94841        9.94841        9.94841    1[6-(6,6)]
    20      11.229564      11.229564      11.229564    1[6-(6,6)]
    21       9.648766       9.648766       9.648766    1[6-(6,6)]
    22       8.353456       8.353456       8.353456    1[6-(6,6)]
    23       7.108872       7.108872       7.108872    1[6-(6,6)]
    24       9.507202       9.507202       9.507202    1[6-(6,6)]
    25        7.74709        7.74709        7.74709    1[6-(6,6)]
    26       6.465936       6.465936       6.465936    1[6-(6,6)]
    27       8.046734       8.046734       8.046734    1[6-(6,6)]
    28       9.342044       9.342044       9.342044    1[6-(6,6)]
    29      10.586628      10.586628      10.586628    1[6-(6,6)]
    30       8.188298       8.188298       8.188298    1[6-(6,6)]
    31        1.84859        1.84859        1.84859    1[6-(6,6)]
    32       0.567436       0.567436       0.567436    1[6-(6,6)]
    33       2.148234       2.148234       2.148234    1[6-(6,6)]
    34       3.443544       3.443544       3.443544    1[6-(6,6)]
    35       4.688128       4.688128       4.688128    1[6-(6,6)]
    36       2.289798       2.289798       2.289798    1[6-(6,6)]
    37       3.235917       3.235917       3.235917    6[6-(6,6),8-(25),8-(25,25)]
    38       3.799814       3.799814       3.799814    6[6-(1,6),6-(1,6),6-(8,8)]
    39       4.173779       4.173779       4.173779    6[1-(0),6-(6,6),6-(6,6)]
    40       4.729417       4.729417       4.729417    6[6-(1,6),6-(1,6),6-(8,8)]
    41       5.109281       5.109281       5.109281    6[6-(6,6),8-(25),8-(25)]
    42       4.951201       4.951201       4.951201    6[1-(0),6-(6,6),6-(6,6)]
    43       4.605549       4.605549       4.605549    6[6-(1,6),6-(1,6),6-(8,8)]
    44       4.974795       4.974795       4.974795    6[6-(6,6),8-(25),8-(25)]
    45        4.01098        4.01098        4.01098    6[1-(0),6-(6,6),6-(6,6)]
    46       3.731391       3.731391       3.731391    6[6-(6,6),8-(25),8-(25,25)]
    47       3.093173       3.093173       3.093173    6[6-(1,6),6-(1,6),6-(8,8)]
    48       2.449057       2.449057       2.449057    6[1-(0),6-(6,6),6-(6,6)]
    49       1.791964       1.791964       1.791964    6[6-(1,6),6-(1,6),6-(8,8)]
    50       1.206833       1.206833       1.206833    6[6-(6,6),8-(25),8-(25)]
    51       1.720003       1.720003       1.720003    6[1-(0),6-(6,6),6-(6,6)]
    52       2.403049       2.403049       2.403049    6[6-(1,6),6-(1,6),6-(8,8)]
    53       2.430182       2.430182       2.430182    6[6-(6,6),8-(25),8-(25)]
    54       3.115588       3.115588       3.115588    6[1-(0),6-(6,6),6-(6,6)]
    55       9.134417       9.134417       9.134417    6[6-(6,6),8-(25),8-(25,25)]
    56       9.698314       9.698314       9.698314    6[6-(1,6),6-(1,6),6-(8,8)]
    57      10.072279      10.072279      10.072279    6[1-(0),6-(6,6),6-(6,6)]
    58      10.627917      10.627917      10.627917    6[6-(1,6),6-(1,6),6-(8,8)]
    59      11.007781      11.007781      11.007781    6[6-(6,6),8-(25),8-(25)]
    60      10.849701      10.849701      10.849701    6[1-(0),6-(6,6),6-(6,6)]
    61      10.504049      10.504049      10.504049    6[6-(1,6),6-(1,6),6-(8,8)]
    62      10.873295      10.873295      10.873295    6[6-(6,6),8-(25),8-(25)]
    63        9.90948        9.90948        9.90948    6[1-(0),6-(6,6),6-(6,6)]
    64       9.629891       9.629891       9.629891    6[6-(6,6),8-(25),8-(25,25)]
    65       8.991673       8.991673       8.991673    6[6-(1,6),6-(1,6),6-(8,8)]
    66       8.347557       8.347557       8.347557    6[1-(0),6-(6,6),6-(6,6)]
    67       7.690464       7.690464       7.690464    6[6-(1,6),6-(1,6),6-(8,8)]
    68       7.105333       7.105333       7.105333    6[6-(6,6),8-(25),8-(25)]
    69       7.618503       7.618503       7.618503    6[1-(0),6-(6,6),6-(6,6)]
    70       8.301549       8.301549       8.301549    6[6-(1,6),6-(1,6),6-(8,8)]
    71       8.328682       8.328682       8.328682    6[6-(6,6),8-(25),8-(25)]
    72       9.014088       9.014088       9.014088    6[1-(0),6-(6,6),6-(6,6)]
    73       8.561083       8.561083       8.561083    6[6-(6,6),8-(25),8-(25,25)]
    74       7.997186       7.997186       7.997186    6[6-(1,6),6-(1,6),6-(8,8)]
    75       7.623221       7.623221       7.623221    6[1-(0),6-(6,6),6-(6,6)]
    76       7.067583       7.067583       7.067583    6[6-(1,6),6-(1,6),6-(8,8)]
    77       6.687719       6.687719       6.687719    6[6-(6,6),8-(25),8-(25)]
    78       6.845799       6.845799       6.845799    6[1-(0),6-(6,6),6-(6,6)]
    79       7.191451       7.191451       7.191451    6[6-(1,6),6-(1,6),6-(8,8)]
    80       6.822205       6.822205       6.822205    6[6-(6,6),8-(25),8-(25)]
    81        7.78602        7.78602        7.78602    6[1-(0),6-(6,6),6-(6,6)]
    82       8.065609       8.065609       8.065609    6[6-(6,6),8-(25),8-(25,25)]
    83       8.703827       8.703827       8.703827    6[6-(1,6),6-(1,6),6-(8,8)]
    84       9.347943       9.347943       9.347943    6[1-(0),6-(6,6),6-(6,6)]
    85      10.005036      10.005036      10.005036    6[6-(1,6),6-(1,6),6-(8,8)]
    86      10.590167      10.590167      10.590167    6[6-(6,6),8-(25),8-(25)]
    87      10.076997      10.076997      10.076997    6[1-(0),6-(6,6),6-(6,6)]
    88       9.393951       9.393951       9.393951    6[6-(1,6),6-(1,6),6-(8,8)]
    89       9.366818       9.366818       9.366818    6[6-(6,6),8-(25),8-(25)]
    90       8.681412       8.681412       8.681412    6[1-(0),6-(6,6),6-(6,6)]
    91       2.662583       2.662583       2.662583    6[6-(6,6),8-(25),8-(25,25)]
    92       2.098686       2.098686       2.098686    6[6-(1,6),6-(1,6),6-(8,8)]
    93       1.724721       1.724721       1.724721    6[1-(0),6-(6,6),6-(6,6)]
    94       1.169083       1.169083       1.169083    6[6-(1,6),6-(1,6),6-(8,8)]
    95       0.789219       0.789219       0.789219    6[6-(6,6),8-(25),8-(25)]
    96       0.947299       0.947299       0.947299    6[1-(0),6-(6,6),6-(6,6)]
    97       1.292951       1.292951       1.292951    6[6-(1,6),6-(1,6),6-(8,8)]
    98       0.923705       0.923705       0.923705    6[6-(6,6),8-(25),8-(25)]
    99        1.88752        1.88752        1.88752    6[1-(0),6-(6,6),6-(6,6)]
   100       2.167109       2.167109       2.167109    6[6-(6,6),8-(25),8-(25,25)]
   101       2.805327       2.805327       2.805327    6[6-(1,6),6-(1,6),6-(8,8)]
   102       3.449443       3.449443       3.449443    6[1-(0),6-(6,6),6-(6,6)]
   103       4.106536       4.106536       4.106536    6[6-(1,6),6-(1,6),6-(8,8)]
   104       4.691667       4.691667       4.691667    6[6-(6,6),8-(25),8-(25)]
   105       4.178497       4.178497       4.178497    6[1-(0),6-(6,6),6-(6,6)]
   106       3.495451       3.495451       3.495451    6[6-(1,6),6-(1,6),6-(8,8)]
   107       3.468318       3.468318       3.468318    6[6-(6,6),8-(25),8-(25)]
   108       2.782912       2.782912       2.782912    6[1-(0),6-(6,6),6-(6,6)]
   109       3.339731       3.339731       3.339731    8[6-(6,8),25-(8,8,8),25-(8,8,8,8,8)]
   110       2.662583       2.662583       2.662583    8[6-(6,8),25-(8,8,8)]
   111       5.541051       5.541051       5.541051    8[6-(6,8),25-(8,8,8)]
   112       4.933505       4.933505       4.933505    8[6-(6,8),25-(8,8,8)]
   113       5.530434       5.530434       5.530434    8[6-(6,8),25-(8,8,8,8,8)]
   114       4.724699       4.724699       4.724699    8[6-(6,8),25-(8,8,8)]
   115       4.694026       4.694026       4.694026    8[6-(6,8),25-(8,8,8),25-(8,8,8,8,8)]
   116       3.316137       3.316137       3.316137    8[6-(6,8),25-(8,8,8,8,8)]
   117       1.515915       1.515915       1.515915    8[6-(6,8),25-(8,8,8)]
   118       0.484857       0.484857       0.484857    8[6-(6,8),25-(8,8,8,8,8)]
   119       1.374351       1.374351       1.374351    8[6-(6,8),25-(8,8,8,8,8)]
   120       3.513147       3.513147       3.513147    8[6-(6,8),25-(8,8,8)]
   121       9.238231       9.238231       9.238231    8[6-(6,8),25-(8,8,8),25-(8,8,8,8,8)]
   122       8.561083       8.561083       8.561083    8[6-(6,8),25-(8,8,8)]
   123      11.439551      11.439551      11.439551    8[6-(6,8),25-(8,8,8)]
   124      10.832005      10.832005      10.832005    8[6-(6,8),25-(8,8,8)]
   125      11.428934      11.428934      11.428934    8[6-(6,8),25-(8,8,8,8,8)]
   126      10.623199      10.623199      10.623199    8[6-(6,8),25-(8,8,8)]
   127      10.592526      10.592526      10.592526    8[6-(6,8),25-(8,8,8),25-(8,8,8,8,8)]
   128       9.214637       9.214637       9.214637    8[6-(6,8),25-(8,8,8,8,8)]
   129       7.414415       7.414415       7.414415    8[6-(6,8),25-(8,8,8)]
   130       6.383357       6.383357       6.383357    8[6-(6,8),25-(8,8,8,8,8)]
   131       7.272851       7.272851       7.272851    8[6-(6,8),25-(8,8,8,8,8)]
   132       9.411647       9.411647       9.411647    8[6-(6,8),25-(8,8,8)]
   133       8.457269       8.457269       8.457269    8[6-(6,8),25-(8,8,8),25-(8,8,8,8,8)]
   134       9.134417       9.134417       9.134417    8[6-(6,8),25-(8,8,8)]
   135       6.255949       6.255949       6.255949    8[6-(6,8),25-(8,8,8)]
   136       6.863495       6.863495       6.863495    8[6-(6,8),25-(8,8,8)]
   137       6.266566       6.266566       6.266566    8[6-(6,8),25-(8,8,8,8,8)]
   138       7.072302       7.072302       7.072302    8[6-(6,8),25-(8,8,8)]
   139       7.102974       7.102974       7.102974    8[6-(6,8),25-(8,8,8),25-(8,8,8,8,8)]
   140       8.480863       8.480863       8.480863    8[6-(6,8),25-(8,8,8,8,8)]
   141      10.281086      10.281086      10.281086    8[6-(6,8),25-(8,8,8)]
   142      11.312143      11.312143      11.312143    8[6-(6,8),25-(8,8,8,8,8)]
   143       10.42265       10.42265       10.42265    8[6-(6,8),25-(8,8,8,8,8)]
   144       8.283853       8.283853       8.283853    8[6-(6,8),25-(8,8,8)]
   145       2.558769       2.558769       2.558769    8[6-(6,8),25-(8,8,8),25-(8,8,8,8,8)]
   146       3.235917       3.235917       3.235917    8[6-(6,8),25-(8,8,8)]
   147       0.357449       0.357449       0.357449    8[6-(6,8),25-(8,8,8)]
   148       0.964995       0.964995       0.964995    8[6-(6,8),25-(8,8,8)]
   149       0.368066       0.368066       0.368066    8[6-(6,8),25-(8,8,8,8,8)]
   150       1.173802       1.173802       1.173802    8[6-(6,8),25-(8,8,8)]
   151       1.204474       1.204474       1.204474    8[6-(6,8),25-(8,8,8),25-(8,8,8,8,8)]
   152       2.582363       2.582363       2.582363    8[6-(6,8),25-(8,8,8,8,8)]
   153       4.382586       4.382586       4.382586    8[6-(6,8),25-(8,8,8)]
   154       5.413643       5.413643       5.413643    8[6-(6,8),25-(8,8,8,8,8)]
   155        4.52415        4.52415        4.52415    8[6-(6,8),25-(8,8,8,8,8)]
   156       2.385353       2.385353       2.385353    8[6-(6,8),25-(8,8,8)]
