# Supplementary material for: A collection of forcefield precursors for metal–organic frameworks
Source: RSC Adv. 2019 Nov 13;9(63):36492–507. doi: 10.1039/c9ra07327b (PMC9075174; doi:10.1039/c9ra07327b)
Supplement: RA-009-C9RA07327B-s439 [file RA-009-C9RA07327B-s439.txt]

DEQFOU_clean

8.290000    0.000000    0.000000
4.144995    13.185957    0.000000
4.144988    2.664390    16.340632

     1      10.379324      10.379324      10.379324    29[7-(6,6),7-(6,6),8-(1,29),8-(6)]
     2       9.726401       9.726401       9.726401    29[7-(6,6),7-(6,6),8-(1,29),8-(6)]
     3       10.37932       10.37932       10.37932    29[7-(6,6),7-(6,6),8-(1,29),8-(6)]
     4       9.726402       9.726402       9.726402    29[7-(6,6),7-(6,6),8-(1,29),8-(6)]
     5       6.200659       6.200659       6.200659    29[7-(6,6),7-(6,6),8-(1,29),8-(6)]
     6       6.853582       6.853582       6.853582    29[7-(6,6),7-(6,6),8-(1,29),8-(6)]
     7       6.200663       6.200663       6.200663    29[7-(6,6),7-(6,6),8-(1,29),8-(6)]
     8       6.853581       6.853581       6.853581    29[7-(6,6),7-(6,6),8-(1,29),8-(6)]
     9        5.09503        5.09503        5.09503    1[6-(6,7)]
    10      10.052439      10.052439      10.052439    1[6-(6,6)]
    11       8.972254       8.972254       8.972254    1[6-(6,7)]
    12      11.751895      11.751895      11.751895    1[6-(6,7)]
    13      11.604331      11.604331      11.604331    1[6-(6,6)]
    14       9.553385       9.553385       9.553385    1[6-(6,7)]
    15       5.691078       5.691078       5.691078    1[6-(1,6,6)]
    16       5.096684       5.096684       5.096684    1[6-(1,6,6)]
    17       8.180566       8.180566       8.180566    1[8-(29,29)]
    18      13.385025      13.385025      13.385025    1[6-(6,7)]
    19       5.907443       5.907443       5.907443    1[6-(6,6)]
    20      13.117255      13.117255      13.117255    1[6-(6,7)]
    21      11.751899      11.751899      11.751899    1[6-(6,7)]
    22       7.459327       7.459327       7.459327    1[6-(6,6)]
    23      13.698382      13.698382      13.698382    1[6-(6,7)]
    24       5.691078       5.691078       5.691078    1[6-(1,6,6)]
    25       5.096686       5.096686       5.096686    1[6-(1,6,6)]
    26       8.180564       8.180564       8.180564    1[8-(29,29)]
    27      11.484953      11.484953      11.484953    1[6-(6,7)]
    28       6.527544       6.527544       6.527544    1[6-(6,6)]
    29       7.607729       7.607729       7.607729    1[6-(6,7)]
    30       4.828088       4.828088       4.828088    1[6-(6,7)]
    31       4.975652       4.975652       4.975652    1[6-(6,6)]
    32       7.026598       7.026598       7.026598    1[6-(6,7)]
    33      10.888905      10.888905      10.888905    1[6-(1,6,6)]
    34      11.483299      11.483299      11.483299    1[6-(1,6,6)]
    35       8.399417       8.399417       8.399417    1[8-(29,29)]
    36       3.194958       3.194958       3.194958    1[6-(6,7)]
    37       10.67254       10.67254       10.67254    1[6-(6,6)]
    38       3.462728       3.462728       3.462728    1[6-(6,7)]
    39       4.828084       4.828084       4.828084    1[6-(6,7)]
    40       9.120656       9.120656       9.120656    1[6-(6,6)]
    41       2.881601       2.881601       2.881601    1[6-(6,7)]
    42      10.888905      10.888905      10.888905    1[6-(1,6,6)]
    43      11.483297      11.483297      11.483297    1[6-(1,6,6)]
    44       8.399419       8.399419       8.399419    1[8-(29,29)]
    45       4.490689       4.490689       4.490689    6[1-(0),6-(1,6),7-(6,29)]
    46       9.253283       9.253283       9.253283    6[1-(0),6-(1,7),6-(1,7)]
    47       8.590913       8.590913       8.590913    6[1-(0),6-(1,6),7-(6,29)]
    48      10.944449      10.944449      10.944449    6[1-(0),6-(1,6),7-(6,29)]
    49      10.846626      10.846626      10.846626    6[1-(0),6-(1,7),6-(1,7)]
    50       9.681052       9.681052       9.681052    6[1-(0),6-(1,6),7-(6,29)]
    51        6.87737        6.87737        6.87737    6[6-(7,7),7-(6,29),7-(6,29)]
    52       8.848737       8.848737       8.848737    6[6-(7,7),7-(6,29),7-(6,29)]
    53      11.994795      11.994795      11.994795    6[6-(1,1,6),8-(29),8-(29)]
    54       4.919279       4.919279       4.919279    6[1-(0),1-(0),6-(1,1,6),6-(8,8)]
    55      12.780683      12.780683      12.780683    6[1-(0),6-(1,6),7-(6,29)]
    56      13.398287      13.398287      13.398287    6[1-(0),6-(1,7),6-(1,7)]
    57      12.735915      12.735915      12.735915    6[1-(0),6-(1,6),7-(6,29)]
    58      15.089442      15.089442      15.089442    6[1-(0),6-(1,6),7-(6,29)]
    59      14.991621      14.991621      14.991621    6[1-(0),6-(1,7),6-(1,7)]
    60      13.826047      13.826047      13.826047    6[1-(0),6-(1,6),7-(6,29)]
    61      11.022373      11.022373      11.022373    6[6-(7,7),7-(6,29),7-(6,29)]
    62      12.993729      12.993729      12.993729    6[6-(7,7),7-(6,29),7-(6,29)]
    63      11.994794      11.994794      11.994794    6[6-(1,1,6),8-(29),8-(29)]
    64       4.919279       4.919279       4.919279    6[1-(0),1-(0),6-(1,1,6),6-(8,8)]
    65      12.089294      12.089294      12.089294    6[1-(0),6-(1,6),7-(6,29)]
    66         7.3267         7.3267         7.3267    6[1-(0),6-(1,7),6-(1,7)]
    67        7.98907        7.98907        7.98907    6[1-(0),6-(1,6),7-(6,29)]
    68       5.635534       5.635534       5.635534    6[1-(0),6-(1,6),7-(6,29)]
    69       5.733357       5.733357       5.733357    6[1-(0),6-(1,7),6-(1,7)]
    70       6.898931       6.898931       6.898931    6[1-(0),6-(1,6),7-(6,29)]
    71       9.702613       9.702613       9.702613    6[6-(7,7),7-(6,29),7-(6,29)]
    72       7.731246       7.731246       7.731246    6[6-(7,7),7-(6,29),7-(6,29)]
    73       4.585188       4.585188       4.585188    6[6-(1,1,6),8-(29),8-(29)]
    74      11.660704      11.660704      11.660704    6[1-(0),1-(0),6-(1,1,6),6-(8,8)]
    75         3.7993         3.7993         3.7993    6[1-(0),6-(1,6),7-(6,29)]
    76       3.181696       3.181696       3.181696    6[1-(0),6-(1,7),6-(1,7)]
    77       3.844068       3.844068       3.844068    6[1-(0),6-(1,6),7-(6,29)]
    78       1.490541       1.490541       1.490541    6[1-(0),6-(1,6),7-(6,29)]
    79       1.588362       1.588362       1.588362    6[1-(0),6-(1,7),6-(1,7)]
    80       2.753936       2.753936       2.753936    6[1-(0),6-(1,6),7-(6,29)]
    81        5.55761        5.55761        5.55761    6[6-(7,7),7-(6,29),7-(6,29)]
    82       3.586254       3.586254       3.586254    6[6-(7,7),7-(6,29),7-(6,29)]
    83       4.585189       4.585189       4.585189    6[6-(1,1,6),8-(29),8-(29)]
    84      11.660704      11.660704      11.660704    6[1-(0),1-(0),6-(1,1,6),6-(8,8)]
    85       3.282008       3.282008       3.282008    7[6-(1,6),6-(6,7),29-(7,8,8)]
    86       7.388863       7.388863       7.388863    7[6-(1,6),6-(6,7),29-(7,8,8)]
    87       9.934728       9.934728       9.934728    7[6-(1,6),6-(6,7),29-(7,8,8)]
    88       8.676304       8.676304       8.676304    7[6-(1,6),6-(6,7),29-(7,8,8)]
    89      11.572001      11.572001      11.572001    7[6-(1,6),6-(6,7),29-(7,8,8)]
    90      11.533865      11.533865      11.533865    7[6-(1,6),6-(6,7),29-(7,8,8)]
    91       9.934731       9.934731       9.934731    7[6-(1,6),6-(6,7),29-(7,8,8)]
    92      12.821298      12.821298      12.821298    7[6-(1,6),6-(6,7),29-(7,8,8)]
    93      13.297975      13.297975      13.297975    7[6-(1,6),6-(6,7),29-(7,8,8)]
    94        9.19112        9.19112        9.19112    7[6-(1,6),6-(6,7),29-(7,8,8)]
    95       6.645255       6.645255       6.645255    7[6-(1,6),6-(6,7),29-(7,8,8)]
    96       7.903679       7.903679       7.903679    7[6-(1,6),6-(6,7),29-(7,8,8)]
    97       5.007982       5.007982       5.007982    7[6-(1,6),6-(6,7),29-(7,8,8)]
    98       5.046118       5.046118       5.046118    7[6-(1,6),6-(6,7),29-(7,8,8)]
    99       6.645252       6.645252       6.645252    7[6-(1,6),6-(6,7),29-(7,8,8)]
   100       3.758685       3.758685       3.758685    7[6-(1,6),6-(6,7),29-(7,8,8)]
   101      11.610968      11.610968      11.610968    8[6-(6,8),29-(7,7,8)]
   102      11.481643      11.481643      11.481643    8[6-(6,8),29-(7,7,8)]
   103       9.157128       9.157128       9.157128    8[1-(0),29-(7,7,8),29-(7,7,8)]
   104      11.610966      11.610966      11.610966    8[6-(6,8),29-(7,7,8)]
   105      11.481643      11.481643      11.481643    8[6-(6,8),29-(7,7,8)]
   106       9.157126       9.157126       9.157126    8[1-(0),29-(7,7,8),29-(7,7,8)]
   107       4.969015       4.969015       4.969015    8[6-(6,8),29-(7,7,8)]
   108        5.09834        5.09834        5.09834    8[6-(6,8),29-(7,7,8)]
   109       7.422855       7.422855       7.422855    8[1-(0),29-(7,7,8),29-(7,7,8)]
   110       4.969017       4.969017       4.969017    8[6-(6,8),29-(7,7,8)]
   111        5.09834        5.09834        5.09834    8[6-(6,8),29-(7,7,8)]
   112       7.422857       7.422857       7.422857    8[1-(0),29-(7,7,8),29-(7,7,8)]
