# Supplementary material for: A collection of forcefield precursors for metal–organic frameworks
Source: RSC Adv. 2019 Nov 13;9(63):36492–507. doi: 10.1039/c9ra07327b (PMC9075174; doi:10.1039/c9ra07327b)
Supplement: RA-009-C9RA07327B-s440 [file RA-009-C9RA07327B-s440.txt]

DEQVIF_clean

9.871000    0.000000    0.000000
-1.286265    11.434884    0.000000
0.000000    0.000000    23.254000

     1        6.75565        6.75565        6.75565    25[7-(6,6),7-(6,6),8-(6),8-(6),8-(6),8-(6)]
     2       6.764585       6.764585       6.764585    25[7-(6,6),7-(6,6),8-(6),8-(6),8-(6),8-(6)]
     3       1.829085       1.829085       1.829085    25[7-(6,6),7-(6,6),8-(6),8-(6),8-(6),8-(6)]
     4        1.82015        1.82015        1.82015    25[7-(6,6),7-(6,6),8-(6),8-(6),8-(6),8-(6)]
     5       8.326797       8.326797       8.326797    1[6-(6,7)]
     6       8.254834       8.254834       8.254834    1[6-(6,6)]
     7       5.185879       5.185879       5.185879    1[6-(6,6)]
     8       5.333215       5.333215       5.333215    1[6-(6,7)]
     9        8.66929        8.66929        8.66929    1[6-(6,6)]
    10       8.588004       8.588004       8.588004    1[6-(6,7)]
    11       4.733156       4.733156       4.733156    1[6-(6,7)]
    12       4.825043       4.825043       4.825043    1[6-(6,6)]
    13       2.358319       2.358319       2.358319    1[6-(6,6)]
    14      -0.296303      -0.296303      -0.296303    1[6-(6,6)]
    15       2.589681       2.589681       2.589681    1[6-(6,6)]
    16       3.883117       3.883117       3.883117    1[6-(6,6)]
    17       5.480879       5.480879       5.480879    1[6-(1,6,8)]
    18       5.398044       5.398044       5.398044    1[6-(1,6,8)]
    19       7.896034       7.896034       7.896034    1[6-(1,6,8)]
    20       8.101865       8.101865       8.101865    1[6-(1,6,8)]
    21       5.193438       5.193438       5.193438    1[6-(6,7)]
    22       5.265401       5.265401       5.265401    1[6-(6,6)]
    23       8.334356       8.334356       8.334356    1[6-(6,6)]
    24        8.18702        8.18702        8.18702    1[6-(6,7)]
    25       4.850945       4.850945       4.850945    1[6-(6,6)]
    26       4.932231       4.932231       4.932231    1[6-(6,7)]
    27       8.787079       8.787079       8.787079    1[6-(6,7)]
    28       8.695192       8.695192       8.695192    1[6-(6,6)]
    29       1.290916       1.290916       1.290916    1[6-(6,6)]
    30       3.945538       3.945538       3.945538    1[6-(6,6)]
    31       2.345819       2.345819       2.345819    1[6-(6,6)]
    32      -0.233882      -0.233882      -0.233882    1[6-(6,6)]
    33       8.039356       8.039356       8.039356    1[6-(1,6,8)]
    34       8.122191       8.122191       8.122191    1[6-(1,6,8)]
    35       5.624201       5.624201       5.624201    1[6-(1,6,8)]
    36        5.41837        5.41837        5.41837    1[6-(1,6,8)]
    37       0.257938       0.257938       0.257938    1[6-(6,7)]
    38       0.329901       0.329901       0.329901    1[6-(6,6)]
    39       3.398856       3.398856       3.398856    1[6-(6,6)]
    40        3.25152        3.25152        3.25152    1[6-(6,7)]
    41      -0.084555      -0.084555      -0.084555    1[6-(6,6)]
    42      -0.003269      -0.003269      -0.003269    1[6-(6,7)]
    43       3.851579       3.851579       3.851579    1[6-(6,7)]
    44       3.759692       3.759692       3.759692    1[6-(6,6)]
    45       6.226416       6.226416       6.226416    1[6-(6,6)]
    46       8.881038       8.881038       8.881038    1[6-(6,6)]
    47       7.281319       7.281319       7.281319    1[6-(6,6)]
    48       4.701618       4.701618       4.701618    1[6-(6,6)]
    49       3.103856       3.103856       3.103856    1[6-(1,6,8)]
    50       3.186691       3.186691       3.186691    1[6-(1,6,8)]
    51       0.688701       0.688701       0.688701    1[6-(1,6,8)]
    52        0.48287        0.48287        0.48287    1[6-(1,6,8)]
    53       3.391297       3.391297       3.391297    1[6-(6,7)]
    54       3.319334       3.319334       3.319334    1[6-(6,6)]
    55       0.250379       0.250379       0.250379    1[6-(6,6)]
    56       0.397715       0.397715       0.397715    1[6-(6,7)]
    57        3.73379        3.73379        3.73379    1[6-(6,6)]
    58       3.652504       3.652504       3.652504    1[6-(6,7)]
    59      -0.202344      -0.202344      -0.202344    1[6-(6,7)]
    60      -0.110457      -0.110457      -0.110457    1[6-(6,6)]
    61       7.293819       7.293819       7.293819    1[6-(6,6)]
    62       4.639197       4.639197       4.639197    1[6-(6,6)]
    63       7.525181       7.525181       7.525181    1[6-(6,6)]
    64       8.818617       8.818617       8.818617    1[6-(6,6)]
    65       0.545379       0.545379       0.545379    1[6-(1,6,8)]
    66       0.462544       0.462544       0.462544    1[6-(1,6,8)]
    67       2.960534       2.960534       2.960534    1[6-(1,6,8)]
    68       3.166365       3.166365       3.166365    1[6-(1,6,8)]
    69       7.715971       7.715971       7.715971    6[1-(0),6-(1,6),7-(6,25)]
    70       7.659584       7.659584       7.659584    6[1-(0),6-(1,7),6-(6,6)]
    71        6.74506        6.74506        6.74506    6[6-(1,6),6-(1,6),6-(6,6)]
    72       5.840314       5.840314       5.840314    6[1-(0),6-(1,7),6-(6,6)]
    73       5.917906       5.917906       5.917906    6[1-(0),6-(1,6),7-(6,25)]
    74       6.789703       6.789703       6.789703    6[6-(1,6),6-(1,6),6-(6,6)]
    75       7.878521       7.878521       7.878521    6[1-(0),6-(1,7),6-(6,6)]
    76       7.827275       7.827275       7.827275    6[1-(0),6-(1,6),7-(6,25)]
    77       5.519508       5.519508       5.519508    6[1-(0),6-(1,6),7-(6,25)]
    78       5.589894       5.589894       5.589894    6[1-(0),6-(1,7),6-(6,6)]
    79       3.295555       3.295555       3.295555    6[6-(1,6),6-(1,6),8-(6)]
    80       2.391151       2.391151       2.391151    6[1-(0),6-(6,8),6-(6,8)]
    81        0.28031        0.28031        0.28031    6[6-(1,6),6-(1,6),8-(6)]
    82       0.291767       0.291767       0.291767    6[1-(0),6-(1,6),6-(6,8)]
    83       2.515095       2.515095       2.515095    6[1-(0),6-(1,6),6-(1,6)]
    84       3.321435       3.321435       3.321435    6[1-(0),6-(1,6),6-(6,8)]
    85       4.865534       4.865534       4.865534    6[1-(0),1-(0),6-(8,8),8-(6)]
    86       4.270052       4.270052       4.270052    6[6-(1,1,8),8-(25),8-(25)]
    87       8.568712       8.568712       8.568712    6[1-(0),1-(0),6-(8,8),8-(6)]
    88      -0.678918      -0.678918      -0.678918    6[6-(1,1,8),8-(25),8-(25)]
    89       5.804264       5.804264       5.804264    6[1-(0),6-(1,6),7-(6,25)]
    90       5.860651       5.860651       5.860651    6[1-(0),6-(1,7),6-(6,6)]
    91       6.775175       6.775175       6.775175    6[6-(1,6),6-(1,6),6-(6,6)]
    92       7.679921       7.679921       7.679921    6[1-(0),6-(1,7),6-(6,6)]
    93       7.602329       7.602329       7.602329    6[1-(0),6-(1,6),7-(6,25)]
    94       6.730532       6.730532       6.730532    6[6-(1,6),6-(1,6),6-(6,6)]
    95       5.641714       5.641714       5.641714    6[1-(0),6-(1,7),6-(6,6)]
    96        5.69296        5.69296        5.69296    6[1-(0),6-(1,6),7-(6,25)]
    97       8.000727       8.000727       8.000727    6[1-(0),6-(1,6),7-(6,25)]
    98       7.930341       7.930341       7.930341    6[1-(0),6-(1,7),6-(6,6)]
    99        0.35368        0.35368        0.35368    6[6-(1,6),6-(1,6),8-(6)]
   100       1.258084       1.258084       1.258084    6[1-(0),6-(6,8),6-(6,8)]
   101       3.368925       3.368925       3.368925    6[6-(1,6),6-(1,6),8-(6)]
   102       3.357468       3.357468       3.357468    6[1-(0),6-(1,6),6-(6,8)]
   103        1.13414        1.13414        1.13414    6[1-(0),6-(1,6),6-(1,6)]
   104         0.3278         0.3278         0.3278    6[1-(0),6-(1,6),6-(6,8)]
   105       8.654701       8.654701       8.654701    6[1-(0),1-(0),6-(8,8),8-(6)]
   106      -0.620817      -0.620817      -0.620817    6[6-(1,1,8),8-(25),8-(25)]
   107       4.951523       4.951523       4.951523    6[1-(0),1-(0),6-(8,8),8-(6)]
   108       4.328153       4.328153       4.328153    6[6-(1,1,8),8-(25),8-(25)]
   109       0.868764       0.868764       0.868764    6[1-(0),6-(1,6),7-(6,25)]
   110       0.925151       0.925151       0.925151    6[1-(0),6-(1,7),6-(6,6)]
   111       1.839675       1.839675       1.839675    6[6-(1,6),6-(1,6),6-(6,6)]
   112       2.744421       2.744421       2.744421    6[1-(0),6-(1,7),6-(6,6)]
   113       2.666829       2.666829       2.666829    6[1-(0),6-(1,6),7-(6,25)]
   114       1.795032       1.795032       1.795032    6[6-(1,6),6-(1,6),6-(6,6)]
   115       0.706214       0.706214       0.706214    6[1-(0),6-(1,7),6-(6,6)]
   116        0.75746        0.75746        0.75746    6[1-(0),6-(1,6),7-(6,25)]
   117       3.065227       3.065227       3.065227    6[1-(0),6-(1,6),7-(6,25)]
   118       2.994841       2.994841       2.994841    6[1-(0),6-(1,7),6-(6,6)]
   119        5.28918        5.28918        5.28918    6[6-(1,6),6-(1,6),8-(6)]
   120       6.193584       6.193584       6.193584    6[1-(0),6-(6,8),6-(6,8)]
   121       8.304425       8.304425       8.304425    6[6-(1,6),6-(1,6),8-(6)]
   122       8.292968       8.292968       8.292968    6[1-(0),6-(1,6),6-(6,8)]
   123        6.06964        6.06964        6.06964    6[1-(0),6-(1,6),6-(1,6)]
   124         5.2633         5.2633         5.2633    6[1-(0),6-(1,6),6-(6,8)]
   125       3.719201       3.719201       3.719201    6[1-(0),1-(0),6-(8,8),8-(6)]
   126       4.314683       4.314683       4.314683    6[6-(1,1,8),8-(25),8-(25)]
   127       0.016023       0.016023       0.016023    6[1-(0),1-(0),6-(8,8),8-(6)]
   128       9.263653       9.263653       9.263653    6[6-(1,1,8),8-(25),8-(25)]
   129       2.780471       2.780471       2.780471    6[1-(0),6-(1,6),7-(6,25)]
   130       2.724084       2.724084       2.724084    6[1-(0),6-(1,7),6-(6,6)]
   131        1.80956        1.80956        1.80956    6[6-(1,6),6-(1,6),6-(6,6)]
   132       0.904814       0.904814       0.904814    6[1-(0),6-(1,7),6-(6,6)]
   133       0.982406       0.982406       0.982406    6[1-(0),6-(1,6),7-(6,25)]
   134       1.854203       1.854203       1.854203    6[6-(1,6),6-(1,6),6-(6,6)]
   135       2.943021       2.943021       2.943021    6[1-(0),6-(1,7),6-(6,6)]
   136       2.891775       2.891775       2.891775    6[1-(0),6-(1,6),7-(6,25)]
   137       0.584008       0.584008       0.584008    6[1-(0),6-(1,6),7-(6,25)]
   138       0.654394       0.654394       0.654394    6[1-(0),6-(1,7),6-(6,6)]
   139       8.231055       8.231055       8.231055    6[6-(1,6),6-(1,6),8-(6)]
   140       7.326651       7.326651       7.326651    6[1-(0),6-(6,8),6-(6,8)]
   141        5.21581        5.21581        5.21581    6[6-(1,6),6-(1,6),8-(6)]
   142       5.227267       5.227267       5.227267    6[1-(0),6-(1,6),6-(6,8)]
   143       7.450595       7.450595       7.450595    6[1-(0),6-(1,6),6-(1,6)]
   144       8.256935       8.256935       8.256935    6[1-(0),6-(1,6),6-(6,8)]
   145      -0.069966      -0.069966      -0.069966    6[1-(0),1-(0),6-(8,8),8-(6)]
   146       9.205552       9.205552       9.205552    6[6-(1,1,8),8-(25),8-(25)]
   147       3.633212       3.633212       3.633212    6[1-(0),1-(0),6-(8,8),8-(6)]
   148       4.256582       4.256582       4.256582    6[6-(1,1,8),8-(25),8-(25)]
   149       6.802736       6.802736       6.802736    7[6-(1,6),6-(1,6),25-(7,8,8,8,8)]
   150       6.673419       6.673419       6.673419    7[6-(1,6),6-(1,6),25-(7,8,8,8,8)]
   151       6.717499       6.717499       6.717499    7[6-(1,6),6-(1,6),25-(7,8,8,8,8)]
   152       6.846816       6.846816       6.846816    7[6-(1,6),6-(1,6),25-(7,8,8,8,8)]
   153       1.781999       1.781999       1.781999    7[6-(1,6),6-(1,6),25-(7,8,8,8,8)]
   154       1.911316       1.911316       1.911316    7[6-(1,6),6-(1,6),25-(7,8,8,8,8)]
   155       1.867236       1.867236       1.867236    7[6-(1,6),6-(1,6),25-(7,8,8,8,8)]
   156       1.737919       1.737919       1.737919    7[6-(1,6),6-(1,6),25-(7,8,8,8,8)]
   157       4.060165       4.060165       4.060165    8[6-(1,1,6),6-(6,6)]
   158        4.99254        4.99254        4.99254    8[6-(6,8),25-(7,7,8,8,8)]
   159       2.988735       2.988735       2.988735    8[6-(6,8),25-(7,7,8,8,8)]
   160      -0.517565      -0.517565      -0.517565    8[6-(1,1,6),6-(6,6)]
   161       0.415761       0.415761       0.415761    8[6-(6,8),25-(7,7,8,8,8)]
   162       8.465197       8.465197       8.465197    8[6-(6,8),25-(7,7,8,8,8)]
   163       -0.41093       -0.41093       -0.41093    8[6-(1,1,6),6-(6,6)]
   164       8.527695       8.527695       8.527695    8[6-(6,8),25-(7,7,8,8,8)]
   165         0.6605         0.6605         0.6605    8[6-(6,8),25-(7,7,8,8,8)]
   166         4.1668         4.1668         4.1668    8[6-(1,1,6),6-(6,6)]
   167       3.233474       3.233474       3.233474    8[6-(6,8),25-(7,7,8,8,8)]
   168       5.055038       5.055038       5.055038    8[6-(6,8),25-(7,7,8,8,8)]
   169        4.52457        4.52457        4.52457    8[6-(1,1,6),6-(6,6)]
   170       3.592195       3.592195       3.592195    8[6-(6,8),25-(7,7,8,8,8)]
   171          5.596          5.596          5.596    8[6-(6,8),25-(7,7,8,8,8)]
   172         9.1023         9.1023         9.1023    8[6-(1,1,6),6-(6,6)]
   173       8.168974       8.168974       8.168974    8[6-(6,8),25-(7,7,8,8,8)]
   174       0.119538       0.119538       0.119538    8[6-(6,8),25-(7,7,8,8,8)]
   175       8.995665       8.995665       8.995665    8[6-(1,1,6),6-(6,6)]
   176        0.05704        0.05704        0.05704    8[6-(6,8),25-(7,7,8,8,8)]
   177       7.924235       7.924235       7.924235    8[6-(6,8),25-(7,7,8,8,8)]
   178       4.417935       4.417935       4.417935    8[6-(1,1,6),6-(6,6)]
   179       5.351261       5.351261       5.351261    8[6-(6,8),25-(7,7,8,8,8)]
   180       3.529697       3.529697       3.529697    8[6-(6,8),25-(7,7,8,8,8)]
