# Supplementary material for: A collection of forcefield precursors for metal–organic frameworks
Source: RSC Adv. 2019 Nov 13;9(63):36492–507. doi: 10.1039/c9ra07327b (PMC9075174; doi:10.1039/c9ra07327b)
Supplement: RA-009-C9RA07327B-s441 [file RA-009-C9RA07327B-s441.txt]

DEXZIR_clean

9.693100    0.000000    0.000000
0.000000    12.645300    0.000000
0.000000    -0.641131    26.403217

     1       1.910316       1.910316       1.910316    63[8-(6),8-(6),8-(6),8-(6),8-(6),8-(6)]
     2       6.756866       6.756866       6.756866    63[8-(6),8-(6),8-(6),8-(6),8-(6),8-(6)]
     3       7.782784       7.782784       7.782784    63[8-(6),8-(6),8-(6),8-(6),8-(6),8-(6)]
     4       2.936234       2.936234       2.936234    63[8-(6),8-(6),8-(6),8-(6),8-(6),8-(6)]
     5        1.67109        1.67109        1.67109    1[6-(6,6)]
     6       4.027483       4.027483       4.027483    1[6-(6,6)]
     7       2.620045       2.620045       2.620045    1[6-(1,6,8)]
     8       3.462375       3.462375       3.462375    1[6-(1,6,8)]
     9       1.539264       1.539264       1.539264    1[6-(1,6,6)]
    10        2.97869        2.97869        2.97869    1[6-(1,6,6)]
    11       0.850085       0.850085       0.850085    1[6-(1,6,6)]
    12       2.315682       2.315682       2.315682    1[6-(1,6,6)]
    13       9.002951       9.002951       9.002951    1[6-(6,6)]
    14       6.516671       6.516671       6.516671    1[6-(6,6)]
    15       8.037519       8.037519       8.037519    1[6-(1,6,8)]
    16       7.208758       7.208758       7.208758    1[6-(1,6,8)]
    17       6.642681       6.642681       6.642681    1[6-(1,6,6)]
    18       8.142204       8.142204       8.142204    1[6-(1,6,6)]
    19       6.030078       6.030078       6.030078    1[6-(1,6,6)]
    20       7.540262       7.540262       7.540262    1[6-(1,6,6)]
    21        6.51764        6.51764        6.51764    1[6-(6,6)]
    22       8.874033       8.874033       8.874033    1[6-(6,6)]
    23       7.466595       7.466595       7.466595    1[6-(1,6,8)]
    24       8.308925       8.308925       8.308925    1[6-(1,6,8)]
    25       6.385814       6.385814       6.385814    1[6-(1,6,6)]
    26        7.82524        7.82524        7.82524    1[6-(1,6,6)]
    27       5.696635       5.696635       5.696635    1[6-(1,6,6)]
    28       7.162232       7.162232       7.162232    1[6-(1,6,6)]
    29       4.156401       4.156401       4.156401    1[6-(6,6)]
    30       1.670121       1.670121       1.670121    1[6-(6,6)]
    31       3.190969       3.190969       3.190969    1[6-(1,6,8)]
    32       2.362208       2.362208       2.362208    1[6-(1,6,8)]
    33       1.796131       1.796131       1.796131    1[6-(1,6,6)]
    34       3.295654       3.295654       3.295654    1[6-(1,6,6)]
    35       1.183528       1.183528       1.183528    1[6-(1,6,6)]
    36       2.693712       2.693712       2.693712    1[6-(1,6,6)]
    37        8.02201        8.02201        8.02201    1[6-(6,6)]
    38       5.665617       5.665617       5.665617    1[6-(6,6)]
    39       7.073055       7.073055       7.073055    1[6-(1,6,8)]
    40       6.230725       6.230725       6.230725    1[6-(1,6,8)]
    41       8.153836       8.153836       8.153836    1[6-(1,6,6)]
    42        6.71441        6.71441        6.71441    1[6-(1,6,6)]
    43       8.843015       8.843015       8.843015    1[6-(1,6,6)]
    44       7.377418       7.377418       7.377418    1[6-(1,6,6)]
    45       0.690149       0.690149       0.690149    1[6-(6,6)]
    46       3.176429       3.176429       3.176429    1[6-(6,6)]
    47       1.655581       1.655581       1.655581    1[6-(1,6,8)]
    48       2.484342       2.484342       2.484342    1[6-(1,6,8)]
    49       3.050419       3.050419       3.050419    1[6-(1,6,6)]
    50       1.550896       1.550896       1.550896    1[6-(1,6,6)]
    51       3.663022       3.663022       3.663022    1[6-(1,6,6)]
    52       2.152838       2.152838       2.152838    1[6-(1,6,6)]
    53        3.17546        3.17546        3.17546    1[6-(6,6)]
    54       0.819067       0.819067       0.819067    1[6-(6,6)]
    55       2.226505       2.226505       2.226505    1[6-(1,6,8)]
    56       1.384175       1.384175       1.384175    1[6-(1,6,8)]
    57       3.307286       3.307286       3.307286    1[6-(1,6,6)]
    58        1.86786        1.86786        1.86786    1[6-(1,6,6)]
    59       3.996465       3.996465       3.996465    1[6-(1,6,6)]
    60       2.530868       2.530868       2.530868    1[6-(1,6,6)]
    61       5.536699       5.536699       5.536699    1[6-(6,6)]
    62       8.022979       8.022979       8.022979    1[6-(6,6)]
    63       6.502131       6.502131       6.502131    1[6-(1,6,8)]
    64       7.330892       7.330892       7.330892    1[6-(1,6,8)]
    65       7.896969       7.896969       7.896969    1[6-(1,6,6)]
    66       6.397446       6.397446       6.397446    1[6-(1,6,6)]
    67       8.509572       8.509572       8.509572    1[6-(1,6,6)]
    68       6.999388       6.999388       6.999388    1[6-(1,6,6)]
    69       3.757046       3.757046       3.757046    6[6-(6,53),6-(6,53),8-(6)]
    70       2.828447       2.828447       2.828447    6[6-(1,6),6-(6,8),53-(0)]
    71       2.320528       2.320528       2.320528    6[1-(0),6-(6,53),6-(6,6)]
    72       2.749932       2.749932       2.749932    6[6-(1,1,6),6-(1,6),6-(1,6)]
    73       3.702764       3.702764       3.702764    6[1-(0),6-(6,53),6-(6,6)]
    74       4.184511       4.184511       4.184511    6[6-(1,6),6-(6,8),53-(0)]
    75       3.535074       3.535074       3.535074    6[1-(0),1-(0),6-(8,8),8-(6)]
    76       4.234915       4.234915       4.234915    6[6-(1,1,8),8-(63),8-(63)]
    77       2.237167       2.237167       2.237167    6[1-(0),1-(0),6-(1,1,6),6-(6,6)]
    78       1.652674       1.652674       1.652674    6[1-(0),1-(0),6-(1,1,6),6-(8,8)]
    79       1.268827       1.268827       1.268827    6[6-(1,1,6),8-(0),8-(63)]
    80       8.438813       8.438813       8.438813    6[6-(6,53),6-(6,53),8-(6)]
    81       8.967087       8.967087       8.967087    6[6-(1,6),6-(6,8),53-(0)]
    82       8.620074       8.620074       8.620074    6[1-(0),6-(6,53),6-(6,6)]
    83         7.7128         7.7128         7.7128    6[6-(1,1,6),6-(1,6),6-(1,6)]
    84       7.157385       7.157385       7.157385    6[1-(0),6-(6,53),6-(6,6)]
    85       7.530569       7.530569       7.530569    6[6-(1,6),6-(6,8),53-(0)]
    86        8.11991        8.11991        8.11991    6[1-(0),1-(0),6-(8,8),8-(6)]
    87       8.813936       8.813936       8.813936    6[6-(1,1,8),8-(63),8-(63)]
    88        7.34737        7.34737        7.34737    6[1-(0),1-(0),6-(1,1,6),6-(6,6)]
    89       6.865623       6.865623       6.865623    6[1-(0),1-(0),6-(1,1,6),6-(8,8)]
    90       6.604878       6.604878       6.604878    6[6-(1,1,6),8-(0),8-(63)]
    91       8.603596       8.603596       8.603596    6[6-(6,53),6-(6,53),8-(6)]
    92       7.674997       7.674997       7.674997    6[6-(1,6),6-(6,8),53-(0)]
    93       7.167078       7.167078       7.167078    6[1-(0),6-(6,53),6-(6,6)]
    94       7.596482       7.596482       7.596482    6[6-(1,1,6),6-(1,6),6-(1,6)]
    95       8.549314       8.549314       8.549314    6[1-(0),6-(6,53),6-(6,6)]
    96       9.031061       9.031061       9.031061    6[6-(1,6),6-(6,8),53-(0)]
    97       8.381624       8.381624       8.381624    6[1-(0),1-(0),6-(8,8),8-(6)]
    98       9.081465       9.081465       9.081465    6[6-(1,1,8),8-(63),8-(63)]
    99       7.083717       7.083717       7.083717    6[1-(0),1-(0),6-(1,1,6),6-(6,6)]
   100       6.499224       6.499224       6.499224    6[1-(0),1-(0),6-(1,1,6),6-(8,8)]
   101       6.115377       6.115377       6.115377    6[6-(1,1,6),8-(0),8-(63)]
   102       3.592263       3.592263       3.592263    6[6-(6,53),6-(6,53),8-(6)]
   103       4.120537       4.120537       4.120537    6[6-(1,6),6-(6,8),53-(0)]
   104       3.773524       3.773524       3.773524    6[1-(0),6-(6,53),6-(6,6)]
   105        2.86625        2.86625        2.86625    6[6-(1,1,6),6-(1,6),6-(1,6)]
   106       2.310835       2.310835       2.310835    6[1-(0),6-(6,53),6-(6,6)]
   107       2.684019       2.684019       2.684019    6[6-(1,6),6-(6,8),53-(0)]
   108        3.27336        3.27336        3.27336    6[1-(0),1-(0),6-(8,8),8-(6)]
   109       3.967386       3.967386       3.967386    6[6-(1,1,8),8-(63),8-(63)]
   110        2.50082        2.50082        2.50082    6[1-(0),1-(0),6-(1,1,6),6-(6,6)]
   111       2.019073       2.019073       2.019073    6[1-(0),1-(0),6-(1,1,6),6-(8,8)]
   112       1.758328       1.758328       1.758328    6[6-(1,1,6),8-(0),8-(63)]
   113       5.936054       5.936054       5.936054    6[6-(6,53),6-(6,53),8-(6)]
   114       6.864653       6.864653       6.864653    6[6-(1,6),6-(6,8),53-(0)]
   115       7.372572       7.372572       7.372572    6[1-(0),6-(6,53),6-(6,6)]
   116       6.943168       6.943168       6.943168    6[6-(1,1,6),6-(1,6),6-(1,6)]
   117       5.990336       5.990336       5.990336    6[1-(0),6-(6,53),6-(6,6)]
   118       5.508589       5.508589       5.508589    6[6-(1,6),6-(6,8),53-(0)]
   119       6.158026       6.158026       6.158026    6[1-(0),1-(0),6-(8,8),8-(6)]
   120       5.458185       5.458185       5.458185    6[6-(1,1,8),8-(63),8-(63)]
   121       7.455933       7.455933       7.455933    6[1-(0),1-(0),6-(1,1,6),6-(6,6)]
   122       8.040426       8.040426       8.040426    6[1-(0),1-(0),6-(1,1,6),6-(8,8)]
   123       8.424273       8.424273       8.424273    6[6-(1,1,6),8-(0),8-(63)]
   124       1.254287       1.254287       1.254287    6[6-(6,53),6-(6,53),8-(6)]
   125       0.726013       0.726013       0.726013    6[6-(1,6),6-(6,8),53-(0)]
   126       1.073026       1.073026       1.073026    6[1-(0),6-(6,53),6-(6,6)]
   127         1.9803         1.9803         1.9803    6[6-(1,1,6),6-(1,6),6-(1,6)]
   128       2.535715       2.535715       2.535715    6[1-(0),6-(6,53),6-(6,6)]
   129       2.162531       2.162531       2.162531    6[6-(1,6),6-(6,8),53-(0)]
   130        1.57319        1.57319        1.57319    6[1-(0),1-(0),6-(8,8),8-(6)]
   131       0.879164       0.879164       0.879164    6[6-(1,1,8),8-(63),8-(63)]
   132        2.34573        2.34573        2.34573    6[1-(0),1-(0),6-(1,1,6),6-(6,6)]
   133       2.827477       2.827477       2.827477    6[1-(0),1-(0),6-(1,1,6),6-(8,8)]
   134       3.088222       3.088222       3.088222    6[6-(1,1,6),8-(0),8-(63)]
   135       1.089504       1.089504       1.089504    6[6-(6,53),6-(6,53),8-(6)]
   136       2.018103       2.018103       2.018103    6[6-(1,6),6-(6,8),53-(0)]
   137       2.526022       2.526022       2.526022    6[1-(0),6-(6,53),6-(6,6)]
   138       2.096618       2.096618       2.096618    6[6-(1,1,6),6-(1,6),6-(1,6)]
   139       1.143786       1.143786       1.143786    6[1-(0),6-(6,53),6-(6,6)]
   140       0.662039       0.662039       0.662039    6[6-(1,6),6-(6,8),53-(0)]
   141       1.311476       1.311476       1.311476    6[1-(0),1-(0),6-(8,8),8-(6)]
   142       0.611635       0.611635       0.611635    6[6-(1,1,8),8-(63),8-(63)]
   143       2.609383       2.609383       2.609383    6[1-(0),1-(0),6-(1,1,6),6-(6,6)]
   144       3.193876       3.193876       3.193876    6[1-(0),1-(0),6-(1,1,6),6-(8,8)]
   145       3.577723       3.577723       3.577723    6[6-(1,1,6),8-(0),8-(63)]
   146       6.100837       6.100837       6.100837    6[6-(6,53),6-(6,53),8-(6)]
   147       5.572563       5.572563       5.572563    6[6-(1,6),6-(6,8),53-(0)]
   148       5.919576       5.919576       5.919576    6[1-(0),6-(6,53),6-(6,6)]
   149        6.82685        6.82685        6.82685    6[6-(1,1,6),6-(1,6),6-(1,6)]
   150       7.382265       7.382265       7.382265    6[1-(0),6-(6,53),6-(6,6)]
   151       7.009081       7.009081       7.009081    6[6-(1,6),6-(6,8),53-(0)]
   152        6.41974        6.41974        6.41974    6[1-(0),1-(0),6-(8,8),8-(6)]
   153       5.725714       5.725714       5.725714    6[6-(1,1,8),8-(63),8-(63)]
   154        7.19228        7.19228        7.19228    6[1-(0),1-(0),6-(1,1,6),6-(6,6)]
   155       7.674027       7.674027       7.674027    6[1-(0),1-(0),6-(1,1,6),6-(8,8)]
   156       7.934772       7.934772       7.934772    6[6-(1,1,6),8-(0),8-(63)]
   157       5.589138       5.589138       5.589138    53[6-(6,6)]
   158       2.285924       2.285924       2.285924    53[6-(6,6)]
   159       0.604946       0.604946       0.604946    53[6-(6,6)]
   160       6.749015       6.749015       6.749015    53[6-(6,6)]
   161       0.742588       0.742588       0.742588    53[6-(6,6)]
   162       7.132474       7.132474       7.132474    53[6-(6,6)]
   163       5.451496       5.451496       5.451496    53[6-(6,6)]
   164       1.902465       1.902465       1.902465    53[6-(6,6)]
   165       4.103962       4.103962       4.103962    53[6-(6,6)]
   166       7.407176       7.407176       7.407176    53[6-(6,6)]
   167       9.088154       9.088154       9.088154    53[6-(6,6)]
   168       2.944085       2.944085       2.944085    53[6-(6,6)]
   169       8.950512       8.950512       8.950512    53[6-(6,6)]
   170       2.560626       2.560626       2.560626    53[6-(6,6)]
   171       4.241604       4.241604       4.241604    53[6-(6,6)]
   172       7.790635       7.790635       7.790635    53[6-(6,6)]
   173        4.27078        4.27078        4.27078    8[6-(1,1,6),6-(6,6)]
   174        3.65236        3.65236        3.65236    8[6-(6,8),63-(8,8,8,8,8)]
   175        5.29631        5.29631        5.29631    8[6-(6,8),63-(8,8,8,8,8)]
   176       1.474321       1.474321       1.474321    8[6-(6,8),63-(8,8,8,8,8)]
   177       0.741522       0.741522       0.741522    8[6-(6,8)]
   178        8.87888        8.87888        8.87888    8[6-(1,1,6),6-(6,6)]
   179       0.185138       0.185138       0.185138    8[6-(6,8),63-(8,8,8,8,8)]
   180       8.238166       8.238166       8.238166    8[6-(6,8),63-(8,8,8,8,8)]
   181       7.466595       7.466595       7.466595    8[6-(6,8),63-(8,8,8,8,8)]
   182       5.495988       5.495988       5.495988    8[6-(6,8)]
   183        9.11733        9.11733        9.11733    8[6-(1,1,6),6-(6,6)]
   184        8.49891        8.49891        8.49891    8[6-(6,8),63-(8,8,8,8,8)]
   185        0.44976        0.44976        0.44976    8[6-(6,8),63-(8,8,8,8,8)]
   186       6.320871       6.320871       6.320871    8[6-(6,8),63-(8,8,8,8,8)]
   187       5.588072       5.588072       5.588072    8[6-(6,8)]
   188        4.03233        4.03233        4.03233    8[6-(1,1,6),6-(6,6)]
   189       5.031688       5.031688       5.031688    8[6-(6,8),63-(8,8,8,8,8)]
   190       3.391616       3.391616       3.391616    8[6-(6,8),63-(8,8,8,8,8)]
   191       2.620045       2.620045       2.620045    8[6-(6,8),63-(8,8,8,8,8)]
   192       0.649438       0.649438       0.649438    8[6-(6,8)]
   193        5.42232        5.42232        5.42232    8[6-(1,1,6),6-(6,6)]
   194        6.04074        6.04074        6.04074    8[6-(6,8),63-(8,8,8,8,8)]
   195        4.39679        4.39679        4.39679    8[6-(6,8),63-(8,8,8,8,8)]
   196       8.218779       8.218779       8.218779    8[6-(6,8),63-(8,8,8,8,8)]
   197       8.951578       8.951578       8.951578    8[6-(6,8)]
   198        0.81422        0.81422        0.81422    8[6-(1,1,6),6-(6,6)]
   199       9.507962       9.507962       9.507962    8[6-(6,8),63-(8,8,8,8,8)]
   200       1.454934       1.454934       1.454934    8[6-(6,8),63-(8,8,8,8,8)]
   201       2.226505       2.226505       2.226505    8[6-(6,8),63-(8,8,8,8,8)]
   202       4.197112       4.197112       4.197112    8[6-(6,8)]
   203        0.57577        0.57577        0.57577    8[6-(1,1,6),6-(6,6)]
   204        1.19419        1.19419        1.19419    8[6-(6,8),63-(8,8,8,8,8)]
   205        9.24334        9.24334        9.24334    8[6-(6,8),63-(8,8,8,8,8)]
   206       3.372229       3.372229       3.372229    8[6-(6,8),63-(8,8,8,8,8)]
   207       4.105028       4.105028       4.105028    8[6-(6,8)]
   208        5.66077        5.66077        5.66077    8[6-(1,1,6),6-(6,6)]
   209       4.661412       4.661412       4.661412    8[6-(6,8),63-(8,8,8,8,8)]
   210       6.301484       6.301484       6.301484    8[6-(6,8),63-(8,8,8,8,8)]
   211       7.073055       7.073055       7.073055    8[6-(6,8),63-(8,8,8,8,8)]
   212       9.043662       9.043662       9.043662    8[6-(6,8)]
