# Supplementary material for: A collection of forcefield precursors for metal–organic frameworks
Source: RSC Adv. 2019 Nov 13;9(63):36492–507. doi: 10.1039/c9ra07327b (PMC9075174; doi:10.1039/c9ra07327b)
Supplement: RA-009-C9RA07327B-s442 [file RA-009-C9RA07327B-s442.txt]

DEYCAN_clean

7.473000    0.000000    0.000000
-2.490984    16.628255    0.000000
2.490984    8.314124    14.400494

     1       6.959947       6.959947       6.959947    25[7-(6,6),7-(6,7),8-(6),8-(6),8-(6),8-(6)]
     2       4.468959       4.468959       4.468959    25[7-(6,6),7-(6,7),8-(6),8-(6),8-(6),8-(6)]
     3       1.977955       1.977955       1.977955    25[7-(6,6),7-(6,7),8-(6),8-(6),8-(6),8-(6)]
     4       0.513053       0.513053       0.513053    25[7-(6,6),7-(6,7),8-(6),8-(6),8-(6),8-(6)]
     5       3.004041       3.004041       3.004041    25[7-(6,6),7-(6,7),8-(6),8-(6),8-(6),8-(6)]
     6       5.495045       5.495045       5.495045    25[7-(6,6),7-(6,7),8-(6),8-(6),8-(6),8-(6)]
     7       3.863287       3.863287       3.863287    1[7-(6,7)]
     8       0.414502       0.414502       0.414502    1[7-(1,6)]
     9      -0.262549      -0.262549      -0.262549    1[7-(1,6)]
    10       2.968773       2.968773       2.968773    1[6-(7,7)]
    11       4.491767       4.491767       4.491767    1[6-(6,6)]
    12       5.162099       5.162099       5.162099    1[6-(6,6)]
    13      -0.154191      -0.154191      -0.154191    1[6-(6,6)]
    14       1.320229       1.320229       1.320229    1[6-(6,6)]
    15       1.372297       1.372297       1.372297    1[7-(6,7)]
    16       5.396505       5.396505       5.396505    1[7-(1,6)]
    17       4.719451       4.719451       4.719451    1[7-(1,6)]
    18       0.477778       0.477778       0.477778    1[6-(7,7)]
    19       2.000782       2.000782       2.000782    1[6-(6,6)]
    20        2.67111        2.67111        2.67111    1[6-(6,6)]
    21       4.827817       4.827817       4.827817    1[6-(6,6)]
    22      -1.170762      -1.170762      -1.170762    1[6-(6,6)]
    23       6.354291       6.354291       6.354291    1[7-(6,7)]
    24         2.9055         2.9055         2.9055    1[7-(1,6)]
    25       2.228444       2.228444       2.228444    1[7-(1,6)]
    26        5.45977        5.45977        5.45977    1[6-(7,7)]
    27       6.982764       6.982764       6.982764    1[6-(6,6)]
    28       7.653088       7.653088       7.653088    1[6-(6,6)]
    29       2.336796       2.336796       2.336796    1[6-(6,6)]
    30       3.811222       3.811222       3.811222    1[6-(6,6)]
    31       3.609713       3.609713       3.609713    1[7-(6,7)]
    32       7.058498       7.058498       7.058498    1[7-(1,6)]
    33       7.735549       7.735549       7.735549    1[7-(1,6)]
    34       4.504227       4.504227       4.504227    1[6-(7,7)]
    35       2.981233       2.981233       2.981233    1[6-(6,6)]
    36       2.310901       2.310901       2.310901    1[6-(6,6)]
    37       7.627191       7.627191       7.627191    1[6-(6,6)]
    38       6.152771       6.152771       6.152771    1[6-(6,6)]
    39       6.100703       6.100703       6.100703    1[7-(6,7)]
    40       2.076495       2.076495       2.076495    1[7-(1,6)]
    41       2.753549       2.753549       2.753549    1[7-(1,6)]
    42       6.995222       6.995222       6.995222    1[6-(7,7)]
    43       5.472218       5.472218       5.472218    1[6-(6,6)]
    44        4.80189        4.80189        4.80189    1[6-(6,6)]
    45       2.645183       2.645183       2.645183    1[6-(6,6)]
    46       8.643762       8.643762       8.643762    1[6-(6,6)]
    47       1.118709       1.118709       1.118709    1[7-(6,7)]
    48         4.5675         4.5675         4.5675    1[7-(1,6)]
    49       5.244556       5.244556       5.244556    1[7-(1,6)]
    50        2.01323        2.01323        2.01323    1[6-(7,7)]
    51       0.490236       0.490236       0.490236    1[6-(6,6)]
    52      -0.180088      -0.180088      -0.180088    1[6-(6,6)]
    53       5.136204       5.136204       5.136204    1[6-(6,6)]
    54       3.661778       3.661778       3.661778    1[6-(6,6)]
    55       5.930323       5.930323       5.930323    6[7-(1,1),7-(6,25),7-(7,25)]
    56       3.874501       3.874501       3.874501    6[1-(0),7-(1,7),7-(6,25)]
    57       7.523564       7.523564       7.523564    6[6-(1,6),6-(6,6),6-(8,8)]
    58       6.241943       6.241943       6.241943    6[6-(1,6),6-(6,6),6-(8,8)]
    59       5.368351       5.368351       5.368351    6[1-(0),6-(1,6),6-(6,6)]
    60       5.767411       5.767411       5.767411    6[1-(0),6-(1,6),6-(1,6)]
    61       7.039317       7.039317       7.039317    6[1-(0),6-(1,6),6-(1,6)]
    62       0.443646       0.443646       0.443646    6[1-(0),6-(1,6),6-(6,6)]
    63       1.054186       1.054186       1.054186    6[6-(6,6),8-(25),8-(25)]
    64       3.259233       3.259233       3.259233    6[6-(6,6),8-(25),8-(25)]
    65       3.439327       3.439327       3.439327    6[7-(1,1),7-(6,25),7-(7,25)]
    66       1.383506       1.383506       1.383506    6[1-(0),7-(1,7),7-(6,25)]
    67       5.032576       5.032576       5.032576    6[6-(1,6),6-(6,6),6-(8,8)]
    68       3.750958       3.750958       3.750958    6[6-(1,6),6-(6,6),6-(8,8)]
    69       2.877365       2.877365       2.877365    6[1-(0),6-(1,6),6-(6,6)]
    70       3.276423       3.276423       3.276423    6[1-(0),6-(1,6),6-(1,6)]
    71       4.548327       4.548327       4.548327    6[1-(0),6-(1,6),6-(1,6)]
    72       5.425656       5.425656       5.425656    6[1-(0),6-(1,6),6-(6,6)]
    73         6.0362         6.0362         6.0362    6[6-(6,6),8-(25),8-(25)]
    74       5.750219       5.750219       5.750219    6[6-(6,6),8-(25),8-(25)]
    75       0.948321       0.948321       0.948321    6[7-(1,1),7-(6,25),7-(7,25)]
    76       6.365498       6.365498       6.365498    6[1-(0),7-(1,7),7-(6,25)]
    77       2.541562       2.541562       2.541562    6[6-(1,6),6-(6,6),6-(8,8)]
    78       1.259942       1.259942       1.259942    6[6-(1,6),6-(6,6),6-(8,8)]
    79       7.859347       7.859347       7.859347    6[1-(0),6-(1,6),6-(6,6)]
    80       8.258403       8.258403       8.258403    6[1-(0),6-(1,6),6-(1,6)]
    81       2.057307       2.057307       2.057307    6[1-(0),6-(1,6),6-(1,6)]
    82       2.934639       2.934639       2.934639    6[1-(0),6-(1,6),6-(6,6)]
    83       3.545188       3.545188       3.545188    6[6-(6,6),8-(25),8-(25)]
    84       0.768221       0.768221       0.768221    6[6-(6,6),8-(25),8-(25)]
    85       1.542677       1.542677       1.542677    6[7-(1,1),7-(6,25),7-(7,25)]
    86       3.598499       3.598499       3.598499    6[1-(0),7-(1,7),7-(6,25)]
    87      -0.050564      -0.050564      -0.050564    6[6-(1,6),6-(6,6),6-(8,8)]
    88       1.231057       1.231057       1.231057    6[6-(1,6),6-(6,6),6-(8,8)]
    89       2.104649       2.104649       2.104649    6[1-(0),6-(1,6),6-(6,6)]
    90       1.705589       1.705589       1.705589    6[1-(0),6-(1,6),6-(1,6)]
    91       0.433683       0.433683       0.433683    6[1-(0),6-(1,6),6-(1,6)]
    92       7.029354       7.029354       7.029354    6[1-(0),6-(1,6),6-(6,6)]
    93       6.418814       6.418814       6.418814    6[6-(6,6),8-(25),8-(25)]
    94       4.213767       4.213767       4.213767    6[6-(6,6),8-(25),8-(25)]
    95       4.033673       4.033673       4.033673    6[7-(1,1),7-(6,25),7-(7,25)]
    96       6.089494       6.089494       6.089494    6[1-(0),7-(1,7),7-(6,25)]
    97       2.440424       2.440424       2.440424    6[6-(1,6),6-(6,6),6-(8,8)]
    98       3.722042       3.722042       3.722042    6[6-(1,6),6-(6,6),6-(8,8)]
    99       4.595635       4.595635       4.595635    6[1-(0),6-(1,6),6-(6,6)]
   100       4.196577       4.196577       4.196577    6[1-(0),6-(1,6),6-(1,6)]
   101       2.924673       2.924673       2.924673    6[1-(0),6-(1,6),6-(1,6)]
   102       2.047344       2.047344       2.047344    6[1-(0),6-(1,6),6-(6,6)]
   103         1.4368         1.4368         1.4368    6[6-(6,6),8-(25),8-(25)]
   104       1.722781       1.722781       1.722781    6[6-(6,6),8-(25),8-(25)]
   105       6.524679       6.524679       6.524679    6[7-(1,1),7-(6,25),7-(7,25)]
   106       1.107502       1.107502       1.107502    6[1-(0),7-(1,7),7-(6,25)]
   107       4.931438       4.931438       4.931438    6[6-(1,6),6-(6,6),6-(8,8)]
   108       6.213058       6.213058       6.213058    6[6-(1,6),6-(6,6),6-(8,8)]
   109      -0.386347      -0.386347      -0.386347    6[1-(0),6-(1,6),6-(6,6)]
   110      -0.785403      -0.785403      -0.785403    6[1-(0),6-(1,6),6-(1,6)]
   111       5.415693       5.415693       5.415693    6[1-(0),6-(1,6),6-(1,6)]
   112       4.538361       4.538361       4.538361    6[1-(0),6-(1,6),6-(6,6)]
   113       3.927812       3.927812       3.927812    6[6-(6,6),8-(25),8-(25)]
   114       6.704779       6.704779       6.704779    6[6-(6,6),8-(25),8-(25)]
   115       4.339319       4.339319       4.339319    7[1-(0),6-(1,7),7-(6,25)]
   116       5.672502       5.672502       5.672502    7[6-(7,7),7-(1,6),25-(7,8,8,8,8)]
   117       4.845992       4.845992       4.845992    7[6-(1,7),6-(7,7),25-(7,8,8,8,8)]
   118       7.119279       7.119279       7.119279    7[1-(0),1-(0),6-(7,7)]
   119       1.848327       1.848327       1.848327    7[1-(0),6-(1,7),7-(6,25)]
   120        3.18151        3.18151        3.18151    7[6-(7,7),7-(1,6),25-(7,8,8,8,8)]
   121       2.354995       2.354995       2.354995    7[6-(1,7),6-(7,7),25-(7,8,8,8,8)]
   122        4.62828        4.62828        4.62828    7[1-(0),1-(0),6-(7,7)]
   123        6.83032        6.83032        6.83032    7[1-(0),6-(1,7),7-(6,25)]
   124       0.690504       0.690504       0.690504    7[6-(7,7),7-(1,6),25-(7,8,8,8,8)]
   125       7.336987       7.336987       7.336987    7[6-(1,7),6-(7,7),25-(7,8,8,8,8)]
   126       2.137275       2.137275       2.137275    7[1-(0),1-(0),6-(7,7)]
   127       3.133681       3.133681       3.133681    7[1-(0),6-(1,7),7-(6,25)]
   128       1.800498       1.800498       1.800498    7[6-(7,7),7-(1,6),25-(7,8,8,8,8)]
   129       2.627008       2.627008       2.627008    7[6-(1,7),6-(7,7),25-(7,8,8,8,8)]
   130       0.353721       0.353721       0.353721    7[1-(0),1-(0),6-(7,7)]
   131       5.624673       5.624673       5.624673    7[1-(0),6-(1,7),7-(6,25)]
   132        4.29149        4.29149        4.29149    7[6-(7,7),7-(1,6),25-(7,8,8,8,8)]
   133       5.118005       5.118005       5.118005    7[6-(1,7),6-(7,7),25-(7,8,8,8,8)]
   134        2.84472        2.84472        2.84472    7[1-(0),1-(0),6-(7,7)]
   135        0.64268        0.64268        0.64268    7[1-(0),6-(1,7),7-(6,25)]
   136       6.782496       6.782496       6.782496    7[6-(7,7),7-(1,6),25-(7,8,8,8,8)]
   137       0.136013       0.136013       0.136013    7[6-(1,7),6-(7,7),25-(7,8,8,8,8)]
   138       5.335725       5.335725       5.335725    7[1-(0),1-(0),6-(7,7)]
   139        1.08931        1.08931        1.08931    8[6-(6,8),25-(7,7,8,8,8)]
   140      -0.672311      -0.672311      -0.672311    8[6-(6,8),25-(7,7,8,8,8)]
   141       3.918351       3.918351       3.918351    8[6-(6,8),25-(7,7,8,8,8)]
   142       2.233937       2.233937       2.233937    8[6-(6,8),25-(7,7,8,8,8)]
   143        6.07132        6.07132        6.07132    8[6-(6,8),25-(7,7,8,8,8)]
   144       1.818673       1.818673       1.818673    8[6-(6,8),25-(7,7,8,8,8)]
   145       6.409336       6.409336       6.409336    8[6-(6,8),25-(7,7,8,8,8)]
   146       4.724924       4.724924       4.724924    8[6-(6,8),25-(7,7,8,8,8)]
   147       3.580313       3.580313       3.580313    8[6-(6,8),25-(7,7,8,8,8)]
   148       4.309675       4.309675       4.309675    8[6-(6,8),25-(7,7,8,8,8)]
   149       1.427342       1.427342       1.427342    8[6-(6,8),25-(7,7,8,8,8)]
   150       7.215925       7.215925       7.215925    8[6-(6,8),25-(7,7,8,8,8)]
   151        6.38369        6.38369        6.38369    8[6-(6,8),25-(7,7,8,8,8)]
   152       8.145311       8.145311       8.145311    8[6-(6,8),25-(7,7,8,8,8)]
   153       3.554649       3.554649       3.554649    8[6-(6,8),25-(7,7,8,8,8)]
   154       5.239063       5.239063       5.239063    8[6-(6,8),25-(7,7,8,8,8)]
   155        1.40168        1.40168        1.40168    8[6-(6,8),25-(7,7,8,8,8)]
   156       5.654327       5.654327       5.654327    8[6-(6,8),25-(7,7,8,8,8)]
   157       1.063664       1.063664       1.063664    8[6-(6,8),25-(7,7,8,8,8)]
   158       2.748076       2.748076       2.748076    8[6-(6,8),25-(7,7,8,8,8)]
   159       3.892687       3.892687       3.892687    8[6-(6,8),25-(7,7,8,8,8)]
   160       3.163325       3.163325       3.163325    8[6-(6,8),25-(7,7,8,8,8)]
   161       6.045658       6.045658       6.045658    8[6-(6,8),25-(7,7,8,8,8)]
   162       0.257075       0.257075       0.257075    8[6-(6,8),25-(7,7,8,8,8)]
