# Supplementary material for: A collection of forcefield precursors for metal–organic frameworks
Source: RSC Adv. 2019 Nov 13;9(63):36492–507. doi: 10.1039/c9ra07327b (PMC9075174; doi:10.1039/c9ra07327b)
Supplement: RA-009-C9RA07327B-s443 [file RA-009-C9RA07327B-s443.txt]

DEYDOA_clean

7.199000    0.000000    0.000000
0.000000    7.569000    0.000000
-1.705952    0.000000    9.387247

     1            0.0            0.0            0.0    48[7-(1,1,6),7-(1,1,6),7-(6),7-(6),7-(6),7-(6)]
     2         3.5995         3.5995         3.5995    28[6-(7),6-(7),6-(7),6-(7)]
     3      -0.426266      -0.426266      -0.426266    1[7-(1,6,48)]
     4       4.479279       4.479279       4.479279    1[6-(1,6,7)]
     5       4.912486       4.912486       4.912486    1[6-(1,6,6)]
     6       2.571853       2.571853       2.571853    1[6-(1,6,6)]
     7       5.919314       5.919314       5.919314    1[7-(1,6,48)]
     8       1.013769       1.013769       1.013769    1[6-(1,6,7)]
     9       0.580562       0.580562       0.580562    1[6-(1,6,6)]
    10       2.921195       2.921195       2.921195    1[6-(1,6,6)]
    11       5.919314       5.919314       5.919314    1[7-(1,6,48)]
    12       1.013769       1.013769       1.013769    1[6-(1,6,7)]
    13       0.580562       0.580562       0.580562    1[6-(1,6,6)]
    14       2.921195       2.921195       2.921195    1[6-(1,6,6)]
    15      -0.426266      -0.426266      -0.426266    1[7-(1,6,48)]
    16       4.479279       4.479279       4.479279    1[6-(1,6,7)]
    17       4.912486       4.912486       4.912486    1[6-(1,6,6)]
    18       2.571853       2.571853       2.571853    1[6-(1,6,6)]
    19       3.152692       3.152692       3.152692    6[7-(48),28-(6,6,6)]
    20       2.340356       2.340356       2.340356    6[7-(48),28-(6,6,6)]
    21       2.340356       2.340356       2.340356    6[7-(48),28-(6,6,6)]
    22       3.152692       3.152692       3.152692    6[7-(48),28-(6,6,6)]
    23       4.900448       4.900448       4.900448    6[1-(0),1-(0),6-(1,1,6),7-(1,1,48)]
    24       4.499377       4.499377       4.499377    6[1-(0),1-(0),6-(1,1,6),6-(1,1,7)]
    25       2.976621       2.976621       2.976621    6[1-(0),1-(0),6-(1,1,6),6-(1,1,6)]
    26         0.5926         0.5926         0.5926    6[1-(0),1-(0),6-(1,1,6),7-(1,1,48)]
    27       0.993671       0.993671       0.993671    6[1-(0),1-(0),6-(1,1,6),6-(1,1,7)]
    28       2.516427       2.516427       2.516427    6[1-(0),1-(0),6-(1,1,6),6-(1,1,6)]
    29       3.936418       3.936418       3.936418    7[6-(28),48-(7,7,7,7,7)]
    30        1.55663        1.55663        1.55663    7[6-(28),48-(7,7,7,7,7)]
    31        1.55663        1.55663        1.55663    7[6-(28),48-(7,7,7,7,7)]
    32       3.936418       3.936418       3.936418    7[6-(28),48-(7,7,7,7,7)]
    33       6.377646       6.377646       6.377646    7[1-(0),1-(0),6-(1,1,6),48-(7,7,7,7,7)]
    34      -0.884598      -0.884598      -0.884598    7[1-(0),1-(0),6-(1,1,6),48-(7,7,7,7,7)]
