# Supplementary material for: A collection of forcefield precursors for metal–organic frameworks
Source: RSC Adv. 2019 Nov 13;9(63):36492–507. doi: 10.1039/c9ra07327b (PMC9075174; doi:10.1039/c9ra07327b)
Supplement: RA-009-C9RA07327B-s444 [file RA-009-C9RA07327B-s444.txt]

DEYJIC_clean

7.708600    0.000000    0.000000
-1.850054    11.249589    0.000000
-3.634460    -2.121451    12.826268

     1       1.811757       1.811757       1.811757    23[8-(23),8-(23),8-(28),8-(28)]
     2       2.220219       2.220219       2.220219    23[8-(23),8-(23),8-(28)]
     3       0.412329       0.412329       0.412329    23[8-(23),8-(23),8-(28),8-(28)]
     4       0.003867       0.003867       0.003867    23[8-(23),8-(23),8-(28)]
     5       2.929273       2.929273       2.929273    28[7-(6,6),7-(6,6),8-(23),8-(23),8-(23),8-(23)]
     6            0.0            0.0            0.0    28[7-(6,6),7-(6,6),8-(23),8-(23)]
     7      -3.890598      -3.890598      -3.890598    1[6-(6,7)]
     8      -3.266516      -3.266516      -3.266516    1[6-(6,6)]
     9       3.964559       3.964559       3.964559    1[6-(6,6)]
    10       3.351169       3.351169       3.351169    1[6-(6,7)]
    11       5.315219       5.315219       5.315219    1[6-(6,6)]
    12       3.019707       3.019707       3.019707    1[6-(6,7)]
    13        3.73507        3.73507        3.73507    1[6-(6,6)]
    14       5.456213       5.456213       5.456213    1[6-(6,6)]
    15        4.62808        4.62808        4.62808    1[6-(6,7)]
    16      -1.940401      -1.940401      -1.940401    1[6-(6,6)]
    17       6.114684       6.114684       6.114684    1[6-(6,7)]
    18       5.490602       5.490602       5.490602    1[6-(6,6)]
    19      -1.740473      -1.740473      -1.740473    1[6-(6,6)]
    20      -1.127083      -1.127083      -1.127083    1[6-(6,7)]
    21      -3.091133      -3.091133      -3.091133    1[6-(6,6)]
    22      -0.795621      -0.795621      -0.795621    1[6-(6,7)]
    23      -1.510984      -1.510984      -1.510984    1[6-(6,6)]
    24      -3.232127      -3.232127      -3.232127    1[6-(6,6)]
    25      -2.403994      -2.403994      -2.403994    1[6-(6,7)]
    26       4.164487       4.164487       4.164487    1[6-(6,6)]
    27      -4.239807      -4.239807      -4.239807    6[1-(0),6-(1,6),7-(6,28)]
    28      -3.854466      -3.854466      -3.854466    6[1-(0),6-(1,7),6-(6,6)]
    29       5.198795       5.198795       5.198795    6[6-(1,6),6-(1,6),6-(1,6)]
    30        4.31526        4.31526        4.31526    6[1-(0),6-(1,7),6-(6,6)]
    31       3.962873       3.962873       3.962873    6[1-(0),6-(1,6),7-(6,28)]
    32       5.563296       5.563296       5.563296    6[1-(0),6-(1,6),6-(6,6)]
    33       3.492263       3.492263       3.492263    6[1-(0),6-(1,6),7-(6,28)]
    34       3.929511       3.929511       3.929511    6[1-(0),6-(1,7),6-(6,6)]
    35       4.664559       4.664559       4.664559    6[6-(1,6),6-(1,6),6-(1,6)]
    36       4.940769       4.940769       4.940769    6[1-(0),6-(1,7),6-(6,6)]
    37       4.447091       4.447091       4.447091    6[1-(0),6-(1,6),7-(6,28)]
    38       5.149874       5.149874       5.149874    6[1-(0),6-(1,6),6-(6,6)]
    39       6.463893       6.463893       6.463893    6[1-(0),6-(1,6),7-(6,28)]
    40       6.078552       6.078552       6.078552    6[1-(0),6-(1,7),6-(6,6)]
    41      -2.974709      -2.974709      -2.974709    6[6-(1,6),6-(1,6),6-(1,6)]
    42      -2.091174      -2.091174      -2.091174    6[1-(0),6-(1,7),6-(6,6)]
    43      -1.738787      -1.738787      -1.738787    6[1-(0),6-(1,6),7-(6,28)]
    44       -3.33921       -3.33921       -3.33921    6[1-(0),6-(1,6),6-(6,6)]
    45      -1.268177      -1.268177      -1.268177    6[1-(0),6-(1,6),7-(6,28)]
    46      -1.705425      -1.705425      -1.705425    6[1-(0),6-(1,7),6-(6,6)]
    47      -2.440473      -2.440473      -2.440473    6[6-(1,6),6-(1,6),6-(1,6)]
    48      -2.716683      -2.716683      -2.716683    6[1-(0),6-(1,7),6-(6,6)]
    49      -2.223005      -2.223005      -2.223005    6[1-(0),6-(1,6),7-(6,28)]
    50      -2.925788      -2.925788      -2.925788    6[1-(0),6-(1,6),6-(6,6)]
    51       4.466156       4.466156       4.466156    7[6-(1,6),6-(1,6),28-(7,8,8)]
    52       3.720004       3.720004       3.720004    7[6-(1,6),6-(1,6),28-(7,8,8,8,8)]
    53       -2.24207       -2.24207       -2.24207    7[6-(1,6),6-(1,6),28-(7,8,8)]
    54      -1.495918      -1.495918      -1.495918    7[6-(1,6),6-(1,6),28-(7,8,8,8,8)]
    55       0.896599       0.896599       0.896599    8[23-(8,8),28-(7,7,8,8,8)]
    56       0.162494       0.162494       0.162494    8[23-(8,8,8),28-(7,7,8,8,8)]
    57      -1.477788      -1.477788      -1.477788    8[23-(8,8),23-(8,8,8)]
    58       2.227193       2.227193       2.227193    8[23-(8,8,8),28-(7,7,8)]
    59       2.341888       2.341888       2.341888    8[23-(8,8),23-(8,8,8)]
    60       1.327487       1.327487       1.327487    8[23-(8,8),28-(7,7,8,8,8)]
    61       2.061592       2.061592       2.061592    8[23-(8,8,8),28-(7,7,8,8,8)]
    62      -4.006726      -4.006726      -4.006726    8[23-(8,8),23-(8,8,8)]
    63      -0.003107      -0.003107      -0.003107    8[23-(8,8,8),28-(7,7,8)]
    64      -0.117802      -0.117802      -0.117802    8[23-(8,8),23-(8,8,8)]
