# Supplementary material for: A collection of forcefield precursors for metal–organic frameworks
Source: RSC Adv. 2019 Nov 13;9(63):36492–507. doi: 10.1039/c9ra07327b (PMC9075174; doi:10.1039/c9ra07327b)
Supplement: RA-009-C9RA07327B-s445 [file RA-009-C9RA07327B-s445.txt]

DEYJOI_clean

7.774500    0.000000    0.000000
-1.837735    11.315236    0.000000
-3.665582    -2.219970    12.841517

     1       1.850649       1.850649       1.850649    23[8-(23),8-(23),8-(27),8-(27)]
     2       2.251453       2.251453       2.251453    23[8-(23),8-(23),8-(27)]
     3       0.420534       0.420534       0.420534    23[8-(23),8-(23),8-(27),8-(27)]
     4        0.01973        0.01973        0.01973    23[8-(23),8-(23),8-(27)]
     5       2.968382       2.968382       2.968382    27[7-(6,6),7-(6,6),8-(23),8-(23),8-(23),8-(23)]
     6            0.0            0.0            0.0    27[7-(6,6),7-(6,6),8-(23),8-(23)]
     7      -3.980343      -3.980343      -3.980343    1[6-(6,7)]
     8       -3.35533       -3.35533       -3.35533    1[6-(6,6)]
     9       4.025517       4.025517       4.025517    1[6-(6,6)]
    10       3.424991       3.424991       3.424991    1[6-(6,7)]
    11       5.310352       5.310352       5.310352    1[6-(6,6)]
    12       3.155292       3.155292       3.155292    1[6-(6,7)]
    13       3.774263       3.774263       3.774263    1[6-(6,6)]
    14       5.498755       5.498755       5.498755    1[6-(6,6)]
    15       4.638527       4.638527       4.638527    1[6-(6,7)]
    16      -1.962367      -1.962367      -1.962367    1[6-(6,6)]
    17       6.251526       6.251526       6.251526    1[6-(6,7)]
    18       5.626513       5.626513       5.626513    1[6-(6,6)]
    19      -1.754334      -1.754334      -1.754334    1[6-(6,6)]
    20      -1.153808      -1.153808      -1.153808    1[6-(6,7)]
    21      -3.039169      -3.039169      -3.039169    1[6-(6,6)]
    22      -0.884109      -0.884109      -0.884109    1[6-(6,7)]
    23       -1.50308       -1.50308       -1.50308    1[6-(6,6)]
    24      -3.227572      -3.227572      -3.227572    1[6-(6,6)]
    25      -2.367344      -2.367344      -2.367344    1[6-(6,7)]
    26        4.23355        4.23355        4.23355    1[6-(6,6)]
    27      -4.307583      -4.307583      -4.307583    6[1-(0),6-(1,6),7-(6,27)]
    28      -3.924329      -3.924329      -3.924329    6[1-(0),6-(1,7),6-(6,6)]
    29       5.217548       5.217548       5.217548    6[6-(1,6),6-(1,6),6-(1,6)]
    30       4.362683       4.362683       4.362683    6[1-(0),6-(1,7),6-(6,6)]
    31       4.015011       4.015011       4.015011    6[1-(0),6-(1,6),7-(6,27)]
    32       5.593315       5.593315       5.593315    6[1-(0),6-(1,6),6-(6,6)]
    33       3.590862       3.590862       3.590862    6[1-(0),6-(1,6),7-(6,27)]
    34       3.992252       3.992252       3.992252    6[1-(0),6-(1,7),6-(6,6)]
    35       4.721288       4.721288       4.721288    6[6-(1,6),6-(1,6),6-(1,6)]
    36       4.982345       4.982345       4.982345    6[1-(0),6-(1,7),6-(6,6)]
    37       4.483176       4.483176       4.483176    6[1-(0),6-(1,6),7-(6,27)]
    38       5.200705       5.200705       5.200705    6[1-(0),6-(1,6),6-(6,6)]
    39       6.578766       6.578766       6.578766    6[1-(0),6-(1,6),7-(6,27)]
    40       6.195512       6.195512       6.195512    6[1-(0),6-(1,7),6-(6,6)]
    41      -2.946365      -2.946365      -2.946365    6[6-(1,6),6-(1,6),6-(1,6)]
    42        -2.0915        -2.0915        -2.0915    6[1-(0),6-(1,7),6-(6,6)]
    43      -1.743828      -1.743828      -1.743828    6[1-(0),6-(1,6),7-(6,27)]
    44      -3.322132      -3.322132      -3.322132    6[1-(0),6-(1,6),6-(6,6)]
    45      -1.319679      -1.319679      -1.319679    6[1-(0),6-(1,6),7-(6,27)]
    46      -1.721069      -1.721069      -1.721069    6[1-(0),6-(1,7),6-(6,6)]
    47      -2.450105      -2.450105      -2.450105    6[6-(1,6),6-(1,6),6-(1,6)]
    48      -2.711162      -2.711162      -2.711162    6[1-(0),6-(1,7),6-(6,6)]
    49      -2.211993      -2.211993      -2.211993    6[1-(0),6-(1,6),7-(6,27)]
    50      -2.929522      -2.929522      -2.929522    6[1-(0),6-(1,6),6-(6,6)]
    51       4.485009       4.485009       4.485009    7[6-(1,6),6-(1,6),27-(7,8,8)]
    52       3.793639       3.793639       3.793639    7[6-(1,6),6-(1,6),27-(7,8,8,8,8)]
    53      -2.213826      -2.213826      -2.213826    7[6-(1,6),6-(1,6),27-(7,8,8)]
    54      -1.522456      -1.522456      -1.522456    7[6-(1,6),6-(1,6),27-(7,8,8,8,8)]
    55       0.924844       0.924844       0.924844    8[23-(8,8),27-(7,7,8,8,8)]
    56       0.210322       0.210322       0.210322    8[23-(8,8,8),27-(7,7,8,8,8)]
    57      -1.454968      -1.454968      -1.454968    8[23-(8,8),23-(8,8,8)]
    58       2.249982       2.249982       2.249982    8[23-(8,8,8),27-(7,7,8)]
    59       2.376628       2.376628       2.376628    8[23-(8,8),23-(8,8,8)]
    60       1.346339       1.346339       1.346339    8[23-(8,8),27-(7,7,8,8,8)]
    61       2.060861       2.060861       2.060861    8[23-(8,8,8),27-(7,7,8,8,8)]
    62      -4.048349      -4.048349      -4.048349    8[23-(8,8),23-(8,8,8)]
    63       0.021201       0.021201       0.021201    8[23-(8,8,8),27-(7,7,8)]
    64      -0.105445      -0.105445      -0.105445    8[23-(8,8),23-(8,8,8)]
