# Supplementary material for: A collection of forcefield precursors for metal–organic frameworks
Source: RSC Adv. 2019 Nov 13;9(63):36492–507. doi: 10.1039/c9ra07327b (PMC9075174; doi:10.1039/c9ra07327b)
Supplement: RA-009-C9RA07327B-s446 [file RA-009-C9RA07327B-s446.txt]

DEYLUQ_clean

13.570300    0.000000    0.000000
-0.880842    14.381049    0.000000
-6.619209    -1.745966    18.245984

     1      11.050877      11.050877      11.050877    48[7-(6,6),7-(6,6),7-(6,6),8-(6),8-(6)]
     2        1.70516        1.70516        1.70516    48[7-(6,6),7-(6,6),8-(6),8-(6),8-(6)]
     3      -4.980628      -4.980628      -4.980628    48[7-(6,6),7-(6,6),7-(6,6),8-(6),8-(6)]
     4       4.365089       4.365089       4.365089    48[7-(6,6),7-(6,6),8-(6),8-(6),8-(6)]
     5       0.831781       0.831781       0.831781    1[6-(7,7)]
     6       11.69328       11.69328       11.69328    1[6-(6,7)]
     7      -6.418766      -6.418766      -6.418766    1[6-(6,7)]
     8      -3.882834      -3.882834      -3.882834    1[6-(6,6)]
     9       5.779909       5.779909       5.779909    1[6-(6,6)]
    10       2.443478       2.443478       2.443478    1[6-(6,6)]
    11       3.217918       3.217918       3.217918    1[6-(7,7)]
    12       6.834968       6.834968       6.834968    1[6-(6,7)]
    13       7.003117       7.003117       7.003117    1[6-(6,7)]
    14      -2.833712      -2.833712      -2.833712    1[6-(7,7)]
    15       0.835897       0.835897       0.835897    1[6-(6,7)]
    16       0.394025       0.394025       0.394025    1[6-(6,7)]
    17       -1.67342       -1.67342       -1.67342    1[6-(7,7)]
    18      -0.058719      -0.058719      -0.058719    1[6-(6,7)]
    19       0.840498       0.840498       0.840498    1[6-(6,7)]
    20      -0.949869      -0.949869      -0.949869    1[6-(6,7)]
    21      -2.683828      -2.683828      -2.683828    1[6-(6,7)]
    22       -2.87512       -2.87512       -2.87512    1[6-(7,7)]
    23      -0.975119      -0.975119      -0.975119    1[6-(6,6)]
    24       0.330445       0.330445       0.330445    1[6-(6,6)]
    25      -0.614222      -0.614222      -0.614222    1[6-(6,6)]
    26       1.685278       1.685278       1.685278    1[6-(7,7)]
    27      -0.903511      -0.903511      -0.903511    1[6-(6,7)]
    28      -0.772077      -0.772077      -0.772077    1[6-(6,7)]
    29       5.238468       5.238468       5.238468    1[6-(7,7)]
    30      -5.623031      -5.623031      -5.623031    1[6-(6,7)]
    31      12.489015      12.489015      12.489015    1[6-(6,7)]
    32       9.953083       9.953083       9.953083    1[6-(6,6)]
    33        0.29034        0.29034        0.29034    1[6-(6,6)]
    34       3.626771       3.626771       3.626771    1[6-(6,6)]
    35       2.852331       2.852331       2.852331    1[6-(7,7)]
    36      -0.764719      -0.764719      -0.764719    1[6-(6,7)]
    37      -0.932868      -0.932868      -0.932868    1[6-(6,7)]
    38       8.903961       8.903961       8.903961    1[6-(7,7)]
    39       5.234352       5.234352       5.234352    1[6-(6,7)]
    40       5.676224       5.676224       5.676224    1[6-(6,7)]
    41       7.743669       7.743669       7.743669    1[6-(7,7)]
    42       6.128968       6.128968       6.128968    1[6-(6,7)]
    43       5.229751       5.229751       5.229751    1[6-(6,7)]
    44       7.020118       7.020118       7.020118    1[6-(6,7)]
    45       8.754077       8.754077       8.754077    1[6-(6,7)]
    46       8.945369       8.945369       8.945369    1[6-(7,7)]
    47       7.045368       7.045368       7.045368    1[6-(6,6)]
    48       5.739804       5.739804       5.739804    1[6-(6,6)]
    49       6.684471       6.684471       6.684471    1[6-(6,6)]
    50       4.384971       4.384971       4.384971    1[6-(7,7)]
    51        6.97376        6.97376        6.97376    1[6-(6,7)]
    52       6.842326       6.842326       6.842326    1[6-(6,7)]
    53       0.407852       0.407852       0.407852    6[1-(0),7-(6,48),7-(6,6)]
    54      12.499714      12.499714      12.499714    6[1-(0),6-(1,7),7-(6,48)]
    55       0.082474       0.082474       0.082474    6[1-(0),6-(1,7),7-(6,6)]
    56       2.360219       2.360219       2.360219    6[6-(1,6),6-(1,6),7-(6,6)]
    57      -3.529058      -3.529058      -3.529058    6[1-(0),6-(6,7),6-(6,7)]
    58      -2.244346      -2.244346      -2.244346    6[6-(1,6),6-(1,6),7-(6,6)]
    59       4.932244       4.932244       4.932244    6[1-(0),6-(6,7),6-(6,7)]
    60       4.210691       4.210691       4.210691    6[6-(1,6),6-(1,6),7-(6,6)]
    61         2.9179         2.9179         2.9179    6[1-(0),6-(6,7),6-(6,7)]
    62        4.12949        4.12949        4.12949    6[1-(0),7-(6,48),7-(6,6)]
    63       6.135273       6.135273       6.135273    6[1-(0),6-(1,7),7-(6,6)]
    64       6.224273       6.224273       6.224273    6[1-(0),6-(1,7),7-(6,48)]
    65       -1.97765       -1.97765       -1.97765    6[1-(0),7-(6),7-(6,6)]
    66       0.032073       0.032073       0.032073    6[1-(0),6-(1,7),7-(6)]
    67      -0.209503      -0.209503      -0.209503    6[1-(0),6-(1,7),7-(6,6)]
    68      -1.156917      -1.156917      -1.156917    6[1-(0),7-(6,48),7-(6,6)]
    69       -0.25989       -0.25989       -0.25989    6[1-(0),6-(1,7),7-(6,48)]
    70       0.229992       0.229992       0.229992    6[1-(0),6-(1,7),7-(6,6)]
    71      -1.538786      -1.538786      -1.538786    6[1-(0),6-(1,7),7-(6,6)]
    72      -2.502963      -2.502963      -2.502963    6[1-(0),6-(1,7),7-(6,48)]
    73      -2.620088      -2.620088      -2.620088    6[1-(0),7-(6,48),7-(6,6)]
    74       -0.94934       -0.94934       -0.94934    6[6-(1,6),6-(1,6),7-(6,6)]
    75      -0.784235      -0.784235      -0.784235    6[1-(0),6-(6,7),6-(6,7)]
    76      -0.328131      -0.328131      -0.328131    6[6-(1,6),6-(1,6),7-(6,6)]
    77        0.03327        0.03327        0.03327    6[1-(0),6-(6,7),6-(6,7)]
    78      -0.082077      -0.082077      -0.082077    6[6-(1,6),6-(1,6),7-(6,6)]
    79      -0.558595      -0.558595      -0.558595    6[1-(0),6-(6,7),6-(6,7)]
    80        1.17205        1.17205        1.17205    6[1-(0),7-(6,48),7-(6,6)]
    81      -0.261093      -0.261093      -0.261093    6[1-(0),6-(1,7),7-(6,6)]
    82       0.298174       0.298174       0.298174    6[1-(0),6-(1,7),7-(6,48)]
    83       2.117065       2.117065       2.117065    6[6-(6,6),8-(0),8-(48)]
    84       2.586101       2.586101       2.586101    6[6-(6,35),6-(6,35),6-(8,8)]
    85       2.765393       2.765393       2.765393    6[6-(6,35),6-(6,6),35-(0)]
    86       3.200351       3.200351       3.200351    6[6-(6,35),6-(6,6),35-(0)]
    87       8.542273       8.542273       8.542273    6[6-(6,6),8-(0),8-(48)]
    88        7.40472        7.40472        7.40472    6[6-(6,35),6-(6,35),6-(8,8)]
    89       6.229723       6.229723       6.229723    6[6-(6,35),6-(6,6),35-(0)]
    90       5.178107       5.178107       5.178107    6[6-(6,35),6-(6,6),35-(0)]
    91      -1.856681      -1.856681      -1.856681    6[6-(6,6),8-(0),8-(48)]
    92      -1.135509      -1.135509      -1.135509    6[6-(6,35),6-(6,35),6-(8,8)]
    93       0.185088       0.185088       0.185088    6[6-(6,35),6-(6,6),35-(0)]
    94       0.991794       0.991794       0.991794    6[6-(6,35),6-(6,6),35-(0)]
    95       0.496847       0.496847       0.496847    6[6-(6,35),6-(6,35),6-(8,8)]
    96      -0.955177      -0.955177      -0.955177    6[6-(6,35),6-(6,6),35-(0)]
    97       -1.78157       -1.78157       -1.78157    6[6-(6,35),6-(6,6),35-(0)]
    98       1.326225       1.326225       1.326225    6[6-(6,6),8-(48),8-(48)]
    99       5.662397       5.662397       5.662397    6[1-(0),7-(6,48),7-(6,6)]
   100      -6.429465      -6.429465      -6.429465    6[1-(0),6-(1,7),7-(6,48)]
   101       5.987775       5.987775       5.987775    6[1-(0),6-(1,7),7-(6,6)]
   102        3.71003        3.71003        3.71003    6[6-(1,6),6-(1,6),7-(6,6)]
   103       9.599307       9.599307       9.599307    6[1-(0),6-(6,7),6-(6,7)]
   104       8.314595       8.314595       8.314595    6[6-(1,6),6-(1,6),7-(6,6)]
   105       1.138005       1.138005       1.138005    6[1-(0),6-(6,7),6-(6,7)]
   106       1.859558       1.859558       1.859558    6[6-(1,6),6-(1,6),7-(6,6)]
   107       3.152349       3.152349       3.152349    6[1-(0),6-(6,7),6-(6,7)]
   108       1.940759       1.940759       1.940759    6[1-(0),7-(6,48),7-(6,6)]
   109      -0.065024      -0.065024      -0.065024    6[1-(0),6-(1,7),7-(6,6)]
   110      -0.154024      -0.154024      -0.154024    6[1-(0),6-(1,7),7-(6,48)]
   111       8.047899       8.047899       8.047899    6[1-(0),7-(6),7-(6,6)]
   112       6.038176       6.038176       6.038176    6[1-(0),6-(1,7),7-(6)]
   113       6.279752       6.279752       6.279752    6[1-(0),6-(1,7),7-(6,6)]
   114       7.227166       7.227166       7.227166    6[1-(0),7-(6,48),7-(6,6)]
   115       6.330139       6.330139       6.330139    6[1-(0),6-(1,7),7-(6,48)]
   116       5.840257       5.840257       5.840257    6[1-(0),6-(1,7),7-(6,6)]
   117       7.609035       7.609035       7.609035    6[1-(0),6-(1,7),7-(6,6)]
   118       8.573212       8.573212       8.573212    6[1-(0),6-(1,7),7-(6,48)]
   119       8.690337       8.690337       8.690337    6[1-(0),7-(6,48),7-(6,6)]
   120       7.019589       7.019589       7.019589    6[6-(1,6),6-(1,6),7-(6,6)]
   121       6.854484       6.854484       6.854484    6[1-(0),6-(6,7),6-(6,7)]
   122        6.39838        6.39838        6.39838    6[6-(1,6),6-(1,6),7-(6,6)]
   123       6.036979       6.036979       6.036979    6[1-(0),6-(6,7),6-(6,7)]
   124       6.152326       6.152326       6.152326    6[6-(1,6),6-(1,6),7-(6,6)]
   125       6.628844       6.628844       6.628844    6[1-(0),6-(6,7),6-(6,7)]
   126       4.898199       4.898199       4.898199    6[1-(0),7-(6,48),7-(6,6)]
   127       6.331342       6.331342       6.331342    6[1-(0),6-(1,7),7-(6,6)]
   128       5.772075       5.772075       5.772075    6[1-(0),6-(1,7),7-(6,48)]
   129       3.953184       3.953184       3.953184    6[6-(6,6),8-(0),8-(48)]
   130       3.484148       3.484148       3.484148    6[6-(6,35),6-(6,35),6-(8,8)]
   131       3.304856       3.304856       3.304856    6[6-(6,35),6-(6,6),35-(0)]
   132       2.869898       2.869898       2.869898    6[6-(6,35),6-(6,6),35-(0)]
   133      -2.472024      -2.472024      -2.472024    6[6-(6,6),8-(0),8-(48)]
   134      -1.334471      -1.334471      -1.334471    6[6-(6,35),6-(6,35),6-(8,8)]
   135      -0.159474      -0.159474      -0.159474    6[6-(6,35),6-(6,6),35-(0)]
   136       0.892142       0.892142       0.892142    6[6-(6,35),6-(6,6),35-(0)]
   137        7.92693        7.92693        7.92693    6[6-(6,6),8-(0),8-(48)]
   138       7.205758       7.205758       7.205758    6[6-(6,35),6-(6,35),6-(8,8)]
   139       5.885161       5.885161       5.885161    6[6-(6,35),6-(6,6),35-(0)]
   140       5.078455       5.078455       5.078455    6[6-(6,35),6-(6,6),35-(0)]
   141       5.573402       5.573402       5.573402    6[6-(6,35),6-(6,35),6-(8,8)]
   142       7.025426       7.025426       7.025426    6[6-(6,35),6-(6,6),35-(0)]
   143       7.851819       7.851819       7.851819    6[6-(6,35),6-(6,6),35-(0)]
   144       4.744024       4.744024       4.744024    6[6-(6,6),8-(48),8-(48)]
   145       2.330878       2.330878       2.330878    35[6-(6,6)]
   146       3.394674       3.394674       3.394674    35[6-(6,6)]
   147        6.04606        6.04606        6.04606    35[6-(6,6)]
   148       3.562297       3.562297       3.562297    35[6-(6,6)]
   149       9.973581       9.973581       9.973581    35[6-(6,6)]
   150      -1.712119      -1.712119      -1.712119    35[6-(6,6)]
   151       1.030792       1.030792       1.030792    35[6-(6,6)]
   152       2.830209       2.830209       2.830209    35[6-(6,6)]
   153       3.739371       3.739371       3.739371    35[6-(6,6)]
   154       2.675575       2.675575       2.675575    35[6-(6,6)]
   155       0.024189       0.024189       0.024189    35[6-(6,6)]
   156       2.507952       2.507952       2.507952    35[6-(6,6)]
   157      -3.903332      -3.903332      -3.903332    35[6-(6,6)]
   158       7.782368       7.782368       7.782368    35[6-(6,6)]
   159       5.039457       5.039457       5.039457    35[6-(6,6)]
   160        3.24004        3.24004        3.24004    35[6-(6,6)]
   161      -0.888685      -0.888685      -0.888685    7[6-(1,6),6-(1,7),48-(7,7,8,8)]
   162       1.033082       1.033082       1.033082    7[6-(1,6),6-(1,7),6-(6,6)]
   163      -1.505333      -1.505333      -1.505333    7[6-(1,6),6-(1,7),6-(6,6)]
   164      -1.079753      -1.079753      -1.079753    7[6-(1,6),6-(1,7)]
   165       4.793349       4.793349       4.793349    7[6-(1,6),6-(1,7),6-(6,6)]
   166       4.972448       4.972448       4.972448    7[6-(1,6),6-(1,7),48-(7,8,8,8)]
   167      -1.120643      -1.120643      -1.120643    7[6-(1,6),6-(1,7),48-(7,7,8,8)]
   168      -0.340656      -0.340656      -0.340656    7[6-(1,6),6-(1,7),6-(6,6)]
   169      -1.620446      -1.620446      -1.620446    7[6-(1,6),6-(1,7),6-(6,6)]
   170      -3.192023      -3.192023      -3.192023    7[6-(1,6),6-(1,7),48-(7,7,8,8)]
   171       0.263997       0.263997       0.263997    7[6-(1,6),6-(1,7),6-(6,6)]
   172       1.219495       1.219495       1.219495    7[6-(1,6),6-(1,7),48-(7,8,8,8)]
   173       6.958934       6.958934       6.958934    7[6-(1,6),6-(1,7),48-(7,7,8,8)]
   174       5.037167       5.037167       5.037167    7[6-(1,6),6-(1,7),6-(6,6)]
   175       7.575582       7.575582       7.575582    7[6-(1,6),6-(1,7),6-(6,6)]
   176       7.150002       7.150002       7.150002    7[6-(1,6),6-(1,7)]
   177         1.2769         1.2769         1.2769    7[6-(1,6),6-(1,7),6-(6,6)]
   178       1.097801       1.097801       1.097801    7[6-(1,6),6-(1,7),48-(7,8,8,8)]
   179       7.190892       7.190892       7.190892    7[6-(1,6),6-(1,7),48-(7,7,8,8)]
   180       6.410905       6.410905       6.410905    7[6-(1,6),6-(1,7),6-(6,6)]
   181       7.690695       7.690695       7.690695    7[6-(1,6),6-(1,7),6-(6,6)]
   182       9.262272       9.262272       9.262272    7[6-(1,6),6-(1,7),48-(7,7,8,8)]
   183       5.806252       5.806252       5.806252    7[6-(1,6),6-(1,7),6-(6,6)]
   184       4.850754       4.850754       4.850754    7[6-(1,6),6-(1,7),48-(7,8,8,8)]
   185       9.467906       9.467906       9.467906    8[6-(6,8),48-(7,7,7,8)]
   186       8.441292       8.441292       8.441292    8[6-(6,8)]
   187      -1.769897      -1.769897      -1.769897    8[6-(6,8),48-(7,7,7,8)]
   188      11.170193      11.170193      11.170193    8[6-(6,8)]
   189       3.002979       3.002979       3.002979    8[6-(6,8),48-(7,7,8,8)]
   190       0.878601       0.878601       0.878601    8[6-(6,8)]
   191       2.393715       2.393715       2.393715    8[6-(6,8),48-(7,7,8,8)]
   192        1.64208        1.64208        1.64208    8[6-(6,8),48-(7,7,8,8)]
   193      -3.397657      -3.397657      -3.397657    8[6-(6,8),48-(7,7,7,8)]
   194      -2.371043      -2.371043      -2.371043    8[6-(6,8)]
   195       7.840146       7.840146       7.840146    8[6-(6,8),48-(7,7,7,8)]
   196      -5.099944      -5.099944      -5.099944    8[6-(6,8)]
   197        3.06727        3.06727        3.06727    8[6-(6,8),48-(7,7,8,8)]
   198       5.191648       5.191648       5.191648    8[6-(6,8)]
   199       3.676534       3.676534       3.676534    8[6-(6,8),48-(7,7,8,8)]
   200       4.428169       4.428169       4.428169    8[6-(6,8),48-(7,7,8,8)]
