# Supplementary material for: A collection of forcefield precursors for metal–organic frameworks
Source: RSC Adv. 2019 Nov 13;9(63):36492–507. doi: 10.1039/c9ra07327b (PMC9075174; doi:10.1039/c9ra07327b)
Supplement: RA-009-C9RA07327B-s447 [file RA-009-C9RA07327B-s447.txt]

DEYNIG_clean

7.666400    0.000000    0.000000
0.000000    15.481000    0.000000
0.000000    0.000000    31.951000

     1       7.010156       7.010156       7.010156    29[7-(6,6),53-(29,29),53-(29,29),53-(29,29)]
     2       0.598746       0.598746       0.598746    29[7-(6,6),53-(29,29),53-(29,29),53-(29,29)]
     3         5.7429         5.7429         5.7429    29[7-(6,6),7-(6,6),8-(6),8-(6)]
     4       4.489444       4.489444       4.489444    29[7-(6,6),53-(29,29),53-(29,29),53-(29,29)]
     5       3.234454       3.234454       3.234454    29[7-(6,6),53-(29,29),53-(29,29),53-(29,29)]
     6         5.7567         5.7567         5.7567    29[7-(6,6),7-(6,6),8-(6),8-(6)]
     7       0.656244       0.656244       0.656244    29[7-(6,6),53-(29,29),53-(29,29),53-(29,29)]
     8       7.067654       7.067654       7.067654    29[7-(6,6),53-(29,29),53-(29,29),53-(29,29)]
     9         1.9235         1.9235         1.9235    29[7-(6,6),7-(6,6),8-(6),8-(6)]
    10       3.176956       3.176956       3.176956    29[7-(6,6),53-(29,29),53-(29,29),53-(29,29)]
    11       4.431946       4.431946       4.431946    29[7-(6,6),53-(29,29),53-(29,29),53-(29,29)]
    12         1.9097         1.9097         1.9097    29[7-(6,6),7-(6,6),8-(6),8-(6)]
    13       0.656244       0.656244       0.656244    29[7-(6,6),53-(29,29),53-(29,29),53-(29,29)]
    14       7.067654       7.067654       7.067654    29[7-(6,6),53-(29,29),53-(29,29),53-(29,29)]
    15         1.9235         1.9235         1.9235    29[7-(6,6),7-(6,6),8-(6),8-(6)]
    16       3.176956       3.176956       3.176956    29[7-(6,6),53-(29,29),53-(29,29),53-(29,29)]
    17       4.431946       4.431946       4.431946    29[7-(6,6),53-(29,29),53-(29,29),53-(29,29)]
    18         1.9097         1.9097         1.9097    29[7-(6,6),7-(6,6),8-(6),8-(6)]
    19       7.010156       7.010156       7.010156    29[7-(6,6),53-(29,29),53-(29,29),53-(29,29)]
    20       0.598746       0.598746       0.598746    29[7-(6,6),53-(29,29),53-(29,29),53-(29,29)]
    21         5.7429         5.7429         5.7429    29[7-(6,6),7-(6,6),8-(6),8-(6)]
    22       4.489444       4.489444       4.489444    29[7-(6,6),53-(29,29),53-(29,29),53-(29,29)]
    23       3.234454       3.234454       3.234454    29[7-(6,6),53-(29,29),53-(29,29),53-(29,29)]
    24         5.7567         5.7567         5.7567    29[7-(6,6),7-(6,6),8-(6),8-(6)]
    25       3.197655       3.197655       3.197655    1[6-(6,7)]
    26       2.864934       2.864934       2.864934    1[6-(6,7)]
    27       4.720202       4.720202       4.720202    1[6-(6,7)]
    28       0.919201       0.919201       0.919201    1[6-(6,7)]
    29       0.649344       0.649344       0.649344    1[6-(6,7)]
    30         6.7081         6.7081         6.7081    1[6-(6,7)]
    31       0.635545       0.635545       0.635545    1[6-(6,7)]
    32       0.968266       0.968266       0.968266    1[6-(6,7)]
    33       6.779398       6.779398       6.779398    1[6-(6,7)]
    34       2.913999       2.913999       2.913999    1[6-(6,7)]
    35       3.183856       3.183856       3.183856    1[6-(6,7)]
    36         4.7915         4.7915         4.7915    1[6-(6,7)]
    37       4.468745       4.468745       4.468745    1[6-(6,7)]
    38       4.801466       4.801466       4.801466    1[6-(6,7)]
    39       2.946198       2.946198       2.946198    1[6-(6,7)]
    40       6.747199       6.747199       6.747199    1[6-(6,7)]
    41       7.017056       7.017056       7.017056    1[6-(6,7)]
    42         0.9583         0.9583         0.9583    1[6-(6,7)]
    43       7.030855       7.030855       7.030855    1[6-(6,7)]
    44       6.698134       6.698134       6.698134    1[6-(6,7)]
    45       0.887002       0.887002       0.887002    1[6-(6,7)]
    46       4.752401       4.752401       4.752401    1[6-(6,7)]
    47       4.482544       4.482544       4.482544    1[6-(6,7)]
    48         2.8749         2.8749         2.8749    1[6-(6,7)]
    49       4.468745       4.468745       4.468745    1[6-(6,7)]
    50       4.801466       4.801466       4.801466    1[6-(6,7)]
    51       2.946198       2.946198       2.946198    1[6-(6,7)]
    52       6.747199       6.747199       6.747199    1[6-(6,7)]
    53       7.017056       7.017056       7.017056    1[6-(6,7)]
    54         0.9583         0.9583         0.9583    1[6-(6,7)]
    55       7.030855       7.030855       7.030855    1[6-(6,7)]
    56       6.698134       6.698134       6.698134    1[6-(6,7)]
    57       0.887002       0.887002       0.887002    1[6-(6,7)]
    58       4.752401       4.752401       4.752401    1[6-(6,7)]
    59       4.482544       4.482544       4.482544    1[6-(6,7)]
    60         2.8749         2.8749         2.8749    1[6-(6,7)]
    61       3.197655       3.197655       3.197655    1[6-(6,7)]
    62       2.864934       2.864934       2.864934    1[6-(6,7)]
    63       4.720202       4.720202       4.720202    1[6-(6,7)]
    64       0.919201       0.919201       0.919201    1[6-(6,7)]
    65       0.649344       0.649344       0.649344    1[6-(6,7)]
    66         6.7081         6.7081         6.7081    1[6-(6,7)]
    67       0.635545       0.635545       0.635545    1[6-(6,7)]
    68       0.968266       0.968266       0.968266    1[6-(6,7)]
    69       6.779398       6.779398       6.779398    1[6-(6,7)]
    70       2.913999       2.913999       2.913999    1[6-(6,7)]
    71       3.183856       3.183856       3.183856    1[6-(6,7)]
    72         4.7915         4.7915         4.7915    1[6-(6,7)]
    73       3.925197       3.925197       3.925197    6[1-(0),6-(1,7),7-(6,29)]
    74       3.948196       3.948196       3.948196    6[6-(6,7),8-(0),8-(29)]
    75       7.505406       7.505406       7.505406    6[6-(6,7),8-(0),8-(29)]
    76        3.72587        3.72587        3.72587    6[1-(0),6-(1,7),7-(6,29)]
    77        5.28445        5.28445        5.28445    6[6-(1,7),6-(8,8),7-(6,29)]
    78       5.466143       5.466143       5.466143    6[1-(0),6-(6,7),7-(6,29)]
    79       0.053665       0.053665       0.053665    6[1-(0),6-(1,7),7-(6,29)]
    80       7.566737       7.566737       7.566737    6[1-(0),6-(1,7),7-(6,29)]
    81       5.980559       5.980559       5.980559    6[1-(0),6-(6,7),7-(6,29)]
    82       6.166086       6.166086       6.166086    6[6-(1,7),6-(8,8),7-(6,29)]
    83       7.574403       7.574403       7.574403    6[1-(0),6-(1,7),7-(6,29)]
    84       7.551404       7.551404       7.551404    6[6-(6,7),8-(0),8-(29)]
    85       3.994194       3.994194       3.994194    6[6-(6,7),8-(0),8-(29)]
    86        0.10733        0.10733        0.10733    6[1-(0),6-(1,7),7-(6,29)]
    87        6.21515        6.21515        6.21515    6[6-(1,7),6-(8,8),7-(6,29)]
    88       6.033457       6.033457       6.033457    6[1-(0),6-(6,7),7-(6,29)]
    89       3.779535       3.779535       3.779535    6[1-(0),6-(1,7),7-(6,29)]
    90       3.932863       3.932863       3.932863    6[1-(0),6-(1,7),7-(6,29)]
    91       5.519041       5.519041       5.519041    6[1-(0),6-(6,7),7-(6,29)]
    92       5.333514       5.333514       5.333514    6[6-(1,7),6-(8,8),7-(6,29)]
    93       3.741203       3.741203       3.741203    6[1-(0),6-(1,7),7-(6,29)]
    94       3.718204       3.718204       3.718204    6[6-(6,7),8-(0),8-(29)]
    95       0.160994       0.160994       0.160994    6[6-(6,7),8-(0),8-(29)]
    96        3.94053        3.94053        3.94053    6[1-(0),6-(1,7),7-(6,29)]
    97        2.38195        2.38195        2.38195    6[6-(1,7),6-(8,8),7-(6,29)]
    98       2.200257       2.200257       2.200257    6[1-(0),6-(6,7),7-(6,29)]
    99       7.612735       7.612735       7.612735    6[1-(0),6-(1,7),7-(6,29)]
   100       0.099663       0.099663       0.099663    6[1-(0),6-(1,7),7-(6,29)]
   101       1.685841       1.685841       1.685841    6[1-(0),6-(6,7),7-(6,29)]
   102       1.500314       1.500314       1.500314    6[6-(1,7),6-(8,8),7-(6,29)]
   103       0.091997       0.091997       0.091997    6[1-(0),6-(1,7),7-(6,29)]
   104       0.114996       0.114996       0.114996    6[6-(6,7),8-(0),8-(29)]
   105       3.672206       3.672206       3.672206    6[6-(6,7),8-(0),8-(29)]
   106        7.55907        7.55907        7.55907    6[1-(0),6-(1,7),7-(6,29)]
   107        1.45125        1.45125        1.45125    6[6-(1,7),6-(8,8),7-(6,29)]
   108       1.632943       1.632943       1.632943    6[1-(0),6-(6,7),7-(6,29)]
   109       3.886865       3.886865       3.886865    6[1-(0),6-(1,7),7-(6,29)]
   110       3.733537       3.733537       3.733537    6[1-(0),6-(1,7),7-(6,29)]
   111       2.147359       2.147359       2.147359    6[1-(0),6-(6,7),7-(6,29)]
   112       2.332886       2.332886       2.332886    6[6-(1,7),6-(8,8),7-(6,29)]
   113       3.741203       3.741203       3.741203    6[1-(0),6-(1,7),7-(6,29)]
   114       3.718204       3.718204       3.718204    6[6-(6,7),8-(0),8-(29)]
   115       0.160994       0.160994       0.160994    6[6-(6,7),8-(0),8-(29)]
   116        3.94053        3.94053        3.94053    6[1-(0),6-(1,7),7-(6,29)]
   117        2.38195        2.38195        2.38195    6[6-(1,7),6-(8,8),7-(6,29)]
   118       2.200257       2.200257       2.200257    6[1-(0),6-(6,7),7-(6,29)]
   119       7.612735       7.612735       7.612735    6[1-(0),6-(1,7),7-(6,29)]
   120       0.099663       0.099663       0.099663    6[1-(0),6-(1,7),7-(6,29)]
   121       1.685841       1.685841       1.685841    6[1-(0),6-(6,7),7-(6,29)]
   122       1.500314       1.500314       1.500314    6[6-(1,7),6-(8,8),7-(6,29)]
   123       0.091997       0.091997       0.091997    6[1-(0),6-(1,7),7-(6,29)]
   124       0.114996       0.114996       0.114996    6[6-(6,7),8-(0),8-(29)]
   125       3.672206       3.672206       3.672206    6[6-(6,7),8-(0),8-(29)]
   126        7.55907        7.55907        7.55907    6[1-(0),6-(1,7),7-(6,29)]
   127        1.45125        1.45125        1.45125    6[6-(1,7),6-(8,8),7-(6,29)]
   128       1.632943       1.632943       1.632943    6[1-(0),6-(6,7),7-(6,29)]
   129       3.886865       3.886865       3.886865    6[1-(0),6-(1,7),7-(6,29)]
   130       3.733537       3.733537       3.733537    6[1-(0),6-(1,7),7-(6,29)]
   131       2.147359       2.147359       2.147359    6[1-(0),6-(6,7),7-(6,29)]
   132       2.332886       2.332886       2.332886    6[6-(1,7),6-(8,8),7-(6,29)]
   133       3.925197       3.925197       3.925197    6[1-(0),6-(1,7),7-(6,29)]
   134       3.948196       3.948196       3.948196    6[6-(6,7),8-(0),8-(29)]
   135       7.505406       7.505406       7.505406    6[6-(6,7),8-(0),8-(29)]
   136        3.72587        3.72587        3.72587    6[1-(0),6-(1,7),7-(6,29)]
   137        5.28445        5.28445        5.28445    6[6-(1,7),6-(8,8),7-(6,29)]
   138       5.466143       5.466143       5.466143    6[1-(0),6-(6,7),7-(6,29)]
   139       0.053665       0.053665       0.053665    6[1-(0),6-(1,7),7-(6,29)]
   140       7.566737       7.566737       7.566737    6[1-(0),6-(1,7),7-(6,29)]
   141       5.980559       5.980559       5.980559    6[1-(0),6-(6,7),7-(6,29)]
   142       6.166086       6.166086       6.166086    6[6-(1,7),6-(8,8),7-(6,29)]
   143       7.574403       7.574403       7.574403    6[1-(0),6-(1,7),7-(6,29)]
   144       7.551404       7.551404       7.551404    6[6-(6,7),8-(0),8-(29)]
   145       3.994194       3.994194       3.994194    6[6-(6,7),8-(0),8-(29)]
   146        0.10733        0.10733        0.10733    6[1-(0),6-(1,7),7-(6,29)]
   147        6.21515        6.21515        6.21515    6[6-(1,7),6-(8,8),7-(6,29)]
   148       6.033457       6.033457       6.033457    6[1-(0),6-(6,7),7-(6,29)]
   149       3.779535       3.779535       3.779535    6[1-(0),6-(1,7),7-(6,29)]
   150       3.932863       3.932863       3.932863    6[1-(0),6-(1,7),7-(6,29)]
   151       5.519041       5.519041       5.519041    6[1-(0),6-(6,7),7-(6,29)]
   152       5.333514       5.333514       5.333514    6[6-(1,7),6-(8,8),7-(6,29)]
   153       5.656347       5.656347       5.656347    53[29-(7,53,53),29-(7,53,53),29-(7,53,53)]
   154       5.706715       5.706715       5.706715    53[29-(7,53,53),29-(7,53,53),29-(7,53,53)]
   155       5.843253       5.843253       5.843253    53[29-(7,53,53),29-(7,53,53),29-(7,53,53)]
   156       5.792885       5.792885       5.792885    53[29-(7,53,53),29-(7,53,53),29-(7,53,53)]
   157       2.010053       2.010053       2.010053    53[29-(7,53,53),29-(7,53,53),29-(7,53,53)]
   158       1.959685       1.959685       1.959685    53[29-(7,53,53),29-(7,53,53),29-(7,53,53)]
   159       1.823147       1.823147       1.823147    53[29-(7,53,53),29-(7,53,53),29-(7,53,53)]
   160       1.873515       1.873515       1.873515    53[29-(7,53,53),29-(7,53,53),29-(7,53,53)]
   161       2.010053       2.010053       2.010053    53[29-(7,53,53),29-(7,53,53),29-(7,53,53)]
   162       1.959685       1.959685       1.959685    53[29-(7,53,53),29-(7,53,53),29-(7,53,53)]
   163       1.823147       1.823147       1.823147    53[29-(7,53,53),29-(7,53,53),29-(7,53,53)]
   164       1.873515       1.873515       1.873515    53[29-(7,53,53),29-(7,53,53),29-(7,53,53)]
   165       5.656347       5.656347       5.656347    53[29-(7,53,53),29-(7,53,53),29-(7,53,53)]
   166       5.706715       5.706715       5.706715    53[29-(7,53,53),29-(7,53,53),29-(7,53,53)]
   167       5.843253       5.843253       5.843253    53[29-(7,53,53),29-(7,53,53),29-(7,53,53)]
   168       5.792885       5.792885       5.792885    53[29-(7,53,53),29-(7,53,53),29-(7,53,53)]
   169       5.140321       5.140321       5.140321    7[6-(1,6),6-(6,6),29-(7,8,8)]
   170       6.349312       6.349312       6.349312    7[6-(1,6),6-(6,6),29-(7,8,8)]
   171       4.764668       4.764668       4.764668    7[6-(1,6),6-(1,6),29-(53,53,53)]
   172       6.695067       6.695067       6.695067    7[6-(1,6),6-(1,6),29-(53,53,53)]
   173       6.359279       6.359279       6.359279    7[6-(1,6),6-(6,6),29-(7,8,8)]
   174       5.150288       5.150288       5.150288    7[6-(1,6),6-(6,6),29-(7,8,8)]
   175       6.734932       6.734932       6.734932    7[6-(1,6),6-(1,6),29-(53,53,53)]
   176       4.804533       4.804533       4.804533    7[6-(1,6),6-(1,6),29-(53,53,53)]
   177       2.526079       2.526079       2.526079    7[6-(1,6),6-(6,6),29-(7,8,8)]
   178       1.317088       1.317088       1.317088    7[6-(1,6),6-(6,6),29-(7,8,8)]
   179       2.901732       2.901732       2.901732    7[6-(1,6),6-(1,6),29-(53,53,53)]
   180       0.971333       0.971333       0.971333    7[6-(1,6),6-(1,6),29-(53,53,53)]
   181       1.307121       1.307121       1.307121    7[6-(1,6),6-(6,6),29-(7,8,8)]
   182       2.516112       2.516112       2.516112    7[6-(1,6),6-(6,6),29-(7,8,8)]
   183       0.931468       0.931468       0.931468    7[6-(1,6),6-(1,6),29-(53,53,53)]
   184       2.861867       2.861867       2.861867    7[6-(1,6),6-(1,6),29-(53,53,53)]
   185       2.526079       2.526079       2.526079    7[6-(1,6),6-(6,6),29-(7,8,8)]
   186       1.317088       1.317088       1.317088    7[6-(1,6),6-(6,6),29-(7,8,8)]
   187       2.901732       2.901732       2.901732    7[6-(1,6),6-(1,6),29-(53,53,53)]
   188       0.971333       0.971333       0.971333    7[6-(1,6),6-(1,6),29-(53,53,53)]
   189       1.307121       1.307121       1.307121    7[6-(1,6),6-(6,6),29-(7,8,8)]
   190       2.516112       2.516112       2.516112    7[6-(1,6),6-(6,6),29-(7,8,8)]
   191       0.931468       0.931468       0.931468    7[6-(1,6),6-(1,6),29-(53,53,53)]
   192       2.861867       2.861867       2.861867    7[6-(1,6),6-(1,6),29-(53,53,53)]
   193       5.140321       5.140321       5.140321    7[6-(1,6),6-(6,6),29-(7,8,8)]
   194       6.349312       6.349312       6.349312    7[6-(1,6),6-(6,6),29-(7,8,8)]
   195       4.764668       4.764668       4.764668    7[6-(1,6),6-(1,6),29-(53,53,53)]
   196       6.695067       6.695067       6.695067    7[6-(1,6),6-(1,6),29-(53,53,53)]
   197       6.359279       6.359279       6.359279    7[6-(1,6),6-(6,6),29-(7,8,8)]
   198       5.150288       5.150288       5.150288    7[6-(1,6),6-(6,6),29-(7,8,8)]
   199       6.734932       6.734932       6.734932    7[6-(1,6),6-(1,6),29-(53,53,53)]
   200       4.804533       4.804533       4.804533    7[6-(1,6),6-(1,6),29-(53,53,53)]
   201       7.495439       7.495439       7.495439    8[6-(6,8),29-(7,7,8)]
   202       3.955862       3.955862       3.955862    8[6-(6,8),29-(7,7,8)]
   203        0.85097        0.85097        0.85097    8[6-(6,8)]
   204       2.924732       2.924732       2.924732    8[6-(6,8)]
   205       4.004161       4.004161       4.004161    8[6-(6,8),29-(7,7,8)]
   206       7.543738       7.543738       7.543738    8[6-(6,8),29-(7,7,8)]
   207        2.98223        2.98223        2.98223    8[6-(6,8)]
   208       0.908468       0.908468       0.908468    8[6-(6,8)]
   209       0.170961       0.170961       0.170961    8[6-(6,8),29-(7,7,8)]
   210       3.710538       3.710538       3.710538    8[6-(6,8),29-(7,7,8)]
   211        6.81543        6.81543        6.81543    8[6-(6,8)]
   212       4.741668       4.741668       4.741668    8[6-(6,8)]
   213       3.662239       3.662239       3.662239    8[6-(6,8),29-(7,7,8)]
   214       0.122662       0.122662       0.122662    8[6-(6,8),29-(7,7,8)]
   215        4.68417        4.68417        4.68417    8[6-(6,8)]
   216       6.757932       6.757932       6.757932    8[6-(6,8)]
   217       0.170961       0.170961       0.170961    8[6-(6,8),29-(7,7,8)]
   218       3.710538       3.710538       3.710538    8[6-(6,8),29-(7,7,8)]
   219        6.81543        6.81543        6.81543    8[6-(6,8)]
   220       4.741668       4.741668       4.741668    8[6-(6,8)]
   221       3.662239       3.662239       3.662239    8[6-(6,8),29-(7,7,8)]
   222       0.122662       0.122662       0.122662    8[6-(6,8),29-(7,7,8)]
   223        4.68417        4.68417        4.68417    8[6-(6,8)]
   224       6.757932       6.757932       6.757932    8[6-(6,8)]
   225       7.495439       7.495439       7.495439    8[6-(6,8),29-(7,7,8)]
   226       3.955862       3.955862       3.955862    8[6-(6,8),29-(7,7,8)]
   227        0.85097        0.85097        0.85097    8[6-(6,8)]
   228       2.924732       2.924732       2.924732    8[6-(6,8)]
   229       4.004161       4.004161       4.004161    8[6-(6,8),29-(7,7,8)]
   230       7.543738       7.543738       7.543738    8[6-(6,8),29-(7,7,8)]
   231        2.98223        2.98223        2.98223    8[6-(6,8)]
   232       0.908468       0.908468       0.908468    8[6-(6,8)]
