# Supplementary material for: A collection of forcefield precursors for metal–organic frameworks
Source: RSC Adv. 2019 Nov 13;9(63):36492–507. doi: 10.1039/c9ra07327b (PMC9075174; doi:10.1039/c9ra07327b)
Supplement: RA-009-C9RA07327B-s448 [file RA-009-C9RA07327B-s448.txt]

DEYVUA_clean

13.464100    0.000000    0.000000
0.000000    13.464100    0.000000
0.000000    0.000000    23.375100

     1       1.913249       1.913249       1.913249    30[7-(6,6),8-(6),8-(6),8-(6),8-(6)]
     2      11.550851      11.550851      11.550851    30[7-(6,6),8-(6),8-(6),8-(6),8-(6)]
     3       3.981469       3.981469       3.981469    30[7-(6,6),8-(6),8-(6),8-(6),8-(6)]
     4       9.482631       9.482631       9.482631    30[7-(6,6),8-(6),8-(6),8-(6),8-(6)]
     5       4.818801       4.818801       4.818801    30[7-(6,6),8-(6),8-(6),8-(6),8-(6)]
     6       8.645299       8.645299       8.645299    30[7-(6,6),8-(6),8-(6),8-(6),8-(6)]
     7       2.750581       2.750581       2.750581    30[7-(6,6),8-(6),8-(6),8-(6),8-(6)]
     8      10.713519      10.713519      10.713519    30[7-(6,6),8-(6),8-(6),8-(6),8-(6)]
     9        0.17638        0.17638        0.17638    1[6-(6,6)]
    10       3.015958       3.015958       3.015958    1[6-(6,7)]
    11      12.754542      12.754542      12.754542    1[6-(6,7)]
    12       4.413532       4.413532       4.413532    1[6-(6,6)]
    13       5.525667       5.525667       5.525667    1[6-(6,6)]
    14       3.360639       3.360639       3.360639    1[6-(6,6)]
    15       1.672241       1.672241       1.672241    1[6-(6,6)]
    16       13.28772       13.28772       13.28772    1[6-(6,6)]
    17      10.448142      10.448142      10.448142    1[6-(6,7)]
    18       0.709558       0.709558       0.709558    1[6-(6,7)]
    19       9.050568       9.050568       9.050568    1[6-(6,6)]
    20       7.938433       7.938433       7.938433    1[6-(6,6)]
    21      10.103461      10.103461      10.103461    1[6-(6,6)]
    22      11.791859      11.791859      11.791859    1[6-(6,6)]
    23       2.263315       2.263315       2.263315    1[6-(6,6)]
    24       3.401032       3.401032       3.401032    1[6-(6,7)]
    25       3.287933       3.287933       3.287933    1[6-(6,7)]
    26       2.525865       2.525865       2.525865    1[6-(6,6)]
    27       2.317172       2.317172       2.317172    1[6-(6,6)]
    28       2.552793       2.552793       2.552793    1[6-(6,6)]
    29       2.834193       2.834193       2.834193    1[6-(6,6)]
    30      11.200785      11.200785      11.200785    1[6-(6,6)]
    31      10.063068      10.063068      10.063068    1[6-(6,7)]
    32      10.176167      10.176167      10.176167    1[6-(6,7)]
    33      10.938235      10.938235      10.938235    1[6-(6,6)]
    34      11.146928      11.146928      11.146928    1[6-(6,6)]
    35      10.911307      10.911307      10.911307    1[6-(6,6)]
    36      10.629907      10.629907      10.629907    1[6-(6,6)]
    37        6.55567        6.55567        6.55567    1[6-(6,6)]
    38       3.716092       3.716092       3.716092    1[6-(6,7)]
    39       7.441608       7.441608       7.441608    1[6-(6,7)]
    40       2.318518       2.318518       2.318518    1[6-(6,6)]
    41       1.206383       1.206383       1.206383    1[6-(6,6)]
    42       3.371411       3.371411       3.371411    1[6-(6,6)]
    43       5.059809       5.059809       5.059809    1[6-(6,6)]
    44        6.90843        6.90843        6.90843    1[6-(6,6)]
    45       9.748008       9.748008       9.748008    1[6-(6,7)]
    46       6.022492       6.022492       6.022492    1[6-(6,7)]
    47      11.145582      11.145582      11.145582    1[6-(6,6)]
    48      12.257717      12.257717      12.257717    1[6-(6,6)]
    49      10.092689      10.092689      10.092689    1[6-(6,6)]
    50       8.404291       8.404291       8.404291    1[6-(6,6)]
    51       4.468735       4.468735       4.468735    1[6-(6,6)]
    52       3.331018       3.331018       3.331018    1[6-(6,7)]
    53       3.444117       3.444117       3.444117    1[6-(6,7)]
    54       4.206185       4.206185       4.206185    1[6-(6,6)]
    55       4.414878       4.414878       4.414878    1[6-(6,6)]
    56       4.179257       4.179257       4.179257    1[6-(6,6)]
    57       3.897857       3.897857       3.897857    1[6-(6,6)]
    58       8.995365       8.995365       8.995365    1[6-(6,6)]
    59      10.133082      10.133082      10.133082    1[6-(6,7)]
    60      10.019983      10.019983      10.019983    1[6-(6,7)]
    61       9.257915       9.257915       9.257915    1[6-(6,6)]
    62       9.049222       9.049222       9.049222    1[6-(6,6)]
    63       9.284843       9.284843       9.284843    1[6-(6,6)]
    64       9.566243       9.566243       9.566243    1[6-(6,6)]
    65      11.510459      11.510459      11.510459    6[6-(6,6),8-(30),8-(30)]
    66      12.968621      12.968621      12.968621    6[6-(1,6),6-(1,7),6-(8,8)]
    67       0.445662       0.445662       0.445662    6[1-(0),6-(6,6),6-(6,6)]
    68       1.794765       1.794765       1.794765    6[6-(1,6),6-(1,7),6-(6,6)]
    69       2.124635       2.124635       2.124635    6[1-(0),6-(6,6),7-(6,30)]
    70      13.387355      13.387355      13.387355    6[1-(0),6-(6,6),7-(6,30)]
    71       2.855736       2.855736       2.855736    6[6-(1,6),6-(1,6),6-(6,6)]
    72       4.195414       4.195414       4.195414    6[1-(0),6-(6,6),6-(6,6)]
    73       5.217339       5.217339       5.217339    6[6-(1,6),6-(1,6),6-(8,8)]
    74       4.861887       4.861887       4.861887    6[1-(0),6-(1,6),6-(6,6)]
    75        3.56664        3.56664        3.56664    6[1-(0),6-(1,6),6-(1,6)]
    76       2.550101       2.550101       2.550101    6[1-(0),6-(1,6),6-(6,6)]
    77       6.614912       6.614912       6.614912    6[6-(6,6),8-(30),8-(30)]
    78       1.953641       1.953641       1.953641    6[6-(6,6),8-(30),8-(30)]
    79       0.495479       0.495479       0.495479    6[6-(1,6),6-(1,7),6-(8,8)]
    80      13.018438      13.018438      13.018438    6[1-(0),6-(6,6),6-(6,6)]
    81      11.669335      11.669335      11.669335    6[6-(1,6),6-(1,7),6-(6,6)]
    82      11.339465      11.339465      11.339465    6[1-(0),6-(6,6),7-(6,30)]
    83       0.076745       0.076745       0.076745    6[1-(0),6-(6,6),7-(6,30)]
    84      10.608364      10.608364      10.608364    6[6-(1,6),6-(1,6),6-(6,6)]
    85       9.268686       9.268686       9.268686    6[1-(0),6-(6,6),6-(6,6)]
    86       8.246761       8.246761       8.246761    6[6-(1,6),6-(1,6),6-(8,8)]
    87       8.602213       8.602213       8.602213    6[1-(0),6-(1,6),6-(6,6)]
    88        9.89746        9.89746        9.89746    6[1-(0),6-(1,6),6-(1,6)]
    89      10.913999      10.913999      10.913999    6[1-(0),6-(1,6),6-(6,6)]
    90       6.849188       6.849188       6.849188    6[6-(6,6),8-(30),8-(30)]
    91       2.571643       2.571643       2.571643    6[6-(6,6),8-(30),8-(30)]
    92        2.76418        2.76418        2.76418    6[6-(1,6),6-(1,7),6-(8,8)]
    93       2.563565       2.563565       2.563565    6[1-(0),6-(6,6),6-(6,6)]
    94       2.804572       2.804572       2.804572    6[6-(1,6),6-(1,7),6-(6,6)]
    95       3.220613       3.220613       3.220613    6[1-(0),6-(6,6),7-(6,30)]
    96       3.161371       3.161371       3.161371    6[1-(0),6-(6,6),7-(6,30)]
    97       2.643003       2.643003       2.643003    6[6-(1,6),6-(1,6),6-(6,6)]
    98       2.527212       2.527212       2.527212    6[1-(0),6-(6,6),6-(6,6)]
    99       2.412767       2.412767       2.412767    6[6-(1,6),6-(1,6),6-(8,8)]
   100       2.414113       2.414113       2.414113    6[1-(0),6-(1,6),6-(6,6)]
   101        2.55414        2.55414        2.55414    6[1-(0),6-(1,6),6-(1,6)]
   102       2.699552       2.699552       2.699552    6[1-(0),6-(1,6),6-(6,6)]
   103       2.314479       2.314479       2.314479    6[6-(6,6),8-(30),8-(30)]
   104      10.892457      10.892457      10.892457    6[6-(6,6),8-(30),8-(30)]
   105       10.69992       10.69992       10.69992    6[6-(1,6),6-(1,7),6-(8,8)]
   106      10.900535      10.900535      10.900535    6[1-(0),6-(6,6),6-(6,6)]
   107      10.659528      10.659528      10.659528    6[6-(1,6),6-(1,7),6-(6,6)]
   108      10.243487      10.243487      10.243487    6[1-(0),6-(6,6),7-(6,30)]
   109      10.302729      10.302729      10.302729    6[1-(0),6-(6,6),7-(6,30)]
   110      10.821097      10.821097      10.821097    6[6-(1,6),6-(1,6),6-(6,6)]
   111      10.936888      10.936888      10.936888    6[1-(0),6-(6,6),6-(6,6)]
   112      11.051333      11.051333      11.051333    6[6-(1,6),6-(1,6),6-(8,8)]
   113      11.049987      11.049987      11.049987    6[1-(0),6-(1,6),6-(6,6)]
   114       10.90996       10.90996       10.90996    6[1-(0),6-(1,6),6-(1,6)]
   115      10.764548      10.764548      10.764548    6[1-(0),6-(1,6),6-(6,6)]
   116      11.149621      11.149621      11.149621    6[6-(6,6),8-(30),8-(30)]
   117       8.685691       8.685691       8.685691    6[6-(6,6),8-(30),8-(30)]
   118       7.227529       7.227529       7.227529    6[6-(1,6),6-(1,7),6-(8,8)]
   119       6.286388       6.286388       6.286388    6[1-(0),6-(6,6),6-(6,6)]
   120       4.937285       4.937285       4.937285    6[6-(1,6),6-(1,7),6-(6,6)]
   121       4.607415       4.607415       4.607415    6[1-(0),6-(6,6),7-(6,30)]
   122       6.808795       6.808795       6.808795    6[1-(0),6-(6,6),7-(6,30)]
   123       3.876314       3.876314       3.876314    6[6-(1,6),6-(1,6),6-(6,6)]
   124       2.536636       2.536636       2.536636    6[1-(0),6-(6,6),6-(6,6)]
   125       1.514711       1.514711       1.514711    6[6-(1,6),6-(1,6),6-(8,8)]
   126       1.870163       1.870163       1.870163    6[1-(0),6-(1,6),6-(6,6)]
   127        3.16541        3.16541        3.16541    6[1-(0),6-(1,6),6-(1,6)]
   128       4.181949       4.181949       4.181949    6[1-(0),6-(1,6),6-(6,6)]
   129       0.117138       0.117138       0.117138    6[6-(6,6),8-(30),8-(30)]
   130       4.778409       4.778409       4.778409    6[6-(6,6),8-(30),8-(30)]
   131       6.236571       6.236571       6.236571    6[6-(1,6),6-(1,7),6-(8,8)]
   132       7.177712       7.177712       7.177712    6[1-(0),6-(6,6),6-(6,6)]
   133       8.526815       8.526815       8.526815    6[6-(1,6),6-(1,7),6-(6,6)]
   134       8.856685       8.856685       8.856685    6[1-(0),6-(6,6),7-(6,30)]
   135       6.655305       6.655305       6.655305    6[1-(0),6-(6,6),7-(6,30)]
   136       9.587786       9.587786       9.587786    6[6-(1,6),6-(1,6),6-(6,6)]
   137      10.927464      10.927464      10.927464    6[1-(0),6-(6,6),6-(6,6)]
   138      11.949389      11.949389      11.949389    6[6-(1,6),6-(1,6),6-(8,8)]
   139      11.593937      11.593937      11.593937    6[1-(0),6-(1,6),6-(6,6)]
   140       10.29869       10.29869       10.29869    6[1-(0),6-(1,6),6-(1,6)]
   141       9.282151       9.282151       9.282151    6[1-(0),6-(1,6),6-(6,6)]
   142      13.346962      13.346962      13.346962    6[6-(6,6),8-(30),8-(30)]
   143       4.160407       4.160407       4.160407    6[6-(6,6),8-(30),8-(30)]
   144        3.96787        3.96787        3.96787    6[6-(1,6),6-(1,7),6-(8,8)]
   145       4.168485       4.168485       4.168485    6[1-(0),6-(6,6),6-(6,6)]
   146       3.927478       3.927478       3.927478    6[6-(1,6),6-(1,7),6-(6,6)]
   147       3.511437       3.511437       3.511437    6[1-(0),6-(6,6),7-(6,30)]
   148       3.570679       3.570679       3.570679    6[1-(0),6-(6,6),7-(6,30)]
   149       4.089047       4.089047       4.089047    6[6-(1,6),6-(1,6),6-(6,6)]
   150       4.204838       4.204838       4.204838    6[1-(0),6-(6,6),6-(6,6)]
   151       4.319283       4.319283       4.319283    6[6-(1,6),6-(1,6),6-(8,8)]
   152       4.317937       4.317937       4.317937    6[1-(0),6-(1,6),6-(6,6)]
   153        4.17791        4.17791        4.17791    6[1-(0),6-(1,6),6-(1,6)]
   154       4.032498       4.032498       4.032498    6[1-(0),6-(1,6),6-(6,6)]
   155       4.417571       4.417571       4.417571    6[6-(6,6),8-(30),8-(30)]
   156       9.303693       9.303693       9.303693    6[6-(6,6),8-(30),8-(30)]
   157        9.49623        9.49623        9.49623    6[6-(1,6),6-(1,7),6-(8,8)]
   158       9.295615       9.295615       9.295615    6[1-(0),6-(6,6),6-(6,6)]
   159       9.536622       9.536622       9.536622    6[6-(1,6),6-(1,7),6-(6,6)]
   160       9.952663       9.952663       9.952663    6[1-(0),6-(6,6),7-(6,30)]
   161       9.893421       9.893421       9.893421    6[1-(0),6-(6,6),7-(6,30)]
   162       9.375053       9.375053       9.375053    6[6-(1,6),6-(1,6),6-(6,6)]
   163       9.259262       9.259262       9.259262    6[1-(0),6-(6,6),6-(6,6)]
   164       9.144817       9.144817       9.144817    6[6-(1,6),6-(1,6),6-(8,8)]
   165       9.146163       9.146163       9.146163    6[1-(0),6-(1,6),6-(6,6)]
   166        9.28619        9.28619        9.28619    6[1-(0),6-(1,6),6-(1,6)]
   167       9.431602       9.431602       9.431602    6[1-(0),6-(1,6),6-(6,6)]
   168       9.046529       9.046529       9.046529    6[6-(6,6),8-(30),8-(30)]
   169       1.221194       1.221194       1.221194    7[6-(1,6),6-(1,6),30-(8,8,8,8)]
   170      12.242906      12.242906      12.242906    7[6-(1,6),6-(1,6),30-(8,8,8,8)]
   171       3.370064       3.370064       3.370064    7[6-(1,6),6-(1,6),30-(8,8,8,8)]
   172      10.094036      10.094036      10.094036    7[6-(1,6),6-(1,6),30-(8,8,8,8)]
   173       5.510856       5.510856       5.510856    7[6-(1,6),6-(1,6),30-(8,8,8,8)]
   174       7.953244       7.953244       7.953244    7[6-(1,6),6-(1,6),30-(8,8,8,8)]
   175       3.361986       3.361986       3.361986    7[6-(1,6),6-(1,6),30-(8,8,8,8)]
   176      10.102114      10.102114      10.102114    7[6-(1,6),6-(1,6),30-(8,8,8,8)]
   177      10.687803      10.687803      10.687803    8[6-(6,8),30-(7,8,8,8)]
   178      11.230406      11.230406      11.230406    8[6-(6,8),30-(7,8,8,8)]
   179       6.862652       6.862652       6.862652    8[6-(6,8),30-(7,8,8,8)]
   180       7.480654       7.480654       7.480654    8[6-(6,8),30-(7,8,8,8)]
   181       2.776297       2.776297       2.776297    8[6-(6,8),30-(7,8,8,8)]
   182       2.233694       2.233694       2.233694    8[6-(6,8),30-(7,8,8,8)]
   183       6.601448       6.601448       6.601448    8[6-(6,8),30-(7,8,8,8)]
   184       5.983446       5.983446       5.983446    8[6-(6,8),30-(7,8,8,8)]
   185       2.857082       2.857082       2.857082    8[6-(6,8),30-(7,8,8,8)]
   186       2.150217       2.150217       2.150217    8[6-(6,8),30-(7,8,8,8)]
   187       2.515094       2.515094       2.515094    8[6-(6,8),30-(7,8,8,8)]
   188       2.066739       2.066739       2.066739    8[6-(6,8),30-(7,8,8,8)]
   189      10.607018      10.607018      10.607018    8[6-(6,8),30-(7,8,8,8)]
   190      11.313883      11.313883      11.313883    8[6-(6,8),30-(7,8,8,8)]
   191      10.949006      10.949006      10.949006    8[6-(6,8),30-(7,8,8,8)]
   192      11.397361      11.397361      11.397361    8[6-(6,8),30-(7,8,8,8)]
   193       9.508347       9.508347       9.508347    8[6-(6,8),30-(7,8,8,8)]
   194       8.965744       8.965744       8.965744    8[6-(6,8),30-(7,8,8,8)]
   195      13.333498      13.333498      13.333498    8[6-(6,8),30-(7,8,8,8)]
   196      12.715496      12.715496      12.715496    8[6-(6,8),30-(7,8,8,8)]
   197       3.955753       3.955753       3.955753    8[6-(6,8),30-(7,8,8,8)]
   198       4.498356       4.498356       4.498356    8[6-(6,8),30-(7,8,8,8)]
   199       0.130602       0.130602       0.130602    8[6-(6,8),30-(7,8,8,8)]
   200       0.748604       0.748604       0.748604    8[6-(6,8),30-(7,8,8,8)]
   201       3.874968       3.874968       3.874968    8[6-(6,8),30-(7,8,8,8)]
   202       4.581833       4.581833       4.581833    8[6-(6,8),30-(7,8,8,8)]
   203       4.216956       4.216956       4.216956    8[6-(6,8),30-(7,8,8,8)]
   204       4.665311       4.665311       4.665311    8[6-(6,8),30-(7,8,8,8)]
   205       9.589132       9.589132       9.589132    8[6-(6,8),30-(7,8,8,8)]
   206       8.882267       8.882267       8.882267    8[6-(6,8),30-(7,8,8,8)]
   207       9.247144       9.247144       9.247144    8[6-(6,8),30-(7,8,8,8)]
   208       8.798789       8.798789       8.798789    8[6-(6,8),30-(7,8,8,8)]
