# Supplementary material for: A collection of forcefield precursors for metal–organic frameworks
Source: RSC Adv. 2019 Nov 13;9(63):36492–507. doi: 10.1039/c9ra07327b (PMC9075174; doi:10.1039/c9ra07327b)
Supplement: RA-009-C9RA07327B-s449 [file RA-009-C9RA07327B-s449.txt]

DEYXIQ_clean

7.903000    0.000000    0.000000
-1.758662    10.390113    0.000000
0.000000    0.000000    32.858000

     1      -0.424106      -0.424106      -0.424106    27[8-(1,1,27),8-(1,1,27),8-(6),8-(6)]
     2       2.616944       2.616944       2.616944    27[8-(1,1,27),8-(1,1,27),8-(6),8-(6)]
     3       6.568444       6.568444       6.568444    27[8-(1,1,27),8-(1,1,27),8-(6),8-(6)]
     4       3.527394       3.527394       3.527394    27[8-(1,1,27),8-(1,1,27),8-(6),8-(6)]
     5       3.072169       3.072169       3.072169    27[8-(1,1),8-(1,1),8-(6),8-(6)]
     6      -0.879331      -0.879331      -0.879331    27[8-(1,1),8-(1,1),8-(6),8-(6)]
     7      -0.879331      -0.879331      -0.879331    27[8-(6),8-(6)]
     8       3.072169       3.072169       3.072169    27[8-(6),8-(6)]
     9       7.098831       7.098831       7.098831    1[6-(6,6)]
    10       4.345845       4.345845       4.345845    1[6-(6,6)]
    11       3.437589       3.437589       3.437589    1[6-(6,6)]
    12       6.142712       6.142712       6.142712    1[6-(6,6)]
    13       5.588637       5.588637       5.588637    1[8-(1,27,27)]
    14       5.392444       5.392444       5.392444    1[8-(1,27,27)]
    15       1.059954       1.059954       1.059954    1[8-(1,27)]
    16       1.211801       1.211801       1.211801    1[8-(1,27)]
    17       2.997007       2.997007       2.997007    1[6-(6,6)]
    18       5.749993       5.749993       5.749993    1[6-(6,6)]
    19       6.658249       6.658249       6.658249    1[6-(6,6)]
    20       3.953126       3.953126       3.953126    1[6-(6,6)]
    21       4.507201       4.507201       4.507201    1[8-(1,27,27)]
    22       4.703394       4.703394       4.703394    1[8-(1,27,27)]
    23       1.132884       1.132884       1.132884    1[8-(1,27)]
    24       0.981037       0.981037       0.981037    1[8-(1,27)]
    25      -0.954493      -0.954493      -0.954493    1[6-(6,6)]
    26       1.798493       1.798493       1.798493    1[6-(6,6)]
    27       2.706749       2.706749       2.706749    1[6-(6,6)]
    28       0.001626       0.001626       0.001626    1[6-(6,6)]
    29       0.555701       0.555701       0.555701    1[8-(1,27,27)]
    30       0.751894       0.751894       0.751894    1[8-(1,27,27)]
    31       5.084384       5.084384       5.084384    1[8-(1,27)]
    32       4.932537       4.932537       4.932537    1[8-(1,27)]
    33       3.147331       3.147331       3.147331    1[6-(6,6)]
    34       0.394345       0.394345       0.394345    1[6-(6,6)]
    35      -0.513911      -0.513911      -0.513911    1[6-(6,6)]
    36       2.191212       2.191212       2.191212    1[6-(6,6)]
    37       1.637137       1.637137       1.637137    1[8-(1,27,27)]
    38       1.440944       1.440944       1.440944    1[8-(1,27,27)]
    39       5.011454       5.011454       5.011454    1[8-(1,27)]
    40       5.163301       5.163301       5.163301    1[8-(1,27)]
    41       6.991972       6.991972       6.991972    6[6-(1,6),6-(6,6),6-(8,8)]
    42       6.818449       6.818449       6.818449    6[1-(0),6-(1,6),6-(6,6)]
    43       4.473503       4.473503       4.473503    6[1-(0),6-(1,6),6-(6,6)]
    44       4.070764       4.070764       4.070764    6[6-(1,6),6-(6,6),6-(8,8)]
    45       4.277397       4.277397       4.277397    6[6-(6,6),6-(6,6),6-(6,8)]
    46       4.033177       4.033177       4.033177    6[6-(6,6),6-(6,6),8-(0)]
    47       4.033251       4.033251       4.033251    6[6-(6,6),6-(6,6),6-(6,8)]
    48       3.598544       3.598544       3.598544    6[6-(1,6),6-(6,6),6-(8,8)]
    49       3.730353       3.730353       3.730353    6[1-(0),6-(1,6),6-(6,6)]
    50       6.051323       6.051323       6.051323    6[1-(0),6-(1,6),6-(6,6)]
    51       6.479443       6.479443       6.479443    6[6-(1,6),6-(6,6),6-(8,8)]
    52       6.327431       6.327431       6.327431    6[6-(6,6),6-(6,6),6-(6,8)]
    53       6.661309       6.661309       6.661309    6[6-(6,6),6-(6,6),8-(0)]
    54       6.588877       6.588877       6.588877    6[6-(6,6),6-(6,6),6-(6,8)]
    55      -0.256452      -0.256452      -0.256452    6[6-(6,6),8-(0),8-(27)]
    56       3.389755       3.389755       3.389755    6[6-(6,6),8-(0),8-(27)]
    57        2.95758        2.95758        2.95758    6[6-(6,6),8-(0),8-(27)]
    58       7.165986       7.165986       7.165986    6[6-(6,6),8-(0),8-(27)]
    59       3.103866       3.103866       3.103866    6[6-(1,6),6-(6,6),6-(8,8)]
    60       3.277389       3.277389       3.277389    6[1-(0),6-(1,6),6-(6,6)]
    61       5.622335       5.622335       5.622335    6[1-(0),6-(1,6),6-(6,6)]
    62       6.025074       6.025074       6.025074    6[6-(1,6),6-(6,6),6-(8,8)]
    63       5.818441       5.818441       5.818441    6[6-(6,6),6-(6,6),6-(6,8)]
    64       6.062661       6.062661       6.062661    6[6-(6,6),6-(6,6),8-(0)]
    65       6.062587       6.062587       6.062587    6[6-(6,6),6-(6,6),6-(6,8)]
    66       6.497294       6.497294       6.497294    6[6-(1,6),6-(6,6),6-(8,8)]
    67       6.365485       6.365485       6.365485    6[1-(0),6-(1,6),6-(6,6)]
    68       4.044515       4.044515       4.044515    6[1-(0),6-(1,6),6-(6,6)]
    69       3.616395       3.616395       3.616395    6[6-(1,6),6-(6,6),6-(8,8)]
    70       3.768407       3.768407       3.768407    6[6-(6,6),6-(6,6),6-(6,8)]
    71       3.434529       3.434529       3.434529    6[6-(6,6),6-(6,6),8-(0)]
    72       3.506961       3.506961       3.506961    6[6-(6,6),6-(6,6),6-(6,8)]
    73        2.44929        2.44929        2.44929    6[6-(6,6),8-(0),8-(27)]
    74       6.706083       6.706083       6.706083    6[6-(6,6),8-(0),8-(27)]
    75       7.138258       7.138258       7.138258    6[6-(6,6),8-(0),8-(27)]
    76       2.929852       2.929852       2.929852    6[6-(6,6),8-(0),8-(27)]
    77      -0.847634      -0.847634      -0.847634    6[6-(1,6),6-(6,6),6-(8,8)]
    78      -0.674111      -0.674111      -0.674111    6[1-(0),6-(1,6),6-(6,6)]
    79       1.670835       1.670835       1.670835    6[1-(0),6-(1,6),6-(6,6)]
    80       2.073574       2.073574       2.073574    6[6-(1,6),6-(6,6),6-(8,8)]
    81       1.866941       1.866941       1.866941    6[6-(6,6),6-(6,6),6-(6,8)]
    82       2.111161       2.111161       2.111161    6[6-(6,6),6-(6,6),8-(0)]
    83       2.111087       2.111087       2.111087    6[6-(6,6),6-(6,6),6-(6,8)]
    84       2.545794       2.545794       2.545794    6[6-(1,6),6-(6,6),6-(8,8)]
    85       2.413985       2.413985       2.413985    6[1-(0),6-(1,6),6-(6,6)]
    86       0.093015       0.093015       0.093015    6[1-(0),6-(1,6),6-(6,6)]
    87      -0.335105      -0.335105      -0.335105    6[6-(1,6),6-(6,6),6-(8,8)]
    88      -0.183093      -0.183093      -0.183093    6[6-(6,6),6-(6,6),6-(6,8)]
    89      -0.516971      -0.516971      -0.516971    6[6-(6,6),6-(6,6),8-(0)]
    90      -0.444539      -0.444539      -0.444539    6[6-(6,6),6-(6,6),6-(6,8)]
    91        6.40079        6.40079        6.40079    6[6-(6,6),8-(0),8-(27)]
    92       2.754583       2.754583       2.754583    6[6-(6,6),8-(0),8-(27)]
    93       3.186758       3.186758       3.186758    6[6-(6,6),8-(0),8-(27)]
    94      -1.021648      -1.021648      -1.021648    6[6-(6,6),8-(0),8-(27)]
    95       3.040472       3.040472       3.040472    6[6-(1,6),6-(6,6),6-(8,8)]
    96       2.866949       2.866949       2.866949    6[1-(0),6-(1,6),6-(6,6)]
    97       0.522003       0.522003       0.522003    6[1-(0),6-(1,6),6-(6,6)]
    98       0.119264       0.119264       0.119264    6[6-(1,6),6-(6,6),6-(8,8)]
    99       0.325897       0.325897       0.325897    6[6-(6,6),6-(6,6),6-(6,8)]
   100       0.081677       0.081677       0.081677    6[6-(6,6),6-(6,6),8-(0)]
   101       0.081751       0.081751       0.081751    6[6-(6,6),6-(6,6),6-(6,8)]
   102      -0.352956      -0.352956      -0.352956    6[6-(1,6),6-(6,6),6-(8,8)]
   103      -0.221147      -0.221147      -0.221147    6[1-(0),6-(1,6),6-(6,6)]
   104       2.099823       2.099823       2.099823    6[1-(0),6-(1,6),6-(6,6)]
   105       2.527943       2.527943       2.527943    6[6-(1,6),6-(6,6),6-(8,8)]
   106       2.375931       2.375931       2.375931    6[6-(6,6),6-(6,6),6-(6,8)]
   107       2.709809       2.709809       2.709809    6[6-(6,6),6-(6,6),8-(0)]
   108       2.637377       2.637377       2.637377    6[6-(6,6),6-(6,6),6-(6,8)]
   109       3.695048       3.695048       3.695048    6[6-(6,6),8-(0),8-(27)]
   110      -0.561745      -0.561745      -0.561745    6[6-(6,6),8-(0),8-(27)]
   111       -0.99392       -0.99392       -0.99392    6[6-(6,6),8-(0),8-(27)]
   112       3.214486       3.214486       3.214486    6[6-(6,6),8-(0),8-(27)]
   113       3.911756       3.911756       3.911756    8[6-(6,6)]
   114        6.91981        6.91981        6.91981    8[6-(6,6)]
   115       6.893439       6.893439       6.893439    8[6-(6,8),27-(8,8,8)]
   116       0.940207       0.940207       0.940207    8[6-(6,8)]
   117       4.114677       4.114677       4.114677    8[6-(6,8),27-(8,8,8)]
   118       2.197397       2.197397       2.197397    8[6-(6,8)]
   119       1.796579       1.796579       1.796579    8[6-(6,8)]
   120       3.658079       3.658079       3.658079    8[6-(6,8),27-(8,8,8)]
   121       0.480117       0.480117       0.480117    8[6-(6,8)]
   122       6.418924       6.418924       6.418924    8[6-(6,8),27-(8)]
   123       5.506076       5.506076       5.506076    8[1-(0),1-(0),27-(8,8,8),27-(8,8,8)]
   124       1.105889       1.105889       1.105889    8[1-(0),1-(0),27-(8,8,8)]
   125       6.184082       6.184082       6.184082    8[6-(6,6)]
   126       3.176028       3.176028       3.176028    8[6-(6,6)]
   127       3.202399       3.202399       3.202399    8[6-(6,8),27-(8,8,8)]
   128       1.252631       1.252631       1.252631    8[6-(6,8)]
   129       5.981161       5.981161       5.981161    8[6-(6,8),27-(8,8,8)]
   130      -0.004559      -0.004559      -0.004559    8[6-(6,8)]
   131       0.396259       0.396259       0.396259    8[6-(6,8)]
   132       6.437759       6.437759       6.437759    8[6-(6,8),27-(8,8,8)]
   133       1.712721       1.712721       1.712721    8[6-(6,8)]
   134       3.676914       3.676914       3.676914    8[6-(6,8),27-(8)]
   135       4.589762       4.589762       4.589762    8[1-(0),1-(0),27-(8,8,8),27-(8,8,8)]
   136       1.086949       1.086949       1.086949    8[1-(0),1-(0),27-(8,8,8)]
   137       2.232582       2.232582       2.232582    8[6-(6,6)]
   138      -0.775472      -0.775472      -0.775472    8[6-(6,6)]
   139      -0.749101      -0.749101      -0.749101    8[6-(6,8),27-(8,8,8)]
   140       5.204131       5.204131       5.204131    8[6-(6,8)]
   141       2.029661       2.029661       2.029661    8[6-(6,8),27-(8,8,8)]
   142       3.946941       3.946941       3.946941    8[6-(6,8)]
   143       4.347759       4.347759       4.347759    8[6-(6,8)]
   144       2.486259       2.486259       2.486259    8[6-(6,8),27-(8,8,8)]
   145       5.664221       5.664221       5.664221    8[6-(6,8)]
   146      -0.274586      -0.274586      -0.274586    8[6-(6,8),27-(8)]
   147       0.638262       0.638262       0.638262    8[1-(0),1-(0),27-(8,8,8),27-(8,8,8)]
   148       5.038449       5.038449       5.038449    8[1-(0),1-(0),27-(8,8,8)]
   149      -0.039744      -0.039744      -0.039744    8[6-(6,6)]
   150        2.96831        2.96831        2.96831    8[6-(6,6)]
   151       2.941939       2.941939       2.941939    8[6-(6,8),27-(8,8,8)]
   152       4.891707       4.891707       4.891707    8[6-(6,8)]
   153       0.163177       0.163177       0.163177    8[6-(6,8),27-(8,8,8)]
   154       6.148897       6.148897       6.148897    8[6-(6,8)]
   155       5.748079       5.748079       5.748079    8[6-(6,8)]
   156      -0.293421      -0.293421      -0.293421    8[6-(6,8),27-(8,8,8)]
   157       4.431617       4.431617       4.431617    8[6-(6,8)]
   158       2.467424       2.467424       2.467424    8[6-(6,8),27-(8)]
   159       1.554576       1.554576       1.554576    8[1-(0),1-(0),27-(8,8,8),27-(8,8,8)]
   160       5.057389       5.057389       5.057389    8[1-(0),1-(0),27-(8,8,8)]
