# Supplementary material for: A collection of forcefield precursors for metal–organic frameworks
Source: RSC Adv. 2019 Nov 13;9(63):36492–507. doi: 10.1039/c9ra07327b (PMC9075174; doi:10.1039/c9ra07327b)
Supplement: RA-009-C9RA07327B-s450 [file RA-009-C9RA07327B-s450.txt]

DEZKAW_clean

17.145400    0.000000    0.000000
-5.831160    16.123347    0.000000
-5.831160    -7.939616    14.032990

     1       9.640092       9.640092       9.640092    25[7-(6,6),7-(6,6),7-(6,7),7-(6,7),7-(6,7)]
     2       6.764012       6.764012       6.764012    25[7-(6,6),7-(6,6),7-(6,7),7-(6,7),7-(6,7)]
     3       7.128657       7.128657       7.128657    25[7-(6,6),7-(6,6),7-(6,7),7-(6,7),7-(6,7)]
     4       9.275448       9.275448       9.275448    25[7-(6,6),7-(6,6),7-(6,7),7-(6,7),7-(6,7)]
     5      -4.157012      -4.157012      -4.157012    25[7-(6,6),7-(6,6),7-(6,7),7-(6,7),7-(6,7)]
     6      -1.280932      -1.280932      -1.280932    25[7-(6,6),7-(6,6),7-(6,7),7-(6,7),7-(6,7)]
     7      -1.645577      -1.645577      -1.645577    25[7-(6,6),7-(6,6),7-(6,7),7-(6,7),7-(6,7)]
     8      -3.792368      -3.792368      -3.792368    25[7-(6,6),7-(6,6),7-(6,7),7-(6,7),7-(6,7)]
     9      -0.630504      -0.630504      -0.630504    1[6-(7,7)]
    10       8.327134       8.327134       8.327134    1[6-(6,6)]
    11      -6.723289      -6.723289      -6.723289    1[6-(6,6)]
    12      -4.833641      -4.833641      -4.833641    1[6-(6,6)]
    13      -5.096865      -5.096865      -5.096865    1[6-(6,7)]
    14       9.841757       9.841757       9.841757    1[6-(7,7)]
    15       4.161231       4.161231       4.161231    1[6-(6,6)]
    16       2.947924       2.947924       2.947924    1[6-(6,6)]
    17       3.040871       3.040871       3.040871    1[6-(6,6)]
    18       4.467994       4.467994       4.467994    1[6-(6,7)]
    19      -8.216603      -8.216603      -8.216603    1[6-(7,7)]
    20       2.069327       2.069327       2.069327    1[6-(6,6)]
    21       1.883354       1.883354       1.883354    1[6-(6,6)]
    22       3.782053       3.782053       3.782053    1[6-(6,6)]
    23       5.813357       5.813357       5.813357    1[6-(6,7)]
    24       0.282455       0.282455       0.282455    1[6-(7,7)]
    25      10.419037      10.419037      10.419037    1[6-(6,6)]
    26      11.486682      11.486682      11.486682    1[6-(6,6)]
    27      11.570577      11.570577      11.570577    1[6-(6,6)]
    28      10.703172      10.703172      10.703172    1[6-(6,7)]
    29       6.113584       6.113584       6.113584    1[6-(7,7)]
    30      -2.844054      -2.844054      -2.844054    1[6-(6,6)]
    31      12.206369      12.206369      12.206369    1[6-(6,6)]
    32      10.316721      10.316721      10.316721    1[6-(6,6)]
    33      10.579945      10.579945      10.579945    1[6-(6,7)]
    34      -4.358677      -4.358677      -4.358677    1[6-(7,7)]
    35       1.321849       1.321849       1.321849    1[6-(6,6)]
    36       2.535156       2.535156       2.535156    1[6-(6,6)]
    37       2.442209       2.442209       2.442209    1[6-(6,6)]
    38       1.015086       1.015086       1.015086    1[6-(6,7)]
    39      13.699683      13.699683      13.699683    1[6-(7,7)]
    40       3.413753       3.413753       3.413753    1[6-(6,6)]
    41       3.599726       3.599726       3.599726    1[6-(6,6)]
    42       1.701027       1.701027       1.701027    1[6-(6,6)]
    43      -0.330277      -0.330277      -0.330277    1[6-(6,7)]
    44       5.200625       5.200625       5.200625    1[6-(7,7)]
    45      -4.935957      -4.935957      -4.935957    1[6-(6,6)]
    46      -6.003602      -6.003602      -6.003602    1[6-(6,6)]
    47      -6.087497      -6.087497      -6.087497    1[6-(6,6)]
    48      -5.220092      -5.220092      -5.220092    1[6-(6,7)]
    49      -0.672087      -0.672087      -0.672087    6[1-(0),7-(6),7-(7,25)]
    50       -0.14631       -0.14631       -0.14631    6[6-(7,7),7-(6),7-(7,25)]
    51       6.352912       6.352912       6.352912    6[6-(7,7),7-(6,25),7-(7,25)]
    52       7.709478       7.709478       7.709478    6[6-(6,7),7-(6,25),7-(7)]
    53       8.992651       8.992651       8.992651    6[6-(1,6),6-(7,7),7-(6,25)]
    54       9.091713       9.091713       9.091713    6[1-(0),6-(1,6),6-(6,7)]
    55      -6.809278      -6.809278      -6.809278    6[1-(0),6-(1,6),6-(1,6)]
    56      -5.681564      -5.681564      -5.681564    6[1-(0),6-(1,6),6-(1,7)]
    57      -5.854795      -5.854795      -5.854795    6[1-(0),6-(1,6),7-(6,25)]
    58       9.295559       9.295559       9.295559    6[1-(0),7-(6),7-(7,25)]
    59       8.027124       8.027124       8.027124    6[6-(7,7),7-(6),7-(7,25)]
    60       7.128616       7.128616       7.128616    6[6-(7,7),7-(6,25),7-(7,25)]
    61       5.816832       5.816832       5.816832    6[6-(6,7),7-(6,25),7-(7)]
    62       5.028142       5.028142       5.028142    6[6-(1,6),6-(7,7),7-(6,25)]
    63       4.213013       4.213013       4.213013    6[1-(0),6-(1,6),6-(6,7)]
    64       3.488744       3.488744       3.488744    6[1-(0),6-(1,6),6-(1,6)]
    65       3.552919       3.552919       3.552919    6[1-(0),6-(1,6),6-(1,7)]
    66       4.400233       4.400233       4.400233    6[1-(0),6-(1,6),7-(6,25)]
    67      -9.093177      -9.093177      -9.093177    6[1-(0),7-(6),7-(7,25)]
    68       6.345249       6.345249       6.345249    6[6-(7,7),7-(6),7-(7,25)]
    69       5.361205       5.361205       5.361205    6[6-(7,7),7-(6,25),7-(7,25)]
    70       4.322321       4.322321       4.322321    6[6-(6,7),7-(6,25),7-(7)]
    71       4.092554       4.092554       4.092554    6[6-(1,6),6-(7,7),7-(6,25)]
    72       2.827118       2.827118       2.827118    6[1-(0),6-(1,6),6-(6,7)]
    73       2.720607       2.720607       2.720607    6[1-(0),6-(1,6),6-(1,6)]
    74       3.841532       3.841532       3.841532    6[1-(0),6-(1,6),6-(1,7)]
    75       5.050901       5.050901       5.050901    6[1-(0),6-(1,6),7-(6,25)]
    76       0.571248       0.571248       0.571248    6[1-(0),7-(6),7-(7,25)]
    77       1.535566       1.535566       1.535566    6[6-(7,7),7-(6),7-(7,25)]
    78       8.120322       8.120322       8.120322    6[6-(7,7),7-(6,25),7-(7,25)]
    79        9.20399        9.20399        9.20399    6[6-(6,7),7-(6,25),7-(7)]
    80       9.928239       9.928239       9.928239    6[6-(1,6),6-(7,7),7-(6,25)]
    81      10.477608      10.477608      10.477608    6[1-(0),6-(1,6),6-(6,7)]
    82      11.104259      11.104259      11.104259    6[1-(0),6-(1,6),6-(1,6)]
    83      11.175223      11.175223      11.175223    6[1-(0),6-(1,6),6-(1,7)]
    84      10.639936      10.639936      10.639936    6[1-(0),6-(1,6),7-(6,25)]
    85       6.155167       6.155167       6.155167    6[1-(0),7-(6),7-(7,25)]
    86        5.62939        5.62939        5.62939    6[6-(7,7),7-(6),7-(7,25)]
    87      -0.869832      -0.869832      -0.869832    6[6-(7,7),7-(6,25),7-(7,25)]
    88      -2.226398      -2.226398      -2.226398    6[6-(6,7),7-(6,25),7-(7)]
    89      -3.509571      -3.509571      -3.509571    6[6-(1,6),6-(7,7),7-(6,25)]
    90      -3.608633      -3.608633      -3.608633    6[1-(0),6-(1,6),6-(6,7)]
    91      12.292358      12.292358      12.292358    6[1-(0),6-(1,6),6-(1,6)]
    92      11.164644      11.164644      11.164644    6[1-(0),6-(1,6),6-(1,7)]
    93      11.337875      11.337875      11.337875    6[1-(0),6-(1,6),7-(6,25)]
    94      -3.812479      -3.812479      -3.812479    6[1-(0),7-(6),7-(7,25)]
    95      -2.544044      -2.544044      -2.544044    6[6-(7,7),7-(6),7-(7,25)]
    96      -1.645536      -1.645536      -1.645536    6[6-(7,7),7-(6,25),7-(7,25)]
    97      -0.333752      -0.333752      -0.333752    6[6-(6,7),7-(6,25),7-(7)]
    98       0.454938       0.454938       0.454938    6[6-(1,6),6-(7,7),7-(6,25)]
    99       1.270067       1.270067       1.270067    6[1-(0),6-(1,6),6-(6,7)]
   100       1.994336       1.994336       1.994336    6[1-(0),6-(1,6),6-(1,6)]
   101       1.930161       1.930161       1.930161    6[1-(0),6-(1,6),6-(1,7)]
   102       1.082847       1.082847       1.082847    6[1-(0),6-(1,6),7-(6,25)]
   103      14.576257      14.576257      14.576257    6[1-(0),7-(6),7-(7,25)]
   104      -0.862169      -0.862169      -0.862169    6[6-(7,7),7-(6),7-(7,25)]
   105       0.121875       0.121875       0.121875    6[6-(7,7),7-(6,25),7-(7,25)]
   106       1.160759       1.160759       1.160759    6[6-(6,7),7-(6,25),7-(7)]
   107       1.390526       1.390526       1.390526    6[6-(1,6),6-(7,7),7-(6,25)]
   108       2.655962       2.655962       2.655962    6[1-(0),6-(1,6),6-(6,7)]
   109       2.762473       2.762473       2.762473    6[1-(0),6-(1,6),6-(1,6)]
   110       1.641548       1.641548       1.641548    6[1-(0),6-(1,6),6-(1,7)]
   111       0.432179       0.432179       0.432179    6[1-(0),6-(1,6),7-(6,25)]
   112       4.911832       4.911832       4.911832    6[1-(0),7-(6),7-(7,25)]
   113       3.947514       3.947514       3.947514    6[6-(7,7),7-(6),7-(7,25)]
   114      -2.637242      -2.637242      -2.637242    6[6-(7,7),7-(6,25),7-(7,25)]
   115       -3.72091       -3.72091       -3.72091    6[6-(6,7),7-(6,25),7-(7)]
   116      -4.445159      -4.445159      -4.445159    6[6-(1,6),6-(7,7),7-(6,25)]
   117      -4.994528      -4.994528      -4.994528    6[1-(0),6-(1,6),6-(6,7)]
   118      -5.621179      -5.621179      -5.621179    6[1-(0),6-(1,6),6-(1,6)]
   119      -5.692143      -5.692143      -5.692143    6[1-(0),6-(1,6),6-(1,7)]
   120      -5.156856      -5.156856      -5.156856    6[1-(0),6-(1,6),7-(6,25)]
   121       0.392672       0.392672       0.392672    7[6-(1,7),6-(6,7)]
   122      -1.441206      -1.441206      -1.441206    7[6-(6,7),7-(6,25),25-(7,7,7,7)]
   123      -1.787254      -1.787254      -1.787254    7[6-(1,7),7-(6,25),25-(7,7,7,7)]
   124        7.66822        7.66822        7.66822    7[6-(6,7),6-(6,7),25-(7,7,7,7)]
   125       6.523857       6.523857       6.523857    7[6-(6,7),7-(6,25)]
   126       5.635283       5.635283       5.635283    7[6-(6,7),7-(6),25-(7,7,7,7)]
   127      10.081683      10.081683      10.081683    7[6-(1,6),6-(6,6),25-(7,7,7,7)]
   128       8.676533       8.676533       8.676533    7[6-(1,7),6-(6,7)]
   129       8.223897       8.223897       8.223897    7[6-(6,7),7-(6,25),25-(7,7,7,7)]
   130       9.058829       9.058829       9.058829    7[6-(1,7),7-(6,25),25-(7,7,7,7)]
   131       6.687049       6.687049       6.687049    7[6-(6,7),6-(6,7),25-(7,7,7,7)]
   132       5.736159       5.736159       5.736159    7[6-(6,7),7-(6,25)]
   133        6.60514        6.60514        6.60514    7[6-(6,7),7-(6),25-(7,7,7,7)]
   134       5.139396       5.139396       5.139396    7[6-(1,6),6-(6,6),25-(7,7,7,7)]
   135      -9.494969      -9.494969      -9.494969    7[6-(1,7),6-(6,7)]
   136       5.969069       5.969069       5.969069    7[6-(6,7),7-(6,25),25-(7,7,7,7)]
   137     -10.056959     -10.056959     -10.056959    7[6-(1,7),7-(6,25),25-(7,7,7,7)]
   138       5.566812       5.566812       5.566812    7[6-(6,7),6-(6,7),25-(7,7,7,7)]
   139       3.417745       3.417745       3.417745    7[6-(6,7),7-(6,25)]
   140       4.101851       4.101851       4.101851    7[6-(6,7),7-(6),25-(7,7,7,7)]
   141       5.191542       5.191542       5.191542    7[6-(1,6),6-(6,6),25-(7,7,7,7)]
   142       1.418774       1.418774       1.418774    7[6-(1,7),6-(6,7)]
   143       0.813622       0.813622       0.813622    7[6-(6,7),7-(6,25),25-(7,7,7,7)]
   144       0.183134       0.183134       0.183134    7[6-(1,7),7-(6,25),25-(7,7,7,7)]
   145       8.788456       8.788456       8.788456    7[6-(6,7),6-(6,7),25-(7,7,7,7)]
   146       8.842271       8.842271       8.842271    7[6-(6,7),7-(6,25)]
   147       8.138572       8.138572       8.138572    7[6-(6,7),7-(6),25-(7,7,7,7)]
   148      10.029538      10.029538      10.029538    7[6-(1,6),6-(6,6),25-(7,7,7,7)]
   149       5.090408       5.090408       5.090408    7[6-(1,7),6-(6,7)]
   150       6.924286       6.924286       6.924286    7[6-(6,7),7-(6,25),25-(7,7,7,7)]
   151       7.270334       7.270334       7.270334    7[6-(1,7),7-(6,25),25-(7,7,7,7)]
   152       -2.18514       -2.18514       -2.18514    7[6-(6,7),6-(6,7),25-(7,7,7,7)]
   153      -1.040777      -1.040777      -1.040777    7[6-(6,7),7-(6,25)]
   154      -0.152203      -0.152203      -0.152203    7[6-(6,7),7-(6),25-(7,7,7,7)]
   155      -4.598603      -4.598603      -4.598603    7[6-(1,6),6-(6,6),25-(7,7,7,7)]
   156      -3.193453      -3.193453      -3.193453    7[6-(1,7),6-(6,7)]
   157      -2.740817      -2.740817      -2.740817    7[6-(6,7),7-(6,25),25-(7,7,7,7)]
   158      -3.575749      -3.575749      -3.575749    7[6-(1,7),7-(6,25),25-(7,7,7,7)]
   159      -1.203969      -1.203969      -1.203969    7[6-(6,7),6-(6,7),25-(7,7,7,7)]
   160      -0.253079      -0.253079      -0.253079    7[6-(6,7),7-(6,25)]
   161       -1.12206       -1.12206       -1.12206    7[6-(6,7),7-(6),25-(7,7,7,7)]
   162       0.343684       0.343684       0.343684    7[6-(1,6),6-(6,6),25-(7,7,7,7)]
   163      14.978049      14.978049      14.978049    7[6-(1,7),6-(6,7)]
   164      -0.485989      -0.485989      -0.485989    7[6-(6,7),7-(6,25),25-(7,7,7,7)]
   165      15.540039      15.540039      15.540039    7[6-(1,7),7-(6,25),25-(7,7,7,7)]
   166      -0.083732      -0.083732      -0.083732    7[6-(6,7),6-(6,7),25-(7,7,7,7)]
   167       2.065335       2.065335       2.065335    7[6-(6,7),7-(6,25)]
   168       1.381229       1.381229       1.381229    7[6-(6,7),7-(6),25-(7,7,7,7)]
   169       0.291538       0.291538       0.291538    7[6-(1,6),6-(6,6),25-(7,7,7,7)]
   170       4.064306       4.064306       4.064306    7[6-(1,7),6-(6,7)]
   171       4.669458       4.669458       4.669458    7[6-(6,7),7-(6,25),25-(7,7,7,7)]
   172       5.299946       5.299946       5.299946    7[6-(1,7),7-(6,25),25-(7,7,7,7)]
   173      -3.305376      -3.305376      -3.305376    7[6-(6,7),6-(6,7),25-(7,7,7,7)]
   174      -3.359191      -3.359191      -3.359191    7[6-(6,7),7-(6,25)]
   175      -2.655492      -2.655492      -2.655492    7[6-(6,7),7-(6),25-(7,7,7,7)]
   176      -4.546458      -4.546458      -4.546458    7[6-(1,6),6-(6,6),25-(7,7,7,7)]
