# Supplementary material for: A collection of forcefield precursors for metal–organic frameworks
Source: RSC Adv. 2019 Nov 13;9(63):36492–507. doi: 10.1039/c9ra07327b (PMC9075174; doi:10.1039/c9ra07327b)
Supplement: RA-009-C9RA07327B-s451 [file RA-009-C9RA07327B-s451.txt]

DEZKEA_clean

12.946000    0.000000    0.000000
0.000000    23.746000    0.000000
0.000000    0.000000    15.957000

     1      10.197564      10.197564      10.197564    25[7-(6,6),7-(6,6),7-(6,7),7-(6,7),7-(6,7)]
     2      11.571523      11.571523      11.571523    25[7-(6,6),7-(6,6),7-(6,6),7-(6,7),7-(6,7)]
     3       9.221436       9.221436       9.221436    25[7-(6,6),7-(6,6),7-(6,7),7-(6,7),7-(6,7)]
     4       7.847477       7.847477       7.847477    25[7-(6,6),7-(6,6),7-(6,6),7-(6,7),7-(6,7)]
     5      10.197564      10.197564      10.197564    25[7-(6,6),7-(6,6),7-(6,7),7-(6,7),7-(6,7)]
     6      11.571523      11.571523      11.571523    25[7-(6,6),7-(6,6),7-(6,6),7-(6,7),7-(6,7)]
     7       9.221436       9.221436       9.221436    25[7-(6,6),7-(6,6),7-(6,7),7-(6,7),7-(6,7)]
     8       7.847477       7.847477       7.847477    25[7-(6,6),7-(6,6),7-(6,6),7-(6,7),7-(6,7)]
     9       2.748436       2.748436       2.748436    25[7-(6,6),7-(6,6),7-(6,7),7-(6,7),7-(6,7)]
    10       1.374477       1.374477       1.374477    25[7-(6,6),7-(6,6),7-(6,6),7-(6,7),7-(6,7)]
    11       3.724564       3.724564       3.724564    25[7-(6,6),7-(6,6),7-(6,7),7-(6,7),7-(6,7)]
    12       5.098523       5.098523       5.098523    25[7-(6,6),7-(6,6),7-(6,6),7-(6,7),7-(6,7)]
    13       2.748436       2.748436       2.748436    25[7-(6,6),7-(6,6),7-(6,7),7-(6,7),7-(6,7)]
    14       1.374477       1.374477       1.374477    25[7-(6,6),7-(6,6),7-(6,6),7-(6,7),7-(6,7)]
    15       3.724564       3.724564       3.724564    25[7-(6,6),7-(6,6),7-(6,7),7-(6,7),7-(6,7)]
    16       5.098523       5.098523       5.098523    25[7-(6,6),7-(6,6),7-(6,6),7-(6,7),7-(6,7)]
    17      11.454621      11.454621      11.454621    1[6-(7,7)]
    18       5.091662       5.091662       5.091662    1[6-(6,6)]
    19       4.321375       4.321375       4.321375    1[6-(6,6)]
    20       5.847708       5.847708       5.847708    1[6-(6,6)]
    21       8.084777       8.084777       8.084777    1[6-(6,7)]
    22      11.348464      11.348464      11.348464    1[6-(7,7)]
    23      10.491438      10.491438      10.491438    1[6-(6,6)]
    24      10.710226      10.710226      10.710226    1[6-(6,6)]
    25      11.252663      11.252663      11.252663    1[6-(6,6)]
    26      11.625508      11.625508      11.625508    1[6-(6,7)]
    27       7.964379       7.964379       7.964379    1[6-(7,7)]
    28       1.381338       1.381338       1.381338    1[6-(6,6)]
    29       2.151625       2.151625       2.151625    1[6-(6,6)]
    30       0.625292       0.625292       0.625292    1[6-(6,6)]
    31      11.334223      11.334223      11.334223    1[6-(6,7)]
    32       8.070536       8.070536       8.070536    1[6-(7,7)]
    33       8.927562       8.927562       8.927562    1[6-(6,6)]
    34       8.708774       8.708774       8.708774    1[6-(6,6)]
    35       8.166337       8.166337       8.166337    1[6-(6,6)]
    36       7.793492       7.793492       7.793492    1[6-(6,7)]
    37      11.454621      11.454621      11.454621    1[6-(7,7)]
    38       5.091662       5.091662       5.091662    1[6-(6,6)]
    39       4.321375       4.321375       4.321375    1[6-(6,6)]
    40       5.847708       5.847708       5.847708    1[6-(6,6)]
    41       8.084777       8.084777       8.084777    1[6-(6,7)]
    42      11.348464      11.348464      11.348464    1[6-(7,7)]
    43      10.491438      10.491438      10.491438    1[6-(6,6)]
    44      10.710226      10.710226      10.710226    1[6-(6,6)]
    45      11.252663      11.252663      11.252663    1[6-(6,6)]
    46      11.625508      11.625508      11.625508    1[6-(6,7)]
    47       7.964379       7.964379       7.964379    1[6-(7,7)]
    48       1.381338       1.381338       1.381338    1[6-(6,6)]
    49       2.151625       2.151625       2.151625    1[6-(6,6)]
    50       0.625292       0.625292       0.625292    1[6-(6,6)]
    51      11.334223      11.334223      11.334223    1[6-(6,7)]
    52       8.070536       8.070536       8.070536    1[6-(7,7)]
    53       8.927562       8.927562       8.927562    1[6-(6,6)]
    54       8.708774       8.708774       8.708774    1[6-(6,6)]
    55       8.166337       8.166337       8.166337    1[6-(6,6)]
    56       7.793492       7.793492       7.793492    1[6-(6,7)]
    57       1.491379       1.491379       1.491379    1[6-(7,7)]
    58       7.854338       7.854338       7.854338    1[6-(6,6)]
    59       8.624625       8.624625       8.624625    1[6-(6,6)]
    60       7.098292       7.098292       7.098292    1[6-(6,6)]
    61       4.861223       4.861223       4.861223    1[6-(6,7)]
    62       1.597536       1.597536       1.597536    1[6-(7,7)]
    63       2.454562       2.454562       2.454562    1[6-(6,6)]
    64       2.235774       2.235774       2.235774    1[6-(6,6)]
    65       1.693337       1.693337       1.693337    1[6-(6,6)]
    66       1.320492       1.320492       1.320492    1[6-(6,7)]
    67       4.981621       4.981621       4.981621    1[6-(7,7)]
    68      11.564662      11.564662      11.564662    1[6-(6,6)]
    69      10.794375      10.794375      10.794375    1[6-(6,6)]
    70      12.320708      12.320708      12.320708    1[6-(6,6)]
    71       1.611777       1.611777       1.611777    1[6-(6,7)]
    72       4.875464       4.875464       4.875464    1[6-(7,7)]
    73       4.018438       4.018438       4.018438    1[6-(6,6)]
    74       4.237226       4.237226       4.237226    1[6-(6,6)]
    75       4.779663       4.779663       4.779663    1[6-(6,6)]
    76       5.152508       5.152508       5.152508    1[6-(6,7)]
    77       1.491379       1.491379       1.491379    1[6-(7,7)]
    78       7.854338       7.854338       7.854338    1[6-(6,6)]
    79       8.624625       8.624625       8.624625    1[6-(6,6)]
    80       7.098292       7.098292       7.098292    1[6-(6,6)]
    81       4.861223       4.861223       4.861223    1[6-(6,7)]
    82       1.597536       1.597536       1.597536    1[6-(7,7)]
    83       2.454562       2.454562       2.454562    1[6-(6,6)]
    84       2.235774       2.235774       2.235774    1[6-(6,6)]
    85       1.693337       1.693337       1.693337    1[6-(6,6)]
    86       1.320492       1.320492       1.320492    1[6-(6,7)]
    87       4.981621       4.981621       4.981621    1[6-(7,7)]
    88      11.564662      11.564662      11.564662    1[6-(6,6)]
    89      10.794375      10.794375      10.794375    1[6-(6,6)]
    90      12.320708      12.320708      12.320708    1[6-(6,6)]
    91       1.611777       1.611777       1.611777    1[6-(6,7)]
    92       4.875464       4.875464       4.875464    1[6-(7,7)]
    93       4.018438       4.018438       4.018438    1[6-(6,6)]
    94       4.237226       4.237226       4.237226    1[6-(6,6)]
    95       4.779663       4.779663       4.779663    1[6-(6,6)]
    96       5.152508       5.152508       5.152508    1[6-(6,7)]
    97       11.24619       11.24619       11.24619    6[1-(0),7-(6,25),7-(7,25)]
    98      10.192386      10.192386      10.192386    6[6-(7,7),7-(6,25),7-(7)]
    99       9.022067       9.022067       9.022067    6[6-(7,7),7-(6,25),7-(7,25)]
   100        7.62131        7.62131        7.62131    6[6-(6,7),7-(6,25),7-(7)]
   101       7.056865       7.056865       7.056865    6[6-(1,6),6-(7,7),7-(6,25)]
   102       5.689767       5.689767       5.689767    6[1-(0),6-(1,6),6-(6,7)]
   103       5.231479       5.231479       5.231479    6[1-(0),6-(1,6),6-(1,6)]
   104       6.136404       6.136404       6.136404    6[1-(0),6-(1,6),6-(1,7)]
   105       7.476315       7.476315       7.476315    6[1-(0),6-(1,6),7-(6,25)]
   106      11.173693      11.173693      11.173693    6[1-(0),7-(6),7-(7,25)]
   107       10.93937       10.93937       10.93937    6[6-(7,7),7-(6),7-(7,25)]
   108       10.84098       10.84098       10.84098    6[6-(7,7),7-(6,25),7-(7,25)]
   109      10.820267      10.820267      10.820267    6[6-(6,7),7-(6,25),7-(7)]
   110      10.944548      10.944548      10.944548    6[6-(1,6),6-(7,7),7-(6,25)]
   111      10.723172      10.723172      10.723172    6[1-(0),6-(1,6),6-(6,7)]
   112      10.848748      10.848748      10.848748    6[1-(0),6-(1,6),6-(1,6)]
   113      11.177576      11.177576      11.177576    6[1-(0),6-(1,6),6-(1,7)]
   114      11.393775      11.393775      11.393775    6[1-(0),6-(1,6),7-(6,25)]
   115        8.17281        8.17281        8.17281    6[1-(0),7-(6,25),7-(7,25)]
   116       9.226614       9.226614       9.226614    6[6-(7,7),7-(6,25),7-(7)]
   117      10.396933      10.396933      10.396933    6[6-(7,7),7-(6,25),7-(7,25)]
   118       11.79769       11.79769       11.79769    6[6-(6,7),7-(6,25),7-(7)]
   119      12.362135      12.362135      12.362135    6[6-(1,6),6-(7,7),7-(6,25)]
   120       0.783233       0.783233       0.783233    6[1-(0),6-(1,6),6-(6,7)]
   121       1.241521       1.241521       1.241521    6[1-(0),6-(1,6),6-(1,6)]
   122       0.336596       0.336596       0.336596    6[1-(0),6-(1,6),6-(1,7)]
   123      11.942685      11.942685      11.942685    6[1-(0),6-(1,6),7-(6,25)]
   124       8.245307       8.245307       8.245307    6[1-(0),7-(6),7-(7,25)]
   125        8.47963        8.47963        8.47963    6[6-(7,7),7-(6),7-(7,25)]
   126        8.57802        8.57802        8.57802    6[6-(7,7),7-(6,25),7-(7,25)]
   127       8.598733       8.598733       8.598733    6[6-(6,7),7-(6,25),7-(7)]
   128       8.474452       8.474452       8.474452    6[6-(1,6),6-(7,7),7-(6,25)]
   129       8.695828       8.695828       8.695828    6[1-(0),6-(1,6),6-(6,7)]
   130       8.570252       8.570252       8.570252    6[1-(0),6-(1,6),6-(1,6)]
   131       8.241424       8.241424       8.241424    6[1-(0),6-(1,6),6-(1,7)]
   132       8.025225       8.025225       8.025225    6[1-(0),6-(1,6),7-(6,25)]
   133       11.24619       11.24619       11.24619    6[1-(0),7-(6,25),7-(7,25)]
   134      10.192386      10.192386      10.192386    6[6-(7,7),7-(6,25),7-(7)]
   135       9.022067       9.022067       9.022067    6[6-(7,7),7-(6,25),7-(7,25)]
   136        7.62131        7.62131        7.62131    6[6-(6,7),7-(6,25),7-(7)]
   137       7.056865       7.056865       7.056865    6[6-(1,6),6-(7,7),7-(6,25)]
   138       5.689767       5.689767       5.689767    6[1-(0),6-(1,6),6-(6,7)]
   139       5.231479       5.231479       5.231479    6[1-(0),6-(1,6),6-(1,6)]
   140       6.136404       6.136404       6.136404    6[1-(0),6-(1,6),6-(1,7)]
   141       7.476315       7.476315       7.476315    6[1-(0),6-(1,6),7-(6,25)]
   142      11.173693      11.173693      11.173693    6[1-(0),7-(6),7-(7,25)]
   143       10.93937       10.93937       10.93937    6[6-(7,7),7-(6),7-(7,25)]
   144       10.84098       10.84098       10.84098    6[6-(7,7),7-(6,25),7-(7,25)]
   145      10.820267      10.820267      10.820267    6[6-(6,7),7-(6,25),7-(7)]
   146      10.944548      10.944548      10.944548    6[6-(1,6),6-(7,7),7-(6,25)]
   147      10.723172      10.723172      10.723172    6[1-(0),6-(1,6),6-(6,7)]
   148      10.848748      10.848748      10.848748    6[1-(0),6-(1,6),6-(1,6)]
   149      11.177576      11.177576      11.177576    6[1-(0),6-(1,6),6-(1,7)]
   150      11.393775      11.393775      11.393775    6[1-(0),6-(1,6),7-(6,25)]
   151        8.17281        8.17281        8.17281    6[1-(0),7-(6,25),7-(7,25)]
   152       9.226614       9.226614       9.226614    6[6-(7,7),7-(6,25),7-(7)]
   153      10.396933      10.396933      10.396933    6[6-(7,7),7-(6,25),7-(7,25)]
   154       11.79769       11.79769       11.79769    6[6-(6,7),7-(6,25),7-(7)]
   155      12.362135      12.362135      12.362135    6[6-(1,6),6-(7,7),7-(6,25)]
   156       0.783233       0.783233       0.783233    6[1-(0),6-(1,6),6-(6,7)]
   157       1.241521       1.241521       1.241521    6[1-(0),6-(1,6),6-(1,6)]
   158       0.336596       0.336596       0.336596    6[1-(0),6-(1,6),6-(1,7)]
   159      11.942685      11.942685      11.942685    6[1-(0),6-(1,6),7-(6,25)]
   160       8.245307       8.245307       8.245307    6[1-(0),7-(6),7-(7,25)]
   161        8.47963        8.47963        8.47963    6[6-(7,7),7-(6),7-(7,25)]
   162        8.57802        8.57802        8.57802    6[6-(7,7),7-(6,25),7-(7,25)]
   163       8.598733       8.598733       8.598733    6[6-(6,7),7-(6,25),7-(7)]
   164       8.474452       8.474452       8.474452    6[6-(1,6),6-(7,7),7-(6,25)]
   165       8.695828       8.695828       8.695828    6[1-(0),6-(1,6),6-(6,7)]
   166       8.570252       8.570252       8.570252    6[1-(0),6-(1,6),6-(1,6)]
   167       8.241424       8.241424       8.241424    6[1-(0),6-(1,6),6-(1,7)]
   168       8.025225       8.025225       8.025225    6[1-(0),6-(1,6),7-(6,25)]
   169        1.69981        1.69981        1.69981    6[1-(0),7-(6,25),7-(7,25)]
   170       2.753614       2.753614       2.753614    6[6-(7,7),7-(6,25),7-(7)]
   171       3.923933       3.923933       3.923933    6[6-(7,7),7-(6,25),7-(7,25)]
   172        5.32469        5.32469        5.32469    6[6-(6,7),7-(6,25),7-(7)]
   173       5.889135       5.889135       5.889135    6[6-(1,6),6-(7,7),7-(6,25)]
   174       7.256233       7.256233       7.256233    6[1-(0),6-(1,6),6-(6,7)]
   175       7.714521       7.714521       7.714521    6[1-(0),6-(1,6),6-(1,6)]
   176       6.809596       6.809596       6.809596    6[1-(0),6-(1,6),6-(1,7)]
   177       5.469685       5.469685       5.469685    6[1-(0),6-(1,6),7-(6,25)]
   178       1.772307       1.772307       1.772307    6[1-(0),7-(6),7-(7,25)]
   179        2.00663        2.00663        2.00663    6[6-(7,7),7-(6),7-(7,25)]
   180        2.10502        2.10502        2.10502    6[6-(7,7),7-(6,25),7-(7,25)]
   181       2.125733       2.125733       2.125733    6[6-(6,7),7-(6,25),7-(7)]
   182       2.001452       2.001452       2.001452    6[6-(1,6),6-(7,7),7-(6,25)]
   183       2.222828       2.222828       2.222828    6[1-(0),6-(1,6),6-(6,7)]
   184       2.097252       2.097252       2.097252    6[1-(0),6-(1,6),6-(1,6)]
   185       1.768424       1.768424       1.768424    6[1-(0),6-(1,6),6-(1,7)]
   186       1.552225       1.552225       1.552225    6[1-(0),6-(1,6),7-(6,25)]
   187        4.77319        4.77319        4.77319    6[1-(0),7-(6,25),7-(7,25)]
   188       3.719386       3.719386       3.719386    6[6-(7,7),7-(6,25),7-(7)]
   189       2.549067       2.549067       2.549067    6[6-(7,7),7-(6,25),7-(7,25)]
   190        1.14831        1.14831        1.14831    6[6-(6,7),7-(6,25),7-(7)]
   191       0.583865       0.583865       0.583865    6[6-(1,6),6-(7,7),7-(6,25)]
   192      12.162767      12.162767      12.162767    6[1-(0),6-(1,6),6-(6,7)]
   193      11.704479      11.704479      11.704479    6[1-(0),6-(1,6),6-(1,6)]
   194      12.609404      12.609404      12.609404    6[1-(0),6-(1,6),6-(1,7)]
   195       1.003315       1.003315       1.003315    6[1-(0),6-(1,6),7-(6,25)]
   196       4.700693       4.700693       4.700693    6[1-(0),7-(6),7-(7,25)]
   197        4.46637        4.46637        4.46637    6[6-(7,7),7-(6),7-(7,25)]
   198        4.36798        4.36798        4.36798    6[6-(7,7),7-(6,25),7-(7,25)]
   199       4.347267       4.347267       4.347267    6[6-(6,7),7-(6,25),7-(7)]
   200       4.471548       4.471548       4.471548    6[6-(1,6),6-(7,7),7-(6,25)]
   201       4.250172       4.250172       4.250172    6[1-(0),6-(1,6),6-(6,7)]
   202       4.375748       4.375748       4.375748    6[1-(0),6-(1,6),6-(1,6)]
   203       4.704576       4.704576       4.704576    6[1-(0),6-(1,6),6-(1,7)]
   204       4.920775       4.920775       4.920775    6[1-(0),6-(1,6),7-(6,25)]
   205        1.69981        1.69981        1.69981    6[1-(0),7-(6,25),7-(7,25)]
   206       2.753614       2.753614       2.753614    6[6-(7,7),7-(6,25),7-(7)]
   207       3.923933       3.923933       3.923933    6[6-(7,7),7-(6,25),7-(7,25)]
   208        5.32469        5.32469        5.32469    6[6-(6,7),7-(6,25),7-(7)]
   209       5.889135       5.889135       5.889135    6[6-(1,6),6-(7,7),7-(6,25)]
   210       7.256233       7.256233       7.256233    6[1-(0),6-(1,6),6-(6,7)]
   211       7.714521       7.714521       7.714521    6[1-(0),6-(1,6),6-(1,6)]
   212       6.809596       6.809596       6.809596    6[1-(0),6-(1,6),6-(1,7)]
   213       5.469685       5.469685       5.469685    6[1-(0),6-(1,6),7-(6,25)]
   214       1.772307       1.772307       1.772307    6[1-(0),7-(6),7-(7,25)]
   215        2.00663        2.00663        2.00663    6[6-(7,7),7-(6),7-(7,25)]
   216        2.10502        2.10502        2.10502    6[6-(7,7),7-(6,25),7-(7,25)]
   217       2.125733       2.125733       2.125733    6[6-(6,7),7-(6,25),7-(7)]
   218       2.001452       2.001452       2.001452    6[6-(1,6),6-(7,7),7-(6,25)]
   219       2.222828       2.222828       2.222828    6[1-(0),6-(1,6),6-(6,7)]
   220       2.097252       2.097252       2.097252    6[1-(0),6-(1,6),6-(1,6)]
   221       1.768424       1.768424       1.768424    6[1-(0),6-(1,6),6-(1,7)]
   222       1.552225       1.552225       1.552225    6[1-(0),6-(1,6),7-(6,25)]
   223        4.77319        4.77319        4.77319    6[1-(0),7-(6,25),7-(7,25)]
   224       3.719386       3.719386       3.719386    6[6-(7,7),7-(6,25),7-(7)]
   225       2.549067       2.549067       2.549067    6[6-(7,7),7-(6,25),7-(7,25)]
   226        1.14831        1.14831        1.14831    6[6-(6,7),7-(6,25),7-(7)]
   227       0.583865       0.583865       0.583865    6[6-(1,6),6-(7,7),7-(6,25)]
   228      12.162767      12.162767      12.162767    6[1-(0),6-(1,6),6-(6,7)]
   229      11.704479      11.704479      11.704479    6[1-(0),6-(1,6),6-(1,6)]
   230      12.609404      12.609404      12.609404    6[1-(0),6-(1,6),6-(1,7)]
   231       1.003315       1.003315       1.003315    6[1-(0),6-(1,6),7-(6,25)]
   232       4.700693       4.700693       4.700693    6[1-(0),7-(6),7-(7,25)]
   233        4.46637        4.46637        4.46637    6[6-(7,7),7-(6),7-(7,25)]
   234        4.36798        4.36798        4.36798    6[6-(7,7),7-(6,25),7-(7,25)]
   235       4.347267       4.347267       4.347267    6[6-(6,7),7-(6,25),7-(7)]
   236       4.471548       4.471548       4.471548    6[6-(1,6),6-(7,7),7-(6,25)]
   237       4.250172       4.250172       4.250172    6[1-(0),6-(1,6),6-(6,7)]
   238       4.375748       4.375748       4.375748    6[1-(0),6-(1,6),6-(1,6)]
   239       4.704576       4.704576       4.704576    6[1-(0),6-(1,6),6-(1,7)]
   240       4.920775       4.920775       4.920775    6[1-(0),6-(1,6),7-(6,25)]
   241       9.994312       9.994312       9.994312    7[6-(1,7),6-(6,7),25-(7,7,7,7)]
   242      11.463295      11.463295      11.463295    7[6-(6,7),7-(6,25)]
   243      12.159789      12.159789      12.159789    7[6-(1,7),7-(6),25-(7,7,7,7)]
   244       8.959279       8.959279       8.959279    7[6-(6,7),6-(6,7),25-(7,7,7,7)]
   245       7.821973       7.821973       7.821973    7[6-(6,7),7-(6),25-(7,7,7,7)]
   246       6.902807       6.902807       6.902807    7[6-(6,7),7-(6,25)]
   247       7.951433       7.951433       7.951433    7[6-(1,6),6-(6,6),25-(7,7,7,7)]
   248      11.239717      11.239717      11.239717    7[6-(1,7),6-(6,7)]
   249      10.703753      10.703753      10.703753    7[6-(6,7),7-(6,25),25-(7,7,7,7)]
   250       10.84098       10.84098       10.84098    7[6-(1,7),7-(6,25),25-(7,7,7,7)]
   251      11.050706      11.050706      11.050706    7[6-(6,7),6-(6,7),25-(7,7,7,7)]
   252      10.499206      10.499206      10.499206    7[6-(6,7),7-(6),25-(7,7,7,7)]
   253      10.494028      10.494028      10.494028    7[6-(6,7),7-(6,25)]
   254      11.290207      11.290207      11.290207    7[6-(1,6),6-(6,6),25-(7,7,7,7)]
   255       9.424688       9.424688       9.424688    7[6-(1,7),6-(6,7),25-(7,7,7,7)]
   256       7.955705       7.955705       7.955705    7[6-(6,7),7-(6,25)]
   257       7.259211       7.259211       7.259211    7[6-(1,7),7-(6),25-(7,7,7,7)]
   258      10.459721      10.459721      10.459721    7[6-(6,7),6-(6,7),25-(7,7,7,7)]
   259      11.597027      11.597027      11.597027    7[6-(6,7),7-(6),25-(7,7,7,7)]
   260      12.516193      12.516193      12.516193    7[6-(6,7),7-(6,25)]
   261      11.467567      11.467567      11.467567    7[6-(1,6),6-(6,6),25-(7,7,7,7)]
   262       8.179283       8.179283       8.179283    7[6-(1,7),6-(6,7)]
   263       8.715247       8.715247       8.715247    7[6-(6,7),7-(6,25),25-(7,7,7,7)]
   264        8.57802        8.57802        8.57802    7[6-(1,7),7-(6,25),25-(7,7,7,7)]
   265       8.368294       8.368294       8.368294    7[6-(6,7),6-(6,7),25-(7,7,7,7)]
   266       8.919794       8.919794       8.919794    7[6-(6,7),7-(6),25-(7,7,7,7)]
   267       8.924972       8.924972       8.924972    7[6-(6,7),7-(6,25)]
   268       8.128793       8.128793       8.128793    7[6-(1,6),6-(6,6),25-(7,7,7,7)]
   269       9.994312       9.994312       9.994312    7[6-(1,7),6-(6,7),25-(7,7,7,7)]
   270      11.463295      11.463295      11.463295    7[6-(6,7),7-(6,25)]
   271      12.159789      12.159789      12.159789    7[6-(1,7),7-(6),25-(7,7,7,7)]
   272       8.959279       8.959279       8.959279    7[6-(6,7),6-(6,7),25-(7,7,7,7)]
   273       7.821973       7.821973       7.821973    7[6-(6,7),7-(6),25-(7,7,7,7)]
   274       6.902807       6.902807       6.902807    7[6-(6,7),7-(6,25)]
   275       7.951433       7.951433       7.951433    7[6-(1,6),6-(6,6),25-(7,7,7,7)]
   276      11.239717      11.239717      11.239717    7[6-(1,7),6-(6,7)]
   277      10.703753      10.703753      10.703753    7[6-(6,7),7-(6,25),25-(7,7,7,7)]
   278       10.84098       10.84098       10.84098    7[6-(1,7),7-(6,25),25-(7,7,7,7)]
   279      11.050706      11.050706      11.050706    7[6-(6,7),6-(6,7),25-(7,7,7,7)]
   280      10.499206      10.499206      10.499206    7[6-(6,7),7-(6),25-(7,7,7,7)]
   281      10.494028      10.494028      10.494028    7[6-(6,7),7-(6,25)]
   282      11.290207      11.290207      11.290207    7[6-(1,6),6-(6,6),25-(7,7,7,7)]
   283       9.424688       9.424688       9.424688    7[6-(1,7),6-(6,7),25-(7,7,7,7)]
   284       7.955705       7.955705       7.955705    7[6-(6,7),7-(6,25)]
   285       7.259211       7.259211       7.259211    7[6-(1,7),7-(6),25-(7,7,7,7)]
   286      10.459721      10.459721      10.459721    7[6-(6,7),6-(6,7),25-(7,7,7,7)]
   287      11.597027      11.597027      11.597027    7[6-(6,7),7-(6),25-(7,7,7,7)]
   288      12.516193      12.516193      12.516193    7[6-(6,7),7-(6,25)]
   289      11.467567      11.467567      11.467567    7[6-(1,6),6-(6,6),25-(7,7,7,7)]
   290       8.179283       8.179283       8.179283    7[6-(1,7),6-(6,7)]
   291       8.715247       8.715247       8.715247    7[6-(6,7),7-(6,25),25-(7,7,7,7)]
   292        8.57802        8.57802        8.57802    7[6-(1,7),7-(6,25),25-(7,7,7,7)]
   293       8.368294       8.368294       8.368294    7[6-(6,7),6-(6,7),25-(7,7,7,7)]
   294       8.919794       8.919794       8.919794    7[6-(6,7),7-(6),25-(7,7,7,7)]
   295       8.924972       8.924972       8.924972    7[6-(6,7),7-(6,25)]
   296       8.128793       8.128793       8.128793    7[6-(1,6),6-(6,6),25-(7,7,7,7)]
   297       2.951688       2.951688       2.951688    7[6-(1,7),6-(6,7),25-(7,7,7,7)]
   298       1.482705       1.482705       1.482705    7[6-(6,7),7-(6,25)]
   299       0.786211       0.786211       0.786211    7[6-(1,7),7-(6),25-(7,7,7,7)]
   300       3.986721       3.986721       3.986721    7[6-(6,7),6-(6,7),25-(7,7,7,7)]
   301       5.124027       5.124027       5.124027    7[6-(6,7),7-(6),25-(7,7,7,7)]
   302       6.043193       6.043193       6.043193    7[6-(6,7),7-(6,25)]
   303       4.994567       4.994567       4.994567    7[6-(1,6),6-(6,6),25-(7,7,7,7)]
   304       1.706283       1.706283       1.706283    7[6-(1,7),6-(6,7)]
   305       2.242247       2.242247       2.242247    7[6-(6,7),7-(6,25),25-(7,7,7,7)]
   306        2.10502        2.10502        2.10502    7[6-(1,7),7-(6,25),25-(7,7,7,7)]
   307       1.895294       1.895294       1.895294    7[6-(6,7),6-(6,7),25-(7,7,7,7)]
   308       2.446794       2.446794       2.446794    7[6-(6,7),7-(6),25-(7,7,7,7)]
   309       2.451972       2.451972       2.451972    7[6-(6,7),7-(6,25)]
   310       1.655793       1.655793       1.655793    7[6-(1,6),6-(6,6),25-(7,7,7,7)]
   311       3.521312       3.521312       3.521312    7[6-(1,7),6-(6,7),25-(7,7,7,7)]
   312       4.990295       4.990295       4.990295    7[6-(6,7),7-(6,25)]
   313       5.686789       5.686789       5.686789    7[6-(1,7),7-(6),25-(7,7,7,7)]
   314       2.486279       2.486279       2.486279    7[6-(6,7),6-(6,7),25-(7,7,7,7)]
   315       1.348973       1.348973       1.348973    7[6-(6,7),7-(6),25-(7,7,7,7)]
   316       0.429807       0.429807       0.429807    7[6-(6,7),7-(6,25)]
   317       1.478433       1.478433       1.478433    7[6-(1,6),6-(6,6),25-(7,7,7,7)]
   318       4.766717       4.766717       4.766717    7[6-(1,7),6-(6,7)]
   319       4.230753       4.230753       4.230753    7[6-(6,7),7-(6,25),25-(7,7,7,7)]
   320        4.36798        4.36798        4.36798    7[6-(1,7),7-(6,25),25-(7,7,7,7)]
   321       4.577706       4.577706       4.577706    7[6-(6,7),6-(6,7),25-(7,7,7,7)]
   322       4.026206       4.026206       4.026206    7[6-(6,7),7-(6),25-(7,7,7,7)]
   323       4.021028       4.021028       4.021028    7[6-(6,7),7-(6,25)]
   324       4.817207       4.817207       4.817207    7[6-(1,6),6-(6,6),25-(7,7,7,7)]
   325       2.951688       2.951688       2.951688    7[6-(1,7),6-(6,7),25-(7,7,7,7)]
   326       1.482705       1.482705       1.482705    7[6-(6,7),7-(6,25)]
   327       0.786211       0.786211       0.786211    7[6-(1,7),7-(6),25-(7,7,7,7)]
   328       3.986721       3.986721       3.986721    7[6-(6,7),6-(6,7),25-(7,7,7,7)]
   329       5.124027       5.124027       5.124027    7[6-(6,7),7-(6),25-(7,7,7,7)]
   330       6.043193       6.043193       6.043193    7[6-(6,7),7-(6,25)]
   331       4.994567       4.994567       4.994567    7[6-(1,6),6-(6,6),25-(7,7,7,7)]
   332       1.706283       1.706283       1.706283    7[6-(1,7),6-(6,7)]
   333       2.242247       2.242247       2.242247    7[6-(6,7),7-(6,25),25-(7,7,7,7)]
   334        2.10502        2.10502        2.10502    7[6-(1,7),7-(6,25),25-(7,7,7,7)]
   335       1.895294       1.895294       1.895294    7[6-(6,7),6-(6,7),25-(7,7,7,7)]
   336       2.446794       2.446794       2.446794    7[6-(6,7),7-(6),25-(7,7,7,7)]
   337       2.451972       2.451972       2.451972    7[6-(6,7),7-(6,25)]
   338       1.655793       1.655793       1.655793    7[6-(1,6),6-(6,6),25-(7,7,7,7)]
   339       3.521312       3.521312       3.521312    7[6-(1,7),6-(6,7),25-(7,7,7,7)]
   340       4.990295       4.990295       4.990295    7[6-(6,7),7-(6,25)]
   341       5.686789       5.686789       5.686789    7[6-(1,7),7-(6),25-(7,7,7,7)]
   342       2.486279       2.486279       2.486279    7[6-(6,7),6-(6,7),25-(7,7,7,7)]
   343       1.348973       1.348973       1.348973    7[6-(6,7),7-(6),25-(7,7,7,7)]
   344       0.429807       0.429807       0.429807    7[6-(6,7),7-(6,25)]
   345       1.478433       1.478433       1.478433    7[6-(1,6),6-(6,6),25-(7,7,7,7)]
   346       4.766717       4.766717       4.766717    7[6-(1,7),6-(6,7)]
   347       4.230753       4.230753       4.230753    7[6-(6,7),7-(6,25),25-(7,7,7,7)]
   348        4.36798        4.36798        4.36798    7[6-(1,7),7-(6,25),25-(7,7,7,7)]
   349       4.577706       4.577706       4.577706    7[6-(6,7),6-(6,7),25-(7,7,7,7)]
   350       4.026206       4.026206       4.026206    7[6-(6,7),7-(6),25-(7,7,7,7)]
   351       4.021028       4.021028       4.021028    7[6-(6,7),7-(6,25)]
   352       4.817207       4.817207       4.817207    7[6-(1,6),6-(6,6),25-(7,7,7,7)]
