# Supplementary material for: A collection of forcefield precursors for metal–organic frameworks
Source: RSC Adv. 2019 Nov 13;9(63):36492–507. doi: 10.1039/c9ra07327b (PMC9075174; doi:10.1039/c9ra07327b)
Supplement: RA-009-C9RA07327B-s452 [file RA-009-C9RA07327B-s452.txt]

DIBPIP_clean

10.758500    0.000000    0.000000
5.379250    14.109026    0.000000
5.379254    5.099044    16.552935

     1       8.068877       8.068877       8.068877    28[7-(6,6),7-(6,6),8-(6),8-(6)]
     2       2.689625       2.689625       2.689625    28[7-(6,6),7-(6,6),8-(6),8-(6)]
     3       2.689627       2.689627       2.689627    28[7-(6,6),7-(6,6),8-(6),8-(6),8-(6),8-(6)]
     4       8.068875       8.068875       8.068875    28[7-(6,6),7-(6,6),8-(6),8-(6),8-(6),8-(6)]
     5      11.087711      11.087711      11.087711    1[7-(6,7)]
     6      15.434146      15.434146      15.434146    1[6-(6,6)]
     7        8.25715        8.25715        8.25715    1[6-(6,6)]
     8         7.4664         7.4664         7.4664    1[6-(6,6)]
     9       9.867698       9.867698       9.867698    1[6-(6,7)]
    10      10.436822      10.436822      10.436822    1[6-(6,6)]
    11        7.96452        7.96452        7.96452    1[6-(6,6)]
    12       7.412609       7.412609       7.412609    1[6-(6,7)]
    13       8.639078       8.639078       8.639078    1[6-(6,6)]
    14       8.144187       8.144187       8.144187    1[6-(6,7)]
    15       9.600887       9.600887       9.600887    1[6-(6,7)]
    16      10.220576      10.220576      10.220576    1[6-(6,6)]
    17       5.708461       5.708461       5.708461    1[7-(6,7)]
    18       4.675645       4.675645       4.675645    1[6-(6,6)]
    19        8.25715        8.25715        8.25715    1[6-(6,6)]
    20         7.4664         7.4664         7.4664    1[6-(6,6)]
    21       9.867697       9.867697       9.867697    1[6-(6,7)]
    22      10.436821      10.436821      10.436821    1[6-(6,6)]
    23      13.343771      13.343771      13.343771    1[6-(6,6)]
    24       12.79186       12.79186       12.79186    1[6-(6,7)]
    25       8.639079       8.639079       8.639079    1[6-(6,6)]
    26       8.144188       8.144188       8.144188    1[6-(6,7)]
    27       4.221636       4.221636       4.221636    1[6-(6,7)]
    28       4.841326       4.841326       4.841326    1[6-(6,6)]
    29      10.429293      10.429293      10.429293    1[7-(6,7)]
    30       6.082858       6.082858       6.082858    1[6-(6,6)]
    31      13.259854      13.259854      13.259854    1[6-(6,6)]
    32      14.050604      14.050604      14.050604    1[6-(6,6)]
    33      11.649306      11.649306      11.649306    1[6-(6,7)]
    34      11.080182      11.080182      11.080182    1[6-(6,6)]
    35      13.552484      13.552484      13.552484    1[6-(6,6)]
    36      14.104395      14.104395      14.104395    1[6-(6,7)]
    37      12.877926      12.877926      12.877926    1[6-(6,6)]
    38      13.372817      13.372817      13.372817    1[6-(6,7)]
    39      11.916117      11.916117      11.916117    1[6-(6,7)]
    40      11.296428      11.296428      11.296428    1[6-(6,6)]
    41      15.808543      15.808543      15.808543    1[7-(6,7)]
    42      16.841359      16.841359      16.841359    1[6-(6,6)]
    43      13.259854      13.259854      13.259854    1[6-(6,6)]
    44      14.050604      14.050604      14.050604    1[6-(6,6)]
    45      11.649307      11.649307      11.649307    1[6-(6,7)]
    46      11.080183      11.080183      11.080183    1[6-(6,6)]
    47       8.173233       8.173233       8.173233    1[6-(6,6)]
    48       8.725144       8.725144       8.725144    1[6-(6,7)]
    49      12.877925      12.877925      12.877925    1[6-(6,6)]
    50      13.372816      13.372816      13.372816    1[6-(6,7)]
    51      17.295368      17.295368      17.295368    1[6-(6,7)]
    52      16.675678      16.675678      16.675678    1[6-(6,6)]
    53       5.974196       5.974196       5.974196    6[6-(1,6),6-(1,6),6-(6,8)]
    54      16.191544      16.191544      16.191544    6[1-(0),6-(6,6),6-(6,6)]
    55      16.756365      16.756365      16.756365    6[6-(1,6),6-(6,6),6-(8,8)]
    56      16.100097      16.100097      16.100097    6[6-(6,6),8-(28),8-(28)]
    57       7.040364       7.040364       7.040364    6[6-(1,6),6-(6,6),6-(8,8)]
    58       2.296941       2.296941       2.296941    6[6-(6,6),8-(0),8-(28)]
    59       7.557847       7.557847       7.557847    6[1-(0),6-(1,6),6-(6,6)]
    60       7.060804       7.060804       7.060804    6[1-(0),6-(1,6),6-(6,6)]
    61       9.468558       9.468558       9.468558    6[1-(0),6-(1,6),7-(6,28)]
    62       9.822512       9.822512       9.822512    6[1-(0),6-(1,7),6-(6,6)]
    63       9.273829       9.273829       9.273829    6[6-(1,6),6-(1,6),6-(7,7)]
    64       8.360432       8.360432       8.360432    6[1-(0),6-(1,7),6-(6,6)]
    65       8.037677       8.037677       8.037677    6[1-(0),6-(1,6),7-(6,28)]
    66       9.642845       9.642845       9.642845    6[6-(6,6),7-(6),7-(7)]
    67       9.734292       9.734292       9.734292    6[6-(6,6),7-(1,7),7-(6)]
    68       9.453496       9.453496       9.453496    6[6-(1,6),6-(1,6),6-(7,7)]
    69       8.843489       8.843489       8.843489    6[1-(0),6-(1,7),6-(6,6)]
    70       8.540099       8.540099       8.540099    6[1-(0),6-(1,6),7-(6,28)]
    71       9.404006       9.404006       9.404006    6[1-(0),6-(1,6),7-(6,28)]
    72        9.76872        9.76872        9.76872    6[1-(0),6-(1,7),6-(6,6)]
    73       5.974196       5.974196       5.974196    6[6-(1,6),6-(1,6),6-(6,8)]
    74       5.433043       5.433043       5.433043    6[1-(0),6-(6,6),6-(6,6)]
    75       5.997864       5.997864       5.997864    6[6-(1,6),6-(6,6),6-(8,8)]
    76       5.341596       5.341596       5.341596    6[6-(6,6),8-(28),8-(28)]
    77       7.040363       7.040363       7.040363    6[6-(1,6),6-(6,6),6-(8,8)]
    78        7.67619        7.67619        7.67619    6[6-(6,6),8-(0),8-(28)]
    79       7.557847       7.557847       7.557847    6[1-(0),6-(1,6),6-(6,6)]
    80       7.060805       7.060805       7.060805    6[1-(0),6-(1,6),6-(6,6)]
    81       9.468556       9.468556       9.468556    6[1-(0),6-(1,6),7-(6,28)]
    82       9.822511       9.822511       9.822511    6[1-(0),6-(1,7),6-(6,6)]
    83       9.273827       9.273827       9.273827    6[6-(1,6),6-(1,6),6-(7,7)]
    84        8.36043        8.36043        8.36043    6[1-(0),6-(1,7),6-(6,6)]
    85      13.416929      13.416929      13.416929    6[1-(0),6-(1,6),7-(6,28)]
    86       9.642844       9.642844       9.642844    6[6-(6,6),7-(6),7-(7)]
    87       4.355041       4.355041       4.355041    6[6-(6,6),7-(1,7),7-(6)]
    88       4.074244       4.074244       4.074244    6[6-(1,6),6-(1,6),6-(7,7)]
    89       8.843491       8.843491       8.843491    6[1-(0),6-(1,7),6-(6,6)]
    90       8.540101       8.540101       8.540101    6[1-(0),6-(1,6),7-(6,28)]
    91       4.024755       4.024755       4.024755    6[1-(0),6-(1,6),7-(6,28)]
    92       4.389468       4.389468       4.389468    6[1-(0),6-(1,7),6-(6,6)]
    93      15.542808      15.542808      15.542808    6[6-(1,6),6-(1,6),6-(6,8)]
    94        5.32546        5.32546        5.32546    6[1-(0),6-(6,6),6-(6,6)]
    95       4.760639       4.760639       4.760639    6[6-(1,6),6-(6,6),6-(8,8)]
    96       5.416907       5.416907       5.416907    6[6-(6,6),8-(28),8-(28)]
    97        3.71814        3.71814        3.71814    6[6-(1,6),6-(6,6),6-(8,8)]
    98      19.220063      19.220063      19.220063    6[6-(6,6),8-(0),8-(28)]
    99      13.959157      13.959157      13.959157    6[1-(0),6-(1,6),6-(6,6)]
   100        14.4562        14.4562        14.4562    6[1-(0),6-(1,6),6-(6,6)]
   101      12.048446      12.048446      12.048446    6[1-(0),6-(1,6),7-(6,28)]
   102      11.694492      11.694492      11.694492    6[1-(0),6-(1,7),6-(6,6)]
   103      12.243175      12.243175      12.243175    6[6-(1,6),6-(1,6),6-(7,7)]
   104      13.156572      13.156572      13.156572    6[1-(0),6-(1,7),6-(6,6)]
   105      13.479327      13.479327      13.479327    6[1-(0),6-(1,6),7-(6,28)]
   106      11.874159      11.874159      11.874159    6[6-(6,6),7-(6),7-(7)]
   107      11.782712      11.782712      11.782712    6[6-(6,6),7-(1,7),7-(6)]
   108      12.063508      12.063508      12.063508    6[6-(1,6),6-(1,6),6-(7,7)]
   109      12.673515      12.673515      12.673515    6[1-(0),6-(1,7),6-(6,6)]
   110      12.976905      12.976905      12.976905    6[1-(0),6-(1,6),7-(6,28)]
   111      12.112998      12.112998      12.112998    6[1-(0),6-(1,6),7-(6,28)]
   112      11.748284      11.748284      11.748284    6[1-(0),6-(1,7),6-(6,6)]
   113      15.542808      15.542808      15.542808    6[6-(1,6),6-(1,6),6-(6,8)]
   114      16.083961      16.083961      16.083961    6[1-(0),6-(6,6),6-(6,6)]
   115       15.51914       15.51914       15.51914    6[6-(1,6),6-(6,6),6-(8,8)]
   116      16.175408      16.175408      16.175408    6[6-(6,6),8-(28),8-(28)]
   117      14.476641      14.476641      14.476641    6[6-(1,6),6-(6,6),6-(8,8)]
   118      13.840814      13.840814      13.840814    6[6-(6,6),8-(0),8-(28)]
   119      13.959157      13.959157      13.959157    6[1-(0),6-(1,6),6-(6,6)]
   120      14.456199      14.456199      14.456199    6[1-(0),6-(1,6),6-(6,6)]
   121      12.048448      12.048448      12.048448    6[1-(0),6-(1,6),7-(6,28)]
   122      11.694493      11.694493      11.694493    6[1-(0),6-(1,7),6-(6,6)]
   123      12.243177      12.243177      12.243177    6[6-(1,6),6-(1,6),6-(7,7)]
   124      13.156574      13.156574      13.156574    6[1-(0),6-(1,7),6-(6,6)]
   125       8.100075       8.100075       8.100075    6[1-(0),6-(1,6),7-(6,28)]
   126       11.87416       11.87416       11.87416    6[6-(6,6),7-(6),7-(7)]
   127      17.161963      17.161963      17.161963    6[6-(6,6),7-(1,7),7-(6)]
   128       17.44276       17.44276       17.44276    6[6-(1,6),6-(1,6),6-(7,7)]
   129      12.673513      12.673513      12.673513    6[1-(0),6-(1,7),6-(6,6)]
   130      12.976903      12.976903      12.976903    6[1-(0),6-(1,6),7-(6,28)]
   131      17.492249      17.492249      17.492249    6[1-(0),6-(1,6),7-(6,28)]
   132      17.127536      17.127536      17.127536    6[1-(0),6-(1,7),6-(6,6)]
   133      15.991435      15.991435      15.991435    6[6-(6,6),6-(6,6),8-(0)]
   134       5.525569       5.525569       5.525569    6[6-(6,6),6-(6,6),8-(0)]
   135        8.57883        8.57883        8.57883    7[6-(1,6),6-(1,6),28-(7,8,8,8,8)]
   136       9.113527       9.113527       9.113527    7[6-(6,7),6-(6,7)]
   137      10.530421      10.530421      10.530421    7[6-(6,7),7-(1,6)]
   138      10.591745      10.591745      10.591745    7[1-(0),6-(6,7),7-(6)]
   139       8.786469       8.786469       8.786469    7[6-(1,6),6-(1,6),28-(7,8,8)]
   140       8.578828       8.578828       8.578828    7[6-(1,6),6-(1,6),28-(7,8,8,8,8)]
   141       9.113526       9.113526       9.113526    7[6-(6,7),6-(6,7)]
   142       10.53042       10.53042       10.53042    7[6-(6,7),7-(1,6)]
   143       5.212494       5.212494       5.212494    7[1-(0),6-(6,7),7-(6)]
   144       3.407217       3.407217       3.407217    7[6-(1,6),6-(1,6),28-(7,8,8)]
   145      12.938174      12.938174      12.938174    7[6-(1,6),6-(1,6),28-(7,8,8,8,8)]
   146      12.403477      12.403477      12.403477    7[6-(6,7),6-(6,7)]
   147      10.986583      10.986583      10.986583    7[6-(6,7),7-(1,6)]
   148      10.925259      10.925259      10.925259    7[1-(0),6-(6,7),7-(6)]
   149      12.730535      12.730535      12.730535    7[6-(1,6),6-(1,6),28-(7,8,8)]
   150      12.938176      12.938176      12.938176    7[6-(1,6),6-(1,6),28-(7,8,8,8,8)]
   151      12.403478      12.403478      12.403478    7[6-(6,7),6-(6,7)]
   152      10.986584      10.986584      10.986584    7[6-(6,7),7-(1,6)]
   153       10.92526       10.92526       10.92526    7[1-(0),6-(6,7),7-(6)]
   154      18.109787      18.109787      18.109787    7[6-(1,6),6-(1,6),28-(7,8,8)]
   155      14.846732      14.846732      14.846732    8[6-(6,8),28-(7,7,8)]
   156      16.796172      16.796172      16.796172    8[6-(6,8),28-(7,7,8,8,8)]
   157       2.955361       2.955361       2.955361    8[6-(6,8),28-(7,7,8,8,8)]
   158      12.980131      12.980131      12.980131    8[6-(6,8)]
   159        4.08823        4.08823        4.08823    8[6-(6,8),28-(7,7,8)]
   160        6.03767        6.03767        6.03767    8[6-(6,8),28-(7,7,8,8,8)]
   161        8.33461        8.33461        8.33461    8[6-(6,8),28-(7,7,8,8,8)]
   162       7.600881       7.600881       7.600881    8[6-(6,8)]
   163       6.670272       6.670272       6.670272    8[6-(6,8),28-(7,7,8)]
   164       4.720832       4.720832       4.720832    8[6-(6,8),28-(7,7,8,8,8)]
   165      18.561643      18.561643      18.561643    8[6-(6,8),28-(7,7,8,8,8)]
   166       8.536873       8.536873       8.536873    8[6-(6,8)]
   167      17.428774      17.428774      17.428774    8[6-(6,8),28-(7,7,8)]
   168      15.479334      15.479334      15.479334    8[6-(6,8),28-(7,7,8,8,8)]
   169      13.182394      13.182394      13.182394    8[6-(6,8),28-(7,7,8,8,8)]
   170      13.916123      13.916123      13.916123    8[6-(6,8)]
   171      14.748829      14.748829      14.748829    8[6-(6,6)]
   172       6.768175       6.768175       6.768175    8[6-(6,6)]
