# Supplementary material for: A collection of forcefield precursors for metal–organic frameworks
Source: RSC Adv. 2019 Nov 13;9(63):36492–507. doi: 10.1039/c9ra07327b (PMC9075174; doi:10.1039/c9ra07327b)
Supplement: RA-009-C9RA07327B-s453 [file RA-009-C9RA07327B-s453.txt]

DIBWUH_clean

13.931800    0.000000    0.000000
0.000000    13.931800    0.000000
-6.965872    -6.965872    14.760668

     1        4.68264        4.68264        4.68264    28[7-(6),7-(6),8-(6,28,28),8-(6,28,28),8-(6,28,28)]
     2       2.283306       2.283306       2.283306    28[7-(6),7-(6),8-(6,28,28),8-(6,28,28),8-(6,28,28)]
     3      11.648522      11.648522      11.648522    28[7-(6),7-(6),8-(6,28,28),8-(6,28,28),8-(6,28,28)]
     4       9.249188       9.249188       9.249188    28[7-(6),7-(6),8-(6,28,28),8-(6,28,28),8-(6,28,28)]
     5       2.492836       2.492836       2.492836    28[7-(6),7-(6),8-(6,28,28),8-(6,28,28),8-(6,28,28)]
     6       4.473102       4.473102       4.473102    28[7-(6),7-(6),8-(6,28,28),8-(6,28,28),8-(6,28,28)]
     7       9.458726       9.458726       9.458726    28[7-(6),7-(6),8-(6,28,28),8-(6,28,28),8-(6,28,28)]
     8      11.438992      11.438992      11.438992    28[7-(6),7-(6),8-(6,28,28),8-(6,28,28),8-(6,28,28)]
     9       4.473092       4.473092       4.473092    28[7-(6),7-(6),8-(6,28,28),8-(6,28,28),8-(6,28,28)]
    10       2.492826       2.492826       2.492826    28[7-(6),7-(6),8-(6,28,28),8-(6,28,28),8-(6,28,28)]
    11      -2.492798      -2.492798      -2.492798    28[7-(6),7-(6),8-(6,28,28),8-(6,28,28),8-(6,28,28)]
    12      -4.473064      -4.473064      -4.473064    28[7-(6),7-(6),8-(6,28,28),8-(6,28,28),8-(6,28,28)]
    13       2.283288       2.283288       2.283288    28[7-(6),7-(6),8-(6,28,28),8-(6,28,28),8-(6,28,28)]
    14       4.682622       4.682622       4.682622    28[7-(6),7-(6),8-(6,28,28),8-(6,28,28),8-(6,28,28)]
    15      -4.682594      -4.682594      -4.682594    28[7-(6),7-(6),8-(6,28,28),8-(6,28,28),8-(6,28,28)]
    16       -2.28326       -2.28326       -2.28326    28[7-(6),7-(6),8-(6,28,28),8-(6,28,28),8-(6,28,28)]
    17        1.99088        1.99088        1.99088    1[6-(1,1,8)]
    18       1.007293       1.007293       1.007293    1[6-(1,1,8)]
    19       2.314096       2.314096       2.314096    1[6-(1,1,8)]
    20       4.975072       4.975072       4.975072    1[6-(1,1,8)]
    21       5.958655       5.958655       5.958655    1[6-(1,1,8)]
    22       4.651852       4.651852       4.651852    1[6-(1,1,8)]
    23       8.956756       8.956756       8.956756    1[6-(1,1,8)]
    24       7.973173       7.973173       7.973173    1[6-(1,1,8)]
    25       9.279976       9.279976       9.279976    1[6-(1,1,8)]
    26      11.940948      11.940948      11.940948    1[6-(1,1,8)]
    27      -1.007265      -1.007265      -1.007265    1[6-(1,1,8)]
    28      11.617732      11.617732      11.617732    1[6-(1,1,8)]
    29       1.862698       1.862698       1.862698    1[6-(1,1,8)]
    30       1.522764       1.522764       1.522764    1[6-(1,1,8)]
    31       0.678496       0.678496       0.678496    1[6-(1,1,8)]
    32       5.103234       5.103234       5.103234    1[6-(1,1,8)]
    33       5.443172       5.443172       5.443172    1[6-(1,1,8)]
    34       6.287439       6.287439       6.287439    1[6-(1,1,8)]
    35       8.828594       8.828594       8.828594    1[6-(1,1,8)]
    36       8.488656       8.488656       8.488656    1[6-(1,1,8)]
    37       7.644389       7.644389       7.644389    1[6-(1,1,8)]
    38       -1.86267       -1.86267       -1.86267    1[6-(1,1,8)]
    39      -1.522736      -1.522736      -1.522736    1[6-(1,1,8)]
    40      -0.678468      -0.678468      -0.678468    1[6-(1,1,8)]
    41        5.10323        5.10323        5.10323    1[6-(1,1,8)]
    42       5.443164       5.443164       5.443164    1[6-(1,1,8)]
    43       6.287432       6.287432       6.287432    1[6-(1,1,8)]
    44       1.862694       1.862694       1.862694    1[6-(1,1,8)]
    45       1.522756       1.522756       1.522756    1[6-(1,1,8)]
    46       0.678489       0.678489       0.678489    1[6-(1,1,8)]
    47      -1.862666      -1.862666      -1.862666    1[6-(1,1,8)]
    48      -1.522728      -1.522728      -1.522728    1[6-(1,1,8)]
    49      -0.678461      -0.678461      -0.678461    1[6-(1,1,8)]
    50       8.828598       8.828598       8.828598    1[6-(1,1,8)]
    51       8.488664       8.488664       8.488664    1[6-(1,1,8)]
    52       7.644396       7.644396       7.644396    1[6-(1,1,8)]
    53       4.975048       4.975048       4.975048    1[6-(1,1,8)]
    54       5.958635       5.958635       5.958635    1[6-(1,1,8)]
    55       4.651832       4.651832       4.651832    1[6-(1,1,8)]
    56       1.990856       1.990856       1.990856    1[6-(1,1,8)]
    57       1.007273       1.007273       1.007273    1[6-(1,1,8)]
    58       2.314076       2.314076       2.314076    1[6-(1,1,8)]
    59      -1.990828      -1.990828      -1.990828    1[6-(1,1,8)]
    60      -1.007245      -1.007245      -1.007245    1[6-(1,1,8)]
    61      -2.314048      -2.314048      -2.314048    1[6-(1,1,8)]
    62       -4.97502       -4.97502       -4.97502    1[6-(1,1,8)]
    63      -5.958607      -5.958607      -5.958607    1[6-(1,1,8)]
    64      -4.651804      -4.651804      -4.651804    1[6-(1,1,8)]
    65      11.869895      11.869895      11.869895    6[7-(28),7-(6)]
    66       1.929579       1.929579       1.929579    6[1-(0),1-(0),1-(0),8-(28,28,28)]
    67      11.962962      11.962962      11.962962    6[7-(28),7-(6)]
    68       9.027807       9.027807       9.027807    6[7-(28),7-(6)]
    69        5.03637        5.03637        5.03637    6[1-(0),1-(0),1-(0),8-(28,28,28)]
    70       8.934746       8.934746       8.934746    6[7-(28),7-(6)]
    71       4.904021       4.904021       4.904021    6[7-(28),7-(6)]
    72       8.895458       8.895458       8.895458    6[1-(0),1-(0),1-(0),8-(28,28,28)]
    73       4.997082       4.997082       4.997082    6[7-(28),7-(6)]
    74       2.061933       2.061933       2.061933    6[7-(28),7-(6)]
    75      12.002249      12.002249      12.002249    6[1-(0),1-(0),1-(0),8-(28,28,28)]
    76       1.968866       1.968866       1.968866    6[7-(28),7-(6)]
    77       2.099117       2.099117       2.099117    6[7-(28),7-(6)]
    78       1.555782       1.555782       1.555782    6[1-(0),1-(0),1-(0),8-(28,28,28)]
    79       0.621229       0.621229       0.621229    6[7-(28),7-(6)]
    80       4.866809       4.866809       4.866809    6[7-(28),7-(6)]
    81       5.410153       5.410153       5.410153    6[1-(0),1-(0),1-(0),8-(28,28,28)]
    82       6.344691       6.344691       6.344691    6[7-(28),7-(6)]
    83       9.065019       9.065019       9.065019    6[7-(28),7-(6)]
    84       8.521675       8.521675       8.521675    6[1-(0),1-(0),1-(0),8-(28,28,28)]
    85       7.587137       7.587137       7.587137    6[7-(28),7-(6)]
    86      -2.099089      -2.099089      -2.099089    6[7-(28),7-(6)]
    87      -1.555754      -1.555754      -1.555754    6[1-(0),1-(0),1-(0),8-(28,28,28)]
    88      -0.621201      -0.621201      -0.621201    6[7-(28),7-(6)]
    89       4.866811       4.866811       4.866811    6[7-(28),7-(6)]
    90       5.410146       5.410146       5.410146    6[1-(0),1-(0),1-(0),8-(28,28,28)]
    91       6.344699       6.344699       6.344699    6[7-(28),7-(6)]
    92       2.099119       2.099119       2.099119    6[7-(28),7-(6)]
    93       1.555775       1.555775       1.555775    6[1-(0),1-(0),1-(0),8-(28,28,28)]
    94       0.621237       0.621237       0.621237    6[7-(28),7-(6)]
    95      -2.099091      -2.099091      -2.099091    6[7-(28),7-(6)]
    96      -1.555747      -1.555747      -1.555747    6[1-(0),1-(0),1-(0),8-(28,28,28)]
    97      -0.621209      -0.621209      -0.621209    6[7-(28),7-(6)]
    98       9.065017       9.065017       9.065017    6[7-(28),7-(6)]
    99       8.521682       8.521682       8.521682    6[1-(0),1-(0),1-(0),8-(28,28,28)]
   100       7.587129       7.587129       7.587129    6[7-(28),7-(6)]
   101      -4.903967      -4.903967      -4.903967    6[7-(28),7-(6)]
   102       5.036349       5.036349       5.036349    6[1-(0),1-(0),1-(0),8-(28,28,28)]
   103      -4.997034      -4.997034      -4.997034    6[7-(28),7-(6)]
   104      -2.061879      -2.061879      -2.061879    6[7-(28),7-(6)]
   105       1.929558       1.929558       1.929558    6[1-(0),1-(0),1-(0),8-(28,28,28)]
   106      -1.968818      -1.968818      -1.968818    6[7-(28),7-(6)]
   107       2.061907       2.061907       2.061907    6[7-(28),7-(6)]
   108       -1.92953       -1.92953       -1.92953    6[1-(0),1-(0),1-(0),8-(28,28,28)]
   109       1.968846       1.968846       1.968846    6[7-(28),7-(6)]
   110       4.903995       4.903995       4.903995    6[7-(28),7-(6)]
   111      -5.036321      -5.036321      -5.036321    6[1-(0),1-(0),1-(0),8-(28,28,28)]
   112       4.997062       4.997062       4.997062    6[7-(28),7-(6)]
   113       4.769718       4.769718       4.769718    7[6-(7),28-(7,8,8,8)]
   114      11.913227      11.913227      11.913227    7[6-(7),28-(7,8,8,8)]
   115      12.074694      12.074694      12.074694    7[6-(7),6-(7)]
   116       2.196236       2.196236       2.196236    7[6-(7),28-(7,8,8,8)]
   117       8.984484       8.984484       8.984484    7[6-(7),28-(7,8,8,8)]
   118       8.823012       8.823012       8.823012    7[6-(7),6-(7)]
   119      11.735592      11.735592      11.735592    7[6-(7),28-(7,8,8,8)]
   120       4.947344       4.947344       4.947344    7[6-(7),28-(7,8,8,8)]
   121       5.108816       5.108816       5.108816    7[6-(7),6-(7)]
   122        9.16211        9.16211        9.16211    7[6-(7),28-(7,8,8,8)]
   123       2.018601       2.018601       2.018601    7[6-(7),28-(7,8,8,8)]
   124       1.857134       1.857134       1.857134    7[6-(7),6-(7)]
   125       2.427074       2.427074       2.427074    7[6-(7),28-(7,8,8,8)]
   126       -0.42101       -0.42101       -0.42101    7[6-(7),28-(7,8,8,8)]
   127       1.850154       1.850154       1.850154    7[6-(7),6-(7)]
   128       4.538856       4.538856       4.538856    7[6-(7),28-(7,8,8,8)]
   129       7.386928       7.386928       7.386928    7[6-(7),28-(7,8,8,8)]
   130       5.115768       5.115768       5.115768    7[6-(7),6-(7)]
   131       9.392972       9.392972       9.392972    7[6-(7),28-(7,8,8,8)]
   132         6.5449         6.5449         6.5449    7[6-(7),28-(7,8,8,8)]
   133        8.81606        8.81606        8.81606    7[6-(7),6-(7)]
   134      -2.427046      -2.427046      -2.427046    7[6-(7),28-(7,8,8,8)]
   135       0.421038       0.421038       0.421038    7[6-(7),28-(7,8,8,8)]
   136      -1.850126      -1.850126      -1.850126    7[6-(7),6-(7)]
   137       4.538854       4.538854       4.538854    7[6-(7),28-(7,8,8,8)]
   138       7.386938       7.386938       7.386938    7[6-(7),28-(7,8,8,8)]
   139       5.115774       5.115774       5.115774    7[6-(7),6-(7)]
   140       2.427072       2.427072       2.427072    7[6-(7),28-(7,8,8,8)]
   141         -0.421         -0.421         -0.421    7[6-(7),28-(7,8,8,8)]
   142        1.85016        1.85016        1.85016    7[6-(7),6-(7)]
   143      -2.427044      -2.427044      -2.427044    7[6-(7),28-(7,8,8,8)]
   144       0.421028       0.421028       0.421028    7[6-(7),28-(7,8,8,8)]
   145      -1.850132      -1.850132      -1.850132    7[6-(7),6-(7)]
   146       9.392974       9.392974       9.392974    7[6-(7),28-(7,8,8,8)]
   147        6.54489        6.54489        6.54489    7[6-(7),28-(7,8,8,8)]
   148       8.816054       8.816054       8.816054    7[6-(7),6-(7)]
   149        2.19621        2.19621        2.19621    7[6-(7),28-(7,8,8,8)]
   150      -4.947299      -4.947299      -4.947299    7[6-(7),28-(7,8,8,8)]
   151      -5.108766      -5.108766      -5.108766    7[6-(7),6-(7)]
   152       4.769692       4.769692       4.769692    7[6-(7),28-(7,8,8,8)]
   153      -2.018556      -2.018556      -2.018556    7[6-(7),28-(7,8,8,8)]
   154      -1.857084      -1.857084      -1.857084    7[6-(7),6-(7)]
   155      -4.769664      -4.769664      -4.769664    7[6-(7),28-(7,8,8,8)]
   156       2.018584       2.018584       2.018584    7[6-(7),28-(7,8,8,8)]
   157       1.857112       1.857112       1.857112    7[6-(7),6-(7)]
   158      -2.196182      -2.196182      -2.196182    7[6-(7),28-(7,8,8,8)]
   159       4.947327       4.947327       4.947327    7[6-(7),28-(7,8,8,8)]
   160       5.108794       5.108794       5.108794    7[6-(7),6-(7)]
   161       2.635223       2.635223       2.635223    8[6-(1,1,1),28-(7,7,8,8),28-(7,7,8,8),28-(7,7,8,8)]
   162       4.330723       4.330723       4.330723    8[6-(1,1,1),28-(7,7,8,8),28-(7,7,8,8),28-(7,7,8,8)]
   163       9.601105       9.601105       9.601105    8[6-(1,1,1),28-(7,7,8,8),28-(7,7,8,8),28-(7,7,8,8)]
   164      11.296605      11.296605      11.296605    8[6-(1,1,1),28-(7,7,8,8),28-(7,7,8,8),28-(7,7,8,8)]
   165       2.448951       2.448951       2.448951    8[6-(1,1,1),28-(7,7,8,8),28-(7,7,8,8),28-(7,7,8,8)]
   166       4.516987       4.516987       4.516987    8[6-(1,1,1),28-(7,7,8,8),28-(7,7,8,8),28-(7,7,8,8)]
   167       9.414841       9.414841       9.414841    8[6-(1,1,1),28-(7,7,8,8),28-(7,7,8,8),28-(7,7,8,8)]
   168      11.482877      11.482877      11.482877    8[6-(1,1,1),28-(7,7,8,8),28-(7,7,8,8),28-(7,7,8,8)]
   169       4.516977       4.516977       4.516977    8[6-(1,1,1),28-(7,7,8,8),28-(7,7,8,8),28-(7,7,8,8)]
   170       2.448941       2.448941       2.448941    8[6-(1,1,1),28-(7,7,8,8),28-(7,7,8,8),28-(7,7,8,8)]
   171      -2.448913      -2.448913      -2.448913    8[6-(1,1,1),28-(7,7,8,8),28-(7,7,8,8),28-(7,7,8,8)]
   172      -4.516949      -4.516949      -4.516949    8[6-(1,1,1),28-(7,7,8,8),28-(7,7,8,8),28-(7,7,8,8)]
   173       4.330705       4.330705       4.330705    8[6-(1,1,1),28-(7,7,8,8),28-(7,7,8,8),28-(7,7,8,8)]
   174       2.635205       2.635205       2.635205    8[6-(1,1,1),28-(7,7,8,8),28-(7,7,8,8),28-(7,7,8,8)]
   175      -2.635177      -2.635177      -2.635177    8[6-(1,1,1),28-(7,7,8,8),28-(7,7,8,8),28-(7,7,8,8)]
   176      -4.330677      -4.330677      -4.330677    8[6-(1,1,1),28-(7,7,8,8),28-(7,7,8,8),28-(7,7,8,8)]
