# Supplementary material for: A collection of forcefield precursors for metal–organic frameworks
Source: RSC Adv. 2019 Nov 13;9(63):36492–507. doi: 10.1039/c9ra07327b (PMC9075174; doi:10.1039/c9ra07327b)
Supplement: RA-009-C9RA07327B-s454 [file RA-009-C9RA07327B-s454.txt]

DIBWUI_clean

10.672000    0.000000    0.000000
5.220676    9.362162    0.000000
2.496115    3.205390    11.222366

     1        6.25947        6.25947        6.25947    65[8-(6),8-(6),8-(6),8-(6),8-(6),8-(6),8-(6,65),8-(6,65)]
     2       6.908645       6.908645       6.908645    65[8-(6),8-(6),8-(6),8-(6),8-(6),8-(6),8-(6,65),8-(6,65)]
     3            0.0            0.0            0.0    29[7-(6,6),7-(6,6),7-(6,7),7-(6,7)]
     4       1.248058       1.248058       1.248058    29[7-(6,6),7-(6,6),7-(6,7),7-(6,7)]
     5       2.811882       2.811882       2.811882    1[6-(6,7)]
     6      13.543765      13.543765      13.543765    1[6-(6,6)]
     7      10.400292      10.400292      10.400292    1[6-(6,6)]
     8      10.363642      10.363642      10.363642    1[6-(6,7)]
     9      14.824786      14.824786      14.824786    1[6-(6,7)]
    10       4.402485       4.402485       4.402485    1[6-(6,6)]
    11       9.305545       9.305545       9.305545    1[6-(6,6)]
    12       9.003684       9.003684       9.003684    1[6-(6,7)]
    13      15.576909      15.576909      15.576909    1[6-(6,7)]
    14       4.845026       4.845026       4.845026    1[6-(6,6)]
    15       7.988499       7.988499       7.988499    1[6-(6,6)]
    16       8.025149       8.025149       8.025149    1[6-(6,7)]
    17       3.564005       3.564005       3.564005    1[6-(6,7)]
    18      13.986306      13.986306      13.986306    1[6-(6,6)]
    19       9.083246       9.083246       9.083246    1[6-(6,6)]
    20       9.385107       9.385107       9.385107    1[6-(6,7)]
    21       7.710045       7.710045       7.710045    6[6-(6,7),6-(8,8),7-(7,29)]
    22       7.416369       7.416369       7.416369    6[6-(6,7),6-(8,8),7-(7,29)]
    23       8.960502       8.960502       8.960502    6[6-(6,7),8-(0),8-(65)]
    24       2.972833       2.972833       2.972833    6[6-(6,7),8-(65),8-(65,65)]
    25        12.8488        12.8488        12.8488    6[1-(0),6-(1,6),7-(6,29)]
    26      12.891619      12.891619      12.891619    6[1-(0),6-(1,7),6-(6,6)]
    27        11.9817        11.9817        11.9817    6[6-(1,6),6-(1,6),6-(8,8)]
    28      11.038185      11.038185      11.038185    6[1-(0),6-(1,7),6-(6,6)]
    29      11.030734      11.030734      11.030734    6[1-(0),6-(1,6),7-(6,29)]
    30      11.988023      11.988023      11.988023    6[6-(6,6),8-(65),8-(65)]
    31       4.698704       4.698704       4.698704    6[1-(0),6-(1,6),7-(6,29)]
    32       4.834423       4.834423       4.834423    6[1-(0),6-(1,7),6-(6,6)]
    33       5.622969       5.622969       5.622969    6[6-(1,6),6-(1,6),6-(8,8)]
    34       8.757836       8.757836       8.757836    6[1-(0),6-(1,7),6-(6,6)]
    35       8.581718       8.581718       8.581718    6[1-(0),6-(1,6),7-(6,29)]
    36       5.819767       5.819767       5.819767    6[6-(6,6),8-(65),8-(65)]
    37      10.678746      10.678746      10.678746    6[6-(6,7),6-(8,8),7-(7,29)]
    38      10.972422      10.972422      10.972422    6[6-(6,7),6-(8,8),7-(7,29)]
    39       9.428289       9.428289       9.428289    6[6-(6,7),8-(0),8-(65)]
    40      10.195282      10.195282      10.195282    6[6-(6,7),8-(65),8-(65,65)]
    41       5.539991       5.539991       5.539991    6[1-(0),6-(1,6),7-(6,29)]
    42       5.497172       5.497172       5.497172    6[1-(0),6-(1,7),6-(6,6)]
    43       6.407091       6.407091       6.407091    6[6-(1,6),6-(1,6),6-(8,8)]
    44       7.350606       7.350606       7.350606    6[1-(0),6-(1,7),6-(6,6)]
    45       7.358057       7.358057       7.358057    6[1-(0),6-(1,6),7-(6,29)]
    46       6.400768       6.400768       6.400768    6[6-(6,6),8-(65),8-(65)]
    47      13.690087      13.690087      13.690087    6[1-(0),6-(1,6),7-(6,29)]
    48      13.554368      13.554368      13.554368    6[1-(0),6-(1,7),6-(6,6)]
    49      12.765822      12.765822      12.765822    6[6-(1,6),6-(1,6),6-(8,8)]
    50       9.630955       9.630955       9.630955    6[1-(0),6-(1,7),6-(6,6)]
    51       9.807073       9.807073       9.807073    6[1-(0),6-(1,6),7-(6,29)]
    52      12.569024      12.569024      12.569024    6[6-(6,6),8-(65),8-(65)]
    53       6.523665       6.523665       6.523665    7[6-(6,6),7-(7),29-(7,7,7)]
    54      16.193268      16.193268      16.193268    7[7-(6,29),7-(6,29)]
    55       6.062537       6.062537       6.062537    7[6-(6,6),7-(7),29-(7,7,7)]
    56       11.93373       11.93373       11.93373    7[6-(1,6),6-(1,6),29-(7,7,7)]
    57       5.325244       5.325244       5.325244    7[6-(1,6),6-(1,6),29-(7,7,7)]
    58      11.865126      11.865126      11.865126    7[6-(6,6),7-(7),29-(7,7,7)]
    59       2.195523       2.195523       2.195523    7[7-(6,29),7-(6,29)]
    60      12.326254      12.326254      12.326254    7[6-(6,6),7-(7),29-(7,7,7)]
    61       6.455061       6.455061       6.455061    7[6-(1,6),6-(1,6),29-(7,7,7)]
    62      13.063547      13.063547      13.063547    7[6-(1,6),6-(1,6),29-(7,7,7)]
    63       8.819496       8.819496       8.819496    8[6-(6,8)]
    64      10.029905      10.029905      10.029905    8[6-(6,8),65-(8,8,8,8,8,8,8)]
    65       4.236506       4.236506       4.236506    8[6-(6,8),65-(8,8,8,8,8,8,8),65-(8,8,8,8,8,8,8)]
    66       4.842612       4.842612       4.842612    8[6-(6,8),65-(8,8,8,8,8,8,8)]
    67      12.706986      12.706986      12.706986    8[6-(6,8),65-(8,8,8,8,8,8,8)]
    68      11.222942      11.222942      11.222942    8[6-(6,8),65-(8,8,8,8,8,8,8)]
    69       6.640676       6.640676       6.640676    8[6-(6,8),65-(8,8,8,8,8,8,8)]
    70       5.174881       5.174881       5.174881    8[6-(6,8),65-(8,8,8,8,8,8,8)]
    71       9.569295       9.569295       9.569295    8[6-(6,8)]
    72       8.358886       8.358886       8.358886    8[6-(6,8),65-(8,8,8,8,8,8,8)]
    73      14.152285      14.152285      14.152285    8[6-(6,8),65-(8,8,8,8,8,8,8),65-(8,8,8,8,8,8,8)]
    74      13.546179      13.546179      13.546179    8[6-(6,8),65-(8,8,8,8,8,8,8)]
    75       5.681805       5.681805       5.681805    8[6-(6,8),65-(8,8,8,8,8,8,8)]
    76       7.165849       7.165849       7.165849    8[6-(6,8),65-(8,8,8,8,8,8,8)]
    77      11.748115      11.748115      11.748115    8[6-(6,8),65-(8,8,8,8,8,8,8)]
    78       13.21391       13.21391       13.21391    8[6-(6,8),65-(8,8,8,8,8,8,8)]
