# Supplementary material for: A collection of forcefield precursors for metal–organic frameworks
Source: RSC Adv. 2019 Nov 13;9(63):36492–507. doi: 10.1039/c9ra07327b (PMC9075174; doi:10.1039/c9ra07327b)
Supplement: RA-009-C9RA07327B-s455 [file RA-009-C9RA07327B-s455.txt]

DIBXAP_clean

10.639000    0.000000    0.000000
5.219269    9.338668    0.000000
2.561368    3.228237    11.203651

     1       6.240181       6.240181       6.240181    67[8-(6),8-(6),8-(6),8-(6),8-(6),8-(6),8-(6)]
     2       6.960187       6.960187       6.960187    67[8-(6),8-(6),8-(6),8-(6),8-(6),8-(6),8-(6)]
     3            0.0            0.0            0.0    29[7-(6,6),7-(6,6),7-(6,7),7-(6,7)]
     4       1.280684       1.280684       1.280684    29[7-(6,6),7-(6,6),7-(6,7),7-(6,7)]
     5       2.843538       2.843538       2.843538    1[6-(6,7)]
     6       13.54048       13.54048       13.54048    1[6-(6,6)]
     7      10.403268      10.403268      10.403268    1[6-(6,6)]
     8      10.378294      10.378294      10.378294    1[6-(6,7)]
     9       4.191522       4.191522       4.191522    1[6-(6,7)]
    10       4.400215       4.400215       4.400215    1[6-(6,6)]
    11       9.354956       9.354956       9.354956    1[6-(6,6)]
    12       9.061735       9.061735       9.061735    1[6-(6,7)]
    13      15.576099      15.576099      15.576099    1[6-(6,7)]
    14       4.879157       4.879157       4.879157    1[6-(6,6)]
    15       8.016369       8.016369       8.016369    1[6-(6,6)]
    16       8.041343       8.041343       8.041343    1[6-(6,7)]
    17       3.589115       3.589115       3.589115    1[6-(6,7)]
    18      14.019422      14.019422      14.019422    1[6-(6,6)]
    19       9.064681       9.064681       9.064681    1[6-(6,6)]
    20       9.357902       9.357902       9.357902    1[6-(6,7)]
    21       7.714917       7.714917       7.714917    6[6-(6,7),6-(8,8),7-(7,29)]
    22        7.40784        7.40784        7.40784    6[6-(6,7),6-(8,8),7-(7,29)]
    23       8.975947       8.975947       8.975947    6[6-(6,7),8-(0),8-(67)]
    24       2.970943       2.970943       2.970943    6[6-(6,7),8-(67),8-(67)]
    25      12.846679      12.846679      12.846679    6[1-(0),6-(1,6),7-(6,29)]
    26      12.899114      12.899114      12.899114    6[1-(0),6-(1,7),6-(6,6)]
    27      11.985812      11.985812      11.985812    6[6-(1,6),6-(1,6),6-(8,8)]
    28      11.041477      11.041477      11.041477    6[1-(0),6-(1,7),6-(6,6)]
    29      11.040167      11.040167      11.040167    6[1-(0),6-(1,6),7-(6,29)]
    30      11.961098      11.961098      11.961098    6[6-(6,6),8-(67),8-(67)]
    31       4.716895       4.716895       4.716895    6[1-(0),6-(1,6),7-(6,29)]
    32       4.837974       4.837974       4.837974    6[1-(0),6-(1,7),6-(6,6)]
    33       5.624694       5.624694       5.624694    6[6-(1,6),6-(1,6),6-(8,8)]
    34       8.812548       8.812548       8.812548    6[1-(0),6-(1,7),6-(6,6)]
    35       8.638746       8.638746       8.638746    6[1-(0),6-(1,6),7-(6,29)]
    36       5.801746       5.801746       5.801746    6[6-(6,6),8-(67),8-(67)]
    37       10.70472       10.70472       10.70472    6[6-(6,7),6-(8,8),7-(7,29)]
    38      11.011797      11.011797      11.011797    6[6-(6,7),6-(8,8),7-(7,29)]
    39        9.44369        9.44369        9.44369    6[6-(6,7),8-(0),8-(67)]
    40      10.229425      10.229425      10.229425    6[6-(6,7),8-(67),8-(67)]
    41       5.572958       5.572958       5.572958    6[1-(0),6-(1,6),7-(6,29)]
    42       5.520523       5.520523       5.520523    6[1-(0),6-(1,7),6-(6,6)]
    43       6.433825       6.433825       6.433825    6[6-(1,6),6-(1,6),6-(8,8)]
    44        7.37816        7.37816        7.37816    6[1-(0),6-(1,7),6-(6,6)]
    45        7.37947        7.37947        7.37947    6[1-(0),6-(1,6),7-(6,29)]
    46       6.458539       6.458539       6.458539    6[6-(6,6),8-(67),8-(67)]
    47      13.702742      13.702742      13.702742    6[1-(0),6-(1,6),7-(6,29)]
    48      13.581663      13.581663      13.581663    6[1-(0),6-(1,7),6-(6,6)]
    49      12.794943      12.794943      12.794943    6[6-(1,6),6-(1,6),6-(8,8)]
    50       9.607089       9.607089       9.607089    6[1-(0),6-(1,7),6-(6,6)]
    51       9.780891       9.780891       9.780891    6[1-(0),6-(1,6),7-(6,29)]
    52      12.617891      12.617891      12.617891    6[6-(6,6),8-(67),8-(67)]
    53       6.533239       6.533239       6.533239    7[6-(6,6),7-(7),29-(7,7,7)]
    54      16.169792      16.169792      16.169792    7[7-(6,29),7-(6,29)]
    55       6.068309       6.068309       6.068309    7[6-(6,6),7-(7),29-(7,7,7)]
    56      11.939883      11.939883      11.939883    7[6-(1,6),6-(1,6),29-(7,7,7)]
    57       5.327184       5.327184       5.327184    7[6-(1,6),6-(1,6),29-(7,7,7)]
    58      11.886398      11.886398      11.886398    7[6-(6,6),7-(7),29-(7,7,7)]
    59       2.249845       2.249845       2.249845    7[7-(6,29),7-(6,29)]
    60      12.351328      12.351328      12.351328    7[6-(6,6),7-(7),29-(7,7,7)]
    61       6.479754       6.479754       6.479754    7[6-(1,6),6-(1,6),29-(7,7,7)]
    62      13.092453      13.092453      13.092453    7[6-(1,6),6-(1,6),29-(7,7,7)]
    63       8.843407       8.843407       8.843407    8[6-(6,8)]
    64      10.031462      10.031462      10.031462    8[6-(6,8),67-(8,8,8,8,8,8)]
    65       4.235188       4.235188       4.235188    8[6-(6,8),67-(8,8,8,8,8,8)]
    66       4.907257       4.907257       4.907257    8[6-(6,8),67-(8,8,8,8,8,8)]
    67      12.690898      12.690898      12.690898    8[6-(6,8),67-(8,8,8,8,8,8)]
    68      11.208055      11.208055      11.208055    8[6-(6,8),67-(8,8,8,8,8,8)]
    69       6.621835       6.621835       6.621835    8[6-(6,8),67-(8,8,8,8,8,8)]
    70       5.170322       5.170322       5.170322    8[6-(6,8),67-(8,8,8,8,8,8)]
    71        9.57623        9.57623        9.57623    8[6-(6,8)]
    72       8.388175       8.388175       8.388175    8[6-(6,8),67-(8,8,8,8,8,8)]
    73      14.184449      14.184449      14.184449    8[6-(6,8),67-(8,8,8,8,8,8)]
    74       13.51238       13.51238       13.51238    8[6-(6,8),67-(8,8,8,8,8,8)]
    75       5.728739       5.728739       5.728739    8[6-(6,8),67-(8,8,8,8,8,8)]
    76       7.211582       7.211582       7.211582    8[6-(6,8),67-(8,8,8,8,8,8)]
    77      11.797802      11.797802      11.797802    8[6-(6,8),67-(8,8,8,8,8,8)]
    78      13.249315      13.249315      13.249315    8[6-(6,8),67-(8,8,8,8,8,8)]
