# Supplementary material for: A collection of forcefield precursors for metal–organic frameworks
Source: RSC Adv. 2019 Nov 13;9(63):36492–507. doi: 10.1039/c9ra07327b (PMC9075174; doi:10.1039/c9ra07327b)
Supplement: RA-009-C9RA07327B-s456 [file RA-009-C9RA07327B-s456.txt]

DIBXIX_clean

10.749100    0.000000    0.000000
5.210897    9.412326    0.000000
2.468843    3.248906    11.167986

     1       6.304208       6.304208       6.304208    63[8-(6),8-(6),8-(6),8-(6),8-(6),8-(6),8-(6,63),8-(6,63)]
     2       6.913735       6.913735       6.913735    63[8-(6),8-(6),8-(6),8-(6),8-(6),8-(6),8-(6,63),8-(6,63)]
     3            0.0            0.0            0.0    29[7-(6,6),7-(6,6),7-(6,7),7-(6,7)]
     4       1.234422       1.234422       1.234422    29[7-(6,6),7-(6,6),7-(6,7),7-(6,7)]
     5       2.745969       2.745969       2.745969    1[6-(6,7)]
     6       13.55526       13.55526       13.55526    1[6-(6,6)]
     7      10.534583      10.534583      10.534583    1[6-(6,6)]
     8      10.510566      10.510566      10.510566    1[6-(6,7)]
     9       4.175682       4.175682       4.175682    1[6-(6,7)]
    10       4.376899       4.376899       4.376899    1[6-(6,6)]
    11       9.297792       9.297792       9.297792    1[6-(6,6)]
    12       8.980421       8.980421       8.980421    1[6-(6,7)]
    13      15.682871      15.682871      15.682871    1[6-(6,7)]
    14        4.87358        4.87358        4.87358    1[6-(6,6)]
    15       7.894257       7.894257       7.894257    1[6-(6,6)]
    16       7.918274       7.918274       7.918274    1[6-(6,7)]
    17       3.504058       3.504058       3.504058    1[6-(6,7)]
    18      14.051941      14.051941      14.051941    1[6-(6,6)]
    19       9.131048       9.131048       9.131048    1[6-(6,6)]
    20       9.448419       9.448419       9.448419    1[6-(6,7)]
    21       7.705093       7.705093       7.705093    6[6-(6,7),6-(8,8),7-(7,29)]
    22       7.418638       7.418638       7.418638    6[6-(6,7),6-(8,8),7-(7,29)]
    23       8.952647       8.952647       8.952647    6[6-(6,7),8-(0),8-(63)]
    24       2.993458       2.993458       2.993458    6[6-(6,7),8-(63),8-(63,63)]
    25      12.886168      12.886168      12.886168    6[1-(0),6-(1,6),7-(6,29)]
    26      12.931584      12.931584      12.931584    6[1-(0),6-(1,7),6-(6,6)]
    27       12.05312       12.05312       12.05312    6[6-(1,6),6-(1,6),6-(8,8)]
    28      11.145549      11.145549      11.145549    6[1-(0),6-(1,7),6-(6,6)]
    29      11.146278      11.146278      11.146278    6[1-(0),6-(1,6),7-(6,29)]
    30      12.035053      12.035053      12.035053    6[6-(6,6),8-(63),8-(63)]
    31         4.7072         4.7072         4.7072    6[1-(0),6-(1,6),7-(6,29)]
    32       4.829763       4.829763       4.829763    6[1-(0),6-(1,7),6-(6,6)]
    33       5.639133       5.639133       5.639133    6[6-(1,6),6-(1,6),6-(8,8)]
    34       8.743342       8.743342       8.743342    6[1-(0),6-(1,7),6-(6,6)]
    35       8.555536       8.555536       8.555536    6[1-(0),6-(1,6),7-(6,29)]
    36       5.839901       5.839901       5.839901    6[6-(6,6),8-(63),8-(63)]
    37      10.723747      10.723747      10.723747    6[6-(6,7),6-(8,8),7-(7,29)]
    38      11.010202      11.010202      11.010202    6[6-(6,7),6-(8,8),7-(7,29)]
    39       9.476193       9.476193       9.476193    6[6-(6,7),8-(0),8-(63)]
    40      10.224485      10.224485      10.224485    6[6-(6,7),8-(63),8-(63,63)]
    41       5.542672       5.542672       5.542672    6[1-(0),6-(1,6),7-(6,29)]
    42       5.497256       5.497256       5.497256    6[1-(0),6-(1,7),6-(6,6)]
    43        6.37572        6.37572        6.37572    6[6-(1,6),6-(1,6),6-(8,8)]
    44       7.283291       7.283291       7.283291    6[1-(0),6-(1,7),6-(6,6)]
    45       7.282562       7.282562       7.282562    6[1-(0),6-(1,6),7-(6,29)]
    46       6.393787       6.393787       6.393787    6[6-(6,6),8-(63),8-(63)]
    47       13.72164       13.72164       13.72164    6[1-(0),6-(1,6),7-(6,29)]
    48      13.599077      13.599077      13.599077    6[1-(0),6-(1,7),6-(6,6)]
    49      12.789707      12.789707      12.789707    6[6-(1,6),6-(1,6),6-(8,8)]
    50       9.685498       9.685498       9.685498    6[1-(0),6-(1,7),6-(6,6)]
    51       9.873304       9.873304       9.873304    6[1-(0),6-(1,6),7-(6,29)]
    52      12.588939      12.588939      12.588939    6[6-(6,6),8-(63),8-(63)]
    53       6.515645       6.515645       6.515645    7[6-(6,6),7-(7),29-(7,7,7)]
    54      16.268961      16.268961      16.268961    7[7-(6,29),7-(6,29)]
    55       6.067627       6.067627       6.067627    7[6-(6,6),7-(7),29-(7,7,7)]
    56      12.009833      12.009833      12.009833    7[6-(1,6),6-(1,6),29-(7,7,7)]
    57       5.316081       5.316081       5.316081    7[6-(1,6),6-(1,6),29-(7,7,7)]
    58      11.913195      11.913195      11.913195    7[6-(6,6),7-(7),29-(7,7,7)]
    59       2.159879       2.159879       2.159879    7[7-(6,29),7-(6,29)]
    60      12.361213      12.361213      12.361213    7[6-(6,6),7-(7),29-(7,7,7)]
    61       6.419007       6.419007       6.419007    7[6-(1,6),6-(1,6),29-(7,7,7)]
    62      13.112759      13.112759      13.112759    7[6-(1,6),6-(1,6),29-(7,7,7)]
    63       8.801047       8.801047       8.801047    8[6-(6,8)]
    64      10.021277      10.021277      10.021277    8[6-(6,8),63-(8,8,8,8,8,8,8)]
    65       4.248396       4.248396       4.248396    8[6-(6,8),63-(8,8,8,8,8,8,8),63-(8,8,8,8,8,8,8)]
    66       4.834868       4.834868       4.834868    8[6-(6,8),63-(8,8,8,8,8,8,8)]
    67      12.738096      12.738096      12.738096    8[6-(6,8),63-(8,8,8,8,8,8,8)]
    68      11.281054      11.281054      11.281054    8[6-(6,8),63-(8,8,8,8,8,8,8)]
    69       6.680552       6.680552       6.680552    8[6-(6,8),63-(8,8,8,8,8,8,8)]
    70       5.192233       5.192233       5.192233    8[6-(6,8),63-(8,8,8,8,8,8,8)]
    71       9.627793       9.627793       9.627793    8[6-(6,8)]
    72       8.407563       8.407563       8.407563    8[6-(6,8),63-(8,8,8,8,8,8,8)]
    73       8.969547       8.969547       8.969547    8[6-(6,8),63-(8,8,8,8,8,8,8),63-(8,8,8,8,8,8,8)]
    74      13.593972      13.593972      13.593972    8[6-(6,8),63-(8,8,8,8,8,8,8)]
    75       5.690744       5.690744       5.690744    8[6-(6,8),63-(8,8,8,8,8,8,8)]
    76       7.147786       7.147786       7.147786    8[6-(6,8),63-(8,8,8,8,8,8,8)]
    77      11.748288      11.748288      11.748288    8[6-(6,8),63-(8,8,8,8,8,8,8)]
    78      13.236607      13.236607      13.236607    8[6-(6,8),63-(8,8,8,8,8,8,8)]
