# Supplementary material for: A collection of forcefield precursors for metal–organic frameworks
Source: RSC Adv. 2019 Nov 13;9(63):36492–507. doi: 10.1039/c9ra07327b (PMC9075174; doi:10.1039/c9ra07327b)
Supplement: RA-009-C9RA07327B-s457 [file RA-009-C9RA07327B-s457.txt]

DIBXOD_clean

10.676100    0.000000    0.000000
5.230726    9.375106    0.000000
2.576778    3.249963    11.221768

     1       6.264723       6.264723       6.264723    66[8-(6),8-(6),8-(6),8-(6),8-(6),8-(6),8-(6,66),8-(6,66)]
     2       6.988155       6.988155       6.988155    66[8-(6),8-(6),8-(6),8-(6),8-(6),8-(6),8-(6,66),8-(6,66)]
     3            0.0            0.0            0.0    29[7-(6,6),7-(6,6),7-(6,7),7-(6,7)]
     4       1.288389       1.288389       1.288389    29[7-(6,6),7-(6,6),7-(6,7),7-(6,7)]
     5       2.863238       2.863238       2.863238    1[6-(6,7)]
     6       13.56418       13.56418       13.56418    1[6-(6,6)]
     7      10.488375      10.488375      10.488375    1[6-(6,6)]
     8      10.499005      10.499005      10.499005    1[6-(6,7)]
     9       4.228081       4.228081       4.228081    1[6-(6,7)]
    10       4.417238       4.417238       4.417238    1[6-(6,6)]
    11        9.40382        9.40382        9.40382    1[6-(6,6)]
    12       9.151744       9.151744       9.151744    1[6-(6,7)]
    13      15.620366      15.620366      15.620366    1[6-(6,7)]
    14       4.919424       4.919424       4.919424    1[6-(6,6)]
    15       7.995229       7.995229       7.995229    1[6-(6,6)]
    16       7.984599       7.984599       7.984599    1[6-(6,7)]
    17       3.579423       3.579423       3.579423    1[6-(6,7)]
    18      14.066366      14.066366      14.066366    1[6-(6,6)]
    19       9.079784       9.079784       9.079784    1[6-(6,6)]
    20        9.33186        9.33186        9.33186    1[6-(6,7)]
    21       7.747266       7.747266       7.747266    6[6-(6,7),6-(8,8),7-(7,29)]
    22       7.422833       7.422833       7.422833    6[6-(6,7),6-(8,8),7-(7,29)]
    23        8.98568        8.98568        8.98568    6[6-(6,7),8-(0),8-(66)]
    24       3.003402       3.003402       3.003402    6[6-(6,7),8-(66),8-(66,66)]
    25      12.901971      12.901971      12.901971    6[1-(0),6-(1,6),7-(6,29)]
    26      12.926695      12.926695      12.926695    6[1-(0),6-(1,7),6-(6,6)]
    27      12.018945      12.018945      12.018945    6[6-(1,6),6-(1,6),6-(8,8)]
    28       11.11484       11.11484       11.11484    6[1-(0),6-(1,7),6-(6,6)]
    29      11.134354      11.134354      11.134354    6[1-(0),6-(1,6),7-(6,29)]
    30      12.015798      12.015798      12.015798    6[6-(6,6),8-(66),8-(66)]
    31       4.727553       4.727553       4.727553    6[1-(0),6-(1,6),7-(6,29)]
    32       4.850928       4.850928       4.850928    6[1-(0),6-(1,7),6-(6,6)]
    33       5.617979       5.617979       5.617979    6[6-(1,6),6-(1,6),6-(8,8)]
    34       8.860176       8.860176       8.860176    6[1-(0),6-(1,7),6-(6,6)]
    35       8.696306       8.696306       8.696306    6[1-(0),6-(1,6),7-(6,29)]
    36       5.831436       5.831436       5.831436    6[6-(6,6),8-(66),8-(66)]
    37      10.736338      10.736338      10.736338    6[6-(6,7),6-(8,8),7-(7,29)]
    38      11.060771      11.060771      11.060771    6[6-(6,7),6-(8,8),7-(7,29)]
    39       9.497924       9.497924       9.497924    6[6-(6,7),8-(0),8-(66)]
    40      15.480202      15.480202      15.480202    6[6-(6,7),8-(66),8-(66,66)]
    41       5.581633       5.581633       5.581633    6[1-(0),6-(1,6),7-(6,29)]
    42       5.556909       5.556909       5.556909    6[1-(0),6-(1,7),6-(6,6)]
    43       6.464659       6.464659       6.464659    6[6-(1,6),6-(1,6),6-(8,8)]
    44       7.368764       7.368764       7.368764    6[1-(0),6-(1,7),6-(6,6)]
    45        7.34925        7.34925        7.34925    6[1-(0),6-(1,6),7-(6,29)]
    46       6.467806       6.467806       6.467806    6[6-(6,6),8-(66),8-(66)]
    47      13.756051      13.756051      13.756051    6[1-(0),6-(1,6),7-(6,29)]
    48      13.632676      13.632676      13.632676    6[1-(0),6-(1,7),6-(6,6)]
    49      12.865625      12.865625      12.865625    6[6-(1,6),6-(1,6),6-(8,8)]
    50       9.623428       9.623428       9.623428    6[1-(0),6-(1,7),6-(6,6)]
    51       9.787298       9.787298       9.787298    6[1-(0),6-(1,6),7-(6,29)]
    52      12.652168      12.652168      12.652168    6[6-(6,6),8-(66),8-(66)]
    53       6.620269       6.620269       6.620269    7[6-(6,6),7-(7),29-(7,7,7)]
    54      16.241205      16.241205      16.241205    7[7-(6,29),7-(6,29)]
    55       6.090852       6.090852       6.090852    7[6-(6,6),7-(7),29-(7,7,7)]
    56      11.996702      11.996702      11.996702    7[6-(1,6),6-(1,6),29-(7,7,7)]
    57       5.335526       5.335526       5.335526    7[6-(1,6),6-(1,6),29-(7,7,7)]
    58      11.863335      11.863335      11.863335    7[6-(6,6),7-(7),29-(7,7,7)]
    59       2.242399       2.242399       2.242399    7[7-(6,29),7-(6,29)]
    60      12.392752      12.392752      12.392752    7[6-(6,6),7-(7),29-(7,7,7)]
    61       6.486902       6.486902       6.486902    7[6-(1,6),6-(1,6),29-(7,7,7)]
    62      13.148078      13.148078      13.148078    7[6-(1,6),6-(1,6),29-(7,7,7)]
    63       8.883372       8.883372       8.883372    8[6-(6,8)]
    64       10.07396       10.07396       10.07396    8[6-(6,8),66-(8,8,8,8,8,8,8)]
    65       4.260398       4.260398       4.260398    8[6-(6,8),66-(8,8,8,8,8,8,8),66-(8,8,8,8,8,8,8)]
    66       4.908345       4.908345       4.908345    8[6-(6,8),66-(8,8,8,8,8,8,8)]
    67      12.718171      12.718171      12.718171    8[6-(6,8),66-(8,8,8,8,8,8,8)]
    68      11.211137      11.211137      11.211137    8[6-(6,8),66-(8,8,8,8,8,8,8)]
    69       6.636097       6.636097       6.636097    8[6-(6,8),66-(8,8,8,8,8,8,8)]
    70       5.197346       5.197346       5.197346    8[6-(6,8),66-(8,8,8,8,8,8,8)]
    71       9.600232       9.600232       9.600232    8[6-(6,8)]
    72       8.409644       8.409644       8.409644    8[6-(6,8),66-(8,8,8,8,8,8,8)]
    73      14.223206      14.223206      14.223206    8[6-(6,8),66-(8,8,8,8,8,8,8),66-(8,8,8,8,8,8,8)]
    74      13.575259      13.575259      13.575259    8[6-(6,8),66-(8,8,8,8,8,8,8)]
    75       5.765433       5.765433       5.765433    8[6-(6,8),66-(8,8,8,8,8,8,8)]
    76       7.272467       7.272467       7.272467    8[6-(6,8),66-(8,8,8,8,8,8,8)]
    77      11.847507      11.847507      11.847507    8[6-(6,8),66-(8,8,8,8,8,8,8)]
    78      13.286258      13.286258      13.286258    8[6-(6,8),66-(8,8,8,8,8,8,8)]
