# Supplementary material for: A collection of forcefield precursors for metal–organic frameworks
Source: RSC Adv. 2019 Nov 13;9(63):36492–507. doi: 10.1039/c9ra07327b (PMC9075174; doi:10.1039/c9ra07327b)
Supplement: RA-009-C9RA07327B-s458 [file RA-009-C9RA07327B-s458.txt]

DICKEH_clean

18.830600    0.000000    0.000000
9.415300    16.307778    0.000000
9.415305    5.435929    17.929298

     1       14.76263       14.76263       14.76263    29[8-(6),8-(6),8-(6),8-(6)]
     2      22.898579      22.898579      22.898579    29[8-(6),8-(6),8-(6),8-(6)]
     3      18.830605      18.830605      18.830605    29[8-(6),8-(6),8-(6),8-(6)]
     4      22.898575      22.898575      22.898575    29[8-(6),8-(6),8-(6),8-(6)]
     5        18.8306        18.8306        18.8306    29[8-(6),8-(6),8-(6),8-(6)]
     6      14.762626      14.762626      14.762626    29[8-(6),8-(6),8-(6),8-(6)]
     7       7.408901       7.408901       7.408901    1[6-(6,6)]
     8      26.243268      26.243268      26.243268    1[6-(6,6)]
     9      14.154963      14.154963      14.154963    1[6-(6,6)]
    10      14.811211      14.811211      14.811211    1[6-(6,6)]
    11       6.682039       6.682039       6.682039    1[6-(6,6)]
    12      15.437328      15.437328      15.437328    1[6-(6,6)]
    13      32.985566      32.985566      32.985566    1[6-(6,6)]
    14      14.811211      14.811211      14.811211    1[6-(6,6)]
    15      25.512642      25.512642      25.512642    1[6-(6,6)]
    16      15.437329      15.437329      15.437329    1[6-(6,6)]
    17      26.239504      26.239504      26.239504    1[6-(6,6)]
    18      26.243269      26.243269      26.243269    1[6-(6,6)]
    19      30.252304      30.252304      30.252304    1[6-(6,6)]
    20      11.417937      11.417937      11.417937    1[6-(6,6)]
    21      23.506242      23.506242      23.506242    1[6-(6,6)]
    22      22.849994      22.849994      22.849994    1[6-(6,6)]
    23      30.979166      30.979166      30.979166    1[6-(6,6)]
    24      22.223877      22.223877      22.223877    1[6-(6,6)]
    25       4.675639       4.675639       4.675639    1[6-(6,6)]
    26      22.849994      22.849994      22.849994    1[6-(6,6)]
    27      12.148563      12.148563      12.148563    1[6-(6,6)]
    28      22.223876      22.223876      22.223876    1[6-(6,6)]
    29      11.421701      11.421701      11.421701    1[6-(6,6)]
    30      11.417936      11.417936      11.417936    1[6-(6,6)]
    31         9.4153         9.4153         9.4153    1[6-(6,6)]
    32      12.249305      12.249305      12.249305    1[6-(6,6)]
    33       6.581295       6.581295       6.581295    1[6-(6,6)]
    34       31.07991       31.07991       31.07991    1[6-(6,6)]
    35        25.4119        25.4119        25.4119    1[6-(6,6)]
    36      28.245905      28.245905      28.245905    1[6-(6,6)]
    37       6.895389       6.895389       6.895389    6[6-(6,6),8-(29),8-(29)]
    38       8.186039       8.186039       8.186039    6[6-(1,6),6-(1,6),6-(8,8)]
    39       8.209766       8.209766       8.209766    6[1-(0),6-(6,6),6-(6,6)]
    40      27.044133      27.044133      27.044133    6[1-(0),6-(1,6),6-(6,6)]
    41      13.660942      13.660942      13.660942    6[6-(6,6),8-(29),8-(29)]
    42      13.274349      13.274349      13.274349    6[6-(1,6),6-(1,6),6-(8,8)]
    43      13.640134      13.640134      13.640134    6[1-(0),6-(6,6),6-(6,6)]
    44      14.558222      14.558222      14.558222    6[1-(0),6-(1,6),6-(6,6)]
    45        7.68957        7.68957        7.68957    6[6-(6,6),8-(29),8-(29)]
    46       6.785513       6.785513       6.785513    6[6-(1,6),6-(1,6),6-(8,8)]
    47       6.396002       6.396002       6.396002    6[1-(0),6-(6,6),6-(6,6)]
    48      14.889452      14.889452      14.889452    6[1-(0),6-(1,6),6-(6,6)]
    49      32.491546      32.491546      32.491546    6[6-(6,6),8-(29),8-(29)]
    50      32.104954      32.104954      32.104954    6[6-(1,6),6-(1,6),6-(8,8)]
    51      32.470738      32.470738      32.470738    6[1-(0),6-(6,6),6-(6,6)]
    52      14.558222      14.558222      14.558222    6[1-(0),6-(1,6),6-(6,6)]
    53      26.520174      26.520174      26.520174    6[6-(6,6),8-(29),8-(29)]
    54      25.616117      25.616117      25.616117    6[6-(1,6),6-(1,6),6-(8,8)]
    55      25.226606      25.226606      25.226606    6[1-(0),6-(6,6),6-(6,6)]
    56      14.889452      14.889452      14.889452    6[1-(0),6-(1,6),6-(6,6)]
    57      25.725994      25.725994      25.725994    6[6-(6,6),8-(29),8-(29)]
    58      27.016643      27.016643      27.016643    6[6-(1,6),6-(1,6),6-(8,8)]
    59      27.040369      27.040369      27.040369    6[1-(0),6-(6,6),6-(6,6)]
    60      27.044134      27.044134      27.044134    6[1-(0),6-(1,6),6-(6,6)]
    61      30.765816      30.765816      30.765816    6[6-(6,6),8-(29),8-(29)]
    62      29.475166      29.475166      29.475166    6[6-(1,6),6-(1,6),6-(8,8)]
    63      29.451439      29.451439      29.451439    6[1-(0),6-(6,6),6-(6,6)]
    64      10.617072      10.617072      10.617072    6[1-(0),6-(1,6),6-(6,6)]
    65      24.000263      24.000263      24.000263    6[6-(6,6),8-(29),8-(29)]
    66      24.386856      24.386856      24.386856    6[6-(1,6),6-(1,6),6-(8,8)]
    67      24.021071      24.021071      24.021071    6[1-(0),6-(6,6),6-(6,6)]
    68      23.102983      23.102983      23.102983    6[1-(0),6-(1,6),6-(6,6)]
    69      29.971635      29.971635      29.971635    6[6-(6,6),8-(29),8-(29)]
    70      30.875692      30.875692      30.875692    6[6-(1,6),6-(1,6),6-(8,8)]
    71      31.265203      31.265203      31.265203    6[1-(0),6-(6,6),6-(6,6)]
    72      22.771753      22.771753      22.771753    6[1-(0),6-(1,6),6-(6,6)]
    73       5.169659       5.169659       5.169659    6[6-(6,6),8-(29),8-(29)]
    74       5.556251       5.556251       5.556251    6[6-(1,6),6-(1,6),6-(8,8)]
    75       5.190467       5.190467       5.190467    6[1-(0),6-(6,6),6-(6,6)]
    76      23.102983      23.102983      23.102983    6[1-(0),6-(1,6),6-(6,6)]
    77      11.141031      11.141031      11.141031    6[6-(6,6),8-(29),8-(29)]
    78      12.045088      12.045088      12.045088    6[6-(1,6),6-(1,6),6-(8,8)]
    79      12.434599      12.434599      12.434599    6[1-(0),6-(6,6),6-(6,6)]
    80      22.771753      22.771753      22.771753    6[1-(0),6-(1,6),6-(6,6)]
    81      11.935211      11.935211      11.935211    6[6-(6,6),8-(29),8-(29)]
    82      10.644562      10.644562      10.644562    6[6-(1,6),6-(1,6),6-(8,8)]
    83      10.620836      10.620836      10.620836    6[1-(0),6-(6,6),6-(6,6)]
    84      10.617071      10.617071      10.617071    6[1-(0),6-(1,6),6-(6,6)]
    85       9.415206       9.415206       9.415206    6[1-(0),6-(6,6),6-(6,6)]
    86       9.415301       9.415301       9.415301    6[6-(1,6),6-(1,6),6-(6)]
    87       9.415301       9.415301       9.415301    6[6-(6),6-(6,6)]
    88       9.415302       9.415302       9.415302    6[6-(6),6-(6,6)]
    89       9.415302       9.415302       9.415302    6[6-(1,6),6-(1,6),6-(6)]
    90      12.489772      12.489772      12.489772    6[1-(0),6-(6,6),6-(6,6)]
    91      13.248929      13.248929      13.248929    6[6-(1,6),6-(1,6),6-(6)]
    92       13.53732       13.53732       13.53732    6[6-(6),6-(6,6)]
    93      13.606805      13.606805      13.606805    6[6-(6),6-(6,6)]
    94       13.86695       13.86695       13.86695    6[6-(1,6),6-(1,6),6-(6)]
    95       6.340828       6.340828       6.340828    6[1-(0),6-(6,6),6-(6,6)]
    96       5.581673       5.581673       5.581673    6[6-(1,6),6-(1,6),6-(6)]
    97       5.293283       5.293283       5.293283    6[6-(6),6-(6,6)]
    98       5.223798       5.223798       5.223798    6[6-(6),6-(6,6)]
    99       4.963654       4.963654       4.963654    6[6-(1,6),6-(1,6),6-(6)]
   100      31.320471      31.320471      31.320471    6[1-(0),6-(6,6),6-(6,6)]
   101      32.079532      32.079532      32.079532    6[6-(1,6),6-(1,6),6-(6)]
   102      32.367922      32.367922      32.367922    6[6-(6),6-(6,6)]
   103      32.437407      32.437407      32.437407    6[6-(6),6-(6,6)]
   104      32.697551      32.697551      32.697551    6[6-(1,6),6-(1,6),6-(6)]
   105      25.171433      25.171433      25.171433    6[1-(0),6-(6,6),6-(6,6)]
   106      24.412276      24.412276      24.412276    6[6-(1,6),6-(1,6),6-(6)]
   107      24.123885      24.123885      24.123885    6[6-(6),6-(6,6)]
   108        24.0544        24.0544        24.0544    6[6-(6),6-(6,6)]
   109      23.794255      23.794255      23.794255    6[6-(1,6),6-(1,6),6-(6)]
   110      28.245811      28.245811      28.245811    6[1-(0),6-(6,6),6-(6,6)]
   111      28.245904      28.245904      28.245904    6[6-(1,6),6-(1,6),6-(6)]
   112      28.245904      28.245904      28.245904    6[6-(6),6-(6,6)]
   113      28.245903      28.245903      28.245903    6[6-(6),6-(6,6)]
   114      28.245903      28.245903      28.245903    6[6-(1,6),6-(1,6),6-(6)]
   115        5.88381        5.88381        5.88381    8[6-(6,8),29-(8,8,8)]
   116      16.374624      16.374624      16.374624    8[6-(6,8),29-(8,8,8)]
   117      14.310786      14.310786      14.310786    8[6-(6,8),29-(8,8,8)]
   118      22.647003      22.647003      22.647003    8[6-(6,8),29-(8,8,8)]
   119       8.051306       8.051306       8.051306    8[6-(6,8),29-(8,8,8)]
   120      17.470188      17.470188      17.470188    8[6-(6,8),29-(8,8,8)]
   121       33.14139       33.14139       33.14139    8[6-(6,8),29-(8,8,8)]
   122      22.646998      22.646998      22.646998    8[6-(6,8),29-(8,8,8)]
   123       26.88191       26.88191       26.88191    8[6-(6,8),29-(8,8,8)]
   124      17.470183      17.470183      17.470183    8[6-(6,8),29-(8,8,8)]
   125      24.714414      24.714414      24.714414    8[6-(6,8),29-(8,8,8)]
   126      16.374619      16.374619      16.374619    8[6-(6,8),29-(8,8,8)]
   127      31.777395      31.777395      31.777395    8[6-(6,8),29-(8,8,8)]
   128      21.286581      21.286581      21.286581    8[6-(6,8),29-(8,8,8)]
   129      23.350419      23.350419      23.350419    8[6-(6,8),29-(8,8,8)]
   130      15.014202      15.014202      15.014202    8[6-(6,8),29-(8,8,8)]
   131      29.609899      29.609899      29.609899    8[6-(6,8),29-(8,8,8)]
   132      20.191017      20.191017      20.191017    8[6-(6,8),29-(8,8,8)]
   133       4.519815       4.519815       4.519815    8[6-(6,8),29-(8,8,8)]
   134      15.014207      15.014207      15.014207    8[6-(6,8),29-(8,8,8)]
   135      10.779295      10.779295      10.779295    8[6-(6,8),29-(8,8,8)]
   136      20.191022      20.191022      20.191022    8[6-(6,8),29-(8,8,8)]
   137      12.946791      12.946791      12.946791    8[6-(6,8),29-(8,8,8)]
   138      21.286586      21.286586      21.286586    8[6-(6,8),29-(8,8,8)]
