# Supplementary material for: A collection of forcefield precursors for metal–organic frameworks
Source: RSC Adv. 2019 Nov 13;9(63):36492–507. doi: 10.1039/c9ra07327b (PMC9075174; doi:10.1039/c9ra07327b)
Supplement: RA-009-C9RA07327B-s459 [file RA-009-C9RA07327B-s459.txt]

DICVAO_clean

8.188100    0.000000    0.000000
-3.147954    16.287378    0.000000
0.000000    0.000000    26.736200

     1       4.005768       4.005768       4.005768    60[8-(6),8-(6),8-(6),8-(6),8-(6,60),8-(6,60),8-(6,60),8-(6,60)]
     2       5.128428       5.128428       5.128428    60[8-(6),8-(6),8-(6),8-(6),8-(6,60),8-(6,60),8-(6,60),8-(6,60)]
     3       1.034378       1.034378       1.034378    60[8-(6),8-(6),8-(6),8-(6),8-(6,60),8-(6,60),8-(6,60),8-(6,60)]
     4      -0.088282      -0.088282      -0.088282    60[8-(6),8-(6),8-(6),8-(6),8-(6,60),8-(6,60),8-(6,60),8-(6,60)]
     5      -0.979291      -0.979291      -0.979291    1[6-(6,6,6)]
     6       5.208689       5.208689       5.208689    1[6-(1,6,6)]
     7       6.559999       6.559999       6.559999    1[6-(1,6,6)]
     8      -0.412183      -0.412183      -0.412183    1[6-(1,6,7)]
     9       6.689651       6.689651       6.689651    1[6-(1,6,7)]
    10       6.012781       6.012781       6.012781    1[6-(1,6,7)]
    11      -0.835911      -0.835911      -0.835911    1[6-(1,6,7)]
    12       4.775077       4.775077       4.775077    1[6-(1,6,6)]
    13       5.889747       5.889747       5.889747    1[6-(1,6,6)]
    14       0.992696       0.992696       0.992696    1[6-(6,6,6)]
    15       2.466117       2.466117       2.466117    1[6-(1,6,6)]
    16       1.105697       1.105697       1.105697    1[6-(1,6,6)]
    17       3.900538       3.900538       3.900538    1[6-(1,6,7)]
    18       3.103262       3.103262       3.103262    1[6-(1,6,7)]
    19       4.197167       4.197167       4.197167    1[6-(1,6,7)]
    20       5.566527       5.566527       5.566527    1[6-(1,6,7)]
    21       5.860314       5.860314       5.860314    1[6-(1,6,6)]
    22       6.657018       6.657018       6.657018    1[6-(1,6,6)]
    23       1.942263       1.942263       1.942263    1[6-(6,6,6)]
    24       4.779837       4.779837       4.779837    1[6-(1,6,6)]
    25       3.805929       3.805929       3.805929    1[6-(1,6,6)]
    26       2.307832       2.307832       2.307832    1[6-(1,6,6)]
    27           3.86           3.86           3.86    1[6-(1,6,6)]
    28       2.071536       2.071536       2.071536    1[6-(1,6,7)]
    29       3.165439       3.165439       3.165439    1[6-(1,6,7)]
    30       4.541466       4.541466       4.541466    1[6-(1,6,7)]
    31        2.98036        2.98036        2.98036    1[6-(1,6,7)]
    32       1.925387       1.925387       1.925387    1[6-(6,6,6)]
    33       3.925507       3.925507       3.925507    1[6-(1,6,6)]
    34       2.574197       2.574197       2.574197    1[6-(1,6,6)]
    35       1.358279       1.358279       1.358279    1[6-(1,6,7)]
    36       2.444545       2.444545       2.444545    1[6-(1,6,7)]
    37       3.121415       3.121415       3.121415    1[6-(1,6,7)]
    38       1.782007       1.782007       1.782007    1[6-(1,6,7)]
    39       4.359119       4.359119       4.359119    1[6-(1,6,6)]
    40       3.244449       3.244449       3.244449    1[6-(1,6,6)]
    41        -0.0466        -0.0466        -0.0466    1[6-(6,6,6)]
    42       6.668079       6.668079       6.668079    1[6-(1,6,6)]
    43      -0.159601      -0.159601      -0.159601    1[6-(1,6,6)]
    44       5.233658       5.233658       5.233658    1[6-(1,6,7)]
    45      -2.157166      -2.157166      -2.157166    1[6-(1,6,7)]
    46       4.937029       4.937029       4.937029    1[6-(1,6,7)]
    47       3.567669       3.567669       3.567669    1[6-(1,6,7)]
    48       3.273882       3.273882       3.273882    1[6-(1,6,6)]
    49       2.477178       2.477178       2.477178    1[6-(1,6,6)]
    50      -0.996167      -0.996167      -0.996167    1[6-(6,6,6)]
    51       4.354359       4.354359       4.354359    1[6-(1,6,6)]
    52       5.328267       5.328267       5.328267    1[6-(1,6,6)]
    53      -1.361736      -1.361736      -1.361736    1[6-(1,6,6)]
    54       5.274196       5.274196       5.274196    1[6-(1,6,6)]
    55       -1.12544       -1.12544       -1.12544    1[6-(1,6,7)]
    56      -2.219343      -2.219343      -2.219343    1[6-(1,6,7)]
    57        4.59273        4.59273        4.59273    1[6-(1,6,7)]
    58       6.153836       6.153836       6.153836    1[6-(1,6,7)]
    59       6.019437       6.019437       6.019437    1[6-(6,6,6)]
    60      -0.168543      -0.168543      -0.168543    1[6-(1,6,6)]
    61      -1.519853      -1.519853      -1.519853    1[6-(1,6,6)]
    62       5.452329       5.452329       5.452329    1[6-(1,6,7)]
    63      -1.649505      -1.649505      -1.649505    1[6-(1,6,7)]
    64      -0.972635      -0.972635      -0.972635    1[6-(1,6,7)]
    65       5.876057       5.876057       5.876057    1[6-(1,6,7)]
    66       0.265069       0.265069       0.265069    1[6-(1,6,6)]
    67      -0.849601      -0.849601      -0.849601    1[6-(1,6,6)]
    68        4.04745        4.04745        4.04745    1[6-(6,6,6)]
    69       2.574029       2.574029       2.574029    1[6-(1,6,6)]
    70       3.934449       3.934449       3.934449    1[6-(1,6,6)]
    71       1.139608       1.139608       1.139608    1[6-(1,6,7)]
    72       1.936884       1.936884       1.936884    1[6-(1,6,7)]
    73       0.842979       0.842979       0.842979    1[6-(1,6,7)]
    74      -0.526381      -0.526381      -0.526381    1[6-(1,6,7)]
    75      -0.820168      -0.820168      -0.820168    1[6-(1,6,6)]
    76      -1.616872      -1.616872      -1.616872    1[6-(1,6,6)]
    77       3.097883       3.097883       3.097883    1[6-(6,6,6)]
    78       0.260309       0.260309       0.260309    1[6-(1,6,6)]
    79       1.234217       1.234217       1.234217    1[6-(1,6,6)]
    80       2.732314       2.732314       2.732314    1[6-(1,6,6)]
    81       1.180146       1.180146       1.180146    1[6-(1,6,6)]
    82        2.96861        2.96861        2.96861    1[6-(1,6,7)]
    83       1.874707       1.874707       1.874707    1[6-(1,6,7)]
    84        0.49868        0.49868        0.49868    1[6-(1,6,7)]
    85       2.059786       2.059786       2.059786    1[6-(1,6,7)]
    86       3.114759       3.114759       3.114759    1[6-(6,6,6)]
    87       1.114639       1.114639       1.114639    1[6-(1,6,6)]
    88       2.465949       2.465949       2.465949    1[6-(1,6,6)]
    89       3.681867       3.681867       3.681867    1[6-(1,6,7)]
    90       2.595601       2.595601       2.595601    1[6-(1,6,7)]
    91       1.918731       1.918731       1.918731    1[6-(1,6,7)]
    92       3.258139       3.258139       3.258139    1[6-(1,6,7)]
    93       0.681027       0.681027       0.681027    1[6-(1,6,6)]
    94       1.795697       1.795697       1.795697    1[6-(1,6,6)]
    95      -3.101354      -3.101354      -3.101354    1[6-(6,6,6)]
    96      -1.627933      -1.627933      -1.627933    1[6-(1,6,6)]
    97      -2.988353      -2.988353      -2.988353    1[6-(1,6,6)]
    98      -0.193512      -0.193512      -0.193512    1[6-(1,6,7)]
    99       7.197312       7.197312       7.197312    1[6-(1,6,7)]
   100       0.103117       0.103117       0.103117    1[6-(1,6,7)]
   101       1.472477       1.472477       1.472477    1[6-(1,6,7)]
   102       1.766264       1.766264       1.766264    1[6-(1,6,6)]
   103       2.562968       2.562968       2.562968    1[6-(1,6,6)]
   104       6.036313       6.036313       6.036313    1[6-(6,6,6)]
   105       0.685787       0.685787       0.685787    1[6-(1,6,6)]
   106      -0.288121      -0.288121      -0.288121    1[6-(1,6,6)]
   107       6.401882       6.401882       6.401882    1[6-(1,6,6)]
   108       -0.23405       -0.23405       -0.23405    1[6-(1,6,6)]
   109       6.165586       6.165586       6.165586    1[6-(1,6,7)]
   110       7.259489       7.259489       7.259489    1[6-(1,6,7)]
   111       0.447416       0.447416       0.447416    1[6-(1,6,7)]
   112       -1.11369       -1.11369       -1.11369    1[6-(1,6,7)]
   113       5.565966       5.565966       5.565966    6[6-(1,6,6),8-(60),8-(60,60)]
   114       2.521439       2.521439       2.521439    6[6-(1,6,6),8-(60),8-(60,60)]
   115       6.261553       6.261553       6.261553    6[1-(0),6-(1,1,6),6-(1,1,6),6-(8,8)]
   116       6.145993       6.145993       6.145993    6[1-(0),1-(0),6-(1,1,7),6-(1,6,6)]
   117       6.822304       6.822304       6.822304    6[1-(0),1-(0),6-(1,1,6),7-(6,6)]
   118       6.412367       6.412367       6.412367    6[1-(0),1-(0),6-(1,1,6),7-(6,6)]
   119       5.732342       5.732342       5.732342    6[1-(0),1-(0),6-(1,1,7),6-(1,6,6)]
   120       5.646339       5.646339       5.646339    6[7-(6),7-(6),7-(6,6)]
   121       1.871656       1.871656       1.871656    6[1-(0),6-(1,1,6),6-(1,1,6),6-(8,8)]
   122       1.617453       1.617453       1.617453    6[1-(0),1-(0),6-(1,1,7),6-(1,6,6)]
   123        3.99224        3.99224        3.99224    6[1-(0),1-(0),6-(1,1,6),7-(6,6)]
   124       4.849344       4.849344       4.849344    6[7-(6),7-(6),7-(6,6)]
   125       2.790814       2.790814       2.790814    6[6-(1,6,6),8-(60),8-(60)]
   126        5.02416        5.02416        5.02416    6[1-(0),1-(0),6-(1,1,6),7-(6,6)]
   127       5.767412       5.767412       5.767412    6[1-(0),1-(0),6-(1,1,7),6-(1,6,6)]
   128       4.516997       4.516997       4.516997    6[7-(6),7-(6),7-(6,6)]
   129        2.80992        2.80992        2.80992    6[1-(0),6-(1,1,6),6-(1,1,6),6-(8,8)]
   130       3.908148       3.908148       3.908148    6[1-(0),1-(0),6-(1,1,7),6-(1,6,6)]
   131       3.005382       3.005382       3.005382    6[1-(0),1-(0),6-(1,1,7),6-(1,6,6)]
   132       2.962379       2.962379       2.962379    6[1-(0),1-(0),6-(1,1,6),7-(6,6)]
   133       3.825023       3.825023       3.825023    6[1-(0),1-(0),6-(1,1,6),7-(6,6)]
   134        3.56823        3.56823        3.56823    6[6-(1,6,6),8-(60),8-(60,60)]
   135       6.612757       6.612757       6.612757    6[6-(1,6,6),8-(60),8-(60,60)]
   136       2.872643       2.872643       2.872643    6[1-(0),6-(1,1,6),6-(1,1,6),6-(8,8)]
   137       2.988203       2.988203       2.988203    6[1-(0),1-(0),6-(1,1,7),6-(1,6,6)]
   138       2.311892       2.311892       2.311892    6[1-(0),1-(0),6-(1,1,6),7-(6,6)]
   139       2.721829       2.721829       2.721829    6[1-(0),1-(0),6-(1,1,6),7-(6,6)]
   140       3.401854       3.401854       3.401854    6[1-(0),1-(0),6-(1,1,7),6-(1,6,6)]
   141       3.487857       3.487857       3.487857    6[7-(6),7-(6),7-(6,6)]
   142        7.26254        7.26254        7.26254    6[1-(0),6-(1,1,6),6-(1,1,6),6-(8,8)]
   143       7.516743       7.516743       7.516743    6[1-(0),1-(0),6-(1,1,7),6-(1,6,6)]
   144       5.141956       5.141956       5.141956    6[1-(0),1-(0),6-(1,1,6),7-(6,6)]
   145       4.284852       4.284852       4.284852    6[7-(6),7-(6),7-(6,6)]
   146      -1.844718      -1.844718      -1.844718    6[6-(1,6,6),8-(60),8-(60)]
   147       4.110036       4.110036       4.110036    6[1-(0),1-(0),6-(1,1,6),7-(6,6)]
   148       3.366784       3.366784       3.366784    6[1-(0),1-(0),6-(1,1,7),6-(1,6,6)]
   149       4.617199       4.617199       4.617199    6[7-(6),7-(6),7-(6,6)]
   150      -1.863824      -1.863824      -1.863824    6[1-(0),6-(1,1,6),6-(1,1,6),6-(8,8)]
   151       5.226048       5.226048       5.226048    6[1-(0),1-(0),6-(1,1,7),6-(1,6,6)]
   152      -2.059286      -2.059286      -2.059286    6[1-(0),1-(0),6-(1,1,7),6-(1,6,6)]
   153      -2.016283      -2.016283      -2.016283    6[1-(0),1-(0),6-(1,1,6),7-(6,6)]
   154       5.309173       5.309173       5.309173    6[1-(0),1-(0),6-(1,1,6),7-(6,6)]
   155       -0.52582       -0.52582       -0.52582    6[6-(1,6,6),8-(60),8-(60,60)]
   156       2.518707       2.518707       2.518707    6[6-(1,6,6),8-(60),8-(60,60)]
   157      -1.221407      -1.221407      -1.221407    6[1-(0),6-(1,1,6),6-(1,1,6),6-(8,8)]
   158      -1.105847      -1.105847      -1.105847    6[1-(0),1-(0),6-(1,1,7),6-(1,6,6)]
   159      -1.782158      -1.782158      -1.782158    6[1-(0),1-(0),6-(1,1,6),7-(6,6)]
   160      -1.372221      -1.372221      -1.372221    6[1-(0),1-(0),6-(1,1,6),7-(6,6)]
   161      -0.692196      -0.692196      -0.692196    6[1-(0),1-(0),6-(1,1,7),6-(1,6,6)]
   162      -0.606193      -0.606193      -0.606193    6[7-(6),7-(6),7-(6,6)]
   163        3.16849        3.16849        3.16849    6[1-(0),6-(1,1,6),6-(1,1,6),6-(8,8)]
   164       3.422693       3.422693       3.422693    6[1-(0),1-(0),6-(1,1,7),6-(1,6,6)]
   165       1.047906       1.047906       1.047906    6[1-(0),1-(0),6-(1,1,6),7-(6,6)]
   166       0.190802       0.190802       0.190802    6[7-(6),7-(6),7-(6,6)]
   167       2.249332       2.249332       2.249332    6[6-(1,6,6),8-(60),8-(60)]
   168       0.015986       0.015986       0.015986    6[1-(0),1-(0),6-(1,1,6),7-(6,6)]
   169      -0.727266      -0.727266      -0.727266    6[1-(0),1-(0),6-(1,1,7),6-(1,6,6)]
   170       0.523149       0.523149       0.523149    6[7-(6),7-(6),7-(6,6)]
   171       2.230226       2.230226       2.230226    6[1-(0),6-(1,1,6),6-(1,1,6),6-(8,8)]
   172       1.131998       1.131998       1.131998    6[1-(0),1-(0),6-(1,1,7),6-(1,6,6)]
   173       2.034764       2.034764       2.034764    6[1-(0),1-(0),6-(1,1,7),6-(1,6,6)]
   174       2.077767       2.077767       2.077767    6[1-(0),1-(0),6-(1,1,6),7-(6,6)]
   175       1.215123       1.215123       1.215123    6[1-(0),1-(0),6-(1,1,6),7-(6,6)]
   176       1.471916       1.471916       1.471916    6[6-(1,6,6),8-(60),8-(60,60)]
   177      -1.572611      -1.572611      -1.572611    6[6-(1,6,6),8-(60),8-(60,60)]
   178       2.167503       2.167503       2.167503    6[1-(0),6-(1,1,6),6-(1,1,6),6-(8,8)]
   179       2.051943       2.051943       2.051943    6[1-(0),1-(0),6-(1,1,7),6-(1,6,6)]
   180       2.728254       2.728254       2.728254    6[1-(0),1-(0),6-(1,1,6),7-(6,6)]
   181       2.318317       2.318317       2.318317    6[1-(0),1-(0),6-(1,1,6),7-(6,6)]
   182       1.638292       1.638292       1.638292    6[1-(0),1-(0),6-(1,1,7),6-(1,6,6)]
   183       1.552289       1.552289       1.552289    6[7-(6),7-(6),7-(6,6)]
   184      -2.222394      -2.222394      -2.222394    6[1-(0),6-(1,1,6),6-(1,1,6),6-(8,8)]
   185      -2.476597      -2.476597      -2.476597    6[1-(0),1-(0),6-(1,1,7),6-(1,6,6)]
   186       -0.10181       -0.10181       -0.10181    6[1-(0),1-(0),6-(1,1,6),7-(6,6)]
   187       0.755294       0.755294       0.755294    6[7-(6),7-(6),7-(6,6)]
   188       6.884864       6.884864       6.884864    6[6-(1,6,6),8-(60),8-(60)]
   189        0.93011        0.93011        0.93011    6[1-(0),1-(0),6-(1,1,6),7-(6,6)]
   190       1.673362       1.673362       1.673362    6[1-(0),1-(0),6-(1,1,7),6-(1,6,6)]
   191       0.422947       0.422947       0.422947    6[7-(6),7-(6),7-(6,6)]
   192        6.90397        6.90397        6.90397    6[1-(0),6-(1,1,6),6-(1,1,6),6-(8,8)]
   193      -0.185902      -0.185902      -0.185902    6[1-(0),1-(0),6-(1,1,7),6-(1,6,6)]
   194       7.099432       7.099432       7.099432    6[1-(0),1-(0),6-(1,1,7),6-(1,6,6)]
   195       7.056429       7.056429       7.056429    6[1-(0),1-(0),6-(1,1,6),7-(6,6)]
   196      -0.269027      -0.269027      -0.269027    6[1-(0),1-(0),6-(1,1,6),7-(6,6)]
   197         6.2788         6.2788         6.2788    7[6-(1,1,6),6-(1,1,6),6-(7,7)]
   198        5.50838        5.50838        5.50838    7[6-(7,7),6-(7,7)]
   199       5.177044       5.177044       5.177044    7[6-(7,7),6-(7,7)]
   200       4.716604       4.716604       4.716604    7[6-(1,1,6),6-(1,1,6),6-(7,7)]
   201        4.31743        4.31743        4.31743    7[6-(7,7),6-(7,7)]
   202       3.930924       3.930924       3.930924    7[6-(1,1,6),6-(1,1,6),6-(7,7)]
   203       2.855396       2.855396       2.855396    7[6-(1,1,6),6-(1,1,6),6-(7,7)]
   204       3.625816       3.625816       3.625816    7[6-(7,7),6-(7,7)]
   205       3.957152       3.957152       3.957152    7[6-(7,7),6-(7,7)]
   206       4.417592       4.417592       4.417592    7[6-(1,1,6),6-(1,1,6),6-(7,7)]
   207       4.816766       4.816766       4.816766    7[6-(7,7),6-(7,7)]
   208       5.203272       5.203272       5.203272    7[6-(1,1,6),6-(1,1,6),6-(7,7)]
   209      -1.238654      -1.238654      -1.238654    7[6-(1,1,6),6-(1,1,6),6-(7,7)]
   210      -0.468234      -0.468234      -0.468234    7[6-(7,7),6-(7,7)]
   211      -0.136898      -0.136898      -0.136898    7[6-(7,7),6-(7,7)]
   212       0.323542       0.323542       0.323542    7[6-(1,1,6),6-(1,1,6),6-(7,7)]
   213       0.722716       0.722716       0.722716    7[6-(7,7),6-(7,7)]
   214       1.109222       1.109222       1.109222    7[6-(1,1,6),6-(1,1,6),6-(7,7)]
   215        2.18475        2.18475        2.18475    7[6-(1,1,6),6-(1,1,6),6-(7,7)]
   216        1.41433        1.41433        1.41433    7[6-(7,7),6-(7,7)]
   217       1.082994       1.082994       1.082994    7[6-(7,7),6-(7,7)]
   218       0.622554       0.622554       0.622554    7[6-(1,1,6),6-(1,1,6),6-(7,7)]
   219        0.22338        0.22338        0.22338    7[6-(7,7),6-(7,7)]
   220      -0.163126      -0.163126      -0.163126    7[6-(1,1,6),6-(1,1,6),6-(7,7)]
   221       4.429632       4.429632       4.429632    8[6-(6,8),60-(8,8,8,8,8,8,8)]
   222       -2.11406       -2.11406       -2.11406    8[6-(6,8),60-(8,8,8,8,8,8,8),60-(8,8,8,8,8,8,8)]
   223       3.772761       3.772761       3.772761    8[6-(6,8),60-(8,8,8,8,8,8,8)]
   224       3.891368       3.891368       3.891368    8[6-(6,8),60-(8,8,8,8,8,8,8)]
   225       1.871476       1.871476       1.871476    8[6-(6,8),60-(8,8,8,8,8,8,8),60-(8,8,8,8,8,8,8)]
   226       1.711655       1.711655       1.711655    8[6-(6,8),60-(8,8,8,8,8,8,8)]
   227       4.704564       4.704564       4.704564    8[6-(6,8),60-(8,8,8,8,8,8,8)]
   228       3.060156       3.060156       3.060156    8[6-(6,8),60-(8,8,8,8,8,8,8),60-(8,8,8,8,8,8,8)]
   229       5.361435       5.361435       5.361435    8[6-(6,8),60-(8,8,8,8,8,8,8)]
   230       5.242828       5.242828       5.242828    8[6-(6,8),60-(8,8,8,8,8,8,8)]
   231        7.26272        7.26272        7.26272    8[6-(6,8),60-(8,8,8,8,8,8,8),60-(8,8,8,8,8,8,8)]
   232      -0.765559      -0.765559      -0.765559    8[6-(6,8),60-(8,8,8,8,8,8,8)]
   233       0.610514       0.610514       0.610514    8[6-(6,8),60-(8,8,8,8,8,8,8)]
   234       7.154206       7.154206       7.154206    8[6-(6,8),60-(8,8,8,8,8,8,8),60-(8,8,8,8,8,8,8)]
   235       1.267385       1.267385       1.267385    8[6-(6,8),60-(8,8,8,8,8,8,8)]
   236       1.148778       1.148778       1.148778    8[6-(6,8),60-(8,8,8,8,8,8,8)]
   237        3.16867        3.16867        3.16867    8[6-(6,8),60-(8,8,8,8,8,8,8),60-(8,8,8,8,8,8,8)]
   238       3.328491       3.328491       3.328491    8[6-(6,8),60-(8,8,8,8,8,8,8)]
   239       0.335582       0.335582       0.335582    8[6-(6,8),60-(8,8,8,8,8,8,8)]
   240        1.97999        1.97999        1.97999    8[6-(6,8),60-(8,8,8,8,8,8,8),60-(8,8,8,8,8,8,8)]
   241      -0.321289      -0.321289      -0.321289    8[6-(6,8),60-(8,8,8,8,8,8,8)]
   242      -0.202682      -0.202682      -0.202682    8[6-(6,8),60-(8,8,8,8,8,8,8)]
   243      -2.222574      -2.222574      -2.222574    8[6-(6,8),60-(8,8,8,8,8,8,8),60-(8,8,8,8,8,8,8)]
   244       5.805705       5.805705       5.805705    8[6-(6,8),60-(8,8,8,8,8,8,8)]
