# Supplementary material for: A collection of forcefield precursors for metal–organic frameworks
Source: RSC Adv. 2019 Nov 13;9(63):36492–507. doi: 10.1039/c9ra07327b (PMC9075174; doi:10.1039/c9ra07327b)
Supplement: RA-009-C9RA07327B-s460 [file RA-009-C9RA07327B-s460.txt]

DICVES_clean

8.240200    0.000000    0.000000
-3.119635    16.279589    0.000000
0.000000    0.000000    26.692000

     1      -0.510765      -0.510765      -0.510765    59[8-(6),8-(6),8-(6),8-(6),8-(6,59),8-(6,59),8-(6,59),8-(6,59)]
     2       1.511261       1.511261       1.511261    59[8-(6),8-(6),8-(6),8-(6),8-(6,59),8-(6,59),8-(6,59),8-(6,59)]
     3       5.631361       5.631361       5.631361    59[8-(6),8-(6),8-(6),8-(6),8-(6,59),8-(6,59),8-(6,59),8-(6,59)]
     4       3.609335       3.609335       3.609335    59[8-(6),8-(6),8-(6),8-(6),8-(6,59),8-(6,59),8-(6,59),8-(6,59)]
     5       2.552925       2.552925       2.552925    1[6-(6,6,6)]
     6       0.782009       0.782009       0.782009    1[6-(1,6,6)]
     7       0.019991       0.019991       0.019991    1[6-(1,6,6)]
     8       2.440661       2.440661       2.440661    1[6-(1,6,7)]
     9       1.061056       1.061056       1.061056    1[6-(1,6,7)]
    10       2.778629       2.778629       2.778629    1[6-(1,6,7)]
    11       3.556185       3.556185       3.556185    1[6-(1,6,7)]
    12       1.079088       1.079088       1.079088    1[6-(1,6,6)]
    13        2.45087        2.45087        2.45087    1[6-(1,6,6)]
    14       7.057174       7.057174       7.057174    1[6-(1,6,7)]
    15      -0.074716      -0.074716      -0.074716    1[6-(1,6,7)]
    16       0.023576       0.023576       0.023576    1[6-(1,6,6)]
    17       1.379729       1.379729       1.379729    1[6-(1,6,6)]
    18       4.503796       4.503796       4.503796    1[6-(6,6,6)]
    19      -1.305843      -1.305843      -1.305843    1[6-(1,6,6)]
    20      -2.412017      -2.412017      -2.412017    1[6-(1,6,6)]
    21       0.564134       0.564134       0.564134    1[6-(1,6,7)]
    22       7.469765       7.469765       7.469765    1[6-(1,6,7)]
    23       2.072628       2.072628       2.072628    1[6-(1,6,7)]
    24       3.636693       3.636693       3.636693    1[6-(1,6,7)]
    25       1.887597       1.887597       1.887597    1[6-(1,6,6)]
    26       2.873876       2.873876       2.873876    1[6-(1,6,6)]
    27       4.371702       4.371702       4.371702    1[6-(1,6,6)]
    28       2.816243       2.816243       2.816243    1[6-(1,6,6)]
    29       4.603926       4.603926       4.603926    1[6-(1,6,7)]
    30       3.547099       3.547099       3.547099    1[6-(1,6,7)]
    31       4.719552       4.719552       4.719552    1[6-(6,6,6)]
    32       -1.55246       -1.55246       -1.55246    1[6-(6,6,6)]
    33       0.218456       0.218456       0.218456    1[6-(1,6,6)]
    34       0.980474       0.980474       0.980474    1[6-(1,6,6)]
    35      -1.440196      -1.440196      -1.440196    1[6-(1,6,7)]
    36      -0.060591      -0.060591      -0.060591    1[6-(1,6,7)]
    37      -1.778164      -1.778164      -1.778164    1[6-(1,6,7)]
    38        5.68448        5.68448        5.68448    1[6-(1,6,7)]
    39      -0.078623      -0.078623      -0.078623    1[6-(1,6,6)]
    40       6.789795       6.789795       6.789795    1[6-(1,6,6)]
    41       2.183491       2.183491       2.183491    1[6-(1,6,7)]
    42       1.075181       1.075181       1.075181    1[6-(1,6,7)]
    43       0.976889       0.976889       0.976889    1[6-(1,6,6)]
    44      -0.379264      -0.379264      -0.379264    1[6-(1,6,6)]
    45       4.736869       4.736869       4.736869    1[6-(6,6,6)]
    46       2.306308       2.306308       2.306308    1[6-(1,6,6)]
    47       3.412482       3.412482       3.412482    1[6-(1,6,6)]
    48       0.436331       0.436331       0.436331    1[6-(1,6,7)]
    49       4.890535       4.890535       4.890535    1[6-(1,6,7)]
    50      -1.072163      -1.072163      -1.072163    1[6-(1,6,7)]
    51      -2.636228      -2.636228      -2.636228    1[6-(1,6,7)]
    52      -0.887132      -0.887132      -0.887132    1[6-(1,6,6)]
    53      -1.873411      -1.873411      -1.873411    1[6-(1,6,6)]
    54       4.868963       4.868963       4.868963    1[6-(1,6,6)]
    55      -1.815778      -1.815778      -1.815778    1[6-(1,6,6)]
    56       4.636739       4.636739       4.636739    1[6-(1,6,7)]
    57       5.693566       5.693566       5.693566    1[6-(1,6,7)]
    58       4.521113       4.521113       4.521113    1[6-(6,6,6)]
    59        2.56764        2.56764        2.56764    1[6-(6,6,6)]
    60       4.338556       4.338556       4.338556    1[6-(1,6,6)]
    61       5.100574       5.100574       5.100574    1[6-(1,6,6)]
    62       2.679904       2.679904       2.679904    1[6-(1,6,7)]
    63       4.059509       4.059509       4.059509    1[6-(1,6,7)]
    64       2.341936       2.341936       2.341936    1[6-(1,6,7)]
    65        1.56438        1.56438        1.56438    1[6-(1,6,7)]
    66       4.041477       4.041477       4.041477    1[6-(1,6,6)]
    67       2.669695       2.669695       2.669695    1[6-(1,6,6)]
    68      -1.936609      -1.936609      -1.936609    1[6-(1,6,7)]
    69       5.195281       5.195281       5.195281    1[6-(1,6,7)]
    70       5.096989       5.096989       5.096989    1[6-(1,6,6)]
    71       3.740836       3.740836       3.740836    1[6-(1,6,6)]
    72       0.616769       0.616769       0.616769    1[6-(6,6,6)]
    73       6.426408       6.426408       6.426408    1[6-(1,6,6)]
    74       7.532582       7.532582       7.532582    1[6-(1,6,6)]
    75       4.556431       4.556431       4.556431    1[6-(1,6,7)]
    76       0.770435       0.770435       0.770435    1[6-(1,6,7)]
    77       3.047937       3.047937       3.047937    1[6-(1,6,7)]
    78       1.483872       1.483872       1.483872    1[6-(1,6,7)]
    79       3.232968       3.232968       3.232968    1[6-(1,6,6)]
    80       2.246689       2.246689       2.246689    1[6-(1,6,6)]
    81       0.748863       0.748863       0.748863    1[6-(1,6,6)]
    82       2.304322       2.304322       2.304322    1[6-(1,6,6)]
    83       0.516639       0.516639       0.516639    1[6-(1,6,7)]
    84       1.573466       1.573466       1.573466    1[6-(1,6,7)]
    85       0.401013       0.401013       0.401013    1[6-(6,6,6)]
    86      -1.567175      -1.567175      -1.567175    1[6-(6,6,6)]
    87       4.902109       4.902109       4.902109    1[6-(1,6,6)]
    88       4.140091       4.140091       4.140091    1[6-(1,6,6)]
    89       6.560761       6.560761       6.560761    1[6-(1,6,7)]
    90       5.181156       5.181156       5.181156    1[6-(1,6,7)]
    91      -1.341471      -1.341471      -1.341471    1[6-(1,6,7)]
    92      -0.563915      -0.563915      -0.563915    1[6-(1,6,7)]
    93       5.199188       5.199188       5.199188    1[6-(1,6,6)]
    94       -1.66923       -1.66923       -1.66923    1[6-(1,6,6)]
    95       2.937074       2.937074       2.937074    1[6-(1,6,7)]
    96       4.045384       4.045384       4.045384    1[6-(1,6,7)]
    97       4.143676       4.143676       4.143676    1[6-(1,6,6)]
    98       5.499829       5.499829       5.499829    1[6-(1,6,6)]
    99       0.383696       0.383696       0.383696    1[6-(6,6,6)]
   100       2.814257       2.814257       2.814257    1[6-(1,6,6)]
   101       1.708083       1.708083       1.708083    1[6-(1,6,6)]
   102       4.684234       4.684234       4.684234    1[6-(1,6,7)]
   103       3.349665       3.349665       3.349665    1[6-(1,6,7)]
   104       6.192728       6.192728       6.192728    1[6-(1,6,7)]
   105       7.756793       7.756793       7.756793    1[6-(1,6,7)]
   106       6.007697       6.007697       6.007697    1[6-(1,6,6)]
   107       6.993976       6.993976       6.993976    1[6-(1,6,6)]
   108       0.251602       0.251602       0.251602    1[6-(1,6,6)]
   109       6.936343       6.936343       6.936343    1[6-(1,6,6)]
   110       0.483826       0.483826       0.483826    1[6-(1,6,7)]
   111      -0.573001      -0.573001      -0.573001    1[6-(1,6,7)]
   112       0.599452       0.599452       0.599452    1[6-(6,6,6)]
   113       1.686432       1.686432       1.686432    6[1-(0),6-(1,1,6),6-(1,1,6),6-(8,8)]
   114       0.899356       0.899356       0.899356    6[1-(0),1-(0),6-(1,1,7),6-(1,6,6)]
   115       1.618147       1.618147       1.618147    6[1-(0),1-(0),6-(1,1,6),7-(6,6)]
   116        2.67306        2.67306        2.67306    6[1-(0),1-(0),6-(1,1,6),7-(6,6)]
   117       1.929012       1.929012       1.929012    6[1-(0),1-(0),6-(1,1,7),6-(1,6,6)]
   118        1.78924        1.78924        1.78924    6[7-(6),7-(6),7-(6,6)]
   119       0.969828       0.969828       0.969828    6[7-(6),7-(6),7-(6,6)]
   120       2.146474       2.146474       2.146474    6[7-(6),7-(6),7-(6,6)]
   121       0.971002       0.971002       0.971002    6[6-(1,6,6),8-(59),8-(59,59)]
   122      -0.225799      -0.225799      -0.225799    6[1-(0),1-(0),6-(1,1,6),7-(6,6)]
   123       0.444868       0.444868       0.444868    6[1-(0),1-(0),6-(1,1,7),6-(1,6,6)]
   124      -2.789318      -2.789318      -2.789318    6[1-(0),6-(1,1,6),6-(1,1,6),6-(8,8)]
   125      -2.261511      -2.261511      -2.261511    6[1-(0),1-(0),6-(1,1,7),6-(1,6,6)]
   126       0.168658       0.168658       0.168658    6[1-(0),1-(0),6-(1,1,6),7-(6,6)]
   127       2.806725       2.806725       2.806725    6[1-(0),1-(0),6-(1,1,6),7-(6,6)]
   128       2.756129       2.756129       2.756129    6[1-(0),1-(0),6-(1,1,7),6-(1,6,6)]
   129       3.667653       3.667653       3.667653    6[1-(0),1-(0),6-(1,1,7),6-(1,6,6)]
   130       3.719721       3.719721       3.719721    6[1-(0),1-(0),6-(1,1,6),7-(6,6)]
   131        3.83562        3.83562        3.83562    6[6-(1,6,6),8-(59),8-(59)]
   132      -2.063754      -2.063754      -2.063754    6[6-(1,6,6),8-(59),8-(59,59)]
   133       3.841997       3.841997       3.841997    6[1-(0),6-(1,1,6),6-(1,1,6),6-(8,8)]
   134      -0.685967      -0.685967      -0.685967    6[1-(0),6-(1,1,6),6-(1,1,6),6-(8,8)]
   135       0.101109       0.101109       0.101109    6[1-(0),1-(0),6-(1,1,7),6-(1,6,6)]
   136      -0.617682      -0.617682      -0.617682    6[1-(0),1-(0),6-(1,1,6),7-(6,6)]
   137      -1.672595      -1.672595      -1.672595    6[1-(0),1-(0),6-(1,1,6),7-(6,6)]
   138      -0.928547      -0.928547      -0.928547    6[1-(0),1-(0),6-(1,1,7),6-(1,6,6)]
   139      -0.788775      -0.788775      -0.788775    6[7-(6),7-(6),7-(6,6)]
   140       0.030637       0.030637       0.030637    6[7-(6),7-(6),7-(6,6)]
   141      -1.146009      -1.146009      -1.146009    6[7-(6),7-(6),7-(6,6)]
   142       0.029463       0.029463       0.029463    6[6-(1,6,6),8-(59),8-(59,59)]
   143       1.226264       1.226264       1.226264    6[1-(0),1-(0),6-(1,1,6),7-(6,6)]
   144       0.555597       0.555597       0.555597    6[1-(0),1-(0),6-(1,1,7),6-(1,6,6)]
   145       3.789783       3.789783       3.789783    6[1-(0),6-(1,1,6),6-(1,1,6),6-(8,8)]
   146       3.261976       3.261976       3.261976    6[1-(0),1-(0),6-(1,1,7),6-(1,6,6)]
   147       0.831807       0.831807       0.831807    6[1-(0),1-(0),6-(1,1,6),7-(6,6)]
   148       -1.80626       -1.80626       -1.80626    6[1-(0),1-(0),6-(1,1,6),7-(6,6)]
   149      -1.755664      -1.755664      -1.755664    6[1-(0),1-(0),6-(1,1,7),6-(1,6,6)]
   150       5.573012       5.573012       5.573012    6[1-(0),1-(0),6-(1,1,7),6-(1,6,6)]
   151       5.520944       5.520944       5.520944    6[1-(0),1-(0),6-(1,1,6),7-(6,6)]
   152       5.405045       5.405045       5.405045    6[6-(1,6,6),8-(59),8-(59)]
   153       3.064219       3.064219       3.064219    6[6-(1,6,6),8-(59),8-(59,59)]
   154       5.398668       5.398668       5.398668    6[1-(0),6-(1,1,6),6-(1,1,6),6-(8,8)]
   155       3.434133       3.434133       3.434133    6[1-(0),6-(1,1,6),6-(1,1,6),6-(8,8)]
   156       4.221209       4.221209       4.221209    6[1-(0),1-(0),6-(1,1,7),6-(1,6,6)]
   157       3.502418       3.502418       3.502418    6[1-(0),1-(0),6-(1,1,6),7-(6,6)]
   158       2.447505       2.447505       2.447505    6[1-(0),1-(0),6-(1,1,6),7-(6,6)]
   159       3.191553       3.191553       3.191553    6[1-(0),1-(0),6-(1,1,7),6-(1,6,6)]
   160       3.331325       3.331325       3.331325    6[7-(6),7-(6),7-(6,6)]
   161       4.150737       4.150737       4.150737    6[7-(6),7-(6),7-(6,6)]
   162       2.974091       2.974091       2.974091    6[7-(6),7-(6),7-(6,6)]
   163       4.149563       4.149563       4.149563    6[6-(1,6,6),8-(59),8-(59,59)]
   164       5.346364       5.346364       5.346364    6[1-(0),1-(0),6-(1,1,6),7-(6,6)]
   165       4.675697       4.675697       4.675697    6[1-(0),1-(0),6-(1,1,7),6-(1,6,6)]
   166       7.909883       7.909883       7.909883    6[1-(0),6-(1,1,6),6-(1,1,6),6-(8,8)]
   167       7.382076       7.382076       7.382076    6[1-(0),1-(0),6-(1,1,7),6-(1,6,6)]
   168       4.951907       4.951907       4.951907    6[1-(0),1-(0),6-(1,1,6),7-(6,6)]
   169        2.31384        2.31384        2.31384    6[1-(0),1-(0),6-(1,1,6),7-(6,6)]
   170       2.364436       2.364436       2.364436    6[1-(0),1-(0),6-(1,1,7),6-(1,6,6)]
   171       1.452912       1.452912       1.452912    6[1-(0),1-(0),6-(1,1,7),6-(1,6,6)]
   172       1.400844       1.400844       1.400844    6[1-(0),1-(0),6-(1,1,6),7-(6,6)]
   173       1.284945       1.284945       1.284945    6[6-(1,6,6),8-(59),8-(59)]
   174       7.184319       7.184319       7.184319    6[6-(1,6,6),8-(59),8-(59,59)]
   175       1.278568       1.278568       1.278568    6[1-(0),6-(1,1,6),6-(1,1,6),6-(8,8)]
   176       5.806532       5.806532       5.806532    6[1-(0),6-(1,1,6),6-(1,1,6),6-(8,8)]
   177       5.019456       5.019456       5.019456    6[1-(0),1-(0),6-(1,1,7),6-(1,6,6)]
   178       5.738247       5.738247       5.738247    6[1-(0),1-(0),6-(1,1,6),7-(6,6)]
   179        6.79316        6.79316        6.79316    6[1-(0),1-(0),6-(1,1,6),7-(6,6)]
   180       6.049112       6.049112       6.049112    6[1-(0),1-(0),6-(1,1,7),6-(1,6,6)]
   181        5.90934        5.90934        5.90934    6[7-(6),7-(6),7-(6,6)]
   182       5.089928       5.089928       5.089928    6[7-(6),7-(6),7-(6,6)]
   183       6.266574       6.266574       6.266574    6[7-(6),7-(6),7-(6,6)]
   184       5.091102       5.091102       5.091102    6[6-(1,6,6),8-(59),8-(59,59)]
   185       3.894301       3.894301       3.894301    6[1-(0),1-(0),6-(1,1,6),7-(6,6)]
   186       4.564968       4.564968       4.564968    6[1-(0),1-(0),6-(1,1,7),6-(1,6,6)]
   187       1.330782       1.330782       1.330782    6[1-(0),6-(1,1,6),6-(1,1,6),6-(8,8)]
   188       1.858589       1.858589       1.858589    6[1-(0),1-(0),6-(1,1,7),6-(1,6,6)]
   189       4.288758       4.288758       4.288758    6[1-(0),1-(0),6-(1,1,6),7-(6,6)]
   190       6.926825       6.926825       6.926825    6[1-(0),1-(0),6-(1,1,6),7-(6,6)]
   191       6.876229       6.876229       6.876229    6[1-(0),1-(0),6-(1,1,7),6-(1,6,6)]
   192      -0.452447      -0.452447      -0.452447    6[1-(0),1-(0),6-(1,1,7),6-(1,6,6)]
   193      -0.400379      -0.400379      -0.400379    6[1-(0),1-(0),6-(1,1,6),7-(6,6)]
   194       -0.28448       -0.28448       -0.28448    6[6-(1,6,6),8-(59),8-(59)]
   195       2.056346       2.056346       2.056346    6[6-(1,6,6),8-(59),8-(59,59)]
   196      -0.278103      -0.278103      -0.278103    6[1-(0),6-(1,1,6),6-(1,1,6),6-(8,8)]
   197       1.928514       1.928514       1.928514    7[6-(1,1,6),6-(1,1,6),6-(7,7)]
   198        1.11158        1.11158        1.11158    7[6-(7,7),6-(7,7)]
   199       2.339685       2.339685       2.339685    7[6-(7,7),6-(7,7)]
   200        1.44746        1.44746        1.44746    7[6-(7,7),6-(7,7)]
   201       0.292462       0.292462       0.292462    7[6-(1,1,6),6-(1,1,6),6-(7,7)]
   202       2.717038       2.717038       2.717038    7[6-(1,1,6),6-(1,1,6),6-(7,7)]
   203      -0.928049      -0.928049      -0.928049    7[6-(1,1,6),6-(1,1,6),6-(7,7)]
   204      -0.111115      -0.111115      -0.111115    7[6-(7,7),6-(7,7)]
   205       -1.33922       -1.33922       -1.33922    7[6-(7,7),6-(7,7)]
   206      -0.446995      -0.446995      -0.446995    7[6-(7,7),6-(7,7)]
   207       0.708003       0.708003       0.708003    7[6-(1,1,6),6-(1,1,6),6-(7,7)]
   208      -1.716573      -1.716573      -1.716573    7[6-(1,1,6),6-(1,1,6),6-(7,7)]
   209       3.192051       3.192051       3.192051    7[6-(1,1,6),6-(1,1,6),6-(7,7)]
   210       4.008985       4.008985       4.008985    7[6-(7,7),6-(7,7)]
   211        2.78088        2.78088        2.78088    7[6-(7,7),6-(7,7)]
   212       3.673105       3.673105       3.673105    7[6-(7,7),6-(7,7)]
   213       4.828103       4.828103       4.828103    7[6-(1,1,6),6-(1,1,6),6-(7,7)]
   214       2.403527       2.403527       2.403527    7[6-(1,1,6),6-(1,1,6),6-(7,7)]
   215       6.048614       6.048614       6.048614    7[6-(1,1,6),6-(1,1,6),6-(7,7)]
   216        5.23168        5.23168        5.23168    7[6-(7,7),6-(7,7)]
   217       6.459785       6.459785       6.459785    7[6-(7,7),6-(7,7)]
   218        5.56756        5.56756        5.56756    7[6-(7,7),6-(7,7)]
   219       4.412562       4.412562       4.412562    7[6-(1,1,6),6-(1,1,6),6-(7,7)]
   220       6.837138       6.837138       6.837138    7[6-(1,1,6),6-(1,1,6),6-(7,7)]
   221       1.634724       1.634724       1.634724    8[6-(6,8),59-(8,8,8,8,8,8,8),59-(8,8,8,8,8,8,8)]
   222      -0.272098      -0.272098      -0.272098    8[6-(6,8),59-(8,8,8,8,8,8,8)]
   223       5.648953       5.648953       5.648953    8[6-(6,8),59-(8,8,8,8,8,8,8),59-(8,8,8,8,8,8,8)]
   224       2.762447       2.762447       2.762447    8[6-(6,8),59-(8,8,8,8,8,8,8)]
   225      -0.957362      -0.957362      -0.957362    8[6-(6,8),59-(8,8,8,8,8,8,8)]
   226       4.943753       4.943753       4.943753    8[6-(6,8),59-(8,8,8,8,8,8,8)]
   227      -0.634259      -0.634259      -0.634259    8[6-(6,8),59-(8,8,8,8,8,8,8),59-(8,8,8,8,8,8,8)]
   228       1.272563       1.272563       1.272563    8[6-(6,8),59-(8,8,8,8,8,8,8)]
   229       3.591712       3.591712       3.591712    8[6-(6,8),59-(8,8,8,8,8,8,8),59-(8,8,8,8,8,8,8)]
   230      -1.761982      -1.761982      -1.761982    8[6-(6,8),59-(8,8,8,8,8,8,8)]
   231       1.957827       1.957827       1.957827    8[6-(6,8),59-(8,8,8,8,8,8,8)]
   232       4.296912       4.296912       4.296912    8[6-(6,8),59-(8,8,8,8,8,8,8)]
   233       3.485841       3.485841       3.485841    8[6-(6,8),59-(8,8,8,8,8,8,8),59-(8,8,8,8,8,8,8)]
   234       5.392663       5.392663       5.392663    8[6-(6,8),59-(8,8,8,8,8,8,8)]
   235      -0.528388      -0.528388      -0.528388    8[6-(6,8),59-(8,8,8,8,8,8,8),59-(8,8,8,8,8,8,8)]
   236       2.358118       2.358118       2.358118    8[6-(6,8),59-(8,8,8,8,8,8,8)]
   237       6.077927       6.077927       6.077927    8[6-(6,8),59-(8,8,8,8,8,8,8)]
   238       0.176812       0.176812       0.176812    8[6-(6,8),59-(8,8,8,8,8,8,8)]
   239       5.754824       5.754824       5.754824    8[6-(6,8),59-(8,8,8,8,8,8,8),59-(8,8,8,8,8,8,8)]
   240       3.848002       3.848002       3.848002    8[6-(6,8),59-(8,8,8,8,8,8,8)]
   241       1.528853       1.528853       1.528853    8[6-(6,8),59-(8,8,8,8,8,8,8),59-(8,8,8,8,8,8,8)]
   242       6.882547       6.882547       6.882547    8[6-(6,8),59-(8,8,8,8,8,8,8)]
   243       3.162738       3.162738       3.162738    8[6-(6,8),59-(8,8,8,8,8,8,8)]
   244       0.823653       0.823653       0.823653    8[6-(6,8),59-(8,8,8,8,8,8,8)]
