# Supplementary material for: A collection of forcefield precursors for metal–organic frameworks
Source: RSC Adv. 2019 Nov 13;9(63):36492–507. doi: 10.1039/c9ra07327b (PMC9075174; doi:10.1039/c9ra07327b)
Supplement: RA-009-C9RA07327B-s461 [file RA-009-C9RA07327B-s461.txt]

DICVIW_clean

8.079400    0.000000    0.000000
-3.222547    16.288482    0.000000
0.000000    0.000000    26.800300

     1       3.852396       3.852396       3.852396    63[8-(6),8-(6),8-(6),8-(6),8-(6,63),8-(6,63),8-(6,63),8-(6,63)]
     2       5.044157       5.044157       5.044157    63[8-(6),8-(6),8-(6),8-(6),8-(6,63),8-(6,63),8-(6,63),8-(6,63)]
     3       1.004457       1.004457       1.004457    63[8-(6),8-(6),8-(6),8-(6),8-(6,63),8-(6,63),8-(6,63),8-(6,63)]
     4      -0.187304      -0.187304      -0.187304    63[8-(6),8-(6),8-(6),8-(6),8-(6,63),8-(6,63),8-(6,63),8-(6,63)]
     5       2.966594       2.966594       2.966594    1[6-(6,6,6)]
     6       2.519645       2.519645       2.519645    1[6-(1,6,6)]
     7        0.97793        0.97793        0.97793    1[6-(1,6,6)]
     8       2.824588       2.824588       2.824588    1[6-(1,6,7)]
     9       1.706689       1.706689       1.706689    1[6-(1,6,7)]
    10       0.430603       0.430603       0.430603    1[6-(1,6,7)]
    11       1.985358       1.985358       1.985358    1[6-(1,6,7)]
    12       0.162013       0.162013       0.162013    1[6-(1,6,6)]
    13       1.211522       1.211522       1.211522    1[6-(1,6,6)]
    14      -0.894044      -0.894044      -0.894044    1[6-(1,6,7)]
    15       5.825582       5.825582       5.825582    1[6-(1,6,7)]
    16       0.296761       0.296761       0.296761    1[6-(1,6,6)]
    17      -0.793558      -0.793558      -0.793558    1[6-(1,6,6)]
    18      -0.169664      -0.169664      -0.169664    1[6-(1,6,6)]
    19      -1.528449      -1.528449      -1.528449    1[6-(1,6,6)]
    20       5.355112       5.355112       5.355112    1[6-(1,6,7)]
    21      -1.629275      -1.629275      -1.629275    1[6-(1,6,7)]
    22       5.914722       5.914722       5.914722    1[6-(6,6,6)]
    23       0.728962       0.728962       0.728962    1[6-(1,6,7)]
    24      -0.663342      -0.663342      -0.663342    1[6-(1,6,7)]
    25      -0.886629      -0.886629      -0.886629    1[6-(1,6,6)]
    26      -1.705881      -1.705881      -1.705881    1[6-(1,6,6)]
    27       2.490589       2.490589       2.490589    1[6-(1,6,6)]
    28        3.87387        3.87387        3.87387    1[6-(1,6,6)]
    29       0.897373       0.897373       0.897373    1[6-(1,6,7)]
    30       1.743809       1.743809       1.743809    1[6-(1,6,7)]
    31       4.036524       4.036524       4.036524    1[6-(6,6,6)]
    32       5.929959       5.929959       5.929959    1[6-(6,6,6)]
    33       6.376908       6.376908       6.376908    1[6-(1,6,6)]
    34      -0.160777      -0.160777      -0.160777    1[6-(1,6,6)]
    35       6.071965       6.071965       6.071965    1[6-(1,6,7)]
    36       7.189864       7.189864       7.189864    1[6-(1,6,7)]
    37        0.38655        0.38655        0.38655    1[6-(1,6,7)]
    38      -1.168205      -1.168205      -1.168205    1[6-(1,6,7)]
    39        0.65514        0.65514        0.65514    1[6-(1,6,6)]
    40      -0.394369      -0.394369      -0.394369    1[6-(1,6,6)]
    41       1.711197       1.711197       1.711197    1[6-(1,6,7)]
    42       3.070971       3.070971       3.070971    1[6-(1,6,7)]
    43       0.520392       0.520392       0.520392    1[6-(1,6,6)]
    44       1.610711       1.610711       1.610711    1[6-(1,6,6)]
    45       0.986817       0.986817       0.986817    1[6-(1,6,6)]
    46       2.345602       2.345602       2.345602    1[6-(1,6,6)]
    47       3.541441       3.541441       3.541441    1[6-(1,6,7)]
    48       2.446428       2.446428       2.446428    1[6-(1,6,7)]
    49       2.981831       2.981831       2.981831    1[6-(6,6,6)]
    50       0.088191       0.088191       0.088191    1[6-(1,6,7)]
    51       1.480495       1.480495       1.480495    1[6-(1,6,7)]
    52       1.703782       1.703782       1.703782    1[6-(1,6,6)]
    53       2.523034       2.523034       2.523034    1[6-(1,6,6)]
    54      -1.673436      -1.673436      -1.673436    1[6-(1,6,6)]
    55      -3.056717      -3.056717      -3.056717    1[6-(1,6,6)]
    56       -0.08022       -0.08022       -0.08022    1[6-(1,6,7)]
    57       7.152744       7.152744       7.152744    1[6-(1,6,7)]
    58      -3.219371      -3.219371      -3.219371    1[6-(6,6,6)]
    59       1.890259       1.890259       1.890259    1[6-(6,6,6)]
    60       2.337208       2.337208       2.337208    1[6-(1,6,6)]
    61       3.878923       3.878923       3.878923    1[6-(1,6,6)]
    62       2.032265       2.032265       2.032265    1[6-(1,6,7)]
    63       3.150164       3.150164       3.150164    1[6-(1,6,7)]
    64        4.42625        4.42625        4.42625    1[6-(1,6,7)]
    65       2.871495       2.871495       2.871495    1[6-(1,6,7)]
    66        4.69484        4.69484        4.69484    1[6-(1,6,6)]
    67       3.645331       3.645331       3.645331    1[6-(1,6,6)]
    68       5.750897       5.750897       5.750897    1[6-(1,6,7)]
    69      -0.968729      -0.968729      -0.968729    1[6-(1,6,7)]
    70       4.560092       4.560092       4.560092    1[6-(1,6,6)]
    71       5.650411       5.650411       5.650411    1[6-(1,6,6)]
    72       5.026517       5.026517       5.026517    1[6-(1,6,6)]
    73       6.385302       6.385302       6.385302    1[6-(1,6,6)]
    74      -0.498259      -0.498259      -0.498259    1[6-(1,6,7)]
    75       6.486128       6.486128       6.486128    1[6-(1,6,7)]
    76      -1.057869      -1.057869      -1.057869    1[6-(6,6,6)]
    77       4.127891       4.127891       4.127891    1[6-(1,6,7)]
    78       5.520195       5.520195       5.520195    1[6-(1,6,7)]
    79       5.743482       5.743482       5.743482    1[6-(1,6,6)]
    80       6.562734       6.562734       6.562734    1[6-(1,6,6)]
    81       2.366264       2.366264       2.366264    1[6-(1,6,6)]
    82       0.982983       0.982983       0.982983    1[6-(1,6,6)]
    83        3.95948        3.95948        3.95948    1[6-(1,6,7)]
    84       3.113044       3.113044       3.113044    1[6-(1,6,7)]
    85       0.820329       0.820329       0.820329    1[6-(6,6,6)]
    86      -1.073106      -1.073106      -1.073106    1[6-(6,6,6)]
    87      -1.520055      -1.520055      -1.520055    1[6-(1,6,6)]
    88        5.01763        5.01763        5.01763    1[6-(1,6,6)]
    89      -1.215112      -1.215112      -1.215112    1[6-(1,6,7)]
    90      -2.333011      -2.333011      -2.333011    1[6-(1,6,7)]
    91       4.470303       4.470303       4.470303    1[6-(1,6,7)]
    92       6.025058       6.025058       6.025058    1[6-(1,6,7)]
    93       4.201713       4.201713       4.201713    1[6-(1,6,6)]
    94       5.251222       5.251222       5.251222    1[6-(1,6,6)]
    95       3.145656       3.145656       3.145656    1[6-(1,6,7)]
    96       1.785882       1.785882       1.785882    1[6-(1,6,7)]
    97       4.336461       4.336461       4.336461    1[6-(1,6,6)]
    98       3.246142       3.246142       3.246142    1[6-(1,6,6)]
    99       3.870036       3.870036       3.870036    1[6-(1,6,6)]
   100       2.511251       2.511251       2.511251    1[6-(1,6,6)]
   101       1.315412       1.315412       1.315412    1[6-(1,6,7)]
   102       2.410425       2.410425       2.410425    1[6-(1,6,7)]
   103       1.875022       1.875022       1.875022    1[6-(6,6,6)]
   104       4.768662       4.768662       4.768662    1[6-(1,6,7)]
   105       3.376358       3.376358       3.376358    1[6-(1,6,7)]
   106       3.153071       3.153071       3.153071    1[6-(1,6,6)]
   107       2.333819       2.333819       2.333819    1[6-(1,6,6)]
   108       6.530289       6.530289       6.530289    1[6-(1,6,6)]
   109       -0.16583       -0.16583       -0.16583    1[6-(1,6,6)]
   110       4.937073       4.937073       4.937073    1[6-(1,6,7)]
   111      -2.295891      -2.295891      -2.295891    1[6-(1,6,7)]
   112      -0.003176      -0.003176      -0.003176    1[6-(6,6,6)]
   113       2.066717       2.066717       2.066717    6[6-(1,6,6),8-(63),8-(63)]
   114       2.081762       2.081762       2.081762    6[1-(0),6-(1,1,6),6-(1,1,6),6-(8,8)]
   115       1.849335       1.849335       1.849335    6[1-(0),1-(0),6-(1,1,7),6-(1,6,6)]
   116       1.922262       1.922262       1.922262    6[1-(0),1-(0),6-(1,1,6),7-(6,6)]
   117       1.131106       1.131106       1.131106    6[1-(0),1-(0),6-(1,1,6),7-(6,6)]
   118       1.051384       1.051384       1.051384    6[1-(0),1-(0),6-(1,1,7),6-(1,6,6)]
   119       0.456904       0.456904       0.456904    6[7-(6),7-(6),7-(6,6)]
   120       0.059067       0.059067       0.059067    6[7-(6),7-(6),7-(6,6)]
   121      -0.628562      -0.628562      -0.628562    6[7-(6),7-(6),7-(6,6)]
   122      -1.319071      -1.319071      -1.319071    6[1-(0),1-(0),6-(1,1,6),7-(6,6)]
   123      -0.657672      -0.657672      -0.657672    6[1-(0),1-(0),6-(1,1,7),6-(1,6,6)]
   124      -1.104898      -1.104898      -1.104898    6[1-(0),1-(0),6-(1,1,7),6-(1,6,6)]
   125      -1.768888      -1.768888      -1.768888    6[1-(0),1-(0),6-(1,1,6),7-(6,6)]
   126       2.459331       2.459331       2.459331    6[6-(1,6,6),8-(63),8-(63,63)]
   127      -1.215215      -1.215215      -1.215215    6[1-(0),6-(1,1,6),6-(1,1,6),6-(8,8)]
   128      -0.111571      -0.111571      -0.111571    6[1-(0),1-(0),6-(1,1,6),7-(6,6)]
   129      -0.809557      -0.809557      -0.809557    6[1-(0),1-(0),6-(1,1,7),6-(1,6,6)]
   130       3.353609       3.353609       3.353609    6[1-(0),1-(0),6-(1,1,7),6-(1,6,6)]
   131       0.840201       0.840201       0.840201    6[1-(0),1-(0),6-(1,1,6),7-(6,6)]
   132       3.152151       3.152151       3.152151    6[1-(0),6-(1,1,6),6-(1,1,6),6-(8,8)]
   133       -0.50258       -0.50258       -0.50258    6[6-(1,6,6),8-(63),8-(63,63)]
   134       6.829836       6.829836       6.829836    6[6-(1,6,6),8-(63),8-(63)]
   135       6.814791       6.814791       6.814791    6[1-(0),6-(1,1,6),6-(1,1,6),6-(8,8)]
   136       7.047218       7.047218       7.047218    6[1-(0),1-(0),6-(1,1,7),6-(1,6,6)]
   137       6.974291       6.974291       6.974291    6[1-(0),1-(0),6-(1,1,6),7-(6,6)]
   138      -0.313953      -0.313953      -0.313953    6[1-(0),1-(0),6-(1,1,6),7-(6,6)]
   139      -0.234231      -0.234231      -0.234231    6[1-(0),1-(0),6-(1,1,7),6-(1,6,6)]
   140       0.360249       0.360249       0.360249    6[7-(6),7-(6),7-(6,6)]
   141       0.758086       0.758086       0.758086    6[7-(6),7-(6),7-(6,6)]
   142       1.445715       1.445715       1.445715    6[7-(6),7-(6),7-(6,6)]
   143       2.136224       2.136224       2.136224    6[1-(0),1-(0),6-(1,1,6),7-(6,6)]
   144       1.474825       1.474825       1.474825    6[1-(0),1-(0),6-(1,1,7),6-(1,6,6)]
   145       1.922051       1.922051       1.922051    6[1-(0),1-(0),6-(1,1,7),6-(1,6,6)]
   146       2.586041       2.586041       2.586041    6[1-(0),1-(0),6-(1,1,6),7-(6,6)]
   147      -1.642178      -1.642178      -1.642178    6[6-(1,6,6),8-(63),8-(63,63)]
   148       2.032368       2.032368       2.032368    6[1-(0),6-(1,1,6),6-(1,1,6),6-(8,8)]
   149       0.928724       0.928724       0.928724    6[1-(0),1-(0),6-(1,1,6),7-(6,6)]
   150        1.62671        1.62671        1.62671    6[1-(0),1-(0),6-(1,1,7),6-(1,6,6)]
   151       0.686091       0.686091       0.686091    6[1-(0),1-(0),6-(1,1,7),6-(1,6,6)]
   152      -0.023048      -0.023048      -0.023048    6[1-(0),1-(0),6-(1,1,6),7-(6,6)]
   153      -2.334998      -2.334998      -2.334998    6[1-(0),6-(1,1,6),6-(1,1,6),6-(8,8)]
   154       1.319733       1.319733       1.319733    6[6-(1,6,6),8-(63),8-(63,63)]
   155       2.790136       2.790136       2.790136    6[6-(1,6,6),8-(63),8-(63)]
   156       2.775091       2.775091       2.775091    6[1-(0),6-(1,1,6),6-(1,1,6),6-(8,8)]
   157       3.007518       3.007518       3.007518    6[1-(0),1-(0),6-(1,1,7),6-(1,6,6)]
   158       2.934591       2.934591       2.934591    6[1-(0),1-(0),6-(1,1,6),7-(6,6)]
   159       3.725747       3.725747       3.725747    6[1-(0),1-(0),6-(1,1,6),7-(6,6)]
   160       3.805469       3.805469       3.805469    6[1-(0),1-(0),6-(1,1,7),6-(1,6,6)]
   161       4.399949       4.399949       4.399949    6[7-(6),7-(6),7-(6,6)]
   162       4.797786       4.797786       4.797786    6[7-(6),7-(6),7-(6,6)]
   163       5.485415       5.485415       5.485415    6[7-(6),7-(6),7-(6,6)]
   164       6.175924       6.175924       6.175924    6[1-(0),1-(0),6-(1,1,6),7-(6,6)]
   165       5.514525       5.514525       5.514525    6[1-(0),1-(0),6-(1,1,7),6-(1,6,6)]
   166       5.961751       5.961751       5.961751    6[1-(0),1-(0),6-(1,1,7),6-(1,6,6)]
   167       6.625741       6.625741       6.625741    6[1-(0),1-(0),6-(1,1,6),7-(6,6)]
   168       2.397522       2.397522       2.397522    6[6-(1,6,6),8-(63),8-(63,63)]
   169       6.072068       6.072068       6.072068    6[1-(0),6-(1,1,6),6-(1,1,6),6-(8,8)]
   170       4.968424       4.968424       4.968424    6[1-(0),1-(0),6-(1,1,6),7-(6,6)]
   171        5.66641        5.66641        5.66641    6[1-(0),1-(0),6-(1,1,7),6-(1,6,6)]
   172       4.725791       4.725791       4.725791    6[1-(0),1-(0),6-(1,1,7),6-(1,6,6)]
   173       4.016652       4.016652       4.016652    6[1-(0),1-(0),6-(1,1,6),7-(6,6)]
   174       1.704702       1.704702       1.704702    6[1-(0),6-(1,1,6),6-(1,1,6),6-(8,8)]
   175       5.359433       5.359433       5.359433    6[6-(1,6,6),8-(63),8-(63,63)]
   176      -1.972983      -1.972983      -1.972983    6[6-(1,6,6),8-(63),8-(63)]
   177      -1.957938      -1.957938      -1.957938    6[1-(0),6-(1,1,6),6-(1,1,6),6-(8,8)]
   178      -2.190365      -2.190365      -2.190365    6[1-(0),1-(0),6-(1,1,7),6-(1,6,6)]
   179      -2.117438      -2.117438      -2.117438    6[1-(0),1-(0),6-(1,1,6),7-(6,6)]
   180       5.170806       5.170806       5.170806    6[1-(0),1-(0),6-(1,1,6),7-(6,6)]
   181       5.091084       5.091084       5.091084    6[1-(0),1-(0),6-(1,1,7),6-(1,6,6)]
   182       4.496604       4.496604       4.496604    6[7-(6),7-(6),7-(6,6)]
   183       4.098767       4.098767       4.098767    6[7-(6),7-(6),7-(6,6)]
   184       3.411138       3.411138       3.411138    6[7-(6),7-(6),7-(6,6)]
   185       2.720629       2.720629       2.720629    6[1-(0),1-(0),6-(1,1,6),7-(6,6)]
   186       3.382028       3.382028       3.382028    6[1-(0),1-(0),6-(1,1,7),6-(1,6,6)]
   187       2.934802       2.934802       2.934802    6[1-(0),1-(0),6-(1,1,7),6-(1,6,6)]
   188       2.270812       2.270812       2.270812    6[1-(0),1-(0),6-(1,1,6),7-(6,6)]
   189       6.499031       6.499031       6.499031    6[6-(1,6,6),8-(63),8-(63,63)]
   190       2.824485       2.824485       2.824485    6[1-(0),6-(1,1,6),6-(1,1,6),6-(8,8)]
   191       3.928129       3.928129       3.928129    6[1-(0),1-(0),6-(1,1,6),7-(6,6)]
   192       3.230143       3.230143       3.230143    6[1-(0),1-(0),6-(1,1,7),6-(1,6,6)]
   193       7.393309       7.393309       7.393309    6[1-(0),1-(0),6-(1,1,7),6-(1,6,6)]
   194       4.879901       4.879901       4.879901    6[1-(0),1-(0),6-(1,1,6),7-(6,6)]
   195       7.191851       7.191851       7.191851    6[1-(0),6-(1,1,6),6-(1,1,6),6-(8,8)]
   196        3.53712        3.53712        3.53712    6[6-(1,6,6),8-(63),8-(63,63)]
   197       0.985755       0.985755       0.985755    7[6-(1,1,6),6-(1,1,6),6-(7,7)]
   198       0.597491       0.597491       0.597491    7[6-(7,7),6-(7,7)]
   199      -0.165187      -0.165187      -0.165187    7[6-(7,7),6-(7,7)]
   200       -0.54942       -0.54942       -0.54942    7[6-(7,7),6-(7,7)]
   201        0.14406        0.14406        0.14406    7[6-(1,1,6),6-(1,1,6),6-(7,7)]
   202      -1.215267      -1.215267      -1.215267    7[6-(1,1,6),6-(1,1,6),6-(7,7)]
   203      -0.168602      -0.168602      -0.168602    7[6-(1,1,6),6-(1,1,6),6-(7,7)]
   204       0.219662       0.219662       0.219662    7[6-(7,7),6-(7,7)]
   205        0.98234        0.98234        0.98234    7[6-(7,7),6-(7,7)]
   206       1.366573       1.366573       1.366573    7[6-(7,7),6-(7,7)]
   207       0.673093       0.673093       0.673093    7[6-(1,1,6),6-(1,1,6),6-(7,7)]
   208        2.03242        2.03242        2.03242    7[6-(1,1,6),6-(1,1,6),6-(7,7)]
   209       3.871098       3.871098       3.871098    7[6-(1,1,6),6-(1,1,6),6-(7,7)]
   210       4.259362       4.259362       4.259362    7[6-(7,7),6-(7,7)]
   211        5.02204        5.02204        5.02204    7[6-(7,7),6-(7,7)]
   212       5.406273       5.406273       5.406273    7[6-(7,7),6-(7,7)]
   213       4.712793       4.712793       4.712793    7[6-(1,1,6),6-(1,1,6),6-(7,7)]
   214        6.07212        6.07212        6.07212    7[6-(1,1,6),6-(1,1,6),6-(7,7)]
   215       5.025455       5.025455       5.025455    7[6-(1,1,6),6-(1,1,6),6-(7,7)]
   216       4.637191       4.637191       4.637191    7[6-(7,7),6-(7,7)]
   217       3.874513       3.874513       3.874513    7[6-(7,7),6-(7,7)]
   218        3.49028        3.49028        3.49028    7[6-(7,7),6-(7,7)]
   219        4.18376        4.18376        4.18376    7[6-(1,1,6),6-(1,1,6),6-(7,7)]
   220       2.824433       2.824433       2.824433    7[6-(1,1,6),6-(1,1,6),6-(7,7)]
   221       3.166054       3.166054       3.166054    8[6-(6,8),63-(8,8,8,8,8,8,8)]
   222        1.21839        1.21839        1.21839    8[6-(6,8),63-(8,8,8,8,8,8,8)]
   223       3.112538       3.112538       3.112538    8[6-(6,8),63-(8,8,8,8,8,8,8),63-(8,8,8,8,8,8,8)]
   224       7.051571       7.051571       7.051571    8[6-(6,8),63-(8,8,8,8,8,8,8),63-(8,8,8,8,8,8,8)]
   225       0.599466       0.599466       0.599466    8[6-(6,8),63-(8,8,8,8,8,8,8)]
   226       0.985472       0.985472       0.985472    8[6-(6,8),63-(8,8,8,8,8,8,8)]
   227       5.730499       5.730499       5.730499    8[6-(6,8),63-(8,8,8,8,8,8,8)]
   228      -0.401237      -0.401237      -0.401237    8[6-(6,8),63-(8,8,8,8,8,8,8)]
   229      -2.295385      -2.295385      -2.295385    8[6-(6,8),63-(8,8,8,8,8,8,8),63-(8,8,8,8,8,8,8)]
   230       1.844982       1.844982       1.844982    8[6-(6,8),63-(8,8,8,8,8,8,8),63-(8,8,8,8,8,8,8)]
   231       0.217687       0.217687       0.217687    8[6-(6,8),63-(8,8,8,8,8,8,8)]
   232      -0.168319      -0.168319      -0.168319    8[6-(6,8),63-(8,8,8,8,8,8,8)]
   233       1.690799       1.690799       1.690799    8[6-(6,8),63-(8,8,8,8,8,8,8)]
   234       3.638463       3.638463       3.638463    8[6-(6,8),63-(8,8,8,8,8,8,8)]
   235       1.744315       1.744315       1.744315    8[6-(6,8),63-(8,8,8,8,8,8,8),63-(8,8,8,8,8,8,8)]
   236      -2.194718      -2.194718      -2.194718    8[6-(6,8),63-(8,8,8,8,8,8,8),63-(8,8,8,8,8,8,8)]
   237       4.257387       4.257387       4.257387    8[6-(6,8),63-(8,8,8,8,8,8,8)]
   238       3.871381       3.871381       3.871381    8[6-(6,8),63-(8,8,8,8,8,8,8)]
   239      -0.873646      -0.873646      -0.873646    8[6-(6,8),63-(8,8,8,8,8,8,8)]
   240        5.25809        5.25809        5.25809    8[6-(6,8),63-(8,8,8,8,8,8,8)]
   241       7.152238       7.152238       7.152238    8[6-(6,8),63-(8,8,8,8,8,8,8),63-(8,8,8,8,8,8,8)]
   242       3.011871       3.011871       3.011871    8[6-(6,8),63-(8,8,8,8,8,8,8),63-(8,8,8,8,8,8,8)]
   243       4.639166       4.639166       4.639166    8[6-(6,8),63-(8,8,8,8,8,8,8)]
   244       5.025172       5.025172       5.025172    8[6-(6,8),63-(8,8,8,8,8,8,8)]
