# Supplementary material for: A collection of forcefield precursors for metal–organic frameworks
Source: RSC Adv. 2019 Nov 13;9(63):36492–507. doi: 10.1039/c9ra07327b (PMC9075174; doi:10.1039/c9ra07327b)
Supplement: RA-009-C9RA07327B-s462 [file RA-009-C9RA07327B-s462.txt]

DIDDOK_clean

16.249300    0.000000    0.000000
6.532772    14.878261    0.000000
6.674950    4.359202    21.563453

     1      23.298542      23.298542      23.298542    30[7-(6,6),8-(6),8-(6),8-(6),8-(6)]
     2       6.680798       6.680798       6.680798    30[7-(6,6),8-(6),8-(6),8-(6),8-(6)]
     3        6.15848        6.15848        6.15848    30[7-(6,6),8-(6),8-(6),8-(6),8-(6)]
     4      22.776224      22.776224      22.776224    30[7-(6,6),8-(6),8-(6),8-(6),8-(6)]
     5      10.969565      10.969565      10.969565    1[6-(6,6)]
     6      12.945174      12.945174      12.945174    1[6-(6,6)]
     7      11.894706      11.894706      11.894706    1[6-(6,6)]
     8       9.825249       9.825249       9.825249    1[6-(6,6)]
     9      15.856606      15.856606      15.856606    1[6-(6,6)]
    10      16.258431      16.258431      16.258431    1[6-(6,6)]
    11       12.47843       12.47843       12.47843    1[6-(6,6)]
    12      12.150101      12.150101      12.150101    1[6-(6,6)]
    13       8.806284       8.806284       8.806284    1[6-(6,7)]
    14       9.972632       9.972632       9.972632    1[6-(6,6)]
    15      24.282182      24.282182      24.282182    1[6-(6,6)]
    16      23.060874      23.060874      23.060874    1[6-(6,7)]
    17       3.613851       3.613851       3.613851    1[6-(6,6)]
    18      18.744792      18.744792      18.744792    1[6-(6,6)]
    19       18.24221       18.24221       18.24221    1[6-(6,6)]
    20      22.215409      22.215409      22.215409    1[6-(6,6)]
    21      22.687469      22.687469      22.687469    1[6-(6,6)]
    22      20.167665      20.167665      20.167665    1[6-(6,6)]
    23      20.908504      20.908504      20.908504    1[6-(6,6)]
    24      21.662778      21.662778      21.662778    1[6-(6,6)]
    25      20.801804      20.801804      20.801804    1[6-(6,6)]
    26       10.98003       10.98003       10.98003    1[6-(6,7)]
    27        8.76041        8.76041        8.76041    1[6-(6,6)]
    28       8.739682       8.739682       8.739682    1[6-(6,6)]
    29      11.041468      11.041468      11.041468    1[6-(6,7)]
    30      22.754439      22.754439      22.754439    1[6-(6,6)]
    31      18.487457      18.487457      18.487457    1[6-(6,6)]
    32      16.511848      16.511848      16.511848    1[6-(6,6)]
    33      17.562316      17.562316      17.562316    1[6-(6,6)]
    34      19.631773      19.631773      19.631773    1[6-(6,6)]
    35      13.600416      13.600416      13.600416    1[6-(6,6)]
    36      13.198591      13.198591      13.198591    1[6-(6,6)]
    37      16.978592      16.978592      16.978592    1[6-(6,6)]
    38      17.306921      17.306921      17.306921    1[6-(6,6)]
    39      20.650738      20.650738      20.650738    1[6-(6,7)]
    40       19.48439       19.48439       19.48439    1[6-(6,6)]
    41        5.17484        5.17484        5.17484    1[6-(6,6)]
    42       6.396148       6.396148       6.396148    1[6-(6,7)]
    43      25.843171      25.843171      25.843171    1[6-(6,6)]
    44       10.71223       10.71223       10.71223    1[6-(6,6)]
    45      11.214812      11.214812      11.214812    1[6-(6,6)]
    46       7.241613       7.241613       7.241613    1[6-(6,6)]
    47       6.769553       6.769553       6.769553    1[6-(6,6)]
    48       9.289357       9.289357       9.289357    1[6-(6,6)]
    49       8.548518       8.548518       8.548518    1[6-(6,6)]
    50       7.794244       7.794244       7.794244    1[6-(6,6)]
    51       8.655218       8.655218       8.655218    1[6-(6,6)]
    52      18.476992      18.476992      18.476992    1[6-(6,7)]
    53      20.696612      20.696612      20.696612    1[6-(6,6)]
    54       20.71734       20.71734       20.71734    1[6-(6,6)]
    55      18.415554      18.415554      18.415554    1[6-(6,7)]
    56       6.702583       6.702583       6.702583    1[6-(6,6)]
    57       8.867624       8.867624       8.867624    6[6-(6,6),8-(30),8-(30)]
    58      10.170026      10.170026      10.170026    6[6-(1,6),6-(1,6),6-(8,8)]
    59      11.154037      11.154037      11.154037    6[1-(0),6-(1,6),6-(6,6)]
    60      12.336935      12.336935      12.336935    6[1-(0),6-(1,6),6-(6,8)]
    61      12.635161      12.635161      12.635161    6[6-(1,6),6-(1,6),8-(6)]
    62       11.69696       11.69696       11.69696    6[1-(0),6-(1,6),6-(6,8)]
    63      10.457551      10.457551      10.457551    6[1-(0),6-(1,6),6-(6,6)]
    64      13.968304      13.968304      13.968304    6[6-(1,6),6-(1,6),8-(6)]
    65      15.165786      15.165786      15.165786    6[1-(0),6-(1,6),6-(6,8)]
    66      15.407473      15.407473      15.407473    6[1-(0),6-(1,6),6-(6,6)]
    67      14.394794      14.394794      14.394794    6[6-(1,6),6-(1,6),6-(8,8)]
    68      13.181093      13.181093      13.181093    6[1-(0),6-(1,6),6-(6,6)]
    69       12.98095       12.98095       12.98095    6[1-(0),6-(1,6),6-(6,8)]
    70      14.599411      14.599411      14.599411    6[6-(6,6),8-(30),8-(30)]
    71       8.669572       8.669572       8.669572    6[1-(0),6-(1,6),7-(6,30)]
    72       9.337325       9.337325       9.337325    6[1-(0),6-(1,7),6-(6,6)]
    73       9.095142       9.095142       9.095142    6[6-(1,6),6-(1,6),6-(1,6)]
    74      24.449867      24.449867      24.449867    6[1-(0),6-(1,7),6-(6,6)]
    75      23.770869      23.770869      23.770869    6[1-(0),6-(1,6),7-(6,30)]
    76       9.799599       9.799599       9.799599    6[1-(0),6-(1,6),6-(6,6)]
    77      21.037177      21.037177      21.037177    6[6-(6,6),8-(30),8-(30)]
    78      20.782217      20.782217      20.782217    6[6-(1,6),6-(1,6),6-(8,8)]
    79      19.458128      19.458128      19.458128    6[1-(0),6-(1,6),6-(6,6)]
    80      19.147774      19.147774      19.147774    6[1-(0),6-(1,6),6-(6,8)]
    81      20.172939      20.172939      20.172939    6[6-(1,6),6-(1,6),8-(6)]
    82      21.507575      21.507575      21.507575    6[1-(0),6-(1,6),6-(6,8)]
    83      21.790877      21.790877      21.790877    6[1-(0),6-(1,6),6-(6,6)]
    84       20.44108       20.44108       20.44108    6[6-(1,6),6-(1,6),8-(6)]
    85       20.46205       20.46205       20.46205    6[1-(0),6-(1,6),6-(6,8)]
    86      20.916067      20.916067      20.916067    6[1-(0),6-(1,6),6-(6,6)]
    87      21.365188      21.365188      21.365188    6[6-(1,6),6-(1,6),6-(8,8)]
    88      21.344889      21.344889      21.344889    6[1-(0),6-(1,6),6-(6,6)]
    89      20.851272      20.851272      20.851272    6[1-(0),6-(1,6),6-(6,8)]
    90      21.934006      21.934006      21.934006    6[6-(6,6),8-(30),8-(30)]
    91      10.490997      10.490997      10.490997    6[1-(0),6-(1,6),7-(6,30)]
    92       9.166407       9.166407       9.166407    6[1-(0),6-(1,7),6-(6,6)]
    93       8.409731       8.409731       8.409731    6[6-(1,6),6-(1,6),6-(1,6)]
    94       9.223004       9.223004       9.223004    6[1-(0),6-(1,7),6-(6,6)]
    95      10.607422      10.607422      10.607422    6[1-(0),6-(1,6),7-(6,30)]
    96       6.883256       6.883256       6.883256    6[1-(0),6-(1,6),6-(6,6)]
    97      20.589398      20.589398      20.589398    6[6-(6,6),8-(30),8-(30)]
    98      19.286996      19.286996      19.286996    6[6-(1,6),6-(1,6),6-(8,8)]
    99      18.302985      18.302985      18.302985    6[1-(0),6-(1,6),6-(6,6)]
   100      17.120087      17.120087      17.120087    6[1-(0),6-(1,6),6-(6,8)]
   101      16.821861      16.821861      16.821861    6[6-(1,6),6-(1,6),8-(6)]
   102      17.760062      17.760062      17.760062    6[1-(0),6-(1,6),6-(6,8)]
   103      18.999471      18.999471      18.999471    6[1-(0),6-(1,6),6-(6,6)]
   104      15.488718      15.488718      15.488718    6[6-(1,6),6-(1,6),8-(6)]
   105      14.291236      14.291236      14.291236    6[1-(0),6-(1,6),6-(6,8)]
   106      14.049549      14.049549      14.049549    6[1-(0),6-(1,6),6-(6,6)]
   107      15.062228      15.062228      15.062228    6[6-(1,6),6-(1,6),6-(8,8)]
   108      16.275929      16.275929      16.275929    6[1-(0),6-(1,6),6-(6,6)]
   109      16.476072      16.476072      16.476072    6[1-(0),6-(1,6),6-(6,8)]
   110      14.857611      14.857611      14.857611    6[6-(6,6),8-(30),8-(30)]
   111       20.78745       20.78745       20.78745    6[1-(0),6-(1,6),7-(6,30)]
   112      20.119697      20.119697      20.119697    6[1-(0),6-(1,7),6-(6,6)]
   113       20.36188       20.36188       20.36188    6[6-(1,6),6-(1,6),6-(1,6)]
   114       5.007155       5.007155       5.007155    6[1-(0),6-(1,7),6-(6,6)]
   115       5.686153       5.686153       5.686153    6[1-(0),6-(1,6),7-(6,30)]
   116      19.657423      19.657423      19.657423    6[1-(0),6-(1,6),6-(6,6)]
   117       8.419845       8.419845       8.419845    6[6-(6,6),8-(30),8-(30)]
   118       8.674805       8.674805       8.674805    6[6-(1,6),6-(1,6),6-(8,8)]
   119       9.998894       9.998894       9.998894    6[1-(0),6-(1,6),6-(6,6)]
   120      10.309248      10.309248      10.309248    6[1-(0),6-(1,6),6-(6,8)]
   121       9.284083       9.284083       9.284083    6[6-(1,6),6-(1,6),8-(6)]
   122       7.949447       7.949447       7.949447    6[1-(0),6-(1,6),6-(6,8)]
   123       7.666145       7.666145       7.666145    6[1-(0),6-(1,6),6-(6,6)]
   124       9.015942       9.015942       9.015942    6[6-(1,6),6-(1,6),8-(6)]
   125       8.994972       8.994972       8.994972    6[1-(0),6-(1,6),6-(6,8)]
   126       8.540955       8.540955       8.540955    6[1-(0),6-(1,6),6-(6,6)]
   127       8.091834       8.091834       8.091834    6[6-(1,6),6-(1,6),6-(8,8)]
   128       8.112133       8.112133       8.112133    6[1-(0),6-(1,6),6-(6,6)]
   129        8.60575        8.60575        8.60575    6[1-(0),6-(1,6),6-(6,8)]
   130       7.523016       7.523016       7.523016    6[6-(6,6),8-(30),8-(30)]
   131      18.966025      18.966025      18.966025    6[1-(0),6-(1,6),7-(6,30)]
   132      20.290615      20.290615      20.290615    6[1-(0),6-(1,7),6-(6,6)]
   133      21.047291      21.047291      21.047291    6[6-(1,6),6-(1,6),6-(1,6)]
   134      20.234018      20.234018      20.234018    6[1-(0),6-(1,7),6-(6,6)]
   135        18.8496        18.8496        18.8496    6[1-(0),6-(1,6),7-(6,30)]
   136      22.573766      22.573766      22.573766    6[1-(0),6-(1,6),6-(6,6)]
   137      24.103479      24.103479      24.103479    7[6-(1,6),6-(1,6),30-(8,8,8,8)]
   138        4.66285        4.66285        4.66285    7[6-(1,6),6-(1,6),30-(8,8,8,8)]
   139       5.353543       5.353543       5.353543    7[6-(1,6),6-(1,6),30-(8,8,8,8)]
   140      24.794172      24.794172      24.794172    7[6-(1,6),6-(1,6),30-(8,8,8,8)]
   141       8.655447       8.655447       8.655447    8[6-(6,8),30-(7,8,8,8)]
   142        8.02013        8.02013        8.02013    8[6-(6,8),30-(7,8,8,8)]
   143      13.864898      13.864898      13.864898    8[6-(6,6),6-(6,6)]
   144      15.772956      15.772956      15.772956    8[6-(6,8),30-(7,8,8,8)]
   145      13.606183      13.606183      13.606183    8[6-(6,8),30-(7,8,8,8)]
   146      20.075598      20.075598      20.075598    8[6-(6,8),30-(7,8,8,8)]
   147      22.232523      22.232523      22.232523    8[6-(6,8),30-(7,8,8,8)]
   148      19.874045      19.874045      19.874045    8[6-(6,6),6-(6,6)]
   149      21.811789      21.811789      21.811789    8[6-(6,8),30-(7,8,8,8)]
   150      22.439464      22.439464      22.439464    8[6-(6,8),30-(7,8,8,8)]
   151      20.801575      20.801575      20.801575    8[6-(6,8),30-(7,8,8,8)]
   152      21.436892      21.436892      21.436892    8[6-(6,8),30-(7,8,8,8)]
   153      15.592124      15.592124      15.592124    8[6-(6,6),6-(6,6)]
   154      13.684066      13.684066      13.684066    8[6-(6,8),30-(7,8,8,8)]
   155      15.850839      15.850839      15.850839    8[6-(6,8),30-(7,8,8,8)]
   156       9.381424       9.381424       9.381424    8[6-(6,8),30-(7,8,8,8)]
   157       7.224499       7.224499       7.224499    8[6-(6,8),30-(7,8,8,8)]
   158       9.582977       9.582977       9.582977    8[6-(6,6),6-(6,6)]
   159       7.645233       7.645233       7.645233    8[6-(6,8),30-(7,8,8,8)]
   160       7.017558       7.017558       7.017558    8[6-(6,8),30-(7,8,8,8)]
