# Supplementary material for: A collection of forcefield precursors for metal–organic frameworks
Source: RSC Adv. 2019 Nov 13;9(63):36492–507. doi: 10.1039/c9ra07327b (PMC9075174; doi:10.1039/c9ra07327b)
Supplement: RA-009-C9RA07327B-s463 [file RA-009-C9RA07327B-s463.txt]

DITJIB_clean

21.040000    0.000000    0.000000
0.000037    21.040000    0.000000
10.520052    10.520034    20.089982

     1      21.040066      21.040066      21.040066    72[8-(6),8-(6),8-(6),8-(6),8-(72,72),8-(72,72),8-(72,72),8-(72,72)]
     2      10.520023      10.520023      10.520023    72[8-(6),8-(6),8-(6),8-(6),8-(72,72),8-(72,72),8-(72,72),8-(72,72)]
     3      12.981698      12.981698      12.981698    72[8-(6),8-(6),8-(72,72),8-(72,72),8-(72,72),8-(72,72)]
     4       8.058339       8.058339       8.058339    72[8-(6),8-(6),8-(72,72),8-(72,72),8-(72,72),8-(72,72)]
     5      10.510336      10.510336      10.510336    72[8-(6),8-(6),8-(72,72),8-(72,72),8-(72,72),8-(72,72)]
     6      10.529701      10.529701      10.529701    72[8-(6),8-(6),8-(72,72),8-(72,72),8-(72,72),8-(72,72)]
     7       8.333995       8.333995       8.333995    1[6-(6,6)]
     8       6.556118       6.556118       6.556118    1[6-(6,6)]
     9       8.157271       8.157271       8.157271    1[6-(6,6)]
    10       9.935148       9.935148       9.935148    1[6-(6,6)]
    11      25.637298      25.637298      25.637298    1[6-(6,6)]
    12      23.926749      23.926749      23.926749    1[6-(6,6)]
    13       26.74401       26.74401       26.74401    1[6-(6,6)]
    14      28.404063      28.404063      28.404063    1[6-(6,6)]
    15      12.706113      12.706113      12.706113    1[6-(6,6)]
    16      14.483996      14.483996      14.483996    1[6-(6,6)]
    17      12.882849      12.882849      12.882849    1[6-(6,6)]
    18      11.104966      11.104966      11.104966    1[6-(6,6)]
    19      16.442818      16.442818      16.442818    1[6-(6,6)]
    20      18.153373      18.153373      18.153373    1[6-(6,6)]
    21      15.336122      15.336122      15.336122    1[6-(6,6)]
    22      13.676063      13.676063      13.676063    1[6-(6,6)]
    23      19.369463      19.369463      19.369463    1[6-(6,6)]
    24      19.405237      19.405237      19.405237    1[6-(6,6)]
    25      22.666437      22.666437      22.666437    1[6-(6,6)]
    26      22.630664      22.630664      22.630664    1[6-(6,6)]
    27      21.069506      21.069506      21.069506    1[6-(6,6)]
    28      21.069512      21.069512      21.069512    1[6-(6,6)]
    29      21.004288      21.004288      21.004288    1[6-(6,6)]
    30      21.006386      21.006386      21.006386    1[6-(6,6)]
    31      22.710608      22.710608      22.710608    1[6-(6,6)]
    32      22.674839      22.674839      22.674839    1[6-(6,6)]
    33      19.413645      19.413645      19.413645    1[6-(6,6)]
    34      19.449414      19.449414      19.449414    1[6-(6,6)]
    35       21.01061       21.01061       21.01061    1[6-(6,6)]
    36       21.01061       21.01061       21.01061    1[6-(6,6)]
    37      21.075844      21.075844      21.075844    1[6-(6,6)]
    38       21.07374       21.07374       21.07374    1[6-(6,6)]
    39      23.226094      23.226094      23.226094    1[6-(6,6)]
    40      25.003971      25.003971      25.003971    1[6-(6,6)]
    41      23.402818      23.402818      23.402818    1[6-(6,6)]
    42      21.624941      21.624941      21.624941    1[6-(6,6)]
    43       5.922791       5.922791       5.922791    1[6-(6,6)]
    44        7.63334        7.63334        7.63334    1[6-(6,6)]
    45       4.816079       4.816079       4.816079    1[6-(6,6)]
    46       3.156026       3.156026       3.156026    1[6-(6,6)]
    47      18.853976      18.853976      18.853976    1[6-(6,6)]
    48      17.076093      17.076093      17.076093    1[6-(6,6)]
    49       18.67724       18.67724       18.67724    1[6-(6,6)]
    50      20.455123      20.455123      20.455123    1[6-(6,6)]
    51      15.117271      15.117271      15.117271    1[6-(6,6)]
    52      13.406716      13.406716      13.406716    1[6-(6,6)]
    53      16.223967      16.223967      16.223967    1[6-(6,6)]
    54      17.884026      17.884026      17.884026    1[6-(6,6)]
    55      12.190626      12.190626      12.190626    1[6-(6,6)]
    56      12.154852      12.154852      12.154852    1[6-(6,6)]
    57       8.893652       8.893652       8.893652    1[6-(6,6)]
    58       8.929425       8.929425       8.929425    1[6-(6,6)]
    59      10.490583      10.490583      10.490583    1[6-(6,6)]
    60      10.490577      10.490577      10.490577    1[6-(6,6)]
    61      10.555801      10.555801      10.555801    1[6-(6,6)]
    62      10.553703      10.553703      10.553703    1[6-(6,6)]
    63       8.849481       8.849481       8.849481    1[6-(6,6)]
    64        8.88525        8.88525        8.88525    1[6-(6,6)]
    65      12.146444      12.146444      12.146444    1[6-(6,6)]
    66      12.110675      12.110675      12.110675    1[6-(6,6)]
    67      10.549479      10.549479      10.549479    1[6-(6,6)]
    68      10.549479      10.549479      10.549479    1[6-(6,6)]
    69      10.484245      10.484245      10.484245    1[6-(6,6)]
    70      10.486349      10.486349      10.486349    1[6-(6,6)]
    71       9.302681       9.302681       9.302681    6[6-(1,6),6-(1,6),6-(6,6,6)]
    72       7.187322       7.187322       7.187322    6[6-(1,6),6-(1,6),6-(6,6)]
    73       8.298229       8.298229       8.298229    6[1-(0),6-(1,6),6-(6,6)]
    74       7.242023       7.242023       7.242023    6[1-(0),6-(1,6),6-(6,6)]
    75       8.193036       8.193036       8.193036    6[1-(0),6-(1,6),6-(6,6)]
    76       9.249243       9.249243       9.249243    6[1-(0),6-(1,6),6-(6,6)]
    77       27.14166       27.14166       27.14166    6[6-(1,6),6-(1,6),6-(6,6)]
    78      25.866636      25.866636      25.866636    6[1-(0),6-(1,6),6-(6,6)]
    79      24.839885      24.839885      24.839885    6[1-(0),6-(1,6),6-(6,6)]
    80      25.182839      25.182839      25.182839    6[6-(1,6),6-(1,6),6-(8,8)]
    81      26.502048      26.502048      26.502048    6[1-(0),6-(1,6),6-(6,6)]
    82      27.486718      27.486718      27.486718    6[1-(0),6-(1,6),6-(6,6)]
    83      24.107697      24.107697      24.107697    6[6-(6,6),8-(72),8-(72)]
    84       11.73743       11.73743       11.73743    6[6-(1,6),6-(1,6),6-(6,6,6)]
    85      13.852794      13.852794      13.852794    6[6-(1,6),6-(1,6),6-(6,6)]
    86      12.741881      12.741881      12.741881    6[1-(0),6-(1,6),6-(6,6)]
    87       13.79809       13.79809       13.79809    6[1-(0),6-(1,6),6-(6,6)]
    88      12.847081      12.847081      12.847081    6[1-(0),6-(1,6),6-(6,6)]
    89      11.790871      11.790871      11.790871    6[1-(0),6-(1,6),6-(6,6)]
    90       14.93846       14.93846       14.93846    6[6-(1,6),6-(1,6),6-(6,6)]
    91      16.213484      16.213484      16.213484    6[1-(0),6-(1,6),6-(6,6)]
    92      17.240237      17.240237      17.240237    6[1-(0),6-(1,6),6-(6,6)]
    93      16.897287      16.897287      16.897287    6[6-(1,6),6-(1,6),6-(8,8)]
    94       15.57808       15.57808       15.57808    6[1-(0),6-(1,6),6-(6,6)]
    95      14.593406      14.593406      14.593406    6[1-(0),6-(1,6),6-(6,6)]
    96      17.972433      17.972433      17.972433    6[6-(6,6),8-(72),8-(72)]
    97      20.997117      20.997117      20.997117    6[6-(1,6),6-(1,6),6-(6,6,6)]
    98      21.040046      21.040046      21.040046    6[6-(1,6),6-(1,6),6-(6,6)]
    99      20.040641      20.040641      20.040641    6[1-(0),6-(1,6),6-(6,6)]
   100       20.05958       20.05958       20.05958    6[1-(0),6-(1,6),6-(6,6)]
   101      21.997364      21.997364      21.997364    6[1-(0),6-(1,6),6-(6,6)]
   102      21.976321      21.976321      21.976321    6[1-(0),6-(1,6),6-(6,6)]
   103      21.038577      21.038577      21.038577    6[6-(1,6),6-(1,6),6-(6,6)]
   104      21.056883      21.056883      21.056883    6[1-(0),6-(1,6),6-(6,6)]
   105      21.056887      21.056887      21.056887    6[1-(0),6-(1,6),6-(6,6)]
   106      21.035848      21.035848      21.035848    6[6-(1,6),6-(1,6),6-(8,8)]
   107       21.01691       21.01691       21.01691    6[1-(0),6-(1,6),6-(6,6)]
   108      21.019011      21.019011      21.019011    6[1-(0),6-(1,6),6-(6,6)]
   109        21.0085        21.0085        21.0085    6[6-(6,6),8-(72),8-(72)]
   110      21.082956      21.082956      21.082956    6[6-(1,6),6-(1,6),6-(6,6,6)]
   111      21.040034      21.040034      21.040034    6[6-(1,6),6-(1,6),6-(6,6)]
   112      22.039433      22.039433      22.039433    6[1-(0),6-(1,6),6-(6,6)]
   113      22.020496      22.020496      22.020496    6[1-(0),6-(1,6),6-(6,6)]
   114      20.082716      20.082716      20.082716    6[1-(0),6-(1,6),6-(6,6)]
   115      20.103756      20.103756      20.103756    6[1-(0),6-(1,6),6-(6,6)]
   116      21.041544      21.041544      21.041544    6[6-(1,6),6-(1,6),6-(6,6)]
   117      21.023236      21.023236      21.023236    6[1-(0),6-(1,6),6-(6,6)]
   118      21.023236      21.023236      21.023236    6[1-(0),6-(1,6),6-(6,6)]
   119      21.044279      21.044279      21.044279    6[6-(1,6),6-(1,6),6-(8,8)]
   120      21.063218      21.063218      21.063218    6[1-(0),6-(1,6),6-(6,6)]
   121      21.061114      21.061114      21.061114    6[1-(0),6-(1,6),6-(6,6)]
   122      21.071631      21.071631      21.071631    6[6-(6,6),8-(72),8-(72)]
   123      22.257408      22.257408      22.257408    6[6-(1,6),6-(1,6),6-(6,6,6)]
   124      24.372767      24.372767      24.372767    6[6-(1,6),6-(1,6),6-(6,6)]
   125       23.26186       23.26186       23.26186    6[1-(0),6-(1,6),6-(6,6)]
   126      24.318066      24.318066      24.318066    6[1-(0),6-(1,6),6-(6,6)]
   127      23.367053      23.367053      23.367053    6[1-(0),6-(1,6),6-(6,6)]
   128      22.310846      22.310846      22.310846    6[1-(0),6-(1,6),6-(6,6)]
   129       4.418429       4.418429       4.418429    6[6-(1,6),6-(1,6),6-(6,6)]
   130       5.693453       5.693453       5.693453    6[1-(0),6-(1,6),6-(6,6)]
   131       6.720204       6.720204       6.720204    6[1-(0),6-(1,6),6-(6,6)]
   132        6.37725        6.37725        6.37725    6[6-(1,6),6-(1,6),6-(8,8)]
   133       5.058041       5.058041       5.058041    6[1-(0),6-(1,6),6-(6,6)]
   134       4.073371       4.073371       4.073371    6[1-(0),6-(1,6),6-(6,6)]
   135       7.452392       7.452392       7.452392    6[6-(6,6),8-(72),8-(72)]
   136      19.822659      19.822659      19.822659    6[6-(1,6),6-(1,6),6-(6,6,6)]
   137      17.707295      17.707295      17.707295    6[6-(1,6),6-(1,6),6-(6,6)]
   138      18.818208      18.818208      18.818208    6[1-(0),6-(1,6),6-(6,6)]
   139      17.761999      17.761999      17.761999    6[1-(0),6-(1,6),6-(6,6)]
   140      18.713008      18.713008      18.713008    6[1-(0),6-(1,6),6-(6,6)]
   141      19.769218      19.769218      19.769218    6[1-(0),6-(1,6),6-(6,6)]
   142      16.621629      16.621629      16.621629    6[6-(1,6),6-(1,6),6-(6,6)]
   143      15.346605      15.346605      15.346605    6[1-(0),6-(1,6),6-(6,6)]
   144      14.319852      14.319852      14.319852    6[1-(0),6-(1,6),6-(6,6)]
   145      14.662802      14.662802      14.662802    6[6-(1,6),6-(1,6),6-(8,8)]
   146      15.982009      15.982009      15.982009    6[1-(0),6-(1,6),6-(6,6)]
   147      16.966683      16.966683      16.966683    6[1-(0),6-(1,6),6-(6,6)]
   148      13.587656      13.587656      13.587656    6[6-(6,6),8-(72),8-(72)]
   149      10.562972      10.562972      10.562972    6[6-(1,6),6-(1,6),6-(6,6,6)]
   150      10.520043      10.520043      10.520043    6[6-(1,6),6-(1,6),6-(6,6)]
   151      11.519448      11.519448      11.519448    6[1-(0),6-(1,6),6-(6,6)]
   152      11.500509      11.500509      11.500509    6[1-(0),6-(1,6),6-(6,6)]
   153       9.562725       9.562725       9.562725    6[1-(0),6-(1,6),6-(6,6)]
   154       9.583768       9.583768       9.583768    6[1-(0),6-(1,6),6-(6,6)]
   155      10.521512      10.521512      10.521512    6[6-(1,6),6-(1,6),6-(6,6)]
   156      10.503206      10.503206      10.503206    6[1-(0),6-(1,6),6-(6,6)]
   157      10.503202      10.503202      10.503202    6[1-(0),6-(1,6),6-(6,6)]
   158      10.524241      10.524241      10.524241    6[6-(1,6),6-(1,6),6-(8,8)]
   159      10.543179      10.543179      10.543179    6[1-(0),6-(1,6),6-(6,6)]
   160      10.541078      10.541078      10.541078    6[1-(0),6-(1,6),6-(6,6)]
   161      10.551589      10.551589      10.551589    6[6-(6,6),8-(72),8-(72)]
   162      10.477133      10.477133      10.477133    6[6-(1,6),6-(1,6),6-(6,6,6)]
   163      10.520055      10.520055      10.520055    6[6-(1,6),6-(1,6),6-(6,6)]
   164       9.520656       9.520656       9.520656    6[1-(0),6-(1,6),6-(6,6)]
   165       9.539593       9.539593       9.539593    6[1-(0),6-(1,6),6-(6,6)]
   166      11.477373      11.477373      11.477373    6[1-(0),6-(1,6),6-(6,6)]
   167      11.456333      11.456333      11.456333    6[1-(0),6-(1,6),6-(6,6)]
   168      10.518545      10.518545      10.518545    6[6-(1,6),6-(1,6),6-(6,6)]
   169      10.536853      10.536853      10.536853    6[1-(0),6-(1,6),6-(6,6)]
   170      10.536853      10.536853      10.536853    6[1-(0),6-(1,6),6-(6,6)]
   171       10.51581       10.51581       10.51581    6[6-(1,6),6-(1,6),6-(8,8)]
   172      10.496871      10.496871      10.496871    6[1-(0),6-(1,6),6-(6,6)]
   173      10.498975      10.498975      10.498975    6[1-(0),6-(1,6),6-(6,6)]
   174      10.488458      10.488458      10.488458    6[6-(6,6),8-(72),8-(72)]
   175      10.520054      10.520054      10.520054    6[6-(6,6),6-(6,6),6-(6,6),6-(6,6)]
   176      21.040035      21.040035      21.040035    6[6-(6,6),6-(6,6),6-(6,6),6-(6,6)]
   177      22.900001      22.900001      22.900001    8[6-(6,8),72-(8,8,8,8,8,8,8)]
   178      24.522187      24.522187      24.522187    8[6-(6,8),72-(8,8,8,8,8)]
   179      22.291946      22.291946      22.291946    8[72-(8,8,8,8,8),72-(8,8,8,8,8),72-(8,8,8,8,8,8,8)]
   180      19.180129      19.180129      19.180129    8[6-(6,8),72-(8,8,8,8,8,8,8)]
   181      17.557947      17.557947      17.557947    8[6-(6,8),72-(8,8,8,8,8)]
   182      19.788191      19.788191      19.788191    8[72-(8,8,8,8,8),72-(8,8,8,8,8),72-(8,8,8,8,8,8,8)]
   183      21.031645      21.031645      21.031645    8[6-(6,8),72-(8,8,8,8,8,8,8)]
   184      21.016917      21.016917      21.016917    8[6-(6,8),72-(8,8,8,8,8)]
   185      19.802914      19.802914      19.802914    8[72-(8,8,8,8,8),72-(8,8,8,8,8),72-(8,8,8,8,8,8,8)]
   186      21.048484      21.048484      21.048484    8[6-(6,8),72-(8,8,8,8,8,8,8)]
   187      21.063217      21.063217      21.063217    8[6-(6,8),72-(8,8,8,8,8)]
   188      22.277223      22.277223      22.277223    8[72-(8,8,8,8,8),72-(8,8,8,8,8),72-(8,8,8,8,8,8,8)]
   189       8.660088       8.660088       8.660088    8[6-(6,8),72-(8,8,8,8,8,8,8)]
   190       7.037902       7.037902       7.037902    8[6-(6,8),72-(8,8,8,8,8)]
   191       9.268143       9.268143       9.268143    8[72-(8,8,8,8,8),72-(8,8,8,8,8),72-(8,8,8,8,8,8,8)]
   192       12.37996       12.37996       12.37996    8[6-(6,8),72-(8,8,8,8,8,8,8)]
   193      14.002142      14.002142      14.002142    8[6-(6,8),72-(8,8,8,8,8)]
   194      11.771898      11.771898      11.771898    8[72-(8,8,8,8,8),72-(8,8,8,8,8),72-(8,8,8,8,8,8,8)]
   195      10.528444      10.528444      10.528444    8[6-(6,8),72-(8,8,8,8,8,8,8)]
   196      10.543172      10.543172      10.543172    8[6-(6,8),72-(8,8,8,8,8)]
   197      11.757175      11.757175      11.757175    8[72-(8,8,8,8,8),72-(8,8,8,8,8),72-(8,8,8,8,8,8,8)]
   198      10.511605      10.511605      10.511605    8[6-(6,8),72-(8,8,8,8,8,8,8)]
   199      10.496872      10.496872      10.496872    8[6-(6,8),72-(8,8,8,8,8)]
   200       9.282866       9.282866       9.282866    8[72-(8,8,8,8,8),72-(8,8,8,8,8),72-(8,8,8,8,8,8,8)]
