# Supplementary material for: A collection of forcefield precursors for metal–organic frameworks
Source: RSC Adv. 2019 Nov 13;9(63):36492–507. doi: 10.1039/c9ra07327b (PMC9075174; doi:10.1039/c9ra07327b)
Supplement: RA-009-C9RA07327B-s464 [file RA-009-C9RA07327B-s464.txt]

DITJOH_clean

19.936000    0.000000    0.000000
0.000035    19.936000    0.000000
9.968018    9.968001    21.125463

     1       9.968018       9.968018       9.968018    40[8-(40,40),8-(40,40),8-(40,40),8-(40,40),8-(6),8-(6),8-(6),8-(6)]
     2      19.936035      19.936035      19.936035    40[8-(40,40),8-(40,40),8-(40,40),8-(40,40),8-(6),8-(6),8-(6),8-(6)]
     3      17.441408      17.441408      17.441408    40[8-(40,40),8-(40,40),8-(40,40),8-(40,40),8-(6),8-(6)]
     4       2.494592       2.494592       2.494592    40[8-(40,40),8-(40,40),8-(40,40),8-(40,40),8-(6),8-(6)]
     5      -0.016742      -0.016742      -0.016742    40[8-(40,40),8-(40,40),8-(40,40),8-(40,40),8-(6),8-(6)]
     6       0.016777       0.016777       0.016777    40[8-(40,40),8-(40,40),8-(40,40),8-(40,40),8-(6),8-(6)]
     7       7.286627       7.286627       7.286627    1[6-(6,6)]
     8      25.717458      25.717458      25.717458    1[6-(6,6)]
     9      22.721076      22.721076      22.721076    1[6-(6,6)]
    10      24.226244      24.226244      24.226244    1[6-(6,6)]
    11      23.777688      23.777688      23.777688    1[6-(6,6)]
    12      22.103064      22.103064      22.103064    1[6-(6,6)]
    13      20.406504      20.406504      20.406504    1[6-(6,6)]
    14      22.079134      22.079134      22.079134    1[6-(6,6)]
    15      12.649409      12.649409      12.649409    1[6-(6,6)]
    16      14.154577      14.154577      14.154577    1[6-(6,6)]
    17       17.15096       17.15096       17.15096    1[6-(6,6)]
    18      15.645792      15.645792      15.645792    1[6-(6,6)]
    19      16.094348      16.094348      16.094348    1[6-(6,6)]
    20      17.768972      17.768972      17.768972    1[6-(6,6)]
    21      19.465531      19.465531      19.465531    1[6-(6,6)]
    22      17.792901      17.792901      17.792901    1[6-(6,6)]
    23      10.332851      10.332851      10.332851    1[6-(6,6)]
    24      10.217225      10.217225      10.217225    1[6-(6,6)]
    25       9.318117       9.318117       9.318117    1[6-(6,6)]
    26       9.433743       9.433743       9.433743    1[6-(6,6)]
    27      11.467216      11.467216      11.467216    1[6-(6,6)]
    28      11.664585      11.664585      11.664585    1[6-(6,6)]
    29       8.233602       8.233602       8.233602    1[6-(6,6)]
    30       8.038227       8.038227       8.038227    1[6-(6,6)]
    31       9.603184       9.603184       9.603184    1[6-(6,6)]
    32       9.718845       9.718845       9.718845    1[6-(6,6)]
    33      10.617954      10.617954      10.617954    1[6-(6,6)]
    34      10.502328      10.502328      10.502328    1[6-(6,6)]
    35       8.468855       8.468855       8.468855    1[6-(6,6)]
    36       8.271485       8.271485       8.271485    1[6-(6,6)]
    37      11.702468      11.702468      11.702468    1[6-(6,6)]
    38      11.897844      11.897844      11.897844    1[6-(6,6)]
    39      22.617426      22.617426      22.617426    1[6-(6,6)]
    40       4.186595       4.186595       4.186595    1[6-(6,6)]
    41       7.182977       7.182977       7.182977    1[6-(6,6)]
    42       5.677809       5.677809       5.677809    1[6-(6,6)]
    43       6.126365       6.126365       6.126365    1[6-(6,6)]
    44       7.800989       7.800989       7.800989    1[6-(6,6)]
    45       9.497549       9.497549       9.497549    1[6-(6,6)]
    46       7.824919       7.824919       7.824919    1[6-(6,6)]
    47      17.254644      17.254644      17.254644    1[6-(6,6)]
    48      15.749476      15.749476      15.749476    1[6-(6,6)]
    49      12.753093      12.753093      12.753093    1[6-(6,6)]
    50      14.258261      14.258261      14.258261    1[6-(6,6)]
    51      13.809705      13.809705      13.809705    1[6-(6,6)]
    52      12.135081      12.135081      12.135081    1[6-(6,6)]
    53      10.438522      10.438522      10.438522    1[6-(6,6)]
    54      12.111152      12.111152      12.111152    1[6-(6,6)]
    55      19.571202      19.571202      19.571202    1[6-(6,6)]
    56      19.686828      19.686828      19.686828    1[6-(6,6)]
    57      20.585936      20.585936      20.585936    1[6-(6,6)]
    58       20.47031       20.47031       20.47031    1[6-(6,6)]
    59      18.436837      18.436837      18.436837    1[6-(6,6)]
    60      18.239468      18.239468      18.239468    1[6-(6,6)]
    61      21.670451      21.670451      21.670451    1[6-(6,6)]
    62      21.865826      21.865826      21.865826    1[6-(6,6)]
    63      20.300869      20.300869      20.300869    1[6-(6,6)]
    64      20.185208      20.185208      20.185208    1[6-(6,6)]
    65      19.286099      19.286099      19.286099    1[6-(6,6)]
    66      19.401725      19.401725      19.401725    1[6-(6,6)]
    67      21.435198      21.435198      21.435198    1[6-(6,6)]
    68      21.632568      21.632568      21.632568    1[6-(6,6)]
    69      18.201585      18.201585      18.201585    1[6-(6,6)]
    70      18.006209      18.006209      18.006209    1[6-(6,6)]
    71       26.88172       26.88172       26.88172    6[6-(6,6),8-(40),8-(40)]
    72      25.864984      25.864984      25.864984    6[6-(1,6),6-(1,6),6-(8,8)]
    73      26.307564      26.307564      26.307564    6[1-(0),6-(1,6),6-(6,6)]
    74      25.414431      25.414431      25.414431    6[1-(0),6-(1,6),6-(6,6)]
    75      24.078718      24.078718      24.078718    6[6-(1,6),6-(1,6),6-(6,6)]
    76      23.636139      23.636139      23.636139    6[1-(0),6-(1,6),6-(6,6)]
    77      24.529272      24.529272      24.529272    6[1-(0),6-(1,6),6-(6,6)]
    78      23.085905      23.085905      23.085905    6[6-(1,6),6-(1,6),6-(6,6)]
    79      23.093882      23.093882      23.093882    6[1-(0),6-(1,6),6-(6,6)]
    80      22.099075      22.099075      22.099075    6[1-(0),6-(1,6),6-(6,6)]
    81      21.098287      21.098287      21.098287    6[6-(1,6),6-(1,6),6-(6,6,6)]
    82       21.09031       21.09031       21.09031    6[1-(0),6-(1,6),6-(6,6)]
    83      22.085117      22.085117      22.085117    6[1-(0),6-(1,6),6-(6,6)]
    84      12.990315      12.990315      12.990315    6[6-(6,6),8-(40),8-(40)]
    85      14.007052      14.007052      14.007052    6[6-(1,6),6-(1,6),6-(8,8)]
    86      13.564472      13.564472      13.564472    6[1-(0),6-(1,6),6-(6,6)]
    87      14.457605      14.457605      14.457605    6[1-(0),6-(1,6),6-(6,6)]
    88      15.793317      15.793317      15.793317    6[6-(1,6),6-(1,6),6-(6,6)]
    89      16.235897      16.235897      16.235897    6[1-(0),6-(1,6),6-(6,6)]
    90      15.342764      15.342764      15.342764    6[1-(0),6-(1,6),6-(6,6)]
    91       16.78613       16.78613       16.78613    6[6-(1,6),6-(1,6),6-(6,6)]
    92      16.778154      16.778154      16.778154    6[1-(0),6-(1,6),6-(6,6)]
    93       17.77296       17.77296       17.77296    6[1-(0),6-(1,6),6-(6,6)]
    94      18.773749      18.773749      18.773749    6[6-(1,6),6-(1,6),6-(6,6,6)]
    95      18.781725      18.781725      18.781725    6[1-(0),6-(1,6),6-(6,6)]
    96      17.786919      17.786919      17.786919    6[1-(0),6-(1,6),6-(6,6)]
    97       9.983972       9.983972       9.983972    6[6-(6,6),8-(40),8-(40)]
    98       9.894262       9.894262       9.894262    6[6-(1,6),6-(1,6),6-(8,8)]
    99      10.127512      10.127512      10.127512    6[1-(0),6-(1,6),6-(6,6)]
   100      10.057738      10.057738      10.057738    6[1-(0),6-(1,6),6-(6,6)]
   101       9.756706       9.756706       9.756706    6[6-(1,6),6-(1,6),6-(6,6)]
   102       9.523456       9.523456       9.523456    6[1-(0),6-(1,6),6-(6,6)]
   103       9.593231       9.593231       9.593231    6[1-(0),6-(1,6),6-(6,6)]
   104       9.734779       9.734779       9.734779    6[6-(1,6),6-(1,6),6-(6,6)]
   105      10.811323      10.811323      10.811323    6[1-(0),6-(1,6),6-(6,6)]
   106      10.926953      10.926953      10.926953    6[1-(0),6-(1,6),6-(6,6)]
   107       9.968033       9.968033       9.968033    6[6-(1,6),6-(1,6),6-(6,6,6)]
   108       8.891489       8.891489       8.891489    6[1-(0),6-(1,6),6-(6,6)]
   109       8.773865       8.773865       8.773865    6[1-(0),6-(1,6),6-(6,6)]
   110       9.952099       9.952099       9.952099    6[6-(6,6),8-(40),8-(40)]
   111      10.041809      10.041809      10.041809    6[6-(1,6),6-(1,6),6-(8,8)]
   112       9.808559       9.808559       9.808559    6[1-(0),6-(1,6),6-(6,6)]
   113       9.878333       9.878333       9.878333    6[1-(0),6-(1,6),6-(6,6)]
   114      10.179364      10.179364      10.179364    6[6-(1,6),6-(1,6),6-(6,6)]
   115      10.412615      10.412615      10.412615    6[1-(0),6-(1,6),6-(6,6)]
   116       10.34284       10.34284       10.34284    6[1-(0),6-(1,6),6-(6,6)]
   117      10.201292      10.201292      10.201292    6[6-(1,6),6-(1,6),6-(6,6)]
   118       9.124748       9.124748       9.124748    6[1-(0),6-(1,6),6-(6,6)]
   119       9.009117       9.009117       9.009117    6[1-(0),6-(1,6),6-(6,6)]
   120       9.968037       9.968037       9.968037    6[6-(1,6),6-(1,6),6-(6,6,6)]
   121      11.044581      11.044581      11.044581    6[1-(0),6-(1,6),6-(6,6)]
   122      11.162205      11.162205      11.162205    6[1-(0),6-(1,6),6-(6,6)]
   123       3.022333       3.022333       3.022333    6[6-(6,6),8-(40),8-(40)]
   124       4.039069       4.039069       4.039069    6[6-(1,6),6-(1,6),6-(8,8)]
   125       3.596489       3.596489       3.596489    6[1-(0),6-(1,6),6-(6,6)]
   126       4.489622       4.489622       4.489622    6[1-(0),6-(1,6),6-(6,6)]
   127       5.825335       5.825335       5.825335    6[6-(1,6),6-(1,6),6-(6,6)]
   128       6.267914       6.267914       6.267914    6[1-(0),6-(1,6),6-(6,6)]
   129       5.374781       5.374781       5.374781    6[1-(0),6-(1,6),6-(6,6)]
   130       6.818148       6.818148       6.818148    6[6-(1,6),6-(1,6),6-(6,6)]
   131       6.810171       6.810171       6.810171    6[1-(0),6-(1,6),6-(6,6)]
   132       7.804978       7.804978       7.804978    6[1-(0),6-(1,6),6-(6,6)]
   133       8.805766       8.805766       8.805766    6[6-(1,6),6-(1,6),6-(6,6,6)]
   134       8.813743       8.813743       8.813743    6[1-(0),6-(1,6),6-(6,6)]
   135       7.818936       7.818936       7.818936    6[1-(0),6-(1,6),6-(6,6)]
   136      16.913738      16.913738      16.913738    6[6-(6,6),8-(40),8-(40)]
   137      15.897001      15.897001      15.897001    6[6-(1,6),6-(1,6),6-(8,8)]
   138      16.339581      16.339581      16.339581    6[1-(0),6-(1,6),6-(6,6)]
   139      15.446448      15.446448      15.446448    6[1-(0),6-(1,6),6-(6,6)]
   140      14.110736      14.110736      14.110736    6[6-(1,6),6-(1,6),6-(6,6)]
   141      13.668156      13.668156      13.668156    6[1-(0),6-(1,6),6-(6,6)]
   142      14.561289      14.561289      14.561289    6[1-(0),6-(1,6),6-(6,6)]
   143      13.117923      13.117923      13.117923    6[6-(1,6),6-(1,6),6-(6,6)]
   144      13.125899      13.125899      13.125899    6[1-(0),6-(1,6),6-(6,6)]
   145      12.131093      12.131093      12.131093    6[1-(0),6-(1,6),6-(6,6)]
   146      11.130304      11.130304      11.130304    6[6-(1,6),6-(1,6),6-(6,6,6)]
   147      11.122328      11.122328      11.122328    6[1-(0),6-(1,6),6-(6,6)]
   148      12.117134      12.117134      12.117134    6[1-(0),6-(1,6),6-(6,6)]
   149      19.920081      19.920081      19.920081    6[6-(6,6),8-(40),8-(40)]
   150      20.009791      20.009791      20.009791    6[6-(1,6),6-(1,6),6-(8,8)]
   151      19.776541      19.776541      19.776541    6[1-(0),6-(1,6),6-(6,6)]
   152      19.846315      19.846315      19.846315    6[1-(0),6-(1,6),6-(6,6)]
   153      20.147347      20.147347      20.147347    6[6-(1,6),6-(1,6),6-(6,6)]
   154      20.380597      20.380597      20.380597    6[1-(0),6-(1,6),6-(6,6)]
   155      20.310822      20.310822      20.310822    6[1-(0),6-(1,6),6-(6,6)]
   156      20.169274      20.169274      20.169274    6[6-(1,6),6-(1,6),6-(6,6)]
   157       19.09273       19.09273       19.09273    6[1-(0),6-(1,6),6-(6,6)]
   158        18.9771        18.9771        18.9771    6[1-(0),6-(1,6),6-(6,6)]
   159       19.93602       19.93602       19.93602    6[6-(1,6),6-(1,6),6-(6,6,6)]
   160      21.012564      21.012564      21.012564    6[1-(0),6-(1,6),6-(6,6)]
   161      21.130188      21.130188      21.130188    6[1-(0),6-(1,6),6-(6,6)]
   162      19.951954      19.951954      19.951954    6[6-(6,6),8-(40),8-(40)]
   163      19.862244      19.862244      19.862244    6[6-(1,6),6-(1,6),6-(8,8)]
   164      20.095494      20.095494      20.095494    6[1-(0),6-(1,6),6-(6,6)]
   165       20.02572       20.02572       20.02572    6[1-(0),6-(1,6),6-(6,6)]
   166      19.724689      19.724689      19.724689    6[6-(1,6),6-(1,6),6-(6,6)]
   167      19.491438      19.491438      19.491438    6[1-(0),6-(1,6),6-(6,6)]
   168      19.561213      19.561213      19.561213    6[1-(0),6-(1,6),6-(6,6)]
   169      19.702761      19.702761      19.702761    6[6-(1,6),6-(1,6),6-(6,6)]
   170      20.779305      20.779305      20.779305    6[1-(0),6-(1,6),6-(6,6)]
   171      20.894936      20.894936      20.894936    6[1-(0),6-(1,6),6-(6,6)]
   172      19.936016      19.936016      19.936016    6[6-(1,6),6-(1,6),6-(6,6,6)]
   173      18.859472      18.859472      18.859472    6[1-(0),6-(1,6),6-(6,6)]
   174      18.741848      18.741848      18.741848    6[1-(0),6-(1,6),6-(6,6)]
   175      19.936018      19.936018      19.936018    6[6-(6,6),6-(6,6),6-(6,6),6-(6,6)]
   176       9.968035       9.968035       9.968035    6[6-(6,6),6-(6,6),6-(6,6),6-(6,6)]
   177      28.061931      28.061931      28.061931    8[6-(6,8),40-(8,8,8,8,8,8,8)]
   178      26.391295      26.391295      26.391295    8[6-(6,8),40-(8,8,8,8,8)]
   179      28.638084      28.638084      28.638084    8[40-(8,8,8,8,8),40-(8,8,8,8,8),40-(8,8,8,8,8,8,8)]
   180      11.810104      11.810104      11.810104    8[6-(6,8),40-(8,8,8,8,8,8,8)]
   181      13.480741      13.480741      13.480741    8[6-(6,8),40-(8,8,8,8,8)]
   182      11.233987      11.233987      11.233987    8[40-(8,8,8,8,8),40-(8,8,8,8,8),40-(8,8,8,8,8,8,8)]
   183       9.952072       9.952072       9.952072    8[6-(6,8),40-(8,8,8,8,8,8,8)]
   184       9.906223       9.906223       9.906223    8[6-(6,8),40-(8,8,8,8,8)]
   185      11.253892      11.253892      11.253892    8[40-(8,8,8,8,8),40-(8,8,8,8,8),40-(8,8,8,8,8,8,8)]
   186       9.983998       9.983998       9.983998    8[6-(6,8),40-(8,8,8,8,8,8,8)]
   187      10.029848      10.029848      10.029848    8[6-(6,8),40-(8,8,8,8,8)]
   188      28.618179      28.618179      28.618179    8[40-(8,8,8,8,8),40-(8,8,8,8,8),40-(8,8,8,8,8,8,8)]
   189       1.842122       1.842122       1.842122    8[6-(6,8),40-(8,8,8,8,8,8,8)]
   190       3.512758       3.512758       3.512758    8[6-(6,8),40-(8,8,8,8,8)]
   191       1.265969       1.265969       1.265969    8[40-(8,8,8,8,8),40-(8,8,8,8,8),40-(8,8,8,8,8,8,8)]
   192      18.093949      18.093949      18.093949    8[6-(6,8),40-(8,8,8,8,8,8,8)]
   193      16.423312      16.423312      16.423312    8[6-(6,8),40-(8,8,8,8,8)]
   194      18.670066      18.670066      18.670066    8[40-(8,8,8,8,8),40-(8,8,8,8,8),40-(8,8,8,8,8,8,8)]
   195      19.951981      19.951981      19.951981    8[6-(6,8),40-(8,8,8,8,8,8,8)]
   196       19.99783       19.99783       19.99783    8[6-(6,8),40-(8,8,8,8,8)]
   197      18.650161      18.650161      18.650161    8[40-(8,8,8,8,8),40-(8,8,8,8,8),40-(8,8,8,8,8,8,8)]
   198      19.920055      19.920055      19.920055    8[6-(6,8),40-(8,8,8,8,8,8,8)]
   199      19.874205      19.874205      19.874205    8[6-(6,8),40-(8,8,8,8,8)]
   200       1.285874       1.285874       1.285874    8[40-(8,8,8,8,8),40-(8,8,8,8,8),40-(8,8,8,8,8,8,8)]
