# Supplementary material for: A collection of forcefield precursors for metal–organic frameworks
Source: RSC Adv. 2019 Nov 13;9(63):36492–507. doi: 10.1039/c9ra07327b (PMC9075174; doi:10.1039/c9ra07327b)
Supplement: RA-009-C9RA07327B-s465 [file RA-009-C9RA07327B-s465.txt]

DIXKOL_clean

11.157500    0.000000    0.000000
1.823635    11.111952    0.000000
4.680415    1.882927    10.249687

     1      13.460768      13.460768      13.460768    27[7-(6,6),7-(6,6),8-(1,27,27),8-(1,27,27),8-(6,27),8-(6,27)]
     2      12.969272      12.969272      12.969272    27[8-(1,27,27),8-(1,27,27),8-(6),8-(6),8-(6,27),8-(6,27)]
     3       5.888386       5.888386       5.888386    27[8-(1,27,27),8-(1,27,27),8-(6),8-(6),8-(6)]
     4       4.200782       4.200782       4.200782    27[7-(6,6),7-(6,6),8-(1,27,27),8-(1,27,27),8-(6,27),8-(6,27)]
     5       4.692278       4.692278       4.692278    27[8-(1,27,27),8-(1,27,27),8-(6),8-(6),8-(6,27),8-(6,27)]
     6      11.773164      11.773164      11.773164    27[8-(1,27,27),8-(1,27,27),8-(6),8-(6),8-(6)]
     7       2.648544       2.648544       2.648544    1[8-(27,27,27)]
     8       4.937692       4.937692       4.937692    1[8-(27,27,27)]
     9        2.76662        2.76662        2.76662    1[6-(6,6)]
    10       12.08889       12.08889       12.08889    1[6-(6,6)]
    11      13.567653      13.567653      13.567653    1[6-(6,7)]
    12      10.158049      10.158049      10.158049    1[6-(6,6)]
    13       8.328097       8.328097       8.328097    1[6-(6,6)]
    14      10.422139      10.422139      10.422139    1[6-(6,7)]
    15      15.013006      15.013006      15.013006    1[8-(27,27,27)]
    16      12.723858      12.723858      12.723858    1[8-(27,27,27)]
    17       14.89493       14.89493       14.89493    1[6-(6,6)]
    18        5.57266        5.57266        5.57266    1[6-(6,6)]
    19       4.093897       4.093897       4.093897    1[6-(6,7)]
    20       7.503501       7.503501       7.503501    1[6-(6,6)]
    21       9.333453       9.333453       9.333453    1[6-(6,6)]
    22       7.239411       7.239411       7.239411    1[6-(6,7)]
    23      13.489087      13.489087      13.489087    6[6-(6,7),8-(27),8-(27,27)]
    24      13.672663      13.672663      13.672663    6[6-(1,6),6-(8,8),7-(6,27)]
    25      13.867602      13.867602      13.867602    6[1-(0),6-(6,6),6-(6,7)]
    26      12.153707      12.153707      12.153707    6[6-(1,6),6-(1,6),6-(8,8)]
    27      12.033746      12.033746      12.033746    6[1-(0),6-(1,7),6-(6,6)]
    28        13.6544        13.6544        13.6544    6[1-(0),6-(1,6),7-(6,27)]
    29      12.409976      12.409976      12.409976    6[6-(6,6),8-(27),8-(27)]
    30      12.726363      12.726363      12.726363    6[6-(6,7),8-(0),8-(27,27)]
    31      11.398635      11.398635      11.398635    6[6-(1,6),6-(8,8),7-(6,27)]
    32      10.191078      10.191078      10.191078    6[1-(0),6-(6,6),6-(6,7)]
    33       9.013817       9.013817       9.013817    6[6-(1,6),6-(1,6),6-(8,8)]
    34       9.110283       9.110283       9.110283    6[1-(0),6-(1,7),6-(6,6)]
    35      10.361484      10.361484      10.361484    6[1-(0),6-(1,6),7-(6,27)]
    36       7.663948       7.663948       7.663948    6[6-(6,6),8-(27),8-(27)]
    37       4.172463       4.172463       4.172463    6[6-(6,7),8-(27),8-(27,27)]
    38       3.988887       3.988887       3.988887    6[6-(1,6),6-(8,8),7-(6,27)]
    39       3.793948       3.793948       3.793948    6[1-(0),6-(6,6),6-(6,7)]
    40       5.507843       5.507843       5.507843    6[6-(1,6),6-(1,6),6-(8,8)]
    41       5.627804       5.627804       5.627804    6[1-(0),6-(1,7),6-(6,6)]
    42        4.00715        4.00715        4.00715    6[1-(0),6-(1,6),7-(6,27)]
    43       5.251574       5.251574       5.251574    6[6-(6,6),8-(27),8-(27)]
    44       4.935187       4.935187       4.935187    6[6-(6,7),8-(0),8-(27,27)]
    45       6.262915       6.262915       6.262915    6[6-(1,6),6-(8,8),7-(6,27)]
    46       7.470472       7.470472       7.470472    6[1-(0),6-(6,6),6-(6,7)]
    47       8.647733       8.647733       8.647733    6[6-(1,6),6-(1,6),6-(8,8)]
    48       8.551267       8.551267       8.551267    6[1-(0),6-(1,7),6-(6,6)]
    49       7.300066       7.300066       7.300066    6[1-(0),6-(1,6),7-(6,27)]
    50       9.997602       9.997602       9.997602    6[6-(6,6),8-(27),8-(27)]
    51       13.57717       13.57717       13.57717    7[6-(1,6),6-(6,6),27-(7,8,8,8,8)]
    52      11.490564      11.490564      11.490564    7[6-(1,6),6-(6,6),27-(7,8,8,8,8)]
    53        4.08438        4.08438        4.08438    7[6-(1,6),6-(6,6),27-(7,8,8,8,8)]
    54       6.170986       6.170986       6.170986    7[6-(1,6),6-(6,6),27-(7,8,8,8,8)]
    55      13.249072      13.249072      13.249072    8[6-(6,8),27-(7,7,8,8,8),27-(8,8,8,8,8)]
    56       2.394087       2.394087       2.394087    8[6-(6,8),27-(8,8,8,8)]
    57       12.65302       12.65302       12.65302    8[6-(6,8),27-(8,8,8,8,8)]
    58       1.208219       1.208219       1.208219    8[6-(6,8),27-(8,8,8,8)]
    59      13.738173      13.738173      13.738173    8[6-(6,8),27-(7,7,8,8,8),27-(8,8,8,8,8)]
    60      12.772121      12.772121      12.772121    8[6-(6,8)]
    61       7.544576       7.544576       7.544576    8[6-(6,8),27-(8,8,8,8)]
    62       6.772336       6.772336       6.772336    8[6-(6,8),27-(8,8,8,8,8)]
    63       1.848106       1.848106       1.848106    8[1-(0),27-(8,8,8,8),27-(8,8,8,8),27-(8,8,8,8,8)]
    64       4.368354       4.368354       4.368354    8[1-(0),27-(7,7,8,8,8),27-(7,7,8,8,8),27-(8,8,8,8,8)]
    65       4.412478       4.412478       4.412478    8[6-(6,8),27-(7,7,8,8,8),27-(8,8,8,8,8)]
    66      15.267463      15.267463      15.267463    8[6-(6,8),27-(8,8,8,8)]
    67        5.00853        5.00853        5.00853    8[6-(6,8),27-(8,8,8,8,8)]
    68      16.453331      16.453331      16.453331    8[6-(6,8),27-(8,8,8,8)]
    69       3.923377       3.923377       3.923377    8[6-(6,8),27-(7,7,8,8,8),27-(8,8,8,8,8)]
    70       4.889429       4.889429       4.889429    8[6-(6,8)]
    71      10.116974      10.116974      10.116974    8[6-(6,8),27-(8,8,8,8)]
    72      10.889214      10.889214      10.889214    8[6-(6,8),27-(8,8,8,8,8)]
    73      15.813444      15.813444      15.813444    8[1-(0),27-(8,8,8,8),27-(8,8,8,8),27-(8,8,8,8,8)]
    74      13.293196      13.293196      13.293196    8[1-(0),27-(7,7,8,8,8),27-(7,7,8,8,8),27-(8,8,8,8,8)]
