# Supplementary material for: A collection of forcefield precursors for metal–organic frameworks
Source: RSC Adv. 2019 Nov 13;9(63):36492–507. doi: 10.1039/c9ra07327b (PMC9075174; doi:10.1039/c9ra07327b)
Supplement: RA-009-C9RA07327B-s466 [file RA-009-C9RA07327B-s466.txt]

DOCKOW_clean

10.426000    0.000000    0.000000
-4.349486    14.315845    0.000000
-1.302950    -4.229373    20.632720

     1      -2.088184      -2.088184      -2.088184    25[8-(6),8-(6),8-(6),8-(6),8-(6),8-(6)]
     2       6.861748       6.861748       6.861748    25[8-(6),8-(6),8-(6),8-(6),8-(6),8-(6)]
     3      -2.826218      -2.826218      -2.826218    25[8-(6),8-(6),8-(6),8-(6),8-(6),8-(6)]
     4      -0.911506      -0.911506      -0.911506    30[7-(6,6),8-(6),8-(6),8-(6)]
     5      -0.256993      -0.256993      -0.256993    30[7-(6,6),8-(6),8-(6),8-(6)]
     6       6.122428       6.122428       6.122428    30[8-(6),8-(6),8-(6,30),8-(6,30)]
     7        5.68507        5.68507        5.68507    30[7-(6,6),8-(6),8-(6),8-(6)]
     8       5.030557       5.030557       5.030557    30[7-(6,6),8-(6),8-(6),8-(6)]
     9      -1.348864      -1.348864      -1.348864    30[8-(6),8-(6),8-(6,30),8-(6,30)]
    10       7.475501       7.475501       7.475501    1[6-(6,6)]
    11      -0.344678      -0.344678      -0.344678    1[6-(6,6)]
    12        1.85224        1.85224        1.85224    1[6-(6,6)]
    13       4.309748       4.309748       4.309748    1[6-(6,6)]
    14       0.861374       0.861374       0.861374    1[8-(6)]
    15       7.117687       7.117687       7.117687    1[6-(6,6)]
    16       6.210111       6.210111       6.210111    1[6-(6,6)]
    17       3.584118       3.584118       3.584118    1[6-(6,6)]
    18       1.604445       1.604445       1.604445    1[6-(6,7)]
    19       5.375827       5.375827       5.375827    1[6-(6,6)]
    20       7.883917       7.883917       7.883917    1[6-(6,6)]
    21      -3.322684      -3.322684      -3.322684    1[6-(6,6)]
    22      -2.196915      -2.196915      -2.196915    1[6-(6,7)]
    23       5.958951       5.958951       5.958951    1[6-(6,6)]
    24       6.213283       6.213283       6.213283    1[6-(6,6)]
    25       4.004924       4.004924       4.004924    1[6-(6,6)]
    26       8.970048       8.970048       8.970048    1[6-(1,6,6)]
    27       4.408542       4.408542       4.408542    1[6-(1,6,6)]
    28       5.424786       5.424786       5.424786    1[6-(1,6,6)]
    29       5.100623       5.100623       5.100623    1[6-(1,6,6)]
    30      -3.680432      -3.680432      -3.680432    1[6-(6,6)]
    31       3.395466       3.395466       3.395466    1[6-(6,6)]
    32       6.595913       6.595913       6.595913    1[6-(6,6)]
    33       3.247079       3.247079       3.247079    1[6-(6,6)]
    34       0.931302       0.931302       0.931302    1[6-(6,7)]
    35      -0.549787      -0.549787      -0.549787    1[6-(6,6)]
    36       4.212202       4.212202       4.212202    1[6-(6,6)]
    37       1.519137       1.519137       1.519137    1[6-(6,7)]
    38       4.072709       4.072709       4.072709    1[6-(6,6)]
    39      -0.297928      -0.297928      -0.297928    1[6-(6,6)]
    40       2.516478       2.516478       2.516478    1[6-(6,6)]
    41       3.714433       3.714433       3.714433    1[6-(6,6)]
    42       2.961325       2.961325       2.961325    1[6-(6,6)]
    43      -2.701937      -2.701937      -2.701937    1[6-(6,6)]
    44       5.118242       5.118242       5.118242    1[6-(6,6)]
    45       2.921324       2.921324       2.921324    1[6-(6,6)]
    46       0.463816       0.463816       0.463816    1[6-(6,6)]
    47        3.91219        3.91219        3.91219    1[8-(6)]
    48      -2.344123      -2.344123      -2.344123    1[6-(6,6)]
    49      -1.436547      -1.436547      -1.436547    1[6-(6,6)]
    50       1.189446       1.189446       1.189446    1[6-(6,6)]
    51       3.169119       3.169119       3.169119    1[6-(6,7)]
    52      -0.602263      -0.602263      -0.602263    1[6-(6,6)]
    53      -3.110353      -3.110353      -3.110353    1[6-(6,6)]
    54       8.096248       8.096248       8.096248    1[6-(6,6)]
    55       6.970479       6.970479       6.970479    1[6-(6,7)]
    56      -1.185387      -1.185387      -1.185387    1[6-(6,6)]
    57      -1.439719      -1.439719      -1.439719    1[6-(6,6)]
    58        0.76864        0.76864        0.76864    1[6-(6,6)]
    59      -4.196484      -4.196484      -4.196484    1[6-(1,6,6)]
    60       0.365022       0.365022       0.365022    1[6-(1,6,6)]
    61      -0.651222      -0.651222      -0.651222    1[6-(1,6,6)]
    62      -0.327059      -0.327059      -0.327059    1[6-(1,6,6)]
    63       8.453996       8.453996       8.453996    1[6-(6,6)]
    64       1.378098       1.378098       1.378098    1[6-(6,6)]
    65      -1.822349      -1.822349      -1.822349    1[6-(6,6)]
    66       1.526485       1.526485       1.526485    1[6-(6,6)]
    67       3.842262       3.842262       3.842262    1[6-(6,7)]
    68       5.323351       5.323351       5.323351    1[6-(6,6)]
    69       0.561362       0.561362       0.561362    1[6-(6,6)]
    70       3.254427       3.254427       3.254427    1[6-(6,7)]
    71       0.700855       0.700855       0.700855    1[6-(6,6)]
    72       5.071492       5.071492       5.071492    1[6-(6,6)]
    73       2.257086       2.257086       2.257086    1[6-(6,6)]
    74       1.059131       1.059131       1.059131    1[6-(6,6)]
    75       1.812239       1.812239       1.812239    1[6-(6,6)]
    76       3.535473       3.535473       3.535473    6[6-(1,6),6-(1,6),6-(8,8)]
    77      -0.458049      -0.458049      -0.458049    6[6-(6,6),8-(25),8-(30)]
    78       6.798658       6.798658       6.798658    6[1-(0),6-(6,6),6-(6,6)]
    79      -1.027021      -1.027021      -1.027021    6[1-(0),6-(6,6),6-(6,6)]
    80       2.330725       2.330725       2.330725    6[6-(6,6),8-(25),8-(30,30)]
    81       2.480158       2.480158       2.480158    6[1-(0),6-(6,6),6-(6,6)]
    82       3.992281       3.992281       3.992281    6[6-(6,6),8-(25),8-(30)]
    83      -1.476613      -1.476613      -1.476613    6[6-(6,6),8-(25),8-(30)]
    84       8.653677       8.653677       8.653677    6[6-(1,6),6-(1,6),6-(8,8)]
    85       5.720612       5.720612       5.720612    6[6-(1,6),6-(1,6),6-(8,8)]
    86       4.464176       4.464176       4.464176    6[1-(0),6-(1,6),6-(6,6)]
    87        3.67467        3.67467        3.67467    6[6-(1,6),6-(1,6),6-(8,8)]
    88       9.127844       9.127844       9.127844    6[6-(1,6),6-(1,6),6-(8,8)]
    89       5.433169       5.433169       5.433169    6[6-(1,6),6-(1,6),6-(8,8)]
    90       5.549069       5.549069       5.549069    6[6-(6,6),8-(25),8-(30)]
    91       0.772975       0.772975       0.772975    6[6-(6,6),8-(25),8-(30)]
    92       0.124111       0.124111       0.124111    6[6-(6,6),8-(25),8-(30)]
    93       5.997607       5.997607       5.997607    6[6-(6,6),8-(25),8-(30)]
    94       7.617579       7.617579       7.617579    6[1-(0),6-(1,6),6-(6,6)]
    95       5.612885       5.612885       5.612885    6[1-(0),6-(1,6),6-(1,6)]
    96        4.12577        4.12577        4.12577    6[1-(0),6-(6,6),6-(6,6)]
    97       1.951323       1.951323       1.951323    6[1-(0),6-(1,6),7-(6,30)]
    98       4.579571       4.579571       4.579571    6[1-(0),6-(1,6),6-(6,6)]
    99         8.0741         8.0741         8.0741    6[1-(0),6-(1,6),6-(6,6)]
   100      -4.446588      -4.446588      -4.446588    6[6-(1,1,6),6-(1,6),6-(1,6)]
   101       6.218553       6.218553       6.218553    6[1-(0),6-(1,6),6-(6,6)]
   102       2.189049       2.189049       2.189049    6[6-(6,6),8-(0),8-(1)]
   103       6.886832       6.886832       6.886832    6[6-(1,6),6-(1,6),6-(8,8)]
   104       -2.73718       -2.73718       -2.73718    6[1-(0),6-(1,6),7-(6,30)]
   105       0.944102       0.944102       0.944102    6[6-(1,6),6-(1,6),6-(8,8)]
   106       5.906773       5.906773       5.906773    6[1-(0),6-(1,6),6-(6,6)]
   107       3.600807       3.600807       3.600807    6[6-(1,6),6-(1,6),6-(8,8)]
   108       5.690366       5.690366       5.690366    6[1-(0),6-(1,6),6-(1,6)]
   109        4.73247        4.73247        4.73247    6[1-(0),6-(1,6),6-(6,6)]
   110        9.42959        9.42959        9.42959    6[1-(0),1-(0),6-(1,1,6),6-(6,6)]
   111       3.553206       3.553206       3.553206    6[6-(1,1,6),6-(1,6),6-(1,6)]
   112         4.7347         4.7347         4.7347    6[1-(0),1-(0),6-(1,1,6),6-(6,6)]
   113      -3.628817      -3.628817      -3.628817    6[1-(0),6-(1,7),6-(6,6)]
   114       3.024911       3.024911       3.024911    6[1-(0),6-(1,7),6-(6,6)]
   115       7.309306       7.309306       7.309306    6[1-(0),6-(1,6),6-(1,6)]
   116       2.954575       2.954575       2.954575    6[1-(0),6-(1,7),6-(6,6)]
   117       0.903085       0.903085       0.903085    6[1-(0),6-(1,6),7-(6,30)]
   118      -0.001705      -0.001705      -0.001705    6[1-(0),6-(1,7),6-(6,6)]
   119        4.84996        4.84996        4.84996    6[1-(0),6-(1,6),6-(1,6)]
   120       1.892048       1.892048       1.892048    6[1-(0),6-(1,6),7-(6,30)]
   121       4.407605       4.407605       4.407605    6[1-(0),6-(1,6),6-(6,6)]
   122       0.506824       0.506824       0.506824    6[1-(0),6-(6,6),6-(6,6)]
   123        2.18649        2.18649        2.18649    6[1-(0),6-(1,6),6-(6,6)]
   124       2.911595       2.911595       2.911595    6[1-(0),6-(1,6),6-(1,6)]
   125       1.249301       1.249301       1.249301    6[6-(1,6),6-(1,6),6-(8,8)]
   126       2.453469       2.453469       2.453469    6[1-(0),6-(1,6),6-(6,6)]
   127       8.021819       8.021819       8.021819    6[6-(6,6),8-(25),8-(30)]
   128       1.238091       1.238091       1.238091    6[6-(1,6),6-(1,6),6-(8,8)]
   129       5.231613       5.231613       5.231613    6[6-(6,6),8-(25),8-(30)]
   130      -2.025094      -2.025094      -2.025094    6[1-(0),6-(6,6),6-(6,6)]
   131       5.800585       5.800585       5.800585    6[1-(0),6-(6,6),6-(6,6)]
   132       2.442839       2.442839       2.442839    6[6-(6,6),8-(25),8-(30,30)]
   133       2.293406       2.293406       2.293406    6[1-(0),6-(6,6),6-(6,6)]
   134       0.781283       0.781283       0.781283    6[6-(6,6),8-(25),8-(30)]
   135       6.250177       6.250177       6.250177    6[6-(6,6),8-(25),8-(30)]
   136      -3.880113      -3.880113      -3.880113    6[6-(1,6),6-(1,6),6-(8,8)]
   137      -0.947048      -0.947048      -0.947048    6[6-(1,6),6-(1,6),6-(8,8)]
   138       0.309388       0.309388       0.309388    6[1-(0),6-(1,6),6-(6,6)]
   139       1.098894       1.098894       1.098894    6[6-(1,6),6-(1,6),6-(8,8)]
   140       -4.35428       -4.35428       -4.35428    6[6-(1,6),6-(1,6),6-(8,8)]
   141      -0.659605      -0.659605      -0.659605    6[6-(1,6),6-(1,6),6-(8,8)]
   142      -0.775505      -0.775505      -0.775505    6[6-(6,6),8-(25),8-(30)]
   143       4.000589       4.000589       4.000589    6[6-(6,6),8-(25),8-(30)]
   144       4.649453       4.649453       4.649453    6[6-(6,6),8-(25),8-(30)]
   145      -1.224043      -1.224043      -1.224043    6[6-(6,6),8-(25),8-(30)]
   146      -2.844015      -2.844015      -2.844015    6[1-(0),6-(1,6),6-(6,6)]
   147      -0.839321      -0.839321      -0.839321    6[1-(0),6-(1,6),6-(1,6)]
   148       0.647794       0.647794       0.647794    6[1-(0),6-(6,6),6-(6,6)]
   149       2.822241       2.822241       2.822241    6[1-(0),6-(1,6),7-(6,30)]
   150       0.193993       0.193993       0.193993    6[1-(0),6-(1,6),6-(6,6)]
   151      -3.300536      -3.300536      -3.300536    6[1-(0),6-(1,6),6-(6,6)]
   152       9.220152       9.220152       9.220152    6[6-(1,1,6),6-(1,6),6-(1,6)]
   153      -1.444989      -1.444989      -1.444989    6[1-(0),6-(1,6),6-(6,6)]
   154       2.584515       2.584515       2.584515    6[6-(6,6),8-(0),8-(1)]
   155      -2.113268      -2.113268      -2.113268    6[6-(1,6),6-(1,6),6-(8,8)]
   156       7.510744       7.510744       7.510744    6[1-(0),6-(1,6),7-(6,30)]
   157       3.829462       3.829462       3.829462    6[6-(1,6),6-(1,6),6-(8,8)]
   158      -1.133209      -1.133209      -1.133209    6[1-(0),6-(1,6),6-(6,6)]
   159       1.172757       1.172757       1.172757    6[6-(1,6),6-(1,6),6-(8,8)]
   160      -0.916802      -0.916802      -0.916802    6[1-(0),6-(1,6),6-(1,6)]
   161       0.041094       0.041094       0.041094    6[1-(0),6-(1,6),6-(6,6)]
   162      -4.656026      -4.656026      -4.656026    6[1-(0),1-(0),6-(1,1,6),6-(6,6)]
   163       1.220358       1.220358       1.220358    6[6-(1,1,6),6-(1,6),6-(1,6)]
   164       0.038864       0.038864       0.038864    6[1-(0),1-(0),6-(1,1,6),6-(6,6)]
   165       8.402381       8.402381       8.402381    6[1-(0),6-(1,7),6-(6,6)]
   166       1.748653       1.748653       1.748653    6[1-(0),6-(1,7),6-(6,6)]
   167      -2.535742      -2.535742      -2.535742    6[1-(0),6-(1,6),6-(1,6)]
   168       1.818989       1.818989       1.818989    6[1-(0),6-(1,7),6-(6,6)]
   169       3.870479       3.870479       3.870479    6[1-(0),6-(1,6),7-(6,30)]
   170       4.775269       4.775269       4.775269    6[1-(0),6-(1,7),6-(6,6)]
   171      -0.076396      -0.076396      -0.076396    6[1-(0),6-(1,6),6-(1,6)]
   172       2.881516       2.881516       2.881516    6[1-(0),6-(1,6),7-(6,30)]
   173       0.365959       0.365959       0.365959    6[1-(0),6-(1,6),6-(6,6)]
   174        4.26674        4.26674        4.26674    6[1-(0),6-(6,6),6-(6,6)]
   175       2.587074       2.587074       2.587074    6[1-(0),6-(1,6),6-(6,6)]
   176       1.861969       1.861969       1.861969    6[1-(0),6-(1,6),6-(1,6)]
   177       3.524263       3.524263       3.524263    6[6-(1,6),6-(1,6),6-(8,8)]
   178       2.320095       2.320095       2.320095    6[1-(0),6-(1,6),6-(6,6)]
   179      -3.248255      -3.248255      -3.248255    6[6-(6,6),8-(25),8-(30)]
   180       1.378305       1.378305       1.378305    7[6-(1,6),6-(1,6),30-(8,8,8)]
   181      -2.613372      -2.613372      -2.613372    7[6-(1,6),6-(1,6),30-(8,8,8)]
   182       3.395259       3.395259       3.395259    7[6-(1,6),6-(1,6),30-(8,8,8)]
   183       7.386936       7.386936       7.386936    7[6-(1,6),6-(1,6),30-(8,8,8)]
   184        1.34644        1.34644        1.34644    8[6-(6,8),30-(8,8,8),30-(8,8,8)]
   185       0.399555       0.399555       0.399555    8[6-(6,8),25-(8,8,8,8,8)]
   186       9.755731       9.755731       9.755731    8[6-(6,8),30-(8,8,8)]
   187       2.277098       2.277098       2.277098    8[6-(6,8),25-(8,8,8,8,8)]
   188      -0.702781      -0.702781      -0.702781    8[6-(6,8),30-(7,8,8)]
   189      -0.306609      -0.306609      -0.306609    8[6-(6,8),30-(7,8,8)]
   190       4.342711       4.342711       4.342711    8[6-(6,8),30-(7,8,8)]
   191      -1.997493      -1.997493      -1.997493    8[6-(6,8),25-(8,8,8,8,8)]
   192       6.539466       6.539466       6.539466    8[6-(6,8),25-(8,8,8,8,8)]
   193       3.070195       3.070195       3.070195    8[6-(6,8),30-(7,8,8)]
   194       1.464181       1.464181       1.464181    8[6-(6,8),25-(8,8,8,8,8)]
   195        7.98205        7.98205        7.98205    8[6-(6,8),25-(8,8,8,8,8)]
   196       -0.88999       -0.88999       -0.88999    8[6-(6,8),25-(8,8,8,8,8)]
   197       0.545381       0.545381       0.545381    8[6-(6,8),30-(7,8,8)]
   198       5.242058       5.242058       5.242058    8[6-(6,8),30-(8,8,8)]
   199      -3.254703      -3.254703      -3.254703    8[6-(6,8),25-(8,8,8,8,8)]
   200       1.536388       1.536388       1.536388    8[1-(0),6-(6,8)]
   201       1.758036       1.758036       1.758036    8[6-(6,8)]
   202       5.114055       5.114055       5.114055    8[6-(6,8),25-(8,8,8,8,8)]
   203       -1.40595       -1.40595       -1.40595    8[6-(6,8),30-(7,8,8)]
   204       3.427124       3.427124       3.427124    8[6-(6,8),30-(8,8,8),30-(8,8,8)]
   205       4.374009       4.374009       4.374009    8[6-(6,8),25-(8,8,8,8,8)]
   206      -4.982167      -4.982167      -4.982167    8[6-(6,8),30-(8,8,8)]
   207       2.496466       2.496466       2.496466    8[6-(6,8),25-(8,8,8,8,8)]
   208       5.476345       5.476345       5.476345    8[6-(6,8),30-(7,8,8)]
   209       5.080173       5.080173       5.080173    8[6-(6,8),30-(7,8,8)]
   210       0.430853       0.430853       0.430853    8[6-(6,8),30-(7,8,8)]
   211       6.771057       6.771057       6.771057    8[6-(6,8),25-(8,8,8,8,8)]
   212      -1.765902      -1.765902      -1.765902    8[6-(6,8),25-(8,8,8,8,8)]
   213       1.703369       1.703369       1.703369    8[6-(6,8),30-(7,8,8)]
   214       3.309383       3.309383       3.309383    8[6-(6,8),25-(8,8,8,8,8)]
   215      -3.208486      -3.208486      -3.208486    8[6-(6,8),25-(8,8,8,8,8)]
   216       5.663554       5.663554       5.663554    8[6-(6,8),25-(8,8,8,8,8)]
   217       4.228183       4.228183       4.228183    8[6-(6,8),30-(7,8,8)]
   218      -0.468494      -0.468494      -0.468494    8[6-(6,8),30-(8,8,8)]
   219       8.028267       8.028267       8.028267    8[6-(6,8),25-(8,8,8,8,8)]
   220       3.237176       3.237176       3.237176    8[1-(0),6-(6,8)]
   221       3.015528       3.015528       3.015528    8[6-(6,8)]
   222      -0.340491      -0.340491      -0.340491    8[6-(6,8),25-(8,8,8,8,8)]
   223       6.179514       6.179514       6.179514    8[6-(6,8),30-(7,8,8)]
