# Supplementary material for: A collection of forcefield precursors for metal–organic frameworks
Source: RSC Adv. 2019 Nov 13;9(63):36492–507. doi: 10.1039/c9ra07327b (PMC9075174; doi:10.1039/c9ra07327b)
Supplement: RA-009-C9RA07327B-s467 [file RA-009-C9RA07327B-s467.txt]

DODMIT_clean

10.738000    0.000000    0.000000
-5.369071    9.326927    0.000000
0.000000    -5.872923    17.592612

     1        0.81147        0.81147        0.81147    68[8-(6),8-(6),8-(6),8-(6),8-(6),8-(6)]
     2       0.811471       0.811471       0.811471    68[8-(6),8-(6),8-(6),8-(6),8-(6),8-(6)]
     3        9.92653        9.92653        9.92653    68[8-(6),8-(6),8-(6),8-(6),8-(6),8-(6)]
     4       9.926529       9.926529       9.926529    68[8-(6),8-(6),8-(6),8-(6),8-(6),8-(6)]
     5       1.768521       1.768521       1.768521    1[6-(6,6)]
     6       2.912102       2.912102       2.912102    1[6-(6,6)]
     7        3.28795        3.28795        3.28795    1[6-(6,6)]
     8       4.346701       4.346701       4.346701    1[6-(6,6)]
     9       6.811066       6.811066       6.811066    1[6-(6,6)]
    10      -2.290455      -2.290455      -2.290455    1[6-(6,6)]
    11       7.137505       7.137505       7.137505    1[6-(6,6)]
    12       8.281118       8.281118       8.281118    1[6-(6,6)]
    13       -2.08107       -2.08107       -2.08107    1[6-(6,6)]
    14      -1.022287      -1.022287      -1.022287    1[6-(6,6)]
    15       1.442089       1.442089       1.442089    1[6-(6,6)]
    16       3.078553       3.078553       3.078553    1[6-(6,6)]
    17       3.600408       3.600408       3.600408    1[6-(6,6)]
    18       2.456827       2.456827       2.456827    1[6-(6,6)]
    19       2.080979       2.080979       2.080979    1[6-(6,6)]
    20       1.022228       1.022228       1.022228    1[6-(6,6)]
    21      -1.442137      -1.442137      -1.442137    1[6-(6,6)]
    22       7.659384       7.659384       7.659384    1[6-(6,6)]
    23      -1.768576      -1.768576      -1.768576    1[6-(6,6)]
    24      -2.912189      -2.912189      -2.912189    1[6-(6,6)]
    25       7.449999       7.449999       7.449999    1[6-(6,6)]
    26       6.391216       6.391216       6.391216    1[6-(6,6)]
    27        3.92684        3.92684        3.92684    1[6-(6,6)]
    28       2.290376       2.290376       2.290376    1[6-(6,6)]
    29       2.295754       2.295754       2.295754    6[1-(0),6-(1,6),6-(6,6)]
    30       2.963648       2.963648       2.963648    6[1-(0),6-(1,6),6-(6,6)]
    31      -3.748691      -3.748691      -3.748691    6[6-(6,6),8-(68),8-(68)]
    32       3.192378       3.192378       3.192378    6[1-(0),6-(1,6),6-(6,6)]
    33       3.704566       3.704566       3.704566    6[6-(1,6),6-(1,6),6-(8,8)]
    34       3.831279       3.831279       3.831279    6[1-(0),6-(1,6),6-(6,6)]
    35       7.312536       7.312536       7.312536    6[1-(0),6-(1,6),6-(6,6)]
    36       2.424615       2.424615       2.424615    6[6-(1,6),6-(1,6),6-(8,8)]
    37      -2.447228      -2.447228      -2.447228    6[1-(0),6-(1,6),6-(6,6)]
    38       4.367089       4.367089       4.367089    6[6-(6,6),8-(68),8-(68)]
    39       1.661154       1.661154       1.661154    6[6-(6,6),8-(68),8-(68)]
    40      -3.179567      -3.179567      -3.179567    6[6-(1,6),6-(1,6),6-(8,8)]
    41      -3.073256      -3.073256      -3.073256    6[1-(0),6-(1,6),6-(6,6)]
    42       8.332657       8.332657       8.332657    6[1-(0),6-(1,6),6-(6,6)]
    43       1.620348       1.620348       1.620348    6[6-(6,6),8-(68),8-(68)]
    44      -2.176634      -2.176634      -2.176634    6[1-(0),6-(1,6),6-(6,6)]
    45      -1.664417      -1.664417      -1.664417    6[6-(1,6),6-(1,6),6-(8,8)]
    46      -1.537714      -1.537714      -1.537714    6[1-(0),6-(1,6),6-(6,6)]
    47       1.943549       1.943549       1.943549    6[1-(0),6-(1,6),6-(6,6)]
    48      -2.944406      -2.944406      -2.944406    6[6-(1,6),6-(1,6),6-(8,8)]
    49       2.921777       2.921777       2.921777    6[1-(0),6-(1,6),6-(6,6)]
    50      -1.001871      -1.001871      -1.001871    6[6-(6,6),8-(68),8-(68)]
    51      -3.707888      -3.707888      -3.707888    6[6-(6,6),8-(68),8-(68)]
    52       2.189452       2.189452       2.189452    6[6-(1,6),6-(1,6),6-(8,8)]
    53       3.073175       3.073175       3.073175    6[1-(0),6-(1,6),6-(6,6)]
    54       2.405281       2.405281       2.405281    6[1-(0),6-(1,6),6-(6,6)]
    55        9.11762        9.11762        9.11762    6[6-(6,6),8-(68),8-(68)]
    56       2.176551       2.176551       2.176551    6[1-(0),6-(1,6),6-(6,6)]
    57       1.664363       1.664363       1.664363    6[6-(1,6),6-(1,6),6-(8,8)]
    58        1.53765        1.53765        1.53765    6[1-(0),6-(1,6),6-(6,6)]
    59      -1.943607      -1.943607      -1.943607    6[1-(0),6-(1,6),6-(6,6)]
    60       2.944314       2.944314       2.944314    6[6-(1,6),6-(1,6),6-(8,8)]
    61       7.816157       7.816157       7.816157    6[1-(0),6-(1,6),6-(6,6)]
    62        1.00184        1.00184        1.00184    6[6-(6,6),8-(68),8-(68)]
    63       3.707775       3.707775       3.707775    6[6-(6,6),8-(68),8-(68)]
    64       8.548496       8.548496       8.548496    6[6-(1,6),6-(1,6),6-(8,8)]
    65      -2.295815      -2.295815      -2.295815    6[1-(0),6-(1,6),6-(6,6)]
    66      -2.963728      -2.963728      -2.963728    6[1-(0),6-(1,6),6-(6,6)]
    67       3.748581       3.748581       3.748581    6[6-(6,6),8-(68),8-(68)]
    68       7.545563       7.545563       7.545563    6[1-(0),6-(1,6),6-(6,6)]
    69       7.033346       7.033346       7.033346    6[6-(1,6),6-(1,6),6-(8,8)]
    70       6.906643       6.906643       6.906643    6[1-(0),6-(1,6),6-(6,6)]
    71        3.42538        3.42538        3.42538    6[1-(0),6-(1,6),6-(6,6)]
    72       8.313335       8.313335       8.313335    6[6-(1,6),6-(1,6),6-(8,8)]
    73       2.447152       2.447152       2.447152    6[1-(0),6-(1,6),6-(6,6)]
    74         6.3708         6.3708         6.3708    6[6-(6,6),8-(68),8-(68)]
    75       9.076817       9.076817       9.076817    6[6-(6,6),8-(68),8-(68)]
    76       3.179477       3.179477       3.179477    6[6-(1,6),6-(1,6),6-(8,8)]
    77        1.84263        1.84263        1.84263    8[6-(6,8),68-(8,8,8,8,8)]
    78      -3.401856      -3.401856      -3.401856    8[6-(6,8),68-(8,8,8,8,8)]
    79       -4.54653       -4.54653       -4.54653    8[6-(6,8),68-(8,8,8,8,8)]
    80       4.269369       4.269369       4.269369    8[6-(6,8),68-(8,8,8,8,8)]
    81       0.937416       0.937416       0.937416    8[6-(6,8),68-(8,8,8,8,8)]
    82       4.949085       4.949085       4.949085    8[6-(6,8),68-(8,8,8,8,8)]
    83       -3.52642       -3.52642       -3.52642    8[6-(6,8),68-(8,8,8,8,8)]
    84       1.967188       1.967188       1.967188    8[6-(6,8),68-(8,8,8,8,8)]
    85        0.82252        0.82252        0.82252    8[6-(6,8),68-(8,8,8,8,8)]
    86       9.638417       9.638417       9.638417    8[6-(6,8),68-(8,8,8,8,8)]
    87      -4.431632      -4.431632      -4.431632    8[6-(6,8),68-(8,8,8,8,8)]
    88      -0.419868      -0.419868      -0.419868    8[6-(6,8),68-(8,8,8,8,8)]
    89       3.526299       3.526299       3.526299    8[6-(6,8),68-(8,8,8,8,8)]
    90       8.770785       8.770785       8.770785    8[6-(6,8),68-(8,8,8,8,8)]
    91      -0.822541      -0.822541      -0.822541    8[6-(6,8),68-(8,8,8,8,8)]
    92        1.09956        1.09956        1.09956    8[6-(6,8),68-(8,8,8,8,8)]
    93       4.431513       4.431513       4.431513    8[6-(6,8),68-(8,8,8,8,8)]
    94       0.419844       0.419844       0.419844    8[6-(6,8),68-(8,8,8,8,8)]
    95       8.895349       8.895349       8.895349    8[6-(6,8),68-(8,8,8,8,8)]
    96       3.401741       3.401741       3.401741    8[6-(6,8),68-(8,8,8,8,8)]
    97       4.546409       4.546409       4.546409    8[6-(6,8),68-(8,8,8,8,8)]
    98      -4.269488      -4.269488      -4.269488    8[6-(6,8),68-(8,8,8,8,8)]
    99       9.800561       9.800561       9.800561    8[6-(6,8),68-(8,8,8,8,8)]
   100       5.788797       5.788797       5.788797    8[6-(6,8),68-(8,8,8,8,8)]
