# Supplementary material for: A collection of forcefield precursors for metal–organic frameworks
Source: RSC Adv. 2019 Nov 13;9(63):36492–507. doi: 10.1039/c9ra07327b (PMC9075174; doi:10.1039/c9ra07327b)
Supplement: RA-009-C9RA07327B-s468 [file RA-009-C9RA07327B-s468.txt]

DOGZIJ_clean

8.473000    0.000000    0.000000
2.204648    9.911773    0.000000
2.638846    4.507625    12.336832

     1       9.370045       9.370045       9.370045    30[7-(6,6),8-(6),8-(6),8-(6)]
     2       3.946449       3.946449       3.946449    30[7-(6,6),8-(6),8-(6),8-(6)]
     3       2.936247       2.936247       2.936247    1[6-(7,7)]
     4       5.269569       5.269569       5.269569    1[6-(6,7)]
     5       3.332009       3.332009       3.332009    1[6-(6,7)]
     6       6.125647       6.125647       6.125647    1[6-(1,6,7)]
     7       5.733619       5.733619       5.733619    1[6-(1,6,7)]
     8       6.406499       6.406499       6.406499    1[6-(1,1,6)]
     9       5.367865       5.367865       5.367865    1[6-(1,1,6)]
    10       6.897649       6.897649       6.897649    1[6-(1,1,6)]
    11       8.243891       8.243891       8.243891    1[6-(1,1,6)]
    12       8.804689       8.804689       8.804689    1[6-(1,1,6)]
    13       7.359665       7.359665       7.359665    1[6-(1,1,6)]
    14       8.344772       8.344772       8.344772    1[6-(6,6)]
    15       3.230363       3.230363       3.230363    1[6-(6,6)]
    16       8.917731       8.917731       8.917731    1[6-(6,6)]
    17       5.876484       5.876484       5.876484    1[6-(6,6)]
    18      10.380247      10.380247      10.380247    1[6-(7,7)]
    19       8.046925       8.046925       8.046925    1[6-(6,7)]
    20       9.984485       9.984485       9.984485    1[6-(6,7)]
    21       7.190847       7.190847       7.190847    1[6-(1,6,7)]
    22       7.582875       7.582875       7.582875    1[6-(1,6,7)]
    23       6.909995       6.909995       6.909995    1[6-(1,1,6)]
    24       7.948629       7.948629       7.948629    1[6-(1,1,6)]
    25       6.418845       6.418845       6.418845    1[6-(1,1,6)]
    26       5.072603       5.072603       5.072603    1[6-(1,1,6)]
    27       4.511805       4.511805       4.511805    1[6-(1,1,6)]
    28       5.956829       5.956829       5.956829    1[6-(1,1,6)]
    29       4.971722       4.971722       4.971722    1[6-(6,6)]
    30      10.086131      10.086131      10.086131    1[6-(6,6)]
    31       4.398763       4.398763       4.398763    1[6-(6,6)]
    32        7.44001        7.44001        7.44001    1[6-(6,6)]
    33       3.283709       3.283709       3.283709    6[1-(0),7-(6,30),7-(6,6)]
    34       4.561913       4.561913       4.561913    6[1-(0),6-(1,7),7-(6,6)]
    35       3.487101       3.487101       3.487101    6[1-(0),6-(1,7),7-(6,30)]
    36        5.38907        5.38907        5.38907    6[1-(0),1-(0),6-(6,6),7-(6,6)]
    37        4.75688        4.75688        4.75688    6[6-(1,1,7),6-(6,6),6-(6,6)]
    38       6.372361       6.372361       6.372361    6[6-(1,1,1),6-(6,6),6-(6,6)]
    39       7.457804       7.457804       7.457804    6[6-(1,1,1),6-(6,6),6-(6,6)]
    40         6.2494         6.2494         6.2494    6[1-(0),1-(0),1-(0),6-(6,6)]
    41       8.018593       8.018593       8.018593    6[1-(0),1-(0),1-(0),6-(6,6)]
    42       9.000134       9.000134       9.000134    6[6-(6,6),8-(30),8-(30)]
    43        8.72925        8.72925        8.72925    6[6-(1,6),6-(1,6),6-(8,8)]
    44       8.390801       8.390801       8.390801    6[1-(0),6-(1,6),6-(6,6)]
    45       2.989376       2.989376       2.989376    6[1-(0),6-(1,6),6-(6,6)]
    46       8.499497       8.499497       8.499497    6[6-(6,6),8-(0),8-(30)]
    47       7.547932       7.547932       7.547932    6[6-(1,6),6-(1,6),6-(8,8)]
    48         8.0084         8.0084         8.0084    6[1-(0),6-(1,6),6-(6,6)]
    49        6.19607        6.19607        6.19607    6[1-(0),6-(1,6),6-(6,6)]
    50      10.032785      10.032785      10.032785    6[1-(0),7-(6,30),7-(6,6)]
    51       8.754581       8.754581       8.754581    6[1-(0),6-(1,7),7-(6,6)]
    52       9.829393       9.829393       9.829393    6[1-(0),6-(1,7),7-(6,30)]
    53       7.927424       7.927424       7.927424    6[1-(0),1-(0),6-(6,6),7-(6,6)]
    54       8.559614       8.559614       8.559614    6[6-(1,1,7),6-(6,6),6-(6,6)]
    55       6.944133       6.944133       6.944133    6[6-(1,1,1),6-(6,6),6-(6,6)]
    56        5.85869        5.85869        5.85869    6[6-(1,1,1),6-(6,6),6-(6,6)]
    57       7.067094       7.067094       7.067094    6[1-(0),1-(0),1-(0),6-(6,6)]
    58       5.297901       5.297901       5.297901    6[1-(0),1-(0),1-(0),6-(6,6)]
    59        4.31636        4.31636        4.31636    6[6-(6,6),8-(30),8-(30)]
    60       4.587244       4.587244       4.587244    6[6-(1,6),6-(1,6),6-(8,8)]
    61       4.925693       4.925693       4.925693    6[1-(0),6-(1,6),6-(6,6)]
    62      10.327118      10.327118      10.327118    6[1-(0),6-(1,6),6-(6,6)]
    63       4.816997       4.816997       4.816997    6[6-(6,6),8-(0),8-(30)]
    64       5.768562       5.768562       5.768562    6[6-(1,6),6-(1,6),6-(8,8)]
    65       5.308094       5.308094       5.308094    6[1-(0),6-(1,6),6-(6,6)]
    66       7.120424       7.120424       7.120424    6[1-(0),6-(1,6),6-(6,6)]
    67       2.673287       2.673287       2.673287    7[6-(1,6),6-(1,7),30-(8,8,8)]
    68       4.422038       4.422038       4.422038    7[6-(1,1,6),6-(1,6),6-(1,7)]
    69      10.643207      10.643207      10.643207    7[6-(1,6),6-(1,7),30-(8,8,8)]
    70       8.894456       8.894456       8.894456    7[6-(1,1,6),6-(1,6),6-(1,7)]
    71       8.515889       8.515889       8.515889    8[6-(6,8),30-(7,8,8)]
    72        3.88767        3.88767        3.88767    8[6-(6,8),30-(7,8,8)]
    73       8.053378       8.053378       8.053378    8[6-(6,8),30-(7,8,8)]
    74       9.641513       9.641513       9.641513    8[6-(6,8)]
    75       4.800605       4.800605       4.800605    8[6-(6,8),30-(7,8,8)]
    76       9.428824       9.428824       9.428824    8[6-(6,8),30-(7,8,8)]
    77       5.263116       5.263116       5.263116    8[6-(6,8),30-(7,8,8)]
    78       3.674981       3.674981       3.674981    8[6-(6,8)]
