# Supplementary material for: A collection of forcefield precursors for metal–organic frameworks
Source: RSC Adv. 2019 Nov 13;9(63):36492–507. doi: 10.1039/c9ra07327b (PMC9075174; doi:10.1039/c9ra07327b)
Supplement: RA-009-C9RA07327B-s469 [file RA-009-C9RA07327B-s469.txt]

DOHYIJ_clean

9.226000    0.000000    0.000000
-4.211538    8.580891    0.000000
0.000000    0.000000    21.606000

     1       2.791199       2.791199       2.791199    63[8-(6),8-(6),8-(6),8-(6),8-(6),8-(6),8-(6),8-(6)]
     2       4.329032       4.329032       4.329032    63[8-(6),8-(6),8-(6),8-(6),8-(6),8-(6),8-(6),8-(6)]
     3       2.223263       2.223263       2.223263    63[8-(6),8-(6),8-(6),8-(6),8-(6),8-(6),8-(6),8-(6)]
     4        0.68543        0.68543        0.68543    63[8-(6),8-(6),8-(6),8-(6),8-(6),8-(6),8-(6),8-(6)]
     5       6.195477       6.195477       6.195477    29[7-(6,6),7-(6,6)]
     6       0.924754       0.924754       0.924754    29[7-(6,6),7-(6,6)]
     7      -1.181015      -1.181015      -1.181015    29[7-(6,6),7-(6,6)]
     8       4.089708       4.089708       4.089708    29[7-(6,6),7-(6,6)]
     9       3.386183       3.386183       3.386183    1[6-(6,7)]
    10       1.838448       1.838448       1.838448    1[6-(6,6)]
    11       2.452668       2.452668       2.452668    1[6-(6,6)]
    12       1.854555       1.854555       1.854555    1[6-(6,7)]
    13       6.086973       6.086973       6.086973    1[6-(6,7)]
    14      -1.025267      -1.025267      -1.025267    1[6-(6,6)]
    15        0.05135        0.05135        0.05135    1[6-(6,6)]
    16       5.978781       5.978781       5.978781    1[6-(6,7)]
    17       3.734048       3.734048       3.734048    1[6-(6,7)]
    18       5.281783       5.281783       5.281783    1[6-(6,6)]
    19       4.667563       4.667563       4.667563    1[6-(6,6)]
    20       1.054138       1.054138       1.054138    1[6-(6,7)]
    21       1.033258       1.033258       1.033258    1[6-(6,7)]
    22      -1.080502      -1.080502      -1.080502    1[6-(6,6)]
    23       7.068881       7.068881       7.068881    1[6-(6,6)]
    24      -3.070088      -3.070088      -3.070088    1[6-(6,7)]
    25       1.628279       1.628279       1.628279    1[6-(6,7)]
    26       3.176014       3.176014       3.176014    1[6-(6,6)]
    27       2.561794       2.561794       2.561794    1[6-(6,6)]
    28       3.159907       3.159907       3.159907    1[6-(6,7)]
    29      -1.072511      -1.072511      -1.072511    1[6-(6,7)]
    30      -3.186271      -3.186271      -3.186271    1[6-(6,6)]
    31       4.963112       4.963112       4.963112    1[6-(6,6)]
    32      -0.964319      -0.964319      -0.964319    1[6-(6,7)]
    33       1.280414       1.280414       1.280414    1[6-(6,7)]
    34      -0.267321      -0.267321      -0.267321    1[6-(6,6)]
    35       0.346899       0.346899       0.346899    1[6-(6,6)]
    36       3.960324       3.960324       3.960324    1[6-(6,7)]
    37       3.981204       3.981204       3.981204    1[6-(6,7)]
    38      -3.131036      -3.131036      -3.131036    1[6-(6,6)]
    39      -2.054419      -2.054419      -2.054419    1[6-(6,6)]
    40        8.08455        8.08455        8.08455    1[6-(6,7)]
    41       3.634055       3.634055       3.634055    6[1-(0),6-(1,6),7-(6,29)]
    42        2.71497        2.71497        2.71497    6[1-(0),6-(1,6),6-(1,7)]
    43       3.067916       3.067916       3.067916    6[1-(0),6-(1,6),6-(6,6)]
    44       4.332484       4.332484       4.332484    6[6-(1,6),6-(1,7),6-(8,8)]
    45       5.201769       5.201769       5.201769    6[1-(0),6-(6,6),7-(6,29)]
    46       4.802257       4.802257       4.802257    6[6-(6,6),8-(63),8-(63)]
    47       6.523327       6.523327       6.523327    6[1-(0),6-(1,6),7-(6,29)]
    48      -1.449311      -1.449311      -1.449311    6[1-(0),6-(1,6),6-(1,7)]
    49      -0.829247      -0.829247      -0.829247    6[1-(0),6-(1,6),6-(6,6)]
    50      -1.503681      -1.503681      -1.503681    6[6-(1,6),6-(1,7),6-(8,8)]
    51       6.447032       6.447032       6.447032    6[1-(0),6-(6,6),7-(6,29)]
    52      -0.845823      -0.845823      -0.845823    6[6-(6,6),8-(63),8-(63)]
    53        2.29012        2.29012        2.29012    6[6-(8,8),8-(63),8-(63)]
    54       4.994703       4.994703       4.994703    6[6-(8,8),8-(63),8-(63)]
    55       3.486176       3.486176       3.486176    6[1-(0),6-(1,6),7-(6,29)]
    56       4.405261       4.405261       4.405261    6[1-(0),6-(1,6),6-(1,7)]
    57       4.052315       4.052315       4.052315    6[1-(0),6-(1,6),6-(6,6)]
    58       2.787747       2.787747       2.787747    6[6-(1,6),6-(1,7),6-(8,8)]
    59       1.918462       1.918462       1.918462    6[1-(0),6-(6,6),7-(6,29)]
    60       2.317974       2.317974       2.317974    6[6-(6,6),8-(63),8-(63)]
    61       0.596904       0.596904       0.596904    6[1-(0),6-(1,6),7-(6,29)]
    62      -0.656458      -0.656458      -0.656458    6[1-(0),6-(1,6),6-(1,7)]
    63       7.949478       7.949478       7.949478    6[1-(0),6-(1,6),6-(6,6)]
    64       4.412374       4.412374       4.412374    6[6-(1,6),6-(1,7),6-(8,8)]
    65      -3.538339      -3.538339      -3.538339    6[1-(0),6-(6,6),7-(6,29)]
    66       3.754516       3.754516       3.754516    6[6-(6,6),8-(63),8-(63)]
    67       4.830111       4.830111       4.830111    6[6-(8,8),8-(63),8-(63)]
    68       -2.08601       -2.08601       -2.08601    6[6-(8,8),8-(63),8-(63)]
    69       1.380407       1.380407       1.380407    6[1-(0),6-(1,6),7-(6,29)]
    70       2.299492       2.299492       2.299492    6[1-(0),6-(1,6),6-(1,7)]
    71       1.946546       1.946546       1.946546    6[1-(0),6-(1,6),6-(6,6)]
    72       0.681978       0.681978       0.681978    6[6-(1,6),6-(1,7),6-(8,8)]
    73      -0.187307      -0.187307      -0.187307    6[1-(0),6-(6,6),7-(6,29)]
    74       0.212205       0.212205       0.212205    6[6-(6,6),8-(63),8-(63)]
    75      -1.508865      -1.508865      -1.508865    6[1-(0),6-(1,6),7-(6,29)]
    76      -2.762227      -2.762227      -2.762227    6[1-(0),6-(1,6),6-(1,7)]
    77       5.843709       5.843709       5.843709    6[1-(0),6-(1,6),6-(6,6)]
    78       6.518143       6.518143       6.518143    6[6-(1,6),6-(1,7),6-(8,8)]
    79       -1.43257       -1.43257       -1.43257    6[1-(0),6-(6,6),7-(6,29)]
    80       5.860285       5.860285       5.860285    6[6-(6,6),8-(63),8-(63)]
    81       2.724342       2.724342       2.724342    6[6-(8,8),8-(63),8-(63)]
    82       0.019759       0.019759       0.019759    6[6-(8,8),8-(63),8-(63)]
    83       1.528286       1.528286       1.528286    6[1-(0),6-(1,6),7-(6,29)]
    84       0.609201       0.609201       0.609201    6[1-(0),6-(1,6),6-(1,7)]
    85       0.962147       0.962147       0.962147    6[1-(0),6-(1,6),6-(6,6)]
    86       2.226715       2.226715       2.226715    6[6-(1,6),6-(1,7),6-(8,8)]
    87          3.096          3.096          3.096    6[1-(0),6-(6,6),7-(6,29)]
    88       2.696488       2.696488       2.696488    6[6-(6,6),8-(63),8-(63)]
    89       4.417558       4.417558       4.417558    6[1-(0),6-(1,6),7-(6,29)]
    90       -3.55508       -3.55508       -3.55508    6[1-(0),6-(1,6),6-(1,7)]
    91      -2.935016      -2.935016      -2.935016    6[1-(0),6-(1,6),6-(6,6)]
    92       0.602088       0.602088       0.602088    6[6-(1,6),6-(1,7),6-(8,8)]
    93       8.552801       8.552801       8.552801    6[1-(0),6-(6,6),7-(6,29)]
    94       1.259946       1.259946       1.259946    6[6-(6,6),8-(63),8-(63)]
    95       4.395889       4.395889       4.395889    6[6-(8,8),8-(63),8-(63)]
    96       7.100472       7.100472       7.100472    6[6-(8,8),8-(63),8-(63)]
    97       4.880072       4.880072       4.880072    7[6-(1,6),6-(1,6),29-(7)]
    98       5.841229       5.841229       5.841229    7[6-(1,6),6-(1,6),29-(7)]
    99       2.240159       2.240159       2.240159    7[6-(1,6),6-(1,6),29-(7)]
   100      -2.932536      -2.932536      -2.932536    7[6-(1,6),6-(1,6),29-(7)]
   101        0.13439        0.13439        0.13439    7[6-(1,6),6-(1,6),29-(7)]
   102      -0.826767      -0.826767      -0.826767    7[6-(1,6),6-(1,6),29-(7)]
   103       2.774303       2.774303       2.774303    7[6-(1,6),6-(1,6),29-(7)]
   104       7.946998       7.946998       7.946998    7[6-(1,6),6-(1,6),29-(7)]
   105       4.093172       4.093172       4.093172    8[6-(6,8),63-(8,8,8,8,8,8,8)]
   106        1.68472        1.68472        1.68472    8[6-(6,8),63-(8,8,8,8,8,8,8)]
   107      -1.562086      -1.562086      -1.562086    8[6-(6,8),63-(8,8,8,8,8,8,8)]
   108       0.363061       0.363061       0.363061    8[6-(6,8),63-(8,8,8,8,8,8,8)]
   109       1.954792       1.954792       1.954792    8[6-(6,8),63-(8,8,8,8,8,8,8)]
   110       2.285351       2.285351       2.285351    8[6-(6,8),63-(8,8,8,8,8,8,8)]
   111       0.852479       0.852479       0.852479    8[6-(6,8),63-(8,8,8,8,8,8,8)]
   112       4.077793       4.077793       4.077793    8[6-(6,8),63-(8,8,8,8,8,8,8)]
   113       3.027059       3.027059       3.027059    8[6-(6,8),63-(8,8,8,8,8,8,8)]
   114       1.223973       1.223973       1.223973    8[6-(6,8),63-(8,8,8,8,8,8,8)]
   115       4.470779       4.470779       4.470779    8[6-(6,8),63-(8,8,8,8,8,8,8)]
   116       2.545632       2.545632       2.545632    8[6-(6,8),63-(8,8,8,8,8,8,8)]
   117       5.165439       5.165439       5.165439    8[6-(6,8),63-(8,8,8,8,8,8,8)]
   118       0.623342       0.623342       0.623342    8[6-(6,8),63-(8,8,8,8,8,8,8)]
   119       6.267752       6.267752       6.267752    8[6-(6,8),63-(8,8,8,8,8,8,8)]
   120        -1.1691        -1.1691        -1.1691    8[6-(6,8),63-(8,8,8,8,8,8,8)]
   121        0.92129        0.92129        0.92129    8[6-(6,8),63-(8,8,8,8,8,8,8)]
   122       3.329742       3.329742       3.329742    8[6-(6,8),63-(8,8,8,8,8,8,8)]
   123       6.576548       6.576548       6.576548    8[6-(6,8),63-(8,8,8,8,8,8,8)]
   124       4.651401       4.651401       4.651401    8[6-(6,8),63-(8,8,8,8,8,8,8)]
   125        3.05967        3.05967        3.05967    8[6-(6,8),63-(8,8,8,8,8,8,8)]
   126       2.729111       2.729111       2.729111    8[6-(6,8),63-(8,8,8,8,8,8,8)]
   127       4.161983       4.161983       4.161983    8[6-(6,8),63-(8,8,8,8,8,8,8)]
   128       0.936669       0.936669       0.936669    8[6-(6,8),63-(8,8,8,8,8,8,8)]
   129       1.987403       1.987403       1.987403    8[6-(6,8),63-(8,8,8,8,8,8,8)]
   130       3.790489       3.790489       3.790489    8[6-(6,8),63-(8,8,8,8,8,8,8)]
   131       0.543683       0.543683       0.543683    8[6-(6,8),63-(8,8,8,8,8,8,8)]
   132        2.46883        2.46883        2.46883    8[6-(6,8),63-(8,8,8,8,8,8,8)]
   133      -0.150977      -0.150977      -0.150977    8[6-(6,8),63-(8,8,8,8,8,8,8)]
   134        4.39112        4.39112        4.39112    8[6-(6,8),63-(8,8,8,8,8,8,8)]
   135       -1.25329       -1.25329       -1.25329    8[6-(6,8),63-(8,8,8,8,8,8,8)]
   136       6.183562       6.183562       6.183562    8[6-(6,8),63-(8,8,8,8,8,8,8)]
