# Supplementary material for: A collection of forcefield precursors for metal–organic frameworks
Source: RSC Adv. 2019 Nov 13;9(63):36492–507. doi: 10.1039/c9ra07327b (PMC9075174; doi:10.1039/c9ra07327b)
Supplement: RA-009-C9RA07327B-s470 [file RA-009-C9RA07327B-s470.txt]

DOHYIJ01_clean

9.241000    0.000000    0.000000
-4.211035    8.576460    0.000000
0.000000    0.000000    21.602600

     1      -2.472309      -2.472309      -2.472309    63[8-(6),8-(6),8-(6),8-(6),8-(6),8-(6),8-(6),8-(6)]
     2       2.881774       2.881774       2.881774    63[8-(6),8-(6),8-(6),8-(6),8-(6),8-(6),8-(6),8-(6)]
     3       7.502274       7.502274       7.502274    63[8-(6),8-(6),8-(6),8-(6),8-(6),8-(6),8-(6),8-(6)]
     4       2.148191       2.148191       2.148191    63[8-(6),8-(6),8-(6),8-(6),8-(6),8-(6),8-(6),8-(6)]
     5      -0.431613      -0.431613      -0.431613    29[7-(6,6),7-(6,6)]
     6       0.841078       0.841078       0.841078    29[7-(6,6),7-(6,6)]
     7       5.461578       5.461578       5.461578    29[7-(6,6),7-(6,6)]
     8       4.188887       4.188887       4.188887    29[7-(6,6),7-(6,6)]
     9      -0.682188      -0.682188      -0.682188    1[6-(6,7)]
    10      -2.459677      -2.459677      -2.459677    1[6-(6,6)]
    11      -1.878888      -1.878888      -1.878888    1[6-(6,6)]
    12      -2.766636      -2.766636      -2.766636    1[6-(6,7)]
    13       6.075833       6.075833       6.075833    1[6-(6,7)]
    14       4.776056       4.776056       4.776056    1[6-(6,6)]
    15       5.720638       5.720638       5.720638    1[6-(6,6)]
    16      -0.066568      -0.066568      -0.066568    1[6-(6,7)]
    17       1.091653       1.091653       1.091653    1[6-(6,7)]
    18       2.869142       2.869142       2.869142    1[6-(6,6)]
    19       2.288353       2.288353       2.288353    1[6-(6,6)]
    20       3.176101       3.176101       3.176101    1[6-(6,7)]
    21       3.574632       3.574632       3.574632    1[6-(6,7)]
    22       4.874409       4.874409       4.874409    1[6-(6,6)]
    23       3.929827       3.929827       3.929827    1[6-(6,6)]
    24       0.476033       0.476033       0.476033    1[6-(6,7)]
    25      -3.528847      -3.528847      -3.528847    1[6-(6,7)]
    26       7.489642       7.489642       7.489642    1[6-(6,6)]
    27       6.908853       6.908853       6.908853    1[6-(6,6)]
    28       7.796601       7.796601       7.796601    1[6-(6,7)]
    29      -1.045868      -1.045868      -1.045868    1[6-(6,7)]
    30       0.253909       0.253909       0.253909    1[6-(6,6)]
    31      -0.690673      -0.690673      -0.690673    1[6-(6,6)]
    32       5.096533       5.096533       5.096533    1[6-(6,7)]
    33       3.938312       3.938312       3.938312    1[6-(6,7)]
    34       2.160823       2.160823       2.160823    1[6-(6,6)]
    35       2.741612       2.741612       2.741612    1[6-(6,6)]
    36       1.853864       1.853864       1.853864    1[6-(6,7)]
    37       1.455333       1.455333       1.455333    1[6-(6,7)]
    38       0.155556       0.155556       0.155556    1[6-(6,6)]
    39       1.100138       1.100138       1.100138    1[6-(6,6)]
    40       4.553932       4.553932       4.553932    1[6-(6,7)]
    41       -0.05467       -0.05467       -0.05467    6[1-(0),6-(6,6),7-(6,29)]
    42      -3.748564      -3.748564      -3.748564    6[6-(1,6),6-(1,7),6-(8,8)]
    43       -2.83012       -2.83012       -2.83012    6[1-(0),6-(1,6),6-(6,6)]
    44      -2.481139      -2.481139      -2.481139    6[1-(0),6-(1,6),6-(1,7)]
    45      -3.024809      -3.024809      -3.024809    6[1-(0),6-(1,6),7-(6,29)]
    46      -0.004058      -0.004058      -0.004058    6[6-(6,6),8-(63),8-(63)]
    47        6.46052        6.46052        6.46052    6[1-(0),6-(1,6),7-(6,29)]
    48       5.676247       5.676247       5.676247    6[1-(0),6-(1,6),6-(1,7)]
    49       6.233579       6.233579       6.233579    6[1-(0),6-(1,6),6-(6,6)]
    50      -1.672764      -1.672764      -1.672764    6[6-(1,6),6-(1,7),6-(8,8)]
    51      -0.954628      -0.954628      -0.954628    6[1-(0),6-(6,6),7-(6,29)]
    52      -1.009148      -1.009148      -1.009148    6[6-(6,6),8-(63),8-(63)]
    53       7.060548       7.060548       7.060548    6[6-(8,8),8-(63),8-(63)]
    54      -0.124998      -0.124998      -0.124998    6[6-(8,8),8-(63),8-(63)]
    55       0.464135       0.464135       0.464135    6[1-(0),6-(6,6),7-(6,29)]
    56       4.158029       4.158029       4.158029    6[6-(1,6),6-(1,7),6-(8,8)]
    57       3.239585       3.239585       3.239585    6[1-(0),6-(1,6),6-(6,6)]
    58       2.890604       2.890604       2.890604    6[1-(0),6-(1,6),6-(1,7)]
    59       3.434274       3.434274       3.434274    6[1-(0),6-(1,6),7-(6,29)]
    60       0.413523       0.413523       0.413523    6[6-(6,6),8-(63),8-(63)]
    61       3.189945       3.189945       3.189945    6[1-(0),6-(1,6),7-(6,29)]
    62       3.974218       3.974218       3.974218    6[1-(0),6-(1,6),6-(1,7)]
    63       3.416886       3.416886       3.416886    6[1-(0),6-(1,6),6-(6,6)]
    64       2.082229       2.082229       2.082229    6[6-(1,6),6-(1,7),6-(8,8)]
    65       1.364093       1.364093       1.364093    6[1-(0),6-(6,6),7-(6,29)]
    66       1.418613       1.418613       1.418613    6[6-(6,6),8-(63),8-(63)]
    67       2.589917       2.589917       2.589917    6[6-(8,8),8-(63),8-(63)]
    68       0.534463       0.534463       0.534463    6[6-(8,8),8-(63),8-(63)]
    69       5.084635       5.084635       5.084635    6[1-(0),6-(6,6),7-(6,29)]
    70       8.778529       8.778529       8.778529    6[6-(1,6),6-(1,7),6-(8,8)]
    71       7.860085       7.860085       7.860085    6[1-(0),6-(1,6),6-(6,6)]
    72       7.511104       7.511104       7.511104    6[1-(0),6-(1,6),6-(1,7)]
    73       8.054774       8.054774       8.054774    6[1-(0),6-(1,6),7-(6,29)]
    74       5.034023       5.034023       5.034023    6[6-(6,6),8-(63),8-(63)]
    75      -1.430555      -1.430555      -1.430555    6[1-(0),6-(1,6),7-(6,29)]
    76      -0.646282      -0.646282      -0.646282    6[1-(0),6-(1,6),6-(1,7)]
    77      -1.203614      -1.203614      -1.203614    6[1-(0),6-(1,6),6-(6,6)]
    78       6.702729       6.702729       6.702729    6[6-(1,6),6-(1,7),6-(8,8)]
    79       5.984593       5.984593       5.984593    6[1-(0),6-(6,6),7-(6,29)]
    80       6.039113       6.039113       6.039113    6[6-(6,6),8-(63),8-(63)]
    81      -2.030583      -2.030583      -2.030583    6[6-(8,8),8-(63),8-(63)]
    82      -4.086037      -4.086037      -4.086037    6[6-(8,8),8-(63),8-(63)]
    83        4.56583        4.56583        4.56583    6[1-(0),6-(6,6),7-(6,29)]
    84       0.871936       0.871936       0.871936    6[6-(1,6),6-(1,7),6-(8,8)]
    85        1.79038        1.79038        1.79038    6[1-(0),6-(1,6),6-(6,6)]
    86       2.139361       2.139361       2.139361    6[1-(0),6-(1,6),6-(1,7)]
    87       1.595691       1.595691       1.595691    6[1-(0),6-(1,6),7-(6,29)]
    88       4.616442       4.616442       4.616442    6[6-(6,6),8-(63),8-(63)]
    89        1.84002        1.84002        1.84002    6[1-(0),6-(1,6),7-(6,29)]
    90       1.055747       1.055747       1.055747    6[1-(0),6-(1,6),6-(1,7)]
    91       1.613079       1.613079       1.613079    6[1-(0),6-(1,6),6-(6,6)]
    92       2.947736       2.947736       2.947736    6[6-(1,6),6-(1,7),6-(8,8)]
    93       3.665872       3.665872       3.665872    6[1-(0),6-(6,6),7-(6,29)]
    94       3.611352       3.611352       3.611352    6[6-(6,6),8-(63),8-(63)]
    95       2.440048       2.440048       2.440048    6[6-(8,8),8-(63),8-(63)]
    96       4.495502       4.495502       4.495502    6[6-(8,8),8-(63),8-(63)]
    97       0.294019       0.294019       0.294019    7[6-(1,6),6-(1,6),29-(7)]
    98      -1.485009      -1.485009      -1.485009    7[6-(1,6),6-(1,6),29-(7)]
    99       0.115446       0.115446       0.115446    7[6-(1,6),6-(1,6),29-(7)]
   100       1.894474       1.894474       1.894474    7[6-(1,6),6-(1,6),29-(7)]
   101       4.735946       4.735946       4.735946    7[6-(1,6),6-(1,6),29-(7)]
   102       6.514974       6.514974       6.514974    7[6-(1,6),6-(1,6),29-(7)]
   103       4.914519       4.914519       4.914519    7[6-(1,6),6-(1,6),29-(7)]
   104       3.135491       3.135491       3.135491    7[6-(1,6),6-(1,6),29-(7)]
   105      -3.593633      -3.593633      -3.593633    8[6-(6,8),63-(8,8,8,8,8,8,8)]
   106       8.246394       8.246394       8.246394    8[6-(6,8),63-(8,8,8,8,8,8,8)]
   107       0.104777       0.104777       0.104777    8[6-(6,8),63-(8,8,8,8,8,8,8)]
   108      -1.615105      -1.615105      -1.615105    8[6-(6,8),63-(8,8,8,8,8,8,8)]
   109      -2.122625      -2.122625      -2.122625    8[6-(6,8),63-(8,8,8,8,8,8,8)]
   110       6.892776       6.892776       6.892776    8[6-(6,8),63-(8,8,8,8,8,8,8)]
   111       0.691912       0.691912       0.691912    8[6-(6,8),63-(8,8,8,8,8,8,8)]
   112        3.92254        3.92254        3.92254    8[6-(6,8),63-(8,8,8,8,8,8,8)]
   113       4.003098       4.003098       4.003098    8[6-(6,8),63-(8,8,8,8,8,8,8)]
   114       1.404071       1.404071       1.404071    8[6-(6,8),63-(8,8,8,8,8,8,8)]
   115       0.304688       0.304688       0.304688    8[6-(6,8),63-(8,8,8,8,8,8,8)]
   116        2.02457        2.02457        2.02457    8[6-(6,8),63-(8,8,8,8,8,8,8)]
   117        2.53209        2.53209        2.53209    8[6-(6,8),63-(8,8,8,8,8,8,8)]
   118       2.757689       2.757689       2.757689    8[6-(6,8),63-(8,8,8,8,8,8,8)]
   119      -0.282447      -0.282447      -0.282447    8[6-(6,8),63-(8,8,8,8,8,8,8)]
   120       5.727925       5.727925       5.727925    8[6-(6,8),63-(8,8,8,8,8,8,8)]
   121       8.623598       8.623598       8.623598    8[6-(6,8),63-(8,8,8,8,8,8,8)]
   122      -3.216429      -3.216429      -3.216429    8[6-(6,8),63-(8,8,8,8,8,8,8)]
   123       4.925188       4.925188       4.925188    8[6-(6,8),63-(8,8,8,8,8,8,8)]
   124        6.64507        6.64507        6.64507    8[6-(6,8),63-(8,8,8,8,8,8,8)]
   125        7.15259        7.15259        7.15259    8[6-(6,8),63-(8,8,8,8,8,8,8)]
   126      -1.862811      -1.862811      -1.862811    8[6-(6,8),63-(8,8,8,8,8,8,8)]
   127       4.338053       4.338053       4.338053    8[6-(6,8),63-(8,8,8,8,8,8,8)]
   128       1.107425       1.107425       1.107425    8[6-(6,8),63-(8,8,8,8,8,8,8)]
   129       1.026867       1.026867       1.026867    8[6-(6,8),63-(8,8,8,8,8,8,8)]
   130       3.625894       3.625894       3.625894    8[6-(6,8),63-(8,8,8,8,8,8,8)]
   131       4.725277       4.725277       4.725277    8[6-(6,8),63-(8,8,8,8,8,8,8)]
   132       3.005395       3.005395       3.005395    8[6-(6,8),63-(8,8,8,8,8,8,8)]
   133       2.497875       2.497875       2.497875    8[6-(6,8),63-(8,8,8,8,8,8,8)]
   134       2.272276       2.272276       2.272276    8[6-(6,8),63-(8,8,8,8,8,8,8)]
   135       5.312412       5.312412       5.312412    8[6-(6,8),63-(8,8,8,8,8,8,8)]
   136       -0.69796       -0.69796       -0.69796    8[6-(6,8),63-(8,8,8,8,8,8,8)]
