# Supplementary material for: A collection of forcefield precursors for metal–organic frameworks
Source: RSC Adv. 2019 Nov 13;9(63):36492–507. doi: 10.1039/c9ra07327b (PMC9075174; doi:10.1039/c9ra07327b)
Supplement: RA-009-C9RA07327B-s471 [file RA-009-C9RA07327B-s471.txt]

DOKDEN_clean

9.864200    0.000000    0.000000
-3.288033    23.833059    0.000000
3.288033    11.916522    20.640039

     1       7.177012       7.177012       7.177012    29[8-(6),8-(6),8-(6),8-(6)]
     2       0.600897       0.600897       0.600897    29[8-(6),8-(6),8-(6),8-(6)]
     3       3.888974       3.888974       3.888974    29[8-(6),8-(6),8-(6),8-(6)]
     4       2.687188       2.687188       2.687188    29[8-(6),8-(6),8-(6),8-(6)]
     5       9.263303       9.263303       9.263303    29[8-(6),8-(6),8-(6),8-(6)]
     6       5.975226       5.975226       5.975226    29[8-(6),8-(6),8-(6),8-(6)]
     7       6.264768       6.264768       6.264768    1[6-(6,6)]
     8       8.390503       8.390503       8.390503    1[6-(6,6)]
     9        3.19533        3.19533        3.19533    1[6-(6,6)]
    10      10.959442      10.959442      10.959442    1[6-(6,6)]
    11       0.747723       0.747723       0.747723    1[6-(1,6,7)]
    12       1.274474       1.274474       1.274474    1[6-(1,6,7)]
    13       1.065346       1.065346       1.065346    1[7-(6,6)]
    14       3.134858       3.134858       3.134858    1[6-(1,6,7)]
    15       3.289722       3.289722       3.289722    1[6-(1,6,7)]
    16        1.20048        1.20048        1.20048    1[6-(6,6)]
    17       0.394571       0.394571       0.394571    1[6-(6,6)]
    18       1.938326       1.938326       1.938326    1[6-(6,6)]
    19       2.699846       2.699846       2.699846    1[6-(6,6)]
    20       2.976679       2.976679       2.976679    1[6-(6,6)]
    21       5.102412       5.102412       5.102412    1[6-(6,6)]
    22       6.483404       6.483404       6.483404    1[6-(6,6)]
    23       4.383318       4.383318       4.383318    1[6-(6,6)]
    24       7.323828       7.323828       7.323828    1[6-(1,6,7)]
    25       7.850578       7.850578       7.850578    1[6-(1,6,7)]
    26       7.641463       7.641463       7.641463    1[7-(6,6)]
    27       9.710966       9.710966       9.710966    1[6-(1,6,7)]
    28       9.865838       9.865838       9.865838    1[6-(1,6,7)]
    29       7.776602       7.776602       7.776602    1[6-(6,6)]
    30       6.970694       6.970694       6.970694    1[6-(6,6)]
    31       8.514431       8.514431       8.514431    1[6-(6,6)]
    32        9.27595        9.27595        9.27595    1[6-(6,6)]
    33       9.552813       9.552813       9.552813    1[6-(6,6)]
    34       1.814351       1.814351       1.814351    1[6-(6,6)]
    35      -0.092705      -0.092705      -0.092705    1[6-(6,6)]
    36       7.671404       7.671404       7.671404    1[6-(6,6)]
    37       4.035768       4.035768       4.035768    1[6-(1,6,7)]
    38       4.562512       4.562512       4.562512    1[6-(1,6,7)]
    39       4.353392       4.353392       4.353392    1[7-(6,6)]
    40       6.422904       6.422904       6.422904    1[6-(1,6,7)]
    41       6.577772       6.577772       6.577772    1[6-(1,6,7)]
    42       4.488538       4.488538       4.488538    1[6-(6,6)]
    43       3.682639       3.682639       3.682639    1[6-(6,6)]
    44       5.226389       5.226389       5.226389    1[6-(6,6)]
    45       5.987899       5.987899       5.987899    1[6-(6,6)]
    46       3.599432       3.599432       3.599432    1[6-(6,6)]
    47       1.473697       1.473697       1.473697    1[6-(6,6)]
    48        6.66887        6.66887        6.66887    1[6-(6,6)]
    49      -1.095242      -1.095242      -1.095242    1[6-(6,6)]
    50       9.116477       9.116477       9.116477    1[6-(1,6,7)]
    51       8.589726       8.589726       8.589726    1[6-(1,6,7)]
    52       8.798854       8.798854       8.798854    1[7-(6,6)]
    53       6.729342       6.729342       6.729342    1[6-(1,6,7)]
    54       6.574478       6.574478       6.574478    1[6-(1,6,7)]
    55        8.66372        8.66372        8.66372    1[6-(6,6)]
    56       9.469629       9.469629       9.469629    1[6-(6,6)]
    57       7.925874       7.925874       7.925874    1[6-(6,6)]
    58       7.164354       7.164354       7.164354    1[6-(6,6)]
    59       6.887521       6.887521       6.887521    1[6-(6,6)]
    60       4.761788       4.761788       4.761788    1[6-(6,6)]
    61       3.380796       3.380796       3.380796    1[6-(6,6)]
    62       5.480882       5.480882       5.480882    1[6-(6,6)]
    63       2.540372       2.540372       2.540372    1[6-(1,6,7)]
    64       2.013622       2.013622       2.013622    1[6-(1,6,7)]
    65       2.222737       2.222737       2.222737    1[7-(6,6)]
    66       0.153234       0.153234       0.153234    1[6-(1,6,7)]
    67      -0.001638      -0.001638      -0.001638    1[6-(1,6,7)]
    68       2.087598       2.087598       2.087598    1[6-(6,6)]
    69       2.893506       2.893506       2.893506    1[6-(6,6)]
    70       1.349769       1.349769       1.349769    1[6-(6,6)]
    71        0.58825        0.58825        0.58825    1[6-(6,6)]
    72       0.311387       0.311387       0.311387    1[6-(6,6)]
    73       8.049849       8.049849       8.049849    1[6-(6,6)]
    74       9.956905       9.956905       9.956905    1[6-(6,6)]
    75       2.192796       2.192796       2.192796    1[6-(6,6)]
    76       5.828432       5.828432       5.828432    1[6-(1,6,7)]
    77       5.301688       5.301688       5.301688    1[6-(1,6,7)]
    78       5.510808       5.510808       5.510808    1[7-(6,6)]
    79       3.441296       3.441296       3.441296    1[6-(1,6,7)]
    80       3.286428       3.286428       3.286428    1[6-(1,6,7)]
    81       5.375662       5.375662       5.375662    1[6-(6,6)]
    82       6.181561       6.181561       6.181561    1[6-(6,6)]
    83       4.637811       4.637811       4.637811    1[6-(6,6)]
    84       3.876301       3.876301       3.876301    1[6-(6,6)]
    85       5.443083       5.443083       5.443083    6[6-(6,6),8-(29),8-(29)]
    86       6.784615       6.784615       6.784615    6[6-(1,6),6-(1,6),6-(8,8)]
    87       7.004584       7.004584       7.004584    6[1-(0),6-(1,6),6-(6,6)]
    88       8.255365       8.255365       8.255365    6[1-(0),6-(1,6),6-(6,6)]
    89      -0.553364      -0.553364      -0.553364    6[6-(1,1,7),6-(1,6),6-(1,6)]
    90      -0.792076      -0.792076      -0.792076    6[1-(0),6-(1,6),6-(6,6)]
    91       11.09754       11.09754       11.09754    6[1-(0),6-(1,6),6-(6,6)]
    92       0.830583       0.830583       0.830583    6[1-(0),1-(0),6-(6,6),7-(1,6)]
    93       2.678143       2.678143       2.678143    6[1-(0),1-(0),6-(6,6),7-(1,6)]
    94       2.099112       2.099112       2.099112    6[6-(1,1,7),6-(1,6),6-(1,6)]
    95       1.394805       1.394805       1.394805    6[1-(0),6-(1,6),6-(6,6)]
    96       0.854245       0.854245       0.854245    6[1-(0),6-(1,6),6-(6,6)]
    97       1.070272       1.070272       1.070272    6[6-(1,6),6-(1,6),6-(8,8)]
    98       1.754851       1.754851       1.754851    6[1-(0),6-(1,6),6-(6,6)]
    99       2.270751       2.270751       2.270751    6[1-(0),6-(1,6),6-(6,6)]
   100        0.60468        0.60468        0.60468    6[6-(6,6),8-(29),8-(29)]
   101       2.154995       2.154995       2.154995    6[6-(6,6),8-(29),8-(29)]
   102       3.496525       3.496525       3.496525    6[6-(1,6),6-(1,6),6-(8,8)]
   103       3.716494       3.716494       3.716494    6[1-(0),6-(1,6),6-(6,6)]
   104       4.967274       4.967274       4.967274    6[1-(0),6-(1,6),6-(6,6)]
   105       6.022744       6.022744       6.022744    6[6-(1,1,7),6-(1,6),6-(1,6)]
   106       5.784032       5.784032       5.784032    6[1-(0),6-(1,6),6-(6,6)]
   107       4.521416       4.521416       4.521416    6[1-(0),6-(1,6),6-(6,6)]
   108        7.40669        7.40669        7.40669    6[1-(0),1-(0),6-(6,6),7-(1,6)]
   109       9.254256       9.254256       9.254256    6[1-(0),1-(0),6-(6,6),7-(1,6)]
   110       8.675226       8.675226       8.675226    6[6-(1,1,7),6-(1,6),6-(1,6)]
   111       7.970924       7.970924       7.970924    6[1-(0),6-(1,6),6-(6,6)]
   112       7.430364       7.430364       7.430364    6[1-(0),6-(1,6),6-(6,6)]
   113       7.646387       7.646387       7.646387    6[6-(1,6),6-(1,6),6-(8,8)]
   114        8.33096        8.33096        8.33096    6[1-(0),6-(1,6),6-(6,6)]
   115       8.846859       8.846859       8.846859    6[1-(0),6-(1,6),6-(6,6)]
   116       7.180795       7.180795       7.180795    6[6-(6,6),8-(29),8-(29)]
   117       8.731118       8.731118       8.731118    6[6-(6,6),8-(29),8-(29)]
   118      10.072651      10.072651      10.072651    6[6-(1,6),6-(1,6),6-(8,8)]
   119      10.292626      10.292626      10.292626    6[1-(0),6-(1,6),6-(6,6)]
   120       1.679208       1.679208       1.679208    6[1-(0),6-(1,6),6-(6,6)]
   121       2.734675       2.734675       2.734675    6[6-(1,1,7),6-(1,6),6-(1,6)]
   122       2.495958       2.495958       2.495958    6[1-(0),6-(1,6),6-(6,6)]
   123       7.809506       7.809506       7.809506    6[1-(0),6-(1,6),6-(6,6)]
   124       4.118624       4.118624       4.118624    6[1-(0),1-(0),6-(6,6),7-(1,6)]
   125       5.966192       5.966192       5.966192    6[1-(0),1-(0),6-(6,6),7-(1,6)]
   126       5.387167       5.387167       5.387167    6[6-(1,1,7),6-(1,6),6-(1,6)]
   127       4.682864       4.682864       4.682864    6[1-(0),6-(1,6),6-(6,6)]
   128        4.14231        4.14231        4.14231    6[1-(0),6-(1,6),6-(6,6)]
   129       4.358338       4.358338       4.358338    6[6-(1,6),6-(1,6),6-(8,8)]
   130       5.042913       5.042913       5.042913    6[1-(0),6-(1,6),6-(6,6)]
   131       5.558807       5.558807       5.558807    6[1-(0),6-(1,6),6-(6,6)]
   132       3.892752       3.892752       3.892752    6[6-(6,6),8-(29),8-(29)]
   133       4.421117       4.421117       4.421117    6[6-(6,6),8-(29),8-(29)]
   134       3.079585       3.079585       3.079585    6[6-(1,6),6-(1,6),6-(8,8)]
   135       2.859616       2.859616       2.859616    6[1-(0),6-(1,6),6-(6,6)]
   136       1.608835       1.608835       1.608835    6[1-(0),6-(1,6),6-(6,6)]
   137      10.417564      10.417564      10.417564    6[6-(1,1,7),6-(1,6),6-(1,6)]
   138      10.656276      10.656276      10.656276    6[1-(0),6-(1,6),6-(6,6)]
   139       -1.23334       -1.23334       -1.23334    6[1-(0),6-(1,6),6-(6,6)]
   140       9.033617       9.033617       9.033617    6[1-(0),1-(0),6-(6,6),7-(1,6)]
   141       7.186057       7.186057       7.186057    6[1-(0),1-(0),6-(6,6),7-(1,6)]
   142       7.765088       7.765088       7.765088    6[6-(1,1,7),6-(1,6),6-(1,6)]
   143       8.469395       8.469395       8.469395    6[1-(0),6-(1,6),6-(6,6)]
   144       9.009955       9.009955       9.009955    6[1-(0),6-(1,6),6-(6,6)]
   145       8.793928       8.793928       8.793928    6[6-(1,6),6-(1,6),6-(8,8)]
   146       8.109349       8.109349       8.109349    6[1-(0),6-(1,6),6-(6,6)]
   147       7.593449       7.593449       7.593449    6[1-(0),6-(1,6),6-(6,6)]
   148        9.25952        9.25952        9.25952    6[6-(6,6),8-(29),8-(29)]
   149       7.709205       7.709205       7.709205    6[6-(6,6),8-(29),8-(29)]
   150       6.367675       6.367675       6.367675    6[6-(1,6),6-(1,6),6-(8,8)]
   151       6.147706       6.147706       6.147706    6[1-(0),6-(1,6),6-(6,6)]
   152       4.896926       4.896926       4.896926    6[1-(0),6-(1,6),6-(6,6)]
   153       3.841456       3.841456       3.841456    6[6-(1,1,7),6-(1,6),6-(1,6)]
   154       4.080168       4.080168       4.080168    6[1-(0),6-(1,6),6-(6,6)]
   155       5.342784       5.342784       5.342784    6[1-(0),6-(1,6),6-(6,6)]
   156        2.45751        2.45751        2.45751    6[1-(0),1-(0),6-(6,6),7-(1,6)]
   157       0.609944       0.609944       0.609944    6[1-(0),1-(0),6-(6,6),7-(1,6)]
   158       1.188974       1.188974       1.188974    6[6-(1,1,7),6-(1,6),6-(1,6)]
   159       1.893276       1.893276       1.893276    6[1-(0),6-(1,6),6-(6,6)]
   160       2.433836       2.433836       2.433836    6[1-(0),6-(1,6),6-(6,6)]
   161       2.217813       2.217813       2.217813    6[6-(1,6),6-(1,6),6-(8,8)]
   162        1.53324        1.53324        1.53324    6[1-(0),6-(1,6),6-(6,6)]
   163       1.017341       1.017341       1.017341    6[1-(0),6-(1,6),6-(6,6)]
   164       2.683405       2.683405       2.683405    6[6-(6,6),8-(29),8-(29)]
   165       1.133082       1.133082       1.133082    6[6-(6,6),8-(29),8-(29)]
   166      -0.208451      -0.208451      -0.208451    6[6-(1,6),6-(1,6),6-(8,8)]
   167      -0.428426      -0.428426      -0.428426    6[1-(0),6-(1,6),6-(6,6)]
   168       8.184992       8.184992       8.184992    6[1-(0),6-(1,6),6-(6,6)]
   169       7.129525       7.129525       7.129525    6[6-(1,1,7),6-(1,6),6-(1,6)]
   170       7.368242       7.368242       7.368242    6[1-(0),6-(1,6),6-(6,6)]
   171       2.054694       2.054694       2.054694    6[1-(0),6-(1,6),6-(6,6)]
   172       5.745576       5.745576       5.745576    6[1-(0),1-(0),6-(6,6),7-(1,6)]
   173       3.898008       3.898008       3.898008    6[1-(0),1-(0),6-(6,6),7-(1,6)]
   174       4.477033       4.477033       4.477033    6[6-(1,1,7),6-(1,6),6-(1,6)]
   175       5.181336       5.181336       5.181336    6[1-(0),6-(1,6),6-(6,6)]
   176        5.72189        5.72189        5.72189    6[1-(0),6-(1,6),6-(6,6)]
   177       5.505862       5.505862       5.505862    6[6-(1,6),6-(1,6),6-(8,8)]
   178       4.821287       4.821287       4.821287    6[1-(0),6-(1,6),6-(6,6)]
   179       4.305393       4.305393       4.305393    6[1-(0),6-(1,6),6-(6,6)]
   180       5.971448       5.971448       5.971448    6[6-(6,6),8-(29),8-(29)]
   181       1.642404       1.642404       1.642404    7[1-(0),6-(1,1,6),6-(1,1,6)]
   182       8.218516       8.218516       8.218516    7[1-(0),6-(1,1,6),6-(1,1,6)]
   183       4.930448       4.930448       4.930448    7[1-(0),6-(1,1,6),6-(1,1,6)]
   184       8.221796       8.221796       8.221796    7[1-(0),6-(1,1,6),6-(1,1,6)]
   185       1.645684       1.645684       1.645684    7[1-(0),6-(1,1,6),6-(1,1,6)]
   186       4.933752       4.933752       4.933752    7[1-(0),6-(1,1,6),6-(1,1,6)]
   187       8.707443       8.707443       8.707443    8[6-(6,8),29-(8,8,8)]
   188       4.452717       4.452717       4.452717    8[6-(6,8),29-(8,8,8)]
   189      -0.022686      -0.022686      -0.022686    8[6-(6,8),29-(8,8,8)]
   190       0.919349       0.919349       0.919349    8[6-(6,8),29-(8,8,8)]
   191       2.131324       2.131324       2.131324    8[6-(6,8),29-(8,8,8)]
   192       1.164628       1.164628       1.164628    8[6-(6,8),29-(8,8,8)]
   193       6.553434       6.553434       6.553434    8[6-(6,8),29-(8,8,8)]
   194       7.495459       7.495459       7.495459    8[6-(6,8),29-(8,8,8)]
   195       5.419408       5.419408       5.419408    8[6-(6,8),29-(8,8,8)]
   196       7.740755       7.740755       7.740755    8[6-(6,8),29-(8,8,8)]
   197        3.26539        3.26539        3.26539    8[6-(6,8),29-(8,8,8)]
   198       4.207422       4.207422       4.207422    8[6-(6,8),29-(8,8,8)]
   199       1.156757       1.156757       1.156757    8[6-(6,8),29-(8,8,8)]
   200       5.411483       5.411483       5.411483    8[6-(6,8),29-(8,8,8)]
   201       9.886886       9.886886       9.886886    8[6-(6,8),29-(8,8,8)]
   202       8.944851       8.944851       8.944851    8[6-(6,8),29-(8,8,8)]
   203       7.732876       7.732876       7.732876    8[6-(6,8),29-(8,8,8)]
   204       8.699572       8.699572       8.699572    8[6-(6,8),29-(8,8,8)]
   205       3.310766       3.310766       3.310766    8[6-(6,8),29-(8,8,8)]
   206       2.368741       2.368741       2.368741    8[6-(6,8),29-(8,8,8)]
   207       4.444792       4.444792       4.444792    8[6-(6,8),29-(8,8,8)]
   208       2.123445       2.123445       2.123445    8[6-(6,8),29-(8,8,8)]
   209        6.59881        6.59881        6.59881    8[6-(6,8),29-(8,8,8)]
   210       5.656778       5.656778       5.656778    8[6-(6,8),29-(8,8,8)]
