# Supplementary material for: A collection of forcefield precursors for metal–organic frameworks
Source: RSC Adv. 2019 Nov 13;9(63):36492–507. doi: 10.1039/c9ra07327b (PMC9075174; doi:10.1039/c9ra07327b)
Supplement: RA-009-C9RA07327B-s472 [file RA-009-C9RA07327B-s472.txt]

DOKHIV_clean

6.667600    0.000000    0.000000
3.333797    16.782784    0.000000
3.333802    4.086564    17.007249

     1        7.73208        7.73208        7.73208    29[7-(6,6),8-(29,29),8-(6),8-(6)]
     2       6.754343       6.754343       6.754343    29[8-(29,29),8-(29,29),8-(6),8-(6)]
     3       7.732081       7.732081       7.732081    29[7-(6,6),8-(29,29),8-(6),8-(6)]
     4       6.754344       6.754344       6.754344    29[8-(29,29),8-(29,29),8-(6),8-(6)]
     5       5.603119       5.603119       5.603119    29[7-(6,6),8-(29,29),8-(6),8-(6)]
     6       6.580856       6.580856       6.580856    29[8-(29,29),8-(29,29),8-(6),8-(6)]
     7       5.603118       5.603118       5.603118    29[7-(6,6),8-(29,29),8-(6),8-(6)]
     8       6.580855       6.580855       6.580855    29[8-(29,29),8-(29,29),8-(6),8-(6)]
     9       3.620507       3.620507       3.620507    1[6-(6,6)]
    10       3.643176       3.643176       3.643176    1[6-(6,6)]
    11       4.146581       4.146581       4.146581    1[6-(6,6)]
    12      10.188091      10.188091      10.188091    1[6-(6,7)]
    13       1.786917       1.786917       1.786917    1[6-(6,6)]
    14      10.127416      10.127416      10.127416    1[6-(6,6)]
    15       8.526525       8.526525       8.526525    1[6-(6,7)]
    16       6.954306       6.954306       6.954306    1[6-(6,6)]
    17       6.976977       6.976977       6.976977    1[6-(6,6)]
    18        7.48038        7.48038        7.48038    1[6-(6,6)]
    19       3.520492       3.520492       3.520492    1[6-(6,7)]
    20       5.120716       5.120716       5.120716    1[6-(6,6)]
    21       6.793618       6.793618       6.793618    1[6-(6,6)]
    22      11.860327      11.860327      11.860327    1[6-(6,7)]
    23       9.714692       9.714692       9.714692    1[6-(6,6)]
    24       9.692023       9.692023       9.692023    1[6-(6,6)]
    25       9.188618       9.188618       9.188618    1[6-(6,6)]
    26       3.147108       3.147108       3.147108    1[6-(6,7)]
    27      11.548282      11.548282      11.548282    1[6-(6,6)]
    28       3.207783       3.207783       3.207783    1[6-(6,6)]
    29       4.808674       4.808674       4.808674    1[6-(6,7)]
    30       6.380893       6.380893       6.380893    1[6-(6,6)]
    31       6.358222       6.358222       6.358222    1[6-(6,6)]
    32       5.854819       5.854819       5.854819    1[6-(6,6)]
    33       9.814707       9.814707       9.814707    1[6-(6,7)]
    34       8.214483       8.214483       8.214483    1[6-(6,6)]
    35       6.541581       6.541581       6.541581    1[6-(6,6)]
    36       1.474872       1.474872       1.474872    1[6-(6,7)]
    37       3.905213       3.905213       3.905213    6[6-(1,6),6-(1,6),6-(8,8)]
    38       3.687183       3.687183       3.687183    6[1-(0),6-(6,6),6-(6,6)]
    39       3.571166       3.571166       3.571166    6[6-(1,6),6-(1,6),6-(8,8)]
    40       3.695183       3.695183       3.695183    6[1-(0),6-(6,6),6-(6,6)]
    41       3.891211       3.891211       3.891211    6[6-(1,6),6-(1,6),6-(8,8)]
    42       4.003227       4.003227       4.003227    6[1-(0),6-(6,6),6-(6,6)]
    43       7.334357       7.334357       7.334357    6[6-(6,6),8-(29),8-(29)]
    44       6.651599       6.651599       6.651599    6[6-(6,6),8-(29),8-(29)]
    45       3.935217       3.935217       3.935217    6[6-(6,6),8-(0),8-(0)]
    46      10.164087      10.164087      10.164087    6[1-(0),6-(1,6),7-(6,29)]
    47      11.130223      11.130223      11.130223    6[1-(0),6-(1,7),6-(6,6)]
    48      11.154226      11.154226      11.154226    6[6-(1,6),6-(1,6),6-(6,6)]
    49      10.151419      10.151419      10.151419    6[1-(0),6-(1,7),6-(6,6)]
    50        9.20062        9.20062        9.20062    6[1-(0),6-(1,6),7-(6,29)]
    51       7.239013       7.239013       7.239013    6[6-(1,6),6-(1,6),6-(8,8)]
    52       7.020982       7.020982       7.020982    6[1-(0),6-(6,6),6-(6,6)]
    53       6.904966       6.904966       6.904966    6[6-(1,6),6-(1,6),6-(8,8)]
    54       7.028984       7.028984       7.028984    6[1-(0),6-(6,6),6-(6,6)]
    55       7.225011       7.225011       7.225011    6[6-(1,6),6-(1,6),6-(8,8)]
    56       7.337026       7.337026       7.337026    6[1-(0),6-(6,6),6-(6,6)]
    57       7.334359       7.334359       7.334359    6[6-(6,6),8-(29),8-(29)]
    58       6.651598       6.651598       6.651598    6[6-(6,6),8-(29),8-(29)]
    59       7.269017       7.269017       7.269017    6[6-(6,6),8-(0),8-(0)]
    60       3.496488       3.496488       3.496488    6[1-(0),6-(1,6),7-(6,29)]
    61       4.462623       4.462623       4.462623    6[1-(0),6-(1,7),6-(6,6)]
    62       4.486627       4.486627       4.486627    6[6-(1,6),6-(1,6),6-(6,6)]
    63       6.817621       6.817621       6.817621    6[1-(0),6-(1,7),6-(6,6)]
    64       2.533019       2.533019       2.533019    6[1-(0),6-(1,6),7-(6,29)]
    65       9.429986       9.429986       9.429986    6[6-(1,6),6-(1,6),6-(8,8)]
    66       9.648016       9.648016       9.648016    6[1-(0),6-(6,6),6-(6,6)]
    67       9.764033       9.764033       9.764033    6[6-(1,6),6-(1,6),6-(8,8)]
    68       9.640016       9.640016       9.640016    6[1-(0),6-(6,6),6-(6,6)]
    69       9.443988       9.443988       9.443988    6[6-(1,6),6-(1,6),6-(8,8)]
    70       9.331972       9.331972       9.331972    6[1-(0),6-(6,6),6-(6,6)]
    71       6.000842       6.000842       6.000842    6[6-(6,6),8-(29),8-(29)]
    72         6.6836         6.6836         6.6836    6[6-(6,6),8-(29),8-(29)]
    73       9.399982       9.399982       9.399982    6[6-(6,6),8-(0),8-(0)]
    74       3.171112       3.171112       3.171112    6[1-(0),6-(1,6),7-(6,29)]
    75       2.204976       2.204976       2.204976    6[1-(0),6-(1,7),6-(6,6)]
    76       2.180973       2.180973       2.180973    6[6-(1,6),6-(1,6),6-(6,6)]
    77        3.18378        3.18378        3.18378    6[1-(0),6-(1,7),6-(6,6)]
    78       4.134579       4.134579       4.134579    6[1-(0),6-(1,6),7-(6,29)]
    79       6.096186       6.096186       6.096186    6[6-(1,6),6-(1,6),6-(8,8)]
    80       6.314217       6.314217       6.314217    6[1-(0),6-(6,6),6-(6,6)]
    81       6.430233       6.430233       6.430233    6[6-(1,6),6-(1,6),6-(8,8)]
    82       6.306215       6.306215       6.306215    6[1-(0),6-(6,6),6-(6,6)]
    83       6.110188       6.110188       6.110188    6[6-(1,6),6-(1,6),6-(8,8)]
    84       5.998173       5.998173       5.998173    6[1-(0),6-(6,6),6-(6,6)]
    85        6.00084        6.00084        6.00084    6[6-(6,6),8-(29),8-(29)]
    86       6.683601       6.683601       6.683601    6[6-(6,6),8-(29),8-(29)]
    87       6.066182       6.066182       6.066182    6[6-(6,6),8-(0),8-(0)]
    88       9.838711       9.838711       9.838711    6[1-(0),6-(1,6),7-(6,29)]
    89       8.872576       8.872576       8.872576    6[1-(0),6-(1,7),6-(6,6)]
    90       8.848572       8.848572       8.848572    6[6-(1,6),6-(1,6),6-(6,6)]
    91       6.517578       6.517578       6.517578    6[1-(0),6-(1,7),6-(6,6)]
    92       10.80218       10.80218       10.80218    6[1-(0),6-(1,6),7-(6,29)]
    93       9.165948       9.165948       9.165948    7[6-(1,6),6-(1,6),29-(8,8,8)]
    94       2.498348       2.498348       2.498348    7[6-(1,6),6-(1,6),29-(8,8,8)]
    95       4.169251       4.169251       4.169251    7[6-(1,6),6-(1,6),29-(8,8,8)]
    96      10.836851      10.836851      10.836851    7[6-(1,6),6-(1,6),29-(8,8,8)]
    97       7.689074       7.689074       7.689074    8[6-(6,8),29-(7,8,8)]
    98       7.031648       7.031648       7.031648    8[6-(6,8),29-(8,8,8)]
    99       6.784951       6.784951       6.784951    8[6-(6,8),29-(8,8,8)]
   100       6.256877       6.256877       6.256877    8[6-(6,8),29-(7,8,8)]
   101       3.951886       3.951886       3.951886    8[6-(6,8)]
   102       3.905213       3.905213       3.905213    8[6-(6,8)]
   103       6.454235       6.454235       6.454235    8[29-(7,8,8),29-(8,8,8),29-(8,8,8)]
   104       7.689075       7.689075       7.689075    8[6-(6,8),29-(7,8,8)]
   105        7.03165        7.03165        7.03165    8[6-(6,8),29-(8,8,8)]
   106        6.78495        6.78495        6.78495    8[6-(6,8),29-(8,8,8)]
   107       6.256876       6.256876       6.256876    8[6-(6,8),29-(7,8,8)]
   108       7.285687       7.285687       7.285687    8[6-(6,8)]
   109       7.239013       7.239013       7.239013    8[6-(6,8)]
   110       6.454235       6.454235       6.454235    8[29-(7,8,8),29-(8,8,8),29-(8,8,8)]
   111       5.646125       5.646125       5.646125    8[6-(6,8),29-(7,8,8)]
   112       6.303551       6.303551       6.303551    8[6-(6,8),29-(8,8,8)]
   113       6.550248       6.550248       6.550248    8[6-(6,8),29-(8,8,8)]
   114       7.078322       7.078322       7.078322    8[6-(6,8),29-(7,8,8)]
   115       9.383313       9.383313       9.383313    8[6-(6,8)]
   116       9.429986       9.429986       9.429986    8[6-(6,8)]
   117       6.880964       6.880964       6.880964    8[29-(7,8,8),29-(8,8,8),29-(8,8,8)]
   118       5.646124       5.646124       5.646124    8[6-(6,8),29-(7,8,8)]
   119       6.303549       6.303549       6.303549    8[6-(6,8),29-(8,8,8)]
   120       6.550249       6.550249       6.550249    8[6-(6,8),29-(8,8,8)]
   121       7.078323       7.078323       7.078323    8[6-(6,8),29-(7,8,8)]
   122       6.049512       6.049512       6.049512    8[6-(6,8)]
   123       6.096186       6.096186       6.096186    8[6-(6,8)]
   124       6.880964       6.880964       6.880964    8[29-(7,8,8),29-(8,8,8),29-(8,8,8)]
