# Supplementary material for: A collection of forcefield precursors for metal–organic frameworks
Source: RSC Adv. 2019 Nov 13;9(63):36492–507. doi: 10.1039/c9ra07327b (PMC9075174; doi:10.1039/c9ra07327b)
Supplement: RA-009-C9RA07327B-s473 [file RA-009-C9RA07327B-s473.txt]

DOKHOB_clean

8.557700    0.000000    0.000000
0.000000    18.802000    0.000000
0.000000    -2.641140    15.835458

     1       5.860142       5.860142       5.860142    29[7-(6,6),8-(6),8-(6)]
     2       5.860142       5.860142       5.860142    29[7-(6,6),8-(6),8-(6)]
     3       2.697558       2.697558       2.697558    29[7-(6,6),8-(6),8-(6)]
     4       2.697558       2.697558       2.697558    29[7-(6,6),8-(6),8-(6)]
     5       4.747812       4.747812       4.747812    29[7-(6,6),7-(6,6),8-(6),8-(6)]
     6       3.809888       3.809888       3.809888    29[7-(6,6),7-(6,6),8-(6),8-(6)]
     7       -0.01626       -0.01626       -0.01626    1[6-(1,1,6)]
     8       1.091963       1.091963       1.091963    1[6-(1,1,6)]
     9        1.45053        1.45053        1.45053    1[6-(1,1,6)]
    10       4.040946       4.040946       4.040946    1[6-(1,1,6)]
    11       4.068331       4.068331       4.068331    1[6-(1,1,6)]
    12       4.748668       4.748668       4.748668    1[6-(1,1,6)]
    13       8.150353       8.150353       8.150353    1[6-(1,1,6)]
    14       7.437497       7.437497       7.437497    1[6-(1,1,6)]
    15          0.089          0.089          0.089    1[6-(1,1,6)]
    16       6.796525       6.796525       6.796525    1[6-(6,7)]
    17       5.753342       5.753342       5.753342    1[6-(6,7)]
    18        8.40794        8.40794        8.40794    1[6-(6,6)]
    19       7.327959       7.327959       7.327959    1[6-(6,6)]
    20       4.082879       4.082879       4.082879    1[6-(6,7)]
    21       6.337833       6.337833       6.337833    1[6-(6,7)]
    22       3.401686       3.401686       3.401686    1[6-(6,6)]
    23       5.823515       5.823515       5.823515    1[6-(6,6)]
    24       -0.01626       -0.01626       -0.01626    1[6-(1,1,6)]
    25       1.091963       1.091963       1.091963    1[6-(1,1,6)]
    26        1.45053        1.45053        1.45053    1[6-(1,1,6)]
    27       4.040946       4.040946       4.040946    1[6-(1,1,6)]
    28       4.068331       4.068331       4.068331    1[6-(1,1,6)]
    29       4.748668       4.748668       4.748668    1[6-(1,1,6)]
    30       8.150353       8.150353       8.150353    1[6-(1,1,6)]
    31       7.437497       7.437497       7.437497    1[6-(1,1,6)]
    32          0.089          0.089          0.089    1[6-(1,1,6)]
    33       6.796525       6.796525       6.796525    1[6-(6,7)]
    34       5.753342       5.753342       5.753342    1[6-(6,7)]
    35        8.40794        8.40794        8.40794    1[6-(6,6)]
    36       7.327959       7.327959       7.327959    1[6-(6,6)]
    37       4.082879       4.082879       4.082879    1[6-(6,7)]
    38       6.337833       6.337833       6.337833    1[6-(6,7)]
    39       3.401686       3.401686       3.401686    1[6-(6,6)]
    40       5.823515       5.823515       5.823515    1[6-(6,6)]
    41        0.01626        0.01626        0.01626    1[6-(1,1,6)]
    42       7.465737       7.465737       7.465737    1[6-(1,1,6)]
    43        7.10717        7.10717        7.10717    1[6-(1,1,6)]
    44       4.516754       4.516754       4.516754    1[6-(1,1,6)]
    45       4.489369       4.489369       4.489369    1[6-(1,1,6)]
    46       3.809032       3.809032       3.809032    1[6-(1,1,6)]
    47       0.407347       0.407347       0.407347    1[6-(1,1,6)]
    48       1.120203       1.120203       1.120203    1[6-(1,1,6)]
    49         8.4687         8.4687         8.4687    1[6-(1,1,6)]
    50       1.761175       1.761175       1.761175    1[6-(6,7)]
    51       2.804358       2.804358       2.804358    1[6-(6,7)]
    52        0.14976        0.14976        0.14976    1[6-(6,6)]
    53       1.229741       1.229741       1.229741    1[6-(6,6)]
    54       4.474821       4.474821       4.474821    1[6-(6,7)]
    55       2.219867       2.219867       2.219867    1[6-(6,7)]
    56       5.156014       5.156014       5.156014    1[6-(6,6)]
    57       2.734185       2.734185       2.734185    1[6-(6,6)]
    58        0.01626        0.01626        0.01626    1[6-(1,1,6)]
    59       7.465737       7.465737       7.465737    1[6-(1,1,6)]
    60        7.10717        7.10717        7.10717    1[6-(1,1,6)]
    61       4.516754       4.516754       4.516754    1[6-(1,1,6)]
    62       4.489369       4.489369       4.489369    1[6-(1,1,6)]
    63       3.809032       3.809032       3.809032    1[6-(1,1,6)]
    64       0.407347       0.407347       0.407347    1[6-(1,1,6)]
    65       1.120203       1.120203       1.120203    1[6-(1,1,6)]
    66         8.4687         8.4687         8.4687    1[6-(1,1,6)]
    67       1.761175       1.761175       1.761175    1[6-(6,7)]
    68       2.804358       2.804358       2.804358    1[6-(6,7)]
    69        0.14976        0.14976        0.14976    1[6-(6,6)]
    70       1.229741       1.229741       1.229741    1[6-(6,6)]
    71       4.474821       4.474821       4.474821    1[6-(6,7)]
    72       2.219867       2.219867       2.219867    1[6-(6,7)]
    73       5.156014       5.156014       5.156014    1[6-(6,6)]
    74       2.734185       2.734185       2.734185    1[6-(6,6)]
    75       7.633468       7.633468       7.633468    6[6-(6,6),8-(0),8-(29)]
    76       0.913107       0.913107       0.913107    6[1-(0),1-(0),1-(0),6-(6,6)]
    77       3.322099       3.322099       3.322099    6[6-(6,6),8-(0),8-(29)]
    78       4.010994       4.010994       4.010994    6[1-(0),1-(0),1-(0),6-(6,6)]
    79       2.117175       2.117175       2.117175    6[6-(6,6),8-(0),8-(29)]
    80       8.280431       8.280431       8.280431    6[1-(0),1-(0),1-(0),6-(6,6)]
    81       0.415904       0.415904       0.415904    6[6-(6,6),6-(6,6),6-(8,8)]
    82       1.260549       1.260549       1.260549    6[6-(1,1,1),6-(6,6),6-(6,6)]
    83       2.409848       2.409848       2.409848    6[6-(6,6),6-(6,6),6-(8,8)]
    84       2.709368       2.709368       2.709368    6[6-(1,1,1),6-(6,6),6-(6,6)]
    85        1.82279        1.82279        1.82279    6[6-(6,6),6-(6,6),6-(8,8)]
    86       0.684616       0.684616       0.684616    6[6-(1,1,1),6-(6,6),6-(6,6)]
    87        6.89066        6.89066        6.89066    6[1-(0),6-(1,6),7-(6,29)]
    88       6.295044       6.295044       6.295044    6[1-(0),6-(1,6),7-(6,29)]
    89       7.861959       7.861959       7.861959    6[1-(0),6-(1,7),6-(6,6)]
    90        7.24666        7.24666        7.24666    6[1-(0),6-(1,7),6-(6,6)]
    91       8.055363       8.055363       8.055363    6[6-(1,6),6-(1,6),6-(6,6)]
    92       4.407215       4.407215       4.407215    6[1-(0),6-(1,6),7-(6,29)]
    93       5.731947       5.731947       5.731947    6[1-(0),6-(1,6),7-(6,29)]
    94       3.987032       3.987032       3.987032    6[1-(0),6-(1,7),6-(6,6)]
    95       5.415313       5.415313       5.415313    6[1-(0),6-(1,7),6-(6,6)]
    96       4.461129       4.461129       4.461129    6[6-(1,6),6-(1,6),6-(6,6)]
    97       7.633468       7.633468       7.633468    6[6-(6,6),8-(0),8-(29)]
    98       0.913107       0.913107       0.913107    6[1-(0),1-(0),1-(0),6-(6,6)]
    99       3.322099       3.322099       3.322099    6[6-(6,6),8-(0),8-(29)]
   100       4.010994       4.010994       4.010994    6[1-(0),1-(0),1-(0),6-(6,6)]
   101       2.117175       2.117175       2.117175    6[6-(6,6),8-(0),8-(29)]
   102       8.280431       8.280431       8.280431    6[1-(0),1-(0),1-(0),6-(6,6)]
   103       0.415904       0.415904       0.415904    6[6-(6,6),6-(6,6),6-(8,8)]
   104       1.260549       1.260549       1.260549    6[6-(1,1,1),6-(6,6),6-(6,6)]
   105       2.409848       2.409848       2.409848    6[6-(6,6),6-(6,6),6-(8,8)]
   106       2.709368       2.709368       2.709368    6[6-(1,1,1),6-(6,6),6-(6,6)]
   107        1.82279        1.82279        1.82279    6[6-(6,6),6-(6,6),6-(8,8)]
   108       0.684616       0.684616       0.684616    6[6-(1,1,1),6-(6,6),6-(6,6)]
   109        6.89066        6.89066        6.89066    6[1-(0),6-(1,6),7-(6,29)]
   110       6.295044       6.295044       6.295044    6[1-(0),6-(1,6),7-(6,29)]
   111       7.861959       7.861959       7.861959    6[1-(0),6-(1,7),6-(6,6)]
   112        7.24666        7.24666        7.24666    6[1-(0),6-(1,7),6-(6,6)]
   113       8.055363       8.055363       8.055363    6[6-(1,6),6-(1,6),6-(6,6)]
   114       4.407215       4.407215       4.407215    6[1-(0),6-(1,6),7-(6,29)]
   115       5.731947       5.731947       5.731947    6[1-(0),6-(1,6),7-(6,29)]
   116       3.987032       3.987032       3.987032    6[1-(0),6-(1,7),6-(6,6)]
   117       5.415313       5.415313       5.415313    6[1-(0),6-(1,7),6-(6,6)]
   118       4.461129       4.461129       4.461129    6[6-(1,6),6-(1,6),6-(6,6)]
   119       0.924232       0.924232       0.924232    6[6-(6,6),8-(0),8-(29)]
   120       7.644593       7.644593       7.644593    6[1-(0),1-(0),1-(0),6-(6,6)]
   121       5.235601       5.235601       5.235601    6[6-(6,6),8-(0),8-(29)]
   122       4.546706       4.546706       4.546706    6[1-(0),1-(0),1-(0),6-(6,6)]
   123       6.440525       6.440525       6.440525    6[6-(6,6),8-(0),8-(29)]
   124       0.277269       0.277269       0.277269    6[1-(0),1-(0),1-(0),6-(6,6)]
   125       8.141796       8.141796       8.141796    6[6-(6,6),6-(6,6),6-(8,8)]
   126       7.297151       7.297151       7.297151    6[6-(1,1,1),6-(6,6),6-(6,6)]
   127       6.147852       6.147852       6.147852    6[6-(6,6),6-(6,6),6-(8,8)]
   128       5.848332       5.848332       5.848332    6[6-(1,1,1),6-(6,6),6-(6,6)]
   129        6.73491        6.73491        6.73491    6[6-(6,6),6-(6,6),6-(8,8)]
   130       7.873084       7.873084       7.873084    6[6-(1,1,1),6-(6,6),6-(6,6)]
   131        1.66704        1.66704        1.66704    6[1-(0),6-(1,6),7-(6,29)]
   132       2.262656       2.262656       2.262656    6[1-(0),6-(1,6),7-(6,29)]
   133       0.695741       0.695741       0.695741    6[1-(0),6-(1,7),6-(6,6)]
   134        1.31104        1.31104        1.31104    6[1-(0),6-(1,7),6-(6,6)]
   135       0.502337       0.502337       0.502337    6[6-(1,6),6-(1,6),6-(6,6)]
   136       4.150485       4.150485       4.150485    6[1-(0),6-(1,6),7-(6,29)]
   137       2.825753       2.825753       2.825753    6[1-(0),6-(1,6),7-(6,29)]
   138       4.570668       4.570668       4.570668    6[1-(0),6-(1,7),6-(6,6)]
   139       3.142387       3.142387       3.142387    6[1-(0),6-(1,7),6-(6,6)]
   140       4.096571       4.096571       4.096571    6[6-(1,6),6-(1,6),6-(6,6)]
   141       0.924232       0.924232       0.924232    6[6-(6,6),8-(0),8-(29)]
   142       7.644593       7.644593       7.644593    6[1-(0),1-(0),1-(0),6-(6,6)]
   143       5.235601       5.235601       5.235601    6[6-(6,6),8-(0),8-(29)]
   144       4.546706       4.546706       4.546706    6[1-(0),1-(0),1-(0),6-(6,6)]
   145       6.440525       6.440525       6.440525    6[6-(6,6),8-(0),8-(29)]
   146       0.277269       0.277269       0.277269    6[1-(0),1-(0),1-(0),6-(6,6)]
   147       8.141796       8.141796       8.141796    6[6-(6,6),6-(6,6),6-(8,8)]
   148       7.297151       7.297151       7.297151    6[6-(1,1,1),6-(6,6),6-(6,6)]
   149       6.147852       6.147852       6.147852    6[6-(6,6),6-(6,6),6-(8,8)]
   150       5.848332       5.848332       5.848332    6[6-(1,1,1),6-(6,6),6-(6,6)]
   151        6.73491        6.73491        6.73491    6[6-(6,6),6-(6,6),6-(8,8)]
   152       7.873084       7.873084       7.873084    6[6-(1,1,1),6-(6,6),6-(6,6)]
   153        1.66704        1.66704        1.66704    6[1-(0),6-(1,6),7-(6,29)]
   154       2.262656       2.262656       2.262656    6[1-(0),6-(1,6),7-(6,29)]
   155       0.695741       0.695741       0.695741    6[1-(0),6-(1,7),6-(6,6)]
   156        1.31104        1.31104        1.31104    6[1-(0),6-(1,7),6-(6,6)]
   157       0.502337       0.502337       0.502337    6[6-(1,6),6-(1,6),6-(6,6)]
   158       4.150485       4.150485       4.150485    6[1-(0),6-(1,6),7-(6,29)]
   159       2.825753       2.825753       2.825753    6[1-(0),6-(1,6),7-(6,29)]
   160       4.570668       4.570668       4.570668    6[1-(0),6-(1,7),6-(6,6)]
   161       3.142387       3.142387       3.142387    6[1-(0),6-(1,7),6-(6,6)]
   162       4.096571       4.096571       4.096571    6[6-(1,6),6-(1,6),6-(6,6)]
   163       6.116188       6.116188       6.116188    7[6-(1,6),6-(1,6),29-(7,8,8)]
   164       5.239024       5.239024       5.239024    7[6-(1,6),6-(1,6),29-(8,8)]
   165       6.116188       6.116188       6.116188    7[6-(1,6),6-(1,6),29-(7,8,8)]
   166       5.239024       5.239024       5.239024    7[6-(1,6),6-(1,6),29-(8,8)]
   167       2.441512       2.441512       2.441512    7[6-(1,6),6-(1,6),29-(7,8,8)]
   168       3.318676       3.318676       3.318676    7[6-(1,6),6-(1,6),29-(8,8)]
   169       2.441512       2.441512       2.441512    7[6-(1,6),6-(1,6),29-(7,8,8)]
   170       3.318676       3.318676       3.318676    7[6-(1,6),6-(1,6),29-(8,8)]
   171       6.603977       6.603977       6.603977    8[6-(6,8)]
   172       7.750709       7.750709       7.750709    8[6-(6,8),29-(7,8)]
   173       4.038379       4.038379       4.038379    8[6-(6,8)]
   174       3.386282       3.386282       3.386282    8[6-(6,8),29-(7,7,8)]
   175        2.07781        2.07781        2.07781    8[6-(6,8),29-(7,8)]
   176       2.410704       2.410704       2.410704    8[6-(6,8)]
   177       6.603977       6.603977       6.603977    8[6-(6,8)]
   178       7.750709       7.750709       7.750709    8[6-(6,8),29-(7,8)]
   179       4.038379       4.038379       4.038379    8[6-(6,8)]
   180       3.386282       3.386282       3.386282    8[6-(6,8),29-(7,7,8)]
   181        2.07781        2.07781        2.07781    8[6-(6,8),29-(7,8)]
   182       2.410704       2.410704       2.410704    8[6-(6,8)]
   183       1.953723       1.953723       1.953723    8[6-(6,8)]
   184       0.806991       0.806991       0.806991    8[6-(6,8),29-(7,8)]
   185       4.519321       4.519321       4.519321    8[6-(6,8)]
   186       5.171418       5.171418       5.171418    8[6-(6,8),29-(7,7,8)]
   187        6.47989        6.47989        6.47989    8[6-(6,8),29-(7,8)]
   188       6.146996       6.146996       6.146996    8[6-(6,8)]
   189       1.953723       1.953723       1.953723    8[6-(6,8)]
   190       0.806991       0.806991       0.806991    8[6-(6,8),29-(7,8)]
   191       4.519321       4.519321       4.519321    8[6-(6,8)]
   192       5.171418       5.171418       5.171418    8[6-(6,8),29-(7,7,8)]
   193        6.47989        6.47989        6.47989    8[6-(6,8),29-(7,8)]
   194       6.146996       6.146996       6.146996    8[6-(6,8)]
