# Supplementary material for: A collection of forcefield precursors for metal–organic frameworks
Source: RSC Adv. 2019 Nov 13;9(63):36492–507. doi: 10.1039/c9ra07327b (PMC9075174; doi:10.1039/c9ra07327b)
Supplement: RA-009-C9RA07327B-s474 [file RA-009-C9RA07327B-s474.txt]

DOLXOR_clean

9.427200    0.000000    0.000000
1.018868    9.371980    0.000000
0.423972    0.380378    16.393107

     1       8.871952       8.871952       8.871952    29[6-(7),7-(6),7-(6),29-(6,7,7)]
     2       4.781823       4.781823       4.781823    29[6-(7),7-(6),7-(6),29-(6,7,7)]
     3       1.998088       1.998088       1.998088    29[6-(7),7-(6),7-(6),29-(6,7,7)]
     4       6.088217       6.088217       6.088217    29[6-(7),7-(6),7-(6),29-(6,7,7)]
     5       0.211986       0.211986       0.211986    29[7-(6),7-(6)]
     6            0.0            0.0            0.0    29[7-(6),7-(6)]
     7       6.401438       6.401438       6.401438    29[6-(7),6-(7)]
     8       4.468602       4.468602       4.468602    29[6-(7),6-(7)]
     9       6.477773       6.477773       6.477773    29[6-(7),6-(7)]
    10       4.392267       4.392267       4.392267    29[6-(7),6-(7)]
    11       7.287783       7.287783       7.287783    6[7-(29),29-(6)]
    12       9.951045       9.951045       9.951045    6[7-(29),29-(7,7,29)]
    13       7.334586       7.334586       7.334586    6[7-(29),29-(6)]
    14       5.728159       5.728159       5.728159    6[7-(29),29-(6)]
    15        3.02939        3.02939        3.02939    6[7-(29),29-(7,7,29)]
    16       5.750113       5.750113       5.750113    6[7-(29),29-(6)]
    17       3.582257       3.582257       3.582257    6[7-(29),29-(6)]
    18       0.918995       0.918995       0.918995    6[7-(29),29-(7,7,29)]
    19       3.535454       3.535454       3.535454    6[7-(29),29-(6)]
    20       5.141881       5.141881       5.141881    6[7-(29),29-(6)]
    21        7.84065        7.84065        7.84065    6[7-(29),29-(7,7,29)]
    22       5.119927       5.119927       5.119927    6[7-(29),29-(6)]
    23       7.882606       7.882606       7.882606    7[6-(29),29-(6,7,29)]
    24      10.220562      10.220562      10.220562    7[6-(29),29-(7)]
    25       7.912281       7.912281       7.912281    7[6-(29),29-(6,7,29)]
    26       5.491532       5.491532       5.491532    7[6-(29),29-(6,7,29)]
    27       1.907268       1.907268       1.907268    7[6-(29),29-(7)]
    28       5.380944       5.380944       5.380944    7[6-(29),29-(6,7,29)]
    29       2.987434       2.987434       2.987434    7[6-(29),29-(6,7,29)]
    30       0.649478       0.649478       0.649478    7[6-(29),29-(7)]
    31       2.957759       2.957759       2.957759    7[6-(29),29-(6,7,29)]
    32       5.378508       5.378508       5.378508    7[6-(29),29-(6,7,29)]
    33       8.962772       8.962772       8.962772    7[6-(29),29-(7)]
    34       5.489096       5.489096       5.489096    7[6-(29),29-(6,7,29)]
