# Supplementary material for: A collection of forcefield precursors for metal–organic frameworks
Source: RSC Adv. 2019 Nov 13;9(63):36492–507. doi: 10.1039/c9ra07327b (PMC9075174; doi:10.1039/c9ra07327b)
Supplement: RA-009-C9RA07327B-s475 [file RA-009-C9RA07327B-s475.txt]

DOLXOR01_clean

9.436600    0.000000    0.000000
1.028708    9.380361    0.000000
0.428526    0.384100    16.413915

     1       5.000521       5.000521       5.000521    29[6-(7),7-(6),7-(6),29-(6,7,7)]
     2        9.10129        9.10129        9.10129    29[6-(7),7-(6),7-(6),29-(6,7,7)]
     3       5.893313       5.893313       5.893313    29[6-(7),7-(6),7-(6),29-(6,7,7)]
     4       1.792544       1.792544       1.792544    29[6-(7),7-(6),7-(6),29-(6,7,7)]
     5       0.214263       0.214263       0.214263    29[7-(6),7-(6)]
     6            0.0            0.0            0.0    29[7-(6),7-(6)]
     7       6.702735       6.702735       6.702735    29[6-(7),6-(7)]
     8       4.191099       4.191099       4.191099    29[6-(7),6-(7)]
     9       6.199072       6.199072       6.199072    29[6-(7),6-(7)]
    10       4.694762       4.694762       4.694762    29[6-(7),6-(7)]
    11       3.248284       3.248284       3.248284    6[7-(29),29-(7,7,29)]
    12       5.967465       5.967465       5.967465    6[7-(29),29-(6)]
    13       5.537743       5.537743       5.537743    6[7-(29),29-(6)]
    14      10.180391      10.180391      10.180391    6[7-(29),29-(7,7,29)]
    15       7.567149       7.567149       7.567149    6[7-(29),29-(6)]
    16       7.089096       7.089096       7.089096    6[7-(29),29-(6)]
    17        7.64555        7.64555        7.64555    6[7-(29),29-(7,7,29)]
    18       4.926369       4.926369       4.926369    6[7-(29),29-(6)]
    19       5.356091       5.356091       5.356091    6[7-(29),29-(6)]
    20       0.713443       0.713443       0.713443    6[7-(29),29-(7,7,29)]
    21       3.326685       3.326685       3.326685    6[7-(29),29-(6)]
    22       3.804738       3.804738       3.804738    6[7-(29),29-(6)]
    23       2.122971       2.122971       2.122971    7[6-(29),29-(7)]
    24       5.610877       5.610877       5.610877    7[6-(29),29-(6,7,29)]
    25       5.289908       5.289908       5.289908    7[6-(29),29-(6,7,29)]
    26      10.444736      10.444736      10.444736    7[6-(29),29-(7)]
    27        8.12889        8.12889        8.12889    7[6-(29),29-(6,7,29)]
    28       7.668202       7.668202       7.668202    7[6-(29),29-(6,7,29)]
    29       8.770863       8.770863       8.770863    7[6-(29),29-(7)]
    30       5.282957       5.282957       5.282957    7[6-(29),29-(6,7,29)]
    31       5.603926       5.603926       5.603926    7[6-(29),29-(6,7,29)]
    32       0.449098       0.449098       0.449098    7[6-(29),29-(7)]
    33       2.764944       2.764944       2.764944    7[6-(29),29-(6,7,29)]
    34       3.225632       3.225632       3.225632    7[6-(29),29-(6,7,29)]
