# Supplementary material for: A collection of forcefield precursors for metal–organic frameworks
Source: RSC Adv. 2019 Nov 13;9(63):36492–507. doi: 10.1039/c9ra07327b (PMC9075174; doi:10.1039/c9ra07327b)
Supplement: RA-009-C9RA07327B-s476 [file RA-009-C9RA07327B-s476.txt]

DOLXOR02_clean

9.450500    0.000000    0.000000
1.021255    9.395158    0.000000
0.427194    0.383274    16.426677

     1       2.003322       2.003322       2.003322    29[6-(7),7-(6),7-(6),29-(6,7,7)]
     2       6.106474       6.106474       6.106474    29[6-(7),7-(6),7-(6),29-(6,7,7)]
     3       8.895627       8.895627       8.895627    29[6-(7),7-(6),7-(6),29-(6,7,7)]
     4       4.792475       4.792475       4.792475    29[6-(7),7-(6),7-(6),29-(6,7,7)]
     5       4.480533       4.480533       4.480533    29[6-(7),6-(7)]
     6       6.418416       6.418416       6.418416    29[6-(7),6-(7)]
     7       4.408378       4.408378       4.408378    29[6-(7),6-(7)]
     8       6.490571       6.490571       6.490571    29[6-(7),6-(7)]
     9       0.213597       0.213597       0.213597    29[7-(6),7-(6)]
    10            0.0            0.0            0.0    29[7-(6),7-(6)]
    11       0.926713       0.926713       0.926713    6[7-(29),29-(7,7,29)]
    12       3.582121       3.582121       3.582121    6[7-(29),29-(6)]
    13       3.527628       3.527628       3.527628    6[7-(29),29-(6)]
    14       7.860711       7.860711       7.860711    6[7-(29),29-(7,7,29)]
    15       5.145792       5.145792       5.145792    6[7-(29),29-(6)]
    16       5.145157       5.145157       5.145157    6[7-(29),29-(6)]
    17       9.972236       9.972236       9.972236    6[7-(29),29-(7,7,29)]
    18       7.316828       7.316828       7.316828    6[7-(29),29-(6)]
    19       7.371321       7.371321       7.371321    6[7-(29),29-(6)]
    20       3.038238       3.038238       3.038238    6[7-(29),29-(7,7,29)]
    21       5.753157       5.753157       5.753157    6[7-(29),29-(6)]
    22       5.753792       5.753792       5.753792    6[7-(29),29-(6)]
    23       0.668428       0.668428       0.668428    7[6-(29),29-(7)]
    24       2.996743       2.996743       2.996743    7[6-(29),29-(6,7,29)]
    25       2.969004       2.969004       2.969004    7[6-(29),29-(6,7,29)]
    26       8.987545       8.987545       8.987545    7[6-(29),29-(7)]
    27       5.388606       5.388606       5.388606    7[6-(29),29-(6,7,29)]
    28       5.502491       5.502491       5.502491    7[6-(29),29-(6,7,29)]
    29      10.230521      10.230521      10.230521    7[6-(29),29-(7)]
    30       7.902206       7.902206       7.902206    7[6-(29),29-(6,7,29)]
    31       7.929945       7.929945       7.929945    7[6-(29),29-(6,7,29)]
    32       1.911404       1.911404       1.911404    7[6-(29),29-(7)]
    33       5.510343       5.510343       5.510343    7[6-(29),29-(6,7,29)]
    34       5.396458       5.396458       5.396458    7[6-(29),29-(6,7,29)]
