# Supplementary material for: A collection of forcefield precursors for metal–organic frameworks
Source: RSC Adv. 2019 Nov 13;9(63):36492–507. doi: 10.1039/c9ra07327b (PMC9075174; doi:10.1039/c9ra07327b)
Supplement: RA-009-C9RA07327B-s477 [file RA-009-C9RA07327B-s477.txt]

DOMCUE_clean

27.920000    0.000000    0.000000
0.000049    27.920000    0.000000
13.960044    13.960020    23.470002

     1       9.469949       9.469949       9.469949    65[8-(6),8-(6),8-(6),8-(6),8-(6)]
     2      32.410119      32.410119      32.410119    65[8-(6),8-(6),8-(6),8-(6),8-(6)]
     3       26.51641       26.51641       26.51641    65[8-(6),8-(6),8-(6),8-(6),8-(6)]
     4      15.363726      15.363726      15.363726    65[8-(6),8-(6),8-(6),8-(6),8-(6)]
     5      32.410144      32.410144      32.410144    65[8-(6),8-(6),8-(6),8-(6),8-(6)]
     6       9.469974       9.469974       9.469974    65[8-(6),8-(6),8-(6),8-(6),8-(6)]
     7      15.363683      15.363683      15.363683    65[8-(6),8-(6),8-(6),8-(6),8-(6)]
     8      26.516367      26.516367      26.516367    65[8-(6),8-(6),8-(6),8-(6),8-(6)]
     9      11.572886      11.572886      11.572886    6[6-(6,6),8-(0),8-(65)]
    10      11.712488      11.712488      11.712488    6[6-(6,17),6-(6,17),6-(8,8)]
    11      12.301602      12.301602      12.301602    6[6-(6,17),6-(6,6),17-(0)]
    12      12.410492      12.410492      12.410492    6[6-(6,17),6-(6,6),17-(0)]
    13      11.947019      11.947019      11.947019    6[6-(6,17),6-(6,17),6-(6,6)]
    14      11.408161      11.408161      11.408161    6[6-(6,17),6-(6,6),17-(0)]
    15      11.285311      11.285311      11.285311    6[6-(6,17),6-(6,6),17-(0)]
    16      12.025197      12.025197      12.025197    6[6-(6,6),6-(6,6),6-(6,6)]
    17       10.31092       10.31092       10.31092    6[6-(6,6),8-(65),8-(65)]
    18      10.735301      10.735301      10.735301    6[6-(6,17),6-(6,17),6-(8,8)]
    19      11.969364      11.969364      11.969364    6[6-(6,17),6-(6,6),17-(0)]
    20       12.38537       12.38537       12.38537    6[6-(6,17),6-(6,6),17-(0)]
    21       11.57848       11.57848       11.57848    6[6-(6,17),6-(6,17),6-(6,6)]
    22      10.338832      10.338832      10.338832    6[6-(6,17),6-(6,6),17-(0)]
    23       9.931203       9.931203       9.931203    6[6-(6,17),6-(6,6),17-(0)]
    24      13.957258      13.957258      13.957258    6[6-(6,6),8-(65),8-(65)]
    25      13.449115      13.449115      13.449115    6[6-(6,17),6-(6,17),6-(8,8)]
    26      12.223428      12.223428      12.223428    6[6-(6,17),6-(6,6),17-(0)]
    27      11.718077      11.718077      11.718077    6[6-(6,17),6-(6,6),17-(0)]
    28      12.483084      12.483084      12.483084    6[6-(6,17),6-(6,17),6-(6,6)]
    29      13.747859      13.747859      13.747859    6[6-(6,17),6-(6,6),17-(0)]
    30       14.21133       14.21133       14.21133    6[6-(6,17),6-(6,6),17-(0)]
    31      30.307179      30.307179      30.307179    6[6-(6,6),8-(0),8-(65)]
    32      30.167626      30.167626      30.167626    6[6-(6,17),6-(6,17),6-(8,8)]
    33      29.578512      29.578512      29.578512    6[6-(6,17),6-(6,6),17-(0)]
    34      29.469622      29.469622      29.469622    6[6-(6,17),6-(6,6),17-(0)]
    35      29.933092      29.933092      29.933092    6[6-(6,17),6-(6,17),6-(6,6)]
    36      30.471949      30.471949      30.471949    6[6-(6,17),6-(6,6),17-(0)]
    37      30.594751      30.594751      30.594751    6[6-(6,17),6-(6,6),17-(0)]
    38      29.854913      29.854913      29.854913    6[6-(6,6),6-(6,6),6-(6,6)]
    39      31.569195      31.569195      31.569195    6[6-(6,6),8-(65),8-(65)]
    40      31.144813      31.144813      31.144813    6[6-(6,17),6-(6,17),6-(8,8)]
    41      29.910748      29.910748      29.910748    6[6-(6,17),6-(6,6),17-(0)]
    42      29.494742      29.494742      29.494742    6[6-(6,17),6-(6,6),17-(0)]
    43      30.301632      30.301632      30.301632    6[6-(6,17),6-(6,17),6-(6,6)]
    44       31.54128       31.54128       31.54128    6[6-(6,17),6-(6,6),17-(0)]
    45      31.948911      31.948911      31.948911    6[6-(6,17),6-(6,6),17-(0)]
    46      27.922843      27.922843      27.922843    6[6-(6,6),8-(65),8-(65)]
    47      28.430989      28.430989      28.430989    6[6-(6,17),6-(6,17),6-(8,8)]
    48      29.656676      29.656676      29.656676    6[6-(6,17),6-(6,6),17-(0)]
    49       30.16203       30.16203       30.16203    6[6-(6,17),6-(6,6),17-(0)]
    50      29.397024      29.397024      29.397024    6[6-(6,17),6-(6,17),6-(6,6)]
    51      28.132248      28.132248      28.132248    6[6-(6,17),6-(6,6),17-(0)]
    52      27.668775      27.668775      27.668775    6[6-(6,17),6-(6,6),17-(0)]
    53      28.444979      28.444979      28.444979    6[6-(6,6),8-(0),8-(65)]
    54      29.801891      29.801891      29.801891    6[6-(6,17),6-(6,17),6-(8,8)]
    55      30.871226      30.871226      30.871226    6[6-(6,17),6-(6,6),17-(0)]
    56      32.091329      32.091329      32.091329    6[6-(6,17),6-(6,6),17-(0)]
    57      32.337025      32.337025      32.337025    6[6-(6,17),6-(6,17),6-(6,6)]
    58      31.259313      31.259313      31.259313    6[6-(6,17),6-(6,6),17-(0)]
    59      30.019666      30.019666      30.019666    6[6-(6,17),6-(6,6),17-(0)]
    60      33.693936      33.693936      33.693936    6[6-(6,6),6-(6,6),6-(6,6)]
    61      38.392878      38.392878      38.392878    6[6-(6,6),8-(65),8-(65)]
    62      37.189525      37.189525      37.189525    6[6-(6,17),6-(6,17),6-(8,8)]
    63       37.13089       37.13089       37.13089    6[6-(6,17),6-(6,6),17-(0)]
    64      36.030841      36.030841      36.030841    6[6-(6,17),6-(6,6),17-(0)]
    65      34.863786      34.863786      34.863786    6[6-(6,17),6-(6,17),6-(6,6)]
    66      34.936381      34.936381      34.936381    6[6-(6,17),6-(6,6),17-(0)]
    67      36.095062      36.095062      36.095062    6[6-(6,17),6-(6,6),17-(0)]
    68      34.718593      34.718593      34.718593    6[6-(6,6),8-(65),8-(65)]
    69      34.405891      34.405891      34.405891    6[6-(6,17),6-(6,17),6-(8,8)]
    70      34.897285      34.897285      34.897285    6[6-(6,17),6-(6,6),17-(0)]
    71      34.629255      34.629255      34.629255    6[6-(6,17),6-(6,6),17-(0)]
    72      33.894959      33.894959      33.894959    6[6-(6,17),6-(6,17),6-(6,6)]
    73      33.395188      33.395188      33.395188    6[6-(6,17),6-(6,6),17-(0)]
    74      33.663218      33.663218      33.663218    6[6-(6,17),6-(6,6),17-(0)]
    75      13.435154      13.435154      13.435154    6[6-(6,6),8-(0),8-(65)]
    76      39.998242      39.998242      39.998242    6[6-(6,17),6-(6,17),6-(8,8)]
    77      38.928908      38.928908      38.928908    6[6-(6,17),6-(6,6),17-(0)]
    78      37.708803      37.708803      37.708803    6[6-(6,17),6-(6,6),17-(0)]
    79      37.463106      37.463106      37.463106    6[6-(6,17),6-(6,17),6-(6,6)]
    80      38.540816      38.540816      38.540816    6[6-(6,17),6-(6,6),17-(0)]
    81      11.860464      11.860464      11.860464    6[6-(6,17),6-(6,6),17-(0)]
    82      36.106193      36.106193      36.106193    6[6-(6,6),6-(6,6),6-(6,6)]
    83      31.407257      31.407257      31.407257    6[6-(6,6),8-(65),8-(65)]
    84      32.610609      32.610609      32.610609    6[6-(6,17),6-(6,17),6-(8,8)]
    85      32.669242      32.669242      32.669242    6[6-(6,17),6-(6,6),17-(0)]
    86      33.769291      33.769291      33.769291    6[6-(6,17),6-(6,6),17-(0)]
    87      34.936345      34.936345      34.936345    6[6-(6,17),6-(6,17),6-(6,6)]
    88      34.863751      34.863751      34.863751    6[6-(6,17),6-(6,6),17-(0)]
    89      33.705071      33.705071      33.705071    6[6-(6,17),6-(6,6),17-(0)]
    90      35.081528      35.081528      35.081528    6[6-(6,6),8-(65),8-(65)]
    91      35.394232      35.394232      35.394232    6[6-(6,17),6-(6,17),6-(8,8)]
    92      34.902839      34.902839      34.902839    6[6-(6,17),6-(6,6),17-(0)]
    93      35.170871      35.170871      35.170871    6[6-(6,17),6-(6,6),17-(0)]
    94      35.905169      35.905169      35.905169    6[6-(6,17),6-(6,17),6-(6,6)]
    95      36.404939      36.404939      36.404939    6[6-(6,17),6-(6,6),17-(0)]
    96      36.136906      36.136906      36.136906    6[6-(6,17),6-(6,6),17-(0)]
    97      30.307207      30.307207      30.307207    6[6-(6,6),8-(0),8-(65)]
    98      30.167605      30.167605      30.167605    6[6-(6,17),6-(6,17),6-(8,8)]
    99      29.578491      29.578491      29.578491    6[6-(6,17),6-(6,6),17-(0)]
   100      29.469601      29.469601      29.469601    6[6-(6,17),6-(6,6),17-(0)]
   101      29.933074      29.933074      29.933074    6[6-(6,17),6-(6,17),6-(6,6)]
   102      30.471932      30.471932      30.471932    6[6-(6,17),6-(6,6),17-(0)]
   103      30.594782      30.594782      30.594782    6[6-(6,17),6-(6,6),17-(0)]
   104      29.854896      29.854896      29.854896    6[6-(6,6),6-(6,6),6-(6,6)]
   105      31.569173      31.569173      31.569173    6[6-(6,6),8-(65),8-(65)]
   106      31.144792      31.144792      31.144792    6[6-(6,17),6-(6,17),6-(8,8)]
   107      29.910729      29.910729      29.910729    6[6-(6,17),6-(6,6),17-(0)]
   108      29.494723      29.494723      29.494723    6[6-(6,17),6-(6,6),17-(0)]
   109      30.301613      30.301613      30.301613    6[6-(6,17),6-(6,17),6-(6,6)]
   110      31.541261      31.541261      31.541261    6[6-(6,17),6-(6,6),17-(0)]
   111       31.94889       31.94889       31.94889    6[6-(6,17),6-(6,6),17-(0)]
   112      27.922835      27.922835      27.922835    6[6-(6,6),8-(65),8-(65)]
   113      28.430978      28.430978      28.430978    6[6-(6,17),6-(6,17),6-(8,8)]
   114      29.656665      29.656665      29.656665    6[6-(6,17),6-(6,6),17-(0)]
   115      30.162016      30.162016      30.162016    6[6-(6,17),6-(6,6),17-(0)]
   116      29.397009      29.397009      29.397009    6[6-(6,17),6-(6,17),6-(6,6)]
   117      28.132234      28.132234      28.132234    6[6-(6,17),6-(6,6),17-(0)]
   118      27.668763      27.668763      27.668763    6[6-(6,17),6-(6,6),17-(0)]
   119      11.572914      11.572914      11.572914    6[6-(6,6),8-(0),8-(65)]
   120      11.712467      11.712467      11.712467    6[6-(6,17),6-(6,17),6-(8,8)]
   121      12.301581      12.301581      12.301581    6[6-(6,17),6-(6,6),17-(0)]
   122      12.410471      12.410471      12.410471    6[6-(6,17),6-(6,6),17-(0)]
   123      11.947001      11.947001      11.947001    6[6-(6,17),6-(6,17),6-(6,6)]
   124      11.408144      11.408144      11.408144    6[6-(6,17),6-(6,6),17-(0)]
   125      11.285342      11.285342      11.285342    6[6-(6,17),6-(6,6),17-(0)]
   126       12.02518       12.02518       12.02518    6[6-(6,6),6-(6,6),6-(6,6)]
   127      10.310898      10.310898      10.310898    6[6-(6,6),8-(65),8-(65)]
   128       10.73528       10.73528       10.73528    6[6-(6,17),6-(6,17),6-(8,8)]
   129      11.969345      11.969345      11.969345    6[6-(6,17),6-(6,6),17-(0)]
   130      12.385351      12.385351      12.385351    6[6-(6,17),6-(6,6),17-(0)]
   131      11.578461      11.578461      11.578461    6[6-(6,17),6-(6,17),6-(6,6)]
   132      10.338813      10.338813      10.338813    6[6-(6,17),6-(6,6),17-(0)]
   133       9.931182       9.931182       9.931182    6[6-(6,17),6-(6,6),17-(0)]
   134       13.95725       13.95725       13.95725    6[6-(6,6),8-(65),8-(65)]
   135      13.449104      13.449104      13.449104    6[6-(6,17),6-(6,17),6-(8,8)]
   136      12.223417      12.223417      12.223417    6[6-(6,17),6-(6,6),17-(0)]
   137      11.718063      11.718063      11.718063    6[6-(6,17),6-(6,6),17-(0)]
   138      12.483069      12.483069      12.483069    6[6-(6,17),6-(6,17),6-(6,6)]
   139      13.747845      13.747845      13.747845    6[6-(6,17),6-(6,6),17-(0)]
   140      14.211318      14.211318      14.211318    6[6-(6,17),6-(6,6),17-(0)]
   141      13.435114      13.435114      13.435114    6[6-(6,6),8-(0),8-(65)]
   142      12.078202      12.078202      12.078202    6[6-(6,17),6-(6,17),6-(8,8)]
   143      11.008867      11.008867      11.008867    6[6-(6,17),6-(6,6),17-(0)]
   144       9.788764       9.788764       9.788764    6[6-(6,17),6-(6,6),17-(0)]
   145       9.543068       9.543068       9.543068    6[6-(6,17),6-(6,17),6-(6,6)]
   146       10.62078       10.62078       10.62078    6[6-(6,17),6-(6,6),17-(0)]
   147      11.860427      11.860427      11.860427    6[6-(6,17),6-(6,6),17-(0)]
   148       8.186157       8.186157       8.186157    6[6-(6,6),6-(6,6),6-(6,6)]
   149       3.487215       3.487215       3.487215    6[6-(6,6),8-(65),8-(65)]
   150       4.690568       4.690568       4.690568    6[6-(6,17),6-(6,17),6-(8,8)]
   151       4.749203       4.749203       4.749203    6[6-(6,17),6-(6,6),17-(0)]
   152       5.849252       5.849252       5.849252    6[6-(6,17),6-(6,6),17-(0)]
   153       7.016307       7.016307       7.016307    6[6-(6,17),6-(6,17),6-(6,6)]
   154       6.943712       6.943712       6.943712    6[6-(6,17),6-(6,6),17-(0)]
   155       5.785031       5.785031       5.785031    6[6-(6,17),6-(6,6),17-(0)]
   156         7.1615         7.1615         7.1615    6[6-(6,6),8-(65),8-(65)]
   157       7.474202       7.474202       7.474202    6[6-(6,17),6-(6,17),6-(8,8)]
   158       6.982808       6.982808       6.982808    6[6-(6,17),6-(6,6),17-(0)]
   159       7.250838       7.250838       7.250838    6[6-(6,17),6-(6,6),17-(0)]
   160       7.985134       7.985134       7.985134    6[6-(6,17),6-(6,17),6-(6,6)]
   161       8.484905       8.484905       8.484905    6[6-(6,17),6-(6,6),17-(0)]
   162       8.216875       8.216875       8.216875    6[6-(6,17),6-(6,6),17-(0)]
   163      28.444939      28.444939      28.444939    6[6-(6,6),8-(0),8-(65)]
   164       1.881851       1.881851       1.881851    6[6-(6,17),6-(6,17),6-(8,8)]
   165       2.951185       2.951185       2.951185    6[6-(6,17),6-(6,6),17-(0)]
   166        4.17129        4.17129        4.17129    6[6-(6,17),6-(6,6),17-(0)]
   167       4.416987       4.416987       4.416987    6[6-(6,17),6-(6,17),6-(6,6)]
   168       3.339277       3.339277       3.339277    6[6-(6,17),6-(6,6),17-(0)]
   169      30.019629      30.019629      30.019629    6[6-(6,17),6-(6,6),17-(0)]
   170         5.7739         5.7739         5.7739    6[6-(6,6),6-(6,6),6-(6,6)]
   171      10.472836      10.472836      10.472836    6[6-(6,6),8-(65),8-(65)]
   172       9.269484       9.269484       9.269484    6[6-(6,17),6-(6,17),6-(8,8)]
   173       9.210851       9.210851       9.210851    6[6-(6,17),6-(6,6),17-(0)]
   174       8.110802       8.110802       8.110802    6[6-(6,17),6-(6,6),17-(0)]
   175       6.943748       6.943748       6.943748    6[6-(6,17),6-(6,17),6-(6,6)]
   176       7.016342       7.016342       7.016342    6[6-(6,17),6-(6,6),17-(0)]
   177       8.175022       8.175022       8.175022    6[6-(6,17),6-(6,6),17-(0)]
   178       6.798565       6.798565       6.798565    6[6-(6,6),8-(65),8-(65)]
   179       6.485861       6.485861       6.485861    6[6-(6,17),6-(6,17),6-(8,8)]
   180       6.977254       6.977254       6.977254    6[6-(6,17),6-(6,6),17-(0)]
   181       6.709222       6.709222       6.709222    6[6-(6,17),6-(6,6),17-(0)]
   182       5.974924       5.974924       5.974924    6[6-(6,17),6-(6,17),6-(6,6)]
   183       5.475154       5.475154       5.475154    6[6-(6,17),6-(6,6),17-(0)]
   184       5.743187       5.743187       5.743187    6[6-(6,17),6-(6,6),17-(0)]
   185      12.896578      12.896578      12.896578    17[6-(6,6)]
   186      13.229667      13.229667      13.229667    17[6-(6,6)]
   187       10.76935       10.76935       10.76935    17[6-(6,6)]
   188      10.540682      10.540682      10.540682    17[6-(6,6)]
   189      13.007712      13.007712      13.007712    17[6-(6,6)]
   190      13.997749      13.997749      13.997749    17[6-(6,6)]
   191       9.248833       9.248833       9.248833    17[6-(6,6)]
   192       8.344231       8.344231       8.344231    17[6-(6,6)]
   193      11.285875      11.285875      11.285875    17[6-(6,6)]
   194       10.12943       10.12943       10.12943    17[6-(6,6)]
   195      14.757166      14.757166      14.757166    17[6-(6,6)]
   196      15.744137      15.744137      15.744137    17[6-(6,6)]
   197      28.983539      28.983539      28.983539    17[6-(6,6)]
   198      28.650447      28.650447      28.650447    17[6-(6,6)]
   199      31.110708      31.110708      31.110708    17[6-(6,6)]
   200      31.339379      31.339379      31.339379    17[6-(6,6)]
   201      28.872401      28.872401      28.872401    17[6-(6,6)]
   202      27.882361      27.882361      27.882361    17[6-(6,6)]
   203      32.631279      32.631279      32.631279    17[6-(6,6)]
   204      33.535884      33.535884      33.535884    17[6-(6,6)]
   205       2.674227       2.674227       2.674227    17[6-(6,6)]
   206       3.830677       3.830677       3.830677    17[6-(6,6)]
   207      27.122943      27.122943      27.122943    17[6-(6,6)]
   208      26.135967      26.135967      26.135967    17[6-(6,6)]
   209       30.59789       30.59789       30.59789    17[6-(6,6)]
   210      33.353592      33.353592      33.353592    17[6-(6,6)]
   211      31.458941      31.458941      31.458941    17[6-(6,6)]
   212      28.705472      28.705472      28.705472    17[6-(6,6)]
   213      38.531076      38.531076      38.531076    17[6-(6,6)]
   214      36.007943      36.007943      36.007943    17[6-(6,6)]
   215      33.599573      33.599573      33.599573    17[6-(6,6)]
   216      36.122427      36.122427      36.122427    17[6-(6,6)]
   217       35.87332       35.87332       35.87332    17[6-(6,6)]
   218      35.108037      35.108037      35.108037    17[6-(6,6)]
   219      32.533017      32.533017      32.533017    17[6-(6,6)]
   220      33.090576      33.090576      33.090576    17[6-(6,6)]
   221      39.202247      39.202247      39.202247    17[6-(6,6)]
   222      36.446542      36.446542      36.446542    17[6-(6,6)]
   223      10.421186      10.421186      10.421186    17[6-(6,6)]
   224      13.174657      13.174657      13.174657    17[6-(6,6)]
   225      31.269056      31.269056      31.269056    17[6-(6,6)]
   226      33.792187      33.792187      33.792187    17[6-(6,6)]
   227      36.200559      36.200559      36.200559    17[6-(6,6)]
   228      33.677707      33.677707      33.677707    17[6-(6,6)]
   229      33.926753      33.926753      33.926753    17[6-(6,6)]
   230       34.69204       34.69204       34.69204    17[6-(6,6)]
   231      37.267111      37.267111      37.267111    17[6-(6,6)]
   232      36.709548      36.709548      36.709548    17[6-(6,6)]
   233      28.983515      28.983515      28.983515    17[6-(6,6)]
   234      28.650426      28.650426      28.650426    17[6-(6,6)]
   235      31.110743      31.110743      31.110743    17[6-(6,6)]
   236      31.339411      31.339411      31.339411    17[6-(6,6)]
   237      28.872381      28.872381      28.872381    17[6-(6,6)]
   238      27.882344      27.882344      27.882344    17[6-(6,6)]
   239       32.63126       32.63126       32.63126    17[6-(6,6)]
   240      33.535862      33.535862      33.535862    17[6-(6,6)]
   241      30.594218      30.594218      30.594218    17[6-(6,6)]
   242      31.750663      31.750663      31.750663    17[6-(6,6)]
   243      27.122927      27.122927      27.122927    17[6-(6,6)]
   244      26.135956      26.135956      26.135956    17[6-(6,6)]
   245      12.896554      12.896554      12.896554    17[6-(6,6)]
   246      13.229646      13.229646      13.229646    17[6-(6,6)]
   247      10.769385      10.769385      10.769385    17[6-(6,6)]
   248      10.540714      10.540714      10.540714    17[6-(6,6)]
   249      13.007692      13.007692      13.007692    17[6-(6,6)]
   250      13.997732      13.997732      13.997732    17[6-(6,6)]
   251       9.248814       9.248814       9.248814    17[6-(6,6)]
   252       8.344209       8.344209       8.344209    17[6-(6,6)]
   253      39.205866      39.205866      39.205866    17[6-(6,6)]
   254      38.049416      38.049416      38.049416    17[6-(6,6)]
   255       14.75715       14.75715       14.75715    17[6-(6,6)]
   256      15.744126      15.744126      15.744126    17[6-(6,6)]
   257      11.282203      11.282203      11.282203    17[6-(6,6)]
   258       8.526501       8.526501       8.526501    17[6-(6,6)]
   259      10.421152      10.421152      10.421152    17[6-(6,6)]
   260      13.174621      13.174621      13.174621    17[6-(6,6)]
   261       3.349017       3.349017       3.349017    17[6-(6,6)]
   262        5.87215        5.87215        5.87215    17[6-(6,6)]
   263        8.28052        8.28052        8.28052    17[6-(6,6)]
   264       5.757666       5.757666       5.757666    17[6-(6,6)]
   265       6.006773       6.006773       6.006773    17[6-(6,6)]
   266       6.772056       6.772056       6.772056    17[6-(6,6)]
   267       9.347076       9.347076       9.347076    17[6-(6,6)]
   268       8.789517       8.789517       8.789517    17[6-(6,6)]
   269       2.677846       2.677846       2.677846    17[6-(6,6)]
   270       5.433551       5.433551       5.433551    17[6-(6,6)]
   271      31.458907      31.458907      31.458907    17[6-(6,6)]
   272      28.705436      28.705436      28.705436    17[6-(6,6)]
   273      10.611037      10.611037      10.611037    17[6-(6,6)]
   274       8.087906       8.087906       8.087906    17[6-(6,6)]
   275       5.679534       5.679534       5.679534    17[6-(6,6)]
   276       8.202386       8.202386       8.202386    17[6-(6,6)]
   277        7.95334        7.95334        7.95334    17[6-(6,6)]
   278       7.188053       7.188053       7.188053    17[6-(6,6)]
   279       4.612982       4.612982       4.612982    17[6-(6,6)]
   280       5.170545       5.170545       5.170545    17[6-(6,6)]
   281      10.525886      10.525886      10.525886    8[6-(6,8),65-(8,8,8,8)]
   282      12.513788      12.513788      12.513788    8[6-(6,8)]
   283       9.453777       9.453777       9.453777    8[6-(6,8),65-(8,8,8,8)]
   284      10.791145      10.791145      10.791145    8[6-(6,8),65-(8,8,8,8)]
   285      14.526828      14.526828      14.526828    8[6-(6,8),65-(8,8,8,8)]
   286      13.780243      13.780243      13.780243    8[6-(6,8),65-(8,8,8,8)]
   287       31.35418       31.35418       31.35418    8[6-(6,8),65-(8,8,8,8)]
   288      29.366277      29.366277      29.366277    8[6-(6,8)]
   289      32.426338      32.426338      32.426338    8[6-(6,8),65-(8,8,8,8)]
   290      31.088972      31.088972      31.088972    8[6-(6,8),65-(8,8,8,8)]
   291      27.353273      27.353273      27.353273    8[6-(6,8),65-(8,8,8,8)]
   292      28.099808      28.099808      28.099808    8[6-(6,8),65-(8,8,8,8)]
   293      28.257918      28.257918      28.257918    8[6-(6,8),65-(8,8,8,8)]
   294      27.677178      27.677178      27.677178    8[6-(6,8)]
   295      39.155095      39.155095      39.155095    8[6-(6,8),65-(8,8,8,8)]
   296      38.546438      38.546438      38.546438    8[6-(6,8),65-(8,8,8,8)]
   297      35.813056      35.813056      35.813056    8[6-(6,8),65-(8,8,8,8)]
   298      33.844696      33.844696      33.844696    8[6-(6,8),65-(8,8,8,8)]
   299      13.622217      13.622217      13.622217    8[6-(6,8),65-(8,8,8,8)]
   300      14.202956      14.202956      14.202956    8[6-(6,8)]
   301      30.645039      30.645039      30.645039    8[6-(6,8),65-(8,8,8,8)]
   302      31.253698      31.253698      31.253698    8[6-(6,8),65-(8,8,8,8)]
   303      33.987065      33.987065      33.987065    8[6-(6,8),65-(8,8,8,8)]
   304       8.035423       8.035423       8.035423    8[6-(6,8),65-(8,8,8,8)]
   305      31.354207      31.354207      31.354207    8[6-(6,8),65-(8,8,8,8)]
   306      29.366305      29.366305      29.366305    8[6-(6,8)]
   307      32.426316      32.426316      32.426316    8[6-(6,8),65-(8,8,8,8)]
   308      31.088948      31.088948      31.088948    8[6-(6,8),65-(8,8,8,8)]
   309      27.353265      27.353265      27.353265    8[6-(6,8),65-(8,8,8,8)]
   310       28.09985       28.09985       28.09985    8[6-(6,8),65-(8,8,8,8)]
   311      10.525913      10.525913      10.525913    8[6-(6,8),65-(8,8,8,8)]
   312      12.513816      12.513816      12.513816    8[6-(6,8)]
   313       9.453755       9.453755       9.453755    8[6-(6,8),65-(8,8,8,8)]
   314      10.791121      10.791121      10.791121    8[6-(6,8),65-(8,8,8,8)]
   315       14.52682       14.52682       14.52682    8[6-(6,8),65-(8,8,8,8)]
   316      13.780285      13.780285      13.780285    8[6-(6,8),65-(8,8,8,8)]
   317      13.622175      13.622175      13.622175    8[6-(6,8),65-(8,8,8,8)]
   318      14.202915      14.202915      14.202915    8[6-(6,8)]
   319       2.724998       2.724998       2.724998    8[6-(6,8),65-(8,8,8,8)]
   320       3.333655       3.333655       3.333655    8[6-(6,8),65-(8,8,8,8)]
   321       6.067037       6.067037       6.067037    8[6-(6,8),65-(8,8,8,8)]
   322       8.035397       8.035397       8.035397    8[6-(6,8),65-(8,8,8,8)]
   323      28.257876      28.257876      28.257876    8[6-(6,8),65-(8,8,8,8)]
   324      27.677137      27.677137      27.677137    8[6-(6,8)]
   325      11.235054      11.235054      11.235054    8[6-(6,8),65-(8,8,8,8)]
   326      10.626395      10.626395      10.626395    8[6-(6,8),65-(8,8,8,8)]
   327       7.893028       7.893028       7.893028    8[6-(6,8),65-(8,8,8,8)]
   328       33.84467       33.84467       33.84467    8[6-(6,8),65-(8,8,8,8)]
