# Supplementary material for: A collection of forcefield precursors for metal–organic frameworks
Source: RSC Adv. 2019 Nov 13;9(63):36492–507. doi: 10.1039/c9ra07327b (PMC9075174; doi:10.1039/c9ra07327b)
Supplement: RA-009-C9RA07327B-s478 [file RA-009-C9RA07327B-s478.txt]

DOQGUM_clean

7.199100    0.000000    0.000000
-1.592017    10.168731    0.000000
0.000000    0.000000    13.383800

     1       0.697119       0.697119       0.697119    57[8-(1,6),8-(15),8-(15),8-(6),8-(6),8-(6),8-(6)]
     2       5.705973       5.705973       5.705973    57[8-(1,6),8-(15),8-(15),8-(6),8-(6),8-(6),8-(6)]
     3       4.909964       4.909964       4.909964    57[8-(1,6),8-(15),8-(15),8-(6),8-(6),8-(6),8-(6)]
     4       -0.09889       -0.09889       -0.09889    57[8-(1,6),8-(15),8-(15),8-(6),8-(6),8-(6),8-(6)]
     5       5.534265       5.534265       5.534265    15[6-(1,6,8),8-(1),8-(57),8-(57)]
     6       0.868826       0.868826       0.868826    15[6-(1,6,8),8-(1),8-(57),8-(57)]
     7       0.072818       0.072818       0.072818    15[6-(1,6,8),8-(1),8-(57),8-(57)]
     8       4.738257       4.738257       4.738257    15[6-(1,6,8),8-(1),8-(57),8-(57)]
     9       3.940528       3.940528       3.940528    1[8-(15)]
    10       6.285548       6.285548       6.285548    1[8-(6,57)]
    11       0.294721       0.294721       0.294721    1[6-(6,8,15)]
    12       2.462563       2.462563       2.462563    1[8-(15)]
    13       0.117543       0.117543       0.117543    1[8-(6,57)]
    14        6.10837        6.10837        6.10837    1[6-(6,8,15)]
    15       1.666555       1.666555       1.666555    1[8-(15)]
    16       0.913552       0.913552       0.913552    1[8-(6,57)]
    17       5.312362       5.312362       5.312362    1[6-(6,8,15)]
    18        3.14452        3.14452        3.14452    1[8-(15)]
    19        5.48954        5.48954        5.48954    1[8-(6,57)]
    20      -0.501287      -0.501287      -0.501287    1[6-(6,8,15)]
    21       6.604957       6.604957       6.604957    6[1-(0),6-(8,8),8-(1,57),15-(8,8,8)]
    22      -0.455726      -0.455726      -0.455726    6[6-(1,8,15),8-(57),8-(57)]
    23       2.381541       2.381541       2.381541    6[6-(8,8),8-(57),8-(57)]
    24      -0.201866      -0.201866      -0.201866    6[1-(0),6-(8,8),8-(1,57),15-(8,8,8)]
    25      -0.340282      -0.340282      -0.340282    6[6-(1,8,15),8-(57),8-(57)]
    26       2.429534       2.429534       2.429534    6[6-(8,8),8-(57),8-(57)]
    27      -0.997874      -0.997874      -0.997874    6[1-(0),6-(8,8),8-(1,57),15-(8,8,8)]
    28      -1.136291      -1.136291      -1.136291    6[6-(1,8,15),8-(57),8-(57)]
    29       3.225542       3.225542       3.225542    6[6-(8,8),8-(57),8-(57)]
    30       5.808949       5.808949       5.808949    6[1-(0),6-(8,8),8-(1,57),15-(8,8,8)]
    31      -1.251735      -1.251735      -1.251735    6[6-(1,8,15),8-(57),8-(57)]
    32       3.177549       3.177549       3.177549    6[6-(8,8),8-(57),8-(57)]
    33       4.129609       4.129609       4.129609    8[1-(0),15-(6,8,8)]
    34       6.015712       6.015712       6.015712    8[15-(6,8,8),57-(8,8,8,8,8,8)]
    35        3.87417        3.87417        3.87417    8[15-(6,8,8),57-(8,8,8,8,8,8)]
    36       6.001121       6.001121       6.001121    8[1-(0),6-(1,6,15),57-(8,8,8,8,8,8)]
    37       0.036905       0.036905       0.036905    8[6-(6,8),57-(8,8,8,8,8,8)]
    38       6.383133       6.383133       6.383133    8[6-(6,8),57-(8,8,8,8,8,8)]
    39       1.402038       1.402038       1.402038    8[6-(6,8),57-(8,8,8,8,8,8)]
    40       2.766316       2.766316       2.766316    8[6-(6,8),57-(8,8,8,8,8,8)]
    41       2.273482       2.273482       2.273482    8[1-(0),15-(6,8,8)]
    42        0.38738        0.38738        0.38738    8[15-(6,8,8),57-(8,8,8,8,8,8)]
    43       0.936905       0.936905       0.936905    8[15-(6,8,8),57-(8,8,8,8,8,8)]
    44        0.40197        0.40197        0.40197    8[1-(0),6-(1,6,15),57-(8,8,8,8,8,8)]
    45       6.366186       6.366186       6.366186    8[6-(6,8),57-(8,8,8,8,8,8)]
    46       0.019958       0.019958       0.019958    8[6-(6,8),57-(8,8,8,8,8,8)]
    47       3.409037       3.409037       3.409037    8[6-(6,8),57-(8,8,8,8,8,8)]
    48       2.044759       2.044759       2.044759    8[6-(6,8),57-(8,8,8,8,8,8)]
    49       1.477474       1.477474       1.477474    8[1-(0),15-(6,8,8)]
    50      -0.408629      -0.408629      -0.408629    8[15-(6,8,8),57-(8,8,8,8,8,8)]
    51       1.732913       1.732913       1.732913    8[15-(6,8,8),57-(8,8,8,8,8,8)]
    52      -0.394038      -0.394038      -0.394038    8[1-(0),6-(1,6,15),57-(8,8,8,8,8,8)]
    53       5.570178       5.570178       5.570178    8[6-(6,8),57-(8,8,8,8,8,8)]
    54       -0.77605       -0.77605       -0.77605    8[6-(6,8),57-(8,8,8,8,8,8)]
    55       4.205045       4.205045       4.205045    8[6-(6,8),57-(8,8,8,8,8,8)]
    56       2.840767       2.840767       2.840767    8[6-(6,8),57-(8,8,8,8,8,8)]
    57       3.333601       3.333601       3.333601    8[1-(0),15-(6,8,8)]
    58       5.219703       5.219703       5.219703    8[15-(6,8,8),57-(8,8,8,8,8,8)]
    59       4.670178       4.670178       4.670178    8[15-(6,8,8),57-(8,8,8,8,8,8)]
    60       5.205113       5.205113       5.205113    8[1-(0),6-(1,6,15),57-(8,8,8,8,8,8)]
    61      -0.759103      -0.759103      -0.759103    8[6-(6,8),57-(8,8,8,8,8,8)]
    62       5.587125       5.587125       5.587125    8[6-(6,8),57-(8,8,8,8,8,8)]
    63       2.198046       2.198046       2.198046    8[6-(6,8),57-(8,8,8,8,8,8)]
    64       3.562324       3.562324       3.562324    8[6-(6,8),57-(8,8,8,8,8,8)]
