# Supplementary material for: A collection of forcefield precursors for metal–organic frameworks
Source: RSC Adv. 2019 Nov 13;9(63):36492–507. doi: 10.1039/c9ra07327b (PMC9075174; doi:10.1039/c9ra07327b)
Supplement: RA-009-C9RA07327B-s479 [file RA-009-C9RA07327B-s479.txt]

DOQHEX_clean

7.230000    0.000000    0.000000
-1.757410    10.101771    0.000000
0.000000    0.000000    13.223900

     1       0.679088       0.679088       0.679088    59[8-(1,6),8-(15),8-(15),8-(6),8-(6),8-(6),8-(6)]
     2       5.672207       5.672207       5.672207    59[8-(1,6),8-(15),8-(15),8-(6),8-(6),8-(6),8-(6)]
     3       4.793502       4.793502       4.793502    59[8-(1,6),8-(15),8-(15),8-(6),8-(6),8-(6),8-(6)]
     4      -0.199617      -0.199617      -0.199617    59[8-(1,6),8-(15),8-(15),8-(6),8-(6),8-(6),8-(6)]
     5       5.563496       5.563496       5.563496    15[6-(1,6,8),8-(1),8-(59),8-(59)]
     6       0.787799       0.787799       0.787799    15[6-(1,6,8),8-(1),8-(59),8-(59)]
     7      -0.090906      -0.090906      -0.090906    15[6-(1,6,8),8-(1),8-(59),8-(59)]
     8       4.684791       4.684791       4.684791    15[6-(1,6,8),8-(1),8-(59),8-(59)]
     9       3.946016       3.946016       3.946016    1[8-(15)]
    10       6.277146       6.277146       6.277146    1[8-(6,59)]
    11       0.266757       0.266757       0.266757    1[6-(6,8,15)]
    12       2.405279       2.405279       2.405279    1[8-(15)]
    13       0.074149       0.074149       0.074149    1[8-(6,59)]
    14       6.084538       6.084538       6.084538    1[6-(6,8,15)]
    15       1.526574       1.526574       1.526574    1[8-(15)]
    16       0.952854       0.952854       0.952854    1[8-(6,59)]
    17       5.205833       5.205833       5.205833    1[6-(6,8,15)]
    18       3.067311       3.067311       3.067311    1[8-(15)]
    19       5.398441       5.398441       5.398441    1[8-(6,59)]
    20      -0.611948      -0.611948      -0.611948    1[6-(6,8,15)]
    21       6.604545       6.604545       6.604545    6[1-(0),6-(8,8),8-(1,59),15-(8,8,8)]
    22      -0.495072      -0.495072      -0.495072    6[6-(1,8,15),8-(59),8-(59)]
    23       2.295449       2.295449       2.295449    6[6-(8,8),8-(59),8-(59)]
    24       -0.25325       -0.25325       -0.25325    6[1-(0),6-(8,8),8-(1,59),15-(8,8,8)]
    25      -0.383633      -0.383633      -0.383633    6[6-(1,8,15),8-(59),8-(59)]
    26       2.298436       2.298436       2.298436    6[6-(8,8),8-(59),8-(59)]
    27      -1.131955      -1.131955      -1.131955    6[1-(0),6-(8,8),8-(1,59),15-(8,8,8)]
    28      -1.262338      -1.262338      -1.262338    6[6-(1,8,15),8-(59),8-(59)]
    29       3.177141       3.177141       3.177141    6[6-(8,8),8-(59),8-(59)]
    30        5.72584        5.72584        5.72584    6[1-(0),6-(8,8),8-(1,59),15-(8,8,8)]
    31      -1.373777      -1.373777      -1.373777    6[6-(1,8,15),8-(59),8-(59)]
    32       3.174154       3.174154       3.174154    6[6-(8,8),8-(59),8-(59)]
    33       4.139291       4.139291       4.139291    8[1-(0),15-(6,8,8)]
    34       6.049602       6.049602       6.049602    8[15-(6,8,8),59-(8,8,8,8,8,8)]
    35       3.761936       3.761936       3.761936    8[15-(6,8,8),59-(8,8,8,8,8,8)]
    36        5.98968        5.98968        5.98968    8[1-(0),6-(1,6,15),59-(8,8,8,8,8,8)]
    37       -0.00371       -0.00371       -0.00371    8[6-(6,8),59-(8,8,8,8,8,8)]
    38       6.361989       6.361989       6.361989    8[6-(6,8),59-(8,8,8,8,8,8)]
    39       1.305345       1.305345       1.305345    8[6-(6,8),59-(8,8,8,8,8,8)]
    40       2.665908       2.665908       2.665908    8[6-(6,8),59-(8,8,8,8,8,8)]
    41       2.212004       2.212004       2.212004    8[1-(0),15-(6,8,8)]
    42       0.301693       0.301693       0.301693    8[15-(6,8,8),59-(8,8,8,8,8,8)]
    43       0.831949       0.831949       0.831949    8[15-(6,8,8),59-(8,8,8,8,8,8)]
    44       0.361615       0.361615       0.361615    8[1-(0),6-(1,6,15),59-(8,8,8,8,8,8)]
    45       6.355005       6.355005       6.355005    8[6-(6,8),59-(8,8,8,8,8,8)]
    46      -0.010694      -0.010694      -0.010694    8[6-(6,8),59-(8,8,8,8,8,8)]
    47        3.28854        3.28854        3.28854    8[6-(6,8),59-(8,8,8,8,8,8)]
    48       1.927977       1.927977       1.927977    8[6-(6,8),59-(8,8,8,8,8,8)]
    49       1.333299       1.333299       1.333299    8[1-(0),15-(6,8,8)]
    50      -0.577012      -0.577012      -0.577012    8[15-(6,8,8),59-(8,8,8,8,8,8)]
    51       1.710654       1.710654       1.710654    8[15-(6,8,8),59-(8,8,8,8,8,8)]
    52       -0.51709       -0.51709       -0.51709    8[1-(0),6-(1,6,15),59-(8,8,8,8,8,8)]
    53         5.4763         5.4763         5.4763    8[6-(6,8),59-(8,8,8,8,8,8)]
    54      -0.889399      -0.889399      -0.889399    8[6-(6,8),59-(8,8,8,8,8,8)]
    55       4.167245       4.167245       4.167245    8[6-(6,8),59-(8,8,8,8,8,8)]
    56       2.806682       2.806682       2.806682    8[6-(6,8),59-(8,8,8,8,8,8)]
    57       3.260586       3.260586       3.260586    8[1-(0),15-(6,8,8)]
    58       5.170897       5.170897       5.170897    8[15-(6,8,8),59-(8,8,8,8,8,8)]
    59       4.640641       4.640641       4.640641    8[15-(6,8,8),59-(8,8,8,8,8,8)]
    60       5.110975       5.110975       5.110975    8[1-(0),6-(1,6,15),59-(8,8,8,8,8,8)]
    61      -0.882415      -0.882415      -0.882415    8[6-(6,8),59-(8,8,8,8,8,8)]
    62       5.483284       5.483284       5.483284    8[6-(6,8),59-(8,8,8,8,8,8)]
    63        2.18405        2.18405        2.18405    8[6-(6,8),59-(8,8,8,8,8,8)]
    64       3.544613       3.544613       3.544613    8[6-(6,8),59-(8,8,8,8,8,8)]
