# Supplementary material for: A collection of forcefield precursors for metal–organic frameworks
Source: RSC Adv. 2019 Nov 13;9(63):36492–507. doi: 10.1039/c9ra07327b (PMC9075174; doi:10.1039/c9ra07327b)
Supplement: RA-009-C9RA07327B-s480 [file RA-009-C9RA07327B-s480.txt]

DOQHIB_clean

7.232600    0.000000    0.000000
-1.795881    10.074891    0.000000
0.000000    0.000000    13.155800

     1       0.672709       0.672709       0.672709    60[8-(1,6),8-(15),8-(15),8-(6),8-(6),8-(6),8-(6)]
     2       5.661951       5.661951       5.661951    60[8-(1,6),8-(15),8-(15),8-(6),8-(6),8-(6),8-(6)]
     3        4.76401        4.76401        4.76401    60[8-(1,6),8-(15),8-(15),8-(6),8-(6),8-(6),8-(6)]
     4      -0.225232      -0.225232      -0.225232    60[8-(1,6),8-(15),8-(15),8-(6),8-(6),8-(6),8-(6)]
     5        5.56836        5.56836        5.56836    15[6-(1,6,8),8-(1),8-(60),8-(60)]
     6       0.766299       0.766299       0.766299    15[6-(1,6,8),8-(1),8-(60),8-(60)]
     7      -0.131641      -0.131641      -0.131641    15[6-(1,6,8),8-(1),8-(60),8-(60)]
     8        4.67042        4.67042        4.67042    15[6-(1,6,8),8-(1),8-(60),8-(60)]
     9       3.950583       3.950583       3.950583    1[8-(15)]
    10       6.276455       6.276455       6.276455    1[8-(6,60)]
    11       0.262875       0.262875       0.262875    1[6-(6,8,15)]
    12       2.384077       2.384077       2.384077    1[8-(15)]
    13       0.058204       0.058204       0.058204    1[8-(6,60)]
    14       6.071784       6.071784       6.071784    1[6-(6,8,15)]
    15       1.486136       1.486136       1.486136    1[8-(15)]
    16       0.956145       0.956145       0.956145    1[8-(6,60)]
    17       5.173844       5.173844       5.173844    1[6-(6,8,15)]
    18       3.052642       3.052642       3.052642    1[8-(15)]
    19       5.378515       5.378515       5.378515    1[8-(6,60)]
    20      -0.635065      -0.635065      -0.635065    1[6-(6,8,15)]
    21       6.603453       6.603453       6.603453    6[1-(0),6-(8,8),8-(1,60),15-(8,8,8)]
    22      -0.495139      -0.495139      -0.495139    6[6-(1,8,15),8-(60),8-(60)]
    23       2.279838       2.279838       2.279838    6[6-(8,8),8-(60),8-(60)]
    24      -0.268794      -0.268794      -0.268794    6[1-(0),6-(8,8),8-(1,60),15-(8,8,8)]
    25      -0.402801      -0.402801      -0.402801    6[6-(1,8,15),8-(60),8-(60)]
    26        2.25894        2.25894        2.25894    6[6-(8,8),8-(60),8-(60)]
    27      -1.166734      -1.166734      -1.166734    6[1-(0),6-(8,8),8-(1,60),15-(8,8,8)]
    28      -1.300742      -1.300742      -1.300742    6[6-(1,8,15),8-(60),8-(60)]
    29       3.156881       3.156881       3.156881    6[6-(8,8),8-(60),8-(60)]
    30       5.705513       5.705513       5.705513    6[1-(0),6-(8,8),8-(1,60),15-(8,8,8)]
    31       -1.39308       -1.39308       -1.39308    6[6-(1,8,15),8-(60),8-(60)]
    32       3.177779       3.177779       3.177779    6[6-(8,8),8-(60),8-(60)]
    33       4.143452       4.143452       4.143452    8[1-(0),15-(6,8,8)]
    34        6.05349        6.05349        6.05349    8[15-(6,8,8),60-(8,8,8,8,8,8)]
    35       3.734839       3.734839       3.734839    8[15-(6,8,8),60-(8,8,8,8,8,8)]
    36       5.985171       5.985171       5.985171    8[1-(0),6-(1,6,15),60-(8,8,8,8,8,8)]
    37      -0.014348      -0.014348      -0.014348    8[6-(6,8),60-(8,8,8,8,8,8)]
    38       6.356087       6.356087       6.356087    8[6-(6,8),60-(8,8,8,8,8,8)]
    39       1.275322       1.275322       1.275322    8[6-(6,8),60-(8,8,8,8,8,8)]
    40       2.646697       2.646697       2.646697    8[6-(6,8),60-(8,8,8,8,8,8)]
    41       2.191208       2.191208       2.191208    8[1-(0),15-(6,8,8)]
    42       0.281169       0.281169       0.281169    8[15-(6,8,8),60-(8,8,8,8,8,8)]
    43        0.80394        0.80394        0.80394    8[15-(6,8,8),60-(8,8,8,8,8,8)]
    44       0.349489       0.349489       0.349489    8[1-(0),6-(1,6,15),60-(8,8,8,8,8,8)]
    45       6.349007       6.349007       6.349007    8[6-(6,8),60-(8,8,8,8,8,8)]
    46      -0.021428      -0.021428      -0.021428    8[6-(6,8),60-(8,8,8,8,8,8)]
    47       3.263456       3.263456       3.263456    8[6-(6,8),60-(8,8,8,8,8,8)]
    48       1.892081       1.892081       1.892081    8[6-(6,8),60-(8,8,8,8,8,8)]
    49       1.293267       1.293267       1.293267    8[1-(0),15-(6,8,8)]
    50      -0.616771      -0.616771      -0.616771    8[15-(6,8,8),60-(8,8,8,8,8,8)]
    51        1.70188        1.70188        1.70188    8[15-(6,8,8),60-(8,8,8,8,8,8)]
    52      -0.548452      -0.548452      -0.548452    8[1-(0),6-(1,6,15),60-(8,8,8,8,8,8)]
    53       5.451067       5.451067       5.451067    8[6-(6,8),60-(8,8,8,8,8,8)]
    54      -0.919368      -0.919368      -0.919368    8[6-(6,8),60-(8,8,8,8,8,8)]
    55       4.161397       4.161397       4.161397    8[6-(6,8),60-(8,8,8,8,8,8)]
    56       2.790022       2.790022       2.790022    8[6-(6,8),60-(8,8,8,8,8,8)]
    57       3.245511       3.245511       3.245511    8[1-(0),15-(6,8,8)]
    58        5.15555        5.15555        5.15555    8[15-(6,8,8),60-(8,8,8,8,8,8)]
    59       4.632779       4.632779       4.632779    8[15-(6,8,8),60-(8,8,8,8,8,8)]
    60        5.08723        5.08723        5.08723    8[1-(0),6-(1,6,15),60-(8,8,8,8,8,8)]
    61      -0.912288      -0.912288      -0.912288    8[6-(6,8),60-(8,8,8,8,8,8)]
    62       5.458147       5.458147       5.458147    8[6-(6,8),60-(8,8,8,8,8,8)]
    63       2.173263       2.173263       2.173263    8[6-(6,8),60-(8,8,8,8,8,8)]
    64       3.544638       3.544638       3.544638    8[6-(6,8),60-(8,8,8,8,8,8)]
