# Supplementary material for: A collection of forcefield precursors for metal–organic frameworks
Source: RSC Adv. 2019 Nov 13;9(63):36492–507. doi: 10.1039/c9ra07327b (PMC9075174; doi:10.1039/c9ra07327b)
Supplement: RA-009-C9RA07327B-s481 [file RA-009-C9RA07327B-s481.txt]

DOQHOH_clean

7.235100    0.000000    0.000000
-1.846005    10.031462    0.000000
0.000000    0.000000    13.055000

     1       0.663083       0.663083       0.663083    62[8-(1,6),8-(15),8-(15),8-(6),8-(6),8-(6),8-(6)]
     2       5.649015       5.649015       5.649015    62[8-(1,6),8-(15),8-(15),8-(6),8-(6),8-(6),8-(6)]
     3       4.726012       4.726012       4.726012    62[8-(1,6),8-(15),8-(15),8-(6),8-(6),8-(6),8-(6)]
     4       -0.25992       -0.25992       -0.25992    62[8-(1,6),8-(15),8-(15),8-(6),8-(6),8-(6),8-(6)]
     5       5.576094       5.576094       5.576094    15[6-(1,6,8),8-(1),8-(62),8-(62)]
     6       0.736004       0.736004       0.736004    15[6-(1,6,8),8-(1),8-(62),8-(62)]
     7      -0.186999      -0.186999      -0.186999    15[6-(1,6,8),8-(1),8-(62),8-(62)]
     8       4.653091       4.653091       4.653091    15[6-(1,6,8),8-(1),8-(62),8-(62)]
     9       3.946873       3.946873       3.946873    1[8-(15)]
    10       6.266165       6.266165       6.266165    1[8-(6,62)]
    11       0.257476       0.257476       0.257476    1[6-(6,8,15)]
    12       2.365225       2.365225       2.365225    1[8-(15)]
    13       0.045932       0.045932       0.045932    1[8-(6,62)]
    14       6.054621       6.054621       6.054621    1[6-(6,8,15)]
    15       1.442222       1.442222       1.442222    1[8-(15)]
    16       0.968935       0.968935       0.968935    1[8-(6,62)]
    17       5.131619       5.131619       5.131619    1[6-(6,8,15)]
    18        3.02387        3.02387        3.02387    1[8-(15)]
    19       5.343163       5.343163       5.343163    1[8-(6,62)]
    20      -0.665526      -0.665526      -0.665526    1[6-(6,8,15)]
    21       6.598305       6.598305       6.598305    6[1-(0),6-(8,8),8-(1,62),15-(8,8,8)]
    22      -0.506544      -0.506544      -0.506544    6[6-(1,8,15),8-(62),8-(62)]
    23       2.254599       2.254599       2.254599    6[6-(8,8),8-(62),8-(62)]
    24      -0.286208      -0.286208      -0.286208    6[1-(0),6-(8,8),8-(1,62),15-(8,8,8)]
    25      -0.416459      -0.416459      -0.416459    6[6-(1,8,15),8-(62),8-(62)]
    26       2.211493       2.211493       2.211493    6[6-(8,8),8-(62),8-(62)]
    27       -1.20921       -1.20921       -1.20921    6[1-(0),6-(8,8),8-(1,62),15-(8,8,8)]
    28      -1.339461      -1.339461      -1.339461    6[6-(1,8,15),8-(62),8-(62)]
    29       3.134496       3.134496       3.134496    6[6-(8,8),8-(62),8-(62)]
    30       5.675303       5.675303       5.675303    6[1-(0),6-(8,8),8-(1,62),15-(8,8,8)]
    31      -1.429546      -1.429546      -1.429546    6[6-(1,8,15),8-(62),8-(62)]
    32       3.177602       3.177602       3.177602    6[6-(8,8),8-(62),8-(62)]
    33       4.142986       4.142986       4.142986    8[1-(0),15-(6,8,8)]
    34       6.063533       6.063533       6.063533    8[15-(6,8,8),62-(8,8,8,8,8,8)]
    35       3.701755       3.701755       3.701755    8[15-(6,8,8),62-(8,8,8,8,8,8)]
    36       5.974346       5.974346       5.974346    8[1-(0),6-(1,6,15),62-(8,8,8,8,8,8)]
    37      -0.027614      -0.027614      -0.027614    8[6-(6,8),62-(8,8,8,8,8,8)]
    38       6.342642       6.342642       6.342642    8[6-(6,8),62-(8,8,8,8,8,8)]
    39       1.236174       1.236174       1.236174    8[6-(6,8),62-(8,8,8,8,8,8)]
    40       2.621736       2.621736       2.621736    8[6-(6,8),62-(8,8,8,8,8,8)]
    41       2.169111       2.169111       2.169111    8[1-(0),15-(6,8,8)]
    42       0.248564       0.248564       0.248564    8[15-(6,8,8),62-(8,8,8,8,8,8)]
    43       0.764338       0.764338       0.764338    8[15-(6,8,8),62-(8,8,8,8,8,8)]
    44       0.337752       0.337752       0.337752    8[1-(0),6-(1,6,15),62-(8,8,8,8,8,8)]
    45       6.339711       6.339711       6.339711    8[6-(6,8),62-(8,8,8,8,8,8)]
    46      -0.030544      -0.030544      -0.030544    8[6-(6,8),62-(8,8,8,8,8,8)]
    47       3.229918       3.229918       3.229918    8[6-(6,8),62-(8,8,8,8,8,8)]
    48       1.844357       1.844357       1.844357    8[6-(6,8),62-(8,8,8,8,8,8)]
    49       1.246109       1.246109       1.246109    8[1-(0),15-(6,8,8)]
    50      -0.674438      -0.674438      -0.674438    8[15-(6,8,8),62-(8,8,8,8,8,8)]
    51        1.68734        1.68734        1.68734    8[15-(6,8,8),62-(8,8,8,8,8,8)]
    52      -0.585251      -0.585251      -0.585251    8[1-(0),6-(1,6,15),62-(8,8,8,8,8,8)]
    53       5.416709       5.416709       5.416709    8[6-(6,8),62-(8,8,8,8,8,8)]
    54      -0.953547      -0.953547      -0.953547    8[6-(6,8),62-(8,8,8,8,8,8)]
    55       4.152921       4.152921       4.152921    8[6-(6,8),62-(8,8,8,8,8,8)]
    56       2.767359       2.767359       2.767359    8[6-(6,8),62-(8,8,8,8,8,8)]
    57       3.219984       3.219984       3.219984    8[1-(0),15-(6,8,8)]
    58       5.140531       5.140531       5.140531    8[15-(6,8,8),62-(8,8,8,8,8,8)]
    59       4.624757       4.624757       4.624757    8[15-(6,8,8),62-(8,8,8,8,8,8)]
    60       5.051343       5.051343       5.051343    8[1-(0),6-(1,6,15),62-(8,8,8,8,8,8)]
    61      -0.950616      -0.950616      -0.950616    8[6-(6,8),62-(8,8,8,8,8,8)]
    62       5.419639       5.419639       5.419639    8[6-(6,8),62-(8,8,8,8,8,8)]
    63       2.159177       2.159177       2.159177    8[6-(6,8),62-(8,8,8,8,8,8)]
    64       3.544738       3.544738       3.544738    8[6-(6,8),62-(8,8,8,8,8,8)]
