# Supplementary material for: A collection of forcefield precursors for metal–organic frameworks
Source: RSC Adv. 2019 Nov 13;9(63):36492–507. doi: 10.1039/c9ra07327b (PMC9075174; doi:10.1039/c9ra07327b)
Supplement: RA-009-C9RA07327B-s482 [file RA-009-C9RA07327B-s482.txt]

DOQHUN_clean

7.229300    0.000000    0.000000
-1.865613    10.025901    0.000000
0.000000    0.000000    13.042900

     1       0.657578       0.657578       0.657578    63[8-(1,6),8-(15),8-(15),8-(6),8-(6),8-(6),8-(6)]
     2       5.638915       5.638915       5.638915    63[8-(1,6),8-(15),8-(15),8-(6),8-(6),8-(6),8-(6)]
     3       4.706109       4.706109       4.706109    63[8-(1,6),8-(15),8-(15),8-(6),8-(6),8-(6),8-(6)]
     4      -0.275228      -0.275228      -0.275228    63[8-(1,6),8-(15),8-(15),8-(6),8-(6),8-(6),8-(6)]
     5       5.572809       5.572809       5.572809    15[6-(1,6,8),8-(1),8-(63),8-(63)]
     6       0.723684       0.723684       0.723684    15[6-(1,6,8),8-(1),8-(63),8-(63)]
     7      -0.209122      -0.209122      -0.209122    15[6-(1,6,8),8-(1),8-(63),8-(63)]
     8       4.640003       4.640003       4.640003    15[6-(1,6,8),8-(1),8-(63),8-(63)]
     9        3.94074        3.94074        3.94074    1[8-(15)]
    10       6.252318       6.252318       6.252318    1[8-(6,63)]
    11       0.259673       0.259673       0.259673    1[6-(6,8,15)]
    12       2.355753       2.355753       2.355753    1[8-(15)]
    13       0.044175       0.044175       0.044175    1[8-(6,63)]
    14       6.036821       6.036821       6.036821    1[6-(6,8,15)]
    15       1.422947       1.422947       1.422947    1[8-(15)]
    16       0.976982       0.976982       0.976982    1[8-(6,63)]
    17       5.104014       5.104014       5.104014    1[6-(6,8,15)]
    18       3.007934       3.007934       3.007934    1[8-(15)]
    19       5.319512       5.319512       5.319512    1[8-(6,63)]
    20      -0.673134      -0.673134      -0.673134    1[6-(6,8,15)]
    21       6.594056       6.594056       6.594056    6[1-(0),6-(8,8),8-(1,63),15-(8,8,8)]
    22       -0.51407       -0.51407       -0.51407    6[6-(1,8,15),8-(63),8-(63)]
    23       2.234747       2.234747       2.234747    6[6-(8,8),8-(63),8-(63)]
    24      -0.297562      -0.297562      -0.297562    6[1-(0),6-(8,8),8-(1,63),15-(8,8,8)]
    25      -0.418737      -0.418737      -0.418737    6[6-(1,8,15),8-(63),8-(63)]
    26       2.196134       2.196134       2.196134    6[6-(8,8),8-(63),8-(63)]
    27      -1.230369      -1.230369      -1.230369    6[1-(0),6-(8,8),8-(1,63),15-(8,8,8)]
    28      -1.351543      -1.351543      -1.351543    6[6-(1,8,15),8-(63),8-(63)]
    29        3.12894        3.12894        3.12894    6[6-(8,8),8-(63),8-(63)]
    30       5.661249       5.661249       5.661249    6[1-(0),6-(8,8),8-(1,63),15-(8,8,8)]
    31      -1.446876      -1.446876      -1.446876    6[6-(1,8,15),8-(63),8-(63)]
    32       3.167553       3.167553       3.167553    6[6-(8,8),8-(63),8-(63)]
    33       4.137866       4.137866       4.137866    8[1-(0),15-(6,8,8)]
    34        6.06058        6.06058        6.06058    8[15-(6,8,8),63-(8,8,8,8,8,8)]
    35       3.684833       3.684833       3.684833    8[15-(6,8,8),63-(8,8,8,8,8,8)]
    36       5.962774       5.962774       5.962774    8[1-(0),6-(1,6,15),63-(8,8,8,8,8,8)]
    37       -0.03444       -0.03444       -0.03444    8[6-(6,8),63-(8,8,8,8,8,8)]
    38       6.333477       6.333477       6.333477    8[6-(6,8),63-(8,8,8,8,8,8)]
    39       1.222645       1.222645       1.222645    8[6-(6,8),63-(8,8,8,8,8,8)]
    40       2.602207       2.602207       2.602207    8[6-(6,8),63-(8,8,8,8,8,8)]
    41       2.158627       2.158627       2.158627    8[1-(0),15-(6,8,8)]
    42       0.235913       0.235913       0.235913    8[15-(6,8,8),63-(8,8,8,8,8,8)]
    43       0.746048       0.746048       0.746048    8[15-(6,8,8),63-(8,8,8,8,8,8)]
    44       0.333719       0.333719       0.333719    8[1-(0),6-(1,6,15),63-(8,8,8,8,8,8)]
    45       6.330933       6.330933       6.330933    8[6-(6,8),63-(8,8,8,8,8,8)]
    46      -0.036984      -0.036984      -0.036984    8[6-(6,8),63-(8,8,8,8,8,8)]
    47       3.208236       3.208236       3.208236    8[6-(6,8),63-(8,8,8,8,8,8)]
    48       1.828674       1.828674       1.828674    8[6-(6,8),63-(8,8,8,8,8,8)]
    49       1.225821       1.225821       1.225821    8[1-(0),15-(6,8,8)]
    50      -0.696893      -0.696893      -0.696893    8[15-(6,8,8),63-(8,8,8,8,8,8)]
    51       1.678854       1.678854       1.678854    8[15-(6,8,8),63-(8,8,8,8,8,8)]
    52      -0.599087      -0.599087      -0.599087    8[1-(0),6-(1,6,15),63-(8,8,8,8,8,8)]
    53       5.398127       5.398127       5.398127    8[6-(6,8),63-(8,8,8,8,8,8)]
    54       -0.96979       -0.96979       -0.96979    8[6-(6,8),63-(8,8,8,8,8,8)]
    55       4.141042       4.141042       4.141042    8[6-(6,8),63-(8,8,8,8,8,8)]
    56        2.76148        2.76148        2.76148    8[6-(6,8),63-(8,8,8,8,8,8)]
    57        3.20506        3.20506        3.20506    8[1-(0),15-(6,8,8)]
    58       5.127774       5.127774       5.127774    8[15-(6,8,8),63-(8,8,8,8,8,8)]
    59       4.617639       4.617639       4.617639    8[15-(6,8,8),63-(8,8,8,8,8,8)]
    60       5.029968       5.029968       5.029968    8[1-(0),6-(1,6,15),63-(8,8,8,8,8,8)]
    61      -0.967246      -0.967246      -0.967246    8[6-(6,8),63-(8,8,8,8,8,8)]
    62       5.400671       5.400671       5.400671    8[6-(6,8),63-(8,8,8,8,8,8)]
    63       2.155451       2.155451       2.155451    8[6-(6,8),63-(8,8,8,8,8,8)]
    64       3.535013       3.535013       3.535013    8[6-(6,8),63-(8,8,8,8,8,8)]
