# Supplementary material for: A collection of forcefield precursors for metal–organic frameworks
Source: RSC Adv. 2019 Nov 13;9(63):36492–507. doi: 10.1039/c9ra07327b (PMC9075174; doi:10.1039/c9ra07327b)
Supplement: RA-009-C9RA07327B-s483 [file RA-009-C9RA07327B-s483.txt]

DOQKAW_charged

13.799500    0.000000    0.000000
-1.600310    13.706393    0.000000
-2.493675    -2.801767    17.266304

     1       3.233537       3.233537       3.233537    48[7-(6,7),7-(7,7),8-(6),8-(6),8-(6)]
     2         0.4153         0.4153         0.4153    48[7-(6,6),7-(6,7),8-(6),8-(6),8-(6)]
     3        7.99495        7.99495        7.99495    48[7-(6,7),7-(7,7),8-(6),8-(6),8-(6)]
     4       7.467733       7.467733       7.467733    48[7-(6,6),7-(6,7),8-(6),8-(6),8-(6)]
     5       6.471978       6.471978       6.471978    48[7-(6,7),7-(7,7),8-(6),8-(6),8-(6)]
     6       9.290215       9.290215       9.290215    48[7-(6,6),7-(6,7),8-(6),8-(6),8-(6)]
     7       1.710565       1.710565       1.710565    48[7-(6,7),7-(7,7),8-(6),8-(6),8-(6)]
     8       2.237782       2.237782       2.237782    48[7-(6,6),7-(6,7),8-(6),8-(6),8-(6)]
     9       4.889837       4.889837       4.889837    48[7-(6,7),7-(6,7),7-(6,7),7-(6,7),8-(6),8-(6)]
    10       4.815678       4.815678       4.815678    48[7-(6,7),7-(6,7),7-(6,7),7-(6,7),8-(6),8-(6)]
    11       9.747056       9.747056       9.747056    1[6-(6,6)]
    12       7.488438       7.488438       7.488438    1[6-(6,6)]
    13       7.732941       7.732941       7.732941    1[6-(6,6)]
    14       9.954069       9.954069       9.954069    1[6-(6,6)]
    15      -0.202294      -0.202294      -0.202294    1[6-(6,6)]
    16      -1.597433      -1.597433      -1.597433    1[6-(6,6)]
    17       5.068965       5.068965       5.068965    1[6-(6,6)]
    18       3.064706       3.064706       3.064706    1[6-(6,6)]
    19       2.338733       2.338733       2.338733    1[6-(7,7)]
    20       3.893211       3.893211       3.893211    1[6-(7,7)]
    21      -0.491601      -0.491601      -0.491601    1[6-(6,6)]
    22      -0.457407      -0.457407      -0.457407    1[6-(6,6)]
    23       1.114642       1.114642       1.114642    1[6-(6,6)]
    24       2.826633       2.826633       2.826633    1[6-(6,6)]
    25       6.439246       6.439246       6.439246    1[6-(6,6)]
    26       6.273934       6.273934       6.273934    1[6-(6,6)]
    27      10.242819      10.242819      10.242819    1[6-(6,6)]
    28      10.424061      10.424061      10.424061    1[6-(6,6)]
    29       -1.73698       -1.73698       -1.73698    1[6-(6,6)]
    30       9.101322       9.101322       9.101322    1[6-(6,6)]
    31       9.749834       9.749834       9.749834    1[6-(6,6)]
    32      -1.780354      -1.780354      -1.780354    1[6-(6,6)]
    33       8.334437       8.334437       8.334437    1[6-(7,7)]
    34        5.10138        5.10138        5.10138    1[6-(7,7)]
    35       3.886821       3.886821       3.886821    1[6-(6,6)]
    36       1.607335       1.607335       1.607335    1[6-(6,6)]
    37       0.638958       0.638958       0.638958    1[6-(6,6)]
    38       1.899131       1.899131       1.899131    1[6-(6,6)]
    39      -0.041541      -0.041541      -0.041541    1[6-(6,6)]
    40       2.217077       2.217077       2.217077    1[6-(6,6)]
    41       1.972574       1.972574       1.972574    1[6-(6,6)]
    42      -0.248554      -0.248554      -0.248554    1[6-(6,6)]
    43       9.907809       9.907809       9.907809    1[6-(6,6)]
    44      11.302948      11.302948      11.302948    1[6-(6,6)]
    45        4.63655        4.63655        4.63655    1[6-(6,6)]
    46       6.640809       6.640809       6.640809    1[6-(6,6)]
    47       7.366782       7.366782       7.366782    1[6-(7,7)]
    48       5.812304       5.812304       5.812304    1[6-(7,7)]
    49      10.197116      10.197116      10.197116    1[6-(6,6)]
    50      10.162922      10.162922      10.162922    1[6-(6,6)]
    51       8.590873       8.590873       8.590873    1[6-(6,6)]
    52       6.878882       6.878882       6.878882    1[6-(6,6)]
    53       3.266269       3.266269       3.266269    1[6-(6,6)]
    54       3.431581       3.431581       3.431581    1[6-(6,6)]
    55      -0.537304      -0.537304      -0.537304    1[6-(6,6)]
    56      -0.718546      -0.718546      -0.718546    1[6-(6,6)]
    57      11.442495      11.442495      11.442495    1[6-(6,6)]
    58       0.604193       0.604193       0.604193    1[6-(6,6)]
    59      -0.044319      -0.044319      -0.044319    1[6-(6,6)]
    60      11.485869      11.485869      11.485869    1[6-(6,6)]
    61       1.371078       1.371078       1.371078    1[6-(7,7)]
    62       4.604135       4.604135       4.604135    1[6-(7,7)]
    63       5.818694       5.818694       5.818694    1[6-(6,6)]
    64        8.09818        8.09818        8.09818    1[6-(6,6)]
    65       9.066557       9.066557       9.066557    1[6-(6,6)]
    66       7.806384       7.806384       7.806384    1[6-(6,6)]
    67       4.514102       4.514102       4.514102    1[7-(1,6,6)]
    68       5.898868       5.898868       5.898868    1[7-(1,6,6)]
    69       6.255323       6.255323       6.255323    1[6-(1,1,7)]
    70       5.278521       5.278521       5.278521    1[6-(1,1,7)]
    71       5.497564       5.497564       5.497564    1[6-(1,1,7)]
    72       2.451524       2.451524       2.451524    1[6-(1,1,7)]
    73       3.187713       3.187713       3.187713    1[6-(1,1,7)]
    74       2.954183       2.954183       2.954183    1[6-(1,1,7)]
    75      -1.996672      -1.996672      -1.996672    1[7-(1,6,6)]
    76      11.075904      11.075904      11.075904    1[7-(1,6,6)]
    77      -1.440241      -1.440241      -1.440241    1[6-(1,1,7)]
    78      -0.983952      -0.983952      -0.983952    1[6-(1,1,7)]
    79      -0.189687      -0.189687      -0.189687    1[6-(1,1,7)]
    80      -2.006907      -2.006907      -2.006907    1[6-(1,1,7)]
    81      -0.547084      -0.547084      -0.547084    1[6-(1,1,7)]
    82      -1.329941      -1.329941      -1.329941    1[6-(1,1,7)]
    83       5.191413       5.191413       5.191413    1[7-(1,6,6)]
    84       3.806647       3.806647       3.806647    1[7-(1,6,6)]
    85       3.450192       3.450192       3.450192    1[6-(1,1,7)]
    86       4.426994       4.426994       4.426994    1[6-(1,1,7)]
    87       4.207951       4.207951       4.207951    1[6-(1,1,7)]
    88       7.253991       7.253991       7.253991    1[6-(1,1,7)]
    89       6.517802       6.517802       6.517802    1[6-(1,1,7)]
    90       6.751332       6.751332       6.751332    1[6-(1,1,7)]
    91      11.702187      11.702187      11.702187    1[7-(1,6,6)]
    92      -1.370389      -1.370389      -1.370389    1[7-(1,6,6)]
    93      11.145756      11.145756      11.145756    1[6-(1,1,7)]
    94      10.689467      10.689467      10.689467    1[6-(1,1,7)]
    95       9.895202       9.895202       9.895202    1[6-(1,1,7)]
    96      11.712422      11.712422      11.712422    1[6-(1,1,7)]
    97      10.252599      10.252599      10.252599    1[6-(1,1,7)]
    98      11.035456      11.035456      11.035456    1[6-(1,1,7)]
    99      10.063067      10.063067      10.063067    6[6-(1,6),6-(1,6),6-(8,8)]
   100        9.33718        9.33718        9.33718    6[1-(0),6-(1,6),6-(6,6)]
   101       7.990578       7.990578       7.990578    6[1-(0),6-(1,6),6-(6,6)]
   102        7.38191        7.38191        7.38191    6[6-(1,6),6-(1,6),6-(8,8)]
   103       8.123673       8.123673       8.123673    6[1-(0),6-(1,6),6-(6,6)]
   104       9.463808       9.463808       9.463808    6[1-(0),6-(1,6),6-(6,6)]
   105      -2.269701      -2.269701      -2.269701    6[6-(6,6),8-(0),8-(48)]
   106       5.935932       5.935932       5.935932    6[6-(6,6),8-(48),8-(48)]
   107      -1.110963      -1.110963      -1.110963    6[1-(0),6-(1,6),6-(6,6)]
   108       0.050356       0.050356       0.050356    6[6-(1,6),6-(1,6),6-(8,8)]
   109       -1.29132       -1.29132       -1.29132    6[1-(0),6-(1,6),6-(6,6)]
   110       1.063997       1.063997       1.063997    6[6-(6,6),8-(48),8-(48)]
   111       3.455139       3.455139       3.455139    6[6-(1,6),6-(1,6),6-(8,8)]
   112       4.794693       4.794693       4.794693    6[1-(0),6-(1,6),6-(6,6)]
   113       3.967853       3.967853       3.967853    6[1-(0),6-(1,6),6-(6,6)]
   114       2.431562       2.431562       2.431562    6[6-(6,6),8-(48),8-(48)]
   115       2.780366       2.780366       2.780366    6[1-(0),7-(6,48),7-(7,48)]
   116       3.623612       3.623612       3.623612    6[1-(0),7-(6,48),7-(7,48)]
   117       2.137755       2.137755       2.137755    6[6-(1,6),6-(6,7),7-(7,48)]
   118       1.138747       1.138747       1.138747    6[6-(1,6),6-(6,7),7-(7,48)]
   119       0.158192       0.158192       0.158192    6[1-(0),6-(1,6),6-(6,7)]
   120       0.188594       0.188594       0.188594    6[1-(0),6-(1,6),6-(1,6)]
   121       1.155366       1.155366       1.155366    6[1-(0),6-(1,6),6-(1,6)]
   122       2.172004       2.172004       2.172004    6[1-(0),6-(1,6),6-(6,7)]
   123       8.439367       8.439367       8.439367    6[6-(1,6),6-(1,6),6-(8,8)]
   124       7.206398       7.206398       7.206398    6[1-(0),6-(1,6),6-(6,6)]
   125       7.108498       7.108498       7.108498    6[1-(0),6-(1,6),6-(6,6)]
   126       8.246919       8.246919       8.246919    6[6-(1,6),6-(1,6),6-(8,8)]
   127       9.479412       9.479412       9.479412    6[1-(0),6-(1,6),6-(6,6)]
   128       9.586859       9.586859       9.586859    6[1-(0),6-(1,6),6-(6,6)]
   129       6.980064       6.980064       6.980064    6[6-(6,6),8-(0),8-(48)]
   130       8.106716       8.106716       8.106716    6[6-(6,6),8-(48),8-(48)]
   131      -2.032576      -2.032576      -2.032576    6[1-(0),6-(1,6),6-(6,6)]
   132      10.422617      10.422617      10.422617    6[6-(1,6),6-(1,6),6-(8,8)]
   133      10.002554      10.002554      10.002554    6[1-(0),6-(1,6),6-(6,6)]
   134       9.455175       9.455175       9.455175    6[6-(6,6),8-(48),8-(48)]
   135      10.704548      10.704548      10.704548    6[6-(1,6),6-(1,6),6-(8,8)]
   136       10.56002       10.56002       10.56002    6[1-(0),6-(1,6),6-(6,6)]
   137      -1.891951      -1.891951      -1.891951    6[1-(0),6-(1,6),6-(6,6)]
   138       9.553672       9.553672       9.553672    6[6-(6,6),8-(48),8-(48)]
   139       7.578648       7.578648       7.578648    6[1-(0),7-(6,48),7-(7,48)]
   140       5.832973       5.832973       5.832973    6[1-(0),7-(6,48),7-(7,48)]
   141       3.702954       3.702954       3.702954    6[6-(1,6),6-(6,7),7-(7,48)]
   142       4.280008       4.280008       4.280008    6[6-(1,6),6-(6,7),7-(7,48)]
   143       3.504985       3.504985       3.504985    6[1-(0),6-(1,6),6-(6,7)]
   144       2.153279       2.153279       2.153279    6[1-(0),6-(1,6),6-(1,6)]
   145       1.565342       1.565342       1.565342    6[1-(0),6-(1,6),6-(1,6)]
   146       2.295043       2.295043       2.295043    6[1-(0),6-(1,6),6-(6,7)]
   147      -0.357552      -0.357552      -0.357552    6[6-(1,6),6-(1,6),6-(8,8)]
   148       0.368335       0.368335       0.368335    6[1-(0),6-(1,6),6-(6,6)]
   149       1.714937       1.714937       1.714937    6[1-(0),6-(1,6),6-(6,6)]
   150       2.323605       2.323605       2.323605    6[6-(1,6),6-(1,6),6-(8,8)]
   151       1.581842       1.581842       1.581842    6[1-(0),6-(1,6),6-(6,6)]
   152       0.241707       0.241707       0.241707    6[1-(0),6-(1,6),6-(6,6)]
   153      11.975216      11.975216      11.975216    6[6-(6,6),8-(0),8-(48)]
   154       3.769583       3.769583       3.769583    6[6-(6,6),8-(48),8-(48)]
   155      10.816478      10.816478      10.816478    6[1-(0),6-(1,6),6-(6,6)]
   156       9.655159       9.655159       9.655159    6[6-(1,6),6-(1,6),6-(8,8)]
   157      10.996835      10.996835      10.996835    6[1-(0),6-(1,6),6-(6,6)]
   158       8.641518       8.641518       8.641518    6[6-(6,6),8-(48),8-(48)]
   159       6.250376       6.250376       6.250376    6[6-(1,6),6-(1,6),6-(8,8)]
   160       4.910822       4.910822       4.910822    6[1-(0),6-(1,6),6-(6,6)]
   161       5.737662       5.737662       5.737662    6[1-(0),6-(1,6),6-(6,6)]
   162       7.273953       7.273953       7.273953    6[6-(6,6),8-(48),8-(48)]
   163       6.925149       6.925149       6.925149    6[1-(0),7-(6,48),7-(7,48)]
   164       6.081903       6.081903       6.081903    6[1-(0),7-(6,48),7-(7,48)]
   165        7.56776        7.56776        7.56776    6[6-(1,6),6-(6,7),7-(7,48)]
   166       8.566768       8.566768       8.566768    6[6-(1,6),6-(6,7),7-(7,48)]
   167       9.547323       9.547323       9.547323    6[1-(0),6-(1,6),6-(6,7)]
   168       9.516921       9.516921       9.516921    6[1-(0),6-(1,6),6-(1,6)]
   169       8.550149       8.550149       8.550149    6[1-(0),6-(1,6),6-(1,6)]
   170       7.533511       7.533511       7.533511    6[1-(0),6-(1,6),6-(6,7)]
   171       1.266148       1.266148       1.266148    6[6-(1,6),6-(1,6),6-(8,8)]
   172       2.499117       2.499117       2.499117    6[1-(0),6-(1,6),6-(6,6)]
   173       2.597017       2.597017       2.597017    6[1-(0),6-(1,6),6-(6,6)]
   174       1.458596       1.458596       1.458596    6[6-(1,6),6-(1,6),6-(8,8)]
   175       0.226103       0.226103       0.226103    6[1-(0),6-(1,6),6-(6,6)]
   176       0.118656       0.118656       0.118656    6[1-(0),6-(1,6),6-(6,6)]
   177       2.725451       2.725451       2.725451    6[6-(6,6),8-(0),8-(48)]
   178       1.598799       1.598799       1.598799    6[6-(6,6),8-(48),8-(48)]
   179      11.738091      11.738091      11.738091    6[1-(0),6-(1,6),6-(6,6)]
   180      -0.717102      -0.717102      -0.717102    6[6-(1,6),6-(1,6),6-(8,8)]
   181      -0.297039      -0.297039      -0.297039    6[1-(0),6-(1,6),6-(6,6)]
   182        0.25034        0.25034        0.25034    6[6-(6,6),8-(48),8-(48)]
   183      -0.999033      -0.999033      -0.999033    6[6-(1,6),6-(1,6),6-(8,8)]
   184      -0.854505      -0.854505      -0.854505    6[1-(0),6-(1,6),6-(6,6)]
   185      11.597466      11.597466      11.597466    6[1-(0),6-(1,6),6-(6,6)]
   186       0.151843       0.151843       0.151843    6[6-(6,6),8-(48),8-(48)]
   187       2.126867       2.126867       2.126867    6[1-(0),7-(6,48),7-(7,48)]
   188       3.872542       3.872542       3.872542    6[1-(0),7-(6,48),7-(7,48)]
   189       6.002561       6.002561       6.002561    6[6-(1,6),6-(6,7),7-(7,48)]
   190       5.425507       5.425507       5.425507    6[6-(1,6),6-(6,7),7-(7,48)]
   191        6.20053        6.20053        6.20053    6[1-(0),6-(1,6),6-(6,7)]
   192       7.552236       7.552236       7.552236    6[1-(0),6-(1,6),6-(1,6)]
   193       8.140173       8.140173       8.140173    6[1-(0),6-(1,6),6-(1,6)]
   194       7.410472       7.410472       7.410472    6[1-(0),6-(1,6),6-(6,7)]
   195       5.434947       5.434947       5.434947    6[1-(0),1-(0),1-(0),7-(1,1,6)]
   196        3.14575        3.14575        3.14575    6[1-(0),1-(0),1-(0),7-(1,1,6)]
   197      -1.060299      -1.060299      -1.060299    6[1-(0),1-(0),1-(0),7-(1,1,6)]
   198      -1.410629      -1.410629      -1.410629    6[1-(0),1-(0),1-(0),7-(1,1,6)]
   199       4.270568       4.270568       4.270568    6[1-(0),1-(0),1-(0),7-(1,1,6)]
   200       6.559765       6.559765       6.559765    6[1-(0),1-(0),1-(0),7-(1,1,6)]
   201      10.765814      10.765814      10.765814    6[1-(0),1-(0),1-(0),7-(1,1,6)]
   202      11.116144      11.116144      11.116144    6[1-(0),1-(0),1-(0),7-(1,1,6)]
   203       3.862022       3.862022       3.862022    7[6-(1,7),7-(6,48),48-(7,7,7,8,8)]
   204        3.29732        3.29732        3.29732    7[6-(1,7),7-(6,48),48-(7,8,8,8)]
   205       2.954902       2.954902       2.954902    7[6-(1,7),6-(1,7),48-(7,8,8,8)]
   206       2.935111       2.935111       2.935111    7[6-(6,6),7-(7,48),48-(7,7,7,8,8)]
   207       2.430476       2.430476       2.430476    7[7-(6,48),7-(6,48),48-(7,8,8,8)]
   208       1.373565       1.373565       1.373565    7[6-(6,6),7-(7,48),48-(7,8,8,8)]
   209       6.062717       6.062717       6.062717    7[6-(1,7),7-(6,48),48-(7,7,7,8,8)]
   210       7.212612       7.212612       7.212612    7[6-(1,7),7-(6,48),48-(7,8,8,8)]
   211          6.745          6.745          6.745    7[6-(1,7),6-(1,7),48-(7,8,8,8)]
   212       4.688897       4.688897       4.688897    7[6-(6,6),7-(7,48),48-(7,7,7,8,8)]
   213       5.843404       5.843404       5.843404    7[7-(6,48),7-(6,48),48-(7,8,8,8)]
   214        5.62521        5.62521        5.62521    7[6-(6,6),7-(7,48),48-(7,8,8,8)]
   215       5.843493       5.843493       5.843493    7[6-(1,7),7-(6,48),48-(7,7,7,8,8)]
   216       6.408195       6.408195       6.408195    7[6-(1,7),7-(6,48),48-(7,8,8,8)]
   217       6.750613       6.750613       6.750613    7[6-(1,7),6-(1,7),48-(7,8,8,8)]
   218       6.770404       6.770404       6.770404    7[6-(6,6),7-(7,48),48-(7,7,7,8,8)]
   219       7.275039       7.275039       7.275039    7[7-(6,48),7-(6,48),48-(7,8,8,8)]
   220        8.33195        8.33195        8.33195    7[6-(6,6),7-(7,48),48-(7,8,8,8)]
   221       3.642798       3.642798       3.642798    7[6-(1,7),7-(6,48),48-(7,7,7,8,8)]
   222       2.492903       2.492903       2.492903    7[6-(1,7),7-(6,48),48-(7,8,8,8)]
   223       2.960515       2.960515       2.960515    7[6-(1,7),6-(1,7),48-(7,8,8,8)]
   224       5.016618       5.016618       5.016618    7[6-(6,6),7-(7,48),48-(7,7,7,8,8)]
   225       3.862111       3.862111       3.862111    7[7-(6,48),7-(6,48),48-(7,8,8,8)]
   226       4.080305       4.080305       4.080305    7[6-(6,6),7-(7,48),48-(7,8,8,8)]
   227       4.349244       4.349244       4.349244    7[1-(0),1-(0),6-(1,1,1),6-(1,1,1)]
   228      -1.905732      -1.905732      -1.905732    7[1-(0),1-(0),6-(1,1,1),6-(1,1,1)]
   229       5.356271       5.356271       5.356271    7[1-(0),1-(0),6-(1,1,1),6-(1,1,1)]
   230      11.611247      11.611247      11.611247    7[1-(0),1-(0),6-(1,1,1),6-(1,1,1)]
   231       8.050403       8.050403       8.050403    8[6-(6,8),48-(7,7,8,8)]
   232       6.017036       6.017036       6.017036    8[6-(6,8)]
   233       5.404983       5.404983       5.404983    8[6-(6,8),48-(7,7,8,8)]
   234       5.304483       5.304483       5.304483    8[6-(6,8),48-(7,7,7,7,8)]
   235       0.664996       0.664996       0.664996    8[6-(6,8),48-(7,7,8,8)]
   236       2.290884       2.290884       2.290884    8[6-(6,8),48-(7,7,8,8)]
   237       1.217712       1.217712       1.217712    8[6-(6,8),48-(7,7,8,8)]
   238       2.825393       2.825393       2.825393    8[6-(6,8),48-(7,7,8,8)]
   239       -1.72922       -1.72922       -1.72922    8[6-(6,8),48-(7,7,8,8)]
   240      -1.642388      -1.642388      -1.642388    8[6-(6,8)]
   241       9.161259       9.161259       9.161259    8[6-(6,8),48-(7,7,8,8)]
   242       6.961028       6.961028       6.961028    8[6-(6,8),48-(7,7,7,7,8)]
   243       8.261835       8.261835       8.261835    8[6-(6,8),48-(7,7,8,8)]
   244       9.869908       9.869908       9.869908    8[6-(6,8),48-(7,7,8,8)]
   245       9.671055       9.671055       9.671055    8[6-(6,8),48-(7,7,8,8)]
   246       8.501653       8.501653       8.501653    8[6-(6,8),48-(7,7,8,8)]
   247       1.655112       1.655112       1.655112    8[6-(6,8),48-(7,7,8,8)]
   248       3.688479       3.688479       3.688479    8[6-(6,8)]
   249       4.300532       4.300532       4.300532    8[6-(6,8),48-(7,7,8,8)]
   250       4.401032       4.401032       4.401032    8[6-(6,8),48-(7,7,7,7,8)]
   251       9.040519       9.040519       9.040519    8[6-(6,8),48-(7,7,8,8)]
   252       7.414631       7.414631       7.414631    8[6-(6,8),48-(7,7,8,8)]
   253       8.487803       8.487803       8.487803    8[6-(6,8),48-(7,7,8,8)]
   254       6.880122       6.880122       6.880122    8[6-(6,8),48-(7,7,8,8)]
   255      11.434735      11.434735      11.434735    8[6-(6,8),48-(7,7,8,8)]
   256      11.347903      11.347903      11.347903    8[6-(6,8)]
   257       0.544256       0.544256       0.544256    8[6-(6,8),48-(7,7,8,8)]
   258       2.744487       2.744487       2.744487    8[6-(6,8),48-(7,7,7,7,8)]
   259        1.44368        1.44368        1.44368    8[6-(6,8),48-(7,7,8,8)]
   260      -0.164393      -0.164393      -0.164393    8[6-(6,8),48-(7,7,8,8)]
   261        0.03446        0.03446        0.03446    8[6-(6,8),48-(7,7,8,8)]
   262       1.203862       1.203862       1.203862    8[6-(6,8),48-(7,7,8,8)]
