# Supplementary material for: A collection of forcefield precursors for metal–organic frameworks
Source: RSC Adv. 2019 Nov 13;9(63):36492–507. doi: 10.1039/c9ra07327b (PMC9075174; doi:10.1039/c9ra07327b)
Supplement: RA-009-C9RA07327B-s484 [file RA-009-C9RA07327B-s484.txt]

DOQRUW_clean

8.648000    0.000000    0.000000
0.000000    11.661200    0.000000
0.000000    -3.856591    18.086397

     1       6.864609       6.864609       6.864609    25[7-(6,6),7-(6,6),8-(6),8-(6),8-(6)]
     2       2.540609       2.540609       2.540609    25[7-(6,6),7-(6,6),8-(6),8-(6),8-(6)]
     3       1.783391       1.783391       1.783391    25[7-(6,6),7-(6,6),8-(6),8-(6),8-(6)]
     4       6.107391       6.107391       6.107391    25[7-(6,6),7-(6,6),8-(6),8-(6),8-(6)]
     5       5.629848       5.629848       5.629848    1[6-(6,6)]
     6       7.852384       7.852384       7.852384    1[6-(6,6)]
     7       5.517424       5.517424       5.517424    1[6-(6,7)]
     8       5.517424       5.517424       5.517424    1[6-(6,6)]
     9        8.38856        8.38856        8.38856    1[6-(6,6)]
    10       8.362616       8.362616       8.362616    1[6-(6,7)]
    11         5.6212         5.6212         5.6212    1[6-(6,7)]
    12        5.57796        5.57796        5.57796    1[6-(6,6)]
    13         8.2156         8.2156         8.2156    1[6-(6,6)]
    14       8.189656       8.189656       8.189656    1[6-(6,7)]
    15       1.305848       1.305848       1.305848    1[6-(6,6)]
    16       3.528384       3.528384       3.528384    1[6-(6,6)]
    17       1.193424       1.193424       1.193424    1[6-(6,7)]
    18       1.193424       1.193424       1.193424    1[6-(6,6)]
    19        4.06456        4.06456        4.06456    1[6-(6,6)]
    20       4.038616       4.038616       4.038616    1[6-(6,7)]
    21         1.2972         1.2972         1.2972    1[6-(6,7)]
    22        1.25396        1.25396        1.25396    1[6-(6,6)]
    23         3.8916         3.8916         3.8916    1[6-(6,6)]
    24       3.865656       3.865656       3.865656    1[6-(6,7)]
    25       3.018152       3.018152       3.018152    1[6-(6,6)]
    26       0.795616       0.795616       0.795616    1[6-(6,6)]
    27       3.130576       3.130576       3.130576    1[6-(6,7)]
    28       3.130576       3.130576       3.130576    1[6-(6,6)]
    29        0.25944        0.25944        0.25944    1[6-(6,6)]
    30       0.285384       0.285384       0.285384    1[6-(6,7)]
    31         3.0268         3.0268         3.0268    1[6-(6,7)]
    32        3.07004        3.07004        3.07004    1[6-(6,6)]
    33         0.4324         0.4324         0.4324    1[6-(6,6)]
    34       0.458344       0.458344       0.458344    1[6-(6,7)]
    35       7.342152       7.342152       7.342152    1[6-(6,6)]
    36       5.119616       5.119616       5.119616    1[6-(6,6)]
    37       7.454576       7.454576       7.454576    1[6-(6,7)]
    38       7.454576       7.454576       7.454576    1[6-(6,6)]
    39        4.58344        4.58344        4.58344    1[6-(6,6)]
    40       4.609384       4.609384       4.609384    1[6-(6,7)]
    41         7.3508         7.3508         7.3508    1[6-(6,7)]
    42        7.39404        7.39404        7.39404    1[6-(6,6)]
    43         4.7564         4.7564         4.7564    1[6-(6,6)]
    44       4.782344       4.782344       4.782344    1[6-(6,7)]
    45       6.018143       6.018143       6.018143    6[6-(1,6),8-(0),8-(25)]
    46       6.262882       6.262882       6.262882    6[1-(0),6-(1,6),6-(8,8)]
    47       7.203784       7.203784       7.203784    6[1-(0),6-(1,6),6-(8,8)]
    48       7.288534       7.288534       7.288534    6[6-(1,6),8-(25),8-(25)]
    49       6.119325       6.119325       6.119325    6[1-(0),6-(1,6),7-(6,25)]
    50        6.07522        6.07522        6.07522    6[1-(0),6-(1,7),6-(6,6)]
    51       6.931372       6.931372       6.931372    6[6-(1,6),6-(1,6),6-(6,6)]
    52       7.787524       7.787524       7.787524    6[1-(0),6-(1,7),6-(6,6)]
    53       7.771958       7.771958       7.771958    6[1-(0),6-(1,6),7-(6,25)]
    54       6.170348       6.170348       6.170348    6[1-(0),6-(1,6),7-(6,25)]
    55        6.13835        6.13835        6.13835    6[1-(0),6-(1,7),6-(6,6)]
    56       6.925318       6.925318       6.925318    6[6-(1,6),6-(1,6),6-(6,6)]
    57       7.702774       7.702774       7.702774    6[1-(0),6-(1,7),6-(6,6)]
    58       7.669911       7.669911       7.669911    6[1-(0),6-(1,6),7-(6,25)]
    59       1.694143       1.694143       1.694143    6[6-(1,6),8-(0),8-(25)]
    60       1.938882       1.938882       1.938882    6[1-(0),6-(1,6),6-(8,8)]
    61       2.879784       2.879784       2.879784    6[1-(0),6-(1,6),6-(8,8)]
    62       2.964534       2.964534       2.964534    6[6-(1,6),8-(25),8-(25)]
    63       1.795325       1.795325       1.795325    6[1-(0),6-(1,6),7-(6,25)]
    64        1.75122        1.75122        1.75122    6[1-(0),6-(1,7),6-(6,6)]
    65       2.607372       2.607372       2.607372    6[6-(1,6),6-(1,6),6-(6,6)]
    66       3.463524       3.463524       3.463524    6[1-(0),6-(1,7),6-(6,6)]
    67       3.447958       3.447958       3.447958    6[1-(0),6-(1,6),7-(6,25)]
    68       1.846348       1.846348       1.846348    6[1-(0),6-(1,6),7-(6,25)]
    69        1.81435        1.81435        1.81435    6[1-(0),6-(1,7),6-(6,6)]
    70       2.601318       2.601318       2.601318    6[6-(1,6),6-(1,6),6-(6,6)]
    71       3.378774       3.378774       3.378774    6[1-(0),6-(1,7),6-(6,6)]
    72       3.345911       3.345911       3.345911    6[1-(0),6-(1,6),7-(6,25)]
    73       2.629857       2.629857       2.629857    6[6-(1,6),8-(0),8-(25)]
    74       2.385118       2.385118       2.385118    6[1-(0),6-(1,6),6-(8,8)]
    75       1.444216       1.444216       1.444216    6[1-(0),6-(1,6),6-(8,8)]
    76       1.359466       1.359466       1.359466    6[6-(1,6),8-(25),8-(25)]
    77       2.528675       2.528675       2.528675    6[1-(0),6-(1,6),7-(6,25)]
    78        2.57278        2.57278        2.57278    6[1-(0),6-(1,7),6-(6,6)]
    79       1.716628       1.716628       1.716628    6[6-(1,6),6-(1,6),6-(6,6)]
    80       0.860476       0.860476       0.860476    6[1-(0),6-(1,7),6-(6,6)]
    81       0.876042       0.876042       0.876042    6[1-(0),6-(1,6),7-(6,25)]
    82       2.477652       2.477652       2.477652    6[1-(0),6-(1,6),7-(6,25)]
    83        2.50965        2.50965        2.50965    6[1-(0),6-(1,7),6-(6,6)]
    84       1.722682       1.722682       1.722682    6[6-(1,6),6-(1,6),6-(6,6)]
    85       0.945226       0.945226       0.945226    6[1-(0),6-(1,7),6-(6,6)]
    86       0.978089       0.978089       0.978089    6[1-(0),6-(1,6),7-(6,25)]
    87       6.953857       6.953857       6.953857    6[6-(1,6),8-(0),8-(25)]
    88       6.709118       6.709118       6.709118    6[1-(0),6-(1,6),6-(8,8)]
    89       5.768216       5.768216       5.768216    6[1-(0),6-(1,6),6-(8,8)]
    90       5.683466       5.683466       5.683466    6[6-(1,6),8-(25),8-(25)]
    91       6.852675       6.852675       6.852675    6[1-(0),6-(1,6),7-(6,25)]
    92        6.89678        6.89678        6.89678    6[1-(0),6-(1,7),6-(6,6)]
    93       6.040628       6.040628       6.040628    6[6-(1,6),6-(1,6),6-(6,6)]
    94       5.184476       5.184476       5.184476    6[1-(0),6-(1,7),6-(6,6)]
    95       5.200042       5.200042       5.200042    6[1-(0),6-(1,6),7-(6,25)]
    96       6.801652       6.801652       6.801652    6[1-(0),6-(1,6),7-(6,25)]
    97        6.83365        6.83365        6.83365    6[1-(0),6-(1,7),6-(6,6)]
    98       6.046682       6.046682       6.046682    6[6-(1,6),6-(1,6),6-(6,6)]
    99       5.269226       5.269226       5.269226    6[1-(0),6-(1,7),6-(6,6)]
   100       5.302089       5.302089       5.302089    6[1-(0),6-(1,6),7-(6,25)]
   101       6.947803       6.947803       6.947803    7[6-(1,6),6-(1,6),25-(7,8,8,8)]
   102       6.908887       6.908887       6.908887    7[6-(1,6),6-(1,6),25-(7,8,8,8)]
   103       2.623803       2.623803       2.623803    7[6-(1,6),6-(1,6),25-(7,8,8,8)]
   104       2.584887       2.584887       2.584887    7[6-(1,6),6-(1,6),25-(7,8,8,8)]
   105       1.700197       1.700197       1.700197    7[6-(1,6),6-(1,6),25-(7,8,8,8)]
   106       1.739113       1.739113       1.739113    7[6-(1,6),6-(1,6),25-(7,8,8,8)]
   107       6.024197       6.024197       6.024197    7[6-(1,6),6-(1,6),25-(7,8,8,8)]
   108       6.063113       6.063113       6.063113    7[6-(1,6),6-(1,6),25-(7,8,8,8)]
   109        6.94002        6.94002        6.94002    8[6-(6,8),25-(7,7,8,8)]
   110       4.891309       4.891309       4.891309    8[6-(6,8)]
   111       6.309581       6.309581       6.309581    8[6-(6,8),25-(7,7,8,8)]
   112       8.324565       8.324565       8.324565    8[6-(6,8),25-(7,7,8,8)]
   113        2.61602        2.61602        2.61602    8[6-(6,8),25-(7,7,8,8)]
   114       0.567309       0.567309       0.567309    8[6-(6,8)]
   115       1.985581       1.985581       1.985581    8[6-(6,8),25-(7,7,8,8)]
   116       4.000565       4.000565       4.000565    8[6-(6,8),25-(7,7,8,8)]
   117        1.70798        1.70798        1.70798    8[6-(6,8),25-(7,7,8,8)]
   118       3.756691       3.756691       3.756691    8[6-(6,8)]
   119       2.338419       2.338419       2.338419    8[6-(6,8),25-(7,7,8,8)]
   120       0.323435       0.323435       0.323435    8[6-(6,8),25-(7,7,8,8)]
   121        6.03198        6.03198        6.03198    8[6-(6,8),25-(7,7,8,8)]
   122       8.080691       8.080691       8.080691    8[6-(6,8)]
   123       6.662419       6.662419       6.662419    8[6-(6,8),25-(7,7,8,8)]
   124       4.647435       4.647435       4.647435    8[6-(6,8),25-(7,7,8,8)]
