# Supplementary material for: A collection of forcefield precursors for metal–organic frameworks
Source: RSC Adv. 2019 Nov 13;9(63):36492–507. doi: 10.1039/c9ra07327b (PMC9075174; doi:10.1039/c9ra07327b)
Supplement: RA-009-C9RA07327B-s485 [file RA-009-C9RA07327B-s485.txt]

DORFOG_clean

7.943000    0.000000    0.000000
0.000000    7.943000    0.000000
0.000000    0.000000    12.812500

     1       3.729477       3.729477       3.729477    12[8-(1,6),8-(6),8-(6),8-(6)]
     2       4.213523       4.213523       4.213523    12[8-(1,6),8-(6),8-(6),8-(6)]
     3       7.006203       7.006203       7.006203    12[8-(1,6),8-(6),8-(6),8-(6)]
     4       0.936797       0.936797       0.936797    12[8-(1,6),8-(6),8-(6),8-(6)]
     5       3.220886       3.220886       3.220886    1[8-(6,12)]
     6        2.36622        2.36622        2.36622    1[6-(6,6,8)]
     7       4.905597       4.905597       4.905597    1[6-(1,6,6)]
     8       3.838852       3.838852       3.838852    1[6-(1,6,6)]
     9       4.722113       4.722113       4.722113    1[8-(6,12)]
    10        5.57678        5.57678        5.57678    1[6-(6,6,8)]
    11       3.037403       3.037403       3.037403    1[6-(1,6,6)]
    12       4.104148       4.104148       4.104148    1[6-(1,6,6)]
    13       7.357601       7.357601       7.357601    1[8-(6,12)]
    14       1.263731       1.263731       1.263731    1[6-(6,6,8)]
    15       2.058031       2.058031       2.058031    1[6-(1,6,6)]
    16       3.126365       3.126365       3.126365    1[6-(1,6,6)]
    17       0.585399       0.585399       0.585399    1[8-(6,12)]
    18       6.679269       6.679269       6.679269    1[6-(6,6,8)]
    19       5.884969       5.884969       5.884969    1[6-(1,6,6)]
    20       4.816635       4.816635       4.816635    1[6-(1,6,6)]
    21         2.3829         2.3829         2.3829    6[6-(1,6,8),8-(0),8-(12)]
    22       3.037403       3.037403       3.037403    6[1-(0),6-(1,1,6),6-(8,8),8-(1,12)]
    23       4.167692       4.167692       4.167692    6[1-(0),1-(0),6-(1,6,8),6-(8,8)]
    24       4.682399       4.682399       4.682399    6[6-(1,1,6),8-(12),8-(12)]
    25         5.5601         5.5601         5.5601    6[6-(1,6,8),8-(0),8-(12)]
    26       4.905597       4.905597       4.905597    6[1-(0),6-(1,1,6),6-(8,8),8-(1,12)]
    27       3.775308       3.775308       3.775308    6[1-(0),1-(0),6-(1,6,8),6-(8,8)]
    28       3.260601       3.260601       3.260601    6[6-(1,1,6),8-(12),8-(12)]
    29       1.559211       1.559211       1.559211    6[6-(1,6,8),8-(0),8-(12)]
    30       1.215279       1.215279       1.215279    6[1-(0),6-(1,1,6),6-(8,8),8-(1,12)]
    31       2.233572       2.233572       2.233572    6[1-(0),1-(0),6-(1,6,8),6-(8,8)]
    32       2.197034       2.197034       2.197034    6[6-(1,1,6),8-(12),8-(12)]
    33       6.383789       6.383789       6.383789    6[6-(1,6,8),8-(0),8-(12)]
    34       6.727721       6.727721       6.727721    6[1-(0),6-(1,1,6),6-(8,8),8-(1,12)]
    35       5.709428       5.709428       5.709428    6[1-(0),1-(0),6-(1,6,8),6-(8,8)]
    36       5.745966       5.745966       5.745966    6[6-(1,1,6),8-(12),8-(12)]
    37       2.633104       2.633104       2.633104    8[6-(6,8),12-(8,8,8)]
    38       1.672796       1.672796       1.672796    8[6-(6,8)]
    39       5.559306       5.559306       5.559306    8[6-(6,8),12-(8,8,8)]
    40       4.171664       4.171664       4.171664    8[6-(6,8),12-(8,8,8)]
    41       3.577527       3.577527       3.577527    8[1-(0),6-(1,6,6),12-(8,8,8)]
    42       5.309895       5.309895       5.309895    8[6-(6,8),12-(8,8,8)]
    43       6.270204       6.270204       6.270204    8[6-(6,8)]
    44       2.383694       2.383694       2.383694    8[6-(6,8),12-(8,8,8)]
    45       3.771336       3.771336       3.771336    8[6-(6,8),12-(8,8,8)]
    46       4.365473       4.365473       4.365473    8[1-(0),6-(1,6,6),12-(8,8,8)]
    47       0.821306       0.821306       0.821306    8[6-(6,8),12-(8,8,8)]
    48       2.587829       2.587829       2.587829    8[6-(6,8)]
    49       3.033432       3.033432       3.033432    8[6-(6,8),12-(8,8,8)]
    50       1.360636       1.360636       1.360636    8[6-(6,8),12-(8,8,8)]
    51       7.823061       7.823061       7.823061    8[1-(0),6-(1,6,6),12-(8,8,8)]
    52       7.121694       7.121694       7.121694    8[6-(6,8),12-(8,8,8)]
    53       5.355171       5.355171       5.355171    8[6-(6,8)]
    54       4.909568       4.909568       4.909568    8[6-(6,8),12-(8,8,8)]
    55       6.582364       6.582364       6.582364    8[6-(6,8),12-(8,8,8)]
    56       0.119939       0.119939       0.119939    8[1-(0),6-(1,6,6),12-(8,8,8)]
