# Supplementary material for: A collection of forcefield precursors for metal–organic frameworks
Source: RSC Adv. 2019 Nov 13;9(63):36492–507. doi: 10.1039/c9ra07327b (PMC9075174; doi:10.1039/c9ra07327b)
Supplement: RA-009-C9RA07327B-s486 [file RA-009-C9RA07327B-s486.txt]

DOTTUC_charged

12.991300    0.000000    0.000000
-6.495650    11.250796    0.000000
0.000000    0.000000    17.391100

     1       4.899019       4.899019       4.899019    49[8-(6),8-(6),8-(6),8-(6),8-(6),8-(6),8-(6),8-(6)]
     2        4.04614        4.04614        4.04614    49[8-(6),8-(6),8-(6),8-(6),8-(6),8-(6),8-(6),8-(6)]
     3       -2.44951       -2.44951       -2.44951    49[8-(6),8-(6),8-(6),8-(6),8-(6),8-(6),8-(6),8-(6)]
     4       3.575855       3.575855       3.575855    1[6-(6,6,6)]
     5       1.677826       1.677826       1.677826    1[6-(1,6,6)]
     6       1.397864       1.397864       1.397864    1[6-(1,6,6)]
     7       1.753176       1.753176       1.753176    1[6-(1,6,6)]
     8       1.857106       1.857106       1.857106    1[6-(1,6,6)]
     9       3.435549       3.435549       3.435549    1[6-(1,1,6)]
    10       4.829516       4.829516       4.829516    1[6-(1,1,6)]
    11       3.537531       3.537531       3.537531    1[6-(1,1,6)]
    12       6.142287       6.142287       6.142287    1[6-(1,1,6)]
    13       5.695386       5.695386       5.695386    1[6-(1,1,6)]
    14       6.305977       6.305977       6.305977    1[6-(1,1,6)]
    15       5.067257       5.067257       5.067257    1[6-(1,1,6)]
    16       5.217306       5.217306       5.217306    1[6-(1,1,6)]
    17       3.810348       3.810348       3.810348    1[6-(1,1,6)]
    18      -2.674259      -2.674259      -2.674259    1[6-(6,6,6)]
    19      -3.208202      -3.208202      -3.208202    1[6-(1,6,6)]
    20      -2.126026      -2.126026      -2.126026    1[6-(1,6,6)]
    21       -3.55377       -3.55377       -3.55377    1[6-(1,6,6)]
    22      -4.568391      -4.568391      -4.568391    1[6-(1,6,6)]
    23       8.438499       8.438499       8.438499    1[6-(1,1,6)]
    24       8.185818       8.185818       8.185818    1[6-(1,1,6)]
    25       9.565494       9.565494       9.565494    1[6-(1,1,6)]
    26       8.200758       8.200758       8.200758    1[6-(1,1,6)]
    27       8.654154       8.654154       8.654154    1[6-(1,1,6)]
    28       7.146514       7.146514       7.146514    1[6-(1,1,6)]
    29       7.529108       7.529108       7.529108    1[6-(1,1,6)]
    30       6.461223       6.461223       6.461223    1[6-(1,1,6)]
    31       7.445314       7.445314       7.445314    1[6-(1,1,6)]
    32      -0.901596      -0.901596      -0.901596    1[6-(6,6,6)]
    33       1.530375       1.530375       1.530375    1[6-(1,6,6)]
    34       0.728162       0.728162       0.728162    1[6-(1,6,6)]
    35       1.800594       1.800594       1.800594    1[6-(1,6,6)]
    36       2.711284       2.711284       2.711284    1[6-(1,6,6)]
    37       7.612902       7.612902       7.612902    1[6-(1,1,6)]
    38       6.471616       6.471616       6.471616    1[6-(1,1,6)]
    39       6.383925       6.383925       6.383925    1[6-(1,1,6)]
    40       5.143905       5.143905       5.143905    1[6-(1,1,6)]
    41        5.13741        5.13741        5.13741    1[6-(1,1,6)]
    42       6.034459       6.034459       6.034459    1[6-(1,1,6)]
    43       6.890586       6.890586       6.890586    1[6-(1,1,6)]
    44       7.808421       7.808421       7.808421    1[6-(1,1,6)]
    45       8.231288       8.231288       8.231288    1[6-(1,1,6)]
    46      10.071505      10.071505      10.071505    1[6-(6,6,6)]
    47       8.173476       8.173476       8.173476    1[6-(1,6,6)]
    48       7.893514       7.893514       7.893514    1[6-(1,6,6)]
    49       8.248826       8.248826       8.248826    1[6-(1,6,6)]
    50       8.352756       8.352756       8.352756    1[6-(1,6,6)]
    51      -3.060101      -3.060101      -3.060101    1[6-(1,1,6)]
    52      -1.666134      -1.666134      -1.666134    1[6-(1,1,6)]
    53      -2.958119      -2.958119      -2.958119    1[6-(1,1,6)]
    54      -0.353363      -0.353363      -0.353363    1[6-(1,1,6)]
    55      -0.800264      -0.800264      -0.800264    1[6-(1,1,6)]
    56      -0.189673      -0.189673      -0.189673    1[6-(1,1,6)]
    57      -1.428393      -1.428393      -1.428393    1[6-(1,1,6)]
    58      -1.278344      -1.278344      -1.278344    1[6-(1,1,6)]
    59      -2.685302      -2.685302      -2.685302    1[6-(1,1,6)]
    60       3.821391       3.821391       3.821391    1[6-(6,6,6)]
    61       3.287448       3.287448       3.287448    1[6-(1,6,6)]
    62       4.369624       4.369624       4.369624    1[6-(1,6,6)]
    63        2.94188        2.94188        2.94188    1[6-(1,6,6)]
    64       1.927259       1.927259       1.927259    1[6-(1,6,6)]
    65       1.942849       1.942849       1.942849    1[6-(1,1,6)]
    66       1.690168       1.690168       1.690168    1[6-(1,1,6)]
    67       3.069844       3.069844       3.069844    1[6-(1,1,6)]
    68       1.705108       1.705108       1.705108    1[6-(1,1,6)]
    69       2.158504       2.158504       2.158504    1[6-(1,1,6)]
    70       0.650864       0.650864       0.650864    1[6-(1,1,6)]
    71       1.033458       1.033458       1.033458    1[6-(1,1,6)]
    72      -0.034427      -0.034427      -0.034427    1[6-(1,1,6)]
    73       0.949664       0.949664       0.949664    1[6-(1,1,6)]
    74       5.594054       5.594054       5.594054    1[6-(6,6,6)]
    75       8.026025       8.026025       8.026025    1[6-(1,6,6)]
    76       7.223812       7.223812       7.223812    1[6-(1,6,6)]
    77       8.296244       8.296244       8.296244    1[6-(1,6,6)]
    78       9.206934       9.206934       9.206934    1[6-(1,6,6)]
    79       1.117252       1.117252       1.117252    1[6-(1,1,6)]
    80      -0.024034      -0.024034      -0.024034    1[6-(1,1,6)]
    81      -0.111725      -0.111725      -0.111725    1[6-(1,1,6)]
    82      -1.351745      -1.351745      -1.351745    1[6-(1,1,6)]
    83       -1.35824       -1.35824       -1.35824    1[6-(1,1,6)]
    84      -0.461191      -0.461191      -0.461191    1[6-(1,1,6)]
    85       0.394936       0.394936       0.394936    1[6-(1,1,6)]
    86       1.312771       1.312771       1.312771    1[6-(1,1,6)]
    87       1.735638       1.735638       1.735638    1[6-(1,1,6)]
    88        7.45181        7.45181        7.45181    1[6-(1,1)]
    89      -5.413475      -5.413475      -5.413475    1[6-(1,1)]
    90      -4.252052      -4.252052      -4.252052    1[6-(1,1)]
    91       0.710624       0.710624       0.710624    1[6-(1,1,7)]
    92       2.026643       2.026643       2.026643    1[6-(1,1,7)]
    93       0.833392       0.833392       0.833392    1[6-(1,1,7)]
    94      -5.332929      -5.332929      -5.332929    1[6-(1,1)]
    95       6.244918       6.244918       6.244918    1[6-(1,1)]
    96       6.393019       6.393019       6.393019    1[6-(1,1)]
    97       5.933776       5.933776       5.933776    1[6-(1,1,7)]
    98        5.39074        5.39074        5.39074    1[6-(1,1,7)]
    99       5.240041       5.240041       5.240041    1[6-(1,1,7)]
   100      10.872419      10.872419      10.872419    1[6-(1,1)]
   101       5.664207       5.664207       5.664207    1[6-(1,1)]
   102       4.354684       4.354684       4.354684    1[6-(1,1)]
   103         6.3469         6.3469         6.3469    1[6-(1,1,7)]
   104       5.573917       5.573917       5.573917    1[6-(1,1,7)]
   105       6.917867       6.917867       6.917867    1[6-(1,1,7)]
   106       4.376769       4.376769       4.376769    1[6-(1,1)]
   107      12.159857      12.159857      12.159857    1[6-(1,1)]
   108      10.850334      10.850334      10.850334    1[6-(1,1)]
   109       -0.14875       -0.14875       -0.14875    1[6-(1,1,7)]
   110      -0.921733      -0.921733      -0.921733    1[6-(1,1,7)]
   111       0.422217       0.422217       0.422217    1[6-(1,1,7)]
   112       1.162721       1.162721       1.162721    1[6-(1,1)]
   113      -0.250732      -0.250732      -0.250732    1[6-(1,1)]
   114      -0.102631      -0.102631      -0.102631    1[6-(1,1)]
   115      12.429426      12.429426      12.429426    1[6-(1,1,7)]
   116       11.88639       11.88639       11.88639    1[6-(1,1,7)]
   117      11.735691      11.735691      11.735691    1[6-(1,1,7)]
   118        0.95616        0.95616        0.95616    1[6-(1,1)]
   119       1.082175       1.082175       1.082175    1[6-(1,1)]
   120       2.243598       2.243598       2.243598    1[6-(1,1)]
   121      -5.785026      -5.785026      -5.785026    1[6-(1,1,7)]
   122      -4.469007      -4.469007      -4.469007    1[6-(1,1,7)]
   123      -5.662258      -5.662258      -5.662258    1[6-(1,1,7)]
   124       3.682384       3.682384       3.682384    6[6-(1,1,1),6-(1,1,6),6-(6,6,6),6-(8,8)]
   125       4.404051       4.404051       4.404051    6[6-(1,1,1),6-(1,1,1),6-(1,6,6),6-(6,6,6)]
   126       3.443994       3.443994       3.443994    6[1-(0),6-(1,1,6),6-(6,6,6),6-(8,8)]
   127       2.017549       2.017549       2.017549    6[1-(0),1-(0),6-(1,1,6),6-(1,6,6)]
   128       2.228008       2.228008       2.228008    6[1-(0),1-(0),6-(1,1,6),6-(6,6,6)]
   129       3.890245       3.890245       3.890245    6[1-(0),1-(0),1-(0),6-(6,6,6)]
   130       5.754496       5.754496       5.754496    6[1-(0),1-(0),1-(0),6-(6,6,6)]
   131        4.64439        4.64439        4.64439    6[1-(0),1-(0),1-(0),6-(6,6,6)]
   132        4.12149        4.12149        4.12149    6[6-(6,6,6),8-(49),8-(49)]
   133       3.680435       3.680435       3.680435    6[6-(1,6,6),8-(49),8-(49)]
   134       8.081238       8.081238       8.081238    6[6-(1,1,1),6-(1,1,6),6-(6,6,6),6-(8,8)]
   135       8.292347       8.292347       8.292347    6[6-(1,1,1),6-(1,1,1),6-(1,6,6),6-(6,6,6)]
   136       9.758415       9.758415       9.758415    6[1-(0),6-(1,1,6),6-(6,6,6),6-(8,8)]
   137      -3.030221      -3.030221      -3.030221    6[1-(0),1-(0),6-(1,1,6),6-(1,6,6)]
   138      -4.022106      -4.022106      -4.022106    6[1-(0),1-(0),6-(1,1,6),6-(6,6,6)]
   139       8.618428       8.618428       8.618428    6[1-(0),1-(0),1-(0),6-(6,6,6)]
   140       8.052657       8.052657       8.052657    6[1-(0),1-(0),1-(0),6-(6,6,6)]
   141       7.353725       7.353725       7.353725    6[1-(0),1-(0),1-(0),6-(6,6,6)]
   142       6.610623       6.610623       6.610623    6[6-(6,6,6),8-(49),8-(49)]
   143      -2.856137      -2.856137      -2.856137    6[6-(1,6,6),8-(49),8-(49)]
   144       7.723328       7.723328       7.723328    6[6-(1,1,1),6-(1,1,6),6-(6,6,6),6-(8,8)]
   145       6.790553       6.790553       6.790553    6[6-(1,1,1),6-(1,1,1),6-(1,6,6),6-(6,6,6)]
   146       6.284541       6.284541       6.284541    6[1-(0),6-(1,1,6),6-(6,6,6),6-(8,8)]
   147       1.012672       1.012672       1.012672    6[1-(0),1-(0),6-(1,1,6),6-(1,6,6)]
   148       1.794099       1.794099       1.794099    6[1-(0),1-(0),6-(1,1,6),6-(6,6,6)]
   149       6.978277       6.978277       6.978277    6[1-(0),1-(0),1-(0),6-(6,6,6)]
   150       5.679796       5.679796       5.679796    6[1-(0),1-(0),1-(0),6-(6,6,6)]
   151       7.488835       7.488835       7.488835    6[1-(0),1-(0),1-(0),6-(6,6,6)]
   152       8.754837       8.754837       8.754837    6[6-(6,6,6),8-(49),8-(49)]
   153       5.671352       5.671352       5.671352    6[6-(1,6,6),8-(49),8-(49)]
   154      -2.813266      -2.813266      -2.813266    6[6-(1,1,1),6-(1,1,6),6-(6,6,6),6-(8,8)]
   155      -2.091599      -2.091599      -2.091599    6[6-(1,1,1),6-(1,1,1),6-(1,6,6),6-(6,6,6)]
   156      -3.051656      -3.051656      -3.051656    6[1-(0),6-(1,1,6),6-(6,6,6),6-(8,8)]
   157       8.513199       8.513199       8.513199    6[1-(0),1-(0),6-(1,1,6),6-(1,6,6)]
   158       8.723658       8.723658       8.723658    6[1-(0),1-(0),6-(1,1,6),6-(6,6,6)]
   159      -2.605405      -2.605405      -2.605405    6[1-(0),1-(0),1-(0),6-(6,6,6)]
   160      -0.741154      -0.741154      -0.741154    6[1-(0),1-(0),1-(0),6-(6,6,6)]
   161       -1.85126       -1.85126       -1.85126    6[1-(0),1-(0),1-(0),6-(6,6,6)]
   162       -2.37416       -2.37416       -2.37416    6[6-(6,6,6),8-(49),8-(49)]
   163      -2.815215      -2.815215      -2.815215    6[6-(1,6,6),8-(49),8-(49)]
   164       1.585588       1.585588       1.585588    6[6-(1,1,1),6-(1,1,6),6-(6,6,6),6-(8,8)]
   165       1.796697       1.796697       1.796697    6[6-(1,1,1),6-(1,1,1),6-(1,6,6),6-(6,6,6)]
   166       3.262765       3.262765       3.262765    6[1-(0),6-(1,1,6),6-(6,6,6),6-(8,8)]
   167       3.465429       3.465429       3.465429    6[1-(0),1-(0),6-(1,1,6),6-(1,6,6)]
   168       2.473544       2.473544       2.473544    6[1-(0),1-(0),6-(1,1,6),6-(6,6,6)]
   169       2.122778       2.122778       2.122778    6[1-(0),1-(0),1-(0),6-(6,6,6)]
   170       1.557007       1.557007       1.557007    6[1-(0),1-(0),1-(0),6-(6,6,6)]
   171       0.858075       0.858075       0.858075    6[1-(0),1-(0),1-(0),6-(6,6,6)]
   172       0.114973       0.114973       0.114973    6[6-(6,6,6),8-(49),8-(49)]
   173       3.639513       3.639513       3.639513    6[6-(1,6,6),8-(49),8-(49)]
   174       1.227678       1.227678       1.227678    6[6-(1,1,1),6-(1,1,6),6-(6,6,6),6-(8,8)]
   175       0.294903       0.294903       0.294903    6[6-(1,1,1),6-(1,1,1),6-(1,6,6),6-(6,6,6)]
   176      -0.211109      -0.211109      -0.211109    6[1-(0),6-(1,1,6),6-(6,6,6),6-(8,8)]
   177       7.508322       7.508322       7.508322    6[1-(0),1-(0),6-(1,1,6),6-(1,6,6)]
   178       8.289749       8.289749       8.289749    6[1-(0),1-(0),6-(1,1,6),6-(6,6,6)]
   179       0.482627       0.482627       0.482627    6[1-(0),1-(0),1-(0),6-(6,6,6)]
   180      -0.815854      -0.815854      -0.815854    6[1-(0),1-(0),1-(0),6-(6,6,6)]
   181       0.993185       0.993185       0.993185    6[1-(0),1-(0),1-(0),6-(6,6,6)]
   182       2.259187       2.259187       2.259187    6[6-(6,6,6),8-(49),8-(49)]
   183       5.671352       5.671352       5.671352    6[6-(1,6,6),8-(49),8-(49)]
   184      -5.203016      -5.203016      -5.203016    6[1-(0),1-(0),1-(0)]
   185       1.070483       1.070483       1.070483    6[1-(0),1-(0),1-(0),7-(6)]
   186       6.813937       6.813937       6.813937    6[1-(0),1-(0),1-(0)]
   187       5.804513       5.804513       5.804513    6[1-(0),1-(0),1-(0),7-(6)]
   188       4.884729       4.884729       4.884729    6[1-(0),1-(0),1-(0)]
   189       6.116304       6.116304       6.116304    6[1-(0),1-(0),1-(0),7-(6)]
   190      11.380379      11.380379      11.380379    6[1-(0),1-(0),1-(0)]
   191      -0.379346      -0.379346      -0.379346    6[1-(0),1-(0),1-(0),7-(6)]
   192       0.318287       0.318287       0.318287    6[1-(0),1-(0),1-(0)]
   193      12.300163      12.300163      12.300163    6[1-(0),1-(0),1-(0),7-(6)]
   194       1.292634       1.292634       1.292634    6[1-(0),1-(0),1-(0)]
   195      -5.425167      -5.425167      -5.425167    6[1-(0),1-(0),1-(0),7-(6)]
   196       3.319277       3.319277       3.319277    8[6-(6,8),49-(8,8,8,8,8,8,8)]
   197       5.327732       5.327732       5.327732    8[6-(6,8),49-(8,8,8,8,8,8,8)]
   198       3.108169       3.108169       3.108169    8[6-(6,8),49-(8,8,8,8,8,8,8)]
   199       4.487845       4.487845       4.487845    8[6-(6,8),49-(8,8,8,8,8,8,8)]
   200       6.180611       6.180611       6.180611    8[6-(6,8),49-(8,8,8,8,8,8,8)]
   201       5.809709       5.809709       5.809709    8[6-(6,8),49-(8,8,8,8,8,8,8)]
   202      -3.025024      -3.025024      -3.025024    8[6-(6,8),49-(8,8,8,8,8,8,8)]
   203      10.523603      10.523603      10.523603    8[6-(6,8),49-(8,8,8,8,8,8,8)]
   204       9.987062       9.987062       9.987062    8[6-(6,8),49-(8,8,8,8,8,8,8)]
   205       8.349509       8.349509       8.349509    8[6-(6,8),49-(8,8,8,8,8,8,8)]
   206      -0.083144      -0.083144      -0.083144    8[6-(6,8),49-(8,8,8,8,8,8,8)]
   207       4.475503       4.475503       4.475503    8[6-(6,8),49-(8,8,8,8,8,8,8)]
   208      -3.176373      -3.176373      -3.176373    8[6-(6,8),49-(8,8,8,8,8,8,8)]
   209      -1.167918      -1.167918      -1.167918    8[6-(6,8),49-(8,8,8,8,8,8,8)]
   210       9.603819       9.603819       9.603819    8[6-(6,8),49-(8,8,8,8,8,8,8)]
   211      -2.007805      -2.007805      -2.007805    8[6-(6,8),49-(8,8,8,8,8,8,8)]
   212      -0.315039      -0.315039      -0.315039    8[6-(6,8),49-(8,8,8,8,8,8,8)]
   213      -0.685941      -0.685941      -0.685941    8[6-(6,8),49-(8,8,8,8,8,8,8)]
   214       3.470626       3.470626       3.470626    8[6-(6,8),49-(8,8,8,8,8,8,8)]
   215       4.027953       4.027953       4.027953    8[6-(6,8),49-(8,8,8,8,8,8,8)]
   216       3.491412       3.491412       3.491412    8[6-(6,8),49-(8,8,8,8,8,8,8)]
   217       1.853859       1.853859       1.853859    8[6-(6,8),49-(8,8,8,8,8,8,8)]
   218       6.412506       6.412506       6.412506    8[6-(6,8),49-(8,8,8,8,8,8,8)]
   219      -2.020147      -2.020147      -2.020147    8[6-(6,8),49-(8,8,8,8,8,8,8)]
   220      -5.949366      -5.949366      -5.949366    7[6-(1,1,1),6-(1,1,1)]
   221      11.898732      11.898732      11.898732    7[6-(1,1,1),6-(1,1,1)]
   222       0.546284       0.546284       0.546284    7[6-(1,1,1),6-(1,1,1)]
