# Supplementary material for: A collection of forcefield precursors for metal–organic frameworks
Source: RSC Adv. 2019 Nov 13;9(63):36492–507. doi: 10.1039/c9ra07327b (PMC9075174; doi:10.1039/c9ra07327b)
Supplement: RA-009-C9RA07327B-s487 [file RA-009-C9RA07327B-s487.txt]

DOTWAL_clean

9.522800    0.000000    0.000000
-4.761400    8.246987    0.000000
0.000000    0.000000    17.470000

     1           -0.0           -0.0           -0.0    57[8-(6),8-(6),8-(6),8-(6),8-(6),8-(6)]
     2         4.7614         4.7614         4.7614    57[8-(6),8-(6),8-(6),8-(6),8-(6),8-(6)]
     3            0.0            0.0            0.0    57[8-(6),8-(6),8-(6),8-(6),8-(6),8-(6),8-(6,6),8-(6,6),8-(6,6)]
     4            0.0            0.0            0.0    57[8-(6),8-(6),8-(6),8-(6),8-(6),8-(6),8-(6,6),8-(6,6),8-(6,6)]
     5       1.598402       1.598402       1.598402    1[6-(1,6,8)]
     6       2.644005       2.644005       2.644005    1[6-(1,6,8)]
     7      -0.773251      -0.773251      -0.773251    1[6-(1,6,8)]
     8      -1.831711      -1.831711      -1.831711    1[6-(1,6,8)]
     9      -0.825151      -0.825151      -0.825151    1[6-(1,6,8)]
    10      -0.812295      -0.812295      -0.812295    1[6-(1,6,8)]
    11       1.598402       1.598402       1.598402    1[6-(1,6,8)]
    12       2.644005       2.644005       2.644005    1[6-(1,6,8)]
    13      -0.773251      -0.773251      -0.773251    1[6-(1,6,8)]
    14      -1.831711      -1.831711      -1.831711    1[6-(1,6,8)]
    15      -0.825151      -0.825151      -0.825151    1[6-(1,6,8)]
    16      -0.812295      -0.812295      -0.812295    1[6-(1,6,8)]
    17       6.359802       6.359802       6.359802    1[6-(1,6,8)]
    18       7.405405       7.405405       7.405405    1[6-(1,6,8)]
    19       3.988149       3.988149       3.988149    1[6-(1,6,8)]
    20       2.929689       2.929689       2.929689    1[6-(1,6,8)]
    21       3.936249       3.936249       3.936249    1[6-(1,6,8)]
    22       3.949105       3.949105       3.949105    1[6-(1,6,8)]
    23       6.359802       6.359802       6.359802    1[6-(1,6,8)]
    24       7.405405       7.405405       7.405405    1[6-(1,6,8)]
    25       3.988149       3.988149       3.988149    1[6-(1,6,8)]
    26       2.929689       2.929689       2.929689    1[6-(1,6,8)]
    27       3.936249       3.936249       3.936249    1[6-(1,6,8)]
    28       3.949105       3.949105       3.949105    1[6-(1,6,8)]
    29       2.225002       2.225002       2.225002    6[6-(1,1,8),8-(57),8-(57)]
    30       2.419743       2.419743       2.419743    6[1-(0),1-(0),6-(8,8),8-(6,57)]
    31       0.077611       0.077611       0.077611    6[6-(1,1,8),8-(57),8-(57)]
    32      -1.033224      -1.033224      -1.033224    6[1-(0),1-(0),6-(8,8),8-(6,57)]
    33      -2.302613      -2.302613      -2.302613    6[6-(1,1,8),8-(57),8-(57)]
    34       -1.38652       -1.38652       -1.38652    6[1-(0),1-(0),6-(8,8),8-(6,57)]
    35       2.225002       2.225002       2.225002    6[6-(1,1,8),8-(57),8-(57)]
    36       2.419743       2.419743       2.419743    6[1-(0),1-(0),6-(8,8),8-(6,57)]
    37       0.077611       0.077611       0.077611    6[6-(1,1,8),8-(57),8-(57)]
    38      -1.033224      -1.033224      -1.033224    6[1-(0),1-(0),6-(8,8),8-(6,57)]
    39      -2.302613      -2.302613      -2.302613    6[6-(1,1,8),8-(57),8-(57)]
    40       -1.38652       -1.38652       -1.38652    6[1-(0),1-(0),6-(8,8),8-(6,57)]
    41       6.986402       6.986402       6.986402    6[6-(1,1,8),8-(57),8-(57)]
    42       7.181143       7.181143       7.181143    6[1-(0),1-(0),6-(8,8),8-(6,57)]
    43       4.839011       4.839011       4.839011    6[6-(1,1,8),8-(57),8-(57)]
    44       3.728176       3.728176       3.728176    6[1-(0),1-(0),6-(8,8),8-(6,57)]
    45       2.458787       2.458787       2.458787    6[6-(1,1,8),8-(57),8-(57)]
    46        3.37488        3.37488        3.37488    6[1-(0),1-(0),6-(8,8),8-(6,57)]
    47       6.986402       6.986402       6.986402    6[6-(1,1,8),8-(57),8-(57)]
    48       7.181143       7.181143       7.181143    6[1-(0),1-(0),6-(8,8),8-(6,57)]
    49       4.839011       4.839011       4.839011    6[6-(1,1,8),8-(57),8-(57)]
    50       3.728176       3.728176       3.728176    6[1-(0),1-(0),6-(8,8),8-(6,57)]
    51       2.458787       2.458787       2.458787    6[6-(1,1,8),8-(57),8-(57)]
    52        3.37488        3.37488        3.37488    6[1-(0),1-(0),6-(8,8),8-(6,57)]
    53       1.312242       1.312242       1.312242    8[6-(6,8),57-(8,8,8,8,8)]
    54         2.9235         2.9235         2.9235    8[6-(6,8),57-(8,8,8,8,8,8,8,8)]
    55       0.457571       0.457571       0.457571    8[6-(6,8),57-(8,8,8,8,8)]
    56       0.626124       0.626124       0.626124    8[6-(6,8),57-(8,8,8,8,8,8,8,8)]
    57      -1.769812      -1.769812      -1.769812    8[6-(6,8),57-(8,8,8,8,8)]
    58      -3.549624      -3.549624      -3.549624    8[6-(6,8),57-(8,8,8,8,8,8,8,8)]
    59       1.312242       1.312242       1.312242    8[6-(6,8),57-(8,8,8,8,8)]
    60         2.9235         2.9235         2.9235    8[6-(6,8),57-(8,8,8,8,8,8,8,8)]
    61       0.457571       0.457571       0.457571    8[6-(6,8),57-(8,8,8,8,8)]
    62       0.626124       0.626124       0.626124    8[6-(6,8),57-(8,8,8,8,8,8,8,8)]
    63      -1.769812      -1.769812      -1.769812    8[6-(6,8),57-(8,8,8,8,8)]
    64      -3.549624      -3.549624      -3.549624    8[6-(6,8),57-(8,8,8,8,8,8,8,8)]
    65       6.073642       6.073642       6.073642    8[6-(6,8),57-(8,8,8,8,8)]
    66         7.6849         7.6849         7.6849    8[6-(6,8),57-(8,8,8,8,8,8,8,8)]
    67       5.218971       5.218971       5.218971    8[6-(6,8),57-(8,8,8,8,8)]
    68       5.387524       5.387524       5.387524    8[6-(6,8),57-(8,8,8,8,8,8,8,8)]
    69       2.991588       2.991588       2.991588    8[6-(6,8),57-(8,8,8,8,8)]
    70       1.211776       1.211776       1.211776    8[6-(6,8),57-(8,8,8,8,8,8,8,8)]
    71       6.073642       6.073642       6.073642    8[6-(6,8),57-(8,8,8,8,8)]
    72         7.6849         7.6849         7.6849    8[6-(6,8),57-(8,8,8,8,8,8,8,8)]
    73       5.218971       5.218971       5.218971    8[6-(6,8),57-(8,8,8,8,8)]
    74       5.387524       5.387524       5.387524    8[6-(6,8),57-(8,8,8,8,8,8,8,8)]
    75       2.991588       2.991588       2.991588    8[6-(6,8),57-(8,8,8,8,8)]
    76       1.211776       1.211776       1.211776    8[6-(6,8),57-(8,8,8,8,8,8,8,8)]
    77        3.46249        3.46249        3.46249    8[6-(1,1,6),6-(1,1,6),57-(8,8,8,8,8,8,8,8)]
    78       -1.29891       -1.29891       -1.29891    8[6-(1,1,6),6-(1,1,6),57-(8,8,8,8,8,8,8,8)]
    79        2.59782        2.59782        2.59782    8[6-(1,1,6),6-(1,1,6),57-(8,8,8,8,8,8,8,8)]
    80        3.46249        3.46249        3.46249    8[6-(1,1,6),6-(1,1,6),57-(8,8,8,8,8,8,8,8)]
    81       -1.29891       -1.29891       -1.29891    8[6-(1,1,6),6-(1,1,6),57-(8,8,8,8,8,8,8,8)]
    82        2.59782        2.59782        2.59782    8[6-(1,1,6),6-(1,1,6),57-(8,8,8,8,8,8,8,8)]
