# Supplementary material for: A collection of forcefield precursors for metal–organic frameworks
Source: RSC Adv. 2019 Nov 13;9(63):36492–507. doi: 10.1039/c9ra07327b (PMC9075174; doi:10.1039/c9ra07327b)
Supplement: RA-009-C9RA07327B-s488 [file RA-009-C9RA07327B-s488.txt]

DUBWON_clean

9.119000    0.000000    0.000000
-4.412203    13.782061    0.000000
0.000000    0.000000    14.735500

     1       0.920477       0.920477       0.920477    30[8-(6),8-(6),8-(6),8-(6,30)]
     2       1.077707       1.077707       1.077707    30[8-(6),8-(6),8-(6),8-(6,30)]
     3       1.432921       1.432921       1.432921    30[8-(6),8-(6),8-(6),8-(6,30)]
     4       1.275692       1.275692       1.275692    30[8-(6),8-(6),8-(6),8-(6,30)]
     5        3.78632        3.78632        3.78632    30[8-(6),8-(6),8-(6),8-(6,30)]
     6        3.62909        3.62909        3.62909    30[8-(6),8-(6),8-(6),8-(6,30)]
     7       3.273876       3.273876       3.273876    30[8-(6),8-(6),8-(6),8-(6,30)]
     8       3.431105       3.431105       3.431105    30[8-(6),8-(6),8-(6),8-(6,30)]
     9         6.0844         6.0844         6.0844    1[6-(6,6)]
    10       5.943345       5.943345       5.943345    1[6-(6,6)]
    11       3.637327       3.637327       3.637327    1[6-(6,6)]
    12       0.568879       0.568879       0.568879    1[6-(8,8)]
    13       5.387999       5.387999       5.387999    1[6-(6,6)]
    14       5.529053       5.529053       5.529053    1[6-(6,6)]
    15      -1.283929      -1.283929      -1.283929    1[6-(6,6)]
    16       1.784519       1.784519       1.784519    1[6-(8,8)]
    17      -1.377603      -1.377603      -1.377603    1[6-(6,6)]
    18      -1.236548      -1.236548      -1.236548    1[6-(6,6)]
    19        1.06947        1.06947        1.06947    1[6-(6,6)]
    20       4.137918       4.137918       4.137918    1[6-(8,8)]
    21      -0.681202      -0.681202      -0.681202    1[6-(6,6)]
    22      -0.822256      -0.822256      -0.822256    1[6-(6,6)]
    23       5.990726       5.990726       5.990726    1[6-(6,6)]
    24       2.922278       2.922278       2.922278    1[6-(8,8)]
    25       3.416091       3.416091       3.416091    6[6-(1,6),6-(6,6),8-(30,30)]
    26       4.185783       4.185783       4.185783    6[6-(1,6),6-(6,8),6-(8,8)]
    27       5.580636       5.580636       5.580636    6[1-(0),6-(6,6),6-(6,6)]
    28       6.253923       6.253923       6.253923    6[6-(1,6),6-(1,6),6-(8,8)]
    29       5.501793       5.501793       5.501793    6[1-(0),6-(1,6),6-(6,6)]
    30       4.124324       4.124324       4.124324    6[1-(0),6-(1,6),6-(6,8)]
    31       3.581745       3.581745       3.581745    6[6-(6,6),8-(30),8-(30)]
    32       7.742084       7.742084       7.742084    6[6-(6,6),8-(30),8-(30)]
    33       0.995723       0.995723       0.995723    6[1-(0),8-(30),8-(30)]
    34      -1.062693      -1.062693      -1.062693    6[6-(1,6),6-(6,6),8-(30,30)]
    35       7.286615       7.286615       7.286615    6[6-(1,6),6-(6,8),6-(8,8)]
    36       5.891763       5.891763       5.891763    6[1-(0),6-(6,6),6-(6,6)]
    37       5.218476       5.218476       5.218476    6[6-(1,6),6-(1,6),6-(8,8)]
    38       5.970606       5.970606       5.970606    6[1-(0),6-(1,6),6-(6,6)]
    39       7.348074       7.348074       7.348074    6[1-(0),6-(1,6),6-(6,8)]
    40       7.890654       7.890654       7.890654    6[6-(6,6),8-(30),8-(30)]
    41       3.730315       3.730315       3.730315    6[6-(6,6),8-(30),8-(30)]
    42       1.357675       1.357675       1.357675    6[1-(0),8-(30),8-(30)]
    43       1.290706       1.290706       1.290706    6[6-(1,6),6-(6,6),8-(30,30)]
    44       0.521014       0.521014       0.521014    6[6-(1,6),6-(6,8),6-(8,8)]
    45      -0.873839      -0.873839      -0.873839    6[1-(0),6-(6,6),6-(6,6)]
    46      -1.547126      -1.547126      -1.547126    6[6-(1,6),6-(1,6),6-(8,8)]
    47      -0.794996      -0.794996      -0.794996    6[1-(0),6-(1,6),6-(6,6)]
    48       0.582473       0.582473       0.582473    6[1-(0),6-(1,6),6-(6,8)]
    49       1.125052       1.125052       1.125052    6[6-(6,6),8-(30),8-(30)]
    50      -3.035287      -3.035287      -3.035287    6[6-(6,6),8-(30),8-(30)]
    51       3.711074       3.711074       3.711074    6[1-(0),8-(30),8-(30)]
    52       -3.34951       -3.34951       -3.34951    6[6-(1,6),6-(6,6),8-(30,30)]
    53      -2.579818      -2.579818      -2.579818    6[6-(1,6),6-(6,8),6-(8,8)]
    54      -1.184966      -1.184966      -1.184966    6[1-(0),6-(6,6),6-(6,6)]
    55      -0.511679      -0.511679      -0.511679    6[6-(1,6),6-(1,6),6-(8,8)]
    56      -1.263809      -1.263809      -1.263809    6[1-(0),6-(1,6),6-(6,6)]
    57      -2.641277      -2.641277      -2.641277    6[1-(0),6-(1,6),6-(6,8)]
    58      -3.183857      -3.183857      -3.183857    6[6-(6,6),8-(30),8-(30)]
    59       0.976482       0.976482       0.976482    6[6-(6,6),8-(30),8-(30)]
    60       3.349122       3.349122       3.349122    6[1-(0),8-(30),8-(30)]
    61       2.093365       2.093365       2.093365    8[6-(6,6),30-(8,8,8),30-(8,8,8)]
    62       2.335548       2.335548       2.335548    8[6-(6,8),30-(8,8,8)]
    63       4.362023       4.362023       4.362023    8[6-(6,8),30-(8,8,8)]
    64      -0.753645      -0.753645      -0.753645    8[6-(6,8),30-(8,8,8)]
    65        8.28825        8.28825        8.28825    8[6-(6,8),30-(8,8,8)]
    66       1.177713       1.177713       1.177713    8[6-(1,8),30-(8,8,8)]
    67       1.343237       1.343237       1.343237    8[6-(1,8),30-(8,8,8)]
    68       0.260033       0.260033       0.260033    8[6-(6,6),30-(8,8,8),30-(8,8,8)]
    69       0.017851       0.017851       0.017851    8[6-(6,8),30-(8,8,8)]
    70       2.698173       2.698173       2.698173    8[6-(6,8),30-(8,8,8)]
    71       3.107043       3.107043       3.107043    8[6-(6,8),30-(8,8,8)]
    72       3.184148       3.184148       3.184148    8[6-(6,8),30-(8,8,8)]
    73       1.175686       1.175686       1.175686    8[6-(1,8),30-(8,8,8)]
    74       1.010162       1.010162       1.010162    8[6-(1,8),30-(8,8,8)]
    75       2.613432       2.613432       2.613432    8[6-(6,6),30-(8,8,8),30-(8,8,8)]
    76       2.371249       2.371249       2.371249    8[6-(6,8),30-(8,8,8)]
    77       0.344774       0.344774       0.344774    8[6-(6,8),30-(8,8,8)]
    78       5.460442       5.460442       5.460442    8[6-(6,8),30-(8,8,8)]
    79      -3.581453      -3.581453      -3.581453    8[6-(6,8),30-(8,8,8)]
    80       3.529084       3.529084       3.529084    8[6-(1,8),30-(8,8,8)]
    81        3.36356        3.36356        3.36356    8[6-(1,8),30-(8,8,8)]
    82       4.446764       4.446764       4.446764    8[6-(6,6),30-(8,8,8),30-(8,8,8)]
    83       4.688946       4.688946       4.688946    8[6-(6,8),30-(8,8,8)]
    84       2.008624       2.008624       2.008624    8[6-(6,8),30-(8,8,8)]
    85       1.599754       1.599754       1.599754    8[6-(6,8),30-(8,8,8)]
    86       1.522649       1.522649       1.522649    8[6-(6,8),30-(8,8,8)]
    87       3.531111       3.531111       3.531111    8[6-(1,8),30-(8,8,8)]
    88       3.696635       3.696635       3.696635    8[6-(1,8),30-(8,8,8)]
