# Supplementary material for: A collection of forcefield precursors for metal–organic frameworks
Source: RSC Adv. 2019 Nov 13;9(63):36492–507. doi: 10.1039/c9ra07327b (PMC9075174; doi:10.1039/c9ra07327b)
Supplement: RA-009-C9RA07327B-s489 [file RA-009-C9RA07327B-s489.txt]

DUCHEP_clean

8.180000    0.000000    0.000000
-2.159718    8.623672    0.000000
0.000000    0.000000    29.900000

     1       6.611751       6.611751       6.611751    30[7-(6,6),7-(6,6),8-(42),8-(42)]
     2       3.498531       3.498531       3.498531    30[7-(6,6),7-(6,6),8-(42),8-(42)]
     3      -0.591469      -0.591469      -0.591469    30[7-(6,6),7-(6,6),8-(42),8-(42)]
     4       2.521751       2.521751       2.521751    30[7-(6,6),7-(6,6),8-(42),8-(42)]
     5       6.052345       6.052345       6.052345    42[8-(30),8-(42),8-(42,42),8-(42,42)]
     6       7.621143       7.621143       7.621143    42[8-(30),8-(42),8-(42),8-(42),8-(42),8-(42,42)]
     7       2.727248       2.727248       2.727248    42[8-(42),8-(42,42),8-(42,42),8-(42,42)]
     8       4.057937       4.057937       4.057937    42[8-(30),8-(42),8-(42,42),8-(42,42)]
     9       2.489139       2.489139       2.489139    42[8-(30),8-(42),8-(42),8-(42),8-(42),8-(42,42)]
    10       7.383034       7.383034       7.383034    42[8-(42),8-(42,42),8-(42,42),8-(42,42)]
    11      -0.032063      -0.032063      -0.032063    42[8-(30),8-(42),8-(42,42),8-(42,42)]
    12      -1.600861      -1.600861      -1.600861    42[8-(30),8-(42),8-(42),8-(42),8-(42),8-(42,42)]
    13       3.293034       3.293034       3.293034    42[8-(42),8-(42,42),8-(42,42),8-(42,42)]
    14       1.962345       1.962345       1.962345    42[8-(30),8-(42),8-(42,42),8-(42,42)]
    15       3.531143       3.531143       3.531143    42[8-(30),8-(42),8-(42),8-(42),8-(42),8-(42,42)]
    16      -1.362752      -1.362752      -1.362752    42[8-(42),8-(42,42),8-(42,42),8-(42,42)]
    17        6.21809        6.21809        6.21809    1[6-(7,7)]
    18       4.995886       4.995886       4.995886    1[6-(7,7)]
    19       4.498571       4.498571       4.498571    1[6-(7,7)]
    20       2.579631       2.579631       2.579631    1[6-(1,6,7)]
    21       2.882064       2.882064       2.882064    1[6-(1,6,7)]
    22       6.746898       6.746898       6.746898    1[6-(6,6)]
    23       7.446882       7.446882       7.446882    1[6-(6,6)]
    24       3.871144       3.871144       3.871144    1[6-(6,6)]
    25       3.179942       3.179942       3.179942    1[6-(6,6)]
    26      -0.168562      -0.168562      -0.168562    1[6-(1,6,7)]
    27       7.325196       7.325196       7.325196    1[6-(1,6,7)]
    28       4.674313       4.674313       4.674313    1[6-(7,7)]
    29       3.892192       3.892192       3.892192    1[6-(7,7)]
    30       5.114396       5.114396       5.114396    1[6-(7,7)]
    31       5.611711       5.611711       5.611711    1[6-(7,7)]
    32       7.530651       7.530651       7.530651    1[6-(1,6,7)]
    33       7.228218       7.228218       7.228218    1[6-(1,6,7)]
    34       3.363384       3.363384       3.363384    1[6-(6,6)]
    35         2.6634         2.6634         2.6634    1[6-(6,6)]
    36       6.239138       6.239138       6.239138    1[6-(6,6)]
    37        6.93034        6.93034        6.93034    1[6-(6,6)]
    38       2.098844       2.098844       2.098844    1[6-(1,6,7)]
    39       2.785086       2.785086       2.785086    1[6-(1,6,7)]
    40       5.435969       5.435969       5.435969    1[6-(7,7)]
    41      -0.197808      -0.197808      -0.197808    1[6-(7,7)]
    42       1.024396       1.024396       1.024396    1[6-(7,7)]
    43       1.521711       1.521711       1.521711    1[6-(7,7)]
    44       3.440651       3.440651       3.440651    1[6-(1,6,7)]
    45       3.138218       3.138218       3.138218    1[6-(1,6,7)]
    46      -0.726616      -0.726616      -0.726616    1[6-(6,6)]
    47        -1.4266        -1.4266        -1.4266    1[6-(6,6)]
    48       2.149138       2.149138       2.149138    1[6-(6,6)]
    49        2.84034        2.84034        2.84034    1[6-(6,6)]
    50       6.188844       6.188844       6.188844    1[6-(1,6,7)]
    51      -1.304914      -1.304914      -1.304914    1[6-(1,6,7)]
    52       1.345969       1.345969       1.345969    1[6-(7,7)]
    53        2.12809        2.12809        2.12809    1[6-(7,7)]
    54       0.905886       0.905886       0.905886    1[6-(7,7)]
    55       0.408571       0.408571       0.408571    1[6-(7,7)]
    56      -1.510369      -1.510369      -1.510369    1[6-(1,6,7)]
    57      -1.207936      -1.207936      -1.207936    1[6-(1,6,7)]
    58       2.656898       2.656898       2.656898    1[6-(6,6)]
    59       3.356882       3.356882       3.356882    1[6-(6,6)]
    60      -0.218856      -0.218856      -0.218856    1[6-(6,6)]
    61      -0.910058      -0.910058      -0.910058    1[6-(6,6)]
    62       3.921438       3.921438       3.921438    1[6-(1,6,7)]
    63       3.235196       3.235196       3.235196    1[6-(1,6,7)]
    64       0.584313       0.584313       0.584313    1[6-(7,7)]
    65         5.6839         5.6839         5.6839    6[1-(0),7-(6,30),7-(7)]
    66       5.166862       5.166862       5.166862    6[1-(0),7-(6,30),7-(7)]
    67       4.769139       4.769139       4.769139    6[1-(0),7-(6,30),7-(6,7)]
    68       3.275769       3.275769       3.275769    6[1-(0),1-(0),6-(6,6),7-(6,7)]
    69       3.797089       3.797089       3.797089    6[6-(1,1,7),6-(1,6),6-(1,6)]
    70       6.596161       6.596161       6.596161    6[1-(0),6-(1,6),6-(6,6)]
    71       7.014374       7.014374       7.014374    6[1-(0),6-(1,6),6-(6,6)]
    72       6.793821       6.793821       6.793821    6[6-(1,1,7),6-(1,6),6-(1,6)]
    73       4.014427       4.014427       4.014427    6[1-(0),6-(1,6),6-(6,6)]
    74       3.598452       3.598452       3.598452    6[1-(0),6-(1,6),6-(6,6)]
    75       7.179803       7.179803       7.179803    6[1-(0),1-(0),6-(6,6),7-(6,7)]
    76       4.983859       4.983859       4.983859    6[1-(0),7-(6,30),7-(6,7)]
    77       4.426382       4.426382       4.426382    6[1-(0),7-(6,30),7-(7)]
    78        4.94342        4.94342        4.94342    6[1-(0),7-(6,30),7-(7)]
    79       5.341143       5.341143       5.341143    6[1-(0),7-(6,30),7-(6,7)]
    80       6.834513       6.834513       6.834513    6[1-(0),1-(0),6-(6,6),7-(6,7)]
    81       6.313193       6.313193       6.313193    6[6-(1,1,7),6-(1,6),6-(1,6)]
    82       3.514121       3.514121       3.514121    6[1-(0),6-(1,6),6-(6,6)]
    83       3.095908       3.095908       3.095908    6[1-(0),6-(1,6),6-(6,6)]
    84       3.316461       3.316461       3.316461    6[6-(1,1,7),6-(1,6),6-(1,6)]
    85       6.095855       6.095855       6.095855    6[1-(0),6-(1,6),6-(6,6)]
    86        6.51183        6.51183        6.51183    6[1-(0),6-(1,6),6-(6,6)]
    87       2.930479       2.930479       2.930479    6[1-(0),1-(0),6-(6,6),7-(6,7)]
    88       5.126423       5.126423       5.126423    6[1-(0),7-(6,30),7-(6,7)]
    89       0.336382       0.336382       0.336382    6[1-(0),7-(6,30),7-(7)]
    90        0.85342        0.85342        0.85342    6[1-(0),7-(6,30),7-(7)]
    91       1.251143       1.251143       1.251143    6[1-(0),7-(6,30),7-(6,7)]
    92       2.744513       2.744513       2.744513    6[1-(0),1-(0),6-(6,6),7-(6,7)]
    93       2.223193       2.223193       2.223193    6[6-(1,1,7),6-(1,6),6-(1,6)]
    94      -0.575879      -0.575879      -0.575879    6[1-(0),6-(1,6),6-(6,6)]
    95      -0.994092      -0.994092      -0.994092    6[1-(0),6-(1,6),6-(6,6)]
    96      -0.773539      -0.773539      -0.773539    6[6-(1,1,7),6-(1,6),6-(1,6)]
    97       2.005855       2.005855       2.005855    6[1-(0),6-(1,6),6-(6,6)]
    98        2.42183        2.42183        2.42183    6[1-(0),6-(1,6),6-(6,6)]
    99      -1.159521      -1.159521      -1.159521    6[1-(0),1-(0),6-(6,6),7-(6,7)]
   100       1.036423       1.036423       1.036423    6[1-(0),7-(6,30),7-(6,7)]
   101         1.5939         1.5939         1.5939    6[1-(0),7-(6,30),7-(7)]
   102       1.076862       1.076862       1.076862    6[1-(0),7-(6,30),7-(7)]
   103       0.679139       0.679139       0.679139    6[1-(0),7-(6,30),7-(6,7)]
   104      -0.814231      -0.814231      -0.814231    6[1-(0),1-(0),6-(6,6),7-(6,7)]
   105      -0.292911      -0.292911      -0.292911    6[6-(1,1,7),6-(1,6),6-(1,6)]
   106       2.506161       2.506161       2.506161    6[1-(0),6-(1,6),6-(6,6)]
   107       2.924374       2.924374       2.924374    6[1-(0),6-(1,6),6-(6,6)]
   108       2.703821       2.703821       2.703821    6[6-(1,1,7),6-(1,6),6-(1,6)]
   109      -0.075573      -0.075573      -0.075573    6[1-(0),6-(1,6),6-(6,6)]
   110      -0.491548      -0.491548      -0.491548    6[1-(0),6-(1,6),6-(6,6)]
   111       3.089803       3.089803       3.089803    6[1-(0),1-(0),6-(6,6),7-(6,7)]
   112       0.893859       0.893859       0.893859    6[1-(0),7-(6,30),7-(6,7)]
   113        5.64499        5.64499        5.64499    7[6-(1,7),6-(1,7),30-(7,8,8)]
   114       4.331225       4.331225       4.331225    7[6-(1,1,6),6-(1,7),7-(6)]
   115       4.311057       4.311057       4.311057    7[6-(1,7),6-(1,7),30-(7,8,8)]
   116       6.132963       6.132963       6.132963    7[6-(1,1,6),6-(1,7),7-(6)]
   117        4.90229        4.90229        4.90229    7[6-(1,7),7-(6,6)]
   118       6.302934       6.302934       6.302934    7[6-(1,7),7-(6,6)]
   119       4.465292       4.465292       4.465292    7[6-(1,7),6-(1,7),30-(7,8,8)]
   120       5.779057       5.779057       5.779057    7[6-(1,1,6),6-(1,7),7-(6)]
   121       5.799225       5.799225       5.799225    7[6-(1,7),6-(1,7),30-(7,8,8)]
   122       3.977319       3.977319       3.977319    7[6-(1,1,6),6-(1,7),7-(6)]
   123       5.207992       5.207992       5.207992    7[6-(1,7),7-(6,6)]
   124       3.807348       3.807348       3.807348    7[6-(1,7),7-(6,6)]
   125       0.375292       0.375292       0.375292    7[6-(1,7),6-(1,7),30-(7,8,8)]
   126       1.689057       1.689057       1.689057    7[6-(1,1,6),6-(1,7),7-(6)]
   127       1.709225       1.709225       1.709225    7[6-(1,7),6-(1,7),30-(7,8,8)]
   128      -0.112681      -0.112681      -0.112681    7[6-(1,1,6),6-(1,7),7-(6)]
   129       1.117992       1.117992       1.117992    7[6-(1,7),7-(6,6)]
   130      -0.282652      -0.282652      -0.282652    7[6-(1,7),7-(6,6)]
   131        1.55499        1.55499        1.55499    7[6-(1,7),6-(1,7),30-(7,8,8)]
   132       0.241225       0.241225       0.241225    7[6-(1,1,6),6-(1,7),7-(6)]
   133       0.221057       0.221057       0.221057    7[6-(1,7),6-(1,7),30-(7,8,8)]
   134       2.042963       2.042963       2.042963    7[6-(1,1,6),6-(1,7),7-(6)]
   135        0.81229        0.81229        0.81229    7[6-(1,7),7-(6,6)]
   136       2.212934       2.212934       2.212934    7[6-(1,7),7-(6,6)]
   137        7.64185        7.64185        7.64185    8[42-(8,8,8,8,8),42-(8,8,8,8,8)]
   138       3.967909       3.967909       3.967909    8[42-(8,8,8),42-(8,8,8,8,8)]
   139       4.270224       4.270224       4.270224    8[42-(8,8,8),42-(8,8,8),42-(8,8,8,8,8)]
   140       6.071433       6.071433       6.071433    8[30-(7,7,8),42-(8,8,8)]
   141       4.741947       4.741947       4.741947    8[42-(8,8,8),42-(8,8,8),42-(8,8,8)]
   142       7.320713       7.320713       7.320713    8[30-(7,7,8),42-(8,8,8,8,8)]
   143       7.786869       7.786869       7.786869    8[42-(8,8,8),42-(8,8,8,8,8)]
   144       2.468432       2.468432       2.468432    8[42-(8,8,8,8,8),42-(8,8,8,8,8)]
   145       6.142373       6.142373       6.142373    8[42-(8,8,8),42-(8,8,8,8,8)]
   146       5.840058       5.840058       5.840058    8[42-(8,8,8),42-(8,8,8),42-(8,8,8,8,8)]
   147       4.038849       4.038849       4.038849    8[30-(7,7,8),42-(8,8,8)]
   148       5.368335       5.368335       5.368335    8[42-(8,8,8),42-(8,8,8),42-(8,8,8)]
   149       2.789569       2.789569       2.789569    8[30-(7,7,8),42-(8,8,8,8,8)]
   150       4.483131       4.483131       4.483131    8[42-(8,8,8),42-(8,8,8,8,8)]
   151      -1.621568      -1.621568      -1.621568    8[42-(8,8,8,8,8),42-(8,8,8,8,8)]
   152       2.052373       2.052373       2.052373    8[42-(8,8,8),42-(8,8,8,8,8)]
   153       1.750058       1.750058       1.750058    8[42-(8,8,8),42-(8,8,8),42-(8,8,8,8,8)]
   154      -0.051151      -0.051151      -0.051151    8[30-(7,7,8),42-(8,8,8)]
   155       1.278335       1.278335       1.278335    8[42-(8,8,8),42-(8,8,8),42-(8,8,8)]
   156      -1.300431      -1.300431      -1.300431    8[30-(7,7,8),42-(8,8,8,8,8)]
   157       0.393131       0.393131       0.393131    8[42-(8,8,8),42-(8,8,8,8,8)]
   158        3.55185        3.55185        3.55185    8[42-(8,8,8,8,8),42-(8,8,8,8,8)]
   159      -0.122091      -0.122091      -0.122091    8[42-(8,8,8),42-(8,8,8,8,8)]
   160       0.180224       0.180224       0.180224    8[42-(8,8,8),42-(8,8,8),42-(8,8,8,8,8)]
   161       1.981433       1.981433       1.981433    8[30-(7,7,8),42-(8,8,8)]
   162       0.651947       0.651947       0.651947    8[42-(8,8,8),42-(8,8,8),42-(8,8,8)]
   163       3.230713       3.230713       3.230713    8[30-(7,7,8),42-(8,8,8,8,8)]
   164       3.696869       3.696869       3.696869    8[42-(8,8,8),42-(8,8,8,8,8)]
