# Supplementary material for: A collection of forcefield precursors for metal–organic frameworks
Source: RSC Adv. 2019 Nov 13;9(63):36492–507. doi: 10.1039/c9ra07327b (PMC9075174; doi:10.1039/c9ra07327b)
Supplement: RA-009-C9RA07327B-s490 [file RA-009-C9RA07327B-s490.txt]

DUFZOU_clean

15.238000    0.000000    0.000000
-7.619000    13.196495    0.000000
0.000000    0.000000    15.663000

     1          7.619          7.619          7.619    63[7-(6,6),7-(6,6),7-(6,6),8-(6),8-(6),8-(6),8-(6),8-(6),8-(6)]
     2           -0.0           -0.0           -0.0    63[7-(6,6),7-(6,6),7-(6,6),8-(6),8-(6),8-(6),8-(6),8-(6),8-(6)]
     3           -0.0           -0.0           -0.0    63[7-(6,6),7-(6,6),7-(6,6),8-(6),8-(6),8-(6),8-(6),8-(6),8-(6)]
     4          7.619          7.619          7.619    63[7-(6,6),7-(6,6),7-(6,6),8-(6),8-(6),8-(6),8-(6),8-(6),8-(6)]
     5         3.8095         3.8095         3.8095    26[8-(6),8-(6),8-(6),8-(6)]
     6        -3.8095        -3.8095        -3.8095    26[8-(6),8-(6),8-(6),8-(6)]
     7          7.619          7.619          7.619    26[8-(6),8-(6),8-(6),8-(6)]
     8        -3.8095        -3.8095        -3.8095    26[8-(6),8-(6),8-(6),8-(6)]
     9         3.8095         3.8095         3.8095    26[8-(6),8-(6),8-(6),8-(6)]
    10          7.619          7.619          7.619    26[8-(6),8-(6),8-(6),8-(6)]
    11        3.94969        3.94969        3.94969    1[6-(6,6)]
    12       6.286437       6.286437       6.286437    1[6-(6,6)]
    13      12.620873      12.620873      12.620873    1[6-(6,6)]
    14        3.66931        3.66931        3.66931    1[6-(6,6)]
    15       1.332563       1.332563       1.332563    1[6-(6,6)]
    16      -5.001874      -5.001874      -5.001874    1[6-(6,6)]
    17       -3.66931       -3.66931       -3.66931    1[6-(6,6)]
    18      -1.332563      -1.332563      -1.332563    1[6-(6,6)]
    19       5.001873       5.001873       5.001873    1[6-(6,6)]
    20       11.28831       11.28831       11.28831    1[6-(6,6)]
    21       8.951563       8.951563       8.951563    1[6-(6,6)]
    22       2.617127       2.617127       2.617127    1[6-(6,6)]
    23        3.66931        3.66931        3.66931    1[6-(6,6)]
    24       1.332563       1.332563       1.332563    1[6-(6,6)]
    25      -5.001874      -5.001874      -5.001874    1[6-(6,6)]
    26        3.94969        3.94969        3.94969    1[6-(6,6)]
    27       6.286437       6.286437       6.286437    1[6-(6,6)]
    28      12.620873      12.620873      12.620873    1[6-(6,6)]
    29       11.28831       11.28831       11.28831    1[6-(6,6)]
    30       8.951563       8.951563       8.951563    1[6-(6,6)]
    31       2.617127       2.617127       2.617127    1[6-(6,6)]
    32       -3.66931       -3.66931       -3.66931    1[6-(6,6)]
    33      -1.332563      -1.332563      -1.332563    1[6-(6,6)]
    34       5.001873       5.001873       5.001873    1[6-(6,6)]
    35       2.279986       2.279986       2.279986    1[6-(6,6)]
    36          7.619          7.619          7.619    1[6-(6,6)]
    37      12.958014      12.958014      12.958014    1[6-(6,6)]
    38       5.339014       5.339014       5.339014    1[6-(6,6)]
    39            0.0            0.0            0.0    1[6-(6,6)]
    40      -5.339014      -5.339014      -5.339014    1[6-(6,6)]
    41       5.339014       5.339014       5.339014    1[6-(6,6)]
    42            0.0            0.0            0.0    1[6-(6,6)]
    43      -5.339014      -5.339014      -5.339014    1[6-(6,6)]
    44       2.279986       2.279986       2.279986    1[6-(6,6)]
    45          7.619          7.619          7.619    1[6-(6,6)]
    46      12.958014      12.958014      12.958014    1[6-(6,6)]
    47       4.075403       4.075403       4.075403    6[1-(0),6-(1,6),6-(6,7)]
    48       5.259396       5.259396       5.259396    6[6-(1,6),6-(8,8),7-(6,63)]
    49       6.431198       6.431198       6.431198    6[6-(6,7),8-(26),8-(63)]
    50       6.821291       6.821291       6.821291    6[1-(0),6-(1,6),6-(6,7)]
    51       6.837291       6.837291       6.837291    6[6-(1,6),6-(8,8),7-(6,63)]
    52       5.993105       5.993105       5.993105    6[6-(6,7),8-(26),8-(63)]
    53      11.960306      11.960306      11.960306    6[1-(0),6-(1,6),6-(6,7)]
    54      10.760314      10.760314      10.760314    6[6-(1,6),6-(8,8),7-(6,63)]
    55      10.432697      10.432697      10.432697    6[6-(6,7),8-(26),8-(63)]
    56       3.543597       3.543597       3.543597    6[1-(0),6-(1,6),6-(6,7)]
    57       2.359604       2.359604       2.359604    6[6-(1,6),6-(8,8),7-(6,63)]
    58       1.187802       1.187802       1.187802    6[6-(6,7),8-(26),8-(63)]
    59       0.797709       0.797709       0.797709    6[1-(0),6-(1,6),6-(6,7)]
    60       0.781709       0.781709       0.781709    6[6-(1,6),6-(8,8),7-(6,63)]
    61       1.625895       1.625895       1.625895    6[6-(6,7),8-(26),8-(63)]
    62      -4.341306      -4.341306      -4.341306    6[1-(0),6-(1,6),6-(6,7)]
    63      -3.141314      -3.141314      -3.141314    6[6-(1,6),6-(8,8),7-(6,63)]
    64      -2.813697      -2.813697      -2.813697    6[6-(6,7),8-(26),8-(63)]
    65      -3.543597      -3.543597      -3.543597    6[1-(0),6-(1,6),6-(6,7)]
    66      -2.359604      -2.359604      -2.359604    6[6-(1,6),6-(8,8),7-(6,63)]
    67      -1.187802      -1.187802      -1.187802    6[6-(6,7),8-(26),8-(63)]
    68      -0.797709      -0.797709      -0.797709    6[1-(0),6-(1,6),6-(6,7)]
    69      -0.781709      -0.781709      -0.781709    6[6-(1,6),6-(8,8),7-(6,63)]
    70      -1.625895      -1.625895      -1.625895    6[6-(6,7),8-(26),8-(63)]
    71       4.341306       4.341306       4.341306    6[1-(0),6-(1,6),6-(6,7)]
    72       3.141314       3.141314       3.141314    6[6-(1,6),6-(8,8),7-(6,63)]
    73       2.813697       2.813697       2.813697    6[6-(6,7),8-(26),8-(63)]
    74      11.162597      11.162597      11.162597    6[1-(0),6-(1,6),6-(6,7)]
    75       9.978604       9.978604       9.978604    6[6-(1,6),6-(8,8),7-(6,63)]
    76       8.806802       8.806802       8.806802    6[6-(6,7),8-(26),8-(63)]
    77       8.416709       8.416709       8.416709    6[1-(0),6-(1,6),6-(6,7)]
    78       8.400709       8.400709       8.400709    6[6-(1,6),6-(8,8),7-(6,63)]
    79       9.244895       9.244895       9.244895    6[6-(6,7),8-(26),8-(63)]
    80       3.277694       3.277694       3.277694    6[1-(0),6-(1,6),6-(6,7)]
    81       4.477686       4.477686       4.477686    6[6-(1,6),6-(8,8),7-(6,63)]
    82       4.805303       4.805303       4.805303    6[6-(6,7),8-(26),8-(63)]
    83       3.543597       3.543597       3.543597    6[1-(0),6-(1,6),6-(6,7)]
    84       2.359604       2.359604       2.359604    6[6-(1,6),6-(8,8),7-(6,63)]
    85       1.187802       1.187802       1.187802    6[6-(6,7),8-(26),8-(63)]
    86       0.797709       0.797709       0.797709    6[1-(0),6-(1,6),6-(6,7)]
    87       0.781709       0.781709       0.781709    6[6-(1,6),6-(8,8),7-(6,63)]
    88       1.625895       1.625895       1.625895    6[6-(6,7),8-(26),8-(63)]
    89      -4.341306      -4.341306      -4.341306    6[1-(0),6-(1,6),6-(6,7)]
    90      -3.141314      -3.141314      -3.141314    6[6-(1,6),6-(8,8),7-(6,63)]
    91      -2.813697      -2.813697      -2.813697    6[6-(6,7),8-(26),8-(63)]
    92       4.075403       4.075403       4.075403    6[1-(0),6-(1,6),6-(6,7)]
    93       5.259396       5.259396       5.259396    6[6-(1,6),6-(8,8),7-(6,63)]
    94       6.431198       6.431198       6.431198    6[6-(6,7),8-(26),8-(63)]
    95       6.821291       6.821291       6.821291    6[1-(0),6-(1,6),6-(6,7)]
    96       6.837291       6.837291       6.837291    6[6-(1,6),6-(8,8),7-(6,63)]
    97       5.993105       5.993105       5.993105    6[6-(6,7),8-(26),8-(63)]
    98      11.960306      11.960306      11.960306    6[1-(0),6-(1,6),6-(6,7)]
    99      10.760314      10.760314      10.760314    6[6-(1,6),6-(8,8),7-(6,63)]
   100      10.432697      10.432697      10.432697    6[6-(6,7),8-(26),8-(63)]
   101      11.162597      11.162597      11.162597    6[1-(0),6-(1,6),6-(6,7)]
   102       9.978604       9.978604       9.978604    6[6-(1,6),6-(8,8),7-(6,63)]
   103       8.806802       8.806802       8.806802    6[6-(6,7),8-(26),8-(63)]
   104       8.416709       8.416709       8.416709    6[1-(0),6-(1,6),6-(6,7)]
   105       8.400709       8.400709       8.400709    6[6-(1,6),6-(8,8),7-(6,63)]
   106       9.244895       9.244895       9.244895    6[6-(6,7),8-(26),8-(63)]
   107       3.277694       3.277694       3.277694    6[1-(0),6-(1,6),6-(6,7)]
   108       4.477686       4.477686       4.477686    6[6-(1,6),6-(8,8),7-(6,63)]
   109       4.805303       4.805303       4.805303    6[6-(6,7),8-(26),8-(63)]
   110      -3.543597      -3.543597      -3.543597    6[1-(0),6-(1,6),6-(6,7)]
   111      -2.359604      -2.359604      -2.359604    6[6-(1,6),6-(8,8),7-(6,63)]
   112      -1.187802      -1.187802      -1.187802    6[6-(6,7),8-(26),8-(63)]
   113      -0.797709      -0.797709      -0.797709    6[1-(0),6-(1,6),6-(6,7)]
   114      -0.781709      -0.781709      -0.781709    6[6-(1,6),6-(8,8),7-(6,63)]
   115      -1.625895      -1.625895      -1.625895    6[6-(6,7),8-(26),8-(63)]
   116       4.341306       4.341306       4.341306    6[1-(0),6-(1,6),6-(6,7)]
   117       3.141314       3.141314       3.141314    6[6-(1,6),6-(8,8),7-(6,63)]
   118       2.813697       2.813697       2.813697    6[6-(6,7),8-(26),8-(63)]
   119       3.085695       3.085695       3.085695    6[1-(0),6-(1,6),6-(1,6)]
   120          7.619          7.619          7.619    6[1-(0),6-(1,6),6-(1,6)]
   121      12.152305      12.152305      12.152305    6[1-(0),6-(1,6),6-(1,6)]
   122       4.533305       4.533305       4.533305    6[1-(0),6-(1,6),6-(1,6)]
   123            0.0            0.0            0.0    6[1-(0),6-(1,6),6-(1,6)]
   124      -4.533305      -4.533305      -4.533305    6[1-(0),6-(1,6),6-(1,6)]
   125       4.533305       4.533305       4.533305    6[1-(0),6-(1,6),6-(1,6)]
   126            0.0            0.0            0.0    6[1-(0),6-(1,6),6-(1,6)]
   127      -4.533305      -4.533305      -4.533305    6[1-(0),6-(1,6),6-(1,6)]
   128       3.085695       3.085695       3.085695    6[1-(0),6-(1,6),6-(1,6)]
   129          7.619          7.619          7.619    6[1-(0),6-(1,6),6-(1,6)]
   130      12.152305      12.152305      12.152305    6[1-(0),6-(1,6),6-(1,6)]
   131       5.454823       5.454823       5.454823    7[6-(6,6),6-(6,6),63-(7,7,8,8,8,8,8,8)]
   132          7.619          7.619          7.619    7[6-(6,6),6-(6,6),63-(7,7,8,8,8,8,8,8)]
   133       9.783177       9.783177       9.783177    7[6-(6,6),6-(6,6),63-(7,7,8,8,8,8,8,8)]
   134       2.164177       2.164177       2.164177    7[6-(6,6),6-(6,6),63-(7,7,8,8,8,8,8,8)]
   135            0.0            0.0            0.0    7[6-(6,6),6-(6,6),63-(7,7,8,8,8,8,8,8)]
   136      -2.164177      -2.164177      -2.164177    7[6-(6,6),6-(6,6),63-(7,7,8,8,8,8,8,8)]
   137       2.164177       2.164177       2.164177    7[6-(6,6),6-(6,6),63-(7,7,8,8,8,8,8,8)]
   138            0.0            0.0            0.0    7[6-(6,6),6-(6,6),63-(7,7,8,8,8,8,8,8)]
   139      -2.164177      -2.164177      -2.164177    7[6-(6,6),6-(6,6),63-(7,7,8,8,8,8,8,8)]
   140       5.454823       5.454823       5.454823    7[6-(6,6),6-(6,6),63-(7,7,8,8,8,8,8,8)]
   141          7.619          7.619          7.619    7[6-(6,6),6-(6,6),63-(7,7,8,8,8,8,8,8)]
   142       9.783177       9.783177       9.783177    7[6-(6,6),6-(6,6),63-(7,7,8,8,8,8,8,8)]
   143       7.426239       7.426239       7.426239    8[6-(6,8),63-(7,7,7,8,8,8,8,8)]
   144       6.337484       6.337484       6.337484    8[6-(6,8),26-(8,8,8)]
   145       6.176723       6.176723       6.176723    8[6-(6,8),63-(7,7,7,8,8,8,8,8)]
   146       5.172539       5.172539       5.172539    8[6-(6,8),26-(8,8,8)]
   147       9.254037       9.254037       9.254037    8[6-(6,8),63-(7,7,7,8,8,8,8,8)]
   148      11.346977      11.346977      11.346977    8[6-(6,8),26-(8,8,8)]
   149       0.192761       0.192761       0.192761    8[6-(6,8),63-(7,7,7,8,8,8,8,8)]
   150       1.281516       1.281516       1.281516    8[6-(6,8),26-(8,8,8)]
   151       1.442277       1.442277       1.442277    8[6-(6,8),63-(7,7,7,8,8,8,8,8)]
   152       2.446461       2.446461       2.446461    8[6-(6,8),26-(8,8,8)]
   153      -1.635037      -1.635037      -1.635037    8[6-(6,8),63-(7,7,7,8,8,8,8,8)]
   154      -3.727977      -3.727977      -3.727977    8[6-(6,8),26-(8,8,8)]
   155      -0.192761      -0.192761      -0.192761    8[6-(6,8),63-(7,7,7,8,8,8,8,8)]
   156      -1.281516      -1.281516      -1.281516    8[6-(6,8),26-(8,8,8)]
   157      -1.442277      -1.442277      -1.442277    8[6-(6,8),63-(7,7,7,8,8,8,8,8)]
   158      -2.446461      -2.446461      -2.446461    8[6-(6,8),26-(8,8,8)]
   159       1.635037       1.635037       1.635037    8[6-(6,8),63-(7,7,7,8,8,8,8,8)]
   160       3.727977       3.727977       3.727977    8[6-(6,8),26-(8,8,8)]
   161       7.811761       7.811761       7.811761    8[6-(6,8),63-(7,7,7,8,8,8,8,8)]
   162       8.900516       8.900516       8.900516    8[6-(6,8),26-(8,8,8)]
   163       9.061277       9.061277       9.061277    8[6-(6,8),63-(7,7,7,8,8,8,8,8)]
   164      10.065461      10.065461      10.065461    8[6-(6,8),26-(8,8,8)]
   165       5.983963       5.983963       5.983963    8[6-(6,8),63-(7,7,7,8,8,8,8,8)]
   166       3.891023       3.891023       3.891023    8[6-(6,8),26-(8,8,8)]
   167       0.192761       0.192761       0.192761    8[6-(6,8),63-(7,7,7,8,8,8,8,8)]
   168       1.281516       1.281516       1.281516    8[6-(6,8),26-(8,8,8)]
   169       1.442277       1.442277       1.442277    8[6-(6,8),63-(7,7,7,8,8,8,8,8)]
   170       2.446461       2.446461       2.446461    8[6-(6,8),26-(8,8,8)]
   171      -1.635037      -1.635037      -1.635037    8[6-(6,8),63-(7,7,7,8,8,8,8,8)]
   172      -3.727977      -3.727977      -3.727977    8[6-(6,8),26-(8,8,8)]
   173       7.426239       7.426239       7.426239    8[6-(6,8),63-(7,7,7,8,8,8,8,8)]
   174       6.337484       6.337484       6.337484    8[6-(6,8),26-(8,8,8)]
   175       6.176723       6.176723       6.176723    8[6-(6,8),63-(7,7,7,8,8,8,8,8)]
   176       5.172539       5.172539       5.172539    8[6-(6,8),26-(8,8,8)]
   177       9.254037       9.254037       9.254037    8[6-(6,8),63-(7,7,7,8,8,8,8,8)]
   178      11.346977      11.346977      11.346977    8[6-(6,8),26-(8,8,8)]
   179       7.811761       7.811761       7.811761    8[6-(6,8),63-(7,7,7,8,8,8,8,8)]
   180       8.900516       8.900516       8.900516    8[6-(6,8),26-(8,8,8)]
   181       9.061277       9.061277       9.061277    8[6-(6,8),63-(7,7,7,8,8,8,8,8)]
   182      10.065461      10.065461      10.065461    8[6-(6,8),26-(8,8,8)]
   183       5.983963       5.983963       5.983963    8[6-(6,8),63-(7,7,7,8,8,8,8,8)]
   184       3.891023       3.891023       3.891023    8[6-(6,8),26-(8,8,8)]
   185      -0.192761      -0.192761      -0.192761    8[6-(6,8),63-(7,7,7,8,8,8,8,8)]
   186      -1.281516      -1.281516      -1.281516    8[6-(6,8),26-(8,8,8)]
   187      -1.442277      -1.442277      -1.442277    8[6-(6,8),63-(7,7,7,8,8,8,8,8)]
   188      -2.446461      -2.446461      -2.446461    8[6-(6,8),26-(8,8,8)]
   189       1.635037       1.635037       1.635037    8[6-(6,8),63-(7,7,7,8,8,8,8,8)]
   190       3.727977       3.727977       3.727977    8[6-(6,8),26-(8,8,8)]
