# Supplementary material for: A collection of forcefield precursors for metal–organic frameworks
Source: RSC Adv. 2019 Nov 13;9(63):36492–507. doi: 10.1039/c9ra07327b (PMC9075174; doi:10.1039/c9ra07327b)
Supplement: RA-009-C9RA07327B-s491 [file RA-009-C9RA07327B-s491.txt]

DUFZUA_clean

15.291000    0.000000    0.000000
-7.645500    13.242394    0.000000
0.000000    0.000000    15.573000

     1         7.6455         7.6455         7.6455    64[7-(6,6),7-(6,6),7-(6,6),8-(6),8-(6),8-(6),8-(6),8-(6),8-(6)]
     2           -0.0           -0.0           -0.0    64[7-(6,6),7-(6,6),7-(6,6),8-(6),8-(6),8-(6),8-(6),8-(6),8-(6)]
     3           -0.0           -0.0           -0.0    64[7-(6,6),7-(6,6),7-(6,6),8-(6),8-(6),8-(6),8-(6),8-(6),8-(6)]
     4         7.6455         7.6455         7.6455    64[7-(6,6),7-(6,6),7-(6,6),8-(6),8-(6),8-(6),8-(6),8-(6),8-(6)]
     5         7.6455         7.6455         7.6455    26[8-(6),8-(6),8-(6),8-(6)]
     6        3.82275        3.82275        3.82275    26[8-(6),8-(6),8-(6),8-(6)]
     7       -3.82275       -3.82275       -3.82275    26[8-(6),8-(6),8-(6),8-(6)]
     8         7.6455         7.6455         7.6455    26[8-(6),8-(6),8-(6),8-(6)]
     9       -3.82275       -3.82275       -3.82275    26[8-(6),8-(6),8-(6),8-(6)]
    10        3.82275        3.82275        3.82275    26[8-(6),8-(6),8-(6),8-(6)]
    11       3.983306       3.983306       3.983306    1[6-(6,6)]
    12       6.259371       6.259371       6.259371    1[6-(6,6)]
    13      12.693824      12.693824      12.693824    1[6-(6,6)]
    14       3.662195       3.662195       3.662195    1[6-(6,6)]
    15       1.386129       1.386129       1.386129    1[6-(6,6)]
    16      -5.048324      -5.048324      -5.048324    1[6-(6,6)]
    17      -3.662195      -3.662195      -3.662195    1[6-(6,6)]
    18      -1.386129      -1.386129      -1.386129    1[6-(6,6)]
    19       5.048324       5.048324       5.048324    1[6-(6,6)]
    20      11.307695      11.307695      11.307695    1[6-(6,6)]
    21       9.031629       9.031629       9.031629    1[6-(6,6)]
    22       2.597176       2.597176       2.597176    1[6-(6,6)]
    23       3.662195       3.662195       3.662195    1[6-(6,6)]
    24       1.386129       1.386129       1.386129    1[6-(6,6)]
    25      -5.048324      -5.048324      -5.048324    1[6-(6,6)]
    26       3.983306       3.983306       3.983306    1[6-(6,6)]
    27       6.259371       6.259371       6.259371    1[6-(6,6)]
    28      12.693824      12.693824      12.693824    1[6-(6,6)]
    29      11.307695      11.307695      11.307695    1[6-(6,6)]
    30       9.031629       9.031629       9.031629    1[6-(6,6)]
    31       2.597176       2.597176       2.597176    1[6-(6,6)]
    32      -3.662195      -3.662195      -3.662195    1[6-(6,6)]
    33      -1.386129      -1.386129      -1.386129    1[6-(6,6)]
    34       5.048324       5.048324       5.048324    1[6-(6,6)]
    35       2.294797       2.294797       2.294797    1[6-(6,6)]
    36         7.6455         7.6455         7.6455    1[6-(6,6)]
    37      12.996203      12.996203      12.996203    1[6-(6,6)]
    38       5.350703       5.350703       5.350703    1[6-(6,6)]
    39            0.0            0.0            0.0    1[6-(6,6)]
    40      -5.350703      -5.350703      -5.350703    1[6-(6,6)]
    41       5.350703       5.350703       5.350703    1[6-(6,6)]
    42            0.0            0.0            0.0    1[6-(6,6)]
    43      -5.350703      -5.350703      -5.350703    1[6-(6,6)]
    44       2.294797       2.294797       2.294797    1[6-(6,6)]
    45         7.6455         7.6455         7.6455    1[6-(6,6)]
    46      12.996203      12.996203      12.996203    1[6-(6,6)]
    47       4.095694       4.095694       4.095694    6[1-(0),6-(1,6),6-(6,7)]
    48       5.277689       5.277689       5.277689    6[6-(1,6),6-(8,8),7-(6,64)]
    49       6.455096       6.455096       6.455096    6[6-(6,7),8-(26),8-(64)]
    50       6.828196       6.828196       6.828196    6[1-(0),6-(1,6),6-(6,7)]
    51       6.861072       6.861072       6.861072    6[6-(1,6),6-(8,8),7-(6,64)]
    52       6.010892       6.010892       6.010892    6[6-(6,7),8-(26),8-(64)]
    53       12.01261       12.01261       12.01261    6[1-(0),6-(1,6),6-(6,7)]
    54       10.79774       10.79774       10.79774    6[6-(1,6),6-(8,8),7-(6,64)]
    55      10.470512      10.470512      10.470512    6[6-(6,7),8-(26),8-(64)]
    56       3.549806       3.549806       3.549806    6[1-(0),6-(1,6),6-(6,7)]
    57       2.367811       2.367811       2.367811    6[6-(1,6),6-(8,8),7-(6,64)]
    58       1.190404       1.190404       1.190404    6[6-(6,7),8-(26),8-(64)]
    59       0.817304       0.817304       0.817304    6[1-(0),6-(1,6),6-(6,7)]
    60       0.784428       0.784428       0.784428    6[6-(1,6),6-(8,8),7-(6,64)]
    61       1.634608       1.634608       1.634608    6[6-(6,7),8-(26),8-(64)]
    62       -4.36711       -4.36711       -4.36711    6[1-(0),6-(1,6),6-(6,7)]
    63       -3.15224       -3.15224       -3.15224    6[6-(1,6),6-(8,8),7-(6,64)]
    64      -2.825012      -2.825012      -2.825012    6[6-(6,7),8-(26),8-(64)]
    65      -3.549806      -3.549806      -3.549806    6[1-(0),6-(1,6),6-(6,7)]
    66      -2.367811      -2.367811      -2.367811    6[6-(1,6),6-(8,8),7-(6,64)]
    67      -1.190404      -1.190404      -1.190404    6[6-(6,7),8-(26),8-(64)]
    68      -0.817304      -0.817304      -0.817304    6[1-(0),6-(1,6),6-(6,7)]
    69      -0.784428      -0.784428      -0.784428    6[6-(1,6),6-(8,8),7-(6,64)]
    70      -1.634608      -1.634608      -1.634608    6[6-(6,7),8-(26),8-(64)]
    71        4.36711        4.36711        4.36711    6[1-(0),6-(1,6),6-(6,7)]
    72        3.15224        3.15224        3.15224    6[6-(1,6),6-(8,8),7-(6,64)]
    73       2.825012       2.825012       2.825012    6[6-(6,7),8-(26),8-(64)]
    74      11.195306      11.195306      11.195306    6[1-(0),6-(1,6),6-(6,7)]
    75      10.013311      10.013311      10.013311    6[6-(1,6),6-(8,8),7-(6,64)]
    76       8.835904       8.835904       8.835904    6[6-(6,7),8-(26),8-(64)]
    77       8.462804       8.462804       8.462804    6[1-(0),6-(1,6),6-(6,7)]
    78       8.429928       8.429928       8.429928    6[6-(1,6),6-(8,8),7-(6,64)]
    79       9.280108       9.280108       9.280108    6[6-(6,7),8-(26),8-(64)]
    80        3.27839        3.27839        3.27839    6[1-(0),6-(1,6),6-(6,7)]
    81        4.49326        4.49326        4.49326    6[6-(1,6),6-(8,8),7-(6,64)]
    82       4.820488       4.820488       4.820488    6[6-(6,7),8-(26),8-(64)]
    83       3.549806       3.549806       3.549806    6[1-(0),6-(1,6),6-(6,7)]
    84       2.367811       2.367811       2.367811    6[6-(1,6),6-(8,8),7-(6,64)]
    85       1.190404       1.190404       1.190404    6[6-(6,7),8-(26),8-(64)]
    86       0.817304       0.817304       0.817304    6[1-(0),6-(1,6),6-(6,7)]
    87       0.784428       0.784428       0.784428    6[6-(1,6),6-(8,8),7-(6,64)]
    88       1.634608       1.634608       1.634608    6[6-(6,7),8-(26),8-(64)]
    89       -4.36711       -4.36711       -4.36711    6[1-(0),6-(1,6),6-(6,7)]
    90       -3.15224       -3.15224       -3.15224    6[6-(1,6),6-(8,8),7-(6,64)]
    91      -2.825012      -2.825012      -2.825012    6[6-(6,7),8-(26),8-(64)]
    92       4.095694       4.095694       4.095694    6[1-(0),6-(1,6),6-(6,7)]
    93       5.277689       5.277689       5.277689    6[6-(1,6),6-(8,8),7-(6,64)]
    94       6.455096       6.455096       6.455096    6[6-(6,7),8-(26),8-(64)]
    95       6.828196       6.828196       6.828196    6[1-(0),6-(1,6),6-(6,7)]
    96       6.861072       6.861072       6.861072    6[6-(1,6),6-(8,8),7-(6,64)]
    97       6.010892       6.010892       6.010892    6[6-(6,7),8-(26),8-(64)]
    98       12.01261       12.01261       12.01261    6[1-(0),6-(1,6),6-(6,7)]
    99       10.79774       10.79774       10.79774    6[6-(1,6),6-(8,8),7-(6,64)]
   100      10.470512      10.470512      10.470512    6[6-(6,7),8-(26),8-(64)]
   101      11.195306      11.195306      11.195306    6[1-(0),6-(1,6),6-(6,7)]
   102      10.013311      10.013311      10.013311    6[6-(1,6),6-(8,8),7-(6,64)]
   103       8.835904       8.835904       8.835904    6[6-(6,7),8-(26),8-(64)]
   104       8.462804       8.462804       8.462804    6[1-(0),6-(1,6),6-(6,7)]
   105       8.429928       8.429928       8.429928    6[6-(1,6),6-(8,8),7-(6,64)]
   106       9.280108       9.280108       9.280108    6[6-(6,7),8-(26),8-(64)]
   107        3.27839        3.27839        3.27839    6[1-(0),6-(1,6),6-(6,7)]
   108        4.49326        4.49326        4.49326    6[6-(1,6),6-(8,8),7-(6,64)]
   109       4.820488       4.820488       4.820488    6[6-(6,7),8-(26),8-(64)]
   110      -3.549806      -3.549806      -3.549806    6[1-(0),6-(1,6),6-(6,7)]
   111      -2.367811      -2.367811      -2.367811    6[6-(1,6),6-(8,8),7-(6,64)]
   112      -1.190404      -1.190404      -1.190404    6[6-(6,7),8-(26),8-(64)]
   113      -0.817304      -0.817304      -0.817304    6[1-(0),6-(1,6),6-(6,7)]
   114      -0.784428      -0.784428      -0.784428    6[6-(1,6),6-(8,8),7-(6,64)]
   115      -1.634608      -1.634608      -1.634608    6[6-(6,7),8-(26),8-(64)]
   116        4.36711        4.36711        4.36711    6[1-(0),6-(1,6),6-(6,7)]
   117        3.15224        3.15224        3.15224    6[6-(1,6),6-(8,8),7-(6,64)]
   118       2.825012       2.825012       2.825012    6[6-(6,7),8-(26),8-(64)]
   119       3.099868       3.099868       3.099868    6[1-(0),6-(1,6),6-(1,6)]
   120         7.6455         7.6455         7.6455    6[1-(0),6-(1,6),6-(1,6)]
   121      12.191132      12.191132      12.191132    6[1-(0),6-(1,6),6-(1,6)]
   122       4.545632       4.545632       4.545632    6[1-(0),6-(1,6),6-(1,6)]
   123            0.0            0.0            0.0    6[1-(0),6-(1,6),6-(1,6)]
   124      -4.545632      -4.545632      -4.545632    6[1-(0),6-(1,6),6-(1,6)]
   125       4.545632       4.545632       4.545632    6[1-(0),6-(1,6),6-(1,6)]
   126            0.0            0.0            0.0    6[1-(0),6-(1,6),6-(1,6)]
   127      -4.545632      -4.545632      -4.545632    6[1-(0),6-(1,6),6-(1,6)]
   128       3.099868       3.099868       3.099868    6[1-(0),6-(1,6),6-(1,6)]
   129         7.6455         7.6455         7.6455    6[1-(0),6-(1,6),6-(1,6)]
   130      12.191132      12.191132      12.191132    6[1-(0),6-(1,6),6-(1,6)]
   131       5.478383       5.478383       5.478383    7[6-(6,6),6-(6,6),64-(7,7,8,8,8,8,8,8)]
   132         7.6455         7.6455         7.6455    7[6-(6,6),6-(6,6),64-(7,7,8,8,8,8,8,8)]
   133       9.812617       9.812617       9.812617    7[6-(6,6),6-(6,6),64-(7,7,8,8,8,8,8,8)]
   134       2.167117       2.167117       2.167117    7[6-(6,6),6-(6,6),64-(7,7,8,8,8,8,8,8)]
   135            0.0            0.0            0.0    7[6-(6,6),6-(6,6),64-(7,7,8,8,8,8,8,8)]
   136      -2.167117      -2.167117      -2.167117    7[6-(6,6),6-(6,6),64-(7,7,8,8,8,8,8,8)]
   137       2.167117       2.167117       2.167117    7[6-(6,6),6-(6,6),64-(7,7,8,8,8,8,8,8)]
   138            0.0            0.0            0.0    7[6-(6,6),6-(6,6),64-(7,7,8,8,8,8,8,8)]
   139      -2.167117      -2.167117      -2.167117    7[6-(6,6),6-(6,6),64-(7,7,8,8,8,8,8,8)]
   140       5.478383       5.478383       5.478383    7[6-(6,6),6-(6,6),64-(7,7,8,8,8,8,8,8)]
   141         7.6455         7.6455         7.6455    7[6-(6,6),6-(6,6),64-(7,7,8,8,8,8,8,8)]
   142       9.812617       9.812617       9.812617    7[6-(6,6),6-(6,6),64-(7,7,8,8,8,8,8,8)]
   143       7.439836       7.439836       7.439836    8[6-(6,8),64-(7,7,7,8,8,8,8,8)]
   144       6.359527       6.359527       6.359527    8[6-(6,8),26-(8,8,8)]
   145       6.211204       6.211204       6.211204    8[6-(6,8),64-(7,7,7,8,8,8,8,8)]
   146       5.181355       5.181355       5.181355    8[6-(6,8),26-(8,8,8)]
   147        9.28546        9.28546        9.28546    8[6-(6,8),64-(7,7,7,8,8,8,8,8)]
   148      11.395618      11.395618      11.395618    8[6-(6,8),26-(8,8,8)]
   149       0.205664       0.205664       0.205664    8[6-(6,8),64-(7,7,7,8,8,8,8,8)]
   150       1.285973       1.285973       1.285973    8[6-(6,8),26-(8,8,8)]
   151       1.434296       1.434296       1.434296    8[6-(6,8),64-(7,7,7,8,8,8,8,8)]
   152       2.464145       2.464145       2.464145    8[6-(6,8),26-(8,8,8)]
   153       -1.63996       -1.63996       -1.63996    8[6-(6,8),64-(7,7,7,8,8,8,8,8)]
   154      -3.750118      -3.750118      -3.750118    8[6-(6,8),26-(8,8,8)]
   155      -0.205664      -0.205664      -0.205664    8[6-(6,8),64-(7,7,7,8,8,8,8,8)]
   156      -1.285973      -1.285973      -1.285973    8[6-(6,8),26-(8,8,8)]
   157      -1.434296      -1.434296      -1.434296    8[6-(6,8),64-(7,7,7,8,8,8,8,8)]
   158      -2.464145      -2.464145      -2.464145    8[6-(6,8),26-(8,8,8)]
   159        1.63996        1.63996        1.63996    8[6-(6,8),64-(7,7,7,8,8,8,8,8)]
   160       3.750118       3.750118       3.750118    8[6-(6,8),26-(8,8,8)]
   161       7.851164       7.851164       7.851164    8[6-(6,8),64-(7,7,7,8,8,8,8,8)]
   162       8.931473       8.931473       8.931473    8[6-(6,8),26-(8,8,8)]
   163       9.079796       9.079796       9.079796    8[6-(6,8),64-(7,7,7,8,8,8,8,8)]
   164      10.109645      10.109645      10.109645    8[6-(6,8),26-(8,8,8)]
   165        6.00554        6.00554        6.00554    8[6-(6,8),64-(7,7,7,8,8,8,8,8)]
   166       3.895382       3.895382       3.895382    8[6-(6,8),26-(8,8,8)]
   167       0.205664       0.205664       0.205664    8[6-(6,8),64-(7,7,7,8,8,8,8,8)]
   168       1.285973       1.285973       1.285973    8[6-(6,8),26-(8,8,8)]
   169       1.434296       1.434296       1.434296    8[6-(6,8),64-(7,7,7,8,8,8,8,8)]
   170       2.464145       2.464145       2.464145    8[6-(6,8),26-(8,8,8)]
   171       -1.63996       -1.63996       -1.63996    8[6-(6,8),64-(7,7,7,8,8,8,8,8)]
   172      -3.750118      -3.750118      -3.750118    8[6-(6,8),26-(8,8,8)]
   173       7.439836       7.439836       7.439836    8[6-(6,8),64-(7,7,7,8,8,8,8,8)]
   174       6.359527       6.359527       6.359527    8[6-(6,8),26-(8,8,8)]
   175       6.211204       6.211204       6.211204    8[6-(6,8),64-(7,7,7,8,8,8,8,8)]
   176       5.181355       5.181355       5.181355    8[6-(6,8),26-(8,8,8)]
   177        9.28546        9.28546        9.28546    8[6-(6,8),64-(7,7,7,8,8,8,8,8)]
   178      11.395618      11.395618      11.395618    8[6-(6,8),26-(8,8,8)]
   179       7.851164       7.851164       7.851164    8[6-(6,8),64-(7,7,7,8,8,8,8,8)]
   180       8.931473       8.931473       8.931473    8[6-(6,8),26-(8,8,8)]
   181       9.079796       9.079796       9.079796    8[6-(6,8),64-(7,7,7,8,8,8,8,8)]
   182      10.109645      10.109645      10.109645    8[6-(6,8),26-(8,8,8)]
   183        6.00554        6.00554        6.00554    8[6-(6,8),64-(7,7,7,8,8,8,8,8)]
   184       3.895382       3.895382       3.895382    8[6-(6,8),26-(8,8,8)]
   185      -0.205664      -0.205664      -0.205664    8[6-(6,8),64-(7,7,7,8,8,8,8,8)]
   186      -1.285973      -1.285973      -1.285973    8[6-(6,8),26-(8,8,8)]
   187      -1.434296      -1.434296      -1.434296    8[6-(6,8),64-(7,7,7,8,8,8,8,8)]
   188      -2.464145      -2.464145      -2.464145    8[6-(6,8),26-(8,8,8)]
   189        1.63996        1.63996        1.63996    8[6-(6,8),64-(7,7,7,8,8,8,8,8)]
   190       3.750118       3.750118       3.750118    8[6-(6,8),26-(8,8,8)]
