# Supplementary material for: A collection of forcefield precursors for metal–organic frameworks
Source: RSC Adv. 2019 Nov 13;9(63):36492–507. doi: 10.1039/c9ra07327b (PMC9075174; doi:10.1039/c9ra07327b)
Supplement: RA-009-C9RA07327B-s492 [file RA-009-C9RA07327B-s492.txt]

DUGBAJ_clean

15.199000    0.000000    0.000000
-7.599500    13.162720    0.000000
0.000000    0.000000    15.589000

     1         7.5995         7.5995         7.5995    65[7-(6,6),7-(6,6),7-(6,6),8-(6),8-(6),8-(6),8-(6),8-(6),8-(6)]
     2            0.0            0.0            0.0    65[7-(6,6),7-(6,6),7-(6,6),8-(6),8-(6),8-(6),8-(6),8-(6),8-(6)]
     3            0.0            0.0            0.0    65[7-(6,6),7-(6,6),7-(6,6),8-(6),8-(6),8-(6),8-(6),8-(6),8-(6)]
     4         7.5995         7.5995         7.5995    65[7-(6,6),7-(6,6),7-(6,6),8-(6),8-(6),8-(6),8-(6),8-(6),8-(6)]
     5         7.5995         7.5995         7.5995    26[8-(6),8-(6),8-(6),8-(6)]
     6        3.79975        3.79975        3.79975    26[8-(6),8-(6),8-(6),8-(6)]
     7       -3.79975       -3.79975       -3.79975    26[8-(6),8-(6),8-(6),8-(6)]
     8         7.5995         7.5995         7.5995    26[8-(6),8-(6),8-(6),8-(6)]
     9       -3.79975       -3.79975       -3.79975    26[8-(6),8-(6),8-(6),8-(6)]
    10        3.79975        3.79975        3.79975    26[8-(6),8-(6),8-(6),8-(6)]
    11        3.95402        3.95402        3.95402    1[6-(6,6)]
    12       6.255148       6.255148       6.255148    1[6-(6,6)]
    13      12.589332      12.589332      12.589332    1[6-(6,6)]
    14        3.64548        3.64548        3.64548    1[6-(6,6)]
    15       1.344352       1.344352       1.344352    1[6-(6,6)]
    16      -4.989832      -4.989832      -4.989832    1[6-(6,6)]
    17       -3.64548       -3.64548       -3.64548    1[6-(6,6)]
    18      -1.344352      -1.344352      -1.344352    1[6-(6,6)]
    19       4.989832       4.989832       4.989832    1[6-(6,6)]
    20       11.24498       11.24498       11.24498    1[6-(6,6)]
    21       8.943852       8.943852       8.943852    1[6-(6,6)]
    22       2.609668       2.609668       2.609668    1[6-(6,6)]
    23        3.64548        3.64548        3.64548    1[6-(6,6)]
    24       1.344352       1.344352       1.344352    1[6-(6,6)]
    25      -4.989832      -4.989832      -4.989832    1[6-(6,6)]
    26        3.95402        3.95402        3.95402    1[6-(6,6)]
    27       6.255148       6.255148       6.255148    1[6-(6,6)]
    28      12.589332      12.589332      12.589332    1[6-(6,6)]
    29       11.24498       11.24498       11.24498    1[6-(6,6)]
    30       8.943852       8.943852       8.943852    1[6-(6,6)]
    31       2.609668       2.609668       2.609668    1[6-(6,6)]
    32       -3.64548       -3.64548       -3.64548    1[6-(6,6)]
    33      -1.344352      -1.344352      -1.344352    1[6-(6,6)]
    34       4.989832       4.989832       4.989832    1[6-(6,6)]
    35       2.265031       2.265031       2.265031    1[6-(6,6)]
    36         7.5995         7.5995         7.5995    1[6-(6,6)]
    37      12.933969      12.933969      12.933969    1[6-(6,6)]
    38       5.334469       5.334469       5.334469    1[6-(6,6)]
    39            0.0            0.0            0.0    1[6-(6,6)]
    40      -5.334469      -5.334469      -5.334469    1[6-(6,6)]
    41       5.334469       5.334469       5.334469    1[6-(6,6)]
    42            0.0            0.0            0.0    1[6-(6,6)]
    43      -5.334469      -5.334469      -5.334469    1[6-(6,6)]
    44       2.265031       2.265031       2.265031    1[6-(6,6)]
    45         7.5995         7.5995         7.5995    1[6-(6,6)]
    46      12.933969      12.933969      12.933969    1[6-(6,6)]
    47       4.072572       4.072572       4.072572    6[1-(0),6-(1,6),6-(6,7)]
    48       5.252014       5.252014       5.252014    6[6-(1,6),6-(8,8),7-(6,65)]
    49       6.419298       6.419298       6.419298    6[6-(6,7),8-(26),8-(65)]
    50       6.800033       6.800033       6.800033    6[1-(0),6-(1,6),6-(6,7)]
    51       6.816751       6.816751       6.816751    6[6-(1,6),6-(8,8),7-(6,65)]
    52       5.973207       5.973207       5.973207    6[6-(6,7),8-(26),8-(65)]
    53      11.925895      11.925895      11.925895    6[1-(0),6-(1,6),6-(6,7)]
    54      10.729734      10.729734      10.729734    6[6-(1,6),6-(8,8),7-(6,65)]
    55      10.405995      10.405995      10.405995    6[6-(6,7),8-(26),8-(65)]
    56       3.526928       3.526928       3.526928    6[1-(0),6-(1,6),6-(6,7)]
    57       2.347486       2.347486       2.347486    6[6-(1,6),6-(8,8),7-(6,65)]
    58       1.180202       1.180202       1.180202    6[6-(6,7),8-(26),8-(65)]
    59       0.799467       0.799467       0.799467    6[1-(0),6-(1,6),6-(6,7)]
    60       0.782748       0.782748       0.782748    6[6-(1,6),6-(8,8),7-(6,65)]
    61       1.626293       1.626293       1.626293    6[6-(6,7),8-(26),8-(65)]
    62      -4.326395      -4.326395      -4.326395    6[1-(0),6-(1,6),6-(6,7)]
    63      -3.130234      -3.130234      -3.130234    6[6-(1,6),6-(8,8),7-(6,65)]
    64      -2.806495      -2.806495      -2.806495    6[6-(6,7),8-(26),8-(65)]
    65      -3.526928      -3.526928      -3.526928    6[1-(0),6-(1,6),6-(6,7)]
    66      -2.347486      -2.347486      -2.347486    6[6-(1,6),6-(8,8),7-(6,65)]
    67      -1.180202      -1.180202      -1.180202    6[6-(6,7),8-(26),8-(65)]
    68      -0.799467      -0.799467      -0.799467    6[1-(0),6-(1,6),6-(6,7)]
    69      -0.782748      -0.782748      -0.782748    6[6-(1,6),6-(8,8),7-(6,65)]
    70      -1.626293      -1.626293      -1.626293    6[6-(6,7),8-(26),8-(65)]
    71       4.326395       4.326395       4.326395    6[1-(0),6-(1,6),6-(6,7)]
    72       3.130234       3.130234       3.130234    6[6-(1,6),6-(8,8),7-(6,65)]
    73       2.806495       2.806495       2.806495    6[6-(6,7),8-(26),8-(65)]
    74      11.126428      11.126428      11.126428    6[1-(0),6-(1,6),6-(6,7)]
    75       9.946986       9.946986       9.946986    6[6-(1,6),6-(8,8),7-(6,65)]
    76       8.779702       8.779702       8.779702    6[6-(6,7),8-(26),8-(65)]
    77       8.398967       8.398967       8.398967    6[1-(0),6-(1,6),6-(6,7)]
    78       8.382248       8.382248       8.382248    6[6-(1,6),6-(8,8),7-(6,65)]
    79       9.225793       9.225793       9.225793    6[6-(6,7),8-(26),8-(65)]
    80       3.273105       3.273105       3.273105    6[1-(0),6-(1,6),6-(6,7)]
    81       4.469266       4.469266       4.469266    6[6-(1,6),6-(8,8),7-(6,65)]
    82       4.793005       4.793005       4.793005    6[6-(6,7),8-(26),8-(65)]
    83       3.526928       3.526928       3.526928    6[1-(0),6-(1,6),6-(6,7)]
    84       2.347486       2.347486       2.347486    6[6-(1,6),6-(8,8),7-(6,65)]
    85       1.180202       1.180202       1.180202    6[6-(6,7),8-(26),8-(65)]
    86       0.799467       0.799467       0.799467    6[1-(0),6-(1,6),6-(6,7)]
    87       0.782748       0.782748       0.782748    6[6-(1,6),6-(8,8),7-(6,65)]
    88       1.626293       1.626293       1.626293    6[6-(6,7),8-(26),8-(65)]
    89      -4.326395      -4.326395      -4.326395    6[1-(0),6-(1,6),6-(6,7)]
    90      -3.130234      -3.130234      -3.130234    6[6-(1,6),6-(8,8),7-(6,65)]
    91      -2.806495      -2.806495      -2.806495    6[6-(6,7),8-(26),8-(65)]
    92       4.072572       4.072572       4.072572    6[1-(0),6-(1,6),6-(6,7)]
    93       5.252014       5.252014       5.252014    6[6-(1,6),6-(8,8),7-(6,65)]
    94       6.419298       6.419298       6.419298    6[6-(6,7),8-(26),8-(65)]
    95       6.800033       6.800033       6.800033    6[1-(0),6-(1,6),6-(6,7)]
    96       6.816751       6.816751       6.816751    6[6-(1,6),6-(8,8),7-(6,65)]
    97       5.973207       5.973207       5.973207    6[6-(6,7),8-(26),8-(65)]
    98      11.925895      11.925895      11.925895    6[1-(0),6-(1,6),6-(6,7)]
    99      10.729734      10.729734      10.729734    6[6-(1,6),6-(8,8),7-(6,65)]
   100      10.405995      10.405995      10.405995    6[6-(6,7),8-(26),8-(65)]
   101      11.126428      11.126428      11.126428    6[1-(0),6-(1,6),6-(6,7)]
   102       9.946986       9.946986       9.946986    6[6-(1,6),6-(8,8),7-(6,65)]
   103       8.779702       8.779702       8.779702    6[6-(6,7),8-(26),8-(65)]
   104       8.398967       8.398967       8.398967    6[1-(0),6-(1,6),6-(6,7)]
   105       8.382248       8.382248       8.382248    6[6-(1,6),6-(8,8),7-(6,65)]
   106       9.225793       9.225793       9.225793    6[6-(6,7),8-(26),8-(65)]
   107       3.273105       3.273105       3.273105    6[1-(0),6-(1,6),6-(6,7)]
   108       4.469266       4.469266       4.469266    6[6-(1,6),6-(8,8),7-(6,65)]
   109       4.793005       4.793005       4.793005    6[6-(6,7),8-(26),8-(65)]
   110      -3.526928      -3.526928      -3.526928    6[1-(0),6-(1,6),6-(6,7)]
   111      -2.347486      -2.347486      -2.347486    6[6-(1,6),6-(8,8),7-(6,65)]
   112      -1.180202      -1.180202      -1.180202    6[6-(6,7),8-(26),8-(65)]
   113      -0.799467      -0.799467      -0.799467    6[1-(0),6-(1,6),6-(6,7)]
   114      -0.782748      -0.782748      -0.782748    6[6-(1,6),6-(8,8),7-(6,65)]
   115      -1.626293      -1.626293      -1.626293    6[6-(6,7),8-(26),8-(65)]
   116       4.326395       4.326395       4.326395    6[1-(0),6-(1,6),6-(6,7)]
   117       3.130234       3.130234       3.130234    6[6-(1,6),6-(8,8),7-(6,65)]
   118       2.806495       2.806495       2.806495    6[6-(6,7),8-(26),8-(65)]
   119       3.070958       3.070958       3.070958    6[1-(0),6-(1,6),6-(1,6)]
   120         7.5995         7.5995         7.5995    6[1-(0),6-(1,6),6-(1,6)]
   121      12.128042      12.128042      12.128042    6[1-(0),6-(1,6),6-(1,6)]
   122       4.528542       4.528542       4.528542    6[1-(0),6-(1,6),6-(1,6)]
   123            0.0            0.0            0.0    6[1-(0),6-(1,6),6-(1,6)]
   124      -4.528542      -4.528542      -4.528542    6[1-(0),6-(1,6),6-(1,6)]
   125       4.528542       4.528542       4.528542    6[1-(0),6-(1,6),6-(1,6)]
   126            0.0            0.0            0.0    6[1-(0),6-(1,6),6-(1,6)]
   127      -4.528542      -4.528542      -4.528542    6[1-(0),6-(1,6),6-(1,6)]
   128       3.070958       3.070958       3.070958    6[1-(0),6-(1,6),6-(1,6)]
   129         7.5995         7.5995         7.5995    6[1-(0),6-(1,6),6-(1,6)]
   130      12.128042      12.128042      12.128042    6[1-(0),6-(1,6),6-(1,6)]
   131       5.446562       5.446562       5.446562    7[6-(6,6),6-(6,6),65-(7,7,8,8,8,8,8,8)]
   132         7.5995         7.5995         7.5995    7[6-(6,6),6-(6,6),65-(7,7,8,8,8,8,8,8)]
   133       9.752438       9.752438       9.752438    7[6-(6,6),6-(6,6),65-(7,7,8,8,8,8,8,8)]
   134       2.152938       2.152938       2.152938    7[6-(6,6),6-(6,6),65-(7,7,8,8,8,8,8,8)]
   135            0.0            0.0            0.0    7[6-(6,6),6-(6,6),65-(7,7,8,8,8,8,8,8)]
   136      -2.152938      -2.152938      -2.152938    7[6-(6,6),6-(6,6),65-(7,7,8,8,8,8,8,8)]
   137       2.152938       2.152938       2.152938    7[6-(6,6),6-(6,6),65-(7,7,8,8,8,8,8,8)]
   138            0.0            0.0            0.0    7[6-(6,6),6-(6,6),65-(7,7,8,8,8,8,8,8)]
   139      -2.152938      -2.152938      -2.152938    7[6-(6,6),6-(6,6),65-(7,7,8,8,8,8,8,8)]
   140       5.446562       5.446562       5.446562    7[6-(6,6),6-(6,6),65-(7,7,8,8,8,8,8,8)]
   141         7.5995         7.5995         7.5995    7[6-(6,6),6-(6,6),65-(7,7,8,8,8,8,8,8)]
   142       9.752438       9.752438       9.752438    7[6-(6,6),6-(6,6),65-(7,7,8,8,8,8,8,8)]
   143       7.401153       7.401153       7.401153    8[6-(6,8),65-(7,7,7,8,8,8,8,8)]
   144       6.328104       6.328104       6.328104    8[6-(6,8),26-(8,8,8)]
   145       6.166234       6.166234       6.166234    8[6-(6,8),65-(7,7,7,8,8,8,8,8)]
   146       5.154741       5.154741       5.154741    8[6-(6,8),26-(8,8,8)]
   147       9.231113       9.231113       9.231113    8[6-(6,8),65-(7,7,7,8,8,8,8,8)]
   148      11.315655      11.315655      11.315655    8[6-(6,8),26-(8,8,8)]
   149       0.198347       0.198347       0.198347    8[6-(6,8),65-(7,7,7,8,8,8,8,8)]
   150       1.271396       1.271396       1.271396    8[6-(6,8),26-(8,8,8)]
   151       1.433266       1.433266       1.433266    8[6-(6,8),65-(7,7,7,8,8,8,8,8)]
   152       2.444759       2.444759       2.444759    8[6-(6,8),26-(8,8,8)]
   153      -1.631613      -1.631613      -1.631613    8[6-(6,8),65-(7,7,7,8,8,8,8,8)]
   154      -3.716155      -3.716155      -3.716155    8[6-(6,8),26-(8,8,8)]
   155      -0.198347      -0.198347      -0.198347    8[6-(6,8),65-(7,7,7,8,8,8,8,8)]
   156      -1.271396      -1.271396      -1.271396    8[6-(6,8),26-(8,8,8)]
   157      -1.433266      -1.433266      -1.433266    8[6-(6,8),65-(7,7,7,8,8,8,8,8)]
   158      -2.444759      -2.444759      -2.444759    8[6-(6,8),26-(8,8,8)]
   159       1.631613       1.631613       1.631613    8[6-(6,8),65-(7,7,7,8,8,8,8,8)]
   160       3.716156       3.716156       3.716156    8[6-(6,8),26-(8,8,8)]
   161       7.797847       7.797847       7.797847    8[6-(6,8),65-(7,7,7,8,8,8,8,8)]
   162       8.870896       8.870896       8.870896    8[6-(6,8),26-(8,8,8)]
   163       9.032766       9.032766       9.032766    8[6-(6,8),65-(7,7,7,8,8,8,8,8)]
   164      10.044259      10.044259      10.044259    8[6-(6,8),26-(8,8,8)]
   165       5.967887       5.967887       5.967887    8[6-(6,8),65-(7,7,7,8,8,8,8,8)]
   166       3.883344       3.883344       3.883344    8[6-(6,8),26-(8,8,8)]
   167       0.198347       0.198347       0.198347    8[6-(6,8),65-(7,7,7,8,8,8,8,8)]
   168       1.271396       1.271396       1.271396    8[6-(6,8),26-(8,8,8)]
   169       1.433266       1.433266       1.433266    8[6-(6,8),65-(7,7,7,8,8,8,8,8)]
   170       2.444759       2.444759       2.444759    8[6-(6,8),26-(8,8,8)]
   171      -1.631613      -1.631613      -1.631613    8[6-(6,8),65-(7,7,7,8,8,8,8,8)]
   172      -3.716155      -3.716155      -3.716155    8[6-(6,8),26-(8,8,8)]
   173       7.401153       7.401153       7.401153    8[6-(6,8),65-(7,7,7,8,8,8,8,8)]
   174       6.328104       6.328104       6.328104    8[6-(6,8),26-(8,8,8)]
   175       6.166234       6.166234       6.166234    8[6-(6,8),65-(7,7,7,8,8,8,8,8)]
   176       5.154741       5.154741       5.154741    8[6-(6,8),26-(8,8,8)]
   177       9.231113       9.231113       9.231113    8[6-(6,8),65-(7,7,7,8,8,8,8,8)]
   178      11.315655      11.315655      11.315655    8[6-(6,8),26-(8,8,8)]
   179       7.797847       7.797847       7.797847    8[6-(6,8),65-(7,7,7,8,8,8,8,8)]
   180       8.870896       8.870896       8.870896    8[6-(6,8),26-(8,8,8)]
   181       9.032766       9.032766       9.032766    8[6-(6,8),65-(7,7,7,8,8,8,8,8)]
   182      10.044259      10.044259      10.044259    8[6-(6,8),26-(8,8,8)]
   183       5.967887       5.967887       5.967887    8[6-(6,8),65-(7,7,7,8,8,8,8,8)]
   184       3.883344       3.883344       3.883344    8[6-(6,8),26-(8,8,8)]
   185      -0.198347      -0.198347      -0.198347    8[6-(6,8),65-(7,7,7,8,8,8,8,8)]
   186      -1.271396      -1.271396      -1.271396    8[6-(6,8),26-(8,8,8)]
   187      -1.433266      -1.433266      -1.433266    8[6-(6,8),65-(7,7,7,8,8,8,8,8)]
   188      -2.444759      -2.444759      -2.444759    8[6-(6,8),26-(8,8,8)]
   189       1.631613       1.631613       1.631613    8[6-(6,8),65-(7,7,7,8,8,8,8,8)]
   190       3.716156       3.716156       3.716156    8[6-(6,8),26-(8,8,8)]
