# Supplementary material for: A collection of forcefield precursors for metal–organic frameworks
Source: RSC Adv. 2019 Nov 13;9(63):36492–507. doi: 10.1039/c9ra07327b (PMC9075174; doi:10.1039/c9ra07327b)
Supplement: RA-009-C9RA07327B-s493 [file RA-009-C9RA07327B-s493.txt]

DUQCAU_clean

8.281100    0.000000    0.000000
0.000000    9.883400    0.000000
0.000000    -1.602086    10.054967

     1       7.466323       7.466323       7.466323    59[8-(6),8-(6),8-(6),8-(6),8-(6),8-(6,59),8-(6,59)]
     2       3.325773       3.325773       3.325773    59[8-(6),8-(6),8-(6),8-(6),8-(6),8-(6,59),8-(6,59)]
     3       0.814777       0.814777       0.814777    59[8-(6),8-(6),8-(6),8-(6),8-(6),8-(6,59),8-(6,59)]
     4       4.955327       4.955327       4.955327    59[8-(6),8-(6),8-(6),8-(6),8-(6),8-(6,59),8-(6,59)]
     5       4.927255       4.927255       4.927255    6[6-(8,8),8-(59),8-(59)]
     6        4.99516        4.99516        4.99516    6[6-(8,8),8-(59),8-(59,59)]
     7       8.144462       8.144462       8.144462    6[6-(8,8),8-(59),8-(59)]
     8       0.786704       0.786704       0.786704    6[6-(8,8),8-(59),8-(59)]
     9        0.85461        0.85461        0.85461    6[6-(8,8),8-(59),8-(59,59)]
    10       4.003912       4.003912       4.003912    6[6-(8,8),8-(59),8-(59)]
    11       3.353846       3.353846       3.353846    6[6-(8,8),8-(59),8-(59)]
    12        3.28594        3.28594        3.28594    6[6-(8,8),8-(59),8-(59,59)]
    13       0.136638       0.136638       0.136638    6[6-(8,8),8-(59),8-(59)]
    14       7.494396       7.494396       7.494396    6[6-(8,8),8-(59),8-(59)]
    15        7.42649        7.42649        7.42649    6[6-(8,8),8-(59),8-(59,59)]
    16       4.277188       4.277188       4.277188    6[6-(8,8),8-(59),8-(59)]
    17       5.658476       5.658476       5.658476    8[6-(6,8),59-(8,8,8,8,8,8)]
    18       4.186096       4.186096       4.186096    8[6-(6,8),59-(8,8,8,8,8,8)]
    19       5.720584       5.720584       5.720584    8[6-(6,8),59-(8,8,8,8,8,8)]
    20       4.304516       4.304516       4.304516    8[6-(6,8),59-(8,8,8,8,8,8),59-(8,8,8,8,8,8)]
    21       7.730407       7.730407       7.730407    8[6-(6,8),59-(8,8,8,8,8,8)]
    22        0.07453        0.07453        0.07453    8[6-(6,8),59-(8,8,8,8,8,8)]
    23       1.517926       1.517926       1.517926    8[6-(6,8),59-(8,8,8,8,8,8)]
    24       0.045546       0.045546       0.045546    8[6-(6,8),59-(8,8,8,8,8,8)]
    25       1.580034       1.580034       1.580034    8[6-(6,8),59-(8,8,8,8,8,8)]
    26       0.163966       0.163966       0.163966    8[6-(6,8),59-(8,8,8,8,8,8),59-(8,8,8,8,8,8)]
    27       3.589857       3.589857       3.589857    8[6-(6,8),59-(8,8,8,8,8,8)]
    28        4.21508        4.21508        4.21508    8[6-(6,8),59-(8,8,8,8,8,8)]
    29       2.622624       2.622624       2.622624    8[6-(6,8),59-(8,8,8,8,8,8)]
    30       4.095004       4.095004       4.095004    8[6-(6,8),59-(8,8,8,8,8,8)]
    31       2.560516       2.560516       2.560516    8[6-(6,8),59-(8,8,8,8,8,8)]
    32       3.976584       3.976584       3.976584    8[6-(6,8),59-(8,8,8,8,8,8),59-(8,8,8,8,8,8)]
    33       0.550693       0.550693       0.550693    8[6-(6,8),59-(8,8,8,8,8,8)]
    34        8.20657        8.20657        8.20657    8[6-(6,8),59-(8,8,8,8,8,8)]
    35       6.763174       6.763174       6.763174    8[6-(6,8),59-(8,8,8,8,8,8)]
    36       8.235554       8.235554       8.235554    8[6-(6,8),59-(8,8,8,8,8,8)]
    37       6.701066       6.701066       6.701066    8[6-(6,8),59-(8,8,8,8,8,8)]
    38       8.117134       8.117134       8.117134    8[6-(6,8),59-(8,8,8,8,8,8),59-(8,8,8,8,8,8)]
    39       4.691243       4.691243       4.691243    8[6-(6,8),59-(8,8,8,8,8,8)]
    40        4.06602        4.06602        4.06602    8[6-(6,8),59-(8,8,8,8,8,8)]
