# Supplementary material for: A collection of forcefield precursors for metal–organic frameworks
Source: RSC Adv. 2019 Nov 13;9(63):36492–507. doi: 10.1039/c9ra07327b (PMC9075174; doi:10.1039/c9ra07327b)
Supplement: RA-009-C9RA07327B-s494 [file RA-009-C9RA07327B-s494.txt]

DUQCAU01_clean

8.288300    0.000000    0.000000
0.000000    9.891700    0.000000
0.000000    -1.600889    10.062145

     1       7.472317       7.472317       7.472317    59[8-(6),8-(6),8-(6),8-(6),8-(6),8-(6,59),8-(6,59)]
     2       3.328167       3.328167       3.328167    59[8-(6),8-(6),8-(6),8-(6),8-(6),8-(6,59),8-(6,59)]
     3       0.815983       0.815983       0.815983    59[8-(6),8-(6),8-(6),8-(6),8-(6),8-(6,59),8-(6,59)]
     4       4.960133       4.960133       4.960133    59[8-(6),8-(6),8-(6),8-(6),8-(6),8-(6,59),8-(6,59)]
     5       4.989557       4.989557       4.989557    6[6-(8,8),8-(59),8-(59,59)]
     6       4.932367       4.932367       4.932367    6[6-(8,8),8-(59),8-(59)]
     7       0.130126       0.130126       0.130126    6[6-(8,8),8-(59),8-(59)]
     8       0.845407       0.845407       0.845407    6[6-(8,8),8-(59),8-(59,59)]
     9       0.788217       0.788217       0.788217    6[6-(8,8),8-(59),8-(59)]
    10       4.274276       4.274276       4.274276    6[6-(8,8),8-(59),8-(59)]
    11       3.298743       3.298743       3.298743    6[6-(8,8),8-(59),8-(59,59)]
    12       3.355933       3.355933       3.355933    6[6-(8,8),8-(59),8-(59)]
    13       8.158174       8.158174       8.158174    6[6-(8,8),8-(59),8-(59)]
    14       7.442893       7.442893       7.442893    6[6-(8,8),8-(59),8-(59,59)]
    15       7.500083       7.500083       7.500083    6[6-(8,8),8-(59),8-(59)]
    16       4.014024       4.014024       4.014024    6[6-(8,8),8-(59),8-(59)]
    17       5.726386       5.726386       5.726386    8[6-(6,8),59-(8,8,8,8,8,8)]
    18       4.309916       4.309916       4.309916    8[6-(6,8),59-(8,8,8,8,8,8),59-(8,8,8,8,8,8)]
    19       5.665053       5.665053       5.665053    8[6-(6,8),59-(8,8,8,8,8,8)]
    20       4.189736       4.189736       4.189736    8[6-(6,8),59-(8,8,8,8,8,8)]
    21       8.207903       8.207903       8.207903    8[6-(6,8),59-(8,8,8,8,8,8)]
    22       0.550343       0.550343       0.550343    8[6-(6,8),59-(8,8,8,8,8,8)]
    23       1.582236       1.582236       1.582236    8[6-(6,8),59-(8,8,8,8,8,8)]
    24       0.165766       0.165766       0.165766    8[6-(6,8),59-(8,8,8,8,8,8),59-(8,8,8,8,8,8)]
    25       1.520903       1.520903       1.520903    8[6-(6,8),59-(8,8,8,8,8,8)]
    26       0.045586       0.045586       0.045586    8[6-(6,8),59-(8,8,8,8,8,8)]
    27       4.063753       4.063753       4.063753    8[6-(6,8),59-(8,8,8,8,8,8)]
    28       4.694493       4.694493       4.694493    8[6-(6,8),59-(8,8,8,8,8,8)]
    29       2.561914       2.561914       2.561914    8[6-(6,8),59-(8,8,8,8,8,8)]
    30       3.978384       3.978384       3.978384    8[6-(6,8),59-(8,8,8,8,8,8),59-(8,8,8,8,8,8)]
    31       2.623247       2.623247       2.623247    8[6-(6,8),59-(8,8,8,8,8,8)]
    32       4.098564       4.098564       4.098564    8[6-(6,8),59-(8,8,8,8,8,8)]
    33       0.080397       0.080397       0.080397    8[6-(6,8),59-(8,8,8,8,8,8)]
    34       7.737957       7.737957       7.737957    8[6-(6,8),59-(8,8,8,8,8,8)]
    35       6.706064       6.706064       6.706064    8[6-(6,8),59-(8,8,8,8,8,8)]
    36       8.122534       8.122534       8.122534    8[6-(6,8),59-(8,8,8,8,8,8),59-(8,8,8,8,8,8)]
    37       6.767397       6.767397       6.767397    8[6-(6,8),59-(8,8,8,8,8,8)]
    38       8.242714       8.242714       8.242714    8[6-(6,8),59-(8,8,8,8,8,8)]
    39       4.224547       4.224547       4.224547    8[6-(6,8),59-(8,8,8,8,8,8)]
    40       3.593807       3.593807       3.593807    8[6-(6,8),59-(8,8,8,8,8,8)]
