# Supplementary material for: A collection of forcefield precursors for metal–organic frameworks
Source: RSC Adv. 2019 Nov 13;9(63):36492–507. doi: 10.1039/c9ra07327b (PMC9075174; doi:10.1039/c9ra07327b)
Supplement: RA-009-C9RA07327B-s495 [file RA-009-C9RA07327B-s495.txt]

DUQSEO_clean

8.884000    0.000000    0.000000
4.441999    9.272870    0.000000
4.441999    0.029413    9.272823

     1       4.441999       4.441999       4.441999    57[7-(6,7),7-(6,7),8-(6),8-(6)]
     2       8.883999       8.883999       8.883999    57[7-(6,7),7-(6,7),8-(6),8-(6)]
     3       3.477197       3.477197       3.477197    1[6-(6,7)]
     4       9.848801       9.848801       9.848801    1[6-(6,7)]
     5       9.848801       9.848801       9.848801    1[6-(6,7)]
     6       3.477197       3.477197       3.477197    1[6-(6,7)]
     7      11.104999      11.104999      11.104999    1[6-(6,6)]
     8       6.662999       6.662999       6.662999    1[6-(6,6)]
     9       11.84859       11.84859       11.84859    6[1-(0),6-(1,6),7-(6)]
    10      10.361407      10.361407      10.361407    6[1-(0),6-(1,6),7-(6)]
    11      10.361408      10.361408      10.361408    6[1-(0),6-(1,6),7-(6)]
    12       2.964591       2.964591       2.964591    6[1-(0),6-(1,6),7-(6)]
    13      11.104999      11.104999      11.104999    6[6-(7,7),7-(7,57),7-(7,57)]
    14      11.104999      11.104999      11.104999    6[6-(7,7),7-(6),7-(6)]
    15      11.104999      11.104999      11.104999    6[1-(0),6-(1,7),6-(1,7)]
    16       6.662999       6.662999       6.662999    6[6-(7,7),7-(7,57),7-(7,57)]
    17       6.662999       6.662999       6.662999    6[6-(7,7),7-(6),7-(6)]
    18       6.662999       6.662999       6.662999    6[1-(0),6-(1,7),6-(1,7)]
    19       7.222691       7.222691       7.222691    6[6-(8,8),7-(7),7-(7)]
    20       5.729291       5.729291       5.729291    6[6-(7,7),8-(57),8-(57)]
    21      14.987307      14.987307      14.987307    6[6-(8,8),7-(7),7-(7)]
    22       7.596707       7.596707       7.596707    6[6-(7,7),8-(57),8-(57)]
    23       11.86698       11.86698       11.86698    7[6-(6,7),7-(7),57-(7,8,8)]
    24      11.562525      11.562525      11.562525    7[7-(6,57),7-(7)]
    25      11.853298      11.853298      11.853298    7[6-(1,6),6-(6,7)]
    26       7.968414       7.968414       7.968414    7[6-(6,7),7-(7)]
    27       9.229765       9.229765       9.229765    7[7-(6),7-(7)]
    28       5.901018       5.901018       5.901018    7[6-(6,7),7-(7),57-(7,8,8)]
    29       6.205473       6.205473       6.205473    7[7-(6,57),7-(7)]
    30         5.9147         5.9147         5.9147    7[6-(1,6),6-(6,7)]
    31      14.241584      14.241584      14.241584    7[6-(6,7),7-(7)]
    32      12.980233      12.980233      12.980233    7[7-(6),7-(7)]
    33      10.343018      10.343018      10.343018    7[6-(6,7),7-(7),57-(7,8,8)]
    34      10.647473      10.647473      10.647473    7[7-(6,57),7-(7)]
    35        10.3567        10.3567        10.3567    7[6-(1,6),6-(6,7)]
    36      14.241584      14.241584      14.241584    7[6-(6,7),7-(7)]
    37      12.980233      12.980233      12.980233    7[7-(6),7-(7)]
    38        7.42498        7.42498        7.42498    7[6-(6,7),7-(7),57-(7,8,8)]
    39       7.120525       7.120525       7.120525    7[7-(6,57),7-(7)]
    40       7.411298       7.411298       7.411298    7[6-(1,6),6-(6,7)]
    41       7.968414       7.968414       7.968414    7[6-(6,7),7-(7)]
    42       9.229765       9.229765       9.229765    7[7-(6),7-(7)]
    43       5.146501       5.146501       5.146501    8[6-(6,8),57-(7,7,8)]
    44       8.179497       8.179497       8.179497    8[6-(6,8),57-(7,7,8)]
    45       8.179497       8.179497       8.179497    8[6-(6,8),57-(7,7,8)]
    46       5.146501       5.146501       5.146501    8[6-(6,8),57-(7,7,8)]
