# Supplementary material for: A collection of forcefield precursors for metal–organic frameworks
Source: RSC Adv. 2019 Nov 13;9(63):36492–507. doi: 10.1039/c9ra07327b (PMC9075174; doi:10.1039/c9ra07327b)
Supplement: RA-009-C9RA07327B-s496 [file RA-009-C9RA07327B-s496.txt]

DUXKUD_clean

10.191900    0.000000    0.000000
1.456555    13.449358    0.000000
-1.456555    -3.134573    13.078979

     1       7.643925       7.643925       7.643925    92[8-(6),8-(6),8-(6),8-(6)]
     2       2.547975       2.547975       2.547975    92[8-(6),8-(6),8-(6),8-(6)]
     3       3.428742       3.428742       3.428742    1[7-(6,6,6)]
     4       7.550039       7.550039       7.550039    1[6-(1,6,7)]
     5       6.717739       6.717739       6.717739    1[6-(1,6,7)]
     6       5.776003       5.776003       5.776003    1[6-(1,6,6)]
     7       4.952296       4.952296       4.952296    1[6-(1,6,6)]
     8        5.71084        5.71084        5.71084    1[6-(1,6,7)]
     9       4.849279       4.849279       4.849279    1[6-(1,6,7)]
    10       2.895597       2.895597       2.895597    1[6-(1,6,7)]
    11       1.879327       1.879327       1.879327    1[6-(1,6,7)]
    12        7.22203        7.22203        7.22203    1[6-(1,6,7)]
    13       8.465283       8.465283       8.465283    1[6-(1,6,7)]
    14       7.094148       7.094148       7.094148    1[6-(1,6,7)]
    15       8.125702       8.125702       8.125702    1[6-(1,6,7)]
    16       4.992137       4.992137       4.992137    1[6-(1,6,7)]
    17       3.904832       3.904832       3.904832    1[6-(1,6,7)]
    18       1.667208       1.667208       1.667208    1[7-(6,6,6)]
    19       7.737811       7.737811       7.737811    1[6-(1,6,7)]
    20       8.570111       8.570111       8.570111    1[6-(1,6,7)]
    21       9.511847       9.511847       9.511847    1[6-(1,6,6)]
    22      10.335554      10.335554      10.335554    1[6-(1,6,6)]
    23        9.57701        9.57701        9.57701    1[6-(1,6,7)]
    24      10.438571      10.438571      10.438571    1[6-(1,6,7)]
    25       2.200353       2.200353       2.200353    1[6-(1,6,7)]
    26       3.216623       3.216623       3.216623    1[6-(1,6,7)]
    27        8.06582        8.06582        8.06582    1[6-(1,6,7)]
    28       6.822567       6.822567       6.822567    1[6-(1,6,7)]
    29       8.193702       8.193702       8.193702    1[6-(1,6,7)]
    30       7.162148       7.162148       7.162148    1[6-(1,6,7)]
    31      10.295713      10.295713      10.295713    1[6-(1,6,7)]
    32       1.191118       1.191118       1.191118    1[6-(1,6,7)]
    33       6.763158       6.763158       6.763158    1[7-(6,6,6)]
    34       2.641861       2.641861       2.641861    1[6-(1,6,7)]
    35       3.474161       3.474161       3.474161    1[6-(1,6,7)]
    36       4.415897       4.415897       4.415897    1[6-(1,6,6)]
    37       5.239604       5.239604       5.239604    1[6-(1,6,6)]
    38        4.48106        4.48106        4.48106    1[6-(1,6,7)]
    39       5.342621       5.342621       5.342621    1[6-(1,6,7)]
    40       7.296303       7.296303       7.296303    1[6-(1,6,7)]
    41       8.312573       8.312573       8.312573    1[6-(1,6,7)]
    42        2.96987        2.96987        2.96987    1[6-(1,6,7)]
    43       1.726617       1.726617       1.726617    1[6-(1,6,7)]
    44       3.097752       3.097752       3.097752    1[6-(1,6,7)]
    45       2.066198       2.066198       2.066198    1[6-(1,6,7)]
    46       5.199763       5.199763       5.199763    1[6-(1,6,7)]
    47       6.287068       6.287068       6.287068    1[6-(1,6,7)]
    48       8.524692       8.524692       8.524692    1[7-(6,6,6)]
    49       2.454089       2.454089       2.454089    1[6-(1,6,7)]
    50       1.621789       1.621789       1.621789    1[6-(1,6,7)]
    51       0.680053       0.680053       0.680053    1[6-(1,6,6)]
    52      -0.143654      -0.143654      -0.143654    1[6-(1,6,6)]
    53        0.61489        0.61489        0.61489    1[6-(1,6,7)]
    54      -0.246671      -0.246671      -0.246671    1[6-(1,6,7)]
    55       7.991547       7.991547       7.991547    1[6-(1,6,7)]
    56       6.975277       6.975277       6.975277    1[6-(1,6,7)]
    57        2.12608        2.12608        2.12608    1[6-(1,6,7)]
    58       3.369333       3.369333       3.369333    1[6-(1,6,7)]
    59       1.998198       1.998198       1.998198    1[6-(1,6,7)]
    60       3.029752       3.029752       3.029752    1[6-(1,6,7)]
    61      -0.103813      -0.103813      -0.103813    1[6-(1,6,7)]
    62       9.000782       9.000782       9.000782    1[6-(1,6,7)]
    63       6.892217       6.892217       6.892217    6[1-(0),1-(0),6-(1,1,6),7-(6,6)]
    64       5.597885       5.597885       5.597885    6[1-(0),1-(0),6-(1,1,7),6-(1,1,7)]
    65       5.041811       5.041811       5.041811    6[1-(0),1-(0),6-(1,1,6),7-(1,6,6)]
    66       2.623744       2.623744       2.623744    6[1-(0),1-(0),6-(1,1,7),7-(1,6,6)]
    67        8.00998        8.00998        8.00998    6[1-(0),1-(0),6-(1,1,7),7-(6,6)]
    68       7.860114       7.860114       7.860114    6[1-(0),1-(0),6-(8,8),7-(6,6)]
    69       9.007735       9.007735       9.007735    6[6-(1,1,7),8-(0),8-(92)]
    70       4.062485       4.062485       4.062485    6[1-(0),1-(0),6-(8,8),7-(1,6,6)]
    71       3.171009       3.171009       3.171009    6[6-(1,1,7),8-(0),8-(92)]
    72       8.395633       8.395633       8.395633    6[1-(0),1-(0),6-(1,1,6),7-(6,6)]
    73       9.689965       9.689965       9.689965    6[1-(0),1-(0),6-(1,1,7),6-(1,1,7)]
    74      10.246039      10.246039      10.246039    6[1-(0),1-(0),6-(1,1,6),7-(1,6,6)]
    75       2.472206       2.472206       2.472206    6[1-(0),1-(0),6-(1,1,7),7-(1,6,6)]
    76        7.27787        7.27787        7.27787    6[1-(0),1-(0),6-(1,1,7),7-(6,6)]
    77       7.427736       7.427736       7.427736    6[1-(0),1-(0),6-(8,8),7-(6,6)]
    78       6.280115       6.280115       6.280115    6[6-(1,1,7),8-(0),8-(92)]
    79       1.033465       1.033465       1.033465    6[1-(0),1-(0),6-(8,8),7-(1,6,6)]
    80       1.924941       1.924941       1.924941    6[6-(1,1,7),8-(0),8-(92)]
    81       3.299683       3.299683       3.299683    6[1-(0),1-(0),6-(1,1,6),7-(6,6)]
    82       4.594015       4.594015       4.594015    6[1-(0),1-(0),6-(1,1,7),6-(1,1,7)]
    83       5.150089       5.150089       5.150089    6[1-(0),1-(0),6-(1,1,6),7-(1,6,6)]
    84       7.568156       7.568156       7.568156    6[1-(0),1-(0),6-(1,1,7),7-(1,6,6)]
    85        2.18192        2.18192        2.18192    6[1-(0),1-(0),6-(1,1,7),7-(6,6)]
    86       2.331786       2.331786       2.331786    6[1-(0),1-(0),6-(8,8),7-(6,6)]
    87       1.184165       1.184165       1.184165    6[6-(1,1,7),8-(0),8-(92)]
    88       6.129415       6.129415       6.129415    6[1-(0),1-(0),6-(8,8),7-(1,6,6)]
    89       7.020891       7.020891       7.020891    6[6-(1,1,7),8-(0),8-(92)]
    90       1.796267       1.796267       1.796267    6[1-(0),1-(0),6-(1,1,6),7-(6,6)]
    91       0.501935       0.501935       0.501935    6[1-(0),1-(0),6-(1,1,7),6-(1,1,7)]
    92      -0.054139      -0.054139      -0.054139    6[1-(0),1-(0),6-(1,1,6),7-(1,6,6)]
    93       7.719694       7.719694       7.719694    6[1-(0),1-(0),6-(1,1,7),7-(1,6,6)]
    94        2.91403        2.91403        2.91403    6[1-(0),1-(0),6-(1,1,7),7-(6,6)]
    95       2.764164       2.764164       2.764164    6[1-(0),1-(0),6-(8,8),7-(6,6)]
    96       3.911785       3.911785       3.911785    6[6-(1,1,7),8-(0),8-(92)]
    97       9.158435       9.158435       9.158435    6[1-(0),1-(0),6-(8,8),7-(1,6,6)]
    98       8.266959       8.266959       8.266959    6[6-(1,1,7),8-(0),8-(92)]
    99       8.917215       8.917215       8.917215    7[6-(1,1,6),6-(1,1,6),6-(1,1,6)]
   100       3.783149       3.783149       3.783149    7[1-(0),6-(1,1,6),6-(1,1,6),6-(1,1,6)]
   101       6.370635       6.370635       6.370635    7[6-(1,1,6),6-(1,1,6),6-(1,1,6)]
   102       1.312801       1.312801       1.312801    7[1-(0),6-(1,1,6),6-(1,1,6),6-(1,1,6)]
   103        2.73124        2.73124        2.73124    7[6-(1,1,6),6-(1,1,6),6-(1,1,6)]
   104       6.408751       6.408751       6.408751    7[1-(0),6-(1,1,6),6-(1,1,6),6-(1,1,6)]
   105        2.36471        2.36471        2.36471    7[6-(1,1,6),6-(1,1,6),6-(1,1,6)]
   106       8.879099       8.879099       8.879099    7[1-(0),6-(1,1,6),6-(1,1,6),6-(1,1,6)]
   107       9.085985       9.085985       9.085985    8[6-(6,8),92-(8,8,8)]
   108      -0.382839      -0.382839      -0.382839    8[6-(6,8)]
   109         3.3469         3.3469         3.3469    8[6-(6,8),92-(8,8,8)]
   110       2.421424       2.421424       2.421424    8[6-(6,8)]
   111       6.201865       6.201865       6.201865    8[6-(6,8),92-(8,8,8)]
   112       5.478789       5.478789       5.478789    8[6-(6,8)]
   113        1.74905        1.74905        1.74905    8[6-(6,8),92-(8,8,8)]
   114       2.674526       2.674526       2.674526    8[6-(6,8)]
   115       1.105915       1.105915       1.105915    8[6-(6,8),92-(8,8,8)]
   116      10.574739      10.574739      10.574739    8[6-(6,8)]
   117          6.845          6.845          6.845    8[6-(6,8),92-(8,8,8)]
   118       7.770476       7.770476       7.770476    8[6-(6,8)]
   119       3.990035       3.990035       3.990035    8[6-(6,8),92-(8,8,8)]
   120       4.713111       4.713111       4.713111    8[6-(6,8)]
   121        8.44285        8.44285        8.44285    8[6-(6,8),92-(8,8,8)]
   122       7.517374       7.517374       7.517374    8[6-(6,8)]
