# Supplementary material for: A collection of forcefield precursors for metal–organic frameworks
Source: RSC Adv. 2019 Nov 13;9(63):36492–507. doi: 10.1039/c9ra07327b (PMC9075174; doi:10.1039/c9ra07327b)
Supplement: RA-009-C9RA07327B-s497 [file RA-009-C9RA07327B-s497.txt]

DUXMAL_clean

10.231900    0.000000    0.000000
0.000000    18.733000    0.000000
0.000000    0.000000    20.283000

     1       1.669334       1.669334       1.669334    25[7-(6,6),8-(6),8-(6),8-(6),8-(6)]
     2       3.446616       3.446616       3.446616    25[7-(6,6),8-(6),8-(6),8-(6),8-(6)]
     3       8.562566       8.562566       8.562566    25[7-(6,6),8-(6),8-(6),8-(6),8-(6)]
     4       6.785284       6.785284       6.785284    25[7-(6,6),8-(6),8-(6),8-(6),8-(6)]
     5       1.669334       1.669334       1.669334    25[7-(6,6),8-(6),8-(6),8-(6),8-(6)]
     6       3.446616       3.446616       3.446616    25[7-(6,6),8-(6),8-(6),8-(6),8-(6)]
     7       8.562566       8.562566       8.562566    25[7-(6,6),8-(6),8-(6),8-(6),8-(6)]
     8       6.785284       6.785284       6.785284    25[7-(6,6),8-(6),8-(6),8-(6),8-(6)]
     9       7.434499       7.434499       7.434499    1[7-(6,6)]
    10       4.769089       4.769089       4.769089    1[6-(6,6)]
    11       6.405169       6.405169       6.405169    1[6-(6,6)]
    12       8.774877       8.774877       8.774877    1[6-(6,6)]
    13       8.152778       8.152778       8.152778    1[6-(6,7)]
    14       8.088317       8.088317       8.088317    1[6-(6,6)]
    15       4.697465       4.697465       4.697465    1[6-(6,6)]
    16       4.867315       4.867315       4.867315    1[6-(6,7)]
    17       7.913351       7.913351       7.913351    1[7-(6,6)]
    18       0.346861       0.346861       0.346861    1[6-(6,6)]
    19       8.942681       8.942681       8.942681    1[6-(6,6)]
    20       6.572973       6.572973       6.572973    1[6-(6,6)]
    21       7.195072       7.195072       7.195072    1[6-(6,7)]
    22       7.259533       7.259533       7.259533    1[6-(6,6)]
    23       0.418485       0.418485       0.418485    1[6-(6,6)]
    24       0.248635       0.248635       0.248635    1[6-(6,7)]
    25       2.797401       2.797401       2.797401    1[7-(6,6)]
    26       5.462811       5.462811       5.462811    1[6-(6,6)]
    27       3.826731       3.826731       3.826731    1[6-(6,6)]
    28       1.457023       1.457023       1.457023    1[6-(6,6)]
    29       2.079122       2.079122       2.079122    1[6-(6,7)]
    30       2.143583       2.143583       2.143583    1[6-(6,6)]
    31       5.534435       5.534435       5.534435    1[6-(6,6)]
    32       5.364585       5.364585       5.364585    1[6-(6,7)]
    33       2.318549       2.318549       2.318549    1[7-(6,6)]
    34       9.885039       9.885039       9.885039    1[6-(6,6)]
    35       1.289219       1.289219       1.289219    1[6-(6,6)]
    36       3.658927       3.658927       3.658927    1[6-(6,6)]
    37       3.036828       3.036828       3.036828    1[6-(6,7)]
    38       2.972367       2.972367       2.972367    1[6-(6,6)]
    39       9.813415       9.813415       9.813415    1[6-(6,6)]
    40       9.983265       9.983265       9.983265    1[6-(6,7)]
    41       7.434499       7.434499       7.434499    1[7-(6,6)]
    42       4.769089       4.769089       4.769089    1[6-(6,6)]
    43       6.405169       6.405169       6.405169    1[6-(6,6)]
    44       8.774877       8.774877       8.774877    1[6-(6,6)]
    45       8.152778       8.152778       8.152778    1[6-(6,7)]
    46       8.088317       8.088317       8.088317    1[6-(6,6)]
    47       4.697465       4.697465       4.697465    1[6-(6,6)]
    48       4.867315       4.867315       4.867315    1[6-(6,7)]
    49       7.913351       7.913351       7.913351    1[7-(6,6)]
    50       0.346861       0.346861       0.346861    1[6-(6,6)]
    51       8.942681       8.942681       8.942681    1[6-(6,6)]
    52       6.572973       6.572973       6.572973    1[6-(6,6)]
    53       7.195072       7.195072       7.195072    1[6-(6,7)]
    54       7.259533       7.259533       7.259533    1[6-(6,6)]
    55       0.418485       0.418485       0.418485    1[6-(6,6)]
    56       0.248635       0.248635       0.248635    1[6-(6,7)]
    57       2.797401       2.797401       2.797401    1[7-(6,6)]
    58       5.462811       5.462811       5.462811    1[6-(6,6)]
    59       3.826731       3.826731       3.826731    1[6-(6,6)]
    60       1.457023       1.457023       1.457023    1[6-(6,6)]
    61       2.079122       2.079122       2.079122    1[6-(6,7)]
    62       2.143583       2.143583       2.143583    1[6-(6,6)]
    63       5.534435       5.534435       5.534435    1[6-(6,6)]
    64       5.364585       5.364585       5.364585    1[6-(6,7)]
    65       2.318549       2.318549       2.318549    1[7-(6,6)]
    66       9.885039       9.885039       9.885039    1[6-(6,6)]
    67       1.289219       1.289219       1.289219    1[6-(6,6)]
    68       3.658927       3.658927       3.658927    1[6-(6,6)]
    69       3.036828       3.036828       3.036828    1[6-(6,7)]
    70       2.972367       2.972367       2.972367    1[6-(6,6)]
    71       9.813415       9.813415       9.813415    1[6-(6,6)]
    72       9.983265       9.983265       9.983265    1[6-(6,7)]
    73       6.792958       6.792958       6.792958    6[6-(1,6),6-(1,6),7-(1,6)]
    74       5.533412       5.533412       5.533412    6[1-(0),6-(6,6),6-(6,7)]
    75       5.387095       5.387095       5.387095    6[6-(1,6),6-(1,6),6-(8,8)]
    76       6.505442       6.505442       6.505442    6[1-(0),6-(6,6),6-(6,6)]
    77       7.762943       7.762943       7.762943    6[6-(1,6),6-(1,6),6-(8,8)]
    78       7.911305       7.911305       7.911305    6[1-(0),6-(6,6),6-(6,7)]
    79       6.270108       6.270108       6.270108    6[6-(6,6),7-(1,6),8-(0)]
    80       7.446777       7.446777       7.446777    6[1-(0),6-(1,6),7-(6,25)]
    81       7.414035       7.414035       7.414035    6[1-(0),6-(1,7),6-(6,6)]
    82       6.391868       6.391868       6.391868    6[6-(1,6),6-(1,6),6-(7,8)]
    83       5.428023       5.428023       5.428023    6[1-(0),6-(1,7),6-(6,6)]
    84       5.539551       5.539551       5.539551    6[1-(0),6-(1,6),7-(6,25)]
    85       4.016021       4.016021       4.016021    6[6-(6,6),8-(25),8-(25)]
    86       8.975423       8.975423       8.975423    6[6-(6,6),8-(25),8-(25)]
    87       8.554892       8.554892       8.554892    6[6-(1,6),6-(1,6),7-(1,6)]
    88       9.814438       9.814438       9.814438    6[1-(0),6-(6,6),6-(6,7)]
    89       9.960755       9.960755       9.960755    6[6-(1,6),6-(1,6),6-(8,8)]
    90       8.842408       8.842408       8.842408    6[1-(0),6-(6,6),6-(6,6)]
    91       7.584907       7.584907       7.584907    6[6-(1,6),6-(1,6),6-(8,8)]
    92       7.436545       7.436545       7.436545    6[1-(0),6-(6,6),6-(6,7)]
    93       9.077742       9.077742       9.077742    6[6-(6,6),7-(1,6),8-(0)]
    94       7.901073       7.901073       7.901073    6[1-(0),6-(1,6),7-(6,25)]
    95       7.933815       7.933815       7.933815    6[1-(0),6-(1,7),6-(6,6)]
    96       8.955982       8.955982       8.955982    6[6-(1,6),6-(1,6),6-(7,8)]
    97       9.919827       9.919827       9.919827    6[1-(0),6-(1,7),6-(6,6)]
    98       9.808299       9.808299       9.808299    6[1-(0),6-(1,6),7-(6,25)]
    99       1.099929       1.099929       1.099929    6[6-(6,6),8-(25),8-(25)]
   100       6.372427       6.372427       6.372427    6[6-(6,6),8-(25),8-(25)]
   101       3.438942       3.438942       3.438942    6[6-(1,6),6-(1,6),7-(1,6)]
   102       4.698488       4.698488       4.698488    6[1-(0),6-(6,6),6-(6,7)]
   103       4.844805       4.844805       4.844805    6[6-(1,6),6-(1,6),6-(8,8)]
   104       3.726458       3.726458       3.726458    6[1-(0),6-(6,6),6-(6,6)]
   105       2.468957       2.468957       2.468957    6[6-(1,6),6-(1,6),6-(8,8)]
   106       2.320595       2.320595       2.320595    6[1-(0),6-(6,6),6-(6,7)]
   107       3.961792       3.961792       3.961792    6[6-(6,6),7-(1,6),8-(0)]
   108       2.785123       2.785123       2.785123    6[1-(0),6-(1,6),7-(6,25)]
   109       2.817865       2.817865       2.817865    6[1-(0),6-(1,7),6-(6,6)]
   110       3.840032       3.840032       3.840032    6[6-(1,6),6-(1,6),6-(7,8)]
   111       4.803877       4.803877       4.803877    6[1-(0),6-(1,7),6-(6,6)]
   112       4.692349       4.692349       4.692349    6[1-(0),6-(1,6),7-(6,25)]
   113       6.215879       6.215879       6.215879    6[6-(6,6),8-(25),8-(25)]
   114       1.256477       1.256477       1.256477    6[6-(6,6),8-(25),8-(25)]
   115       1.677008       1.677008       1.677008    6[6-(1,6),6-(1,6),7-(1,6)]
   116       0.417462       0.417462       0.417462    6[1-(0),6-(6,6),6-(6,7)]
   117       0.271145       0.271145       0.271145    6[6-(1,6),6-(1,6),6-(8,8)]
   118       1.389492       1.389492       1.389492    6[1-(0),6-(6,6),6-(6,6)]
   119       2.646993       2.646993       2.646993    6[6-(1,6),6-(1,6),6-(8,8)]
   120       2.795355       2.795355       2.795355    6[1-(0),6-(6,6),6-(6,7)]
   121       1.154158       1.154158       1.154158    6[6-(6,6),7-(1,6),8-(0)]
   122       2.330827       2.330827       2.330827    6[1-(0),6-(1,6),7-(6,25)]
   123       2.298085       2.298085       2.298085    6[1-(0),6-(1,7),6-(6,6)]
   124       1.275918       1.275918       1.275918    6[6-(1,6),6-(1,6),6-(7,8)]
   125       0.312073       0.312073       0.312073    6[1-(0),6-(1,7),6-(6,6)]
   126       0.423601       0.423601       0.423601    6[1-(0),6-(1,6),7-(6,25)]
   127       9.131971       9.131971       9.131971    6[6-(6,6),8-(25),8-(25)]
   128       3.859473       3.859473       3.859473    6[6-(6,6),8-(25),8-(25)]
   129       6.792958       6.792958       6.792958    6[6-(1,6),6-(1,6),7-(1,6)]
   130       5.533412       5.533412       5.533412    6[1-(0),6-(6,6),6-(6,7)]
   131       5.387095       5.387095       5.387095    6[6-(1,6),6-(1,6),6-(8,8)]
   132       6.505442       6.505442       6.505442    6[1-(0),6-(6,6),6-(6,6)]
   133       7.762943       7.762943       7.762943    6[6-(1,6),6-(1,6),6-(8,8)]
   134       7.911305       7.911305       7.911305    6[1-(0),6-(6,6),6-(6,7)]
   135       6.270108       6.270108       6.270108    6[6-(6,6),7-(1,6),8-(0)]
   136       7.446777       7.446777       7.446777    6[1-(0),6-(1,6),7-(6,25)]
   137       7.414035       7.414035       7.414035    6[1-(0),6-(1,7),6-(6,6)]
   138       6.391868       6.391868       6.391868    6[6-(1,6),6-(1,6),6-(7,8)]
   139       5.428023       5.428023       5.428023    6[1-(0),6-(1,7),6-(6,6)]
   140       5.539551       5.539551       5.539551    6[1-(0),6-(1,6),7-(6,25)]
   141       4.016021       4.016021       4.016021    6[6-(6,6),8-(25),8-(25)]
   142       8.975423       8.975423       8.975423    6[6-(6,6),8-(25),8-(25)]
   143       8.554892       8.554892       8.554892    6[6-(1,6),6-(1,6),7-(1,6)]
   144       9.814438       9.814438       9.814438    6[1-(0),6-(6,6),6-(6,7)]
   145       9.960755       9.960755       9.960755    6[6-(1,6),6-(1,6),6-(8,8)]
   146       8.842408       8.842408       8.842408    6[1-(0),6-(6,6),6-(6,6)]
   147       7.584907       7.584907       7.584907    6[6-(1,6),6-(1,6),6-(8,8)]
   148       7.436545       7.436545       7.436545    6[1-(0),6-(6,6),6-(6,7)]
   149       9.077742       9.077742       9.077742    6[6-(6,6),7-(1,6),8-(0)]
   150       7.901073       7.901073       7.901073    6[1-(0),6-(1,6),7-(6,25)]
   151       7.933815       7.933815       7.933815    6[1-(0),6-(1,7),6-(6,6)]
   152       8.955982       8.955982       8.955982    6[6-(1,6),6-(1,6),6-(7,8)]
   153       9.919827       9.919827       9.919827    6[1-(0),6-(1,7),6-(6,6)]
   154       9.808299       9.808299       9.808299    6[1-(0),6-(1,6),7-(6,25)]
   155       1.099929       1.099929       1.099929    6[6-(6,6),8-(25),8-(25)]
   156       6.372427       6.372427       6.372427    6[6-(6,6),8-(25),8-(25)]
   157       3.438942       3.438942       3.438942    6[6-(1,6),6-(1,6),7-(1,6)]
   158       4.698488       4.698488       4.698488    6[1-(0),6-(6,6),6-(6,7)]
   159       4.844805       4.844805       4.844805    6[6-(1,6),6-(1,6),6-(8,8)]
   160       3.726458       3.726458       3.726458    6[1-(0),6-(6,6),6-(6,6)]
   161       2.468957       2.468957       2.468957    6[6-(1,6),6-(1,6),6-(8,8)]
   162       2.320595       2.320595       2.320595    6[1-(0),6-(6,6),6-(6,7)]
   163       3.961792       3.961792       3.961792    6[6-(6,6),7-(1,6),8-(0)]
   164       2.785123       2.785123       2.785123    6[1-(0),6-(1,6),7-(6,25)]
   165       2.817865       2.817865       2.817865    6[1-(0),6-(1,7),6-(6,6)]
   166       3.840032       3.840032       3.840032    6[6-(1,6),6-(1,6),6-(7,8)]
   167       4.803877       4.803877       4.803877    6[1-(0),6-(1,7),6-(6,6)]
   168       4.692349       4.692349       4.692349    6[1-(0),6-(1,6),7-(6,25)]
   169       6.215879       6.215879       6.215879    6[6-(6,6),8-(25),8-(25)]
   170       1.256477       1.256477       1.256477    6[6-(6,6),8-(25),8-(25)]
   171       1.677008       1.677008       1.677008    6[6-(1,6),6-(1,6),7-(1,6)]
   172       0.417462       0.417462       0.417462    6[1-(0),6-(6,6),6-(6,7)]
   173       0.271145       0.271145       0.271145    6[6-(1,6),6-(1,6),6-(8,8)]
   174       1.389492       1.389492       1.389492    6[1-(0),6-(6,6),6-(6,6)]
   175       2.646993       2.646993       2.646993    6[6-(1,6),6-(1,6),6-(8,8)]
   176       2.795355       2.795355       2.795355    6[1-(0),6-(6,6),6-(6,7)]
   177       1.154158       1.154158       1.154158    6[6-(6,6),7-(1,6),8-(0)]
   178       2.330827       2.330827       2.330827    6[1-(0),6-(1,6),7-(6,25)]
   179       2.298085       2.298085       2.298085    6[1-(0),6-(1,7),6-(6,6)]
   180       1.275918       1.275918       1.275918    6[6-(1,6),6-(1,6),6-(7,8)]
   181       0.312073       0.312073       0.312073    6[1-(0),6-(1,7),6-(6,6)]
   182       0.423601       0.423601       0.423601    6[1-(0),6-(1,6),7-(6,25)]
   183       9.131971       9.131971       9.131971    6[6-(6,6),8-(25),8-(25)]
   184       3.859473       3.859473       3.859473    6[6-(6,6),8-(25),8-(25)]
   185        6.92495        6.92495        6.92495    7[1-(0),6-(6,6),6-(6,8)]
   186       6.537161       6.537161       6.537161    7[6-(1,6),6-(1,6),25-(8,8,8,8)]
   187         8.4229         8.4229         8.4229    7[1-(0),6-(6,6),6-(6,8)]
   188       8.810689       8.810689       8.810689    7[6-(1,6),6-(1,6),25-(8,8,8,8)]
   189        3.30695        3.30695        3.30695    7[1-(0),6-(6,6),6-(6,8)]
   190       3.694739       3.694739       3.694739    7[6-(1,6),6-(1,6),25-(8,8,8,8)]
   191          1.809          1.809          1.809    7[1-(0),6-(6,6),6-(6,8)]
   192       1.421211       1.421211       1.421211    7[6-(1,6),6-(1,6),25-(8,8,8,8)]
   193        6.92495        6.92495        6.92495    7[1-(0),6-(6,6),6-(6,8)]
   194       6.537161       6.537161       6.537161    7[6-(1,6),6-(1,6),25-(8,8,8,8)]
   195         8.4229         8.4229         8.4229    7[1-(0),6-(6,6),6-(6,8)]
   196       8.810689       8.810689       8.810689    7[6-(1,6),6-(1,6),25-(8,8,8,8)]
   197        3.30695        3.30695        3.30695    7[1-(0),6-(6,6),6-(6,8)]
   198       3.694739       3.694739       3.694739    7[6-(1,6),6-(1,6),25-(8,8,8,8)]
   199          1.809          1.809          1.809    7[1-(0),6-(6,6),6-(6,8)]
   200       1.421211       1.421211       1.421211    7[6-(1,6),6-(1,6),25-(8,8,8,8)]
   201       5.595826       5.595826       5.595826    8[6-(6,7)]
   202        3.00429        3.00429        3.00429    8[6-(6,8),25-(7,8,8,8)]
   203       3.902447       3.902447       3.902447    8[6-(6,8),25-(7,8,8,8)]
   204      10.108913      10.108913      10.108913    8[6-(6,8),25-(7,8,8,8)]
   205       8.803834       8.803834       8.803834    8[6-(6,8),25-(7,8,8,8)]
   206       9.752024       9.752024       9.752024    8[6-(6,7)]
   207        2.11166        2.11166        2.11166    8[6-(6,8),25-(7,8,8,8)]
   208       1.213503       1.213503       1.213503    8[6-(6,8),25-(7,8,8,8)]
   209       5.238937       5.238937       5.238937    8[6-(6,8),25-(7,8,8,8)]
   210       6.544016       6.544016       6.544016    8[6-(6,8),25-(7,8,8,8)]
   211       4.636074       4.636074       4.636074    8[6-(6,7)]
   212        7.22761        7.22761        7.22761    8[6-(6,8),25-(7,8,8,8)]
   213       6.329453       6.329453       6.329453    8[6-(6,8),25-(7,8,8,8)]
   214       0.122987       0.122987       0.122987    8[6-(6,8),25-(7,8,8,8)]
   215       1.428066       1.428066       1.428066    8[6-(6,8),25-(7,8,8,8)]
   216       0.479876       0.479876       0.479876    8[6-(6,7)]
   217        8.12024        8.12024        8.12024    8[6-(6,8),25-(7,8,8,8)]
   218       9.018397       9.018397       9.018397    8[6-(6,8),25-(7,8,8,8)]
   219       4.992963       4.992963       4.992963    8[6-(6,8),25-(7,8,8,8)]
   220       3.687884       3.687884       3.687884    8[6-(6,8),25-(7,8,8,8)]
   221       5.595826       5.595826       5.595826    8[6-(6,7)]
   222        3.00429        3.00429        3.00429    8[6-(6,8),25-(7,8,8,8)]
   223       3.902447       3.902447       3.902447    8[6-(6,8),25-(7,8,8,8)]
   224      10.108913      10.108913      10.108913    8[6-(6,8),25-(7,8,8,8)]
   225       8.803834       8.803834       8.803834    8[6-(6,8),25-(7,8,8,8)]
   226       9.752024       9.752024       9.752024    8[6-(6,7)]
   227        2.11166        2.11166        2.11166    8[6-(6,8),25-(7,8,8,8)]
   228       1.213503       1.213503       1.213503    8[6-(6,8),25-(7,8,8,8)]
   229       5.238937       5.238937       5.238937    8[6-(6,8),25-(7,8,8,8)]
   230       6.544016       6.544016       6.544016    8[6-(6,8),25-(7,8,8,8)]
   231       4.636074       4.636074       4.636074    8[6-(6,7)]
   232        7.22761        7.22761        7.22761    8[6-(6,8),25-(7,8,8,8)]
   233       6.329453       6.329453       6.329453    8[6-(6,8),25-(7,8,8,8)]
   234       0.122987       0.122987       0.122987    8[6-(6,8),25-(7,8,8,8)]
   235       1.428066       1.428066       1.428066    8[6-(6,8),25-(7,8,8,8)]
   236       0.479876       0.479876       0.479876    8[6-(6,7)]
   237        8.12024        8.12024        8.12024    8[6-(6,8),25-(7,8,8,8)]
   238       9.018397       9.018397       9.018397    8[6-(6,8),25-(7,8,8,8)]
   239       4.992963       4.992963       4.992963    8[6-(6,8),25-(7,8,8,8)]
   240       3.687884       3.687884       3.687884    8[6-(6,8),25-(7,8,8,8)]
