# Supplementary material for: A collection of forcefield precursors for metal–organic frameworks
Source: RSC Adv. 2019 Nov 13;9(63):36492–507. doi: 10.1039/c9ra07327b (PMC9075174; doi:10.1039/c9ra07327b)
Supplement: RA-009-C9RA07327B-s498 [file RA-009-C9RA07327B-s498.txt]

DUXZIG01_clean

7.447400    0.000000    0.000000
0.000000    7.447400    0.000000
0.000000    0.000000    13.050000

     1            0.0            0.0            0.0    30[7-(6),7-(6),7-(6),7-(6)]
     2            0.0            0.0            0.0    30[7-(6),7-(6),7-(6),7-(6)]
     3         3.7237         3.7237         3.7237    28[6-(7),6-(7),6-(7),6-(7)]
     4            0.0            0.0            0.0    28[6-(7),6-(7),6-(7),6-(7)]
     5       5.043379       5.043379       5.043379    6[7-(30),28-(6,6,6)]
     6       2.404021       2.404021       2.404021    6[7-(30),28-(6,6,6)]
     7            0.0            0.0            0.0    6[7-(30),28-(6,6,6)]
     8            0.0            0.0            0.0    6[7-(30),28-(6,6,6)]
     9       2.404021       2.404021       2.404021    6[7-(30),28-(6,6,6)]
    10       5.043379       5.043379       5.043379    6[7-(30),28-(6,6,6)]
    11            0.0            0.0            0.0    6[7-(30),28-(6,6,6)]
    12            0.0            0.0            0.0    6[7-(30),28-(6,6,6)]
    13       5.874509       5.874509       5.874509    7[6-(28),30-(7,7,7)]
    14       1.572891       1.572891       1.572891    7[6-(28),30-(7,7,7)]
    15            0.0            0.0            0.0    7[6-(28),30-(7,7,7)]
    16            0.0            0.0            0.0    7[6-(28),30-(7,7,7)]
    17       1.572891       1.572891       1.572891    7[6-(28),30-(7,7,7)]
    18       5.874509       5.874509       5.874509    7[6-(28),30-(7,7,7)]
    19            0.0            0.0            0.0    7[6-(28),30-(7,7,7)]
    20            0.0            0.0            0.0    7[6-(28),30-(7,7,7)]
