# Supplementary material for: A collection of forcefield precursors for metal–organic frameworks
Source: RSC Adv. 2019 Nov 13;9(63):36492–507. doi: 10.1039/c9ra07327b (PMC9075174; doi:10.1039/c9ra07327b)
Supplement: RA-009-C9RA07327B-s499 [file RA-009-C9RA07327B-s499.txt]

EBATUY_clean

11.341000    0.000000    0.000000
-5.558199    10.894004    0.000000
-4.553305    -3.320634    14.171585

     1      -0.711055      -0.711055      -0.711055    48[7-(6),7-(6),7-(6,6),7-(6,6),16-(6)]
     2       1.940551       1.940551       1.940551    48[7-(6),7-(6),7-(6,6),7-(6,6),16-(6)]
     3            0.0            0.0            0.0    48[7-(6),7-(6),7-(6,6),7-(6,6),16-(6),16-(6)]
     4       3.648052       3.648052       3.648052    1[7-(6,6)]
     5       2.538294       2.538294       2.538294    1[6-(6,7)]
     6       4.415797       4.415797       4.415797    1[7-(6,6)]
     7       0.256533       0.256533       0.256533    1[6-(6,7)]
     8       -1.94808       -1.94808       -1.94808    1[6-(6,7)]
     9        7.55455        7.55455        7.55455    1[6-(6,7)]
    10       4.660218       4.660218       4.660218    1[6-(6,7)]
    11       4.145893       4.145893       4.145893    1[6-(6,6)]
    12      -3.905284      -3.905284      -3.905284    1[6-(6,6)]
    13      -3.617188      -3.617188      -3.617188    1[6-(6,6)]
    14       5.476885       5.476885       5.476885    1[6-(6,6)]
    15      -1.635894      -1.635894      -1.635894    1[6-(6,7)]
    16      -3.528392      -3.528392      -3.528392    1[6-(6,6)]
    17      -2.418556      -2.418556      -2.418556    1[7-(6,6)]
    18      -1.308798      -1.308798      -1.308798    1[6-(6,7)]
    19      -3.186301      -3.186301      -3.186301    1[7-(6,6)]
    20       0.972963       0.972963       0.972963    1[6-(6,7)]
    21       3.177576       3.177576       3.177576    1[6-(6,7)]
    22      -6.325054      -6.325054      -6.325054    1[6-(6,7)]
    23      -3.430722      -3.430722      -3.430722    1[6-(6,7)]
    24      -2.916397      -2.916397      -2.916397    1[6-(6,6)]
    25        5.13478        5.13478        5.13478    1[6-(6,6)]
    26       4.846684       4.846684       4.846684    1[6-(6,6)]
    27      -4.247389      -4.247389      -4.247389    1[6-(6,6)]
    28        2.86539        2.86539        2.86539    1[6-(6,7)]
    29       4.757888       4.757888       4.757888    1[6-(6,6)]
    30       2.439138       2.439138       2.439138    6[1-(0),6-(6,6),7-(6,48)]
    31      -0.128048      -0.128048      -0.128048    6[7-(48),16-(0)]
    32       3.563686       3.563686       3.563686    6[6-(1,6),6-(1,7),6-(7,8)]
    33      -1.743574      -1.743574      -1.743574    6[7-(48),16-(48)]
    34       4.960672       4.960672       4.960672    6[6-(6,6),7-(1,6),8-(0)]
    35       2.792415       2.792415       2.792415    6[6-(1,6),6-(1,7),7-(1,6)]
    36       0.167388       0.167388       0.167388    6[7-(48),16-(48)]
    37       1.105674       1.105674       1.105674    6[1-(0),6-(6,6),7-(6,48)]
    38      -2.734292      -2.734292      -2.734292    6[1-(0),6-(1,6),7-(6,48)]
    39       1.856745       1.856745       1.856745    6[6-(6,6),7-(1,6),8-(0)]
    40       6.304727       6.304727       6.304727    6[6-(1,6),6-(1,7),7-(1,6)]
    41       7.521095       7.521095       7.521095    6[1-(0),6-(6,7),7-(6,48)]
    42       2.160728       2.160728       2.160728    6[6-(1,6),6-(1,7),6-(7,8)]
    43       3.912156       3.912156       3.912156    6[1-(0),6-(6,7),7-(6,48)]
    44       3.405735       3.405735       3.405735    6[1-(0),6-(6,6),6-(6,6)]
    45      -3.897332      -3.897332      -3.897332    6[1-(0),6-(1,6),6-(1,7)]
    46       -2.85202       -2.85202       -2.85202    6[1-(0),6-(1,6),6-(6,7)]
    47       6.274583       6.274583       6.274583    6[1-(0),6-(1,6),6-(6,7)]
    48      -1.664726      -1.664726      -1.664726    6[1-(0),6-(1,6),7-(6,48)]
    49      -2.795784      -2.795784      -2.795784    6[1-(0),6-(1,6),6-(1,7)]
    50      -1.209642      -1.209642      -1.209642    6[1-(0),6-(6,6),7-(6,48)]
    51       1.357544       1.357544       1.357544    6[7-(48),16-(0)]
    52       -2.33419       -2.33419       -2.33419    6[6-(1,6),6-(1,7),6-(7,8)]
    53        2.97307        2.97307        2.97307    6[7-(48),16-(48)]
    54      -3.731176      -3.731176      -3.731176    6[6-(6,6),7-(1,6),8-(0)]
    55      -1.562919      -1.562919      -1.562919    6[6-(1,6),6-(1,7),7-(1,6)]
    56       1.062108       1.062108       1.062108    6[7-(48),16-(48)]
    57       0.123822       0.123822       0.123822    6[1-(0),6-(6,6),7-(6,48)]
    58       3.963788       3.963788       3.963788    6[1-(0),6-(1,6),7-(6,48)]
    59      -0.627249      -0.627249      -0.627249    6[6-(6,6),7-(1,6),8-(0)]
    60      -5.075231      -5.075231      -5.075231    6[6-(1,6),6-(1,7),7-(1,6)]
    61      -6.291599      -6.291599      -6.291599    6[1-(0),6-(6,7),7-(6,48)]
    62      -0.931232      -0.931232      -0.931232    6[6-(1,6),6-(1,7),6-(7,8)]
    63       -2.68266       -2.68266       -2.68266    6[1-(0),6-(6,7),7-(6,48)]
    64      -2.176239      -2.176239      -2.176239    6[1-(0),6-(6,6),6-(6,6)]
    65       5.126828       5.126828       5.126828    6[1-(0),6-(1,6),6-(1,7)]
    66       4.081516       4.081516       4.081516    6[1-(0),6-(1,6),6-(6,7)]
    67      -5.045087      -5.045087      -5.045087    6[1-(0),6-(1,6),6-(6,7)]
    68       2.894222       2.894222       2.894222    6[1-(0),6-(1,6),7-(6,48)]
    69        4.02528        4.02528        4.02528    6[1-(0),6-(1,6),6-(1,7)]
    70      -1.495666      -1.495666      -1.495666    16[6-(7)]
    71       0.125742       0.125742       0.125742    16[6-(7),48-(7,7,7,7)]
    72       9.576786       9.576786       9.576786    16[6-(7),48-(7,7,7,7,16)]
    73       2.725162       2.725162       2.725162    16[6-(7)]
    74       1.103754       1.103754       1.103754    16[6-(7),48-(7,7,7,7)]
    75       -8.34729       -8.34729       -8.34729    16[6-(7),48-(7,7,7,7,16)]
    76      -2.688981      -2.688981      -2.688981    7[6-(1,6),6-(1,6),48-(7,7,7,16)]
    77       1.218601       1.218601       1.218601    7[6-(1,6),6-(1,6),48-(7,7,7,16)]
    78       0.833541       0.833541       0.833541    7[6-(16),48-(7,7,7,16)]
    79       2.872183       2.872183       2.872183    7[1-(0),6-(6,6),6-(6,8)]
    80       5.125131       5.125131       5.125131    7[1-(0),6-(6,6),6-(6,8)]
    81      -0.604468      -0.604468      -0.604468    7[6-(1,6),6-(1,6),48-(7,7,7,16,16)]
    82      -1.740019      -1.740019      -1.740019    7[6-(16),48-(7,7,7,16)]
    83      -5.368363      -5.368363      -5.368363    7[6-(16),48-(7,7,7,16,16)]
    84       3.918477       3.918477       3.918477    7[6-(1,6),6-(1,6),48-(7,7,7,16)]
    85       0.010895       0.010895       0.010895    7[6-(1,6),6-(1,6),48-(7,7,7,16)]
    86       0.395955       0.395955       0.395955    7[6-(16),48-(7,7,7,16)]
    87      -1.642687      -1.642687      -1.642687    7[1-(0),6-(6,6),6-(6,8)]
    88      -3.895635      -3.895635      -3.895635    7[1-(0),6-(6,6),6-(6,8)]
    89       1.833964       1.833964       1.833964    7[6-(1,6),6-(1,6),48-(7,7,7,16,16)]
    90       2.969515       2.969515       2.969515    7[6-(16),48-(7,7,7,16)]
    91       6.597859       6.597859       6.597859    7[6-(16),48-(7,7,7,16,16)]
    92       0.744123       0.744123       0.744123    8[6-(6,7)]
    93       5.868437       5.868437       5.868437    8[6-(6,7)]
    94       0.485373       0.485373       0.485373    8[6-(6,7)]
    95      -4.638941      -4.638941      -4.638941    8[6-(6,7)]
