# Supplementary material for: A collection of forcefield precursors for metal–organic frameworks
Source: RSC Adv. 2019 Nov 13;9(63):36492–507. doi: 10.1039/c9ra07327b (PMC9075174; doi:10.1039/c9ra07327b)
Supplement: RA-009-C9RA07327B-s500 [file RA-009-C9RA07327B-s500.txt]

EBELUU_clean

7.362000    0.000000    0.000000
0.000000    12.946000    0.000000
-0.312036    0.000000    13.624427

     1       3.655857       3.655857       3.655857    30[7-(6),7-(6),7-(6),7-(6),7-(6,6),7-(6,6)]
     2       3.394107       3.394107       3.394107    30[7-(6),7-(6),7-(6),7-(6),7-(6,6),7-(6,6)]
     3            0.0            0.0            0.0    28[6-(7),6-(7),6-(7),6-(7)]
     4            0.0            0.0            0.0    28[6-(7),6-(7),6-(7),6-(7)]
     5       3.552479       3.552479       3.552479    1[6-(6,7)]
     6       3.917942       3.917942       3.917942    1[6-(6,6)]
     7       3.241619       3.241619       3.241619    1[6-(6,6)]
     8       3.632881       3.632881       3.632881    1[6-(6,7)]
     9       3.497485       3.497485       3.497485    1[6-(6,7)]
    10       3.132022       3.132022       3.132022    1[6-(6,6)]
    11       3.808345       3.808345       3.808345    1[6-(6,6)]
    12       3.417083       3.417083       3.417083    1[6-(6,7)]
    13       3.497485       3.497485       3.497485    1[6-(6,7)]
    14       3.132022       3.132022       3.132022    1[6-(6,6)]
    15       3.808345       3.808345       3.808345    1[6-(6,6)]
    16       3.417083       3.417083       3.417083    1[6-(6,7)]
    17       3.552479       3.552479       3.552479    1[6-(6,7)]
    18       3.917942       3.917942       3.917942    1[6-(6,6)]
    19       3.241619       3.241619       3.241619    1[6-(6,6)]
    20       3.632881       3.632881       3.632881    1[6-(6,7)]
    21       6.079049       6.079049       6.079049    6[7-(30),28-(6,6,6)]
    22       1.456924       1.456924       1.456924    6[7-(30),28-(6,6,6)]
    23       3.632715       3.632715       3.632715    6[1-(0),6-(1,6),7-(6,30)]
    24       3.819881       3.819881       3.819881    6[1-(0),6-(1,7),6-(6,6)]
    25       3.327901       3.327901       3.327901    6[1-(0),6-(1,7),6-(6,7)]
    26       3.549419       3.549419       3.549419    6[1-(0),6-(1,6),7-(6,30)]
    27       0.970915       0.970915       0.970915    6[7-(30),28-(6,6,6)]
    28        5.59304        5.59304        5.59304    6[7-(30),28-(6,6,6)]
    29       3.417249       3.417249       3.417249    6[1-(0),6-(1,6),7-(6,30)]
    30       3.230083       3.230083       3.230083    6[1-(0),6-(1,7),6-(6,6)]
    31       3.722063       3.722063       3.722063    6[1-(0),6-(1,7),6-(6,7)]
    32       3.500545       3.500545       3.500545    6[1-(0),6-(1,6),7-(6,30)]
    33       0.970915       0.970915       0.970915    6[7-(30),28-(6,6,6)]
    34        5.59304        5.59304        5.59304    6[7-(30),28-(6,6,6)]
    35       3.417249       3.417249       3.417249    6[1-(0),6-(1,6),7-(6,30)]
    36       3.230083       3.230083       3.230083    6[1-(0),6-(1,7),6-(6,6)]
    37       3.722063       3.722063       3.722063    6[1-(0),6-(1,7),6-(6,7)]
    38       3.500545       3.500545       3.500545    6[1-(0),6-(1,6),7-(6,30)]
    39       6.079049       6.079049       6.079049    6[7-(30),28-(6,6,6)]
    40       1.456924       1.456924       1.456924    6[7-(30),28-(6,6,6)]
    41       3.632715       3.632715       3.632715    6[1-(0),6-(1,6),7-(6,30)]
    42       3.819881       3.819881       3.819881    6[1-(0),6-(1,7),6-(6,6)]
    43       3.327901       3.327901       3.327901    6[1-(0),6-(1,7),6-(6,7)]
    44       3.549419       3.549419       3.549419    6[1-(0),6-(1,6),7-(6,30)]
    45       3.857819       3.857819       3.857819    6[6-(1,6),6-(1,6),6-(7,8)]
    46       4.047137       4.047137       4.047137    6[6-(6,6),7-(6),8-(0)]
    47       3.241356       3.241356       3.241356    6[6-(1,6),6-(1,6),7-(6)]
    48       3.192145       3.192145       3.192145    6[6-(1,6),6-(1,6),6-(7,8)]
    49       3.002827       3.002827       3.002827    6[6-(6,6),7-(6),8-(0)]
    50       3.808608       3.808608       3.808608    6[6-(1,6),6-(1,6),7-(6)]
    51        2.22522        2.22522        2.22522    7[6-(28),30-(7,7,7,7,7)]
    52       5.204983       5.204983       5.204983    7[6-(28),30-(7,7,7,7,7)]
    53       4.824744       4.824744       4.824744    7[6-(28),30-(7,7,7,7,7)]
    54       1.844981       1.844981       1.844981    7[6-(28),30-(7,7,7,7,7)]
    55       4.824744       4.824744       4.824744    7[6-(28),30-(7,7,7,7,7)]
    56       1.844981       1.844981       1.844981    7[6-(28),30-(7,7,7,7,7)]
    57        2.22522        2.22522        2.22522    7[6-(28),30-(7,7,7,7,7)]
    58       5.204983       5.204983       5.204983    7[6-(28),30-(7,7,7,7,7)]
    59       3.566334       3.566334       3.566334    7[6-(1,6),6-(1,6),30-(7,7,7,7,7)]
    60       3.062643       3.062643       3.062643    7[6-(6,6),6-(6,8)]
    61       3.645298       3.645298       3.645298    7[6-(1,6),6-(1,6),30-(7,7,7,7,7)]
    62        3.48363        3.48363        3.48363    7[6-(1,6),6-(1,6),30-(7,7,7,7,7)]
    63       3.987321       3.987321       3.987321    7[6-(6,6),6-(6,8)]
    64       3.404666       3.404666       3.404666    7[6-(1,6),6-(1,6),30-(7,7,7,7,7)]
    65       5.202925       5.202925       5.202925    8[6-(6,7)]
    66       1.847039       1.847039       1.847039    8[6-(6,7)]
