# Supplementary material for: A collection of forcefield precursors for metal–organic frameworks
Source: RSC Adv. 2019 Nov 13;9(63):36492–507. doi: 10.1039/c9ra07327b (PMC9075174; doi:10.1039/c9ra07327b)
Supplement: RA-009-C9RA07327B-s501 [file RA-009-C9RA07327B-s501.txt]

EBEMEE_clean

11.440000    0.000000    0.000000
-5.720121    12.509976    0.000000
0.000000    -3.468769    13.336268

     1       2.056629       2.056629       2.056629    48[7-(6,6),7-(6,6),8-(6),8-(6,48),8-(6,48)]
     2       7.776616       7.776616       7.776616    48[7-(6,6),7-(6,6),8-(6),8-(6,48),8-(6,48)]
     3        3.66325        3.66325        3.66325    48[7-(6,6),7-(6,6),8-(6),8-(6,48),8-(6,48)]
     4      -2.056737      -2.056737      -2.056737    48[7-(6,6),7-(6,6),8-(6),8-(6,48),8-(6,48)]
     5       1.121078       1.121078       1.121078    1[6-(6,7)]
     6       3.145962       3.145962       3.145962    1[6-(6,7)]
     7       1.256088       1.256088       1.256088    1[6-(6,7)]
     8       2.063773       2.063773       2.063773    1[6-(6,6)]
     9       5.821798       5.821798       5.821798    1[6-(6,6)]
    10       4.900858       4.900858       4.900858    1[6-(6,7)]
    11      -1.531908      -1.531908      -1.531908    1[6-(6,6)]
    12      -0.716216      -0.716216      -0.716216    1[6-(6,7)]
    13       2.993764       2.993764       2.993764    1[6-(6,7)]
    14       2.306199       2.306199       2.306199    1[6-(6,6)]
    15       6.841041       6.841041       6.841041    1[6-(6,7)]
    16      -2.574083      -2.574083      -2.574083    1[6-(6,7)]
    17      -4.463985      -4.463985      -4.463985    1[6-(6,7)]
    18      -3.656342      -3.656342      -3.656342    1[6-(6,6)]
    19       0.101713       0.101713       0.101713    1[6-(6,6)]
    20      -0.819187      -0.819187      -0.819187    1[6-(6,7)]
    21       4.188155       4.188155       4.188155    1[6-(6,6)]
    22       5.003807       5.003807       5.003807    1[6-(6,7)]
    23       8.713811       8.713811       8.713811    1[6-(6,7)]
    24       8.026288       8.026288       8.026288    1[6-(6,6)]
    25       4.598801       4.598801       4.598801    1[6-(6,7)]
    26       2.573917       2.573917       2.573917    1[6-(6,7)]
    27       4.463791       4.463791       4.463791    1[6-(6,7)]
    28       3.656106       3.656106       3.656106    1[6-(6,6)]
    29      -0.101919      -0.101919      -0.101919    1[6-(6,6)]
    30       0.819021       0.819021       0.819021    1[6-(6,7)]
    31       7.251787       7.251787       7.251787    1[6-(6,6)]
    32       6.436095       6.436095       6.436095    1[6-(6,7)]
    33       2.726115       2.726115       2.726115    1[6-(6,7)]
    34        3.41368        3.41368        3.41368    1[6-(6,6)]
    35      -1.121162      -1.121162      -1.121162    1[6-(6,7)]
    36       8.293962       8.293962       8.293962    1[6-(6,7)]
    37      10.183864      10.183864      10.183864    1[6-(6,7)]
    38       9.376221       9.376221       9.376221    1[6-(6,6)]
    39       5.618166       5.618166       5.618166    1[6-(6,6)]
    40       6.539066       6.539066       6.539066    1[6-(6,7)]
    41       1.531724       1.531724       1.531724    1[6-(6,6)]
    42       0.716072       0.716072       0.716072    1[6-(6,7)]
    43      -2.993932      -2.993932      -2.993932    1[6-(6,7)]
    44      -2.306409      -2.306409      -2.306409    1[6-(6,6)]
    45       1.603843       1.603843       1.603843    6[6-(6,7),6-(8,8),7-(6)]
    46       0.414079       0.414079       0.414079    6[6-(6,7),6-(8,8),7-(6)]
    47       1.229757       1.229757       1.229757    6[1-(0),6-(1,7),7-(6)]
    48       2.426384       2.426384       2.426384    6[1-(0),6-(1,7),7-(6)]
    49       1.820058       1.820058       1.820058    6[6-(6,7),8-(0),8-(48)]
    50      -0.691032      -0.691032      -0.691032    6[6-(6,7),8-(0),8-(48,48)]
    51       2.196457       2.196457       2.196457    6[1-(0),6-(1,6),7-(6,48)]
    52       2.666654       2.666654       2.666654    6[1-(0),6-(1,7),6-(6,7)]
    53       4.030304       4.030304       4.030304    6[6-(1,6),6-(1,6),7-(7)]
    54       4.879141       4.879141       4.879141    6[1-(0),6-(1,7),6-(6,7)]
    55       4.316281       4.316281       4.316281    6[1-(0),6-(1,6),7-(6,48)]
    56       0.300771       0.300771       0.300771    6[6-(1,6),6-(1,6),7-(7)]
    57      -0.594971      -0.594971      -0.594971    6[1-(0),6-(1,7),6-(6,7)]
    58      -0.098462      -0.098462      -0.098462    6[1-(0),6-(1,6),7-(6,48)]
    59       2.062547       2.062547       2.062547    6[1-(0),6-(1,6),7-(6,48)]
    60       1.665566       1.665566       1.665566    6[1-(0),6-(1,7),6-(6,7)]
    61       7.323812       7.323812       7.323812    6[6-(6,7),6-(8,8),7-(6)]
    62       6.134056       6.134056       6.134056    6[6-(6,7),6-(8,8),7-(6)]
    63       6.949722       6.949722       6.949722    6[1-(0),6-(1,7),7-(6)]
    64      -3.293657      -3.293657      -3.293657    6[1-(0),6-(1,7),7-(6)]
    65       7.540029       7.540029       7.540029    6[6-(6,7),8-(0),8-(48)]
    66       5.028959       5.028959       5.028959    6[6-(6,7),8-(0),8-(48,48)]
    67      -3.523618      -3.523618      -3.523618    6[1-(0),6-(1,6),7-(6,48)]
    68      -3.053447      -3.053447      -3.053447    6[1-(0),6-(1,7),6-(6,7)]
    69      -1.689801      -1.689801      -1.689801    6[6-(1,6),6-(1,6),7-(7)]
    70      -0.840942      -0.840942      -0.840942    6[1-(0),6-(1,7),6-(6,7)]
    71      -1.403778      -1.403778      -1.403778    6[1-(0),6-(1,6),7-(6,48)]
    72       6.020852       6.020852       6.020852    6[6-(1,6),6-(1,6),7-(7)]
    73        5.12509        5.12509        5.12509    6[1-(0),6-(1,7),6-(6,7)]
    74       5.621573       5.621573       5.621573    6[1-(0),6-(1,6),7-(6,48)]
    75       7.782596       7.782596       7.782596    6[1-(0),6-(1,6),7-(6,48)]
    76       7.385641       7.385641       7.385641    6[1-(0),6-(1,7),6-(6,7)]
    77       4.116036       4.116036       4.116036    6[6-(6,7),6-(8,8),7-(6)]
    78         5.3058         5.3058         5.3058    6[6-(6,7),6-(8,8),7-(6)]
    79       4.490122       4.490122       4.490122    6[1-(0),6-(1,7),7-(6)]
    80       3.293495       3.293495       3.293495    6[1-(0),6-(1,7),7-(6)]
    81       3.899821       3.899821       3.899821    6[6-(6,7),8-(0),8-(48)]
    82       6.410911       6.410911       6.410911    6[6-(6,7),8-(0),8-(48,48)]
    83       3.523422       3.523422       3.523422    6[1-(0),6-(1,6),7-(6,48)]
    84       3.053225       3.053225       3.053225    6[1-(0),6-(1,7),6-(6,7)]
    85       1.689575       1.689575       1.689575    6[6-(1,6),6-(1,6),7-(7)]
    86       0.840738       0.840738       0.840738    6[1-(0),6-(1,7),6-(6,7)]
    87       1.403598       1.403598       1.403598    6[1-(0),6-(1,6),7-(6,48)]
    88       5.419108       5.419108       5.419108    6[6-(1,6),6-(1,6),7-(7)]
    89        6.31485        6.31485        6.31485    6[1-(0),6-(1,7),6-(6,7)]
    90       5.818341       5.818341       5.818341    6[1-(0),6-(1,6),7-(6,48)]
    91       3.657332       3.657332       3.657332    6[1-(0),6-(1,6),7-(6,48)]
    92       4.054313       4.054313       4.054313    6[1-(0),6-(1,7),6-(6,7)]
    93      -1.603933      -1.603933      -1.603933    6[6-(6,7),6-(8,8),7-(6)]
    94      -0.414177      -0.414177      -0.414177    6[6-(6,7),6-(8,8),7-(6)]
    95      -1.229843      -1.229843      -1.229843    6[1-(0),6-(1,7),7-(6)]
    96       9.013536       9.013536       9.013536    6[1-(0),6-(1,7),7-(6)]
    97       -1.82015       -1.82015       -1.82015    6[6-(6,7),8-(0),8-(48)]
    98        0.69092        0.69092        0.69092    6[6-(6,7),8-(0),8-(48,48)]
    99       9.243497       9.243497       9.243497    6[1-(0),6-(1,6),7-(6,48)]
   100       8.773326       8.773326       8.773326    6[1-(0),6-(1,7),6-(6,7)]
   101        7.40968        7.40968        7.40968    6[6-(1,6),6-(1,6),7-(7)]
   102       6.560821       6.560821       6.560821    6[1-(0),6-(1,7),6-(6,7)]
   103       7.123657       7.123657       7.123657    6[1-(0),6-(1,6),7-(6,48)]
   104      -0.300973      -0.300973      -0.300973    6[6-(1,6),6-(1,6),7-(7)]
   105       0.594789       0.594789       0.594789    6[1-(0),6-(1,7),6-(6,7)]
   106       0.098306       0.098306       0.098306    6[1-(0),6-(1,6),7-(6,48)]
   107      -2.062717      -2.062717      -2.062717    6[1-(0),6-(1,6),7-(6,48)]
   108      -1.665762      -1.665762      -1.665762    6[1-(0),6-(1,7),6-(6,7)]
   109       2.638023       2.638023       2.638023    7[6-(1,6),6-(6,6)]
   110       0.195576       0.195576       0.195576    7[6-(1,6),6-(6,6)]
   111       2.999535       2.999535       2.999535    7[6-(1,6),6-(1,6),48-(7,8,8,8)]
   112       1.198836       1.198836       1.198836    7[6-(1,6),6-(1,6),48-(7,8,8,8)]
   113       -1.28254       -1.28254       -1.28254    7[6-(6,6),7-(6)]
   114      -0.074474      -0.074474      -0.074474    7[6-(6,6),7-(6)]
   115      -3.082016      -3.082016      -3.082016    7[6-(1,6),6-(6,6)]
   116       5.915551       5.915551       5.915551    7[6-(1,6),6-(6,6)]
   117       -2.72052       -2.72052       -2.72052    7[6-(1,6),6-(1,6),48-(7,8,8,8)]
   118       6.918867       6.918867       6.918867    7[6-(1,6),6-(1,6),48-(7,8,8,8)]
   119       4.437571       4.437571       4.437571    7[6-(6,6),7-(6)]
   120       5.645633       5.645633       5.645633    7[6-(6,6),7-(6)]
   121       3.081856       3.081856       3.081856    7[6-(1,6),6-(6,6)]
   122       5.524303       5.524303       5.524303    7[6-(1,6),6-(6,6)]
   123       2.720344       2.720344       2.720344    7[6-(1,6),6-(1,6),48-(7,8,8,8)]
   124       4.521043       4.521043       4.521043    7[6-(1,6),6-(1,6),48-(7,8,8,8)]
   125       7.002419       7.002419       7.002419    7[6-(6,6),7-(6)]
   126       5.794353       5.794353       5.794353    7[6-(6,6),7-(6)]
   127       8.801895       8.801895       8.801895    7[6-(1,6),6-(6,6)]
   128      -0.195672      -0.195672      -0.195672    7[6-(1,6),6-(6,6)]
   129       8.440399       8.440399       8.440399    7[6-(1,6),6-(1,6),48-(7,8,8,8)]
   130      -1.198988      -1.198988      -1.198988    7[6-(1,6),6-(1,6),48-(7,8,8,8)]
   131       1.282308       1.282308       1.282308    7[6-(6,6),7-(6)]
   132       0.074246       0.074246       0.074246    7[6-(6,6),7-(6)]
   133       2.554497       2.554497       2.554497    8[6-(6,8),48-(7,7,8,8)]
   134       1.229763       1.229763       1.229763    8[6-(6,8)]
   135      -0.425628      -0.425628      -0.425628    8[6-(6,8)]
   136      -1.823593      -1.823593      -1.823593    8[6-(6,8),48-(7,7,8,8),48-(7,7,8,8)]
   137      -3.165514      -3.165514      -3.165514    8[6-(6,8),48-(7,7,8,8)]
   138       6.949716       6.949716       6.949716    8[6-(6,8)]
   139       5.294371       5.294371       5.294371    8[6-(6,8)]
   140         3.8964         3.8964         3.8964    8[6-(6,8),48-(7,7,8,8),48-(7,7,8,8)]
   141       3.165382       3.165382       3.165382    8[6-(6,8),48-(7,7,8,8)]
   142       4.490116       4.490116       4.490116    8[6-(6,8)]
   143       6.145507       6.145507       6.145507    8[6-(6,8)]
   144       7.543472       7.543472       7.543472    8[6-(6,8),48-(7,7,8,8),48-(7,7,8,8)]
   145      -2.554607      -2.554607      -2.554607    8[6-(6,8),48-(7,7,8,8)]
   146      -1.229837      -1.229837      -1.229837    8[6-(6,8)]
   147       0.425508       0.425508       0.425508    8[6-(6,8)]
   148       1.823479       1.823479       1.823479    8[6-(6,8),48-(7,7,8,8),48-(7,7,8,8)]
