# Supplementary material for: A collection of forcefield precursors for metal–organic frameworks
Source: RSC Adv. 2019 Nov 13;9(63):36492–507. doi: 10.1039/c9ra07327b (PMC9075174; doi:10.1039/c9ra07327b)
Supplement: RA-009-C9RA07327B-s502 [file RA-009-C9RA07327B-s502.txt]

EBEMEF_clean

7.465300    0.000000    0.000000
3.240565    6.725284    0.000000
1.786557    1.122291    12.233603

     1        4.20748        4.20748        4.20748    30[7-(6),7-(6),7-(6),7-(6)]
     2       8.284942       8.284942       8.284942    30[7-(6),7-(6),7-(6),7-(6)]
     3       1.620283       1.620283       1.620283    28[6-(7),6-(7),6-(7),6-(7)]
     4       4.625929       4.625929       4.625929    28[6-(7),6-(7),6-(7),6-(7)]
     5       1.345748       1.345748       1.345748    6[7-(30),28-(6,6,6)]
     6       2.722794       2.722794       2.722794    6[7-(30),28-(6,6,6)]
     7       9.281707       9.281707       9.281707    6[7-(30),28-(6,6,6)]
     8        6.63217        6.63217        6.63217    6[7-(30),28-(6,6,6)]
     9      11.146674      11.146674      11.146674    6[7-(30),28-(6,6,6)]
    10       9.769628       9.769628       9.769628    6[7-(30),28-(6,6,6)]
    11       3.210715       3.210715       3.210715    6[7-(30),28-(6,6,6)]
    12       5.860252       5.860252       5.860252    6[7-(30),28-(6,6,6)]
    13       1.179955       1.179955       1.179955    7[6-(28),30-(7,7,7)]
    14       3.408562       3.408562       3.408562    7[6-(28),30-(7,7,7)]
    15      10.169084      10.169084      10.169084    7[6-(28),30-(7,7,7)]
    16       5.842473       5.842473       5.842473    7[6-(28),30-(7,7,7)]
    17      11.312467      11.312467      11.312467    7[6-(28),30-(7,7,7)]
    18        9.08386        9.08386        9.08386    7[6-(28),30-(7,7,7)]
    19       2.323338       2.323338       2.323338    7[6-(28),30-(7,7,7)]
    20       6.649949       6.649949       6.649949    7[6-(28),30-(7,7,7)]
