# Supplementary material for: A collection of forcefield precursors for metal–organic frameworks
Source: RSC Adv. 2019 Nov 13;9(63):36492–507. doi: 10.1039/c9ra07327b (PMC9075174; doi:10.1039/c9ra07327b)
Supplement: RA-009-C9RA07327B-s503 [file RA-009-C9RA07327B-s503.txt]

EBEMII_clean

11.215000    0.000000    0.000000
0.000000    13.983000    0.000000
-5.607611    -3.448796    12.352526

     1       7.613814       7.613814       7.613814    48[7-(6,6),7-(6,6),8-(6),8-(6,48),8-(6,48)]
     2       2.006302       2.006302       2.006302    48[7-(6,6),7-(6,6),8-(6),8-(6,48),8-(6,48)]
     3      -2.006425      -2.006425      -2.006425    48[7-(6,6),7-(6,6),8-(6),8-(6,48),8-(6,48)]
     4       3.601087       3.601087       3.601087    48[7-(6,6),7-(6,6),8-(6),8-(6,48),8-(6,48)]
     5       6.824288       6.824288       6.824288    1[6-(6,7)]
     6       8.862057       8.862057       8.862057    1[6-(6,7)]
     7      -0.797422      -0.797422      -0.797422    1[6-(6,7)]
     8       0.074002       0.074002       0.074002    1[6-(6,6)]
     9       7.518532       7.518532       7.518532    1[6-(6,6)]
    10         6.7615         6.7615         6.7615    1[6-(6,7)]
    11      -3.139174      -3.139174      -3.139174    1[6-(6,6)]
    12      -2.548124      -2.548124      -2.548124    1[6-(6,7)]
    13       4.914347       4.914347       4.914347    1[6-(6,7)]
    14       4.199933       4.199933       4.199933    1[6-(6,6)]
    15       3.652623       3.652623       3.652623    1[6-(6,6)]
    16      -4.924617      -4.924617      -4.924617    1[6-(6,6)]
    17       1.216756       1.216756       1.216756    1[6-(6,7)]
    18       3.254518       3.254518       3.254518    1[6-(6,7)]
    19       4.810038       4.810038       4.810038    1[6-(6,7)]
    20       5.681425       5.681425       5.681425    1[6-(6,6)]
    21       1.910929       1.910929       1.910929    1[6-(6,6)]
    22       1.153936       1.153936       1.153936    1[6-(6,7)]
    23       2.468406       2.468406       2.468406    1[6-(6,6)]
    24       3.059417       3.059417       3.059417    1[6-(6,7)]
    25      -0.693132      -0.693132      -0.693132    1[6-(6,7)]
    26       9.807491       9.807491       9.807491    1[6-(6,6)]
    27       9.260217       9.260217       9.260217    1[6-(6,6)]
    28       0.682993       0.682993       0.682993    1[6-(6,6)]
    29      -1.216899      -1.216899      -1.216899    1[6-(6,7)]
    30      -3.254668      -3.254668      -3.254668    1[6-(6,7)]
    31       6.404811       6.404811       6.404811    1[6-(6,7)]
    32       5.533387       5.533387       5.533387    1[6-(6,6)]
    33      -1.911143      -1.911143      -1.911143    1[6-(6,6)]
    34      -1.154111      -1.154111      -1.154111    1[6-(6,7)]
    35       8.746563       8.746563       8.746563    1[6-(6,6)]
    36       8.155513       8.155513       8.155513    1[6-(6,7)]
    37       0.693042       0.693042       0.693042    1[6-(6,7)]
    38       1.407456       1.407456       1.407456    1[6-(6,6)]
    39       1.954766       1.954766       1.954766    1[6-(6,6)]
    40      10.532006      10.532006      10.532006    1[6-(6,6)]
    41       4.390633       4.390633       4.390633    1[6-(6,7)]
    42       2.352871       2.352871       2.352871    1[6-(6,7)]
    43       0.797351       0.797351       0.797351    1[6-(6,7)]
    44      -0.074036      -0.074036      -0.074036    1[6-(6,6)]
    45        3.69646        3.69646        3.69646    1[6-(6,6)]
    46       4.453453       4.453453       4.453453    1[6-(6,7)]
    47       3.138983       3.138983       3.138983    1[6-(6,6)]
    48       2.547972       2.547972       2.547972    1[6-(6,7)]
    49       6.300521       6.300521       6.300521    1[6-(6,7)]
    50      -4.200102      -4.200102      -4.200102    1[6-(6,6)]
    51      -3.652828      -3.652828      -3.652828    1[6-(6,6)]
    52       4.924396       4.924396       4.924396    1[6-(6,6)]
    53       7.222419       7.222419       7.222419    6[6-(6,7),6-(8,8),7-(6)]
    54       6.033625       6.033625       6.033625    6[6-(6,7),6-(8,8),7-(6)]
    55       6.919614       6.919614       6.919614    6[1-(0),6-(1,7),7-(6)]
    56       8.130837       8.130837       8.130837    6[1-(0),6-(1,7),7-(6)]
    57       7.390645       7.390645       7.390645    6[6-(6,7),8-(0),8-(48)]
    58        4.93455        4.93455        4.93455    6[6-(6,7),8-(0),8-(48,48)]
    59      -1.401904      -1.401904      -1.401904    6[1-(0),6-(1,6),7-(6,48)]
    60      -0.863573      -0.863573      -0.863573    6[1-(0),6-(1,7),6-(6,6)]
    61       9.510311       9.510311       9.510311    6[6-(1,6),6-(1,6),6-(1,6)]
    62       8.142079       8.142079       8.142079    6[1-(0),6-(1,7),6-(6,6)]
    63       7.693468       7.693468       7.693468    6[1-(0),6-(1,6),7-(6,48)]
    64       6.033578       6.033578       6.033578    6[6-(1,6),6-(1,6),6-(1,6)]
    65      -3.801974      -3.801974      -3.801974    6[1-(0),6-(1,7),6-(6,6)]
    66      -3.465513      -3.465513      -3.465513    6[1-(0),6-(1,6),7-(6,48)]
    67       5.551353       5.551353       5.551353    6[1-(0),6-(1,6),7-(6,48)]
    68       5.125172       5.125172       5.125172    6[1-(0),6-(1,7),6-(6,6)]
    69       4.328882       4.328882       4.328882    6[1-(0),6-(1,6),6-(6,6)]
    70       5.607395       5.607395       5.607395    6[1-(0),6-(1,6),6-(6,6)]
    71        1.61489        1.61489        1.61489    6[6-(6,7),6-(8,8),7-(6)]
    72       0.426104       0.426104       0.426104    6[6-(6,7),6-(8,8),7-(6)]
    73       1.312085       1.312085       1.312085    6[1-(0),6-(1,7),7-(6)]
    74       2.523302       2.523302       2.523302    6[1-(0),6-(1,7),7-(6)]
    75       1.783114       1.783114       1.783114    6[6-(6,7),8-(0),8-(48)]
    76      -0.672961      -0.672961      -0.672961    6[6-(6,7),8-(0),8-(48,48)]
    77       4.205543       4.205543       4.205543    6[1-(0),6-(1,6),7-(6,48)]
    78       4.743852       4.743852       4.743852    6[1-(0),6-(1,7),6-(6,6)]
    79       3.902718       3.902718       3.902718    6[6-(1,6),6-(1,6),6-(1,6)]
    80        2.53449        2.53449        2.53449    6[1-(0),6-(1,7),6-(6,6)]
    81       2.085901       2.085901       2.085901    6[1-(0),6-(1,6),7-(6,48)]
    82       0.426151       0.426151       0.426151    6[6-(1,6),6-(1,6),6-(1,6)]
    83       1.805593       1.805593       1.805593    6[1-(0),6-(1,7),6-(6,6)]
    84       2.142032       2.142032       2.142032    6[1-(0),6-(1,6),7-(6,48)]
    85      -0.056114      -0.056114      -0.056114    6[1-(0),6-(1,6),7-(6,48)]
    86      -0.482273      -0.482273      -0.482273    6[1-(0),6-(1,7),6-(6,6)]
    87       9.936487       9.936487       9.936487    6[1-(0),6-(1,6),6-(6,6)]
    88         -6e-06         -6e-06         -6e-06    6[1-(0),6-(1,6),6-(6,6)]
    89       -1.61503       -1.61503       -1.61503    6[6-(6,7),6-(8,8),7-(6)]
    90      -0.426236      -0.426236      -0.426236    6[6-(6,7),6-(8,8),7-(6)]
    91      -1.312225      -1.312225      -1.312225    6[1-(0),6-(1,7),7-(6)]
    92      -2.523448      -2.523448      -2.523448    6[1-(0),6-(1,7),7-(6)]
    93      -1.783256      -1.783256      -1.783256    6[6-(6,7),8-(0),8-(48)]
    94       0.672839       0.672839       0.672839    6[6-(6,7),8-(0),8-(48,48)]
    95       7.009293       7.009293       7.009293    6[1-(0),6-(1,6),7-(6,48)]
    96       6.470962       6.470962       6.470962    6[1-(0),6-(1,7),6-(6,6)]
    97      -3.902922      -3.902922      -3.902922    6[6-(1,6),6-(1,6),6-(1,6)]
    98       -2.53469       -2.53469       -2.53469    6[1-(0),6-(1,7),6-(6,6)]
    99      -2.086079      -2.086079      -2.086079    6[1-(0),6-(1,6),7-(6,48)]
   100      -0.426189      -0.426189      -0.426189    6[6-(1,6),6-(1,6),6-(1,6)]
   101       9.409363       9.409363       9.409363    6[1-(0),6-(1,7),6-(6,6)]
   102       9.072902       9.072902       9.072902    6[1-(0),6-(1,6),7-(6,48)]
   103       0.056036       0.056036       0.056036    6[1-(0),6-(1,6),7-(6,48)]
   104       0.482217       0.482217       0.482217    6[1-(0),6-(1,7),6-(6,6)]
   105       1.278507       1.278507       1.278507    6[1-(0),6-(1,6),6-(6,6)]
   106         -6e-06         -6e-06         -6e-06    6[1-(0),6-(1,6),6-(6,6)]
   107       3.992499       3.992499       3.992499    6[6-(6,7),6-(8,8),7-(6)]
   108       5.181285       5.181285       5.181285    6[6-(6,7),6-(8,8),7-(6)]
   109       4.295304       4.295304       4.295304    6[1-(0),6-(1,7),7-(6)]
   110       3.084087       3.084087       3.084087    6[1-(0),6-(1,7),7-(6)]
   111       3.824275       3.824275       3.824275    6[6-(6,7),8-(0),8-(48)]
   112        6.28035        6.28035        6.28035    6[6-(6,7),8-(0),8-(48,48)]
   113       1.401846       1.401846       1.401846    6[1-(0),6-(1,6),7-(6,48)]
   114       0.863537       0.863537       0.863537    6[1-(0),6-(1,7),6-(6,6)]
   115       1.704671       1.704671       1.704671    6[6-(1,6),6-(1,6),6-(1,6)]
   116       3.072899       3.072899       3.072899    6[1-(0),6-(1,7),6-(6,6)]
   117       3.521488       3.521488       3.521488    6[1-(0),6-(1,6),7-(6,48)]
   118       5.181238       5.181238       5.181238    6[6-(1,6),6-(1,6),6-(1,6)]
   119       3.801796       3.801796       3.801796    6[1-(0),6-(1,7),6-(6,6)]
   120       3.465357       3.465357       3.465357    6[1-(0),6-(1,6),7-(6,48)]
   121       5.663503       5.663503       5.663503    6[1-(0),6-(1,6),7-(6,48)]
   122       6.089662       6.089662       6.089662    6[1-(0),6-(1,7),6-(6,6)]
   123      -4.329098      -4.329098      -4.329098    6[1-(0),6-(1,6),6-(6,6)]
   124       5.607395       5.607395       5.607395    6[1-(0),6-(1,6),6-(6,6)]
   125       8.299062       8.299062       8.299062    7[6-(1,6),6-(6,6)]
   126       5.856428       5.856428       5.856428    7[6-(1,6),6-(6,6)]
   127       8.500939       8.500939       8.500939    7[6-(1,6),6-(1,6),48-(7,8,8,8)]
   128       6.836595       6.836595       6.836595    7[6-(1,6),6-(1,6),48-(7,8,8,8)]
   129       2.691527       2.691527       2.691527    7[6-(1,6),6-(6,6)]
   130       0.248907       0.248907       0.248907    7[6-(1,6),6-(6,6)]
   131        2.89339        2.89339        2.89339    7[6-(1,6),6-(1,6),48-(7,8,8,8)]
   132       1.229122       1.229122       1.229122    7[6-(1,6),6-(1,6),48-(7,8,8,8)]
   133      -2.691673      -2.691673      -2.691673    7[6-(1,6),6-(6,6)]
   134      -0.249039      -0.249039      -0.249039    7[6-(1,6),6-(6,6)]
   135       -2.89355       -2.89355       -2.89355    7[6-(1,6),6-(1,6),48-(7,8,8,8)]
   136      -1.229206      -1.229206      -1.229206    7[6-(1,6),6-(1,6),48-(7,8,8,8)]
   137       2.915862       2.915862       2.915862    7[6-(1,6),6-(6,6)]
   138       5.358482       5.358482       5.358482    7[6-(1,6),6-(6,6)]
   139       2.713999       2.713999       2.713999    7[6-(1,6),6-(1,6),48-(7,8,8,8)]
   140       4.378267       4.378267       4.378267    7[6-(1,6),6-(1,6),48-(7,8,8,8)]
   141       7.985032       7.985032       7.985032    8[6-(6,8),48-(7,7,8,8)]
   142       6.942054       6.942054       6.942054    8[6-(6,8)]
   143       5.080344       5.080344       5.080344    8[6-(6,8)]
   144       3.881459       3.881459       3.881459    8[6-(6,8),48-(7,7,8,8),48-(7,7,8,8)]
   145       2.377517       2.377517       2.377517    8[6-(6,8),48-(7,7,8,8)]
   146       1.334505       1.334505       1.334505    8[6-(6,8)]
   147      -0.527165      -0.527165      -0.527165    8[6-(6,8)]
   148      -1.726047      -1.726047      -1.726047    8[6-(6,8),48-(7,7,8,8),48-(7,7,8,8)]
   149      -2.377643      -2.377643      -2.377643    8[6-(6,8),48-(7,7,8,8)]
   150      -1.334665      -1.334665      -1.334665    8[6-(6,8)]
   151       0.527045       0.527045       0.527045    8[6-(6,8)]
   152        1.72593        1.72593        1.72593    8[6-(6,8),48-(7,7,8,8),48-(7,7,8,8)]
   153       3.229872       3.229872       3.229872    8[6-(6,8),48-(7,7,8,8)]
   154       4.272884       4.272884       4.272884    8[6-(6,8)]
   155       6.134554       6.134554       6.134554    8[6-(6,8)]
   156       7.333436       7.333436       7.333436    8[6-(6,8),48-(7,7,8,8),48-(7,7,8,8)]
