# Supplementary material for: A collection of forcefield precursors for metal–organic frameworks
Source: RSC Adv. 2019 Nov 13;9(63):36492–507. doi: 10.1039/c9ra07327b (PMC9075174; doi:10.1039/c9ra07327b)
Supplement: RA-009-C9RA07327B-s504 [file RA-009-C9RA07327B-s504.txt]

EBETOW_clean

15.277000    0.000000    0.000000
0.000000    17.135000    0.000000
-1.841703    -8.567431    14.741992

     1       4.374302       4.374302       4.374302    48[8-(6),8-(6),8-(6),8-(6),8-(6,48)]
     2       9.060995       9.060995       9.060995    48[8-(6),8-(6),8-(6),8-(6),8-(6,48)]
     3       6.717649       6.717649       6.717649    48[8-(6),8-(6),8-(6,48),8-(6,48)]
     4       1.422495       1.422495       1.422495    48[8-(6),8-(6),8-(6),8-(6),8-(6,48)]
     5      12.012802      12.012802      12.012802    48[8-(6),8-(6),8-(6),8-(6),8-(6,48)]
     6      -0.920852      -0.920852      -0.920852    48[8-(6),8-(6),8-(6,48),8-(6,48)]
     7       5.041741       5.041741       5.041741    1[6-(6,6)]
     8       5.046609       5.046609       5.046609    1[6-(6,6)]
     9       6.526006       6.526006       6.526006    1[6-(6,6)]
    10       6.554325       6.554325       6.554325    1[6-(6,6)]
    11       2.983278       2.983278       2.983278    1[6-(6,6)]
    12       2.998197       2.998197       2.998197    1[6-(6,6)]
    13       4.952452       4.952452       4.952452    1[6-(6,6)]
    14       4.871419       4.871419       4.871419    1[6-(6,6)]
    15       5.718917       5.718917       5.718917    1[6-(6,6)]
    16       5.976888       5.976888       5.976888    1[6-(6,6)]
    17       4.003888       4.003888       4.003888    1[6-(6,6)]
    18       3.745918       3.745918       3.745918    1[6-(6,6)]
    19       4.149581       4.149581       4.149581    1[6-(6,6)]
    20       3.673391       3.673391       3.673391    1[6-(6,6)]
    21       5.324842       5.324842       5.324842    1[6-(6,6)]
    22       8.393556       8.393556       8.393556    1[6-(6,6)]
    23       8.388688       8.388688       8.388688    1[6-(6,6)]
    24       6.909291       6.909291       6.909291    1[6-(6,6)]
    25       6.880972       6.880972       6.880972    1[6-(6,6)]
    26      10.452019      10.452019      10.452019    1[6-(6,6)]
    27        10.4371        10.4371        10.4371    1[6-(6,6)]
    28       8.482845       8.482845       8.482845    1[6-(6,6)]
    29       8.563878       8.563878       8.563878    1[6-(6,6)]
    30        7.71638        7.71638        7.71638    1[6-(6,6)]
    31       7.458409       7.458409       7.458409    1[6-(6,6)]
    32       9.431409       9.431409       9.431409    1[6-(6,6)]
    33       9.689379       9.689379       9.689379    1[6-(6,6)]
    34       9.285716       9.285716       9.285716    1[6-(6,6)]
    35       9.761906       9.761906       9.761906    1[6-(6,6)]
    36       8.110455       8.110455       8.110455    1[6-(6,6)]
    37       0.755056       0.755056       0.755056    1[6-(6,6)]
    38       0.750188       0.750188       0.750188    1[6-(6,6)]
    39      -0.729209      -0.729209      -0.729209    1[6-(6,6)]
    40      -0.757528      -0.757528      -0.757528    1[6-(6,6)]
    41       2.813519       2.813519       2.813519    1[6-(6,6)]
    42         2.7986         2.7986         2.7986    1[6-(6,6)]
    43       0.844345       0.844345       0.844345    1[6-(6,6)]
    44       0.925378       0.925378       0.925378    1[6-(6,6)]
    45        0.07788        0.07788        0.07788    1[6-(6,6)]
    46      -0.180091      -0.180091      -0.180091    1[6-(6,6)]
    47       1.792909       1.792909       1.792909    1[6-(6,6)]
    48       2.050879       2.050879       2.050879    1[6-(6,6)]
    49       1.647216       1.647216       1.647216    1[6-(6,6)]
    50       2.123406       2.123406       2.123406    1[6-(6,6)]
    51       0.471955       0.471955       0.471955    1[6-(6,6)]
    52      12.680241      12.680241      12.680241    1[6-(6,6)]
    53      12.685109      12.685109      12.685109    1[6-(6,6)]
    54      14.164506      14.164506      14.164506    1[6-(6,6)]
    55      14.192825      14.192825      14.192825    1[6-(6,6)]
    56      10.621778      10.621778      10.621778    1[6-(6,6)]
    57      10.636697      10.636697      10.636697    1[6-(6,6)]
    58      12.590952      12.590952      12.590952    1[6-(6,6)]
    59      12.509919      12.509919      12.509919    1[6-(6,6)]
    60      13.357417      13.357417      13.357417    1[6-(6,6)]
    61      13.615388      13.615388      13.615388    1[6-(6,6)]
    62      11.642388      11.642388      11.642388    1[6-(6,6)]
    63      11.384418      11.384418      11.384418    1[6-(6,6)]
    64      11.788081      11.788081      11.788081    1[6-(6,6)]
    65      11.311891      11.311891      11.311891    1[6-(6,6)]
    66      12.963342      12.963342      12.963342    1[6-(6,6)]
    67       5.709447       5.709447       5.709447    6[6-(6,6),8-(48),8-(48)]
    68        5.76974        5.76974        5.76974    6[6-(1,6),6-(1,6),6-(8,8)]
    69       5.336267       5.336267       5.336267    6[1-(0),6-(1,6),6-(6,6)]
    70       5.337578       5.337578       5.337578    6[1-(0),6-(1,6),6-(6,6)]
    71       5.750334       5.750334       5.750334    6[6-(1,6),6-(1,6),6-(6,6)]
    72       6.211988       6.211988       6.211988    6[1-(0),6-(1,6),6-(6,6)]
    73        6.22369        6.22369        6.22369    6[1-(0),6-(1,6),6-(6,6)]
    74       3.930689       3.930689       3.930689    6[6-(6,6),8-(48),8-(48,48)]
    75       3.910827       3.910827       3.910827    6[6-(1,6),6-(1,6),6-(8,8)]
    76       3.364007       3.364007       3.364007    6[1-(0),6-(1,6),6-(6,6)]
    77       3.376107       3.376107       3.376107    6[1-(0),6-(1,6),6-(6,6)]
    78       3.927866       3.927866       3.927866    6[6-(1,6),6-(1,6),6-(6,6)]
    79       4.525891       4.525891       4.525891    6[1-(0),6-(1,6),6-(6,6)]
    80        4.49314        4.49314        4.49314    6[1-(0),6-(1,6),6-(6,6)]
    81       4.677145       4.677145       4.677145    6[6-(6,6),8-(48),8-(48)]
    82       4.708068       4.708068       4.708068    6[6-(1,6),6-(1,6),6-(8,8)]
    83       5.370812       5.370812       5.370812    6[1-(0),6-(1,6),6-(6,6)]
    84       5.524332       5.524332       5.524332    6[1-(0),6-(1,6),6-(6,6)]
    85       5.015106       5.015106       5.015106    6[6-(1,6),6-(1,6),6-(6,6)]
    86       4.351993       4.351993       4.351993    6[1-(0),6-(1,6),6-(6,6)]
    87       4.198474       4.198474       4.198474    6[1-(0),6-(1,6),6-(6,6)]
    88       5.687004       5.687004       5.687004    6[6-(1,6),6-(1,6),6-(6,6)]
    89       3.982807       3.982807       3.982807    6[1-(0),6-(6,6),6-(6,6)]
    90       3.873973       3.873973       3.873973    6[6-(1,6),6-(1,6),6-(6,6)]
    91       3.700539       3.700539       3.700539    6[1-(0),6-(6,6),6-(6,6)]
    92       5.404368       5.404368       5.404368    6[6-(1,6),6-(1,6),6-(6,6)]
    93       5.454564       5.454564       5.454564    6[1-(0),6-(6,6),6-(6,6)]
    94        7.72585        7.72585        7.72585    6[6-(6,6),8-(48),8-(48)]
    95       7.665557       7.665557       7.665557    6[6-(1,6),6-(1,6),6-(8,8)]
    96        8.09903        8.09903        8.09903    6[1-(0),6-(1,6),6-(6,6)]
    97       8.097719       8.097719       8.097719    6[1-(0),6-(1,6),6-(6,6)]
    98       7.684963       7.684963       7.684963    6[6-(1,6),6-(1,6),6-(6,6)]
    99       7.223309       7.223309       7.223309    6[1-(0),6-(1,6),6-(6,6)]
   100       7.211607       7.211607       7.211607    6[1-(0),6-(1,6),6-(6,6)]
   101       9.504608       9.504608       9.504608    6[6-(6,6),8-(48),8-(48,48)]
   102        9.52447        9.52447        9.52447    6[6-(1,6),6-(1,6),6-(8,8)]
   103       10.07129       10.07129       10.07129    6[1-(0),6-(1,6),6-(6,6)]
   104       10.05919       10.05919       10.05919    6[1-(0),6-(1,6),6-(6,6)]
   105       9.507431       9.507431       9.507431    6[6-(1,6),6-(1,6),6-(6,6)]
   106       8.909406       8.909406       8.909406    6[1-(0),6-(1,6),6-(6,6)]
   107       8.942157       8.942157       8.942157    6[1-(0),6-(1,6),6-(6,6)]
   108       8.758152       8.758152       8.758152    6[6-(6,6),8-(48),8-(48)]
   109       8.727229       8.727229       8.727229    6[6-(1,6),6-(1,6),6-(8,8)]
   110       8.064485       8.064485       8.064485    6[1-(0),6-(1,6),6-(6,6)]
   111       7.910965       7.910965       7.910965    6[1-(0),6-(1,6),6-(6,6)]
   112       8.420191       8.420191       8.420191    6[6-(1,6),6-(1,6),6-(6,6)]
   113       9.083304       9.083304       9.083304    6[1-(0),6-(1,6),6-(6,6)]
   114       9.236823       9.236823       9.236823    6[1-(0),6-(1,6),6-(6,6)]
   115       7.748293       7.748293       7.748293    6[6-(1,6),6-(1,6),6-(6,6)]
   116        9.45249        9.45249        9.45249    6[1-(0),6-(6,6),6-(6,6)]
   117       9.561324       9.561324       9.561324    6[6-(1,6),6-(1,6),6-(6,6)]
   118       9.734758       9.734758       9.734758    6[1-(0),6-(6,6),6-(6,6)]
   119       8.030929       8.030929       8.030929    6[6-(1,6),6-(1,6),6-(6,6)]
   120       7.980733       7.980733       7.980733    6[1-(0),6-(6,6),6-(6,6)]
   121        0.08735        0.08735        0.08735    6[6-(6,6),8-(48),8-(48)]
   122       0.027057       0.027057       0.027057    6[6-(1,6),6-(1,6),6-(8,8)]
   123        0.46053        0.46053        0.46053    6[1-(0),6-(1,6),6-(6,6)]
   124       0.459219       0.459219       0.459219    6[1-(0),6-(1,6),6-(6,6)]
   125       0.046463       0.046463       0.046463    6[6-(1,6),6-(1,6),6-(6,6)]
   126      -0.415191      -0.415191      -0.415191    6[1-(0),6-(1,6),6-(6,6)]
   127      -0.426893      -0.426893      -0.426893    6[1-(0),6-(1,6),6-(6,6)]
   128       1.866108       1.866108       1.866108    6[6-(6,6),8-(48),8-(48,48)]
   129        1.88597        1.88597        1.88597    6[6-(1,6),6-(1,6),6-(8,8)]
   130        2.43279        2.43279        2.43279    6[1-(0),6-(1,6),6-(6,6)]
   131        2.42069        2.42069        2.42069    6[1-(0),6-(1,6),6-(6,6)]
   132       1.868931       1.868931       1.868931    6[6-(1,6),6-(1,6),6-(6,6)]
   133       1.270906       1.270906       1.270906    6[1-(0),6-(1,6),6-(6,6)]
   134       1.303657       1.303657       1.303657    6[1-(0),6-(1,6),6-(6,6)]
   135       1.119652       1.119652       1.119652    6[6-(6,6),8-(48),8-(48)]
   136       1.088729       1.088729       1.088729    6[6-(1,6),6-(1,6),6-(8,8)]
   137       0.425985       0.425985       0.425985    6[1-(0),6-(1,6),6-(6,6)]
   138       0.272465       0.272465       0.272465    6[1-(0),6-(1,6),6-(6,6)]
   139       0.781691       0.781691       0.781691    6[6-(1,6),6-(1,6),6-(6,6)]
   140       1.444804       1.444804       1.444804    6[1-(0),6-(1,6),6-(6,6)]
   141       1.598323       1.598323       1.598323    6[1-(0),6-(1,6),6-(6,6)]
   142       0.109793       0.109793       0.109793    6[6-(1,6),6-(1,6),6-(6,6)]
   143        1.81399        1.81399        1.81399    6[1-(0),6-(6,6),6-(6,6)]
   144       1.922824       1.922824       1.922824    6[6-(1,6),6-(1,6),6-(6,6)]
   145       2.096258       2.096258       2.096258    6[1-(0),6-(6,6),6-(6,6)]
   146       0.392429       0.392429       0.392429    6[6-(1,6),6-(1,6),6-(6,6)]
   147       0.342233       0.342233       0.342233    6[1-(0),6-(6,6),6-(6,6)]
   148      13.347947      13.347947      13.347947    6[6-(6,6),8-(48),8-(48)]
   149       13.40824       13.40824       13.40824    6[6-(1,6),6-(1,6),6-(8,8)]
   150      12.974767      12.974767      12.974767    6[1-(0),6-(1,6),6-(6,6)]
   151      12.976078      12.976078      12.976078    6[1-(0),6-(1,6),6-(6,6)]
   152      13.388834      13.388834      13.388834    6[6-(1,6),6-(1,6),6-(6,6)]
   153      13.850488      13.850488      13.850488    6[1-(0),6-(1,6),6-(6,6)]
   154       13.86219       13.86219       13.86219    6[1-(0),6-(1,6),6-(6,6)]
   155      11.569189      11.569189      11.569189    6[6-(6,6),8-(48),8-(48,48)]
   156      11.549327      11.549327      11.549327    6[6-(1,6),6-(1,6),6-(8,8)]
   157      11.002507      11.002507      11.002507    6[1-(0),6-(1,6),6-(6,6)]
   158      11.014607      11.014607      11.014607    6[1-(0),6-(1,6),6-(6,6)]
   159      11.566366      11.566366      11.566366    6[6-(1,6),6-(1,6),6-(6,6)]
   160      12.164391      12.164391      12.164391    6[1-(0),6-(1,6),6-(6,6)]
   161       12.13164       12.13164       12.13164    6[1-(0),6-(1,6),6-(6,6)]
   162      12.315645      12.315645      12.315645    6[6-(6,6),8-(48),8-(48)]
   163      12.346568      12.346568      12.346568    6[6-(1,6),6-(1,6),6-(8,8)]
   164      13.009312      13.009312      13.009312    6[1-(0),6-(1,6),6-(6,6)]
   165      13.162832      13.162832      13.162832    6[1-(0),6-(1,6),6-(6,6)]
   166      12.653606      12.653606      12.653606    6[6-(1,6),6-(1,6),6-(6,6)]
   167      11.990493      11.990493      11.990493    6[1-(0),6-(1,6),6-(6,6)]
   168      11.836974      11.836974      11.836974    6[1-(0),6-(1,6),6-(6,6)]
   169      13.325504      13.325504      13.325504    6[6-(1,6),6-(1,6),6-(6,6)]
   170      11.621307      11.621307      11.621307    6[1-(0),6-(6,6),6-(6,6)]
   171      11.512473      11.512473      11.512473    6[6-(1,6),6-(1,6),6-(6,6)]
   172      11.339039      11.339039      11.339039    6[1-(0),6-(6,6),6-(6,6)]
   173      13.042868      13.042868      13.042868    6[6-(1,6),6-(1,6),6-(6,6)]
   174      13.093064      13.093064      13.093064    6[1-(0),6-(6,6),6-(6,6)]
   175       4.944939       4.944939       4.944939    8[6-(6,8),48-(8,8,8,8)]
   176       4.163474       4.163474       4.163474    8[6-(6,8),48-(8,8,8,8)]
   177       5.246327       5.246327       5.246327    8[6-(6,8),48-(8,8,8,8)]
   178       6.127507       6.127507       6.127507    8[6-(6,8),48-(8,8,8)]
   179       3.412919       3.412919       3.412919    8[6-(6,8),48-(8,8,8,8)]
   180       4.530899       4.530899       4.530899    8[6-(6,8),48-(8,8,8),48-(8,8,8,8)]
   181       8.490358       8.490358       8.490358    8[6-(6,8),48-(8,8,8,8)]
   182       9.271823       9.271823       9.271823    8[6-(6,8),48-(8,8,8,8)]
   183        8.18897        8.18897        8.18897    8[6-(6,8),48-(8,8,8,8)]
   184        7.30779        7.30779        7.30779    8[6-(6,8),48-(8,8,8)]
   185      10.022378      10.022378      10.022378    8[6-(6,8),48-(8,8,8,8)]
   186       8.904398       8.904398       8.904398    8[6-(6,8),48-(8,8,8),48-(8,8,8,8)]
   187       0.851858       0.851858       0.851858    8[6-(6,8),48-(8,8,8,8)]
   188       1.633323       1.633323       1.633323    8[6-(6,8),48-(8,8,8,8)]
   189        0.55047        0.55047        0.55047    8[6-(6,8),48-(8,8,8,8)]
   190       -0.33071       -0.33071       -0.33071    8[6-(6,8),48-(8,8,8)]
   191       2.383878       2.383878       2.383878    8[6-(6,8),48-(8,8,8,8)]
   192       1.265898       1.265898       1.265898    8[6-(6,8),48-(8,8,8),48-(8,8,8,8)]
   193      12.583439      12.583439      12.583439    8[6-(6,8),48-(8,8,8,8)]
   194      11.801974      11.801974      11.801974    8[6-(6,8),48-(8,8,8,8)]
   195      12.884827      12.884827      12.884827    8[6-(6,8),48-(8,8,8,8)]
   196      13.766007      13.766007      13.766007    8[6-(6,8),48-(8,8,8)]
   197      11.051419      11.051419      11.051419    8[6-(6,8),48-(8,8,8,8)]
   198      12.169399      12.169399      12.169399    8[6-(6,8),48-(8,8,8),48-(8,8,8,8)]
