# Supplementary material for: A collection of forcefield precursors for metal–organic frameworks
Source: RSC Adv. 2019 Nov 13;9(63):36492–507. doi: 10.1039/c9ra07327b (PMC9075174; doi:10.1039/c9ra07327b)
Supplement: RA-009-C9RA07327B-s505 [file RA-009-C9RA07327B-s505.txt]

EBEVAK_charged

15.987600    0.000000    0.000000
-2.366018    16.674575    0.000000
0.000000    0.000000    29.944400

     1       14.27662       14.27662       14.27662    48[7-(6,6),8-(6),8-(6),8-(6),8-(6)]
     2       5.552903       5.552903       5.552903    48[7-(6,6),8-(6),8-(6),8-(6),8-(6)]
     3       7.338762       7.338762       7.338762    48[7-(6,6),8-(6),8-(6),8-(6),8-(6)]
     4       0.074879       0.074879       0.074879    48[7-(6,6),8-(6),8-(6),8-(6),8-(6)]
     5      -0.655038      -0.655038      -0.655038    48[7-(6,6),8-(6),8-(6),8-(6),8-(6)]
     6       8.068679       8.068679       8.068679    48[7-(6,6),8-(6),8-(6),8-(6),8-(6)]
     7        6.28282        6.28282        6.28282    48[7-(6,6),8-(6),8-(6),8-(6),8-(6)]
     8      13.546703      13.546703      13.546703    48[7-(6,6),8-(6),8-(6),8-(6),8-(6)]
     9       0.726327       0.726327       0.726327    1[6-(6,6)]
    10        2.50736        2.50736        2.50736    1[6-(6,6)]
    11       4.658859       4.658859       4.658859    1[6-(6,6)]
    12       2.797158       2.797158       2.797158    1[6-(6,6)]
    13       5.081108       5.081108       5.081108    1[6-(6,6)]
    14       5.001816       5.001816       5.001816    1[6-(6,6)]
    15       7.428219       7.428219       7.428219    1[6-(6,6)]
    16       7.400874       7.400874       7.400874    1[6-(6,6)]
    17      11.517941      11.517941      11.517941    1[6-(6,6)]
    18       9.741116       9.741116       9.741116    1[6-(6,6)]
    19       9.594328       9.594328       9.594328    1[6-(6,6)]
    20      11.386924      11.386924      11.386924    1[6-(6,6)]
    21       4.281607       4.281607       4.281607    1[6-(6,6)]
    22       8.006604       8.006604       8.006604    1[6-(6,6)]
    23       5.961445       5.961445       5.961445    1[6-(6,6)]
    24      10.404532      10.404532      10.404532    1[6-(6,6)]
    25       12.19826       12.19826       12.19826    1[6-(6,6)]
    26      11.874424      11.874424      11.874424    1[6-(6,6)]
    27      10.094848      10.094848      10.094848    1[6-(6,6)]
    28       2.883916       2.883916       2.883916    1[6-(6,6)]
    29       1.157457       1.157457       1.157457    1[6-(6,6)]
    30       0.370386       0.370386       0.370386    1[6-(6,6)]
    31       2.098788       2.098788       2.098788    1[6-(6,6)]
    32      -0.065013      -0.065013      -0.065013    1[6-(6,6)]
    33      -0.196413      -0.196413      -0.196413    1[6-(6,6)]
    34      13.728085      13.728085      13.728085    1[6-(6,6)]
    35      13.875113      13.875113      13.875113    1[6-(6,6)]
    36      14.368276      14.368276      14.368276    1[6-(6,6)]
    37       0.418572       0.418572       0.418572    1[6-(6,6)]
    38      12.846043      12.846043      12.846043    1[6-(6,6)]
    39      11.190327      11.190327      11.190327    1[6-(6,7)]
    40       9.539878       9.539878       9.539878    1[6-(6,6)]
    41      11.901325      11.901325      11.901325    1[6-(6,6)]
    42      13.491015      13.491015      13.491015    1[6-(6,7)]
    43       6.274823       6.274823       6.274823    1[6-(6,7)]
    44       7.868184       7.868184       7.868184    1[6-(6,6)]
    45      10.657697      10.657697      10.657697    1[6-(6,6)]
    46      11.347621      11.347621      11.347621    1[6-(6,7)]
    47       4.901455       4.901455       4.901455    1[6-(6,6)]
    48       3.120422       3.120422       3.120422    1[6-(6,6)]
    49       0.968923       0.968923       0.968923    1[6-(6,6)]
    50       2.830624       2.830624       2.830624    1[6-(6,6)]
    51       0.546674       0.546674       0.546674    1[6-(6,6)]
    52       0.625966       0.625966       0.625966    1[6-(6,6)]
    53      14.187163      14.187163      14.187163    1[6-(6,6)]
    54      14.214508      14.214508      14.214508    1[6-(6,6)]
    55      10.097441      10.097441      10.097441    1[6-(6,6)]
    56      11.874266      11.874266      11.874266    1[6-(6,6)]
    57      12.021054      12.021054      12.021054    1[6-(6,6)]
    58      10.228458      10.228458      10.228458    1[6-(6,6)]
    59       1.346175       1.346175       1.346175    1[6-(6,6)]
    60      13.608778      13.608778      13.608778    1[6-(6,6)]
    61      15.653937      15.653937      15.653937    1[6-(6,6)]
    62       11.21085       11.21085       11.21085    1[6-(6,6)]
    63       9.417122       9.417122       9.417122    1[6-(6,6)]
    64       9.740958       9.740958       9.740958    1[6-(6,6)]
    65      11.520534      11.520534      11.520534    1[6-(6,6)]
    66       2.743866       2.743866       2.743866    1[6-(6,6)]
    67       4.470325       4.470325       4.470325    1[6-(6,6)]
    68       5.257396       5.257396       5.257396    1[6-(6,6)]
    69       3.528994       3.528994       3.528994    1[6-(6,6)]
    70       5.692795       5.692795       5.692795    1[6-(6,6)]
    71       5.824195       5.824195       5.824195    1[6-(6,6)]
    72       7.887297       7.887297       7.887297    1[6-(6,6)]
    73       7.740269       7.740269       7.740269    1[6-(6,6)]
    74       7.247106       7.247106       7.247106    1[6-(6,6)]
    75        5.20921        5.20921        5.20921    1[6-(6,6)]
    76       8.769339       8.769339       8.769339    1[6-(6,6)]
    77      10.425055      10.425055      10.425055    1[6-(6,7)]
    78      12.075504      12.075504      12.075504    1[6-(6,6)]
    79       9.714057       9.714057       9.714057    1[6-(6,6)]
    80       8.124367       8.124367       8.124367    1[6-(6,7)]
    81      15.340559      15.340559      15.340559    1[6-(6,7)]
    82      13.747198      13.747198      13.747198    1[6-(6,6)]
    83      10.957685      10.957685      10.957685    1[6-(6,6)]
    84      10.267761      10.267761      10.267761    1[6-(6,7)]
    85      12.895255      12.895255      12.895255    1[6-(6,6)]
    86      11.114222      11.114222      11.114222    1[6-(6,6)]
    87       8.962723       8.962723       8.962723    1[6-(6,6)]
    88      10.824424      10.824424      10.824424    1[6-(6,6)]
    89       8.540474       8.540474       8.540474    1[6-(6,6)]
    90       8.619766       8.619766       8.619766    1[6-(6,6)]
    91       6.193363       6.193363       6.193363    1[6-(6,6)]
    92       6.220708       6.220708       6.220708    1[6-(6,6)]
    93       2.103641       2.103641       2.103641    1[6-(6,6)]
    94       3.880466       3.880466       3.880466    1[6-(6,6)]
    95       4.027254       4.027254       4.027254    1[6-(6,6)]
    96       2.234658       2.234658       2.234658    1[6-(6,6)]
    97       9.339975       9.339975       9.339975    1[6-(6,6)]
    98       5.614978       5.614978       5.614978    1[6-(6,6)]
    99       7.660137       7.660137       7.660137    1[6-(6,6)]
   100        3.21705        3.21705        3.21705    1[6-(6,6)]
   101       1.423322       1.423322       1.423322    1[6-(6,6)]
   102       1.747158       1.747158       1.747158    1[6-(6,6)]
   103       3.526734       3.526734       3.526734    1[6-(6,6)]
   104      10.737666      10.737666      10.737666    1[6-(6,6)]
   105      12.464125      12.464125      12.464125    1[6-(6,6)]
   106      13.251196      13.251196      13.251196    1[6-(6,6)]
   107      11.522794      11.522794      11.522794    1[6-(6,6)]
   108      13.686595      13.686595      13.686595    1[6-(6,6)]
   109      13.817995      13.817995      13.817995    1[6-(6,6)]
   110      -0.106503      -0.106503      -0.106503    1[6-(6,6)]
   111      -0.253531      -0.253531      -0.253531    1[6-(6,6)]
   112      -0.746694      -0.746694      -0.746694    1[6-(6,6)]
   113       13.20301       13.20301       13.20301    1[6-(6,6)]
   114       0.775539       0.775539       0.775539    1[6-(6,6)]
   115       2.431255       2.431255       2.431255    1[6-(6,7)]
   116       4.081704       4.081704       4.081704    1[6-(6,6)]
   117       1.720257       1.720257       1.720257    1[6-(6,6)]
   118       0.130567       0.130567       0.130567    1[6-(6,7)]
   119       7.346759       7.346759       7.346759    1[6-(6,7)]
   120       5.753398       5.753398       5.753398    1[6-(6,6)]
   121       2.963885       2.963885       2.963885    1[6-(6,6)]
   122       2.273961       2.273961       2.273961    1[6-(6,7)]
   123       8.720127       8.720127       8.720127    1[6-(6,6)]
   124       10.50116       10.50116       10.50116    1[6-(6,6)]
   125      12.652659      12.652659      12.652659    1[6-(6,6)]
   126      10.790958      10.790958      10.790958    1[6-(6,6)]
   127      13.074908      13.074908      13.074908    1[6-(6,6)]
   128      12.995616      12.995616      12.995616    1[6-(6,6)]
   129      -0.565581      -0.565581      -0.565581    1[6-(6,6)]
   130      -0.592926      -0.592926      -0.592926    1[6-(6,6)]
   131       3.524141       3.524141       3.524141    1[6-(6,6)]
   132       1.747316       1.747316       1.747316    1[6-(6,6)]
   133       1.600528       1.600528       1.600528    1[6-(6,6)]
   134       3.393124       3.393124       3.393124    1[6-(6,6)]
   135      12.275407      12.275407      12.275407    1[6-(6,6)]
   136       0.012804       0.012804       0.012804    1[6-(6,6)]
   137      -2.032355      -2.032355      -2.032355    1[6-(6,6)]
   138       2.410732       2.410732       2.410732    1[6-(6,6)]
   139        4.20446        4.20446        4.20446    1[6-(6,6)]
   140       3.880624       3.880624       3.880624    1[6-(6,6)]
   141       2.101048       2.101048       2.101048    1[6-(6,6)]
   142      10.877716      10.877716      10.877716    1[6-(6,6)]
   143       9.151257       9.151257       9.151257    1[6-(6,6)]
   144       8.364186       8.364186       8.364186    1[6-(6,6)]
   145      10.092588      10.092588      10.092588    1[6-(6,6)]
   146       7.928787       7.928787       7.928787    1[6-(6,6)]
   147       7.797387       7.797387       7.797387    1[6-(6,6)]
   148       5.734285       5.734285       5.734285    1[6-(6,6)]
   149       5.881313       5.881313       5.881313    1[6-(6,6)]
   150       6.374476       6.374476       6.374476    1[6-(6,6)]
   151       8.412372       8.412372       8.412372    1[6-(6,6)]
   152       4.852243       4.852243       4.852243    1[6-(6,6)]
   153       3.196527       3.196527       3.196527    1[6-(6,7)]
   154       1.546078       1.546078       1.546078    1[6-(6,6)]
   155       3.907525       3.907525       3.907525    1[6-(6,6)]
   156       5.497215       5.497215       5.497215    1[6-(6,7)]
   157      -1.718977      -1.718977      -1.718977    1[6-(6,7)]
   158      -0.125616      -0.125616      -0.125616    1[6-(6,6)]
   159       2.663897       2.663897       2.663897    1[6-(6,6)]
   160       3.353821       3.353821       3.353821    1[6-(6,7)]
   161       0.379682       0.379682       0.379682    6[6-(6,6),8-(48),8-(48)]
   162       1.565877       1.565877       1.565877    6[6-(1,6),6-(1,6),6-(8,8)]
   163       1.507272       1.507272       1.507272    6[1-(0),6-(1,6),6-(6,6)]
   164       2.586101       2.586101       2.586101    6[1-(0),6-(1,6),6-(6,6)]
   165       3.754276       3.754276       3.754276    6[6-(1,6),6-(1,6),6-(6,6)]
   166       3.834089       3.834089       3.834089    6[1-(0),6-(1,6),6-(6,6)]
   167       2.730677       2.730677       2.730677    6[1-(0),6-(1,6),6-(6,6)]
   168       6.160658       6.160658       6.160658    6[6-(6,6),8-(0),8-(48)]
   169       6.237026       6.237026       6.237026    6[6-(1,6),6-(1,6),6-(8,8)]
   170       5.539165       5.539165       5.539165    6[1-(0),6-(1,6),6-(6,6)]
   171       5.501856       5.501856       5.501856    6[1-(0),6-(1,6),6-(6,6)]
   172       6.190355       6.190355       6.190355    6[6-(1,6),6-(1,6),6-(6,6)]
   173       6.928006       6.928006       6.928006    6[1-(0),6-(1,6),6-(6,6)]
   174       6.922801       6.922801       6.922801    6[1-(0),6-(1,6),6-(6,6)]
   175      13.987768      13.987768      13.987768    6[6-(6,6),8-(48),8-(48)]
   176      12.827159      12.827159      12.827159    6[6-(1,6),6-(1,6),6-(8,8)]
   177      10.652062      10.652062      10.652062    6[1-(0),6-(1,6),6-(6,6)]
   178         9.5894         9.5894         9.5894    6[1-(0),6-(1,6),6-(6,6)]
   179       8.310588       8.310588       8.310588    6[6-(1,6),6-(1,6),6-(6,6)]
   180      10.477506      10.477506      10.477506    6[1-(0),6-(1,6),6-(6,6)]
   181      11.539465      11.539465      11.539465    6[1-(0),6-(1,6),6-(6,6)]
   182       4.947097       4.947097       4.947097    6[6-(1,6),6-(1,6),6-(6,6)]
   183       5.015844       5.015844       5.015844    6[1-(0),6-(6,6),6-(6,6)]
   184       6.139904       6.139904       6.139904    6[6-(1,6),6-(1,6),6-(6,6)]
   185       7.223817       7.223817       7.223817    6[1-(0),6-(6,6),6-(6,6)]
   186       7.167272       7.167272       7.167272    6[6-(1,6),6-(1,6),6-(6,6)]
   187        6.01414        6.01414        6.01414    6[1-(0),6-(6,6),6-(6,6)]
   188       8.958128       8.958128       8.958128    6[6-(6,6),8-(0),8-(48)]
   189      10.057173      10.057173      10.057173    6[6-(1,6),6-(1,6),6-(8,8)]
   190      10.702267      10.702267      10.702267    6[1-(0),6-(1,6),6-(6,6)]
   191      11.777259      11.777259      11.777259    6[1-(0),6-(1,6),6-(6,6)]
   192      12.242983      12.242983      12.242983    6[6-(1,6),6-(1,6),6-(6,6)]
   193      11.584919      11.584919      11.584919    6[1-(0),6-(1,6),6-(6,6)]
   194      10.517684      10.517684      10.517684    6[1-(0),6-(1,6),6-(6,6)]
   195       3.869194       3.869194       3.869194    6[6-(6,6),8-(0),8-(48)]
   196       2.770336       2.770336       2.770336    6[6-(1,6),6-(1,6),6-(8,8)]
   197       2.417084       2.417084       2.417084    6[1-(0),6-(1,6),6-(6,6)]
   198       1.371701       1.371701       1.371701    6[1-(0),6-(1,6),6-(6,6)]
   199       0.654763       0.654763       0.654763    6[6-(1,6),6-(1,6),6-(6,6)]
   200       0.914833       0.914833       0.914833    6[1-(0),6-(1,6),6-(6,6)]
   201       1.950086       1.950086       1.950086    6[1-(0),6-(1,6),6-(6,6)]
   202      -1.126304      -1.126304      -1.126304    6[6-(6,6),8-(0),8-(48)]
   203      -1.114595      -1.114595      -1.114595    6[6-(1,6),6-(1,6),6-(8,8)]
   204      -0.519227      -0.519227      -0.519227    6[1-(0),6-(1,6),6-(6,6)]
   205      -0.597688      -0.597688      -0.597688    6[1-(0),6-(1,6),6-(6,6)]
   206      -1.261566      -1.261566      -1.261566    6[6-(1,6),6-(1,6),6-(6,6)]
   207      14.169688      14.169688      14.169688    6[1-(0),6-(1,6),6-(6,6)]
   208      14.252766      14.252766      14.252766    6[1-(0),6-(1,6),6-(6,6)]
   209      13.415148      13.415148      13.415148    6[6-(1,6),6-(1,6),6-(6,6)]
   210      14.434593      14.434593      14.434593    6[1-(0),6-(6,6),6-(6,6)]
   211      -0.426804      -0.426804      -0.426804    6[6-(1,6),6-(1,6),6-(6,6)]
   212      -0.351432      -0.351432      -0.351432    6[1-(0),6-(6,6),6-(6,6)]
   213      -1.352101      -1.352101      -1.352101    6[6-(1,6),6-(1,6),6-(6,6)]
   214      13.528538      13.528538      13.528538    6[1-(0),6-(6,6),6-(6,6)]
   215      11.352377      11.352377      11.352377    6[1-(0),6-(1,6),7-(6,48)]
   216      10.348025      10.348025      10.348025    6[1-(0),6-(1,7),6-(6,6)]
   217       10.51811       10.51811       10.51811    6[6-(1,6),6-(1,6),6-(6,6)]
   218      11.718785      11.718785      11.718785    6[1-(0),6-(1,7),6-(6,6)]
   219      12.673927      12.673927      12.673927    6[1-(0),6-(1,6),7-(6,48)]
   220       7.178328       7.178328       7.178328    6[1-(0),6-(1,6),7-(6,48)]
   221       8.127133       8.127133       8.127133    6[1-(0),6-(1,7),6-(6,6)]
   222        9.46249        9.46249        9.46249    6[6-(1,6),6-(1,6),6-(6,6)]
   223       9.764372       9.764372       9.764372    6[1-(0),6-(1,7),6-(6,6)]
   224      11.126153      11.126153      11.126153    6[1-(0),6-(1,6),7-(6,48)]
   225         5.2481         5.2481         5.2481    6[6-(6,6),8-(48),8-(48)]
   226       4.061905       4.061905       4.061905    6[6-(1,6),6-(1,6),6-(8,8)]
   227        4.12051        4.12051        4.12051    6[1-(0),6-(1,6),6-(6,6)]
   228       3.041681       3.041681       3.041681    6[1-(0),6-(1,6),6-(6,6)]
   229       1.873506       1.873506       1.873506    6[6-(1,6),6-(1,6),6-(6,6)]
   230       1.793693       1.793693       1.793693    6[1-(0),6-(1,6),6-(6,6)]
   231       2.897105       2.897105       2.897105    6[1-(0),6-(1,6),6-(6,6)]
   232      15.454724      15.454724      15.454724    6[6-(6,6),8-(0),8-(48)]
   233      15.378356      15.378356      15.378356    6[6-(1,6),6-(1,6),6-(8,8)]
   234       0.088617       0.088617       0.088617    6[1-(0),6-(1,6),6-(6,6)]
   235       0.125926       0.125926       0.125926    6[1-(0),6-(1,6),6-(6,6)]
   236      15.425027      15.425027      15.425027    6[6-(1,6),6-(1,6),6-(6,6)]
   237      14.687376      14.687376      14.687376    6[1-(0),6-(1,6),6-(6,6)]
   238      14.692581      14.692581      14.692581    6[1-(0),6-(1,6),6-(6,6)]
   239       7.627614       7.627614       7.627614    6[6-(6,6),8-(48),8-(48)]
   240       8.788223       8.788223       8.788223    6[6-(1,6),6-(1,6),6-(8,8)]
   241       10.96332       10.96332       10.96332    6[1-(0),6-(1,6),6-(6,6)]
   242      12.025982      12.025982      12.025982    6[1-(0),6-(1,6),6-(6,6)]
   243      13.304794      13.304794      13.304794    6[6-(1,6),6-(1,6),6-(6,6)]
   244      13.503894      13.503894      13.503894    6[1-(0),6-(1,6),6-(6,6)]
   245      10.075917      10.075917      10.075917    6[1-(0),6-(1,6),6-(6,6)]
   246       0.680685       0.680685       0.680685    6[6-(1,6),6-(1,6),6-(6,6)]
   247       0.611938       0.611938       0.611938    6[1-(0),6-(6,6),6-(6,6)]
   248      15.475478      15.475478      15.475478    6[6-(1,6),6-(1,6),6-(6,6)]
   249      14.391565      14.391565      14.391565    6[1-(0),6-(6,6),6-(6,6)]
   250       14.44811       14.44811       14.44811    6[6-(1,6),6-(1,6),6-(6,6)]
   251      15.601242      15.601242      15.601242    6[1-(0),6-(6,6),6-(6,6)]
   252      12.657254      12.657254      12.657254    6[6-(6,6),8-(0),8-(48)]
   253      11.558209      11.558209      11.558209    6[6-(1,6),6-(1,6),6-(8,8)]
   254      10.913115      10.913115      10.913115    6[1-(0),6-(1,6),6-(6,6)]
   255       9.838123       9.838123       9.838123    6[1-(0),6-(1,6),6-(6,6)]
   256       9.372399       9.372399       9.372399    6[6-(1,6),6-(1,6),6-(6,6)]
   257      10.030463      10.030463      10.030463    6[1-(0),6-(1,6),6-(6,6)]
   258      11.097698      11.097698      11.097698    6[1-(0),6-(1,6),6-(6,6)]
   259       1.758588       1.758588       1.758588    6[6-(6,6),8-(0),8-(48)]
   260       2.857446       2.857446       2.857446    6[6-(1,6),6-(1,6),6-(8,8)]
   261       3.210698       3.210698       3.210698    6[1-(0),6-(1,6),6-(6,6)]
   262       4.256081       4.256081       4.256081    6[1-(0),6-(1,6),6-(6,6)]
   263       4.973019       4.973019       4.973019    6[6-(1,6),6-(1,6),6-(6,6)]
   264       4.712949       4.712949       4.712949    6[1-(0),6-(1,6),6-(6,6)]
   265       3.677696       3.677696       3.677696    6[1-(0),6-(1,6),6-(6,6)]
   266       6.754086       6.754086       6.754086    6[6-(6,6),8-(0),8-(48)]
   267       6.742377       6.742377       6.742377    6[6-(1,6),6-(1,6),6-(8,8)]
   268       6.147009       6.147009       6.147009    6[1-(0),6-(1,6),6-(6,6)]
   269        6.22547        6.22547        6.22547    6[1-(0),6-(1,6),6-(6,6)]
   270       6.889348       6.889348       6.889348    6[6-(1,6),6-(1,6),6-(6,6)]
   271       7.445694       7.445694       7.445694    6[1-(0),6-(1,6),6-(6,6)]
   272       7.362616       7.362616       7.362616    6[1-(0),6-(1,6),6-(6,6)]
   273       8.200234       8.200234       8.200234    6[6-(1,6),6-(1,6),6-(6,6)]
   274       7.180789       7.180789       7.180789    6[1-(0),6-(6,6),6-(6,6)]
   275       6.054586       6.054586       6.054586    6[6-(1,6),6-(1,6),6-(6,6)]
   276       5.979214       5.979214       5.979214    6[1-(0),6-(6,6),6-(6,6)]
   277       6.979883       6.979883       6.979883    6[6-(1,6),6-(1,6),6-(6,6)]
   278       8.086844       8.086844       8.086844    6[1-(0),6-(6,6),6-(6,6)]
   279      10.263005      10.263005      10.263005    6[1-(0),6-(1,6),7-(6,48)]
   280      11.267357      11.267357      11.267357    6[1-(0),6-(1,7),6-(6,6)]
   281      11.097272      11.097272      11.097272    6[6-(1,6),6-(1,6),6-(6,6)]
   282       9.896597       9.896597       9.896597    6[1-(0),6-(1,7),6-(6,6)]
   283       8.941455       8.941455       8.941455    6[1-(0),6-(1,6),7-(6,48)]
   284      14.437054      14.437054      14.437054    6[1-(0),6-(1,6),7-(6,48)]
   285      13.488249      13.488249      13.488249    6[1-(0),6-(1,7),6-(6,6)]
   286      12.152892      12.152892      12.152892    6[6-(1,6),6-(1,6),6-(6,6)]
   287       11.85101       11.85101       11.85101    6[1-(0),6-(1,7),6-(6,6)]
   288      10.489229      10.489229      10.489229    6[1-(0),6-(1,6),7-(6,48)]
   289        13.2419        13.2419        13.2419    6[6-(6,6),8-(48),8-(48)]
   290      12.055705      12.055705      12.055705    6[6-(1,6),6-(1,6),6-(8,8)]
   291       12.11431       12.11431       12.11431    6[1-(0),6-(1,6),6-(6,6)]
   292      11.035481      11.035481      11.035481    6[1-(0),6-(1,6),6-(6,6)]
   293       9.867306       9.867306       9.867306    6[6-(1,6),6-(1,6),6-(6,6)]
   294       9.787493       9.787493       9.787493    6[1-(0),6-(1,6),6-(6,6)]
   295      10.890905      10.890905      10.890905    6[1-(0),6-(1,6),6-(6,6)]
   296       7.460924       7.460924       7.460924    6[6-(6,6),8-(0),8-(48)]
   297       7.384556       7.384556       7.384556    6[6-(1,6),6-(1,6),6-(8,8)]
   298       8.082417       8.082417       8.082417    6[1-(0),6-(1,6),6-(6,6)]
   299       8.119726       8.119726       8.119726    6[1-(0),6-(1,6),6-(6,6)]
   300       7.431227       7.431227       7.431227    6[6-(1,6),6-(1,6),6-(6,6)]
   301       6.693576       6.693576       6.693576    6[1-(0),6-(1,6),6-(6,6)]
   302       6.698781       6.698781       6.698781    6[1-(0),6-(1,6),6-(6,6)]
   303      -0.366186      -0.366186      -0.366186    6[6-(6,6),8-(48),8-(48)]
   304       0.794423       0.794423       0.794423    6[6-(1,6),6-(1,6),6-(8,8)]
   305        2.96952        2.96952        2.96952    6[1-(0),6-(1,6),6-(6,6)]
   306       4.032182       4.032182       4.032182    6[1-(0),6-(1,6),6-(6,6)]
   307       5.310994       5.310994       5.310994    6[6-(1,6),6-(1,6),6-(6,6)]
   308       5.510094       5.510094       5.510094    6[1-(0),6-(1,6),6-(6,6)]
   309       2.082117       2.082117       2.082117    6[1-(0),6-(1,6),6-(6,6)]
   310       8.674485       8.674485       8.674485    6[6-(1,6),6-(1,6),6-(6,6)]
   311       8.605738       8.605738       8.605738    6[1-(0),6-(6,6),6-(6,6)]
   312       7.481678       7.481678       7.481678    6[6-(1,6),6-(1,6),6-(6,6)]
   313       6.397765       6.397765       6.397765    6[1-(0),6-(6,6),6-(6,6)]
   314        6.45431        6.45431        6.45431    6[6-(1,6),6-(1,6),6-(6,6)]
   315       7.607442       7.607442       7.607442    6[1-(0),6-(6,6),6-(6,6)]
   316       4.663454       4.663454       4.663454    6[6-(6,6),8-(0),8-(48)]
   317       3.564409       3.564409       3.564409    6[6-(1,6),6-(1,6),6-(8,8)]
   318       2.919315       2.919315       2.919315    6[1-(0),6-(1,6),6-(6,6)]
   319       1.844323       1.844323       1.844323    6[1-(0),6-(1,6),6-(6,6)]
   320       1.378599       1.378599       1.378599    6[6-(1,6),6-(1,6),6-(6,6)]
   321       2.036663       2.036663       2.036663    6[1-(0),6-(1,6),6-(6,6)]
   322       3.103898       3.103898       3.103898    6[1-(0),6-(1,6),6-(6,6)]
   323       9.752388       9.752388       9.752388    6[6-(6,6),8-(0),8-(48)]
   324      10.851246      10.851246      10.851246    6[6-(1,6),6-(1,6),6-(8,8)]
   325      11.204498      11.204498      11.204498    6[1-(0),6-(1,6),6-(6,6)]
   326      12.249881      12.249881      12.249881    6[1-(0),6-(1,6),6-(6,6)]
   327      12.966819      12.966819      12.966819    6[6-(1,6),6-(1,6),6-(6,6)]
   328      12.706749      12.706749      12.706749    6[1-(0),6-(1,6),6-(6,6)]
   329      11.671496      11.671496      11.671496    6[1-(0),6-(1,6),6-(6,6)]
   330      14.747886      14.747886      14.747886    6[6-(6,6),8-(0),8-(48)]
   331      14.736177      14.736177      14.736177    6[6-(1,6),6-(1,6),6-(8,8)]
   332      14.140809      14.140809      14.140809    6[1-(0),6-(1,6),6-(6,6)]
   333       14.21927       14.21927       14.21927    6[1-(0),6-(1,6),6-(6,6)]
   334      14.883148      14.883148      14.883148    6[6-(1,6),6-(1,6),6-(6,6)]
   335      -0.548106      -0.548106      -0.548106    6[1-(0),6-(1,6),6-(6,6)]
   336      -0.631184      -0.631184      -0.631184    6[1-(0),6-(1,6),6-(6,6)]
   337       0.206434       0.206434       0.206434    6[6-(1,6),6-(1,6),6-(6,6)]
   338      -0.813011      -0.813011      -0.813011    6[1-(0),6-(6,6),6-(6,6)]
   339      14.048386      14.048386      14.048386    6[6-(1,6),6-(1,6),6-(6,6)]
   340      13.973014      13.973014      13.973014    6[1-(0),6-(6,6),6-(6,6)]
   341      14.973683      14.973683      14.973683    6[6-(1,6),6-(1,6),6-(6,6)]
   342       0.093044       0.093044       0.093044    6[1-(0),6-(6,6),6-(6,6)]
   343       2.269205       2.269205       2.269205    6[1-(0),6-(1,6),7-(6,48)]
   344       3.273557       3.273557       3.273557    6[1-(0),6-(1,7),6-(6,6)]
   345       3.103472       3.103472       3.103472    6[6-(1,6),6-(1,6),6-(6,6)]
   346       1.902797       1.902797       1.902797    6[1-(0),6-(1,7),6-(6,6)]
   347       0.947655       0.947655       0.947655    6[1-(0),6-(1,6),7-(6,48)]
   348       6.443254       6.443254       6.443254    6[1-(0),6-(1,6),7-(6,48)]
   349       5.494449       5.494449       5.494449    6[1-(0),6-(1,7),6-(6,6)]
   350       4.159092       4.159092       4.159092    6[6-(1,6),6-(1,6),6-(6,6)]
   351        3.85721        3.85721        3.85721    6[1-(0),6-(1,7),6-(6,6)]
   352       2.495429       2.495429       2.495429    6[1-(0),6-(1,6),7-(6,48)]
   353       8.373482       8.373482       8.373482    6[6-(6,6),8-(48),8-(48)]
   354       9.559677       9.559677       9.559677    6[6-(1,6),6-(1,6),6-(8,8)]
   355       9.501072       9.501072       9.501072    6[1-(0),6-(1,6),6-(6,6)]
   356      10.579901      10.579901      10.579901    6[1-(0),6-(1,6),6-(6,6)]
   357      11.748076      11.748076      11.748076    6[6-(1,6),6-(1,6),6-(6,6)]
   358      11.827889      11.827889      11.827889    6[1-(0),6-(1,6),6-(6,6)]
   359      10.724477      10.724477      10.724477    6[1-(0),6-(1,6),6-(6,6)]
   360      -1.833142      -1.833142      -1.833142    6[6-(6,6),8-(0),8-(48)]
   361      -1.756774      -1.756774      -1.756774    6[6-(1,6),6-(1,6),6-(8,8)]
   362      13.532965      13.532965      13.532965    6[1-(0),6-(1,6),6-(6,6)]
   363      13.495656      13.495656      13.495656    6[1-(0),6-(1,6),6-(6,6)]
   364      -1.803445      -1.803445      -1.803445    6[6-(1,6),6-(1,6),6-(6,6)]
   365      -1.065794      -1.065794      -1.065794    6[1-(0),6-(1,6),6-(6,6)]
   366      -1.070999      -1.070999      -1.070999    6[1-(0),6-(1,6),6-(6,6)]
   367       5.993968       5.993968       5.993968    6[6-(6,6),8-(48),8-(48)]
   368       4.833359       4.833359       4.833359    6[6-(1,6),6-(1,6),6-(8,8)]
   369       2.658262       2.658262       2.658262    6[1-(0),6-(1,6),6-(6,6)]
   370         1.5956         1.5956         1.5956    6[1-(0),6-(1,6),6-(6,6)]
   371       0.316788       0.316788       0.316788    6[6-(1,6),6-(1,6),6-(6,6)]
   372       2.483706       2.483706       2.483706    6[1-(0),6-(1,6),6-(6,6)]
   373       3.545665       3.545665       3.545665    6[1-(0),6-(1,6),6-(6,6)]
   374      12.940897      12.940897      12.940897    6[6-(1,6),6-(1,6),6-(6,6)]
   375      13.009644      13.009644      13.009644    6[1-(0),6-(6,6),6-(6,6)]
   376      -1.853896      -1.853896      -1.853896    6[6-(1,6),6-(1,6),6-(6,6)]
   377      -0.769983      -0.769983      -0.769983    6[1-(0),6-(6,6),6-(6,6)]
   378      -0.826528      -0.826528      -0.826528    6[6-(1,6),6-(1,6),6-(6,6)]
   379       -1.97966       -1.97966       -1.97966    6[1-(0),6-(6,6),6-(6,6)]
   380       0.964328       0.964328       0.964328    6[6-(6,6),8-(0),8-(48)]
   381       2.063373       2.063373       2.063373    6[6-(1,6),6-(1,6),6-(8,8)]
   382       2.708467       2.708467       2.708467    6[1-(0),6-(1,6),6-(6,6)]
   383       3.783459       3.783459       3.783459    6[1-(0),6-(1,6),6-(6,6)]
   384       4.249183       4.249183       4.249183    6[6-(1,6),6-(1,6),6-(6,6)]
   385       3.591119       3.591119       3.591119    6[1-(0),6-(1,6),6-(6,6)]
   386       2.523884       2.523884       2.523884    6[1-(0),6-(1,6),6-(6,6)]
   387      11.862994      11.862994      11.862994    6[6-(6,6),8-(0),8-(48)]
   388      10.764136      10.764136      10.764136    6[6-(1,6),6-(1,6),6-(8,8)]
   389      10.410884      10.410884      10.410884    6[1-(0),6-(1,6),6-(6,6)]
   390       9.365501       9.365501       9.365501    6[1-(0),6-(1,6),6-(6,6)]
   391       8.648563       8.648563       8.648563    6[6-(1,6),6-(1,6),6-(6,6)]
   392       8.908633       8.908633       8.908633    6[1-(0),6-(1,6),6-(6,6)]
   393       9.943886       9.943886       9.943886    6[1-(0),6-(1,6),6-(6,6)]
   394       6.867496       6.867496       6.867496    6[6-(6,6),8-(0),8-(48)]
   395       6.879205       6.879205       6.879205    6[6-(1,6),6-(1,6),6-(8,8)]
   396       7.474573       7.474573       7.474573    6[1-(0),6-(1,6),6-(6,6)]
   397       7.396112       7.396112       7.396112    6[1-(0),6-(1,6),6-(6,6)]
   398       6.732234       6.732234       6.732234    6[6-(1,6),6-(1,6),6-(6,6)]
   399       6.175888       6.175888       6.175888    6[1-(0),6-(1,6),6-(6,6)]
   400       6.258966       6.258966       6.258966    6[1-(0),6-(1,6),6-(6,6)]
   401       5.421348       5.421348       5.421348    6[6-(1,6),6-(1,6),6-(6,6)]
   402       6.440793       6.440793       6.440793    6[1-(0),6-(6,6),6-(6,6)]
   403       7.566996       7.566996       7.566996    6[6-(1,6),6-(1,6),6-(6,6)]
   404       7.642368       7.642368       7.642368    6[1-(0),6-(6,6),6-(6,6)]
   405       6.641699       6.641699       6.641699    6[6-(1,6),6-(1,6),6-(6,6)]
   406       5.534738       5.534738       5.534738    6[1-(0),6-(6,6),6-(6,6)]
   407       3.358577       3.358577       3.358577    6[1-(0),6-(1,6),7-(6,48)]
   408       2.354225       2.354225       2.354225    6[1-(0),6-(1,7),6-(6,6)]
   409        2.52431        2.52431        2.52431    6[6-(1,6),6-(1,6),6-(6,6)]
   410       3.724985       3.724985       3.724985    6[1-(0),6-(1,7),6-(6,6)]
   411       4.680127       4.680127       4.680127    6[1-(0),6-(1,6),7-(6,48)]
   412      -0.815472      -0.815472      -0.815472    6[1-(0),6-(1,6),7-(6,48)]
   413       0.133333       0.133333       0.133333    6[1-(0),6-(1,7),6-(6,6)]
   414        1.46869        1.46869        1.46869    6[6-(1,6),6-(1,6),6-(6,6)]
   415       1.770572       1.770572       1.770572    6[1-(0),6-(1,7),6-(6,6)]
   416       3.132353       3.132353       3.132353    6[1-(0),6-(1,6),7-(6,48)]
   417      12.508831      12.508831      12.508831    7[6-(1,6),6-(1,6),48-(8,8,8,8)]
   418       9.841944       9.841944       9.841944    7[6-(1,6),6-(1,6),48-(8,8,8,8)]
   419       9.106551       9.106551       9.106551    7[6-(1,6),6-(1,6),48-(8,8,8,8)]
   420      11.773438      11.773438      11.773438    7[6-(1,6),6-(1,6),48-(8,8,8,8)]
   421       1.112751       1.112751       1.112751    7[6-(1,6),6-(1,6),48-(8,8,8,8)]
   422       3.779638       3.779638       3.779638    7[6-(1,6),6-(1,6),48-(8,8,8,8)]
   423       4.515031       4.515031       4.515031    7[6-(1,6),6-(1,6),48-(8,8,8,8)]
   424       1.848144       1.848144       1.848144    7[6-(1,6),6-(1,6),48-(8,8,8,8)]
   425       -0.62034       -0.62034       -0.62034    8[6-(6,8),48-(7,8,8,8)]
   426       0.412605       0.412605       0.412605    8[6-(6,8),48-(7,8,8,8)]
   427        5.75395        5.75395        5.75395    8[6-(6,8),48-(7,8,8,8)]
   428       6.457634       6.457634       6.457634    8[6-(6,8)]
   429      12.651217      12.651217      12.651217    8[6-(6,8),48-(7,8,8,8)]
   430      13.901784      13.901784      13.901784    8[6-(6,8),48-(7,8,8,8)]
   431       8.496396       8.496396       8.496396    8[6-(6,8)]
   432       8.553774       8.553774       8.553774    8[6-(6,8),48-(7,8,8,8)]
   433       4.073129       4.073129       4.073129    8[6-(6,8),48-(7,8,8,8)]
   434       4.532349       4.532349       4.532349    8[6-(6,8)]
   435      -0.664823      -0.664823      -0.664823    8[6-(6,8)]
   436      14.309223      14.309223      14.309223    8[6-(6,8),48-(7,8,8,8)]
   437       6.248122       6.248122       6.248122    8[6-(6,8),48-(7,8,8,8)]
   438       5.215177       5.215177       5.215177    8[6-(6,8),48-(7,8,8,8)]
   439      -0.126168      -0.126168      -0.126168    8[6-(6,8),48-(7,8,8,8)]
   440      15.157748      15.157748      15.157748    8[6-(6,8)]
   441       8.964165       8.964165       8.964165    8[6-(6,8),48-(7,8,8,8)]
   442       7.713598       7.713598       7.713598    8[6-(6,8),48-(7,8,8,8)]
   443      13.118986      13.118986      13.118986    8[6-(6,8)]
   444      13.061608      13.061608      13.061608    8[6-(6,8),48-(7,8,8,8)]
   445       1.554653       1.554653       1.554653    8[6-(6,8),48-(7,8,8,8)]
   446       1.095433       1.095433       1.095433    8[6-(6,8)]
   447       6.292605       6.292605       6.292605    8[6-(6,8)]
   448       7.306159       7.306159       7.306159    8[6-(6,8),48-(7,8,8,8)]
   449      14.241922      14.241922      14.241922    8[6-(6,8),48-(7,8,8,8)]
   450      13.208977      13.208977      13.208977    8[6-(6,8),48-(7,8,8,8)]
   451       7.867632       7.867632       7.867632    8[6-(6,8),48-(7,8,8,8)]
   452       7.163948       7.163948       7.163948    8[6-(6,8)]
   453       0.970365       0.970365       0.970365    8[6-(6,8),48-(7,8,8,8)]
   454      -0.280202      -0.280202      -0.280202    8[6-(6,8),48-(7,8,8,8)]
   455       5.125186       5.125186       5.125186    8[6-(6,8)]
   456       5.067808       5.067808       5.067808    8[6-(6,8),48-(7,8,8,8)]
   457       9.548453       9.548453       9.548453    8[6-(6,8),48-(7,8,8,8)]
   458       9.089233       9.089233       9.089233    8[6-(6,8)]
   459      14.286405      14.286405      14.286405    8[6-(6,8)]
   460      -0.687641      -0.687641      -0.687641    8[6-(6,8),48-(7,8,8,8)]
   461        7.37346        7.37346        7.37346    8[6-(6,8),48-(7,8,8,8)]
   462       8.406405       8.406405       8.406405    8[6-(6,8),48-(7,8,8,8)]
   463       13.74775       13.74775       13.74775    8[6-(6,8),48-(7,8,8,8)]
   464      -1.536166      -1.536166      -1.536166    8[6-(6,8)]
   465       4.657417       4.657417       4.657417    8[6-(6,8),48-(7,8,8,8)]
   466       5.907984       5.907984       5.907984    8[6-(6,8),48-(7,8,8,8)]
   467       0.502596       0.502596       0.502596    8[6-(6,8)]
   468       0.559974       0.559974       0.559974    8[6-(6,8),48-(7,8,8,8)]
   469      12.066929      12.066929      12.066929    8[6-(6,8),48-(7,8,8,8)]
   470      12.526149      12.526149      12.526149    8[6-(6,8)]
   471       7.328977       7.328977       7.328977    8[6-(6,8)]
   472       6.315423       6.315423       6.315423    8[6-(6,8),48-(7,8,8,8)]
