# Supplementary material for: A collection of forcefield precursors for metal–organic frameworks
Source: RSC Adv. 2019 Nov 13;9(63):36492–507. doi: 10.1039/c9ra07327b (PMC9075174; doi:10.1039/c9ra07327b)
Supplement: RA-009-C9RA07327B-s506 [file RA-009-C9RA07327B-s506.txt]

EBEWIT_clean

10.360400    0.000000    0.000000
0.000000    10.360400    0.000000
0.000000    0.000000    14.505900

     1       1.509199       1.509199       1.509199    64[8-(6),8-(6),8-(6),8-(6),8-(6),8-(6)]
     2       8.851201       8.851201       8.851201    64[8-(6),8-(6),8-(6),8-(6),8-(6),8-(6)]
     3       8.851201       8.851201       8.851201    64[8-(6),8-(6),8-(6),8-(6),8-(6),8-(6)]
     4       1.509199       1.509199       1.509199    64[8-(6),8-(6),8-(6),8-(6),8-(6),8-(6)]
     5       0.723156       0.723156       0.723156    1[6-(6,6)]
     6       9.637244       9.637244       9.637244    1[6-(6,6)]
     7       4.593801       4.593801       4.593801    1[6-(6,6)]
     8       5.766599       5.766599       5.766599    1[6-(6,6)]
     9       9.637244       9.637244       9.637244    1[6-(6,6)]
    10       0.723156       0.723156       0.723156    1[6-(6,6)]
    11       5.766599       5.766599       5.766599    1[6-(6,6)]
    12       4.593801       4.593801       4.593801    1[6-(6,6)]
    13            0.0            0.0            0.0    1[6-(6,6)]
    14            0.0            0.0            0.0    1[6-(6,6)]
    15         1.1355         1.1355         1.1355    1[6-(6,6)]
    16         9.2249         9.2249         9.2249    1[6-(6,6)]
    17       0.857841       0.857841       0.857841    6[6-(6,6),8-(64),8-(64)]
    18       0.426848       0.426848       0.426848    6[1-(0),6-(6,6),6-(6,6)]
    19        0.41338        0.41338        0.41338    6[6-(1,6),6-(1,6),6-(8,8)]
    20       9.502559       9.502559       9.502559    6[6-(6,6),8-(64),8-(64)]
    21       9.933552       9.933552       9.933552    6[1-(0),6-(6,6),6-(6,6)]
    22        9.94702        9.94702        9.94702    6[6-(1,6),6-(1,6),6-(8,8)]
    23       1.958116       1.958116       1.958116    6[6-(6,6),8-(64),8-(64)]
    24       4.121367       4.121367       4.121367    6[1-(0),6-(6,6),6-(6,6)]
    25       2.719605       2.719605       2.719605    6[6-(1,6),6-(1,6),6-(8,8)]
    26       8.402284       8.402284       8.402284    6[6-(6,6),8-(64),8-(64)]
    27       6.239033       6.239033       6.239033    6[1-(0),6-(6,6),6-(6,6)]
    28       7.640795       7.640795       7.640795    6[6-(1,6),6-(1,6),6-(8,8)]
    29       9.502559       9.502559       9.502559    6[6-(6,6),8-(64),8-(64)]
    30       9.933552       9.933552       9.933552    6[1-(0),6-(6,6),6-(6,6)]
    31        9.94702        9.94702        9.94702    6[6-(1,6),6-(1,6),6-(8,8)]
    32       0.857841       0.857841       0.857841    6[6-(6,6),8-(64),8-(64)]
    33       0.426848       0.426848       0.426848    6[1-(0),6-(6,6),6-(6,6)]
    34        0.41338        0.41338        0.41338    6[6-(1,6),6-(1,6),6-(8,8)]
    35       8.402284       8.402284       8.402284    6[6-(6,6),8-(64),8-(64)]
    36       6.239033       6.239033       6.239033    6[1-(0),6-(6,6),6-(6,6)]
    37       7.640795       7.640795       7.640795    6[6-(1,6),6-(1,6),6-(8,8)]
    38       1.958116       1.958116       1.958116    6[6-(6,6),8-(64),8-(64)]
    39       4.121367       4.121367       4.121367    6[1-(0),6-(6,6),6-(6,6)]
    40       2.719605       2.719605       2.719605    6[6-(1,6),6-(1,6),6-(8,8)]
    41            0.0            0.0            0.0    6[6-(6,6),8-(64),8-(64)]
    42            0.0            0.0            0.0    6[6-(1,6),6-(1,6),6-(8,8)]
    43            0.0            0.0            0.0    6[1-(0),6-(6,6),6-(6,6)]
    44            0.0            0.0            0.0    6[6-(6,6),8-(64),8-(64)]
    45            0.0            0.0            0.0    6[6-(1,6),6-(1,6),6-(8,8)]
    46            0.0            0.0            0.0    6[1-(0),6-(6,6),6-(6,6)]
    47       6.327096       6.327096       6.327096    6[6-(6,6),8-(64),8-(64)]
    48       4.795829       4.795829       4.795829    6[6-(1,6),6-(1,6),6-(8,8)]
    49       2.065864       2.065864       2.065864    6[1-(0),6-(6,6),6-(6,6)]
    50       4.033304       4.033304       4.033304    6[6-(6,6),8-(64),8-(64)]
    51       5.564571       5.564571       5.564571    6[6-(1,6),6-(1,6),6-(8,8)]
    52       8.294536       8.294536       8.294536    6[1-(0),6-(6,6),6-(6,6)]
    53        0.71694        0.71694        0.71694    8[6-(6,8),64-(8,8,8,8,8)]
    54       0.927256       0.927256       0.927256    8[6-(6,8),64-(8,8,8,8,8)]
    55       1.107527       1.107527       1.107527    8[6-(6,8),64-(8,8,8,8,8)]
    56        9.64346        9.64346        9.64346    8[6-(6,8),64-(8,8,8,8,8)]
    57       9.433144       9.433144       9.433144    8[6-(6,8),64-(8,8,8,8,8)]
    58       9.252873       9.252873       9.252873    8[6-(6,8),64-(8,8,8,8,8)]
    59       6.884486       6.884486       6.884486    8[6-(6,8),64-(8,8,8,8,8)]
    60       2.564199       2.564199       2.564199    8[6-(6,8),64-(8,8,8,8,8)]
    61       0.750093       0.750093       0.750093    8[6-(6,8),64-(8,8,8,8,8)]
    62       3.475914       3.475914       3.475914    8[6-(6,8),64-(8,8,8,8,8)]
    63       7.796201       7.796201       7.796201    8[6-(6,8),64-(8,8,8,8,8)]
    64       9.610307       9.610307       9.610307    8[6-(6,8),64-(8,8,8,8,8)]
    65        9.64346        9.64346        9.64346    8[6-(6,8),64-(8,8,8,8,8)]
    66       9.433144       9.433144       9.433144    8[6-(6,8),64-(8,8,8,8,8)]
    67       9.252873       9.252873       9.252873    8[6-(6,8),64-(8,8,8,8,8)]
    68        0.71694        0.71694        0.71694    8[6-(6,8),64-(8,8,8,8,8)]
    69       0.927256       0.927256       0.927256    8[6-(6,8),64-(8,8,8,8,8)]
    70       1.107527       1.107527       1.107527    8[6-(6,8),64-(8,8,8,8,8)]
    71       3.475914       3.475914       3.475914    8[6-(6,8),64-(8,8,8,8,8)]
    72       7.796201       7.796201       7.796201    8[6-(6,8),64-(8,8,8,8,8)]
    73       9.610307       9.610307       9.610307    8[6-(6,8),64-(8,8,8,8,8)]
    74       6.884486       6.884486       6.884486    8[6-(6,8),64-(8,8,8,8,8)]
    75       2.564199       2.564199       2.564199    8[6-(6,8),64-(8,8,8,8,8)]
    76       0.750093       0.750093       0.750093    8[6-(6,8),64-(8,8,8,8,8)]
