# Supplementary material for: A collection of forcefield precursors for metal–organic frameworks
Source: RSC Adv. 2019 Nov 13;9(63):36492–507. doi: 10.1039/c9ra07327b (PMC9075174; doi:10.1039/c9ra07327b)
Supplement: RA-009-C9RA07327B-s507 [file RA-009-C9RA07327B-s507.txt]

EBEWOZ_clean

10.363500    0.000000    0.000000
0.000000    10.363500    0.000000
0.000000    0.000000    13.832100

     1       1.270565       1.270565       1.270565    64[8-(6),8-(6),8-(6),8-(6),8-(6),8-(6)]
     2       9.092935       9.092935       9.092935    64[8-(6),8-(6),8-(6),8-(6),8-(6),8-(6)]
     3       1.270565       1.270565       1.270565    64[8-(6),8-(6),8-(6),8-(6),8-(6),8-(6)]
     4       9.092935       9.092935       9.092935    64[8-(6),8-(6),8-(6),8-(6),8-(6),8-(6)]
     5       0.667409       0.667409       0.667409    1[6-(6,6)]
     6       9.696091       9.696091       9.696091    1[6-(6,6)]
     7       5.589036       5.589036       5.589036    1[6-(6,6)]
     8       4.774464       4.774464       4.774464    1[6-(6,6)]
     9       9.696091       9.696091       9.696091    1[6-(6,6)]
    10       0.667409       0.667409       0.667409    1[6-(6,6)]
    11       4.774464       4.774464       4.774464    1[6-(6,6)]
    12       5.589036       5.589036       5.589036    1[6-(6,6)]
    13            0.0            0.0            0.0    1[6-(6,6)]
    14            0.0            0.0            0.0    1[6-(6,6)]
    15       9.018318       9.018318       9.018318    1[6-(6,6)]
    16       1.345182       1.345182       1.345182    1[6-(6,6)]
    17       0.745136       0.745136       0.745136    6[6-(6,6),8-(64),8-(64)]
    18       0.388631       0.388631       0.388631    6[1-(0),6-(6,6),6-(6,6)]
    19       0.367904       0.367904       0.367904    6[6-(1,6),6-(1,6),6-(8,8)]
    20       9.618364       9.618364       9.618364    6[6-(6,6),8-(64),8-(64)]
    21       9.974869       9.974869       9.974869    6[1-(0),6-(6,6),6-(6,6)]
    22       9.995596       9.995596       9.995596    6[6-(1,6),6-(1,6),6-(8,8)]
    23       8.190274       8.190274       8.190274    6[6-(6,6),8-(64),8-(64)]
    24        6.04503        6.04503        6.04503    6[1-(0),6-(6,6),6-(6,6)]
    25       7.422339       7.422339       7.422339    6[6-(1,6),6-(1,6),6-(8,8)]
    26       2.173226       2.173226       2.173226    6[6-(6,6),8-(64),8-(64)]
    27        4.31847        4.31847        4.31847    6[1-(0),6-(6,6),6-(6,6)]
    28       2.941161       2.941161       2.941161    6[6-(1,6),6-(1,6),6-(8,8)]
    29       9.618364       9.618364       9.618364    6[6-(6,6),8-(64),8-(64)]
    30       9.974869       9.974869       9.974869    6[1-(0),6-(6,6),6-(6,6)]
    31       9.995596       9.995596       9.995596    6[6-(1,6),6-(1,6),6-(8,8)]
    32       0.745136       0.745136       0.745136    6[6-(6,6),8-(64),8-(64)]
    33       0.388631       0.388631       0.388631    6[1-(0),6-(6,6),6-(6,6)]
    34       0.367904       0.367904       0.367904    6[6-(1,6),6-(1,6),6-(8,8)]
    35       2.173226       2.173226       2.173226    6[6-(6,6),8-(64),8-(64)]
    36        4.31847        4.31847        4.31847    6[1-(0),6-(6,6),6-(6,6)]
    37       2.941161       2.941161       2.941161    6[6-(1,6),6-(1,6),6-(8,8)]
    38       8.190274       8.190274       8.190274    6[6-(6,6),8-(64),8-(64)]
    39        6.04503        6.04503        6.04503    6[1-(0),6-(6,6),6-(6,6)]
    40       7.422339       7.422339       7.422339    6[6-(1,6),6-(1,6),6-(8,8)]
    41            0.0            0.0            0.0    6[6-(6,6),8-(64),8-(64)]
    42            0.0            0.0            0.0    6[6-(1,6),6-(1,6),6-(8,8)]
    43            0.0            0.0            0.0    6[1-(0),6-(6,6),6-(6,6)]
    44            0.0            0.0            0.0    6[6-(6,6),8-(64),8-(64)]
    45            0.0            0.0            0.0    6[6-(1,6),6-(1,6),6-(8,8)]
    46            0.0            0.0            0.0    6[1-(0),6-(6,6),6-(6,6)]
    47       3.868695       3.868695       3.868695    6[6-(6,6),8-(64),8-(64)]
    48       5.317512       5.317512       5.317512    6[6-(1,6),6-(1,6),6-(8,8)]
    49       8.087675       8.087675       8.087675    6[1-(0),6-(6,6),6-(6,6)]
    50       6.494805       6.494805       6.494805    6[6-(6,6),8-(64),8-(64)]
    51       5.045988       5.045988       5.045988    6[6-(1,6),6-(1,6),6-(8,8)]
    52       2.275825       2.275825       2.275825    6[1-(0),6-(6,6),6-(6,6)]
    53       0.853952       0.853952       0.853952    8[6-(6,8),64-(8,8,8,8,8)]
    54       0.853952       0.853952       0.853952    8[6-(6,8),64-(8,8,8,8,8)]
    55       0.901625       0.901625       0.901625    8[6-(6,8),64-(8,8,8,8,8)]
    56       9.509548       9.509548       9.509548    8[6-(6,8),64-(8,8,8,8,8)]
    57       9.509548       9.509548       9.509548    8[6-(6,8),64-(8,8,8,8,8)]
    58       9.461875       9.461875       9.461875    8[6-(6,8),64-(8,8,8,8,8)]
    59       3.275902       3.275902       3.275902    8[6-(6,8),64-(8,8,8,8,8)]
    60       7.567428       7.567428       7.567428    8[6-(6,8),64-(8,8,8,8,8)]
    61       9.412131       9.412131       9.412131    8[6-(6,8),64-(8,8,8,8,8)]
    62       7.087598       7.087598       7.087598    8[6-(6,8),64-(8,8,8,8,8)]
    63       2.796072       2.796072       2.796072    8[6-(6,8),64-(8,8,8,8,8)]
    64       0.951369       0.951369       0.951369    8[6-(6,8),64-(8,8,8,8,8)]
    65       9.509548       9.509548       9.509548    8[6-(6,8),64-(8,8,8,8,8)]
    66       9.509548       9.509548       9.509548    8[6-(6,8),64-(8,8,8,8,8)]
    67       9.461875       9.461875       9.461875    8[6-(6,8),64-(8,8,8,8,8)]
    68       0.853952       0.853952       0.853952    8[6-(6,8),64-(8,8,8,8,8)]
    69       0.853952       0.853952       0.853952    8[6-(6,8),64-(8,8,8,8,8)]
    70       0.901625       0.901625       0.901625    8[6-(6,8),64-(8,8,8,8,8)]
    71       7.087598       7.087598       7.087598    8[6-(6,8),64-(8,8,8,8,8)]
    72       2.796072       2.796072       2.796072    8[6-(6,8),64-(8,8,8,8,8)]
    73       0.951369       0.951369       0.951369    8[6-(6,8),64-(8,8,8,8,8)]
    74       3.275902       3.275902       3.275902    8[6-(6,8),64-(8,8,8,8,8)]
    75       7.567428       7.567428       7.567428    8[6-(6,8),64-(8,8,8,8,8)]
    76       9.412131       9.412131       9.412131    8[6-(6,8),64-(8,8,8,8,8)]
