# Supplementary material for: A collection of forcefield precursors for metal–organic frameworks
Source: RSC Adv. 2019 Nov 13;9(63):36492–507. doi: 10.1039/c9ra07327b (PMC9075174; doi:10.1039/c9ra07327b)
Supplement: RA-009-C9RA07327B-s508 [file RA-009-C9RA07327B-s508.txt]

EBEWOZ01_clean

10.362500    0.000000    0.000000
0.000000    10.362500    0.000000
0.000000    0.000000    13.847300

     1       1.271893       1.271893       1.271893    64[8-(6),8-(6),8-(6),8-(6),8-(6),8-(6)]
     2       9.090607       9.090607       9.090607    64[8-(6),8-(6),8-(6),8-(6),8-(6),8-(6)]
     3       9.090607       9.090607       9.090607    64[8-(6),8-(6),8-(6),8-(6),8-(6),8-(6)]
     4       1.271893       1.271893       1.271893    64[8-(6),8-(6),8-(6),8-(6),8-(6),8-(6)]
     5       0.648692       0.648692       0.648692    1[6-(6,6)]
     6       9.713807       9.713807       9.713807    1[6-(6,6)]
     7       4.785402       4.785402       4.785402    1[6-(6,6)]
     8       5.577097       5.577097       5.577097    1[6-(6,6)]
     9       9.713807       9.713807       9.713807    1[6-(6,6)]
    10       0.648692       0.648692       0.648692    1[6-(6,6)]
    11       5.577097       5.577097       5.577097    1[6-(6,6)]
    12       4.785402       4.785402       4.785402    1[6-(6,6)]
    13            0.0            0.0            0.0    1[6-(6,6)]
    14            0.0            0.0            0.0    1[6-(6,6)]
    15        1.31811        1.31811        1.31811    1[6-(6,6)]
    16        9.04439        9.04439        9.04439    1[6-(6,6)]
    17       0.738846       0.738846       0.738846    6[6-(6,6),8-(64),8-(64)]
    18       0.384449       0.384449       0.384449    6[1-(0),6-(6,6),6-(6,6)]
    19       0.377195       0.377195       0.377195    6[6-(1,6),6-(1,6),6-(8,8)]
    20       9.623654       9.623654       9.623654    6[6-(6,6),8-(64),8-(64)]
    21       9.978051       9.978051       9.978051    6[1-(0),6-(6,6),6-(6,6)]
    22       9.985305       9.985305       9.985305    6[6-(1,6),6-(1,6),6-(8,8)]
    23       2.168871       2.168871       2.168871    6[6-(6,6),8-(64),8-(64)]
    24       4.320126       4.320126       4.320126    6[1-(0),6-(6,6),6-(6,6)]
    25       2.936732       2.936732       2.936732    6[6-(1,6),6-(1,6),6-(8,8)]
    26       8.193629       8.193629       8.193629    6[6-(6,6),8-(64),8-(64)]
    27       6.042374       6.042374       6.042374    6[1-(0),6-(6,6),6-(6,6)]
    28       7.425767       7.425767       7.425767    6[6-(1,6),6-(1,6),6-(8,8)]
    29       9.623654       9.623654       9.623654    6[6-(6,6),8-(64),8-(64)]
    30       9.978051       9.978051       9.978051    6[1-(0),6-(6,6),6-(6,6)]
    31       9.985305       9.985305       9.985305    6[6-(1,6),6-(1,6),6-(8,8)]
    32       0.738846       0.738846       0.738846    6[6-(6,6),8-(64),8-(64)]
    33       0.384449       0.384449       0.384449    6[1-(0),6-(6,6),6-(6,6)]
    34       0.377195       0.377195       0.377195    6[6-(1,6),6-(1,6),6-(8,8)]
    35       8.193629       8.193629       8.193629    6[6-(6,6),8-(64),8-(64)]
    36       6.042374       6.042374       6.042374    6[1-(0),6-(6,6),6-(6,6)]
    37       7.425767       7.425767       7.425767    6[6-(1,6),6-(1,6),6-(8,8)]
    38       2.168871       2.168871       2.168871    6[6-(6,6),8-(64),8-(64)]
    39       4.320126       4.320126       4.320126    6[1-(0),6-(6,6),6-(6,6)]
    40       2.936732       2.936732       2.936732    6[6-(1,6),6-(1,6),6-(8,8)]
    41            0.0            0.0            0.0    6[6-(6,6),8-(64),8-(64)]
    42            0.0            0.0            0.0    6[6-(1,6),6-(1,6),6-(8,8)]
    43            0.0            0.0            0.0    6[1-(0),6-(6,6),6-(6,6)]
    44            0.0            0.0            0.0    6[6-(6,6),8-(64),8-(64)]
    45            0.0            0.0            0.0    6[6-(1,6),6-(1,6),6-(8,8)]
    46            0.0            0.0            0.0    6[1-(0),6-(6,6),6-(6,6)]
    47       6.493142       6.493142       6.493142    6[6-(6,6),8-(64),8-(64)]
    48       5.019595       5.019595       5.019595    6[6-(1,6),6-(1,6),6-(8,8)]
    49       2.247626       2.247626       2.247626    6[1-(0),6-(6,6),6-(6,6)]
    50       3.869357       3.869357       3.869357    6[6-(6,6),8-(64),8-(64)]
    51       5.342905       5.342905       5.342905    6[6-(1,6),6-(1,6),6-(8,8)]
    52       8.114874       8.114874       8.114874    6[1-(0),6-(6,6),6-(6,6)]
    53       0.842471       0.842471       0.842471    8[6-(6,8),64-(8,8,8,8,8)]
    54       0.852834       0.852834       0.852834    8[6-(6,8),64-(8,8,8,8,8)]
    55        0.88703        0.88703        0.88703    8[6-(6,8),64-(8,8,8,8,8)]
    56       9.520029       9.520029       9.520029    8[6-(6,8),64-(8,8,8,8,8)]
    57       9.509666       9.509666       9.509666    8[6-(6,8),64-(8,8,8,8,8)]
    58        9.47547        9.47547        9.47547    8[6-(6,8),64-(8,8,8,8,8)]
    59       7.090022       7.090022       7.090022    8[6-(6,8),64-(8,8,8,8,8)]
    60       2.789585       2.789585       2.789585    8[6-(6,8),64-(8,8,8,8,8)]
    61       0.946096       0.946096       0.946096    8[6-(6,8),64-(8,8,8,8,8)]
    62       3.272477       3.272477       3.272477    8[6-(6,8),64-(8,8,8,8,8)]
    63       7.572915       7.572915       7.572915    8[6-(6,8),64-(8,8,8,8,8)]
    64       9.416404       9.416404       9.416404    8[6-(6,8),64-(8,8,8,8,8)]
    65       9.520029       9.520029       9.520029    8[6-(6,8),64-(8,8,8,8,8)]
    66       9.509666       9.509666       9.509666    8[6-(6,8),64-(8,8,8,8,8)]
    67        9.47547        9.47547        9.47547    8[6-(6,8),64-(8,8,8,8,8)]
    68       0.842471       0.842471       0.842471    8[6-(6,8),64-(8,8,8,8,8)]
    69       0.852834       0.852834       0.852834    8[6-(6,8),64-(8,8,8,8,8)]
    70        0.88703        0.88703        0.88703    8[6-(6,8),64-(8,8,8,8,8)]
    71       3.272477       3.272477       3.272477    8[6-(6,8),64-(8,8,8,8,8)]
    72       7.572915       7.572915       7.572915    8[6-(6,8),64-(8,8,8,8,8)]
    73       9.416404       9.416404       9.416404    8[6-(6,8),64-(8,8,8,8,8)]
    74       7.090022       7.090022       7.090022    8[6-(6,8),64-(8,8,8,8,8)]
    75       2.789585       2.789585       2.789585    8[6-(6,8),64-(8,8,8,8,8)]
    76       0.946096       0.946096       0.946096    8[6-(6,8),64-(8,8,8,8,8)]
