# Supplementary material for: A collection of forcefield precursors for metal–organic frameworks
Source: RSC Adv. 2019 Nov 13;9(63):36492–507. doi: 10.1039/c9ra07327b (PMC9075174; doi:10.1039/c9ra07327b)
Supplement: RA-009-C9RA07327B-s509 [file RA-009-C9RA07327B-s509.txt]

EBEXAM_clean

10.471000    0.000000    0.000000
0.000000    10.471000    0.000000
0.000000    0.000000    14.645000

     1       1.494526       1.494526       1.494526    64[8-(6),8-(6),8-(6),8-(6),8-(6),8-(6)]
     2       8.976474       8.976474       8.976474    64[8-(6),8-(6),8-(6),8-(6),8-(6),8-(6)]
     3       1.494526       1.494526       1.494526    64[8-(6),8-(6),8-(6),8-(6),8-(6),8-(6)]
     4       8.976474       8.976474       8.976474    64[8-(6),8-(6),8-(6),8-(6),8-(6),8-(6)]
     5       0.673285       0.673285       0.673285    1[6-(6,6)]
     6       9.797715       9.797715       9.797715    1[6-(6,6)]
     7       5.821876       5.821876       5.821876    1[6-(6,6)]
     8       4.649124       4.649124       4.649124    1[6-(6,6)]
     9       9.797715       9.797715       9.797715    1[6-(6,6)]
    10       0.673285       0.673285       0.673285    1[6-(6,6)]
    11       4.649124       4.649124       4.649124    1[6-(6,6)]
    12       5.821876       5.821876       5.821876    1[6-(6,6)]
    13            0.0            0.0            0.0    1[6-(6,6)]
    14            0.0            0.0            0.0    1[6-(6,6)]
    15       9.324425       9.324425       9.324425    1[6-(6,6)]
    16       1.146574       1.146574       1.146574    1[6-(6,6)]
    17        0.79056        0.79056        0.79056    6[6-(6,6),8-(64),8-(64)]
    18       0.402086       0.402086       0.402086    6[1-(0),6-(6,6),6-(6,6)]
    19        0.39371        0.39371        0.39371    6[6-(1,6),6-(1,6),6-(8,8)]
    20        9.68044        9.68044        9.68044    6[6-(6,6),8-(64),8-(64)]
    21      10.068914      10.068914      10.068914    6[1-(0),6-(6,6),6-(6,6)]
    22       10.07729       10.07729       10.07729    6[6-(1,6),6-(1,6),6-(8,8)]
    23       8.484651       8.484651       8.484651    6[6-(6,6),8-(64),8-(64)]
    24       6.287835       6.287835       6.287835    6[1-(0),6-(6,6),6-(6,6)]
    25       7.697232       7.697232       7.697232    6[6-(1,6),6-(1,6),6-(8,8)]
    26       1.986349       1.986349       1.986349    6[6-(6,6),8-(64),8-(64)]
    27       4.183165       4.183165       4.183165    6[1-(0),6-(6,6),6-(6,6)]
    28       2.773768       2.773768       2.773768    6[6-(1,6),6-(1,6),6-(8,8)]
    29        9.68044        9.68044        9.68044    6[6-(6,6),8-(64),8-(64)]
    30      10.068914      10.068914      10.068914    6[1-(0),6-(6,6),6-(6,6)]
    31       10.07729       10.07729       10.07729    6[6-(1,6),6-(1,6),6-(8,8)]
    32        0.79056        0.79056        0.79056    6[6-(6,6),8-(64),8-(64)]
    33       0.402086       0.402086       0.402086    6[1-(0),6-(6,6),6-(6,6)]
    34        0.39371        0.39371        0.39371    6[6-(1,6),6-(1,6),6-(8,8)]
    35       1.986349       1.986349       1.986349    6[6-(6,6),8-(64),8-(64)]
    36       4.183165       4.183165       4.183165    6[1-(0),6-(6,6),6-(6,6)]
    37       2.773768       2.773768       2.773768    6[6-(1,6),6-(1,6),6-(8,8)]
    38       8.484651       8.484651       8.484651    6[6-(6,6),8-(64),8-(64)]
    39       6.287835       6.287835       6.287835    6[1-(0),6-(6,6),6-(6,6)]
    40       7.697232       7.697232       7.697232    6[6-(1,6),6-(1,6),6-(8,8)]
    41            0.0            0.0            0.0    6[6-(6,6),8-(64),8-(64)]
    42            0.0            0.0            0.0    6[6-(1,6),6-(1,6),6-(8,8)]
    43            0.0            0.0            0.0    6[1-(0),6-(6,6),6-(6,6)]
    44            0.0            0.0            0.0    6[6-(6,6),8-(64),8-(64)]
    45            0.0            0.0            0.0    6[6-(1,6),6-(1,6),6-(8,8)]
    46            0.0            0.0            0.0    6[1-(0),6-(6,6),6-(6,6)]
    47       4.055418       4.055418       4.055418    6[6-(6,6),8-(64),8-(64)]
    48        5.58209        5.58209        5.58209    6[6-(1,6),6-(1,6),6-(8,8)]
    49       8.394601       8.394601       8.394601    6[1-(0),6-(6,6),6-(6,6)]
    50       6.415582       6.415582       6.415582    6[6-(6,6),8-(64),8-(64)]
    51        4.88891        4.88891        4.88891    6[6-(1,6),6-(1,6),6-(8,8)]
    52       2.076399       2.076399       2.076399    6[1-(0),6-(6,6),6-(6,6)]
    53       0.718311       0.718311       0.718311    8[6-(6,8),64-(8,8,8,8,8)]
    54       0.792655       0.792655       0.792655    8[6-(6,8),64-(8,8,8,8,8)]
    55       1.076419       1.076419       1.076419    8[6-(6,8),64-(8,8,8,8,8)]
    56       9.752689       9.752689       9.752689    8[6-(6,8),64-(8,8,8,8,8)]
    57       9.678345       9.678345       9.678345    8[6-(6,8),64-(8,8,8,8,8)]
    58       9.394581       9.394581       9.394581    8[6-(6,8),64-(8,8,8,8,8)]
    59       3.474278       3.474278       3.474278    8[6-(6,8),64-(8,8,8,8,8)]
    60       7.879427       7.879427       7.879427    8[6-(6,8),64-(8,8,8,8,8)]
    61        9.67311        9.67311        9.67311    8[6-(6,8),64-(8,8,8,8,8)]
    62       6.996722       6.996722       6.996722    8[6-(6,8),64-(8,8,8,8,8)]
    63       2.591572       2.591572       2.591572    8[6-(6,8),64-(8,8,8,8,8)]
    64        0.79789        0.79789        0.79789    8[6-(6,8),64-(8,8,8,8,8)]
    65       9.752689       9.752689       9.752689    8[6-(6,8),64-(8,8,8,8,8)]
    66       9.678345       9.678345       9.678345    8[6-(6,8),64-(8,8,8,8,8)]
    67       9.394581       9.394581       9.394581    8[6-(6,8),64-(8,8,8,8,8)]
    68       0.718311       0.718311       0.718311    8[6-(6,8),64-(8,8,8,8,8)]
    69       0.792655       0.792655       0.792655    8[6-(6,8),64-(8,8,8,8,8)]
    70       1.076419       1.076419       1.076419    8[6-(6,8),64-(8,8,8,8,8)]
    71       6.996722       6.996722       6.996722    8[6-(6,8),64-(8,8,8,8,8)]
    72       2.591572       2.591572       2.591572    8[6-(6,8),64-(8,8,8,8,8)]
    73        0.79789        0.79789        0.79789    8[6-(6,8),64-(8,8,8,8,8)]
    74       3.474278       3.474278       3.474278    8[6-(6,8),64-(8,8,8,8,8)]
    75       7.879427       7.879427       7.879427    8[6-(6,8),64-(8,8,8,8,8)]
    76        9.67311        9.67311        9.67311    8[6-(6,8),64-(8,8,8,8,8)]
