# Supplementary material for: A collection of forcefield precursors for metal–organic frameworks
Source: RSC Adv. 2019 Nov 13;9(63):36492–507. doi: 10.1039/c9ra07327b (PMC9075174; doi:10.1039/c9ra07327b)
Supplement: RA-009-C9RA07327B-s510 [file RA-009-C9RA07327B-s510.txt]

EBEXEQ_clean

10.319700    0.000000    0.000000
0.000000    10.319700    0.000000
0.000000    0.000000    14.044400

     1       1.411632       1.411632       1.411632    64[8-(6),8-(6),8-(6),8-(6),8-(6),8-(6)]
     2       8.908068       8.908068       8.908068    64[8-(6),8-(6),8-(6),8-(6),8-(6),8-(6)]
     3       1.330829       1.330829       1.330829    64[8-(6),8-(6),8-(6),8-(6),8-(6),8-(6)]
     4       8.988871       8.988871       8.988871    64[8-(6),8-(6),8-(6),8-(6),8-(6),8-(6)]
     5      10.257782      10.257782      10.257782    1[6-(6,6)]
     6       0.086685       0.086685       0.086685    1[6-(6,6)]
     7       0.982435       0.982435       0.982435    1[6-(6,6)]
     8       0.061918       0.061918       0.061918    1[6-(6,6)]
     9      10.233015      10.233015      10.233015    1[6-(6,6)]
    10       9.337265       9.337265       9.337265    1[6-(6,6)]
    11       5.630428       5.630428       5.630428    1[6-(6,6)]
    12       9.120551       9.120551       9.120551    1[6-(6,6)]
    13       5.651068       5.651068       5.651068    1[6-(6,6)]
    14       4.689272       4.689272       4.689272    1[6-(6,6)]
    15       1.199149       1.199149       1.199149    1[6-(6,6)]
    16       4.668632       4.668632       4.668632    1[6-(6,6)]
    17       0.462323       0.462323       0.462323    6[6-(6,6),8-(64),8-(64)]
    18       9.889369       9.889369       9.889369    6[6-(6,6),8-(64),8-(64)]
    19       0.796681       0.796681       0.796681    6[6-(6,6),8-(64),8-(64)]
    20       0.454067       0.454067       0.454067    6[6-(1,6),6-(1,6),6-(8,8)]
    21       0.091845       0.091845       0.091845    6[1-(0),6-(6,6),6-(6,6)]
    22      10.276357      10.276357      10.276357    6[6-(1,6),6-(1,6),6-(8,8)]
    23       0.189882       0.189882       0.189882    6[1-(0),6-(6,6),6-(6,6)]
    24       0.554168       0.554168       0.554168    6[6-(1,6),6-(1,6),6-(8,8)]
    25       0.703804       0.703804       0.703804    6[1-(0),6-(6,6),6-(6,6)]
    26       9.857377       9.857377       9.857377    6[6-(6,6),8-(64),8-(64)]
    27       0.430331       0.430331       0.430331    6[6-(6,6),8-(64),8-(64)]
    28       9.523019       9.523019       9.523019    6[6-(6,6),8-(64),8-(64)]
    29       9.865633       9.865633       9.865633    6[6-(1,6),6-(1,6),6-(8,8)]
    30      10.227855      10.227855      10.227855    6[1-(0),6-(6,6),6-(6,6)]
    31       0.043343       0.043343       0.043343    6[6-(1,6),6-(1,6),6-(8,8)]
    32      10.129818      10.129818      10.129818    6[1-(0),6-(6,6),6-(6,6)]
    33       9.765532       9.765532       9.765532    6[6-(1,6),6-(1,6),6-(8,8)]
    34       9.615896       9.615896       9.615896    6[1-(0),6-(6,6),6-(6,6)]
    35       3.894655       3.894655       3.894655    6[6-(6,6),8-(64),8-(64)]
    36       8.253696       8.253696       8.253696    6[6-(6,6),8-(64),8-(64)]
    37       8.242344       8.242344       8.242344    6[6-(6,6),8-(64),8-(64)]
    38       5.417842       5.417842       5.417842    6[6-(1,6),6-(1,6),6-(8,8)]
    39        6.10823        6.10823        6.10823    6[1-(0),6-(6,6),6-(6,6)]
    40       7.509646       7.509646       7.509646    6[6-(1,6),6-(1,6),6-(8,8)]
    41        8.17733        8.17733        8.17733    6[1-(0),6-(6,6),6-(6,6)]
    42       7.498294       7.498294       7.498294    6[6-(1,6),6-(1,6),6-(8,8)]
    43       6.116486       6.116486       6.116486    6[1-(0),6-(6,6),6-(6,6)]
    44       6.425045       6.425045       6.425045    6[6-(6,6),8-(64),8-(64)]
    45       2.066004       2.066004       2.066004    6[6-(6,6),8-(64),8-(64)]
    46       2.077356       2.077356       2.077356    6[6-(6,6),8-(64),8-(64)]
    47       4.901857       4.901857       4.901857    6[6-(1,6),6-(1,6),6-(8,8)]
    48        4.21147        4.21147        4.21147    6[1-(0),6-(6,6),6-(6,6)]
    49       2.810054       2.810054       2.810054    6[6-(1,6),6-(1,6),6-(8,8)]
    50        2.14237        2.14237        2.14237    6[1-(0),6-(6,6),6-(6,6)]
    51       2.821406       2.821406       2.821406    6[6-(1,6),6-(1,6),6-(8,8)]
    52       4.203214       4.203214       4.203214    6[1-(0),6-(6,6),6-(6,6)]
    53        1.10524        1.10524        1.10524    8[6-(6,8),64-(8,8,8,8,8)]
    54      10.104018      10.104018      10.104018    8[6-(6,8),64-(8,8,8,8,8)]
    55      10.235078      10.235078      10.235078    8[6-(6,8),64-(8,8,8,8,8)]
    56       9.238195       9.238195       9.238195    8[6-(6,8),64-(8,8,8,8,8)]
    57       0.743018       0.743018       0.743018    8[6-(6,8),64-(8,8,8,8,8)]
    58         0.9587         0.9587         0.9587    8[6-(6,8),64-(8,8,8,8,8)]
    59        9.21446        9.21446        9.21446    8[6-(6,8),64-(8,8,8,8,8)]
    60       0.215682       0.215682       0.215682    8[6-(6,8),64-(8,8,8,8,8)]
    61       0.084622       0.084622       0.084622    8[6-(6,8),64-(8,8,8,8,8)]
    62       1.081505       1.081505       1.081505    8[6-(6,8),64-(8,8,8,8,8)]
    63       9.576682       9.576682       9.576682    8[6-(6,8),64-(8,8,8,8,8)]
    64          9.361          9.361          9.361    8[6-(6,8),64-(8,8,8,8,8)]
    65       3.353902       3.353902       3.353902    8[6-(6,8),64-(8,8,8,8,8)]
    66       3.364222       3.364222       3.364222    8[6-(6,8),64-(8,8,8,8,8)]
    67       7.719136       7.719136       7.719136    8[6-(6,8),64-(8,8,8,8,8)]
    68       9.346552       9.346552       9.346552    8[6-(6,8),64-(8,8,8,8,8)]
    69       9.505476       9.505476       9.505476    8[6-(6,8),64-(8,8,8,8,8)]
    70       7.618003       7.618003       7.618003    8[6-(6,8),64-(8,8,8,8,8)]
    71       6.965797       6.965797       6.965797    8[6-(6,8),64-(8,8,8,8,8)]
    72       6.955478       6.955478       6.955478    8[6-(6,8),64-(8,8,8,8,8)]
    73       2.600564       2.600564       2.600564    8[6-(6,8),64-(8,8,8,8,8)]
    74       0.973148       0.973148       0.973148    8[6-(6,8),64-(8,8,8,8,8)]
    75       0.814224       0.814224       0.814224    8[6-(6,8),64-(8,8,8,8,8)]
    76       2.701697       2.701697       2.701697    8[6-(6,8),64-(8,8,8,8,8)]
