# Supplementary material for: A collection of forcefield precursors for metal–organic frameworks
Source: RSC Adv. 2019 Nov 13;9(63):36492–507. doi: 10.1039/c9ra07327b (PMC9075174; doi:10.1039/c9ra07327b)
Supplement: RA-009-C9RA07327B-s511 [file RA-009-C9RA07327B-s511.txt]

EBEXEQ01_clean

10.339000    0.000000    0.000000
0.000000    10.339000    0.000000
0.000000    0.000000    14.057000

     1       9.015298       9.015298       9.015298    64[8-(6),8-(6),8-(6),8-(6),8-(6),8-(6)]
     2       1.323702       1.323702       1.323702    64[8-(6),8-(6),8-(6),8-(6),8-(6),8-(6)]
     3       1.411273       1.411273       1.411273    64[8-(6),8-(6),8-(6),8-(6),8-(6),8-(6)]
     4       8.927727       8.927727       8.927727    64[8-(6),8-(6),8-(6),8-(6),8-(6),8-(6)]
     5       1.194154       1.194154       1.194154    1[6-(6,6)]
     6       4.686669       4.686669       4.686669    1[6-(6,6)]
     7       4.678397       4.678397       4.678397    1[6-(6,6)]
     8       9.144845       9.144845       9.144845    1[6-(6,6)]
     9       5.652331       5.652331       5.652331    1[6-(6,6)]
    10       5.660602       5.660602       5.660602    1[6-(6,6)]
    11       0.086848       0.086848       0.086848    1[6-(6,6)]
    12       1.001849       1.001849       1.001849    1[6-(6,6)]
    13      10.279034      10.279034      10.279034    1[6-(6,6)]
    14      10.252152      10.252152      10.252152    1[6-(6,6)]
    15       9.337151       9.337151       9.337151    1[6-(6,6)]
    16       0.059966       0.059966       0.059966    1[6-(6,6)]
    17        2.08641        2.08641        2.08641    6[6-(6,6),8-(64),8-(64)]
    18       2.825649       2.825649       2.825649    6[6-(1,6),6-(1,6),6-(8,8)]
    19       2.138105       2.138105       2.138105    6[1-(0),6-(6,6),6-(6,6)]
    20       2.843225       2.843225       2.843225    6[6-(1,6),6-(1,6),6-(8,8)]
    21       4.214176       4.214176       4.214176    6[1-(0),6-(6,6),6-(6,6)]
    22       4.905855       4.905855       4.905855    6[6-(1,6),6-(1,6),6-(8,8)]
    23       4.209007       4.209007       4.209007    6[1-(0),6-(6,6),6-(6,6)]
    24       2.077105       2.077105       2.077105    6[6-(6,6),8-(64),8-(64)]
    25       6.419485       6.419485       6.419485    6[6-(6,6),8-(64),8-(64)]
    26        8.25259        8.25259        8.25259    6[6-(6,6),8-(64),8-(64)]
    27       7.513351       7.513351       7.513351    6[6-(1,6),6-(1,6),6-(8,8)]
    28       8.200895       8.200895       8.200895    6[1-(0),6-(6,6),6-(6,6)]
    29       7.495775       7.495775       7.495775    6[6-(1,6),6-(1,6),6-(8,8)]
    30       6.124824       6.124824       6.124824    6[1-(0),6-(6,6),6-(6,6)]
    31       5.433145       5.433145       5.433145    6[6-(1,6),6-(1,6),6-(8,8)]
    32       6.129993       6.129993       6.129993    6[1-(0),6-(6,6),6-(6,6)]
    33       8.261895       8.261895       8.261895    6[6-(6,6),8-(64),8-(64)]
    34       3.919515       3.919515       3.919515    6[6-(6,6),8-(64),8-(64)]
    35        9.94405        9.94405        9.94405    6[6-(6,6),8-(64),8-(64)]
    36      -0.019644      -0.019644      -0.019644    6[6-(1,6),6-(1,6),6-(8,8)]
    37       0.194373       0.194373       0.194373    6[1-(0),6-(6,6),6-(6,6)]
    38       0.564509       0.564509       0.564509    6[6-(1,6),6-(1,6),6-(8,8)]
    39       0.725798       0.725798       0.725798    6[1-(0),6-(6,6),6-(6,6)]
    40       0.481797       0.481797       0.481797    6[6-(1,6),6-(1,6),6-(8,8)]
    41       0.107526       0.107526       0.107526    6[1-(0),6-(6,6),6-(6,6)]
    42       0.793001       0.793001       0.793001    6[6-(6,6),8-(64),8-(64)]
    43       0.478696       0.478696       0.478696    6[6-(6,6),8-(64),8-(64)]
    44        0.39495        0.39495        0.39495    6[6-(6,6),8-(64),8-(64)]
    45       0.019644       0.019644       0.019644    6[6-(1,6),6-(1,6),6-(8,8)]
    46      10.144627      10.144627      10.144627    6[1-(0),6-(6,6),6-(6,6)]
    47       9.774491       9.774491       9.774491    6[6-(1,6),6-(1,6),6-(8,8)]
    48       9.613202       9.613202       9.613202    6[1-(0),6-(6,6),6-(6,6)]
    49       9.857203       9.857203       9.857203    6[6-(1,6),6-(1,6),6-(8,8)]
    50      10.231474      10.231474      10.231474    6[1-(0),6-(6,6),6-(6,6)]
    51       9.545999       9.545999       9.545999    6[6-(6,6),8-(64),8-(64)]
    52       9.860304       9.860304       9.860304    6[6-(6,6),8-(64),8-(64)]
    53       2.607496       2.607496       2.607496    8[6-(6,8),64-(8,8,8,8,8)]
    54       0.990476       0.990476       0.990476    8[6-(6,8),64-(8,8,8,8,8)]
    55       0.825052       0.825052       0.825052    8[6-(6,8),64-(8,8,8,8,8)]
    56       2.710886       2.710886       2.710886    8[6-(6,8),64-(8,8,8,8,8)]
    57       6.996401       6.996401       6.996401    8[6-(6,8),64-(8,8,8,8,8)]
    58       6.981927       6.981927       6.981927    8[6-(6,8),64-(8,8,8,8,8)]
    59       7.731504       7.731504       7.731504    8[6-(6,8),64-(8,8,8,8,8)]
    60       9.348524       9.348524       9.348524    8[6-(6,8),64-(8,8,8,8,8)]
    61       9.513948       9.513948       9.513948    8[6-(6,8),64-(8,8,8,8,8)]
    62       7.628114       7.628114       7.628114    8[6-(6,8),64-(8,8,8,8,8)]
    63       3.342599       3.342599       3.342599    8[6-(6,8),64-(8,8,8,8,8)]
    64       3.357073       3.357073       3.357073    8[6-(6,8),64-(8,8,8,8,8)]
    65      10.268695      10.268695      10.268695    8[6-(6,8),64-(8,8,8,8,8)]
    66        9.28649        9.28649        9.28649    8[6-(6,8),64-(8,8,8,8,8)]
    67       0.746476       0.746476       0.746476    8[6-(6,8),64-(8,8,8,8,8)]
    68       0.974968       0.974968       0.974968    8[6-(6,8),64-(8,8,8,8,8)]
    69       1.127985       1.127985       1.127985    8[6-(6,8),64-(8,8,8,8,8)]
    70      10.148762      10.148762      10.148762    8[6-(6,8),64-(8,8,8,8,8)]
    71       0.070305       0.070305       0.070305    8[6-(6,8),64-(8,8,8,8,8)]
    72        1.05251        1.05251        1.05251    8[6-(6,8),64-(8,8,8,8,8)]
    73       9.592524       9.592524       9.592524    8[6-(6,8),64-(8,8,8,8,8)]
    74       9.364032       9.364032       9.364032    8[6-(6,8),64-(8,8,8,8,8)]
    75       9.211015       9.211015       9.211015    8[6-(6,8),64-(8,8,8,8,8)]
    76       0.190238       0.190238       0.190238    8[6-(6,8),64-(8,8,8,8,8)]
