# Supplementary material for: A collection of forcefield precursors for metal–organic frameworks
Source: RSC Adv. 2019 Nov 13;9(63):36492–507. doi: 10.1039/c9ra07327b (PMC9075174; doi:10.1039/c9ra07327b)
Supplement: RA-009-C9RA07327B-s512 [file RA-009-C9RA07327B-s512.txt]

EBIHII_clean

12.808000    0.000000    0.000000
0.000000    14.155000    0.000000
-6.403929    -3.585825    16.488125

     1       3.010011       3.010011       3.010011    26[8-(6),8-(6),8-(6),8-(6),8-(6,26)]
     2       4.084886       4.084886       4.084886    26[8-(6),8-(6),8-(6),8-(6)]
     3      -3.393924      -3.393924      -3.393924    26[8-(6),8-(6),8-(6),8-(6),8-(6,26)]
     4      -2.319104      -2.319104      -2.319104    26[8-(6),8-(6),8-(6),8-(6)]
     5        3.39406        3.39406        3.39406    26[8-(6),8-(6),8-(6),8-(6),8-(6,26)]
     6       2.319185       2.319185       2.319185    26[8-(6),8-(6),8-(6),8-(6)]
     7       9.797995       9.797995       9.797995    26[8-(6),8-(6),8-(6),8-(6),8-(6,26)]
     8       8.723175       8.723175       8.723175    26[8-(6),8-(6),8-(6),8-(6)]
     9            0.0            0.0            0.0    26[8-(6),8-(6),8-(6),8-(6),8-(6,26),8-(6,26)]
    10            0.0            0.0            0.0    26[8-(6),8-(6),8-(6),8-(6),8-(6,26),8-(6,26)]
    11       2.395116       2.395116       2.395116    1[6-(6,6)]
    12       0.335604       0.335604       0.335604    1[6-(6,6)]
    13      -0.635258      -0.635258      -0.635258    1[6-(6,6)]
    14       5.982678       5.982678       5.982678    1[6-(1,1,6)]
    15       7.075197       7.075197       7.075197    1[6-(1,1,6)]
    16       6.375884       6.375884       6.375884    1[6-(1,1,6)]
    17       7.217309       7.217309       7.217309    1[6-(6,6)]
    18      -4.008853      -4.008853      -4.008853    1[6-(6,6)]
    19       6.739606       6.739606       6.739606    1[6-(6,6)]
    20       5.768775       5.768775       5.768775    1[6-(6,6)]
    21      -0.421374      -0.421374      -0.421374    1[6-(1,1,6)]
    22       0.671153       0.671153       0.671153    1[6-(1,1,6)]
    23      -0.028169      -0.028169      -0.028169    1[6-(1,1,6)]
    24       0.813378       0.813378       0.813378    1[6-(6,6)]
    25       4.008955       4.008955       4.008955    1[6-(6,6)]
    26       6.068467       6.068467       6.068467    1[6-(6,6)]
    27       7.039329       7.039329       7.039329    1[6-(6,6)]
    28       0.421393       0.421393       0.421393    1[6-(1,1,6)]
    29      -0.671126      -0.671126      -0.671126    1[6-(1,1,6)]
    30       0.028187       0.028187       0.028187    1[6-(1,1,6)]
    31      -0.813238      -0.813238      -0.813238    1[6-(6,6)]
    32      10.412924      10.412924      10.412924    1[6-(6,6)]
    33      -0.335535      -0.335535      -0.335535    1[6-(6,6)]
    34       0.635296       0.635296       0.635296    1[6-(6,6)]
    35       6.825445       6.825445       6.825445    1[6-(1,1,6)]
    36       5.732918       5.732918       5.732918    1[6-(1,1,6)]
    37        6.43224        6.43224        6.43224    1[6-(1,1,6)]
    38       5.590693       5.590693       5.590693    1[6-(6,6)]
    39      10.702365      10.702365      10.702365    1[6-(6,6)]
    40       2.105635       2.105635       2.105635    1[6-(6,6)]
    41        0.93116        0.93116        0.93116    6[6-(1,6),6-(1,6),6-(8,8)]
    42       1.703486       1.703486       1.703486    6[1-(0),6-(6,6),6-(6,6)]
    43       1.451174       1.451174       1.451174    6[6-(1,6),6-(1,6),6-(8,8)]
    44       0.472645       0.472645       0.472645    6[1-(0),6-(6,6),6-(6,6)]
    45      -0.298399      -0.298399      -0.298399    6[6-(1,6),6-(1,6),6-(8,8)]
    46      -0.088354      -0.088354      -0.088354    6[1-(0),6-(6,6),6-(6,6)]
    47       1.196279       1.196279       1.196279    6[6-(6,6),8-(26),8-(26)]
    48       2.194041       2.194041       2.194041    6[6-(6,6),8-(26),8-(26)]
    49      -1.366583      -1.366583      -1.366583    6[6-(6,6),8-(26),8-(26)]
    50       -5.05141       -5.05141       -5.05141    6[6-(1,1,1),8-(26),8-(26,26)]
    51       6.703768       6.703768       6.703768    6[1-(0),1-(0),1-(0),6-(8,8)]
    52       9.087276       9.087276       9.087276    6[6-(1,6),6-(1,6),6-(8,8)]
    53       7.686081       7.686081       7.686081    6[1-(0),6-(6,6),6-(6,6)]
    54       9.836544       9.836544       9.836544    6[6-(6,6),8-(26),8-(26)]
    55       7.335194       7.335194       7.335194    6[6-(1,6),6-(1,6),6-(8,8)]
    56       8.107513       8.107513       8.107513    6[1-(0),6-(6,6),6-(6,6)]
    57        7.85519        7.85519        7.85519    6[6-(1,6),6-(1,6),6-(8,8)]
    58       6.876656       6.876656       6.876656    6[1-(0),6-(6,6),6-(6,6)]
    59       6.105618       6.105618       6.105618    6[6-(1,6),6-(1,6),6-(8,8)]
    60       6.315675       6.315675       6.315675    6[1-(0),6-(6,6),6-(6,6)]
    61      -5.207674      -5.207674      -5.207674    6[6-(6,6),8-(26),8-(26)]
    62       8.598051       8.598051       8.598051    6[6-(6,6),8-(26),8-(26)]
    63       5.037427       5.037427       5.037427    6[6-(6,6),8-(26),8-(26)]
    64        1.35253        1.35253        1.35253    6[6-(1,1,1),8-(26),8-(26,26)]
    65       0.299717       0.299717       0.299717    6[1-(0),1-(0),1-(0),6-(8,8)]
    66       2.683347       2.683347       2.683347    6[6-(1,6),6-(1,6),6-(8,8)]
    67       1.282151       1.282151       1.282151    6[1-(0),6-(6,6),6-(6,6)]
    68       3.432615       3.432615       3.432615    6[6-(6,6),8-(26),8-(26)]
    69       5.472911       5.472911       5.472911    6[6-(1,6),6-(1,6),6-(8,8)]
    70       4.700585       4.700585       4.700585    6[1-(0),6-(6,6),6-(6,6)]
    71       4.952897       4.952897       4.952897    6[6-(1,6),6-(1,6),6-(8,8)]
    72       5.931426       5.931426       5.931426    6[1-(0),6-(6,6),6-(6,6)]
    73        6.70247        6.70247        6.70247    6[6-(1,6),6-(1,6),6-(8,8)]
    74       6.492425       6.492425       6.492425    6[1-(0),6-(6,6),6-(6,6)]
    75       5.207792       5.207792       5.207792    6[6-(6,6),8-(26),8-(26)]
    76        4.21003        4.21003        4.21003    6[6-(6,6),8-(26),8-(26)]
    77       7.770654       7.770654       7.770654    6[6-(6,6),8-(26),8-(26)]
    78      11.455481      11.455481      11.455481    6[6-(1,1,1),8-(26),8-(26,26)]
    79      -0.299697      -0.299697      -0.299697    6[1-(0),1-(0),1-(0),6-(8,8)]
    80      -2.683205      -2.683205      -2.683205    6[6-(1,6),6-(1,6),6-(8,8)]
    81       -1.28201       -1.28201       -1.28201    6[1-(0),6-(6,6),6-(6,6)]
    82      -3.432473      -3.432473      -3.432473    6[6-(6,6),8-(26),8-(26)]
    83      -0.931123      -0.931123      -0.931123    6[6-(1,6),6-(1,6),6-(8,8)]
    84      -1.703442      -1.703442      -1.703442    6[1-(0),6-(6,6),6-(6,6)]
    85      -1.451119      -1.451119      -1.451119    6[6-(1,6),6-(1,6),6-(8,8)]
    86      -0.472585      -0.472585      -0.472585    6[1-(0),6-(6,6),6-(6,6)]
    87       0.298453       0.298453       0.298453    6[6-(1,6),6-(1,6),6-(8,8)]
    88       0.088396       0.088396       0.088396    6[1-(0),6-(6,6),6-(6,6)]
    89      11.611745      11.611745      11.611745    6[6-(6,6),8-(26),8-(26)]
    90       -2.19398       -2.19398       -2.19398    6[6-(6,6),8-(26),8-(26)]
    91       1.366644       1.366644       1.366644    6[6-(6,6),8-(26),8-(26)]
    92       5.051541       5.051541       5.051541    6[6-(1,1,1),8-(26),8-(26,26)]
    93       6.104354       6.104354       6.104354    6[1-(0),1-(0),1-(0),6-(8,8)]
    94       3.720724       3.720724       3.720724    6[6-(1,6),6-(1,6),6-(8,8)]
    95        5.12192        5.12192        5.12192    6[1-(0),6-(6,6),6-(6,6)]
    96       2.971456       2.971456       2.971456    6[6-(6,6),8-(26),8-(26)]
    97       6.989326       6.989326       6.989326    6[6-(1,6),6-(1,6),6-(8,8)]
    98       9.772504       9.772504       9.772504    6[1-(0),6-(6,6),6-(6,6)]
    99       5.494632       5.494632       5.494632    6[6-(6,6),8-(26),8-(26)]
   100       5.818674       5.818674       5.818674    6[6-(1,6),6-(1,6),6-(8,8)]
   101       3.035496       3.035496       3.035496    6[1-(0),6-(6,6),6-(6,6)]
   102       7.313368       7.313368       7.313368    6[6-(6,6),8-(26),8-(26)]
   103       0.280504       0.280504       0.280504    8[6-(6,8),26-(8,8,8,8,8)]
   104       2.309293       2.309293       2.309293    8[6-(6,8),26-(8,8,8,8)]
   105       3.152077       3.152077       3.152077    8[6-(6,8),26-(8,8,8)]
   106       1.772663       1.772663       1.772663    8[6-(6,8),26-(8,8,8)]
   107      -1.123226      -1.123226      -1.123226    8[6-(6,8),26-(8,8,8)]
   108      -2.405315      -2.405315      -2.405315    8[6-(6,8),26-(8,8,8)]
   109      -3.892286      -3.892286      -3.892286    8[6-(6,8),26-(8,8,8,8)]
   110       -5.31525       -5.31525       -5.31525    8[6-(6,8),26-(8,8,8,8),26-(8,8,8,8,8)]
   111      11.090448      11.090448      11.090448    8[6-(6,8),26-(8,8,8,8,8)]
   112       9.165405       9.165405       9.165405    8[6-(6,8),26-(8,8,8,8)]
   113       4.931082       4.931082       4.931082    8[6-(6,8),26-(8,8,8,8)]
   114       6.684557       6.684557       6.684557    8[6-(6,8),26-(8,8,8,8,8)]
   115      -4.094657      -4.094657      -4.094657    8[6-(6,8),26-(8,8,8,8)]
   116      -3.251908      -3.251908      -3.251908    8[6-(6,8),26-(8,8,8)]
   117       8.176663       8.176663       8.176663    8[6-(6,8),26-(8,8,8)]
   118       5.280774       5.280774       5.280774    8[6-(6,8),26-(8,8,8)]
   119       3.998701       3.998701       3.998701    8[6-(6,8),26-(8,8,8)]
   120       2.511655       2.511655       2.511655    8[6-(6,8),26-(8,8,8,8)]
   121       1.088681       1.088681       1.088681    8[6-(6,8),26-(8,8,8,8),26-(8,8,8,8,8)]
   122       4.686518       4.686518       4.686518    8[6-(6,8),26-(8,8,8,8,8)]
   123       9.165405       9.165405       9.165405    8[6-(6,8),26-(8,8,8,8)]
   124      -1.472851      -1.472851      -1.472851    8[6-(6,8),26-(8,8,8,8)]
   125       6.123567       6.123567       6.123567    8[6-(6,8),26-(8,8,8,8,8)]
   126       4.094778       4.094778       4.094778    8[6-(6,8),26-(8,8,8,8)]
   127       3.251994       3.251994       3.251994    8[6-(6,8),26-(8,8,8)]
   128       4.631408       4.631408       4.631408    8[6-(6,8),26-(8,8,8)]
   129       7.527297       7.527297       7.527297    8[6-(6,8),26-(8,8,8)]
   130       8.809386       8.809386       8.809386    8[6-(6,8),26-(8,8,8)]
   131      10.296357      10.296357      10.296357    8[6-(6,8),26-(8,8,8,8)]
   132      11.719321      11.719321      11.719321    8[6-(6,8),26-(8,8,8,8),26-(8,8,8,8,8)]
   133      -4.686377      -4.686377      -4.686377    8[6-(6,8),26-(8,8,8,8,8)]
   134       3.642595       3.642595       3.642595    8[6-(6,8),26-(8,8,8,8)]
   135       1.472989       1.472989       1.472989    8[6-(6,8),26-(8,8,8,8)]
   136      -0.280486      -0.280486      -0.280486    8[6-(6,8),26-(8,8,8,8,8)]
   137      10.498728      10.498728      10.498728    8[6-(6,8),26-(8,8,8,8)]
   138       9.655979       9.655979       9.655979    8[6-(6,8),26-(8,8,8)]
   139      -1.772592      -1.772592      -1.772592    8[6-(6,8),26-(8,8,8)]
   140       1.123297       1.123297       1.123297    8[6-(6,8),26-(8,8,8)]
   141        2.40537        2.40537        2.40537    8[6-(6,8),26-(8,8,8)]
   142       3.892416       3.892416       3.892416    8[6-(6,8),26-(8,8,8,8)]
   143        5.31539        5.31539        5.31539    8[6-(6,8),26-(8,8,8,8),26-(8,8,8,8,8)]
   144       1.717553       1.717553       1.717553    8[6-(6,8),26-(8,8,8,8,8)]
   145       3.642595       3.642595       3.642595    8[6-(6,8),26-(8,8,8,8)]
   146       7.876922       7.876922       7.876922    8[6-(6,8),26-(8,8,8,8)]
