# Supplementary material for: A collection of forcefield precursors for metal–organic frameworks
Source: RSC Adv. 2019 Nov 13;9(63):36492–507. doi: 10.1039/c9ra07327b (PMC9075174; doi:10.1039/c9ra07327b)
Supplement: RA-009-C9RA07327B-s513 [file RA-009-C9RA07327B-s513.txt]

EBIJAC_clean

16.614400    0.000000    0.000000
0.000000    32.782000    0.000000
0.000000    0.000000    17.866200

     1       3.404955       3.404955       3.404955    48[8-(6),8-(6),8-(6),8-(6),8-(6,48)]
     2       4.938132       4.938132       4.938132    48[8-(6),8-(6),8-(6),8-(6),8-(6),8-(6,48)]
     3      13.209445      13.209445      13.209445    48[8-(6),8-(6),8-(6),8-(6),8-(6,48)]
     4      11.676268      11.676268      11.676268    48[8-(6),8-(6),8-(6),8-(6),8-(6),8-(6,48)]
     5       3.404955       3.404955       3.404955    48[8-(6),8-(6),8-(6),8-(6),8-(6,48)]
     6       4.938132       4.938132       4.938132    48[8-(6),8-(6),8-(6),8-(6),8-(6),8-(6,48)]
     7      13.209445      13.209445      13.209445    48[8-(6),8-(6),8-(6),8-(6),8-(6,48)]
     8      11.676268      11.676268      11.676268    48[8-(6),8-(6),8-(6),8-(6),8-(6),8-(6,48)]
     9      13.209445      13.209445      13.209445    48[8-(6),8-(6),8-(6),8-(6),8-(6,48)]
    10      11.676268      11.676268      11.676268    48[8-(6),8-(6),8-(6),8-(6),8-(6),8-(6,48)]
    11       3.404955       3.404955       3.404955    48[8-(6),8-(6),8-(6),8-(6),8-(6,48)]
    12       4.938132       4.938132       4.938132    48[8-(6),8-(6),8-(6),8-(6),8-(6),8-(6,48)]
    13      13.209445      13.209445      13.209445    48[8-(6),8-(6),8-(6),8-(6),8-(6,48)]
    14      11.676268      11.676268      11.676268    48[8-(6),8-(6),8-(6),8-(6),8-(6),8-(6,48)]
    15       3.404955       3.404955       3.404955    48[8-(6),8-(6),8-(6),8-(6),8-(6,48)]
    16       4.938132       4.938132       4.938132    48[8-(6),8-(6),8-(6),8-(6),8-(6),8-(6,48)]
    17      14.670515      14.670515      14.670515    1[6-(6,7)]
    18      13.605532      13.605532      13.605532    1[6-(6,6)]
    19      12.291333      12.291333      12.291333    1[6-(6,6)]
    20      13.411144      13.411144      13.411144    1[6-(6,7)]
    21      15.881705      15.881705      15.881705    1[6-(1,6,7)]
    22      15.153994      15.153994      15.153994    1[6-(1,6,7)]
    23      13.236692      13.236692      13.236692    1[6-(1,1,6)]
    24       11.90754       11.90754       11.90754    1[6-(1,1,6)]
    25      13.093809      13.093809      13.093809    1[6-(1,1,6)]
    26      15.788664      15.788664      15.788664    1[6-(1,1,6)]
    27      15.820232      15.820232      15.820232    1[6-(1,1,6)]
    28       0.167805       0.167805       0.167805    1[6-(1,1,6)]
    29      11.939108      11.939108      11.939108    1[6-(1,1,6)]
    30      13.246661      13.246661      13.246661    1[6-(1,1,6)]
    31      13.151959      13.151959      13.151959    1[6-(1,1,6)]
    32      12.334531      12.334531      12.334531    1[6-(1,6,7)]
    33      11.995597      11.995597      11.995597    1[6-(1,6,7)]
    34      10.295944      10.295944      10.295944    1[6-(6,7)]
    35       8.044692       8.044692       8.044692    1[6-(6,6)]
    36       8.348736       8.348736       8.348736    1[6-(6,6)]
    37      10.475379      10.475379      10.475379    1[6-(6,7)]
    38      15.931548      15.931548      15.931548    1[6-(1,6,7)]
    39      15.188884      15.188884      15.188884    1[6-(1,6,7)]
    40       13.11873       13.11873       13.11873    1[6-(6,7)]
    41      11.939108      11.939108      11.939108    1[6-(6,6)]
    42      13.952773      13.952773      13.952773    1[6-(6,6)]
    43      15.079229      15.079229      15.079229    1[6-(6,7)]
    44       0.156175       0.156175       0.156175    1[6-(6,6)]
    45      15.326784      15.326784      15.326784    1[6-(6,6)]
    46        0.41536        0.41536        0.41536    1[6-(6,6)]
    47       1.819277       1.819277       1.819277    1[6-(6,6)]
    48       5.492721       5.492721       5.492721    1[6-(6,6)]
    49       5.213599       5.213599       5.213599    1[6-(6,6)]
    50       7.351872       7.351872       7.351872    1[6-(6,6)]
    51       7.346888       7.346888       7.346888    1[6-(6,6)]
    52       1.943885       1.943885       1.943885    1[6-(6,7)]
    53       3.008868       3.008868       3.008868    1[6-(6,6)]
    54       4.323067       4.323067       4.323067    1[6-(6,6)]
    55       3.203256       3.203256       3.203256    1[6-(6,7)]
    56       0.732695       0.732695       0.732695    1[6-(1,6,7)]
    57       1.460406       1.460406       1.460406    1[6-(1,6,7)]
    58       3.377708       3.377708       3.377708    1[6-(1,1,6)]
    59        4.70686        4.70686        4.70686    1[6-(1,1,6)]
    60       3.520591       3.520591       3.520591    1[6-(1,1,6)]
    61       0.825736       0.825736       0.825736    1[6-(1,1,6)]
    62       0.794168       0.794168       0.794168    1[6-(1,1,6)]
    63      16.446595      16.446595      16.446595    1[6-(1,1,6)]
    64       4.675292       4.675292       4.675292    1[6-(1,1,6)]
    65       3.367739       3.367739       3.367739    1[6-(1,1,6)]
    66       3.462441       3.462441       3.462441    1[6-(1,1,6)]
    67       4.279869       4.279869       4.279869    1[6-(1,6,7)]
    68       4.618803       4.618803       4.618803    1[6-(1,6,7)]
    69       6.318456       6.318456       6.318456    1[6-(6,7)]
    70       8.569708       8.569708       8.569708    1[6-(6,6)]
    71       8.265664       8.265664       8.265664    1[6-(6,6)]
    72       6.139021       6.139021       6.139021    1[6-(6,7)]
    73       0.682852       0.682852       0.682852    1[6-(1,6,7)]
    74       1.425516       1.425516       1.425516    1[6-(1,6,7)]
    75        3.49567        3.49567        3.49567    1[6-(6,7)]
    76       4.675292       4.675292       4.675292    1[6-(6,6)]
    77       2.661627       2.661627       2.661627    1[6-(6,6)]
    78       1.535171       1.535171       1.535171    1[6-(6,7)]
    79      16.458225      16.458225      16.458225    1[6-(6,6)]
    80       1.287616       1.287616       1.287616    1[6-(6,6)]
    81       16.19904       16.19904       16.19904    1[6-(6,6)]
    82      14.795123      14.795123      14.795123    1[6-(6,6)]
    83      11.121679      11.121679      11.121679    1[6-(6,6)]
    84      11.400801      11.400801      11.400801    1[6-(6,6)]
    85       9.262528       9.262528       9.262528    1[6-(6,6)]
    86       9.267512       9.267512       9.267512    1[6-(6,6)]
    87      14.670515      14.670515      14.670515    1[6-(6,7)]
    88      13.605532      13.605532      13.605532    1[6-(6,6)]
    89      12.291333      12.291333      12.291333    1[6-(6,6)]
    90      13.411144      13.411144      13.411144    1[6-(6,7)]
    91      15.881705      15.881705      15.881705    1[6-(1,6,7)]
    92      15.153994      15.153994      15.153994    1[6-(1,6,7)]
    93      13.236692      13.236692      13.236692    1[6-(1,1,6)]
    94       11.90754       11.90754       11.90754    1[6-(1,1,6)]
    95      13.093809      13.093809      13.093809    1[6-(1,1,6)]
    96      15.788664      15.788664      15.788664    1[6-(1,1,6)]
    97      15.820232      15.820232      15.820232    1[6-(1,1,6)]
    98       0.167805       0.167805       0.167805    1[6-(1,1,6)]
    99      11.939108      11.939108      11.939108    1[6-(1,1,6)]
   100      13.246661      13.246661      13.246661    1[6-(1,1,6)]
   101      13.151959      13.151959      13.151959    1[6-(1,1,6)]
   102      12.334531      12.334531      12.334531    1[6-(1,6,7)]
   103      11.995597      11.995597      11.995597    1[6-(1,6,7)]
   104      10.295944      10.295944      10.295944    1[6-(6,7)]
   105       8.044692       8.044692       8.044692    1[6-(6,6)]
   106       8.348736       8.348736       8.348736    1[6-(6,6)]
   107      10.475379      10.475379      10.475379    1[6-(6,7)]
   108      15.931548      15.931548      15.931548    1[6-(1,6,7)]
   109      15.188884      15.188884      15.188884    1[6-(1,6,7)]
   110       13.11873       13.11873       13.11873    1[6-(6,7)]
   111      11.939108      11.939108      11.939108    1[6-(6,6)]
   112      13.952773      13.952773      13.952773    1[6-(6,6)]
   113      15.079229      15.079229      15.079229    1[6-(6,7)]
   114       0.156175       0.156175       0.156175    1[6-(6,6)]
   115      15.326784      15.326784      15.326784    1[6-(6,6)]
   116        0.41536        0.41536        0.41536    1[6-(6,6)]
   117       1.819277       1.819277       1.819277    1[6-(6,6)]
   118       5.492721       5.492721       5.492721    1[6-(6,6)]
   119       5.213599       5.213599       5.213599    1[6-(6,6)]
   120       7.351872       7.351872       7.351872    1[6-(6,6)]
   121       7.346888       7.346888       7.346888    1[6-(6,6)]
   122       1.943885       1.943885       1.943885    1[6-(6,7)]
   123       3.008868       3.008868       3.008868    1[6-(6,6)]
   124       4.323067       4.323067       4.323067    1[6-(6,6)]
   125       3.203256       3.203256       3.203256    1[6-(6,7)]
   126       0.732695       0.732695       0.732695    1[6-(1,6,7)]
   127       1.460406       1.460406       1.460406    1[6-(1,6,7)]
   128       3.377708       3.377708       3.377708    1[6-(1,1,6)]
   129        4.70686        4.70686        4.70686    1[6-(1,1,6)]
   130       3.520591       3.520591       3.520591    1[6-(1,1,6)]
   131       0.825736       0.825736       0.825736    1[6-(1,1,6)]
   132       0.794168       0.794168       0.794168    1[6-(1,1,6)]
   133      16.446595      16.446595      16.446595    1[6-(1,1,6)]
   134       4.675292       4.675292       4.675292    1[6-(1,1,6)]
   135       3.367739       3.367739       3.367739    1[6-(1,1,6)]
   136       3.462441       3.462441       3.462441    1[6-(1,1,6)]
   137       4.279869       4.279869       4.279869    1[6-(1,6,7)]
   138       4.618803       4.618803       4.618803    1[6-(1,6,7)]
   139       6.318456       6.318456       6.318456    1[6-(6,7)]
   140       8.569708       8.569708       8.569708    1[6-(6,6)]
   141       8.265664       8.265664       8.265664    1[6-(6,6)]
   142       6.139021       6.139021       6.139021    1[6-(6,7)]
   143       0.682852       0.682852       0.682852    1[6-(1,6,7)]
   144       1.425516       1.425516       1.425516    1[6-(1,6,7)]
   145        3.49567        3.49567        3.49567    1[6-(6,7)]
   146       4.675292       4.675292       4.675292    1[6-(6,6)]
   147       2.661627       2.661627       2.661627    1[6-(6,6)]
   148       1.535171       1.535171       1.535171    1[6-(6,7)]
   149      16.458225      16.458225      16.458225    1[6-(6,6)]
   150       1.287616       1.287616       1.287616    1[6-(6,6)]
   151       16.19904       16.19904       16.19904    1[6-(6,6)]
   152      14.795123      14.795123      14.795123    1[6-(6,6)]
   153      11.121679      11.121679      11.121679    1[6-(6,6)]
   154      11.400801      11.400801      11.400801    1[6-(6,6)]
   155       9.262528       9.262528       9.262528    1[6-(6,6)]
   156       9.267512       9.267512       9.267512    1[6-(6,6)]
   157       1.943885       1.943885       1.943885    1[6-(6,7)]
   158       3.008868       3.008868       3.008868    1[6-(6,6)]
   159       4.323067       4.323067       4.323067    1[6-(6,6)]
   160       3.203256       3.203256       3.203256    1[6-(6,7)]
   161       0.732695       0.732695       0.732695    1[6-(1,6,7)]
   162       1.460406       1.460406       1.460406    1[6-(1,6,7)]
   163       3.377708       3.377708       3.377708    1[6-(1,1,6)]
   164        4.70686        4.70686        4.70686    1[6-(1,1,6)]
   165       3.520591       3.520591       3.520591    1[6-(1,1,6)]
   166       0.825736       0.825736       0.825736    1[6-(1,1,6)]
   167       0.794168       0.794168       0.794168    1[6-(1,1,6)]
   168      16.446595      16.446595      16.446595    1[6-(1,1,6)]
   169       4.675292       4.675292       4.675292    1[6-(1,1,6)]
   170       3.367739       3.367739       3.367739    1[6-(1,1,6)]
   171       3.462441       3.462441       3.462441    1[6-(1,1,6)]
   172       4.279869       4.279869       4.279869    1[6-(1,6,7)]
   173       4.618803       4.618803       4.618803    1[6-(1,6,7)]
   174       6.318456       6.318456       6.318456    1[6-(6,7)]
   175       8.569708       8.569708       8.569708    1[6-(6,6)]
   176       8.265664       8.265664       8.265664    1[6-(6,6)]
   177       6.139021       6.139021       6.139021    1[6-(6,7)]
   178       0.682852       0.682852       0.682852    1[6-(1,6,7)]
   179       1.425516       1.425516       1.425516    1[6-(1,6,7)]
   180        3.49567        3.49567        3.49567    1[6-(6,7)]
   181       4.675292       4.675292       4.675292    1[6-(6,6)]
   182       2.661627       2.661627       2.661627    1[6-(6,6)]
   183       1.535171       1.535171       1.535171    1[6-(6,7)]
   184      16.458225      16.458225      16.458225    1[6-(6,6)]
   185       1.287616       1.287616       1.287616    1[6-(6,6)]
   186       16.19904       16.19904       16.19904    1[6-(6,6)]
   187      14.795123      14.795123      14.795123    1[6-(6,6)]
   188      11.121679      11.121679      11.121679    1[6-(6,6)]
   189      11.400801      11.400801      11.400801    1[6-(6,6)]
   190       9.262528       9.262528       9.262528    1[6-(6,6)]
   191       9.267512       9.267512       9.267512    1[6-(6,6)]
   192      14.670515      14.670515      14.670515    1[6-(6,7)]
   193      13.605532      13.605532      13.605532    1[6-(6,6)]
   194      12.291333      12.291333      12.291333    1[6-(6,6)]
   195      13.411144      13.411144      13.411144    1[6-(6,7)]
   196      15.881705      15.881705      15.881705    1[6-(1,6,7)]
   197      15.153994      15.153994      15.153994    1[6-(1,6,7)]
   198      13.236692      13.236692      13.236692    1[6-(1,1,6)]
   199       11.90754       11.90754       11.90754    1[6-(1,1,6)]
   200      13.093809      13.093809      13.093809    1[6-(1,1,6)]
   201      15.788664      15.788664      15.788664    1[6-(1,1,6)]
   202      15.820232      15.820232      15.820232    1[6-(1,1,6)]
   203       0.167805       0.167805       0.167805    1[6-(1,1,6)]
   204      11.939108      11.939108      11.939108    1[6-(1,1,6)]
   205      13.246661      13.246661      13.246661    1[6-(1,1,6)]
   206      13.151959      13.151959      13.151959    1[6-(1,1,6)]
   207      12.334531      12.334531      12.334531    1[6-(1,6,7)]
   208      11.995597      11.995597      11.995597    1[6-(1,6,7)]
   209      10.295944      10.295944      10.295944    1[6-(6,7)]
   210       8.044692       8.044692       8.044692    1[6-(6,6)]
   211       8.348736       8.348736       8.348736    1[6-(6,6)]
   212      10.475379      10.475379      10.475379    1[6-(6,7)]
   213      15.931548      15.931548      15.931548    1[6-(1,6,7)]
   214      15.188884      15.188884      15.188884    1[6-(1,6,7)]
   215       13.11873       13.11873       13.11873    1[6-(6,7)]
   216      11.939108      11.939108      11.939108    1[6-(6,6)]
   217      13.952773      13.952773      13.952773    1[6-(6,6)]
   218      15.079229      15.079229      15.079229    1[6-(6,7)]
   219       0.156175       0.156175       0.156175    1[6-(6,6)]
   220      15.326784      15.326784      15.326784    1[6-(6,6)]
   221        0.41536        0.41536        0.41536    1[6-(6,6)]
   222       1.819277       1.819277       1.819277    1[6-(6,6)]
   223       5.492721       5.492721       5.492721    1[6-(6,6)]
   224       5.213599       5.213599       5.213599    1[6-(6,6)]
   225       7.351872       7.351872       7.351872    1[6-(6,6)]
   226       7.346888       7.346888       7.346888    1[6-(6,6)]
   227       1.943885       1.943885       1.943885    1[6-(6,7)]
   228       3.008868       3.008868       3.008868    1[6-(6,6)]
   229       4.323067       4.323067       4.323067    1[6-(6,6)]
   230       3.203256       3.203256       3.203256    1[6-(6,7)]
   231       0.732695       0.732695       0.732695    1[6-(1,6,7)]
   232       1.460406       1.460406       1.460406    1[6-(1,6,7)]
   233       3.377708       3.377708       3.377708    1[6-(1,1,6)]
   234        4.70686        4.70686        4.70686    1[6-(1,1,6)]
   235       3.520591       3.520591       3.520591    1[6-(1,1,6)]
   236       0.825736       0.825736       0.825736    1[6-(1,1,6)]
   237       0.794168       0.794168       0.794168    1[6-(1,1,6)]
   238      16.446595      16.446595      16.446595    1[6-(1,1,6)]
   239       4.675292       4.675292       4.675292    1[6-(1,1,6)]
   240       3.367739       3.367739       3.367739    1[6-(1,1,6)]
   241       3.462441       3.462441       3.462441    1[6-(1,1,6)]
   242       4.279869       4.279869       4.279869    1[6-(1,6,7)]
   243       4.618803       4.618803       4.618803    1[6-(1,6,7)]
   244       6.318456       6.318456       6.318456    1[6-(6,7)]
   245       8.569708       8.569708       8.569708    1[6-(6,6)]
   246       8.265664       8.265664       8.265664    1[6-(6,6)]
   247       6.139021       6.139021       6.139021    1[6-(6,7)]
   248       0.682852       0.682852       0.682852    1[6-(1,6,7)]
   249       1.425516       1.425516       1.425516    1[6-(1,6,7)]
   250        3.49567        3.49567        3.49567    1[6-(6,7)]
   251       4.675292       4.675292       4.675292    1[6-(6,6)]
   252       2.661627       2.661627       2.661627    1[6-(6,6)]
   253       1.535171       1.535171       1.535171    1[6-(6,7)]
   254      16.458225      16.458225      16.458225    1[6-(6,6)]
   255       1.287616       1.287616       1.287616    1[6-(6,6)]
   256       16.19904       16.19904       16.19904    1[6-(6,6)]
   257      14.795123      14.795123      14.795123    1[6-(6,6)]
   258      11.121679      11.121679      11.121679    1[6-(6,6)]
   259      11.400801      11.400801      11.400801    1[6-(6,6)]
   260       9.262528       9.262528       9.262528    1[6-(6,6)]
   261       9.267512       9.267512       9.267512    1[6-(6,6)]
   262      14.670515      14.670515      14.670515    1[6-(6,7)]
   263      13.605532      13.605532      13.605532    1[6-(6,6)]
   264      12.291333      12.291333      12.291333    1[6-(6,6)]
   265      13.411144      13.411144      13.411144    1[6-(6,7)]
   266      15.881705      15.881705      15.881705    1[6-(1,6,7)]
   267      15.153994      15.153994      15.153994    1[6-(1,6,7)]
   268      13.236692      13.236692      13.236692    1[6-(1,1,6)]
   269       11.90754       11.90754       11.90754    1[6-(1,1,6)]
   270      13.093809      13.093809      13.093809    1[6-(1,1,6)]
   271      15.788664      15.788664      15.788664    1[6-(1,1,6)]
   272      15.820232      15.820232      15.820232    1[6-(1,1,6)]
   273       0.167805       0.167805       0.167805    1[6-(1,1,6)]
   274      11.939108      11.939108      11.939108    1[6-(1,1,6)]
   275      13.246661      13.246661      13.246661    1[6-(1,1,6)]
   276      13.151959      13.151959      13.151959    1[6-(1,1,6)]
   277      12.334531      12.334531      12.334531    1[6-(1,6,7)]
   278      11.995597      11.995597      11.995597    1[6-(1,6,7)]
   279      10.295944      10.295944      10.295944    1[6-(6,7)]
   280       8.044692       8.044692       8.044692    1[6-(6,6)]
   281       8.348736       8.348736       8.348736    1[6-(6,6)]
   282      10.475379      10.475379      10.475379    1[6-(6,7)]
   283      15.931548      15.931548      15.931548    1[6-(1,6,7)]
   284      15.188884      15.188884      15.188884    1[6-(1,6,7)]
   285       13.11873       13.11873       13.11873    1[6-(6,7)]
   286      11.939108      11.939108      11.939108    1[6-(6,6)]
   287      13.952773      13.952773      13.952773    1[6-(6,6)]
   288      15.079229      15.079229      15.079229    1[6-(6,7)]
   289       0.156175       0.156175       0.156175    1[6-(6,6)]
   290      15.326784      15.326784      15.326784    1[6-(6,6)]
   291        0.41536        0.41536        0.41536    1[6-(6,6)]
   292       1.819277       1.819277       1.819277    1[6-(6,6)]
   293       5.492721       5.492721       5.492721    1[6-(6,6)]
   294       5.213599       5.213599       5.213599    1[6-(6,6)]
   295       7.351872       7.351872       7.351872    1[6-(6,6)]
   296       7.346888       7.346888       7.346888    1[6-(6,6)]
   297      14.201989      14.201989      14.201989    6[1-(0),6-(1,6),7-(6,6)]
   298      13.562335      13.562335      13.562335    6[1-(0),6-(1,7),6-(6,8)]
   299      12.847916      12.847916      12.847916    6[6-(1,6),6-(1,6),8-(48)]
   300      12.783119      12.783119      12.783119    6[1-(0),6-(1,7),6-(6,8)]
   301      13.439388      13.439388      13.439388    6[1-(0),6-(1,6),7-(6,6)]
   302      15.014433      15.014433      15.014433    6[1-(0),1-(0),6-(6,6),7-(6,6)]
   303      14.391393      14.391393      14.391393    6[6-(1,1,7),6-(6,6),6-(6,6)]
   304      14.866565      14.866565      14.866565    6[6-(1,1,1),6-(6,6),6-(6,6)]
   305      14.406346      14.406346      14.406346    6[6-(1,1,7),6-(6,6),6-(6,6)]
   306      13.454341      13.454341      13.454341    6[6-(1,1,1),6-(6,6),6-(6,6)]
   307      12.974185      12.974185      12.974185    6[6-(1,1,7),6-(6,6),6-(6,6)]
   308       13.44105       13.44105       13.44105    6[6-(1,1,1),6-(6,6),6-(6,6)]
   309      12.862868      12.862868      12.862868    6[1-(0),1-(0),1-(0),6-(6,6)]
   310      15.908288      15.908288      15.908288    6[1-(0),1-(0),1-(0),6-(6,6)]
   311      12.897759      12.897759      12.897759    6[1-(0),1-(0),1-(0),6-(6,6)]
   312      12.003904      12.003904      12.003904    6[1-(0),1-(0),6-(6,6),7-(6,6)]
   313       9.920458       9.920458       9.920458    6[1-(0),6-(1,6),7-(6,6)]
   314       8.569708       8.569708       8.569708    6[1-(0),6-(1,7),6-(6,8)]
   315       8.011464       8.011464       8.011464    6[6-(1,6),6-(1,6),8-(48)]
   316       8.714253       8.714253       8.714253    6[1-(0),6-(1,7),6-(6,8)]
   317      10.040082      10.040082      10.040082    6[1-(0),6-(1,6),7-(6,6)]
   318      15.060954      15.060954      15.060954    6[1-(0),1-(0),6-(6,6),7-(6,6)]
   319       13.26826       13.26826       13.26826    6[1-(0),6-(1,6),7-(6,6)]
   320      12.580424      12.580424      12.580424    6[1-(0),6-(1,7),6-(6,8)]
   321      12.811364      12.811364      12.811364    6[6-(1,6),6-(1,6),8-(48)]
   322       13.76503       13.76503       13.76503    6[1-(0),6-(1,7),6-(6,8)]
   323      14.446221      14.446221      14.446221    6[1-(0),6-(1,6),7-(6,6)]
   324       1.963822       1.963822       1.963822    6[6-(6,6),8-(48),8-(48,48)]
   325       1.103196       1.103196       1.103196    6[6-(1,6),6-(1,6),6-(8,8)]
   326       0.194388       0.194388       0.194388    6[1-(0),6-(1,6),6-(6,6)]
   327       15.95647       15.95647       15.95647    6[1-(0),6-(1,6),6-(6,6)]
   328      16.044526      16.044526      16.044526    6[6-(1,6),6-(1,6),6-(8,8)]
   329       0.348902       0.348902       0.348902    6[1-(0),6-(1,6),6-(6,6)]
   330        1.19956        1.19956        1.19956    6[1-(0),6-(1,6),6-(6,6)]
   331       15.09086       15.09086       15.09086    6[6-(6,6),8-(0),8-(48)]
   332       5.090652       5.090652       5.090652    6[6-(6,6),8-(48),8-(48)]
   333       5.263442       5.263442       5.263442    6[6-(1,6),6-(1,6),6-(8,8)]
   334        5.36479        5.36479        5.36479    6[1-(0),6-(1,6),6-(6,6)]
   335       5.270088       5.270088       5.270088    6[1-(0),6-(1,6),6-(6,6)]
   336        5.86156        5.86156        5.86156    6[6-(6,6),8-(48),8-(48)]
   337        7.73068        7.73068        7.73068    6[1-(0),6-(1,6),6-(6,6)]
   338       7.115948       7.115948       7.115948    6[6-(1,6),6-(1,6),6-(8,8)]
   339       7.735665       7.735665       7.735665    6[1-(0),6-(1,6),6-(6,6)]
   340       2.412411       2.412411       2.412411    6[1-(0),6-(1,6),7-(6,6)]
   341       3.052065       3.052065       3.052065    6[1-(0),6-(1,7),6-(6,8)]
   342       3.766484       3.766484       3.766484    6[6-(1,6),6-(1,6),8-(48)]
   343       3.831281       3.831281       3.831281    6[1-(0),6-(1,7),6-(6,8)]
   344       3.175012       3.175012       3.175012    6[1-(0),6-(1,6),7-(6,6)]
   345       1.599967       1.599967       1.599967    6[1-(0),1-(0),6-(6,6),7-(6,6)]
   346       2.223007       2.223007       2.223007    6[6-(1,1,7),6-(6,6),6-(6,6)]
   347       1.747835       1.747835       1.747835    6[6-(1,1,1),6-(6,6),6-(6,6)]
   348       2.208054       2.208054       2.208054    6[6-(1,1,7),6-(6,6),6-(6,6)]
   349       3.160059       3.160059       3.160059    6[6-(1,1,1),6-(6,6),6-(6,6)]
   350       3.640215       3.640215       3.640215    6[6-(1,1,7),6-(6,6),6-(6,6)]
   351        3.17335        3.17335        3.17335    6[6-(1,1,1),6-(6,6),6-(6,6)]
   352       3.751532       3.751532       3.751532    6[1-(0),1-(0),1-(0),6-(6,6)]
   353       0.706112       0.706112       0.706112    6[1-(0),1-(0),1-(0),6-(6,6)]
   354       3.716641       3.716641       3.716641    6[1-(0),1-(0),1-(0),6-(6,6)]
   355       4.610496       4.610496       4.610496    6[1-(0),1-(0),6-(6,6),7-(6,6)]
   356       6.693942       6.693942       6.693942    6[1-(0),6-(1,6),7-(6,6)]
   357       8.044692       8.044692       8.044692    6[1-(0),6-(1,7),6-(6,8)]
   358       8.602936       8.602936       8.602936    6[6-(1,6),6-(1,6),8-(48)]
   359       7.900147       7.900147       7.900147    6[1-(0),6-(1,7),6-(6,8)]
   360       6.574318       6.574318       6.574318    6[1-(0),6-(1,6),7-(6,6)]
   361       1.553446       1.553446       1.553446    6[1-(0),1-(0),6-(6,6),7-(6,6)]
   362        3.34614        3.34614        3.34614    6[1-(0),6-(1,6),7-(6,6)]
   363       4.033976       4.033976       4.033976    6[1-(0),6-(1,7),6-(6,8)]
   364       3.803036       3.803036       3.803036    6[6-(1,6),6-(1,6),8-(48)]
   365        2.84937        2.84937        2.84937    6[1-(0),6-(1,7),6-(6,8)]
   366       2.168179       2.168179       2.168179    6[1-(0),6-(1,6),7-(6,6)]
   367      14.650578      14.650578      14.650578    6[6-(6,6),8-(48),8-(48,48)]
   368      15.511204      15.511204      15.511204    6[6-(1,6),6-(1,6),6-(8,8)]
   369      16.420012      16.420012      16.420012    6[1-(0),6-(1,6),6-(6,6)]
   370        0.65793        0.65793        0.65793    6[1-(0),6-(1,6),6-(6,6)]
   371       0.569874       0.569874       0.569874    6[6-(1,6),6-(1,6),6-(8,8)]
   372      16.265498      16.265498      16.265498    6[1-(0),6-(1,6),6-(6,6)]
   373       15.41484       15.41484       15.41484    6[1-(0),6-(1,6),6-(6,6)]
   374        1.52354        1.52354        1.52354    6[6-(6,6),8-(0),8-(48)]
   375      11.523748      11.523748      11.523748    6[6-(6,6),8-(48),8-(48)]
   376      11.350958      11.350958      11.350958    6[6-(1,6),6-(1,6),6-(8,8)]
   377       11.24961       11.24961       11.24961    6[1-(0),6-(1,6),6-(6,6)]
   378      11.344312      11.344312      11.344312    6[1-(0),6-(1,6),6-(6,6)]
   379       10.75284       10.75284       10.75284    6[6-(6,6),8-(48),8-(48)]
   380        8.88372        8.88372        8.88372    6[1-(0),6-(1,6),6-(6,6)]
   381       9.498452       9.498452       9.498452    6[6-(1,6),6-(1,6),6-(8,8)]
   382       8.878735       8.878735       8.878735    6[1-(0),6-(1,6),6-(6,6)]
   383      14.201989      14.201989      14.201989    6[1-(0),6-(1,6),7-(6,6)]
   384      13.562335      13.562335      13.562335    6[1-(0),6-(1,7),6-(6,8)]
   385      12.847916      12.847916      12.847916    6[6-(1,6),6-(1,6),8-(48)]
   386      12.783119      12.783119      12.783119    6[1-(0),6-(1,7),6-(6,8)]
   387      13.439388      13.439388      13.439388    6[1-(0),6-(1,6),7-(6,6)]
   388      15.014433      15.014433      15.014433    6[1-(0),1-(0),6-(6,6),7-(6,6)]
   389      14.391393      14.391393      14.391393    6[6-(1,1,7),6-(6,6),6-(6,6)]
   390      14.866565      14.866565      14.866565    6[6-(1,1,1),6-(6,6),6-(6,6)]
   391      14.406346      14.406346      14.406346    6[6-(1,1,7),6-(6,6),6-(6,6)]
   392      13.454341      13.454341      13.454341    6[6-(1,1,1),6-(6,6),6-(6,6)]
   393      12.974185      12.974185      12.974185    6[6-(1,1,7),6-(6,6),6-(6,6)]
   394       13.44105       13.44105       13.44105    6[6-(1,1,1),6-(6,6),6-(6,6)]
   395      12.862868      12.862868      12.862868    6[1-(0),1-(0),1-(0),6-(6,6)]
   396      15.908288      15.908288      15.908288    6[1-(0),1-(0),1-(0),6-(6,6)]
   397      12.897759      12.897759      12.897759    6[1-(0),1-(0),1-(0),6-(6,6)]
   398      12.003904      12.003904      12.003904    6[1-(0),1-(0),6-(6,6),7-(6,6)]
   399       9.920458       9.920458       9.920458    6[1-(0),6-(1,6),7-(6,6)]
   400       8.569708       8.569708       8.569708    6[1-(0),6-(1,7),6-(6,8)]
   401       8.011464       8.011464       8.011464    6[6-(1,6),6-(1,6),8-(48)]
   402       8.714253       8.714253       8.714253    6[1-(0),6-(1,7),6-(6,8)]
   403      10.040082      10.040082      10.040082    6[1-(0),6-(1,6),7-(6,6)]
   404      15.060954      15.060954      15.060954    6[1-(0),1-(0),6-(6,6),7-(6,6)]
   405       13.26826       13.26826       13.26826    6[1-(0),6-(1,6),7-(6,6)]
   406      12.580424      12.580424      12.580424    6[1-(0),6-(1,7),6-(6,8)]
   407      12.811364      12.811364      12.811364    6[6-(1,6),6-(1,6),8-(48)]
   408       13.76503       13.76503       13.76503    6[1-(0),6-(1,7),6-(6,8)]
   409      14.446221      14.446221      14.446221    6[1-(0),6-(1,6),7-(6,6)]
   410       1.963822       1.963822       1.963822    6[6-(6,6),8-(48),8-(48,48)]
   411       1.103196       1.103196       1.103196    6[6-(1,6),6-(1,6),6-(8,8)]
   412       0.194388       0.194388       0.194388    6[1-(0),6-(1,6),6-(6,6)]
   413       15.95647       15.95647       15.95647    6[1-(0),6-(1,6),6-(6,6)]
   414      16.044526      16.044526      16.044526    6[6-(1,6),6-(1,6),6-(8,8)]
   415       0.348902       0.348902       0.348902    6[1-(0),6-(1,6),6-(6,6)]
   416        1.19956        1.19956        1.19956    6[1-(0),6-(1,6),6-(6,6)]
   417       15.09086       15.09086       15.09086    6[6-(6,6),8-(0),8-(48)]
   418       5.090652       5.090652       5.090652    6[6-(6,6),8-(48),8-(48)]
   419       5.263442       5.263442       5.263442    6[6-(1,6),6-(1,6),6-(8,8)]
   420        5.36479        5.36479        5.36479    6[1-(0),6-(1,6),6-(6,6)]
   421       5.270088       5.270088       5.270088    6[1-(0),6-(1,6),6-(6,6)]
   422        5.86156        5.86156        5.86156    6[6-(6,6),8-(48),8-(48)]
   423        7.73068        7.73068        7.73068    6[1-(0),6-(1,6),6-(6,6)]
   424       7.115948       7.115948       7.115948    6[6-(1,6),6-(1,6),6-(8,8)]
   425       7.735665       7.735665       7.735665    6[1-(0),6-(1,6),6-(6,6)]
   426       2.412411       2.412411       2.412411    6[1-(0),6-(1,6),7-(6,6)]
   427       3.052065       3.052065       3.052065    6[1-(0),6-(1,7),6-(6,8)]
   428       3.766484       3.766484       3.766484    6[6-(1,6),6-(1,6),8-(48)]
   429       3.831281       3.831281       3.831281    6[1-(0),6-(1,7),6-(6,8)]
   430       3.175012       3.175012       3.175012    6[1-(0),6-(1,6),7-(6,6)]
   431       1.599967       1.599967       1.599967    6[1-(0),1-(0),6-(6,6),7-(6,6)]
   432       2.223007       2.223007       2.223007    6[6-(1,1,7),6-(6,6),6-(6,6)]
   433       1.747835       1.747835       1.747835    6[6-(1,1,1),6-(6,6),6-(6,6)]
   434       2.208054       2.208054       2.208054    6[6-(1,1,7),6-(6,6),6-(6,6)]
   435       3.160059       3.160059       3.160059    6[6-(1,1,1),6-(6,6),6-(6,6)]
   436       3.640215       3.640215       3.640215    6[6-(1,1,7),6-(6,6),6-(6,6)]
   437        3.17335        3.17335        3.17335    6[6-(1,1,1),6-(6,6),6-(6,6)]
   438       3.751532       3.751532       3.751532    6[1-(0),1-(0),1-(0),6-(6,6)]
   439       0.706112       0.706112       0.706112    6[1-(0),1-(0),1-(0),6-(6,6)]
   440       3.716641       3.716641       3.716641    6[1-(0),1-(0),1-(0),6-(6,6)]
   441       4.610496       4.610496       4.610496    6[1-(0),1-(0),6-(6,6),7-(6,6)]
   442       6.693942       6.693942       6.693942    6[1-(0),6-(1,6),7-(6,6)]
   443       8.044692       8.044692       8.044692    6[1-(0),6-(1,7),6-(6,8)]
   444       8.602936       8.602936       8.602936    6[6-(1,6),6-(1,6),8-(48)]
   445       7.900147       7.900147       7.900147    6[1-(0),6-(1,7),6-(6,8)]
   446       6.574318       6.574318       6.574318    6[1-(0),6-(1,6),7-(6,6)]
   447       1.553446       1.553446       1.553446    6[1-(0),1-(0),6-(6,6),7-(6,6)]
   448        3.34614        3.34614        3.34614    6[1-(0),6-(1,6),7-(6,6)]
   449       4.033976       4.033976       4.033976    6[1-(0),6-(1,7),6-(6,8)]
   450       3.803036       3.803036       3.803036    6[6-(1,6),6-(1,6),8-(48)]
   451        2.84937        2.84937        2.84937    6[1-(0),6-(1,7),6-(6,8)]
   452       2.168179       2.168179       2.168179    6[1-(0),6-(1,6),7-(6,6)]
   453      14.650578      14.650578      14.650578    6[6-(6,6),8-(48),8-(48,48)]
   454      15.511204      15.511204      15.511204    6[6-(1,6),6-(1,6),6-(8,8)]
   455      16.420012      16.420012      16.420012    6[1-(0),6-(1,6),6-(6,6)]
   456        0.65793        0.65793        0.65793    6[1-(0),6-(1,6),6-(6,6)]
   457       0.569874       0.569874       0.569874    6[6-(1,6),6-(1,6),6-(8,8)]
   458      16.265498      16.265498      16.265498    6[1-(0),6-(1,6),6-(6,6)]
   459       15.41484       15.41484       15.41484    6[1-(0),6-(1,6),6-(6,6)]
   460        1.52354        1.52354        1.52354    6[6-(6,6),8-(0),8-(48)]
   461      11.523748      11.523748      11.523748    6[6-(6,6),8-(48),8-(48)]
   462      11.350958      11.350958      11.350958    6[6-(1,6),6-(1,6),6-(8,8)]
   463       11.24961       11.24961       11.24961    6[1-(0),6-(1,6),6-(6,6)]
   464      11.344312      11.344312      11.344312    6[1-(0),6-(1,6),6-(6,6)]
   465       10.75284       10.75284       10.75284    6[6-(6,6),8-(48),8-(48)]
   466        8.88372        8.88372        8.88372    6[1-(0),6-(1,6),6-(6,6)]
   467       9.498452       9.498452       9.498452    6[6-(1,6),6-(1,6),6-(8,8)]
   468       8.878735       8.878735       8.878735    6[1-(0),6-(1,6),6-(6,6)]
   469       2.412411       2.412411       2.412411    6[1-(0),6-(1,6),7-(6,6)]
   470       3.052065       3.052065       3.052065    6[1-(0),6-(1,7),6-(6,8)]
   471       3.766484       3.766484       3.766484    6[6-(1,6),6-(1,6),8-(48)]
   472       3.831281       3.831281       3.831281    6[1-(0),6-(1,7),6-(6,8)]
   473       3.175012       3.175012       3.175012    6[1-(0),6-(1,6),7-(6,6)]
   474       1.599967       1.599967       1.599967    6[1-(0),1-(0),6-(6,6),7-(6,6)]
   475       2.223007       2.223007       2.223007    6[6-(1,1,7),6-(6,6),6-(6,6)]
   476       1.747835       1.747835       1.747835    6[6-(1,1,1),6-(6,6),6-(6,6)]
   477       2.208054       2.208054       2.208054    6[6-(1,1,7),6-(6,6),6-(6,6)]
   478       3.160059       3.160059       3.160059    6[6-(1,1,1),6-(6,6),6-(6,6)]
   479       3.640215       3.640215       3.640215    6[6-(1,1,7),6-(6,6),6-(6,6)]
   480        3.17335        3.17335        3.17335    6[6-(1,1,1),6-(6,6),6-(6,6)]
   481       3.751532       3.751532       3.751532    6[1-(0),1-(0),1-(0),6-(6,6)]
   482       0.706112       0.706112       0.706112    6[1-(0),1-(0),1-(0),6-(6,6)]
   483       3.716641       3.716641       3.716641    6[1-(0),1-(0),1-(0),6-(6,6)]
   484       4.610496       4.610496       4.610496    6[1-(0),1-(0),6-(6,6),7-(6,6)]
   485       6.693942       6.693942       6.693942    6[1-(0),6-(1,6),7-(6,6)]
   486       8.044692       8.044692       8.044692    6[1-(0),6-(1,7),6-(6,8)]
   487       8.602936       8.602936       8.602936    6[6-(1,6),6-(1,6),8-(48)]
   488       7.900147       7.900147       7.900147    6[1-(0),6-(1,7),6-(6,8)]
   489       6.574318       6.574318       6.574318    6[1-(0),6-(1,6),7-(6,6)]
   490       1.553446       1.553446       1.553446    6[1-(0),1-(0),6-(6,6),7-(6,6)]
   491        3.34614        3.34614        3.34614    6[1-(0),6-(1,6),7-(6,6)]
   492       4.033976       4.033976       4.033976    6[1-(0),6-(1,7),6-(6,8)]
   493       3.803036       3.803036       3.803036    6[6-(1,6),6-(1,6),8-(48)]
   494        2.84937        2.84937        2.84937    6[1-(0),6-(1,7),6-(6,8)]
   495       2.168179       2.168179       2.168179    6[1-(0),6-(1,6),7-(6,6)]
   496      14.650578      14.650578      14.650578    6[6-(6,6),8-(48),8-(48,48)]
   497      15.511204      15.511204      15.511204    6[6-(1,6),6-(1,6),6-(8,8)]
   498      16.420012      16.420012      16.420012    6[1-(0),6-(1,6),6-(6,6)]
   499        0.65793        0.65793        0.65793    6[1-(0),6-(1,6),6-(6,6)]
   500       0.569874       0.569874       0.569874    6[6-(1,6),6-(1,6),6-(8,8)]
   501      16.265498      16.265498      16.265498    6[1-(0),6-(1,6),6-(6,6)]
   502       15.41484       15.41484       15.41484    6[1-(0),6-(1,6),6-(6,6)]
   503        1.52354        1.52354        1.52354    6[6-(6,6),8-(0),8-(48)]
   504      11.523748      11.523748      11.523748    6[6-(6,6),8-(48),8-(48)]
   505      11.350958      11.350958      11.350958    6[6-(1,6),6-(1,6),6-(8,8)]
   506       11.24961       11.24961       11.24961    6[1-(0),6-(1,6),6-(6,6)]
   507      11.344312      11.344312      11.344312    6[1-(0),6-(1,6),6-(6,6)]
   508       10.75284       10.75284       10.75284    6[6-(6,6),8-(48),8-(48)]
   509        8.88372        8.88372        8.88372    6[1-(0),6-(1,6),6-(6,6)]
   510       9.498452       9.498452       9.498452    6[6-(1,6),6-(1,6),6-(8,8)]
   511       8.878735       8.878735       8.878735    6[1-(0),6-(1,6),6-(6,6)]
   512      14.201989      14.201989      14.201989    6[1-(0),6-(1,6),7-(6,6)]
   513      13.562335      13.562335      13.562335    6[1-(0),6-(1,7),6-(6,8)]
   514      12.847916      12.847916      12.847916    6[6-(1,6),6-(1,6),8-(48)]
   515      12.783119      12.783119      12.783119    6[1-(0),6-(1,7),6-(6,8)]
   516      13.439388      13.439388      13.439388    6[1-(0),6-(1,6),7-(6,6)]
   517      15.014433      15.014433      15.014433    6[1-(0),1-(0),6-(6,6),7-(6,6)]
   518      14.391393      14.391393      14.391393    6[6-(1,1,7),6-(6,6),6-(6,6)]
   519      14.866565      14.866565      14.866565    6[6-(1,1,1),6-(6,6),6-(6,6)]
   520      14.406346      14.406346      14.406346    6[6-(1,1,7),6-(6,6),6-(6,6)]
   521      13.454341      13.454341      13.454341    6[6-(1,1,1),6-(6,6),6-(6,6)]
   522      12.974185      12.974185      12.974185    6[6-(1,1,7),6-(6,6),6-(6,6)]
   523       13.44105       13.44105       13.44105    6[6-(1,1,1),6-(6,6),6-(6,6)]
   524      12.862868      12.862868      12.862868    6[1-(0),1-(0),1-(0),6-(6,6)]
   525      15.908288      15.908288      15.908288    6[1-(0),1-(0),1-(0),6-(6,6)]
   526      12.897759      12.897759      12.897759    6[1-(0),1-(0),1-(0),6-(6,6)]
   527      12.003904      12.003904      12.003904    6[1-(0),1-(0),6-(6,6),7-(6,6)]
   528       9.920458       9.920458       9.920458    6[1-(0),6-(1,6),7-(6,6)]
   529       8.569708       8.569708       8.569708    6[1-(0),6-(1,7),6-(6,8)]
   530       8.011464       8.011464       8.011464    6[6-(1,6),6-(1,6),8-(48)]
   531       8.714253       8.714253       8.714253    6[1-(0),6-(1,7),6-(6,8)]
   532      10.040082      10.040082      10.040082    6[1-(0),6-(1,6),7-(6,6)]
   533      15.060954      15.060954      15.060954    6[1-(0),1-(0),6-(6,6),7-(6,6)]
   534       13.26826       13.26826       13.26826    6[1-(0),6-(1,6),7-(6,6)]
   535      12.580424      12.580424      12.580424    6[1-(0),6-(1,7),6-(6,8)]
   536      12.811364      12.811364      12.811364    6[6-(1,6),6-(1,6),8-(48)]
   537       13.76503       13.76503       13.76503    6[1-(0),6-(1,7),6-(6,8)]
   538      14.446221      14.446221      14.446221    6[1-(0),6-(1,6),7-(6,6)]
   539       1.963822       1.963822       1.963822    6[6-(6,6),8-(48),8-(48,48)]
   540       1.103196       1.103196       1.103196    6[6-(1,6),6-(1,6),6-(8,8)]
   541       0.194388       0.194388       0.194388    6[1-(0),6-(1,6),6-(6,6)]
   542       15.95647       15.95647       15.95647    6[1-(0),6-(1,6),6-(6,6)]
   543      16.044526      16.044526      16.044526    6[6-(1,6),6-(1,6),6-(8,8)]
   544       0.348902       0.348902       0.348902    6[1-(0),6-(1,6),6-(6,6)]
   545        1.19956        1.19956        1.19956    6[1-(0),6-(1,6),6-(6,6)]
   546       15.09086       15.09086       15.09086    6[6-(6,6),8-(0),8-(48)]
   547       5.090652       5.090652       5.090652    6[6-(6,6),8-(48),8-(48)]
   548       5.263442       5.263442       5.263442    6[6-(1,6),6-(1,6),6-(8,8)]
   549        5.36479        5.36479        5.36479    6[1-(0),6-(1,6),6-(6,6)]
   550       5.270088       5.270088       5.270088    6[1-(0),6-(1,6),6-(6,6)]
   551        5.86156        5.86156        5.86156    6[6-(6,6),8-(48),8-(48)]
   552        7.73068        7.73068        7.73068    6[1-(0),6-(1,6),6-(6,6)]
   553       7.115948       7.115948       7.115948    6[6-(1,6),6-(1,6),6-(8,8)]
   554       7.735665       7.735665       7.735665    6[1-(0),6-(1,6),6-(6,6)]
   555       2.412411       2.412411       2.412411    6[1-(0),6-(1,6),7-(6,6)]
   556       3.052065       3.052065       3.052065    6[1-(0),6-(1,7),6-(6,8)]
   557       3.766484       3.766484       3.766484    6[6-(1,6),6-(1,6),8-(48)]
   558       3.831281       3.831281       3.831281    6[1-(0),6-(1,7),6-(6,8)]
   559       3.175012       3.175012       3.175012    6[1-(0),6-(1,6),7-(6,6)]
   560       1.599967       1.599967       1.599967    6[1-(0),1-(0),6-(6,6),7-(6,6)]
   561       2.223007       2.223007       2.223007    6[6-(1,1,7),6-(6,6),6-(6,6)]
   562       1.747835       1.747835       1.747835    6[6-(1,1,1),6-(6,6),6-(6,6)]
   563       2.208054       2.208054       2.208054    6[6-(1,1,7),6-(6,6),6-(6,6)]
   564       3.160059       3.160059       3.160059    6[6-(1,1,1),6-(6,6),6-(6,6)]
   565       3.640215       3.640215       3.640215    6[6-(1,1,7),6-(6,6),6-(6,6)]
   566        3.17335        3.17335        3.17335    6[6-(1,1,1),6-(6,6),6-(6,6)]
   567       3.751532       3.751532       3.751532    6[1-(0),1-(0),1-(0),6-(6,6)]
   568       0.706112       0.706112       0.706112    6[1-(0),1-(0),1-(0),6-(6,6)]
   569       3.716641       3.716641       3.716641    6[1-(0),1-(0),1-(0),6-(6,6)]
   570       4.610496       4.610496       4.610496    6[1-(0),1-(0),6-(6,6),7-(6,6)]
   571       6.693942       6.693942       6.693942    6[1-(0),6-(1,6),7-(6,6)]
   572       8.044692       8.044692       8.044692    6[1-(0),6-(1,7),6-(6,8)]
   573       8.602936       8.602936       8.602936    6[6-(1,6),6-(1,6),8-(48)]
   574       7.900147       7.900147       7.900147    6[1-(0),6-(1,7),6-(6,8)]
   575       6.574318       6.574318       6.574318    6[1-(0),6-(1,6),7-(6,6)]
   576       1.553446       1.553446       1.553446    6[1-(0),1-(0),6-(6,6),7-(6,6)]
   577        3.34614        3.34614        3.34614    6[1-(0),6-(1,6),7-(6,6)]
   578       4.033976       4.033976       4.033976    6[1-(0),6-(1,7),6-(6,8)]
   579       3.803036       3.803036       3.803036    6[6-(1,6),6-(1,6),8-(48)]
   580        2.84937        2.84937        2.84937    6[1-(0),6-(1,7),6-(6,8)]
   581       2.168179       2.168179       2.168179    6[1-(0),6-(1,6),7-(6,6)]
   582      14.650578      14.650578      14.650578    6[6-(6,6),8-(48),8-(48,48)]
   583      15.511204      15.511204      15.511204    6[6-(1,6),6-(1,6),6-(8,8)]
   584      16.420012      16.420012      16.420012    6[1-(0),6-(1,6),6-(6,6)]
   585        0.65793        0.65793        0.65793    6[1-(0),6-(1,6),6-(6,6)]
   586       0.569874       0.569874       0.569874    6[6-(1,6),6-(1,6),6-(8,8)]
   587      16.265498      16.265498      16.265498    6[1-(0),6-(1,6),6-(6,6)]
   588       15.41484       15.41484       15.41484    6[1-(0),6-(1,6),6-(6,6)]
   589        1.52354        1.52354        1.52354    6[6-(6,6),8-(0),8-(48)]
   590      11.523748      11.523748      11.523748    6[6-(6,6),8-(48),8-(48)]
   591      11.350958      11.350958      11.350958    6[6-(1,6),6-(1,6),6-(8,8)]
   592       11.24961       11.24961       11.24961    6[1-(0),6-(1,6),6-(6,6)]
   593      11.344312      11.344312      11.344312    6[1-(0),6-(1,6),6-(6,6)]
   594       10.75284       10.75284       10.75284    6[6-(6,6),8-(48),8-(48)]
   595        8.88372        8.88372        8.88372    6[1-(0),6-(1,6),6-(6,6)]
   596       9.498452       9.498452       9.498452    6[6-(1,6),6-(1,6),6-(8,8)]
   597       8.878735       8.878735       8.878735    6[1-(0),6-(1,6),6-(6,6)]
   598      14.201989      14.201989      14.201989    6[1-(0),6-(1,6),7-(6,6)]
   599      13.562335      13.562335      13.562335    6[1-(0),6-(1,7),6-(6,8)]
   600      12.847916      12.847916      12.847916    6[6-(1,6),6-(1,6),8-(48)]
   601      12.783119      12.783119      12.783119    6[1-(0),6-(1,7),6-(6,8)]
   602      13.439388      13.439388      13.439388    6[1-(0),6-(1,6),7-(6,6)]
   603      15.014433      15.014433      15.014433    6[1-(0),1-(0),6-(6,6),7-(6,6)]
   604      14.391393      14.391393      14.391393    6[6-(1,1,7),6-(6,6),6-(6,6)]
   605      14.866565      14.866565      14.866565    6[6-(1,1,1),6-(6,6),6-(6,6)]
   606      14.406346      14.406346      14.406346    6[6-(1,1,7),6-(6,6),6-(6,6)]
   607      13.454341      13.454341      13.454341    6[6-(1,1,1),6-(6,6),6-(6,6)]
   608      12.974185      12.974185      12.974185    6[6-(1,1,7),6-(6,6),6-(6,6)]
   609       13.44105       13.44105       13.44105    6[6-(1,1,1),6-(6,6),6-(6,6)]
   610      12.862868      12.862868      12.862868    6[1-(0),1-(0),1-(0),6-(6,6)]
   611      15.908288      15.908288      15.908288    6[1-(0),1-(0),1-(0),6-(6,6)]
   612      12.897759      12.897759      12.897759    6[1-(0),1-(0),1-(0),6-(6,6)]
   613      12.003904      12.003904      12.003904    6[1-(0),1-(0),6-(6,6),7-(6,6)]
   614       9.920458       9.920458       9.920458    6[1-(0),6-(1,6),7-(6,6)]
   615       8.569708       8.569708       8.569708    6[1-(0),6-(1,7),6-(6,8)]
   616       8.011464       8.011464       8.011464    6[6-(1,6),6-(1,6),8-(48)]
   617       8.714253       8.714253       8.714253    6[1-(0),6-(1,7),6-(6,8)]
   618      10.040082      10.040082      10.040082    6[1-(0),6-(1,6),7-(6,6)]
   619      15.060954      15.060954      15.060954    6[1-(0),1-(0),6-(6,6),7-(6,6)]
   620       13.26826       13.26826       13.26826    6[1-(0),6-(1,6),7-(6,6)]
   621      12.580424      12.580424      12.580424    6[1-(0),6-(1,7),6-(6,8)]
   622      12.811364      12.811364      12.811364    6[6-(1,6),6-(1,6),8-(48)]
   623       13.76503       13.76503       13.76503    6[1-(0),6-(1,7),6-(6,8)]
   624      14.446221      14.446221      14.446221    6[1-(0),6-(1,6),7-(6,6)]
   625       1.963822       1.963822       1.963822    6[6-(6,6),8-(48),8-(48,48)]
   626       1.103196       1.103196       1.103196    6[6-(1,6),6-(1,6),6-(8,8)]
   627       0.194388       0.194388       0.194388    6[1-(0),6-(1,6),6-(6,6)]
   628       15.95647       15.95647       15.95647    6[1-(0),6-(1,6),6-(6,6)]
   629      16.044526      16.044526      16.044526    6[6-(1,6),6-(1,6),6-(8,8)]
   630       0.348902       0.348902       0.348902    6[1-(0),6-(1,6),6-(6,6)]
   631        1.19956        1.19956        1.19956    6[1-(0),6-(1,6),6-(6,6)]
   632       15.09086       15.09086       15.09086    6[6-(6,6),8-(0),8-(48)]
   633       5.090652       5.090652       5.090652    6[6-(6,6),8-(48),8-(48)]
   634       5.263442       5.263442       5.263442    6[6-(1,6),6-(1,6),6-(8,8)]
   635        5.36479        5.36479        5.36479    6[1-(0),6-(1,6),6-(6,6)]
   636       5.270088       5.270088       5.270088    6[1-(0),6-(1,6),6-(6,6)]
   637        5.86156        5.86156        5.86156    6[6-(6,6),8-(48),8-(48)]
   638        7.73068        7.73068        7.73068    6[1-(0),6-(1,6),6-(6,6)]
   639       7.115948       7.115948       7.115948    6[6-(1,6),6-(1,6),6-(8,8)]
   640       7.735665       7.735665       7.735665    6[1-(0),6-(1,6),6-(6,6)]
   641      14.153807      14.153807      14.153807    7[6-(1,1,6),6-(1,6),6-(1,6)]
   642      10.664783      10.664783      10.664783    7[6-(1,1,6),6-(1,6),6-(1,6)]
   643      14.185375      14.185375      14.185375    7[6-(1,1,6),6-(1,6),6-(1,6)]
   644       2.460593       2.460593       2.460593    7[6-(1,1,6),6-(1,6),6-(1,6)]
   645       5.949617       5.949617       5.949617    7[6-(1,1,6),6-(1,6),6-(1,6)]
   646       2.429025       2.429025       2.429025    7[6-(1,1,6),6-(1,6),6-(1,6)]
   647      14.153807      14.153807      14.153807    7[6-(1,1,6),6-(1,6),6-(1,6)]
   648      10.664783      10.664783      10.664783    7[6-(1,1,6),6-(1,6),6-(1,6)]
   649      14.185375      14.185375      14.185375    7[6-(1,1,6),6-(1,6),6-(1,6)]
   650       2.460593       2.460593       2.460593    7[6-(1,1,6),6-(1,6),6-(1,6)]
   651       5.949617       5.949617       5.949617    7[6-(1,1,6),6-(1,6),6-(1,6)]
   652       2.429025       2.429025       2.429025    7[6-(1,1,6),6-(1,6),6-(1,6)]
   653       2.460593       2.460593       2.460593    7[6-(1,1,6),6-(1,6),6-(1,6)]
   654       5.949617       5.949617       5.949617    7[6-(1,1,6),6-(1,6),6-(1,6)]
   655       2.429025       2.429025       2.429025    7[6-(1,1,6),6-(1,6),6-(1,6)]
   656      14.153807      14.153807      14.153807    7[6-(1,1,6),6-(1,6),6-(1,6)]
   657      10.664783      10.664783      10.664783    7[6-(1,1,6),6-(1,6),6-(1,6)]
   658      14.185375      14.185375      14.185375    7[6-(1,1,6),6-(1,6),6-(1,6)]
   659       2.460593       2.460593       2.460593    7[6-(1,1,6),6-(1,6),6-(1,6)]
   660       5.949617       5.949617       5.949617    7[6-(1,1,6),6-(1,6),6-(1,6)]
   661       2.429025       2.429025       2.429025    7[6-(1,1,6),6-(1,6),6-(1,6)]
   662      14.153807      14.153807      14.153807    7[6-(1,1,6),6-(1,6),6-(1,6)]
   663      10.664783      10.664783      10.664783    7[6-(1,1,6),6-(1,6),6-(1,6)]
   664      14.185375      14.185375      14.185375    7[6-(1,1,6),6-(1,6),6-(1,6)]
   665      12.349484      12.349484      12.349484    8[6-(6,6),48-(8,8,8,8,8)]
   666       6.808581       6.808581       6.808581    8[6-(6,6),48-(8,8,8,8,8)]
   667      12.248136      12.248136      12.248136    8[6-(6,6),48-(8,8,8,8,8)]
   668       2.776266       2.776266       2.776266    8[6-(6,8),48-(8,8,8,8),48-(8,8,8,8,8)]
   669       1.839214       1.839214       1.839214    8[6-(6,8),48-(8,8,8,8)]
   670        15.1839        15.1839        15.1839    8[6-(6,8)]
   671      14.178729      14.178729      14.178729    8[6-(6,8),48-(8,8,8,8)]
   672       5.427924       5.427924       5.427924    8[6-(6,8),48-(8,8,8,8,8)]
   673       4.587236       4.587236       4.587236    8[6-(6,8),48-(8,8,8,8)]
   674       5.554194       5.554194       5.554194    8[6-(6,8),48-(8,8,8,8,8)]
   675       5.213599       5.213599       5.213599    8[6-(6,8),48-(8,8,8,8)]
   676       4.264916       4.264916       4.264916    8[6-(6,6),48-(8,8,8,8,8)]
   677       9.805819       9.805819       9.805819    8[6-(6,6),48-(8,8,8,8,8)]
   678       4.366264       4.366264       4.366264    8[6-(6,6),48-(8,8,8,8,8)]
   679      13.838134      13.838134      13.838134    8[6-(6,8),48-(8,8,8,8),48-(8,8,8,8,8)]
   680      14.775186      14.775186      14.775186    8[6-(6,8),48-(8,8,8,8)]
   681         1.4305         1.4305         1.4305    8[6-(6,8)]
   682       2.435671       2.435671       2.435671    8[6-(6,8),48-(8,8,8,8)]
   683      11.186476      11.186476      11.186476    8[6-(6,8),48-(8,8,8,8,8)]
   684      12.027164      12.027164      12.027164    8[6-(6,8),48-(8,8,8,8)]
   685      11.060206      11.060206      11.060206    8[6-(6,8),48-(8,8,8,8,8)]
   686      11.400801      11.400801      11.400801    8[6-(6,8),48-(8,8,8,8)]
   687      12.349484      12.349484      12.349484    8[6-(6,6),48-(8,8,8,8,8)]
   688       6.808581       6.808581       6.808581    8[6-(6,6),48-(8,8,8,8,8)]
   689      12.248136      12.248136      12.248136    8[6-(6,6),48-(8,8,8,8,8)]
   690       2.776266       2.776266       2.776266    8[6-(6,8),48-(8,8,8,8),48-(8,8,8,8,8)]
   691       1.839214       1.839214       1.839214    8[6-(6,8),48-(8,8,8,8)]
   692        15.1839        15.1839        15.1839    8[6-(6,8)]
   693      14.178729      14.178729      14.178729    8[6-(6,8),48-(8,8,8,8)]
   694       5.427924       5.427924       5.427924    8[6-(6,8),48-(8,8,8,8,8)]
   695       4.587236       4.587236       4.587236    8[6-(6,8),48-(8,8,8,8)]
   696       5.554194       5.554194       5.554194    8[6-(6,8),48-(8,8,8,8,8)]
   697       5.213599       5.213599       5.213599    8[6-(6,8),48-(8,8,8,8)]
   698       4.264916       4.264916       4.264916    8[6-(6,6),48-(8,8,8,8,8)]
   699       9.805819       9.805819       9.805819    8[6-(6,6),48-(8,8,8,8,8)]
   700       4.366264       4.366264       4.366264    8[6-(6,6),48-(8,8,8,8,8)]
   701      13.838134      13.838134      13.838134    8[6-(6,8),48-(8,8,8,8),48-(8,8,8,8,8)]
   702      14.775186      14.775186      14.775186    8[6-(6,8),48-(8,8,8,8)]
   703         1.4305         1.4305         1.4305    8[6-(6,8)]
   704       2.435671       2.435671       2.435671    8[6-(6,8),48-(8,8,8,8)]
   705      11.186476      11.186476      11.186476    8[6-(6,8),48-(8,8,8,8,8)]
   706      12.027164      12.027164      12.027164    8[6-(6,8),48-(8,8,8,8)]
   707      11.060206      11.060206      11.060206    8[6-(6,8),48-(8,8,8,8,8)]
   708      11.400801      11.400801      11.400801    8[6-(6,8),48-(8,8,8,8)]
   709       4.264916       4.264916       4.264916    8[6-(6,6),48-(8,8,8,8,8)]
   710       9.805819       9.805819       9.805819    8[6-(6,6),48-(8,8,8,8,8)]
   711       4.366264       4.366264       4.366264    8[6-(6,6),48-(8,8,8,8,8)]
   712      13.838134      13.838134      13.838134    8[6-(6,8),48-(8,8,8,8),48-(8,8,8,8,8)]
   713      14.775186      14.775186      14.775186    8[6-(6,8),48-(8,8,8,8)]
   714         1.4305         1.4305         1.4305    8[6-(6,8)]
   715       2.435671       2.435671       2.435671    8[6-(6,8),48-(8,8,8,8)]
   716      11.186476      11.186476      11.186476    8[6-(6,8),48-(8,8,8,8,8)]
   717      12.027164      12.027164      12.027164    8[6-(6,8),48-(8,8,8,8)]
   718      11.060206      11.060206      11.060206    8[6-(6,8),48-(8,8,8,8,8)]
   719      11.400801      11.400801      11.400801    8[6-(6,8),48-(8,8,8,8)]
   720      12.349484      12.349484      12.349484    8[6-(6,6),48-(8,8,8,8,8)]
   721       6.808581       6.808581       6.808581    8[6-(6,6),48-(8,8,8,8,8)]
   722      12.248136      12.248136      12.248136    8[6-(6,6),48-(8,8,8,8,8)]
   723       2.776266       2.776266       2.776266    8[6-(6,8),48-(8,8,8,8),48-(8,8,8,8,8)]
   724       1.839214       1.839214       1.839214    8[6-(6,8),48-(8,8,8,8)]
   725        15.1839        15.1839        15.1839    8[6-(6,8)]
   726      14.178729      14.178729      14.178729    8[6-(6,8),48-(8,8,8,8)]
   727       5.427924       5.427924       5.427924    8[6-(6,8),48-(8,8,8,8,8)]
   728       4.587236       4.587236       4.587236    8[6-(6,8),48-(8,8,8,8)]
   729       5.554194       5.554194       5.554194    8[6-(6,8),48-(8,8,8,8,8)]
   730       5.213599       5.213599       5.213599    8[6-(6,8),48-(8,8,8,8)]
   731       4.264916       4.264916       4.264916    8[6-(6,6),48-(8,8,8,8,8)]
   732       9.805819       9.805819       9.805819    8[6-(6,6),48-(8,8,8,8,8)]
   733       4.366264       4.366264       4.366264    8[6-(6,6),48-(8,8,8,8,8)]
   734      13.838134      13.838134      13.838134    8[6-(6,8),48-(8,8,8,8),48-(8,8,8,8,8)]
   735      14.775186      14.775186      14.775186    8[6-(6,8),48-(8,8,8,8)]
   736         1.4305         1.4305         1.4305    8[6-(6,8)]
   737       2.435671       2.435671       2.435671    8[6-(6,8),48-(8,8,8,8)]
   738      11.186476      11.186476      11.186476    8[6-(6,8),48-(8,8,8,8,8)]
   739      12.027164      12.027164      12.027164    8[6-(6,8),48-(8,8,8,8)]
   740      11.060206      11.060206      11.060206    8[6-(6,8),48-(8,8,8,8,8)]
   741      11.400801      11.400801      11.400801    8[6-(6,8),48-(8,8,8,8)]
   742      12.349484      12.349484      12.349484    8[6-(6,6),48-(8,8,8,8,8)]
   743       6.808581       6.808581       6.808581    8[6-(6,6),48-(8,8,8,8,8)]
   744      12.248136      12.248136      12.248136    8[6-(6,6),48-(8,8,8,8,8)]
   745       2.776266       2.776266       2.776266    8[6-(6,8),48-(8,8,8,8),48-(8,8,8,8,8)]
   746       1.839214       1.839214       1.839214    8[6-(6,8),48-(8,8,8,8)]
   747        15.1839        15.1839        15.1839    8[6-(6,8)]
   748      14.178729      14.178729      14.178729    8[6-(6,8),48-(8,8,8,8)]
   749       5.427924       5.427924       5.427924    8[6-(6,8),48-(8,8,8,8,8)]
   750       4.587236       4.587236       4.587236    8[6-(6,8),48-(8,8,8,8)]
   751       5.554194       5.554194       5.554194    8[6-(6,8),48-(8,8,8,8,8)]
   752       5.213599       5.213599       5.213599    8[6-(6,8),48-(8,8,8,8)]
