# Supplementary material for: A collection of forcefield precursors for metal–organic frameworks
Source: RSC Adv. 2019 Nov 13;9(63):36492–507. doi: 10.1039/c9ra07327b (PMC9075174; doi:10.1039/c9ra07327b)
Supplement: RA-009-C9RA07327B-s514 [file RA-009-C9RA07327B-s514.txt]

EBIMIN_charged

10.761600    0.000000    0.000000
0.000000    16.241700    0.000000
0.000000    0.000000    25.648600

     1       7.019038       7.019038       7.019038    25[8-(6),8-(6),8-(6),8-(6),8-(6),8-(6,25)]
     2       3.742562       3.742562       3.742562    25[8-(6),8-(6),8-(6),8-(6),8-(6),8-(6,25)]
     3       1.638238       1.638238       1.638238    25[8-(6),8-(6),8-(6),8-(6),8-(6),8-(6,25)]
     4       9.123362       9.123362       9.123362    25[8-(6),8-(6),8-(6),8-(6),8-(6),8-(6,25)]
     5       3.742562       3.742562       3.742562    25[8-(6),8-(6),8-(6),8-(6),8-(6),8-(6,25)]
     6       7.019038       7.019038       7.019038    25[8-(6),8-(6),8-(6),8-(6),8-(6),8-(6,25)]
     7       9.123362       9.123362       9.123362    25[8-(6),8-(6),8-(6),8-(6),8-(6),8-(6,25)]
     8       1.638238       1.638238       1.638238    25[8-(6),8-(6),8-(6),8-(6),8-(6),8-(6,25)]
     9         5.3808         5.3808         5.3808    25[8-(6),8-(6),8-(6),8-(6),8-(6,25),8-(6,25)]
    10         5.3808         5.3808         5.3808    25[8-(6),8-(6),8-(6),8-(6),8-(6,25),8-(6,25)]
    11            0.0            0.0            0.0    25[8-(6),8-(6),8-(6),8-(6),8-(6,25),8-(6,25)]
    12            0.0            0.0            0.0    25[8-(6),8-(6),8-(6),8-(6),8-(6,25),8-(6,25)]
    13       7.995869       7.995869       7.995869    1[6-(6,6)]
    14        6.03941        6.03941        6.03941    1[6-(6,6)]
    15       4.941727       4.941727       4.941727    1[6-(6,6)]
    16        5.02782        5.02782        5.02782    1[6-(1,6,6)]
    17       3.860186       3.860186       3.860186    1[6-(1,6,6)]
    18        2.62045        2.62045        2.62045    1[6-(6,6)]
    19       1.372104       1.372104       1.372104    1[6-(6,6)]
    20       4.365981       4.365981       4.365981    1[6-(6,6)]
    21       2.765731       2.765731       2.765731    1[6-(6,6)]
    22        4.72219        4.72219        4.72219    1[6-(6,6)]
    23       5.819873       5.819873       5.819873    1[6-(6,6)]
    24        5.73378        5.73378        5.73378    1[6-(1,6,6)]
    25       6.901414       6.901414       6.901414    1[6-(1,6,6)]
    26        8.14115        8.14115        8.14115    1[6-(6,6)]
    27       9.389496       9.389496       9.389496    1[6-(6,6)]
    28       6.395619       6.395619       6.395619    1[6-(6,6)]
    29       2.615069       2.615069       2.615069    1[6-(6,6)]
    30        0.65861        0.65861        0.65861    1[6-(6,6)]
    31      10.322527      10.322527      10.322527    1[6-(6,6)]
    32       10.40862       10.40862       10.40862    1[6-(1,6,6)]
    33       9.240986       9.240986       9.240986    1[6-(1,6,6)]
    34        8.00125        8.00125        8.00125    1[6-(6,6)]
    35       6.752904       6.752904       6.752904    1[6-(6,6)]
    36       9.746781       9.746781       9.746781    1[6-(6,6)]
    37       8.146531       8.146531       8.146531    1[6-(6,6)]
    38       10.10299       10.10299       10.10299    1[6-(6,6)]
    39       0.439073       0.439073       0.439073    1[6-(6,6)]
    40        0.35298        0.35298        0.35298    1[6-(1,6,6)]
    41       1.520614       1.520614       1.520614    1[6-(1,6,6)]
    42        2.76035        2.76035        2.76035    1[6-(6,6)]
    43       4.008696       4.008696       4.008696    1[6-(6,6)]
    44       1.014819       1.014819       1.014819    1[6-(6,6)]
    45       2.765731       2.765731       2.765731    1[6-(6,6)]
    46        4.72219        4.72219        4.72219    1[6-(6,6)]
    47       5.819873       5.819873       5.819873    1[6-(6,6)]
    48        5.73378        5.73378        5.73378    1[6-(1,6,6)]
    49       6.901414       6.901414       6.901414    1[6-(1,6,6)]
    50        8.14115        8.14115        8.14115    1[6-(6,6)]
    51       9.389496       9.389496       9.389496    1[6-(6,6)]
    52       6.395619       6.395619       6.395619    1[6-(6,6)]
    53       7.995869       7.995869       7.995869    1[6-(6,6)]
    54        6.03941        6.03941        6.03941    1[6-(6,6)]
    55       4.941727       4.941727       4.941727    1[6-(6,6)]
    56        5.02782        5.02782        5.02782    1[6-(1,6,6)]
    57       3.860186       3.860186       3.860186    1[6-(1,6,6)]
    58        2.62045        2.62045        2.62045    1[6-(6,6)]
    59       1.372104       1.372104       1.372104    1[6-(6,6)]
    60       4.365981       4.365981       4.365981    1[6-(6,6)]
    61       8.146531       8.146531       8.146531    1[6-(6,6)]
    62       10.10299       10.10299       10.10299    1[6-(6,6)]
    63       0.439073       0.439073       0.439073    1[6-(6,6)]
    64        0.35298        0.35298        0.35298    1[6-(1,6,6)]
    65       1.520614       1.520614       1.520614    1[6-(1,6,6)]
    66        2.76035        2.76035        2.76035    1[6-(6,6)]
    67       4.008696       4.008696       4.008696    1[6-(6,6)]
    68       1.014819       1.014819       1.014819    1[6-(6,6)]
    69       2.615069       2.615069       2.615069    1[6-(6,6)]
    70        0.65861        0.65861        0.65861    1[6-(6,6)]
    71      10.322527      10.322527      10.322527    1[6-(6,6)]
    72       10.40862       10.40862       10.40862    1[6-(1,6,6)]
    73       9.240986       9.240986       9.240986    1[6-(1,6,6)]
    74        8.00125        8.00125        8.00125    1[6-(6,6)]
    75       6.752904       6.752904       6.752904    1[6-(6,6)]
    76       9.746781       9.746781       9.746781    1[6-(6,6)]
    77       6.073847       6.073847       6.073847    1[6-(1,1,7)]
    78       4.651164       4.651164       4.651164    1[6-(1,1,7)]
    79       5.957622       5.957622       5.957622    1[6-(1,1,7)]
    80       4.272355       4.272355       4.272355    1[6-(1,1,7)]
    81       4.815816       4.815816       4.815816    1[6-(1,1,7)]
    82       3.526576       3.526576       3.526576    1[6-(1,1,7)]
    83       6.066314       6.066314       6.066314    1[7-(1,6,6)]
    84       4.873929       4.873929       4.873929    1[7-(1,6,6)]
    85       4.687753       4.687753       4.687753    1[6-(1,1,7)]
    86       6.110436       6.110436       6.110436    1[6-(1,1,7)]
    87       4.803978       4.803978       4.803978    1[6-(1,1,7)]
    88       6.489245       6.489245       6.489245    1[6-(1,1,7)]
    89       5.945784       5.945784       5.945784    1[6-(1,1,7)]
    90       7.235024       7.235024       7.235024    1[6-(1,1,7)]
    91       4.695286       4.695286       4.695286    1[7-(1,6,6)]
    92       5.887671       5.887671       5.887671    1[7-(1,6,6)]
    93       0.693047       0.693047       0.693047    1[6-(1,1,7)]
    94      10.031964      10.031964      10.031964    1[6-(1,1,7)]
    95       0.576822       0.576822       0.576822    1[6-(1,1,7)]
    96       9.653155       9.653155       9.653155    1[6-(1,1,7)]
    97      10.196616      10.196616      10.196616    1[6-(1,1,7)]
    98       8.907376       8.907376       8.907376    1[6-(1,1,7)]
    99       0.685514       0.685514       0.685514    1[7-(1,6,6)]
   100      10.254729      10.254729      10.254729    1[7-(1,6,6)]
   101      10.068553      10.068553      10.068553    1[6-(1,1,7)]
   102       0.729636       0.729636       0.729636    1[6-(1,1,7)]
   103      10.184778      10.184778      10.184778    1[6-(1,1,7)]
   104       1.108445       1.108445       1.108445    1[6-(1,1,7)]
   105       0.564984       0.564984       0.564984    1[6-(1,1,7)]
   106       1.854224       1.854224       1.854224    1[6-(1,1,7)]
   107      10.076086      10.076086      10.076086    1[7-(1,6,6)]
   108       0.506871       0.506871       0.506871    1[7-(1,6,6)]
   109       4.687753       4.687753       4.687753    1[6-(1,1,7)]
   110       6.110436       6.110436       6.110436    1[6-(1,1,7)]
   111       4.803978       4.803978       4.803978    1[6-(1,1,7)]
   112       6.489245       6.489245       6.489245    1[6-(1,1,7)]
   113       5.945784       5.945784       5.945784    1[6-(1,1,7)]
   114       7.235024       7.235024       7.235024    1[6-(1,1,7)]
   115       4.695286       4.695286       4.695286    1[7-(1,6,6)]
   116       5.887671       5.887671       5.887671    1[7-(1,6,6)]
   117       6.073847       6.073847       6.073847    1[6-(1,1,7)]
   118       4.651164       4.651164       4.651164    1[6-(1,1,7)]
   119       5.957622       5.957622       5.957622    1[6-(1,1,7)]
   120       4.272355       4.272355       4.272355    1[6-(1,1,7)]
   121       4.815816       4.815816       4.815816    1[6-(1,1,7)]
   122       3.526576       3.526576       3.526576    1[6-(1,1,7)]
   123       6.066314       6.066314       6.066314    1[7-(1,6,6)]
   124       4.873929       4.873929       4.873929    1[7-(1,6,6)]
   125      10.068553      10.068553      10.068553    1[6-(1,1,7)]
   126       0.729636       0.729636       0.729636    1[6-(1,1,7)]
   127      10.184778      10.184778      10.184778    1[6-(1,1,7)]
   128       1.108445       1.108445       1.108445    1[6-(1,1,7)]
   129       0.564984       0.564984       0.564984    1[6-(1,1,7)]
   130       1.854224       1.854224       1.854224    1[6-(1,1,7)]
   131      10.076086      10.076086      10.076086    1[7-(1,6,6)]
   132       0.506871       0.506871       0.506871    1[7-(1,6,6)]
   133       0.693047       0.693047       0.693047    1[6-(1,1,7)]
   134      10.031964      10.031964      10.031964    1[6-(1,1,7)]
   135       0.576822       0.576822       0.576822    1[6-(1,1,7)]
   136       9.653155       9.653155       9.653155    1[6-(1,1,7)]
   137      10.196616      10.196616      10.196616    1[6-(1,1,7)]
   138       8.907376       8.907376       8.907376    1[6-(1,1,7)]
   139       0.685514       0.685514       0.685514    1[7-(1,6,6)]
   140      10.254729      10.254729      10.254729    1[7-(1,6,6)]
   141       6.510768       6.510768       6.510768    6[6-(1,6),6-(1,6),6-(8,8)]
   142       7.312507       7.312507       7.312507    6[1-(0),6-(6,6),6-(6,6)]
   143       7.106961       7.106961       7.106961    6[6-(1,6),6-(1,6),6-(8,8)]
   144       6.156711       6.156711       6.156711    6[1-(0),6-(6,6),6-(6,6)]
   145       5.375419       5.375419       5.375419    6[6-(1,1,6),6-(1,6),6-(1,6)]
   146       5.522853       5.522853       5.522853    6[1-(0),6-(6,6),6-(6,6)]
   147        4.46714        4.46714        4.46714    6[1-(0),1-(0),6-(6,6),6-(6,6)]
   148       3.620202       3.620202       3.620202    6[6-(1,1,6),6-(1,6),6-(1,6)]
   149       2.682867       2.682867       2.682867    6[1-(0),6-(6,6),6-(6,6)]
   150       1.837005       1.837005       1.837005    6[6-(1,6),6-(1,6),6-(8,8)]
   151       1.954307       1.954307       1.954307    6[1-(0),6-(6,6),6-(6,6)]
   152       2.925003       2.925003       2.925003    6[6-(1,6),6-(1,6),6-(8,8)]
   153       3.726742       3.726742       3.726742    6[1-(0),6-(6,6),6-(6,6)]
   154       6.722772       6.722772       6.722772    6[6-(6,6),8-(25),8-(25,25)]
   155       7.988336       7.988336       7.988336    6[6-(6,6),8-(25),8-(25)]
   156       0.811425       0.811425       0.811425    6[6-(6,6),8-(25),8-(25)]
   157       3.157453       3.157453       3.157453    6[6-(6,6),8-(25),8-(25)]
   158       4.250832       4.250832       4.250832    6[6-(1,6),6-(1,6),6-(8,8)]
   159       3.449093       3.449093       3.449093    6[1-(0),6-(6,6),6-(6,6)]
   160       3.654639       3.654639       3.654639    6[6-(1,6),6-(1,6),6-(8,8)]
   161       4.604889       4.604889       4.604889    6[1-(0),6-(6,6),6-(6,6)]
   162       5.386181       5.386181       5.386181    6[6-(1,1,6),6-(1,6),6-(1,6)]
   163       5.238747       5.238747       5.238747    6[1-(0),6-(6,6),6-(6,6)]
   164        6.29446        6.29446        6.29446    6[1-(0),1-(0),6-(6,6),6-(6,6)]
   165       7.141398       7.141398       7.141398    6[6-(1,1,6),6-(1,6),6-(1,6)]
   166       8.078733       8.078733       8.078733    6[1-(0),6-(6,6),6-(6,6)]
   167       8.924595       8.924595       8.924595    6[6-(1,6),6-(1,6),6-(8,8)]
   168       8.807293       8.807293       8.807293    6[1-(0),6-(6,6),6-(6,6)]
   169       7.836597       7.836597       7.836597    6[6-(1,6),6-(1,6),6-(8,8)]
   170       7.034858       7.034858       7.034858    6[1-(0),6-(6,6),6-(6,6)]
   171       4.038828       4.038828       4.038828    6[6-(6,6),8-(25),8-(25,25)]
   172       2.773264       2.773264       2.773264    6[6-(6,6),8-(25),8-(25)]
   173       9.950175       9.950175       9.950175    6[6-(6,6),8-(25),8-(25)]
   174       7.604147       7.604147       7.604147    6[6-(6,6),8-(25),8-(25)]
   175       1.129968       1.129968       1.129968    6[6-(1,6),6-(1,6),6-(8,8)]
   176       1.931707       1.931707       1.931707    6[1-(0),6-(6,6),6-(6,6)]
   177       1.726161       1.726161       1.726161    6[6-(1,6),6-(1,6),6-(8,8)]
   178       0.775911       0.775911       0.775911    6[1-(0),6-(6,6),6-(6,6)]
   179      -0.005381      -0.005381      -0.005381    6[6-(1,1,6),6-(1,6),6-(1,6)]
   180       0.142053       0.142053       0.142053    6[1-(0),6-(6,6),6-(6,6)]
   181        9.84794        9.84794        9.84794    6[1-(0),1-(0),6-(6,6),6-(6,6)]
   182       9.001002       9.001002       9.001002    6[6-(1,1,6),6-(1,6),6-(1,6)]
   183       8.063667       8.063667       8.063667    6[1-(0),6-(6,6),6-(6,6)]
   184       7.217805       7.217805       7.217805    6[6-(1,6),6-(1,6),6-(8,8)]
   185       7.335107       7.335107       7.335107    6[1-(0),6-(6,6),6-(6,6)]
   186       8.305803       8.305803       8.305803    6[6-(1,6),6-(1,6),6-(8,8)]
   187       9.107542       9.107542       9.107542    6[1-(0),6-(6,6),6-(6,6)]
   188       1.341972       1.341972       1.341972    6[6-(6,6),8-(25),8-(25,25)]
   189       2.607536       2.607536       2.607536    6[6-(6,6),8-(25),8-(25)]
   190       6.192225       6.192225       6.192225    6[6-(6,6),8-(25),8-(25)]
   191       8.538253       8.538253       8.538253    6[6-(6,6),8-(25),8-(25)]
   192       9.631632       9.631632       9.631632    6[6-(1,6),6-(1,6),6-(8,8)]
   193       8.829893       8.829893       8.829893    6[1-(0),6-(6,6),6-(6,6)]
   194       9.035439       9.035439       9.035439    6[6-(1,6),6-(1,6),6-(8,8)]
   195       9.985689       9.985689       9.985689    6[1-(0),6-(6,6),6-(6,6)]
   196       0.005381       0.005381       0.005381    6[6-(1,1,6),6-(1,6),6-(1,6)]
   197      10.619547      10.619547      10.619547    6[1-(0),6-(6,6),6-(6,6)]
   198        0.91366        0.91366        0.91366    6[1-(0),1-(0),6-(6,6),6-(6,6)]
   199       1.760598       1.760598       1.760598    6[6-(1,1,6),6-(1,6),6-(1,6)]
   200       2.697933       2.697933       2.697933    6[1-(0),6-(6,6),6-(6,6)]
   201       3.543795       3.543795       3.543795    6[6-(1,6),6-(1,6),6-(8,8)]
   202       3.426493       3.426493       3.426493    6[1-(0),6-(6,6),6-(6,6)]
   203       2.455797       2.455797       2.455797    6[6-(1,6),6-(1,6),6-(8,8)]
   204       1.654058       1.654058       1.654058    6[1-(0),6-(6,6),6-(6,6)]
   205       9.419628       9.419628       9.419628    6[6-(6,6),8-(25),8-(25,25)]
   206       8.154064       8.154064       8.154064    6[6-(6,6),8-(25),8-(25)]
   207       4.569375       4.569375       4.569375    6[6-(6,6),8-(25),8-(25)]
   208       2.223347       2.223347       2.223347    6[6-(6,6),8-(25),8-(25)]
   209       4.250832       4.250832       4.250832    6[6-(1,6),6-(1,6),6-(8,8)]
   210       3.449093       3.449093       3.449093    6[1-(0),6-(6,6),6-(6,6)]
   211       3.654639       3.654639       3.654639    6[6-(1,6),6-(1,6),6-(8,8)]
   212       4.604889       4.604889       4.604889    6[1-(0),6-(6,6),6-(6,6)]
   213       5.386181       5.386181       5.386181    6[6-(1,1,6),6-(1,6),6-(1,6)]
   214       5.238747       5.238747       5.238747    6[1-(0),6-(6,6),6-(6,6)]
   215        6.29446        6.29446        6.29446    6[1-(0),1-(0),6-(6,6),6-(6,6)]
   216       7.141398       7.141398       7.141398    6[6-(1,1,6),6-(1,6),6-(1,6)]
   217       8.078733       8.078733       8.078733    6[1-(0),6-(6,6),6-(6,6)]
   218       8.924595       8.924595       8.924595    6[6-(1,6),6-(1,6),6-(8,8)]
   219       8.807293       8.807293       8.807293    6[1-(0),6-(6,6),6-(6,6)]
   220       7.836597       7.836597       7.836597    6[6-(1,6),6-(1,6),6-(8,8)]
   221       7.034858       7.034858       7.034858    6[1-(0),6-(6,6),6-(6,6)]
   222       4.038828       4.038828       4.038828    6[6-(6,6),8-(25),8-(25,25)]
   223       2.773264       2.773264       2.773264    6[6-(6,6),8-(25),8-(25)]
   224       9.950175       9.950175       9.950175    6[6-(6,6),8-(25),8-(25)]
   225       7.604147       7.604147       7.604147    6[6-(6,6),8-(25),8-(25)]
   226       6.510768       6.510768       6.510768    6[6-(1,6),6-(1,6),6-(8,8)]
   227       7.312507       7.312507       7.312507    6[1-(0),6-(6,6),6-(6,6)]
   228       7.106961       7.106961       7.106961    6[6-(1,6),6-(1,6),6-(8,8)]
   229       6.156711       6.156711       6.156711    6[1-(0),6-(6,6),6-(6,6)]
   230       5.375419       5.375419       5.375419    6[6-(1,1,6),6-(1,6),6-(1,6)]
   231       5.522853       5.522853       5.522853    6[1-(0),6-(6,6),6-(6,6)]
   232        4.46714        4.46714        4.46714    6[1-(0),1-(0),6-(6,6),6-(6,6)]
   233       3.620202       3.620202       3.620202    6[6-(1,1,6),6-(1,6),6-(1,6)]
   234       2.682867       2.682867       2.682867    6[1-(0),6-(6,6),6-(6,6)]
   235       1.837005       1.837005       1.837005    6[6-(1,6),6-(1,6),6-(8,8)]
   236       1.954307       1.954307       1.954307    6[1-(0),6-(6,6),6-(6,6)]
   237       2.925003       2.925003       2.925003    6[6-(1,6),6-(1,6),6-(8,8)]
   238       3.726742       3.726742       3.726742    6[1-(0),6-(6,6),6-(6,6)]
   239       6.722772       6.722772       6.722772    6[6-(6,6),8-(25),8-(25,25)]
   240       7.988336       7.988336       7.988336    6[6-(6,6),8-(25),8-(25)]
   241       0.811425       0.811425       0.811425    6[6-(6,6),8-(25),8-(25)]
   242       3.157453       3.157453       3.157453    6[6-(6,6),8-(25),8-(25)]
   243       9.631632       9.631632       9.631632    6[6-(1,6),6-(1,6),6-(8,8)]
   244       8.829893       8.829893       8.829893    6[1-(0),6-(6,6),6-(6,6)]
   245       9.035439       9.035439       9.035439    6[6-(1,6),6-(1,6),6-(8,8)]
   246       9.985689       9.985689       9.985689    6[1-(0),6-(6,6),6-(6,6)]
   247       0.005381       0.005381       0.005381    6[6-(1,1,6),6-(1,6),6-(1,6)]
   248      10.619547      10.619547      10.619547    6[1-(0),6-(6,6),6-(6,6)]
   249        0.91366        0.91366        0.91366    6[1-(0),1-(0),6-(6,6),6-(6,6)]
   250       1.760598       1.760598       1.760598    6[6-(1,1,6),6-(1,6),6-(1,6)]
   251       2.697933       2.697933       2.697933    6[1-(0),6-(6,6),6-(6,6)]
   252       3.543795       3.543795       3.543795    6[6-(1,6),6-(1,6),6-(8,8)]
   253       3.426493       3.426493       3.426493    6[1-(0),6-(6,6),6-(6,6)]
   254       2.455797       2.455797       2.455797    6[6-(1,6),6-(1,6),6-(8,8)]
   255       1.654058       1.654058       1.654058    6[1-(0),6-(6,6),6-(6,6)]
   256       9.419628       9.419628       9.419628    6[6-(6,6),8-(25),8-(25,25)]
   257       8.154064       8.154064       8.154064    6[6-(6,6),8-(25),8-(25)]
   258       4.569375       4.569375       4.569375    6[6-(6,6),8-(25),8-(25)]
   259       2.223347       2.223347       2.223347    6[6-(6,6),8-(25),8-(25)]
   260       1.129968       1.129968       1.129968    6[6-(1,6),6-(1,6),6-(8,8)]
   261       1.931707       1.931707       1.931707    6[1-(0),6-(6,6),6-(6,6)]
   262       1.726161       1.726161       1.726161    6[6-(1,6),6-(1,6),6-(8,8)]
   263       0.775911       0.775911       0.775911    6[1-(0),6-(6,6),6-(6,6)]
   264      -0.005381      -0.005381      -0.005381    6[6-(1,1,6),6-(1,6),6-(1,6)]
   265       0.142053       0.142053       0.142053    6[1-(0),6-(6,6),6-(6,6)]
   266        9.84794        9.84794        9.84794    6[1-(0),1-(0),6-(6,6),6-(6,6)]
   267       9.001002       9.001002       9.001002    6[6-(1,1,6),6-(1,6),6-(1,6)]
   268       8.063667       8.063667       8.063667    6[1-(0),6-(6,6),6-(6,6)]
   269       7.217805       7.217805       7.217805    6[6-(1,6),6-(1,6),6-(8,8)]
   270       7.335107       7.335107       7.335107    6[1-(0),6-(6,6),6-(6,6)]
   271       8.305803       8.305803       8.305803    6[6-(1,6),6-(1,6),6-(8,8)]
   272       9.107542       9.107542       9.107542    6[1-(0),6-(6,6),6-(6,6)]
   273       1.341972       1.341972       1.341972    6[6-(6,6),8-(25),8-(25,25)]
   274       2.607536       2.607536       2.607536    6[6-(6,6),8-(25),8-(25)]
   275       6.192225       6.192225       6.192225    6[6-(6,6),8-(25),8-(25)]
   276       8.538253       8.538253       8.538253    6[6-(6,6),8-(25),8-(25)]
   277       5.508863       5.508863       5.508863    6[1-(0),1-(0),1-(0),7-(1,1,6)]
   278        4.39719        4.39719        4.39719    6[1-(0),1-(0),1-(0),7-(1,1,6)]
   279       5.252737       5.252737       5.252737    6[1-(0),1-(0),1-(0),7-(1,1,6)]
   280        6.36441        6.36441        6.36441    6[1-(0),1-(0),1-(0),7-(1,1,6)]
   281       0.128063       0.128063       0.128063    6[1-(0),1-(0),1-(0),7-(1,1,6)]
   282        9.77799        9.77799        9.77799    6[1-(0),1-(0),1-(0),7-(1,1,6)]
   283      10.633537      10.633537      10.633537    6[1-(0),1-(0),1-(0),7-(1,1,6)]
   284        0.98361        0.98361        0.98361    6[1-(0),1-(0),1-(0),7-(1,1,6)]
   285       5.252737       5.252737       5.252737    6[1-(0),1-(0),1-(0),7-(1,1,6)]
   286        6.36441        6.36441        6.36441    6[1-(0),1-(0),1-(0),7-(1,1,6)]
   287       5.508863       5.508863       5.508863    6[1-(0),1-(0),1-(0),7-(1,1,6)]
   288        4.39719        4.39719        4.39719    6[1-(0),1-(0),1-(0),7-(1,1,6)]
   289      10.633537      10.633537      10.633537    6[1-(0),1-(0),1-(0),7-(1,1,6)]
   290        0.98361        0.98361        0.98361    6[1-(0),1-(0),1-(0),7-(1,1,6)]
   291       0.128063       0.128063       0.128063    6[1-(0),1-(0),1-(0),7-(1,1,6)]
   292        9.77799        9.77799        9.77799    6[1-(0),1-(0),1-(0),7-(1,1,6)]
   293       5.985602       5.985602       5.985602    8[6-(6,8),25-(8,8,8,8,8),25-(8,8,8,8,8)]
   294       7.609527       7.609527       7.609527    8[6-(6,8),25-(8,8,8,8,8)]
   295         8.9063         8.9063         8.9063    8[6-(6,8),25-(8,8,8,8,8)]
   296       7.739743       7.739743       7.739743    8[6-(6,8),25-(8,8,8,8,8)]
   297       0.978229       0.978229       0.978229    8[6-(6,8),25-(8,8,8,8,8)]
   298      10.632461      10.632461      10.632461    8[6-(6,8),25-(8,8,8,8,8)]
   299       2.372933       2.372933       2.372933    8[6-(6,8),25-(8,8,8,8,8)]
   300       4.147521       4.147521       4.147521    8[6-(6,8),25-(8,8,8,8,8)]
   301       4.775998       4.775998       4.775998    8[6-(6,8),25-(8,8,8,8,8),25-(8,8,8,8,8)]
   302       3.152073       3.152073       3.152073    8[6-(6,8),25-(8,8,8,8,8)]
   303         1.8553         1.8553         1.8553    8[6-(6,8),25-(8,8,8,8,8)]
   304       3.021857       3.021857       3.021857    8[6-(6,8),25-(8,8,8,8,8)]
   305       9.783371       9.783371       9.783371    8[6-(6,8),25-(8,8,8,8,8)]
   306       0.129139       0.129139       0.129139    8[6-(6,8),25-(8,8,8,8,8)]
   307       8.388667       8.388667       8.388667    8[6-(6,8),25-(8,8,8,8,8)]
   308       6.614079       6.614079       6.614079    8[6-(6,8),25-(8,8,8,8,8)]
   309       0.604802       0.604802       0.604802    8[6-(6,8),25-(8,8,8,8,8),25-(8,8,8,8,8)]
   310       2.228727       2.228727       2.228727    8[6-(6,8),25-(8,8,8,8,8)]
   311         3.5255         3.5255         3.5255    8[6-(6,8),25-(8,8,8,8,8)]
   312       2.358943       2.358943       2.358943    8[6-(6,8),25-(8,8,8,8,8)]
   313       6.359029       6.359029       6.359029    8[6-(6,8),25-(8,8,8,8,8)]
   314       5.251661       5.251661       5.251661    8[6-(6,8),25-(8,8,8,8,8)]
   315       7.753733       7.753733       7.753733    8[6-(6,8),25-(8,8,8,8,8)]
   316       9.528321       9.528321       9.528321    8[6-(6,8),25-(8,8,8,8,8)]
   317      10.156798      10.156798      10.156798    8[6-(6,8),25-(8,8,8,8,8),25-(8,8,8,8,8)]
   318       8.532873       8.532873       8.532873    8[6-(6,8),25-(8,8,8,8,8)]
   319         7.2361         7.2361         7.2361    8[6-(6,8),25-(8,8,8,8,8)]
   320       8.402657       8.402657       8.402657    8[6-(6,8),25-(8,8,8,8,8)]
   321       4.402571       4.402571       4.402571    8[6-(6,8),25-(8,8,8,8,8)]
   322       5.509939       5.509939       5.509939    8[6-(6,8),25-(8,8,8,8,8)]
   323       3.007867       3.007867       3.007867    8[6-(6,8),25-(8,8,8,8,8)]
   324       1.233279       1.233279       1.233279    8[6-(6,8),25-(8,8,8,8,8)]
   325       4.775998       4.775998       4.775998    8[6-(6,8),25-(8,8,8,8,8),25-(8,8,8,8,8)]
   326       3.152073       3.152073       3.152073    8[6-(6,8),25-(8,8,8,8,8)]
   327         1.8553         1.8553         1.8553    8[6-(6,8),25-(8,8,8,8,8)]
   328       3.021857       3.021857       3.021857    8[6-(6,8),25-(8,8,8,8,8)]
   329       9.783371       9.783371       9.783371    8[6-(6,8),25-(8,8,8,8,8)]
   330       0.129139       0.129139       0.129139    8[6-(6,8),25-(8,8,8,8,8)]
   331       8.388667       8.388667       8.388667    8[6-(6,8),25-(8,8,8,8,8)]
   332       6.614079       6.614079       6.614079    8[6-(6,8),25-(8,8,8,8,8)]
   333       5.985602       5.985602       5.985602    8[6-(6,8),25-(8,8,8,8,8),25-(8,8,8,8,8)]
   334       7.609527       7.609527       7.609527    8[6-(6,8),25-(8,8,8,8,8)]
   335         8.9063         8.9063         8.9063    8[6-(6,8),25-(8,8,8,8,8)]
   336       7.739743       7.739743       7.739743    8[6-(6,8),25-(8,8,8,8,8)]
   337       0.978229       0.978229       0.978229    8[6-(6,8),25-(8,8,8,8,8)]
   338      10.632461      10.632461      10.632461    8[6-(6,8),25-(8,8,8,8,8)]
   339       2.372933       2.372933       2.372933    8[6-(6,8),25-(8,8,8,8,8)]
   340       4.147521       4.147521       4.147521    8[6-(6,8),25-(8,8,8,8,8)]
   341      10.156798      10.156798      10.156798    8[6-(6,8),25-(8,8,8,8,8),25-(8,8,8,8,8)]
   342       8.532873       8.532873       8.532873    8[6-(6,8),25-(8,8,8,8,8)]
   343         7.2361         7.2361         7.2361    8[6-(6,8),25-(8,8,8,8,8)]
   344       8.402657       8.402657       8.402657    8[6-(6,8),25-(8,8,8,8,8)]
   345       4.402571       4.402571       4.402571    8[6-(6,8),25-(8,8,8,8,8)]
   346       5.509939       5.509939       5.509939    8[6-(6,8),25-(8,8,8,8,8)]
   347       3.007867       3.007867       3.007867    8[6-(6,8),25-(8,8,8,8,8)]
   348       1.233279       1.233279       1.233279    8[6-(6,8),25-(8,8,8,8,8)]
   349       0.604802       0.604802       0.604802    8[6-(6,8),25-(8,8,8,8,8),25-(8,8,8,8,8)]
   350       2.228727       2.228727       2.228727    8[6-(6,8),25-(8,8,8,8,8)]
   351         3.5255         3.5255         3.5255    8[6-(6,8),25-(8,8,8,8,8)]
   352       2.358943       2.358943       2.358943    8[6-(6,8),25-(8,8,8,8,8)]
   353       6.359029       6.359029       6.359029    8[6-(6,8),25-(8,8,8,8,8)]
   354       5.251661       5.251661       5.251661    8[6-(6,8),25-(8,8,8,8,8)]
   355       7.753733       7.753733       7.753733    8[6-(6,8),25-(8,8,8,8,8)]
   356       9.528321       9.528321       9.528321    8[6-(6,8),25-(8,8,8,8,8)]
   357       5.253813       5.253813       5.253813    7[1-(0),1-(0),6-(1,1,1),6-(1,1,1)]
   358       5.507787       5.507787       5.507787    7[1-(0),1-(0),6-(1,1,1),6-(1,1,1)]
   359      10.634613      10.634613      10.634613    7[1-(0),1-(0),6-(1,1,1),6-(1,1,1)]
   360       0.126987       0.126987       0.126987    7[1-(0),1-(0),6-(1,1,1),6-(1,1,1)]
   361       5.507787       5.507787       5.507787    7[1-(0),1-(0),6-(1,1,1),6-(1,1,1)]
   362       5.253813       5.253813       5.253813    7[1-(0),1-(0),6-(1,1,1),6-(1,1,1)]
   363       0.126987       0.126987       0.126987    7[1-(0),1-(0),6-(1,1,1),6-(1,1,1)]
   364      10.634613      10.634613      10.634613    7[1-(0),1-(0),6-(1,1,1),6-(1,1,1)]
