# Supplementary material for: A collection of forcefield precursors for metal–organic frameworks
Source: RSC Adv. 2019 Nov 13;9(63):36492–507. doi: 10.1039/c9ra07327b (PMC9075174; doi:10.1039/c9ra07327b)
Supplement: RA-009-C9RA07327B-s515 [file RA-009-C9RA07327B-s515.txt]

EBIMOT_charged

10.781000    0.000000    0.000000
0.000000    15.883700    0.000000
0.000000    0.000000    25.173700

     1       7.605564       7.605564       7.605564    12[8-(6),8-(6),8-(6),8-(6),8-(6,12)]
     2       6.105604       6.105604       6.105604    12[8-(6),8-(6),8-(6),8-(6),8-(6),8-(6,12)]
     3      10.000348      10.000348      10.000348    12[8-(6),8-(6),8-(6),8-(6),8-(6)]
     4       3.175436       3.175436       3.175436    12[8-(6),8-(6),8-(6),8-(6),8-(6,12)]
     5       4.675396       4.675396       4.675396    12[8-(6),8-(6),8-(6),8-(6),8-(6),8-(6,12)]
     6       0.780652       0.780652       0.780652    12[8-(6),8-(6),8-(6),8-(6),8-(6)]
     7       2.215064       2.215064       2.215064    12[8-(6),8-(6),8-(6),8-(6),8-(6,12)]
     8       0.715104       0.715104       0.715104    12[8-(6),8-(6),8-(6),8-(6),8-(6),8-(6,12)]
     9       4.609848       4.609848       4.609848    12[8-(6),8-(6),8-(6),8-(6),8-(6)]
    10       8.565936       8.565936       8.565936    12[8-(6),8-(6),8-(6),8-(6),8-(6,12)]
    11      10.065896      10.065896      10.065896    12[8-(6),8-(6),8-(6),8-(6),8-(6),8-(6,12)]
    12       6.171152       6.171152       6.171152    12[8-(6),8-(6),8-(6),8-(6),8-(6)]
    13        8.74986        8.74986        8.74986    1[6-(6,6)]
    14       7.000103       7.000103       7.000103    1[6-(6,6)]
    15       5.697759       5.697759       5.697759    1[6-(6,6)]
    16       4.838513       4.838513       4.838513    1[6-(1,6,6)]
    17       5.940331       5.940331       5.940331    1[6-(1,6,6)]
    18       4.929073       4.929073       4.929073    1[6-(6,6)]
    19       1.734663       1.734663       1.734663    1[6-(6,6)]
    20       3.528621       3.528621       3.528621    1[6-(6,6)]
    21       8.791906       8.791906       8.791906    1[6-(6,6)]
    22      10.626832      10.626832      10.626832    1[6-(6,6)]
    23       1.077022       1.077022       1.077022    1[6-(6,6)]
    24       2.100139       2.100139       2.100139    1[6-(1,6,6)]
    25         0.9304         0.9304         0.9304    1[6-(1,6,6)]
    26       1.553542       1.553542       1.553542    1[6-(6,6)]
    27       4.673564       4.673564       4.673564    1[6-(6,6)]
    28        3.38739        3.38739        3.38739    1[6-(6,6)]
    29       2.506583       2.506583       2.506583    1[6-(7,8)]
    30        0.45388        0.45388        0.45388    1[6-(1,1,7)]
    31       1.566479       1.566479       1.566479    1[6-(1,1,7)]
    32       1.484544       1.484544       1.484544    1[6-(1,1,7)]
    33       4.219683       4.219683       4.219683    1[6-(1,1,7)]
    34       3.883316       3.883316       3.883316    1[6-(1,1,7)]
    35        3.98358        3.98358        3.98358    1[6-(1,1,7)]
    36       3.604088       3.604088       3.604088    1[8-(6)]
    37        2.03114        2.03114        2.03114    1[6-(6,6)]
    38       3.780897       3.780897       3.780897    1[6-(6,6)]
    39       5.083242       5.083242       5.083242    1[6-(6,6)]
    40       5.942487       5.942487       5.942487    1[6-(1,6,6)]
    41       4.840669       4.840669       4.840669    1[6-(1,6,6)]
    42       5.851927       5.851927       5.851927    1[6-(6,6)]
    43       9.046337       9.046337       9.046337    1[6-(6,6)]
    44       7.252379       7.252379       7.252379    1[6-(6,6)]
    45       1.989095       1.989095       1.989095    1[6-(6,6)]
    46       0.154168       0.154168       0.154168    1[6-(6,6)]
    47       9.703978       9.703978       9.703978    1[6-(6,6)]
    48       8.680861       8.680861       8.680861    1[6-(1,6,6)]
    49         9.8506         9.8506         9.8506    1[6-(1,6,6)]
    50       9.227458       9.227458       9.227458    1[6-(6,6)]
    51       6.107437       6.107437       6.107437    1[6-(6,6)]
    52        7.39361        7.39361        7.39361    1[6-(6,6)]
    53       8.274418       8.274418       8.274418    1[6-(7,8)]
    54       10.32712       10.32712       10.32712    1[6-(1,1,7)]
    55       9.214521       9.214521       9.214521    1[6-(1,1,7)]
    56       9.296456       9.296456       9.296456    1[6-(1,1,7)]
    57       6.561317       6.561317       6.561317    1[6-(1,1,7)]
    58       6.897684       6.897684       6.897684    1[6-(1,1,7)]
    59       6.797421       6.797421       6.797421    1[6-(1,1,7)]
    60       7.176912       7.176912       7.176912    1[8-(6)]
    61        3.35936        3.35936        3.35936    1[6-(6,6)]
    62       1.609603       1.609603       1.609603    1[6-(6,6)]
    63       0.307259       0.307259       0.307259    1[6-(6,6)]
    64      10.229013      10.229013      10.229013    1[6-(1,6,6)]
    65       0.549831       0.549831       0.549831    1[6-(1,6,6)]
    66      10.319573      10.319573      10.319573    1[6-(6,6)]
    67       7.125163       7.125163       7.125163    1[6-(6,6)]
    68       8.919121       8.919121       8.919121    1[6-(6,6)]
    69       3.401406       3.401406       3.401406    1[6-(6,6)]
    70       5.236332       5.236332       5.236332    1[6-(6,6)]
    71       6.467522       6.467522       6.467522    1[6-(6,6)]
    72       7.490639       7.490639       7.490639    1[6-(1,6,6)]
    73         6.3209         6.3209         6.3209    1[6-(1,6,6)]
    74       6.944042       6.944042       6.944042    1[6-(6,6)]
    75      10.064064      10.064064      10.064064    1[6-(6,6)]
    76        8.77789        8.77789        8.77789    1[6-(6,6)]
    77       7.897083       7.897083       7.897083    1[6-(7,8)]
    78        5.84438        5.84438        5.84438    1[6-(1,1,7)]
    79       6.956979       6.956979       6.956979    1[6-(1,1,7)]
    80       6.875044       6.875044       6.875044    1[6-(1,1,7)]
    81       9.610183       9.610183       9.610183    1[6-(1,1,7)]
    82       9.273816       9.273816       9.273816    1[6-(1,1,7)]
    83        9.37408        9.37408        9.37408    1[6-(1,1,7)]
    84       8.994588       8.994588       8.994588    1[8-(6)]
    85        7.42164        7.42164        7.42164    1[6-(6,6)]
    86       9.171397       9.171397       9.171397    1[6-(6,6)]
    87      10.473742      10.473742      10.473742    1[6-(6,6)]
    88       0.551987       0.551987       0.551987    1[6-(1,6,6)]
    89      10.231169      10.231169      10.231169    1[6-(1,6,6)]
    90       0.461427       0.461427       0.461427    1[6-(6,6)]
    91       3.655837       3.655837       3.655837    1[6-(6,6)]
    92       1.861879       1.861879       1.861879    1[6-(6,6)]
    93       7.379595       7.379595       7.379595    1[6-(6,6)]
    94       5.544668       5.544668       5.544668    1[6-(6,6)]
    95       4.313478       4.313478       4.313478    1[6-(6,6)]
    96       3.290361       3.290361       3.290361    1[6-(1,6,6)]
    97         4.4601         4.4601         4.4601    1[6-(1,6,6)]
    98       3.836958       3.836958       3.836958    1[6-(6,6)]
    99       0.716937       0.716937       0.716937    1[6-(6,6)]
   100        2.00311        2.00311        2.00311    1[6-(6,6)]
   101       2.883918       2.883918       2.883918    1[6-(7,8)]
   102        4.93662        4.93662        4.93662    1[6-(1,1,7)]
   103       3.824021       3.824021       3.824021    1[6-(1,1,7)]
   104       3.905956       3.905956       3.905956    1[6-(1,1,7)]
   105       1.170817       1.170817       1.170817    1[6-(1,1,7)]
   106       1.507184       1.507184       1.507184    1[6-(1,1,7)]
   107       1.406921       1.406921       1.406921    1[6-(1,1,7)]
   108       1.786412       1.786412       1.786412    1[8-(6)]
   109       3.681712       3.681712       3.681712    1[6-(1,1,7)]
   110       5.113428       5.113428       5.113428    1[6-(1,1,7)]
   111       5.009931       5.009931       5.009931    1[6-(1,1,7)]
   112       5.534965       5.534965       5.534965    1[6-(1,1,7)]
   113       6.206622       6.206622       6.206622    1[6-(1,1,7)]
   114       6.263761       6.263761       6.263761    1[6-(1,1,7)]
   115       7.099289       7.099289       7.099289    1[6-(1,1,7)]
   116       5.667572       5.667572       5.667572    1[6-(1,1,7)]
   117       5.771069       5.771069       5.771069    1[6-(1,1,7)]
   118       5.246035       5.246035       5.246035    1[6-(1,1,7)]
   119       4.574378       4.574378       4.574378    1[6-(1,1,7)]
   120       4.517239       4.517239       4.517239    1[6-(1,1,7)]
   121       9.072212       9.072212       9.072212    1[6-(1,1,7)]
   122      10.503928      10.503928      10.503928    1[6-(1,1,7)]
   123      10.400431      10.400431      10.400431    1[6-(1,1,7)]
   124       0.144465       0.144465       0.144465    1[6-(1,1,7)]
   125       0.816122       0.816122       0.816122    1[6-(1,1,7)]
   126       0.873261       0.873261       0.873261    1[6-(1,1,7)]
   127       1.708789       1.708789       1.708789    1[6-(1,1,7)]
   128       0.277072       0.277072       0.277072    1[6-(1,1,7)]
   129       0.380569       0.380569       0.380569    1[6-(1,1,7)]
   130      10.636535      10.636535      10.636535    1[6-(1,1,7)]
   131       9.964878       9.964878       9.964878    1[6-(1,1,7)]
   132       9.907739       9.907739       9.907739    1[6-(1,1,7)]
   133       7.266394       7.266394       7.266394    6[6-(1,6),6-(1,6),6-(8,8)]
   134          8.103          8.103          8.103    6[1-(0),6-(6,6),6-(6,6)]
   135       7.990877       7.990877       7.990877    6[6-(1,6),6-(1,6),6-(8,8)]
   136       7.059399       7.059399       7.059399    6[1-(0),6-(6,6),6-(6,6)]
   137       6.204466       6.204466       6.204466    6[6-(1,1,6),6-(1,6),6-(1,6)]
   138       6.303651       6.303651       6.303651    6[1-(0),6-(6,6),6-(6,6)]
   139       5.341986       5.341986       5.341986    6[1-(0),1-(0),6-(6,6),6-(6,6)]
   140       4.347977       4.347977       4.347977    6[6-(1,1,6),6-(1,6),6-(1,6)]
   141        4.28976        4.28976        4.28976    6[1-(0),6-(6,6),6-(6,6)]
   142       3.293596       3.293596       3.293596    6[6-(1,6),6-(1,6),6-(8,8)]
   143       2.405241       2.405241       2.405241    6[1-(0),6-(6,6),6-(6,6)]
   144       2.489333       2.489333       2.489333    6[6-(1,6),6-(1,6),6-(8,8)]
   145       3.465013       3.465013       3.465013    6[1-(0),6-(6,6),6-(6,6)]
   146       7.414094       7.414094       7.414094    6[6-(6,6),8-(12),8-(12,12)]
   147       8.910497       8.910497       8.910497    6[6-(6,6),8-(12),8-(12)]
   148       3.223519       3.223519       3.223519    6[6-(6,6),8-(0),8-(12)]
   149       1.529824       1.529824       1.529824    6[6-(6,6),8-(12),8-(12)]
   150      10.285074      10.285074      10.285074    6[6-(1,6),6-(1,6),6-(8,8)]
   151       9.466796       9.466796       9.466796    6[1-(0),6-(6,6),6-(6,6)]
   152       9.618808       9.618808       9.618808    6[6-(1,6),6-(1,6),6-(8,8)]
   153      10.547052      10.547052      10.547052    6[1-(0),6-(6,6),6-(6,6)]
   154       0.575705       0.575705       0.575705    6[6-(1,1,6),6-(1,6),6-(1,6)]
   155        0.47652        0.47652        0.47652    6[1-(0),6-(6,6),6-(6,6)]
   156       1.493169       1.493169       1.493169    6[1-(0),1-(0),6-(6,6),6-(6,6)]
   157       2.328696       2.328696       2.328696    6[6-(1,1,6),6-(1,6),6-(1,6)]
   158       2.219808       2.219808       2.219808    6[1-(0),6-(6,6),6-(6,6)]
   159       3.076897       3.076897       3.076897    6[6-(1,6),6-(1,6),6-(8,8)]
   160       4.064437       4.064437       4.064437    6[1-(0),6-(6,6),6-(6,6)]
   161       4.173325       4.173325       4.173325    6[6-(1,6),6-(1,6),6-(8,8)]
   162       3.308689       3.308689       3.308689    6[1-(0),6-(6,6),6-(6,6)]
   163      10.135218      10.135218      10.135218    6[6-(6,6),8-(12),8-(12)]
   164       8.723985       8.723985       8.723985    6[6-(6,6),8-(12),8-(12)]
   165        2.90548        2.90548        2.90548    6[6-(6,6),8-(1),8-(12)]
   166       5.186739       5.186739       5.186739    6[6-(6,6),8-(12),8-(12)]
   167       1.871582       1.871582       1.871582    6[1-(0),7-(6,6),8-(12)]
   168       1.374578       1.374578       1.374578    6[1-(0),1-(0),1-(0),7-(6,6)]
   169       3.709742       3.709742       3.709742    6[1-(0),1-(0),1-(0),7-(6,6)]
   170       3.514606       3.514606       3.514606    6[6-(1,6),6-(1,6),6-(8,8)]
   171          2.678          2.678          2.678    6[1-(0),6-(6,6),6-(6,6)]
   172       2.790123       2.790123       2.790123    6[6-(1,6),6-(1,6),6-(8,8)]
   173       3.721601       3.721601       3.721601    6[1-(0),6-(6,6),6-(6,6)]
   174       4.576535       4.576535       4.576535    6[6-(1,1,6),6-(1,6),6-(1,6)]
   175       4.477349       4.477349       4.477349    6[1-(0),6-(6,6),6-(6,6)]
   176       5.439015       5.439015       5.439015    6[1-(0),1-(0),6-(6,6),6-(6,6)]
   177       6.433023       6.433023       6.433023    6[6-(1,1,6),6-(1,6),6-(1,6)]
   178        6.49124        6.49124        6.49124    6[1-(0),6-(6,6),6-(6,6)]
   179       7.487405       7.487405       7.487405    6[6-(1,6),6-(1,6),6-(8,8)]
   180       8.375759       8.375759       8.375759    6[1-(0),6-(6,6),6-(6,6)]
   181       8.291667       8.291667       8.291667    6[6-(1,6),6-(1,6),6-(8,8)]
   182       7.315987       7.315987       7.315987    6[1-(0),6-(6,6),6-(6,6)]
   183       3.366906       3.366906       3.366906    6[6-(6,6),8-(12),8-(12,12)]
   184       1.870504       1.870504       1.870504    6[6-(6,6),8-(12),8-(12)]
   185       7.557481       7.557481       7.557481    6[6-(6,6),8-(0),8-(12)]
   186       9.251176       9.251176       9.251176    6[6-(6,6),8-(12),8-(12)]
   187       0.495926       0.495926       0.495926    6[6-(1,6),6-(1,6),6-(8,8)]
   188       1.314204       1.314204       1.314204    6[1-(0),6-(6,6),6-(6,6)]
   189       1.162192       1.162192       1.162192    6[6-(1,6),6-(1,6),6-(8,8)]
   190       0.233948       0.233948       0.233948    6[1-(0),6-(6,6),6-(6,6)]
   191      10.205295      10.205295      10.205295    6[6-(1,1,6),6-(1,6),6-(1,6)]
   192       10.30448       10.30448       10.30448    6[1-(0),6-(6,6),6-(6,6)]
   193       9.287832       9.287832       9.287832    6[1-(0),1-(0),6-(6,6),6-(6,6)]
   194       8.452304       8.452304       8.452304    6[6-(1,1,6),6-(1,6),6-(1,6)]
   195       8.561192       8.561192       8.561192    6[1-(0),6-(6,6),6-(6,6)]
   196       7.704103       7.704103       7.704103    6[6-(1,6),6-(1,6),6-(8,8)]
   197       6.716563       6.716563       6.716563    6[1-(0),6-(6,6),6-(6,6)]
   198       6.607675       6.607675       6.607675    6[6-(1,6),6-(1,6),6-(8,8)]
   199       7.472311       7.472311       7.472311    6[1-(0),6-(6,6),6-(6,6)]
   200       0.645782       0.645782       0.645782    6[6-(6,6),8-(12),8-(12)]
   201       2.057015       2.057015       2.057015    6[6-(6,6),8-(12),8-(12)]
   202       7.875521       7.875521       7.875521    6[6-(6,6),8-(1),8-(12)]
   203       5.594261       5.594261       5.594261    6[6-(6,6),8-(12),8-(12)]
   204       8.909418       8.909418       8.909418    6[1-(0),7-(6,6),8-(12)]
   205       9.406423       9.406423       9.406423    6[1-(0),1-(0),1-(0),7-(6,6)]
   206       7.071258       7.071258       7.071258    6[1-(0),1-(0),1-(0),7-(6,6)]
   207       1.875894       1.875894       1.875894    6[6-(1,6),6-(1,6),6-(8,8)]
   208         2.7125         2.7125         2.7125    6[1-(0),6-(6,6),6-(6,6)]
   209       2.600377       2.600377       2.600377    6[6-(1,6),6-(1,6),6-(8,8)]
   210       1.668899       1.668899       1.668899    6[1-(0),6-(6,6),6-(6,6)]
   211       0.813966       0.813966       0.813966    6[6-(1,1,6),6-(1,6),6-(1,6)]
   212       0.913151       0.913151       0.913151    6[1-(0),6-(6,6),6-(6,6)]
   213      10.732486      10.732486      10.732486    6[1-(0),1-(0),6-(6,6),6-(6,6)]
   214       9.738477       9.738477       9.738477    6[6-(1,1,6),6-(1,6),6-(1,6)]
   215        9.68026        9.68026        9.68026    6[1-(0),6-(6,6),6-(6,6)]
   216       8.684096       8.684096       8.684096    6[6-(1,6),6-(1,6),6-(8,8)]
   217       7.795741       7.795741       7.795741    6[1-(0),6-(6,6),6-(6,6)]
   218       7.879833       7.879833       7.879833    6[6-(1,6),6-(1,6),6-(8,8)]
   219       8.855513       8.855513       8.855513    6[1-(0),6-(6,6),6-(6,6)]
   220       2.023594       2.023594       2.023594    6[6-(6,6),8-(12),8-(12,12)]
   221       3.519997       3.519997       3.519997    6[6-(6,6),8-(12),8-(12)]
   222       8.614019       8.614019       8.614019    6[6-(6,6),8-(0),8-(12)]
   223       6.920324       6.920324       6.920324    6[6-(6,6),8-(12),8-(12)]
   224       4.894574       4.894574       4.894574    6[6-(1,6),6-(1,6),6-(8,8)]
   225       4.076296       4.076296       4.076296    6[1-(0),6-(6,6),6-(6,6)]
   226       4.228308       4.228308       4.228308    6[6-(1,6),6-(1,6),6-(8,8)]
   227       5.156552       5.156552       5.156552    6[1-(0),6-(6,6),6-(6,6)]
   228       5.966205       5.966205       5.966205    6[6-(1,1,6),6-(1,6),6-(1,6)]
   229        5.86702        5.86702        5.86702    6[1-(0),6-(6,6),6-(6,6)]
   230       6.883669       6.883669       6.883669    6[1-(0),1-(0),6-(6,6),6-(6,6)]
   231       7.719196       7.719196       7.719196    6[6-(1,1,6),6-(1,6),6-(1,6)]
   232       7.610308       7.610308       7.610308    6[1-(0),6-(6,6),6-(6,6)]
   233       8.467397       8.467397       8.467397    6[6-(1,6),6-(1,6),6-(8,8)]
   234       9.454937       9.454937       9.454937    6[1-(0),6-(6,6),6-(6,6)]
   235       9.563825       9.563825       9.563825    6[6-(1,6),6-(1,6),6-(8,8)]
   236       8.699189       8.699189       8.699189    6[1-(0),6-(6,6),6-(6,6)]
   237       4.744718       4.744718       4.744718    6[6-(6,6),8-(12),8-(12)]
   238       3.333485       3.333485       3.333485    6[6-(6,6),8-(12),8-(12)]
   239        8.29598        8.29598        8.29598    6[6-(6,6),8-(1),8-(12)]
   240      10.577239      10.577239      10.577239    6[6-(6,6),8-(12),8-(12)]
   241       7.262082       7.262082       7.262082    6[1-(0),7-(6,6),8-(12)]
   242       6.765078       6.765078       6.765078    6[1-(0),1-(0),1-(0),7-(6,6)]
   243       9.100242       9.100242       9.100242    6[1-(0),1-(0),1-(0),7-(6,6)]
   244       8.905106       8.905106       8.905106    6[6-(1,6),6-(1,6),6-(8,8)]
   245         8.0685         8.0685         8.0685    6[1-(0),6-(6,6),6-(6,6)]
   246       8.180623       8.180623       8.180623    6[6-(1,6),6-(1,6),6-(8,8)]
   247       9.112101       9.112101       9.112101    6[1-(0),6-(6,6),6-(6,6)]
   248       9.967035       9.967035       9.967035    6[6-(1,1,6),6-(1,6),6-(1,6)]
   249       9.867849       9.867849       9.867849    6[1-(0),6-(6,6),6-(6,6)]
   250       0.048515       0.048515       0.048515    6[1-(0),1-(0),6-(6,6),6-(6,6)]
   251       1.042523       1.042523       1.042523    6[6-(1,1,6),6-(1,6),6-(1,6)]
   252        1.10074        1.10074        1.10074    6[1-(0),6-(6,6),6-(6,6)]
   253       2.096905       2.096905       2.096905    6[6-(1,6),6-(1,6),6-(8,8)]
   254       2.985259       2.985259       2.985259    6[1-(0),6-(6,6),6-(6,6)]
   255       2.901167       2.901167       2.901167    6[6-(1,6),6-(1,6),6-(8,8)]
   256       1.925487       1.925487       1.925487    6[1-(0),6-(6,6),6-(6,6)]
   257       8.757406       8.757406       8.757406    6[6-(6,6),8-(12),8-(12,12)]
   258       7.261004       7.261004       7.261004    6[6-(6,6),8-(12),8-(12)]
   259       2.166981       2.166981       2.166981    6[6-(6,6),8-(0),8-(12)]
   260       3.860676       3.860676       3.860676    6[6-(6,6),8-(12),8-(12)]
   261       5.886426       5.886426       5.886426    6[6-(1,6),6-(1,6),6-(8,8)]
   262       6.704704       6.704704       6.704704    6[1-(0),6-(6,6),6-(6,6)]
   263       6.552692       6.552692       6.552692    6[6-(1,6),6-(1,6),6-(8,8)]
   264       5.624448       5.624448       5.624448    6[1-(0),6-(6,6),6-(6,6)]
   265       4.814795       4.814795       4.814795    6[6-(1,1,6),6-(1,6),6-(1,6)]
   266        4.91398        4.91398        4.91398    6[1-(0),6-(6,6),6-(6,6)]
   267       3.897332       3.897332       3.897332    6[1-(0),1-(0),6-(6,6),6-(6,6)]
   268       3.061804       3.061804       3.061804    6[6-(1,1,6),6-(1,6),6-(1,6)]
   269       3.170692       3.170692       3.170692    6[1-(0),6-(6,6),6-(6,6)]
   270       2.313603       2.313603       2.313603    6[6-(1,6),6-(1,6),6-(8,8)]
   271       1.326063       1.326063       1.326063    6[1-(0),6-(6,6),6-(6,6)]
   272       1.217175       1.217175       1.217175    6[6-(1,6),6-(1,6),6-(8,8)]
   273       2.081811       2.081811       2.081811    6[1-(0),6-(6,6),6-(6,6)]
   274       6.036282       6.036282       6.036282    6[6-(6,6),8-(12),8-(12)]
   275       7.447515       7.447515       7.447515    6[6-(6,6),8-(12),8-(12)]
   276       2.485021       2.485021       2.485021    6[6-(6,6),8-(1),8-(12)]
   277       0.203761       0.203761       0.203761    6[6-(6,6),8-(12),8-(12)]
   278       3.518918       3.518918       3.518918    6[1-(0),7-(6,6),8-(12)]
   279       4.015923       4.015923       4.015923    6[1-(0),1-(0),1-(0),7-(6,6)]
   280       1.680758       1.680758       1.680758    6[1-(0),1-(0),1-(0),7-(6,6)]
   281       4.580847       4.580847       4.580847    6[1-(0),1-(0),1-(0),7-(6)]
   282       5.720399       5.720399       5.720399    6[1-(0),1-(0),1-(0),7-(6)]
   283       6.200153       6.200153       6.200153    6[1-(0),1-(0),1-(0),7-(6)]
   284       5.060601       5.060601       5.060601    6[1-(0),1-(0),1-(0),7-(6)]
   285       9.971347       9.971347       9.971347    6[1-(0),1-(0),1-(0),7-(6)]
   286       0.329899       0.329899       0.329899    6[1-(0),1-(0),1-(0),7-(6)]
   287       0.809653       0.809653       0.809653    6[1-(0),1-(0),1-(0),7-(6)]
   288      10.451101      10.451101      10.451101    6[1-(0),1-(0),1-(0),7-(6)]
   289       2.313603       2.313603       2.313603    7[6-(1,1,1),6-(1,1,1),6-(1,8)]
   290       8.467397       8.467397       8.467397    7[6-(1,1,1),6-(1,1,1),6-(1,8)]
   291       7.704103       7.704103       7.704103    7[6-(1,1,1),6-(1,1,1),6-(1,8)]
   292       3.076897       3.076897       3.076897    7[6-(1,1,1),6-(1,1,1),6-(1,8)]
   293        4.48813        4.48813        4.48813    7[6-(1,1,1),6-(1,1,1)]
   294        6.29287        6.29287        6.29287    7[6-(1,1,1),6-(1,1,1)]
   295        9.87863        9.87863        9.87863    7[6-(1,1,1),6-(1,1,1)]
   296        0.90237        0.90237        0.90237    7[6-(1,1,1),6-(1,1,1)]
   297       6.716563       6.716563       6.716563    8[6-(6,8),12-(8,8,8,8),12-(8,8,8,8,8)]
   298       8.263637       8.263637       8.263637    8[6-(6,8),12-(8,8,8,8)]
   299       9.843053       9.843053       9.843053    8[6-(6,8),12-(8,8,8,8,8)]
   300       8.691642       8.691642       8.691642    8[6-(6,8),12-(8,8,8,8)]
   301       4.103249       4.103249       4.103249    8[6-(6,8)]
   302       2.267244       2.267244       2.267244    8[6-(6,8),12-(8,8,8,8)]
   303       0.525035       0.525035       0.525035    8[6-(6,8),12-(8,8,8,8)]
   304       1.785334       1.785334       1.785334    8[6-(6,8),12-(8,8,8,8,8)]
   305       0.097029       0.097029       0.097029    8[6-(6,8),12-(8,8,8,8,8)]
   306       9.305081       9.305081       9.305081    8[6-(6,8),12-(8,8,8,8)]
   307        7.78496        7.78496        7.78496    8[6-(6,8),12-(8,8,8,8,8)]
   308       9.002135       9.002135       9.002135    8[6-(6,8),12-(8,8,8,8)]
   309       1.916862       1.916862       1.916862    8[6-(6,8),12-(8,8,8,8)]
   310       3.787365       3.787365       3.787365    8[1-(0),6-(6,8)]
   311        6.21309        6.21309        6.21309    8[6-(6,8),12-(8,8,8,8)]
   312       4.962494       4.962494       4.962494    8[6-(6,8),12-(8,8,8,8,8)]
   313       0.651172       0.651172       0.651172    8[6-(1,7),12-(8,8,8,8)]
   314       4.064437       4.064437       4.064437    8[6-(6,8),12-(8,8,8,8),12-(8,8,8,8,8)]
   315       2.517364       2.517364       2.517364    8[6-(6,8),12-(8,8,8,8)]
   316       0.937947       0.937947       0.937947    8[6-(6,8),12-(8,8,8,8,8)]
   317       2.089358       2.089358       2.089358    8[6-(6,8),12-(8,8,8,8)]
   318       6.677751       6.677751       6.677751    8[6-(6,8)]
   319       8.513756       8.513756       8.513756    8[6-(6,8),12-(8,8,8,8)]
   320      10.255965      10.255965      10.255965    8[6-(6,8),12-(8,8,8,8)]
   321       8.995666       8.995666       8.995666    8[6-(6,8),12-(8,8,8,8,8)]
   322      10.683971      10.683971      10.683971    8[6-(6,8),12-(8,8,8,8,8)]
   323       1.475919       1.475919       1.475919    8[6-(6,8),12-(8,8,8,8)]
   324        2.99604        2.99604        2.99604    8[6-(6,8),12-(8,8,8,8,8)]
   325       1.778865       1.778865       1.778865    8[6-(6,8),12-(8,8,8,8)]
   326       8.864138       8.864138       8.864138    8[6-(6,8),12-(8,8,8,8)]
   327       6.993635       6.993635       6.993635    8[1-(0),6-(6,8)]
   328        4.56791        4.56791        4.56791    8[6-(6,8),12-(8,8,8,8)]
   329       5.818506       5.818506       5.818506    8[6-(6,8),12-(8,8,8,8,8)]
   330      10.129828      10.129828      10.129828    8[6-(1,7),12-(8,8,8,8)]
   331       1.326063       1.326063       1.326063    8[6-(6,8),12-(8,8,8,8),12-(8,8,8,8,8)]
   332       2.873137       2.873137       2.873137    8[6-(6,8),12-(8,8,8,8)]
   333       4.452553       4.452553       4.452553    8[6-(6,8),12-(8,8,8,8,8)]
   334       3.301142       3.301142       3.301142    8[6-(6,8),12-(8,8,8,8)]
   335       9.493749       9.493749       9.493749    8[6-(6,8)]
   336       7.657744       7.657744       7.657744    8[6-(6,8),12-(8,8,8,8)]
   337       5.915535       5.915535       5.915535    8[6-(6,8),12-(8,8,8,8)]
   338       7.175834       7.175834       7.175834    8[6-(6,8),12-(8,8,8,8,8)]
   339       5.487529       5.487529       5.487529    8[6-(6,8),12-(8,8,8,8,8)]
   340       3.914581       3.914581       3.914581    8[6-(6,8),12-(8,8,8,8)]
   341        2.39446        2.39446        2.39446    8[6-(6,8),12-(8,8,8,8,8)]
   342       3.611635       3.611635       3.611635    8[6-(6,8),12-(8,8,8,8)]
   343       7.307362       7.307362       7.307362    8[6-(6,8),12-(8,8,8,8)]
   344       9.177865       9.177865       9.177865    8[1-(0),6-(6,8)]
   345        0.82259        0.82259        0.82259    8[6-(6,8),12-(8,8,8,8)]
   346      10.352994      10.352994      10.352994    8[6-(6,8),12-(8,8,8,8,8)]
   347       6.041672       6.041672       6.041672    8[6-(1,7),12-(8,8,8,8)]
   348       9.454937       9.454937       9.454937    8[6-(6,8),12-(8,8,8,8),12-(8,8,8,8,8)]
   349       7.907864       7.907864       7.907864    8[6-(6,8),12-(8,8,8,8)]
   350       6.328447       6.328447       6.328447    8[6-(6,8),12-(8,8,8,8,8)]
   351       7.479858       7.479858       7.479858    8[6-(6,8),12-(8,8,8,8)]
   352       1.287251       1.287251       1.287251    8[6-(6,8)]
   353       3.123256       3.123256       3.123256    8[6-(6,8),12-(8,8,8,8)]
   354       4.865465       4.865465       4.865465    8[6-(6,8),12-(8,8,8,8)]
   355       3.605166       3.605166       3.605166    8[6-(6,8),12-(8,8,8,8,8)]
   356       5.293471       5.293471       5.293471    8[6-(6,8),12-(8,8,8,8,8)]
   357       6.866419       6.866419       6.866419    8[6-(6,8),12-(8,8,8,8)]
   358        8.38654        8.38654        8.38654    8[6-(6,8),12-(8,8,8,8,8)]
   359       7.169365       7.169365       7.169365    8[6-(6,8),12-(8,8,8,8)]
   360       3.473638       3.473638       3.473638    8[6-(6,8),12-(8,8,8,8)]
   361       1.603135       1.603135       1.603135    8[1-(0),6-(6,8)]
   362        9.95841        9.95841        9.95841    8[6-(6,8),12-(8,8,8,8)]
   363       0.428006       0.428006       0.428006    8[6-(6,8),12-(8,8,8,8,8)]
   364       4.739328       4.739328       4.739328    8[6-(1,7),12-(8,8,8,8)]
