# Supplementary material for: A collection of forcefield precursors for metal–organic frameworks
Source: RSC Adv. 2019 Nov 13;9(63):36492–507. doi: 10.1039/c9ra07327b (PMC9075174; doi:10.1039/c9ra07327b)
Supplement: RA-009-C9RA07327B-s516 [file RA-009-C9RA07327B-s516.txt]

EBIPIQ_clean

7.579800    0.000000    0.000000
-3.373165    8.111487    0.000000
-2.286026    -2.445611    18.759643

     1       1.555031       1.555031       1.555031    29[7-(6,6),8-(6),8-(6)]
     2      -1.755236      -1.755236      -1.755236    29[7-(6,6),8-(6),8-(6)]
     3       0.365578       0.365578       0.365578    29[7-(6,6),8-(6),8-(6)]
     4       3.675845       3.675845       3.675845    29[7-(6,6),8-(6),8-(6)]
     5       5.270211       5.270211       5.270211    1[6-(1,6,6)]
     6      -0.769618      -0.769618      -0.769618    1[6-(1,6,6)]
     7      -1.916697      -1.916697      -1.916697    1[6-(1,6,7)]
     8      -1.258481      -1.258481      -1.258481    1[6-(1,6,7)]
     9        1.35273        1.35273        1.35273    1[6-(7,7)]
    10       4.599144       4.599144       4.599144    1[6-(7,7)]
    11      -1.418155      -1.418155      -1.418155    1[6-(1,6,6)]
    12       0.100754       0.100754       0.100754    1[6-(1,6,6)]
    13      -1.249533      -1.249533      -1.249533    1[6-(1,6,7)]
    14      -0.511105      -0.511105      -0.511105    1[6-(1,6,7)]
    15       2.128029       2.128029       2.128029    1[6-(7,7)]
    16       1.253154       1.253154       1.253154    1[6-(7,7)]
    17       4.260218       4.260218       4.260218    1[6-(6,6)]
    18      -0.346505      -0.346505      -0.346505    1[6-(6,6)]
    19      -3.349602      -3.349602      -3.349602    1[6-(1,6,6)]
    20       2.690227       2.690227       2.690227    1[6-(1,6,6)]
    21       3.837306       3.837306       3.837306    1[6-(1,6,7)]
    22        3.17909        3.17909        3.17909    1[6-(1,6,7)]
    23       0.567879       0.567879       0.567879    1[6-(7,7)]
    24      -2.678535      -2.678535      -2.678535    1[6-(7,7)]
    25       3.338764       3.338764       3.338764    1[6-(1,6,6)]
    26       1.819855       1.819855       1.819855    1[6-(1,6,6)]
    27       3.170142       3.170142       3.170142    1[6-(1,6,7)]
    28       2.431714       2.431714       2.431714    1[6-(1,6,7)]
    29       -0.20742       -0.20742       -0.20742    1[6-(7,7)]
    30       0.667455       0.667455       0.667455    1[6-(7,7)]
    31      -2.339609      -2.339609      -2.339609    1[6-(6,6)]
    32       2.267114       2.267114       2.267114    1[6-(6,6)]
    33      -1.660318      -1.660318      -1.660318    6[1-(0),1-(0),6-(1,1,6),6-(1,1,7)]
    34      -1.949864      -1.949864      -1.949864    6[1-(0),1-(0),6-(1,1,6),7-(6,7)]
    35       2.256035       2.256035       2.256035    6[1-(0),7-(6,29),7-(7)]
    36       3.992891       3.992891       3.992891    6[1-(0),7-(6,29),7-(6,7)]
    37      -0.772201      -0.772201      -0.772201    6[1-(0),1-(0),6-(1,1,6),6-(1,1,7)]
    38      -1.188619      -1.188619      -1.188619    6[1-(0),1-(0),6-(1,1,6),7-(6,7)]
    39       3.038722       3.038722       3.038722    6[1-(0),7-(6,29),7-(7)]
    40       0.622011       0.622011       0.622011    6[1-(0),7-(6,29),7-(6,7)]
    41       1.295889       1.295889       1.295889    6[6-(1,6),6-(6,6),6-(8,8)]
    42       2.685154       2.685154       2.685154    6[6-(1,6),6-(6,6),6-(8,8)]
    43       3.326247       3.326247       3.326247    6[1-(0),6-(6,6),6-(6,6)]
    44       2.637412       2.637412       2.637412    6[6-(1,6),6-(6,6),6-(8,8)]
    45       1.237353       1.237353       1.237353    6[6-(1,6),6-(6,6),6-(8,8)]
    46       0.589804       0.589804       0.589804    6[1-(0),6-(6,6),6-(6,6)]
    47       0.533393       0.533393       0.533393    6[6-(6,6),8-(0),8-(29)]
    48       3.437665       3.437665       3.437665    6[6-(6,6),8-(0),8-(29)]
    49       3.378737       3.378737       3.378737    6[6-(6,6),8-(0),8-(29)]
    50       0.371437       0.371437       0.371437    6[6-(6,6),8-(0),8-(29)]
    51       3.580927       3.580927       3.580927    6[1-(0),1-(0),6-(1,1,6),6-(1,1,7)]
    52       3.870473       3.870473       3.870473    6[1-(0),1-(0),6-(1,1,6),7-(6,7)]
    53      -0.335426      -0.335426      -0.335426    6[1-(0),7-(6,29),7-(7)]
    54      -2.072282      -2.072282      -2.072282    6[1-(0),7-(6,29),7-(6,7)]
    55        2.69281        2.69281        2.69281    6[1-(0),1-(0),6-(1,1,6),6-(1,1,7)]
    56       3.109228       3.109228       3.109228    6[1-(0),1-(0),6-(1,1,6),7-(6,7)]
    57      -1.118113      -1.118113      -1.118113    6[1-(0),7-(6,29),7-(7)]
    58       1.298598       1.298598       1.298598    6[1-(0),7-(6,29),7-(6,7)]
    59        0.62472        0.62472        0.62472    6[6-(1,6),6-(6,6),6-(8,8)]
    60      -0.764545      -0.764545      -0.764545    6[6-(1,6),6-(6,6),6-(8,8)]
    61      -1.405638      -1.405638      -1.405638    6[1-(0),6-(6,6),6-(6,6)]
    62      -0.716803      -0.716803      -0.716803    6[6-(1,6),6-(6,6),6-(8,8)]
    63       0.683256       0.683256       0.683256    6[6-(1,6),6-(6,6),6-(8,8)]
    64       1.330805       1.330805       1.330805    6[1-(0),6-(6,6),6-(6,6)]
    65       1.387216       1.387216       1.387216    6[6-(6,6),8-(0),8-(29)]
    66      -1.517056      -1.517056      -1.517056    6[6-(6,6),8-(0),8-(29)]
    67      -1.458128      -1.458128      -1.458128    6[6-(6,6),8-(0),8-(29)]
    68       1.549172       1.549172       1.549172    6[6-(6,6),8-(0),8-(29)]
    69       4.316783       4.316783       4.316783    7[6-(1,1,6),6-(1,7),7-(6)]
    70       3.198805       3.198805       3.198805    7[6-(1,7),7-(6,6)]
    71       2.686436       2.686436       2.686436    7[6-(1,7),6-(1,7),29-(8,8)]
    72      -2.484523      -2.484523      -2.484523    7[6-(1,1,6),6-(1,7),7-(6)]
    73      -3.628942      -3.628942      -3.628942    7[6-(1,7),7-(6,6)]
    74      -0.681179      -0.681179      -0.681179    7[6-(1,7),6-(1,7),29-(8,8)]
    75      -2.396174      -2.396174      -2.396174    7[6-(1,1,6),6-(1,7),7-(6)]
    76      -1.278196      -1.278196      -1.278196    7[6-(1,7),7-(6,6)]
    77      -0.765827      -0.765827      -0.765827    7[6-(1,7),6-(1,7),29-(8,8)]
    78       4.405132       4.405132       4.405132    7[6-(1,1,6),6-(1,7),7-(6)]
    79       5.549551       5.549551       5.549551    7[6-(1,7),7-(6,6)]
    80       2.601788       2.601788       2.601788    7[6-(1,7),6-(1,7),29-(8,8)]
    81       0.698263       0.698263       0.698263    8[6-(6,8)]
    82       -0.31266       -0.31266       -0.31266    8[6-(6,8),29-(7,8)]
    83       4.676589       4.676589       4.676589    8[6-(6,8),29-(7,8)]
    84       2.808778       2.808778       2.808778    8[6-(6,8)]
    85      -2.937162      -2.937162      -2.937162    8[6-(6,8),29-(7,8)]
    86       6.087594       6.087594       6.087594    8[6-(6,8)]
    87       3.068783       3.068783       3.068783    8[6-(6,8),29-(7,8)]
    88       0.241304       0.241304       0.241304    8[6-(6,8)]
    89       1.222346       1.222346       1.222346    8[6-(6,8)]
    90       2.233269       2.233269       2.233269    8[6-(6,8),29-(7,8)]
    91       -2.75598       -2.75598       -2.75598    8[6-(6,8),29-(7,8)]
    92      -0.888169      -0.888169      -0.888169    8[6-(6,8)]
    93       4.857771       4.857771       4.857771    8[6-(6,8),29-(7,8)]
    94      -4.166985      -4.166985      -4.166985    8[6-(6,8)]
    95      -1.148174      -1.148174      -1.148174    8[6-(6,8),29-(7,8)]
    96       1.679305       1.679305       1.679305    8[6-(6,8)]
