# Supplementary material for: A collection of forcefield precursors for metal–organic frameworks
Source: RSC Adv. 2019 Nov 13;9(63):36492–507. doi: 10.1039/c9ra07327b (PMC9075174; doi:10.1039/c9ra07327b)
Supplement: RA-009-C9RA07327B-s517 [file RA-009-C9RA07327B-s517.txt]

ECAHAT_clean

7.716500    0.000000    0.000000
0.000000    21.746000    0.000000
0.000000    -10.873000    18.832588

     1            0.0            0.0            0.0    30[7-(6,6),7-(6,6),8-(6),8-(6),8-(6),8-(6)]
     2            0.0            0.0            0.0    30[7-(6,6),7-(6,6),8-(6),8-(6),8-(6),8-(6)]
     3            0.0            0.0            0.0    30[7-(6,6),7-(6,6),8-(6),8-(6),8-(6),8-(6)]
     4       3.377512       3.377512       3.377512    1[6-(1,1,6)]
     5       2.473138       2.473138       2.473138    1[6-(1,1,6)]
     6       2.522524       2.522524       2.522524    1[6-(1,1,6)]
     7       0.662076       0.662076       0.662076    1[6-(6,6)]
     8       7.098408       7.098408       7.098408    1[6-(6,6)]
     9       5.524242       5.524242       5.524242    1[6-(6,6)]
    10       3.247875       3.247875       3.247875    1[6-(6,6)]
    11       4.773427       4.773427       4.773427    1[6-(6,6)]
    12       4.502578       4.502578       4.502578    1[6-(6,6)]
    13       2.923782       2.923782       2.923782    1[6-(6,7)]
    14       0.073307       0.073307       0.073307    1[6-(6,7)]
    15       1.574938       1.574938       1.574938    1[6-(6,6)]
    16       3.377512       3.377512       3.377512    1[6-(1,1,6)]
    17       2.473138       2.473138       2.473138    1[6-(1,1,6)]
    18       2.522524       2.522524       2.522524    1[6-(1,1,6)]
    19       0.662076       0.662076       0.662076    1[6-(6,6)]
    20       7.098408       7.098408       7.098408    1[6-(6,6)]
    21       5.524242       5.524242       5.524242    1[6-(6,6)]
    22       3.247875       3.247875       3.247875    1[6-(6,6)]
    23       4.773427       4.773427       4.773427    1[6-(6,6)]
    24       4.502578       4.502578       4.502578    1[6-(6,6)]
    25       2.923782       2.923782       2.923782    1[6-(6,7)]
    26       0.073307       0.073307       0.073307    1[6-(6,7)]
    27       1.574938       1.574938       1.574938    1[6-(6,6)]
    28       3.377512       3.377512       3.377512    1[6-(1,1,6)]
    29       2.473138       2.473138       2.473138    1[6-(1,1,6)]
    30       2.522524       2.522524       2.522524    1[6-(1,1,6)]
    31       0.662076       0.662076       0.662076    1[6-(6,6)]
    32       7.098408       7.098408       7.098408    1[6-(6,6)]
    33       5.524242       5.524242       5.524242    1[6-(6,6)]
    34       3.247875       3.247875       3.247875    1[6-(6,6)]
    35       4.773427       4.773427       4.773427    1[6-(6,6)]
    36       4.502578       4.502578       4.502578    1[6-(6,6)]
    37       2.923782       2.923782       2.923782    1[6-(6,7)]
    38       0.073307       0.073307       0.073307    1[6-(6,7)]
    39       1.574938       1.574938       1.574938    1[6-(6,6)]
    40       4.338988       4.338988       4.338988    1[6-(1,1,6)]
    41       5.243362       5.243362       5.243362    1[6-(1,1,6)]
    42       5.193976       5.193976       5.193976    1[6-(1,1,6)]
    43       7.054424       7.054424       7.054424    1[6-(6,6)]
    44       0.618092       0.618092       0.618092    1[6-(6,6)]
    45       2.192258       2.192258       2.192258    1[6-(6,6)]
    46       4.468625       4.468625       4.468625    1[6-(6,6)]
    47       2.943073       2.943073       2.943073    1[6-(6,6)]
    48       3.213922       3.213922       3.213922    1[6-(6,6)]
    49       4.792718       4.792718       4.792718    1[6-(6,7)]
    50       7.643193       7.643193       7.643193    1[6-(6,7)]
    51       6.141562       6.141562       6.141562    1[6-(6,6)]
    52       4.338988       4.338988       4.338988    1[6-(1,1,6)]
    53       5.243362       5.243362       5.243362    1[6-(1,1,6)]
    54       5.193976       5.193976       5.193976    1[6-(1,1,6)]
    55       7.054424       7.054424       7.054424    1[6-(6,6)]
    56       0.618092       0.618092       0.618092    1[6-(6,6)]
    57       2.192258       2.192258       2.192258    1[6-(6,6)]
    58       4.468625       4.468625       4.468625    1[6-(6,6)]
    59       2.943073       2.943073       2.943073    1[6-(6,6)]
    60       3.213922       3.213922       3.213922    1[6-(6,6)]
    61       4.792718       4.792718       4.792718    1[6-(6,7)]
    62       7.643193       7.643193       7.643193    1[6-(6,7)]
    63       6.141562       6.141562       6.141562    1[6-(6,6)]
    64       4.338988       4.338988       4.338988    1[6-(1,1,6)]
    65       5.243362       5.243362       5.243362    1[6-(1,1,6)]
    66       5.193976       5.193976       5.193976    1[6-(1,1,6)]
    67       7.054424       7.054424       7.054424    1[6-(6,6)]
    68       0.618092       0.618092       0.618092    1[6-(6,6)]
    69       2.192258       2.192258       2.192258    1[6-(6,6)]
    70       4.468625       4.468625       4.468625    1[6-(6,6)]
    71       2.943073       2.943073       2.943073    1[6-(6,6)]
    72       3.213922       3.213922       3.213922    1[6-(6,6)]
    73       4.792718       4.792718       4.792718    1[6-(6,7)]
    74       7.643193       7.643193       7.643193    1[6-(6,7)]
    75       6.141562       6.141562       6.141562    1[6-(6,6)]
    76       2.538728       2.538728       2.538728    6[1-(0),1-(0),1-(0),6-(6,8)]
    77       1.370759       1.370759       1.370759    6[6-(1,1,1),6-(1,6),8-(30)]
    78       0.467697       0.467697       0.467697    6[1-(0),6-(6,8),6-(6,8)]
    79        7.02788        7.02788        7.02788    6[6-(1,6),6-(6,6),8-(30)]
    80       6.076435       6.076435       6.076435    6[6-(1,6),6-(1,6),6-(6,8)]
    81       6.295044       6.295044       6.295044    6[1-(0),6-(1,6),6-(6,6)]
    82       5.363893       5.363893       5.363893    6[1-(0),6-(1,6),6-(6,6)]
    83       4.216527       4.216527       4.216527    6[6-(1,6),6-(1,6),6-(6,6)]
    84       4.020297       4.020297       4.020297    6[1-(0),6-(1,6),6-(6,6)]
    85       4.942418       4.942418       4.942418    6[1-(0),6-(1,6),6-(6,6)]
    86       3.228738       3.228738       3.228738    6[6-(1,6),6-(1,6),6-(6,6)]
    87       3.588018       3.588018       3.588018    6[1-(0),6-(1,7),6-(6,6)]
    88       2.638194       2.638194       2.638194    6[1-(0),6-(1,6),7-(6,30)]
    89       0.991184       0.991184       0.991184    6[1-(0),6-(1,6),7-(6,30)]
    90       1.875109       1.875109       1.875109    6[1-(0),6-(1,7),6-(6,6)]
    91       2.538728       2.538728       2.538728    6[1-(0),1-(0),1-(0),6-(6,8)]
    92       1.370759       1.370759       1.370759    6[6-(1,1,1),6-(1,6),8-(30)]
    93       0.467697       0.467697       0.467697    6[1-(0),6-(6,8),6-(6,8)]
    94        7.02788        7.02788        7.02788    6[6-(1,6),6-(6,6),8-(30)]
    95       6.076435       6.076435       6.076435    6[6-(1,6),6-(1,6),6-(6,8)]
    96       6.295044       6.295044       6.295044    6[1-(0),6-(1,6),6-(6,6)]
    97       5.363893       5.363893       5.363893    6[1-(0),6-(1,6),6-(6,6)]
    98       4.216527       4.216527       4.216527    6[6-(1,6),6-(1,6),6-(6,6)]
    99       4.020297       4.020297       4.020297    6[1-(0),6-(1,6),6-(6,6)]
   100       4.942418       4.942418       4.942418    6[1-(0),6-(1,6),6-(6,6)]
   101       3.228738       3.228738       3.228738    6[6-(1,6),6-(1,6),6-(6,6)]
   102       3.588018       3.588018       3.588018    6[1-(0),6-(1,7),6-(6,6)]
   103       2.638194       2.638194       2.638194    6[1-(0),6-(1,6),7-(6,30)]
   104       0.991184       0.991184       0.991184    6[1-(0),6-(1,6),7-(6,30)]
   105       1.875109       1.875109       1.875109    6[1-(0),6-(1,7),6-(6,6)]
   106       2.538728       2.538728       2.538728    6[1-(0),1-(0),1-(0),6-(6,8)]
   107       1.370759       1.370759       1.370759    6[6-(1,1,1),6-(1,6),8-(30)]
   108       0.467697       0.467697       0.467697    6[1-(0),6-(6,8),6-(6,8)]
   109        7.02788        7.02788        7.02788    6[6-(1,6),6-(6,6),8-(30)]
   110       6.076435       6.076435       6.076435    6[6-(1,6),6-(1,6),6-(6,8)]
   111       6.295044       6.295044       6.295044    6[1-(0),6-(1,6),6-(6,6)]
   112       5.363893       5.363893       5.363893    6[1-(0),6-(1,6),6-(6,6)]
   113       4.216527       4.216527       4.216527    6[6-(1,6),6-(1,6),6-(6,6)]
   114       4.020297       4.020297       4.020297    6[1-(0),6-(1,6),6-(6,6)]
   115       4.942418       4.942418       4.942418    6[1-(0),6-(1,6),6-(6,6)]
   116       3.228738       3.228738       3.228738    6[6-(1,6),6-(1,6),6-(6,6)]
   117       3.588018       3.588018       3.588018    6[1-(0),6-(1,7),6-(6,6)]
   118       2.638194       2.638194       2.638194    6[1-(0),6-(1,6),7-(6,30)]
   119       0.991184       0.991184       0.991184    6[1-(0),6-(1,6),7-(6,30)]
   120       1.875109       1.875109       1.875109    6[1-(0),6-(1,7),6-(6,6)]
   121       5.177772       5.177772       5.177772    6[1-(0),1-(0),1-(0),6-(6,8)]
   122       6.345741       6.345741       6.345741    6[6-(1,1,1),6-(1,6),8-(30)]
   123       7.248803       7.248803       7.248803    6[1-(0),6-(6,8),6-(6,8)]
   124        0.68862        0.68862        0.68862    6[6-(1,6),6-(6,6),8-(30)]
   125       1.640065       1.640065       1.640065    6[6-(1,6),6-(1,6),6-(6,8)]
   126       1.421456       1.421456       1.421456    6[1-(0),6-(1,6),6-(6,6)]
   127       2.352607       2.352607       2.352607    6[1-(0),6-(1,6),6-(6,6)]
   128       3.499973       3.499973       3.499973    6[6-(1,6),6-(1,6),6-(6,6)]
   129       3.696203       3.696203       3.696203    6[1-(0),6-(1,6),6-(6,6)]
   130       2.774082       2.774082       2.774082    6[1-(0),6-(1,6),6-(6,6)]
   131       4.487762       4.487762       4.487762    6[6-(1,6),6-(1,6),6-(6,6)]
   132       4.128482       4.128482       4.128482    6[1-(0),6-(1,7),6-(6,6)]
   133       5.078306       5.078306       5.078306    6[1-(0),6-(1,6),7-(6,30)]
   134       6.725316       6.725316       6.725316    6[1-(0),6-(1,6),7-(6,30)]
   135        5.84139        5.84139        5.84139    6[1-(0),6-(1,7),6-(6,6)]
   136       5.177772       5.177772       5.177772    6[1-(0),1-(0),1-(0),6-(6,8)]
   137       6.345741       6.345741       6.345741    6[6-(1,1,1),6-(1,6),8-(30)]
   138       7.248803       7.248803       7.248803    6[1-(0),6-(6,8),6-(6,8)]
   139        0.68862        0.68862        0.68862    6[6-(1,6),6-(6,6),8-(30)]
   140       1.640065       1.640065       1.640065    6[6-(1,6),6-(1,6),6-(6,8)]
   141       1.421456       1.421456       1.421456    6[1-(0),6-(1,6),6-(6,6)]
   142       2.352607       2.352607       2.352607    6[1-(0),6-(1,6),6-(6,6)]
   143       3.499973       3.499973       3.499973    6[6-(1,6),6-(1,6),6-(6,6)]
   144       3.696203       3.696203       3.696203    6[1-(0),6-(1,6),6-(6,6)]
   145       2.774082       2.774082       2.774082    6[1-(0),6-(1,6),6-(6,6)]
   146       4.487762       4.487762       4.487762    6[6-(1,6),6-(1,6),6-(6,6)]
   147       4.128482       4.128482       4.128482    6[1-(0),6-(1,7),6-(6,6)]
   148       5.078306       5.078306       5.078306    6[1-(0),6-(1,6),7-(6,30)]
   149       6.725316       6.725316       6.725316    6[1-(0),6-(1,6),7-(6,30)]
   150        5.84139        5.84139        5.84139    6[1-(0),6-(1,7),6-(6,6)]
   151       5.177772       5.177772       5.177772    6[1-(0),1-(0),1-(0),6-(6,8)]
   152       6.345741       6.345741       6.345741    6[6-(1,1,1),6-(1,6),8-(30)]
   153       7.248803       7.248803       7.248803    6[1-(0),6-(6,8),6-(6,8)]
   154        0.68862        0.68862        0.68862    6[6-(1,6),6-(6,6),8-(30)]
   155       1.640065       1.640065       1.640065    6[6-(1,6),6-(1,6),6-(6,8)]
   156       1.421456       1.421456       1.421456    6[1-(0),6-(1,6),6-(6,6)]
   157       2.352607       2.352607       2.352607    6[1-(0),6-(1,6),6-(6,6)]
   158       3.499973       3.499973       3.499973    6[6-(1,6),6-(1,6),6-(6,6)]
   159       3.696203       3.696203       3.696203    6[1-(0),6-(1,6),6-(6,6)]
   160       2.774082       2.774082       2.774082    6[1-(0),6-(1,6),6-(6,6)]
   161       4.487762       4.487762       4.487762    6[6-(1,6),6-(1,6),6-(6,6)]
   162       4.128482       4.128482       4.128482    6[1-(0),6-(1,7),6-(6,6)]
   163       5.078306       5.078306       5.078306    6[1-(0),6-(1,6),7-(6,30)]
   164       6.725316       6.725316       6.725316    6[1-(0),6-(1,6),7-(6,30)]
   165        5.84139        5.84139        5.84139    6[1-(0),6-(1,7),6-(6,6)]
   166       1.350233       1.350233       1.350233    7[6-(1,6),6-(1,6),30-(7,8,8,8,8)]
   167       1.350233       1.350233       1.350233    7[6-(1,6),6-(1,6),30-(7,8,8,8,8)]
   168       1.350233       1.350233       1.350233    7[6-(1,6),6-(1,6),30-(7,8,8,8,8)]
   169       6.366267       6.366267       6.366267    7[6-(1,6),6-(1,6),30-(7,8,8,8,8)]
   170       6.366267       6.366267       6.366267    7[6-(1,6),6-(1,6),30-(7,8,8,8,8)]
   171       6.366267       6.366267       6.366267    7[6-(1,6),6-(1,6),30-(7,8,8,8,8)]
   172       6.675544       6.675544       6.675544    8[6-(6,6),30-(7,7,8,8,8)]
   173       1.288424       1.288424       1.288424    8[6-(6,6),30-(7,7,8,8,8)]
   174       6.675544       6.675544       6.675544    8[6-(6,6),30-(7,7,8,8,8)]
   175       1.288424       1.288424       1.288424    8[6-(6,6),30-(7,7,8,8,8)]
   176       6.675544       6.675544       6.675544    8[6-(6,6),30-(7,7,8,8,8)]
   177       1.288424       1.288424       1.288424    8[6-(6,6),30-(7,7,8,8,8)]
   178       1.040956       1.040956       1.040956    8[6-(6,6),30-(7,7,8,8,8)]
   179       6.428076       6.428076       6.428076    8[6-(6,6),30-(7,7,8,8,8)]
   180       1.040956       1.040956       1.040956    8[6-(6,6),30-(7,7,8,8,8)]
   181       6.428076       6.428076       6.428076    8[6-(6,6),30-(7,7,8,8,8)]
   182       1.040956       1.040956       1.040956    8[6-(6,6),30-(7,7,8,8,8)]
   183       6.428076       6.428076       6.428076    8[6-(6,6),30-(7,7,8,8,8)]
