# Supplementary material for: A collection of forcefield precursors for metal–organic frameworks
Source: RSC Adv. 2019 Nov 13;9(63):36492–507. doi: 10.1039/c9ra07327b (PMC9075174; doi:10.1039/c9ra07327b)
Supplement: RA-009-C9RA07327B-s518 [file RA-009-C9RA07327B-s518.txt]

ECAHEX_clean

7.755400    0.000000    0.000000
-2.585138    15.425683    0.000000
2.585138    7.712847    13.359030

     1       5.170269       5.170269       5.170269    29[8-(6),8-(6),8-(6),8-(6)]
     2            0.0            0.0            0.0    29[8-(6),8-(6),8-(6),8-(6)]
     3       2.585131       2.585131       2.585131    29[8-(6),8-(6),8-(6),8-(6)]
     4       5.735376       5.735376       5.735376    1[6-(1,1,6)]
     5       4.800075       4.800075       4.800075    1[6-(1,1,6)]
     6       7.337129       7.337129       7.337129    1[6-(1,1,6)]
     7       3.131889       3.131889       3.131889    1[6-(6,6)]
     8       2.031399       2.031399       2.031399    1[6-(6,6)]
     9        7.01269        7.01269        7.01269    1[6-(6,6)]
    10       5.483327       5.483327       5.483327    1[6-(6,7)]
    11       8.167472       8.167472       8.167472    1[6-(6,7)]
    12       2.020024       2.020024       2.020024    1[6-(1,1,6)]
    13       2.955325       2.955325       2.955325    1[6-(1,1,6)]
    14       0.418271       0.418271       0.418271    1[6-(1,1,6)]
    15       4.623511       4.623511       4.623511    1[6-(6,6)]
    16       5.724001       5.724001       5.724001    1[6-(6,6)]
    17        0.74271        0.74271        0.74271    1[6-(6,6)]
    18       2.272073       2.272073       2.272073    1[6-(6,7)]
    19      -0.412072      -0.412072      -0.412072    1[6-(6,7)]
    20       3.150242       3.150242       3.150242    1[6-(1,1,6)]
    21        2.21494        2.21494        2.21494    1[6-(1,1,6)]
    22       2.166856       2.166856       2.166856    1[6-(1,1,6)]
    23       0.546754       0.546754       0.546754    1[6-(6,6)]
    24      -0.553738      -0.553738      -0.553738    1[6-(6,6)]
    25       4.427557       4.427557       4.427557    1[6-(6,6)]
    26       2.898192       2.898192       2.898192    1[6-(6,7)]
    27       5.582335       5.582335       5.582335    1[6-(6,7)]
    28       4.605158       4.605158       4.605158    1[6-(1,1,6)]
    29        5.54046        5.54046        5.54046    1[6-(1,1,6)]
    30       5.588544       5.588544       5.588544    1[6-(1,1,6)]
    31       7.208646       7.208646       7.208646    1[6-(6,6)]
    32       8.309138       8.309138       8.309138    1[6-(6,6)]
    33       3.327843       3.327843       3.327843    1[6-(6,6)]
    34       4.857208       4.857208       4.857208    1[6-(6,7)]
    35       2.173065       2.173065       2.173065    1[6-(6,7)]
    36       8.320513       8.320513       8.320513    1[6-(1,1,6)]
    37       7.385212       7.385212       7.385212    1[6-(1,1,6)]
    38       4.751991       4.751991       4.751991    1[6-(1,1,6)]
    39       5.717024       5.717024       5.717024    1[6-(6,6)]
    40       4.616532       4.616532       4.616532    1[6-(6,6)]
    41       1.842426       1.842426       1.842426    1[6-(6,6)]
    42        8.06846        8.06846        8.06846    1[6-(6,7)]
    43       2.997204       2.997204       2.997204    1[6-(6,7)]
    44      -0.565113      -0.565113      -0.565113    1[6-(1,1,6)]
    45       0.370188       0.370188       0.370188    1[6-(1,1,6)]
    46       3.003409       3.003409       3.003409    1[6-(1,1,6)]
    47       2.038376       2.038376       2.038376    1[6-(6,6)]
    48       3.138868       3.138868       3.138868    1[6-(6,6)]
    49       5.912974       5.912974       5.912974    1[6-(6,6)]
    50       -0.31306       -0.31306       -0.31306    1[6-(6,7)]
    51       4.758196       4.758196       4.758196    1[6-(6,7)]
    52       4.869873       4.869873       4.869873    6[1-(0),1-(0),1-(0),6-(6,8)]
    53       3.811261       3.811261       3.811261    6[6-(1,1,1),6-(1,6),8-(29)]
    54       2.938779       2.938779       2.938779    6[1-(0),6-(6,8),6-(6,8)]
    55        1.81347        1.81347        1.81347    6[6-(1,6),6-(6,6),8-(29)]
    56       0.836291       0.836291       0.836291    6[6-(1,6),6-(1,6),6-(6,8)]
    57       1.156589       1.156589       1.156589    6[1-(0),6-(1,7),6-(6,6)]
    58        7.27715        7.27715        7.27715    6[1-(0),6-(1,7),6-(6,6)]
    59       6.362014       6.362014       6.362014    6[1-(0),6-(1,6),7-(6)]
    60        7.92783        7.92783        7.92783    6[1-(0),6-(1,6),7-(6)]
    61       2.885527       2.885527       2.885527    6[1-(0),1-(0),1-(0),6-(6,8)]
    62       3.944139       3.944139       3.944139    6[6-(1,1,1),6-(1,6),8-(29)]
    63       4.816621       4.816621       4.816621    6[1-(0),6-(6,8),6-(6,8)]
    64        5.94193        5.94193        5.94193    6[6-(1,6),6-(6,6),8-(29)]
    65       6.919109       6.919109       6.919109    6[6-(1,6),6-(1,6),6-(6,8)]
    66       6.598811       6.598811       6.598811    6[1-(0),6-(1,7),6-(6,6)]
    67        0.47825        0.47825        0.47825    6[1-(0),6-(1,7),6-(6,6)]
    68       1.393386       1.393386       1.393386    6[1-(0),6-(1,6),7-(6)]
    69       -0.17243       -0.17243       -0.17243    6[1-(0),6-(1,6),7-(6)]
    70       2.284739       2.284739       2.284739    6[1-(0),1-(0),1-(0),6-(6,8)]
    71       1.226127       1.226127       1.226127    6[6-(1,1,1),6-(1,6),8-(29)]
    72       0.353645       0.353645       0.353645    6[1-(0),6-(6,8),6-(6,8)]
    73       6.983737       6.983737       6.983737    6[6-(1,6),6-(6,6),8-(29)]
    74       6.006556       6.006556       6.006556    6[6-(1,6),6-(1,6),6-(6,8)]
    75       6.326854       6.326854       6.326854    6[1-(0),6-(1,7),6-(6,6)]
    76       4.692016       4.692016       4.692016    6[1-(0),6-(1,7),6-(6,6)]
    77       3.776879       3.776879       3.776879    6[1-(0),6-(1,6),7-(6)]
    78       5.342693       5.342693       5.342693    6[1-(0),6-(1,6),7-(6)]
    79       5.470661       5.470661       5.470661    6[1-(0),1-(0),1-(0),6-(6,8)]
    80       6.529273       6.529273       6.529273    6[6-(1,1,1),6-(1,6),8-(29)]
    81       7.401755       7.401755       7.401755    6[1-(0),6-(6,8),6-(6,8)]
    82       0.771663       0.771663       0.771663    6[6-(1,6),6-(6,6),8-(29)]
    83       1.748844       1.748844       1.748844    6[6-(1,6),6-(1,6),6-(6,8)]
    84       1.428546       1.428546       1.428546    6[1-(0),6-(1,7),6-(6,6)]
    85       3.063384       3.063384       3.063384    6[1-(0),6-(1,7),6-(6,6)]
    86       3.978521       3.978521       3.978521    6[1-(0),6-(1,6),7-(6)]
    87       2.412707       2.412707       2.412707    6[1-(0),6-(1,6),7-(6)]
    88       7.455011       7.455011       7.455011    6[1-(0),1-(0),1-(0),6-(6,8)]
    89       6.396398       6.396398       6.396398    6[6-(1,1,1),6-(1,6),8-(29)]
    90       5.523915       5.523915       5.523915    6[1-(0),6-(6,8),6-(6,8)]
    91       4.398606       4.398606       4.398606    6[6-(1,6),6-(6,6),8-(29)]
    92       3.421425       3.421425       3.421425    6[6-(1,6),6-(1,6),6-(6,8)]
    93       3.741723       3.741723       3.741723    6[1-(0),6-(1,7),6-(6,6)]
    94       2.106885       2.106885       2.106885    6[1-(0),6-(1,7),6-(6,6)]
    95       1.191747       1.191747       1.191747    6[1-(0),6-(1,6),7-(6)]
    96       2.757562       2.757562       2.757562    6[1-(0),6-(1,6),7-(6)]
    97       0.300389       0.300389       0.300389    6[1-(0),1-(0),1-(0),6-(6,8)]
    98       1.359002       1.359002       1.359002    6[6-(1,1,1),6-(1,6),8-(29)]
    99       2.231485       2.231485       2.231485    6[1-(0),6-(6,8),6-(6,8)]
   100       3.356794       3.356794       3.356794    6[6-(1,6),6-(6,6),8-(29)]
   101       4.333975       4.333975       4.333975    6[6-(1,6),6-(1,6),6-(6,8)]
   102       4.013677       4.013677       4.013677    6[1-(0),6-(1,7),6-(6,6)]
   103       5.648515       5.648515       5.648515    6[1-(0),6-(1,7),6-(6,6)]
   104       6.563653       6.563653       6.563653    6[1-(0),6-(1,6),7-(6)]
   105       4.997838       4.997838       4.997838    6[1-(0),6-(1,6),7-(6)]
   106       6.659046       6.659046       6.659046    7[6-(1,6),6-(1,6)]
   107       1.096354       1.096354       1.096354    7[6-(1,6),6-(1,6)]
   108        4.07391        4.07391        4.07391    7[6-(1,6),6-(1,6)]
   109        3.68149        3.68149        3.68149    7[6-(1,6),6-(1,6)]
   110       1.488779       1.488779       1.488779    7[6-(1,6),6-(1,6)]
   111       6.266621       6.266621       6.266621    7[6-(1,6),6-(1,6)]
   112       1.485416       1.485416       1.485416    8[6-(6,6),29-(8,8,8)]
   113       6.360723       6.360723       6.360723    8[6-(6,6),29-(8,8,8)]
   114       6.269984       6.269984       6.269984    8[6-(6,6),29-(8,8,8)]
   115       1.394677       1.394677       1.394677    8[6-(6,6),29-(8,8,8)]
   116       6.655684       6.655684       6.655684    8[6-(6,6),29-(8,8,8)]
   117       1.190453       1.190453       1.190453    8[6-(6,6),29-(8,8,8)]
   118       1.099716       1.099716       1.099716    8[6-(6,6),29-(8,8,8)]
   119       6.564947       6.564947       6.564947    8[6-(6,6),29-(8,8,8)]
   120       4.070553       4.070553       4.070553    8[6-(6,6),29-(8,8,8)]
   121       3.775585       3.775585       3.775585    8[6-(6,6),29-(8,8,8)]
   122       3.684847       3.684847       3.684847    8[6-(6,6),29-(8,8,8)]
   123       3.979815       3.979815       3.979815    8[6-(6,6),29-(8,8,8)]
