# Supplementary material for: A collection of forcefield precursors for metal–organic frameworks
Source: RSC Adv. 2019 Nov 13;9(63):36492–507. doi: 10.1039/c9ra07327b (PMC9075174; doi:10.1039/c9ra07327b)
Supplement: RA-009-C9RA07327B-s519 [file RA-009-C9RA07327B-s519.txt]

ECAHOH_clean

7.741000    0.000000    0.000000
-2.580319    15.381775    0.000000
2.580319    7.690885    13.321010

     1        5.16066        5.16066        5.16066    29[8-(6),8-(6),8-(6),8-(6)]
     2            0.0            0.0            0.0    29[8-(6),8-(6),8-(6),8-(6)]
     3        2.58034        2.58034        2.58034    29[8-(6),8-(6),8-(6),8-(6)]
     4      -0.569987      -0.569987      -0.569987    1[6-(1,1,6)]
     5       0.217272       0.217272       0.217272    1[6-(1,1,6)]
     6       0.495951       0.495951       0.495951    1[6-(1,1,6)]
     7       1.993055       1.993055       1.993055    1[6-(6,6)]
     8       5.892195       5.892195       5.892195    1[6-(6,6)]
     9      -0.313766      -0.313766      -0.313766    1[6-(6,7)]
    10       4.750395       4.750395       4.750395    1[6-(6,7)]
    11        3.11782        3.11782        3.11782    1[6-(6,6)]
    12       8.310987       8.310987       8.310987    1[6-(1,1,6)]
    13       7.523728       7.523728       7.523728    1[6-(1,1,6)]
    14       7.245049       7.245049       7.245049    1[6-(1,1,6)]
    15       5.747945       5.747945       5.747945    1[6-(6,6)]
    16       1.848805       1.848805       1.848805    1[6-(6,6)]
    17       8.054766       8.054766       8.054766    1[6-(6,7)]
    18       2.990605       2.990605       2.990605    1[6-(6,7)]
    19        4.62318        4.62318        4.62318    1[6-(6,6)]
    20       4.590665       4.590665       4.590665    1[6-(1,1,6)]
    21       5.377923       5.377923       5.377923    1[6-(1,1,6)]
    22       5.656599       5.656599       5.656599    1[6-(1,1,6)]
    23        7.15371        7.15371        7.15371    1[6-(6,6)]
    24       3.311856       3.311856       3.311856    1[6-(6,6)]
    25       4.846895       4.846895       4.846895    1[6-(6,7)]
    26       2.170053       2.170053       2.170053    1[6-(6,7)]
    27       8.278477       8.278477       8.278477    1[6-(6,6)]
    28       3.150335       3.150335       3.150335    1[6-(1,1,6)]
    29       2.363077       2.363077       2.363077    1[6-(1,1,6)]
    30       2.084401       2.084401       2.084401    1[6-(1,1,6)]
    31        0.58729        0.58729        0.58729    1[6-(6,6)]
    32       4.429144       4.429144       4.429144    1[6-(6,6)]
    33       2.894105       2.894105       2.894105    1[6-(6,7)]
    34       5.570947       5.570947       5.570947    1[6-(6,7)]
    35      -0.537477      -0.537477      -0.537477    1[6-(6,6)]
    36       2.010334       2.010334       2.010334    1[6-(1,1,6)]
    37       2.797597       2.797597       2.797597    1[6-(1,1,6)]
    38        3.07627        3.07627        3.07627    1[6-(1,1,6)]
    39       4.573383       4.573383       4.573383    1[6-(6,6)]
    40       0.731522       0.731522       0.731522    1[6-(6,6)]
    41       2.266566       2.266566       2.266566    1[6-(6,7)]
    42      -0.410267      -0.410267      -0.410267    1[6-(6,7)]
    43       5.698153       5.698153       5.698153    1[6-(6,6)]
    44       5.730666       5.730666       5.730666    1[6-(1,1,6)]
    45       4.943403       4.943403       4.943403    1[6-(1,1,6)]
    46        4.66473        4.66473        4.66473    1[6-(1,1,6)]
    47       3.167617       3.167617       3.167617    1[6-(6,6)]
    48       7.009478       7.009478       7.009478    1[6-(6,6)]
    49       5.474434       5.474434       5.474434    1[6-(6,7)]
    50       8.151267       8.151267       8.151267    1[6-(6,7)]
    51       2.042847       2.042847       2.042847    1[6-(6,6)]
    52       0.274557       0.274557       0.274557    6[1-(0),1-(0),1-(0),6-(6,8)]
    53       1.341265       1.341265       1.341265    6[6-(1,1,1),6-(1,6),8-(29)]
    54       2.200515       2.200515       2.200515    6[1-(0),6-(6,8),6-(6,8)]
    55       3.338441       3.338441       3.338441    6[6-(1,6),6-(6,6),8-(29)]
    56       4.312257       4.312257       4.312257    6[6-(1,6),6-(1,6),6-(6,8)]
    57       5.633645       5.633645       5.633645    6[1-(0),6-(1,7),6-(6,6)]
    58       6.550953       6.550953       6.550953    6[1-(0),6-(1,6),7-(6)]
    59       4.984174       4.984174       4.984174    6[1-(0),6-(1,6),7-(6)]
    60       3.992553       3.992553       3.992553    6[1-(0),6-(1,7),6-(6,6)]
    61       7.466443       7.466443       7.466443    6[1-(0),1-(0),1-(0),6-(6,8)]
    62       6.399735       6.399735       6.399735    6[6-(1,1,1),6-(1,6),8-(29)]
    63       5.540485       5.540485       5.540485    6[1-(0),6-(6,8),6-(6,8)]
    64       4.402559       4.402559       4.402559    6[6-(1,6),6-(6,6),8-(29)]
    65       3.428743       3.428743       3.428743    6[6-(1,6),6-(1,6),6-(6,8)]
    66       2.107355       2.107355       2.107355    6[1-(0),6-(1,7),6-(6,6)]
    67       1.190047       1.190047       1.190047    6[1-(0),6-(1,6),7-(6)]
    68       2.756826       2.756826       2.756826    6[1-(0),6-(1,6),7-(6)]
    69       3.748447       3.748447       3.748447    6[1-(0),6-(1,7),6-(6,6)]
    70       5.435208       5.435208       5.435208    6[1-(0),1-(0),1-(0),6-(6,8)]
    71       6.501919       6.501919       6.501919    6[6-(1,1,1),6-(1,6),8-(29)]
    72        7.36117        7.36117        7.36117    6[1-(0),6-(6,8),6-(6,8)]
    73       0.758099       0.758099       0.758099    6[6-(1,6),6-(6,6),8-(29)]
    74       1.731916       1.731916       1.731916    6[6-(1,6),6-(1,6),6-(6,8)]
    75       3.053305       3.053305       3.053305    6[1-(0),6-(1,7),6-(6,6)]
    76       3.970613       3.970613       3.970613    6[1-(0),6-(1,6),7-(6)]
    77       2.403832       2.403832       2.403832    6[1-(0),6-(1,6),7-(6)]
    78       1.412211       1.412211       1.412211    6[1-(0),6-(1,7),6-(6,6)]
    79       2.305792       2.305792       2.305792    6[1-(0),1-(0),1-(0),6-(6,8)]
    80       1.239081       1.239081       1.239081    6[6-(1,1,1),6-(1,6),8-(29)]
    81        0.37983        0.37983        0.37983    6[1-(0),6-(6,8),6-(6,8)]
    82       6.982901       6.982901       6.982901    6[6-(1,6),6-(6,6),8-(29)]
    83       6.009084       6.009084       6.009084    6[6-(1,6),6-(1,6),6-(6,8)]
    84       4.687695       4.687695       4.687695    6[1-(0),6-(1,7),6-(6,6)]
    85       3.770387       3.770387       3.770387    6[1-(0),6-(1,6),7-(6)]
    86       5.337168       5.337168       5.337168    6[1-(0),6-(1,6),7-(6)]
    87       6.328789       6.328789       6.328789    6[1-(0),6-(1,7),6-(6,6)]
    88       2.854878       2.854878       2.854878    6[1-(0),1-(0),1-(0),6-(6,8)]
    89       3.921587       3.921587       3.921587    6[6-(1,1,1),6-(1,6),8-(29)]
    90        4.78084        4.78084        4.78084    6[1-(0),6-(6,8),6-(6,8)]
    91       5.918767       5.918767       5.918767    6[6-(1,6),6-(6,6),8-(29)]
    92       6.892586       6.892586       6.892586    6[6-(1,6),6-(1,6),6-(6,8)]
    93       0.472975       0.472975       0.472975    6[1-(0),6-(1,7),6-(6,6)]
    94       1.390285       1.390285       1.390285    6[1-(0),6-(1,6),7-(6)]
    95      -0.176491      -0.176491      -0.176491    6[1-(0),6-(1,6),7-(6)]
    96       6.572886       6.572886       6.572886    6[1-(0),6-(1,7),6-(6,6)]
    97       4.886122       4.886122       4.886122    6[1-(0),1-(0),1-(0),6-(6,8)]
    98       3.819413       3.819413       3.819413    6[6-(1,1,1),6-(1,6),8-(29)]
    99        2.96016        2.96016        2.96016    6[1-(0),6-(6,8),6-(6,8)]
   100       1.822233       1.822233       1.822233    6[6-(1,6),6-(6,6),8-(29)]
   101       0.848414       0.848414       0.848414    6[6-(1,6),6-(1,6),6-(6,8)]
   102       7.268025       7.268025       7.268025    6[1-(0),6-(1,7),6-(6,6)]
   103       6.350715       6.350715       6.350715    6[1-(0),6-(1,6),7-(6)]
   104       7.917491       7.917491       7.917491    6[1-(0),6-(1,6),7-(6)]
   105       1.168114       1.168114       1.168114    6[1-(0),6-(1,7),6-(6,6)]
   106       6.259116       6.259116       6.259116    7[6-(1,6),6-(1,6)]
   107       1.481884       1.481884       1.481884    7[6-(1,6),6-(1,6)]
   108       3.678776       3.678776       3.678776    7[6-(1,6),6-(1,6)]
   109       4.062224       4.062224       4.062224    7[6-(1,6),6-(1,6)]
   110       1.098452       1.098452       1.098452    7[6-(1,6),6-(1,6)]
   111       6.642548       6.642548       6.642548    7[6-(1,6),6-(1,6)]
   112       3.970353       3.970353       3.970353    8[6-(6,6),29-(8,8,8)]
   113       3.672078       3.672078       3.672078    8[6-(6,6),29-(8,8,8)]
   114       3.770647       3.770647       3.770647    8[6-(6,6),29-(8,8,8)]
   115       4.068922       4.068922       4.068922    8[6-(6,6),29-(8,8,8)]
   116       6.550689       6.550689       6.550689    8[6-(6,6),29-(8,8,8)]
   117       1.091738       1.091738       1.091738    8[6-(6,6),29-(8,8,8)]
   118       1.190311       1.190311       1.190311    8[6-(6,6),29-(8,8,8)]
   119       6.649262       6.649262       6.649262    8[6-(6,6),29-(8,8,8)]
   120       1.390034       1.390034       1.390034    8[6-(6,6),29-(8,8,8)]
   121       6.252402       6.252402       6.252402    8[6-(6,6),29-(8,8,8)]
   122       6.350966       6.350966       6.350966    8[6-(6,6),29-(8,8,8)]
   123       1.488598       1.488598       1.488598    8[6-(6,6),29-(8,8,8)]
