# Supplementary material for: A collection of forcefield precursors for metal–organic frameworks
Source: RSC Adv. 2019 Nov 13;9(63):36492–507. doi: 10.1039/c9ra07327b (PMC9075174; doi:10.1039/c9ra07327b)
Supplement: RA-009-C9RA07327B-s520 [file RA-009-C9RA07327B-s520.txt]

ECAHUN_clean

15.438000    0.000000    0.000000
0.000000    21.743700    0.000000
0.000000    -10.871850    18.830597

     1       3.836652       3.836652       3.836652    30[7-(6,6),7-(6,6),8-(6),8-(6),8-(6),8-(6)]
     2       3.836652       3.836652       3.836652    30[7-(6,6),7-(6,6),8-(6),8-(6),8-(6),8-(6)]
     3       3.836652       3.836652       3.836652    30[7-(6,6),7-(6,6),8-(6),8-(6),8-(6),8-(6)]
     4      11.601348      11.601348      11.601348    30[7-(6,6),7-(6,6),8-(6),8-(6),8-(6),8-(6)]
     5      11.601348      11.601348      11.601348    30[7-(6,6),7-(6,6),8-(6),8-(6),8-(6),8-(6)]
     6      11.601348      11.601348      11.601348    30[7-(6,6),7-(6,6),8-(6),8-(6),8-(6),8-(6)]
     7       7.099936       7.099936       7.099936    1[6-(6,6)]
     8       0.677728       0.677728       0.677728    1[6-(6,6)]
     9      14.494738      14.494738      14.494738    1[6-(6,7)]
    10       4.517159       4.517159       4.517159    1[6-(6,6)]
    11       3.169421       3.169421       3.169421    1[6-(6,6)]
    12       8.651455       8.651455       8.651455    1[6-(6,7)]
    13       1.103817       1.103817       1.103817    1[6-(6,6)]
    14      13.228822      13.228822      13.228822    1[6-(6,6)]
    15      15.001105      15.001105      15.001105    1[6-(6,6)]
    16        5.91121        5.91121        5.91121    1[6-(6,6)]
    17       4.382848       4.382848       4.382848    1[6-(6,6)]
    18      10.107259      10.107259      10.107259    1[6-(6,6)]
    19       0.413738       0.413738       0.413738    1[6-(1,1,6)]
    20       1.295248       1.295248       1.295248    1[6-(1,1,6)]
    21        1.20262        1.20262        1.20262    1[6-(1,1,6)]
    22        1.55615        1.55615        1.55615    1[6-(6,6)]
    23      11.702004      11.702004      11.702004    1[6-(6,7)]
    24       3.096863       3.096863       3.096863    1[6-(6,6)]
    25       8.569634       8.569634       8.569634    1[6-(6,6)]
    26       6.970257       6.970257       6.970257    1[6-(6,6)]
    27       7.170951       7.170951       7.170951    1[6-(1,1,6)]
    28       6.446909       6.446909       6.446909    1[6-(1,1,6)]
    29       6.172112       6.172112       6.172112    1[6-(1,1,6)]
    30      11.530642      11.530642      11.530642    1[6-(6,7)]
    31       7.099936       7.099936       7.099936    1[6-(6,6)]
    32       0.677728       0.677728       0.677728    1[6-(6,6)]
    33      14.494738      14.494738      14.494738    1[6-(6,7)]
    34       4.517159       4.517159       4.517159    1[6-(6,6)]
    35       3.169421       3.169421       3.169421    1[6-(6,6)]
    36       8.651455       8.651455       8.651455    1[6-(6,7)]
    37       1.103817       1.103817       1.103817    1[6-(6,6)]
    38      13.228822      13.228822      13.228822    1[6-(6,6)]
    39      15.001105      15.001105      15.001105    1[6-(6,6)]
    40        5.91121        5.91121        5.91121    1[6-(6,6)]
    41       4.382848       4.382848       4.382848    1[6-(6,6)]
    42      10.107259      10.107259      10.107259    1[6-(6,6)]
    43       0.413738       0.413738       0.413738    1[6-(1,1,6)]
    44       1.295248       1.295248       1.295248    1[6-(1,1,6)]
    45        1.20262        1.20262        1.20262    1[6-(1,1,6)]
    46        1.55615        1.55615        1.55615    1[6-(6,6)]
    47      11.702004      11.702004      11.702004    1[6-(6,7)]
    48       3.096863       3.096863       3.096863    1[6-(6,6)]
    49       8.569634       8.569634       8.569634    1[6-(6,6)]
    50       6.970257       6.970257       6.970257    1[6-(6,6)]
    51       7.170951       7.170951       7.170951    1[6-(1,1,6)]
    52       6.446909       6.446909       6.446909    1[6-(1,1,6)]
    53       6.172112       6.172112       6.172112    1[6-(1,1,6)]
    54      11.530642      11.530642      11.530642    1[6-(6,7)]
    55       7.099936       7.099936       7.099936    1[6-(6,6)]
    56       0.677728       0.677728       0.677728    1[6-(6,6)]
    57      14.494738      14.494738      14.494738    1[6-(6,7)]
    58       4.517159       4.517159       4.517159    1[6-(6,6)]
    59       3.169421       3.169421       3.169421    1[6-(6,6)]
    60       8.651455       8.651455       8.651455    1[6-(6,7)]
    61       1.103817       1.103817       1.103817    1[6-(6,6)]
    62      13.228822      13.228822      13.228822    1[6-(6,6)]
    63      15.001105      15.001105      15.001105    1[6-(6,6)]
    64        5.91121        5.91121        5.91121    1[6-(6,6)]
    65       4.382848       4.382848       4.382848    1[6-(6,6)]
    66      10.107259      10.107259      10.107259    1[6-(6,6)]
    67       0.413738       0.413738       0.413738    1[6-(1,1,6)]
    68       1.295248       1.295248       1.295248    1[6-(1,1,6)]
    69        1.20262        1.20262        1.20262    1[6-(1,1,6)]
    70        1.55615        1.55615        1.55615    1[6-(6,6)]
    71      11.702004      11.702004      11.702004    1[6-(6,7)]
    72       3.096863       3.096863       3.096863    1[6-(6,6)]
    73       8.569634       8.569634       8.569634    1[6-(6,6)]
    74       6.970257       6.970257       6.970257    1[6-(6,6)]
    75       7.170951       7.170951       7.170951    1[6-(1,1,6)]
    76       6.446909       6.446909       6.446909    1[6-(1,1,6)]
    77       6.172112       6.172112       6.172112    1[6-(1,1,6)]
    78      11.530642      11.530642      11.530642    1[6-(6,7)]
    79       8.338064       8.338064       8.338064    1[6-(6,6)]
    80      14.760272      14.760272      14.760272    1[6-(6,6)]
    81       0.943262       0.943262       0.943262    1[6-(6,7)]
    82      10.920841      10.920841      10.920841    1[6-(6,6)]
    83      12.268579      12.268579      12.268579    1[6-(6,6)]
    84       6.786545       6.786545       6.786545    1[6-(6,7)]
    85      14.334183      14.334183      14.334183    1[6-(6,6)]
    86       2.209178       2.209178       2.209178    1[6-(6,6)]
    87       0.436895       0.436895       0.436895    1[6-(6,6)]
    88        9.52679        9.52679        9.52679    1[6-(6,6)]
    89      11.055152      11.055152      11.055152    1[6-(6,6)]
    90       5.330741       5.330741       5.330741    1[6-(6,6)]
    91      15.024262      15.024262      15.024262    1[6-(1,1,6)]
    92      14.142752      14.142752      14.142752    1[6-(1,1,6)]
    93       14.23538       14.23538       14.23538    1[6-(1,1,6)]
    94       13.88185       13.88185       13.88185    1[6-(6,6)]
    95       3.735996       3.735996       3.735996    1[6-(6,7)]
    96      12.341137      12.341137      12.341137    1[6-(6,6)]
    97       6.868366       6.868366       6.868366    1[6-(6,6)]
    98       8.467743       8.467743       8.467743    1[6-(6,6)]
    99       8.267049       8.267049       8.267049    1[6-(1,1,6)]
   100       8.991091       8.991091       8.991091    1[6-(1,1,6)]
   101       9.265888       9.265888       9.265888    1[6-(1,1,6)]
   102       3.907358       3.907358       3.907358    1[6-(6,7)]
   103       8.338064       8.338064       8.338064    1[6-(6,6)]
   104      14.760272      14.760272      14.760272    1[6-(6,6)]
   105       0.943262       0.943262       0.943262    1[6-(6,7)]
   106      10.920841      10.920841      10.920841    1[6-(6,6)]
   107      12.268579      12.268579      12.268579    1[6-(6,6)]
   108       6.786545       6.786545       6.786545    1[6-(6,7)]
   109      14.334183      14.334183      14.334183    1[6-(6,6)]
   110       2.209178       2.209178       2.209178    1[6-(6,6)]
   111       0.436895       0.436895       0.436895    1[6-(6,6)]
   112        9.52679        9.52679        9.52679    1[6-(6,6)]
   113      11.055152      11.055152      11.055152    1[6-(6,6)]
   114       5.330741       5.330741       5.330741    1[6-(6,6)]
   115      15.024262      15.024262      15.024262    1[6-(1,1,6)]
   116      14.142752      14.142752      14.142752    1[6-(1,1,6)]
   117       14.23538       14.23538       14.23538    1[6-(1,1,6)]
   118       13.88185       13.88185       13.88185    1[6-(6,6)]
   119       3.735996       3.735996       3.735996    1[6-(6,7)]
   120      12.341137      12.341137      12.341137    1[6-(6,6)]
   121       6.868366       6.868366       6.868366    1[6-(6,6)]
   122       8.467743       8.467743       8.467743    1[6-(6,6)]
   123       8.267049       8.267049       8.267049    1[6-(1,1,6)]
   124       8.991091       8.991091       8.991091    1[6-(1,1,6)]
   125       9.265888       9.265888       9.265888    1[6-(1,1,6)]
   126       3.907358       3.907358       3.907358    1[6-(6,7)]
   127       8.338064       8.338064       8.338064    1[6-(6,6)]
   128      14.760272      14.760272      14.760272    1[6-(6,6)]
   129       0.943262       0.943262       0.943262    1[6-(6,7)]
   130      10.920841      10.920841      10.920841    1[6-(6,6)]
   131      12.268579      12.268579      12.268579    1[6-(6,6)]
   132       6.786545       6.786545       6.786545    1[6-(6,7)]
   133      14.334183      14.334183      14.334183    1[6-(6,6)]
   134       2.209178       2.209178       2.209178    1[6-(6,6)]
   135       0.436895       0.436895       0.436895    1[6-(6,6)]
   136        9.52679        9.52679        9.52679    1[6-(6,6)]
   137      11.055152      11.055152      11.055152    1[6-(6,6)]
   138       5.330741       5.330741       5.330741    1[6-(6,6)]
   139      15.024262      15.024262      15.024262    1[6-(1,1,6)]
   140      14.142752      14.142752      14.142752    1[6-(1,1,6)]
   141       14.23538       14.23538       14.23538    1[6-(1,1,6)]
   142       13.88185       13.88185       13.88185    1[6-(6,6)]
   143       3.735996       3.735996       3.735996    1[6-(6,7)]
   144      12.341137      12.341137      12.341137    1[6-(6,6)]
   145       6.868366       6.868366       6.868366    1[6-(6,6)]
   146       8.467743       8.467743       8.467743    1[6-(6,6)]
   147       8.267049       8.267049       8.267049    1[6-(1,1,6)]
   148       8.991091       8.991091       8.991091    1[6-(1,1,6)]
   149       9.265888       9.265888       9.265888    1[6-(1,1,6)]
   150       3.907358       3.907358       3.907358    1[6-(6,7)]
   151       8.022048       8.022048       8.022048    6[1-(0),6-(1,7),6-(6,6)]
   152       3.168649       3.168649       3.168649    6[6-(1,6),6-(6,6),8-(30)]
   153      15.212142      15.212142      15.212142    6[1-(0),6-(1,7),6-(6,6)]
   154        4.54186        4.54186        4.54186    6[6-(1,6),6-(6,6),8-(30)]
   155       5.477557       5.477557       5.477557    6[6-(1,6),6-(1,6),6-(6,8)]
   156      14.824648      14.824648      14.824648    6[6-(1,6),6-(1,6),6-(6,6)]
   157      14.238313      14.238313      14.238313    6[1-(0),6-(1,6),7-(6,30)]
   158       8.364308       8.364308       8.364308    6[6-(1,6),6-(1,6),6-(6,6)]
   159       2.220602       2.220602       2.220602    6[6-(1,6),6-(1,6),6-(6,8)]
   160       4.305967       4.305967       4.305967    6[1-(0),6-(6,8),6-(6,8)]
   161       3.371659       3.371659       3.371659    6[1-(0),6-(6,8),6-(6,8)]
   162       2.433801       2.433801       2.433801    6[6-(1,1,1),6-(1,6),8-(30)]
   163       8.957128       8.957128       8.957128    6[1-(0),6-(1,6),7-(6,30)]
   164       5.173428       5.173428       5.173428    6[6-(1,1,1),6-(1,6),8-(30)]
   165       0.396602       0.396602       0.396602    6[6-(1,6),6-(1,6),6-(6,6)]
   166       7.406998       7.406998       7.406998    6[6-(1,6),6-(1,6),6-(6,6)]
   167       1.194901       1.194901       1.194901    6[1-(0),6-(1,6),6-(6,6)]
   168       13.51813       13.51813       13.51813    6[1-(0),6-(1,7),6-(6,6)]
   169       0.271709       0.271709       0.271709    6[1-(0),6-(1,6),6-(6,6)]
   170       6.145713       6.145713       6.145713    6[1-(0),6-(1,6),6-(6,6)]
   171       5.228696       5.228696       5.228696    6[1-(0),6-(1,6),6-(6,6)]
   172       9.775342       9.775342       9.775342    6[1-(0),6-(1,7),6-(6,6)]
   173       1.230409       1.230409       1.230409    6[1-(0),1-(0),1-(0),6-(6,8)]
   174       1.449165       1.449165       1.449165    6[1-(0),6-(1,6),6-(6,6)]
   175       12.61547       12.61547       12.61547    6[1-(0),6-(1,6),7-(6,30)]
   176        2.36186        2.36186        2.36186    6[1-(0),6-(1,6),6-(6,6)]
   177       7.680405       7.680405       7.680405    6[1-(0),6-(1,6),6-(6,6)]
   178       6.752581       6.752581       6.752581    6[1-(0),6-(1,6),6-(6,6)]
   179       6.346562       6.346562       6.346562    6[1-(0),1-(0),1-(0),6-(6,8)]
   180      10.604671      10.604671      10.604671    6[1-(0),6-(1,6),7-(6,30)]
   181       8.022048       8.022048       8.022048    6[1-(0),6-(1,7),6-(6,6)]
   182       3.168649       3.168649       3.168649    6[6-(1,6),6-(6,6),8-(30)]
   183      15.212142      15.212142      15.212142    6[1-(0),6-(1,7),6-(6,6)]
   184        4.54186        4.54186        4.54186    6[6-(1,6),6-(6,6),8-(30)]
   185       5.477557       5.477557       5.477557    6[6-(1,6),6-(1,6),6-(6,8)]
   186      14.824648      14.824648      14.824648    6[6-(1,6),6-(1,6),6-(6,6)]
   187      14.238313      14.238313      14.238313    6[1-(0),6-(1,6),7-(6,30)]
   188       8.364308       8.364308       8.364308    6[6-(1,6),6-(1,6),6-(6,6)]
   189       2.220602       2.220602       2.220602    6[6-(1,6),6-(1,6),6-(6,8)]
   190       4.305967       4.305967       4.305967    6[1-(0),6-(6,8),6-(6,8)]
   191       3.371659       3.371659       3.371659    6[1-(0),6-(6,8),6-(6,8)]
   192       2.433801       2.433801       2.433801    6[6-(1,1,1),6-(1,6),8-(30)]
   193       8.957128       8.957128       8.957128    6[1-(0),6-(1,6),7-(6,30)]
   194       5.173428       5.173428       5.173428    6[6-(1,1,1),6-(1,6),8-(30)]
   195       0.396602       0.396602       0.396602    6[6-(1,6),6-(1,6),6-(6,6)]
   196       7.406998       7.406998       7.406998    6[6-(1,6),6-(1,6),6-(6,6)]
   197       1.194901       1.194901       1.194901    6[1-(0),6-(1,6),6-(6,6)]
   198       13.51813       13.51813       13.51813    6[1-(0),6-(1,7),6-(6,6)]
   199       0.271709       0.271709       0.271709    6[1-(0),6-(1,6),6-(6,6)]
   200       6.145713       6.145713       6.145713    6[1-(0),6-(1,6),6-(6,6)]
   201       5.228696       5.228696       5.228696    6[1-(0),6-(1,6),6-(6,6)]
   202       9.775342       9.775342       9.775342    6[1-(0),6-(1,7),6-(6,6)]
   203       1.230409       1.230409       1.230409    6[1-(0),1-(0),1-(0),6-(6,8)]
   204       1.449165       1.449165       1.449165    6[1-(0),6-(1,6),6-(6,6)]
   205       12.61547       12.61547       12.61547    6[1-(0),6-(1,6),7-(6,30)]
   206        2.36186        2.36186        2.36186    6[1-(0),6-(1,6),6-(6,6)]
   207       7.680405       7.680405       7.680405    6[1-(0),6-(1,6),6-(6,6)]
   208       6.752581       6.752581       6.752581    6[1-(0),6-(1,6),6-(6,6)]
   209       6.346562       6.346562       6.346562    6[1-(0),1-(0),1-(0),6-(6,8)]
   210      10.604671      10.604671      10.604671    6[1-(0),6-(1,6),7-(6,30)]
   211       8.022048       8.022048       8.022048    6[1-(0),6-(1,7),6-(6,6)]
   212       3.168649       3.168649       3.168649    6[6-(1,6),6-(6,6),8-(30)]
   213      15.212142      15.212142      15.212142    6[1-(0),6-(1,7),6-(6,6)]
   214        4.54186        4.54186        4.54186    6[6-(1,6),6-(6,6),8-(30)]
   215       5.477557       5.477557       5.477557    6[6-(1,6),6-(1,6),6-(6,8)]
   216      14.824648      14.824648      14.824648    6[6-(1,6),6-(1,6),6-(6,6)]
   217      14.238313      14.238313      14.238313    6[1-(0),6-(1,6),7-(6,30)]
   218       8.364308       8.364308       8.364308    6[6-(1,6),6-(1,6),6-(6,6)]
   219       2.220602       2.220602       2.220602    6[6-(1,6),6-(1,6),6-(6,8)]
   220       4.305967       4.305967       4.305967    6[1-(0),6-(6,8),6-(6,8)]
   221       3.371659       3.371659       3.371659    6[1-(0),6-(6,8),6-(6,8)]
   222       2.433801       2.433801       2.433801    6[6-(1,1,1),6-(1,6),8-(30)]
   223       8.957128       8.957128       8.957128    6[1-(0),6-(1,6),7-(6,30)]
   224       5.173428       5.173428       5.173428    6[6-(1,1,1),6-(1,6),8-(30)]
   225       0.396602       0.396602       0.396602    6[6-(1,6),6-(1,6),6-(6,6)]
   226       7.406998       7.406998       7.406998    6[6-(1,6),6-(1,6),6-(6,6)]
   227       1.194901       1.194901       1.194901    6[1-(0),6-(1,6),6-(6,6)]
   228       13.51813       13.51813       13.51813    6[1-(0),6-(1,7),6-(6,6)]
   229       0.271709       0.271709       0.271709    6[1-(0),6-(1,6),6-(6,6)]
   230       6.145713       6.145713       6.145713    6[1-(0),6-(1,6),6-(6,6)]
   231       5.228696       5.228696       5.228696    6[1-(0),6-(1,6),6-(6,6)]
   232       9.775342       9.775342       9.775342    6[1-(0),6-(1,7),6-(6,6)]
   233       1.230409       1.230409       1.230409    6[1-(0),1-(0),1-(0),6-(6,8)]
   234       1.449165       1.449165       1.449165    6[1-(0),6-(1,6),6-(6,6)]
   235       12.61547       12.61547       12.61547    6[1-(0),6-(1,6),7-(6,30)]
   236        2.36186        2.36186        2.36186    6[1-(0),6-(1,6),6-(6,6)]
   237       7.680405       7.680405       7.680405    6[1-(0),6-(1,6),6-(6,6)]
   238       6.752581       6.752581       6.752581    6[1-(0),6-(1,6),6-(6,6)]
   239       6.346562       6.346562       6.346562    6[1-(0),1-(0),1-(0),6-(6,8)]
   240      10.604671      10.604671      10.604671    6[1-(0),6-(1,6),7-(6,30)]
   241       7.415952       7.415952       7.415952    6[1-(0),6-(1,7),6-(6,6)]
   242       12.26935       12.26935       12.26935    6[6-(1,6),6-(6,6),8-(30)]
   243       0.225858       0.225858       0.225858    6[1-(0),6-(1,7),6-(6,6)]
   244       10.89614       10.89614       10.89614    6[6-(1,6),6-(6,6),8-(30)]
   245       9.960443       9.960443       9.960443    6[6-(1,6),6-(1,6),6-(6,8)]
   246       0.613352       0.613352       0.613352    6[6-(1,6),6-(1,6),6-(6,6)]
   247       1.199687       1.199687       1.199687    6[1-(0),6-(1,6),7-(6,30)]
   248       7.073692       7.073692       7.073692    6[6-(1,6),6-(1,6),6-(6,6)]
   249      13.217398      13.217398      13.217398    6[6-(1,6),6-(1,6),6-(6,8)]
   250      11.132033      11.132033      11.132033    6[1-(0),6-(6,8),6-(6,8)]
   251      12.066341      12.066341      12.066341    6[1-(0),6-(6,8),6-(6,8)]
   252      13.004199      13.004199      13.004199    6[6-(1,1,1),6-(1,6),8-(30)]
   253       6.480872       6.480872       6.480872    6[1-(0),6-(1,6),7-(6,30)]
   254      10.264572      10.264572      10.264572    6[6-(1,1,1),6-(1,6),8-(30)]
   255      15.041398      15.041398      15.041398    6[6-(1,6),6-(1,6),6-(6,6)]
   256       8.031002       8.031002       8.031002    6[6-(1,6),6-(1,6),6-(6,6)]
   257      14.243099      14.243099      14.243099    6[1-(0),6-(1,6),6-(6,6)]
   258        1.91987        1.91987        1.91987    6[1-(0),6-(1,7),6-(6,6)]
   259      15.166291      15.166291      15.166291    6[1-(0),6-(1,6),6-(6,6)]
   260       9.292287       9.292287       9.292287    6[1-(0),6-(1,6),6-(6,6)]
   261      10.209304      10.209304      10.209304    6[1-(0),6-(1,6),6-(6,6)]
   262       5.662658       5.662658       5.662658    6[1-(0),6-(1,7),6-(6,6)]
   263      14.207591      14.207591      14.207591    6[1-(0),1-(0),1-(0),6-(6,8)]
   264      13.988835      13.988835      13.988835    6[1-(0),6-(1,6),6-(6,6)]
   265        2.82253        2.82253        2.82253    6[1-(0),6-(1,6),7-(6,30)]
   266       13.07614       13.07614       13.07614    6[1-(0),6-(1,6),6-(6,6)]
   267       7.757595       7.757595       7.757595    6[1-(0),6-(1,6),6-(6,6)]
   268       8.685419       8.685419       8.685419    6[1-(0),6-(1,6),6-(6,6)]
   269       9.091438       9.091438       9.091438    6[1-(0),1-(0),1-(0),6-(6,8)]
   270       4.833329       4.833329       4.833329    6[1-(0),6-(1,6),7-(6,30)]
   271       7.415952       7.415952       7.415952    6[1-(0),6-(1,7),6-(6,6)]
   272       12.26935       12.26935       12.26935    6[6-(1,6),6-(6,6),8-(30)]
   273       0.225858       0.225858       0.225858    6[1-(0),6-(1,7),6-(6,6)]
   274       10.89614       10.89614       10.89614    6[6-(1,6),6-(6,6),8-(30)]
   275       9.960443       9.960443       9.960443    6[6-(1,6),6-(1,6),6-(6,8)]
   276       0.613352       0.613352       0.613352    6[6-(1,6),6-(1,6),6-(6,6)]
   277       1.199687       1.199687       1.199687    6[1-(0),6-(1,6),7-(6,30)]
   278       7.073692       7.073692       7.073692    6[6-(1,6),6-(1,6),6-(6,6)]
   279      13.217398      13.217398      13.217398    6[6-(1,6),6-(1,6),6-(6,8)]
   280      11.132033      11.132033      11.132033    6[1-(0),6-(6,8),6-(6,8)]
   281      12.066341      12.066341      12.066341    6[1-(0),6-(6,8),6-(6,8)]
   282      13.004199      13.004199      13.004199    6[6-(1,1,1),6-(1,6),8-(30)]
   283       6.480872       6.480872       6.480872    6[1-(0),6-(1,6),7-(6,30)]
   284      10.264572      10.264572      10.264572    6[6-(1,1,1),6-(1,6),8-(30)]
   285      15.041398      15.041398      15.041398    6[6-(1,6),6-(1,6),6-(6,6)]
   286       8.031002       8.031002       8.031002    6[6-(1,6),6-(1,6),6-(6,6)]
   287      14.243099      14.243099      14.243099    6[1-(0),6-(1,6),6-(6,6)]
   288        1.91987        1.91987        1.91987    6[1-(0),6-(1,7),6-(6,6)]
   289      15.166291      15.166291      15.166291    6[1-(0),6-(1,6),6-(6,6)]
   290       9.292287       9.292287       9.292287    6[1-(0),6-(1,6),6-(6,6)]
   291      10.209304      10.209304      10.209304    6[1-(0),6-(1,6),6-(6,6)]
   292       5.662658       5.662658       5.662658    6[1-(0),6-(1,7),6-(6,6)]
   293      14.207591      14.207591      14.207591    6[1-(0),1-(0),1-(0),6-(6,8)]
   294      13.988835      13.988835      13.988835    6[1-(0),6-(1,6),6-(6,6)]
   295        2.82253        2.82253        2.82253    6[1-(0),6-(1,6),7-(6,30)]
   296       13.07614       13.07614       13.07614    6[1-(0),6-(1,6),6-(6,6)]
   297       7.757595       7.757595       7.757595    6[1-(0),6-(1,6),6-(6,6)]
   298       8.685419       8.685419       8.685419    6[1-(0),6-(1,6),6-(6,6)]
   299       9.091438       9.091438       9.091438    6[1-(0),1-(0),1-(0),6-(6,8)]
   300       4.833329       4.833329       4.833329    6[1-(0),6-(1,6),7-(6,30)]
   301       7.415952       7.415952       7.415952    6[1-(0),6-(1,7),6-(6,6)]
   302       12.26935       12.26935       12.26935    6[6-(1,6),6-(6,6),8-(30)]
   303       0.225858       0.225858       0.225858    6[1-(0),6-(1,7),6-(6,6)]
   304       10.89614       10.89614       10.89614    6[6-(1,6),6-(6,6),8-(30)]
   305       9.960443       9.960443       9.960443    6[6-(1,6),6-(1,6),6-(6,8)]
   306       0.613352       0.613352       0.613352    6[6-(1,6),6-(1,6),6-(6,6)]
   307       1.199687       1.199687       1.199687    6[1-(0),6-(1,6),7-(6,30)]
   308       7.073692       7.073692       7.073692    6[6-(1,6),6-(1,6),6-(6,6)]
   309      13.217398      13.217398      13.217398    6[6-(1,6),6-(1,6),6-(6,8)]
   310      11.132033      11.132033      11.132033    6[1-(0),6-(6,8),6-(6,8)]
   311      12.066341      12.066341      12.066341    6[1-(0),6-(6,8),6-(6,8)]
   312      13.004199      13.004199      13.004199    6[6-(1,1,1),6-(1,6),8-(30)]
   313       6.480872       6.480872       6.480872    6[1-(0),6-(1,6),7-(6,30)]
   314      10.264572      10.264572      10.264572    6[6-(1,1,1),6-(1,6),8-(30)]
   315      15.041398      15.041398      15.041398    6[6-(1,6),6-(1,6),6-(6,6)]
   316       8.031002       8.031002       8.031002    6[6-(1,6),6-(1,6),6-(6,6)]
   317      14.243099      14.243099      14.243099    6[1-(0),6-(1,6),6-(6,6)]
   318        1.91987        1.91987        1.91987    6[1-(0),6-(1,7),6-(6,6)]
   319      15.166291      15.166291      15.166291    6[1-(0),6-(1,6),6-(6,6)]
   320       9.292287       9.292287       9.292287    6[1-(0),6-(1,6),6-(6,6)]
   321      10.209304      10.209304      10.209304    6[1-(0),6-(1,6),6-(6,6)]
   322       5.662658       5.662658       5.662658    6[1-(0),6-(1,7),6-(6,6)]
   323      14.207591      14.207591      14.207591    6[1-(0),1-(0),1-(0),6-(6,8)]
   324      13.988835      13.988835      13.988835    6[1-(0),6-(1,6),6-(6,6)]
   325        2.82253        2.82253        2.82253    6[1-(0),6-(1,6),7-(6,30)]
   326       13.07614       13.07614       13.07614    6[1-(0),6-(1,6),6-(6,6)]
   327       7.757595       7.757595       7.757595    6[1-(0),6-(1,6),6-(6,6)]
   328       8.685419       8.685419       8.685419    6[1-(0),6-(1,6),6-(6,6)]
   329       9.091438       9.091438       9.091438    6[1-(0),1-(0),1-(0),6-(6,8)]
   330       4.833329       4.833329       4.833329    6[1-(0),6-(1,6),7-(6,30)]
   331      10.270901      10.270901      10.270901    7[6-(1,6),6-(1,6),30-(7,8,8,8,8)]
   332       12.95912       12.95912       12.95912    7[6-(1,6),6-(1,6),30-(7,8,8,8,8)]
   333      10.270901      10.270901      10.270901    7[6-(1,6),6-(1,6),30-(7,8,8,8,8)]
   334       12.95912       12.95912       12.95912    7[6-(1,6),6-(1,6),30-(7,8,8,8,8)]
   335      10.270901      10.270901      10.270901    7[6-(1,6),6-(1,6),30-(7,8,8,8,8)]
   336       12.95912       12.95912       12.95912    7[6-(1,6),6-(1,6),30-(7,8,8,8,8)]
   337       5.167099       5.167099       5.167099    7[6-(1,6),6-(1,6),30-(7,8,8,8,8)]
   338        2.47888        2.47888        2.47888    7[6-(1,6),6-(1,6),30-(7,8,8,8,8)]
   339       5.167099       5.167099       5.167099    7[6-(1,6),6-(1,6),30-(7,8,8,8,8)]
   340        2.47888        2.47888        2.47888    7[6-(1,6),6-(1,6),30-(7,8,8,8,8)]
   341       5.167099       5.167099       5.167099    7[6-(1,6),6-(1,6),30-(7,8,8,8,8)]
   342        2.47888        2.47888        2.47888    7[6-(1,6),6-(1,6),30-(7,8,8,8,8)]
   343       2.809253       2.809253       2.809253    8[6-(6,6),30-(7,7,8,8,8)]
   344       4.882422       4.882422       4.882422    8[6-(6,6),30-(7,7,8,8,8)]
   345       5.112911       5.112911       5.112911    8[6-(6,6),30-(7,7,8,8,8)]
   346       2.530443       2.530443       2.530443    8[6-(6,6),30-(7,7,8,8,8)]
   347       2.809253       2.809253       2.809253    8[6-(6,6),30-(7,7,8,8,8)]
   348       4.882422       4.882422       4.882422    8[6-(6,6),30-(7,7,8,8,8)]
   349       5.112911       5.112911       5.112911    8[6-(6,6),30-(7,7,8,8,8)]
   350       2.530443       2.530443       2.530443    8[6-(6,6),30-(7,7,8,8,8)]
   351       2.809253       2.809253       2.809253    8[6-(6,6),30-(7,7,8,8,8)]
   352       4.882422       4.882422       4.882422    8[6-(6,6),30-(7,7,8,8,8)]
   353       5.112911       5.112911       5.112911    8[6-(6,6),30-(7,7,8,8,8)]
   354       2.530443       2.530443       2.530443    8[6-(6,6),30-(7,7,8,8,8)]
   355      12.628747      12.628747      12.628747    8[6-(6,6),30-(7,7,8,8,8)]
   356      10.555578      10.555578      10.555578    8[6-(6,6),30-(7,7,8,8,8)]
   357      10.325089      10.325089      10.325089    8[6-(6,6),30-(7,7,8,8,8)]
   358      12.907557      12.907557      12.907557    8[6-(6,6),30-(7,7,8,8,8)]
   359      12.628747      12.628747      12.628747    8[6-(6,6),30-(7,7,8,8,8)]
   360      10.555578      10.555578      10.555578    8[6-(6,6),30-(7,7,8,8,8)]
   361      10.325089      10.325089      10.325089    8[6-(6,6),30-(7,7,8,8,8)]
   362      12.907557      12.907557      12.907557    8[6-(6,6),30-(7,7,8,8,8)]
   363      12.628747      12.628747      12.628747    8[6-(6,6),30-(7,7,8,8,8)]
   364      10.555578      10.555578      10.555578    8[6-(6,6),30-(7,7,8,8,8)]
   365      10.325089      10.325089      10.325089    8[6-(6,6),30-(7,7,8,8,8)]
   366      12.907557      12.907557      12.907557    8[6-(6,6),30-(7,7,8,8,8)]
