# Supplementary material for: A collection of forcefield precursors for metal–organic frameworks
Source: RSC Adv. 2019 Nov 13;9(63):36492–507. doi: 10.1039/c9ra07327b (PMC9075174; doi:10.1039/c9ra07327b)
Supplement: RA-009-C9RA07327B-s521 [file RA-009-C9RA07327B-s521.txt]

ECASAD_clean

9.065600    0.000000    0.000000
0.000000    10.229000    0.000000
-0.038826    -5.114512    10.593958

     1       8.413295       8.413295       8.413295    30[7-(6,6),8-(15),8-(15),8-(15)]
     2       5.146279       5.146279       5.146279    30[7-(6,6),8-(15),8-(15),8-(15)]
     3       0.613479       0.613479       0.613479    30[7-(6,6),8-(15),8-(15),8-(15)]
     4       3.880495       3.880495       3.880495    30[7-(6,6),8-(15),8-(15),8-(15)]
     5       6.657125       6.657125       6.657125    15[8-(1),8-(30),8-(30),8-(30)]
     6       6.902449       6.902449       6.902449    15[8-(1),8-(30),8-(30),8-(30)]
     7       2.369649       2.369649       2.369649    15[8-(1),8-(30),8-(30),8-(30)]
     8       2.124325       2.124325       2.124325    15[8-(1),8-(30),8-(30),8-(30)]
     9       8.004285       8.004285       8.004285    1[8-(15)]
    10       0.123032       0.123032       0.123032    1[6-(6,7)]
    11       1.391929       1.391929       1.391929    1[6-(6,6)]
    12       1.924549       1.924549       1.924549    1[6-(6,6)]
    13       0.613075       0.613075       0.613075    1[6-(6,7)]
    14       5.555289       5.555289       5.555289    1[8-(15)]
    15       4.370942       4.370942       4.370942    1[6-(6,7)]
    16       3.102045       3.102045       3.102045    1[6-(6,6)]
    17       2.569425       2.569425       2.569425    1[6-(6,6)]
    18       3.880899       3.880899       3.880899    1[6-(6,7)]
    19       1.022489       1.022489       1.022489    1[8-(15)]
    20       8.903742       8.903742       8.903742    1[6-(6,7)]
    21       7.634845       7.634845       7.634845    1[6-(6,6)]
    22       7.102225       7.102225       7.102225    1[6-(6,6)]
    23       8.413699       8.413699       8.413699    1[6-(6,7)]
    24       3.471485       3.471485       3.471485    1[8-(15)]
    25       4.655832       4.655832       4.655832    1[6-(6,7)]
    26       5.924729       5.924729       5.924729    1[6-(6,6)]
    27       6.457349       6.457349       6.457349    1[6-(6,6)]
    28       5.145875       5.145875       5.145875    1[6-(6,7)]
    29       0.489517       0.489517       0.489517    6[1-(0),6-(1,6),7-(6,30)]
    30       1.257931       1.257931       1.257931    6[1-(0),6-(1,7),6-(6,6)]
    31       1.832653       1.832653       1.832653    6[6-(1,6),6-(1,6),6-(6,6)]
    32        1.57264        1.57264        1.57264    6[1-(0),6-(1,7),6-(6,6)]
    33       0.779751       0.779751       0.779751    6[1-(0),6-(1,6),7-(6,30)]
    34       4.004457       4.004457       4.004457    6[1-(0),6-(1,6),7-(6,30)]
    35       3.236043       3.236043       3.236043    6[1-(0),6-(1,7),6-(6,6)]
    36       2.661321       2.661321       2.661321    6[6-(1,6),6-(1,6),6-(6,6)]
    37       2.921334       2.921334       2.921334    6[1-(0),6-(1,7),6-(6,6)]
    38       3.714223       3.714223       3.714223    6[1-(0),6-(1,6),7-(6,30)]
    39       8.537257       8.537257       8.537257    6[1-(0),6-(1,6),7-(6,30)]
    40       7.768843       7.768843       7.768843    6[1-(0),6-(1,7),6-(6,6)]
    41       7.194121       7.194121       7.194121    6[6-(1,6),6-(1,6),6-(6,6)]
    42       7.454134       7.454134       7.454134    6[1-(0),6-(1,7),6-(6,6)]
    43       8.247023       8.247023       8.247023    6[1-(0),6-(1,6),7-(6,30)]
    44       5.022317       5.022317       5.022317    6[1-(0),6-(1,6),7-(6,30)]
    45       5.790731       5.790731       5.790731    6[1-(0),6-(1,7),6-(6,6)]
    46       6.365453       6.365453       6.365453    6[6-(1,6),6-(1,6),6-(6,6)]
    47        6.10544        6.10544        6.10544    6[1-(0),6-(1,7),6-(6,6)]
    48       5.312551       5.312551       5.312551    6[1-(0),6-(1,6),7-(6,30)]
    49       0.247694       0.247694       0.247694    7[6-(1,6),6-(1,6),30-(8,8,8)]
    50        4.24628        4.24628        4.24628    7[6-(1,6),6-(1,6),30-(8,8,8)]
    51        8.77908        8.77908        8.77908    7[6-(1,6),6-(1,6),30-(8,8,8)]
    52       4.780494       4.780494       4.780494    7[6-(1,6),6-(1,6),30-(8,8,8)]
    53        7.61088        7.61088        7.61088    8[15-(8,8,8),30-(7,8,8)]
    54       0.808361       0.808361       0.808361    8[15-(8,8,8),30-(7,8,8)]
    55        6.46514        6.46514        6.46514    8[15-(8,8,8),30-(7,8,8)]
    56       7.280029       7.280029       7.280029    8[1-(0),15-(8,8,8)]
    57       5.948694       5.948694       5.948694    8[15-(8,8,8),30-(7,8,8)]
    58       3.685613       3.685613       3.685613    8[15-(8,8,8),30-(7,8,8)]
    59       7.094434       7.094434       7.094434    8[15-(8,8,8),30-(7,8,8)]
    60       6.279545       6.279545       6.279545    8[1-(0),15-(8,8,8)]
    61       1.415894       1.415894       1.415894    8[15-(8,8,8),30-(7,8,8)]
    62       8.218413       8.218413       8.218413    8[15-(8,8,8),30-(7,8,8)]
    63       2.561634       2.561634       2.561634    8[15-(8,8,8),30-(7,8,8)]
    64       1.746745       1.746745       1.746745    8[1-(0),15-(8,8,8)]
    65        3.07808        3.07808        3.07808    8[15-(8,8,8),30-(7,8,8)]
    66       5.341161       5.341161       5.341161    8[15-(8,8,8),30-(7,8,8)]
    67        1.93234        1.93234        1.93234    8[15-(8,8,8),30-(7,8,8)]
    68       2.747229       2.747229       2.747229    8[1-(0),15-(8,8,8)]
