# Supplementary material for: A collection of forcefield precursors for metal–organic frameworks
Source: RSC Adv. 2019 Nov 13;9(63):36492–507. doi: 10.1039/c9ra07327b (PMC9075174; doi:10.1039/c9ra07327b)
Supplement: RA-009-C9RA07327B-s522 [file RA-009-C9RA07327B-s522.txt]

ECEZAO_clean

6.380500    0.000000    0.000000
0.000000    10.056000    0.000000
-1.244322    -5.027969    9.978677

     1            0.0            0.0            0.0    28[8-(1,28,28),8-(1,28,28),8-(6),8-(6)]
     2            0.0            0.0            0.0    28[8-(1,28,28),8-(1,28,28),8-(6),8-(6)]
     3        3.19025        3.19025        3.19025    28[8-(1,28,28),8-(1,28,28),8-(6),8-(6),8-(6),8-(6)]
     4       2.860743       2.860743       2.860743    1[6-(6,6,6)]
     5       1.870654       1.870654       1.870654    1[6-(1,6,6)]
     6       0.779117       0.779117       0.779117    1[6-(1,6,6)]
     7       4.788093       4.788093       4.788093    1[6-(1,6,6)]
     8       3.675946       3.675946       3.675946    1[6-(1,6,6)]
     9       2.275435       2.275435       2.275435    1[6-(6,6,6)]
    10       3.265524       3.265524       3.265524    1[6-(1,6,6)]
    11       4.357061       4.357061       4.357061    1[6-(1,6,6)]
    12       0.348085       0.348085       0.348085    1[6-(1,6,6)]
    13       1.460232       1.460232       1.460232    1[6-(1,6,6)]
    14       2.275435       2.275435       2.275435    1[6-(6,6,6)]
    15       3.265524       3.265524       3.265524    1[6-(1,6,6)]
    16       4.357061       4.357061       4.357061    1[6-(1,6,6)]
    17       0.348085       0.348085       0.348085    1[6-(1,6,6)]
    18       1.460232       1.460232       1.460232    1[6-(1,6,6)]
    19       2.860743       2.860743       2.860743    1[6-(6,6,6)]
    20       1.870654       1.870654       1.870654    1[6-(1,6,6)]
    21       0.779117       0.779117       0.779117    1[6-(1,6,6)]
    22       4.788093       4.788093       4.788093    1[6-(1,6,6)]
    23       3.675946       3.675946       3.675946    1[6-(1,6,6)]
    24       5.186466       5.186466       5.186466    1[8-(28,28,28)]
    25      -0.050288      -0.050288      -0.050288    1[8-(28,28,28)]
    26       2.848904       2.848904       2.848904    6[1-(0),6-(1,1,6),6-(1,1,6),6-(8,8)]
    27       1.496288       1.496288       1.496288    6[1-(0),1-(0),6-(1,1,6),6-(1,6,6)]
    28       3.951721       3.951721       3.951721    6[1-(0),1-(0),6-(1,1,6),6-(1,6,6)]
    29         3.1796         3.1796         3.1796    6[6-(1,6,6),8-(28),8-(28)]
    30       2.287274       2.287274       2.287274    6[1-(0),6-(1,1,6),6-(1,1,6),6-(8,8)]
    31        3.63989        3.63989        3.63989    6[1-(0),1-(0),6-(1,1,6),6-(1,6,6)]
    32       1.184457       1.184457       1.184457    6[1-(0),1-(0),6-(1,1,6),6-(1,6,6)]
    33       1.956578       1.956578       1.956578    6[6-(1,6,6),8-(28),8-(28)]
    34       2.287274       2.287274       2.287274    6[1-(0),6-(1,1,6),6-(1,1,6),6-(8,8)]
    35        3.63989        3.63989        3.63989    6[1-(0),1-(0),6-(1,1,6),6-(1,6,6)]
    36       1.184457       1.184457       1.184457    6[1-(0),1-(0),6-(1,1,6),6-(1,6,6)]
    37       1.956578       1.956578       1.956578    6[6-(1,6,6),8-(28),8-(28)]
    38       2.848904       2.848904       2.848904    6[1-(0),6-(1,1,6),6-(1,1,6),6-(8,8)]
    39       1.496288       1.496288       1.496288    6[1-(0),1-(0),6-(1,1,6),6-(1,6,6)]
    40       3.951721       3.951721       3.951721    6[1-(0),1-(0),6-(1,1,6),6-(1,6,6)]
    41         3.1796         3.1796         3.1796    6[6-(1,6,6),8-(28),8-(28)]
    42       4.381459       4.381459       4.381459    8[6-(6,8),28-(8,8,8)]
    43       2.201115       2.201115       2.201115    8[6-(6,8),28-(8,8,8,8,8)]
    44       0.754719       0.754719       0.754719    8[6-(6,8),28-(8,8,8)]
    45       2.935063       2.935063       2.935063    8[6-(6,8),28-(8,8,8,8,8)]
    46       0.754719       0.754719       0.754719    8[6-(6,8),28-(8,8,8)]
    47       2.935063       2.935063       2.935063    8[6-(6,8),28-(8,8,8,8,8)]
    48       4.381459       4.381459       4.381459    8[6-(6,8),28-(8,8,8)]
    49       2.201115       2.201115       2.201115    8[6-(6,8),28-(8,8,8,8,8)]
    50       5.141196       5.141196       5.141196    8[1-(0),28-(8,8,8),28-(8,8,8),28-(8,8,8,8,8)]
    51      -0.005018      -0.005018      -0.005018    8[1-(0),28-(8,8,8),28-(8,8,8),28-(8,8,8,8,8)]
