# Supplementary material for: A collection of forcefield precursors for metal–organic frameworks
Source: RSC Adv. 2019 Nov 13;9(63):36492–507. doi: 10.1039/c9ra07327b (PMC9075174; doi:10.1039/c9ra07327b)
Supplement: RA-009-C9RA07327B-s523 [file RA-009-C9RA07327B-s523.txt]

ECEZAO01_clean

6.372200    0.000000    0.000000
0.000000    9.999200    0.000000
-1.239555    -4.999616    9.971562

     1         3.1861         3.1861         3.1861    28[8-(28,28),8-(28,28),8-(6),8-(6)]
     2         3.1861         3.1861         3.1861    28[8-(28,28),8-(28,28),8-(6),8-(6)]
     3            0.0            0.0            0.0    28[8-(28,28),8-(28,28),8-(6),8-(6),8-(6),8-(6)]
     4       -0.32826       -0.32826       -0.32826    1[6-(6,6,6)]
     5       4.204392       4.204392       4.204392    1[6-(1,6,6)]
     6       4.334734       4.334734       4.334734    1[6-(1,6,6)]
     7       1.165059       1.165059       1.165059    1[6-(1,6,6)]
     8       1.413584       1.413584       1.413584    1[6-(1,6,6)]
     9       5.460905       5.460905       5.460905    1[6-(6,6,6)]
    10       0.928253       0.928253       0.928253    1[6-(1,6,6)]
    11       0.797911       0.797911       0.797911    1[6-(1,6,6)]
    12       3.967586       3.967586       3.967586    1[6-(1,6,6)]
    13       3.719061       3.719061       3.719061    1[6-(1,6,6)]
    14       5.460905       5.460905       5.460905    1[6-(6,6,6)]
    15       0.928253       0.928253       0.928253    1[6-(1,6,6)]
    16       0.797911       0.797911       0.797911    1[6-(1,6,6)]
    17       3.967586       3.967586       3.967586    1[6-(1,6,6)]
    18       3.719061       3.719061       3.719061    1[6-(1,6,6)]
    19       -0.32826       -0.32826       -0.32826    1[6-(6,6,6)]
    20       4.204392       4.204392       4.204392    1[6-(1,6,6)]
    21       4.334734       4.334734       4.334734    1[6-(1,6,6)]
    22       1.165059       1.165059       1.165059    1[6-(1,6,6)]
    23       1.413584       1.413584       1.413584    1[6-(1,6,6)]
    24      -0.340069      -0.340069      -0.340069    6[1-(0),6-(1,1,6),6-(1,1,6),6-(8,8)]
    25       4.692826       4.692826       4.692826    6[1-(0),1-(0),6-(1,1,6),6-(1,6,6)]
    26       0.752747       0.752747       0.752747    6[1-(0),1-(0),6-(1,1,6),6-(1,6,6)]
    27      -0.009513      -0.009513      -0.009513    6[6-(1,6,6),8-(28),8-(28)]
    28       5.472714       5.472714       5.472714    6[1-(0),6-(1,1,6),6-(1,1,6),6-(8,8)]
    29       0.439819       0.439819       0.439819    6[1-(0),1-(0),6-(1,1,6),6-(1,6,6)]
    30       4.379898       4.379898       4.379898    6[1-(0),1-(0),6-(1,1,6),6-(1,6,6)]
    31       5.142158       5.142158       5.142158    6[6-(1,6,6),8-(28),8-(28)]
    32       5.472714       5.472714       5.472714    6[1-(0),6-(1,1,6),6-(1,1,6),6-(8,8)]
    33       0.439819       0.439819       0.439819    6[1-(0),1-(0),6-(1,1,6),6-(1,6,6)]
    34       4.379898       4.379898       4.379898    6[1-(0),1-(0),6-(1,1,6),6-(1,6,6)]
    35       5.142158       5.142158       5.142158    6[6-(1,6,6),8-(28),8-(28)]
    36      -0.340069      -0.340069      -0.340069    6[1-(0),6-(1,1,6),6-(1,1,6),6-(8,8)]
    37       4.692826       4.692826       4.692826    6[1-(0),1-(0),6-(1,1,6),6-(1,6,6)]
    38       0.752747       0.752747       0.752747    6[1-(0),1-(0),6-(1,1,6),6-(1,6,6)]
    39      -0.009513      -0.009513      -0.009513    6[6-(1,6,6),8-(28),8-(28)]
    40       1.195279       1.195279       1.195279    8[6-(6,8),28-(8,8,8)]
    41      -0.988352      -0.988352      -0.988352    8[6-(6,8),28-(8,8,8,8,8)]
    42       3.937366       3.937366       3.937366    8[6-(6,8),28-(8,8,8)]
    43       6.120997       6.120997       6.120997    8[6-(6,8),28-(8,8,8,8,8)]
    44       3.937366       3.937366       3.937366    8[6-(6,8),28-(8,8,8)]
    45       6.120997       6.120997       6.120997    8[6-(6,8),28-(8,8,8,8,8)]
    46       1.195279       1.195279       1.195279    8[6-(6,8),28-(8,8,8)]
    47      -0.988352      -0.988352      -0.988352    8[6-(6,8),28-(8,8,8,8,8)]
    48       3.184527       3.184527       3.184527    8[28-(8,8,8),28-(8,8,8),28-(8,8,8,8,8)]
    49       1.948118       1.948118       1.948118    8[28-(8,8,8),28-(8,8,8),28-(8,8,8,8,8)]
