# Supplementary material for: A collection of forcefield precursors for metal–organic frameworks
Source: RSC Adv. 2019 Nov 13;9(63):36492–507. doi: 10.1039/c9ra07327b (PMC9075174; doi:10.1039/c9ra07327b)
Supplement: RA-009-C9RA07327B-s524 [file RA-009-C9RA07327B-s524.txt]

ECIWOC_clean

6.780200    0.000000    0.000000
0.000000    22.027800    0.000000
0.000000    -6.354457    23.557203

     1       3.591608       3.591608       3.591608    30[7-(6,6),8-(1,30),8-(6),8-(6)]
     2       3.559876       3.559876       3.559876    30[7-(6,6),7-(6,6),8-(1,30),8-(6)]
     3       0.201508       0.201508       0.201508    30[7-(6,6),8-(1,30),8-(6),8-(6)]
     4       0.169776       0.169776       0.169776    30[7-(6,6),7-(6,6),8-(1,30),8-(6)]
     5       3.188592       3.188592       3.188592    30[7-(6,6),8-(1,30),8-(6),8-(6)]
     6       3.220324       3.220324       3.220324    30[7-(6,6),7-(6,6),8-(1,30),8-(6)]
     7       6.578692       6.578692       6.578692    30[7-(6,6),8-(1,30),8-(6),8-(6)]
     8       6.610424       6.610424       6.610424    30[7-(6,6),7-(6,6),8-(1,30),8-(6)]
     9        2.09576        2.09576        2.09576    1[6-(6,6)]
    10       5.735371       5.735371       5.735371    1[6-(6,6)]
    11       0.575639       0.575639       0.575639    1[6-(6,6)]
    12       3.638933       3.638933       3.638933    1[6-(6,6)]
    13       4.010488       4.010488       4.010488    1[6-(6,6)]
    14       4.169145       4.169145       4.169145    1[6-(6,7)]
    15        5.88996        5.88996        5.88996    1[6-(6,6)]
    16       2.235432       2.235432       2.235432    1[6-(6,6)]
    17       1.177721       1.177721       1.177721    1[6-(6,6)]
    18       6.191001       6.191001       6.191001    1[6-(6,7)]
    19       2.981254       2.981254       2.981254    1[6-(6,6)]
    20       1.170263       1.170263       1.170263    1[6-(6,6)]
    21       0.543094       0.543094       0.543094    1[6-(6,6)]
    22       5.102779       5.102779       5.102779    1[6-(6,6)]
    23       3.695887       3.695887       3.695887    1[6-(6,7)]
    24       5.945557       5.945557       5.945557    1[6-(6,6)]
    25        5.82148        5.82148        5.82148    1[6-(6,7)]
    26       2.208989       2.208989       2.208989    1[6-(6,6)]
    27       0.231883       0.231883       0.231883    1[6-(6,6)]
    28        5.95844        5.95844        5.95844    1[6-(6,7)]
    29       4.608502       4.608502       4.608502    1[6-(6,6)]
    30       0.953296       0.953296       0.953296    1[6-(6,6)]
    31       2.517488       2.517488       2.517488    1[6-(6,7)]
    32       3.470784       3.470784       3.470784    1[6-(6,6)]
    33       3.661308       3.661308       3.661308    1[8-(30,30)]
    34        5.48586        5.48586        5.48586    1[6-(6,6)]
    35       2.345271       2.345271       2.345271    1[6-(6,6)]
    36       3.965739       3.965739       3.965739    1[6-(6,6)]
    37       0.248833       0.248833       0.248833    1[6-(6,6)]
    38       0.620388       0.620388       0.620388    1[6-(6,6)]
    39       0.779045       0.779045       0.779045    1[6-(6,7)]
    40        2.49986        2.49986        2.49986    1[6-(6,6)]
    41       5.625532       5.625532       5.625532    1[6-(6,6)]
    42       4.567821       4.567821       4.567821    1[6-(6,6)]
    43       2.800901       2.800901       2.800901    1[6-(6,7)]
    44       6.371354       6.371354       6.371354    1[6-(6,6)]
    45       4.560363       4.560363       4.560363    1[6-(6,6)]
    46       3.933194       3.933194       3.933194    1[6-(6,6)]
    47       1.712679       1.712679       1.712679    1[6-(6,6)]
    48       0.305787       0.305787       0.305787    1[6-(6,7)]
    49       2.555457       2.555457       2.555457    1[6-(6,6)]
    50        2.43138        2.43138        2.43138    1[6-(6,7)]
    51       5.599089       5.599089       5.599089    1[6-(6,6)]
    52       3.621983       3.621983       3.621983    1[6-(6,6)]
    53        2.56834        2.56834        2.56834    1[6-(6,7)]
    54       1.218402       1.218402       1.218402    1[6-(6,6)]
    55       4.343396       4.343396       4.343396    1[6-(6,6)]
    56       5.907588       5.907588       5.907588    1[6-(6,7)]
    57       0.080684       0.080684       0.080684    1[6-(6,6)]
    58       0.271208       0.271208       0.271208    1[8-(30,30)]
    59        4.68444        4.68444        4.68444    1[6-(6,6)]
    60       1.044829       1.044829       1.044829    1[6-(6,6)]
    61       6.204561       6.204561       6.204561    1[6-(6,6)]
    62       3.141267       3.141267       3.141267    1[6-(6,6)]
    63       2.769712       2.769712       2.769712    1[6-(6,6)]
    64       2.611055       2.611055       2.611055    1[6-(6,7)]
    65        0.89024        0.89024        0.89024    1[6-(6,6)]
    66       4.544768       4.544768       4.544768    1[6-(6,6)]
    67       5.602479       5.602479       5.602479    1[6-(6,6)]
    68       0.589199       0.589199       0.589199    1[6-(6,7)]
    69       3.798946       3.798946       3.798946    1[6-(6,6)]
    70       5.609937       5.609937       5.609937    1[6-(6,6)]
    71       6.237106       6.237106       6.237106    1[6-(6,6)]
    72       1.677421       1.677421       1.677421    1[6-(6,6)]
    73       3.084313       3.084313       3.084313    1[6-(6,7)]
    74       0.834643       0.834643       0.834643    1[6-(6,6)]
    75        0.95872        0.95872        0.95872    1[6-(6,7)]
    76       4.571211       4.571211       4.571211    1[6-(6,6)]
    77       6.548317       6.548317       6.548317    1[6-(6,6)]
    78        0.82176        0.82176        0.82176    1[6-(6,7)]
    79       2.171698       2.171698       2.171698    1[6-(6,6)]
    80       5.826904       5.826904       5.826904    1[6-(6,6)]
    81       4.262712       4.262712       4.262712    1[6-(6,7)]
    82       3.309416       3.309416       3.309416    1[6-(6,6)]
    83       3.118892       3.118892       3.118892    1[8-(30,30)]
    84        1.29434        1.29434        1.29434    1[6-(6,6)]
    85       4.434929       4.434929       4.434929    1[6-(6,6)]
    86       2.814461       2.814461       2.814461    1[6-(6,6)]
    87       6.531367       6.531367       6.531367    1[6-(6,6)]
    88       6.159812       6.159812       6.159812    1[6-(6,6)]
    89       6.001155       6.001155       6.001155    1[6-(6,7)]
    90        4.28034        4.28034        4.28034    1[6-(6,6)]
    91       1.154668       1.154668       1.154668    1[6-(6,6)]
    92       2.212379       2.212379       2.212379    1[6-(6,6)]
    93       3.979299       3.979299       3.979299    1[6-(6,7)]
    94       0.408846       0.408846       0.408846    1[6-(6,6)]
    95       2.219837       2.219837       2.219837    1[6-(6,6)]
    96       2.847006       2.847006       2.847006    1[6-(6,6)]
    97       5.067521       5.067521       5.067521    1[6-(6,6)]
    98       6.474413       6.474413       6.474413    1[6-(6,7)]
    99       4.224743       4.224743       4.224743    1[6-(6,6)]
   100        4.34882        4.34882        4.34882    1[6-(6,7)]
   101       1.181111       1.181111       1.181111    1[6-(6,6)]
   102       3.158217       3.158217       3.158217    1[6-(6,6)]
   103        4.21186        4.21186        4.21186    1[6-(6,7)]
   104       5.561798       5.561798       5.561798    1[6-(6,6)]
   105       2.436804       2.436804       2.436804    1[6-(6,6)]
   106       0.872612       0.872612       0.872612    1[6-(6,7)]
   107       6.699516       6.699516       6.699516    1[6-(6,6)]
   108       6.508992       6.508992       6.508992    1[8-(30,30)]
   109       3.161607       3.161607       3.161607    6[6-(6,6),8-(0),8-(30)]
   110       0.652933       0.652933       0.652933    6[6-(1,6),6-(1,6),6-(8,8)]
   111       1.379093       1.379093       1.379093    6[6-(6,6),8-(0),8-(30)]
   112       1.226538       1.226538       1.226538    6[1-(0),6-(1,6),6-(6,6)]
   113       6.148285       6.148285       6.148285    6[1-(0),6-(1,6),6-(6,6)]
   114        2.25306        2.25306        2.25306    6[6-(1,6),6-(1,6),6-(8,8)]
   115       4.751564       4.751564       4.751564    6[6-(6,6),8-(0),8-(30)]
   116       0.918717       0.918717       0.918717    6[1-(0),6-(1,6),6-(6,6)]
   117       2.717504       2.717504       2.717504    6[1-(0),6-(1,6),6-(6,6)]
   118       3.652494       3.652494       3.652494    6[6-(1,6),6-(1,6),6-(8,8)]
   119       3.434171       3.434171       3.434171    6[1-(0),6-(1,6),6-(6,6)]
   120       0.353926       0.353926       0.353926    6[6-(1,6),6-(1,6),6-(6,6)]
   121       4.954292       4.954292       4.954292    6[1-(0),6-(1,6),7-(6,30)]
   122       5.974712       5.974712       5.974712    6[1-(0),6-(1,7),6-(6,6)]
   123       1.503848       1.503848       1.503848    6[6-(1,6),6-(1,6),6-(6,6)]
   124       2.381206       2.381206       2.381206    6[1-(0),6-(1,6),6-(6,6)]
   125       1.747936       1.747936       1.747936    6[1-(0),6-(1,6),6-(6,6)]
   126       6.137437       6.137437       6.137437    6[1-(0),6-(1,6),7-(6,30)]
   127       2.812427       2.812427       2.812427    6[1-(0),6-(1,6),6-(6,6)]
   128       0.402066       0.402066       0.402066    6[1-(0),6-(1,7),6-(6,6)]
   129       6.397797       6.397797       6.397797    6[6-(1,6),6-(1,6),6-(6,6)]
   130        6.57815        6.57815        6.57815    6[1-(0),6-(1,7),6-(6,6)]
   131       5.282454       5.282454       5.282454    6[1-(0),6-(1,7),6-(6,6)]
   132       4.434929       4.434929       4.434929    6[1-(0),6-(1,6),7-(6,30)]
   133        0.53428        0.53428        0.53428    6[6-(1,6),6-(1,6),6-(6,6)]
   134        0.07187        0.07187        0.07187    6[1-(0),6-(1,6),6-(6,6)]
   135       5.679774       5.679774       5.679774    6[1-(0),6-(1,6),7-(6,30)]
   136       1.866589       1.866589       1.866589    6[1-(0),6-(1,6),6-(6,6)]
   137       6.081839       6.081839       6.081839    6[1-(0),6-(1,7),6-(6,6)]
   138       5.373308       5.373308       5.373308    6[6-(1,6),6-(1,6),6-(6,6)]
   139       5.445179       5.445179       5.445179    6[1-(0),6-(1,6),7-(6,30)]
   140       6.054041       6.054041       6.054041    6[6-(1,6),6-(1,6),6-(6,6)]
   141       5.481114       5.481114       5.481114    6[1-(0),6-(1,6),6-(6,6)]
   142       0.545806       0.545806       0.545806    6[1-(0),6-(1,6),6-(6,6)]
   143       3.444342       3.444342       3.444342    6[1-(0),6-(1,6),7-(6,30)]
   144       4.014556       4.014556       4.014556    6[1-(0),6-(1,7),6-(6,6)]
   145       6.551707       6.551707       6.551707    6[6-(6,6),8-(0),8-(30)]
   146       4.043033       4.043033       4.043033    6[6-(1,6),6-(1,6),6-(8,8)]
   147       4.769193       4.769193       4.769193    6[6-(6,6),8-(0),8-(30)]
   148       4.616638       4.616638       4.616638    6[1-(0),6-(1,6),6-(6,6)]
   149       2.758185       2.758185       2.758185    6[1-(0),6-(1,6),6-(6,6)]
   150        5.64316        5.64316        5.64316    6[6-(1,6),6-(1,6),6-(8,8)]
   151       1.361464       1.361464       1.361464    6[6-(6,6),8-(0),8-(30)]
   152       4.308817       4.308817       4.308817    6[1-(0),6-(1,6),6-(6,6)]
   153       6.107604       6.107604       6.107604    6[1-(0),6-(1,6),6-(6,6)]
   154       0.262394       0.262394       0.262394    6[6-(1,6),6-(1,6),6-(8,8)]
   155       0.044071       0.044071       0.044071    6[1-(0),6-(1,6),6-(6,6)]
   156       3.744026       3.744026       3.744026    6[6-(1,6),6-(1,6),6-(6,6)]
   157       1.564192       1.564192       1.564192    6[1-(0),6-(1,6),7-(6,30)]
   158       2.584612       2.584612       2.584612    6[1-(0),6-(1,7),6-(6,6)]
   159       4.893948       4.893948       4.893948    6[6-(1,6),6-(1,6),6-(6,6)]
   160       5.771306       5.771306       5.771306    6[1-(0),6-(1,6),6-(6,6)]
   161       5.138036       5.138036       5.138036    6[1-(0),6-(1,6),6-(6,6)]
   162       2.747337       2.747337       2.747337    6[1-(0),6-(1,6),7-(6,30)]
   163       6.202527       6.202527       6.202527    6[1-(0),6-(1,6),6-(6,6)]
   164       3.792166       3.792166       3.792166    6[1-(0),6-(1,7),6-(6,6)]
   165       3.007697       3.007697       3.007697    6[6-(1,6),6-(1,6),6-(6,6)]
   166        3.18805        3.18805        3.18805    6[1-(0),6-(1,7),6-(6,6)]
   167       1.892354       1.892354       1.892354    6[1-(0),6-(1,7),6-(6,6)]
   168       1.044829       1.044829       1.044829    6[1-(0),6-(1,6),7-(6,30)]
   169        3.92438        3.92438        3.92438    6[6-(1,6),6-(1,6),6-(6,6)]
   170        3.46197        3.46197        3.46197    6[1-(0),6-(1,6),6-(6,6)]
   171       2.289674       2.289674       2.289674    6[1-(0),6-(1,6),7-(6,30)]
   172       5.256689       5.256689       5.256689    6[1-(0),6-(1,6),6-(6,6)]
   173       2.691739       2.691739       2.691739    6[1-(0),6-(1,7),6-(6,6)]
   174       1.983209       1.983209       1.983209    6[6-(1,6),6-(1,6),6-(6,6)]
   175       2.055079       2.055079       2.055079    6[1-(0),6-(1,6),7-(6,30)]
   176       2.663941       2.663941       2.663941    6[6-(1,6),6-(1,6),6-(6,6)]
   177       2.091014       2.091014       2.091014    6[1-(0),6-(1,6),6-(6,6)]
   178       3.935906       3.935906       3.935906    6[1-(0),6-(1,6),6-(6,6)]
   179       0.054242       0.054242       0.054242    6[1-(0),6-(1,6),7-(6,30)]
   180       0.624456       0.624456       0.624456    6[1-(0),6-(1,7),6-(6,6)]
   181       3.618593       3.618593       3.618593    6[6-(6,6),8-(0),8-(30)]
   182       6.127267       6.127267       6.127267    6[6-(1,6),6-(1,6),6-(8,8)]
   183       5.401107       5.401107       5.401107    6[6-(6,6),8-(0),8-(30)]
   184       5.553662       5.553662       5.553662    6[1-(0),6-(1,6),6-(6,6)]
   185       0.631915       0.631915       0.631915    6[1-(0),6-(1,6),6-(6,6)]
   186        4.52714        4.52714        4.52714    6[6-(1,6),6-(1,6),6-(8,8)]
   187       2.028636       2.028636       2.028636    6[6-(6,6),8-(0),8-(30)]
   188       5.861483       5.861483       5.861483    6[1-(0),6-(1,6),6-(6,6)]
   189       4.062696       4.062696       4.062696    6[1-(0),6-(1,6),6-(6,6)]
   190       3.127706       3.127706       3.127706    6[6-(1,6),6-(1,6),6-(8,8)]
   191       3.346029       3.346029       3.346029    6[1-(0),6-(1,6),6-(6,6)]
   192       6.426274       6.426274       6.426274    6[6-(1,6),6-(1,6),6-(6,6)]
   193       1.825908       1.825908       1.825908    6[1-(0),6-(1,6),7-(6,30)]
   194       0.805488       0.805488       0.805488    6[1-(0),6-(1,7),6-(6,6)]
   195       5.276352       5.276352       5.276352    6[6-(1,6),6-(1,6),6-(6,6)]
   196       4.398994       4.398994       4.398994    6[1-(0),6-(1,6),6-(6,6)]
   197       5.032264       5.032264       5.032264    6[1-(0),6-(1,6),6-(6,6)]
   198       0.642763       0.642763       0.642763    6[1-(0),6-(1,6),7-(6,30)]
   199       3.967773       3.967773       3.967773    6[1-(0),6-(1,6),6-(6,6)]
   200       6.378134       6.378134       6.378134    6[1-(0),6-(1,7),6-(6,6)]
   201       0.382403       0.382403       0.382403    6[6-(1,6),6-(1,6),6-(6,6)]
   202        0.20205        0.20205        0.20205    6[1-(0),6-(1,7),6-(6,6)]
   203       1.497746       1.497746       1.497746    6[1-(0),6-(1,7),6-(6,6)]
   204       2.345271       2.345271       2.345271    6[1-(0),6-(1,6),7-(6,30)]
   205        6.24592        6.24592        6.24592    6[6-(1,6),6-(1,6),6-(6,6)]
   206        6.70833        6.70833        6.70833    6[1-(0),6-(1,6),6-(6,6)]
   207       1.100426       1.100426       1.100426    6[1-(0),6-(1,6),7-(6,30)]
   208       4.913611       4.913611       4.913611    6[1-(0),6-(1,6),6-(6,6)]
   209       0.698361       0.698361       0.698361    6[1-(0),6-(1,7),6-(6,6)]
   210       1.406891       1.406891       1.406891    6[6-(1,6),6-(1,6),6-(6,6)]
   211       1.335021       1.335021       1.335021    6[1-(0),6-(1,6),7-(6,30)]
   212       0.726159       0.726159       0.726159    6[6-(1,6),6-(1,6),6-(6,6)]
   213       1.299086       1.299086       1.299086    6[1-(0),6-(1,6),6-(6,6)]
   214       6.234394       6.234394       6.234394    6[1-(0),6-(1,6),6-(6,6)]
   215       3.335858       3.335858       3.335858    6[1-(0),6-(1,6),7-(6,30)]
   216       2.765644       2.765644       2.765644    6[1-(0),6-(1,7),6-(6,6)]
   217       0.228493       0.228493       0.228493    6[6-(6,6),8-(0),8-(30)]
   218       2.737167       2.737167       2.737167    6[6-(1,6),6-(1,6),6-(8,8)]
   219       2.011007       2.011007       2.011007    6[6-(6,6),8-(0),8-(30)]
   220       2.163562       2.163562       2.163562    6[1-(0),6-(1,6),6-(6,6)]
   221       4.022015       4.022015       4.022015    6[1-(0),6-(1,6),6-(6,6)]
   222        1.13704        1.13704        1.13704    6[6-(1,6),6-(1,6),6-(8,8)]
   223       5.418736       5.418736       5.418736    6[6-(6,6),8-(0),8-(30)]
   224       2.471383       2.471383       2.471383    6[1-(0),6-(1,6),6-(6,6)]
   225       0.672596       0.672596       0.672596    6[1-(0),6-(1,6),6-(6,6)]
   226       6.517806       6.517806       6.517806    6[6-(1,6),6-(1,6),6-(8,8)]
   227       6.736129       6.736129       6.736129    6[1-(0),6-(1,6),6-(6,6)]
   228       3.036174       3.036174       3.036174    6[6-(1,6),6-(1,6),6-(6,6)]
   229       5.216008       5.216008       5.216008    6[1-(0),6-(1,6),7-(6,30)]
   230       4.195588       4.195588       4.195588    6[1-(0),6-(1,7),6-(6,6)]
   231       1.886252       1.886252       1.886252    6[6-(1,6),6-(1,6),6-(6,6)]
   232       1.008894       1.008894       1.008894    6[1-(0),6-(1,6),6-(6,6)]
   233       1.642164       1.642164       1.642164    6[1-(0),6-(1,6),6-(6,6)]
   234       4.032863       4.032863       4.032863    6[1-(0),6-(1,6),7-(6,30)]
   235       0.577673       0.577673       0.577673    6[1-(0),6-(1,6),6-(6,6)]
   236       2.988034       2.988034       2.988034    6[1-(0),6-(1,7),6-(6,6)]
   237       3.772503       3.772503       3.772503    6[6-(1,6),6-(1,6),6-(6,6)]
   238        3.59215        3.59215        3.59215    6[1-(0),6-(1,7),6-(6,6)]
   239       4.887846       4.887846       4.887846    6[1-(0),6-(1,7),6-(6,6)]
   240       5.735371       5.735371       5.735371    6[1-(0),6-(1,6),7-(6,30)]
   241        2.85582        2.85582        2.85582    6[6-(1,6),6-(1,6),6-(6,6)]
   242        3.31823        3.31823        3.31823    6[1-(0),6-(1,6),6-(6,6)]
   243       4.490526       4.490526       4.490526    6[1-(0),6-(1,6),7-(6,30)]
   244       1.523511       1.523511       1.523511    6[1-(0),6-(1,6),6-(6,6)]
   245       4.088461       4.088461       4.088461    6[1-(0),6-(1,7),6-(6,6)]
   246       4.796992       4.796992       4.796992    6[6-(1,6),6-(1,6),6-(6,6)]
   247       4.725121       4.725121       4.725121    6[1-(0),6-(1,6),7-(6,30)]
   248       4.116259       4.116259       4.116259    6[6-(1,6),6-(1,6),6-(6,6)]
   249       4.689186       4.689186       4.689186    6[1-(0),6-(1,6),6-(6,6)]
   250       2.844294       2.844294       2.844294    6[1-(0),6-(1,6),6-(6,6)]
   251       6.725958       6.725958       6.725958    6[1-(0),6-(1,6),7-(6,30)]
   252       6.155744       6.155744       6.155744    6[1-(0),6-(1,7),6-(6,6)]
   253        5.01667        5.01667        5.01667    7[6-(1,6),6-(1,6),30-(8,8,8)]
   254       4.614604       4.614604       4.614604    7[6-(1,6),6-(1,6),30-(7,8,8)]
   255       4.141346       4.141346       4.141346    7[6-(1,6),6-(1,6),30-(7,8,8)]
   256        1.62657        1.62657        1.62657    7[6-(1,6),6-(1,6),30-(8,8,8)]
   257       1.224504       1.224504       1.224504    7[6-(1,6),6-(1,6),30-(7,8,8)]
   258       0.751246       0.751246       0.751246    7[6-(1,6),6-(1,6),30-(7,8,8)]
   259        1.76353        1.76353        1.76353    7[6-(1,6),6-(1,6),30-(8,8,8)]
   260       2.165596       2.165596       2.165596    7[6-(1,6),6-(1,6),30-(7,8,8)]
   261       2.638854       2.638854       2.638854    7[6-(1,6),6-(1,6),30-(7,8,8)]
   262        5.15363        5.15363        5.15363    7[6-(1,6),6-(1,6),30-(8,8,8)]
   263       5.555696       5.555696       5.555696    7[6-(1,6),6-(1,6),30-(7,8,8)]
   264       6.028954       6.028954       6.028954    7[6-(1,6),6-(1,6),30-(7,8,8)]
   265       2.531727       2.531727       2.531727    8[6-(6,8),30-(7,8,8)]
   266       2.583256       2.583256       2.583256    8[6-(6,8),30-(7,8,8)]
   267       4.464762       4.464762       4.464762    8[1-(0),30-(7,7,8),30-(7,8,8)]
   268       5.430262       5.430262       5.430262    8[6-(6,8),30-(7,7,8)]
   269       0.835999       0.835999       0.835999    8[6-(6,8)]
   270       4.935986       4.935986       4.935986    8[6-(6,8)]
   271       4.365093       4.365093       4.365093    8[6-(6,8)]
   272       5.921827       5.921827       5.921827    8[6-(6,8),30-(7,8,8)]
   273       5.973356       5.973356       5.973356    8[6-(6,8),30-(7,8,8)]
   274       1.074662       1.074662       1.074662    8[1-(0),30-(7,7,8),30-(7,8,8)]
   275       2.040162       2.040162       2.040162    8[6-(6,8),30-(7,7,8)]
   276       4.226099       4.226099       4.226099    8[6-(6,8)]
   277       1.545886       1.545886       1.545886    8[6-(6,8)]
   278       0.974993       0.974993       0.974993    8[6-(6,8)]
   279       4.248473       4.248473       4.248473    8[6-(6,8),30-(7,8,8)]
   280       4.196944       4.196944       4.196944    8[6-(6,8),30-(7,8,8)]
   281       2.315438       2.315438       2.315438    8[1-(0),30-(7,7,8),30-(7,8,8)]
   282       1.349938       1.349938       1.349938    8[6-(6,8),30-(7,7,8)]
   283       5.944201       5.944201       5.944201    8[6-(6,8)]
   284       1.844214       1.844214       1.844214    8[6-(6,8)]
   285       2.415107       2.415107       2.415107    8[6-(6,8)]
   286       0.858373       0.858373       0.858373    8[6-(6,8),30-(7,8,8)]
   287       0.806844       0.806844       0.806844    8[6-(6,8),30-(7,8,8)]
   288       5.705538       5.705538       5.705538    8[1-(0),30-(7,7,8),30-(7,8,8)]
   289       4.740038       4.740038       4.740038    8[6-(6,8),30-(7,7,8)]
   290       2.554101       2.554101       2.554101    8[6-(6,8)]
   291       5.234314       5.234314       5.234314    8[6-(6,8)]
   292       5.805207       5.805207       5.805207    8[6-(6,8)]
