# Supplementary material for: A collection of forcefield precursors for metal–organic frameworks
Source: RSC Adv. 2019 Nov 13;9(63):36492–507. doi: 10.1039/c9ra07327b (PMC9075174; doi:10.1039/c9ra07327b)
Supplement: RA-009-C9RA07327B-s525 [file RA-009-C9RA07327B-s525.txt]

ECIWUJ_clean

7.791100    0.000000    0.000000
1.910222    9.100071    0.000000
0.704571    4.386709    9.655219

     1       3.998313       3.998313       3.998313    30[7-(6,6),8-(6),8-(6),8-(6),8-(6)]
     2        6.40758        6.40758        6.40758    30[7-(6,6),8-(6),8-(6),8-(6),8-(6)]
     3       1.310168       1.310168       1.310168    1[6-(6,6)]
     4       5.957444       5.957444       5.957444    1[6-(6,6)]
     5        3.43262        3.43262        3.43262    1[6-(6,7)]
     6       2.179531       2.179531       2.179531    1[6-(6,6)]
     7       2.930429       2.930429       2.930429    1[6-(6,6)]
     8       1.482381       1.482381       1.482381    1[6-(6,7)]
     9       6.136846       6.136846       6.136846    1[6-(6,6)]
    10       8.107114       8.107114       8.107114    1[6-(6,6)]
    11       9.095725       9.095725       9.095725    1[6-(6,6)]
    12       4.448449       4.448449       4.448449    1[6-(6,6)]
    13       6.973273       6.973273       6.973273    1[6-(6,7)]
    14       8.226362       8.226362       8.226362    1[6-(6,6)]
    15       7.475464       7.475464       7.475464    1[6-(6,6)]
    16       8.923512       8.923512       8.923512    1[6-(6,7)]
    17       4.269047       4.269047       4.269047    1[6-(6,6)]
    18       2.298779       2.298779       2.298779    1[6-(6,6)]
    19       4.438953       4.438953       4.438953    6[6-(6,6),8-(30),8-(30)]
    20       4.503178       4.503178       4.503178    6[6-(1,6),6-(1,6),6-(8,8)]
    21       3.578536       3.578536       3.578536    6[1-(0),6-(1,6),6-(6,6)]
    22       5.523592       5.523592       5.523592    6[1-(0),6-(1,6),6-(6,6)]
    23       6.635916       6.635916       6.635916    6[6-(6,6),8-(30),8-(30)]
    24       0.926714       0.926714       0.926714    6[1-(0),6-(1,6),6-(6,6)]
    25       6.843561       6.843561       6.843561    6[1-(0),6-(1,6),6-(6,6)]
    26       2.838228       2.838228       2.838228    6[1-(0),6-(1,6),7-(6,30)]
    27       2.126442       2.126442       2.126442    6[1-(0),6-(1,7),6-(6,6)]
    28       1.322975       1.322975       1.322975    6[6-(1,6),6-(1,6),6-(6,6)]
    29       8.762024       8.762024       8.762024    6[1-(0),6-(1,7),6-(6,6)]
    30       1.687326       1.687326       1.687326    6[1-(0),6-(1,6),7-(6,30)]
    31       7.419075       7.419075       7.419075    6[6-(1,6),6-(1,6),6-(8,8)]
    32        5.96694        5.96694        5.96694    6[6-(6,6),8-(30),8-(30)]
    33       5.902715       5.902715       5.902715    6[6-(1,6),6-(1,6),6-(8,8)]
    34       6.827357       6.827357       6.827357    6[1-(0),6-(1,6),6-(6,6)]
    35       4.882301       4.882301       4.882301    6[1-(0),6-(1,6),6-(6,6)]
    36       3.769977       3.769977       3.769977    6[6-(6,6),8-(30),8-(30)]
    37       9.479179       9.479179       9.479179    6[1-(0),6-(1,6),6-(6,6)]
    38       3.562332       3.562332       3.562332    6[1-(0),6-(1,6),6-(6,6)]
    39       7.567665       7.567665       7.567665    6[1-(0),6-(1,6),7-(6,30)]
    40       8.279451       8.279451       8.279451    6[1-(0),6-(1,7),6-(6,6)]
    41       9.082918       9.082918       9.082918    6[6-(1,6),6-(1,6),6-(6,6)]
    42       1.643869       1.643869       1.643869    6[1-(0),6-(1,7),6-(6,6)]
    43       8.718567       8.718567       8.718567    6[1-(0),6-(1,6),7-(6,30)]
    44       2.986818       2.986818       2.986818    6[6-(1,6),6-(1,6),6-(8,8)]
    45       2.724774       2.724774       2.724774    7[6-(1,6),6-(1,6),30-(8,8,8,8)]
    46       7.681119       7.681119       7.681119    7[6-(1,6),6-(1,6),30-(8,8,8,8)]
    47       3.519258       3.519258       3.519258    8[6-(6,8),30-(7,8,8,8)]
    48       5.323078       5.323078       5.323078    8[6-(6,8),30-(7,8,8,8)]
    49       5.408684       5.408684       5.408684    8[6-(6,8),30-(7,8,8,8)]
    50       7.244402       7.244402       7.244402    8[6-(6,8),30-(7,8,8,8)]
    51       6.886635       6.886635       6.886635    8[6-(6,8),30-(7,8,8,8)]
    52       5.082815       5.082815       5.082815    8[6-(6,8),30-(7,8,8,8)]
    53       4.997209       4.997209       4.997209    8[6-(6,8),30-(7,8,8,8)]
    54       3.161491       3.161491       3.161491    8[6-(6,8),30-(7,8,8,8)]
