# Supplementary material for: A collection of forcefield precursors for metal–organic frameworks
Source: RSC Adv. 2019 Nov 13;9(63):36492–507. doi: 10.1039/c9ra07327b (PMC9075174; doi:10.1039/c9ra07327b)
Supplement: RA-009-C9RA07327B-s526 [file RA-009-C9RA07327B-s526.txt]

ECODEG_clean

12.181000    0.000000    0.000000
0.000000    15.354000    0.000000
0.000000    0.000000    18.785000

     1       8.441677       8.441677       8.441677    48[7-(6,6),7-(6,6),8-(6),8-(6),8-(6)]
     2       9.829823       9.829823       9.829823    48[7-(6,6),7-(6,6),8-(6),8-(6),8-(6)]
     3       3.739323       3.739323       3.739323    48[7-(6,6),7-(6,6),8-(6),8-(6),8-(6)]
     4       2.351177       2.351177       2.351177    48[7-(6,6),7-(6,6),8-(6),8-(6),8-(6)]
     5       3.739323       3.739323       3.739323    48[7-(6,6),7-(6,6),8-(6),8-(6),8-(6)]
     6       2.351177       2.351177       2.351177    48[7-(6,6),7-(6,6),8-(6),8-(6),8-(6)]
     7       8.441677       8.441677       8.441677    48[7-(6,6),7-(6,6),8-(6),8-(6),8-(6)]
     8       9.829823       9.829823       9.829823    48[7-(6,6),7-(6,6),8-(6),8-(6),8-(6)]
     9       6.306104       6.306104       6.306104    1[6-(6,7)]
    10       5.123329       5.123329       5.123329    1[6-(6,6)]
    11       7.341489       7.341489       7.341489    1[6-(6,6)]
    12       8.452396       8.452396       8.452396    1[6-(6,7)]
    13       6.130697       6.130697       6.130697    1[6-(6,7)]
    14       4.722574       4.722574       4.722574    1[6-(6,6)]
    15       6.632555       6.632555       6.632555    1[6-(6,6)]
    16       8.050423       8.050423       8.050423    1[6-(6,7)]
    17      11.965396      11.965396      11.965396    1[6-(6,7)]
    18       0.967171       0.967171       0.967171    1[6-(6,6)]
    19      10.930011      10.930011      10.930011    1[6-(6,6)]
    20       9.819104       9.819104       9.819104    1[6-(6,7)]
    21      12.140803      12.140803      12.140803    1[6-(6,7)]
    22       1.367926       1.367926       1.367926    1[6-(6,6)]
    23      11.638946      11.638946      11.638946    1[6-(6,6)]
    24      10.221077      10.221077      10.221077    1[6-(6,7)]
    25       5.874896       5.874896       5.874896    1[6-(6,7)]
    26       7.057671       7.057671       7.057671    1[6-(6,6)]
    27       4.839511       4.839511       4.839511    1[6-(6,6)]
    28       3.728604       3.728604       3.728604    1[6-(6,7)]
    29       6.050303       6.050303       6.050303    1[6-(6,7)]
    30       7.458426       7.458426       7.458426    1[6-(6,6)]
    31       5.548446       5.548446       5.548446    1[6-(6,6)]
    32       4.130577       4.130577       4.130577    1[6-(6,7)]
    33       0.215604       0.215604       0.215604    1[6-(6,7)]
    34      11.213829      11.213829      11.213829    1[6-(6,6)]
    35       1.250989       1.250989       1.250989    1[6-(6,6)]
    36       2.361896       2.361896       2.361896    1[6-(6,7)]
    37       0.040197       0.040197       0.040197    1[6-(6,7)]
    38      10.813074      10.813074      10.813074    1[6-(6,6)]
    39       0.542055       0.542055       0.542055    1[6-(6,6)]
    40       1.959923       1.959923       1.959923    1[6-(6,7)]
    41       5.874896       5.874896       5.874896    1[6-(6,7)]
    42       7.057671       7.057671       7.057671    1[6-(6,6)]
    43       4.839511       4.839511       4.839511    1[6-(6,6)]
    44       3.728604       3.728604       3.728604    1[6-(6,7)]
    45       6.050303       6.050303       6.050303    1[6-(6,7)]
    46       7.458426       7.458426       7.458426    1[6-(6,6)]
    47       5.548446       5.548446       5.548446    1[6-(6,6)]
    48       4.130577       4.130577       4.130577    1[6-(6,7)]
    49       0.215604       0.215604       0.215604    1[6-(6,7)]
    50      11.213829      11.213829      11.213829    1[6-(6,6)]
    51       1.250989       1.250989       1.250989    1[6-(6,6)]
    52       2.361896       2.361896       2.361896    1[6-(6,7)]
    53       0.040197       0.040197       0.040197    1[6-(6,7)]
    54      10.813074      10.813074      10.813074    1[6-(6,6)]
    55       0.542055       0.542055       0.542055    1[6-(6,6)]
    56       1.959923       1.959923       1.959923    1[6-(6,7)]
    57       6.306104       6.306104       6.306104    1[6-(6,7)]
    58       5.123329       5.123329       5.123329    1[6-(6,6)]
    59       7.341489       7.341489       7.341489    1[6-(6,6)]
    60       8.452396       8.452396       8.452396    1[6-(6,7)]
    61       6.130697       6.130697       6.130697    1[6-(6,7)]
    62       4.722574       4.722574       4.722574    1[6-(6,6)]
    63       6.632555       6.632555       6.632555    1[6-(6,6)]
    64       8.050423       8.050423       8.050423    1[6-(6,7)]
    65      11.965396      11.965396      11.965396    1[6-(6,7)]
    66       0.967171       0.967171       0.967171    1[6-(6,6)]
    67      10.930011      10.930011      10.930011    1[6-(6,6)]
    68       9.819104       9.819104       9.819104    1[6-(6,7)]
    69      12.140803      12.140803      12.140803    1[6-(6,7)]
    70       1.367926       1.367926       1.367926    1[6-(6,6)]
    71      11.638946      11.638946      11.638946    1[6-(6,6)]
    72      10.221077      10.221077      10.221077    1[6-(6,7)]
    73       6.509526       6.509526       6.509526    6[1-(0),6-(1,6),7-(6,48)]
    74       5.790847       5.790847       5.790847    6[1-(0),6-(1,7),6-(6,6)]
    75       6.079537       6.079537       6.079537    6[6-(1,6),6-(1,6),6-(8,8)]
    76       7.103959       7.103959       7.103959    6[1-(0),6-(1,7),6-(6,6)]
    77       7.765388       7.765388       7.765388    6[1-(0),6-(1,6),7-(6,48)]
    78       5.303607       5.303607       5.303607    6[6-(6,6),8-(0),8-(48)]
    79       6.230582       6.230582       6.230582    6[1-(0),6-(1,6),7-(6,48)]
    80       5.374257       5.374257       5.374257    6[1-(0),6-(1,7),6-(6,6)]
    81       5.477796       5.477796       5.477796    6[6-(1,6),6-(1,6),6-(8,8)]
    82       6.509526       6.509526       6.509526    6[1-(0),6-(1,7),6-(6,6)]
    83       7.345143       7.345143       7.345143    6[1-(0),6-(1,6),7-(6,48)]
    84       4.460682       4.460682       4.460682    6[6-(6,6),8-(48),8-(48)]
    85      11.761974      11.761974      11.761974    6[1-(0),6-(1,6),7-(6,48)]
    86       0.299653       0.299653       0.299653    6[1-(0),6-(1,7),6-(6,6)]
    87       0.010963       0.010963       0.010963    6[6-(1,6),6-(1,6),6-(8,8)]
    88      11.167541      11.167541      11.167541    6[1-(0),6-(1,7),6-(6,6)]
    89      10.506113      10.506113      10.506113    6[1-(0),6-(1,6),7-(6,48)]
    90       0.786893       0.786893       0.786893    6[6-(6,6),8-(0),8-(48)]
    91      12.040919      12.040919      12.040919    6[1-(0),6-(1,6),7-(6,48)]
    92       0.716243       0.716243       0.716243    6[1-(0),6-(1,7),6-(6,6)]
    93       0.612704       0.612704       0.612704    6[6-(1,6),6-(1,6),6-(8,8)]
    94      11.761974      11.761974      11.761974    6[1-(0),6-(1,7),6-(6,6)]
    95      10.926357      10.926357      10.926357    6[1-(0),6-(1,6),7-(6,48)]
    96       1.629818       1.629818       1.629818    6[6-(6,6),8-(48),8-(48)]
    97       5.671474       5.671474       5.671474    6[1-(0),6-(1,6),7-(6,48)]
    98       6.390153       6.390153       6.390153    6[1-(0),6-(1,7),6-(6,6)]
    99       6.101463       6.101463       6.101463    6[6-(1,6),6-(1,6),6-(8,8)]
   100       5.077041       5.077041       5.077041    6[1-(0),6-(1,7),6-(6,6)]
   101       4.415613       4.415613       4.415613    6[1-(0),6-(1,6),7-(6,48)]
   102       6.877393       6.877393       6.877393    6[6-(6,6),8-(0),8-(48)]
   103       5.950419       5.950419       5.950419    6[1-(0),6-(1,6),7-(6,48)]
   104       6.806743       6.806743       6.806743    6[1-(0),6-(1,7),6-(6,6)]
   105       6.703204       6.703204       6.703204    6[6-(1,6),6-(1,6),6-(8,8)]
   106       5.671474       5.671474       5.671474    6[1-(0),6-(1,7),6-(6,6)]
   107       4.835857       4.835857       4.835857    6[1-(0),6-(1,6),7-(6,48)]
   108       7.720318       7.720318       7.720318    6[6-(6,6),8-(48),8-(48)]
   109       0.419026       0.419026       0.419026    6[1-(0),6-(1,6),7-(6,48)]
   110      11.881347      11.881347      11.881347    6[1-(0),6-(1,7),6-(6,6)]
   111      -0.010963      -0.010963      -0.010963    6[6-(1,6),6-(1,6),6-(8,8)]
   112       1.013459       1.013459       1.013459    6[1-(0),6-(1,7),6-(6,6)]
   113       1.674888       1.674888       1.674888    6[1-(0),6-(1,6),7-(6,48)]
   114      11.394107      11.394107      11.394107    6[6-(6,6),8-(0),8-(48)]
   115       0.140082       0.140082       0.140082    6[1-(0),6-(1,6),7-(6,48)]
   116      11.464757      11.464757      11.464757    6[1-(0),6-(1,7),6-(6,6)]
   117      11.568296      11.568296      11.568296    6[6-(1,6),6-(1,6),6-(8,8)]
   118       0.419026       0.419026       0.419026    6[1-(0),6-(1,7),6-(6,6)]
   119       1.254643       1.254643       1.254643    6[1-(0),6-(1,6),7-(6,48)]
   120      10.551182      10.551182      10.551182    6[6-(6,6),8-(48),8-(48)]
   121       5.671474       5.671474       5.671474    6[1-(0),6-(1,6),7-(6,48)]
   122       6.390153       6.390153       6.390153    6[1-(0),6-(1,7),6-(6,6)]
   123       6.101463       6.101463       6.101463    6[6-(1,6),6-(1,6),6-(8,8)]
   124       5.077041       5.077041       5.077041    6[1-(0),6-(1,7),6-(6,6)]
   125       4.415613       4.415613       4.415613    6[1-(0),6-(1,6),7-(6,48)]
   126       6.877393       6.877393       6.877393    6[6-(6,6),8-(0),8-(48)]
   127       5.950419       5.950419       5.950419    6[1-(0),6-(1,6),7-(6,48)]
   128       6.806743       6.806743       6.806743    6[1-(0),6-(1,7),6-(6,6)]
   129       6.703204       6.703204       6.703204    6[6-(1,6),6-(1,6),6-(8,8)]
   130       5.671474       5.671474       5.671474    6[1-(0),6-(1,7),6-(6,6)]
   131       4.835857       4.835857       4.835857    6[1-(0),6-(1,6),7-(6,48)]
   132       7.720318       7.720318       7.720318    6[6-(6,6),8-(48),8-(48)]
   133       0.419026       0.419026       0.419026    6[1-(0),6-(1,6),7-(6,48)]
   134      11.881347      11.881347      11.881347    6[1-(0),6-(1,7),6-(6,6)]
   135      -0.010963      -0.010963      -0.010963    6[6-(1,6),6-(1,6),6-(8,8)]
   136       1.013459       1.013459       1.013459    6[1-(0),6-(1,7),6-(6,6)]
   137       1.674888       1.674888       1.674888    6[1-(0),6-(1,6),7-(6,48)]
   138      11.394107      11.394107      11.394107    6[6-(6,6),8-(0),8-(48)]
   139       0.140082       0.140082       0.140082    6[1-(0),6-(1,6),7-(6,48)]
   140      11.464757      11.464757      11.464757    6[1-(0),6-(1,7),6-(6,6)]
   141      11.568296      11.568296      11.568296    6[6-(1,6),6-(1,6),6-(8,8)]
   142       0.419026       0.419026       0.419026    6[1-(0),6-(1,7),6-(6,6)]
   143       1.254643       1.254643       1.254643    6[1-(0),6-(1,6),7-(6,48)]
   144      10.551182      10.551182      10.551182    6[6-(6,6),8-(48),8-(48)]
   145       6.509526       6.509526       6.509526    6[1-(0),6-(1,6),7-(6,48)]
   146       5.790847       5.790847       5.790847    6[1-(0),6-(1,7),6-(6,6)]
   147       6.079537       6.079537       6.079537    6[6-(1,6),6-(1,6),6-(8,8)]
   148       7.103959       7.103959       7.103959    6[1-(0),6-(1,7),6-(6,6)]
   149       7.765388       7.765388       7.765388    6[1-(0),6-(1,6),7-(6,48)]
   150       5.303607       5.303607       5.303607    6[6-(6,6),8-(0),8-(48)]
   151       6.230582       6.230582       6.230582    6[1-(0),6-(1,6),7-(6,48)]
   152       5.374257       5.374257       5.374257    6[1-(0),6-(1,7),6-(6,6)]
   153       5.477796       5.477796       5.477796    6[6-(1,6),6-(1,6),6-(8,8)]
   154       6.509526       6.509526       6.509526    6[1-(0),6-(1,7),6-(6,6)]
   155       7.345143       7.345143       7.345143    6[1-(0),6-(1,6),7-(6,48)]
   156       4.460682       4.460682       4.460682    6[6-(6,6),8-(48),8-(48)]
   157      11.761974      11.761974      11.761974    6[1-(0),6-(1,6),7-(6,48)]
   158       0.299653       0.299653       0.299653    6[1-(0),6-(1,7),6-(6,6)]
   159       0.010963       0.010963       0.010963    6[6-(1,6),6-(1,6),6-(8,8)]
   160      11.167541      11.167541      11.167541    6[1-(0),6-(1,7),6-(6,6)]
   161      10.506113      10.506113      10.506113    6[1-(0),6-(1,6),7-(6,48)]
   162       0.786893       0.786893       0.786893    6[6-(6,6),8-(0),8-(48)]
   163      12.040919      12.040919      12.040919    6[1-(0),6-(1,6),7-(6,48)]
   164       0.716243       0.716243       0.716243    6[1-(0),6-(1,7),6-(6,6)]
   165       0.612704       0.612704       0.612704    6[6-(1,6),6-(1,6),6-(8,8)]
   166      11.761974      11.761974      11.761974    6[1-(0),6-(1,7),6-(6,6)]
   167      10.926357      10.926357      10.926357    6[1-(0),6-(1,6),7-(6,48)]
   168       1.629818       1.629818       1.629818    6[6-(6,6),8-(48),8-(48)]
   169       7.471825       7.471825       7.471825    7[6-(1,6),6-(1,6),48-(7,8,8,8)]
   170       7.194099       7.194099       7.194099    7[6-(1,6),6-(1,6),48-(7,8,8,8)]
   171      10.799675      10.799675      10.799675    7[6-(1,6),6-(1,6),48-(7,8,8,8)]
   172      11.077401      11.077401      11.077401    7[6-(1,6),6-(1,6),48-(7,8,8,8)]
   173       4.709175       4.709175       4.709175    7[6-(1,6),6-(1,6),48-(7,8,8,8)]
   174       4.986901       4.986901       4.986901    7[6-(1,6),6-(1,6),48-(7,8,8,8)]
   175       1.381325       1.381325       1.381325    7[6-(1,6),6-(1,6),48-(7,8,8,8)]
   176       1.103599       1.103599       1.103599    7[6-(1,6),6-(1,6),48-(7,8,8,8)]
   177       4.709175       4.709175       4.709175    7[6-(1,6),6-(1,6),48-(7,8,8,8)]
   178       4.986901       4.986901       4.986901    7[6-(1,6),6-(1,6),48-(7,8,8,8)]
   179       1.381325       1.381325       1.381325    7[6-(1,6),6-(1,6),48-(7,8,8,8)]
   180       1.103599       1.103599       1.103599    7[6-(1,6),6-(1,6),48-(7,8,8,8)]
   181       7.471825       7.471825       7.471825    7[6-(1,6),6-(1,6),48-(7,8,8,8)]
   182       7.194099       7.194099       7.194099    7[6-(1,6),6-(1,6),48-(7,8,8,8)]
   183      10.799675      10.799675      10.799675    7[6-(1,6),6-(1,6),48-(7,8,8,8)]
   184      11.077401      11.077401      11.077401    7[6-(1,6),6-(1,6),48-(7,8,8,8)]
   185       5.768922       5.768922       5.768922    8[6-(6,8)]
   186        4.21219        4.21219        4.21219    8[6-(6,8),48-(7,7,8,8)]
   187       4.268222       4.268222       4.268222    8[6-(6,8),48-(7,7,8,8)]
   188       3.800472       3.800472       3.800472    8[6-(6,8),48-(7,7,8,8)]
   189       0.321578       0.321578       0.321578    8[6-(6,8)]
   190        1.87831        1.87831        1.87831    8[6-(6,8),48-(7,7,8,8)]
   191       1.822278       1.822278       1.822278    8[6-(6,8),48-(7,7,8,8)]
   192       2.290028       2.290028       2.290028    8[6-(6,8),48-(7,7,8,8)]
   193       6.412078       6.412078       6.412078    8[6-(6,8)]
   194        7.96881        7.96881        7.96881    8[6-(6,8),48-(7,7,8,8)]
   195       7.912778       7.912778       7.912778    8[6-(6,8),48-(7,7,8,8)]
   196       8.380528       8.380528       8.380528    8[6-(6,8),48-(7,7,8,8)]
   197      11.859422      11.859422      11.859422    8[6-(6,8)]
   198       10.30269       10.30269       10.30269    8[6-(6,8),48-(7,7,8,8)]
   199      10.358722      10.358722      10.358722    8[6-(6,8),48-(7,7,8,8)]
   200       9.890972       9.890972       9.890972    8[6-(6,8),48-(7,7,8,8)]
   201       6.412078       6.412078       6.412078    8[6-(6,8)]
   202        7.96881        7.96881        7.96881    8[6-(6,8),48-(7,7,8,8)]
   203       7.912778       7.912778       7.912778    8[6-(6,8),48-(7,7,8,8)]
   204       8.380528       8.380528       8.380528    8[6-(6,8),48-(7,7,8,8)]
   205      11.859422      11.859422      11.859422    8[6-(6,8)]
   206       10.30269       10.30269       10.30269    8[6-(6,8),48-(7,7,8,8)]
   207      10.358722      10.358722      10.358722    8[6-(6,8),48-(7,7,8,8)]
   208       9.890972       9.890972       9.890972    8[6-(6,8),48-(7,7,8,8)]
   209       5.768922       5.768922       5.768922    8[6-(6,8)]
   210        4.21219        4.21219        4.21219    8[6-(6,8),48-(7,7,8,8)]
   211       4.268222       4.268222       4.268222    8[6-(6,8),48-(7,7,8,8)]
   212       3.800472       3.800472       3.800472    8[6-(6,8),48-(7,7,8,8)]
   213       0.321578       0.321578       0.321578    8[6-(6,8)]
   214        1.87831        1.87831        1.87831    8[6-(6,8),48-(7,7,8,8)]
   215       1.822278       1.822278       1.822278    8[6-(6,8),48-(7,7,8,8)]
   216       2.290028       2.290028       2.290028    8[6-(6,8),48-(7,7,8,8)]
