# Supplementary material for: A collection of forcefield precursors for metal–organic frameworks
Source: RSC Adv. 2019 Nov 13;9(63):36492–507. doi: 10.1039/c9ra07327b (PMC9075174; doi:10.1039/c9ra07327b)
Supplement: RA-009-C9RA07327B-s527 [file RA-009-C9RA07327B-s527.txt]

ECODIK_clean

12.389000    0.000000    0.000000
-5.111604    12.234075    0.000000
0.000000    0.000000    14.146000

     1      -0.115028      -0.115028      -0.115028    29[7-(6,6),8-(29,29),8-(6)]
     2       6.045288       6.045288       6.045288    29[7-(6,6),8-(29,29),8-(29,29),8-(6)]
     3       3.753726       3.753726       3.753726    29[7-(6,6),8-(29,29),8-(6)]
     4        9.98241        9.98241        9.98241    29[7-(6,6),8-(29,29),8-(29,29),8-(6)]
     5       7.392424       7.392424       7.392424    29[7-(6,6),8-(29,29),8-(6)]
     6       1.232108       1.232108       1.232108    29[7-(6,6),8-(29,29),8-(29,29),8-(6)]
     7        3.52367        3.52367        3.52367    29[7-(6,6),8-(29,29),8-(6)]
     8      -2.705014      -2.705014      -2.705014    29[7-(6,6),8-(29,29),8-(29,29),8-(6)]
     9       6.630831       6.630831       6.630831    1[6-(6,7)]
    10       7.986755       7.986755       7.986755    1[6-(6,6)]
    11       9.609807       9.609807       9.609807    1[6-(6,6)]
    12       8.214897       8.214897       8.214897    1[6-(6,7)]
    13       2.362088       2.362088       2.362088    1[6-(6,7)]
    14       3.727968       3.727968       3.727968    1[6-(6,6)]
    15        1.18814        1.18814        1.18814    1[6-(6,6)]
    16      -0.108881      -0.108881      -0.108881    1[6-(6,7)]
    17       9.396867       9.396867       9.396867    1[6-(6,7)]
    18       8.040943       8.040943       8.040943    1[6-(6,6)]
    19       6.417891       6.417891       6.417891    1[6-(6,6)]
    20       7.812801       7.812801       7.812801    1[6-(6,7)]
    21        1.27661        1.27661        1.27661    1[6-(6,7)]
    22       -0.08927       -0.08927       -0.08927    1[6-(6,6)]
    23       2.450558       2.450558       2.450558    1[6-(6,6)]
    24       3.747579       3.747579       3.747579    1[6-(6,7)]
    25       0.646565       0.646565       0.646565    1[6-(6,7)]
    26      -0.709359      -0.709359      -0.709359    1[6-(6,6)]
    27      -2.332411      -2.332411      -2.332411    1[6-(6,6)]
    28      -0.937501      -0.937501      -0.937501    1[6-(6,7)]
    29       4.915308       4.915308       4.915308    1[6-(6,7)]
    30       3.549428       3.549428       3.549428    1[6-(6,6)]
    31       6.089256       6.089256       6.089256    1[6-(6,6)]
    32       7.386277       7.386277       7.386277    1[6-(6,7)]
    33      -2.119471      -2.119471      -2.119471    1[6-(6,7)]
    34      -0.763547      -0.763547      -0.763547    1[6-(6,6)]
    35       0.859505       0.859505       0.859505    1[6-(6,6)]
    36      -0.535405      -0.535405      -0.535405    1[6-(6,7)]
    37       6.000786       6.000786       6.000786    1[6-(6,7)]
    38       7.366666       7.366666       7.366666    1[6-(6,6)]
    39       4.826838       4.826838       4.826838    1[6-(6,6)]
    40       3.529817       3.529817       3.529817    1[6-(6,7)]
    41       7.242662       7.242662       7.242662    6[1-(0),6-(1,6),7-(6,29)]
    42       8.043639       8.043639       8.043639    6[1-(0),6-(1,7),6-(6,6)]
    43       8.933078       8.933078       8.933078    6[6-(1,6),6-(1,6),6-(8,8)]
    44       9.004386       9.004386       9.004386    6[1-(0),6-(1,7),6-(6,6)]
    45       8.162067       8.162067       8.162067    6[1-(0),6-(1,6),7-(6,29)]
    46        9.83658        9.83658        9.83658    6[6-(6,6),8-(0),8-(29)]
    47       2.115054       2.115054       2.115054    6[1-(0),6-(1,6),7-(6,29)]
    48       2.953523       2.953523       2.953523    6[1-(0),6-(1,7),6-(6,6)]
    49       2.624349       2.624349       2.624349    6[6-(1,6),6-(1,6),6-(8,8)]
    50       1.448032       1.448032       1.448032    6[1-(0),6-(1,7),6-(6,6)]
    51       0.674531       0.674531       0.674531    6[1-(0),6-(1,6),7-(6,29)]
    52        3.51143        3.51143        3.51143    6[6-(6,6),8-(0),8-(29)]
    53       8.785036       8.785036       8.785036    6[1-(0),6-(1,6),7-(6,29)]
    54       7.984059       7.984059       7.984059    6[1-(0),6-(1,7),6-(6,6)]
    55        7.09462        7.09462        7.09462    6[6-(1,6),6-(1,6),6-(8,8)]
    56       7.023312       7.023312       7.023312    6[1-(0),6-(1,7),6-(6,6)]
    57       7.865631       7.865631       7.865631    6[1-(0),6-(1,6),7-(6,29)]
    58       6.191118       6.191118       6.191118    6[6-(6,6),8-(0),8-(29)]
    59       1.523644       1.523644       1.523644    6[1-(0),6-(1,6),7-(6,29)]
    60       0.685175       0.685175       0.685175    6[1-(0),6-(1,7),6-(6,6)]
    61       1.014349       1.014349       1.014349    6[6-(1,6),6-(1,6),6-(8,8)]
    62       2.190666       2.190666       2.190666    6[1-(0),6-(1,7),6-(6,6)]
    63       2.964167       2.964167       2.964167    6[1-(0),6-(1,6),7-(6,29)]
    64       0.127268       0.127268       0.127268    6[6-(6,6),8-(0),8-(29)]
    65       0.034734       0.034734       0.034734    6[1-(0),6-(1,6),7-(6,29)]
    66      -0.766243      -0.766243      -0.766243    6[1-(0),6-(1,7),6-(6,6)]
    67      -1.655682      -1.655682      -1.655682    6[6-(1,6),6-(1,6),6-(8,8)]
    68       -1.72699       -1.72699       -1.72699    6[1-(0),6-(1,7),6-(6,6)]
    69      -0.884671      -0.884671      -0.884671    6[1-(0),6-(1,6),7-(6,29)]
    70      -2.559184      -2.559184      -2.559184    6[6-(6,6),8-(0),8-(29)]
    71       5.162342       5.162342       5.162342    6[1-(0),6-(1,6),7-(6,29)]
    72       4.323873       4.323873       4.323873    6[1-(0),6-(1,7),6-(6,6)]
    73       4.653047       4.653047       4.653047    6[6-(1,6),6-(1,6),6-(8,8)]
    74       5.829364       5.829364       5.829364    6[1-(0),6-(1,7),6-(6,6)]
    75       6.602865       6.602865       6.602865    6[1-(0),6-(1,6),7-(6,29)]
    76       3.765966       3.765966       3.765966    6[6-(6,6),8-(0),8-(29)]
    77       -1.50764       -1.50764       -1.50764    6[1-(0),6-(1,6),7-(6,29)]
    78      -0.706663      -0.706663      -0.706663    6[1-(0),6-(1,7),6-(6,6)]
    79       0.182776       0.182776       0.182776    6[6-(1,6),6-(1,6),6-(8,8)]
    80       0.254084       0.254084       0.254084    6[1-(0),6-(1,7),6-(6,6)]
    81      -0.588235      -0.588235      -0.588235    6[1-(0),6-(1,6),7-(6,29)]
    82       1.086278       1.086278       1.086278    6[6-(6,6),8-(0),8-(29)]
    83       5.753752       5.753752       5.753752    6[1-(0),6-(1,6),7-(6,29)]
    84       6.592221       6.592221       6.592221    6[1-(0),6-(1,7),6-(6,6)]
    85       6.263047       6.263047       6.263047    6[6-(1,6),6-(1,6),6-(8,8)]
    86        5.08673        5.08673        5.08673    6[1-(0),6-(1,7),6-(6,6)]
    87       4.313229       4.313229       4.313229    6[1-(0),6-(1,6),7-(6,29)]
    88       7.150128       7.150128       7.150128    6[6-(6,6),8-(0),8-(29)]
    89       7.293703       7.293703       7.293703    7[6-(1,6),6-(1,6),29-(8,8,8)]
    90       0.983155       0.983155       0.983155    7[6-(1,6),6-(1,6),29-(8,8)]
    91       8.733995       8.733995       8.733995    7[6-(1,6),6-(1,6),29-(8,8,8)]
    92       2.655543       2.655543       2.655543    7[6-(1,6),6-(1,6),29-(8,8)]
    93      -0.016307      -0.016307      -0.016307    7[6-(1,6),6-(1,6),29-(8,8,8)]
    94       6.294241       6.294241       6.294241    7[6-(1,6),6-(1,6),29-(8,8)]
    95      -1.456599      -1.456599      -1.456599    7[6-(1,6),6-(1,6),29-(8,8,8)]
    96       4.621853       4.621853       4.621853    7[6-(1,6),6-(1,6),29-(8,8)]
    97      -1.720104      -1.720104      -1.720104    8[6-(6,8),29-(7,8)]
    98       9.697344       9.697344       9.697344    8[6-(6,8)]
    99       3.167921       3.167921       3.167921    8[6-(6,8)]
   100       4.578963       4.578963       4.578963    8[6-(6,8),29-(7,8,8)]
   101      -1.246159      -1.246159      -1.246159    8[29-(7,8),29-(7,8,8),29-(7,8,8)]
   102       5.358802       5.358802       5.358802    8[6-(6,8),29-(7,8)]
   103       6.330354       6.330354       6.330354    8[6-(6,8)]
   104       0.470777       0.470777       0.470777    8[6-(6,8)]
   105      -0.940265      -0.940265      -0.940265    8[6-(6,8),29-(7,8,8)]
   106      -0.226747      -0.226747      -0.226747    8[29-(7,8),29-(7,8,8),29-(7,8,8)]
   107         8.9975         8.9975         8.9975    8[6-(6,8),29-(7,8)]
   108      -2.419948      -2.419948      -2.419948    8[6-(6,8)]
   109       4.109475       4.109475       4.109475    8[6-(6,8)]
   110       2.698433       2.698433       2.698433    8[6-(6,8),29-(7,8,8)]
   111       8.523555       8.523555       8.523555    8[29-(7,8),29-(7,8,8),29-(7,8,8)]
   112       1.918594       1.918594       1.918594    8[6-(6,8),29-(7,8)]
   113       0.947042       0.947042       0.947042    8[6-(6,8)]
   114       6.806619       6.806619       6.806619    8[6-(6,8)]
   115       8.217661       8.217661       8.217661    8[6-(6,8),29-(7,8,8)]
   116       7.504143       7.504143       7.504143    8[29-(7,8),29-(7,8,8),29-(7,8,8)]
