# Supplementary material for: A collection of forcefield precursors for metal–organic frameworks
Source: RSC Adv. 2019 Nov 13;9(63):36492–507. doi: 10.1039/c9ra07327b (PMC9075174; doi:10.1039/c9ra07327b)
Supplement: RA-009-C9RA07327B-s528 [file RA-009-C9RA07327B-s528.txt]

ECOKAJ_clean

29.497000    0.000000    0.000000
0.000000    29.497000    0.000000
0.000000    0.000000    29.497000

     1      16.372605      16.372605      16.372605    30[8-(6),8-(6),8-(6)]
     2      27.872895      27.872895      27.872895    30[8-(6),8-(6),8-(6)]
     3      13.124395      13.124395      13.124395    30[8-(6),8-(6),8-(6)]
     4       1.624105       1.624105       1.624105    30[8-(6),8-(6),8-(6)]
     5      23.746855      23.746855      23.746855    30[8-(6),8-(6),8-(6)]
     6      20.498645      20.498645      20.498645    30[8-(6),8-(6),8-(6)]
     7       8.998355       8.998355       8.998355    30[8-(6),8-(6),8-(6)]
     8       5.750145       5.750145       5.750145    30[8-(6),8-(6),8-(6)]
     9      18.435625      18.435625      18.435625    30[8-(6),8-(6),8-(6),8-(6),8-(6),8-(6)]
    10      25.809875      25.809875      25.809875    30[8-(6),8-(6),8-(6),8-(6),8-(6),8-(6)]
    11      11.061375      11.061375      11.061375    30[8-(6),8-(6),8-(6),8-(6),8-(6),8-(6)]
    12       3.687125       3.687125       3.687125    30[8-(6),8-(6),8-(6),8-(6),8-(6),8-(6)]
    13      13.253002      13.253002      13.253002    1[6-(6,6)]
    14      11.716208      11.716208      11.716208    1[6-(6,6)]
    15      13.804596      13.804596      13.804596    1[6-(6,6)]
    16      15.164408      15.164408      15.164408    1[6-(6,6)]
    17       1.495498       1.495498       1.495498    1[6-(6,6)]
    18       3.032292       3.032292       3.032292    1[6-(6,6)]
    19       0.943904       0.943904       0.943904    1[6-(6,6)]
    20      29.081092      29.081092      29.081092    1[6-(6,6)]
    21      16.243998      16.243998      16.243998    1[6-(6,6)]
    22      17.780792      17.780792      17.780792    1[6-(6,6)]
    23      15.692404      15.692404      15.692404    1[6-(6,6)]
    24      14.332592      14.332592      14.332592    1[6-(6,6)]
    25      28.001502      28.001502      28.001502    1[6-(6,6)]
    26      26.464708      26.464708      26.464708    1[6-(6,6)]
    27      28.553096      28.553096      28.553096    1[6-(6,6)]
    28       0.415908       0.415908       0.415908    1[6-(6,6)]
    29      13.123215      13.123215      13.123215    1[6-(6,6)]
    30      12.509678      12.509678      12.509678    1[6-(6,6)]
    31       9.067378       9.067378       9.067378    1[6-(6,6)]
    32       9.645519       9.645519       9.645519    1[6-(6,6)]
    33      27.871715      27.871715      27.871715    1[6-(6,6)]
    34      27.258178      27.258178      27.258178    1[6-(6,6)]
    35      23.815878      23.815878      23.815878    1[6-(6,6)]
    36      24.394019      24.394019      24.394019    1[6-(6,6)]
    37       1.625285       1.625285       1.625285    1[6-(6,6)]
    38       2.238822       2.238822       2.238822    1[6-(6,6)]
    39       5.681122       5.681122       5.681122    1[6-(6,6)]
    40       5.102981       5.102981       5.102981    1[6-(6,6)]
    41      16.373785      16.373785      16.373785    1[6-(6,6)]
    42      16.987322      16.987322      16.987322    1[6-(6,6)]
    43      20.429622      20.429622      20.429622    1[6-(6,6)]
    44      19.851481      19.851481      19.851481    1[6-(6,6)]
    45       4.690023       4.690023       4.690023    1[6-(6,6)]
    46       6.344805       6.344805       6.344805    1[6-(6,6)]
    47        6.97899        6.97899        6.97899    1[6-(6,6)]
    48       5.324209       5.324209       5.324209    1[6-(6,6)]
    49      24.806977      24.806977      24.806977    1[6-(6,6)]
    50      23.152195      23.152195      23.152195    1[6-(6,6)]
    51       22.51801       22.51801       22.51801    1[6-(6,6)]
    52      24.172792      24.172792      24.172792    1[6-(6,6)]
    53      19.438523      19.438523      19.438523    1[6-(6,6)]
    54      21.093305      21.093305      21.093305    1[6-(6,6)]
    55       21.72749       21.72749       21.72749    1[6-(6,6)]
    56      20.072708      20.072708      20.072708    1[6-(6,6)]
    57      10.058477      10.058477      10.058477    1[6-(6,6)]
    58       8.403695       8.403695       8.403695    1[6-(6,6)]
    59        7.76951        7.76951        7.76951    1[6-(6,6)]
    60       9.424292       9.424292       9.424292    1[6-(6,6)]
    61      26.812773      26.812773      26.812773    1[6-(6,6)]
    62      28.467555      28.467555      28.467555    1[6-(6,6)]
    63       29.10174       29.10174       29.10174    1[6-(6,6)]
    64      27.446958      27.446958      27.446958    1[6-(6,6)]
    65      17.432727      17.432727      17.432727    1[6-(6,6)]
    66      15.777945      15.777945      15.777945    1[6-(6,6)]
    67       15.14376       15.14376       15.14376    1[6-(6,6)]
    68      16.798541      16.798541      16.798541    1[6-(6,6)]
    69      12.064273      12.064273      12.064273    1[6-(6,6)]
    70      13.719055      13.719055      13.719055    1[6-(6,6)]
    71       14.35324       14.35324       14.35324    1[6-(6,6)]
    72      12.698458      12.698458      12.698458    1[6-(6,6)]
    73       2.684227       2.684227       2.684227    1[6-(6,6)]
    74       1.029445       1.029445       1.029445    1[6-(6,6)]
    75        0.39526        0.39526        0.39526    1[6-(6,6)]
    76       2.050042       2.050042       2.050042    1[6-(6,6)]
    77       5.878752       5.878752       5.878752    1[6-(6,6)]
    78       4.341958       4.341958       4.341958    1[6-(6,6)]
    79       6.430346       6.430346       6.430346    1[6-(6,6)]
    80       7.790158       7.790158       7.790158    1[6-(6,6)]
    81      23.618248      23.618248      23.618248    1[6-(6,6)]
    82      25.155042      25.155042      25.155042    1[6-(6,6)]
    83      23.066654      23.066654      23.066654    1[6-(6,6)]
    84      21.706842      21.706842      21.706842    1[6-(6,6)]
    85       8.869748       8.869748       8.869748    1[6-(6,6)]
    86      10.406542      10.406542      10.406542    1[6-(6,6)]
    87       8.318154       8.318154       8.318154    1[6-(6,6)]
    88       6.958342       6.958342       6.958342    1[6-(6,6)]
    89      20.627252      20.627252      20.627252    1[6-(6,6)]
    90      19.090458      19.090458      19.090458    1[6-(6,6)]
    91      21.178846      21.178846      21.178846    1[6-(6,6)]
    92      22.538658      22.538658      22.538658    1[6-(6,6)]
    93       5.748965       5.748965       5.748965    1[6-(6,6)]
    94       5.135428       5.135428       5.135428    1[6-(6,6)]
    95       1.693128       1.693128       1.693128    1[6-(6,6)]
    96       2.271269       2.271269       2.271269    1[6-(6,6)]
    97      20.497465      20.497465      20.497465    1[6-(6,6)]
    98      19.883928      19.883928      19.883928    1[6-(6,6)]
    99      16.441628      16.441628      16.441628    1[6-(6,6)]
   100      17.019769      17.019769      17.019769    1[6-(6,6)]
   101      23.748035      23.748035      23.748035    1[6-(6,6)]
   102      24.361572      24.361572      24.361572    1[6-(6,6)]
   103      27.803872      27.803872      27.803872    1[6-(6,6)]
   104      27.225731      27.225731      27.225731    1[6-(6,6)]
   105       8.999535       8.999535       8.999535    1[6-(6,6)]
   106       9.613072       9.613072       9.613072    1[6-(6,6)]
   107      13.055372      13.055372      13.055372    1[6-(6,6)]
   108      12.477231      12.477231      12.477231    1[6-(6,6)]
   109      14.385687      14.385687      14.385687    6[6-(1,6),6-(1,6),6-(8,8)]
   110      13.338543      13.338543      13.338543    6[1-(0),6-(1,6),6-(6,6)]
   111      12.444784      12.444784      12.444784    6[1-(0),6-(1,6),6-(6,6)]
   112      12.677811      12.677811      12.677811    6[6-(1,6),6-(1,6),6-(7,7)]
   113      13.677759      13.677759      13.677759    6[1-(0),6-(1,6),6-(6,6)]
   114      14.480077      14.480077      14.480077    6[1-(0),6-(1,6),6-(6,6)]
   115      15.429881      15.429881      15.429881    6[6-(6,6),8-(30),8-(30)]
   116      11.674913      11.674913      11.674913    6[6-(6,6),7-(6),7-(6)]
   117       9.884445       9.884445       9.884445    6[7-(6),7-(6),7-(6,6)]
   118       0.362813       0.362813       0.362813    6[6-(1,6),6-(1,6),6-(8,8)]
   119       1.409957       1.409957       1.409957    6[1-(0),6-(1,6),6-(6,6)]
   120       2.303716       2.303716       2.303716    6[1-(0),6-(1,6),6-(6,6)]
   121       2.070689       2.070689       2.070689    6[6-(1,6),6-(1,6),6-(7,7)]
   122       1.070741       1.070741       1.070741    6[1-(0),6-(1,6),6-(6,6)]
   123       0.268423       0.268423       0.268423    6[1-(0),6-(1,6),6-(6,6)]
   124      28.815619      28.815619      28.815619    6[6-(6,6),8-(30),8-(30)]
   125       3.073587       3.073587       3.073587    6[6-(6,6),7-(6),7-(6)]
   126       4.864055       4.864055       4.864055    6[7-(6),7-(6),7-(6,6)]
   127      15.111313      15.111313      15.111313    6[6-(1,6),6-(1,6),6-(8,8)]
   128      16.158457      16.158457      16.158457    6[1-(0),6-(1,6),6-(6,6)]
   129      17.052216      17.052216      17.052216    6[1-(0),6-(1,6),6-(6,6)]
   130      16.819189      16.819189      16.819189    6[6-(1,6),6-(1,6),6-(7,7)]
   131      15.819241      15.819241      15.819241    6[1-(0),6-(1,6),6-(6,6)]
   132      15.016923      15.016923      15.016923    6[1-(0),6-(1,6),6-(6,6)]
   133      14.067119      14.067119      14.067119    6[6-(6,6),8-(30),8-(30)]
   134      17.822087      17.822087      17.822087    6[6-(6,6),7-(6),7-(6)]
   135      19.612555      19.612555      19.612555    6[7-(6),7-(6),7-(6,6)]
   136      29.134187      29.134187      29.134187    6[6-(1,6),6-(1,6),6-(8,8)]
   137      28.087043      28.087043      28.087043    6[1-(0),6-(1,6),6-(6,6)]
   138      27.193284      27.193284      27.193284    6[1-(0),6-(1,6),6-(6,6)]
   139      27.426311      27.426311      27.426311    6[6-(1,6),6-(1,6),6-(7,7)]
   140      28.426259      28.426259      28.426259    6[1-(0),6-(1,6),6-(6,6)]
   141      29.228577      29.228577      29.228577    6[1-(0),6-(1,6),6-(6,6)]
   142       0.681381       0.681381       0.681381    6[6-(6,6),8-(30),8-(30)]
   143      26.423413      26.423413      26.423413    6[6-(6,6),7-(6),7-(6)]
   144      24.632945      24.632945      24.632945    6[7-(6),7-(6),7-(6,6)]
   145       11.40944       11.40944       11.40944    6[6-(1,6),6-(1,6),6-(8,8)]
   146      12.312048      12.312048      12.312048    6[1-(0),6-(1,6),6-(6,6)]
   147      11.966933      11.966933      11.966933    6[1-(0),6-(1,6),6-(6,6)]
   148      10.695612      10.695612      10.695612    6[6-(1,6),6-(1,6),6-(7,7)]
   149       9.878545       9.878545       9.878545    6[1-(0),6-(1,6),6-(6,6)]
   150      10.232509      10.232509      10.232509    6[1-(0),6-(1,6),6-(6,6)]
   151      11.695561      11.695561      11.695561    6[6-(6,6),8-(30),8-(30)]
   152      10.486183      10.486183      10.486183    6[6-(6,6),7-(6),7-(6)]
   153      11.064325      11.064325      11.064325    6[7-(6),7-(6),7-(6,6)]
   154       26.15794       26.15794       26.15794    6[6-(1,6),6-(1,6),6-(8,8)]
   155      27.060548      27.060548      27.060548    6[1-(0),6-(1,6),6-(6,6)]
   156      26.715433      26.715433      26.715433    6[1-(0),6-(1,6),6-(6,6)]
   157      25.444112      25.444112      25.444112    6[6-(1,6),6-(1,6),6-(7,7)]
   158      24.627045      24.627045      24.627045    6[1-(0),6-(1,6),6-(6,6)]
   159      24.981009      24.981009      24.981009    6[1-(0),6-(1,6),6-(6,6)]
   160      26.444061      26.444061      26.444061    6[6-(6,6),8-(30),8-(30)]
   161      25.234684      25.234684      25.234684    6[6-(6,6),7-(6),7-(6)]
   162      25.812825      25.812825      25.812825    6[7-(6),7-(6),7-(6,6)]
   163        3.33906        3.33906        3.33906    6[6-(1,6),6-(1,6),6-(8,8)]
   164       2.436452       2.436452       2.436452    6[1-(0),6-(1,6),6-(6,6)]
   165       2.781567       2.781567       2.781567    6[1-(0),6-(1,6),6-(6,6)]
   166       4.052888       4.052888       4.052888    6[6-(1,6),6-(1,6),6-(7,7)]
   167       4.869955       4.869955       4.869955    6[1-(0),6-(1,6),6-(6,6)]
   168       4.515991       4.515991       4.515991    6[1-(0),6-(1,6),6-(6,6)]
   169       3.052939       3.052939       3.052939    6[6-(6,6),8-(30),8-(30)]
   170       4.262316       4.262316       4.262316    6[6-(6,6),7-(6),7-(6)]
   171       3.684175       3.684175       3.684175    6[7-(6),7-(6),7-(6,6)]
   172       18.08756       18.08756       18.08756    6[6-(1,6),6-(1,6),6-(8,8)]
   173      17.184952      17.184952      17.184952    6[1-(0),6-(1,6),6-(6,6)]
   174      17.530067      17.530067      17.530067    6[1-(0),6-(1,6),6-(6,6)]
   175      18.801388      18.801388      18.801388    6[6-(1,6),6-(1,6),6-(7,7)]
   176      19.618455      19.618455      19.618455    6[1-(0),6-(1,6),6-(6,6)]
   177      19.264491      19.264491      19.264491    6[1-(0),6-(1,6),6-(6,6)]
   178       17.80144       17.80144       17.80144    6[6-(6,6),8-(30),8-(30)]
   179      19.010817      19.010817      19.010817    6[6-(6,6),7-(6),7-(6)]
   180      18.432675      18.432675      18.432675    6[7-(6),7-(6),7-(6,6)]
   181       4.802112       4.802112       4.802112    6[6-(1,6),6-(1,6),6-(8,8)]
   182       5.138377       5.138377       5.138377    6[1-(0),6-(1,6),6-(6,6)]
   183       6.150124       6.150124       6.150124    6[1-(0),6-(1,6),6-(6,6)]
   184       6.919996       6.919996       6.919996    6[6-(1,6),6-(1,6),6-(7,7)]
   185       6.545384       6.545384       6.545384    6[1-(0),6-(1,6),6-(6,6)]
   186       5.545436       5.545436       5.545436    6[1-(0),6-(1,6),6-(6,6)]
   187       3.766767       3.766767       3.766767    6[6-(6,6),8-(30),8-(30)]
   188       8.152971       8.152971       8.152971    6[6-(6,6),7-(6),7-(6)]
   189       9.324002       9.324002       9.324002    6[7-(6),7-(6),7-(6,6)]
   190      24.694888      24.694888      24.694888    6[6-(1,6),6-(1,6),6-(8,8)]
   191      24.358623      24.358623      24.358623    6[1-(0),6-(1,6),6-(6,6)]
   192      23.346875      23.346875      23.346875    6[1-(0),6-(1,6),6-(6,6)]
   193      22.577004      22.577004      22.577004    6[6-(1,6),6-(1,6),6-(7,7)]
   194      22.951616      22.951616      22.951616    6[1-(0),6-(1,6),6-(6,6)]
   195      23.951564      23.951564      23.951564    6[1-(0),6-(1,6),6-(6,6)]
   196      25.730233      25.730233      25.730233    6[6-(6,6),8-(30),8-(30)]
   197      21.344029      21.344029      21.344029    6[6-(6,6),7-(6),7-(6)]
   198      20.172998      20.172998      20.172998    6[7-(6),7-(6),7-(6,6)]
   199      19.550612      19.550612      19.550612    6[6-(1,6),6-(1,6),6-(8,8)]
   200      19.886877      19.886877      19.886877    6[1-(0),6-(1,6),6-(6,6)]
   201      20.898625      20.898625      20.898625    6[1-(0),6-(1,6),6-(6,6)]
   202      21.668496      21.668496      21.668496    6[6-(1,6),6-(1,6),6-(7,7)]
   203      21.293884      21.293884      21.293884    6[1-(0),6-(1,6),6-(6,6)]
   204      20.293936      20.293936      20.293936    6[1-(0),6-(1,6),6-(6,6)]
   205      18.515267      18.515267      18.515267    6[6-(6,6),8-(30),8-(30)]
   206      22.901471      22.901471      22.901471    6[6-(6,6),7-(6),7-(6)]
   207      24.072502      24.072502      24.072502    6[7-(6),7-(6),7-(6,6)]
   208       9.946388       9.946388       9.946388    6[6-(1,6),6-(1,6),6-(8,8)]
   209       9.610123       9.610123       9.610123    6[1-(0),6-(1,6),6-(6,6)]
   210       8.598375       8.598375       8.598375    6[1-(0),6-(1,6),6-(6,6)]
   211       7.828504       7.828504       7.828504    6[6-(1,6),6-(1,6),6-(7,7)]
   212       8.203116       8.203116       8.203116    6[1-(0),6-(1,6),6-(6,6)]
   213       9.203064       9.203064       9.203064    6[1-(0),6-(1,6),6-(6,6)]
   214      10.981733      10.981733      10.981733    6[6-(6,6),8-(30),8-(30)]
   215       6.595529       6.595529       6.595529    6[6-(6,6),7-(6),7-(6)]
   216       5.424498       5.424498       5.424498    6[7-(6),7-(6),7-(6,6)]
   217      26.924862      26.924862      26.924862    6[6-(1,6),6-(1,6),6-(8,8)]
   218      27.261127      27.261127      27.261127    6[1-(0),6-(1,6),6-(6,6)]
   219      28.272875      28.272875      28.272875    6[1-(0),6-(1,6),6-(6,6)]
   220      29.042746      29.042746      29.042746    6[6-(1,6),6-(1,6),6-(7,7)]
   221      28.668134      28.668134      28.668134    6[1-(0),6-(1,6),6-(6,6)]
   222      27.668186      27.668186      27.668186    6[1-(0),6-(1,6),6-(6,6)]
   223      25.889517      25.889517      25.889517    6[6-(6,6),8-(30),8-(30)]
   224       0.778721       0.778721       0.778721    6[6-(6,6),7-(6),7-(6)]
   225       1.949752       1.949752       1.949752    6[7-(6),7-(6),7-(6,6)]
   226      17.320638      17.320638      17.320638    6[6-(1,6),6-(1,6),6-(8,8)]
   227      16.984373      16.984373      16.984373    6[1-(0),6-(1,6),6-(6,6)]
   228      15.972625      15.972625      15.972625    6[1-(0),6-(1,6),6-(6,6)]
   229      15.202754      15.202754      15.202754    6[6-(1,6),6-(1,6),6-(7,7)]
   230      15.577366      15.577366      15.577366    6[1-(0),6-(1,6),6-(6,6)]
   231      16.577314      16.577314      16.577314    6[1-(0),6-(1,6),6-(6,6)]
   232      18.355983      18.355983      18.355983    6[6-(6,6),8-(30),8-(30)]
   233      13.969779      13.969779      13.969779    6[6-(6,6),7-(6),7-(6)]
   234      12.798748      12.798748      12.798748    6[7-(6),7-(6),7-(6,6)]
   235      12.176362      12.176362      12.176362    6[6-(1,6),6-(1,6),6-(8,8)]
   236      12.512627      12.512627      12.512627    6[1-(0),6-(1,6),6-(6,6)]
   237      13.524375      13.524375      13.524375    6[1-(0),6-(1,6),6-(6,6)]
   238      14.294246      14.294246      14.294246    6[6-(1,6),6-(1,6),6-(7,7)]
   239      13.919634      13.919634      13.919634    6[1-(0),6-(1,6),6-(6,6)]
   240      12.919686      12.919686      12.919686    6[1-(0),6-(1,6),6-(6,6)]
   241      11.141017      11.141017      11.141017    6[6-(6,6),8-(30),8-(30)]
   242      15.527221      15.527221      15.527221    6[6-(6,6),7-(6),7-(6)]
   243      16.698252      16.698252      16.698252    6[7-(6),7-(6),7-(6,6)]
   244       2.572138       2.572138       2.572138    6[6-(1,6),6-(1,6),6-(8,8)]
   245       2.235873       2.235873       2.235873    6[1-(0),6-(1,6),6-(6,6)]
   246       1.224126       1.224126       1.224126    6[1-(0),6-(1,6),6-(6,6)]
   247       0.454254       0.454254       0.454254    6[6-(1,6),6-(1,6),6-(7,7)]
   248       0.828866       0.828866       0.828866    6[1-(0),6-(1,6),6-(6,6)]
   249       1.828814       1.828814       1.828814    6[1-(0),6-(1,6),6-(6,6)]
   250       3.607483       3.607483       3.607483    6[6-(6,6),8-(30),8-(30)]
   251      28.718279      28.718279      28.718279    6[6-(6,6),7-(6),7-(6)]
   252      27.547248      27.547248      27.547248    6[7-(6),7-(6),7-(6,6)]
   253       7.011437       7.011437       7.011437    6[6-(1,6),6-(1,6),6-(8,8)]
   254       5.964293       5.964293       5.964293    6[1-(0),6-(1,6),6-(6,6)]
   255       5.070534       5.070534       5.070534    6[1-(0),6-(1,6),6-(6,6)]
   256       5.303561       5.303561       5.303561    6[6-(1,6),6-(1,6),6-(7,7)]
   257       6.303509       6.303509       6.303509    6[1-(0),6-(1,6),6-(6,6)]
   258       7.105827       7.105827       7.105827    6[1-(0),6-(1,6),6-(6,6)]
   259       8.055631       8.055631       8.055631    6[6-(6,6),8-(30),8-(30)]
   260       4.300663       4.300663       4.300663    6[6-(6,6),7-(6),7-(6)]
   261       2.510195       2.510195       2.510195    6[7-(6),7-(6),7-(6,6)]
   262      22.485563      22.485563      22.485563    6[6-(1,6),6-(1,6),6-(8,8)]
   263      23.532707      23.532707      23.532707    6[1-(0),6-(1,6),6-(6,6)]
   264      24.426466      24.426466      24.426466    6[1-(0),6-(1,6),6-(6,6)]
   265      24.193439      24.193439      24.193439    6[6-(1,6),6-(1,6),6-(7,7)]
   266      23.193491      23.193491      23.193491    6[1-(0),6-(1,6),6-(6,6)]
   267      22.391173      22.391173      22.391173    6[1-(0),6-(1,6),6-(6,6)]
   268      21.441369      21.441369      21.441369    6[6-(6,6),8-(30),8-(30)]
   269      25.196337      25.196337      25.196337    6[6-(6,6),7-(6),7-(6)]
   270      26.986805      26.986805      26.986805    6[7-(6),7-(6),7-(6,6)]
   271       7.737063       7.737063       7.737063    6[6-(1,6),6-(1,6),6-(8,8)]
   272       8.784207       8.784207       8.784207    6[1-(0),6-(1,6),6-(6,6)]
   273       9.677966       9.677966       9.677966    6[1-(0),6-(1,6),6-(6,6)]
   274       9.444939       9.444939       9.444939    6[6-(1,6),6-(1,6),6-(7,7)]
   275       8.444991       8.444991       8.444991    6[1-(0),6-(1,6),6-(6,6)]
   276       7.642673       7.642673       7.642673    6[1-(0),6-(1,6),6-(6,6)]
   277       6.692869       6.692869       6.692869    6[6-(6,6),8-(30),8-(30)]
   278      10.447837      10.447837      10.447837    6[6-(6,6),7-(6),7-(6)]
   279      12.238305      12.238305      12.238305    6[7-(6),7-(6),7-(6,6)]
   280      21.759937      21.759937      21.759937    6[6-(1,6),6-(1,6),6-(8,8)]
   281      20.712793      20.712793      20.712793    6[1-(0),6-(1,6),6-(6,6)]
   282      19.819034      19.819034      19.819034    6[1-(0),6-(1,6),6-(6,6)]
   283      20.052061      20.052061      20.052061    6[6-(1,6),6-(1,6),6-(7,7)]
   284      21.052009      21.052009      21.052009    6[1-(0),6-(1,6),6-(6,6)]
   285      21.854327      21.854327      21.854327    6[1-(0),6-(1,6),6-(6,6)]
   286      22.804131      22.804131      22.804131    6[6-(6,6),8-(30),8-(30)]
   287      19.049163      19.049163      19.049163    6[6-(6,6),7-(6),7-(6)]
   288      17.258695      17.258695      17.258695    6[7-(6),7-(6),7-(6,6)]
   289        4.03519        4.03519        4.03519    6[6-(1,6),6-(1,6),6-(8,8)]
   290       4.937798       4.937798       4.937798    6[1-(0),6-(1,6),6-(6,6)]
   291       4.592683       4.592683       4.592683    6[1-(0),6-(1,6),6-(6,6)]
   292       3.321362       3.321362       3.321362    6[6-(1,6),6-(1,6),6-(7,7)]
   293       2.504295       2.504295       2.504295    6[1-(0),6-(1,6),6-(6,6)]
   294       2.858259       2.858259       2.858259    6[1-(0),6-(1,6),6-(6,6)]
   295       4.321311       4.321311       4.321311    6[6-(6,6),8-(30),8-(30)]
   296       3.111934       3.111934       3.111934    6[6-(6,6),7-(6),7-(6)]
   297       3.690075       3.690075       3.690075    6[7-(6),7-(6),7-(6,6)]
   298       18.78369       18.78369       18.78369    6[6-(1,6),6-(1,6),6-(8,8)]
   299      19.686298      19.686298      19.686298    6[1-(0),6-(1,6),6-(6,6)]
   300      19.341183      19.341183      19.341183    6[1-(0),6-(1,6),6-(6,6)]
   301      18.069862      18.069862      18.069862    6[6-(1,6),6-(1,6),6-(7,7)]
   302      17.252795      17.252795      17.252795    6[1-(0),6-(1,6),6-(6,6)]
   303      17.606759      17.606759      17.606759    6[1-(0),6-(1,6),6-(6,6)]
   304       19.06981       19.06981       19.06981    6[6-(6,6),8-(30),8-(30)]
   305      17.860434      17.860434      17.860434    6[6-(6,6),7-(6),7-(6)]
   306      18.438575      18.438575      18.438575    6[7-(6),7-(6),7-(6,6)]
   307       25.46181       25.46181       25.46181    6[6-(1,6),6-(1,6),6-(8,8)]
   308      24.559202      24.559202      24.559202    6[1-(0),6-(1,6),6-(6,6)]
   309      24.904317      24.904317      24.904317    6[1-(0),6-(1,6),6-(6,6)]
   310      26.175638      26.175638      26.175638    6[6-(1,6),6-(1,6),6-(7,7)]
   311      26.992705      26.992705      26.992705    6[1-(0),6-(1,6),6-(6,6)]
   312      26.638741      26.638741      26.638741    6[1-(0),6-(1,6),6-(6,6)]
   313       25.17569       25.17569       25.17569    6[6-(6,6),8-(30),8-(30)]
   314      26.385067      26.385067      26.385067    6[6-(6,6),7-(6),7-(6)]
   315      25.806925      25.806925      25.806925    6[7-(6),7-(6),7-(6,6)]
   316       10.71331       10.71331       10.71331    6[6-(1,6),6-(1,6),6-(8,8)]
   317       9.810702       9.810702       9.810702    6[1-(0),6-(1,6),6-(6,6)]
   318      10.155817      10.155817      10.155817    6[1-(0),6-(1,6),6-(6,6)]
   319      11.427138      11.427138      11.427138    6[6-(1,6),6-(1,6),6-(7,7)]
   320      12.244205      12.244205      12.244205    6[1-(0),6-(1,6),6-(6,6)]
   321      11.890241      11.890241      11.890241    6[1-(0),6-(1,6),6-(6,6)]
   322      10.427189      10.427189      10.427189    6[6-(6,6),8-(30),8-(30)]
   323      11.636567      11.636567      11.636567    6[6-(6,6),7-(6),7-(6)]
   324      11.058425      11.058425      11.058425    6[7-(6),7-(6),7-(6,6)]
   325      10.663165      10.663165      10.663165    7[6-(6,7),6-(7,7)]
   326      11.957789      11.957789      11.957789    7[6-(6,7),6-(7,7)]
   327       4.085335       4.085335       4.085335    7[6-(6,7),6-(7,7)]
   328       2.790711       2.790711       2.790711    7[6-(6,7),6-(7,7)]
   329      18.833835      18.833835      18.833835    7[6-(6,7),6-(7,7)]
   330      17.539211      17.539211      17.539211    7[6-(6,7),6-(7,7)]
   331      25.411666      25.411666      25.411666    7[6-(6,7),6-(7,7)]
   332      26.706289      26.706289      26.706289    7[6-(6,7),6-(7,7)]
   333      11.376993      11.376993      11.376993    7[6-(6,7),6-(7,7)]
   334       9.450839       9.450839       9.450839    7[6-(6,7),6-(7,7)]
   335      26.125493      26.125493      26.125493    7[6-(6,7),6-(7,7)]
   336      24.199339      24.199339      24.199339    7[6-(6,7),6-(7,7)]
   337       3.371507       3.371507       3.371507    7[6-(6,7),6-(7,7)]
   338       5.297661       5.297661       5.297661    7[6-(6,7),6-(7,7)]
   339      18.120007      18.120007      18.120007    7[6-(6,7),6-(7,7)]
   340      20.046161      20.046161      20.046161    7[6-(6,7),6-(7,7)]
   341       8.244412       8.244412       8.244412    7[6-(6,7),6-(7,7)]
   342       8.854999       8.854999       8.854999    7[6-(6,7),6-(7,7)]
   343      21.252588      21.252588      21.252588    7[6-(6,7),6-(7,7)]
   344      20.642001      20.642001      20.642001    7[6-(6,7),6-(7,7)]
   345      22.992911      22.992911      22.992911    7[6-(6,7),6-(7,7)]
   346      23.603499      23.603499      23.603499    7[6-(6,7),6-(7,7)]
   347       6.504088       6.504088       6.504088    7[6-(6,7),6-(7,7)]
   348       5.893501       5.893501       5.893501    7[6-(6,7),6-(7,7)]
   349       0.870161       0.870161       0.870161    7[6-(6,7),6-(7,7)]
   350       1.480749       1.480749       1.480749    7[6-(6,7),6-(7,7)]
   351      13.878338      13.878338      13.878338    7[6-(6,7),6-(7,7)]
   352      13.267751      13.267751      13.267751    7[6-(6,7),6-(7,7)]
   353      15.618661      15.618661      15.618661    7[6-(6,7),6-(7,7)]
   354      16.229249      16.229249      16.229249    7[6-(6,7),6-(7,7)]
   355      28.626839      28.626839      28.626839    7[6-(6,7),6-(7,7)]
   356      28.016251      28.016251      28.016251    7[6-(6,7),6-(7,7)]
   357       3.288915       3.288915       3.288915    7[6-(6,7),6-(7,7)]
   358       4.583539       4.583539       4.583539    7[6-(6,7),6-(7,7)]
   359      26.208084      26.208084      26.208084    7[6-(6,7),6-(7,7)]
   360      24.913461      24.913461      24.913461    7[6-(6,7),6-(7,7)]
   361      11.459585      11.459585      11.459585    7[6-(6,7),6-(7,7)]
   362      10.164961      10.164961      10.164961    7[6-(6,7),6-(7,7)]
   363      18.037415      18.037415      18.037415    7[6-(6,7),6-(7,7)]
   364      19.332039      19.332039      19.332039    7[6-(6,7),6-(7,7)]
   365       4.002743       4.002743       4.002743    7[6-(6,7),6-(7,7)]
   366       2.076589       2.076589       2.076589    7[6-(6,7),6-(7,7)]
   367      18.751243      18.751243      18.751243    7[6-(6,7),6-(7,7)]
   368      16.825089      16.825089      16.825089    7[6-(6,7),6-(7,7)]
   369      25.494257      25.494257      25.494257    7[6-(6,7),6-(7,7)]
   370      27.420411      27.420411      27.420411    7[6-(6,7),6-(7,7)]
   371      10.745757      10.745757      10.745757    7[6-(6,7),6-(7,7)]
   372      12.671911      12.671911      12.671911    7[6-(6,7),6-(7,7)]
   373      10.100658      10.100658      10.100658    7[6-(7,7),6-(7,7),6-(7,7)]
   374       4.647842       4.647842       4.647842    7[6-(7,7),6-(7,7),6-(7,7)]
   375      19.396342      19.396342      19.396342    7[6-(7,7),6-(7,7),6-(7,7)]
   376      24.849158      24.849158      24.849158    7[6-(7,7),6-(7,7),6-(7,7)]
   377       2.726408       2.726408       2.726408    7[6-(7,7),6-(7,7),6-(7,7)]
   378      12.022092      12.022092      12.022092    7[6-(7,7),6-(7,7),6-(7,7)]
   379      17.474908      17.474908      17.474908    7[6-(7,7),6-(7,7),6-(7,7)]
   380      26.770592      26.770592      26.770592    7[6-(7,7),6-(7,7),6-(7,7)]
   381      15.212488      15.212488      15.212488    8[6-(6,8),30-(8,8)]
   382      16.587638      16.587638      16.587638    8[6-(6,8),30-(8,8,8,8,8)]
   383      29.033012      29.033012      29.033012    8[6-(6,8),30-(8,8)]
   384      27.657862      27.657862      27.657862    8[6-(6,8),30-(8,8,8,8,8)]
   385      14.284512      14.284512      14.284512    8[6-(6,8),30-(8,8)]
   386      12.909362      12.909362      12.909362    8[6-(6,8),30-(8,8,8,8,8)]
   387       0.463988       0.463988       0.463988    8[6-(6,8),30-(8,8)]
   388       1.839138       1.839138       1.839138    8[6-(6,8),30-(8,8,8,8,8)]
   389      12.717042      12.717042      12.717042    8[6-(6,8),30-(8,8)]
   390      10.939552      10.939552      10.939552    8[6-(6,8),30-(8,8,8,8,8)]
   391      27.465542      27.465542      27.465542    8[6-(6,8),30-(8,8)]
   392      25.688052      25.688052      25.688052    8[6-(6,8),30-(8,8,8,8,8)]
   393       2.031458       2.031458       2.031458    8[6-(6,8),30-(8,8)]
   394       3.808948       3.808948       3.808948    8[6-(6,8),30-(8,8,8,8,8)]
   395      16.779958      16.779958      16.779958    8[6-(6,8),30-(8,8)]
   396      18.557448      18.557448      18.557448    8[6-(6,8),30-(8,8,8,8,8)]
   397       3.065918       3.065918       3.065918    8[6-(6,8),30-(8,8)]
   398       3.721931       3.721931       3.721931    8[6-(6,8),30-(8,8,8,8,8)]
   399      26.431082      26.431082      26.431082    8[6-(6,8),30-(8,8)]
   400      25.775069      25.775069      25.775069    8[6-(6,8),30-(8,8,8,8,8)]
   401      17.814418      17.814418      17.814418    8[6-(6,8),30-(8,8)]
   402      18.470431      18.470431      18.470431    8[6-(6,8),30-(8,8,8,8,8)]
   403      11.682582      11.682582      11.682582    8[6-(6,8),30-(8,8)]
   404      11.026569      11.026569      11.026569    8[6-(6,8),30-(8,8,8,8,8)]
   405      25.188668      25.188668      25.188668    8[6-(6,8),30-(8,8)]
   406      25.844681      25.844681      25.844681    8[6-(6,8),30-(8,8,8,8,8)]
   407      19.056832      19.056832      19.056832    8[6-(6,8),30-(8,8)]
   408      18.400819      18.400819      18.400819    8[6-(6,8),30-(8,8,8,8,8)]
   409      10.440168      10.440168      10.440168    8[6-(6,8),30-(8,8)]
   410      11.096181      11.096181      11.096181    8[6-(6,8),30-(8,8,8,8,8)]
   411       4.308332       4.308332       4.308332    8[6-(6,8),30-(8,8)]
   412       3.652319       3.652319       3.652319    8[6-(6,8),30-(8,8,8,8,8)]
   413       7.838238       7.838238       7.838238    8[6-(6,8),30-(8,8)]
   414       9.213388       9.213388       9.213388    8[6-(6,8),30-(8,8,8,8,8)]
   415      21.658762      21.658762      21.658762    8[6-(6,8),30-(8,8)]
   416      20.283612      20.283612      20.283612    8[6-(6,8),30-(8,8,8,8,8)]
   417       6.910262       6.910262       6.910262    8[6-(6,8),30-(8,8)]
   418       5.535112       5.535112       5.535112    8[6-(6,8),30-(8,8,8,8,8)]
   419      22.586738      22.586738      22.586738    8[6-(6,8),30-(8,8)]
   420      23.961888      23.961888      23.961888    8[6-(6,8),30-(8,8,8,8,8)]
   421       5.342792       5.342792       5.342792    8[6-(6,8),30-(8,8)]
   422       3.565302       3.565302       3.565302    8[6-(6,8),30-(8,8,8,8,8)]
   423      20.091292      20.091292      20.091292    8[6-(6,8),30-(8,8)]
   424      18.313802      18.313802      18.313802    8[6-(6,8),30-(8,8,8,8,8)]
   425      24.154208      24.154208      24.154208    8[6-(6,8),30-(8,8)]
   426      25.931698      25.931698      25.931698    8[6-(6,8),30-(8,8,8,8,8)]
   427       9.405708       9.405708       9.405708    8[6-(6,8),30-(8,8)]
   428      11.183198      11.183198      11.183198    8[6-(6,8),30-(8,8,8,8,8)]
