# Supplementary material for: A collection of forcefield precursors for metal–organic frameworks
Source: RSC Adv. 2019 Nov 13;9(63):36492–507. doi: 10.1039/c9ra07327b (PMC9075174; doi:10.1039/c9ra07327b)
Supplement: RA-009-C9RA07327B-s529 [file RA-009-C9RA07327B-s529.txt]

ECOLEP_clean

18.640000    0.000000    0.000000
0.000000    18.640000    0.000000
0.000000    0.000000    18.640000

     1       1.243661       1.243661       1.243661    27[7-(7,7),7-(7,7),7-(7,7)]
     2       8.076339       8.076339       8.076339    27[7-(7,7),7-(7,7),7-(7,7)]
     3      17.396339      17.396339      17.396339    27[7-(7,7),7-(7,7),7-(7,7)]
     4      10.563661      10.563661      10.563661    27[7-(7,7),7-(7,7),7-(7,7)]
     5       3.416339       3.416339       3.416339    27[7-(7,7),7-(7,7),7-(7,7)]
     6       5.903661       5.903661       5.903661    27[7-(7,7),7-(7,7),7-(7,7)]
     7      12.736339      12.736339      12.736339    27[7-(7,7),7-(7,7),7-(7,7)]
     8      15.223661      15.223661      15.223661    27[7-(7,7),7-(7,7),7-(7,7)]
     9      17.927952      17.927952      17.927952    1[6-(6,6)]
    10      10.032048      10.032048      10.032048    1[6-(6,6)]
    11       0.712048       0.712048       0.712048    1[6-(6,6)]
    12       8.607952       8.607952       8.607952    1[6-(6,6)]
    13       5.372048       5.372048       5.372048    1[6-(6,6)]
    14      14.692048      14.692048      14.692048    1[6-(6,6)]
    15       3.947952       3.947952       3.947952    1[6-(6,6)]
    16      13.267952      13.267952      13.267952    1[6-(6,6)]
    17          11.65          11.65          11.65    1[6-(6,6)]
    18           6.99           6.99           6.99    1[6-(6,6)]
    19           2.33           2.33           2.33    1[6-(6,6)]
    20          16.31          16.31          16.31    1[6-(6,6)]
    21      17.287668      17.287668      17.287668    6[6-(1,6),6-(1,6),6-(7,7)]
    22      18.335609      18.335609      18.335609    6[6-(6,6),7-(7),7-(7)]
    23      10.672332      10.672332      10.672332    6[6-(1,6),6-(1,6),6-(7,7)]
    24       9.624391       9.624391       9.624391    6[6-(6,6),7-(7),7-(7)]
    25       1.352332       1.352332       1.352332    6[6-(1,6),6-(1,6),6-(7,7)]
    26       0.304391       0.304391       0.304391    6[6-(6,6),7-(7),7-(7)]
    27       7.967668       7.967668       7.967668    6[6-(1,6),6-(1,6),6-(7,7)]
    28       9.015609       9.015609       9.015609    6[6-(6,6),7-(7),7-(7)]
    29           6.99           6.99           6.99    6[6-(1,6),6-(1,6),6-(7,7)]
    30           6.99           6.99           6.99    6[6-(6,6),7-(7),7-(7)]
    31          16.31          16.31          16.31    6[6-(1,6),6-(1,6),6-(7,7)]
    32          16.31          16.31          16.31    6[6-(6,6),7-(7),7-(7)]
    33           2.33           2.33           2.33    6[6-(1,6),6-(1,6),6-(7,7)]
    34           2.33           2.33           2.33    6[6-(6,6),7-(7),7-(7)]
    35          11.65          11.65          11.65    6[6-(1,6),6-(1,6),6-(7,7)]
    36          11.65          11.65          11.65    6[6-(6,6),7-(7),7-(7)]
    37      12.627668      12.627668      12.627668    6[6-(1,6),6-(1,6),6-(7,7)]
    38      13.675609      13.675609      13.675609    6[6-(6,6),7-(7),7-(7)]
    39       6.012332       6.012332       6.012332    6[6-(1,6),6-(1,6),6-(7,7)]
    40       4.964391       4.964391       4.964391    6[6-(6,6),7-(7),7-(7)]
    41       3.307668       3.307668       3.307668    6[6-(1,6),6-(1,6),6-(7,7)]
    42       4.355609       4.355609       4.355609    6[6-(6,6),7-(7),7-(7)]
    43      15.332332      15.332332      15.332332    6[6-(1,6),6-(1,6),6-(7,7)]
    44      14.284391      14.284391      14.284391    6[6-(6,6),7-(7),7-(7)]
    45       17.26996       17.26996       17.26996    6[1-(0),6-(6,6),6-(6,6)]
    46       10.69004       10.69004       10.69004    6[1-(0),6-(6,6),6-(6,6)]
    47        1.37004        1.37004        1.37004    6[1-(0),6-(6,6),6-(6,6)]
    48        7.94996        7.94996        7.94996    6[1-(0),6-(6,6),6-(6,6)]
    49        6.03004        6.03004        6.03004    6[1-(0),6-(6,6),6-(6,6)]
    50       15.35004       15.35004       15.35004    6[1-(0),6-(6,6),6-(6,6)]
    51        3.28996        3.28996        3.28996    6[1-(0),6-(6,6),6-(6,6)]
    52       12.60996       12.60996       12.60996    6[1-(0),6-(6,6),6-(6,6)]
    53          11.65          11.65          11.65    6[1-(0),6-(6,6),6-(6,6)]
    54           6.99           6.99           6.99    6[1-(0),6-(6,6),6-(6,6)]
    55           2.33           2.33           2.33    6[1-(0),6-(6,6),6-(6,6)]
    56          16.31          16.31          16.31    6[1-(0),6-(6,6),6-(6,6)]
    57       0.718572       0.718572       0.718572    7[7-(6),7-(7,27),27-(7,7)]
    58      18.231411      18.231411      18.231411    7[6-(6,7),7-(7,27)]
    59       8.601428       8.601428       8.601428    7[7-(6),7-(7,27),27-(7,7)]
    60       9.728589       9.728589       9.728589    7[6-(6,7),7-(7,27)]
    61      17.921428      17.921428      17.921428    7[7-(6),7-(7,27),27-(7,7)]
    62       0.408589       0.408589       0.408589    7[6-(6,7),7-(7,27)]
    63      10.038572      10.038572      10.038572    7[7-(6),7-(7,27),27-(7,7)]
    64       8.911411       8.911411       8.911411    7[6-(6,7),7-(7,27)]
    65       7.396166       7.396166       7.396166    7[7-(6),7-(7,27),27-(7,7)]
    66       7.691423       7.691423       7.691423    7[6-(6,7),7-(7,27)]
    67      16.716166      16.716166      16.716166    7[7-(6),7-(7,27),27-(7,7)]
    68      17.011423      17.011423      17.011423    7[6-(6,7),7-(7,27)]
    69       1.923834       1.923834       1.923834    7[7-(6),7-(7,27),27-(7,7)]
    70       1.628577       1.628577       1.628577    7[6-(6,7),7-(7,27)]
    71      11.243834      11.243834      11.243834    7[7-(6),7-(7,27),27-(7,7)]
    72      10.948577      10.948577      10.948577    7[6-(6,7),7-(7,27)]
    73       15.45983       15.45983       15.45983    7[7-(6),7-(7,27),27-(7,7)]
    74      14.809294      14.809294      14.809294    7[6-(6,7),7-(7,27)]
    75        3.18017        3.18017        3.18017    7[7-(6),7-(7,27),27-(7,7)]
    76       3.830706       3.830706       3.830706    7[6-(6,7),7-(7,27)]
    77        6.13983        6.13983        6.13983    7[7-(6),7-(7,27),27-(7,7)]
    78       5.489294       5.489294       5.489294    7[6-(6,7),7-(7,27)]
    79       12.50017       12.50017       12.50017    7[7-(6),7-(7,27),27-(7,7)]
    80      13.150706      13.150706      13.150706    7[6-(6,7),7-(7,27)]
    81        1.47983        1.47983        1.47983    7[7-(6),7-(7,27),27-(7,7)]
    82       0.829294       0.829294       0.829294    7[6-(6,7),7-(7,27)]
    83        7.84017        7.84017        7.84017    7[7-(6),7-(7,27),27-(7,7)]
    84       8.490706       8.490706       8.490706    7[6-(6,7),7-(7,27)]
    85       10.79983       10.79983       10.79983    7[7-(6),7-(7,27),27-(7,7)]
    86      10.149294      10.149294      10.149294    7[6-(6,7),7-(7,27)]
    87       17.16017       17.16017       17.16017    7[7-(6),7-(7,27),27-(7,7)]
    88      17.810706      17.810706      17.810706    7[6-(6,7),7-(7,27)]
    89       5.378572       5.378572       5.378572    7[7-(6),7-(7,27),27-(7,7)]
    90       4.251411       4.251411       4.251411    7[6-(6,7),7-(7,27)]
    91      13.261428      13.261428      13.261428    7[7-(6),7-(7,27),27-(7,7)]
    92      14.388589      14.388589      14.388589    7[6-(6,7),7-(7,27)]
    93       3.941428       3.941428       3.941428    7[7-(6),7-(7,27),27-(7,7)]
    94       5.068589       5.068589       5.068589    7[6-(6,7),7-(7,27)]
    95      14.698572      14.698572      14.698572    7[7-(6),7-(7,27),27-(7,7)]
    96      13.571411      13.571411      13.571411    7[6-(6,7),7-(7,27)]
    97      12.056166      12.056166      12.056166    7[7-(6),7-(7,27),27-(7,7)]
    98      12.351423      12.351423      12.351423    7[6-(6,7),7-(7,27)]
    99       2.736166       2.736166       2.736166    7[7-(6),7-(7,27),27-(7,7)]
   100       3.031423       3.031423       3.031423    7[6-(6,7),7-(7,27)]
   101       6.583834       6.583834       6.583834    7[7-(6),7-(7,27),27-(7,7)]
   102       6.288577       6.288577       6.288577    7[6-(6,7),7-(7,27)]
   103      15.903834      15.903834      15.903834    7[7-(6),7-(7,27),27-(7,7)]
   104      15.608577      15.608577      15.608577    7[6-(6,7),7-(7,27)]
