# Supplementary material for: A collection of forcefield precursors for metal–organic frameworks
Source: RSC Adv. 2019 Nov 13;9(63):36492–507. doi: 10.1039/c9ra07327b (PMC9075174; doi:10.1039/c9ra07327b)
Supplement: RA-009-C9RA07327B-s530 [file RA-009-C9RA07327B-s530.txt]

ECOSIY_clean

8.303000    0.000000    0.000000
-4.151500    7.190609    0.000000
0.000000    0.000000    20.334000

     1       2.321353       2.321353       2.321353    27[8-(1,27,27),8-(1,27,27),8-(1,27,27),8-(1,27,27),8-(1,27,27)]
     2       4.767583       4.767583       4.767583    27[8-(1,27,27),8-(1,27,27),8-(1,27,27),8-(1,27,27),8-(1,27,27)]
     3       5.365565       5.365565       5.365565    27[8-(1,27,27),8-(1,27,27),8-(1,27,27),8-(1,27,27),8-(1,27,27)]
     4      -1.830147      -1.830147      -1.830147    27[8-(1,27,27),8-(1,27,27),8-(1,27,27),8-(1,27,27),8-(1,27,27)]
     5       0.616083       0.616083       0.616083    27[8-(1,27,27),8-(1,27,27),8-(1,27,27),8-(1,27,27),8-(1,27,27)]
     6       1.214065       1.214065       1.214065    27[8-(1,27,27),8-(1,27,27),8-(1,27,27),8-(1,27,27),8-(1,27,27)]
     7       1.830147       1.830147       1.830147    27[8-(1,27,27),8-(1,27,27),8-(1,27,27),8-(1,27,27),8-(1,27,27)]
     8      -0.616083      -0.616083      -0.616083    27[8-(1,27,27),8-(1,27,27),8-(1,27,27),8-(1,27,27),8-(1,27,27)]
     9      -1.214065      -1.214065      -1.214065    27[8-(1,27,27),8-(1,27,27),8-(1,27,27),8-(1,27,27),8-(1,27,27)]
    10       5.981647       5.981647       5.981647    27[8-(1,27,27),8-(1,27,27),8-(1,27,27),8-(1,27,27),8-(1,27,27)]
    11       3.535417       3.535417       3.535417    27[8-(1,27,27),8-(1,27,27),8-(1,27,27),8-(1,27,27),8-(1,27,27)]
    12       2.937435       2.937435       2.937435    27[8-(1,27,27),8-(1,27,27),8-(1,27,27),8-(1,27,27),8-(1,27,27)]
    13            0.0            0.0            0.0    27[7-(6,6,6),8-(1,27,27),8-(1,27,27),8-(1,27,27)]
    14            0.0            0.0            0.0    27[7-(6,6,6),8-(1,27,27),8-(1,27,27),8-(1,27,27)]
    15            0.0            0.0            0.0    27[7-(6,6,6),8-(1,27,27),8-(1,27,27),8-(1,27,27)]
    16            0.0            0.0            0.0    27[7-(6,6,6),8-(1,27,27),8-(1,27,27),8-(1,27,27)]
    17       2.179538       2.179538       2.179538    1[8-(27,27,27)]
    18       3.536248       3.536248       3.536248    1[8-(27,27,27)]
    19      -2.371752      -2.371752      -2.371752    1[6-(1,6,7)]
    20       4.793322       4.793322       4.793322    1[6-(1,6,7)]
    21       3.591048       3.591048       3.591048    1[8-(27,27,27)]
    22       3.023537       3.023537       3.023537    1[8-(27,27,27)]
    23       2.473879       2.473879       2.473879    1[6-(1,6,7)]
    24       6.303222       6.303222       6.303222    1[6-(1,6,7)]
    25       6.683915       6.683915       6.683915    1[8-(27,27,27)]
    26       5.894715       5.894715       5.894715    1[8-(27,27,27)]
    27      -0.102127      -0.102127      -0.102127    1[6-(1,6,7)]
    28       1.357956       1.357956       1.357956    1[6-(1,6,7)]
    29      -1.971963      -1.971963      -1.971963    1[8-(27,27,27)]
    30      -0.615252      -0.615252      -0.615252    1[8-(27,27,27)]
    31       1.779748       1.779748       1.779748    1[6-(1,6,7)]
    32       0.641822       0.641822       0.641822    1[6-(1,6,7)]
    33      -0.560453      -0.560453      -0.560453    1[8-(27,27,27)]
    34      -1.127963      -1.127963      -1.127963    1[8-(27,27,27)]
    35       6.625379       6.625379       6.625379    1[6-(1,6,7)]
    36       2.151722       2.151722       2.151722    1[6-(1,6,7)]
    37       2.532415       2.532415       2.532415    1[8-(27,27,27)]
    38       1.743215       1.743215       1.743215    1[8-(27,27,27)]
    39       4.049373       4.049373       4.049373    1[6-(1,6,7)]
    40      -2.793544      -2.793544      -2.793544    1[6-(1,6,7)]
    41       1.971962       1.971962       1.971962    1[8-(27,27,27)]
    42       0.615252       0.615252       0.615252    1[8-(27,27,27)]
    43       6.523252       6.523252       6.523252    1[6-(1,6,7)]
    44      -0.641822      -0.641822      -0.641822    1[6-(1,6,7)]
    45       0.560453       0.560453       0.560453    1[8-(27,27,27)]
    46       1.127963       1.127963       1.127963    1[8-(27,27,27)]
    47       1.677621       1.677621       1.677621    1[6-(1,6,7)]
    48      -2.151722      -2.151722      -2.151722    1[6-(1,6,7)]
    49      -2.532415      -2.532415      -2.532415    1[8-(27,27,27)]
    50      -1.743215      -1.743215      -1.743215    1[8-(27,27,27)]
    51       4.253627       4.253627       4.253627    1[6-(1,6,7)]
    52       2.793544       2.793544       2.793544    1[6-(1,6,7)]
    53       6.123463       6.123463       6.123463    1[8-(27,27,27)]
    54       4.766752       4.766752       4.766752    1[8-(27,27,27)]
    55       2.371752       2.371752       2.371752    1[6-(1,6,7)]
    56       3.509678       3.509678       3.509678    1[6-(1,6,7)]
    57       4.711953       4.711953       4.711953    1[8-(27,27,27)]
    58       5.279463       5.279463       5.279463    1[8-(27,27,27)]
    59      -2.473879      -2.473879      -2.473879    1[6-(1,6,7)]
    60       1.999778       1.999778       1.999778    1[6-(1,6,7)]
    61       1.619085       1.619085       1.619085    1[8-(27,27,27)]
    62       2.408285       2.408285       2.408285    1[8-(27,27,27)]
    63       0.102127       0.102127       0.102127    1[6-(1,6,7)]
    64       6.945044       6.945044       6.945044    1[6-(1,6,7)]
    65      -3.311652      -3.311652      -3.311652    6[1-(0),1-(0),6-(1,1,7),7-(6,6,27)]
    66        2.76822        2.76822        2.76822    6[1-(0),1-(0),6-(1,1,7),7-(6,6,27)]
    67       0.543431       0.543431       0.543431    6[1-(0),1-(0),6-(1,1,7),7-(6,6,27)]
    68       0.839848       0.839848       0.839848    6[1-(0),1-(0),6-(1,1,7),7-(6,6,27)]
    69        6.91972        6.91972        6.91972    6[1-(0),1-(0),6-(1,1,7),7-(6,6,27)]
    70       4.694931       4.694931       4.694931    6[1-(0),1-(0),6-(1,1,7),7-(6,6,27)]
    71       7.463152       7.463152       7.463152    6[1-(0),1-(0),6-(1,1,7),7-(6,6,27)]
    72        1.38328        1.38328        1.38328    6[1-(0),1-(0),6-(1,1,7),7-(6,6,27)]
    73       3.608069       3.608069       3.608069    6[1-(0),1-(0),6-(1,1,7),7-(6,6,27)]
    74       3.311652       3.311652       3.311652    6[1-(0),1-(0),6-(1,1,7),7-(6,6,27)]
    75       -2.76822       -2.76822       -2.76822    6[1-(0),1-(0),6-(1,1,7),7-(6,6,27)]
    76      -0.543431      -0.543431      -0.543431    6[1-(0),1-(0),6-(1,1,7),7-(6,6,27)]
    77            0.0            0.0            0.0    7[6-(1,1,6),6-(1,1,6),6-(1,1,6),27-(8,8,8)]
    78            0.0            0.0            0.0    7[6-(1,1,6),6-(1,1,6),6-(1,1,6),27-(8,8,8)]
    79            0.0            0.0            0.0    7[6-(1,1,6),6-(1,1,6),6-(1,1,6),27-(8,8,8)]
    80            0.0            0.0            0.0    7[6-(1,1,6),6-(1,1,6),6-(1,1,6),27-(8,8,8)]
    81       1.852814       1.852814       1.852814    8[1-(0),27-(7,8,8),27-(8,8,8,8),27-(8,8,8,8)]
    82       3.539569       3.539569       3.539569    8[1-(0),27-(8,8,8,8),27-(8,8,8,8),27-(8,8,8,8)]
    83       3.558251       3.558251       3.558251    8[1-(0),27-(7,8,8),27-(8,8,8,8),27-(8,8,8,8)]
    84       3.014404       3.014404       3.014404    8[1-(0),27-(8,8,8,8),27-(8,8,8,8),27-(8,8,8,8)]
    85       7.043435       7.043435       7.043435    8[1-(0),27-(7,8,8),27-(8,8,8,8),27-(8,8,8,8)]
    86       5.900527       5.900527       5.900527    8[1-(0),27-(8,8,8,8),27-(8,8,8,8),27-(8,8,8,8)]
    87      -2.298686      -2.298686      -2.298686    8[1-(0),27-(7,8,8),27-(8,8,8,8),27-(8,8,8,8)]
    88      -0.611931      -0.611931      -0.611931    8[1-(0),27-(8,8,8,8),27-(8,8,8,8),27-(8,8,8,8)]
    89      -0.593249      -0.593249      -0.593249    8[1-(0),27-(7,8,8),27-(8,8,8,8),27-(8,8,8,8)]
    90      -1.137096      -1.137096      -1.137096    8[1-(0),27-(8,8,8,8),27-(8,8,8,8),27-(8,8,8,8)]
    91       2.891935       2.891935       2.891935    8[1-(0),27-(7,8,8),27-(8,8,8,8),27-(8,8,8,8)]
    92       1.749027       1.749027       1.749027    8[1-(0),27-(8,8,8,8),27-(8,8,8,8),27-(8,8,8,8)]
    93       2.298686       2.298686       2.298686    8[1-(0),27-(7,8,8),27-(8,8,8,8),27-(8,8,8,8)]
    94       0.611931       0.611931       0.611931    8[1-(0),27-(8,8,8,8),27-(8,8,8,8),27-(8,8,8,8)]
    95       0.593249       0.593249       0.593249    8[1-(0),27-(7,8,8),27-(8,8,8,8),27-(8,8,8,8)]
    96       1.137096       1.137096       1.137096    8[1-(0),27-(8,8,8,8),27-(8,8,8,8),27-(8,8,8,8)]
    97      -2.891935      -2.891935      -2.891935    8[1-(0),27-(7,8,8),27-(8,8,8,8),27-(8,8,8,8)]
    98      -1.749027      -1.749027      -1.749027    8[1-(0),27-(8,8,8,8),27-(8,8,8,8),27-(8,8,8,8)]
    99       6.450186       6.450186       6.450186    8[1-(0),27-(7,8,8),27-(8,8,8,8),27-(8,8,8,8)]
   100       4.763431       4.763431       4.763431    8[1-(0),27-(8,8,8,8),27-(8,8,8,8),27-(8,8,8,8)]
   101       4.744749       4.744749       4.744749    8[1-(0),27-(7,8,8),27-(8,8,8,8),27-(8,8,8,8)]
   102       5.288596       5.288596       5.288596    8[1-(0),27-(8,8,8,8),27-(8,8,8,8),27-(8,8,8,8)]
   103       1.259565       1.259565       1.259565    8[1-(0),27-(7,8,8),27-(8,8,8,8),27-(8,8,8,8)]
   104       2.402473       2.402473       2.402473    8[1-(0),27-(8,8,8,8),27-(8,8,8,8),27-(8,8,8,8)]
