# Supplementary material for: A collection of forcefield precursors for metal–organic frameworks
Source: RSC Adv. 2019 Nov 13;9(63):36492–507. doi: 10.1039/c9ra07327b (PMC9075174; doi:10.1039/c9ra07327b)
Supplement: RA-009-C9RA07327B-s531 [file RA-009-C9RA07327B-s531.txt]

ECOTOG_clean

7.491400    0.000000    0.000000
0.000000    9.939700    0.000000
0.000000    0.000000    17.380500

     1       0.952082       0.952082       0.952082    27[7-(6,6),7-(6,6),7-(6,6),17-(0)]
     2       0.192978       0.192978       0.192978    27[7-(6,7),7-(6,7),7-(6,7),7-(6,7),7-(6,7),7-(6,7)]
     3       2.793618       2.793618       2.793618    27[7-(6,6),7-(6,6),7-(6,6),17-(0)]
     4       3.552722       3.552722       3.552722    27[7-(6,7),7-(6,7),7-(6,7),7-(6,7),7-(6,7),7-(6,7)]
     5       6.539318       6.539318       6.539318    27[7-(6,6),7-(6,6),7-(6,6),17-(0)]
     6       7.298422       7.298422       7.298422    27[7-(6,7),7-(6,7),7-(6,7),7-(6,7),7-(6,7),7-(6,7)]
     7       4.697782       4.697782       4.697782    27[7-(6,6),7-(6,6),7-(6,6),17-(0)]
     8       3.938678       3.938678       3.938678    27[7-(6,7),7-(6,7),7-(6,7),7-(6,7),7-(6,7),7-(6,7)]
     9       3.381618       3.381618       3.381618    1[6-(7,7)]
    10       7.068136       7.068136       7.068136    1[6-(7,7)]
    11       0.364082       0.364082       0.364082    1[6-(7,7)]
    12       4.168964       4.168964       4.168964    1[6-(7,7)]
    13       4.109782       4.109782       4.109782    1[6-(7,7)]
    14       0.423264       0.423264       0.423264    1[6-(7,7)]
    15       7.127318       7.127318       7.127318    1[6-(7,7)]
    16       3.322436       3.322436       3.322436    1[6-(7,7)]
    17       4.109782       4.109782       4.109782    1[6-(7,7)]
    18       0.423264       0.423264       0.423264    1[6-(7,7)]
    19       7.127318       7.127318       7.127318    1[6-(7,7)]
    20       3.322436       3.322436       3.322436    1[6-(7,7)]
    21       3.381618       3.381618       3.381618    1[6-(7,7)]
    22       7.068136       7.068136       7.068136    1[6-(7,7)]
    23       0.364082       0.364082       0.364082    1[6-(7,7)]
    24       4.168964       4.168964       4.168964    1[6-(7,7)]
    25       7.280143       7.280143       7.280143    1[6-(7,7)]
    26       3.646064       3.646064       3.646064    1[6-(7,7)]
    27       3.956957       3.956957       3.956957    1[6-(7,7)]
    28       0.099636       0.099636       0.099636    1[6-(7,7)]
    29       0.211257       0.211257       0.211257    1[6-(7,7)]
    30       3.845336       3.845336       3.845336    1[6-(7,7)]
    31       3.534443       3.534443       3.534443    1[6-(7,7)]
    32       7.391764       7.391764       7.391764    1[6-(7,7)]
    33       2.531344       2.531344       2.531344    6[1-(0),7-(6,27),7-(7,27)]
    34       0.485443       0.485443       0.485443    6[1-(0),7-(6,27),7-(7,27)]
    35       1.214356       1.214356       1.214356    6[1-(0),7-(6,27),7-(7,27)]
    36       3.260257       3.260257       3.260257    6[1-(0),7-(6,27),7-(7,27)]
    37       4.960056       4.960056       4.960056    6[1-(0),7-(6,27),7-(7,27)]
    38       7.005957       7.005957       7.005957    6[1-(0),7-(6,27),7-(7,27)]
    39       6.277044       6.277044       6.277044    6[1-(0),7-(6,27),7-(7,27)]
    40       4.231143       4.231143       4.231143    6[1-(0),7-(6,27),7-(7,27)]
    41       4.960056       4.960056       4.960056    6[1-(0),7-(6,27),7-(7,27)]
    42       7.005957       7.005957       7.005957    6[1-(0),7-(6,27),7-(7,27)]
    43       6.277044       6.277044       6.277044    6[1-(0),7-(6,27),7-(7,27)]
    44       4.231143       4.231143       4.231143    6[1-(0),7-(6,27),7-(7,27)]
    45       2.531344       2.531344       2.531344    6[1-(0),7-(6,27),7-(7,27)]
    46       0.485443       0.485443       0.485443    6[1-(0),7-(6,27),7-(7,27)]
    47       1.214356       1.214356       1.214356    6[1-(0),7-(6,27),7-(7,27)]
    48       3.260257       3.260257       3.260257    6[1-(0),7-(6,27),7-(7,27)]
    49       0.731161       0.731161       0.731161    6[1-(0),7-(6,27),7-(7,27)]
    50        2.80478        2.80478        2.80478    6[1-(0),7-(6,27),7-(7,27)]
    51       3.014539       3.014539       3.014539    6[1-(0),7-(6,27),7-(7,27)]
    52        0.94092        0.94092        0.94092    6[1-(0),7-(6,27),7-(7,27)]
    53       6.760239       6.760239       6.760239    6[1-(0),7-(6,27),7-(7,27)]
    54        4.68662        4.68662        4.68662    6[1-(0),7-(6,27),7-(7,27)]
    55       4.476861       4.476861       4.476861    6[1-(0),7-(6,27),7-(7,27)]
    56        6.55048        6.55048        6.55048    6[1-(0),7-(6,27),7-(7,27)]
    57       2.305853       2.305853       2.305853    7[6-(1,7),7-(6,27),27-(7,7,7,7,7)]
    58       0.967889       0.967889       0.967889    7[6-(1,7),7-(6,27),27-(7,7,7,7,7)]
    59       1.416624       1.416624       1.416624    7[6-(1,7),6-(1,7),27-(7,7,17)]
    60       1.439847       1.439847       1.439847    7[6-(1,7),7-(6,27),27-(7,7,7,7,7)]
    61       2.777811       2.777811       2.777811    7[6-(1,7),7-(6,27),27-(7,7,7,7,7)]
    62       2.329076       2.329076       2.329076    7[6-(1,7),6-(1,7),27-(7,7,17)]
    63       5.185547       5.185547       5.185547    7[6-(1,7),7-(6,27),27-(7,7,7,7,7)]
    64       6.523511       6.523511       6.523511    7[6-(1,7),7-(6,27),27-(7,7,7,7,7)]
    65       6.074776       6.074776       6.074776    7[6-(1,7),6-(1,7),27-(7,7,17)]
    66       6.051553       6.051553       6.051553    7[6-(1,7),7-(6,27),27-(7,7,7,7,7)]
    67       4.713589       4.713589       4.713589    7[6-(1,7),7-(6,27),27-(7,7,7,7,7)]
    68       5.162324       5.162324       5.162324    7[6-(1,7),6-(1,7),27-(7,7,17)]
    69       5.185547       5.185547       5.185547    7[6-(1,7),7-(6,27),27-(7,7,7,7,7)]
    70       6.523511       6.523511       6.523511    7[6-(1,7),7-(6,27),27-(7,7,7,7,7)]
    71       6.074776       6.074776       6.074776    7[6-(1,7),6-(1,7),27-(7,7,17)]
    72       6.051553       6.051553       6.051553    7[6-(1,7),7-(6,27),27-(7,7,7,7,7)]
    73       4.713589       4.713589       4.713589    7[6-(1,7),7-(6,27),27-(7,7,7,7,7)]
    74       5.162324       5.162324       5.162324    7[6-(1,7),6-(1,7),27-(7,7,17)]
    75       2.305853       2.305853       2.305853    7[6-(1,7),7-(6,27),27-(7,7,7,7,7)]
    76       0.967889       0.967889       0.967889    7[6-(1,7),7-(6,27),27-(7,7,7,7,7)]
    77       1.416624       1.416624       1.416624    7[6-(1,7),6-(1,7),27-(7,7,17)]
    78       1.439847       1.439847       1.439847    7[6-(1,7),7-(6,27),27-(7,7,7,7,7)]
    79       2.777811       2.777811       2.777811    7[6-(1,7),7-(6,27),27-(7,7,7,7,7)]
    80       2.329076       2.329076       2.329076    7[6-(1,7),6-(1,7),27-(7,7,17)]
    81       1.613648       1.613648       1.613648    7[6-(1,7),6-(1,7),27-(7,7,17)]
    82       1.308748       1.308748       1.308748    7[6-(1,7),7-(6,27),27-(7,7,7,7,7)]
    83       2.658698       2.658698       2.658698    7[6-(1,7),7-(6,27),27-(7,7,7,7,7)]
    84       2.132052       2.132052       2.132052    7[6-(1,7),6-(1,7),27-(7,7,17)]
    85       2.436952       2.436952       2.436952    7[6-(1,7),7-(6,27),27-(7,7,7,7,7)]
    86       1.087002       1.087002       1.087002    7[6-(1,7),7-(6,27),27-(7,7,7,7,7)]
    87       5.877752       5.877752       5.877752    7[6-(1,7),6-(1,7),27-(7,7,17)]
    88       6.182652       6.182652       6.182652    7[6-(1,7),7-(6,27),27-(7,7,7,7,7)]
    89       4.832702       4.832702       4.832702    7[6-(1,7),7-(6,27),27-(7,7,7,7,7)]
    90       5.359348       5.359348       5.359348    7[6-(1,7),6-(1,7),27-(7,7,17)]
    91       5.054448       5.054448       5.054448    7[6-(1,7),7-(6,27),27-(7,7,7,7,7)]
    92       6.404398       6.404398       6.404398    7[6-(1,7),7-(6,27),27-(7,7,7,7,7)]
    93       6.164748       6.164748       6.164748    17[27-(7,7,7)]
    94       5.072352       5.072352       5.072352    17[27-(7,7,7)]
    95       1.326652       1.326652       1.326652    17[27-(7,7,7)]
    96       2.419048       2.419048       2.419048    17[27-(7,7,7)]
