# Supplementary material for: A collection of forcefield precursors for metal–organic frameworks
Source: RSC Adv. 2019 Nov 13;9(63):36492–507. doi: 10.1039/c9ra07327b (PMC9075174; doi:10.1039/c9ra07327b)
Supplement: RA-009-C9RA07327B-s532 [file RA-009-C9RA07327B-s532.txt]

ECUCIP_clean

7.727000    0.000000    0.000000
-1.800230    9.536572    0.000000
-2.788214    -3.604101    9.548440

     1       2.547522       2.547522       2.547522    63[8-(6),8-(6),8-(6),8-(6),8-(6,63),8-(6,63),8-(6,63),8-(6,63)]
     2       0.591034       0.591034       0.591034    63[8-(6),8-(6),8-(6),8-(6),8-(6,63),8-(6,63),8-(6,63),8-(6,63)]
     3       1.855257       1.855257       1.855257    1[6-(6,6)]
     4       0.558869       0.558869       0.558869    1[6-(6,6)]
     5       0.418206       0.418206       0.418206    1[6-(6,6)]
     6      -0.619459      -0.619459      -0.619459    1[6-(1,6,6)]
     7      -0.268378      -0.268378      -0.268378    1[6-(1,6,6)]
     8       4.318523       4.318523       4.318523    1[6-(1,6,6)]
     9       4.456662       4.456662       4.456662    1[6-(1,6,6)]
    10       0.036694       0.036694       0.036694    1[6-(1,6,6)]
    11      -1.236128      -1.236128      -1.236128    1[6-(1,6,6)]
    12       1.283299       1.283299       1.283299    1[6-(6,6)]
    13       2.579687       2.579687       2.579687    1[6-(6,6)]
    14        2.72035        2.72035        2.72035    1[6-(6,6)]
    15       3.758015       3.758015       3.758015    1[6-(1,6,6)]
    16       3.406934       3.406934       3.406934    1[6-(1,6,6)]
    17      -1.179967      -1.179967      -1.179967    1[6-(1,6,6)]
    18      -1.318106      -1.318106      -1.318106    1[6-(1,6,6)]
    19       3.101862       3.101862       3.101862    1[6-(1,6,6)]
    20       4.374684       4.374684       4.374684    1[6-(1,6,6)]
    21       0.993966       0.993966       0.993966    6[6-(1,1,6),6-(1,6),6-(1,6)]
    22       1.870355       1.870355       1.870355    6[1-(0),6-(6,6),6-(6,6)]
    23       2.765229       2.765229       2.765229    6[6-(1,1,6),6-(1,6),6-(1,6)]
    24       2.748528       2.748528       2.748528    6[1-(0),6-(6,6),6-(6,6)]
    25       -0.91433       -0.91433       -0.91433    6[6-(1,1,6),6-(1,6),6-(1,6)]
    26        1.00805        1.00805        1.00805    6[1-(0),6-(6,6),6-(6,6)]
    27       0.124071       0.124071       0.124071    6[1-(0),1-(0),6-(6,6),6-(8,8)]
    28        0.90857        0.90857        0.90857    6[6-(1,1,6),8-(63),8-(63,63)]
    29       3.817795       3.817795       3.817795    6[1-(0),1-(0),6-(6,6),6-(8,8)]
    30       3.347349       3.347349       3.347349    6[6-(1,1,6),8-(63),8-(63)]
    31      -0.897752      -0.897752      -0.897752    6[1-(0),1-(0),6-(6,6),6-(8,8)]
    32      -1.728313      -1.728313      -1.728313    6[6-(1,1,6),8-(63),8-(63,63)]
    33        2.14459        2.14459        2.14459    6[6-(1,1,6),6-(1,6),6-(1,6)]
    34       1.268201       1.268201       1.268201    6[1-(0),6-(6,6),6-(6,6)]
    35       0.373327       0.373327       0.373327    6[6-(1,1,6),6-(1,6),6-(1,6)]
    36       0.390028       0.390028       0.390028    6[1-(0),6-(6,6),6-(6,6)]
    37       4.052886       4.052886       4.052886    6[6-(1,1,6),6-(1,6),6-(1,6)]
    38       2.130506       2.130506       2.130506    6[1-(0),6-(6,6),6-(6,6)]
    39       3.014485       3.014485       3.014485    6[1-(0),1-(0),6-(6,6),6-(8,8)]
    40       2.229986       2.229986       2.229986    6[6-(1,1,6),8-(63),8-(63,63)]
    41      -0.679239      -0.679239      -0.679239    6[1-(0),1-(0),6-(6,6),6-(8,8)]
    42      -0.208793      -0.208793      -0.208793    6[6-(1,1,6),8-(63),8-(63)]
    43       4.036308       4.036308       4.036308    6[1-(0),1-(0),6-(6,6),6-(8,8)]
    44       4.866869       4.866869       4.866869    6[6-(1,1,6),8-(63),8-(63,63)]
    45       2.036034       2.036034       2.036034    8[6-(6,8),63-(8,8,8,8,8,8,8)]
    46        0.43689        0.43689        0.43689    8[6-(6,8),63-(8,8,8,8,8,8,8),63-(8,8,8,8,8,8,8)]
    47       4.261516       4.261516       4.261516    8[6-(6,8),63-(8,8,8,8,8,8,8)]
    48       2.126766       2.126766       2.126766    8[6-(6,8),63-(8,8,8,8,8,8,8)]
    49       4.954315       4.954315       4.954315    8[6-(6,8),63-(8,8,8,8,8,8,8)]
    50      -1.398986      -1.398986      -1.398986    8[6-(6,8),63-(8,8,8,8,8,8,8),63-(8,8,8,8,8,8,8)]
    51       1.102522       1.102522       1.102522    8[6-(6,8),63-(8,8,8,8,8,8,8)]
    52       2.701666       2.701666       2.701666    8[6-(6,8),63-(8,8,8,8,8,8,8),63-(8,8,8,8,8,8,8)]
    53       -1.12296       -1.12296       -1.12296    8[6-(6,8),63-(8,8,8,8,8,8,8)]
    54        1.01179        1.01179        1.01179    8[6-(6,8),63-(8,8,8,8,8,8,8)]
    55      -1.815759      -1.815759      -1.815759    8[6-(6,8),63-(8,8,8,8,8,8,8)]
    56       4.537542       4.537542       4.537542    8[6-(6,8),63-(8,8,8,8,8,8,8),63-(8,8,8,8,8,8,8)]
