# Supplementary material for: A collection of forcefield precursors for metal–organic frameworks
Source: RSC Adv. 2019 Nov 13;9(63):36492–507. doi: 10.1039/c9ra07327b (PMC9075174; doi:10.1039/c9ra07327b)
Supplement: RA-009-C9RA07327B-s533 [file RA-009-C9RA07327B-s533.txt]

ECUCOV_clean

7.673000    0.000000    0.000000
-1.780469    9.495517    0.000000
-2.775828    -3.571326    9.512334

     1       2.533419       2.533419       2.533419    65[8-(6),8-(6),8-(6),8-(6),8-(6,65),8-(6,65),8-(6,65),8-(6,65)]
     2       0.583284       0.583284       0.583284    65[8-(6),8-(6),8-(6),8-(6),8-(6,65),8-(6,65),8-(6,65),8-(6,65)]
     3        1.85192        1.85192        1.85192    1[6-(6,6)]
     4       0.559751       0.559751       0.559751    1[6-(6,6)]
     5       0.402609       0.402609       0.402609    1[6-(6,6)]
     6      -0.639509      -0.639509      -0.639509    1[6-(1,6,6)]
     7      -0.265102      -0.265102      -0.265102    1[6-(1,6,6)]
     8       4.299308       4.299308       4.299308    1[6-(1,6,6)]
     9       4.445358       4.445358       4.445358    1[6-(1,6,6)]
    10      -1.259222      -1.259222      -1.259222    1[6-(1,6,6)]
    11       0.023102       0.023102       0.023102    1[6-(1,6,6)]
    12       1.264783       1.264783       1.264783    1[6-(6,6)]
    13       2.556952       2.556952       2.556952    1[6-(6,6)]
    14       2.714094       2.714094       2.714094    1[6-(6,6)]
    15       3.756212       3.756212       3.756212    1[6-(1,6,6)]
    16       3.381805       3.381805       3.381805    1[6-(1,6,6)]
    17      -1.182605      -1.182605      -1.182605    1[6-(1,6,6)]
    18      -1.328655      -1.328655      -1.328655    1[6-(1,6,6)]
    19       4.375925       4.375925       4.375925    1[6-(1,6,6)]
    20       3.093601       3.093601       3.093601    1[6-(1,6,6)]
    21       0.982847       0.982847       0.982847    6[6-(1,1,6),6-(1,6),6-(1,6)]
    22       1.863333       1.863333       1.863333    6[1-(0),6-(6,6),6-(6,6)]
    23       2.754096       2.754096       2.754096    6[6-(1,1,6),6-(1,6),6-(1,6)]
    24       2.736847       2.736847       2.736847    6[1-(0),6-(6,6),6-(6,6)]
    25      -0.929906      -0.929906      -0.929906    6[6-(1,1,6),6-(1,6),6-(1,6)]
    26       0.993864       0.993864       0.993864    6[1-(0),6-(6,6),6-(6,6)]
    27       0.113076       0.113076       0.113076    6[1-(0),1-(0),6-(6,6),6-(8,8)]
    28       0.902429       0.902429       0.902429    6[6-(1,1,6),8-(65),8-(65,65)]
    29       3.802073       3.802073       3.802073    6[1-(0),1-(0),6-(6,6),6-(8,8)]
    30         3.3171         3.3171         3.3171    6[6-(1,1,6),8-(65),8-(65)]
    31      -0.912776      -0.912776      -0.912776    6[1-(0),1-(0),6-(6,6),6-(8,8)]
    32      -1.734188      -1.734188      -1.734188    6[6-(1,1,6),8-(65),8-(65,65)]
    33       2.133856       2.133856       2.133856    6[6-(1,1,6),6-(1,6),6-(1,6)]
    34        1.25337        1.25337        1.25337    6[1-(0),6-(6,6),6-(6,6)]
    35       0.362607       0.362607       0.362607    6[6-(1,1,6),6-(1,6),6-(1,6)]
    36       0.379856       0.379856       0.379856    6[1-(0),6-(6,6),6-(6,6)]
    37       4.046609       4.046609       4.046609    6[6-(1,1,6),6-(1,6),6-(1,6)]
    38       2.122839       2.122839       2.122839    6[1-(0),6-(6,6),6-(6,6)]
    39       3.003627       3.003627       3.003627    6[1-(0),1-(0),6-(6,6),6-(8,8)]
    40       2.214274       2.214274       2.214274    6[6-(1,1,6),8-(65),8-(65,65)]
    41       -0.68537       -0.68537       -0.68537    6[1-(0),1-(0),6-(6,6),6-(8,8)]
    42      -0.200397      -0.200397      -0.200397    6[6-(1,1,6),8-(65),8-(65)]
    43       4.029479       4.029479       4.029479    6[1-(0),1-(0),6-(6,6),6-(8,8)]
    44       4.850891       4.850891       4.850891    6[6-(1,1,6),8-(65),8-(65,65)]
    45       2.031988       2.031988       2.031988    8[6-(6,8),65-(8,8,8,8,8,8,8)]
    46       0.420083       0.420083       0.420083    8[6-(6,8),65-(8,8,8,8,8,8,8),65-(8,8,8,8,8,8,8)]
    47       2.098977       2.098977       2.098977    8[6-(6,8),65-(8,8,8,8,8,8,8)]
    48       4.227429       4.227429       4.227429    8[6-(6,8),65-(8,8,8,8,8,8,8)]
    49      -1.401898      -1.401898      -1.401898    8[6-(6,8),65-(8,8,8,8,8,8,8),65-(8,8,8,8,8,8,8)]
    50       4.899812       4.899812       4.899812    8[6-(6,8),65-(8,8,8,8,8,8,8)]
    51       1.084715       1.084715       1.084715    8[6-(6,8),65-(8,8,8,8,8,8,8)]
    52        2.69662        2.69662        2.69662    8[6-(6,8),65-(8,8,8,8,8,8,8),65-(8,8,8,8,8,8,8)]
    53       1.017726       1.017726       1.017726    8[6-(6,8),65-(8,8,8,8,8,8,8)]
    54      -1.110726      -1.110726      -1.110726    8[6-(6,8),65-(8,8,8,8,8,8,8)]
    55       4.518601       4.518601       4.518601    8[6-(6,8),65-(8,8,8,8,8,8,8),65-(8,8,8,8,8,8,8)]
    56      -1.783109      -1.783109      -1.783109    8[6-(6,8),65-(8,8,8,8,8,8,8)]
