# Supplementary material for: A collection of forcefield precursors for metal–organic frameworks
Source: RSC Adv. 2019 Nov 13;9(63):36492–507. doi: 10.1039/c9ra07327b (PMC9075174; doi:10.1039/c9ra07327b)
Supplement: RA-009-C9RA07327B-s534 [file RA-009-C9RA07327B-s534.txt]

ECUCUB_clean

6.044000    0.000000    0.000000
0.449540    10.770623    0.000000
2.970859    4.050070    10.329527

     1       6.480069       6.480069       6.480069    70[8-(6),8-(6),8-(6),8-(6,70),8-(6,70),8-(6,70),8-(6,70)]
     2        2.98433        2.98433        2.98433    70[8-(6),8-(6),8-(6),8-(6,70),8-(6,70),8-(6,70),8-(6,70)]
     3       1.867847       1.867847       1.867847    1[6-(6,6)]
     4       2.951943       2.951943       2.951943    1[6-(6,6)]
     5       4.018887       4.018887       4.018887    1[6-(6,6)]
     6       3.544209       3.544209       3.544209    1[6-(1,6,6)]
     7        2.90313        2.90313        2.90313    1[6-(1,6,6)]
     8       3.275021       3.275021       3.275021    1[6-(1,6,6)]
     9       3.945127       3.945127       3.945127    1[6-(1,6,6)]
    10       3.073943       3.073943       3.073943    1[6-(1,6,6)]
    11       2.185408       2.185408       2.185408    1[6-(1,6,6)]
    12       7.596552       7.596552       7.596552    1[6-(6,6)]
    13       6.512456       6.512456       6.512456    1[6-(6,6)]
    14       5.445512       5.445512       5.445512    1[6-(6,6)]
    15        5.92019        5.92019        5.92019    1[6-(1,6,6)]
    16       6.561269       6.561269       6.561269    1[6-(1,6,6)]
    17       6.189378       6.189378       6.189378    1[6-(1,6,6)]
    18       5.519272       5.519272       5.519272    1[6-(1,6,6)]
    19       6.390456       6.390456       6.390456    1[6-(1,6,6)]
    20       7.278991       7.278991       7.278991    1[6-(1,6,6)]
    21       4.346797       4.346797       4.346797    6[6-(1,1,6),6-(1,6),6-(1,6)]
    22        1.90553        1.90553        1.90553    6[1-(0),6-(6,6),6-(6,6)]
    23        2.49053        2.49053        2.49053    6[6-(1,1,6),6-(1,6),6-(1,6)]
    24        2.54635        2.54635        2.54635    6[1-(0),6-(6,6),6-(6,6)]
    25       2.034131       2.034131       2.034131    6[6-(1,1,6),6-(1,6),6-(1,6)]
    26       1.429229       1.429229       1.429229    6[1-(0),6-(6,6),6-(6,6)]
    27       3.746582       3.746582       3.746582    6[1-(0),1-(0),6-(6,6),6-(8,8)]
    28       4.702431       4.702431       4.702431    6[6-(1,1,6),8-(70),8-(70,70)]
    29       3.087951       3.087951       3.087951    6[1-(0),1-(0),6-(6,6),6-(8,8)]
    30       2.153437       2.153437       2.153437    6[6-(1,1,6),8-(70),8-(70,70)]
    31       2.187149       2.187149       2.187149    6[1-(0),1-(0),6-(6,6),6-(8,8)]
    32       1.148018       1.148018       1.148018    6[6-(1,1,6),8-(0),8-(70)]
    33       5.117602       5.117602       5.117602    6[6-(1,1,6),6-(1,6),6-(1,6)]
    34       7.558869       7.558869       7.558869    6[1-(0),6-(6,6),6-(6,6)]
    35       6.973869       6.973869       6.973869    6[6-(1,1,6),6-(1,6),6-(1,6)]
    36       6.918049       6.918049       6.918049    6[1-(0),6-(6,6),6-(6,6)]
    37       7.430268       7.430268       7.430268    6[6-(1,1,6),6-(1,6),6-(1,6)]
    38        8.03517        8.03517        8.03517    6[1-(0),6-(6,6),6-(6,6)]
    39       5.717817       5.717817       5.717817    6[1-(0),1-(0),6-(6,6),6-(8,8)]
    40       4.761968       4.761968       4.761968    6[6-(1,1,6),8-(70),8-(70,70)]
    41       6.376448       6.376448       6.376448    6[1-(0),1-(0),6-(6,6),6-(8,8)]
    42       7.310962       7.310962       7.310962    6[6-(1,1,6),8-(70),8-(70,70)]
    43        7.27725        7.27725        7.27725    6[1-(0),1-(0),6-(6,6),6-(8,8)]
    44       8.316381       8.316381       8.316381    6[6-(1,1,6),8-(0),8-(70)]
    45       5.690378       5.690378       5.690378    8[6-(6,8),70-(8,8,8,8,8,8)]
    46       4.462962       4.462962       4.462962    8[6-(6,8),70-(8,8,8,8,8,8),70-(8,8,8,8,8,8)]
    47       2.394371       2.394371       2.394371    8[6-(6,8),70-(8,8,8,8,8,8),70-(8,8,8,8,8,8)]
    48       7.193395       7.193395       7.193395    8[6-(6,8),70-(8,8,8,8,8,8)]
    49       1.472622       1.472622       1.472622    8[6-(6,8),70-(8,8,8,8,8,8)]
    50       6.052119       6.052119       6.052119    8[6-(6,8)]
    51       3.774021       3.774021       3.774021    8[6-(6,8),70-(8,8,8,8,8,8)]
    52       5.001437       5.001437       5.001437    8[6-(6,8),70-(8,8,8,8,8,8),70-(8,8,8,8,8,8)]
    53       7.070028       7.070028       7.070028    8[6-(6,8),70-(8,8,8,8,8,8),70-(8,8,8,8,8,8)]
    54       2.271004       2.271004       2.271004    8[6-(6,8),70-(8,8,8,8,8,8)]
    55       7.991777       7.991777       7.991777    8[6-(6,8),70-(8,8,8,8,8,8)]
    56        3.41228        3.41228        3.41228    8[6-(6,8)]
