# Supplementary material for: A collection of forcefield precursors for metal–organic frameworks
Source: RSC Adv. 2019 Nov 13;9(63):36492–507. doi: 10.1039/c9ra07327b (PMC9075174; doi:10.1039/c9ra07327b)
Supplement: RA-009-C9RA07327B-s535 [file RA-009-C9RA07327B-s535.txt]

ECUDAI_clean

8.473500    0.000000    0.000000
3.043723    10.449330    0.000000
1.869559    4.476673    10.017149

     1        3.05319        3.05319        3.05319    60[8-(6),8-(6),8-(6),8-(6,60),8-(6,60),8-(6,60),8-(6,60)]
     2       7.289869       7.289869       7.289869    60[8-(6),8-(6),8-(6),8-(6,60),8-(6,60),8-(6,60),8-(6,60)]
     3       4.103601       4.103601       4.103601    1[6-(6,6)]
     4       4.626883       4.626883       4.626883    1[6-(6,6)]
     5      10.702295      10.702295      10.702295    1[6-(6,6)]
     6       8.657622       8.657622       8.657622    1[6-(1,6,6)]
     7       8.208263       8.208263       8.208263    1[6-(1,6,6)]
     8        5.97951        5.97951        5.97951    1[6-(1,6,6)]
     9       5.950509       5.950509       5.950509    1[6-(1,6,6)]
    10      11.398729      11.398729      11.398729    1[6-(1,6,6)]
    11       3.877347       3.877347       3.877347    1[6-(1,6,6)]
    12       9.283181       9.283181       9.283181    1[6-(6,6)]
    13       8.759899       8.759899       8.759899    1[6-(6,6)]
    14       2.684487       2.684487       2.684487    1[6-(6,6)]
    15        4.72916        4.72916        4.72916    1[6-(1,6,6)]
    16       5.178519       5.178519       5.178519    1[6-(1,6,6)]
    17       7.407272       7.407272       7.407272    1[6-(1,6,6)]
    18       7.436273       7.436273       7.436273    1[6-(1,6,6)]
    19       1.988053       1.988053       1.988053    1[6-(1,6,6)]
    20       9.509435       9.509435       9.509435    1[6-(1,6,6)]
    21       1.194053       1.194053       1.194053    6[6-(1,1,6),6-(1,6),6-(1,6)]
    22       3.917551       3.917551       3.917551    6[1-(0),6-(6,6),6-(6,6)]
    23       4.495577       4.495577       4.495577    6[6-(1,1,6),6-(1,6),6-(1,6)]
    24       4.225496       4.225496       4.225496    6[1-(0),6-(6,6),6-(6,6)]
    25       3.385238       3.385238       3.385238    6[6-(1,1,6),6-(1,6),6-(1,6)]
    26       2.805829       2.805829       2.805829    6[1-(0),6-(6,6),6-(6,6)]
    27       8.992305       8.992305       8.992305    6[1-(0),1-(0),6-(6,6),6-(8,8)]
    28       1.404622       1.404622       1.404622    6[6-(1,1,6),8-(60),8-(60,60)]
    29       5.381548       5.381548       5.381548    6[1-(0),1-(0),6-(6,6),6-(8,8)]
    30       4.624953       4.624953       4.624953    6[6-(1,1,6),8-(60),8-(60,60)]
    31      11.554016      11.554016      11.554016    6[1-(0),1-(0),6-(6,6),6-(8,8)]
    32      10.357202      10.357202      10.357202    6[6-(1,1,6),8-(0),8-(60)]
    33       10.32317       10.32317       10.32317    6[6-(1,1,6),6-(1,6),6-(1,6)]
    34       9.469231       9.469231       9.469231    6[1-(0),6-(6,6),6-(6,6)]
    35       8.891205       8.891205       8.891205    6[6-(1,1,6),6-(1,6),6-(1,6)]
    36       9.161286       9.161286       9.161286    6[1-(0),6-(6,6),6-(6,6)]
    37      10.001544      10.001544      10.001544    6[6-(1,1,6),6-(1,6),6-(1,6)]
    38       2.107453       2.107453       2.107453    6[1-(0),6-(6,6),6-(6,6)]
    39       4.394477       4.394477       4.394477    6[1-(0),1-(0),6-(6,6),6-(8,8)]
    40       11.98216       11.98216       11.98216    6[6-(1,1,6),8-(60),8-(60,60)]
    41       8.005234       8.005234       8.005234    6[1-(0),1-(0),6-(6,6),6-(8,8)]
    42       8.761829       8.761829       8.761829    6[6-(1,1,6),8-(60),8-(60,60)]
    43       1.832766       1.832766       1.832766    6[1-(0),1-(0),6-(6,6),6-(8,8)]
    44        3.02958        3.02958        3.02958    6[6-(1,1,6),8-(0),8-(60)]
    45       0.860864       0.860864       0.860864    8[6-(6,8),60-(8,8,8,8,8,8),60-(8,8,8,8,8,8)]
    46       2.660719       2.660719       2.660719    8[6-(6,8),60-(8,8,8,8,8,8)]
    47       3.376292       3.376292       3.376292    8[6-(6,8),60-(8,8,8,8,8,8)]
    48       5.267124       5.267124       5.267124    8[6-(6,8),60-(8,8,8,8,8,8),60-(8,8,8,8,8,8)]
    49      10.057211      10.057211      10.057211    8[6-(6,8),60-(8,8,8,8,8,8)]
    50       9.721332       9.721332       9.721332    8[6-(6,8)]
    51       4.052418       4.052418       4.052418    8[6-(6,8),60-(8,8,8,8,8,8),60-(8,8,8,8,8,8)]
    52      10.726063      10.726063      10.726063    8[6-(6,8),60-(8,8,8,8,8,8)]
    53       10.01049       10.01049       10.01049    8[6-(6,8),60-(8,8,8,8,8,8)]
    54       8.119658       8.119658       8.119658    8[6-(6,8),60-(8,8,8,8,8,8),60-(8,8,8,8,8,8)]
    55       3.329571       3.329571       3.329571    8[6-(6,8),60-(8,8,8,8,8,8)]
    56        3.66545        3.66545        3.66545    8[6-(6,8)]
