# Supplementary material for: A collection of forcefield precursors for metal–organic frameworks
Source: RSC Adv. 2019 Nov 13;9(63):36492–507. doi: 10.1039/c9ra07327b (PMC9075174; doi:10.1039/c9ra07327b)
Supplement: RA-009-C9RA07327B-s536 [file RA-009-C9RA07327B-s536.txt]

ECUTON_clean

9.417000    0.000000    0.000000
0.000000    13.128000    0.000000
0.000000    0.000000    15.913000

     1       7.237247       7.237247       7.237247    30[7-(6,6),7-(6,7),8-(6),8-(6)]
     2       6.888253       6.888253       6.888253    30[7-(6,6),7-(6,7),8-(6),8-(6)]
     3       2.179753       2.179753       2.179753    30[7-(6,6),7-(6,7),8-(6),8-(6)]
     4       2.528747       2.528747       2.528747    30[7-(6,6),7-(6,7),8-(6),8-(6)]
     5       4.748993       4.748993       4.748993    1[6-(6,6)]
     6       1.107439       1.107439       1.107439    1[6-(6,6)]
     7       2.535056       2.535056       2.535056    1[6-(6,6)]
     8       7.033557       7.033557       7.033557    1[6-(7,7)]
     9       7.751133       7.751133       7.751133    1[6-(7,7)]
    10       0.251434       0.251434       0.251434    1[6-(7,7)]
    11       8.585479       8.585479       8.585479    1[6-(1,6,6)]
    12        0.70345        0.70345        0.70345    1[6-(1,6,6)]
    13       1.187484       1.187484       1.187484    1[6-(1,6,7)]
    14       0.290044       0.290044       0.290044    1[6-(1,6,7)]
    15       1.003852       1.003852       1.003852    1[6-(7,7)]
    16       9.360498       9.360498       9.360498    1[6-(1,6,7)]
    17       1.309905       1.309905       1.309905    1[6-(1,6,7)]
    18       9.269153       9.269153       9.269153    1[6-(1,6,6)]
    19       8.221041       8.221041       8.221041    1[6-(1,6,6)]
    20       9.376507       9.376507       9.376507    1[6-(6,6)]
    21       3.601061       3.601061       3.601061    1[6-(6,6)]
    22       2.173444       2.173444       2.173444    1[6-(6,6)]
    23       7.091943       7.091943       7.091943    1[6-(7,7)]
    24       6.374367       6.374367       6.374367    1[6-(7,7)]
    25       4.457066       4.457066       4.457066    1[6-(7,7)]
    26       5.540021       5.540021       5.540021    1[6-(1,6,6)]
    27        4.00505        4.00505        4.00505    1[6-(1,6,6)]
    28       3.521016       3.521016       3.521016    1[6-(1,6,7)]
    29       4.418456       4.418456       4.418456    1[6-(1,6,7)]
    30       3.704648       3.704648       3.704648    1[6-(7,7)]
    31       4.765002       4.765002       4.765002    1[6-(1,6,7)]
    32       3.398595       3.398595       3.398595    1[6-(1,6,7)]
    33       4.856347       4.856347       4.856347    1[6-(1,6,6)]
    34       5.904459       5.904459       5.904459    1[6-(1,6,6)]
    35       4.668007       4.668007       4.668007    1[6-(6,6)]
    36       8.309561       8.309561       8.309561    1[6-(6,6)]
    37       6.881944       6.881944       6.881944    1[6-(6,6)]
    38       2.383443       2.383443       2.383443    1[6-(7,7)]
    39       1.665867       1.665867       1.665867    1[6-(7,7)]
    40       9.165566       9.165566       9.165566    1[6-(7,7)]
    41       0.831521       0.831521       0.831521    1[6-(1,6,6)]
    42        8.71355        8.71355        8.71355    1[6-(1,6,6)]
    43       8.229516       8.229516       8.229516    1[6-(1,6,7)]
    44       9.126956       9.126956       9.126956    1[6-(1,6,7)]
    45       8.413148       8.413148       8.413148    1[6-(7,7)]
    46       0.056502       0.056502       0.056502    1[6-(1,6,7)]
    47       8.107095       8.107095       8.107095    1[6-(1,6,7)]
    48       0.147847       0.147847       0.147847    1[6-(1,6,6)]
    49       1.195959       1.195959       1.195959    1[6-(1,6,6)]
    50       0.040493       0.040493       0.040493    1[6-(6,6)]
    51       5.815939       5.815939       5.815939    1[6-(6,6)]
    52       7.243556       7.243556       7.243556    1[6-(6,6)]
    53       2.325057       2.325057       2.325057    1[6-(7,7)]
    54       3.042633       3.042633       3.042633    1[6-(7,7)]
    55       4.959934       4.959934       4.959934    1[6-(7,7)]
    56       3.876979       3.876979       3.876979    1[6-(1,6,6)]
    57        5.41195        5.41195        5.41195    1[6-(1,6,6)]
    58       5.895984       5.895984       5.895984    1[6-(1,6,7)]
    59       4.998544       4.998544       4.998544    1[6-(1,6,7)]
    60       5.712352       5.712352       5.712352    1[6-(7,7)]
    61       4.651998       4.651998       4.651998    1[6-(1,6,7)]
    62       6.018405       6.018405       6.018405    1[6-(1,6,7)]
    63       4.560653       4.560653       4.560653    1[6-(1,6,6)]
    64       3.512541       3.512541       3.512541    1[6-(1,6,6)]
    65       3.957965       3.957965       3.957965    6[1-(0),6-(6,6),6-(6,6)]
    66        4.84128        4.84128        4.84128    6[6-(6,6),8-(0),8-(30)]
    67       2.936221       2.936221       2.936221    6[6-(1,6),6-(1,6),6-(8,8)]
    68       3.804468       3.804468       3.804468    6[6-(1,6),6-(1,6),6-(8,8)]
    69       3.136803       3.136803       3.136803    6[6-(6,6),8-(0),8-(30)]
    70       1.780755       1.780755       1.780755    6[1-(0),6-(6,6),6-(6,7)]
    71       1.647033       1.647033       1.647033    6[6-(1,6),6-(1,6),7-(7)]
    72       2.647119       2.647119       2.647119    6[1-(0),6-(6,6),6-(6,7)]
    73       7.420596       7.420596       7.420596    6[1-(0),7-(6,6),7-(7)]
    74       8.538394       8.538394       8.538394    6[1-(0),7-(6,30),7-(6,7)]
    75       8.860455       8.860455       8.860455    6[1-(0),7-(6,6),7-(7,30)]
    76       0.020717       0.020717       0.020717    6[1-(0),1-(0),6-(1,1,6),6-(1,1,7)]
    77       0.303227       0.303227       0.303227    6[1-(0),1-(0),6-(1,1,6),7-(6,6)]
    78       0.588563       0.588563       0.588563    6[1-(0),7-(6,30),7-(7)]
    79       0.366321       0.366321       0.366321    6[1-(0),1-(0),6-(1,1,6),7-(6,7)]
    80       9.172158       9.172158       9.172158    6[1-(0),1-(0),6-(1,1,6),6-(1,1,7)]
    81       0.750535       0.750535       0.750535    6[1-(0),6-(6,6),6-(6,6)]
    82        9.28422        9.28422        9.28422    6[6-(6,6),8-(0),8-(30)]
    83       1.772279       1.772279       1.772279    6[6-(1,6),6-(1,6),6-(8,8)]
    84       0.904032       0.904032       0.904032    6[6-(1,6),6-(1,6),6-(8,8)]
    85       1.571697       1.571697       1.571697    6[6-(6,6),8-(0),8-(30)]
    86       2.927745       2.927745       2.927745    6[1-(0),6-(6,6),6-(6,7)]
    87       3.061467       3.061467       3.061467    6[6-(1,6),6-(1,6),7-(7)]
    88       2.061381       2.061381       2.061381    6[1-(0),6-(6,6),6-(6,7)]
    89       6.704904       6.704904       6.704904    6[1-(0),7-(6,6),7-(7)]
    90       5.587106       5.587106       5.587106    6[1-(0),7-(6,30),7-(6,7)]
    91       5.265045       5.265045       5.265045    6[1-(0),7-(6,6),7-(7,30)]
    92       4.687783       4.687783       4.687783    6[1-(0),1-(0),6-(1,1,6),6-(1,1,7)]
    93       4.405273       4.405273       4.405273    6[1-(0),1-(0),6-(1,1,6),7-(6,6)]
    94       4.119938       4.119938       4.119938    6[1-(0),7-(6,30),7-(7)]
    95       4.342179       4.342179       4.342179    6[1-(0),1-(0),6-(1,1,6),7-(6,7)]
    96       4.953342       4.953342       4.953342    6[1-(0),1-(0),6-(1,1,6),6-(1,1,7)]
    97       5.459035       5.459035       5.459035    6[1-(0),6-(6,6),6-(6,6)]
    98        4.57572        4.57572        4.57572    6[6-(6,6),8-(0),8-(30)]
    99       6.480779       6.480779       6.480779    6[6-(1,6),6-(1,6),6-(8,8)]
   100       5.612532       5.612532       5.612532    6[6-(1,6),6-(1,6),6-(8,8)]
   101       6.280197       6.280197       6.280197    6[6-(6,6),8-(0),8-(30)]
   102       7.636245       7.636245       7.636245    6[1-(0),6-(6,6),6-(6,7)]
   103       7.769967       7.769967       7.769967    6[6-(1,6),6-(1,6),7-(7)]
   104       6.769881       6.769881       6.769881    6[1-(0),6-(6,6),6-(6,7)]
   105       1.996404       1.996404       1.996404    6[1-(0),7-(6,6),7-(7)]
   106       0.878606       0.878606       0.878606    6[1-(0),7-(6,30),7-(6,7)]
   107       0.556545       0.556545       0.556545    6[1-(0),7-(6,6),7-(7,30)]
   108      -0.020717      -0.020717      -0.020717    6[1-(0),1-(0),6-(1,1,6),6-(1,1,7)]
   109       9.113773       9.113773       9.113773    6[1-(0),1-(0),6-(1,1,6),7-(6,6)]
   110       8.828438       8.828438       8.828438    6[1-(0),7-(6,30),7-(7)]
   111       9.050679       9.050679       9.050679    6[1-(0),1-(0),6-(1,1,6),7-(6,7)]
   112       0.244842       0.244842       0.244842    6[1-(0),1-(0),6-(1,1,6),6-(1,1,7)]
   113       8.666465       8.666465       8.666465    6[1-(0),6-(6,6),6-(6,6)]
   114        0.13278        0.13278        0.13278    6[6-(6,6),8-(0),8-(30)]
   115       7.644721       7.644721       7.644721    6[6-(1,6),6-(1,6),6-(8,8)]
   116       8.512968       8.512968       8.512968    6[6-(1,6),6-(1,6),6-(8,8)]
   117       7.845303       7.845303       7.845303    6[6-(6,6),8-(0),8-(30)]
   118       6.489255       6.489255       6.489255    6[1-(0),6-(6,6),6-(6,7)]
   119       6.355533       6.355533       6.355533    6[6-(1,6),6-(1,6),7-(7)]
   120       7.355619       7.355619       7.355619    6[1-(0),6-(6,6),6-(6,7)]
   121       2.712096       2.712096       2.712096    6[1-(0),7-(6,6),7-(7)]
   122       3.829894       3.829894       3.829894    6[1-(0),7-(6,30),7-(6,7)]
   123       4.151955       4.151955       4.151955    6[1-(0),7-(6,6),7-(7,30)]
   124       4.729217       4.729217       4.729217    6[1-(0),1-(0),6-(1,1,6),6-(1,1,7)]
   125       5.011727       5.011727       5.011727    6[1-(0),1-(0),6-(1,1,6),7-(6,6)]
   126       5.297063       5.297063       5.297063    6[1-(0),7-(6,30),7-(7)]
   127       5.074821       5.074821       5.074821    6[1-(0),1-(0),6-(1,1,6),7-(6,7)]
   128       4.463658       4.463658       4.463658    6[1-(0),1-(0),6-(1,1,6),6-(1,1,7)]
   129       6.816025       6.816025       6.816025    7[6-(1,7),7-(6,30)]
   130       8.747451       8.747451       8.747451    7[6-(1,7),6-(1,7),30-(7,8,8)]
   131       0.208116       0.208116       0.208116    7[6-(1,1,6),6-(1,7),7-(6)]
   132       7.686155       7.686155       7.686155    7[6-(1,7),7-(6),30-(7,8,8)]
   133       0.489684       0.489684       0.489684    7[6-(6,6),7-(6)]
   134       8.714492       8.714492       8.714492    7[6-(1,1,6),6-(1,7),6-(1,7)]
   135       1.161116       1.161116       1.161116    7[6-(1,7),7-(6,6)]
   136       7.309475       7.309475       7.309475    7[6-(1,7),7-(6,30)]
   137       5.378049       5.378049       5.378049    7[6-(1,7),6-(1,7),30-(7,8,8)]
   138       4.500384       4.500384       4.500384    7[6-(1,1,6),6-(1,7),7-(6)]
   139       6.439345       6.439345       6.439345    7[6-(1,7),7-(6),30-(7,8,8)]
   140       4.218816       4.218816       4.218816    7[6-(6,6),7-(6)]
   141       5.411008       5.411008       5.411008    7[6-(1,1,6),6-(1,7),6-(1,7)]
   142       3.547384       3.547384       3.547384    7[6-(1,7),7-(6,6)]
   143       2.600975       2.600975       2.600975    7[6-(1,7),7-(6,30)]
   144       0.669549       0.669549       0.669549    7[6-(1,7),6-(1,7),30-(7,8,8)]
   145       9.208884       9.208884       9.208884    7[6-(1,1,6),6-(1,7),7-(6)]
   146       1.730845       1.730845       1.730845    7[6-(1,7),7-(6),30-(7,8,8)]
   147       8.927316       8.927316       8.927316    7[6-(6,6),7-(6)]
   148       0.702508       0.702508       0.702508    7[6-(1,1,6),6-(1,7),6-(1,7)]
   149       8.255884       8.255884       8.255884    7[6-(1,7),7-(6,6)]
   150       2.107525       2.107525       2.107525    7[6-(1,7),7-(6,30)]
   151       4.038951       4.038951       4.038951    7[6-(1,7),6-(1,7),30-(7,8,8)]
   152       4.916616       4.916616       4.916616    7[6-(1,1,6),6-(1,7),7-(6)]
   153       2.977655       2.977655       2.977655    7[6-(1,7),7-(6),30-(7,8,8)]
   154       5.198184       5.198184       5.198184    7[6-(6,6),7-(6)]
   155       4.005992       4.005992       4.005992    7[6-(1,1,6),6-(1,7),6-(1,7)]
   156       5.869616       5.869616       5.869616    7[6-(1,7),7-(6,6)]
   157       5.891275       5.891275       5.891275    8[6-(6,8),30-(7,7,8)]
   158       2.099049       2.099049       2.099049    8[6-(6,8),30-(7,7,8)]
   159       4.250834       4.250834       4.250834    8[6-(6,8)]
   160       4.637873       4.637873       4.637873    8[6-(6,8)]
   161       8.234225       8.234225       8.234225    8[6-(6,8),30-(7,7,8)]
   162       2.609451       2.609451       2.609451    8[6-(6,8),30-(7,7,8)]
   163       0.457666       0.457666       0.457666    8[6-(6,8)]
   164       0.070628       0.070628       0.070628    8[6-(6,8)]
   165       3.525725       3.525725       3.525725    8[6-(6,8),30-(7,7,8)]
   166       7.317951       7.317951       7.317951    8[6-(6,8),30-(7,7,8)]
   167       5.166166       5.166166       5.166166    8[6-(6,8)]
   168       4.779128       4.779128       4.779128    8[6-(6,8)]
   169       1.182775       1.182775       1.182775    8[6-(6,8),30-(7,7,8)]
   170       6.807549       6.807549       6.807549    8[6-(6,8),30-(7,7,8)]
   171       8.959334       8.959334       8.959334    8[6-(6,8)]
   172       9.346373       9.346373       9.346373    8[6-(6,8)]
