# Supplementary material for: A collection of forcefield precursors for metal–organic frameworks
Source: RSC Adv. 2019 Nov 13;9(63):36492–507. doi: 10.1039/c9ra07327b (PMC9075174; doi:10.1039/c9ra07327b)
Supplement: RA-009-C9RA07327B-s537 [file RA-009-C9RA07327B-s537.txt]

EDABOC_clean

7.796500    0.000000    0.000000
-2.215573    9.314422    0.000000
-3.134895    -1.142543    10.967695

     1       3.121642       3.121642       3.121642    59[8-(6),8-(6),8-(6),8-(6),8-(6),8-(6,59),8-(6,59)]
     2       -0.67561       -0.67561       -0.67561    59[8-(6),8-(6),8-(6),8-(6),8-(6),8-(6,59),8-(6,59)]
     3       5.849429       5.849429       5.849429    1[6-(6,7)]
     4        -0.7652        -0.7652        -0.7652    1[6-(6,6)]
     5       4.144441       4.144441       4.144441    1[6-(6,6)]
     6        3.39999        3.39999        3.39999    1[6-(6,7)]
     7      -1.359455      -1.359455      -1.359455    1[6-(1,6,6)]
     8      -2.248313      -2.248313      -2.248313    1[6-(1,6,6)]
     9      -3.771282      -3.771282      -3.771282    1[6-(1,6,6)]
    10      -2.750084      -2.750084      -2.750084    1[6-(1,6,6)]
    11        1.06516        1.06516        1.06516    1[6-(1,6,6)]
    12       1.978381       1.978381       1.978381    1[6-(1,6,6)]
    13       0.377804       0.377804       0.377804    1[6-(1,6,6)]
    14      -0.453233      -0.453233      -0.453233    1[6-(1,6,6)]
    15      -3.403397      -3.403397      -3.403397    1[6-(6,7)]
    16       3.211232       3.211232       3.211232    1[6-(6,6)]
    17      -1.698409      -1.698409      -1.698409    1[6-(6,6)]
    18      -0.953958      -0.953958      -0.953958    1[6-(6,7)]
    19       3.805487       3.805487       3.805487    1[6-(1,6,6)]
    20       4.694345       4.694345       4.694345    1[6-(1,6,6)]
    21      -1.579186      -1.579186      -1.579186    1[6-(1,6,6)]
    22       5.196116       5.196116       5.196116    1[6-(1,6,6)]
    23       1.380872       1.380872       1.380872    1[6-(1,6,6)]
    24       0.467651       0.467651       0.467651    1[6-(1,6,6)]
    25       2.068228       2.068228       2.068228    1[6-(1,6,6)]
    26       2.899265       2.899265       2.899265    1[6-(1,6,6)]
    27       5.580941       5.580941       5.580941    6[1-(0),6-(1,6),7-(6)]
    28       6.288076       6.288076       6.288076    6[1-(0),6-(1,6),6-(1,7)]
    29       3.671357       3.671357       3.671357    6[1-(0),6-(1,6),6-(6,6)]
    30       2.560054       2.560054       2.560054    6[6-(1,6),6-(1,7),6-(8,8)]
    31       4.135866       4.135866       4.135866    6[1-(0),6-(6,6),7-(6)]
    32       2.058099       2.058099       2.058099    6[6-(6,6),8-(59),8-(59)]
    33       -3.03724       -3.03724       -3.03724    6[6-(1,1,6),8-(59),8-(59,59)]
    34      -2.273583      -2.273583      -2.273583    6[1-(0),1-(0),6-(1,1,6),6-(8,8)]
    35      -2.830251      -2.830251      -2.830251    6[1-(0),1-(0),6-(1,1,6),6-(1,1,6)]
    36       1.058504       1.058504       1.058504    6[1-(0),1-(0),6-(1,1,6),6-(1,1,6)]
    37       0.443941       0.443941       0.443941    6[1-(0),1-(0),6-(1,1,6),6-(8,8)]
    38       1.261596       1.261596       1.261596    6[6-(1,1,6),8-(59),8-(59)]
    39      -3.134909      -3.134909      -3.134909    6[1-(0),6-(1,6),7-(6)]
    40      -3.842044      -3.842044      -3.842044    6[1-(0),6-(1,6),6-(1,7)]
    41      -1.225325      -1.225325      -1.225325    6[1-(0),6-(1,6),6-(6,6)]
    42      -0.114022      -0.114022      -0.114022    6[6-(1,6),6-(1,7),6-(8,8)]
    43      -1.689834      -1.689834      -1.689834    6[1-(0),6-(6,6),7-(6)]
    44       0.387933       0.387933       0.387933    6[6-(6,6),8-(59),8-(59)]
    45       5.483272       5.483272       5.483272    6[6-(1,1,6),8-(59),8-(59,59)]
    46       4.719615       4.719615       4.719615    6[1-(0),1-(0),6-(1,1,6),6-(8,8)]
    47       5.276283       5.276283       5.276283    6[1-(0),1-(0),6-(1,1,6),6-(1,1,6)]
    48       1.387528       1.387528       1.387528    6[1-(0),1-(0),6-(1,1,6),6-(1,1,6)]
    49       2.002091       2.002091       2.002091    6[1-(0),1-(0),6-(1,1,6),6-(8,8)]
    50       1.184436       1.184436       1.184436    6[6-(1,1,6),8-(59),8-(59)]
    51        4.52379        4.52379        4.52379    7[6-(1,6),6-(1,6)]
    52      -2.077758      -2.077758      -2.077758    7[6-(1,6),6-(1,6)]
    53      -2.750118      -2.750118      -2.750118    8[6-(6,8),59-(8,8,8,8,8,8),59-(8,8,8,8,8,8)]
    54       3.866045       3.866045       3.866045    8[6-(6,8),59-(8,8,8,8,8,8)]
    55       0.724843       0.724843       0.724843    8[6-(6,8),59-(8,8,8,8,8,8)]
    56        2.46708        2.46708        2.46708    8[6-(6,8),59-(8,8,8,8,8,8)]
    57        0.88485        0.88485        0.88485    8[6-(6,8),59-(8,8,8,8,8,8)]
    58       2.855818       2.855818       2.855818    8[6-(6,8),59-(8,8,8,8,8,8)]
    59        5.19615        5.19615        5.19615    8[6-(6,8),59-(8,8,8,8,8,8),59-(8,8,8,8,8,8)]
    60      -1.420013      -1.420013      -1.420013    8[6-(6,8),59-(8,8,8,8,8,8)]
    61       1.721189       1.721189       1.721189    8[6-(6,8),59-(8,8,8,8,8,8)]
    62      -0.021048      -0.021048      -0.021048    8[6-(6,8),59-(8,8,8,8,8,8)]
    63       1.561182       1.561182       1.561182    8[6-(6,8),59-(8,8,8,8,8,8)]
    64      -0.409786      -0.409786      -0.409786    8[6-(6,8),59-(8,8,8,8,8,8)]
