# Supplementary material for: A collection of forcefield precursors for metal–organic frameworks
Source: RSC Adv. 2019 Nov 13;9(63):36492–507. doi: 10.1039/c9ra07327b (PMC9075174; doi:10.1039/c9ra07327b)
Supplement: RA-009-C9RA07327B-s538 [file RA-009-C9RA07327B-s538.txt]

EDADET_clean

6.798100    0.000000    0.000000
0.000000    11.978000    0.000000
-2.387264    0.000000    13.302488

     1       1.975658       1.975658       1.975658    59[7-(6,6),8-(6),8-(6),8-(6),8-(6),8-(6),8-(6)]
     2       1.241546       1.241546       1.241546    59[7-(6,6),8-(6),8-(6),8-(6),8-(6),8-(6),8-(6)]
     3       2.435178       2.435178       2.435178    59[7-(6,6),8-(6),8-(6),8-(6),8-(6),8-(6),8-(6)]
     4        3.16929        3.16929        3.16929    59[7-(6,6),8-(6),8-(6),8-(6),8-(6),8-(6),8-(6)]
     5       0.946654       0.946654       0.946654    1[6-(6,6)]
     6       4.999509       4.999509       4.999509    1[6-(6,6)]
     7       4.657814       4.657814       4.657814    1[6-(6,6)]
     8      -1.782305      -1.782305      -1.782305    1[6-(6,6)]
     9       3.464182       3.464182       3.464182    1[6-(6,6)]
    10      -0.588673      -0.588673      -0.588673    1[6-(6,6)]
    11      -0.246978      -0.246978      -0.246978    1[6-(6,6)]
    12       6.193141       6.193141       6.193141    1[6-(6,6)]
    13        3.03573        3.03573        3.03573    6[6-(6,7),8-(59),8-(59)]
    14       4.443664       4.443664       4.443664    6[6-(1,6),6-(8,8),7-(6,59)]
    15      -0.725305      -0.725305      -0.725305    6[6-(1,6),6-(8,8),7-(6,59)]
    16      -0.364315      -0.364315      -0.364315    6[6-(6,7),8-(59),8-(59)]
    17       0.118219       0.118219       0.118219    6[1-(0),6-(6,6),6-(6,7)]
    18      -0.293791      -0.293791      -0.293791    6[6-(1,6),6-(1,6),6-(8,8)]
    19       0.586565       0.586565       0.586565    6[6-(6,6),8-(59),8-(59)]
    20       5.266907       5.266907       5.266907    6[1-(0),6-(6,6),6-(6,7)]
    21       0.181474       0.181474       0.181474    6[6-(6,7),8-(59),8-(59)]
    22       1.160804       1.160804       1.160804    6[6-(1,6),6-(8,8),7-(6,59)]
    23       6.329773       6.329773       6.329773    6[6-(1,6),6-(8,8),7-(6,59)]
    24       5.968783       5.968783       5.968783    6[6-(6,7),8-(59),8-(59)]
    25       5.486249       5.486249       5.486249    6[1-(0),6-(6,6),6-(6,7)]
    26       3.510995       3.510995       3.510995    6[6-(1,6),6-(1,6),6-(8,8)]
    27       2.630639       2.630639       2.630639    6[6-(6,6),8-(59),8-(59)]
    28      -2.049703      -2.049703      -2.049703    6[1-(0),6-(6,6),6-(6,7)]
    29       1.375106       1.375106       1.375106    6[6-(6,7),8-(59),8-(59)]
    30      -0.032828      -0.032828      -0.032828    6[6-(1,6),6-(8,8),7-(6,59)]
    31       5.136141       5.136141       5.136141    6[6-(1,6),6-(8,8),7-(6,59)]
    32       4.775151       4.775151       4.775151    6[6-(6,7),8-(59),8-(59)]
    33       4.292617       4.292617       4.292617    6[1-(0),6-(6,6),6-(6,7)]
    34       4.704627       4.704627       4.704627    6[6-(1,6),6-(1,6),6-(8,8)]
    35       3.824271       3.824271       3.824271    6[6-(6,6),8-(59),8-(59)]
    36      -0.856071      -0.856071      -0.856071    6[1-(0),6-(6,6),6-(6,7)]
    37       4.229362       4.229362       4.229362    6[6-(6,7),8-(59),8-(59)]
    38       5.637296       5.637296       5.637296    6[6-(1,6),6-(8,8),7-(6,59)]
    39      -1.918937      -1.918937      -1.918937    6[6-(1,6),6-(8,8),7-(6,59)]
    40      -1.557947      -1.557947      -1.557947    6[6-(6,7),8-(59),8-(59)]
    41      -1.075413      -1.075413      -1.075413    6[1-(0),6-(6,6),6-(6,7)]
    42       0.899841       0.899841       0.899841    6[6-(1,6),6-(1,6),6-(8,8)]
    43       1.780197       1.780197       1.780197    6[6-(6,6),8-(59),8-(59)]
    44       6.460539       6.460539       6.460539    6[1-(0),6-(6,6),6-(6,7)]
    45       4.843385       4.843385       4.843385    7[6-(6,6),6-(6,6),59-(8,8,8,8,8,8)]
    46       0.761083       0.761083       0.761083    7[6-(6,6),6-(6,6),59-(8,8,8,8,8,8)]
    47      -0.432549      -0.432549      -0.432549    7[6-(6,6),6-(6,6),59-(8,8,8,8,8,8)]
    48       3.649753       3.649753       3.649753    7[6-(6,6),6-(6,6),59-(8,8,8,8,8,8)]
    49       2.554641       2.554641       2.554641    8[6-(6,8),59-(7,8,8,8,8,8)]
    50       2.422107       2.422107       2.422107    8[6-(6,8),59-(7,8,8,8,8,8)]
    51       5.478225       5.478225       5.478225    8[6-(6,8),59-(7,8,8,8,8,8)]
    52       0.850955       0.850955       0.850955    8[6-(6,8),59-(7,8,8,8,8,8)]
    53       1.299738       1.299738       1.299738    8[6-(6,8),59-(7,8,8,8,8,8)]
    54        0.53848        0.53848        0.53848    8[6-(6,8),59-(7,8,8,8,8,8)]
    55       0.662563       0.662563       0.662563    8[6-(6,8),59-(7,8,8,8,8,8)]
    56       3.182361       3.182361       3.182361    8[6-(6,8),59-(7,8,8,8,8,8)]
    57       0.126243       0.126243       0.126243    8[6-(6,8),59-(7,8,8,8,8,8)]
    58       4.753513       4.753513       4.753513    8[6-(6,8),59-(7,8,8,8,8,8)]
    59       1.917466       1.917466       1.917466    8[6-(6,8),59-(7,8,8,8,8,8)]
    60       2.678724       2.678724       2.678724    8[6-(6,8),59-(7,8,8,8,8,8)]
    61       1.856195       1.856195       1.856195    8[6-(6,8),59-(7,8,8,8,8,8)]
    62       1.988729       1.988729       1.988729    8[6-(6,8),59-(7,8,8,8,8,8)]
    63      -1.067389      -1.067389      -1.067389    8[6-(6,8),59-(7,8,8,8,8,8)]
    64       3.559881       3.559881       3.559881    8[6-(6,8),59-(7,8,8,8,8,8)]
    65       3.111098       3.111098       3.111098    8[6-(6,8),59-(7,8,8,8,8,8)]
    66       3.872356       3.872356       3.872356    8[6-(6,8),59-(7,8,8,8,8,8)]
    67       3.748273       3.748273       3.748273    8[6-(6,8),59-(7,8,8,8,8,8)]
    68       1.228475       1.228475       1.228475    8[6-(6,8),59-(7,8,8,8,8,8)]
    69       4.284593       4.284593       4.284593    8[6-(6,8),59-(7,8,8,8,8,8)]
    70      -0.342677      -0.342677      -0.342677    8[6-(6,8),59-(7,8,8,8,8,8)]
    71        2.49337        2.49337        2.49337    8[6-(6,8),59-(7,8,8,8,8,8)]
    72       1.732112       1.732112       1.732112    8[6-(6,8),59-(7,8,8,8,8,8)]
