# Supplementary material for: A collection of forcefield precursors for metal–organic frameworks
Source: RSC Adv. 2019 Nov 13;9(63):36492–507. doi: 10.1039/c9ra07327b (PMC9075174; doi:10.1039/c9ra07327b)
Supplement: RA-009-C9RA07327B-s539 [file RA-009-C9RA07327B-s539.txt]

EDADIX_clean

10.880000    0.000000    0.000000
2.199102    10.694236    0.000000
0.204321    0.125317    14.119966

     1       8.815151       8.815151       8.815151    30[7-(6,6),8-(6),8-(6),8-(6),8-(6)]
     2       8.819513       8.819513       8.819513    30[7-(6,6),8-(6),8-(6),8-(6),8-(6)]
     3       4.468272       4.468272       4.468272    30[7-(6,6),8-(6),8-(6),8-(6),8-(6)]
     4        4.46391        4.46391        4.46391    30[7-(6,6),8-(6),8-(6),8-(6),8-(6)]
     5      10.289855      10.289855      10.289855    1[6-(6,6)]
     6      11.011493      11.011493      11.011493    1[6-(6,6)]
     7       9.810293       9.810293       9.810293    1[6-(6,6)]
     8       9.174641       9.174641       9.174641    1[6-(6,6)]
     9       4.555666       4.555666       4.555666    1[6-(6,6)]
    10        2.20159        2.20159        2.20159    1[6-(6,6)]
    11        2.21199        2.21199        2.21199    1[6-(6,6)]
    12       4.566391       4.566391       4.566391    1[6-(6,6)]
    13      10.743275      10.743275      10.743275    1[6-(6,7)]
    14      10.757351      10.757351      10.757351    1[6-(6,6)]
    15       6.733015       6.733015       6.733015    1[6-(6,6)]
    16         6.8525         6.8525         6.8525    1[6-(6,7)]
    17      10.168922      10.168922      10.168922    1[6-(6,6)]
    18      10.255489      10.255489      10.255489    1[6-(6,7)]
    19       7.436106       7.436106       7.436106    1[6-(6,7)]
    20       7.251099       7.251099       7.251099    1[6-(6,6)]
    21       2.993568       2.993568       2.993568    1[6-(6,6)]
    22        2.27193        2.27193        2.27193    1[6-(6,6)]
    23        3.47313        3.47313        3.47313    1[6-(6,6)]
    24       4.108782       4.108782       4.108782    1[6-(6,6)]
    25       8.727757       8.727757       8.727757    1[6-(6,6)]
    26      11.081833      11.081833      11.081833    1[6-(6,6)]
    27      11.071433      11.071433      11.071433    1[6-(6,6)]
    28       8.717032       8.717032       8.717032    1[6-(6,6)]
    29       2.540148       2.540148       2.540148    1[6-(6,7)]
    30       2.526072       2.526072       2.526072    1[6-(6,6)]
    31       6.550408       6.550408       6.550408    1[6-(6,6)]
    32       6.430923       6.430923       6.430923    1[6-(6,7)]
    33       3.114501       3.114501       3.114501    1[6-(6,6)]
    34       3.027934       3.027934       3.027934    1[6-(6,7)]
    35       5.847317       5.847317       5.847317    1[6-(6,7)]
    36       6.032324       6.032324       6.032324    1[6-(6,6)]
    37       9.171188       9.171188       9.171188    6[6-(6,6),8-(30),8-(30)]
    38       9.595013       9.595013       9.595013    6[6-(1,6),6-(1,6),6-(8,8)]
    39      10.166071      10.166071      10.166071    6[1-(0),6-(1,6),6-(6,6)]
    40      10.563431      10.563431      10.563431    6[1-(0),6-(1,6),6-(6,6)]
    41      10.337153      10.337153      10.337153    6[6-(1,6),6-(1,6),6-(8,8)]
    42       9.871199       9.871199       9.871199    6[1-(0),6-(1,6),6-(6,6)]
    43       9.504927       9.504927       9.504927    6[1-(0),6-(1,6),6-(6,6)]
    44       8.493646       8.493646       8.493646    6[6-(6,6),8-(30),8-(30)]
    45       6.271948       6.271948       6.271948    6[6-(6,6),8-(30),8-(30)]
    46       4.779736       4.779736       4.779736    6[6-(1,6),6-(1,6),6-(8,8)]
    47       4.078689       4.078689       4.078689    6[1-(0),6-(1,6),6-(6,6)]
    48       2.677658       2.677658       2.677658    6[1-(0),6-(1,6),6-(6,6)]
    49       1.992223       1.992223       1.992223    6[6-(1,6),6-(1,6),6-(8,8)]
    50       2.686449       2.686449       2.686449    6[1-(0),6-(1,6),6-(6,6)]
    51       4.081637       4.081637       4.081637    6[1-(0),6-(1,6),6-(6,6)]
    52      11.372834      11.372834      11.372834    6[6-(6,6),8-(30),8-(30)]
    53       9.920069       9.920069       9.920069    6[1-(0),6-(1,6),7-(6,30)]
    54       9.936788       9.936788       9.936788    6[1-(0),6-(1,7),6-(6,6)]
    55       8.738269       8.738269       8.738269    6[6-(1,6),6-(1,6),6-(6,6)]
    56       7.573344       7.573344       7.573344    6[1-(0),6-(1,7),6-(6,6)]
    57       7.657217       7.657217       7.657217    6[1-(0),6-(1,6),7-(6,30)]
    58       8.715096       8.715096       8.715096    6[6-(1,6),6-(1,6),6-(6,6)]
    59       9.561928       9.561928       9.561928    6[1-(0),6-(1,7),6-(6,6)]
    60       9.665532       9.665532       9.665532    6[1-(0),6-(1,6),7-(6,30)]
    61       8.032305       8.032305       8.032305    6[1-(0),6-(1,6),7-(6,30)]
    62       7.857034       7.857034       7.857034    6[1-(0),6-(1,7),6-(6,6)]
    63       4.112235       4.112235       4.112235    6[6-(6,6),8-(30),8-(30)]
    64        3.68841        3.68841        3.68841    6[6-(1,6),6-(1,6),6-(8,8)]
    65       3.117352       3.117352       3.117352    6[1-(0),6-(1,6),6-(6,6)]
    66       2.719992       2.719992       2.719992    6[1-(0),6-(1,6),6-(6,6)]
    67        2.94627        2.94627        2.94627    6[6-(1,6),6-(1,6),6-(8,8)]
    68       3.412224       3.412224       3.412224    6[1-(0),6-(1,6),6-(6,6)]
    69       3.778496       3.778496       3.778496    6[1-(0),6-(1,6),6-(6,6)]
    70       4.789777       4.789777       4.789777    6[6-(6,6),8-(30),8-(30)]
    71       7.011475       7.011475       7.011475    6[6-(6,6),8-(30),8-(30)]
    72       8.503687       8.503687       8.503687    6[6-(1,6),6-(1,6),6-(8,8)]
    73       9.204734       9.204734       9.204734    6[1-(0),6-(1,6),6-(6,6)]
    74      10.605765      10.605765      10.605765    6[1-(0),6-(1,6),6-(6,6)]
    75        11.2912        11.2912        11.2912    6[6-(1,6),6-(1,6),6-(8,8)]
    76      10.596974      10.596974      10.596974    6[1-(0),6-(1,6),6-(6,6)]
    77       9.201786       9.201786       9.201786    6[1-(0),6-(1,6),6-(6,6)]
    78       1.910589       1.910589       1.910589    6[6-(6,6),8-(30),8-(30)]
    79       3.363354       3.363354       3.363354    6[1-(0),6-(1,6),7-(6,30)]
    80       3.346635       3.346635       3.346635    6[1-(0),6-(1,7),6-(6,6)]
    81       4.545154       4.545154       4.545154    6[6-(1,6),6-(1,6),6-(6,6)]
    82       5.710079       5.710079       5.710079    6[1-(0),6-(1,7),6-(6,6)]
    83       5.626206       5.626206       5.626206    6[1-(0),6-(1,6),7-(6,30)]
    84       4.568327       4.568327       4.568327    6[6-(1,6),6-(1,6),6-(6,6)]
    85       3.721495       3.721495       3.721495    6[1-(0),6-(1,7),6-(6,6)]
    86       3.617891       3.617891       3.617891    6[1-(0),6-(1,6),7-(6,30)]
    87       5.251118       5.251118       5.251118    6[1-(0),6-(1,6),7-(6,30)]
    88       5.426389       5.426389       5.426389    6[1-(0),6-(1,7),6-(6,6)]
    89       8.793006       8.793006       8.793006    7[6-(1,6),6-(1,6),30-(8,8,8,8)]
    90       8.831998       8.831998       8.831998    7[6-(1,6),6-(1,6),30-(8,8,8,8)]
    91       4.490417       4.490417       4.490417    7[6-(1,6),6-(1,6),30-(8,8,8,8)]
    92       4.451425       4.451425       4.451425    7[6-(1,6),6-(1,6),30-(8,8,8,8)]
    93       9.018114       9.018114       9.018114    8[6-(6,8),30-(7,8,8,8)]
    94       8.999008       8.999008       8.999008    8[6-(6,8),30-(7,8,8,8)]
    95       8.629928       8.629928       8.629928    8[6-(6,8),30-(7,8,8,8)]
    96       8.639562       8.639562       8.639562    8[6-(6,8),30-(7,8,8,8)]
    97       6.838837       6.838837       6.838837    8[6-(6,8),30-(7,8,8,8)]
    98       6.838365       6.838365       6.838365    8[6-(6,8),30-(7,8,8,8)]
    99       10.80027       10.80027       10.80027    8[6-(6,8),30-(7,8,8,8)]
   100      10.782451      10.782451      10.782451    8[6-(6,8),30-(7,8,8,8)]
   101       4.265309       4.265309       4.265309    8[6-(6,8),30-(7,8,8,8)]
   102       4.284415       4.284415       4.284415    8[6-(6,8),30-(7,8,8,8)]
   103       4.653495       4.653495       4.653495    8[6-(6,8),30-(7,8,8,8)]
   104       4.643861       4.643861       4.643861    8[6-(6,8),30-(7,8,8,8)]
   105       6.444586       6.444586       6.444586    8[6-(6,8),30-(7,8,8,8)]
   106       6.445058       6.445058       6.445058    8[6-(6,8),30-(7,8,8,8)]
   107       2.483153       2.483153       2.483153    8[6-(6,8),30-(7,8,8,8)]
   108       2.500972       2.500972       2.500972    8[6-(6,8),30-(7,8,8,8)]
