# Supplementary material for: A collection of forcefield precursors for metal–organic frameworks
Source: RSC Adv. 2019 Nov 13;9(63):36492–507. doi: 10.1039/c9ra07327b (PMC9075174; doi:10.1039/c9ra07327b)
Supplement: RA-009-C9RA07327B-s540 [file RA-009-C9RA07327B-s540.txt]

EDAFUM_clean

9.960300    0.000000    0.000000
0.000000    11.361200    0.000000
0.000000    -0.394393    14.794844

     1       9.234692       9.234692       9.234692    27[8-(6,27),8-(6,27),8-(6,27),8-(6,27),8-(6,27),8-(6,27)]
     2       1.208085       1.208085       1.208085    27[8-(6),8-(6),8-(6,27),8-(6,27),8-(6,27),8-(6,27)]
     3       4.254542       4.254542       4.254542    27[8-(6,27),8-(6,27),8-(6,27),8-(6,27),8-(6,27),8-(6,27)]
     4       6.188235       6.188235       6.188235    27[8-(6),8-(6),8-(6,27),8-(6,27),8-(6,27),8-(6,27)]
     5       0.725608       0.725608       0.725608    27[8-(6,27),8-(6,27),8-(6,27),8-(6,27),8-(6,27),8-(6,27)]
     6       8.752215       8.752215       8.752215    27[8-(6),8-(6),8-(6,27),8-(6,27),8-(6,27),8-(6,27)]
     7       5.705758       5.705758       5.705758    27[8-(6,27),8-(6,27),8-(6,27),8-(6,27),8-(6,27),8-(6,27)]
     8       3.772065       3.772065       3.772065    27[8-(6),8-(6),8-(6,27),8-(6,27),8-(6,27),8-(6,27)]
     9            0.0            0.0            0.0    27[8-(6),8-(6),8-(6),8-(6),8-(6,27),8-(6,27)]
    10        4.98015        4.98015        4.98015    27[8-(6),8-(6),8-(6),8-(6),8-(6,27),8-(6,27)]
    11            0.0            0.0            0.0    27[8-(6),8-(6),8-(6),8-(6),8-(6,27),8-(6,27)]
    12        4.98015        4.98015        4.98015    27[8-(6),8-(6),8-(6),8-(6),8-(6,27),8-(6,27)]
    13       7.693336       7.693336       7.693336    1[6-(8,8)]
    14       2.035885       2.035885       2.035885    1[6-(8,8)]
    15       0.560765       0.560765       0.560765    1[6-(8,8)]
    16       6.224191       6.224191       6.224191    1[6-(8,8)]
    17       2.102619       2.102619       2.102619    1[6-(8,8)]
    18       1.541854       1.541854       1.541854    1[6-(8,8)]
    19       2.713186       2.713186       2.713186    1[6-(8,8)]
    20       7.016035       7.016035       7.016035    1[6-(8,8)]
    21       5.540915       5.540915       5.540915    1[6-(8,8)]
    22       1.244041       1.244041       1.244041    1[6-(8,8)]
    23       7.082769       7.082769       7.082769    1[6-(8,8)]
    24       6.522004       6.522004       6.522004    1[6-(8,8)]
    25       2.266964       2.266964       2.266964    1[6-(8,8)]
    26       7.924415       7.924415       7.924415    1[6-(8,8)]
    27       9.399535       9.399535       9.399535    1[6-(8,8)]
    28       3.736109       3.736109       3.736109    1[6-(8,8)]
    29       7.857681       7.857681       7.857681    1[6-(8,8)]
    30       8.418446       8.418446       8.418446    1[6-(8,8)]
    31       7.247114       7.247114       7.247114    1[6-(8,8)]
    32       2.944265       2.944265       2.944265    1[6-(8,8)]
    33       4.419385       4.419385       4.419385    1[6-(8,8)]
    34       8.716259       8.716259       8.716259    1[6-(8,8)]
    35       2.877531       2.877531       2.877531    1[6-(8,8)]
    36       3.438296       3.438296       3.438296    1[6-(8,8)]
    37       8.372628       8.372628       8.372628    6[1-(0),8-(27),8-(27,27)]
    38       1.410378       1.410378       1.410378    6[1-(0),8-(27),8-(27,27)]
    39       0.285861       0.285861       0.285861    6[1-(0),8-(27),8-(27,27)]
    40       7.130579       7.130579       7.130579    6[1-(0),8-(27),8-(27,27)]
    41       2.283897       2.283897       2.283897    6[1-(0),8-(27),8-(27,27)]
    42       1.000014       1.000014       1.000014    6[1-(0),8-(27),8-(27,27)]
    43       3.392478       3.392478       3.392478    6[1-(0),8-(27),8-(27,27)]
    44       6.390528       6.390528       6.390528    6[1-(0),8-(27),8-(27,27)]
    45       5.266011       5.266011       5.266011    6[1-(0),8-(27),8-(27,27)]
    46       2.150429       2.150429       2.150429    6[1-(0),8-(27),8-(27,27)]
    47       7.264047       7.264047       7.264047    6[1-(0),8-(27),8-(27,27)]
    48       5.980164       5.980164       5.980164    6[1-(0),8-(27),8-(27,27)]
    49       1.587672       1.587672       1.587672    6[1-(0),8-(27),8-(27,27)]
    50       8.549922       8.549922       8.549922    6[1-(0),8-(27),8-(27,27)]
    51       9.674439       9.674439       9.674439    6[1-(0),8-(27),8-(27,27)]
    52       2.829721       2.829721       2.829721    6[1-(0),8-(27),8-(27,27)]
    53       7.676403       7.676403       7.676403    6[1-(0),8-(27),8-(27,27)]
    54       8.960286       8.960286       8.960286    6[1-(0),8-(27),8-(27,27)]
    55       6.567822       6.567822       6.567822    6[1-(0),8-(27),8-(27,27)]
    56       3.569772       3.569772       3.569772    6[1-(0),8-(27),8-(27,27)]
    57       4.694289       4.694289       4.694289    6[1-(0),8-(27),8-(27,27)]
    58       7.809871       7.809871       7.809871    6[1-(0),8-(27),8-(27,27)]
    59       2.696253       2.696253       2.696253    6[1-(0),8-(27),8-(27,27)]
    60       3.980136       3.980136       3.980136    6[1-(0),8-(27),8-(27,27)]
    61       8.071827       8.071827       8.071827    8[6-(1,8),27-(8,8,8,8,8),27-(8,8,8,8,8)]
    62        9.48121        9.48121        9.48121    8[6-(1,8),27-(8,8,8,8,8)]
    63       0.890451       0.890451       0.890451    8[6-(1,8),27-(8,8,8,8,8),27-(8,8,8,8,8)]
    64       1.176311       1.176311       1.176311    8[6-(1,8),27-(8,8,8,8,8)]
    65       0.169325       0.169325       0.169325    8[6-(1,8),27-(8,8,8,8,8),27-(8,8,8,8,8)]
    66       0.075698       0.075698       0.075698    8[6-(1,8),27-(8,8,8,8,8)]
    67       7.464249       7.464249       7.464249    8[6-(1,8),27-(8,8,8,8,8),27-(8,8,8,8,8)]
    68       7.904494       7.904494       7.904494    8[6-(1,8),27-(8,8,8,8,8)]
    69       1.328704       1.328704       1.328704    8[6-(1,8),27-(8,8,8,8,8)]
    70       3.501045       3.501045       3.501045    8[6-(1,8),27-(8,8,8,8,8),27-(8,8,8,8,8)]
    71        0.26594        0.26594        0.26594    8[6-(1,8),27-(8,8,8,8,8),27-(8,8,8,8,8)]
    72       1.052804       1.052804       1.052804    8[6-(1,8),27-(8,8,8,8,8)]
    73       3.091677       3.091677       3.091677    8[6-(1,8),27-(8,8,8,8,8),27-(8,8,8,8,8)]
    74        4.50106        4.50106        4.50106    8[6-(1,8),27-(8,8,8,8,8)]
    75       5.870601       5.870601       5.870601    8[6-(1,8),27-(8,8,8,8,8),27-(8,8,8,8,8)]
    76       6.156461       6.156461       6.156461    8[6-(1,8),27-(8,8,8,8,8)]
    77       5.149475       5.149475       5.149475    8[6-(1,8),27-(8,8,8,8,8),27-(8,8,8,8,8)]
    78       5.055848       5.055848       5.055848    8[6-(1,8),27-(8,8,8,8,8)]
    79       2.484099       2.484099       2.484099    8[6-(1,8),27-(8,8,8,8,8),27-(8,8,8,8,8)]
    80       2.924344       2.924344       2.924344    8[6-(1,8),27-(8,8,8,8,8)]
    81       6.308854       6.308854       6.308854    8[6-(1,8),27-(8,8,8,8,8)]
    82       8.481195       8.481195       8.481195    8[6-(1,8),27-(8,8,8,8,8),27-(8,8,8,8,8)]
    83        5.24609        5.24609        5.24609    8[6-(1,8),27-(8,8,8,8,8),27-(8,8,8,8,8)]
    84       6.032954       6.032954       6.032954    8[6-(1,8),27-(8,8,8,8,8)]
    85       1.888473       1.888473       1.888473    8[6-(1,8),27-(8,8,8,8,8),27-(8,8,8,8,8)]
    86        0.47909        0.47909        0.47909    8[6-(1,8),27-(8,8,8,8,8)]
    87       9.069849       9.069849       9.069849    8[6-(1,8),27-(8,8,8,8,8),27-(8,8,8,8,8)]
    88       8.783989       8.783989       8.783989    8[6-(1,8),27-(8,8,8,8,8)]
    89       9.790975       9.790975       9.790975    8[6-(1,8),27-(8,8,8,8,8),27-(8,8,8,8,8)]
    90       9.884602       9.884602       9.884602    8[6-(1,8),27-(8,8,8,8,8)]
    91       2.496051       2.496051       2.496051    8[6-(1,8),27-(8,8,8,8,8),27-(8,8,8,8,8)]
    92       2.055806       2.055806       2.055806    8[6-(1,8),27-(8,8,8,8,8)]
    93       8.631596       8.631596       8.631596    8[6-(1,8),27-(8,8,8,8,8)]
    94       6.459255       6.459255       6.459255    8[6-(1,8),27-(8,8,8,8,8),27-(8,8,8,8,8)]
    95        9.69436        9.69436        9.69436    8[6-(1,8),27-(8,8,8,8,8),27-(8,8,8,8,8)]
    96       8.907496       8.907496       8.907496    8[6-(1,8),27-(8,8,8,8,8)]
    97       6.868623       6.868623       6.868623    8[6-(1,8),27-(8,8,8,8,8),27-(8,8,8,8,8)]
    98        5.45924        5.45924        5.45924    8[6-(1,8),27-(8,8,8,8,8)]
    99       4.089699       4.089699       4.089699    8[6-(1,8),27-(8,8,8,8,8),27-(8,8,8,8,8)]
   100       3.803839       3.803839       3.803839    8[6-(1,8),27-(8,8,8,8,8)]
   101       4.810825       4.810825       4.810825    8[6-(1,8),27-(8,8,8,8,8),27-(8,8,8,8,8)]
   102       4.904452       4.904452       4.904452    8[6-(1,8),27-(8,8,8,8,8)]
   103       7.476201       7.476201       7.476201    8[6-(1,8),27-(8,8,8,8,8),27-(8,8,8,8,8)]
   104       7.035956       7.035956       7.035956    8[6-(1,8),27-(8,8,8,8,8)]
   105       3.651446       3.651446       3.651446    8[6-(1,8),27-(8,8,8,8,8)]
   106       1.479105       1.479105       1.479105    8[6-(1,8),27-(8,8,8,8,8),27-(8,8,8,8,8)]
   107        4.71421        4.71421        4.71421    8[6-(1,8),27-(8,8,8,8,8),27-(8,8,8,8,8)]
   108       3.927346       3.927346       3.927346    8[6-(1,8),27-(8,8,8,8,8)]
