# Supplementary material for: A collection of forcefield precursors for metal–organic frameworks
Source: RSC Adv. 2019 Nov 13;9(63):36492–507. doi: 10.1039/c9ra07327b (PMC9075174; doi:10.1039/c9ra07327b)
Supplement: RA-009-C9RA07327B-s541 [file RA-009-C9RA07327B-s541.txt]

EDAGEX_clean

9.935000    0.000000    0.000000
0.000000    11.323000    0.000000
0.000000    -0.300578    14.704928

     1       9.200207       9.200207       9.200207    27[8-(6,27),8-(6,27),8-(6,27),8-(6,27),8-(6,27),8-(6,27)]
     2       1.194684       1.194684       1.194684    27[8-(6),8-(6),8-(6,27),8-(6,27),8-(6,27),8-(6,27)]
     3       4.232707       4.232707       4.232707    27[8-(6,27),8-(6,27),8-(6,27),8-(6,27),8-(6,27),8-(6,27)]
     4       6.162184       6.162184       6.162184    27[8-(6),8-(6),8-(6,27),8-(6,27),8-(6,27),8-(6,27)]
     5       0.734793       0.734793       0.734793    27[8-(6,27),8-(6,27),8-(6,27),8-(6,27),8-(6,27),8-(6,27)]
     6       8.740316       8.740316       8.740316    27[8-(6),8-(6),8-(6,27),8-(6,27),8-(6,27),8-(6,27)]
     7       5.702293       5.702293       5.702293    27[8-(6,27),8-(6,27),8-(6,27),8-(6,27),8-(6,27),8-(6,27)]
     8       3.772816       3.772816       3.772816    27[8-(6),8-(6),8-(6,27),8-(6,27),8-(6,27),8-(6,27)]
     9            0.0            0.0            0.0    27[8-(6),8-(6),8-(6),8-(6),8-(6,27),8-(6,27)]
    10         4.9675         4.9675         4.9675    27[8-(6),8-(6),8-(6),8-(6),8-(6,27),8-(6,27)]
    11            0.0            0.0            0.0    27[8-(6),8-(6),8-(6),8-(6),8-(6,27),8-(6,27)]
    12         4.9675         4.9675         4.9675    27[8-(6),8-(6),8-(6),8-(6),8-(6,27),8-(6,27)]
    13       7.672801       7.672801       7.672801    1[6-(8,8)]
    14       6.223284       6.223284       6.223284    1[6-(8,8)]
    15       0.566295       0.566295       0.566295    1[6-(8,8)]
    16       2.032701       2.032701       2.032701    1[6-(8,8)]
    17       2.109201       2.109201       2.109201    1[6-(8,8)]
    18       1.495218       1.495218       1.495218    1[6-(8,8)]
    19       2.705301       2.705301       2.705301    1[6-(8,8)]
    20       1.255784       1.255784       1.255784    1[6-(8,8)]
    21       5.533795       5.533795       5.533795    1[6-(8,8)]
    22       7.000201       7.000201       7.000201    1[6-(8,8)]
    23       7.076701       7.076701       7.076701    1[6-(8,8)]
    24       6.462718       6.462718       6.462718    1[6-(8,8)]
    25         2.2622         2.2622         2.2622    1[6-(8,8)]
    26       3.711716       3.711716       3.711716    1[6-(8,8)]
    27       9.368705       9.368705       9.368705    1[6-(8,8)]
    28       7.902299       7.902299       7.902299    1[6-(8,8)]
    29         7.8258         7.8258         7.8258    1[6-(8,8)]
    30       8.439783       8.439783       8.439783    1[6-(8,8)]
    31         7.2297         7.2297         7.2297    1[6-(8,8)]
    32       8.679216       8.679216       8.679216    1[6-(8,8)]
    33       4.401205       4.401205       4.401205    1[6-(8,8)]
    34       2.934799       2.934799       2.934799    1[6-(8,8)]
    35         2.8583         2.8583         2.8583    1[6-(8,8)]
    36       3.472283       3.472283       3.472283    1[6-(8,8)]
    37       8.349374       8.349374       8.349374    6[1-(0),8-(27),8-(27,27)]
    38       7.129356       7.129356       7.129356    6[1-(0),8-(27),8-(27,27)]
    39       0.295069       0.295069       0.295069    6[1-(0),8-(27),8-(27,27)]
    40       1.395868       1.395868       1.395868    6[1-(0),8-(27),8-(27,27)]
    41       2.287037       2.287037       2.287037    6[1-(0),8-(27),8-(27,27)]
    42       0.969656       0.969656       0.969656    6[1-(0),8-(27),8-(27,27)]
    43       3.381874       3.381874       3.381874    6[1-(0),8-(27),8-(27,27)]
    44       2.161856       2.161856       2.161856    6[1-(0),8-(27),8-(27,27)]
    45        5.26257        5.26257        5.26257    6[1-(0),8-(27),8-(27,27)]
    46       6.363368       6.363368       6.363368    6[1-(0),8-(27),8-(27,27)]
    47       7.254537       7.254537       7.254537    6[1-(0),8-(27),8-(27,27)]
    48       5.937156       5.937156       5.937156    6[1-(0),8-(27),8-(27,27)]
    49       1.585626       1.585626       1.585626    6[1-(0),8-(27),8-(27,27)]
    50       2.805644       2.805644       2.805644    6[1-(0),8-(27),8-(27,27)]
    51       9.639931       9.639931       9.639931    6[1-(0),8-(27),8-(27,27)]
    52       8.539133       8.539133       8.539133    6[1-(0),8-(27),8-(27,27)]
    53       7.647963       7.647963       7.647963    6[1-(0),8-(27),8-(27,27)]
    54       8.965344       8.965344       8.965344    6[1-(0),8-(27),8-(27,27)]
    55       6.553126       6.553126       6.553126    6[1-(0),8-(27),8-(27,27)]
    56       7.773144       7.773144       7.773144    6[1-(0),8-(27),8-(27,27)]
    57       4.672431       4.672431       4.672431    6[1-(0),8-(27),8-(27,27)]
    58       3.571633       3.571633       3.571633    6[1-(0),8-(27),8-(27,27)]
    59       2.680463       2.680463       2.680463    6[1-(0),8-(27),8-(27,27)]
    60       3.997844       3.997844       3.997844    6[1-(0),8-(27),8-(27,27)]
    61       9.453153       9.453153       9.453153    8[6-(1,8),27-(8,8,8,8,8)]
    62       8.041389       8.041389       8.041389    8[6-(1,8),27-(8,8,8,8,8),27-(8,8,8,8,8)]
    63       7.449263       7.449263       7.449263    8[6-(1,8),27-(8,8,8,8,8),27-(8,8,8,8,8)]
    64       7.894351       7.894351       7.894351    8[6-(1,8),27-(8,8,8,8,8)]
    65       0.160947       0.160947       0.160947    8[6-(1,8),27-(8,8,8,8,8),27-(8,8,8,8,8)]
    66       0.105311       0.105311       0.105311    8[6-(1,8),27-(8,8,8,8,8)]
    67       0.878254       0.878254       0.878254    8[6-(1,8),27-(8,8,8,8,8),27-(8,8,8,8,8)]
    68       1.153454       1.153454       1.153454    8[6-(1,8),27-(8,8,8,8,8)]
    69       1.324336       1.324336       1.324336    8[6-(1,8),27-(8,8,8,8,8)]
    70       3.483211       3.483211       3.483211    8[6-(1,8),27-(8,8,8,8,8),27-(8,8,8,8,8)]
    71       1.038207       1.038207       1.038207    8[6-(1,8),27-(8,8,8,8,8)]
    72       0.260297       0.260297       0.260297    8[6-(1,8),27-(8,8,8,8,8),27-(8,8,8,8,8)]
    73       4.485653       4.485653       4.485653    8[6-(1,8),27-(8,8,8,8,8)]
    74       3.073889       3.073889       3.073889    8[6-(1,8),27-(8,8,8,8,8),27-(8,8,8,8,8)]
    75       2.481763       2.481763       2.481763    8[6-(1,8),27-(8,8,8,8,8),27-(8,8,8,8,8)]
    76       2.926851       2.926851       2.926851    8[6-(1,8),27-(8,8,8,8,8)]
    77       5.128447       5.128447       5.128447    8[6-(1,8),27-(8,8,8,8,8),27-(8,8,8,8,8)]
    78       5.072811       5.072811       5.072811    8[6-(1,8),27-(8,8,8,8,8)]
    79       5.845754       5.845754       5.845754    8[6-(1,8),27-(8,8,8,8,8),27-(8,8,8,8,8)]
    80       6.120954       6.120954       6.120954    8[6-(1,8),27-(8,8,8,8,8)]
    81       6.291836       6.291836       6.291836    8[6-(1,8),27-(8,8,8,8,8)]
    82       8.450711       8.450711       8.450711    8[6-(1,8),27-(8,8,8,8,8),27-(8,8,8,8,8)]
    83       6.005708       6.005708       6.005708    8[6-(1,8),27-(8,8,8,8,8)]
    84       5.227797       5.227797       5.227797    8[6-(1,8),27-(8,8,8,8,8),27-(8,8,8,8,8)]
    85       0.481848       0.481848       0.481848    8[6-(1,8),27-(8,8,8,8,8)]
    86       1.893611       1.893611       1.893611    8[6-(1,8),27-(8,8,8,8,8),27-(8,8,8,8,8)]
    87       2.485737       2.485737       2.485737    8[6-(1,8),27-(8,8,8,8,8),27-(8,8,8,8,8)]
    88       2.040649       2.040649       2.040649    8[6-(1,8),27-(8,8,8,8,8)]
    89       9.774053       9.774053       9.774053    8[6-(1,8),27-(8,8,8,8,8),27-(8,8,8,8,8)]
    90       9.829689       9.829689       9.829689    8[6-(1,8),27-(8,8,8,8,8)]
    91       9.056746       9.056746       9.056746    8[6-(1,8),27-(8,8,8,8,8),27-(8,8,8,8,8)]
    92       8.781547       8.781547       8.781547    8[6-(1,8),27-(8,8,8,8,8)]
    93       8.610665       8.610665       8.610665    8[6-(1,8),27-(8,8,8,8,8)]
    94       6.451789       6.451789       6.451789    8[6-(1,8),27-(8,8,8,8,8),27-(8,8,8,8,8)]
    95       8.896793       8.896793       8.896793    8[6-(1,8),27-(8,8,8,8,8)]
    96       9.674703       9.674703       9.674703    8[6-(1,8),27-(8,8,8,8,8),27-(8,8,8,8,8)]
    97       5.449348       5.449348       5.449348    8[6-(1,8),27-(8,8,8,8,8)]
    98       6.861111       6.861111       6.861111    8[6-(1,8),27-(8,8,8,8,8),27-(8,8,8,8,8)]
    99       7.453237       7.453237       7.453237    8[6-(1,8),27-(8,8,8,8,8),27-(8,8,8,8,8)]
   100       7.008149       7.008149       7.008149    8[6-(1,8),27-(8,8,8,8,8)]
   101       4.806553       4.806553       4.806553    8[6-(1,8),27-(8,8,8,8,8),27-(8,8,8,8,8)]
   102       4.862189       4.862189       4.862189    8[6-(1,8),27-(8,8,8,8,8)]
   103       4.089246       4.089246       4.089246    8[6-(1,8),27-(8,8,8,8,8),27-(8,8,8,8,8)]
   104       3.814047       3.814047       3.814047    8[6-(1,8),27-(8,8,8,8,8)]
   105       3.643165       3.643165       3.643165    8[6-(1,8),27-(8,8,8,8,8)]
   106       1.484289       1.484289       1.484289    8[6-(1,8),27-(8,8,8,8,8),27-(8,8,8,8,8)]
   107       3.929293       3.929293       3.929293    8[6-(1,8),27-(8,8,8,8,8)]
   108       4.707203       4.707203       4.707203    8[6-(1,8),27-(8,8,8,8,8),27-(8,8,8,8,8)]
