# Supplementary material for: A collection of forcefield precursors for metal–organic frameworks
Source: RSC Adv. 2019 Nov 13;9(63):36492–507. doi: 10.1039/c9ra07327b (PMC9075174; doi:10.1039/c9ra07327b)
Supplement: RA-009-C9RA07327B-s542 [file RA-009-C9RA07327B-s542.txt]

EDAVOV_clean

6.987500    0.000000    0.000000
-2.329174    15.583194    0.000000
2.329174    7.791597    13.495442

     1       2.988528       2.988528       2.988528    29[7-(6,6),8-(6),8-(6,29),8-(6,29)]
     2         5.3177         5.3177         5.3177    29[7-(6,6),8-(6),8-(6,29),8-(6,29)]
     3       0.659364       0.659364       0.659364    29[7-(6,6),8-(6),8-(6,29),8-(6,29)]
     4       3.998972       3.998972       3.998972    29[7-(6,6),8-(6),8-(6,29),8-(6,29)]
     5         1.6698         1.6698         1.6698    29[7-(6,6),8-(6),8-(6,29),8-(6,29)]
     6       6.328136       6.328136       6.328136    29[7-(6,6),8-(6),8-(6,29),8-(6,29)]
     7       5.440933       5.440933       5.440933    1[6-(1,6,7)]
     8       5.912589       5.912589       5.912589    1[6-(1,6,7)]
     9       -0.52849       -0.52849       -0.52849    1[6-(6,7)]
    10       0.169559       0.169559       0.169559    1[6-(6,6)]
    11       2.215038       2.215038       2.215038    1[6-(6,6)]
    12       0.214516       0.214516       0.214516    1[6-(6,6)]
    13       5.534101       5.534101       5.534101    1[6-(6,6)]
    14       0.782601       0.782601       0.782601    1[6-(1,6,7)]
    15       1.254258       1.254258       1.254258    1[6-(1,6,7)]
    16        1.80068        1.80068        1.80068    1[6-(6,7)]
    17       2.498732       2.498732       2.498732    1[6-(6,6)]
    18      -0.114134      -0.114134      -0.114134    1[6-(6,6)]
    19       4.872846       4.872846       4.872846    1[6-(6,6)]
    20        3.20493        3.20493        3.20493    1[6-(6,6)]
    21       3.111766       3.111766       3.111766    1[6-(1,6,7)]
    22       3.583422       3.583422       3.583422    1[6-(1,6,7)]
    23       4.129846       4.129846       4.129846    1[6-(6,7)]
    24       4.827899       4.827899       4.827899    1[6-(6,6)]
    25       4.544208       4.544208       4.544208    1[6-(6,6)]
    26       2.543687       2.543687       2.543687    1[6-(6,6)]
    27       0.875769       0.875769       0.875769    1[6-(6,6)]
    28       1.546567       1.546567       1.546567    1[6-(1,6,7)]
    29       1.074911       1.074911       1.074911    1[6-(1,6,7)]
    30        7.51599        7.51599        7.51599    1[6-(6,7)]
    31       6.817941       6.817941       6.817941    1[6-(6,6)]
    32       4.772462       4.772462       4.772462    1[6-(6,6)]
    33       6.772984       6.772984       6.772984    1[6-(6,6)]
    34       1.453399       1.453399       1.453399    1[6-(6,6)]
    35       6.204899       6.204899       6.204899    1[6-(1,6,7)]
    36       5.733242       5.733242       5.733242    1[6-(1,6,7)]
    37        5.18682        5.18682        5.18682    1[6-(6,7)]
    38       4.488768       4.488768       4.488768    1[6-(6,6)]
    39       7.101634       7.101634       7.101634    1[6-(6,6)]
    40       2.114654       2.114654       2.114654    1[6-(6,6)]
    41        3.78257        3.78257        3.78257    1[6-(6,6)]
    42       3.875734       3.875734       3.875734    1[6-(1,6,7)]
    43       3.404078       3.404078       3.404078    1[6-(1,6,7)]
    44       2.857654       2.857654       2.857654    1[6-(6,7)]
    45       2.159601       2.159601       2.159601    1[6-(6,6)]
    46       2.443292       2.443292       2.443292    1[6-(6,6)]
    47       4.443813       4.443813       4.443813    1[6-(6,6)]
    48      -0.875769      -0.875769      -0.875769    1[6-(6,6)]
    49       3.986835       3.986835       3.986835    6[6-(1,1,7),8-(0),8-(29)]
    50       5.164926       5.164926       5.164926    6[1-(0),1-(0),6-(8,8),7-(6,29)]
    51       5.610727       5.610727       5.610727    6[1-(0),6-(6,6),7-(6,29)]
    52       5.344502       5.344502       5.344502    6[6-(1,6),6-(1,7),6-(6,8)]
    53      -0.627715      -0.627715      -0.627715    6[1-(0),6-(1,6),6-(6,6)]
    54       1.535854       1.535854       1.535854    6[1-(0),6-(1,6),6-(1,6)]
    55       0.340292       0.340292       0.340292    6[1-(0),6-(1,6),6-(1,6)]
    56       6.327183       6.327183       6.327183    6[1-(0),6-(1,6),6-(6,8)]
    57       6.477415       6.477415       6.477415    6[6-(1,6),6-(6,6),8-(29,29)]
    58       6.316003       6.316003       6.316003    6[6-(1,1,7),8-(0),8-(29)]
    59       0.506595       0.506595       0.506595    6[1-(0),1-(0),6-(8,8),7-(6,29)]
    60       0.952398       0.952398       0.952398    6[1-(0),6-(6,6),7-(6,29)]
    61       7.673675       7.673675       7.673675    6[6-(1,6),6-(1,7),6-(6,8)]
    62       1.701458       1.701458       1.701458    6[1-(0),6-(1,6),6-(6,6)]
    63      -0.793319      -0.793319      -0.793319    6[1-(0),6-(1,6),6-(1,6)]
    64        4.99862        4.99862        4.99862    6[1-(0),6-(1,6),6-(1,6)]
    65       3.998011       3.998011       3.998011    6[1-(0),6-(1,6),6-(6,8)]
    66       4.148242       4.148242       4.148242    6[6-(1,6),6-(6,6),8-(29,29)]
    67       1.657666       1.657666       1.657666    6[6-(1,1,7),8-(0),8-(29)]
    68        2.83576        2.83576        2.83576    6[1-(0),1-(0),6-(8,8),7-(6,29)]
    69       3.281564       3.281564       3.281564    6[1-(0),6-(6,6),7-(6,29)]
    70       3.015341       3.015341       3.015341    6[6-(1,6),6-(1,7),6-(6,8)]
    71       4.030626       4.030626       4.030626    6[1-(0),6-(1,6),6-(6,6)]
    72       3.865023       3.865023       3.865023    6[1-(0),6-(1,6),6-(1,6)]
    73       2.669461       2.669461       2.669461    6[1-(0),6-(1,6),6-(1,6)]
    74       1.668851       1.668851       1.668851    6[1-(0),6-(1,6),6-(6,8)]
    75       1.819081       1.819081       1.819081    6[6-(1,6),6-(6,6),8-(29,29)]
    76       3.000665       3.000665       3.000665    6[6-(1,1,7),8-(0),8-(29)]
    77       1.822574       1.822574       1.822574    6[1-(0),1-(0),6-(8,8),7-(6,29)]
    78       1.376773       1.376773       1.376773    6[1-(0),6-(6,6),7-(6,29)]
    79       1.642998       1.642998       1.642998    6[6-(1,6),6-(1,7),6-(6,8)]
    80       7.615215       7.615215       7.615215    6[1-(0),6-(1,6),6-(6,6)]
    81       5.451646       5.451646       5.451646    6[1-(0),6-(1,6),6-(1,6)]
    82       6.647208       6.647208       6.647208    6[1-(0),6-(1,6),6-(1,6)]
    83       0.660317       0.660317       0.660317    6[1-(0),6-(1,6),6-(6,8)]
    84       0.510085       0.510085       0.510085    6[6-(1,6),6-(6,6),8-(29,29)]
    85       0.671497       0.671497       0.671497    6[6-(1,1,7),8-(0),8-(29)]
    86      -0.506595      -0.506595      -0.506595    6[1-(0),1-(0),6-(8,8),7-(6,29)]
    87       6.035102       6.035102       6.035102    6[1-(0),6-(6,6),7-(6,29)]
    88      -0.686175      -0.686175      -0.686175    6[6-(1,6),6-(1,7),6-(6,8)]
    89       5.286042       5.286042       5.286042    6[1-(0),6-(1,6),6-(6,6)]
    90       7.780819       7.780819       7.780819    6[1-(0),6-(1,6),6-(1,6)]
    91        1.98888        1.98888        1.98888    6[1-(0),6-(1,6),6-(1,6)]
    92       2.989489       2.989489       2.989489    6[1-(0),6-(1,6),6-(6,8)]
    93       2.839258       2.839258       2.839258    6[6-(1,6),6-(6,6),8-(29,29)]
    94       5.329834       5.329834       5.329834    6[6-(1,1,7),8-(0),8-(29)]
    95        4.15174        4.15174        4.15174    6[1-(0),1-(0),6-(8,8),7-(6,29)]
    96       3.705936       3.705936       3.705936    6[1-(0),6-(6,6),7-(6,29)]
    97       3.972159       3.972159       3.972159    6[6-(1,6),6-(1,7),6-(6,8)]
    98       2.956874       2.956874       2.956874    6[1-(0),6-(1,6),6-(6,6)]
    99       3.122477       3.122477       3.122477    6[1-(0),6-(1,6),6-(1,6)]
   100       4.318039       4.318039       4.318039    6[1-(0),6-(1,6),6-(1,6)]
   101       5.318649       5.318649       5.318649    6[1-(0),6-(1,6),6-(6,8)]
   102       5.168419       5.168419       5.168419    6[6-(1,6),6-(6,6),8-(29,29)]
   103       4.774324       4.774324       4.774324    7[6-(1,1,6),6-(1,6),29-(8,8,8)]
   104       7.103495       7.103495       7.103495    7[6-(1,1,6),6-(1,6),29-(8,8,8)]
   105       2.445159       2.445159       2.445159    7[6-(1,1,6),6-(1,6),29-(8,8,8)]
   106       2.213176       2.213176       2.213176    7[6-(1,1,6),6-(1,6),29-(8,8,8)]
   107      -0.115995      -0.115995      -0.115995    7[6-(1,1,6),6-(1,6),29-(8,8,8)]
   108       4.542341       4.542341       4.542341    7[6-(1,1,6),6-(1,6),29-(8,8,8)]
   109       2.931023       2.931023       2.931023    8[6-(6,8),29-(7,8,8)]
   110       4.090949       4.090949       4.090949    8[6-(6,8)]
   111       5.526417       5.526417       5.526417    8[6-(6,6),29-(7,8,8),29-(7,8,8)]
   112       5.260192       5.260192       5.260192    8[6-(6,8),29-(7,8,8)]
   113       6.420116       6.420116       6.420116    8[6-(6,8)]
   114       3.197243       3.197243       3.197243    8[6-(6,6),29-(7,8,8),29-(7,8,8)]
   115       0.601855       0.601855       0.601855    8[6-(6,8),29-(7,8,8)]
   116       1.761779       1.761779       1.761779    8[6-(6,8)]
   117       0.868081       0.868081       0.868081    8[6-(6,6),29-(7,8,8),29-(7,8,8)]
   118       4.056477       4.056477       4.056477    8[6-(6,8),29-(7,8,8)]
   119       2.896551       2.896551       2.896551    8[6-(6,8)]
   120       1.461083       1.461083       1.461083    8[6-(6,6),29-(7,8,8),29-(7,8,8)]
   121       1.727308       1.727308       1.727308    8[6-(6,8),29-(7,8,8)]
   122       0.567384       0.567384       0.567384    8[6-(6,8)]
   123       3.790257       3.790257       3.790257    8[6-(6,6),29-(7,8,8),29-(7,8,8)]
   124       6.385645       6.385645       6.385645    8[6-(6,8),29-(7,8,8)]
   125       5.225721       5.225721       5.225721    8[6-(6,8)]
   126       6.119419       6.119419       6.119419    8[6-(6,6),29-(7,8,8),29-(7,8,8)]
