# Supplementary material for: A collection of forcefield precursors for metal–organic frameworks
Source: RSC Adv. 2019 Nov 13;9(63):36492–507. doi: 10.1039/c9ra07327b (PMC9075174; doi:10.1039/c9ra07327b)
Supplement: RA-009-C9RA07327B-s543 [file RA-009-C9RA07327B-s543.txt]

EDEPAG_clean

11.055200    0.000000    0.000000
-5.372880    9.680178    0.000000
-4.397730    -3.526870    16.724273

     1      -0.258301      -0.258301      -0.258301    63[8-(6),8-(6),8-(6),8-(6),8-(6),8-(6)]
     2      -0.973163      -0.973163      -0.973163    63[8-(6),8-(6),8-(6),8-(6),8-(6),8-(6,63),8-(6,63)]
     3       1.542891       1.542891       1.542891    63[8-(6),8-(6),8-(6),8-(6),8-(6),8-(6)]
     4      -8.797447      -8.797447      -8.797447    63[8-(6),8-(6),8-(6),8-(6),8-(6),8-(6,63),8-(6,63)]
     5      -2.324211      -2.324211      -2.324211    1[6-(6,6)]
     6      -1.073792      -1.073792      -1.073792    1[6-(6,6)]
     7      -2.742568      -2.742568      -2.742568    1[6-(6,6)]
     8       7.125469       7.125469       7.125469    1[6-(6,6)]
     9      -0.396984      -0.396984      -0.396984    1[6-(6,6)]
    10      -1.050367      -1.050367      -1.050367    1[6-(6,6)]
    11       2.190676       2.190676       2.190676    1[6-(6,6)]
    12      -2.807214      -2.807214      -2.807214    1[6-(6,6)]
    13       3.564861       3.564861       3.564861    1[6-(6,6)]
    14        1.89917        1.89917        1.89917    1[6-(6,6)]
    15      -0.745613      -0.745613      -0.745613    1[6-(6,6)]
    16       3.056621       3.056621       3.056621    1[6-(6,6)]
    17       3.608801       3.608801       3.608801    1[6-(6,6)]
    18       2.358382       2.358382       2.358382    1[6-(6,6)]
    19       4.027158       4.027158       4.027158    1[6-(6,6)]
    20      -5.840879      -5.840879      -5.840879    1[6-(6,6)]
    21       1.681574       1.681574       1.681574    1[6-(6,6)]
    22       2.334957       2.334957       2.334957    1[6-(6,6)]
    23      -0.906086      -0.906086      -0.906086    1[6-(6,6)]
    24       4.091804       4.091804       4.091804    1[6-(6,6)]
    25      -2.280271      -2.280271      -2.280271    1[6-(6,6)]
    26       -0.61458       -0.61458       -0.61458    1[6-(6,6)]
    27       2.030203       2.030203       2.030203    1[6-(6,6)]
    28      -1.772031      -1.772031      -1.772031    1[6-(6,6)]
    29      -4.170594      -4.170594      -4.170594    6[6-(6,6),8-(63),8-(63,63)]
    30      -3.265146      -3.265146      -3.265146    6[6-(1,6),6-(1,6),6-(8,8)]
    31      -2.404804      -2.404804      -2.404804    6[1-(0),6-(1,6),6-(6,6)]
    32      -1.659618      -1.659618      -1.659618    6[1-(0),6-(1,6),6-(6,6)]
    33      -1.776024      -1.776024      -1.776024    6[6-(1,6),6-(1,6),6-(8,8)]
    34      -2.641811      -2.641811      -2.641811    6[1-(0),6-(1,6),6-(6,6)]
    35      -3.365955      -3.365955      -3.365955    6[1-(0),6-(1,6),6-(6,6)]
    36      -1.090685      -1.090685      -1.090685    6[6-(6,6),8-(63),8-(63)]
    37      -1.146952      -1.146952      -1.146952    6[6-(6,6),8-(63),8-(63)]
    38      -1.561902      -1.561902      -1.561902    6[6-(1,6),6-(1,6),6-(8,8)]
    39       -1.02372       -1.02372       -1.02372    6[1-(0),6-(1,6),6-(6,6)]
    40      -1.412587      -1.412587      -1.412587    6[1-(0),6-(1,6),6-(6,6)]
    41      -2.327194      -2.327194      -2.327194    6[6-(1,6),6-(1,6),6-(8,8)]
    42      -2.861573      -2.861573      -2.861573    6[1-(0),6-(1,6),6-(6,6)]
    43      -2.469806      -2.469806      -2.469806    6[1-(0),6-(1,6),6-(6,6)]
    44       -8.06387       -8.06387       -8.06387    6[6-(6,6),8-(63),8-(63)]
    45       1.890521       1.890521       1.890521    6[6-(6,6),8-(63),8-(63)]
    46       2.632143       2.632143       2.632143    6[6-(1,6),6-(1,6),6-(8,8)]
    47       3.471988       3.471988       3.471988    6[1-(0),6-(1,6),6-(6,6)]
    48       2.490666       2.490666       2.490666    6[1-(0),6-(1,6),6-(6,6)]
    49      -0.366251      -0.366251      -0.366251    6[6-(6,6),8-(63),8-(63)]
    50      -0.966939      -0.966939      -0.966939    6[6-(1,6),6-(1,6),6-(8,8)]
    51      -1.075635      -1.075635      -1.075635    6[1-(0),6-(1,6),6-(6,6)]
    52       2.962257       2.962257       2.962257    6[1-(0),6-(1,6),6-(6,6)]
    53       5.455184       5.455184       5.455184    6[6-(6,6),8-(63),8-(63,63)]
    54       4.549736       4.549736       4.549736    6[6-(1,6),6-(1,6),6-(8,8)]
    55       3.689394       3.689394       3.689394    6[1-(0),6-(1,6),6-(6,6)]
    56       2.944208       2.944208       2.944208    6[1-(0),6-(1,6),6-(6,6)]
    57       3.060614       3.060614       3.060614    6[6-(1,6),6-(1,6),6-(8,8)]
    58       3.926401       3.926401       3.926401    6[1-(0),6-(1,6),6-(6,6)]
    59       4.650545       4.650545       4.650545    6[1-(0),6-(1,6),6-(6,6)]
    60       2.375275       2.375275       2.375275    6[6-(6,6),8-(63),8-(63)]
    61       2.431542       2.431542       2.431542    6[6-(6,6),8-(63),8-(63)]
    62       2.846492       2.846492       2.846492    6[6-(1,6),6-(1,6),6-(8,8)]
    63        2.30831        2.30831        2.30831    6[1-(0),6-(1,6),6-(6,6)]
    64       2.697177       2.697177       2.697177    6[1-(0),6-(1,6),6-(6,6)]
    65       3.611784       3.611784       3.611784    6[6-(1,6),6-(1,6),6-(8,8)]
    66       4.146163       4.146163       4.146163    6[1-(0),6-(1,6),6-(6,6)]
    67       3.754396       3.754396       3.754396    6[1-(0),6-(1,6),6-(6,6)]
    68        9.34846        9.34846        9.34846    6[6-(6,6),8-(63),8-(63)]
    69      -0.605931      -0.605931      -0.605931    6[6-(6,6),8-(63),8-(63)]
    70      -1.347553      -1.347553      -1.347553    6[6-(1,6),6-(1,6),6-(8,8)]
    71      -2.187398      -2.187398      -2.187398    6[1-(0),6-(1,6),6-(6,6)]
    72      -1.206076      -1.206076      -1.206076    6[1-(0),6-(1,6),6-(6,6)]
    73       1.650841       1.650841       1.650841    6[6-(6,6),8-(63),8-(63)]
    74       2.251529       2.251529       2.251529    6[6-(1,6),6-(1,6),6-(8,8)]
    75       2.360225       2.360225       2.360225    6[1-(0),6-(1,6),6-(6,6)]
    76      -1.677667      -1.677667      -1.677667    6[1-(0),6-(1,6),6-(6,6)]
    77       0.763142       0.763142       0.763142    8[6-(6,8),63-(8,8,8,8,8,8)]
    78      -4.516091      -4.516091      -4.516091    8[6-(6,8),63-(8,8,8,8,8,8),63-(8,8,8,8,8,8)]
    79       -0.37899       -0.37899       -0.37899    8[6-(6,8),63-(8,8,8,8,8)]
    80      -1.289679      -1.289679      -1.289679    8[6-(6,8),63-(8,8,8,8,8,8)]
    81      -1.590182      -1.590182      -1.590182    8[6-(6,8),63-(8,8,8,8,8)]
    82      -0.413043      -0.413043      -0.413043    8[6-(6,8),63-(8,8,8,8,8)]
    83       2.271526       2.271526       2.271526    8[6-(6,8),63-(8,8,8,8,8)]
    84      -7.619288      -7.619288      -7.619288    8[6-(6,8),63-(8,8,8,8,8,8)]
    85       1.035169       1.035169       1.035169    8[6-(6,8),63-(8,8,8,8,8)]
    86        2.22759        2.22759        2.22759    8[6-(6,8),63-(8,8,8,8,8)]
    87       3.815019       3.815019       3.815019    8[6-(6,8),63-(8,8,8,8,8,8)]
    88       0.321463       0.321463       0.321463    8[6-(6,8),63-(8,8,8,8,8,8)]
    89       0.521448       0.521448       0.521448    8[6-(6,8),63-(8,8,8,8,8,8)]
    90       5.800681       5.800681       5.800681    8[6-(6,8),63-(8,8,8,8,8,8),63-(8,8,8,8,8,8)]
    91        1.66358        1.66358        1.66358    8[6-(6,8),63-(8,8,8,8,8)]
    92       2.574269       2.574269       2.574269    8[6-(6,8),63-(8,8,8,8,8,8)]
    93       2.874772       2.874772       2.874772    8[6-(6,8),63-(8,8,8,8,8)]
    94       1.697633       1.697633       1.697633    8[6-(6,8),63-(8,8,8,8,8)]
    95      -0.986936      -0.986936      -0.986936    8[6-(6,8),63-(8,8,8,8,8)]
    96       8.903878       8.903878       8.903878    8[6-(6,8),63-(8,8,8,8,8,8)]
    97       0.249421       0.249421       0.249421    8[6-(6,8),63-(8,8,8,8,8)]
    98         -0.943         -0.943         -0.943    8[6-(6,8),63-(8,8,8,8,8)]
    99      -2.530429      -2.530429      -2.530429    8[6-(6,8),63-(8,8,8,8,8,8)]
   100       0.963127       0.963127       0.963127    8[6-(6,8),63-(8,8,8,8,8,8)]
