# Supplementary material for: A collection of forcefield precursors for metal–organic frameworks
Source: RSC Adv. 2019 Nov 13;9(63):36492–507. doi: 10.1039/c9ra07327b (PMC9075174; doi:10.1039/c9ra07327b)
Supplement: RA-009-C9RA07327B-s544 [file RA-009-C9RA07327B-s544.txt]

EDOMAM_clean

13.941000    0.000000    0.000000
0.728526    15.057386    0.000000
0.728526    2.026105    14.920448

     1      11.463765      11.463765      11.463765    29[7-(6,6),8-(6),8-(6),8-(6),8-(6)]
     2        8.83827        8.83827        8.83827    29[7-(6,6),8-(6),8-(6),8-(6),8-(6)]
     3       3.934287       3.934287       3.934287    29[7-(6,6),8-(6),8-(6),8-(6),8-(6)]
     4       6.559782       6.559782       6.559782    29[7-(6,6),8-(6),8-(6),8-(6),8-(6)]
     5      12.276164      12.276164      12.276164    1[6-(6,6)]
     6      12.342818      12.342818      12.342818    1[6-(6,6)]
     7       8.594439       8.594439       8.594439    1[6-(6,6)]
     8        8.49885        8.49885        8.49885    1[6-(6,6)]
     9      12.551581      12.551581      12.551581    1[6-(6,6)]
    10      11.934252      11.934252      11.934252    1[6-(6,6)]
    11       8.248929       8.248929       8.248929    1[6-(6,6)]
    12       8.851016       8.851016       8.851016    1[6-(6,6)]
    13        8.63244        8.63244        8.63244    1[6-(6,6)]
    14       8.557513       8.557513       8.557513    1[6-(6,6)]
    15      12.433344      12.433344      12.433344    1[6-(6,6)]
    16      12.603196      12.603196      12.603196    1[6-(6,6)]
    17        8.78775        8.78775        8.78775    1[6-(6,6)]
    18       8.579569       8.579569       8.579569    1[6-(6,6)]
    19      12.058969      12.058969      12.058969    1[6-(6,6)]
    20      12.216015      12.216015      12.216015    1[6-(6,6)]
    21       6.453688       6.453688       6.453688    1[6-(6,7)]
    22       4.200623       4.200623       4.200623    1[6-(6,6)]
    23       4.188305       4.188305       4.188305    1[6-(6,6)]
    24       6.469678       6.469678       6.469678    1[6-(6,7)]
    25       2.135069       2.135069       2.135069    1[6-(6,6)]
    26      13.780331      13.780331      13.780331    1[6-(6,7)]
    27      13.832326      13.832326      13.832326    1[6-(6,7)]
    28       2.222685       2.222685       2.222685    1[6-(6,6)]
    29       3.121888       3.121888       3.121888    1[6-(6,6)]
    30       3.055234       3.055234       3.055234    1[6-(6,6)]
    31       6.803613       6.803613       6.803613    1[6-(6,6)]
    32       6.899202       6.899202       6.899202    1[6-(6,6)]
    33       2.846471       2.846471       2.846471    1[6-(6,6)]
    34         3.4638         3.4638         3.4638    1[6-(6,6)]
    35       7.149123       7.149123       7.149123    1[6-(6,6)]
    36       6.547036       6.547036       6.547036    1[6-(6,6)]
    37       6.765612       6.765612       6.765612    1[6-(6,6)]
    38       6.840539       6.840539       6.840539    1[6-(6,6)]
    39       2.964708       2.964708       2.964708    1[6-(6,6)]
    40       2.794856       2.794856       2.794856    1[6-(6,6)]
    41       6.610302       6.610302       6.610302    1[6-(6,6)]
    42       6.818483       6.818483       6.818483    1[6-(6,6)]
    43       3.339083       3.339083       3.339083    1[6-(6,6)]
    44       3.182037       3.182037       3.182037    1[6-(6,6)]
    45       8.944364       8.944364       8.944364    1[6-(6,7)]
    46      11.197429      11.197429      11.197429    1[6-(6,6)]
    47      11.209747      11.209747      11.209747    1[6-(6,6)]
    48       8.928374       8.928374       8.928374    1[6-(6,7)]
    49      13.262983      13.262983      13.262983    1[6-(6,6)]
    50       1.617721       1.617721       1.617721    1[6-(6,7)]
    51       1.565726       1.565726       1.565726    1[6-(6,7)]
    52      13.175367      13.175367      13.175367    1[6-(6,6)]
    53      10.297312      10.297312      10.297312    6[6-(6,6),8-(29),8-(29)]
    54      10.384543      10.384543      10.384543    6[6-(1,6),6-(1,6),6-(8,8)]
    55      11.504323      11.504323      11.504323    6[1-(0),6-(1,6),6-(6,6)]
    56      11.579848      11.579848      11.579848    6[1-(0),6-(1,6),6-(6,6)]
    57      10.554871      10.554871      10.554871    6[6-(1,6),6-(1,6),6-(6,6)]
    58       9.365488       9.365488       9.365488    6[1-(0),6-(1,6),6-(6,6)]
    59       9.328531       9.328531       9.328531    6[1-(0),6-(1,6),6-(6,6)]
    60      10.653536      10.653536      10.653536    6[6-(1,6),6-(1,6),6-(6,6)]
    61      11.853578      11.853578      11.853578    6[1-(0),6-(1,6),6-(6,6)]
    62       11.18105       11.18105       11.18105    6[1-(0),6-(1,6),6-(6,6)]
    63      10.099157      10.099157      10.099157    6[6-(1,6),6-(1,6),6-(8,8)]
    64       8.936153       8.936153       8.936153    6[1-(0),6-(1,6),6-(6,6)]
    65       9.621165       9.621165       9.621165    6[1-(0),6-(1,6),6-(6,6)]
    66      10.116848      10.116848      10.116848    6[6-(6,6),8-(29),8-(29)]
    67      10.771371      10.771371      10.771371    6[6-(6,6),8-(29),8-(29)]
    68      10.688157      10.688157      10.688157    6[6-(1,6),6-(1,6),6-(8,8)]
    69       9.387415       9.387415       9.387415    6[1-(0),6-(1,6),6-(6,6)]
    70       9.364035       9.364035       9.364035    6[1-(0),6-(1,6),6-(6,6)]
    71      10.508924      10.508924      10.508924    6[6-(1,6),6-(1,6),6-(6,6)]
    72      11.702413      11.702413      11.702413    6[1-(0),6-(1,6),6-(6,6)]
    73       11.81126       11.81126       11.81126    6[1-(0),6-(1,6),6-(6,6)]
    74      10.403414      10.403414      10.403414    6[6-(1,6),6-(1,6),6-(6,6)]
    75       9.423339       9.423339       9.423339    6[1-(0),6-(1,6),6-(6,6)]
    76       9.338804       9.338804       9.338804    6[1-(0),6-(1,6),6-(6,6)]
    77       10.21385       10.21385       10.21385    6[6-(1,6),6-(1,6),6-(8,8)]
    78      11.387288      11.387288      11.387288    6[1-(0),6-(1,6),6-(6,6)]
    79      11.471095      11.471095      11.471095    6[1-(0),6-(1,6),6-(6,6)]
    80      10.154501      10.154501      10.154501    6[6-(6,6),8-(29),8-(29)]
    81        5.98167        5.98167        5.98167    6[1-(0),6-(1,6),7-(6,29)]
    82       4.645539       4.645539       4.645539    6[1-(0),6-(1,7),6-(6,6)]
    83       3.912841       3.912841       3.912841    6[6-(1,6),6-(1,6),6-(6,6)]
    84       4.628321       4.628321       4.628321    6[1-(0),6-(1,7),6-(6,6)]
    85       6.001699       6.001699       6.001699    6[1-(0),6-(1,6),7-(6,29)]
    86       2.445519       2.445519       2.445519    6[6-(1,6),6-(1,6),6-(6,6)]
    87       1.701709       1.701709       1.701709    6[1-(0),6-(1,7),6-(6,6)]
    88      14.281475      14.281475      14.281475    6[1-(0),6-(1,6),7-(6,29)]
    89       0.356041       0.356041       0.356041    6[1-(0),6-(1,6),7-(6,29)]
    90       1.758234       1.758234       1.758234    6[1-(0),6-(1,7),6-(6,6)]
    91        5.10074        5.10074        5.10074    6[6-(6,6),8-(29),8-(29)]
    92       5.013509       5.013509       5.013509    6[6-(1,6),6-(1,6),6-(8,8)]
    93       3.893729       3.893729       3.893729    6[1-(0),6-(1,6),6-(6,6)]
    94       3.818204       3.818204       3.818204    6[1-(0),6-(1,6),6-(6,6)]
    95       4.843181       4.843181       4.843181    6[6-(1,6),6-(1,6),6-(6,6)]
    96       6.032564       6.032564       6.032564    6[1-(0),6-(1,6),6-(6,6)]
    97       6.069521       6.069521       6.069521    6[1-(0),6-(1,6),6-(6,6)]
    98       4.744516       4.744516       4.744516    6[6-(1,6),6-(1,6),6-(6,6)]
    99       3.544474       3.544474       3.544474    6[1-(0),6-(1,6),6-(6,6)]
   100       4.217002       4.217002       4.217002    6[1-(0),6-(1,6),6-(6,6)]
   101       5.298895       5.298895       5.298895    6[6-(1,6),6-(1,6),6-(8,8)]
   102       6.461899       6.461899       6.461899    6[1-(0),6-(1,6),6-(6,6)]
   103       5.776887       5.776887       5.776887    6[1-(0),6-(1,6),6-(6,6)]
   104       5.281204       5.281204       5.281204    6[6-(6,6),8-(29),8-(29)]
   105       4.626681       4.626681       4.626681    6[6-(6,6),8-(29),8-(29)]
   106       4.709895       4.709895       4.709895    6[6-(1,6),6-(1,6),6-(8,8)]
   107       6.010637       6.010637       6.010637    6[1-(0),6-(1,6),6-(6,6)]
   108       6.034017       6.034017       6.034017    6[1-(0),6-(1,6),6-(6,6)]
   109       4.889128       4.889128       4.889128    6[6-(1,6),6-(1,6),6-(6,6)]
   110       3.695639       3.695639       3.695639    6[1-(0),6-(1,6),6-(6,6)]
   111       3.586792       3.586792       3.586792    6[1-(0),6-(1,6),6-(6,6)]
   112       4.994638       4.994638       4.994638    6[6-(1,6),6-(1,6),6-(6,6)]
   113       5.974713       5.974713       5.974713    6[1-(0),6-(1,6),6-(6,6)]
   114       6.059248       6.059248       6.059248    6[1-(0),6-(1,6),6-(6,6)]
   115       5.184202       5.184202       5.184202    6[6-(1,6),6-(1,6),6-(8,8)]
   116       4.010764       4.010764       4.010764    6[1-(0),6-(1,6),6-(6,6)]
   117       3.926957       3.926957       3.926957    6[1-(0),6-(1,6),6-(6,6)]
   118       5.243551       5.243551       5.243551    6[6-(6,6),8-(29),8-(29)]
   119       9.416382       9.416382       9.416382    6[1-(0),6-(1,6),7-(6,29)]
   120      10.752513      10.752513      10.752513    6[1-(0),6-(1,7),6-(6,6)]
   121      11.485211      11.485211      11.485211    6[6-(1,6),6-(1,6),6-(6,6)]
   122      10.769731      10.769731      10.769731    6[1-(0),6-(1,7),6-(6,6)]
   123       9.396353       9.396353       9.396353    6[1-(0),6-(1,6),7-(6,29)]
   124      12.952533      12.952533      12.952533    6[6-(1,6),6-(1,6),6-(6,6)]
   125      13.696343      13.696343      13.696343    6[1-(0),6-(1,7),6-(6,6)]
   126       1.116577       1.116577       1.116577    6[1-(0),6-(1,6),7-(6,29)]
   127       1.101011       1.101011       1.101011    6[1-(0),6-(1,6),7-(6,29)]
   128      13.639818      13.639818      13.639818    6[1-(0),6-(1,7),6-(6,6)]
   129       6.726251       6.726251       6.726251    7[6-(1,6),6-(1,6),29-(8,8,8,8)]
   130      13.594793      13.594793      13.594793    7[6-(1,6),6-(1,6),29-(8,8,8,8)]
   131       8.671801       8.671801       8.671801    7[6-(1,6),6-(1,6),29-(8,8,8,8)]
   132       1.803259       1.803259       1.803259    7[6-(1,6),6-(1,6),29-(8,8,8,8)]
   133      11.359864      11.359864      11.359864    8[6-(6,8),29-(7,8,8,8)]
   134       9.157044       9.157044       9.157044    8[6-(6,8),29-(7,8,8,8)]
   135      11.276071      11.276071      11.276071    8[6-(6,8),29-(7,8,8,8)]
   136       9.073304       9.073304       9.073304    8[6-(6,8),29-(7,8,8,8)]
   137       9.017133       9.017133       9.017133    8[6-(6,8),29-(7,8,8,8)]
   138       11.20778       11.20778       11.20778    8[6-(6,8),29-(7,8,8,8)]
   139       9.029641       9.029641       9.029641    8[6-(6,8),29-(7,8,8,8)]
   140      11.230693      11.230693      11.230693    8[6-(6,8),29-(7,8,8,8)]
   141       4.038188       4.038188       4.038188    8[6-(6,8),29-(7,8,8,8)]
   142       6.241008       6.241008       6.241008    8[6-(6,8),29-(7,8,8,8)]
   143       4.121981       4.121981       4.121981    8[6-(6,8),29-(7,8,8,8)]
   144       6.324748       6.324748       6.324748    8[6-(6,8),29-(7,8,8,8)]
   145       6.380919       6.380919       6.380919    8[6-(6,8),29-(7,8,8,8)]
   146       4.190272       4.190272       4.190272    8[6-(6,8),29-(7,8,8,8)]
   147       6.368411       6.368411       6.368411    8[6-(6,8),29-(7,8,8,8)]
   148       4.167359       4.167359       4.167359    8[6-(6,8),29-(7,8,8,8)]
