# Supplementary material for: A collection of forcefield precursors for metal–organic frameworks
Source: RSC Adv. 2019 Nov 13;9(63):36492–507. doi: 10.1039/c9ra07327b (PMC9075174; doi:10.1039/c9ra07327b)
Supplement: RA-009-C9RA07327B-s545 [file RA-009-C9RA07327B-s545.txt]

EDORIY_charged

14.189400    0.000000    0.000000
7.094678    25.776043    0.000000
7.094692    3.197067    25.992418

     1       22.51615       22.51615       22.51615    29[7-(6),7-(6,6),7-(6,6),7-(6,6)]
     2      17.800449      17.800449      17.800449    29[7-(6,6),7-(6,6),7-(6,6),7-(6,6)]
     3       13.18904       13.18904       13.18904    29[7-(6),7-(6,6),7-(6,6),7-(6,6)]
     4       8.326758       8.326758       8.326758    29[7-(6),7-(6,6),7-(6,6),7-(6,6)]
     5      17.800449      17.800449      17.800449    29[7-(6,6),7-(6,6),7-(6,6),7-(6,6)]
     6       6.094339       6.094339       6.094339    29[7-(6),7-(6,6),7-(6,6),7-(6,6)]
     7        5.86262        5.86262        5.86262    29[7-(6),7-(6,6),7-(6,6),7-(6,6)]
     8      10.578321      10.578321      10.578321    29[7-(6,6),7-(6,6),7-(6,6),7-(6,6)]
     9       15.18973       15.18973       15.18973    29[7-(6),7-(6,6),7-(6,6),7-(6,6)]
    10      20.052012      20.052012      20.052012    29[7-(6),7-(6,6),7-(6,6),7-(6,6)]
    11      10.578321      10.578321      10.578321    29[7-(6,6),7-(6,6),7-(6,6),7-(6,6)]
    12      22.284431      22.284431      22.284431    29[7-(6),7-(6,6),7-(6,6),7-(6,6)]
    13      21.417462      21.417462      21.417462    1[6-(1,1,6)]
    14      22.243284      22.243284      22.243284    1[6-(1,1,6)]
    15      23.012351      23.012351      23.012351    1[6-(1,1,6)]
    16      11.216704      11.216704      11.216704    1[6-(6,7)]
    17       13.27133       13.27133       13.27133    1[6-(6,6)]
    18       11.22664       11.22664       11.22664    1[6-(6,6)]
    19       9.294043       9.294043       9.294043    1[6-(6,7)]
    20      21.688483      21.688483      21.688483    1[6-(6,7)]
    21      12.678222      12.678222      12.678222    1[6-(6,6)]
    22      18.270254      18.270254      18.270254    1[6-(6,6)]
    23      20.238324      20.238324      20.238324    1[6-(6,7)]
    24        5.54521        5.54521        5.54521    1[6-(6,7)]
    25      18.881826      18.881826      18.881826    1[6-(6,6)]
    26       8.253963       8.253963       8.253963    1[6-(6,6)]
    27       9.021611       9.021611       9.021611    1[6-(6,7)]
    28      15.792789      15.792789      15.792789    1[6-(6,7)]
    29      14.209251      14.209251      14.209251    1[6-(6,6)]
    30      15.697719      15.697719      15.697719    1[6-(6,6)]
    31      17.286933      17.286933      17.286933    1[6-(6,7)]
    32      16.886792      16.886792      16.886792    1[6-(6,7)]
    33      14.921559      14.921559      14.921559    1[6-(6,6)]
    34        5.92407        5.92407        5.92407    1[6-(6,6)]
    35       7.858086       7.858086       7.858086    1[6-(6,7)]
    36       9.736761       9.736761       9.736761    1[6-(6,7)]
    37      10.311431      10.311431      10.311431    1[6-(6,6)]
    38      13.750943      13.750943      13.750943    1[6-(6,6)]
    39       13.10107       13.10107       13.10107    1[6-(6,7)]
    40      14.860552      14.860552      14.860552    1[6-(6,7)]
    41      14.440547      14.440547      14.440547    1[6-(6,6)]
    42       10.50015       10.50015       10.50015    1[6-(6,6)]
    43      10.998198      10.998198      10.998198    1[6-(6,7)]
    44      14.331287      14.331287      14.331287    1[6-(6,7)]
    45       16.26956       16.26956       16.26956    1[6-(6,6)]
    46      11.094684      11.094684      11.094684    1[6-(6,6)]
    47      16.134759      16.134759      16.134759    1[6-(6,7)]
    48      10.407918      10.407918      10.407918    1[6-(6,7)]
    49       9.426013       9.426013       9.426013    1[6-(6,6)]
    50      19.784255      19.784255      19.784255    1[6-(6,6)]
    51      13.609049      13.609049      13.609049    1[6-(6,7)]
    52       9.218844       9.218844       9.218844    1[6-(1,1,6)]
    53       9.313912       9.313912       9.313912    1[6-(1,1,6)]
    54      10.037571      10.037571      10.037571    1[6-(1,1,6)]
    55      18.684593      18.684593      18.684593    1[6-(6,7)]
    56      19.621094      19.621094      19.621094    1[6-(6,6)]
    57      20.370291      20.370291      20.370291    1[6-(6,6)]
    58      19.432371      19.432371      19.432371    1[6-(6,7)]
    59      14.322753      14.322753      14.322753    1[6-(1,1,6)]
    60      15.148577      15.148577      15.148577    1[6-(1,1,6)]
    61      15.917642      15.917642      15.917642    1[6-(1,1,6)]
    62      11.216714      11.216714      11.216714    1[6-(6,7)]
    63      13.271338      13.271338      13.271338    1[6-(6,6)]
    64      11.226643      11.226643      11.226643    1[6-(6,6)]
    65       9.294048       9.294048       9.294048    1[6-(6,7)]
    66        7.49909        7.49909        7.49909    1[6-(6,7)]
    67       5.583521       5.583521       5.583521    1[6-(6,6)]
    68      18.270266      18.270266      18.270266    1[6-(6,6)]
    69       6.048935       6.048935       6.048935    1[6-(6,7)]
    70      19.734602      19.734602      19.734602    1[6-(6,7)]
    71       18.88182       18.88182       18.88182    1[6-(6,6)]
    72       8.253962       8.253962       8.253962    1[6-(6,6)]
    73       9.021607       9.021607       9.021607    1[6-(6,7)]
    74      15.792792      15.792792      15.792792    1[6-(6,7)]
    75      14.209256      14.209256      14.209256    1[6-(6,6)]
    76       8.603033       8.603033       8.603033    1[6-(6,6)]
    77      10.192244      10.192244      10.192244    1[6-(6,7)]
    78      16.886795      16.886795      16.886795    1[6-(6,7)]
    79      14.921564      14.921564      14.921564    1[6-(6,6)]
    80      13.018764      13.018764      13.018764    1[6-(6,6)]
    81      14.952779      14.952779      14.952779    1[6-(6,7)]
    82      16.831457      16.831457      16.831457    1[6-(6,7)]
    83      17.406128      17.406128      17.406128    1[6-(6,6)]
    84       6.656237       6.656237       6.656237    1[6-(6,6)]
    85       6.006361       6.006361       6.006361    1[6-(6,7)]
    86        7.76585        7.76585        7.76585    1[6-(6,7)]
    87       7.345843       7.345843       7.345843    1[6-(6,6)]
    88      17.594847      17.594847      17.594847    1[6-(6,6)]
    89       3.903495       3.903495       3.903495    1[6-(6,7)]
    90       7.236586       7.236586       7.236586    1[6-(6,7)]
    91       16.26955       16.26955       16.26955    1[6-(6,6)]
    92      18.189385      18.189385      18.189385    1[6-(6,6)]
    93       9.040059       9.040059       9.040059    1[6-(6,7)]
    94       3.313217       3.313217       3.313217    1[6-(6,7)]
    95      16.520709      16.520709      16.520709    1[6-(6,6)]
    96       5.594869       5.594869       5.594869    1[6-(6,6)]
    97       6.514343       6.514343       6.514343    1[6-(6,7)]
    98      16.313547      16.313547      16.313547    1[6-(1,1,6)]
    99       2.219217       2.219217       2.219217    1[6-(1,1,6)]
   100       2.942877       2.942877       2.942877    1[6-(1,1,6)]
   101      18.684588      18.684588      18.684588    1[6-(6,7)]
   102      19.621088      19.621088      19.621088    1[6-(6,6)]
   103      20.370292      20.370292      20.370292    1[6-(6,6)]
   104      19.432373      19.432373      19.432373    1[6-(6,7)]
   105       6.961308       6.961308       6.961308    1[6-(1,1,6)]
   106       6.135486       6.135486       6.135486    1[6-(1,1,6)]
   107       5.366419       5.366419       5.366419    1[6-(1,1,6)]
   108      17.162066      17.162066      17.162066    1[6-(6,7)]
   109       15.10744       15.10744       15.10744    1[6-(6,6)]
   110       17.15213       17.15213       17.15213    1[6-(6,6)]
   111      19.084727      19.084727      19.084727    1[6-(6,7)]
   112       6.690287       6.690287       6.690287    1[6-(6,7)]
   113      15.700548      15.700548      15.700548    1[6-(6,6)]
   114      10.108516      10.108516      10.108516    1[6-(6,6)]
   115       8.140446       8.140446       8.140446    1[6-(6,7)]
   116        8.64416        8.64416        8.64416    1[6-(6,7)]
   117       9.496944       9.496944       9.496944    1[6-(6,6)]
   118      20.124807      20.124807      20.124807    1[6-(6,6)]
   119      19.357159      19.357159      19.357159    1[6-(6,7)]
   120      12.585981      12.585981      12.585981    1[6-(6,7)]
   121      14.169519      14.169519      14.169519    1[6-(6,6)]
   122      12.681051      12.681051      12.681051    1[6-(6,6)]
   123      11.091837      11.091837      11.091837    1[6-(6,7)]
   124      11.491978      11.491978      11.491978    1[6-(6,7)]
   125      13.457211      13.457211      13.457211    1[6-(6,6)]
   126        22.4547        22.4547        22.4547    1[6-(6,6)]
   127      20.520684      20.520684      20.520684    1[6-(6,7)]
   128      18.642009      18.642009      18.642009    1[6-(6,7)]
   129      18.067339      18.067339      18.067339    1[6-(6,6)]
   130      14.627827      14.627827      14.627827    1[6-(6,6)]
   131        15.2777        15.2777        15.2777    1[6-(6,7)]
   132      13.518218      13.518218      13.518218    1[6-(6,7)]
   133      13.938223      13.938223      13.938223    1[6-(6,6)]
   134       17.87862       17.87862       17.87862    1[6-(6,6)]
   135      17.380572      17.380572      17.380572    1[6-(6,7)]
   136      14.047483      14.047483      14.047483    1[6-(6,7)]
   137       12.10921       12.10921       12.10921    1[6-(6,6)]
   138      17.284086      17.284086      17.284086    1[6-(6,6)]
   139      12.244011      12.244011      12.244011    1[6-(6,7)]
   140      17.970852      17.970852      17.970852    1[6-(6,7)]
   141      18.952757      18.952757      18.952757    1[6-(6,6)]
   142       8.594515       8.594515       8.594515    1[6-(6,6)]
   143      14.769721      14.769721      14.769721    1[6-(6,7)]
   144      19.159926      19.159926      19.159926    1[6-(1,1,6)]
   145      19.064858      19.064858      19.064858    1[6-(1,1,6)]
   146      18.341199      18.341199      18.341199    1[6-(1,1,6)]
   147       9.694177       9.694177       9.694177    1[6-(6,7)]
   148       8.757676       8.757676       8.757676    1[6-(6,6)]
   149       8.008479       8.008479       8.008479    1[6-(6,6)]
   150       8.946399       8.946399       8.946399    1[6-(6,7)]
   151      14.056017      14.056017      14.056017    1[6-(1,1,6)]
   152      13.230193      13.230193      13.230193    1[6-(1,1,6)]
   153      12.461128      12.461128      12.461128    1[6-(1,1,6)]
   154      17.162056      17.162056      17.162056    1[6-(6,7)]
   155      15.107432      15.107432      15.107432    1[6-(6,6)]
   156      17.152127      17.152127      17.152127    1[6-(6,6)]
   157      19.084722      19.084722      19.084722    1[6-(6,7)]
   158       20.87968       20.87968       20.87968    1[6-(6,7)]
   159      22.795249      22.795249      22.795249    1[6-(6,6)]
   160      10.108504      10.108504      10.108504    1[6-(6,6)]
   161      22.329835      22.329835      22.329835    1[6-(6,7)]
   162       8.644168       8.644168       8.644168    1[6-(6,7)]
   163        9.49695        9.49695        9.49695    1[6-(6,6)]
   164      20.124808      20.124808      20.124808    1[6-(6,6)]
   165      19.357163      19.357163      19.357163    1[6-(6,7)]
   166      12.585978      12.585978      12.585978    1[6-(6,7)]
   167      14.169514      14.169514      14.169514    1[6-(6,6)]
   168      19.775737      19.775737      19.775737    1[6-(6,6)]
   169      18.186526      18.186526      18.186526    1[6-(6,7)]
   170      11.491975      11.491975      11.491975    1[6-(6,7)]
   171      13.457206      13.457206      13.457206    1[6-(6,6)]
   172      15.360006      15.360006      15.360006    1[6-(6,6)]
   173      13.425991      13.425991      13.425991    1[6-(6,7)]
   174      11.547313      11.547313      11.547313    1[6-(6,7)]
   175      10.972642      10.972642      10.972642    1[6-(6,6)]
   176      21.722533      21.722533      21.722533    1[6-(6,6)]
   177      22.372409      22.372409      22.372409    1[6-(6,7)]
   178       20.61292       20.61292       20.61292    1[6-(6,7)]
   179      21.032927      21.032927      21.032927    1[6-(6,6)]
   180      10.783923      10.783923      10.783923    1[6-(6,6)]
   181      24.475275      24.475275      24.475275    1[6-(6,7)]
   182      21.142184      21.142184      21.142184    1[6-(6,7)]
   183       12.10922       12.10922       12.10922    1[6-(6,6)]
   184      10.189385      10.189385      10.189385    1[6-(6,6)]
   185      19.338711      19.338711      19.338711    1[6-(6,7)]
   186      25.065553      25.065553      25.065553    1[6-(6,7)]
   187      11.858061      11.858061      11.858061    1[6-(6,6)]
   188      22.783901      22.783901      22.783901    1[6-(6,6)]
   189      21.864427      21.864427      21.864427    1[6-(6,7)]
   190      12.065223      12.065223      12.065223    1[6-(1,1,6)]
   191      26.159553      26.159553      26.159553    1[6-(1,1,6)]
   192      25.435893      25.435893      25.435893    1[6-(1,1,6)]
   193       9.694182       9.694182       9.694182    1[6-(6,7)]
   194       8.757682       8.757682       8.757682    1[6-(6,6)]
   195       8.008478       8.008478       8.008478    1[6-(6,6)]
   196       8.946397       8.946397       8.946397    1[6-(6,7)]
   197      22.366734      22.366734      22.366734    6[6-(1,1,1),7-(29)]
   198       22.25038       22.25038       22.25038    6[1-(0),1-(0),1-(0),6-(7)]
   199      11.225219      11.225219      11.225219    6[1-(0),6-(1,6),7-(6,29)]
   200      12.458278      12.458278      12.458278    6[1-(0),6-(1,7),6-(6,6)]
   201      12.472468      12.472468      12.472468    6[6-(1,6),6-(1,6),6-(6,6)]
   202      11.263532      11.263532      11.263532    6[1-(0),6-(1,7),6-(6,6)]
   203      10.108514      10.108514      10.108514    6[1-(0),6-(1,6),7-(6,29)]
   204      20.990364      20.990364      20.990364    6[1-(0),6-(1,6),7-(6,29)]
   205      12.723627      12.723627      12.723627    6[1-(0),6-(1,7),6-(6,6)]
   206      11.659422      11.659422      11.659422    6[6-(1,6),6-(1,6),6-(6,6)]
   207      18.951346      18.951346      18.951346    6[1-(0),6-(1,7),6-(6,6)]
   208      20.143255      20.143255      20.143255    6[1-(0),6-(1,6),7-(6,29)]
   209       6.085825       6.085825       6.085825    6[1-(0),6-(1,6),7-(6,29)]
   210      19.765825      19.765825      19.765825    6[1-(0),6-(1,7),6-(6,6)]
   211      20.509349      20.509349      20.509349    6[6-(1,6),6-(1,6),6-(6,6)]
   212       7.686388       7.686388       7.686388    6[1-(0),6-(1,7),6-(6,6)]
   213       8.150382       8.150382       8.150382    6[1-(0),6-(1,6),7-(6,29)]
   214      15.757315      15.757315      15.757315    6[1-(0),6-(1,6),7-(6,29)]
   215      14.830747      14.830747      14.830747    6[1-(0),6-(1,7),6-(6,6)]
   216      14.711555      14.711555      14.711555    6[6-(1,6),6-(1,6),6-(6,6)]
   217      15.693462      15.693462      15.693462    6[1-(0),6-(1,7),6-(6,6)]
   218       16.63422       16.63422       16.63422    6[1-(0),6-(1,6),7-(6,29)]
   219      16.085091      16.085091      16.085091    6[1-(0),6-(1,6),7-(6,29)]
   220      14.917302      14.917302      14.917302    6[1-(0),6-(1,7),6-(6,6)]
   221      13.782151      13.782151      13.782151    6[6-(1,6),6-(1,6),6-(6,6)]
   222      13.816206      13.816206      13.816206    6[1-(0),6-(1,7),6-(6,6)]
   223      14.959872      14.959872      14.959872    6[1-(0),6-(1,6),7-(6,29)]
   224      10.564003      10.564003      10.564003    6[1-(0),6-(1,6),7-(6,29)]
   225      10.901711      10.901711      10.901711    6[1-(0),6-(1,7),6-(6,6)]
   226      12.100715      12.100715      12.100715    6[6-(1,6),6-(1,6),6-(6,6)]
   227      12.909512      12.909512      12.909512    6[1-(0),6-(1,7),6-(6,6)]
   228      12.524979      12.524979      12.524979    6[1-(0),6-(1,6),7-(6,29)]
   229      13.960944      13.960944      13.960944    6[1-(0),6-(1,6),7-(6,29)]
   230       13.71263       13.71263       13.71263    6[1-(0),6-(1,7),6-(6,6)]
   231      12.408625      12.408625      12.408625    6[6-(1,6),6-(1,6),6-(6,6)]
   232      11.402596      11.402596      11.402596    6[1-(0),6-(1,7),6-(6,6)]
   233      11.706249      11.706249      11.706249    6[1-(0),6-(1,6),7-(6,29)]
   234      15.127313      15.127313      15.127313    6[1-(0),6-(1,6),7-(6,29)]
   235      16.269559      16.269559      16.269559    6[1-(0),6-(1,7),6-(6,6)]
   236      10.386633      10.386633      10.386633    6[6-(1,6),6-(1,6),6-(6,6)]
   237      10.308591      10.308591      10.308591    6[1-(0),6-(1,7),6-(6,6)]
   238      16.158882      16.158882      16.158882    6[1-(0),6-(1,6),7-(6,29)]
   239      10.891777      10.891777      10.891777    6[1-(0),6-(1,6),7-(6,29)]
   240      10.290147      10.290147      10.290147    6[1-(0),6-(1,7),6-(6,6)]
   241      10.965564      10.965564      10.965564    6[6-(1,6),6-(1,6),6-(6,6)]
   242      12.198623      12.198623      12.198623    6[1-(0),6-(1,7),6-(6,6)]
   243      12.739238      12.739238      12.739238    6[1-(0),6-(1,6),7-(6,29)]
   244      11.001033      11.001033      11.001033    6[6-(1,1,1),7-(29)]
   245       9.793514       9.793514       9.793514    6[1-(0),1-(0),1-(0),6-(7)]
   246      19.027976      19.027976      19.027976    6[1-(0),6-(1,6),7-(6,29)]
   247      19.581363      19.581363      19.581363    6[1-(0),6-(1,7),6-(6,6)]
   248      20.077991      20.077991      20.077991    6[6-(1,6),6-(1,6),6-(6,6)]
   249      20.021232      20.021232      20.021232    6[1-(0),6-(1,7),6-(6,6)]
   250      19.467845      19.467845      19.467845    6[1-(0),6-(1,6),7-(6,29)]
   251       8.177346       8.177346       8.177346    6[6-(1,1,1),7-(29)]
   252      15.155671      15.155671      15.155671    6[1-(0),1-(0),1-(0),6-(7)]
   253      11.225227      11.225227      11.225227    6[1-(0),6-(1,6),7-(6,29)]
   254      12.458285      12.458285      12.458285    6[1-(0),6-(1,7),6-(6,6)]
   255      12.472474      12.472474      12.472474    6[6-(1,6),6-(1,6),6-(6,6)]
   256      11.263536      11.263536      11.263536    6[1-(0),6-(1,7),6-(6,6)]
   257       10.10852       10.10852       10.10852    6[1-(0),6-(1,6),7-(6,29)]
   258       6.800972       6.800972       6.800972    6[1-(0),6-(1,6),7-(6,29)]
   259       5.628927       5.628927       5.628927    6[1-(0),6-(1,7),6-(6,6)]
   260       4.564723       4.564723       4.564723    6[6-(1,6),6-(1,6),6-(6,6)]
   261       4.761956       4.761956       4.761956    6[1-(0),6-(1,7),6-(6,6)]
   262       5.953866       5.953866       5.953866    6[1-(0),6-(1,6),7-(6,29)]
   263      20.275219      20.275219      20.275219    6[1-(0),6-(1,6),7-(6,29)]
   264       19.76582       19.76582       19.76582    6[1-(0),6-(1,7),6-(6,6)]
   265      20.509346      20.509346      20.509346    6[6-(1,6),6-(1,6),6-(6,6)]
   266       7.686385       7.686385       7.686385    6[1-(0),6-(1,7),6-(6,6)]
   267       8.150378       8.150378       8.150378    6[1-(0),6-(1,6),7-(6,29)]
   268      15.757319      15.757319      15.757319    6[1-(0),6-(1,6),7-(6,29)]
   269      14.830752      14.830752      14.830752    6[1-(0),6-(1,7),6-(6,6)]
   270      14.711561      14.711561      14.711561    6[6-(1,6),6-(1,6),6-(6,6)]
   271       8.598776       8.598776       8.598776    6[1-(0),6-(1,7),6-(6,6)]
   272       9.539532       9.539532       9.539532    6[1-(0),6-(1,6),7-(6,29)]
   273      16.085094      16.085094      16.085094    6[1-(0),6-(1,6),7-(6,29)]
   274      14.917307      14.917307      14.917307    6[1-(0),6-(1,7),6-(6,6)]
   275      13.782155      13.782155      13.782155    6[6-(1,6),6-(1,6),6-(6,6)]
   276      13.816209      13.816209      13.816209    6[1-(0),6-(1,7),6-(6,6)]
   277      14.959874      14.959874      14.959874    6[1-(0),6-(1,6),7-(6,29)]
   278      17.658698      17.658698      17.658698    6[1-(0),6-(1,6),7-(6,29)]
   279      17.996406      17.996406      17.996406    6[1-(0),6-(1,7),6-(6,6)]
   280        5.00601        5.00601        5.00601    6[6-(1,6),6-(1,6),6-(6,6)]
   281       5.814806       5.814806       5.814806    6[1-(0),6-(1,7),6-(6,6)]
   282      19.619672      19.619672      19.619672    6[1-(0),6-(1,6),7-(6,29)]
   283       6.866242       6.866242       6.866242    6[1-(0),6-(1,6),7-(6,29)]
   284       6.617927       6.617927       6.617927    6[1-(0),6-(1,7),6-(6,6)]
   285       5.313921       5.313921       5.313921    6[6-(1,6),6-(1,6),6-(6,6)]
   286       4.307893       4.307893       4.307893    6[1-(0),6-(1,7),6-(6,6)]
   287       4.611546       4.611546       4.611546    6[1-(0),6-(1,6),7-(6,29)]
   288       8.032611       8.032611       8.032611    6[1-(0),6-(1,6),7-(6,29)]
   289       9.174858       9.174858       9.174858    6[1-(0),6-(1,7),6-(6,6)]
   290      17.481334      17.481334      17.481334    6[6-(1,6),6-(1,6),6-(6,6)]
   291      17.403292      17.403292      17.403292    6[1-(0),6-(1,7),6-(6,6)]
   292       9.064181       9.064181       9.064181    6[1-(0),6-(1,6),7-(6,29)]
   293       3.797075       3.797075       3.797075    6[1-(0),6-(1,6),7-(6,29)]
   294       3.195443       3.195443       3.195443    6[1-(0),6-(1,7),6-(6,6)]
   295       3.870858       3.870858       3.870858    6[6-(1,6),6-(1,6),6-(6,6)]
   296       5.103916       5.103916       5.103916    6[1-(0),6-(1,7),6-(6,6)]
   297       5.644533       5.644533       5.644533    6[1-(0),6-(1,6),7-(6,29)]
   298       3.906336       3.906336       3.906336    6[6-(1,1,1),7-(29)]
   299       2.698818       2.698818       2.698818    6[1-(0),1-(0),1-(0),6-(7)]
   300      19.027972      19.027972      19.027972    6[1-(0),6-(1,6),7-(6,29)]
   301      19.581358      19.581358      19.581358    6[1-(0),6-(1,7),6-(6,6)]
   302      20.077988      20.077988      20.077988    6[6-(1,6),6-(1,6),6-(6,6)]
   303      20.021232      20.021232      20.021232    6[1-(0),6-(1,7),6-(6,6)]
   304      19.467846      19.467846      19.467846    6[1-(0),6-(1,6),7-(6,29)]
   305       6.012036       6.012036       6.012036    6[6-(1,1,1),7-(29)]
   306        6.12839        6.12839        6.12839    6[1-(0),1-(0),1-(0),6-(7)]
   307      17.153551      17.153551      17.153551    6[1-(0),6-(1,6),7-(6,29)]
   308      15.920492      15.920492      15.920492    6[1-(0),6-(1,7),6-(6,6)]
   309      15.906302      15.906302      15.906302    6[6-(1,6),6-(1,6),6-(6,6)]
   310      17.115238      17.115238      17.115238    6[1-(0),6-(1,7),6-(6,6)]
   311      18.270256      18.270256      18.270256    6[1-(0),6-(1,6),7-(6,29)]
   312       7.388406       7.388406       7.388406    6[1-(0),6-(1,6),7-(6,29)]
   313      15.655143      15.655143      15.655143    6[1-(0),6-(1,7),6-(6,6)]
   314       9.624656       9.624656       9.624656    6[6-(1,6),6-(1,6),6-(6,6)]
   315       9.427424       9.427424       9.427424    6[1-(0),6-(1,7),6-(6,6)]
   316       8.235515       8.235515       8.235515    6[1-(0),6-(1,6),7-(6,29)]
   317      22.292945      22.292945      22.292945    6[1-(0),6-(1,6),7-(6,29)]
   318       8.612945       8.612945       8.612945    6[1-(0),6-(1,7),6-(6,6)]
   319       7.869421       7.869421       7.869421    6[6-(1,6),6-(1,6),6-(6,6)]
   320      20.692382      20.692382      20.692382    6[1-(0),6-(1,7),6-(6,6)]
   321      20.228388      20.228388      20.228388    6[1-(0),6-(1,6),7-(6,29)]
   322      12.621455      12.621455      12.621455    6[1-(0),6-(1,6),7-(6,29)]
   323      13.548023      13.548023      13.548023    6[1-(0),6-(1,7),6-(6,6)]
   324      13.667215      13.667215      13.667215    6[6-(1,6),6-(1,6),6-(6,6)]
   325      12.685308      12.685308      12.685308    6[1-(0),6-(1,7),6-(6,6)]
   326       11.74455       11.74455       11.74455    6[1-(0),6-(1,6),7-(6,29)]
   327      12.293679      12.293679      12.293679    6[1-(0),6-(1,6),7-(6,29)]
   328      13.461468      13.461468      13.461468    6[1-(0),6-(1,7),6-(6,6)]
   329      14.596619      14.596619      14.596619    6[6-(1,6),6-(1,6),6-(6,6)]
   330      14.562564      14.562564      14.562564    6[1-(0),6-(1,7),6-(6,6)]
   331      13.418898      13.418898      13.418898    6[1-(0),6-(1,6),7-(6,29)]
   332      17.814767      17.814767      17.814767    6[1-(0),6-(1,6),7-(6,29)]
   333      17.477059      17.477059      17.477059    6[1-(0),6-(1,7),6-(6,6)]
   334      16.278055      16.278055      16.278055    6[6-(1,6),6-(1,6),6-(6,6)]
   335      15.469258      15.469258      15.469258    6[1-(0),6-(1,7),6-(6,6)]
   336      15.853791      15.853791      15.853791    6[1-(0),6-(1,6),7-(6,29)]
   337      14.417826      14.417826      14.417826    6[1-(0),6-(1,6),7-(6,29)]
   338       14.66614       14.66614       14.66614    6[1-(0),6-(1,7),6-(6,6)]
   339      15.970145      15.970145      15.970145    6[6-(1,6),6-(1,6),6-(6,6)]
   340      16.976174      16.976174      16.976174    6[1-(0),6-(1,7),6-(6,6)]
   341      16.672521      16.672521      16.672521    6[1-(0),6-(1,6),7-(6,29)]
   342      13.251457      13.251457      13.251457    6[1-(0),6-(1,6),7-(6,29)]
   343      12.109211      12.109211      12.109211    6[1-(0),6-(1,7),6-(6,6)]
   344      17.992137      17.992137      17.992137    6[6-(1,6),6-(1,6),6-(6,6)]
   345      18.070179      18.070179      18.070179    6[1-(0),6-(1,7),6-(6,6)]
   346      12.219888      12.219888      12.219888    6[1-(0),6-(1,6),7-(6,29)]
   347      17.486993      17.486993      17.486993    6[1-(0),6-(1,6),7-(6,29)]
   348      18.088623      18.088623      18.088623    6[1-(0),6-(1,7),6-(6,6)]
   349      17.413206      17.413206      17.413206    6[6-(1,6),6-(1,6),6-(6,6)]
   350      16.180147      16.180147      16.180147    6[1-(0),6-(1,7),6-(6,6)]
   351      15.639532      15.639532      15.639532    6[1-(0),6-(1,6),7-(6,29)]
   352      17.377737      17.377737      17.377737    6[6-(1,1,1),7-(29)]
   353      18.585256      18.585256      18.585256    6[1-(0),1-(0),1-(0),6-(7)]
   354       9.350794       9.350794       9.350794    6[1-(0),6-(1,6),7-(6,29)]
   355       8.797407       8.797407       8.797407    6[1-(0),6-(1,7),6-(6,6)]
   356       8.300779       8.300779       8.300779    6[6-(1,6),6-(1,6),6-(6,6)]
   357       8.357538       8.357538       8.357538    6[1-(0),6-(1,7),6-(6,6)]
   358       8.910925       8.910925       8.910925    6[1-(0),6-(1,6),7-(6,29)]
   359      20.201424      20.201424      20.201424    6[6-(1,1,1),7-(29)]
   360      13.223099      13.223099      13.223099    6[1-(0),1-(0),1-(0),6-(7)]
   361      17.153543      17.153543      17.153543    6[1-(0),6-(1,6),7-(6,29)]
   362      15.920485      15.920485      15.920485    6[1-(0),6-(1,7),6-(6,6)]
   363      15.906296      15.906296      15.906296    6[6-(1,6),6-(1,6),6-(6,6)]
   364      17.115234      17.115234      17.115234    6[1-(0),6-(1,7),6-(6,6)]
   365       18.27025       18.27025       18.27025    6[1-(0),6-(1,6),7-(6,29)]
   366      21.577798      21.577798      21.577798    6[1-(0),6-(1,6),7-(6,29)]
   367      22.749843      22.749843      22.749843    6[1-(0),6-(1,7),6-(6,6)]
   368      23.814047      23.814047      23.814047    6[6-(1,6),6-(1,6),6-(6,6)]
   369      23.616814      23.616814      23.616814    6[1-(0),6-(1,7),6-(6,6)]
   370      22.424904      22.424904      22.424904    6[1-(0),6-(1,6),7-(6,29)]
   371       8.103551       8.103551       8.103551    6[1-(0),6-(1,6),7-(6,29)]
   372        8.61295        8.61295        8.61295    6[1-(0),6-(1,7),6-(6,6)]
   373       7.869424       7.869424       7.869424    6[6-(1,6),6-(1,6),6-(6,6)]
   374      20.692385      20.692385      20.692385    6[1-(0),6-(1,7),6-(6,6)]
   375      20.228392      20.228392      20.228392    6[1-(0),6-(1,6),7-(6,29)]
   376      12.621451      12.621451      12.621451    6[1-(0),6-(1,6),7-(6,29)]
   377      13.548018      13.548018      13.548018    6[1-(0),6-(1,7),6-(6,6)]
   378      13.667209      13.667209      13.667209    6[6-(1,6),6-(1,6),6-(6,6)]
   379      19.779994      19.779994      19.779994    6[1-(0),6-(1,7),6-(6,6)]
   380      18.839238      18.839238      18.839238    6[1-(0),6-(1,6),7-(6,29)]
   381      12.293676      12.293676      12.293676    6[1-(0),6-(1,6),7-(6,29)]
   382      13.461463      13.461463      13.461463    6[1-(0),6-(1,7),6-(6,6)]
   383      14.596615      14.596615      14.596615    6[6-(1,6),6-(1,6),6-(6,6)]
   384      14.562561      14.562561      14.562561    6[1-(0),6-(1,7),6-(6,6)]
   385      13.418896      13.418896      13.418896    6[1-(0),6-(1,6),7-(6,29)]
   386      10.720072      10.720072      10.720072    6[1-(0),6-(1,6),7-(6,29)]
   387      10.382364      10.382364      10.382364    6[1-(0),6-(1,7),6-(6,6)]
   388       23.37276       23.37276       23.37276    6[6-(1,6),6-(1,6),6-(6,6)]
   389      22.563964      22.563964      22.563964    6[1-(0),6-(1,7),6-(6,6)]
   390       8.759098       8.759098       8.759098    6[1-(0),6-(1,6),7-(6,29)]
   391      21.512528      21.512528      21.512528    6[1-(0),6-(1,6),7-(6,29)]
   392      21.760843      21.760843      21.760843    6[1-(0),6-(1,7),6-(6,6)]
   393      23.064849      23.064849      23.064849    6[6-(1,6),6-(1,6),6-(6,6)]
   394      24.070877      24.070877      24.070877    6[1-(0),6-(1,7),6-(6,6)]
   395      23.767224      23.767224      23.767224    6[1-(0),6-(1,6),7-(6,29)]
   396      20.346159      20.346159      20.346159    6[1-(0),6-(1,6),7-(6,29)]
   397      19.203912      19.203912      19.203912    6[1-(0),6-(1,7),6-(6,6)]
   398      10.897436      10.897436      10.897436    6[6-(1,6),6-(1,6),6-(6,6)]
   399      10.975478      10.975478      10.975478    6[1-(0),6-(1,7),6-(6,6)]
   400      19.314589      19.314589      19.314589    6[1-(0),6-(1,6),7-(6,29)]
   401      24.581695      24.581695      24.581695    6[1-(0),6-(1,6),7-(6,29)]
   402      10.993927      10.993927      10.993927    6[1-(0),6-(1,7),6-(6,6)]
   403      24.507912      24.507912      24.507912    6[6-(1,6),6-(1,6),6-(6,6)]
   404      23.274854      23.274854      23.274854    6[1-(0),6-(1,7),6-(6,6)]
   405      22.734237      22.734237      22.734237    6[1-(0),6-(1,6),7-(6,29)]
   406      24.472434      24.472434      24.472434    6[6-(1,1,1),7-(29)]
   407      25.679952      25.679952      25.679952    6[1-(0),1-(0),1-(0),6-(7)]
   408       9.350798       9.350798       9.350798    6[1-(0),6-(1,6),7-(6,29)]
   409       8.797412       8.797412       8.797412    6[1-(0),6-(1,7),6-(6,6)]
   410       8.300782       8.300782       8.300782    6[6-(1,6),6-(1,6),6-(6,6)]
   411       8.357538       8.357538       8.357538    6[1-(0),6-(1,7),6-(6,6)]
   412       8.910924       8.910924       8.910924    6[1-(0),6-(1,6),7-(6,29)]
   413      22.468898      22.468898      22.468898    7[6-(6),29-(7,7,7)]
   414       10.04608       10.04608       10.04608    7[6-(1,6),6-(1,6),29-(7,7,7)]
   415      21.140771      21.140771      21.140771    7[6-(1,6),6-(1,6),29-(7,7,7)]
   416       7.382736       7.382736       7.382736    7[6-(1,6),6-(1,6),29-(7,7,7)]
   417       16.68814       16.68814       16.68814    7[6-(1,6),6-(1,6),29-(7,7,7)]
   418      16.129078      16.129078      16.129078    7[6-(1,6),6-(1,6),29-(7,7,7)]
   419      11.357191      11.357191      11.357191    7[6-(1,6),6-(1,6),29-(7,7,7)]
   420      12.984714      12.984714      12.984714    7[6-(1,6),6-(1,6),29-(7,7,7)]
   421      14.983999      14.983999      14.983999    7[6-(1,6),6-(1,6),29-(7,7,7)]
   422      12.130512      12.130512      12.130512    7[6-(1,6),6-(1,6),29-(7,7,7)]
   423      11.907736      11.907736      11.907736    7[6-(6),29-(7,7,7)]
   424      18.969798      18.969798      18.969798    7[6-(1,6),6-(1,6),29-(7,7,7)]
   425       8.279509       8.279509       8.279509    7[6-(6),29-(7,7,7)]
   426      10.046087      10.046087      10.046087    7[6-(1,6),6-(1,6),29-(7,7,7)]
   427        6.95138        6.95138        6.95138    7[6-(1,6),6-(1,6),29-(7,7,7)]
   428      21.572131      21.572131      21.572131    7[6-(1,6),6-(1,6),29-(7,7,7)]
   429      16.688143      16.688143      16.688143    7[6-(1,6),6-(1,6),29-(7,7,7)]
   430      16.129081      16.129081      16.129081    7[6-(1,6),6-(1,6),29-(7,7,7)]
   431      18.451885      18.451885      18.451885    7[6-(1,6),6-(1,6),29-(7,7,7)]
   432       5.890011       5.890011       5.890011    7[6-(1,6),6-(1,6),29-(7,7,7)]
   433       7.889298       7.889298       7.889298    7[6-(1,6),6-(1,6),29-(7,7,7)]
   434       5.035809       5.035809       5.035809    7[6-(1,6),6-(1,6),29-(7,7,7)]
   435       4.813038       4.813038       4.813038    7[6-(6),29-(7,7,7)]
   436      18.969797      18.969797      18.969797    7[6-(1,6),6-(1,6),29-(7,7,7)]
   437       5.909872       5.909872       5.909872    7[6-(6),29-(7,7,7)]
   438       18.33269       18.33269       18.33269    7[6-(1,6),6-(1,6),29-(7,7,7)]
   439       7.237999       7.237999       7.237999    7[6-(1,6),6-(1,6),29-(7,7,7)]
   440      20.996034      20.996034      20.996034    7[6-(1,6),6-(1,6),29-(7,7,7)]
   441       11.69063       11.69063       11.69063    7[6-(1,6),6-(1,6),29-(7,7,7)]
   442      12.249692      12.249692      12.249692    7[6-(1,6),6-(1,6),29-(7,7,7)]
   443      17.021579      17.021579      17.021579    7[6-(1,6),6-(1,6),29-(7,7,7)]
   444      15.394056      15.394056      15.394056    7[6-(1,6),6-(1,6),29-(7,7,7)]
   445      13.394771      13.394771      13.394771    7[6-(1,6),6-(1,6),29-(7,7,7)]
   446      16.248258      16.248258      16.248258    7[6-(1,6),6-(1,6),29-(7,7,7)]
   447      16.471034      16.471034      16.471034    7[6-(6),29-(7,7,7)]
   448       9.408972       9.408972       9.408972    7[6-(1,6),6-(1,6),29-(7,7,7)]
   449      20.099261      20.099261      20.099261    7[6-(6),29-(7,7,7)]
   450      18.332683      18.332683      18.332683    7[6-(1,6),6-(1,6),29-(7,7,7)]
   451       21.42739       21.42739       21.42739    7[6-(1,6),6-(1,6),29-(7,7,7)]
   452       6.806639       6.806639       6.806639    7[6-(1,6),6-(1,6),29-(7,7,7)]
   453      11.690627      11.690627      11.690627    7[6-(1,6),6-(1,6),29-(7,7,7)]
   454      12.249689      12.249689      12.249689    7[6-(1,6),6-(1,6),29-(7,7,7)]
   455       9.926885       9.926885       9.926885    7[6-(1,6),6-(1,6),29-(7,7,7)]
   456      22.488759      22.488759      22.488759    7[6-(1,6),6-(1,6),29-(7,7,7)]
   457      20.489472      20.489472      20.489472    7[6-(1,6),6-(1,6),29-(7,7,7)]
   458      23.342961      23.342961      23.342961    7[6-(1,6),6-(1,6),29-(7,7,7)]
   459      23.565732      23.565732      23.565732    7[6-(6),29-(7,7,7)]
   460       9.408973       9.408973       9.408973    7[6-(1,6),6-(1,6),29-(7,7,7)]
   461      13.059912      13.059912      13.059912    15[8-(0),8-(0),8-(0),8-(0)]
   462        5.96522        5.96522        5.96522    15[8-(0),8-(0),8-(0),8-(0)]
   463      15.318858      15.318858      15.318858    15[8-(0),8-(0),8-(0),8-(0)]
   464       22.41355       22.41355       22.41355    15[8-(0),8-(0),8-(0),8-(0)]
   465      15.067851      15.067851      15.067851    74[8-(0),8-(74),8-(74),8-(74),8-(74)]
   466      16.273386      16.273386      16.273386    74[8-(0),8-(74),8-(74),8-(74),8-(74)]
   467       11.91965       11.91965       11.91965    74[8-(0),8-(74),8-(74),8-(74),8-(74)]
   468      11.799039      11.799039      11.799039    74[8-(0),8-(74),8-(74),8-(74),8-(74)]
   469      16.075301      16.075301      16.075301    74[8-(0),8-(74),8-(74),8-(74),8-(74)]
   470      13.202374      13.202374      13.202374    74[8-(0),8-(74),8-(74),8-(74),8-(74)]
   471      12.771725      12.771725      12.771725    74[8-(0),8-(74),8-(74),8-(74),8-(74)]
   472      14.261331      14.261331      14.261331    74[8-(0),8-(74),8-(74),8-(74),8-(74)]
   473      10.141011      10.141011      10.141011    74[8-(0),8-(74),8-(74),8-(74),8-(74)]
   474       9.912277       9.912277       9.912277    74[8-(0),8-(74),8-(74),8-(74),8-(74)]
   475      14.142707      14.142707      14.142707    74[8-(0),8-(74),8-(74),8-(74),8-(74)]
   476      11.249347      11.249347      11.249347    74[8-(0),8-(74),8-(74),8-(74),8-(74)]
   477      15.067843      15.067843      15.067843    74[8-(0),8-(74),8-(74),8-(74),8-(74)]
   478       9.178694       9.178694       9.178694    74[8-(0),8-(74),8-(74),8-(74),8-(74)]
   479       11.91964       11.91964       11.91964    74[8-(0),8-(74),8-(74),8-(74),8-(74)]
   480      11.799031      11.799031      11.799031    74[8-(0),8-(74),8-(74),8-(74),8-(74)]
   481        8.98061        8.98061        8.98061    74[8-(0),8-(74),8-(74),8-(74),8-(74)]
   482       6.107682       6.107682       6.107682    74[8-(0),8-(74),8-(74),8-(74),8-(74)]
   483       5.677034       5.677034       5.677034    74[8-(0),8-(74),8-(74),8-(74),8-(74)]
   484       7.166634       7.166634       7.166634    74[8-(0),8-(74),8-(74),8-(74),8-(74)]
   485       3.046319       3.046319       3.046319    74[8-(0),8-(74),8-(74),8-(74),8-(74)]
   486       2.817586       2.817586       2.817586    74[8-(0),8-(74),8-(74),8-(74),8-(74)]
   487       7.048011       7.048011       7.048011    74[8-(0),8-(74),8-(74),8-(74),8-(74)]
   488        4.15465        4.15465        4.15465    74[8-(0),8-(74),8-(74),8-(74),8-(74)]
   489      13.310919      13.310919      13.310919    74[8-(0),8-(74),8-(74),8-(74),8-(74)]
   490      12.105384      12.105384      12.105384    74[8-(0),8-(74),8-(74),8-(74),8-(74)]
   491       16.45912       16.45912       16.45912    74[8-(0),8-(74),8-(74),8-(74),8-(74)]
   492      16.579731      16.579731      16.579731    74[8-(0),8-(74),8-(74),8-(74),8-(74)]
   493      12.303469      12.303469      12.303469    74[8-(0),8-(74),8-(74),8-(74),8-(74)]
   494      15.176396      15.176396      15.176396    74[8-(0),8-(74),8-(74),8-(74),8-(74)]
   495      15.607045      15.607045      15.607045    74[8-(0),8-(74),8-(74),8-(74),8-(74)]
   496      14.117439      14.117439      14.117439    74[8-(0),8-(74),8-(74),8-(74),8-(74)]
   497      18.237759      18.237759      18.237759    74[8-(0),8-(74),8-(74),8-(74),8-(74)]
   498      18.466493      18.466493      18.466493    74[8-(0),8-(74),8-(74),8-(74),8-(74)]
   499      14.236063      14.236063      14.236063    74[8-(0),8-(74),8-(74),8-(74),8-(74)]
   500      17.129423      17.129423      17.129423    74[8-(0),8-(74),8-(74),8-(74),8-(74)]
   501      13.310927      13.310927      13.310927    74[8-(0),8-(74),8-(74),8-(74),8-(74)]
   502      19.200076      19.200076      19.200076    74[8-(0),8-(74),8-(74),8-(74),8-(74)]
   503       16.45913       16.45913       16.45913    74[8-(0),8-(74),8-(74),8-(74),8-(74)]
   504      16.579739      16.579739      16.579739    74[8-(0),8-(74),8-(74),8-(74),8-(74)]
   505       19.39816       19.39816       19.39816    74[8-(0),8-(74),8-(74),8-(74),8-(74)]
   506      22.271088      22.271088      22.271088    74[8-(0),8-(74),8-(74),8-(74),8-(74)]
   507      22.701736      22.701736      22.701736    74[8-(0),8-(74),8-(74),8-(74),8-(74)]
   508      21.212136      21.212136      21.212136    74[8-(0),8-(74),8-(74),8-(74),8-(74)]
   509      25.332451      25.332451      25.332451    74[8-(0),8-(74),8-(74),8-(74),8-(74)]
   510      25.561184      25.561184      25.561184    74[8-(0),8-(74),8-(74),8-(74),8-(74)]
   511      21.330759      21.330759      21.330759    74[8-(0),8-(74),8-(74),8-(74),8-(74)]
   512       24.22412       24.22412       24.22412    74[8-(0),8-(74),8-(74),8-(74),8-(74)]
   513      15.728934      15.728934      15.728934    8[74-(8,8,8,8)]
   514      16.048198      16.048198      16.048198    8[74-(8,8,8,8),74-(8,8,8,8)]
   515      13.593431      13.593431      13.593431    8[74-(8,8,8,8),74-(8,8,8,8)]
   516      13.718298      13.718298      13.718298    8[74-(8,8,8,8),74-(8,8,8,8)]
   517      16.209957      16.209957      16.209957    8[74-(8,8,8,8),74-(8,8,8,8)]
   518      14.485946      14.485946      14.485946    8[15-(8,8,8)]
   519      17.638832      17.638832      17.638832    8[74-(8,8,8,8)]
   520      17.001727      17.001727      17.001727    8[74-(8,8,8,8),74-(8,8,8,8)]
   521      14.887507      14.887507      14.887507    8[74-(8,8,8,8),74-(8,8,8,8)]
   522       15.63529       15.63529       15.63529    8[74-(8,8,8,8),74-(8,8,8,8)]
   523      11.474953      11.474953      11.474953    8[74-(8,8,8,8)]
   524      12.706595      12.706595      12.706595    8[74-(8,8,8,8),74-(8,8,8,8)]
   525      10.335546      10.335546      10.335546    8[74-(8,8,8,8),74-(8,8,8,8)]
   526      11.416777      11.416777      11.416777    8[74-(8,8,8,8),74-(8,8,8,8)]
   527      12.394429      12.394429      12.394429    8[15-(8,8,8)]
   528      11.318869      11.318869      11.318869    8[74-(8,8,8,8)]
   529      10.141151      10.141151      10.141151    8[74-(8,8,8,8),74-(8,8,8,8)]
   530      12.337669      12.337669      12.337669    8[74-(8,8,8,8),74-(8,8,8,8)]
   531      12.239764      12.239764      12.239764    8[15-(8,8,8)]
   532       17.37207       17.37207       17.37207    8[74-(8,8,8,8)]
   533      15.476368      15.476368      15.476368    8[74-(8,8,8,8),74-(8,8,8,8)]
   534      14.539866      14.539866      14.539866    8[74-(8,8,8,8),74-(8,8,8,8)]
   535      13.570731      13.570731      13.570731    8[74-(8,8,8,8)]
   536       13.49411       13.49411       13.49411    8[74-(8,8,8,8),74-(8,8,8,8)]
   537      11.316036      11.316036      11.316036    8[74-(8,8,8,8),74-(8,8,8,8)]
   538      12.925112      12.925112      12.925112    8[74-(8,8,8,8)]
   539      13.173428      13.173428      13.173428    8[74-(8,8,8,8),74-(8,8,8,8)]
   540      10.917312      10.917312      10.917312    8[74-(8,8,8,8),74-(8,8,8,8)]
   541      14.991093      14.991093      14.991093    8[74-(8,8,8,8)]
   542      14.761224      14.761224      14.761224    8[74-(8,8,8,8),74-(8,8,8,8)]
   543      12.529232      12.529232      12.529232    8[74-(8,8,8,8),74-(8,8,8,8)]
   544      13.128022      13.128022      13.128022    8[15-(8,8,8)]
   545       8.615793       8.615793       8.615793    8[74-(8,8,8,8)]
   546        9.67574        9.67574        9.67574    8[74-(8,8,8,8),74-(8,8,8,8)]
   547      10.627851      10.627851      10.627851    8[74-(8,8,8,8),74-(8,8,8,8)]
   548       8.316395       8.316395       8.316395    8[74-(8,8,8,8)]
   549      10.487375      10.487375      10.487375    8[74-(8,8,8,8),74-(8,8,8,8)]
   550      14.756967      14.756967      14.756967    8[74-(8,8,8,8)]
   551      12.445514      12.445514      12.445514    8[74-(8,8,8,8),74-(8,8,8,8)]
   552      10.088655      10.088655      10.088655    8[74-(8,8,8,8)]
   553      15.728929      15.728929      15.728929    8[74-(8,8,8,8)]
   554      16.048188      16.048188      16.048188    8[74-(8,8,8,8),74-(8,8,8,8)]
   555      13.593423      13.593423      13.593423    8[74-(8,8,8,8),74-(8,8,8,8)]
   556      13.718289      13.718289      13.718289    8[74-(8,8,8,8),74-(8,8,8,8)]
   557      16.209947      16.209947      16.209947    8[74-(8,8,8,8),74-(8,8,8,8)]
   558       7.391256       7.391256       7.391256    8[15-(8,8,8)]
   559       10.54414       10.54414       10.54414    8[74-(8,8,8,8)]
   560       9.907036       9.907036       9.907036    8[74-(8,8,8,8),74-(8,8,8,8)]
   561       7.792815       7.792815       7.792815    8[74-(8,8,8,8),74-(8,8,8,8)]
   562       8.540595       8.540595       8.540595    8[74-(8,8,8,8),74-(8,8,8,8)]
   563      11.474946      11.474946      11.474946    8[74-(8,8,8,8)]
   564      12.706584      12.706584      12.706584    8[74-(8,8,8,8),74-(8,8,8,8)]
   565      10.335535      10.335535      10.335535    8[74-(8,8,8,8),74-(8,8,8,8)]
   566      11.416768      11.416768      11.416768    8[74-(8,8,8,8),74-(8,8,8,8)]
   567       5.299738       5.299738       5.299738    8[15-(8,8,8)]
   568      11.318863      11.318863      11.318863    8[74-(8,8,8,8)]
   569      10.141141      10.141141      10.141141    8[74-(8,8,8,8),74-(8,8,8,8)]
   570       5.242982       5.242982       5.242982    8[74-(8,8,8,8),74-(8,8,8,8)]
   571       5.145074       5.145074       5.145074    8[15-(8,8,8)]
   572       10.27738       10.27738       10.27738    8[74-(8,8,8,8)]
   573       8.381674       8.381674       8.381674    8[74-(8,8,8,8),74-(8,8,8,8)]
   574       7.445176       7.445176       7.445176    8[74-(8,8,8,8),74-(8,8,8,8)]
   575       6.476038       6.476038       6.476038    8[74-(8,8,8,8)]
   576       6.399414       6.399414       6.399414    8[74-(8,8,8,8),74-(8,8,8,8)]
   577       4.221342       4.221342       4.221342    8[74-(8,8,8,8),74-(8,8,8,8)]
   578       5.830422       5.830422       5.830422    8[74-(8,8,8,8)]
   579       6.078735       6.078735       6.078735    8[74-(8,8,8,8),74-(8,8,8,8)]
   580       3.822621       3.822621       3.822621    8[74-(8,8,8,8),74-(8,8,8,8)]
   581       7.896394       7.896394       7.896394    8[74-(8,8,8,8)]
   582       7.666526       7.666526       7.666526    8[74-(8,8,8,8),74-(8,8,8,8)]
   583       5.434534       5.434534       5.434534    8[74-(8,8,8,8),74-(8,8,8,8)]
   584       6.033328       6.033328       6.033328    8[15-(8,8,8)]
   585        15.7105        15.7105        15.7105    8[74-(8,8,8,8)]
   586       2.581049       2.581049       2.581049    8[74-(8,8,8,8),74-(8,8,8,8)]
   587       3.533155       3.533155       3.533155    8[74-(8,8,8,8),74-(8,8,8,8)]
   588      15.411104      15.411104      15.411104    8[74-(8,8,8,8)]
   589       3.392681       3.392681       3.392681    8[74-(8,8,8,8),74-(8,8,8,8)]
   590        7.66227        7.66227        7.66227    8[74-(8,8,8,8)]
   591       5.350817       5.350817       5.350817    8[74-(8,8,8,8),74-(8,8,8,8)]
   592      17.183356      17.183356      17.183356    8[74-(8,8,8,8)]
   593      12.649836      12.649836      12.649836    8[74-(8,8,8,8)]
   594      12.330572      12.330572      12.330572    8[74-(8,8,8,8),74-(8,8,8,8)]
   595      14.785339      14.785339      14.785339    8[74-(8,8,8,8),74-(8,8,8,8)]
   596      14.660472      14.660472      14.660472    8[74-(8,8,8,8),74-(8,8,8,8)]
   597      12.168813      12.168813      12.168813    8[74-(8,8,8,8),74-(8,8,8,8)]
   598      13.892824      13.892824      13.892824    8[15-(8,8,8)]
   599      10.739938      10.739938      10.739938    8[74-(8,8,8,8)]
   600      11.377043      11.377043      11.377043    8[74-(8,8,8,8),74-(8,8,8,8)]
   601      13.491263      13.491263      13.491263    8[74-(8,8,8,8),74-(8,8,8,8)]
   602       12.74348       12.74348       12.74348    8[74-(8,8,8,8),74-(8,8,8,8)]
   603      16.903817      16.903817      16.903817    8[74-(8,8,8,8)]
   604      15.672175      15.672175      15.672175    8[74-(8,8,8,8),74-(8,8,8,8)]
   605      18.043224      18.043224      18.043224    8[74-(8,8,8,8),74-(8,8,8,8)]
   606      16.961993      16.961993      16.961993    8[74-(8,8,8,8),74-(8,8,8,8)]
   607      15.984341      15.984341      15.984341    8[15-(8,8,8)]
   608      17.059901      17.059901      17.059901    8[74-(8,8,8,8)]
   609      18.237619      18.237619      18.237619    8[74-(8,8,8,8),74-(8,8,8,8)]
   610      16.041101      16.041101      16.041101    8[74-(8,8,8,8),74-(8,8,8,8)]
   611      16.139006      16.139006      16.139006    8[15-(8,8,8)]
   612        11.0067        11.0067        11.0067    8[74-(8,8,8,8)]
   613      12.902402      12.902402      12.902402    8[74-(8,8,8,8),74-(8,8,8,8)]
   614      13.838904      13.838904      13.838904    8[74-(8,8,8,8),74-(8,8,8,8)]
   615      14.808039      14.808039      14.808039    8[74-(8,8,8,8)]
   616       14.88466       14.88466       14.88466    8[74-(8,8,8,8),74-(8,8,8,8)]
   617      17.062734      17.062734      17.062734    8[74-(8,8,8,8),74-(8,8,8,8)]
   618      15.453658      15.453658      15.453658    8[74-(8,8,8,8)]
   619      15.205342      15.205342      15.205342    8[74-(8,8,8,8),74-(8,8,8,8)]
   620      17.461458      17.461458      17.461458    8[74-(8,8,8,8),74-(8,8,8,8)]
   621      13.387677      13.387677      13.387677    8[74-(8,8,8,8)]
   622      13.617546      13.617546      13.617546    8[74-(8,8,8,8),74-(8,8,8,8)]
   623      15.849538      15.849538      15.849538    8[74-(8,8,8,8),74-(8,8,8,8)]
   624      15.250748      15.250748      15.250748    8[15-(8,8,8)]
   625      19.762977      19.762977      19.762977    8[74-(8,8,8,8)]
   626       18.70303       18.70303       18.70303    8[74-(8,8,8,8),74-(8,8,8,8)]
   627      17.750919      17.750919      17.750919    8[74-(8,8,8,8),74-(8,8,8,8)]
   628      20.062375      20.062375      20.062375    8[74-(8,8,8,8)]
   629      17.891395      17.891395      17.891395    8[74-(8,8,8,8),74-(8,8,8,8)]
   630      13.621803      13.621803      13.621803    8[74-(8,8,8,8)]
   631      15.933256      15.933256      15.933256    8[74-(8,8,8,8),74-(8,8,8,8)]
   632      18.290115      18.290115      18.290115    8[74-(8,8,8,8)]
   633      12.649841      12.649841      12.649841    8[74-(8,8,8,8)]
   634      12.330582      12.330582      12.330582    8[74-(8,8,8,8),74-(8,8,8,8)]
   635      14.785347      14.785347      14.785347    8[74-(8,8,8,8),74-(8,8,8,8)]
   636      14.660481      14.660481      14.660481    8[74-(8,8,8,8),74-(8,8,8,8)]
   637      12.168823      12.168823      12.168823    8[74-(8,8,8,8),74-(8,8,8,8)]
   638      20.987514      20.987514      20.987514    8[15-(8,8,8)]
   639       17.83463       17.83463       17.83463    8[74-(8,8,8,8)]
   640      18.471734      18.471734      18.471734    8[74-(8,8,8,8),74-(8,8,8,8)]
   641      20.585955      20.585955      20.585955    8[74-(8,8,8,8),74-(8,8,8,8)]
   642      19.838175      19.838175      19.838175    8[74-(8,8,8,8),74-(8,8,8,8)]
   643      16.903824      16.903824      16.903824    8[74-(8,8,8,8)]
   644      15.672186      15.672186      15.672186    8[74-(8,8,8,8),74-(8,8,8,8)]
   645      18.043235      18.043235      18.043235    8[74-(8,8,8,8),74-(8,8,8,8)]
   646      16.962002      16.962002      16.962002    8[74-(8,8,8,8),74-(8,8,8,8)]
   647      23.079032      23.079032      23.079032    8[15-(8,8,8)]
   648      17.059907      17.059907      17.059907    8[74-(8,8,8,8)]
   649      18.237629      18.237629      18.237629    8[74-(8,8,8,8),74-(8,8,8,8)]
   650      23.135788      23.135788      23.135788    8[74-(8,8,8,8),74-(8,8,8,8)]
   651      23.233696      23.233696      23.233696    8[15-(8,8,8)]
   652       18.10139       18.10139       18.10139    8[74-(8,8,8,8)]
   653      19.997096      19.997096      19.997096    8[74-(8,8,8,8),74-(8,8,8,8)]
   654      20.933594      20.933594      20.933594    8[74-(8,8,8,8),74-(8,8,8,8)]
   655      21.902732      21.902732      21.902732    8[74-(8,8,8,8)]
   656      21.979356      21.979356      21.979356    8[74-(8,8,8,8),74-(8,8,8,8)]
   657      24.157428      24.157428      24.157428    8[74-(8,8,8,8),74-(8,8,8,8)]
   658      22.548348      22.548348      22.548348    8[74-(8,8,8,8)]
   659      22.300035      22.300035      22.300035    8[74-(8,8,8,8),74-(8,8,8,8)]
   660      24.556149      24.556149      24.556149    8[74-(8,8,8,8),74-(8,8,8,8)]
   661      20.482376      20.482376      20.482376    8[74-(8,8,8,8)]
   662      20.712244      20.712244      20.712244    8[74-(8,8,8,8),74-(8,8,8,8)]
   663      22.944236      22.944236      22.944236    8[74-(8,8,8,8),74-(8,8,8,8)]
   664      22.345442      22.345442      22.345442    8[15-(8,8,8)]
   665       12.66827       12.66827       12.66827    8[74-(8,8,8,8)]
   666      25.797721      25.797721      25.797721    8[74-(8,8,8,8),74-(8,8,8,8)]
   667      24.845615      24.845615      24.845615    8[74-(8,8,8,8),74-(8,8,8,8)]
   668      12.967666      12.967666      12.967666    8[74-(8,8,8,8)]
   669      24.986089      24.986089      24.986089    8[74-(8,8,8,8),74-(8,8,8,8)]
   670        20.7165        20.7165        20.7165    8[74-(8,8,8,8)]
   671      23.027953      23.027953      23.027953    8[74-(8,8,8,8),74-(8,8,8,8)]
   672      11.195414      11.195414      11.195414    8[74-(8,8,8,8)]
