# Supplementary material for: A collection of forcefield precursors for metal–organic frameworks
Source: RSC Adv. 2019 Nov 13;9(63):36492–507. doi: 10.1039/c9ra07327b (PMC9075174; doi:10.1039/c9ra07327b)
Supplement: RA-009-C9RA07327B-s546 [file RA-009-C9RA07327B-s546.txt]

EDUSIF_clean

18.266000    0.000000    0.000000
9.133000    15.818820    0.000000
9.133000    5.272940    14.914127

     1      10.717758      10.717758      10.717758    30[8-(30,30,30),8-(6),8-(6),8-(6)]
     2          9.133          9.133          9.133    30[8-(30,30,30),8-(6),8-(6),8-(6)]
     3          9.133          9.133          9.133    30[8-(30,30,30),8-(6),8-(6),8-(6)]
     4       7.548242       7.548242       7.548242    30[8-(30,30,30),8-(6),8-(6),8-(6)]
     5      25.814242      25.814242      25.814242    30[8-(30,30,30),8-(6),8-(6),8-(6)]
     6         27.399         27.399         27.399    30[8-(30,30,30),8-(6),8-(6),8-(6)]
     7      28.983758      28.983758      28.983758    30[8-(30,30,30),8-(6),8-(6),8-(6)]
     8         27.399         27.399         27.399    30[8-(30,30,30),8-(6),8-(6),8-(6)]
     9      11.138607      11.138607      11.138607    1[6-(6,6)]
    10         18.266         18.266         18.266    1[6-(6,6)]
    11         18.266         18.266         18.266    1[6-(6,6)]
    12      25.393393      25.393393      25.393393    1[6-(6,6)]
    13       15.52062       15.52062       15.52062    1[6-(6,6)]
    14       21.01138       21.01138       21.01138    1[6-(6,6)]
    15      13.883987      13.883987      13.883987    1[6-(6,6)]
    16      22.648013      22.648013      22.648013    1[6-(6,6)]
    17       15.52062       15.52062       15.52062    1[6-(6,6)]
    18      13.883987      13.883987      13.883987    1[6-(6,6)]
    19       21.01138       21.01138       21.01138    1[6-(6,6)]
    20      22.648013      22.648013      22.648013    1[6-(6,6)]
    21      22.648013      22.648013      22.648013    1[6-(6,6)]
    22       21.01138       21.01138       21.01138    1[6-(6,6)]
    23      13.883987      13.883987      13.883987    1[6-(6,6)]
    24       15.52062       15.52062       15.52062    1[6-(6,6)]
    25         18.266         18.266         18.266    1[6-(6,6)]
    26      11.138607      11.138607      11.138607    1[6-(6,6)]
    27      25.393393      25.393393      25.393393    1[6-(6,6)]
    28         18.266         18.266         18.266    1[6-(6,6)]
    29      13.883987      13.883987      13.883987    1[6-(6,6)]
    30      22.648013      22.648013      22.648013    1[6-(6,6)]
    31       15.52062       15.52062       15.52062    1[6-(6,6)]
    32       21.01138       21.01138       21.01138    1[6-(6,6)]
    33      10.334903      10.334903      10.334903    6[1-(0),6-(1,6),6-(6,6)]
    34         18.266         18.266         18.266    6[1-(0),6-(1,6),6-(6,6)]
    35         18.266         18.266         18.266    6[1-(0),6-(1,6),6-(6,6)]
    36      26.197097      26.197097      26.197097    6[1-(0),6-(1,6),6-(6,6)]
    37      14.791807      14.791807      14.791807    6[1-(0),6-(1,6),6-(6,6)]
    38      21.740193      21.740193      21.740193    6[1-(0),6-(1,6),6-(6,6)]
    39      13.809096      13.809096      13.809096    6[1-(0),6-(1,6),6-(6,6)]
    40      22.722904      22.722904      22.722904    6[1-(0),6-(1,6),6-(6,6)]
    41      14.791807      14.791807      14.791807    6[1-(0),6-(1,6),6-(6,6)]
    42      13.809096      13.809096      13.809096    6[1-(0),6-(1,6),6-(6,6)]
    43      21.740193      21.740193      21.740193    6[1-(0),6-(1,6),6-(6,6)]
    44      22.722904      22.722904      22.722904    6[1-(0),6-(1,6),6-(6,6)]
    45      22.722904      22.722904      22.722904    6[1-(0),6-(1,6),6-(6,6)]
    46      21.740193      21.740193      21.740193    6[1-(0),6-(1,6),6-(6,6)]
    47      13.809096      13.809096      13.809096    6[1-(0),6-(1,6),6-(6,6)]
    48      14.791807      14.791807      14.791807    6[1-(0),6-(1,6),6-(6,6)]
    49         18.266         18.266         18.266    6[1-(0),6-(1,6),6-(6,6)]
    50      10.334903      10.334903      10.334903    6[1-(0),6-(1,6),6-(6,6)]
    51      26.197097      26.197097      26.197097    6[1-(0),6-(1,6),6-(6,6)]
    52         18.266         18.266         18.266    6[1-(0),6-(1,6),6-(6,6)]
    53      13.809096      13.809096      13.809096    6[1-(0),6-(1,6),6-(6,6)]
    54      22.722904      22.722904      22.722904    6[1-(0),6-(1,6),6-(6,6)]
    55      14.791807      14.791807      14.791807    6[1-(0),6-(1,6),6-(6,6)]
    56      21.740193      21.740193      21.740193    6[1-(0),6-(1,6),6-(6,6)]
    57          9.133          9.133          9.133    6[6-(6,6),8-(30),8-(30)]
    58          9.133          9.133          9.133    6[6-(1,6),6-(1,6),6-(8,8)]
    59          9.133          9.133          9.133    6[6-(6,6),8-(30),8-(30)]
    60          9.133          9.133          9.133    6[6-(1,6),6-(1,6),6-(8,8)]
    61       6.599506       6.599506       6.599506    6[6-(6,6),8-(30),8-(30)]
    62       5.549211       5.549211       5.549211    6[6-(1,6),6-(1,6),6-(8,8)]
    63      11.666494      11.666494      11.666494    6[6-(6,6),8-(30),8-(30)]
    64      12.716789      12.716789      12.716789    6[6-(1,6),6-(1,6),6-(8,8)]
    65       6.599506       6.599506       6.599506    6[6-(6,6),8-(30),8-(30)]
    66       5.549211       5.549211       5.549211    6[6-(1,6),6-(1,6),6-(8,8)]
    67      11.666494      11.666494      11.666494    6[6-(6,6),8-(30),8-(30)]
    68      12.716789      12.716789      12.716789    6[6-(1,6),6-(1,6),6-(8,8)]
    69      24.865506      24.865506      24.865506    6[6-(6,6),8-(30),8-(30)]
    70      23.815211      23.815211      23.815211    6[6-(1,6),6-(1,6),6-(8,8)]
    71      29.932494      29.932494      29.932494    6[6-(6,6),8-(30),8-(30)]
    72      30.982789      30.982789      30.982789    6[6-(1,6),6-(1,6),6-(8,8)]
    73         27.399         27.399         27.399    6[6-(6,6),8-(30),8-(30)]
    74         27.399         27.399         27.399    6[6-(1,6),6-(1,6),6-(8,8)]
    75         27.399         27.399         27.399    6[6-(6,6),8-(30),8-(30)]
    76         27.399         27.399         27.399    6[6-(1,6),6-(1,6),6-(8,8)]
    77      29.932494      29.932494      29.932494    6[6-(6,6),8-(30),8-(30)]
    78      30.982789      30.982789      30.982789    6[6-(1,6),6-(1,6),6-(8,8)]
    79      24.865506      24.865506      24.865506    6[6-(6,6),8-(30),8-(30)]
    80      23.815211      23.815211      23.815211    6[6-(1,6),6-(1,6),6-(8,8)]
    81          9.133          9.133          9.133    8[30-(8,8,8),30-(8,8,8),30-(8,8,8),30-(8,8,8)]
    82         27.399         27.399         27.399    8[30-(8,8,8),30-(8,8,8),30-(8,8,8),30-(8,8,8)]
    83      10.297823      10.297823      10.297823    8[6-(6,8),30-(8,8,8)]
    84          9.133          9.133          9.133    8[6-(6,8),30-(8,8,8)]
    85          9.133          9.133          9.133    8[6-(6,8),30-(8,8,8)]
    86       7.968177       7.968177       7.968177    8[6-(6,8),30-(8,8,8)]
    87       7.596555       7.596555       7.596555    8[6-(6,8),30-(8,8,8)]
    88      10.669445      10.669445      10.669445    8[6-(6,8),30-(8,8,8)]
    89      11.834267      11.834267      11.834267    8[6-(6,8),30-(8,8,8)]
    90       6.431733       6.431733       6.431733    8[6-(6,8),30-(8,8,8)]
    91       7.596555       7.596555       7.596555    8[6-(6,8),30-(8,8,8)]
    92      11.834267      11.834267      11.834267    8[6-(6,8),30-(8,8,8)]
    93      10.669445      10.669445      10.669445    8[6-(6,8),30-(8,8,8)]
    94       6.431733       6.431733       6.431733    8[6-(6,8),30-(8,8,8)]
    95      24.697733      24.697733      24.697733    8[6-(6,8),30-(8,8,8)]
    96      28.935445      28.935445      28.935445    8[6-(6,8),30-(8,8,8)]
    97      30.100267      30.100267      30.100267    8[6-(6,8),30-(8,8,8)]
    98      25.862555      25.862555      25.862555    8[6-(6,8),30-(8,8,8)]
    99         27.399         27.399         27.399    8[6-(6,8),30-(8,8,8)]
   100      28.563823      28.563823      28.563823    8[6-(6,8),30-(8,8,8)]
   101      26.234177      26.234177      26.234177    8[6-(6,8),30-(8,8,8)]
   102         27.399         27.399         27.399    8[6-(6,8),30-(8,8,8)]
   103      30.100267      30.100267      30.100267    8[6-(6,8),30-(8,8,8)]
   104      24.697733      24.697733      24.697733    8[6-(6,8),30-(8,8,8)]
   105      25.862555      25.862555      25.862555    8[6-(6,8),30-(8,8,8)]
   106      28.935445      28.935445      28.935445    8[6-(6,8),30-(8,8,8)]
