# Supplementary material for: A collection of forcefield precursors for metal–organic frameworks
Source: RSC Adv. 2019 Nov 13;9(63):36492–507. doi: 10.1039/c9ra07327b (PMC9075174; doi:10.1039/c9ra07327b)
Supplement: RA-009-C9RA07327B-s547 [file RA-009-C9RA07327B-s547.txt]

EDUVOO_clean

24.311000    0.000000    0.000000
12.155500    21.053944    0.000000
12.155500    7.017981    19.849848

     1        12.1555        12.1555        12.1555    30[8-(30,30,30),8-(6),8-(6),8-(6)]
     2      13.747871      13.747871      13.747871    30[8-(30,30,30),8-(6),8-(6),8-(6)]
     3       10.56313       10.56313       10.56313    30[8-(30,30,30),8-(6),8-(6),8-(6)]
     4        12.1555        12.1555        12.1555    30[8-(30,30,30),8-(6),8-(6),8-(6)]
     5      34.874129      34.874129      34.874129    30[8-(30,30,30),8-(6),8-(6),8-(6)]
     6        36.4665        36.4665        36.4665    30[8-(30,30,30),8-(6),8-(6),8-(6)]
     7       38.05887       38.05887       38.05887    30[8-(30,30,30),8-(6),8-(6),8-(6)]
     8        36.4665        36.4665        36.4665    30[8-(30,30,30),8-(6),8-(6),8-(6)]
     9      16.901007      16.901007      16.901007    1[6-(6,6)]
    10      18.986891      18.986891      18.986891    1[6-(6,6)]
    11      14.888056      14.888056      14.888056    1[6-(6,6)]
    12      15.870221      15.870221      15.870221    1[6-(6,6)]
    13       9.422944       9.422944       9.422944    1[6-(6,6)]
    14       8.440779       8.440779       8.440779    1[6-(6,6)]
    15       7.409993       7.409993       7.409993    1[6-(6,6)]
    16       5.324109       5.324109       5.324109    1[6-(6,6)]
    17      14.168451      14.168451      14.168451    1[6-(6,6)]
    18       15.27217       15.27217       15.27217    1[6-(6,6)]
    19      10.142549      10.142549      10.142549    1[6-(6,6)]
    20        9.03883        9.03883        9.03883    1[6-(6,6)]
    21        12.1555        12.1555        12.1555    1[6-(6,6)]
    22        12.1555        12.1555        12.1555    1[6-(6,6)]
    23        12.1555        12.1555        12.1555    1[6-(6,6)]
    24        12.1555        12.1555        12.1555    1[6-(6,6)]
    25      16.901007      16.901007      16.901007    1[6-(6,6)]
    26      18.986891      18.986891      18.986891    1[6-(6,6)]
    27      14.888056      14.888056      14.888056    1[6-(6,6)]
    28      15.870221      15.870221      15.870221    1[6-(6,6)]
    29       7.409993       7.409993       7.409993    1[6-(6,6)]
    30       5.324109       5.324109       5.324109    1[6-(6,6)]
    31       9.422944       9.422944       9.422944    1[6-(6,6)]
    32       8.440779       8.440779       8.440779    1[6-(6,6)]
    33      33.733944      33.733944      33.733944    1[6-(6,6)]
    34      32.751779      32.751779      32.751779    1[6-(6,6)]
    35      31.720993      31.720993      31.720993    1[6-(6,6)]
    36      29.635109      29.635109      29.635109    1[6-(6,6)]
    37      39.199056      39.199056      39.199056    1[6-(6,6)]
    38      40.181221      40.181221      40.181221    1[6-(6,6)]
    39      41.212007      41.212007      41.212007    1[6-(6,6)]
    40      43.297891      43.297891      43.297891    1[6-(6,6)]
    41      39.199056      39.199056      39.199056    1[6-(6,6)]
    42      40.181221      40.181221      40.181221    1[6-(6,6)]
    43      41.212007      41.212007      41.212007    1[6-(6,6)]
    44      43.297891      43.297891      43.297891    1[6-(6,6)]
    45      31.720993      31.720993      31.720993    1[6-(6,6)]
    46      29.635109      29.635109      29.635109    1[6-(6,6)]
    47      33.733944      33.733944      33.733944    1[6-(6,6)]
    48      32.751779      32.751779      32.751779    1[6-(6,6)]
    49        36.4665        36.4665        36.4665    1[6-(6,6)]
    50        36.4665        36.4665        36.4665    1[6-(6,6)]
    51        36.4665        36.4665        36.4665    1[6-(6,6)]
    52        36.4665        36.4665        36.4665    1[6-(6,6)]
    53      38.479451      38.479451      38.479451    1[6-(6,6)]
    54       39.58317       39.58317       39.58317    1[6-(6,6)]
    55      34.453549      34.453549      34.453549    1[6-(6,6)]
    56       33.34983       33.34983       33.34983    1[6-(6,6)]
    57      16.798901      16.798901      16.798901    6[1-(0),6-(6,6),6-(6,6)]
    58      17.759186      17.759186      17.759186    6[6-(1,6),6-(1,6),6-(6,6)]
    59      18.887216      18.887216      18.887216    6[1-(0),6-(1,6),6-(6,6)]
    60      15.607662      15.607662      15.607662    6[1-(0),6-(6,6),6-(6,6)]
    61      16.626293      16.626293      16.626293    6[6-(1,6),6-(1,6),6-(6,6)]
    62      16.592257      16.592257      16.592257    6[1-(0),6-(1,6),6-(6,6)]
    63       8.703338       8.703338       8.703338    6[1-(0),6-(6,6),6-(6,6)]
    64       7.684707       7.684707       7.684707    6[6-(1,6),6-(1,6),6-(6,6)]
    65       7.718742       7.718742       7.718742    6[1-(0),6-(1,6),6-(6,6)]
    66       7.512099       7.512099       7.512099    6[1-(0),6-(6,6),6-(6,6)]
    67       6.551814       6.551814       6.551814    6[6-(1,6),6-(1,6),6-(6,6)]
    68       5.423784       5.423784       5.423784    6[1-(0),6-(1,6),6-(6,6)]
    69      13.346739      13.346739      13.346739    6[1-(0),6-(6,6),6-(6,6)]
    70      13.288393      13.288393      13.288393    6[6-(1,6),6-(1,6),6-(6,6)]
    71      14.450458      14.450458      14.450458    6[1-(0),6-(1,6),6-(6,6)]
    72      10.964261      10.964261      10.964261    6[1-(0),6-(6,6),6-(6,6)]
    73      11.022607      11.022607      11.022607    6[6-(1,6),6-(1,6),6-(6,6)]
    74       9.860542       9.860542       9.860542    6[1-(0),6-(1,6),6-(6,6)]
    75        12.1555        12.1555        12.1555    6[1-(0),6-(6,6),6-(6,6)]
    76        12.1555        12.1555        12.1555    6[6-(1,6),6-(1,6),6-(6,6)]
    77        12.1555        12.1555        12.1555    6[1-(0),6-(1,6),6-(6,6)]
    78        12.1555        12.1555        12.1555    6[1-(0),6-(6,6),6-(6,6)]
    79        12.1555        12.1555        12.1555    6[6-(1,6),6-(1,6),6-(6,6)]
    80        12.1555        12.1555        12.1555    6[1-(0),6-(1,6),6-(6,6)]
    81      16.798901      16.798901      16.798901    6[1-(0),6-(6,6),6-(6,6)]
    82      17.759186      17.759186      17.759186    6[6-(1,6),6-(1,6),6-(6,6)]
    83      18.887216      18.887216      18.887216    6[1-(0),6-(1,6),6-(6,6)]
    84      15.607662      15.607662      15.607662    6[1-(0),6-(6,6),6-(6,6)]
    85      16.626293      16.626293      16.626293    6[6-(1,6),6-(1,6),6-(6,6)]
    86      16.592257      16.592257      16.592257    6[1-(0),6-(1,6),6-(6,6)]
    87       7.512099       7.512099       7.512099    6[1-(0),6-(6,6),6-(6,6)]
    88       6.551814       6.551814       6.551814    6[6-(1,6),6-(1,6),6-(6,6)]
    89       5.423784       5.423784       5.423784    6[1-(0),6-(1,6),6-(6,6)]
    90       8.703338       8.703338       8.703338    6[1-(0),6-(6,6),6-(6,6)]
    91       7.684707       7.684707       7.684707    6[6-(1,6),6-(1,6),6-(6,6)]
    92       7.718743       7.718743       7.718743    6[1-(0),6-(1,6),6-(6,6)]
    93      33.014338      33.014338      33.014338    6[1-(0),6-(6,6),6-(6,6)]
    94      31.995707      31.995707      31.995707    6[6-(1,6),6-(1,6),6-(6,6)]
    95      32.029743      32.029743      32.029743    6[1-(0),6-(1,6),6-(6,6)]
    96      31.823099      31.823099      31.823099    6[1-(0),6-(6,6),6-(6,6)]
    97      30.862815      30.862815      30.862815    6[6-(1,6),6-(1,6),6-(6,6)]
    98      29.734784      29.734784      29.734784    6[1-(0),6-(1,6),6-(6,6)]
    99      39.918662      39.918662      39.918662    6[1-(0),6-(6,6),6-(6,6)]
   100      40.937293      40.937293      40.937293    6[6-(1,6),6-(1,6),6-(6,6)]
   101      40.903258      40.903258      40.903258    6[1-(0),6-(1,6),6-(6,6)]
   102      41.109901      41.109901      41.109901    6[1-(0),6-(6,6),6-(6,6)]
   103      42.070185      42.070185      42.070185    6[6-(1,6),6-(1,6),6-(6,6)]
   104      43.198216      43.198216      43.198216    6[1-(0),6-(1,6),6-(6,6)]
   105      39.918662      39.918662      39.918662    6[1-(0),6-(6,6),6-(6,6)]
   106      40.937293      40.937293      40.937293    6[6-(1,6),6-(1,6),6-(6,6)]
   107      40.903258      40.903258      40.903258    6[1-(0),6-(1,6),6-(6,6)]
   108      41.109901      41.109901      41.109901    6[1-(0),6-(6,6),6-(6,6)]
   109      42.070186      42.070186      42.070186    6[6-(1,6),6-(1,6),6-(6,6)]
   110      43.198216      43.198216      43.198216    6[1-(0),6-(1,6),6-(6,6)]
   111      31.823099      31.823099      31.823099    6[1-(0),6-(6,6),6-(6,6)]
   112      30.862814      30.862814      30.862814    6[6-(1,6),6-(1,6),6-(6,6)]
   113      29.734784      29.734784      29.734784    6[1-(0),6-(1,6),6-(6,6)]
   114      33.014338      33.014338      33.014338    6[1-(0),6-(6,6),6-(6,6)]
   115      31.995707      31.995707      31.995707    6[6-(1,6),6-(1,6),6-(6,6)]
   116      32.029742      32.029742      32.029742    6[1-(0),6-(1,6),6-(6,6)]
   117        36.4665        36.4665        36.4665    6[1-(0),6-(6,6),6-(6,6)]
   118        36.4665        36.4665        36.4665    6[6-(1,6),6-(1,6),6-(6,6)]
   119        36.4665        36.4665        36.4665    6[1-(0),6-(1,6),6-(6,6)]
   120        36.4665        36.4665        36.4665    6[1-(0),6-(6,6),6-(6,6)]
   121        36.4665        36.4665        36.4665    6[6-(1,6),6-(1,6),6-(6,6)]
   122        36.4665        36.4665        36.4665    6[1-(0),6-(1,6),6-(6,6)]
   123      37.657739      37.657739      37.657739    6[1-(0),6-(6,6),6-(6,6)]
   124      37.599393      37.599393      37.599393    6[6-(1,6),6-(1,6),6-(6,6)]
   125      38.761458      38.761458      38.761458    6[1-(0),6-(1,6),6-(6,6)]
   126      35.275261      35.275261      35.275261    6[1-(0),6-(6,6),6-(6,6)]
   127      35.333607      35.333607      35.333607    6[6-(1,6),6-(1,6),6-(6,6)]
   128      34.171542      34.171542      34.171542    6[1-(0),6-(1,6),6-(6,6)]
   129      15.685457      15.685457      15.685457    6[6-(1,6),6-(1,6),6-(8,8)]
   130      14.739759      14.739759      14.739759    6[6-(6,6),8-(30),8-(30)]
   131      17.766479      17.766479      17.766479    6[6-(6,6),6-(6,6),6-(6,6)]
   132       8.625543       8.625543       8.625543    6[6-(1,6),6-(1,6),6-(8,8)]
   133       9.571241       9.571241       9.571241    6[6-(6,6),8-(30),8-(30)]
   134       6.544521       6.544521       6.544521    6[6-(6,6),6-(6,6),6-(6,6)]
   135        12.1555        12.1555        12.1555    6[6-(1,6),6-(1,6),6-(8,8)]
   136        12.1555        12.1555        12.1555    6[6-(6,6),8-(30),8-(30)]
   137        12.1555        12.1555        12.1555    6[6-(6,6),6-(6,6),6-(6,6)]
   138        12.1555        12.1555        12.1555    6[6-(1,6),6-(1,6),6-(8,8)]
   139        12.1555        12.1555        12.1555    6[6-(6,6),8-(30),8-(30)]
   140        12.1555        12.1555        12.1555    6[6-(6,6),6-(6,6),6-(6,6)]
   141      15.685457      15.685457      15.685457    6[6-(1,6),6-(1,6),6-(8,8)]
   142      14.739759      14.739759      14.739759    6[6-(6,6),8-(30),8-(30)]
   143      17.766479      17.766479      17.766479    6[6-(6,6),6-(6,6),6-(6,6)]
   144       8.625543       8.625543       8.625543    6[6-(1,6),6-(1,6),6-(8,8)]
   145       9.571241       9.571241       9.571241    6[6-(6,6),8-(30),8-(30)]
   146       6.544521       6.544521       6.544521    6[6-(6,6),6-(6,6),6-(6,6)]
   147      32.936543      32.936543      32.936543    6[6-(1,6),6-(1,6),6-(8,8)]
   148      33.882241      33.882241      33.882241    6[6-(6,6),8-(30),8-(30)]
   149      30.855521      30.855521      30.855521    6[6-(6,6),6-(6,6),6-(6,6)]
   150      39.996457      39.996457      39.996457    6[6-(1,6),6-(1,6),6-(8,8)]
   151      39.050759      39.050759      39.050759    6[6-(6,6),8-(30),8-(30)]
   152      42.077479      42.077479      42.077479    6[6-(6,6),6-(6,6),6-(6,6)]
   153      39.996457      39.996457      39.996457    6[6-(1,6),6-(1,6),6-(8,8)]
   154      39.050759      39.050759      39.050759    6[6-(6,6),8-(30),8-(30)]
   155      42.077479      42.077479      42.077479    6[6-(6,6),6-(6,6),6-(6,6)]
   156      32.936543      32.936543      32.936543    6[6-(1,6),6-(1,6),6-(8,8)]
   157      33.882241      33.882241      33.882241    6[6-(6,6),8-(30),8-(30)]
   158      30.855521      30.855521      30.855521    6[6-(6,6),6-(6,6),6-(6,6)]
   159        36.4665        36.4665        36.4665    6[6-(1,6),6-(1,6),6-(8,8)]
   160        36.4665        36.4665        36.4665    6[6-(6,6),8-(30),8-(30)]
   161        36.4665        36.4665        36.4665    6[6-(6,6),6-(6,6),6-(6,6)]
   162        36.4665        36.4665        36.4665    6[6-(1,6),6-(1,6),6-(8,8)]
   163        36.4665        36.4665        36.4665    6[6-(6,6),8-(30),8-(30)]
   164        36.4665        36.4665        36.4665    6[6-(6,6),6-(6,6),6-(6,6)]
   165        12.1555        12.1555        12.1555    8[30-(8,8,8),30-(8,8,8),30-(8,8,8),30-(8,8,8)]
   166        36.4665        36.4665        36.4665    8[30-(8,8,8),30-(8,8,8),30-(8,8,8),30-(8,8,8)]
   167      13.764888      13.764888      13.764888    8[6-(6,8),30-(8,8,8)]
   168      14.858883      14.858883      14.858883    8[6-(6,8),30-(8,8,8)]
   169       9.452117       9.452117       9.452117    8[6-(6,8),30-(8,8,8)]
   170      10.546112      10.546112      10.546112    8[6-(6,8),30-(8,8,8)]
   171      11.061505      11.061505      11.061505    8[6-(6,8),30-(8,8,8)]
   172      13.249495      13.249495      13.249495    8[6-(6,8),30-(8,8,8)]
   173        12.1555        12.1555        12.1555    8[6-(6,8),30-(8,8,8)]
   174        12.1555        12.1555        12.1555    8[6-(6,8),30-(8,8,8)]
   175      13.764888      13.764888      13.764888    8[6-(6,8),30-(8,8,8)]
   176      14.858883      14.858883      14.858883    8[6-(6,8),30-(8,8,8)]
   177      10.546112      10.546112      10.546112    8[6-(6,8),30-(8,8,8)]
   178       9.452117       9.452117       9.452117    8[6-(6,8),30-(8,8,8)]
   179      33.763117      33.763117      33.763117    8[6-(6,8),30-(8,8,8)]
   180      34.857112      34.857112      34.857112    8[6-(6,8),30-(8,8,8)]
   181      39.169883      39.169883      39.169883    8[6-(6,8),30-(8,8,8)]
   182      38.075888      38.075888      38.075888    8[6-(6,8),30-(8,8,8)]
   183      39.169883      39.169883      39.169883    8[6-(6,8),30-(8,8,8)]
   184      38.075888      38.075888      38.075888    8[6-(6,8),30-(8,8,8)]
   185      34.857112      34.857112      34.857112    8[6-(6,8),30-(8,8,8)]
   186      33.763117      33.763117      33.763117    8[6-(6,8),30-(8,8,8)]
   187        36.4665        36.4665        36.4665    8[6-(6,8),30-(8,8,8)]
   188        36.4665        36.4665        36.4665    8[6-(6,8),30-(8,8,8)]
   189      35.372505      35.372505      35.372505    8[6-(6,8),30-(8,8,8)]
   190      37.560495      37.560495      37.560495    8[6-(6,8),30-(8,8,8)]
