# Supplementary material for: A collection of forcefield precursors for metal–organic frameworks
Source: RSC Adv. 2019 Nov 13;9(63):36492–507. doi: 10.1039/c9ra07327b (PMC9075174; doi:10.1039/c9ra07327b)
Supplement: RA-009-C9RA07327B-s548 [file RA-009-C9RA07327B-s548.txt]

EFAYEQ_clean_h

29.439200    0.000000    0.000000
-0.212151    29.438436    0.000000
-36.651679    -36.916764    29.119921

     1     -15.741438     -15.741438     -15.741438    29[8-(6),8-(6),8-(6),8-(6)]
     2     -21.078561     -21.078561     -21.078561    29[8-(6),8-(6),8-(6),8-(6)]
     3      23.032282      23.032282      23.032282    29[8-(6),8-(6),8-(6),8-(6)]
     4     -35.799223     -35.799223     -35.799223    29[8-(6),8-(6),8-(6),8-(6)]
     5      -3.667793      -3.667793      -3.667793    29[8-(6),8-(6),8-(6),8-(6)]
     6     -18.428949     -18.428949     -18.428949    29[8-(6),8-(6),8-(6),8-(6)]
     7      -3.649007      -3.649007      -3.649007    29[8-(6),8-(6),8-(6),8-(6)]
     8     -18.535742     -18.535742     -18.535742    29[8-(6),8-(6),8-(6),8-(6)]
     9       8.316808       8.316808       8.316808    29[8-(6),8-(6),8-(6),8-(6)]
    10      13.653931      13.653931      13.653931    29[8-(6),8-(6),8-(6),8-(6)]
    11     -30.456912     -30.456912     -30.456912    29[8-(6),8-(6),8-(6),8-(6)]
    12      28.374593      28.374593      28.374593    29[8-(6),8-(6),8-(6),8-(6)]
    13      -3.756837      -3.756837      -3.756837    29[8-(6),8-(6),8-(6),8-(6)]
    14      11.004319      11.004319      11.004319    29[8-(6),8-(6),8-(6),8-(6)]
    15      -3.775623      -3.775623      -3.775623    29[8-(6),8-(6),8-(6),8-(6)]
    16      11.111112      11.111112      11.111112    29[8-(6),8-(6),8-(6),8-(6)]
    17      18.339182      18.339182      18.339182    1[6-(6,6)]
    18     -11.098765     -11.098765     -11.098765    1[6-(6,6)]
    19      -13.36819      -13.36819      -13.36819    1[6-(6,6)]
    20     -15.310251     -15.310251     -15.310251    1[6-(6,6)]
    21      13.817848      13.817848      13.817848    1[6-(6,6)]
    22      15.760202      15.760202      15.760202    1[6-(6,6)]
    23      19.016546      19.016546      19.016546    1[6-(6,6)]
    24      18.024769      18.024769      18.024769    1[6-(6,6)]
    25      14.610185      14.610185      14.610185    1[6-(6,6)]
    26      15.602327      15.602327      15.602327    1[6-(6,6)]
    27         20.958         20.958         20.958    1[6-(6,6)]
    28      21.974731      21.974731      21.974731    1[6-(6,6)]
    29      18.705276      18.705276      18.705276    1[6-(6,6)]
    30      17.689815      17.689815      17.689815    1[6-(6,6)]
    31      17.569836      17.569836      17.569836    1[6-(6,6)]
    32      18.557764      18.557764      18.557764    1[6-(6,6)]
    33      21.901772      21.901772      21.901772    1[6-(6,6)]
    34      20.915884      20.915884      20.915884    1[6-(6,6)]
    35      18.237976      18.237976      18.237976    1[6-(6,6)]
    36     -11.740614     -11.740614     -11.740614    1[6-(6,6)]
    37     -10.788753     -10.788753     -10.788753    1[6-(6,6)]
    38      -7.412142      -7.412142      -7.412142    1[6-(6,6)]
    39      -8.364645      -8.364645      -8.364645    1[6-(6,6)]
    40     -11.020301     -11.020301     -11.020301    1[6-(6,6)]
    41     -10.411618     -10.411618     -10.411618    1[6-(6,6)]
    42     -11.396382     -11.396382     -11.396382    1[6-(6,6)]
    43     -14.673885     -14.673885     -14.673885    1[6-(6,6)]
    44     -13.688327     -13.688327     -13.688327    1[6-(6,6)]
    45      -8.608909      -8.608909      -8.608909    1[6-(6,6)]
    46      -6.654467      -6.654467      -6.654467    1[6-(6,6)]
    47      -6.974503      -6.974503      -6.974503    1[6-(6,6)]
    48      -8.927468      -8.927468      -8.927468    1[6-(6,6)]
    49      18.816855      18.816855      18.816855    1[6-(6,6)]
    50      17.857575      17.857575      17.857575    1[6-(6,6)]
    51      14.711115      14.711115      14.711115    1[6-(6,6)]
    52      15.669805      15.669805      15.669805    1[6-(6,6)]
    53      17.415292      17.415292      17.415292    1[6-(6,6)]
    54      -9.154862      -9.154862      -9.154862    1[6-(6,6)]
    55      18.975461      18.975461      18.975461    1[6-(6,6)]
    56     -11.708238     -11.708238     -11.708238    1[6-(6,6)]
    57      19.395338      19.395338      19.395338    1[6-(1,6,8)]
    58      19.192502      19.192502      19.192502    1[6-(1,6,8)]
    59      16.838559      16.838559      16.838559    1[6-(1,1,6)]
    60      17.643537      17.643537      17.643537    1[6-(1,1,6)]
    61      18.438332      18.438332      18.438332    1[6-(1,1,6)]
    62     -12.282626     -12.282626     -12.282626    1[6-(1,6,8)]
    63     -11.446536     -11.446536     -11.446536    1[6-(1,6,8)]
    64     -11.711618     -11.711618     -11.711618    1[6-(1,1,6)]
    65     -11.224814     -11.224814     -11.224814    1[6-(1,1,6)]
    66      -9.940879      -9.940879      -9.940879    1[6-(1,1,6)]
    67      17.743462      17.743462      17.743462    1[6-(1,6,8)]
    68      17.194278      17.194278      17.194278    1[6-(1,6,8)]
    69      19.052735      19.052735      19.052735    1[6-(1,1,6)]
    70     -10.506139     -10.506139     -10.506139    1[6-(1,1,6)]
    71       17.42069       17.42069       17.42069    1[6-(1,1,6)]
    72      15.763712      15.763712      15.763712    1[6-(1,6,8)]
    73      14.540148      14.540148      14.540148    1[6-(1,6,8)]
    74      13.798469      13.798469      13.798469    1[6-(1,1,6)]
    75      14.816622      14.816622      14.816622    1[6-(1,1,6)]
    76      13.369352      13.369352      13.369352    1[6-(1,1,6)]
    77       3.761639       3.761639       3.761639    1[6-(6,6)]
    78        3.46284        3.46284        3.46284    1[6-(6,6)]
    79       4.124271       4.124271       4.124271    1[6-(6,6)]
    80       3.152495       3.152495       3.152495    1[6-(6,6)]
    81      -0.003096      -0.003096      -0.003096    1[6-(6,6)]
    82       0.968388       0.968388       0.968388    1[6-(6,6)]
    83       5.961642       5.961642       5.961642    1[6-(6,6)]
    84       7.850373       7.850373       7.850373    1[6-(6,6)]
    85       8.076547       8.076547       8.076547    1[6-(6,6)]
    86       6.187155       6.187155       6.187155    1[6-(6,6)]
    87       1.158833       1.158833       1.158833    1[6-(6,6)]
    88      -0.750404      -0.750404      -0.750404    1[6-(6,6)]
    89      -0.442526      -0.442526      -0.442526    1[6-(6,6)]
    90        1.46722        1.46722        1.46722    1[6-(6,6)]
    91      -8.796704      -8.796704      -8.796704    1[6-(6,6)]
    92      -6.854486      -6.854486      -6.854486    1[6-(6,6)]
    93      -6.560569      -6.560569      -6.560569    1[6-(6,6)]
    94      -8.508979      -8.508979      -8.508979    1[6-(6,6)]
    95     -11.053564     -11.053564     -11.053564    1[6-(6,6)]
    96     -13.268275     -13.268275     -13.268275    1[6-(6,6)]
    97     -15.199817     -15.199817     -15.199817    1[6-(6,6)]
    98     -15.490315     -15.490315     -15.490315    1[6-(6,6)]
    99     -13.553091     -13.553091     -13.553091    1[6-(6,6)]
   100     -10.932423     -10.932423     -10.932423    1[6-(6,6)]
   101      -8.812589      -8.812589      -8.812589    1[6-(6,6)]
   102      -6.904778      -6.904778      -6.904778    1[6-(6,6)]
   103      -6.519765      -6.519765      -6.519765    1[6-(6,6)]
   104      -8.429556      -8.429556      -8.429556    1[6-(6,6)]
   105        6.28532        6.28532        6.28532    1[6-(6,6)]
   106       7.253907       7.253907       7.253907    1[6-(6,6)]
   107       3.904589       3.904589       3.904589    1[6-(6,6)]
   108       2.936896       2.936896       2.936896    1[6-(6,6)]
   109     -13.270679     -13.270679     -13.270679    1[6-(6,6)]
   110     -15.210708     -15.210708     -15.210708    1[6-(6,6)]
   111      13.870305      13.870305      13.870305    1[6-(6,6)]
   112      15.810035      15.810035      15.810035    1[6-(6,6)]
   113        5.68478        5.68478        5.68478    1[6-(6,6)]
   114       4.381477       4.381477       4.381477    1[6-(6,6)]
   115      -8.909233      -8.909233      -8.909233    1[6-(6,6)]
   116      -8.964437      -8.964437      -8.964437    1[6-(6,6)]
   117      15.423837      15.423837      15.423837    1[6-(1,6,8)]
   118      14.919786      14.919786      14.919786    1[6-(1,6,8)]
   119      14.130388      14.130388      14.130388    1[6-(1,1,6)]
   120      13.163218      13.163218      13.163218    1[6-(1,1,6)]
   121      13.243434      13.243434      13.243434    1[6-(1,1,6)]
   122     -13.746269     -13.746269     -13.746269    1[6-(1,6,8)]
   123     -14.734768     -14.734768     -14.734768    1[6-(1,6,8)]
   124     -16.292058     -16.292058     -16.292058    1[6-(1,1,6)]
   125     -15.004229     -15.004229     -15.004229    1[6-(1,1,6)]
   126     -15.717078     -15.717078     -15.717078    1[6-(1,1,6)]
   127       0.149833       0.149833       0.149833    1[6-(1,6,8)]
   128        1.29827        1.29827        1.29827    1[6-(1,6,8)]
   129      -1.240685      -1.240685      -1.240685    1[6-(1,1,6)]
   130      -0.179132      -0.179132      -0.179132    1[6-(1,1,6)]
   131      -0.933759      -0.933759      -0.933759    1[6-(1,1,6)]
   132       4.764402       4.764402       4.764402    1[6-(1,6,8)]
   133       4.104215       4.104215       4.104215    1[6-(1,6,8)]
   134       4.281629       4.281629       4.281629    1[6-(1,1,6)]
   135       2.743985       2.743985       2.743985    1[6-(1,1,6)]
   136       2.747233       2.747233       2.747233    1[6-(1,1,6)]
   137     -25.763812     -25.763812     -25.763812    1[6-(6,6)]
   138       3.674135       3.674135       3.674135    1[6-(6,6)]
   139        5.94356        5.94356        5.94356    1[6-(6,6)]
   140       7.885621       7.885621       7.885621    1[6-(6,6)]
   141     -21.242478     -21.242478     -21.242478    1[6-(6,6)]
   142     -23.184832     -23.184832     -23.184832    1[6-(6,6)]
   143     -26.441176     -26.441176     -26.441176    1[6-(6,6)]
   144     -25.449399     -25.449399     -25.449399    1[6-(6,6)]
   145     -22.034815     -22.034815     -22.034815    1[6-(6,6)]
   146     -23.026957     -23.026957     -23.026957    1[6-(6,6)]
   147      -28.38263      -28.38263      -28.38263    1[6-(6,6)]
   148     -29.399361     -29.399361     -29.399361    1[6-(6,6)]
   149     -26.129906     -26.129906     -26.129906    1[6-(6,6)]
   150     -25.114445     -25.114445     -25.114445    1[6-(6,6)]
   151     -24.994466     -24.994466     -24.994466    1[6-(6,6)]
   152     -25.982394     -25.982394     -25.982394    1[6-(6,6)]
   153     -29.326402     -29.326402     -29.326402    1[6-(6,6)]
   154     -28.340514     -28.340514     -28.340514    1[6-(6,6)]
   155     -25.662606     -25.662606     -25.662606    1[6-(6,6)]
   156       4.315984       4.315984       4.315984    1[6-(6,6)]
   157       3.364123       3.364123       3.364123    1[6-(6,6)]
   158      -0.012488      -0.012488      -0.012488    1[6-(6,6)]
   159       0.940015       0.940015       0.940015    1[6-(6,6)]
   160       3.595671       3.595671       3.595671    1[6-(6,6)]
   161       2.986988       2.986988       2.986988    1[6-(6,6)]
   162       3.971752       3.971752       3.971752    1[6-(6,6)]
   163       7.249255       7.249255       7.249255    1[6-(6,6)]
   164       6.263697       6.263697       6.263697    1[6-(6,6)]
   165       1.184279       1.184279       1.184279    1[6-(6,6)]
   166      -0.770163      -0.770163      -0.770163    1[6-(6,6)]
   167      -0.450127      -0.450127      -0.450127    1[6-(6,6)]
   168       1.502838       1.502838       1.502838    1[6-(6,6)]
   169     -26.241485     -26.241485     -26.241485    1[6-(6,6)]
   170     -25.282205     -25.282205     -25.282205    1[6-(6,6)]
   171     -22.135745     -22.135745     -22.135745    1[6-(6,6)]
   172     -23.094435     -23.094435     -23.094435    1[6-(6,6)]
   173     -24.839922     -24.839922     -24.839922    1[6-(6,6)]
   174       1.730232       1.730232       1.730232    1[6-(6,6)]
   175     -26.400091     -26.400091     -26.400091    1[6-(6,6)]
   176       4.283608       4.283608       4.283608    1[6-(6,6)]
   177     -26.819968     -26.819968     -26.819968    1[6-(1,6,8)]
   178     -26.617132     -26.617132     -26.617132    1[6-(1,6,8)]
   179     -24.263189     -24.263189     -24.263189    1[6-(1,1,6)]
   180     -25.068167     -25.068167     -25.068167    1[6-(1,1,6)]
   181     -25.862962     -25.862962     -25.862962    1[6-(1,1,6)]
   182       4.857996       4.857996       4.857996    1[6-(1,6,8)]
   183       4.021906       4.021906       4.021906    1[6-(1,6,8)]
   184       4.286988       4.286988       4.286988    1[6-(1,1,6)]
   185       3.800184       3.800184       3.800184    1[6-(1,1,6)]
   186       2.516249       2.516249       2.516249    1[6-(1,1,6)]
   187     -25.168092     -25.168092     -25.168092    1[6-(1,6,8)]
   188     -24.618908     -24.618908     -24.618908    1[6-(1,6,8)]
   189     -26.477365     -26.477365     -26.477365    1[6-(1,1,6)]
   190       3.081509       3.081509       3.081509    1[6-(1,1,6)]
   191      -24.84532      -24.84532      -24.84532    1[6-(1,1,6)]
   192     -23.188342     -23.188342     -23.188342    1[6-(1,6,8)]
   193     -21.964778     -21.964778     -21.964778    1[6-(1,6,8)]
   194     -21.223099     -21.223099     -21.223099    1[6-(1,1,6)]
   195     -22.241252     -22.241252     -22.241252    1[6-(1,1,6)]
   196     -20.793982     -20.793982     -20.793982    1[6-(1,1,6)]
   197     -11.186269     -11.186269     -11.186269    1[6-(6,6)]
   198      -10.88747      -10.88747      -10.88747    1[6-(6,6)]
   199     -11.548901     -11.548901     -11.548901    1[6-(6,6)]
   200     -10.577125     -10.577125     -10.577125    1[6-(6,6)]
   201      -7.421534      -7.421534      -7.421534    1[6-(6,6)]
   202      -8.393018      -8.393018      -8.393018    1[6-(6,6)]
   203     -13.386272     -13.386272     -13.386272    1[6-(6,6)]
   204     -15.275003     -15.275003     -15.275003    1[6-(6,6)]
   205     -15.501177     -15.501177     -15.501177    1[6-(6,6)]
   206     -13.611785     -13.611785     -13.611785    1[6-(6,6)]
   207      -8.583463      -8.583463      -8.583463    1[6-(6,6)]
   208      -6.674226      -6.674226      -6.674226    1[6-(6,6)]
   209      -6.982104      -6.982104      -6.982104    1[6-(6,6)]
   210       -8.89185       -8.89185       -8.89185    1[6-(6,6)]
   211       1.372074       1.372074       1.372074    1[6-(6,6)]
   212      -0.570144      -0.570144      -0.570144    1[6-(6,6)]
   213      -0.864061      -0.864061      -0.864061    1[6-(6,6)]
   214       1.084349       1.084349       1.084349    1[6-(6,6)]
   215       3.628934       3.628934       3.628934    1[6-(6,6)]
   216       5.843645       5.843645       5.843645    1[6-(6,6)]
   217       7.775187       7.775187       7.775187    1[6-(6,6)]
   218       8.065685       8.065685       8.065685    1[6-(6,6)]
   219       6.128461       6.128461       6.128461    1[6-(6,6)]
   220       3.507793       3.507793       3.507793    1[6-(6,6)]
   221       1.387959       1.387959       1.387959    1[6-(6,6)]
   222      -0.519852      -0.519852      -0.519852    1[6-(6,6)]
   223      -0.904865      -0.904865      -0.904865    1[6-(6,6)]
   224       1.004926       1.004926       1.004926    1[6-(6,6)]
   225      -13.70995      -13.70995      -13.70995    1[6-(6,6)]
   226     -14.678537     -14.678537     -14.678537    1[6-(6,6)]
   227     -11.329219     -11.329219     -11.329219    1[6-(6,6)]
   228     -10.361526     -10.361526     -10.361526    1[6-(6,6)]
   229       5.846049       5.846049       5.846049    1[6-(6,6)]
   230       7.786078       7.786078       7.786078    1[6-(6,6)]
   231     -21.294935     -21.294935     -21.294935    1[6-(6,6)]
   232     -23.234665     -23.234665     -23.234665    1[6-(6,6)]
   233      -13.10941      -13.10941      -13.10941    1[6-(6,6)]
   234     -11.806107     -11.806107     -11.806107    1[6-(6,6)]
   235       1.484603       1.484603       1.484603    1[6-(6,6)]
   236       1.539807       1.539807       1.539807    1[6-(6,6)]
   237     -22.848467     -22.848467     -22.848467    1[6-(1,6,8)]
   238     -22.344416     -22.344416     -22.344416    1[6-(1,6,8)]
   239     -21.555018     -21.555018     -21.555018    1[6-(1,1,6)]
   240     -20.587848     -20.587848     -20.587848    1[6-(1,1,6)]
   241     -20.668064     -20.668064     -20.668064    1[6-(1,1,6)]
   242       6.321639       6.321639       6.321639    1[6-(1,6,8)]
   243       7.310138       7.310138       7.310138    1[6-(1,6,8)]
   244       8.867428       8.867428       8.867428    1[6-(1,1,6)]
   245       7.579599       7.579599       7.579599    1[6-(1,1,6)]
   246       8.292448       8.292448       8.292448    1[6-(1,1,6)]
   247      -7.574463      -7.574463      -7.574463    1[6-(1,6,8)]
   248        -8.7229        -8.7229        -8.7229    1[6-(1,6,8)]
   249      -6.183945      -6.183945      -6.183945    1[6-(1,1,6)]
   250      -7.245498      -7.245498      -7.245498    1[6-(1,1,6)]
   251      -6.490871      -6.490871      -6.490871    1[6-(1,1,6)]
   252     -12.189032     -12.189032     -12.189032    1[6-(1,6,8)]
   253     -11.528845     -11.528845     -11.528845    1[6-(1,6,8)]
   254     -11.706259     -11.706259     -11.706259    1[6-(1,1,6)]
   255     -10.168615     -10.168615     -10.168615    1[6-(1,1,6)]
   256     -10.171863     -10.171863     -10.171863    1[6-(1,1,6)]
   257      -8.368761      -8.368761      -8.368761    6[6-(6,6),8-(29),8-(29)]
   258      15.557726      15.557726      15.557726    6[6-(6,6),8-(29),8-(29)]
   259      18.301009      18.301009      18.301009    6[6-(1,6),6-(6,6),6-(6,8)]
   260      17.817102      17.817102      17.817102    6[1-(0),6-(6,6),6-(6,6)]
   261      17.831042      17.831042      17.831042    6[6-(1,6),6-(1,6),6-(6,6)]
   262      18.328007      18.328007      18.328007    6[1-(0),6-(6,6),6-(6,6)]
   263      18.811037      18.811037      18.811037    6[6-(1,6),6-(6,6),6-(6,8)]
   264      18.797686      18.797686      18.797686    6[6-(6,6),6-(6,6),8-(6)]
   265      18.247826      18.247826      18.247826    6[6-(1,6),6-(6,6),6-(6,8)]
   266     -10.050756     -10.050756     -10.050756    6[1-(0),6-(6,6),6-(6,6)]
   267     -10.016868     -10.016868     -10.016868    6[6-(1,6),6-(1,6),6-(6,6)]
   268     -11.125078     -11.125078     -11.125078    6[1-(0),6-(6,6),6-(6,6)]
   269     -12.265845     -12.265845     -12.265845    6[6-(1,6),6-(6,6),6-(6,8)]
   270      17.139759      17.139759      17.139759    6[6-(6,6),6-(6,6),8-(6)]
   271     -13.421121     -13.421121     -13.421121    6[6-(1,6),6-(1,6),6-(6,6)]
   272      -13.87161      -13.87161      -13.87161    6[1-(0),6-(1,6),6-(6,6)]
   273     -14.946225     -14.946225     -14.946225    6[1-(0),6-(1,6),6-(6,6)]
   274      -15.56902      -15.56902      -15.56902    6[6-(1,6),6-(1,6),6-(8,8)]
   275      14.321412      14.321412      14.321412    6[1-(0),6-(1,6),6-(6,6)]
   276      15.396027      15.396027      15.396027    6[1-(0),6-(1,6),6-(6,6)]
   277      17.361399      17.361399      17.361399    6[6-(1,6),6-(1,6),6-(6,6)]
   278      18.031182      18.031182      18.031182    6[1-(0),6-(1,6),6-(6,6)]
   279      17.483258      17.483258      17.483258    6[1-(0),6-(1,6),6-(6,6)]
   280      16.264814      16.264814      16.264814    6[6-(1,6),6-(1,6),6-(8,8)]
   281      15.595327      15.595327      15.595327    6[1-(0),6-(1,6),6-(6,6)]
   282      16.143543      16.143543      16.143543    6[1-(0),6-(1,6),6-(6,6)]
   283       19.26988       19.26988       19.26988    6[6-(1,6),6-(1,6),6-(6,6)]
   284      20.454404      20.454404      20.454404    6[1-(0),6-(1,6),6-(6,6)]
   285      21.016493      21.016493      21.016493    6[1-(0),6-(1,6),6-(6,6)]
   286      20.393618      20.393618      20.393618    6[6-(1,6),6-(1,6),6-(8,8)]
   287      19.208951      19.208951      19.208951    6[1-(0),6-(1,6),6-(6,6)]
   288      18.647159      18.647159      18.647159    6[1-(0),6-(1,6),6-(6,6)]
   289      19.190059      19.190059      19.190059    6[6-(1,6),6-(1,6),6-(6,6)]
   290      18.538542      18.538542      18.538542    6[1-(0),6-(1,6),6-(6,6)]
   291      19.084322      19.084322      19.084322    6[1-(0),6-(1,6),6-(6,6)]
   292      20.282354      20.282354      20.282354    6[6-(1,6),6-(1,6),6-(8,8)]
   293      20.933871      20.933871      20.933871    6[1-(0),6-(1,6),6-(6,6)]
   294      20.388241      20.388241      20.388241    6[1-(0),6-(1,6),6-(6,6)]
   295      17.823774      17.823774      17.823774    6[6-(1,6),6-(6,6),6-(6,8)]
   296      18.235956      18.235956      18.235956    6[1-(0),6-(6,6),6-(6,6)]
   297      18.645945      18.645945      18.645945    6[6-(1,6),6-(1,6),6-(6,6)]
   298      18.643599      18.643599      18.643599    6[1-(0),6-(6,6),6-(6,6)]
   299        18.4429        18.4429        18.4429    6[6-(1,6),6-(6,6),6-(6,8)]
   300      18.032837      18.032837      18.032837    6[6-(6,6),6-(6,6),8-(6)]
   301     -10.102748     -10.102748     -10.102748    6[6-(1,6),6-(1,6),6-(6,6)]
   302      -10.77265      -10.77265      -10.77265    6[1-(0),6-(1,6),6-(6,6)]
   303     -10.246903     -10.246903     -10.246903    6[1-(0),6-(1,6),6-(6,6)]
   304      -9.049342      -9.049342      -9.049342    6[6-(1,6),6-(1,6),6-(8,8)]
   305      -8.379439      -8.379439      -8.379439    6[1-(0),6-(1,6),6-(6,6)]
   306      -8.906513      -8.906513      -8.906513    6[1-(0),6-(1,6),6-(6,6)]
   307     -11.036557     -11.036557     -11.036557    6[6-(1,6),6-(6,6),6-(6,8)]
   308     -11.405044     -11.405044     -11.405044    6[1-(0),6-(6,6),6-(6,6)]
   309     -11.398667     -11.398667     -11.398667    6[6-(1,6),6-(1,6),6-(6,6)]
   310     -11.025282     -11.025282     -11.025282    6[1-(0),6-(6,6),6-(6,6)]
   311     -10.658562     -10.658562     -10.658562    6[6-(1,6),6-(6,6),6-(6,8)]
   312     -10.665235     -10.665235     -10.665235    6[6-(6,6),6-(6,6),8-(6)]
   313     -11.998971     -11.998971     -11.998971    6[6-(1,6),6-(1,6),6-(6,6)]
   314     -11.364627     -11.364627     -11.364627    6[1-(0),6-(1,6),6-(6,6)]
   315     -11.909114     -11.909114     -11.909114    6[1-(0),6-(1,6),6-(6,6)]
   316     -13.086907     -13.086907     -13.086907    6[6-(1,6),6-(1,6),6-(8,8)]
   317     -13.720955     -13.720955     -13.720955    6[1-(0),6-(1,6),6-(6,6)]
   318     -13.176472     -13.176472     -13.176472    6[1-(0),6-(1,6),6-(6,6)]
   319      -8.872404      -8.872404      -8.872404    6[6-(1,6),6-(1,6),6-(6,6)]
   320      -8.243589      -8.243589      -8.243589    6[1-(0),6-(1,6),6-(6,6)]
   321      -7.163403      -7.163403      -7.163403    6[1-(0),6-(1,6),6-(6,6)]
   322      -6.711741      -6.711741      -6.711741    6[6-(1,6),6-(1,6),6-(8,8)]
   323      -7.339814      -7.339814      -7.339814    6[1-(0),6-(1,6),6-(6,6)]
   324          -8.42          -8.42          -8.42    6[1-(0),6-(1,6),6-(6,6)]
   325      17.188034      17.188034      17.188034    6[6-(1,6),6-(1,6),6-(6,6)]
   326      17.851682      17.851682      17.851682    6[1-(0),6-(1,6),6-(6,6)]
   327      17.321255      17.321255      17.321255    6[1-(0),6-(1,6),6-(6,6)]
   328       16.12718       16.12718       16.12718    6[6-(1,6),6-(1,6),6-(8,8)]
   329       15.67643       15.67643       15.67643    6[1-(0),6-(1,6),6-(6,6)]
   330      16.206561      16.206561      16.206561    6[1-(0),6-(1,6),6-(6,6)]
   331      15.720045      15.720045      15.720045    6[6-(6,6),8-(29),8-(29)]
   332      20.888183      20.888183      20.888183    6[6-(6,6),8-(29),8-(29)]
   333      20.832074      20.832074      20.832074    6[6-(6,6),8-(29),8-(29)]
   334     -13.800131     -13.800131     -13.800131    6[6-(6,6),8-(29),8-(29)]
   335      -5.582548      -5.582548      -5.582548    6[6-(6,6),8-(29),8-(29)]
   336     -16.732204     -16.732204     -16.732204    6[6-(6,6),8-(29),8-(29)]
   337      18.649287      18.649287      18.649287    6[1-(0),1-(0),6-(1,1,1),8-(6)]
   338      17.834449      17.834449      17.834449    6[1-(0),1-(0),1-(0),6-(1,1,8)]
   339     -11.317631     -11.317631     -11.317631    6[1-(0),1-(0),6-(1,1,1),8-(6)]
   340     -11.029328     -11.029328     -11.029328    6[1-(0),1-(0),1-(0),6-(1,1,8)]
   341      18.054011      18.054011      18.054011    6[1-(0),1-(0),6-(1,1,1),8-(6)]
   342      18.388295      18.388295      18.388295    6[1-(0),1-(0),1-(0),6-(1,1,8)]
   343      15.165749      15.165749      15.165749    6[1-(0),1-(0),6-(1,1,1),8-(6)]
   344      14.223573      14.223573      14.223573    6[1-(0),1-(0),1-(0),6-(1,1,8)]
   345      -16.54554      -16.54554      -16.54554    6[6-(6,6),8-(29),8-(29)]
   346     -16.635663     -16.635663     -16.635663    6[6-(6,6),8-(29),8-(29)]
   347       3.665492       3.665492       3.665492    6[6-(1,6),6-(6,6),6-(6,8)]
   348        4.79817        4.79817        4.79817    6[1-(0),6-(6,6),6-(6,6)]
   349       4.832266       4.832266       4.832266    6[6-(1,6),6-(1,6),6-(6,6)]
   350       3.733971       3.733971       3.733971    6[1-(0),6-(6,6),6-(6,6)]
   351        2.60217        2.60217        2.60217    6[6-(1,6),6-(6,6),6-(6,8)]
   352       2.568078       2.568078       2.568078    6[6-(6,6),6-(6,6),8-(6)]
   353       3.719268       3.719268       3.719268    6[6-(1,6),6-(6,6),6-(6,8)]
   354       3.983683       3.983683       3.983683    6[1-(0),6-(6,6),6-(6,6)]
   355       3.968773       3.968773       3.968773    6[6-(1,6),6-(1,6),6-(6,6)]
   356       3.476402       3.476402       3.476402    6[1-(0),6-(6,6),6-(6,6)]
   357       3.001171       3.001171       3.001171    6[6-(1,6),6-(6,6),6-(6,8)]
   358        3.22794        3.22794        3.22794    6[6-(6,6),6-(6,6),8-(6)]
   359       2.492413       2.492413       2.492413    6[6-(1,6),6-(1,6),6-(6,6)]
   360       3.154019       3.154019       3.154019    6[1-(0),6-(1,6),6-(6,6)]
   361       2.616787       2.616787       2.616787    6[1-(0),6-(1,6),6-(6,6)]
   362        1.41721        1.41721        1.41721    6[6-(1,6),6-(1,6),6-(8,8)]
   363       0.967012       0.967012       0.967012    6[1-(0),6-(1,6),6-(6,6)]
   364       1.504244       1.504244       1.504244    6[1-(0),6-(1,6),6-(6,6)]
   365       5.972622       5.972622       5.972622    6[6-(1,6),6-(1,6),6-(6,6)]
   366       6.433742       6.433742       6.433742    6[1-(0),6-(1,6),6-(6,6)]
   367       7.479215       7.479215       7.479215    6[1-(0),6-(1,6),6-(6,6)]
   368         8.0649         8.0649         8.0649    6[6-(1,6),6-(1,6),6-(8,8)]
   369       7.604077       7.604077       7.604077    6[1-(0),6-(1,6),6-(6,6)]
   370       6.558311       6.558311       6.558311    6[1-(0),6-(1,6),6-(6,6)]
   371       1.413903       1.413903       1.413903    6[6-(1,6),6-(1,6),6-(6,6)]
   372       0.801058       0.801058       0.801058    6[1-(0),6-(1,6),6-(6,6)]
   373      -0.255023      -0.255023      -0.255023    6[1-(0),6-(1,6),6-(6,6)]
   374      -0.697225      -0.697225      -0.697225    6[6-(1,6),6-(1,6),6-(8,8)]
   375      -0.084236      -0.084236      -0.084236    6[1-(0),6-(1,6),6-(6,6)]
   376       0.970955       0.970955       0.970955    6[1-(0),6-(1,6),6-(6,6)]
   377      -8.754969      -8.754969      -8.754969    6[6-(1,6),6-(1,6),6-(6,6)]
   378      -8.297372      -8.297372      -8.297372    6[1-(0),6-(1,6),6-(6,6)]
   379      -7.222409      -7.222409      -7.222409    6[1-(0),6-(1,6),6-(6,6)]
   380      -6.603406      -6.603406      -6.603406    6[6-(1,6),6-(1,6),6-(8,8)]
   381      -7.061003      -7.061003      -7.061003    6[1-(0),6-(1,6),6-(6,6)]
   382      -8.137302      -8.137302      -8.137302    6[1-(0),6-(1,6),6-(6,6)]
   383      -12.17797      -12.17797      -12.17797    6[6-(1,6),6-(6,6),6-(6,8)]
   384     -11.036421     -11.036421     -11.036421    6[1-(0),6-(6,6),6-(6,6)]
   385      -9.872516      -9.872516      -9.872516    6[6-(1,6),6-(1,6),6-(6,6)]
   386      -9.850008      -9.850008      -9.850008    6[1-(0),6-(6,6),6-(6,6)]
   387      18.448311      18.448311      18.448311    6[6-(1,6),6-(6,6),6-(6,8)]
   388      17.284481      17.284481      17.284481    6[6-(6,6),6-(6,6),8-(6)]
   389     -13.308823     -13.308823     -13.308823    6[6-(1,6),6-(1,6),6-(6,6)]
   390     -13.764486     -13.764486     -13.764486    6[1-(0),6-(1,6),6-(6,6)]
   391     -14.833446     -14.833446     -14.833446    6[1-(0),6-(1,6),6-(6,6)]
   392     -15.448655     -15.448655     -15.448655    6[6-(1,6),6-(1,6),6-(8,8)]
   393     -14.992992     -14.992992     -14.992992    6[1-(0),6-(1,6),6-(6,6)]
   394     -13.922705     -13.922705     -13.922705    6[1-(0),6-(1,6),6-(6,6)]
   395     -11.066797     -11.066797     -11.066797    6[6-(1,6),6-(6,6),6-(6,8)]
   396      -9.882897      -9.882897      -9.882897    6[1-(0),6-(6,6),6-(6,6)]
   397      -9.834715      -9.834715      -9.834715    6[6-(1,6),6-(1,6),6-(6,6)]
   398     -10.971326     -10.971326     -10.971326    6[1-(0),6-(6,6),6-(6,6)]
   399     -12.155238     -12.155238     -12.155238    6[6-(1,6),6-(6,6),6-(6,8)]
   400     -12.203717     -12.203717     -12.203717    6[6-(6,6),6-(6,6),8-(6)]
   401      -8.722629      -8.722629      -8.722629    6[6-(1,6),6-(1,6),6-(6,6)]
   402      -8.300792      -8.300792      -8.300792    6[1-(0),6-(1,6),6-(6,6)]
   403      -7.244523      -7.244523      -7.244523    6[1-(0),6-(1,6),6-(6,6)]
   404      -6.610536      -6.610536      -6.610536    6[6-(1,6),6-(1,6),6-(8,8)]
   405      -7.032076      -7.032076      -7.032076    6[1-(0),6-(1,6),6-(6,6)]
   406      -8.088934      -8.088934      -8.088934    6[1-(0),6-(1,6),6-(6,6)]
   407       4.561285       4.561285       4.561285    6[6-(1,6),6-(1,6),6-(6,6)]
   408       5.754248       5.754248       5.754248    6[1-(0),6-(1,6),6-(6,6)]
   409       6.289468       6.289468       6.289468    6[1-(0),6-(1,6),6-(6,6)]
   410       5.631432       5.631432       5.631432    6[6-(1,6),6-(1,6),6-(8,8)]
   411       4.437727       4.437727       4.437727    6[1-(0),6-(1,6),6-(6,6)]
   412       3.902507       3.902507       3.902507    6[1-(0),6-(1,6),6-(6,6)]
   413     -13.346811     -13.346811     -13.346811    6[6-(1,6),6-(1,6),6-(6,6)]
   414     -13.784516     -13.784516     -13.784516    6[1-(0),6-(1,6),6-(6,6)]
   415     -14.857634     -14.857634     -14.857634    6[1-(0),6-(1,6),6-(6,6)]
   416     -15.493047     -15.493047     -15.493047    6[6-(1,6),6-(1,6),6-(8,8)]
   417      14.383704      14.383704      14.383704    6[1-(0),6-(1,6),6-(6,6)]
   418      15.456525      15.456525      15.456525    6[1-(0),6-(1,6),6-(6,6)]
   419       9.253695       9.253695       9.253695    6[6-(6,6),8-(29),8-(29)]
   420      -1.826922      -1.826922      -1.826922    6[6-(6,6),8-(29),8-(29)]
   421      -5.495022      -5.495022      -5.495022    6[6-(6,6),8-(29),8-(29)]
   422      -5.468553      -5.468553      -5.468553    6[6-(6,6),8-(29),8-(29)]
   423       6.242181       6.242181       6.242181    6[6-(6,6),8-(29),8-(29)]
   424       1.011092       1.011092       1.011092    6[6-(6,6),8-(29),8-(29)]
   425      15.124975      15.124975      15.124975    6[1-(0),1-(0),6-(1,1,1),8-(6)]
   426      13.822706      13.822706      13.822706    6[1-(0),1-(0),1-(0),6-(1,1,8)]
   427     -14.272721     -14.272721     -14.272721    6[1-(0),1-(0),6-(1,1,1),8-(6)]
   428     -15.397193     -15.397193     -15.397193    6[1-(0),1-(0),1-(0),6-(1,1,8)]
   429       0.657364       0.657364       0.657364    6[1-(0),1-(0),6-(1,1,1),8-(6)]
   430      -0.447854      -0.447854      -0.447854    6[1-(0),1-(0),1-(0),6-(1,1,8)]
   431        3.84807        3.84807        3.84807    6[1-(0),1-(0),6-(1,1,1),8-(6)]
   432       3.372912       3.372912       3.372912    6[1-(0),1-(0),1-(0),6-(1,1,8)]
   433       0.944131       0.944131       0.944131    6[6-(6,6),8-(29),8-(29)]
   434     -22.982356     -22.982356     -22.982356    6[6-(6,6),8-(29),8-(29)]
   435     -25.725639     -25.725639     -25.725639    6[6-(1,6),6-(6,6),6-(6,8)]
   436     -25.241732     -25.241732     -25.241732    6[1-(0),6-(6,6),6-(6,6)]
   437     -25.255672     -25.255672     -25.255672    6[6-(1,6),6-(1,6),6-(6,6)]
   438     -25.752637     -25.752637     -25.752637    6[1-(0),6-(6,6),6-(6,6)]
   439     -26.235667     -26.235667     -26.235667    6[6-(1,6),6-(6,6),6-(6,8)]
   440     -26.222316     -26.222316     -26.222316    6[6-(6,6),6-(6,6),8-(6)]
   441     -25.672456     -25.672456     -25.672456    6[6-(1,6),6-(6,6),6-(6,8)]
   442       2.626126       2.626126       2.626126    6[1-(0),6-(6,6),6-(6,6)]
   443       2.592238       2.592238       2.592238    6[6-(1,6),6-(1,6),6-(6,6)]
   444       3.700448       3.700448       3.700448    6[1-(0),6-(6,6),6-(6,6)]
   445       4.841215       4.841215       4.841215    6[6-(1,6),6-(6,6),6-(6,8)]
   446     -24.564389     -24.564389     -24.564389    6[6-(6,6),6-(6,6),8-(6)]
   447       5.996491       5.996491       5.996491    6[6-(1,6),6-(1,6),6-(6,6)]
   448        6.44698        6.44698        6.44698    6[1-(0),6-(1,6),6-(6,6)]
   449       7.521595       7.521595       7.521595    6[1-(0),6-(1,6),6-(6,6)]
   450        8.14439        8.14439        8.14439    6[6-(1,6),6-(1,6),6-(8,8)]
   451     -21.746042     -21.746042     -21.746042    6[1-(0),6-(1,6),6-(6,6)]
   452     -22.820657     -22.820657     -22.820657    6[1-(0),6-(1,6),6-(6,6)]
   453     -24.786029     -24.786029     -24.786029    6[6-(1,6),6-(1,6),6-(6,6)]
   454     -25.455812     -25.455812     -25.455812    6[1-(0),6-(1,6),6-(6,6)]
   455     -24.907888     -24.907888     -24.907888    6[1-(0),6-(1,6),6-(6,6)]
   456     -23.689444     -23.689444     -23.689444    6[6-(1,6),6-(1,6),6-(8,8)]
   457     -23.019957     -23.019957     -23.019957    6[1-(0),6-(1,6),6-(6,6)]
   458     -23.568173     -23.568173     -23.568173    6[1-(0),6-(1,6),6-(6,6)]
   459      -26.69451      -26.69451      -26.69451    6[6-(1,6),6-(1,6),6-(6,6)]
   460     -27.879034     -27.879034     -27.879034    6[1-(0),6-(1,6),6-(6,6)]
   461     -28.441123     -28.441123     -28.441123    6[1-(0),6-(1,6),6-(6,6)]
   462     -27.818248     -27.818248     -27.818248    6[6-(1,6),6-(1,6),6-(8,8)]
   463     -26.633581     -26.633581     -26.633581    6[1-(0),6-(1,6),6-(6,6)]
   464     -26.071789     -26.071789     -26.071789    6[1-(0),6-(1,6),6-(6,6)]
   465     -26.614689     -26.614689     -26.614689    6[6-(1,6),6-(1,6),6-(6,6)]
   466     -25.963172     -25.963172     -25.963172    6[1-(0),6-(1,6),6-(6,6)]
   467     -26.508952     -26.508952     -26.508952    6[1-(0),6-(1,6),6-(6,6)]
   468     -27.706984     -27.706984     -27.706984    6[6-(1,6),6-(1,6),6-(8,8)]
   469     -28.358501     -28.358501     -28.358501    6[1-(0),6-(1,6),6-(6,6)]
   470     -27.812871     -27.812871     -27.812871    6[1-(0),6-(1,6),6-(6,6)]
   471     -25.248404     -25.248404     -25.248404    6[6-(1,6),6-(6,6),6-(6,8)]
   472     -25.660586     -25.660586     -25.660586    6[1-(0),6-(6,6),6-(6,6)]
   473     -26.070575     -26.070575     -26.070575    6[6-(1,6),6-(1,6),6-(6,6)]
   474     -26.068229     -26.068229     -26.068229    6[1-(0),6-(6,6),6-(6,6)]
   475      -25.86753      -25.86753      -25.86753    6[6-(1,6),6-(6,6),6-(6,8)]
   476     -25.457467     -25.457467     -25.457467    6[6-(6,6),6-(6,6),8-(6)]
   477       2.678118       2.678118       2.678118    6[6-(1,6),6-(1,6),6-(6,6)]
   478        3.34802        3.34802        3.34802    6[1-(0),6-(1,6),6-(6,6)]
   479       2.822273       2.822273       2.822273    6[1-(0),6-(1,6),6-(6,6)]
   480       1.624712       1.624712       1.624712    6[6-(1,6),6-(1,6),6-(8,8)]
   481       0.954809       0.954809       0.954809    6[1-(0),6-(1,6),6-(6,6)]
   482       1.481883       1.481883       1.481883    6[1-(0),6-(1,6),6-(6,6)]
   483       3.611927       3.611927       3.611927    6[6-(1,6),6-(6,6),6-(6,8)]
   484       3.980414       3.980414       3.980414    6[1-(0),6-(6,6),6-(6,6)]
   485       3.974037       3.974037       3.974037    6[6-(1,6),6-(1,6),6-(6,6)]
   486       3.600652       3.600652       3.600652    6[1-(0),6-(6,6),6-(6,6)]
   487       3.233932       3.233932       3.233932    6[6-(1,6),6-(6,6),6-(6,8)]
   488       3.240605       3.240605       3.240605    6[6-(6,6),6-(6,6),8-(6)]
   489       4.574341       4.574341       4.574341    6[6-(1,6),6-(1,6),6-(6,6)]
   490       3.939997       3.939997       3.939997    6[1-(0),6-(1,6),6-(6,6)]
   491       4.484484       4.484484       4.484484    6[1-(0),6-(1,6),6-(6,6)]
   492       5.662277       5.662277       5.662277    6[6-(1,6),6-(1,6),6-(8,8)]
   493       6.296325       6.296325       6.296325    6[1-(0),6-(1,6),6-(6,6)]
   494       5.751842       5.751842       5.751842    6[1-(0),6-(1,6),6-(6,6)]
   495       1.447774       1.447774       1.447774    6[6-(1,6),6-(1,6),6-(6,6)]
   496       0.818959       0.818959       0.818959    6[1-(0),6-(1,6),6-(6,6)]
   497      -0.261227      -0.261227      -0.261227    6[1-(0),6-(1,6),6-(6,6)]
   498      -0.712889      -0.712889      -0.712889    6[6-(1,6),6-(1,6),6-(8,8)]
   499      -0.084816      -0.084816      -0.084816    6[1-(0),6-(1,6),6-(6,6)]
   500        0.99537        0.99537        0.99537    6[1-(0),6-(1,6),6-(6,6)]
   501     -24.612664     -24.612664     -24.612664    6[6-(1,6),6-(1,6),6-(6,6)]
   502     -25.276312     -25.276312     -25.276312    6[1-(0),6-(1,6),6-(6,6)]
   503     -24.745885     -24.745885     -24.745885    6[1-(0),6-(1,6),6-(6,6)]
   504      -23.55181      -23.55181      -23.55181    6[6-(1,6),6-(1,6),6-(8,8)]
   505      -23.10106      -23.10106      -23.10106    6[1-(0),6-(1,6),6-(6,6)]
   506     -23.631191     -23.631191     -23.631191    6[1-(0),6-(1,6),6-(6,6)]
   507     -23.144675     -23.144675     -23.144675    6[6-(6,6),8-(29),8-(29)]
   508     -28.312813     -28.312813     -28.312813    6[6-(6,6),8-(29),8-(29)]
   509     -28.256704     -28.256704     -28.256704    6[6-(6,6),8-(29),8-(29)]
   510       6.375501       6.375501       6.375501    6[6-(6,6),8-(29),8-(29)]
   511      -1.842082      -1.842082      -1.842082    6[6-(6,6),8-(29),8-(29)]
   512     -20.131626     -20.131626     -20.131626    6[6-(6,6),8-(29),8-(29)]
   513     -26.073917     -26.073917     -26.073917    6[1-(0),1-(0),6-(1,1,1),8-(6)]
   514     -25.259079     -25.259079     -25.259079    6[1-(0),1-(0),1-(0),6-(1,1,8)]
   515       3.893001       3.893001       3.893001    6[1-(0),1-(0),6-(1,1,1),8-(6)]
   516       3.604698       3.604698       3.604698    6[1-(0),1-(0),1-(0),6-(1,1,8)]
   517     -25.478641     -25.478641     -25.478641    6[1-(0),1-(0),6-(1,1,1),8-(6)]
   518     -25.812925     -25.812925     -25.812925    6[1-(0),1-(0),1-(0),6-(1,1,8)]
   519     -22.590379     -22.590379     -22.590379    6[1-(0),1-(0),6-(1,1,1),8-(6)]
   520     -21.648203     -21.648203     -21.648203    6[1-(0),1-(0),1-(0),6-(1,1,8)]
   521        9.12091        9.12091        9.12091    6[6-(6,6),8-(29),8-(29)]
   522       9.211033       9.211033       9.211033    6[6-(6,6),8-(29),8-(29)]
   523     -11.090122     -11.090122     -11.090122    6[6-(1,6),6-(6,6),6-(6,8)]
   524       -12.2228       -12.2228       -12.2228    6[1-(0),6-(6,6),6-(6,6)]
   525     -12.256896     -12.256896     -12.256896    6[6-(1,6),6-(1,6),6-(6,6)]
   526     -11.158601     -11.158601     -11.158601    6[1-(0),6-(6,6),6-(6,6)]
   527       -10.0268       -10.0268       -10.0268    6[6-(1,6),6-(6,6),6-(6,8)]
   528      -9.992708      -9.992708      -9.992708    6[6-(6,6),6-(6,6),8-(6)]
   529     -11.143898     -11.143898     -11.143898    6[6-(1,6),6-(6,6),6-(6,8)]
   530     -11.408313     -11.408313     -11.408313    6[1-(0),6-(6,6),6-(6,6)]
   531     -11.393403     -11.393403     -11.393403    6[6-(1,6),6-(1,6),6-(6,6)]
   532     -10.901032     -10.901032     -10.901032    6[1-(0),6-(6,6),6-(6,6)]
   533     -10.425801     -10.425801     -10.425801    6[6-(1,6),6-(6,6),6-(6,8)]
   534      -10.65257      -10.65257      -10.65257    6[6-(6,6),6-(6,6),8-(6)]
   535      -9.917043      -9.917043      -9.917043    6[6-(1,6),6-(1,6),6-(6,6)]
   536     -10.578649     -10.578649     -10.578649    6[1-(0),6-(1,6),6-(6,6)]
   537     -10.041417     -10.041417     -10.041417    6[1-(0),6-(1,6),6-(6,6)]
   538       -8.84184       -8.84184       -8.84184    6[6-(1,6),6-(1,6),6-(8,8)]
   539      -8.391642      -8.391642      -8.391642    6[1-(0),6-(1,6),6-(6,6)]
   540      -8.928874      -8.928874      -8.928874    6[1-(0),6-(1,6),6-(6,6)]
   541     -13.397252     -13.397252     -13.397252    6[6-(1,6),6-(1,6),6-(6,6)]
   542     -13.858372     -13.858372     -13.858372    6[1-(0),6-(1,6),6-(6,6)]
   543     -14.903845     -14.903845     -14.903845    6[1-(0),6-(1,6),6-(6,6)]
   544      -15.48953      -15.48953      -15.48953    6[6-(1,6),6-(1,6),6-(8,8)]
   545     -15.028707     -15.028707     -15.028707    6[1-(0),6-(1,6),6-(6,6)]
   546     -13.982941     -13.982941     -13.982941    6[1-(0),6-(1,6),6-(6,6)]
   547      -8.838533      -8.838533      -8.838533    6[6-(1,6),6-(1,6),6-(6,6)]
   548      -8.225688      -8.225688      -8.225688    6[1-(0),6-(1,6),6-(6,6)]
   549      -7.169607      -7.169607      -7.169607    6[1-(0),6-(1,6),6-(6,6)]
   550      -6.727405      -6.727405      -6.727405    6[6-(1,6),6-(1,6),6-(8,8)]
   551      -7.340394      -7.340394      -7.340394    6[1-(0),6-(1,6),6-(6,6)]
   552      -8.395585      -8.395585      -8.395585    6[1-(0),6-(1,6),6-(6,6)]
   553       1.330339       1.330339       1.330339    6[6-(1,6),6-(1,6),6-(6,6)]
   554       0.872742       0.872742       0.872742    6[1-(0),6-(1,6),6-(6,6)]
   555      -0.202221      -0.202221      -0.202221    6[1-(0),6-(1,6),6-(6,6)]
   556      -0.821224      -0.821224      -0.821224    6[6-(1,6),6-(1,6),6-(8,8)]
   557      -0.363627      -0.363627      -0.363627    6[1-(0),6-(1,6),6-(6,6)]
   558       0.712672       0.712672       0.712672    6[1-(0),6-(1,6),6-(6,6)]
   559        4.75334        4.75334        4.75334    6[6-(1,6),6-(6,6),6-(6,8)]
   560       3.611791       3.611791       3.611791    6[1-(0),6-(6,6),6-(6,6)]
   561       2.447886       2.447886       2.447886    6[6-(1,6),6-(1,6),6-(6,6)]
   562       2.425378       2.425378       2.425378    6[1-(0),6-(6,6),6-(6,6)]
   563     -25.872941     -25.872941     -25.872941    6[6-(1,6),6-(6,6),6-(6,8)]
   564     -24.709111     -24.709111     -24.709111    6[6-(6,6),6-(6,6),8-(6)]
   565       5.884193       5.884193       5.884193    6[6-(1,6),6-(1,6),6-(6,6)]
   566       6.339856       6.339856       6.339856    6[1-(0),6-(1,6),6-(6,6)]
   567       7.408816       7.408816       7.408816    6[1-(0),6-(1,6),6-(6,6)]
   568       8.024025       8.024025       8.024025    6[6-(1,6),6-(1,6),6-(8,8)]
   569       7.568362       7.568362       7.568362    6[1-(0),6-(1,6),6-(6,6)]
   570       6.498075       6.498075       6.498075    6[1-(0),6-(1,6),6-(6,6)]
   571       3.642167       3.642167       3.642167    6[6-(1,6),6-(6,6),6-(6,8)]
   572       2.458267       2.458267       2.458267    6[1-(0),6-(6,6),6-(6,6)]
   573       2.410085       2.410085       2.410085    6[6-(1,6),6-(1,6),6-(6,6)]
   574       3.546696       3.546696       3.546696    6[1-(0),6-(6,6),6-(6,6)]
   575       4.730608       4.730608       4.730608    6[6-(1,6),6-(6,6),6-(6,8)]
   576       4.779087       4.779087       4.779087    6[6-(6,6),6-(6,6),8-(6)]
   577       1.297999       1.297999       1.297999    6[6-(1,6),6-(1,6),6-(6,6)]
   578       0.876162       0.876162       0.876162    6[1-(0),6-(1,6),6-(6,6)]
   579      -0.180107      -0.180107      -0.180107    6[1-(0),6-(1,6),6-(6,6)]
   580      -0.814094      -0.814094      -0.814094    6[6-(1,6),6-(1,6),6-(8,8)]
   581      -0.392554      -0.392554      -0.392554    6[1-(0),6-(1,6),6-(6,6)]
   582       0.664304       0.664304       0.664304    6[1-(0),6-(1,6),6-(6,6)]
   583     -11.985915     -11.985915     -11.985915    6[6-(1,6),6-(1,6),6-(6,6)]
   584     -13.178878     -13.178878     -13.178878    6[1-(0),6-(1,6),6-(6,6)]
   585     -13.714098     -13.714098     -13.714098    6[1-(0),6-(1,6),6-(6,6)]
   586     -13.056062     -13.056062     -13.056062    6[6-(1,6),6-(1,6),6-(8,8)]
   587     -11.862357     -11.862357     -11.862357    6[1-(0),6-(1,6),6-(6,6)]
   588     -11.327137     -11.327137     -11.327137    6[1-(0),6-(1,6),6-(6,6)]
   589       5.922181       5.922181       5.922181    6[6-(1,6),6-(1,6),6-(6,6)]
   590       6.359886       6.359886       6.359886    6[1-(0),6-(1,6),6-(6,6)]
   591       7.433004       7.433004       7.433004    6[1-(0),6-(1,6),6-(6,6)]
   592       8.068417       8.068417       8.068417    6[6-(1,6),6-(1,6),6-(8,8)]
   593     -21.808334     -21.808334     -21.808334    6[1-(0),6-(1,6),6-(6,6)]
   594     -22.881155     -22.881155     -22.881155    6[1-(0),6-(1,6),6-(6,6)]
   595     -16.678325     -16.678325     -16.678325    6[6-(6,6),8-(29),8-(29)]
   596      -5.597708      -5.597708      -5.597708    6[6-(6,6),8-(29),8-(29)]
   597      -1.929608      -1.929608      -1.929608    6[6-(6,6),8-(29),8-(29)]
   598      -1.956077      -1.956077      -1.956077    6[6-(6,6),8-(29),8-(29)]
   599     -13.666811     -13.666811     -13.666811    6[6-(6,6),8-(29),8-(29)]
   600      -8.223571      -8.223571      -8.223571    6[6-(6,6),8-(29),8-(29)]
   601     -22.549605     -22.549605     -22.549605    6[1-(0),1-(0),6-(1,1,1),8-(6)]
   602     -21.247336     -21.247336     -21.247336    6[1-(0),1-(0),1-(0),6-(1,1,8)]
   603       6.848091       6.848091       6.848091    6[1-(0),1-(0),6-(1,1,1),8-(6)]
   604       7.972563       7.972563       7.972563    6[1-(0),1-(0),1-(0),6-(1,1,8)]
   605      -8.081994      -8.081994      -8.081994    6[1-(0),1-(0),6-(1,1,1),8-(6)]
   606      -6.976776      -6.976776      -6.976776    6[1-(0),1-(0),1-(0),6-(1,1,8)]
   607       -11.2727       -11.2727       -11.2727    6[1-(0),1-(0),6-(1,1,1),8-(6)]
   608     -10.797542     -10.797542     -10.797542    6[1-(0),1-(0),1-(0),6-(1,1,8)]
   609      -9.142588      -9.142588      -9.142588    8[6-(6,8),29-(8,8,8)]
   610      -7.292843      -7.292843      -7.292843    8[6-(6,8),29-(8,8,8)]
   611      16.262858      16.262858      16.262858    8[6-(6,8),29-(8,8,8)]
   612      14.612557      14.612557      14.612557    8[6-(6,8),29-(8,8,8)]
   613      12.268978      12.268978      12.268978    8[6-(6,8),29-(8,8,8)]
   614       22.02594       22.02594       22.02594    8[6-(6,8),29-(8,8,8)]
   615      20.265083      20.265083      20.265083    8[6-(6,8),29-(8,8,8)]
   616      20.246573      20.246573      20.246573    8[6-(6,8),29-(8,8,8)]
   617      22.058103      22.058103      22.058103    8[6-(6,8),29-(8,8,8)]
   618      -5.130188      -5.130188      -5.130188    8[6-(6,8),29-(8,8,8)]
   619      -5.122546      -5.122546      -5.122546    8[6-(6,8),29-(8,8,8)]
   620     -14.819708     -14.819708     -14.819708    8[6-(6,8),29-(8,8,8)]
   621     -12.997135     -12.997135     -12.997135    8[6-(6,8),29-(8,8,8)]
   622     -17.155264     -17.155264     -17.155264    8[6-(6,8),29-(8,8,8)]
   623      16.437331      16.437331      16.437331    8[6-(6,8),29-(8,8,8)]
   624      14.576831      14.576831      14.576831    8[6-(6,8),29-(8,8,8)]
   625      17.607321      17.607321      17.607321    8[6-(1,1,6),6-(6,6)]
   626     -10.249664     -10.249664     -10.249664    8[6-(1,1,6),6-(6,6)]
   627      19.193104      19.193104      19.193104    8[6-(1,1,6),6-(6,6)]
   628       16.05756       16.05756       16.05756    8[6-(1,1,6),6-(6,6)]
   629     -16.953023     -16.953023     -16.953023    8[6-(6,8),29-(8,8,8)]
   630     -16.965571     -16.965571     -16.965571    8[6-(6,8),29-(8,8,8)]
   631     -17.033014     -17.033014     -17.033014    8[6-(6,8),29-(8,8,8)]
   632       12.37629       12.37629       12.37629    8[6-(6,8),29-(8,8,8)]
   633      -0.139609      -0.139609      -0.139609    8[6-(6,8),29-(8,8,8)]
   634      -5.050948      -5.050948      -5.050948    8[6-(6,8),29-(8,8,8)]
   635      -5.049009      -5.049009      -5.049009    8[6-(6,8),29-(8,8,8)]
   636       -2.28419       -2.28419       -2.28419    8[6-(6,8),29-(8,8,8)]
   637      -2.239546      -2.239546      -2.239546    8[6-(6,8),29-(8,8,8)]
   638       5.556761       5.556761       5.556761    8[6-(6,8),29-(8,8,8)]
   639       7.383945       7.383945       7.383945    8[6-(6,8),29-(8,8,8)]
   640      -5.032515      -5.032515      -5.032515    8[6-(6,8),29-(8,8,8)]
   641      -5.071855      -5.071855      -5.071855    8[6-(6,8),29-(8,8,8)]
   642       1.510212       1.510212       1.510212    8[6-(6,8),29-(8,8,8)]
   643       9.632917       9.632917       9.632917    8[6-(6,8),29-(8,8,8)]
   644       9.631311       9.631311       9.631311    8[6-(6,8),29-(8,8,8)]
   645      16.178801      16.178801      16.178801    8[6-(1,1,6),6-(6,6)]
   646     -13.294745     -13.294745     -13.294745    8[6-(1,1,6),6-(6,6)]
   647       1.516772       1.516772       1.516772    8[6-(1,1,6),6-(6,6)]
   648        2.76649        2.76649        2.76649    8[6-(1,1,6),6-(6,6)]
   649       1.717958       1.717958       1.717958    8[6-(6,8),29-(8,8,8)]
   650      -0.131787      -0.131787      -0.131787    8[6-(6,8),29-(8,8,8)]
   651     -23.687488     -23.687488     -23.687488    8[6-(6,8),29-(8,8,8)]
   652     -22.037187     -22.037187     -22.037187    8[6-(6,8),29-(8,8,8)]
   653     -19.693608     -19.693608     -19.693608    8[6-(6,8),29-(8,8,8)]
   654      -29.45057      -29.45057      -29.45057    8[6-(6,8),29-(8,8,8)]
   655     -27.689713     -27.689713     -27.689713    8[6-(6,8),29-(8,8,8)]
   656     -27.671203     -27.671203     -27.671203    8[6-(6,8),29-(8,8,8)]
   657     -29.482733     -29.482733     -29.482733    8[6-(6,8),29-(8,8,8)]
   658      -2.294442      -2.294442      -2.294442    8[6-(6,8),29-(8,8,8)]
   659      -2.302084      -2.302084      -2.302084    8[6-(6,8),29-(8,8,8)]
   660       7.395078       7.395078       7.395078    8[6-(6,8),29-(8,8,8)]
   661       5.572505       5.572505       5.572505    8[6-(6,8),29-(8,8,8)]
   662       9.730634       9.730634       9.730634    8[6-(6,8),29-(8,8,8)]
   663     -23.861961     -23.861961     -23.861961    8[6-(6,8),29-(8,8,8)]
   664     -22.001461     -22.001461     -22.001461    8[6-(6,8),29-(8,8,8)]
   665     -25.031951     -25.031951     -25.031951    8[6-(1,1,6),6-(6,6)]
   666       2.825034       2.825034       2.825034    8[6-(1,1,6),6-(6,6)]
   667     -26.617734     -26.617734     -26.617734    8[6-(1,1,6),6-(6,6)]
   668      -23.48219      -23.48219      -23.48219    8[6-(1,1,6),6-(6,6)]
   669       9.528393       9.528393       9.528393    8[6-(6,8),29-(8,8,8)]
   670       9.540941       9.540941       9.540941    8[6-(6,8),29-(8,8,8)]
   671       9.608384       9.608384       9.608384    8[6-(6,8),29-(8,8,8)]
   672      -19.80092      -19.80092      -19.80092    8[6-(6,8),29-(8,8,8)]
   673      -7.285021      -7.285021      -7.285021    8[6-(6,8),29-(8,8,8)]
   674      -2.373682      -2.373682      -2.373682    8[6-(6,8),29-(8,8,8)]
   675      -2.375621      -2.375621      -2.375621    8[6-(6,8),29-(8,8,8)]
   676       -5.14044       -5.14044       -5.14044    8[6-(6,8),29-(8,8,8)]
   677      -5.185084      -5.185084      -5.185084    8[6-(6,8),29-(8,8,8)]
   678     -12.981391     -12.981391     -12.981391    8[6-(6,8),29-(8,8,8)]
   679     -14.808575     -14.808575     -14.808575    8[6-(6,8),29-(8,8,8)]
   680      -2.392115      -2.392115      -2.392115    8[6-(6,8),29-(8,8,8)]
   681      -2.352775      -2.352775      -2.352775    8[6-(6,8),29-(8,8,8)]
   682      -8.934842      -8.934842      -8.934842    8[6-(6,8),29-(8,8,8)]
   683     -17.057547     -17.057547     -17.057547    8[6-(6,8),29-(8,8,8)]
   684     -17.055941     -17.055941     -17.055941    8[6-(6,8),29-(8,8,8)]
   685     -23.603431     -23.603431     -23.603431    8[6-(1,1,6),6-(6,6)]
   686       5.870115       5.870115       5.870115    8[6-(1,1,6),6-(6,6)]
   687      -8.941402      -8.941402      -8.941402    8[6-(1,1,6),6-(6,6)]
   688      -10.19112      -10.19112      -10.19112    8[6-(1,1,6),6-(6,6)]
