# Supplementary material for: A collection of forcefield precursors for metal–organic frameworks
Source: RSC Adv. 2019 Nov 13;9(63):36492–507. doi: 10.1039/c9ra07327b (PMC9075174; doi:10.1039/c9ra07327b)
Supplement: RA-009-C9RA07327B-s549 [file RA-009-C9RA07327B-s549.txt]

EFOSUO_clean

16.954000    0.000000    0.000000
0.000000    16.954000    0.000000
0.000000    0.000000    16.954000

     1      15.139922      15.139922      15.139922    25[7-(6),7-(6),7-(6)]
     2      10.291078      10.291078      10.291078    25[7-(6),7-(6),7-(6)]
     3       1.814078       1.814078       1.814078    25[7-(6),7-(6),7-(6)]
     4       6.662922       6.662922       6.662922    25[7-(6),7-(6),7-(6)]
     5       1.814078       1.814078       1.814078    25[7-(6),7-(6),7-(6)]
     6       6.662922       6.662922       6.662922    25[7-(6),7-(6),7-(6)]
     7      15.139922      15.139922      15.139922    25[7-(6),7-(6),7-(6)]
     8      10.291078      10.291078      10.291078    25[7-(6),7-(6),7-(6)]
     9      16.449788      16.449788      16.449788    75[6-(7),16-(75,75),16-(75,75),16-(75,75),16-(75,75)]
    10       8.981212       8.981212       8.981212    75[6-(7),16-(75,75),16-(75,75),16-(75,75),16-(75,75)]
    11       0.504212       0.504212       0.504212    75[6-(7),16-(75,75),16-(75,75),16-(75,75),16-(75,75)]
    12       7.972788       7.972788       7.972788    75[6-(7),16-(75,75),16-(75,75),16-(75,75),16-(75,75)]
    13       9.211786       9.211786       9.211786    75[6-(7),16-(75,75),16-(75,75),16-(75,75),16-(75,75)]
    14       0.734786       0.734786       0.734786    75[6-(7),16-(75,75),16-(75,75),16-(75,75),16-(75,75)]
    15      16.219214      16.219214      16.219214    75[6-(7),16-(75,75),16-(75,75),16-(75,75),16-(75,75)]
    16       7.742214       7.742214       7.742214    75[6-(7),16-(75,75),16-(75,75),16-(75,75),16-(75,75)]
    17       6.865861       6.865861       6.865861    75[6-(7),16-(75,75),16-(75,75),16-(75,75),16-(75,75)]
    18      10.088139      10.088139      10.088139    75[6-(7),16-(75,75),16-(75,75),16-(75,75),16-(75,75)]
    19      15.342861      15.342861      15.342861    75[6-(7),16-(75,75),16-(75,75),16-(75,75),16-(75,75)]
    20       1.611139       1.611139       1.611139    75[6-(7),16-(75,75),16-(75,75),16-(75,75),16-(75,75)]
    21       0.504212       0.504212       0.504212    75[6-(7),16-(75,75),16-(75,75),16-(75,75),16-(75,75)]
    22       7.972788       7.972788       7.972788    75[6-(7),16-(75,75),16-(75,75),16-(75,75),16-(75,75)]
    23      16.449788      16.449788      16.449788    75[6-(7),16-(75,75),16-(75,75),16-(75,75),16-(75,75)]
    24       8.981212       8.981212       8.981212    75[6-(7),16-(75,75),16-(75,75),16-(75,75),16-(75,75)]
    25       7.742214       7.742214       7.742214    75[6-(7),16-(75,75),16-(75,75),16-(75,75),16-(75,75)]
    26      16.219214      16.219214      16.219214    75[6-(7),16-(75,75),16-(75,75),16-(75,75),16-(75,75)]
    27       0.734786       0.734786       0.734786    75[6-(7),16-(75,75),16-(75,75),16-(75,75),16-(75,75)]
    28       9.211786       9.211786       9.211786    75[6-(7),16-(75,75),16-(75,75),16-(75,75),16-(75,75)]
    29      10.088139      10.088139      10.088139    75[6-(7),16-(75,75),16-(75,75),16-(75,75),16-(75,75)]
    30       6.865861       6.865861       6.865861    75[6-(7),16-(75,75),16-(75,75),16-(75,75),16-(75,75)]
    31       1.611139       1.611139       1.611139    75[6-(7),16-(75,75),16-(75,75),16-(75,75),16-(75,75)]
    32      15.342861      15.342861      15.342861    75[6-(7),16-(75,75),16-(75,75),16-(75,75),16-(75,75)]
    33      15.818082      15.818082      15.818082    6[7-(25),75-(16,16,16,16)]
    34       9.612918       9.612918       9.612918    6[7-(25),75-(16,16,16,16)]
    35       1.135918       1.135918       1.135918    6[7-(25),75-(16,16,16,16)]
    36       7.341082       7.341082       7.341082    6[7-(25),75-(16,16,16,16)]
    37      10.019814      10.019814      10.019814    6[7-(25),75-(16,16,16,16)]
    38       1.542814       1.542814       1.542814    6[7-(25),75-(16,16,16,16)]
    39      15.411186      15.411186      15.411186    6[7-(25),75-(16,16,16,16)]
    40       6.934186       6.934186       6.934186    6[7-(25),75-(16,16,16,16)]
    41       4.950568       4.950568       4.950568    6[7-(25),75-(16,16,16,16)]
    42      12.003432      12.003432      12.003432    6[7-(25),75-(16,16,16,16)]
    43      13.427568      13.427568      13.427568    6[7-(25),75-(16,16,16,16)]
    44       3.526432       3.526432       3.526432    6[7-(25),75-(16,16,16,16)]
    45       1.135918       1.135918       1.135918    6[7-(25),75-(16,16,16,16)]
    46       7.341082       7.341082       7.341082    6[7-(25),75-(16,16,16,16)]
    47      15.818082      15.818082      15.818082    6[7-(25),75-(16,16,16,16)]
    48       9.612918       9.612918       9.612918    6[7-(25),75-(16,16,16,16)]
    49       6.934186       6.934186       6.934186    6[7-(25),75-(16,16,16,16)]
    50      15.411186      15.411186      15.411186    6[7-(25),75-(16,16,16,16)]
    51       1.542814       1.542814       1.542814    6[7-(25),75-(16,16,16,16)]
    52      10.019814      10.019814      10.019814    6[7-(25),75-(16,16,16,16)]
    53      12.003432      12.003432      12.003432    6[7-(25),75-(16,16,16,16)]
    54       4.950568       4.950568       4.950568    6[7-(25),75-(16,16,16,16)]
    55       3.526432       3.526432       3.526432    6[7-(25),75-(16,16,16,16)]
    56      13.427568      13.427568      13.427568    6[7-(25),75-(16,16,16,16)]
    57      15.680755      15.680755      15.680755    16[75-(6,16,16,16),75-(6,16,16,16),75-(6,16,16,16)]
    58       9.750245       9.750245       9.750245    16[75-(6,16,16,16),75-(6,16,16,16),75-(6,16,16,16)]
    59       1.273245       1.273245       1.273245    16[75-(6,16,16,16),75-(6,16,16,16),75-(6,16,16,16)]
    60       7.203755       7.203755       7.203755    16[75-(6,16,16,16),75-(6,16,16,16),75-(6,16,16,16)]
    61      11.113347      11.113347      11.113347    16[75-(6,16,16,16),75-(6,16,16,16),75-(6,16,16,16)]
    62       2.636347       2.636347       2.636347    16[75-(6,16,16,16),75-(6,16,16,16),75-(6,16,16,16)]
    63      14.317653      14.317653      14.317653    16[75-(6,16,16,16),75-(6,16,16,16),75-(6,16,16,16)]
    64       5.840653       5.840653       5.840653    16[75-(6,16,16,16),75-(6,16,16,16),75-(6,16,16,16)]
    65       8.126052       8.126052       8.126052    16[75-(6,16,16,16),75-(6,16,16,16),75-(6,16,16,16)]
    66       8.827948       8.827948       8.827948    16[75-(6,16,16,16),75-(6,16,16,16),75-(6,16,16,16)]
    67      16.603052      16.603052      16.603052    16[75-(6,16,16,16),75-(6,16,16,16),75-(6,16,16,16)]
    68       0.350948       0.350948       0.350948    16[75-(6,16,16,16),75-(6,16,16,16),75-(6,16,16,16)]
    69       1.273245       1.273245       1.273245    16[75-(6,16,16,16),75-(6,16,16,16),75-(6,16,16,16)]
    70       7.203755       7.203755       7.203755    16[75-(6,16,16,16),75-(6,16,16,16),75-(6,16,16,16)]
    71      15.680755      15.680755      15.680755    16[75-(6,16,16,16),75-(6,16,16,16),75-(6,16,16,16)]
    72       9.750245       9.750245       9.750245    16[75-(6,16,16,16),75-(6,16,16,16),75-(6,16,16,16)]
    73       5.840653       5.840653       5.840653    16[75-(6,16,16,16),75-(6,16,16,16),75-(6,16,16,16)]
    74      14.317653      14.317653      14.317653    16[75-(6,16,16,16),75-(6,16,16,16),75-(6,16,16,16)]
    75       2.636347       2.636347       2.636347    16[75-(6,16,16,16),75-(6,16,16,16),75-(6,16,16,16)]
    76      11.113347      11.113347      11.113347    16[75-(6,16,16,16),75-(6,16,16,16),75-(6,16,16,16)]
    77       8.827948       8.827948       8.827948    16[75-(6,16,16,16),75-(6,16,16,16),75-(6,16,16,16)]
    78       8.126052       8.126052       8.126052    16[75-(6,16,16,16),75-(6,16,16,16),75-(6,16,16,16)]
    79       0.350948       0.350948       0.350948    16[75-(6,16,16,16),75-(6,16,16,16),75-(6,16,16,16)]
    80      16.603052      16.603052      16.603052    16[75-(6,16,16,16),75-(6,16,16,16),75-(6,16,16,16)]
    81       1.702182       1.702182       1.702182    16[75-(6,16,16,16),75-(6,16,16,16),75-(6,16,16,16)]
    82       6.774818       6.774818       6.774818    16[75-(6,16,16,16),75-(6,16,16,16),75-(6,16,16,16)]
    83      15.251818      15.251818      15.251818    16[75-(6,16,16,16),75-(6,16,16,16),75-(6,16,16,16)]
    84      10.179182      10.179182      10.179182    16[75-(6,16,16,16),75-(6,16,16,16),75-(6,16,16,16)]
    85      15.251818      15.251818      15.251818    16[75-(6,16,16,16),75-(6,16,16,16),75-(6,16,16,16)]
    86      10.179182      10.179182      10.179182    16[75-(6,16,16,16),75-(6,16,16,16),75-(6,16,16,16)]
    87       1.702182       1.702182       1.702182    16[75-(6,16,16,16),75-(6,16,16,16),75-(6,16,16,16)]
    88       6.774818       6.774818       6.774818    16[75-(6,16,16,16),75-(6,16,16,16),75-(6,16,16,16)]
    89       15.51291       15.51291       15.51291    7[6-(75),25-(7,7)]
    90        9.91809        9.91809        9.91809    7[6-(75),25-(7,7)]
    91        1.44109        1.44109        1.44109    7[6-(75),25-(7,7)]
    92        7.03591        7.03591        7.03591    7[6-(75),25-(7,7)]
    93      10.409756      10.409756      10.409756    7[6-(75),25-(7,7)]
    94       1.932756       1.932756       1.932756    7[6-(75),25-(7,7)]
    95      15.021244      15.021244      15.021244    7[6-(75),25-(7,7)]
    96       6.544244       6.544244       6.544244    7[6-(75),25-(7,7)]
    97       3.933328       3.933328       3.933328    7[6-(75),25-(7,7)]
    98      13.020672      13.020672      13.020672    7[6-(75),25-(7,7)]
    99      12.410328      12.410328      12.410328    7[6-(75),25-(7,7)]
   100       4.543672       4.543672       4.543672    7[6-(75),25-(7,7)]
   101        1.44109        1.44109        1.44109    7[6-(75),25-(7,7)]
   102        7.03591        7.03591        7.03591    7[6-(75),25-(7,7)]
   103       15.51291       15.51291       15.51291    7[6-(75),25-(7,7)]
   104        9.91809        9.91809        9.91809    7[6-(75),25-(7,7)]
   105       6.544244       6.544244       6.544244    7[6-(75),25-(7,7)]
   106      15.021244      15.021244      15.021244    7[6-(75),25-(7,7)]
   107       1.932756       1.932756       1.932756    7[6-(75),25-(7,7)]
   108      10.409756      10.409756      10.409756    7[6-(75),25-(7,7)]
   109      13.020672      13.020672      13.020672    7[6-(75),25-(7,7)]
   110       3.933328       3.933328       3.933328    7[6-(75),25-(7,7)]
   111       4.543672       4.543672       4.543672    7[6-(75),25-(7,7)]
   112      12.410328      12.410328      12.410328    7[6-(75),25-(7,7)]
