# Supplementary material for: A collection of forcefield precursors for metal–organic frameworks
Source: RSC Adv. 2019 Nov 13;9(63):36492–507. doi: 10.1039/c9ra07327b (PMC9075174; doi:10.1039/c9ra07327b)
Supplement: RA-009-C9RA07327B-s550 [file RA-009-C9RA07327B-s550.txt]

EFOTAV_clean

16.578000    0.000000    0.000000
0.000000    16.680000    0.000000
0.000000    0.000000    18.006000

     1      10.035161      10.035161      10.035161    25[7-(6),7-(6),7-(6)]
     2       6.542839       6.542839       6.542839    25[7-(6),7-(6),7-(6)]
     3       1.746161       1.746161       1.746161    25[7-(6),7-(6),7-(6)]
     4      14.831839      14.831839      14.831839    25[7-(6),7-(6),7-(6)]
     5       6.542839       6.542839       6.542839    25[7-(6),7-(6),7-(6)]
     6      10.035161      10.035161      10.035161    25[7-(6),7-(6),7-(6)]
     7      14.831839      14.831839      14.831839    25[7-(6),7-(6),7-(6)]
     8       1.746161       1.746161       1.746161    25[7-(6),7-(6),7-(6)]
     9       14.93711       14.93711       14.93711    75[6-(7),16-(75,75),16-(75,75),16-(75,75),16-(75,75)]
    10       0.677211       0.677211       0.677211    75[6-(7),16-(75,75),16-(75,75),16-(75,75),16-(75,75)]
    11       0.492035       0.492035       0.492035    75[6-(7),16-(75,75),16-(75,75),16-(75,75),16-(75,75)]
    12        1.64089        1.64089        1.64089    75[6-(7),16-(75,75),16-(75,75),16-(75,75),16-(75,75)]
    13      15.900789      15.900789      15.900789    75[6-(7),16-(75,75),16-(75,75),16-(75,75),16-(75,75)]
    14      16.085965      16.085965      16.085965    75[6-(7),16-(75,75),16-(75,75),16-(75,75),16-(75,75)]
    15        6.64811        6.64811        6.64811    75[6-(7),16-(75,75),16-(75,75),16-(75,75),16-(75,75)]
    16       8.966211       8.966211       8.966211    75[6-(7),16-(75,75),16-(75,75),16-(75,75),16-(75,75)]
    17       8.781035       8.781035       8.781035    75[6-(7),16-(75,75),16-(75,75),16-(75,75),16-(75,75)]
    18        9.92989        9.92989        9.92989    75[6-(7),16-(75,75),16-(75,75),16-(75,75),16-(75,75)]
    19       7.611789       7.611789       7.611789    75[6-(7),16-(75,75),16-(75,75),16-(75,75),16-(75,75)]
    20       7.796965       7.796965       7.796965    75[6-(7),16-(75,75),16-(75,75),16-(75,75),16-(75,75)]
    21        1.64089        1.64089        1.64089    75[6-(7),16-(75,75),16-(75,75),16-(75,75),16-(75,75)]
    22      15.900789      15.900789      15.900789    75[6-(7),16-(75,75),16-(75,75),16-(75,75),16-(75,75)]
    23      16.085965      16.085965      16.085965    75[6-(7),16-(75,75),16-(75,75),16-(75,75),16-(75,75)]
    24       14.93711       14.93711       14.93711    75[6-(7),16-(75,75),16-(75,75),16-(75,75),16-(75,75)]
    25       0.677211       0.677211       0.677211    75[6-(7),16-(75,75),16-(75,75),16-(75,75),16-(75,75)]
    26       0.492035       0.492035       0.492035    75[6-(7),16-(75,75),16-(75,75),16-(75,75),16-(75,75)]
    27        9.92989        9.92989        9.92989    75[6-(7),16-(75,75),16-(75,75),16-(75,75),16-(75,75)]
    28       7.611789       7.611789       7.611789    75[6-(7),16-(75,75),16-(75,75),16-(75,75),16-(75,75)]
    29       7.796965       7.796965       7.796965    75[6-(7),16-(75,75),16-(75,75),16-(75,75),16-(75,75)]
    30        6.64811        6.64811        6.64811    75[6-(7),16-(75,75),16-(75,75),16-(75,75),16-(75,75)]
    31       8.966211       8.966211       8.966211    75[6-(7),16-(75,75),16-(75,75),16-(75,75),16-(75,75)]
    32       8.781035       8.781035       8.781035    75[6-(7),16-(75,75),16-(75,75),16-(75,75),16-(75,75)]
    33      13.068437      13.068437      13.068437    6[7-(25),75-(16,16,16,16)]
    34       1.405814       1.405814       1.405814    6[7-(25),75-(16,16,16,16)]
    35       1.097464       1.097464       1.097464    6[7-(25),75-(16,16,16,16)]
    36       3.509563       3.509563       3.509563    6[7-(25),75-(16,16,16,16)]
    37      15.172186      15.172186      15.172186    6[7-(25),75-(16,16,16,16)]
    38      15.480536      15.480536      15.480536    6[7-(25),75-(16,16,16,16)]
    39       4.779437       4.779437       4.779437    6[7-(25),75-(16,16,16,16)]
    40       9.694814       9.694814       9.694814    6[7-(25),75-(16,16,16,16)]
    41       9.386464       9.386464       9.386464    6[7-(25),75-(16,16,16,16)]
    42      11.798563      11.798563      11.798563    6[7-(25),75-(16,16,16,16)]
    43       6.883186       6.883186       6.883186    6[7-(25),75-(16,16,16,16)]
    44       7.191536       7.191536       7.191536    6[7-(25),75-(16,16,16,16)]
    45       3.509563       3.509563       3.509563    6[7-(25),75-(16,16,16,16)]
    46      15.172186      15.172186      15.172186    6[7-(25),75-(16,16,16,16)]
    47      15.480536      15.480536      15.480536    6[7-(25),75-(16,16,16,16)]
    48      13.068437      13.068437      13.068437    6[7-(25),75-(16,16,16,16)]
    49       1.405814       1.405814       1.405814    6[7-(25),75-(16,16,16,16)]
    50       1.097464       1.097464       1.097464    6[7-(25),75-(16,16,16,16)]
    51      11.798563      11.798563      11.798563    6[7-(25),75-(16,16,16,16)]
    52       6.883186       6.883186       6.883186    6[7-(25),75-(16,16,16,16)]
    53       7.191536       7.191536       7.191536    6[7-(25),75-(16,16,16,16)]
    54       4.779437       4.779437       4.779437    6[7-(25),75-(16,16,16,16)]
    55       9.694814       9.694814       9.694814    6[7-(25),75-(16,16,16,16)]
    56       9.386464       9.386464       9.386464    6[7-(25),75-(16,16,16,16)]
    57      16.158577      16.158577      16.158577    16[75-(6,16,16,16),75-(6,16,16,16),75-(6,16,16,16)]
    58      14.893675      14.893675      14.893675    16[75-(6,16,16,16),75-(6,16,16,16),75-(6,16,16,16)]
    59      15.231866      15.231866      15.231866    16[75-(6,16,16,16),75-(6,16,16,16),75-(6,16,16,16)]
    60      13.983543      13.983543      13.983543    16[75-(6,16,16,16),75-(6,16,16,16),75-(6,16,16,16)]
    61       0.419423       0.419423       0.419423    16[75-(6,16,16,16),75-(6,16,16,16),75-(6,16,16,16)]
    62       1.684325       1.684325       1.684325    16[75-(6,16,16,16),75-(6,16,16,16),75-(6,16,16,16)]
    63       1.346134       1.346134       1.346134    16[75-(6,16,16,16),75-(6,16,16,16),75-(6,16,16,16)]
    64       2.594457       2.594457       2.594457    16[75-(6,16,16,16),75-(6,16,16,16),75-(6,16,16,16)]
    65       7.869577       7.869577       7.869577    16[75-(6,16,16,16),75-(6,16,16,16),75-(6,16,16,16)]
    66       6.604675       6.604675       6.604675    16[75-(6,16,16,16),75-(6,16,16,16),75-(6,16,16,16)]
    67       6.942866       6.942866       6.942866    16[75-(6,16,16,16),75-(6,16,16,16),75-(6,16,16,16)]
    68       5.694543       5.694543       5.694543    16[75-(6,16,16,16),75-(6,16,16,16),75-(6,16,16,16)]
    69       8.708423       8.708423       8.708423    16[75-(6,16,16,16),75-(6,16,16,16),75-(6,16,16,16)]
    70       9.973325       9.973325       9.973325    16[75-(6,16,16,16),75-(6,16,16,16),75-(6,16,16,16)]
    71       9.635134       9.635134       9.635134    16[75-(6,16,16,16),75-(6,16,16,16),75-(6,16,16,16)]
    72      10.883457      10.883457      10.883457    16[75-(6,16,16,16),75-(6,16,16,16),75-(6,16,16,16)]
    73       0.419423       0.419423       0.419423    16[75-(6,16,16,16),75-(6,16,16,16),75-(6,16,16,16)]
    74       1.684325       1.684325       1.684325    16[75-(6,16,16,16),75-(6,16,16,16),75-(6,16,16,16)]
    75       1.346134       1.346134       1.346134    16[75-(6,16,16,16),75-(6,16,16,16),75-(6,16,16,16)]
    76       2.594457       2.594457       2.594457    16[75-(6,16,16,16),75-(6,16,16,16),75-(6,16,16,16)]
    77      16.158577      16.158577      16.158577    16[75-(6,16,16,16),75-(6,16,16,16),75-(6,16,16,16)]
    78      14.893675      14.893675      14.893675    16[75-(6,16,16,16),75-(6,16,16,16),75-(6,16,16,16)]
    79      15.231866      15.231866      15.231866    16[75-(6,16,16,16),75-(6,16,16,16),75-(6,16,16,16)]
    80      13.983543      13.983543      13.983543    16[75-(6,16,16,16),75-(6,16,16,16),75-(6,16,16,16)]
    81       8.708423       8.708423       8.708423    16[75-(6,16,16,16),75-(6,16,16,16),75-(6,16,16,16)]
    82       9.973325       9.973325       9.973325    16[75-(6,16,16,16),75-(6,16,16,16),75-(6,16,16,16)]
    83       9.635134       9.635134       9.635134    16[75-(6,16,16,16),75-(6,16,16,16),75-(6,16,16,16)]
    84      10.883457      10.883457      10.883457    16[75-(6,16,16,16),75-(6,16,16,16),75-(6,16,16,16)]
    85       7.869577       7.869577       7.869577    16[75-(6,16,16,16),75-(6,16,16,16),75-(6,16,16,16)]
    86       6.604675       6.604675       6.604675    16[75-(6,16,16,16),75-(6,16,16,16),75-(6,16,16,16)]
    87       6.942866       6.942866       6.942866    16[75-(6,16,16,16),75-(6,16,16,16),75-(6,16,16,16)]
    88       5.694543       5.694543       5.694543    16[75-(6,16,16,16),75-(6,16,16,16),75-(6,16,16,16)]
    89      12.088678      12.088678      12.088678    7[6-(75),25-(7,7)]
    90        1.75561        1.75561        1.75561    7[6-(75),25-(7,7)]
    91       1.432339       1.432339       1.432339    7[6-(75),25-(7,7)]
    92       4.489322       4.489322       4.489322    7[6-(75),25-(7,7)]
    93       14.82239       14.82239       14.82239    7[6-(75),25-(7,7)]
    94      15.145661      15.145661      15.145661    7[6-(75),25-(7,7)]
    95       3.799678       3.799678       3.799678    7[6-(75),25-(7,7)]
    96       10.04461       10.04461       10.04461    7[6-(75),25-(7,7)]
    97       9.721339       9.721339       9.721339    7[6-(75),25-(7,7)]
    98      12.778322      12.778322      12.778322    7[6-(75),25-(7,7)]
    99        6.53339        6.53339        6.53339    7[6-(75),25-(7,7)]
   100       6.856661       6.856661       6.856661    7[6-(75),25-(7,7)]
   101       4.489322       4.489322       4.489322    7[6-(75),25-(7,7)]
   102       14.82239       14.82239       14.82239    7[6-(75),25-(7,7)]
   103      15.145661      15.145661      15.145661    7[6-(75),25-(7,7)]
   104      12.088678      12.088678      12.088678    7[6-(75),25-(7,7)]
   105        1.75561        1.75561        1.75561    7[6-(75),25-(7,7)]
   106       1.432339       1.432339       1.432339    7[6-(75),25-(7,7)]
   107      12.778322      12.778322      12.778322    7[6-(75),25-(7,7)]
   108        6.53339        6.53339        6.53339    7[6-(75),25-(7,7)]
   109       6.856661       6.856661       6.856661    7[6-(75),25-(7,7)]
   110       3.799678       3.799678       3.799678    7[6-(75),25-(7,7)]
   111       10.04461       10.04461       10.04461    7[6-(75),25-(7,7)]
   112       9.721339       9.721339       9.721339    7[6-(75),25-(7,7)]
