# Supplementary material for: A collection of forcefield precursors for metal–organic frameworks
Source: RSC Adv. 2019 Nov 13;9(63):36492–507. doi: 10.1039/c9ra07327b (PMC9075174; doi:10.1039/c9ra07327b)
Supplement: RA-009-C9RA07327B-s551 [file RA-009-C9RA07327B-s551.txt]

EGATEM_clean

16.989200    0.000000    0.000000
0.000000    20.627100    0.000000
0.000000    0.000000    25.830900

     1       8.234325       8.234325       8.234325    30[8-(27,30),8-(6),8-(6),8-(6)]
     2       0.260275       0.260275       0.260275    30[8-(27,30),8-(6),8-(6),8-(6)]
     3       8.234325       8.234325       8.234325    30[8-(27,30),8-(6),8-(6),8-(6)]
     4       0.260275       0.260275       0.260275    30[8-(27,30),8-(6),8-(6),8-(6)]
     5       8.754875       8.754875       8.754875    30[8-(27,30),8-(6),8-(6),8-(6)]
     6      16.728925      16.728925      16.728925    30[8-(27,30),8-(6),8-(6),8-(6)]
     7       8.754875       8.754875       8.754875    30[8-(27,30),8-(6),8-(6),8-(6)]
     8      16.728925      16.728925      16.728925    30[8-(27,30),8-(6),8-(6),8-(6)]
     9       6.260011       6.260011       6.260011    27[7-(6,6),8-(30,30),8-(6),8-(6),8-(6),8-(6)]
    10       2.234589       2.234589       2.234589    27[7-(6,6),8-(30,30),8-(6),8-(6),8-(6),8-(6)]
    11      10.729189      10.729189      10.729189    27[7-(6,6),8-(30,30),8-(6),8-(6),8-(6),8-(6)]
    12      14.754611      14.754611      14.754611    27[7-(6,6),8-(30,30),8-(6),8-(6),8-(6),8-(6)]
    13       14.29981       14.29981       14.29981    1[6-(6,6)]
    14      12.230525      12.230525      12.230525    1[6-(6,6)]
    15      11.109238      11.109238      11.109238    1[6-(6,6)]
    16       13.18192       13.18192       13.18192    1[6-(6,6)]
    17      10.596164      10.596164      10.596164    1[6-(6,6)]
    18       6.632584       6.632584       6.632584    1[6-(6,6)]
    19       9.073932       9.073932       9.073932    1[6-(6,6)]
    20       9.913198       9.913198       9.913198    1[6-(6,6)]
    21       9.571715       9.571715       9.571715    1[6-(6,6)]
    22       6.416821       6.416821       6.416821    1[6-(6,6)]
    23       6.715831       6.715831       6.715831    1[6-(6,6)]
    24       5.239469       5.239469       5.239469    1[6-(6,6)]
    25        3.35027        3.35027        3.35027    1[6-(6,6)]
    26       5.412759       5.412759       5.412759    1[6-(6,6)]
    27       7.291765       7.291765       7.291765    1[6-(6,6)]
    28       4.408697       4.408697       4.408697    1[6-(6,7)]
    29       3.034271       3.034271       3.034271    1[6-(6,6)]
    30       11.18399       11.18399       11.18399    1[6-(6,6)]
    31      13.253275      13.253275      13.253275    1[6-(6,6)]
    32      14.374562      14.374562      14.374562    1[6-(6,6)]
    33       12.30188       12.30188       12.30188    1[6-(6,6)]
    34      14.887636      14.887636      14.887636    1[6-(6,6)]
    35       1.862016       1.862016       1.862016    1[6-(6,6)]
    36      16.409868      16.409868      16.409868    1[6-(6,6)]
    37      15.570602      15.570602      15.570602    1[6-(6,6)]
    38      15.912085      15.912085      15.912085    1[6-(6,6)]
    39       2.077779       2.077779       2.077779    1[6-(6,6)]
    40       1.778769       1.778769       1.778769    1[6-(6,6)]
    41       3.255131       3.255131       3.255131    1[6-(6,6)]
    42        5.14433        5.14433        5.14433    1[6-(6,6)]
    43       3.081841       3.081841       3.081841    1[6-(6,6)]
    44       1.202835       1.202835       1.202835    1[6-(6,6)]
    45       4.085903       4.085903       4.085903    1[6-(6,7)]
    46       5.460329       5.460329       5.460329    1[6-(6,6)]
    47       14.29981       14.29981       14.29981    1[6-(6,6)]
    48      12.230525      12.230525      12.230525    1[6-(6,6)]
    49      11.109238      11.109238      11.109238    1[6-(6,6)]
    50       13.18192       13.18192       13.18192    1[6-(6,6)]
    51      10.596164      10.596164      10.596164    1[6-(6,6)]
    52       6.632584       6.632584       6.632584    1[6-(6,6)]
    53       9.073932       9.073932       9.073932    1[6-(6,6)]
    54       9.913198       9.913198       9.913198    1[6-(6,6)]
    55       9.571715       9.571715       9.571715    1[6-(6,6)]
    56       6.416821       6.416821       6.416821    1[6-(6,6)]
    57       6.715831       6.715831       6.715831    1[6-(6,6)]
    58       5.239469       5.239469       5.239469    1[6-(6,6)]
    59        3.35027        3.35027        3.35027    1[6-(6,6)]
    60       5.412759       5.412759       5.412759    1[6-(6,6)]
    61       7.291765       7.291765       7.291765    1[6-(6,6)]
    62       4.408697       4.408697       4.408697    1[6-(6,7)]
    63       3.034271       3.034271       3.034271    1[6-(6,6)]
    64       11.18399       11.18399       11.18399    1[6-(6,6)]
    65      13.253275      13.253275      13.253275    1[6-(6,6)]
    66      14.374562      14.374562      14.374562    1[6-(6,6)]
    67       12.30188       12.30188       12.30188    1[6-(6,6)]
    68      14.887636      14.887636      14.887636    1[6-(6,6)]
    69       1.862016       1.862016       1.862016    1[6-(6,6)]
    70      16.409868      16.409868      16.409868    1[6-(6,6)]
    71      15.570602      15.570602      15.570602    1[6-(6,6)]
    72      15.912085      15.912085      15.912085    1[6-(6,6)]
    73       2.077779       2.077779       2.077779    1[6-(6,6)]
    74       1.778769       1.778769       1.778769    1[6-(6,6)]
    75       3.255131       3.255131       3.255131    1[6-(6,6)]
    76        5.14433        5.14433        5.14433    1[6-(6,6)]
    77       3.081841       3.081841       3.081841    1[6-(6,6)]
    78       1.202835       1.202835       1.202835    1[6-(6,6)]
    79       4.085903       4.085903       4.085903    1[6-(6,7)]
    80       5.460329       5.460329       5.460329    1[6-(6,6)]
    81       2.378488       2.378488       2.378488    1[6-(6,6)]
    82       6.116112       6.116112       6.116112    1[6-(6,6)]
    83        2.68939        2.68939        2.68939    1[6-(6,6)]
    84       4.758675       4.758675       4.758675    1[6-(6,6)]
    85       5.879962       5.879962       5.879962    1[6-(6,6)]
    86        3.80728        3.80728        3.80728    1[6-(6,6)]
    87       6.393036       6.393036       6.393036    1[6-(6,6)]
    88      10.356616      10.356616      10.356616    1[6-(6,6)]
    89       7.915268       7.915268       7.915268    1[6-(6,6)]
    90       7.076002       7.076002       7.076002    1[6-(6,6)]
    91       7.417485       7.417485       7.417485    1[6-(6,6)]
    92      10.572379      10.572379      10.572379    1[6-(6,6)]
    93      10.273369      10.273369      10.273369    1[6-(6,6)]
    94      11.749731      11.749731      11.749731    1[6-(6,6)]
    95       13.63893       13.63893       13.63893    1[6-(6,6)]
    96      11.576441      11.576441      11.576441    1[6-(6,6)]
    97       9.697435       9.697435       9.697435    1[6-(6,6)]
    98      12.580503      12.580503      12.580503    1[6-(6,7)]
    99      13.954929      13.954929      13.954929    1[6-(6,6)]
   100        5.80521        5.80521        5.80521    1[6-(6,6)]
   101       3.735925       3.735925       3.735925    1[6-(6,6)]
   102       2.614638       2.614638       2.614638    1[6-(6,6)]
   103        4.68732        4.68732        4.68732    1[6-(6,6)]
   104       2.101564       2.101564       2.101564    1[6-(6,6)]
   105      15.127184      15.127184      15.127184    1[6-(6,6)]
   106       0.579332       0.579332       0.579332    1[6-(6,6)]
   107       1.418598       1.418598       1.418598    1[6-(6,6)]
   108       1.077115       1.077115       1.077115    1[6-(6,6)]
   109      14.911421      14.911421      14.911421    1[6-(6,6)]
   110      15.210431      15.210431      15.210431    1[6-(6,6)]
   111      13.734069      13.734069      13.734069    1[6-(6,6)]
   112       11.84487       11.84487       11.84487    1[6-(6,6)]
   113      13.907359      13.907359      13.907359    1[6-(6,6)]
   114      15.786365      15.786365      15.786365    1[6-(6,6)]
   115      12.903297      12.903297      12.903297    1[6-(6,7)]
   116      11.528871      11.528871      11.528871    1[6-(6,6)]
   117        2.68939        2.68939        2.68939    1[6-(6,6)]
   118       4.758675       4.758675       4.758675    1[6-(6,6)]
   119       5.879962       5.879962       5.879962    1[6-(6,6)]
   120        3.80728        3.80728        3.80728    1[6-(6,6)]
   121       6.393036       6.393036       6.393036    1[6-(6,6)]
   122      10.356616      10.356616      10.356616    1[6-(6,6)]
   123       7.915268       7.915268       7.915268    1[6-(6,6)]
   124       7.076002       7.076002       7.076002    1[6-(6,6)]
   125       7.417485       7.417485       7.417485    1[6-(6,6)]
   126      10.572379      10.572379      10.572379    1[6-(6,6)]
   127      10.273369      10.273369      10.273369    1[6-(6,6)]
   128      11.749731      11.749731      11.749731    1[6-(6,6)]
   129       13.63893       13.63893       13.63893    1[6-(6,6)]
   130      11.576441      11.576441      11.576441    1[6-(6,6)]
   131       9.697435       9.697435       9.697435    1[6-(6,6)]
   132      12.580503      12.580503      12.580503    1[6-(6,7)]
   133      13.954929      13.954929      13.954929    1[6-(6,6)]
   134        5.80521        5.80521        5.80521    1[6-(6,6)]
   135       3.735925       3.735925       3.735925    1[6-(6,6)]
   136       2.614638       2.614638       2.614638    1[6-(6,6)]
   137        4.68732        4.68732        4.68732    1[6-(6,6)]
   138       2.101564       2.101564       2.101564    1[6-(6,6)]
   139      15.127184      15.127184      15.127184    1[6-(6,6)]
   140       0.579332       0.579332       0.579332    1[6-(6,6)]
   141       1.418598       1.418598       1.418598    1[6-(6,6)]
   142       1.077115       1.077115       1.077115    1[6-(6,6)]
   143      14.911421      14.911421      14.911421    1[6-(6,6)]
   144      15.210431      15.210431      15.210431    1[6-(6,6)]
   145      13.734069      13.734069      13.734069    1[6-(6,6)]
   146       11.84487       11.84487       11.84487    1[6-(6,6)]
   147      13.907359      13.907359      13.907359    1[6-(6,6)]
   148      15.786365      15.786365      15.786365    1[6-(6,6)]
   149      12.903297      12.903297      12.903297    1[6-(6,7)]
   150      11.528871      11.528871      11.528871    1[6-(6,6)]
   151      14.610712      14.610712      14.610712    1[6-(6,6)]
   152      10.873088      10.873088      10.873088    1[6-(6,6)]
   153      15.298775      15.298775      15.298775    6[6-(6,6),8-(0),8-(30)]
   154      13.966821      13.966821      13.966821    6[6-(1,6),6-(1,6),6-(8,8)]
   155      13.655919      13.655919      13.655919    6[1-(0),6-(1,6),6-(6,6)]
   156      12.414008      12.414008      12.414008    6[1-(0),6-(1,6),6-(6,6)]
   157      11.421839      11.421839      11.421839    6[6-(1,6),6-(1,6),6-(6,6)]
   158      11.742935      11.742935      11.742935    6[1-(0),6-(1,6),6-(6,6)]
   159      12.988243      12.988243      12.988243    6[1-(0),6-(1,6),6-(6,6)]
   160      10.055907      10.055907      10.055907    6[6-(1,6),6-(1,6),6-(6,6)]
   161       9.858833       9.858833       9.858833    6[1-(0),6-(6,6),6-(6,6)]
   162       8.579546       8.579546       8.579546    6[6-(1,6),6-(1,6),6-(6,6)]
   163       7.490538       7.490538       7.490538    6[1-(0),6-(6,6),6-(6,6)]
   164       7.653635       7.653635       7.653635    6[6-(1,6),6-(1,6),6-(6,6)]
   165       8.946513       8.946513       8.946513    6[1-(0),6-(6,6),6-(6,6)]
   166       8.355289       8.355289       8.355289    6[6-(1,6),6-(1,6),6-(6,6)]
   167        9.20305        9.20305        9.20305    6[1-(0),6-(1,6),6-(6,6)]
   168       9.009373       9.009373       9.009373    6[1-(0),6-(1,6),6-(6,6)]
   169       7.978128       7.978128       7.978128    6[6-(1,6),6-(1,6),6-(8,8)]
   170       7.118475       7.118475       7.118475    6[1-(0),6-(1,6),6-(6,6)]
   171       7.300259       7.300259       7.300259    6[1-(0),6-(1,6),6-(6,6)]
   172       7.779355       7.779355       7.779355    6[6-(6,6),8-(27),8-(30)]
   173       6.476283       6.476283       6.476283    6[6-(1,6),6-(1,6),6-(6,6)]
   174       5.275147       5.275147       5.275147    6[1-(0),6-(1,6),6-(6,6)]
   175       4.148763       4.148763       4.148763    6[1-(0),6-(1,6),6-(6,6)]
   176       4.196332       4.196332       4.196332    6[6-(1,6),6-(1,6),6-(8,8)]
   177       5.375383       5.375383       5.375383    6[1-(0),6-(1,6),6-(6,6)]
   178       6.505165       6.505165       6.505165    6[1-(0),6-(1,6),6-(6,6)]
   179       2.983304       2.983304       2.983304    6[6-(6,6),8-(27),8-(30)]
   180        4.15216        4.15216        4.15216    6[1-(0),6-(1,6),7-(6,27)]
   181       3.317991       3.317991       3.317991    6[1-(0),6-(1,6),6-(1,7)]
   182      10.185025      10.185025      10.185025    6[6-(6,6),8-(0),8-(30)]
   183      11.516979      11.516979      11.516979    6[6-(1,6),6-(1,6),6-(8,8)]
   184      11.827881      11.827881      11.827881    6[1-(0),6-(1,6),6-(6,6)]
   185      13.069792      13.069792      13.069792    6[1-(0),6-(1,6),6-(6,6)]
   186      14.061961      14.061961      14.061961    6[6-(1,6),6-(1,6),6-(6,6)]
   187      13.740865      13.740865      13.740865    6[1-(0),6-(1,6),6-(6,6)]
   188      12.495557      12.495557      12.495557    6[1-(0),6-(1,6),6-(6,6)]
   189      15.427893      15.427893      15.427893    6[6-(1,6),6-(1,6),6-(6,6)]
   190      15.624967      15.624967      15.624967    6[1-(0),6-(6,6),6-(6,6)]
   191      16.904254      16.904254      16.904254    6[6-(1,6),6-(1,6),6-(6,6)]
   192       1.004062       1.004062       1.004062    6[1-(0),6-(6,6),6-(6,6)]
   193       0.840965       0.840965       0.840965    6[6-(1,6),6-(1,6),6-(6,6)]
   194      16.537287      16.537287      16.537287    6[1-(0),6-(6,6),6-(6,6)]
   195       0.139311       0.139311       0.139311    6[6-(1,6),6-(1,6),6-(6,6)]
   196       16.28075       16.28075       16.28075    6[1-(0),6-(1,6),6-(6,6)]
   197      16.474427      16.474427      16.474427    6[1-(0),6-(1,6),6-(6,6)]
   198       0.516472       0.516472       0.516472    6[6-(1,6),6-(1,6),6-(8,8)]
   199       1.376125       1.376125       1.376125    6[1-(0),6-(1,6),6-(6,6)]
   200       1.194341       1.194341       1.194341    6[1-(0),6-(1,6),6-(6,6)]
   201       0.715245       0.715245       0.715245    6[6-(6,6),8-(27),8-(30)]
   202       2.018317       2.018317       2.018317    6[6-(1,6),6-(1,6),6-(6,6)]
   203       3.219453       3.219453       3.219453    6[1-(0),6-(1,6),6-(6,6)]
   204       4.345837       4.345837       4.345837    6[1-(0),6-(1,6),6-(6,6)]
   205       4.298268       4.298268       4.298268    6[6-(1,6),6-(1,6),6-(8,8)]
   206       3.119217       3.119217       3.119217    6[1-(0),6-(1,6),6-(6,6)]
   207       1.989435       1.989435       1.989435    6[1-(0),6-(1,6),6-(6,6)]
   208       5.511296       5.511296       5.511296    6[6-(6,6),8-(27),8-(30)]
   209        4.34244        4.34244        4.34244    6[1-(0),6-(1,6),7-(6,27)]
   210       5.176609       5.176609       5.176609    6[1-(0),6-(1,6),6-(1,7)]
   211      15.298775      15.298775      15.298775    6[6-(6,6),8-(0),8-(30)]
   212      13.966821      13.966821      13.966821    6[6-(1,6),6-(1,6),6-(8,8)]
   213      13.655919      13.655919      13.655919    6[1-(0),6-(1,6),6-(6,6)]
   214      12.414008      12.414008      12.414008    6[1-(0),6-(1,6),6-(6,6)]
   215      11.421839      11.421839      11.421839    6[6-(1,6),6-(1,6),6-(6,6)]
   216      11.742935      11.742935      11.742935    6[1-(0),6-(1,6),6-(6,6)]
   217      12.988243      12.988243      12.988243    6[1-(0),6-(1,6),6-(6,6)]
   218      10.055907      10.055907      10.055907    6[6-(1,6),6-(1,6),6-(6,6)]
   219       9.858833       9.858833       9.858833    6[1-(0),6-(6,6),6-(6,6)]
   220       8.579546       8.579546       8.579546    6[6-(1,6),6-(1,6),6-(6,6)]
   221       7.490538       7.490538       7.490538    6[1-(0),6-(6,6),6-(6,6)]
   222       7.653635       7.653635       7.653635    6[6-(1,6),6-(1,6),6-(6,6)]
   223       8.946513       8.946513       8.946513    6[1-(0),6-(6,6),6-(6,6)]
   224       8.355289       8.355289       8.355289    6[6-(1,6),6-(1,6),6-(6,6)]
   225        9.20305        9.20305        9.20305    6[1-(0),6-(1,6),6-(6,6)]
   226       9.009373       9.009373       9.009373    6[1-(0),6-(1,6),6-(6,6)]
   227       7.978128       7.978128       7.978128    6[6-(1,6),6-(1,6),6-(8,8)]
   228       7.118475       7.118475       7.118475    6[1-(0),6-(1,6),6-(6,6)]
   229       7.300259       7.300259       7.300259    6[1-(0),6-(1,6),6-(6,6)]
   230       7.779355       7.779355       7.779355    6[6-(6,6),8-(27),8-(30)]
   231       6.476283       6.476283       6.476283    6[6-(1,6),6-(1,6),6-(6,6)]
   232       5.275147       5.275147       5.275147    6[1-(0),6-(1,6),6-(6,6)]
   233       4.148763       4.148763       4.148763    6[1-(0),6-(1,6),6-(6,6)]
   234       4.196332       4.196332       4.196332    6[6-(1,6),6-(1,6),6-(8,8)]
   235       5.375383       5.375383       5.375383    6[1-(0),6-(1,6),6-(6,6)]
   236       6.505165       6.505165       6.505165    6[1-(0),6-(1,6),6-(6,6)]
   237       2.983304       2.983304       2.983304    6[6-(6,6),8-(27),8-(30)]
   238        4.15216        4.15216        4.15216    6[1-(0),6-(1,6),7-(6,27)]
   239       3.317991       3.317991       3.317991    6[1-(0),6-(1,6),6-(1,7)]
   240      10.185025      10.185025      10.185025    6[6-(6,6),8-(0),8-(30)]
   241      11.516979      11.516979      11.516979    6[6-(1,6),6-(1,6),6-(8,8)]
   242      11.827881      11.827881      11.827881    6[1-(0),6-(1,6),6-(6,6)]
   243      13.069792      13.069792      13.069792    6[1-(0),6-(1,6),6-(6,6)]
   244      14.061961      14.061961      14.061961    6[6-(1,6),6-(1,6),6-(6,6)]
   245      13.740865      13.740865      13.740865    6[1-(0),6-(1,6),6-(6,6)]
   246      12.495557      12.495557      12.495557    6[1-(0),6-(1,6),6-(6,6)]
   247      15.427893      15.427893      15.427893    6[6-(1,6),6-(1,6),6-(6,6)]
   248      15.624967      15.624967      15.624967    6[1-(0),6-(6,6),6-(6,6)]
   249      16.904254      16.904254      16.904254    6[6-(1,6),6-(1,6),6-(6,6)]
   250       1.004062       1.004062       1.004062    6[1-(0),6-(6,6),6-(6,6)]
   251       0.840965       0.840965       0.840965    6[6-(1,6),6-(1,6),6-(6,6)]
   252      16.537287      16.537287      16.537287    6[1-(0),6-(6,6),6-(6,6)]
   253       0.139311       0.139311       0.139311    6[6-(1,6),6-(1,6),6-(6,6)]
   254       16.28075       16.28075       16.28075    6[1-(0),6-(1,6),6-(6,6)]
   255      16.474427      16.474427      16.474427    6[1-(0),6-(1,6),6-(6,6)]
   256       0.516472       0.516472       0.516472    6[6-(1,6),6-(1,6),6-(8,8)]
   257       1.376125       1.376125       1.376125    6[1-(0),6-(1,6),6-(6,6)]
   258       1.194341       1.194341       1.194341    6[1-(0),6-(1,6),6-(6,6)]
   259       0.715245       0.715245       0.715245    6[6-(6,6),8-(27),8-(30)]
   260       2.018317       2.018317       2.018317    6[6-(1,6),6-(1,6),6-(6,6)]
   261       3.219453       3.219453       3.219453    6[1-(0),6-(1,6),6-(6,6)]
   262       4.345837       4.345837       4.345837    6[1-(0),6-(1,6),6-(6,6)]
   263       4.298268       4.298268       4.298268    6[6-(1,6),6-(1,6),6-(8,8)]
   264       3.119217       3.119217       3.119217    6[1-(0),6-(1,6),6-(6,6)]
   265       1.989435       1.989435       1.989435    6[1-(0),6-(1,6),6-(6,6)]
   266       5.511296       5.511296       5.511296    6[6-(6,6),8-(27),8-(30)]
   267        4.34244        4.34244        4.34244    6[1-(0),6-(1,6),7-(6,27)]
   268       5.176609       5.176609       5.176609    6[1-(0),6-(1,6),6-(1,7)]
   269       2.918745       2.918745       2.918745    6[1-(0),6-(1,6),6-(1,6)]
   270       5.575855       5.575855       5.575855    6[1-(0),6-(1,6),6-(1,6)]
   271       1.690425       1.690425       1.690425    6[6-(6,6),8-(0),8-(30)]
   272       3.022379       3.022379       3.022379    6[6-(1,6),6-(1,6),6-(8,8)]
   273       3.333281       3.333281       3.333281    6[1-(0),6-(1,6),6-(6,6)]
   274       4.575192       4.575192       4.575192    6[1-(0),6-(1,6),6-(6,6)]
   275       5.567361       5.567361       5.567361    6[6-(1,6),6-(1,6),6-(6,6)]
   276       5.246265       5.246265       5.246265    6[1-(0),6-(1,6),6-(6,6)]
   277       4.000957       4.000957       4.000957    6[1-(0),6-(1,6),6-(6,6)]
   278       6.933293       6.933293       6.933293    6[6-(1,6),6-(1,6),6-(6,6)]
   279       7.130367       7.130367       7.130367    6[1-(0),6-(6,6),6-(6,6)]
   280       8.409654       8.409654       8.409654    6[6-(1,6),6-(1,6),6-(6,6)]
   281       9.498662       9.498662       9.498662    6[1-(0),6-(6,6),6-(6,6)]
   282       9.335565       9.335565       9.335565    6[6-(1,6),6-(1,6),6-(6,6)]
   283       8.042687       8.042687       8.042687    6[1-(0),6-(6,6),6-(6,6)]
   284       8.633911       8.633911       8.633911    6[6-(1,6),6-(1,6),6-(6,6)]
   285        7.78615        7.78615        7.78615    6[1-(0),6-(1,6),6-(6,6)]
   286       7.979827       7.979827       7.979827    6[1-(0),6-(1,6),6-(6,6)]
   287       9.011072       9.011072       9.011072    6[6-(1,6),6-(1,6),6-(8,8)]
   288       9.870725       9.870725       9.870725    6[1-(0),6-(1,6),6-(6,6)]
   289       9.688941       9.688941       9.688941    6[1-(0),6-(1,6),6-(6,6)]
   290       9.209845       9.209845       9.209845    6[6-(6,6),8-(27),8-(30)]
   291      10.512917      10.512917      10.512917    6[6-(1,6),6-(1,6),6-(6,6)]
   292      11.714053      11.714053      11.714053    6[1-(0),6-(1,6),6-(6,6)]
   293      12.840437      12.840437      12.840437    6[1-(0),6-(1,6),6-(6,6)]
   294      12.792868      12.792868      12.792868    6[6-(1,6),6-(1,6),6-(8,8)]
   295      11.613817      11.613817      11.613817    6[1-(0),6-(1,6),6-(6,6)]
   296      10.484035      10.484035      10.484035    6[1-(0),6-(1,6),6-(6,6)]
   297      14.005896      14.005896      14.005896    6[6-(6,6),8-(27),8-(30)]
   298       12.83704       12.83704       12.83704    6[1-(0),6-(1,6),7-(6,27)]
   299      13.671209      13.671209      13.671209    6[1-(0),6-(1,6),6-(1,7)]
   300       6.804175       6.804175       6.804175    6[6-(6,6),8-(0),8-(30)]
   301       5.472221       5.472221       5.472221    6[6-(1,6),6-(1,6),6-(8,8)]
   302       5.161319       5.161319       5.161319    6[1-(0),6-(1,6),6-(6,6)]
   303       3.919408       3.919408       3.919408    6[1-(0),6-(1,6),6-(6,6)]
   304       2.927239       2.927239       2.927239    6[6-(1,6),6-(1,6),6-(6,6)]
   305       3.248335       3.248335       3.248335    6[1-(0),6-(1,6),6-(6,6)]
   306       4.493643       4.493643       4.493643    6[1-(0),6-(1,6),6-(6,6)]
   307       1.561307       1.561307       1.561307    6[6-(1,6),6-(1,6),6-(6,6)]
   308       1.364233       1.364233       1.364233    6[1-(0),6-(6,6),6-(6,6)]
   309       0.084946       0.084946       0.084946    6[6-(1,6),6-(1,6),6-(6,6)]
   310      15.985138      15.985138      15.985138    6[1-(0),6-(6,6),6-(6,6)]
   311      16.148235      16.148235      16.148235    6[6-(1,6),6-(1,6),6-(6,6)]
   312       0.451913       0.451913       0.451913    6[1-(0),6-(6,6),6-(6,6)]
   313      16.849889      16.849889      16.849889    6[6-(1,6),6-(1,6),6-(6,6)]
   314        0.70845        0.70845        0.70845    6[1-(0),6-(1,6),6-(6,6)]
   315       0.514773       0.514773       0.514773    6[1-(0),6-(1,6),6-(6,6)]
   316      16.472728      16.472728      16.472728    6[6-(1,6),6-(1,6),6-(8,8)]
   317      15.613075      15.613075      15.613075    6[1-(0),6-(1,6),6-(6,6)]
   318      15.794859      15.794859      15.794859    6[1-(0),6-(1,6),6-(6,6)]
   319      16.273955      16.273955      16.273955    6[6-(6,6),8-(27),8-(30)]
   320      14.970883      14.970883      14.970883    6[6-(1,6),6-(1,6),6-(6,6)]
   321      13.769747      13.769747      13.769747    6[1-(0),6-(1,6),6-(6,6)]
   322      12.643363      12.643363      12.643363    6[1-(0),6-(1,6),6-(6,6)]
   323      12.690932      12.690932      12.690932    6[6-(1,6),6-(1,6),6-(8,8)]
   324      13.869983      13.869983      13.869983    6[1-(0),6-(1,6),6-(6,6)]
   325      14.999765      14.999765      14.999765    6[1-(0),6-(1,6),6-(6,6)]
   326      11.477904      11.477904      11.477904    6[6-(6,6),8-(27),8-(30)]
   327       12.64676       12.64676       12.64676    6[1-(0),6-(1,6),7-(6,27)]
   328      11.812591      11.812591      11.812591    6[1-(0),6-(1,6),6-(1,7)]
   329       1.690425       1.690425       1.690425    6[6-(6,6),8-(0),8-(30)]
   330       3.022379       3.022379       3.022379    6[6-(1,6),6-(1,6),6-(8,8)]
   331       3.333281       3.333281       3.333281    6[1-(0),6-(1,6),6-(6,6)]
   332       4.575192       4.575192       4.575192    6[1-(0),6-(1,6),6-(6,6)]
   333       5.567361       5.567361       5.567361    6[6-(1,6),6-(1,6),6-(6,6)]
   334       5.246265       5.246265       5.246265    6[1-(0),6-(1,6),6-(6,6)]
   335       4.000957       4.000957       4.000957    6[1-(0),6-(1,6),6-(6,6)]
   336       6.933293       6.933293       6.933293    6[6-(1,6),6-(1,6),6-(6,6)]
   337       7.130367       7.130367       7.130367    6[1-(0),6-(6,6),6-(6,6)]
   338       8.409654       8.409654       8.409654    6[6-(1,6),6-(1,6),6-(6,6)]
   339       9.498662       9.498662       9.498662    6[1-(0),6-(6,6),6-(6,6)]
   340       9.335565       9.335565       9.335565    6[6-(1,6),6-(1,6),6-(6,6)]
   341       8.042687       8.042687       8.042687    6[1-(0),6-(6,6),6-(6,6)]
   342       8.633911       8.633911       8.633911    6[6-(1,6),6-(1,6),6-(6,6)]
   343        7.78615        7.78615        7.78615    6[1-(0),6-(1,6),6-(6,6)]
   344       7.979827       7.979827       7.979827    6[1-(0),6-(1,6),6-(6,6)]
   345       9.011072       9.011072       9.011072    6[6-(1,6),6-(1,6),6-(8,8)]
   346       9.870725       9.870725       9.870725    6[1-(0),6-(1,6),6-(6,6)]
   347       9.688941       9.688941       9.688941    6[1-(0),6-(1,6),6-(6,6)]
   348       9.209845       9.209845       9.209845    6[6-(6,6),8-(27),8-(30)]
   349      10.512917      10.512917      10.512917    6[6-(1,6),6-(1,6),6-(6,6)]
   350      11.714053      11.714053      11.714053    6[1-(0),6-(1,6),6-(6,6)]
   351      12.840437      12.840437      12.840437    6[1-(0),6-(1,6),6-(6,6)]
   352      12.792868      12.792868      12.792868    6[6-(1,6),6-(1,6),6-(8,8)]
   353      11.613817      11.613817      11.613817    6[1-(0),6-(1,6),6-(6,6)]
   354      10.484035      10.484035      10.484035    6[1-(0),6-(1,6),6-(6,6)]
   355      14.005896      14.005896      14.005896    6[6-(6,6),8-(27),8-(30)]
   356       12.83704       12.83704       12.83704    6[1-(0),6-(1,6),7-(6,27)]
   357      13.671209      13.671209      13.671209    6[1-(0),6-(1,6),6-(1,7)]
   358       6.804175       6.804175       6.804175    6[6-(6,6),8-(0),8-(30)]
   359       5.472221       5.472221       5.472221    6[6-(1,6),6-(1,6),6-(8,8)]
   360       5.161319       5.161319       5.161319    6[1-(0),6-(1,6),6-(6,6)]
   361       3.919408       3.919408       3.919408    6[1-(0),6-(1,6),6-(6,6)]
   362       2.927239       2.927239       2.927239    6[6-(1,6),6-(1,6),6-(6,6)]
   363       3.248335       3.248335       3.248335    6[1-(0),6-(1,6),6-(6,6)]
   364       4.493643       4.493643       4.493643    6[1-(0),6-(1,6),6-(6,6)]
   365       1.561307       1.561307       1.561307    6[6-(1,6),6-(1,6),6-(6,6)]
   366       1.364233       1.364233       1.364233    6[1-(0),6-(6,6),6-(6,6)]
   367       0.084946       0.084946       0.084946    6[6-(1,6),6-(1,6),6-(6,6)]
   368      15.985138      15.985138      15.985138    6[1-(0),6-(6,6),6-(6,6)]
   369      16.148235      16.148235      16.148235    6[6-(1,6),6-(1,6),6-(6,6)]
   370       0.451913       0.451913       0.451913    6[1-(0),6-(6,6),6-(6,6)]
   371      16.849889      16.849889      16.849889    6[6-(1,6),6-(1,6),6-(6,6)]
   372        0.70845        0.70845        0.70845    6[1-(0),6-(1,6),6-(6,6)]
   373       0.514773       0.514773       0.514773    6[1-(0),6-(1,6),6-(6,6)]
   374      16.472728      16.472728      16.472728    6[6-(1,6),6-(1,6),6-(8,8)]
   375      15.613075      15.613075      15.613075    6[1-(0),6-(1,6),6-(6,6)]
   376      15.794859      15.794859      15.794859    6[1-(0),6-(1,6),6-(6,6)]
   377      16.273955      16.273955      16.273955    6[6-(6,6),8-(27),8-(30)]
   378      14.970883      14.970883      14.970883    6[6-(1,6),6-(1,6),6-(6,6)]
   379      13.769747      13.769747      13.769747    6[1-(0),6-(1,6),6-(6,6)]
   380      12.643363      12.643363      12.643363    6[1-(0),6-(1,6),6-(6,6)]
   381      12.690932      12.690932      12.690932    6[6-(1,6),6-(1,6),6-(8,8)]
   382      13.869983      13.869983      13.869983    6[1-(0),6-(1,6),6-(6,6)]
   383      14.999765      14.999765      14.999765    6[1-(0),6-(1,6),6-(6,6)]
   384      11.477904      11.477904      11.477904    6[6-(6,6),8-(27),8-(30)]
   385       12.64676       12.64676       12.64676    6[1-(0),6-(1,6),7-(6,27)]
   386      11.812591      11.812591      11.812591    6[1-(0),6-(1,6),6-(1,7)]
   387      14.070455      14.070455      14.070455    6[1-(0),6-(1,6),6-(1,6)]
   388      11.413345      11.413345      11.413345    6[1-(0),6-(1,6),6-(1,6)]
   389       4.605772       4.605772       4.605772    7[6-(1,6),6-(1,6),27-(8,8,8,8,8)]
   390       3.888828       3.888828       3.888828    7[6-(1,6),6-(1,6),27-(8,8,8,8,8)]
   391      12.383428      12.383428      12.383428    7[6-(1,6),6-(1,6),27-(8,8,8,8,8)]
   392      13.100372      13.100372      13.100372    7[6-(1,6),6-(1,6),27-(8,8,8,8,8)]
   393      15.500776      15.500776      15.500776    8[6-(6,8),30-(8,8,8)]
   394      16.159447      16.159447      16.159447    8[6-(6,8)]
   395       8.295656       8.295656       8.295656    8[6-(6,8),30-(8,8,8)]
   396       7.105563       7.105563       7.105563    8[6-(6,8),27-(7,8,8,8,8)]
   397       1.846556       1.846556       1.846556    8[6-(6,8),30-(8,8,8)]
   398       3.124144       3.124144       3.124144    8[6-(6,8),27-(7,8,8,8,8)]
   399       9.983024       9.983024       9.983024    8[6-(6,8),30-(8,8,8)]
   400       9.324353       9.324353       9.324353    8[6-(6,8)]
   401       0.198944       0.198944       0.198944    8[6-(6,8),30-(8,8,8)]
   402       1.389037       1.389037       1.389037    8[6-(6,8),27-(7,8,8,8,8)]
   403       6.648044       6.648044       6.648044    8[6-(6,8),30-(8,8,8)]
   404       5.370456       5.370456       5.370456    8[6-(6,8),27-(7,8,8,8,8)]
   405      15.500776      15.500776      15.500776    8[6-(6,8),30-(8,8,8)]
   406      16.159447      16.159447      16.159447    8[6-(6,8)]
   407       8.295656       8.295656       8.295656    8[6-(6,8),30-(8,8,8)]
   408       7.105563       7.105563       7.105563    8[6-(6,8),27-(7,8,8,8,8)]
   409       1.846556       1.846556       1.846556    8[6-(6,8),30-(8,8,8)]
   410       3.124144       3.124144       3.124144    8[6-(6,8),27-(7,8,8,8,8)]
   411       9.983024       9.983024       9.983024    8[6-(6,8),30-(8,8,8)]
   412       9.324353       9.324353       9.324353    8[6-(6,8)]
   413       0.198944       0.198944       0.198944    8[6-(6,8),30-(8,8,8)]
   414       1.389037       1.389037       1.389037    8[6-(6,8),27-(7,8,8,8,8)]
   415       6.648044       6.648044       6.648044    8[6-(6,8),30-(8,8,8)]
   416       5.370456       5.370456       5.370456    8[6-(6,8),27-(7,8,8,8,8)]
   417        8.11727        8.11727        8.11727    8[27-(7,8,8,8,8),30-(8,8,8),30-(8,8,8)]
   418        0.37733        0.37733        0.37733    8[27-(7,8,8,8,8),30-(8,8,8),30-(8,8,8)]
   419       1.488424       1.488424       1.488424    8[6-(6,8),30-(8,8,8)]
   420       0.829753       0.829753       0.829753    8[6-(6,8)]
   421       8.693544       8.693544       8.693544    8[6-(6,8),30-(8,8,8)]
   422       9.883637       9.883637       9.883637    8[6-(6,8),27-(7,8,8,8,8)]
   423      15.142644      15.142644      15.142644    8[6-(6,8),30-(8,8,8)]
   424      13.865056      13.865056      13.865056    8[6-(6,8),27-(7,8,8,8,8)]
   425       7.006176       7.006176       7.006176    8[6-(6,8),30-(8,8,8)]
   426       7.664847       7.664847       7.664847    8[6-(6,8)]
   427      16.790256      16.790256      16.790256    8[6-(6,8),30-(8,8,8)]
   428      15.600163      15.600163      15.600163    8[6-(6,8),27-(7,8,8,8,8)]
   429      10.341156      10.341156      10.341156    8[6-(6,8),30-(8,8,8)]
   430      11.618744      11.618744      11.618744    8[6-(6,8),27-(7,8,8,8,8)]
   431       1.488424       1.488424       1.488424    8[6-(6,8),30-(8,8,8)]
   432       0.829753       0.829753       0.829753    8[6-(6,8)]
   433       8.693544       8.693544       8.693544    8[6-(6,8),30-(8,8,8)]
   434       9.883637       9.883637       9.883637    8[6-(6,8),27-(7,8,8,8,8)]
   435      15.142644      15.142644      15.142644    8[6-(6,8),30-(8,8,8)]
   436      13.865056      13.865056      13.865056    8[6-(6,8),27-(7,8,8,8,8)]
   437       7.006176       7.006176       7.006176    8[6-(6,8),30-(8,8,8)]
   438       7.664847       7.664847       7.664847    8[6-(6,8)]
   439      16.790256      16.790256      16.790256    8[6-(6,8),30-(8,8,8)]
   440      15.600163      15.600163      15.600163    8[6-(6,8),27-(7,8,8,8,8)]
   441      10.341156      10.341156      10.341156    8[6-(6,8),30-(8,8,8)]
   442      11.618744      11.618744      11.618744    8[6-(6,8),27-(7,8,8,8,8)]
   443        8.87193        8.87193        8.87193    8[27-(7,8,8,8,8),30-(8,8,8),30-(8,8,8)]
   444       16.61187       16.61187       16.61187    8[27-(7,8,8,8,8),30-(8,8,8),30-(8,8,8)]
