# Supplementary material for: A collection of forcefield precursors for metal–organic frameworks
Source: RSC Adv. 2019 Nov 13;9(63):36492–507. doi: 10.1039/c9ra07327b (PMC9075174; doi:10.1039/c9ra07327b)
Supplement: RA-009-C9RA07327B-s552 [file RA-009-C9RA07327B-s552.txt]

EGATIQ_clean

17.054400    0.000000    0.000000
0.000000    22.181600    0.000000
0.000000    0.000000    24.863200

     1       0.175831       0.175831       0.175831    30[8-(28,30),8-(6),8-(6),8-(6)]
     2       8.351369       8.351369       8.351369    30[8-(28,30),8-(6),8-(6),8-(6)]
     3       0.175831       0.175831       0.175831    30[8-(28,30),8-(6),8-(6),8-(6)]
     4       8.351369       8.351369       8.351369    30[8-(28,30),8-(6),8-(6),8-(6)]
     5      16.878569      16.878569      16.878569    30[8-(28,30),8-(6),8-(6),8-(6)]
     6       8.703031       8.703031       8.703031    30[8-(28,30),8-(6),8-(6),8-(6)]
     7      16.878569      16.878569      16.878569    30[8-(28,30),8-(6),8-(6),8-(6)]
     8       8.703031       8.703031       8.703031    30[8-(28,30),8-(6),8-(6),8-(6)]
     9       2.142033       2.142033       2.142033    28[7-(6,6),8-(30,30),8-(6),8-(6),8-(6),8-(6)]
    10       6.385167       6.385167       6.385167    28[7-(6,6),8-(30,30),8-(6),8-(6),8-(6),8-(6)]
    11      14.912367      14.912367      14.912367    28[7-(6,6),8-(30,30),8-(6),8-(6),8-(6),8-(6)]
    12      10.669233      10.669233      10.669233    28[7-(6,6),8-(30,30),8-(6),8-(6),8-(6),8-(6)]
    13      11.344587      11.344587      11.344587    1[6-(6,6)]
    14      13.420107      13.420107      13.420107    1[6-(6,6)]
    15      14.537171      14.537171      14.537171    1[6-(6,6)]
    16      12.437774      12.437774      12.437774    1[6-(6,6)]
    17      15.016399      15.016399      15.016399    1[6-(6,6)]
    18       1.947612       1.947612       1.947612    1[6-(6,6)]
    19      16.581993      16.581993      16.581993    1[6-(6,6)]
    20      15.676404      15.676404      15.676404    1[6-(6,6)]
    21       15.93222       15.93222       15.93222    1[6-(6,6)]
    22        2.01583        2.01583        2.01583    1[6-(6,6)]
    23       1.777068       1.777068       1.777068    1[6-(6,6)]
    24       3.363128       3.363128       3.363128    1[6-(6,6)]
    25       5.237406       5.237406       5.237406    1[6-(6,6)]
    26       3.168708       3.168708       3.168708    1[6-(6,6)]
    27       1.314894       1.314894       1.314894    1[6-(6,6)]
    28       3.973675       3.973675       3.973675    1[6-(6,7)]
    29       5.372136       5.372136       5.372136    1[6-(6,6)]
    30      14.237013      14.237013      14.237013    1[6-(6,6)]
    31      12.161493      12.161493      12.161493    1[6-(6,6)]
    32      11.044429      11.044429      11.044429    1[6-(6,6)]
    33      13.143826      13.143826      13.143826    1[6-(6,6)]
    34      10.565201      10.565201      10.565201    1[6-(6,6)]
    35       6.579588       6.579588       6.579588    1[6-(6,6)]
    36       8.999607       8.999607       8.999607    1[6-(6,6)]
    37       9.905196       9.905196       9.905196    1[6-(6,6)]
    38        9.64938        9.64938        9.64938    1[6-(6,6)]
    39        6.51137        6.51137        6.51137    1[6-(6,6)]
    40       6.750132       6.750132       6.750132    1[6-(6,6)]
    41       5.164072       5.164072       5.164072    1[6-(6,6)]
    42       3.289794       3.289794       3.289794    1[6-(6,6)]
    43       5.358492       5.358492       5.358492    1[6-(6,6)]
    44       7.212306       7.212306       7.212306    1[6-(6,6)]
    45       4.553525       4.553525       4.553525    1[6-(6,7)]
    46       3.155064       3.155064       3.155064    1[6-(6,6)]
    47      11.344587      11.344587      11.344587    1[6-(6,6)]
    48      13.420107      13.420107      13.420107    1[6-(6,6)]
    49      14.537171      14.537171      14.537171    1[6-(6,6)]
    50      12.437774      12.437774      12.437774    1[6-(6,6)]
    51      15.016399      15.016399      15.016399    1[6-(6,6)]
    52       1.947612       1.947612       1.947612    1[6-(6,6)]
    53      16.581993      16.581993      16.581993    1[6-(6,6)]
    54      15.676404      15.676404      15.676404    1[6-(6,6)]
    55       15.93222       15.93222       15.93222    1[6-(6,6)]
    56        2.01583        2.01583        2.01583    1[6-(6,6)]
    57       1.777068       1.777068       1.777068    1[6-(6,6)]
    58       3.363128       3.363128       3.363128    1[6-(6,6)]
    59       5.237406       5.237406       5.237406    1[6-(6,6)]
    60       3.168708       3.168708       3.168708    1[6-(6,6)]
    61       1.314894       1.314894       1.314894    1[6-(6,6)]
    62       3.973675       3.973675       3.973675    1[6-(6,7)]
    63       5.372136       5.372136       5.372136    1[6-(6,6)]
    64      14.237013      14.237013      14.237013    1[6-(6,6)]
    65      12.161493      12.161493      12.161493    1[6-(6,6)]
    66      11.044429      11.044429      11.044429    1[6-(6,6)]
    67      13.143826      13.143826      13.143826    1[6-(6,6)]
    68      10.565201      10.565201      10.565201    1[6-(6,6)]
    69       6.579588       6.579588       6.579588    1[6-(6,6)]
    70       8.999607       8.999607       8.999607    1[6-(6,6)]
    71       9.905196       9.905196       9.905196    1[6-(6,6)]
    72        9.64938        9.64938        9.64938    1[6-(6,6)]
    73        6.51137        6.51137        6.51137    1[6-(6,6)]
    74       6.750132       6.750132       6.750132    1[6-(6,6)]
    75       5.164072       5.164072       5.164072    1[6-(6,6)]
    76       3.289794       3.289794       3.289794    1[6-(6,6)]
    77       5.358492       5.358492       5.358492    1[6-(6,6)]
    78       7.212306       7.212306       7.212306    1[6-(6,6)]
    79       4.553525       4.553525       4.553525    1[6-(6,7)]
    80       3.155064       3.155064       3.155064    1[6-(6,6)]
    81       6.071366       6.071366       6.071366    1[6-(6,6)]
    82       2.455834       2.455834       2.455834    1[6-(6,6)]
    83       5.709813       5.709813       5.709813    1[6-(6,6)]
    84       3.634293       3.634293       3.634293    1[6-(6,6)]
    85       2.517229       2.517229       2.517229    1[6-(6,6)]
    86       4.616626       4.616626       4.616626    1[6-(6,6)]
    87       2.038001       2.038001       2.038001    1[6-(6,6)]
    88      15.106788      15.106788      15.106788    1[6-(6,6)]
    89       0.472407       0.472407       0.472407    1[6-(6,6)]
    90       1.377996       1.377996       1.377996    1[6-(6,6)]
    91        1.12218        1.12218        1.12218    1[6-(6,6)]
    92       15.03857       15.03857       15.03857    1[6-(6,6)]
    93      15.277332      15.277332      15.277332    1[6-(6,6)]
    94      13.691272      13.691272      13.691272    1[6-(6,6)]
    95      11.816994      11.816994      11.816994    1[6-(6,6)]
    96      13.885692      13.885692      13.885692    1[6-(6,6)]
    97      15.739506      15.739506      15.739506    1[6-(6,6)]
    98      13.080725      13.080725      13.080725    1[6-(6,7)]
    99      11.682264      11.682264      11.682264    1[6-(6,6)]
   100       2.817387       2.817387       2.817387    1[6-(6,6)]
   101       4.892907       4.892907       4.892907    1[6-(6,6)]
   102       6.009971       6.009971       6.009971    1[6-(6,6)]
   103       3.910574       3.910574       3.910574    1[6-(6,6)]
   104       6.489199       6.489199       6.489199    1[6-(6,6)]
   105      10.474812      10.474812      10.474812    1[6-(6,6)]
   106       8.054793       8.054793       8.054793    1[6-(6,6)]
   107       7.149204       7.149204       7.149204    1[6-(6,6)]
   108        7.40502        7.40502        7.40502    1[6-(6,6)]
   109       10.54303       10.54303       10.54303    1[6-(6,6)]
   110      10.304268      10.304268      10.304268    1[6-(6,6)]
   111      11.890328      11.890328      11.890328    1[6-(6,6)]
   112      13.764606      13.764606      13.764606    1[6-(6,6)]
   113      11.695908      11.695908      11.695908    1[6-(6,6)]
   114       9.842094       9.842094       9.842094    1[6-(6,6)]
   115      12.500875      12.500875      12.500875    1[6-(6,7)]
   116      13.899336      13.899336      13.899336    1[6-(6,6)]
   117       5.709813       5.709813       5.709813    1[6-(6,6)]
   118       3.634293       3.634293       3.634293    1[6-(6,6)]
   119       2.517229       2.517229       2.517229    1[6-(6,6)]
   120       4.616626       4.616626       4.616626    1[6-(6,6)]
   121       2.038001       2.038001       2.038001    1[6-(6,6)]
   122      15.106788      15.106788      15.106788    1[6-(6,6)]
   123       0.472407       0.472407       0.472407    1[6-(6,6)]
   124       1.377996       1.377996       1.377996    1[6-(6,6)]
   125        1.12218        1.12218        1.12218    1[6-(6,6)]
   126       15.03857       15.03857       15.03857    1[6-(6,6)]
   127      15.277332      15.277332      15.277332    1[6-(6,6)]
   128      13.691272      13.691272      13.691272    1[6-(6,6)]
   129      11.816994      11.816994      11.816994    1[6-(6,6)]
   130      13.885692      13.885692      13.885692    1[6-(6,6)]
   131      15.739506      15.739506      15.739506    1[6-(6,6)]
   132      13.080725      13.080725      13.080725    1[6-(6,7)]
   133      11.682264      11.682264      11.682264    1[6-(6,6)]
   134       2.817387       2.817387       2.817387    1[6-(6,6)]
   135       4.892907       4.892907       4.892907    1[6-(6,6)]
   136       6.009971       6.009971       6.009971    1[6-(6,6)]
   137       3.910574       3.910574       3.910574    1[6-(6,6)]
   138       6.489199       6.489199       6.489199    1[6-(6,6)]
   139      10.474812      10.474812      10.474812    1[6-(6,6)]
   140       8.054793       8.054793       8.054793    1[6-(6,6)]
   141       7.149204       7.149204       7.149204    1[6-(6,6)]
   142        7.40502        7.40502        7.40502    1[6-(6,6)]
   143       10.54303       10.54303       10.54303    1[6-(6,6)]
   144      10.304268      10.304268      10.304268    1[6-(6,6)]
   145      11.890328      11.890328      11.890328    1[6-(6,6)]
   146      13.764606      13.764606      13.764606    1[6-(6,6)]
   147      11.695908      11.695908      11.695908    1[6-(6,6)]
   148       9.842094       9.842094       9.842094    1[6-(6,6)]
   149      12.500875      12.500875      12.500875    1[6-(6,7)]
   150      13.899336      13.899336      13.899336    1[6-(6,6)]
   151      10.983034      10.983034      10.983034    1[6-(6,6)]
   152      14.598566      14.598566      14.598566    1[6-(6,6)]
   153      10.314501      10.314501      10.314501    6[6-(6,6),8-(0),8-(30)]
   154      11.666403      11.666403      11.666403    6[6-(1,6),6-(1,6),6-(8,8)]
   155      11.984127      11.984127      11.984127    6[1-(0),6-(1,6),6-(6,6)]
   156      13.229098      13.229098      13.229098    6[1-(0),6-(1,6),6-(6,6)]
   157      14.215013      14.215013      14.215013    6[6-(1,6),6-(1,6),6-(6,6)]
   158      13.897631      13.897631      13.897631    6[1-(0),6-(1,6),6-(6,6)]
   159      12.639016      12.639016      12.639016    6[1-(0),6-(1,6),6-(6,6)]
   160      15.582435      15.582435      15.582435    6[6-(1,6),6-(1,6),6-(6,6)]
   161      15.762018      15.762018      15.762018    6[1-(0),6-(6,6),6-(6,6)]
   162      -0.017907      -0.017907      -0.017907    6[6-(1,6),6-(1,6),6-(6,6)]
   163       1.091652       1.091652       1.091652    6[1-(0),6-(6,6),6-(6,6)]
   164        0.94055        0.94055        0.94055    6[6-(1,6),6-(1,6),6-(6,6)]
   165      16.698134      16.698134      16.698134    6[1-(0),6-(6,6),6-(6,6)]
   166       0.165769       0.165769       0.165769    6[6-(1,6),6-(1,6),6-(6,6)]
   167      16.367108      16.367108      16.367108    6[1-(0),6-(1,6),6-(6,6)]
   168      16.520597      16.520597      16.520597    6[1-(0),6-(1,6),6-(6,6)]
   169       0.484345       0.484345       0.484345    6[6-(1,6),6-(1,6),6-(8,8)]
   170        1.33536        1.33536        1.33536    6[1-(0),6-(1,6),6-(6,6)]
   171       1.185281       1.185281       1.185281    6[1-(0),6-(1,6),6-(6,6)]
   172       0.654036       0.654036       0.654036    6[6-(6,6),8-(28),8-(30)]
   173       2.132141       2.132141       2.132141    6[6-(1,6),6-(1,6),6-(6,6)]
   174       3.322197       3.322197       3.322197    6[1-(0),6-(1,6),6-(6,6)]
   175       4.447788       4.447788       4.447788    6[1-(0),6-(1,6),6-(6,6)]
   176       4.409756       4.409756       4.409756    6[6-(1,6),6-(1,6),6-(8,8)]
   177        3.21646        3.21646        3.21646    6[1-(0),6-(1,6),6-(6,6)]
   178       2.098544       2.098544       2.098544    6[1-(0),6-(1,6),6-(6,6)]
   179       5.614308       5.614308       5.614308    6[6-(6,6),8-(28),8-(30)]
   180       4.243135       4.243135       4.243135    6[1-(0),6-(1,6),7-(6,28)]
   181       5.090738       5.090738       5.090738    6[1-(0),6-(1,6),6-(1,7)]
   182      15.267099      15.267099      15.267099    6[6-(6,6),8-(0),8-(30)]
   183      13.915197      13.915197      13.915197    6[6-(1,6),6-(1,6),6-(8,8)]
   184      13.597473      13.597473      13.597473    6[1-(0),6-(1,6),6-(6,6)]
   185      12.352502      12.352502      12.352502    6[1-(0),6-(1,6),6-(6,6)]
   186      11.366587      11.366587      11.366587    6[6-(1,6),6-(1,6),6-(6,6)]
   187      11.683969      11.683969      11.683969    6[1-(0),6-(1,6),6-(6,6)]
   188      12.942584      12.942584      12.942584    6[1-(0),6-(1,6),6-(6,6)]
   189       9.999165       9.999165       9.999165    6[6-(1,6),6-(1,6),6-(6,6)]
   190       9.819582       9.819582       9.819582    6[1-(0),6-(6,6),6-(6,6)]
   191       8.545107       8.545107       8.545107    6[6-(1,6),6-(1,6),6-(6,6)]
   192       7.435548       7.435548       7.435548    6[1-(0),6-(6,6),6-(6,6)]
   193        7.58665        7.58665        7.58665    6[6-(1,6),6-(1,6),6-(6,6)]
   194       8.883466       8.883466       8.883466    6[1-(0),6-(6,6),6-(6,6)]
   195       8.361431       8.361431       8.361431    6[6-(1,6),6-(1,6),6-(6,6)]
   196       9.214492       9.214492       9.214492    6[1-(0),6-(1,6),6-(6,6)]
   197       9.061003       9.061003       9.061003    6[1-(0),6-(1,6),6-(6,6)]
   198       8.042855       8.042855       8.042855    6[6-(1,6),6-(1,6),6-(8,8)]
   199        7.19184        7.19184        7.19184    6[1-(0),6-(1,6),6-(6,6)]
   200       7.341919       7.341919       7.341919    6[1-(0),6-(1,6),6-(6,6)]
   201       7.873164       7.873164       7.873164    6[6-(6,6),8-(28),8-(30)]
   202       6.395059       6.395059       6.395059    6[6-(1,6),6-(1,6),6-(6,6)]
   203       5.205003       5.205003       5.205003    6[1-(0),6-(1,6),6-(6,6)]
   204       4.079412       4.079412       4.079412    6[1-(0),6-(1,6),6-(6,6)]
   205       4.117444       4.117444       4.117444    6[6-(1,6),6-(1,6),6-(8,8)]
   206        5.31074        5.31074        5.31074    6[1-(0),6-(1,6),6-(6,6)]
   207       6.428656       6.428656       6.428656    6[1-(0),6-(1,6),6-(6,6)]
   208       2.912892       2.912892       2.912892    6[6-(6,6),8-(28),8-(30)]
   209       4.284065       4.284065       4.284065    6[1-(0),6-(1,6),7-(6,28)]
   210       3.436462       3.436462       3.436462    6[1-(0),6-(1,6),6-(1,7)]
   211      10.314501      10.314501      10.314501    6[6-(6,6),8-(0),8-(30)]
   212      11.666403      11.666403      11.666403    6[6-(1,6),6-(1,6),6-(8,8)]
   213      11.984127      11.984127      11.984127    6[1-(0),6-(1,6),6-(6,6)]
   214      13.229098      13.229098      13.229098    6[1-(0),6-(1,6),6-(6,6)]
   215      14.215013      14.215013      14.215013    6[6-(1,6),6-(1,6),6-(6,6)]
   216      13.897631      13.897631      13.897631    6[1-(0),6-(1,6),6-(6,6)]
   217      12.639016      12.639016      12.639016    6[1-(0),6-(1,6),6-(6,6)]
   218      15.582435      15.582435      15.582435    6[6-(1,6),6-(1,6),6-(6,6)]
   219      15.762018      15.762018      15.762018    6[1-(0),6-(6,6),6-(6,6)]
   220      -0.017907      -0.017907      -0.017907    6[6-(1,6),6-(1,6),6-(6,6)]
   221       1.091652       1.091652       1.091652    6[1-(0),6-(6,6),6-(6,6)]
   222        0.94055        0.94055        0.94055    6[6-(1,6),6-(1,6),6-(6,6)]
   223      16.698134      16.698134      16.698134    6[1-(0),6-(6,6),6-(6,6)]
   224       0.165769       0.165769       0.165769    6[6-(1,6),6-(1,6),6-(6,6)]
   225      16.367108      16.367108      16.367108    6[1-(0),6-(1,6),6-(6,6)]
   226      16.520597      16.520597      16.520597    6[1-(0),6-(1,6),6-(6,6)]
   227       0.484345       0.484345       0.484345    6[6-(1,6),6-(1,6),6-(8,8)]
   228        1.33536        1.33536        1.33536    6[1-(0),6-(1,6),6-(6,6)]
   229       1.185281       1.185281       1.185281    6[1-(0),6-(1,6),6-(6,6)]
   230       0.654036       0.654036       0.654036    6[6-(6,6),8-(28),8-(30)]
   231       2.132141       2.132141       2.132141    6[6-(1,6),6-(1,6),6-(6,6)]
   232       3.322197       3.322197       3.322197    6[1-(0),6-(1,6),6-(6,6)]
   233       4.447788       4.447788       4.447788    6[1-(0),6-(1,6),6-(6,6)]
   234       4.409756       4.409756       4.409756    6[6-(1,6),6-(1,6),6-(8,8)]
   235        3.21646        3.21646        3.21646    6[1-(0),6-(1,6),6-(6,6)]
   236       2.098544       2.098544       2.098544    6[1-(0),6-(1,6),6-(6,6)]
   237       5.614308       5.614308       5.614308    6[6-(6,6),8-(28),8-(30)]
   238       4.243135       4.243135       4.243135    6[1-(0),6-(1,6),7-(6,28)]
   239       5.090738       5.090738       5.090738    6[1-(0),6-(1,6),6-(1,7)]
   240      15.267099      15.267099      15.267099    6[6-(6,6),8-(0),8-(30)]
   241      13.915197      13.915197      13.915197    6[6-(1,6),6-(1,6),6-(8,8)]
   242      13.597473      13.597473      13.597473    6[1-(0),6-(1,6),6-(6,6)]
   243      12.352502      12.352502      12.352502    6[1-(0),6-(1,6),6-(6,6)]
   244      11.366587      11.366587      11.366587    6[6-(1,6),6-(1,6),6-(6,6)]
   245      11.683969      11.683969      11.683969    6[1-(0),6-(1,6),6-(6,6)]
   246      12.942584      12.942584      12.942584    6[1-(0),6-(1,6),6-(6,6)]
   247       9.999165       9.999165       9.999165    6[6-(1,6),6-(1,6),6-(6,6)]
   248       9.819582       9.819582       9.819582    6[1-(0),6-(6,6),6-(6,6)]
   249       8.545107       8.545107       8.545107    6[6-(1,6),6-(1,6),6-(6,6)]
   250       7.435548       7.435548       7.435548    6[1-(0),6-(6,6),6-(6,6)]
   251        7.58665        7.58665        7.58665    6[6-(1,6),6-(1,6),6-(6,6)]
   252       8.883466       8.883466       8.883466    6[1-(0),6-(6,6),6-(6,6)]
   253       8.361431       8.361431       8.361431    6[6-(1,6),6-(1,6),6-(6,6)]
   254       9.214492       9.214492       9.214492    6[1-(0),6-(1,6),6-(6,6)]
   255       9.061003       9.061003       9.061003    6[1-(0),6-(1,6),6-(6,6)]
   256       8.042855       8.042855       8.042855    6[6-(1,6),6-(1,6),6-(8,8)]
   257        7.19184        7.19184        7.19184    6[1-(0),6-(1,6),6-(6,6)]
   258       7.341919       7.341919       7.341919    6[1-(0),6-(1,6),6-(6,6)]
   259       7.873164       7.873164       7.873164    6[6-(6,6),8-(28),8-(30)]
   260       6.395059       6.395059       6.395059    6[6-(1,6),6-(1,6),6-(6,6)]
   261       5.205003       5.205003       5.205003    6[1-(0),6-(1,6),6-(6,6)]
   262       4.079412       4.079412       4.079412    6[1-(0),6-(1,6),6-(6,6)]
   263       4.117444       4.117444       4.117444    6[6-(1,6),6-(1,6),6-(8,8)]
   264        5.31074        5.31074        5.31074    6[1-(0),6-(1,6),6-(6,6)]
   265       6.428656       6.428656       6.428656    6[1-(0),6-(1,6),6-(6,6)]
   266       2.912892       2.912892       2.912892    6[6-(6,6),8-(28),8-(30)]
   267       4.284065       4.284065       4.284065    6[1-(0),6-(1,6),7-(6,28)]
   268       3.436462       3.436462       3.436462    6[1-(0),6-(1,6),6-(1,7)]
   269       5.508571       5.508571       5.508571    6[1-(0),6-(1,6),6-(1,6)]
   270       3.018629       3.018629       3.018629    6[1-(0),6-(1,6),6-(1,6)]
   271       6.739899       6.739899       6.739899    6[6-(6,6),8-(0),8-(30)]
   272       5.387997       5.387997       5.387997    6[6-(1,6),6-(1,6),6-(8,8)]
   273       5.070273       5.070273       5.070273    6[1-(0),6-(1,6),6-(6,6)]
   274       3.825302       3.825302       3.825302    6[1-(0),6-(1,6),6-(6,6)]
   275       2.839387       2.839387       2.839387    6[6-(1,6),6-(1,6),6-(6,6)]
   276       3.156769       3.156769       3.156769    6[1-(0),6-(1,6),6-(6,6)]
   277       4.415384       4.415384       4.415384    6[1-(0),6-(1,6),6-(6,6)]
   278       1.471965       1.471965       1.471965    6[6-(1,6),6-(1,6),6-(6,6)]
   279       1.292382       1.292382       1.292382    6[1-(0),6-(6,6),6-(6,6)]
   280       0.017907       0.017907       0.017907    6[6-(1,6),6-(1,6),6-(6,6)]
   281      15.962748      15.962748      15.962748    6[1-(0),6-(6,6),6-(6,6)]
   282       16.11385       16.11385       16.11385    6[6-(1,6),6-(1,6),6-(6,6)]
   283       0.356266       0.356266       0.356266    6[1-(0),6-(6,6),6-(6,6)]
   284      16.888631      16.888631      16.888631    6[6-(1,6),6-(1,6),6-(6,6)]
   285       0.687292       0.687292       0.687292    6[1-(0),6-(1,6),6-(6,6)]
   286       0.533803       0.533803       0.533803    6[1-(0),6-(1,6),6-(6,6)]
   287      16.570055      16.570055      16.570055    6[6-(1,6),6-(1,6),6-(8,8)]
   288       15.71904       15.71904       15.71904    6[1-(0),6-(1,6),6-(6,6)]
   289      15.869119      15.869119      15.869119    6[1-(0),6-(1,6),6-(6,6)]
   290      16.400364      16.400364      16.400364    6[6-(6,6),8-(28),8-(30)]
   291      14.922259      14.922259      14.922259    6[6-(1,6),6-(1,6),6-(6,6)]
   292      13.732203      13.732203      13.732203    6[1-(0),6-(1,6),6-(6,6)]
   293      12.606612      12.606612      12.606612    6[1-(0),6-(1,6),6-(6,6)]
   294      12.644644      12.644644      12.644644    6[6-(1,6),6-(1,6),6-(8,8)]
   295       13.83794       13.83794       13.83794    6[1-(0),6-(1,6),6-(6,6)]
   296      14.955856      14.955856      14.955856    6[1-(0),6-(1,6),6-(6,6)]
   297      11.440092      11.440092      11.440092    6[6-(6,6),8-(28),8-(30)]
   298      12.811265      12.811265      12.811265    6[1-(0),6-(1,6),7-(6,28)]
   299      11.963662      11.963662      11.963662    6[1-(0),6-(1,6),6-(1,7)]
   300       1.787301       1.787301       1.787301    6[6-(6,6),8-(0),8-(30)]
   301       3.139203       3.139203       3.139203    6[6-(1,6),6-(1,6),6-(8,8)]
   302       3.456927       3.456927       3.456927    6[1-(0),6-(1,6),6-(6,6)]
   303       4.701898       4.701898       4.701898    6[1-(0),6-(1,6),6-(6,6)]
   304       5.687813       5.687813       5.687813    6[6-(1,6),6-(1,6),6-(6,6)]
   305       5.370431       5.370431       5.370431    6[1-(0),6-(1,6),6-(6,6)]
   306       4.111816       4.111816       4.111816    6[1-(0),6-(1,6),6-(6,6)]
   307       7.055235       7.055235       7.055235    6[6-(1,6),6-(1,6),6-(6,6)]
   308       7.234818       7.234818       7.234818    6[1-(0),6-(6,6),6-(6,6)]
   309       8.509293       8.509293       8.509293    6[6-(1,6),6-(1,6),6-(6,6)]
   310       9.618852       9.618852       9.618852    6[1-(0),6-(6,6),6-(6,6)]
   311        9.46775        9.46775        9.46775    6[6-(1,6),6-(1,6),6-(6,6)]
   312       8.170934       8.170934       8.170934    6[1-(0),6-(6,6),6-(6,6)]
   313       8.692969       8.692969       8.692969    6[6-(1,6),6-(1,6),6-(6,6)]
   314       7.839908       7.839908       7.839908    6[1-(0),6-(1,6),6-(6,6)]
   315       7.993397       7.993397       7.993397    6[1-(0),6-(1,6),6-(6,6)]
   316       9.011545       9.011545       9.011545    6[6-(1,6),6-(1,6),6-(8,8)]
   317        9.86256        9.86256        9.86256    6[1-(0),6-(1,6),6-(6,6)]
   318       9.712481       9.712481       9.712481    6[1-(0),6-(1,6),6-(6,6)]
   319       9.181236       9.181236       9.181236    6[6-(6,6),8-(28),8-(30)]
   320      10.659341      10.659341      10.659341    6[6-(1,6),6-(1,6),6-(6,6)]
   321      11.849397      11.849397      11.849397    6[1-(0),6-(1,6),6-(6,6)]
   322      12.974988      12.974988      12.974988    6[1-(0),6-(1,6),6-(6,6)]
   323      12.936956      12.936956      12.936956    6[6-(1,6),6-(1,6),6-(8,8)]
   324       11.74366       11.74366       11.74366    6[1-(0),6-(1,6),6-(6,6)]
   325      10.625744      10.625744      10.625744    6[1-(0),6-(1,6),6-(6,6)]
   326      14.141508      14.141508      14.141508    6[6-(6,6),8-(28),8-(30)]
   327      12.770335      12.770335      12.770335    6[1-(0),6-(1,6),7-(6,28)]
   328      13.617938      13.617938      13.617938    6[1-(0),6-(1,6),6-(1,7)]
   329       6.739899       6.739899       6.739899    6[6-(6,6),8-(0),8-(30)]
   330       5.387997       5.387997       5.387997    6[6-(1,6),6-(1,6),6-(8,8)]
   331       5.070273       5.070273       5.070273    6[1-(0),6-(1,6),6-(6,6)]
   332       3.825302       3.825302       3.825302    6[1-(0),6-(1,6),6-(6,6)]
   333       2.839387       2.839387       2.839387    6[6-(1,6),6-(1,6),6-(6,6)]
   334       3.156769       3.156769       3.156769    6[1-(0),6-(1,6),6-(6,6)]
   335       4.415384       4.415384       4.415384    6[1-(0),6-(1,6),6-(6,6)]
   336       1.471965       1.471965       1.471965    6[6-(1,6),6-(1,6),6-(6,6)]
   337       1.292382       1.292382       1.292382    6[1-(0),6-(6,6),6-(6,6)]
   338       0.017907       0.017907       0.017907    6[6-(1,6),6-(1,6),6-(6,6)]
   339      15.962748      15.962748      15.962748    6[1-(0),6-(6,6),6-(6,6)]
   340       16.11385       16.11385       16.11385    6[6-(1,6),6-(1,6),6-(6,6)]
   341       0.356266       0.356266       0.356266    6[1-(0),6-(6,6),6-(6,6)]
   342      16.888631      16.888631      16.888631    6[6-(1,6),6-(1,6),6-(6,6)]
   343       0.687292       0.687292       0.687292    6[1-(0),6-(1,6),6-(6,6)]
   344       0.533803       0.533803       0.533803    6[1-(0),6-(1,6),6-(6,6)]
   345      16.570055      16.570055      16.570055    6[6-(1,6),6-(1,6),6-(8,8)]
   346       15.71904       15.71904       15.71904    6[1-(0),6-(1,6),6-(6,6)]
   347      15.869119      15.869119      15.869119    6[1-(0),6-(1,6),6-(6,6)]
   348      16.400364      16.400364      16.400364    6[6-(6,6),8-(28),8-(30)]
   349      14.922259      14.922259      14.922259    6[6-(1,6),6-(1,6),6-(6,6)]
   350      13.732203      13.732203      13.732203    6[1-(0),6-(1,6),6-(6,6)]
   351      12.606612      12.606612      12.606612    6[1-(0),6-(1,6),6-(6,6)]
   352      12.644644      12.644644      12.644644    6[6-(1,6),6-(1,6),6-(8,8)]
   353       13.83794       13.83794       13.83794    6[1-(0),6-(1,6),6-(6,6)]
   354      14.955856      14.955856      14.955856    6[1-(0),6-(1,6),6-(6,6)]
   355      11.440092      11.440092      11.440092    6[6-(6,6),8-(28),8-(30)]
   356      12.811265      12.811265      12.811265    6[1-(0),6-(1,6),7-(6,28)]
   357      11.963662      11.963662      11.963662    6[1-(0),6-(1,6),6-(1,7)]
   358       1.787301       1.787301       1.787301    6[6-(6,6),8-(0),8-(30)]
   359       3.139203       3.139203       3.139203    6[6-(1,6),6-(1,6),6-(8,8)]
   360       3.456927       3.456927       3.456927    6[1-(0),6-(1,6),6-(6,6)]
   361       4.701898       4.701898       4.701898    6[1-(0),6-(1,6),6-(6,6)]
   362       5.687813       5.687813       5.687813    6[6-(1,6),6-(1,6),6-(6,6)]
   363       5.370431       5.370431       5.370431    6[1-(0),6-(1,6),6-(6,6)]
   364       4.111816       4.111816       4.111816    6[1-(0),6-(1,6),6-(6,6)]
   365       7.055235       7.055235       7.055235    6[6-(1,6),6-(1,6),6-(6,6)]
   366       7.234818       7.234818       7.234818    6[1-(0),6-(6,6),6-(6,6)]
   367       8.509293       8.509293       8.509293    6[6-(1,6),6-(1,6),6-(6,6)]
   368       9.618852       9.618852       9.618852    6[1-(0),6-(6,6),6-(6,6)]
   369        9.46775        9.46775        9.46775    6[6-(1,6),6-(1,6),6-(6,6)]
   370       8.170934       8.170934       8.170934    6[1-(0),6-(6,6),6-(6,6)]
   371       8.692969       8.692969       8.692969    6[6-(1,6),6-(1,6),6-(6,6)]
   372       7.839908       7.839908       7.839908    6[1-(0),6-(1,6),6-(6,6)]
   373       7.993397       7.993397       7.993397    6[1-(0),6-(1,6),6-(6,6)]
   374       9.011545       9.011545       9.011545    6[6-(1,6),6-(1,6),6-(8,8)]
   375        9.86256        9.86256        9.86256    6[1-(0),6-(1,6),6-(6,6)]
   376       9.712481       9.712481       9.712481    6[1-(0),6-(1,6),6-(6,6)]
   377       9.181236       9.181236       9.181236    6[6-(6,6),8-(28),8-(30)]
   378      10.659341      10.659341      10.659341    6[6-(1,6),6-(1,6),6-(6,6)]
   379      11.849397      11.849397      11.849397    6[1-(0),6-(1,6),6-(6,6)]
   380      12.974988      12.974988      12.974988    6[1-(0),6-(1,6),6-(6,6)]
   381      12.936956      12.936956      12.936956    6[6-(1,6),6-(1,6),6-(8,8)]
   382       11.74366       11.74366       11.74366    6[1-(0),6-(1,6),6-(6,6)]
   383      10.625744      10.625744      10.625744    6[1-(0),6-(1,6),6-(6,6)]
   384      14.141508      14.141508      14.141508    6[6-(6,6),8-(28),8-(30)]
   385      12.770335      12.770335      12.770335    6[1-(0),6-(1,6),7-(6,28)]
   386      13.617938      13.617938      13.617938    6[1-(0),6-(1,6),6-(1,7)]
   387      11.545829      11.545829      11.545829    6[1-(0),6-(1,6),6-(1,6)]
   388      14.035771      14.035771      14.035771    6[1-(0),6-(1,6),6-(1,6)]
   389       3.792899       3.792899       3.792899    7[6-(1,6),6-(1,6),28-(8,8,8,8,8)]
   390       4.734301       4.734301       4.734301    7[6-(1,6),6-(1,6),28-(8,8,8,8,8)]
   391      13.261501      13.261501      13.261501    7[6-(1,6),6-(1,6),28-(8,8,8,8,8)]
   392      12.320099      12.320099      12.320099    7[6-(1,6),6-(1,6),28-(8,8,8,8,8)]
   393      10.102174      10.102174      10.102174    8[6-(6,8),30-(8,8,8)]
   394       9.466897       9.466897       9.466897    8[6-(6,8)]
   395       0.118528       0.118528       0.118528    8[6-(6,8),30-(8,8,8)]
   396        1.31046        1.31046        1.31046    8[6-(6,8),28-(7,8,8,8,8)]
   397       6.734441       6.734441       6.734441    8[6-(6,8),30-(8,8,8)]
   398        5.45809        5.45809        5.45809    8[6-(6,8),28-(7,8,8,8,8)]
   399      15.479426      15.479426      15.479426    8[6-(6,8),30-(8,8,8)]
   400      16.114703      16.114703      16.114703    8[6-(6,8)]
   401       8.408672       8.408672       8.408672    8[6-(6,8),30-(8,8,8)]
   402        7.21674        7.21674        7.21674    8[6-(6,8),28-(7,8,8,8,8)]
   403       1.792759       1.792759       1.792759    8[6-(6,8),30-(8,8,8)]
   404        3.06911        3.06911        3.06911    8[6-(6,8),28-(7,8,8,8,8)]
   405      10.102174      10.102174      10.102174    8[6-(6,8),30-(8,8,8)]
   406       9.466897       9.466897       9.466897    8[6-(6,8)]
   407       0.118528       0.118528       0.118528    8[6-(6,8),30-(8,8,8)]
   408        1.31046        1.31046        1.31046    8[6-(6,8),28-(7,8,8,8,8)]
   409       6.734441       6.734441       6.734441    8[6-(6,8),30-(8,8,8)]
   410        5.45809        5.45809        5.45809    8[6-(6,8),28-(7,8,8,8,8)]
   411      15.479426      15.479426      15.479426    8[6-(6,8),30-(8,8,8)]
   412      16.114703      16.114703      16.114703    8[6-(6,8)]
   413       8.408672       8.408672       8.408672    8[6-(6,8),30-(8,8,8)]
   414        7.21674        7.21674        7.21674    8[6-(6,8),28-(7,8,8,8,8)]
   415       1.792759       1.792759       1.792759    8[6-(6,8),30-(8,8,8)]
   416        3.06911        3.06911        3.06911    8[6-(6,8),28-(7,8,8,8,8)]
   417       0.322158       0.322158       0.322158    8[28-(7,8,8,8,8),30-(8,8,8),30-(8,8,8)]
   418       8.205042       8.205042       8.205042    8[28-(7,8,8,8,8),30-(8,8,8),30-(8,8,8)]
   419       6.952226       6.952226       6.952226    8[6-(6,8),30-(8,8,8)]
   420       7.587503       7.587503       7.587503    8[6-(6,8)]
   421      16.935872      16.935872      16.935872    8[6-(6,8),30-(8,8,8)]
   422       15.74394       15.74394       15.74394    8[6-(6,8),28-(7,8,8,8,8)]
   423      10.319959      10.319959      10.319959    8[6-(6,8),30-(8,8,8)]
   424       11.59631       11.59631       11.59631    8[6-(6,8),28-(7,8,8,8,8)]
   425       1.574974       1.574974       1.574974    8[6-(6,8),30-(8,8,8)]
   426       0.939697       0.939697       0.939697    8[6-(6,8)]
   427       8.645728       8.645728       8.645728    8[6-(6,8),30-(8,8,8)]
   428        9.83766        9.83766        9.83766    8[6-(6,8),28-(7,8,8,8,8)]
   429      15.261641      15.261641      15.261641    8[6-(6,8),30-(8,8,8)]
   430       13.98529       13.98529       13.98529    8[6-(6,8),28-(7,8,8,8,8)]
   431       6.952226       6.952226       6.952226    8[6-(6,8),30-(8,8,8)]
   432       7.587503       7.587503       7.587503    8[6-(6,8)]
   433      16.935872      16.935872      16.935872    8[6-(6,8),30-(8,8,8)]
   434       15.74394       15.74394       15.74394    8[6-(6,8),28-(7,8,8,8,8)]
   435      10.319959      10.319959      10.319959    8[6-(6,8),30-(8,8,8)]
   436       11.59631       11.59631       11.59631    8[6-(6,8),28-(7,8,8,8,8)]
   437       1.574974       1.574974       1.574974    8[6-(6,8),30-(8,8,8)]
   438       0.939697       0.939697       0.939697    8[6-(6,8)]
   439       8.645728       8.645728       8.645728    8[6-(6,8),30-(8,8,8)]
   440        9.83766        9.83766        9.83766    8[6-(6,8),28-(7,8,8,8,8)]
   441      15.261641      15.261641      15.261641    8[6-(6,8),30-(8,8,8)]
   442       13.98529       13.98529       13.98529    8[6-(6,8),28-(7,8,8,8,8)]
   443      16.732242      16.732242      16.732242    8[28-(7,8,8,8,8),30-(8,8,8),30-(8,8,8)]
   444       8.849358       8.849358       8.849358    8[28-(7,8,8,8,8),30-(8,8,8),30-(8,8,8)]
