# Supplementary material for: A collection of forcefield precursors for metal–organic frameworks
Source: RSC Adv. 2019 Nov 13;9(63):36492–507. doi: 10.1039/c9ra07327b (PMC9075174; doi:10.1039/c9ra07327b)
Supplement: RA-009-C9RA07327B-s553 [file RA-009-C9RA07327B-s553.txt]

EGATOW_clean

11.760300    0.000000    0.000000
0.000000    18.710700    0.000000
0.000000    0.000000    18.710700

     1       7.571987       7.571987       7.571987    30[8-(6),8-(6),8-(6),8-(6)]
     2       7.571987       7.571987       7.571987    30[8-(6),8-(6),8-(6),8-(6)]
     3       1.691837       1.691837       1.691837    30[8-(6),8-(6),8-(6),8-(6)]
     4       1.691837       1.691837       1.691837    30[8-(6),8-(6),8-(6),8-(6)]
     5       7.571987       7.571987       7.571987    30[8-(6),8-(6),8-(6),8-(6)]
     6       7.571987       7.571987       7.571987    30[8-(6),8-(6),8-(6),8-(6)]
     7       1.691837       1.691837       1.691837    30[8-(6),8-(6),8-(6),8-(6)]
     8       1.691837       1.691837       1.691837    30[8-(6),8-(6),8-(6),8-(6)]
     9        9.61922        9.61922        9.61922    27[8-(6),8-(6),8-(6)]
    10        9.61922        9.61922        9.61922    27[8-(6),8-(6),8-(6)]
    11        3.73907        3.73907        3.73907    27[8-(6),8-(6),8-(6)]
    12        3.73907        3.73907        3.73907    27[8-(6),8-(6),8-(6)]
    13        9.61922        9.61922        9.61922    27[8-(6),8-(6),8-(6)]
    14        9.61922        9.61922        9.61922    27[8-(6),8-(6),8-(6)]
    15        3.73907        3.73907        3.73907    27[8-(6),8-(6),8-(6)]
    16        3.73907        3.73907        3.73907    27[8-(6),8-(6),8-(6)]
    17       1.056075       1.056075       1.056075    1[6-(6,6)]
    18       8.347461       8.347461       8.347461    1[6-(6,6)]
    19       1.056075       1.056075       1.056075    1[6-(6,6)]
    20       8.347461       8.347461       8.347461    1[6-(6,6)]
    21       6.936225       6.936225       6.936225    1[6-(6,6)]
    22       2.467311       2.467311       2.467311    1[6-(6,6)]
    23       6.936225       6.936225       6.936225    1[6-(6,6)]
    24       2.467311       2.467311       2.467311    1[6-(6,6)]
    25       1.056075       1.056075       1.056075    1[6-(6,6)]
    26       8.347461       8.347461       8.347461    1[6-(6,6)]
    27       1.056075       1.056075       1.056075    1[6-(6,6)]
    28       8.347461       8.347461       8.347461    1[6-(6,6)]
    29       6.936225       6.936225       6.936225    1[6-(6,6)]
    30       2.467311       2.467311       2.467311    1[6-(6,6)]
    31       6.936225       6.936225       6.936225    1[6-(6,6)]
    32       2.467311       2.467311       2.467311    1[6-(6,6)]
    33       9.527019       9.527019       9.527019    6[6-(6,6),8-(27),8-(30)]
    34      10.106802      10.106802      10.106802    6[6-(1,6),6-(6,6),6-(8,8)]
    35      11.425131      11.425131      11.425131    6[6-(1,6),6-(6,6),6-(8,8)]
    36       0.139948       0.139948       0.139948    6[1-(0),6-(6,6),6-(6,6)]
    37      11.042922      11.042922      11.042922    6[6-(1,6),6-(6,6),6-(8,8)]
    38       9.677551       9.677551       9.677551    6[6-(1,6),6-(6,6),6-(8,8)]
    39       9.256532       9.256532       9.256532    6[1-(0),6-(6,6),6-(6,6)]
    40       0.678569       0.678569       0.678569    6[6-(6,6),8-(27),8-(30)]
    41      11.672098      11.672098      11.672098    6[6-(6,6),8-(27),8-(30)]
    42       8.623828       8.623828       8.623828    6[6-(6,6),8-(0),8-(30)]
    43       9.527019       9.527019       9.527019    6[6-(6,6),8-(27),8-(30)]
    44      10.106802      10.106802      10.106802    6[6-(1,6),6-(6,6),6-(8,8)]
    45      11.425131      11.425131      11.425131    6[6-(1,6),6-(6,6),6-(8,8)]
    46       0.139948       0.139948       0.139948    6[1-(0),6-(6,6),6-(6,6)]
    47      11.042922      11.042922      11.042922    6[6-(1,6),6-(6,6),6-(8,8)]
    48       9.677551       9.677551       9.677551    6[6-(1,6),6-(6,6),6-(8,8)]
    49       9.256532       9.256532       9.256532    6[1-(0),6-(6,6),6-(6,6)]
    50       0.678569       0.678569       0.678569    6[6-(6,6),8-(27),8-(30)]
    51      11.672098      11.672098      11.672098    6[6-(6,6),8-(27),8-(30)]
    52       8.623828       8.623828       8.623828    6[6-(6,6),8-(0),8-(30)]
    53       3.646869       3.646869       3.646869    6[6-(6,6),8-(27),8-(30)]
    54       4.226652       4.226652       4.226652    6[6-(1,6),6-(6,6),6-(8,8)]
    55       5.544981       5.544981       5.544981    6[6-(1,6),6-(6,6),6-(8,8)]
    56       6.020098       6.020098       6.020098    6[1-(0),6-(6,6),6-(6,6)]
    57       5.162772       5.162772       5.162772    6[6-(1,6),6-(6,6),6-(8,8)]
    58       3.797401       3.797401       3.797401    6[6-(1,6),6-(6,6),6-(8,8)]
    59       3.376382       3.376382       3.376382    6[1-(0),6-(6,6),6-(6,6)]
    60       6.558719       6.558719       6.558719    6[6-(6,6),8-(27),8-(30)]
    61       5.791948       5.791948       5.791948    6[6-(6,6),8-(27),8-(30)]
    62       2.743678       2.743678       2.743678    6[6-(6,6),8-(0),8-(30)]
    63       3.646869       3.646869       3.646869    6[6-(6,6),8-(27),8-(30)]
    64       4.226652       4.226652       4.226652    6[6-(1,6),6-(6,6),6-(8,8)]
    65       5.544981       5.544981       5.544981    6[6-(1,6),6-(6,6),6-(8,8)]
    66       6.020098       6.020098       6.020098    6[1-(0),6-(6,6),6-(6,6)]
    67       5.162772       5.162772       5.162772    6[6-(1,6),6-(6,6),6-(8,8)]
    68       3.797401       3.797401       3.797401    6[6-(1,6),6-(6,6),6-(8,8)]
    69       3.376382       3.376382       3.376382    6[1-(0),6-(6,6),6-(6,6)]
    70       6.558719       6.558719       6.558719    6[6-(6,6),8-(27),8-(30)]
    71       5.791948       5.791948       5.791948    6[6-(6,6),8-(27),8-(30)]
    72       2.743678       2.743678       2.743678    6[6-(6,6),8-(0),8-(30)]
    73       9.527019       9.527019       9.527019    6[6-(6,6),8-(27),8-(30)]
    74      10.106802      10.106802      10.106802    6[6-(1,6),6-(6,6),6-(8,8)]
    75      11.425131      11.425131      11.425131    6[6-(1,6),6-(6,6),6-(8,8)]
    76       0.139948       0.139948       0.139948    6[1-(0),6-(6,6),6-(6,6)]
    77      11.042922      11.042922      11.042922    6[6-(1,6),6-(6,6),6-(8,8)]
    78       9.677551       9.677551       9.677551    6[6-(1,6),6-(6,6),6-(8,8)]
    79       9.256532       9.256532       9.256532    6[1-(0),6-(6,6),6-(6,6)]
    80       0.678569       0.678569       0.678569    6[6-(6,6),8-(27),8-(30)]
    81      11.672098      11.672098      11.672098    6[6-(6,6),8-(27),8-(30)]
    82       8.623828       8.623828       8.623828    6[6-(6,6),8-(0),8-(30)]
    83       9.527019       9.527019       9.527019    6[6-(6,6),8-(27),8-(30)]
    84      10.106802      10.106802      10.106802    6[6-(1,6),6-(6,6),6-(8,8)]
    85      11.425131      11.425131      11.425131    6[6-(1,6),6-(6,6),6-(8,8)]
    86       0.139948       0.139948       0.139948    6[1-(0),6-(6,6),6-(6,6)]
    87      11.042922      11.042922      11.042922    6[6-(1,6),6-(6,6),6-(8,8)]
    88       9.677551       9.677551       9.677551    6[6-(1,6),6-(6,6),6-(8,8)]
    89       9.256532       9.256532       9.256532    6[1-(0),6-(6,6),6-(6,6)]
    90       0.678569       0.678569       0.678569    6[6-(6,6),8-(27),8-(30)]
    91      11.672098      11.672098      11.672098    6[6-(6,6),8-(27),8-(30)]
    92       8.623828       8.623828       8.623828    6[6-(6,6),8-(0),8-(30)]
    93       3.646869       3.646869       3.646869    6[6-(6,6),8-(27),8-(30)]
    94       4.226652       4.226652       4.226652    6[6-(1,6),6-(6,6),6-(8,8)]
    95       5.544981       5.544981       5.544981    6[6-(1,6),6-(6,6),6-(8,8)]
    96       6.020098       6.020098       6.020098    6[1-(0),6-(6,6),6-(6,6)]
    97       5.162772       5.162772       5.162772    6[6-(1,6),6-(6,6),6-(8,8)]
    98       3.797401       3.797401       3.797401    6[6-(1,6),6-(6,6),6-(8,8)]
    99       3.376382       3.376382       3.376382    6[1-(0),6-(6,6),6-(6,6)]
   100       6.558719       6.558719       6.558719    6[6-(6,6),8-(27),8-(30)]
   101       5.791948       5.791948       5.791948    6[6-(6,6),8-(27),8-(30)]
   102       2.743678       2.743678       2.743678    6[6-(6,6),8-(0),8-(30)]
   103       3.646869       3.646869       3.646869    6[6-(6,6),8-(27),8-(30)]
   104       4.226652       4.226652       4.226652    6[6-(1,6),6-(6,6),6-(8,8)]
   105       5.544981       5.544981       5.544981    6[6-(1,6),6-(6,6),6-(8,8)]
   106       6.020098       6.020098       6.020098    6[1-(0),6-(6,6),6-(6,6)]
   107       5.162772       5.162772       5.162772    6[6-(1,6),6-(6,6),6-(8,8)]
   108       3.797401       3.797401       3.797401    6[6-(1,6),6-(6,6),6-(8,8)]
   109       3.376382       3.376382       3.376382    6[1-(0),6-(6,6),6-(6,6)]
   110       6.558719       6.558719       6.558719    6[6-(6,6),8-(27),8-(30)]
   111       5.791948       5.791948       5.791948    6[6-(6,6),8-(27),8-(30)]
   112       2.743678       2.743678       2.743678    6[6-(6,6),8-(0),8-(30)]
   113       9.723416       9.723416       9.723416    8[6-(6,8),27-(8,8)]
   114       8.707326       8.707326       8.707326    8[6-(6,8),30-(8,8,8)]
   115       0.366921       0.366921       0.366921    8[6-(6,8),30-(8,8,8)]
   116       1.800502       1.800502       1.800502    8[6-(6,8),27-(8,8)]
   117       0.858502       0.858502       0.858502    8[6-(6,8),30-(8,8,8)]
   118      11.422779      11.422779      11.422779    8[6-(6,8),27-(8,8)]
   119       8.935476       8.935476       8.935476    8[6-(6,8),30-(8,8,8)]
   120        7.51248        7.51248        7.51248    8[6-(6,8)]
   121       9.723416       9.723416       9.723416    8[6-(6,8),27-(8,8)]
   122       8.707326       8.707326       8.707326    8[6-(6,8),30-(8,8,8)]
   123       0.366921       0.366921       0.366921    8[6-(6,8),30-(8,8,8)]
   124       1.800502       1.800502       1.800502    8[6-(6,8),27-(8,8)]
   125       0.858502       0.858502       0.858502    8[6-(6,8),30-(8,8,8)]
   126      11.422779      11.422779      11.422779    8[6-(6,8),27-(8,8)]
   127       8.935476       8.935476       8.935476    8[6-(6,8),30-(8,8,8)]
   128        7.51248        7.51248        7.51248    8[6-(6,8)]
   129       3.843266       3.843266       3.843266    8[6-(6,8),27-(8,8)]
   130       2.827176       2.827176       2.827176    8[6-(6,8),30-(8,8,8)]
   131       6.247071       6.247071       6.247071    8[6-(6,8),30-(8,8,8)]
   132       7.680652       7.680652       7.680652    8[6-(6,8),27-(8,8)]
   133       6.738652       6.738652       6.738652    8[6-(6,8),30-(8,8,8)]
   134       5.542629       5.542629       5.542629    8[6-(6,8),27-(8,8)]
   135       3.055326       3.055326       3.055326    8[6-(6,8),30-(8,8,8)]
   136        1.63233        1.63233        1.63233    8[6-(6,8)]
   137       3.843266       3.843266       3.843266    8[6-(6,8),27-(8,8)]
   138       2.827176       2.827176       2.827176    8[6-(6,8),30-(8,8,8)]
   139       6.247071       6.247071       6.247071    8[6-(6,8),30-(8,8,8)]
   140       7.680652       7.680652       7.680652    8[6-(6,8),27-(8,8)]
   141       6.738652       6.738652       6.738652    8[6-(6,8),30-(8,8,8)]
   142       5.542629       5.542629       5.542629    8[6-(6,8),27-(8,8)]
   143       3.055326       3.055326       3.055326    8[6-(6,8),30-(8,8,8)]
   144        1.63233        1.63233        1.63233    8[6-(6,8)]
   145       9.723416       9.723416       9.723416    8[6-(6,8),27-(8,8)]
   146       8.707326       8.707326       8.707326    8[6-(6,8),30-(8,8,8)]
   147       0.366921       0.366921       0.366921    8[6-(6,8),30-(8,8,8)]
   148       1.800502       1.800502       1.800502    8[6-(6,8),27-(8,8)]
   149       0.858502       0.858502       0.858502    8[6-(6,8),30-(8,8,8)]
   150      11.422779      11.422779      11.422779    8[6-(6,8),27-(8,8)]
   151       8.935476       8.935476       8.935476    8[6-(6,8),30-(8,8,8)]
   152        7.51248        7.51248        7.51248    8[6-(6,8)]
   153       9.723416       9.723416       9.723416    8[6-(6,8),27-(8,8)]
   154       8.707326       8.707326       8.707326    8[6-(6,8),30-(8,8,8)]
   155       0.366921       0.366921       0.366921    8[6-(6,8),30-(8,8,8)]
   156       1.800502       1.800502       1.800502    8[6-(6,8),27-(8,8)]
   157       0.858502       0.858502       0.858502    8[6-(6,8),30-(8,8,8)]
   158      11.422779      11.422779      11.422779    8[6-(6,8),27-(8,8)]
   159       8.935476       8.935476       8.935476    8[6-(6,8),30-(8,8,8)]
   160        7.51248        7.51248        7.51248    8[6-(6,8)]
   161       3.843266       3.843266       3.843266    8[6-(6,8),27-(8,8)]
   162       2.827176       2.827176       2.827176    8[6-(6,8),30-(8,8,8)]
   163       6.247071       6.247071       6.247071    8[6-(6,8),30-(8,8,8)]
   164       7.680652       7.680652       7.680652    8[6-(6,8),27-(8,8)]
   165       6.738652       6.738652       6.738652    8[6-(6,8),30-(8,8,8)]
   166       5.542629       5.542629       5.542629    8[6-(6,8),27-(8,8)]
   167       3.055326       3.055326       3.055326    8[6-(6,8),30-(8,8,8)]
   168        1.63233        1.63233        1.63233    8[6-(6,8)]
   169       3.843266       3.843266       3.843266    8[6-(6,8),27-(8,8)]
   170       2.827176       2.827176       2.827176    8[6-(6,8),30-(8,8,8)]
   171       6.247071       6.247071       6.247071    8[6-(6,8),30-(8,8,8)]
   172       7.680652       7.680652       7.680652    8[6-(6,8),27-(8,8)]
   173       6.738652       6.738652       6.738652    8[6-(6,8),30-(8,8,8)]
   174       5.542629       5.542629       5.542629    8[6-(6,8),27-(8,8)]
   175       3.055326       3.055326       3.055326    8[6-(6,8),30-(8,8,8)]
   176        1.63233        1.63233        1.63233    8[6-(6,8)]
