# Supplementary material for: A collection of forcefield precursors for metal–organic frameworks
Source: RSC Adv. 2019 Nov 13;9(63):36492–507. doi: 10.1039/c9ra07327b (PMC9075174; doi:10.1039/c9ra07327b)
Supplement: RA-009-C9RA07327B-s554 [file RA-009-C9RA07327B-s554.txt]

EGEHOO_charged

29.572000    0.000000    0.000000
0.000000    29.572000    0.000000
14.785991    14.785991    25.869467

     1      25.364197      25.364197      25.364197    49[7-(6,6),7-(6,6),7-(6,6),7-(6,6)]
     2      33.729521      33.729521      33.729521    49[7-(6,6),7-(6,6),7-(6,6),7-(6,6)]
     3      18.993796      18.993796      18.993796    49[7-(6,6),7-(6,6),7-(6,6),7-(6,6)]
     4      10.628466      10.628466      10.628466    49[7-(6,6),7-(6,6),7-(6,6),7-(6,6)]
     5      33.699652      33.699652      33.699652    49[7-(6,6),7-(6,6),7-(6,6),7-(6,6)]
     6      14.874418      14.874418      14.874418    49[7-(6,6),7-(6,6),7-(6,6),7-(6,6)]
     7      40.230332      40.230332      40.230332    49[7-(6,6),7-(6,6),7-(6,6),7-(6,6)]
     8      29.483578      29.483578      29.483578    49[7-(6,6),7-(6,6),7-(6,6),7-(6,6)]
     9      25.364195      25.364195      25.364195    49[7-(6,6),7-(6,6),7-(6,6),7-(6,6)]
    10      33.729525      33.729525      33.729525    49[7-(6,6),7-(6,6),7-(6,6),7-(6,6)]
    11      18.993794      18.993794      18.993794    49[7-(6,6),7-(6,6),7-(6,6),7-(6,6)]
    12       10.62847       10.62847       10.62847    49[7-(6,6),7-(6,6),7-(6,6),7-(6,6)]
    13       4.127659       4.127659       4.127659    49[7-(6,6),7-(6,6),7-(6,6),7-(6,6)]
    14      14.874413      14.874413      14.874413    49[7-(6,6),7-(6,6),7-(6,6),7-(6,6)]
    15      10.658339      10.658339      10.658339    49[7-(6,6),7-(6,6),7-(6,6),7-(6,6)]
    16      29.483573      29.483573      29.483573    49[7-(6,6),7-(6,6),7-(6,6),7-(6,6)]
    17      18.993794      18.993794      18.993794    49[7-(6,6),7-(6,6),7-(6,6),7-(6,6)]
    18       10.62847       10.62847       10.62847    49[7-(6,6),7-(6,6),7-(6,6),7-(6,6)]
    19      25.364195      25.364195      25.364195    49[7-(6,6),7-(6,6),7-(6,6),7-(6,6)]
    20      33.729525      33.729525      33.729525    49[7-(6,6),7-(6,6),7-(6,6),7-(6,6)]
    21      10.658339      10.658339      10.658339    49[7-(6,6),7-(6,6),7-(6,6),7-(6,6)]
    22      29.483573      29.483573      29.483573    49[7-(6,6),7-(6,6),7-(6,6),7-(6,6)]
    23       4.127659       4.127659       4.127659    49[7-(6,6),7-(6,6),7-(6,6),7-(6,6)]
    24      14.874413      14.874413      14.874413    49[7-(6,6),7-(6,6),7-(6,6),7-(6,6)]
    25      18.993796      18.993796      18.993796    49[7-(6,6),7-(6,6),7-(6,6),7-(6,6)]
    26      10.628466      10.628466      10.628466    49[7-(6,6),7-(6,6),7-(6,6),7-(6,6)]
    27      25.364197      25.364197      25.364197    49[7-(6,6),7-(6,6),7-(6,6),7-(6,6)]
    28      33.729521      33.729521      33.729521    49[7-(6,6),7-(6,6),7-(6,6),7-(6,6)]
    29      40.230332      40.230332      40.230332    49[7-(6,6),7-(6,6),7-(6,6),7-(6,6)]
    30      29.483578      29.483578      29.483578    49[7-(6,6),7-(6,6),7-(6,6),7-(6,6)]
    31      33.699652      33.699652      33.699652    49[7-(6,6),7-(6,6),7-(6,6),7-(6,6)]
    32      14.874418      14.874418      14.874418    49[7-(6,6),7-(6,6),7-(6,6),7-(6,6)]
    33      29.712758      29.712758      29.712758    49[7-(6,6),7-(6,6),7-(6,6),7-(6,6)]
    34      14.645233      14.645233      14.645233    49[7-(6,6),7-(6,6),7-(6,6),7-(6,6)]
    35         14.786         14.786         14.786    49[7-(6,6),7-(6,6),7-(6,6),7-(6,6)]
    36            0.0            0.0            0.0    49[7-(6,6),7-(6,6),7-(6,6),7-(6,6)]
    37      14.645233      14.645233      14.645233    49[7-(6,6),7-(6,6),7-(6,6),7-(6,6)]
    38      29.712758      29.712758      29.712758    49[7-(6,6),7-(6,6),7-(6,6),7-(6,6)]
    39         14.786         14.786         14.786    49[7-(6,6),7-(6,6),7-(6,6),7-(6,6)]
    40            0.0            0.0            0.0    49[7-(6,6),7-(6,6),7-(6,6),7-(6,6)]
    41      26.526082      26.526082      26.526082    1[6-(7,7)]
    42      31.553319      31.553319      31.553319    1[6-(7,7)]
    43      27.723746      27.723746      27.723746    1[6-(7,7)]
    44      17.831914      17.831914      17.831914    1[6-(7,7)]
    45      12.804671      12.804671      12.804671    1[6-(7,7)]
    46      16.634246      16.634246      16.634246    1[6-(7,7)]
    47      33.327637      33.327637      33.327637    1[6-(7,7)]
    48      16.140397      16.140397      16.140397    1[6-(7,7)]
    49       32.48779       32.48779       32.48779    1[6-(7,7)]
    50      40.602349      40.602349      40.602349    1[6-(7,7)]
    51      28.217601      28.217601      28.217601    1[6-(7,7)]
    52      41.442192      41.442192      41.442192    1[6-(7,7)]
    53      26.526077      26.526077      26.526077    1[6-(7,7)]
    54       31.55332       31.55332       31.55332    1[6-(7,7)]
    55      27.723745      27.723745      27.723745    1[6-(7,7)]
    56      17.831909      17.831909      17.831909    1[6-(7,7)]
    57      12.804672      12.804672      12.804672    1[6-(7,7)]
    58      16.634245      16.634245      16.634245    1[6-(7,7)]
    59       3.755642       3.755642       3.755642    1[6-(7,7)]
    60       16.14039       16.14039       16.14039    1[6-(7,7)]
    61       2.915799       2.915799       2.915799    1[6-(7,7)]
    62      11.030354      11.030354      11.030354    1[6-(7,7)]
    63      28.217594      28.217594      28.217594    1[6-(7,7)]
    64      11.870201      11.870201      11.870201    1[6-(7,7)]
    65      17.831909      17.831909      17.831909    1[6-(7,7)]
    66      12.804672      12.804672      12.804672    1[6-(7,7)]
    67      16.634245      16.634245      16.634245    1[6-(7,7)]
    68      26.526077      26.526077      26.526077    1[6-(7,7)]
    69       31.55332       31.55332       31.55332    1[6-(7,7)]
    70      27.723745      27.723745      27.723745    1[6-(7,7)]
    71      11.030354      11.030354      11.030354    1[6-(7,7)]
    72      28.217594      28.217594      28.217594    1[6-(7,7)]
    73      11.870201      11.870201      11.870201    1[6-(7,7)]
    74       3.755642       3.755642       3.755642    1[6-(7,7)]
    75       16.14039       16.14039       16.14039    1[6-(7,7)]
    76       2.915799       2.915799       2.915799    1[6-(7,7)]
    77      17.831914      17.831914      17.831914    1[6-(7,7)]
    78      12.804671      12.804671      12.804671    1[6-(7,7)]
    79      16.634246      16.634246      16.634246    1[6-(7,7)]
    80      26.526082      26.526082      26.526082    1[6-(7,7)]
    81      31.553319      31.553319      31.553319    1[6-(7,7)]
    82      27.723746      27.723746      27.723746    1[6-(7,7)]
    83      40.602349      40.602349      40.602349    1[6-(7,7)]
    84      28.217601      28.217601      28.217601    1[6-(7,7)]
    85      41.442192      41.442192      41.442192    1[6-(7,7)]
    86      33.327637      33.327637      33.327637    1[6-(7,7)]
    87      16.140397      16.140397      16.140397    1[6-(7,7)]
    88       32.48779       32.48779       32.48779    1[6-(7,7)]
    89      22.178997      22.178997      22.178997    1[6-(7,7)]
    90      22.178997      22.178997      22.178997    1[6-(7,7)]
    91      32.739154      32.739154      32.739154    1[6-(7,7)]
    92      41.190831      41.190831      41.190831    1[6-(7,7)]
    93      22.178994      22.178994      22.178994    1[6-(7,7)]
    94      22.178994      22.178994      22.178994    1[6-(7,7)]
    95        3.16716        3.16716        3.16716    1[6-(7,7)]
    96      11.618837      11.618837      11.618837    1[6-(7,7)]
    97      25.556118      25.556118      25.556118    1[6-(7,7)]
    98      18.801874      18.801874      18.801874    1[6-(7,7)]
    99      36.964991      36.964991      36.964991    1[6-(7,7)]
   100      36.964991      36.964991      36.964991    1[6-(7,7)]
   101      25.556117      25.556117      25.556117    1[6-(7,7)]
   102      18.801873      18.801873      18.801873    1[6-(7,7)]
   103          7.393          7.393          7.393    1[6-(7,7)]
   104          7.393          7.393          7.393    1[6-(7,7)]
   105       32.49075       32.49075       32.49075    1[6-(7,7)]
   106      11.867237      11.867237      11.867237    1[6-(7,7)]
   107      11.867241      11.867241      11.867241    1[6-(7,7)]
   108      32.490754      32.490754      32.490754    1[6-(7,7)]
   109      11.867241      11.867241      11.867241    1[6-(7,7)]
   110      32.490754      32.490754      32.490754    1[6-(7,7)]
   111       32.49075       32.49075       32.49075    1[6-(7,7)]
   112      11.867237      11.867237      11.867237    1[6-(7,7)]
   113      36.964994      36.964994      36.964994    1[6-(7,7)]
   114      36.964994      36.964994      36.964994    1[6-(7,7)]
   115      13.481873      13.481873      13.481873    1[6-(7,7)]
   116      30.876123      30.876123      30.876123    1[6-(7,7)]
   117       7.392997       7.392997       7.392997    1[6-(7,7)]
   118       7.392997       7.392997       7.392997    1[6-(7,7)]
   119      13.481868      13.481868      13.481868    1[6-(7,7)]
   120      30.876118      30.876118      30.876118    1[6-(7,7)]
   121      28.368416      28.368416      28.368416    6[6-(6,7),8-(0),8-(0)]
   122      28.229428      28.229428      28.229428    6[6-(6,7),6-(8,8),7-(6,49)]
   123      27.188494      27.188494      27.188494    6[1-(0),7-(6,49),7-(6,49)]
   124      29.060402      29.060402      29.060402    6[6-(6,7),6-(8,8),7-(6,49)]
   125      30.462114      30.462114      30.462114    6[6-(6,7),8-(0),8-(0)]
   126      33.584915      33.584915      33.584915    6[6-(6,7),8-(0),8-(0)]
   127      32.715498      32.715498      32.715498    6[6-(6,7),6-(8,8),7-(6,49)]
   128      31.795809      31.795809      31.795809    6[1-(0),7-(6,49),7-(6,49)]
   129      31.863825      31.863825      31.863825    6[6-(6,7),6-(8,8),7-(6,49)]
   130      31.482346      31.482346      31.482346    6[6-(6,7),8-(0),8-(0)]
   131      23.882343      23.882343      23.882343    6[6-(6,7),8-(0),8-(0)]
   132      22.856195      22.856195      22.856195    6[6-(6,7),6-(8,8),7-(6,49)]
   133      24.101177      24.101177      24.101177    6[6-(6,7),8-(0),8-(0)]
   134      24.411683      24.411683      24.411683    6[6-(6,7),6-(8,8),7-(6,49)]
   135      30.698687      30.698687      30.698687    6[6-(6,7),8-(0),8-(0)]
   136      30.814017      30.814017      30.814017    6[6-(6,7),6-(8,8),7-(6,49)]
   137      35.246861      35.246861      35.246861    6[6-(6,7),8-(0),8-(0)]
   138      36.275966      36.275966      36.275966    6[6-(6,7),6-(8,8),7-(6,49)]
   139       27.93075       27.93075       27.93075    6[6-(6,7),8-(0),8-(0)]
   140      27.522657      27.522657      27.522657    6[6-(6,7),6-(8,8),7-(6,49)]
   141      27.510827      27.510827      27.510827    6[1-(0),7-(6,49),7-(6,49)]
   142       26.55861       26.55861       26.55861    6[6-(6,7),6-(8,8),7-(6,49)]
   143      25.635964      25.635964      25.635964    6[6-(6,7),8-(0),8-(0)]
   144      15.989577      15.989577      15.989577    6[6-(6,7),8-(0),8-(0)]
   145      16.128566      16.128566      16.128566    6[6-(6,7),6-(8,8),7-(6,49)]
   146      17.169501      17.169501      17.169501    6[1-(0),7-(6,49),7-(6,49)]
   147      15.297593      15.297593      15.297593    6[6-(6,7),6-(8,8),7-(6,49)]
   148       13.89588       13.89588       13.89588    6[6-(6,7),8-(0),8-(0)]
   149      10.773074      10.773074      10.773074    6[6-(6,7),8-(0),8-(0)]
   150      11.642491      11.642491      11.642491    6[6-(6,7),6-(8,8),7-(6,49)]
   151       12.56218       12.56218       12.56218    6[1-(0),7-(6,49),7-(6,49)]
   152      12.494165      12.494165      12.494165    6[6-(6,7),6-(8,8),7-(6,49)]
   153      12.875644      12.875644      12.875644    6[6-(6,7),8-(0),8-(0)]
   154      20.475648      20.475648      20.475648    6[6-(6,7),8-(0),8-(0)]
   155      21.501797      21.501797      21.501797    6[6-(6,7),6-(8,8),7-(6,49)]
   156      20.256817      20.256817      20.256817    6[6-(6,7),8-(0),8-(0)]
   157      19.946311      19.946311      19.946311    6[6-(6,7),6-(8,8),7-(6,49)]
   158        13.6593        13.6593        13.6593    6[6-(6,7),8-(0),8-(0)]
   159      13.543969      13.543969      13.543969    6[6-(6,7),6-(8,8),7-(6,49)]
   160      38.683127      38.683127      38.683127    6[6-(6,7),8-(0),8-(0)]
   161      37.654022      37.654022      37.654022    6[6-(6,7),6-(8,8),7-(6,49)]
   162      16.427242      16.427242      16.427242    6[6-(6,7),8-(0),8-(0)]
   163      16.835336      16.835336      16.835336    6[6-(6,7),6-(8,8),7-(6,49)]
   164      16.847164      16.847164      16.847164    6[1-(0),7-(6,49),7-(6,49)]
   165      17.799383      17.799383      17.799383    6[6-(6,7),6-(8,8),7-(6,49)]
   166       18.72203       18.72203       18.72203    6[6-(6,7),8-(0),8-(0)]
   167      34.930438      34.930438      34.930438    6[6-(6,7),8-(0),8-(0)]
   168      34.504602      34.504602      34.504602    6[6-(6,7),6-(8,8),7-(6,49)]
   169      33.712073      33.712073      33.712073    6[1-(0),7-(6,49),7-(6,49)]
   170      34.546003      34.546003      34.546003    6[6-(6,7),6-(8,8),7-(6,49)]
   171      34.915653      34.915653      34.915653    6[6-(6,7),8-(0),8-(0)]
   172      12.322651      12.322651      12.322651    6[6-(6,7),8-(0),8-(0)]
   173      13.307399      13.307399      13.307399    6[6-(6,7),6-(8,8),7-(6,49)]
   174      15.238451      15.238451      15.238451    6[1-(0),7-(6,49),7-(6,49)]
   175      13.257127      13.257127      13.257127    6[6-(6,7),6-(8,8),7-(6,49)]
   176      12.180707      12.180707      12.180707    6[6-(6,7),8-(0),8-(0)]
   177      19.393318      19.393318      19.393318    6[6-(6,7),8-(0),8-(0)]
   178      33.738686      33.738686      33.738686    6[6-(6,7),6-(8,8),7-(6,49)]
   179       35.28826       35.28826       35.28826    6[6-(6,7),8-(0),8-(0)]
   180      36.278922      36.278922      36.278922    6[6-(6,7),6-(8,8),7-(6,49)]
   181      15.856504      15.856504      15.856504    6[6-(6,7),8-(0),8-(0)]
   182      14.431134      14.431134      14.431134    6[6-(6,7),6-(8,8),7-(6,49)]
   183      17.394249      17.394249      17.394249    6[6-(6,7),8-(0),8-(0)]
   184      16.365143      16.365143      16.365143    6[6-(6,7),6-(8,8),7-(6,49)]
   185      28.652303      28.652303      28.652303    6[6-(6,7),8-(0),8-(0)]
   186      30.048101      30.048101      30.048101    6[6-(6,7),6-(8,8),7-(6,49)]
   187      31.840164      31.840164      31.840164    6[1-(0),7-(6,49),7-(6,49)]
   188      30.867246      30.867246      30.867246    6[6-(6,7),6-(8,8),7-(6,49)]
   189        30.7046        30.7046        30.7046    6[6-(6,7),8-(0),8-(0)]
   190      38.999545      38.999545      38.999545    6[6-(6,7),8-(0),8-(0)]
   191      39.425383      39.425383      39.425383    6[6-(6,7),6-(8,8),7-(6,49)]
   192      40.217913      40.217913      40.217913    6[1-(0),7-(6,49),7-(6,49)]
   193      39.383982      39.383982      39.383982    6[6-(6,7),6-(8,8),7-(6,49)]
   194      39.014332      39.014332      39.014332    6[6-(6,7),8-(0),8-(0)]
   195       2.463346       2.463346       2.463346    6[6-(6,7),8-(0),8-(0)]
   196      31.050599      31.050599      31.050599    6[6-(6,7),6-(8,8),7-(6,49)]
   197      29.119548      29.119548      29.119548    6[1-(0),7-(6,49),7-(6,49)]
   198       1.528872       1.528872       1.528872    6[6-(6,7),6-(8,8),7-(6,49)]
   199       2.605293       2.605293       2.605293    6[6-(6,7),8-(0),8-(0)]
   200      24.964682      24.964682      24.964682    6[6-(6,7),8-(0),8-(0)]
   201      40.191297      40.191297      40.191297    6[6-(6,7),6-(8,8),7-(6,49)]
   202      38.641725      38.641725      38.641725    6[6-(6,7),8-(0),8-(0)]
   203      37.651063      37.651063      37.651063    6[6-(6,7),6-(8,8),7-(6,49)]
   204      28.501492      28.501492      28.501492    6[6-(6,7),8-(0),8-(0)]
   205      29.926862      29.926862      29.926862    6[6-(6,7),6-(8,8),7-(6,49)]
   206      26.963748      26.963748      26.963748    6[6-(6,7),8-(0),8-(0)]
   207      27.992854      27.992854      27.992854    6[6-(6,7),6-(8,8),7-(6,49)]
   208      15.705681      15.705681      15.705681    6[6-(6,7),8-(0),8-(0)]
   209      14.309883      14.309883      14.309883    6[6-(6,7),6-(8,8),7-(6,49)]
   210      42.089819      42.089819      42.089819    6[1-(0),7-(6,49),7-(6,49)]
   211      13.490738      13.490738      13.490738    6[6-(6,7),6-(8,8),7-(6,49)]
   212      13.653385      13.653385      13.653385    6[6-(6,7),8-(0),8-(0)]
   213      28.368414      28.368414      28.368414    6[6-(6,7),8-(0),8-(0)]
   214      28.229425      28.229425      28.229425    6[6-(6,7),6-(8,8),7-(6,49)]
   215       27.18849       27.18849       27.18849    6[1-(0),7-(6,49),7-(6,49)]
   216      29.060398      29.060398      29.060398    6[6-(6,7),6-(8,8),7-(6,49)]
   217      30.462111      30.462111      30.462111    6[6-(6,7),8-(0),8-(0)]
   218      33.584917      33.584917      33.584917    6[6-(6,7),8-(0),8-(0)]
   219        32.7155        32.7155        32.7155    6[6-(6,7),6-(8,8),7-(6,49)]
   220      31.795811      31.795811      31.795811    6[1-(0),7-(6,49),7-(6,49)]
   221      31.863826      31.863826      31.863826    6[6-(6,7),6-(8,8),7-(6,49)]
   222      31.482347      31.482347      31.482347    6[6-(6,7),8-(0),8-(0)]
   223      23.882343      23.882343      23.882343    6[6-(6,7),8-(0),8-(0)]
   224      22.856194      22.856194      22.856194    6[6-(6,7),6-(8,8),7-(6,49)]
   225      24.101174      24.101174      24.101174    6[6-(6,7),8-(0),8-(0)]
   226       24.41168       24.41168       24.41168    6[6-(6,7),6-(8,8),7-(6,49)]
   227      30.698691      30.698691      30.698691    6[6-(6,7),8-(0),8-(0)]
   228      30.814022      30.814022      30.814022    6[6-(6,7),6-(8,8),7-(6,49)]
   229       5.674864       5.674864       5.674864    6[6-(6,7),8-(0),8-(0)]
   230       6.703969       6.703969       6.703969    6[6-(6,7),6-(8,8),7-(6,49)]
   231      27.930749      27.930749      27.930749    6[6-(6,7),8-(0),8-(0)]
   232      27.522655      27.522655      27.522655    6[6-(6,7),6-(8,8),7-(6,49)]
   233      27.510827      27.510827      27.510827    6[1-(0),7-(6,49),7-(6,49)]
   234      26.558608      26.558608      26.558608    6[6-(6,7),6-(8,8),7-(6,49)]
   235      25.635961      25.635961      25.635961    6[6-(6,7),8-(0),8-(0)]
   236      15.989575      15.989575      15.989575    6[6-(6,7),8-(0),8-(0)]
   237      16.128563      16.128563      16.128563    6[6-(6,7),6-(8,8),7-(6,49)]
   238      17.169497      17.169497      17.169497    6[1-(0),7-(6,49),7-(6,49)]
   239      15.297589      15.297589      15.297589    6[6-(6,7),6-(8,8),7-(6,49)]
   240      13.895877      13.895877      13.895877    6[6-(6,7),8-(0),8-(0)]
   241      10.773076      10.773076      10.773076    6[6-(6,7),8-(0),8-(0)]
   242      11.642493      11.642493      11.642493    6[6-(6,7),6-(8,8),7-(6,49)]
   243      12.562182      12.562182      12.562182    6[1-(0),7-(6,49),7-(6,49)]
   244      12.494166      12.494166      12.494166    6[6-(6,7),6-(8,8),7-(6,49)]
   245      12.875645      12.875645      12.875645    6[6-(6,7),8-(0),8-(0)]
   246      20.475648      20.475648      20.475648    6[6-(6,7),8-(0),8-(0)]
   247      21.501796      21.501796      21.501796    6[6-(6,7),6-(8,8),7-(6,49)]
   248      20.256814      20.256814      20.256814    6[6-(6,7),8-(0),8-(0)]
   249      19.946308      19.946308      19.946308    6[6-(6,7),6-(8,8),7-(6,49)]
   250      13.659304      13.659304      13.659304    6[6-(6,7),8-(0),8-(0)]
   251      13.543974      13.543974      13.543974    6[6-(6,7),6-(8,8),7-(6,49)]
   252        9.11113        9.11113        9.11113    6[6-(6,7),8-(0),8-(0)]
   253       8.082025       8.082025       8.082025    6[6-(6,7),6-(8,8),7-(6,49)]
   254      16.427241      16.427241      16.427241    6[6-(6,7),8-(0),8-(0)]
   255      16.835334      16.835334      16.835334    6[6-(6,7),6-(8,8),7-(6,49)]
   256      16.847164      16.847164      16.847164    6[1-(0),7-(6,49),7-(6,49)]
   257      17.799381      17.799381      17.799381    6[6-(6,7),6-(8,8),7-(6,49)]
   258      18.722027      18.722027      18.722027    6[6-(6,7),8-(0),8-(0)]
   259       5.358446       5.358446       5.358446    6[6-(6,7),8-(0),8-(0)]
   260       4.932608       4.932608       4.932608    6[6-(6,7),6-(8,8),7-(6,49)]
   261       4.140078       4.140078       4.140078    6[1-(0),7-(6,49),7-(6,49)]
   262       4.974009       4.974009       4.974009    6[6-(6,7),6-(8,8),7-(6,49)]
   263       5.343659       5.343659       5.343659    6[6-(6,7),8-(0),8-(0)]
   264      41.894645      41.894645      41.894645    6[6-(6,7),8-(0),8-(0)]
   265      13.307392      13.307392      13.307392    6[6-(6,7),6-(8,8),7-(6,49)]
   266      15.238443      15.238443      15.238443    6[1-(0),7-(6,49),7-(6,49)]
   267      42.829119      42.829119      42.829119    6[6-(6,7),6-(8,8),7-(6,49)]
   268      41.752698      41.752698      41.752698    6[6-(6,7),8-(0),8-(0)]
   269       4.607318       4.607318       4.607318    6[6-(6,7),8-(0),8-(0)]
   270       4.166694       4.166694       4.166694    6[6-(6,7),6-(8,8),7-(6,49)]
   271       5.716266       5.716266       5.716266    6[6-(6,7),8-(0),8-(0)]
   272       6.706928       6.706928       6.706928    6[6-(6,7),6-(8,8),7-(6,49)]
   273      15.856499      15.856499      15.856499    6[6-(6,7),8-(0),8-(0)]
   274      14.431129      14.431129      14.431129    6[6-(6,7),6-(8,8),7-(6,49)]
   275      17.394243      17.394243      17.394243    6[6-(6,7),8-(0),8-(0)]
   276      16.365137      16.365137      16.365137    6[6-(6,7),6-(8,8),7-(6,49)]
   277       28.65231       28.65231       28.65231    6[6-(6,7),8-(0),8-(0)]
   278      30.048108      30.048108      30.048108    6[6-(6,7),6-(8,8),7-(6,49)]
   279       2.268172       2.268172       2.268172    6[1-(0),7-(6,49),7-(6,49)]
   280      30.867253      30.867253      30.867253    6[6-(6,7),6-(8,8),7-(6,49)]
   281      30.704606      30.704606      30.704606    6[6-(6,7),8-(0),8-(0)]
   282       9.427553       9.427553       9.427553    6[6-(6,7),8-(0),8-(0)]
   283       9.853389       9.853389       9.853389    6[6-(6,7),6-(8,8),7-(6,49)]
   284      10.645918      10.645918      10.645918    6[1-(0),7-(6,49),7-(6,49)]
   285       9.811988       9.811988       9.811988    6[6-(6,7),6-(8,8),7-(6,49)]
   286       9.442338       9.442338       9.442338    6[6-(6,7),8-(0),8-(0)]
   287       32.03534       32.03534       32.03534    6[6-(6,7),8-(0),8-(0)]
   288      31.050592      31.050592      31.050592    6[6-(6,7),6-(8,8),7-(6,49)]
   289       29.11954       29.11954       29.11954    6[1-(0),7-(6,49),7-(6,49)]
   290      31.100864      31.100864      31.100864    6[6-(6,7),6-(8,8),7-(6,49)]
   291      32.177284      32.177284      32.177284    6[6-(6,7),8-(0),8-(0)]
   292      10.178682      10.178682      10.178682    6[6-(6,7),8-(0),8-(0)]
   293      10.619305      10.619305      10.619305    6[6-(6,7),6-(8,8),7-(6,49)]
   294       9.069731       9.069731       9.069731    6[6-(6,7),8-(0),8-(0)]
   295       8.079069       8.079069       8.079069    6[6-(6,7),6-(8,8),7-(6,49)]
   296      28.501487      28.501487      28.501487    6[6-(6,7),8-(0),8-(0)]
   297      29.926857      29.926857      29.926857    6[6-(6,7),6-(8,8),7-(6,49)]
   298      26.963742      26.963742      26.963742    6[6-(6,7),8-(0),8-(0)]
   299      27.992848      27.992848      27.992848    6[6-(6,7),6-(8,8),7-(6,49)]
   300      15.705688      15.705688      15.705688    6[6-(6,7),8-(0),8-(0)]
   301       14.30989       14.30989       14.30989    6[6-(6,7),6-(8,8),7-(6,49)]
   302      12.517827      12.517827      12.517827    6[1-(0),7-(6,49),7-(6,49)]
   303      13.490745      13.490745      13.490745    6[6-(6,7),6-(8,8),7-(6,49)]
   304      13.653391      13.653391      13.653391    6[6-(6,7),8-(0),8-(0)]
   305      15.989575      15.989575      15.989575    6[6-(6,7),8-(0),8-(0)]
   306      16.128563      16.128563      16.128563    6[6-(6,7),6-(8,8),7-(6,49)]
   307      17.169497      17.169497      17.169497    6[1-(0),7-(6,49),7-(6,49)]
   308      15.297589      15.297589      15.297589    6[6-(6,7),6-(8,8),7-(6,49)]
   309      13.895877      13.895877      13.895877    6[6-(6,7),8-(0),8-(0)]
   310      10.773076      10.773076      10.773076    6[6-(6,7),8-(0),8-(0)]
   311      11.642493      11.642493      11.642493    6[6-(6,7),6-(8,8),7-(6,49)]
   312      12.562182      12.562182      12.562182    6[1-(0),7-(6,49),7-(6,49)]
   313      12.494166      12.494166      12.494166    6[6-(6,7),6-(8,8),7-(6,49)]
   314      12.875645      12.875645      12.875645    6[6-(6,7),8-(0),8-(0)]
   315      20.475648      20.475648      20.475648    6[6-(6,7),8-(0),8-(0)]
   316      21.501796      21.501796      21.501796    6[6-(6,7),6-(8,8),7-(6,49)]
   317      20.256814      20.256814      20.256814    6[6-(6,7),8-(0),8-(0)]
   318      19.946308      19.946308      19.946308    6[6-(6,7),6-(8,8),7-(6,49)]
   319      13.659304      13.659304      13.659304    6[6-(6,7),8-(0),8-(0)]
   320      13.543974      13.543974      13.543974    6[6-(6,7),6-(8,8),7-(6,49)]
   321        9.11113        9.11113        9.11113    6[6-(6,7),8-(0),8-(0)]
   322       8.082025       8.082025       8.082025    6[6-(6,7),6-(8,8),7-(6,49)]
   323      16.427241      16.427241      16.427241    6[6-(6,7),8-(0),8-(0)]
   324      16.835334      16.835334      16.835334    6[6-(6,7),6-(8,8),7-(6,49)]
   325      16.847164      16.847164      16.847164    6[1-(0),7-(6,49),7-(6,49)]
   326      17.799381      17.799381      17.799381    6[6-(6,7),6-(8,8),7-(6,49)]
   327      18.722027      18.722027      18.722027    6[6-(6,7),8-(0),8-(0)]
   328      28.368414      28.368414      28.368414    6[6-(6,7),8-(0),8-(0)]
   329      28.229425      28.229425      28.229425    6[6-(6,7),6-(8,8),7-(6,49)]
   330       27.18849       27.18849       27.18849    6[1-(0),7-(6,49),7-(6,49)]
   331      29.060398      29.060398      29.060398    6[6-(6,7),6-(8,8),7-(6,49)]
   332      30.462111      30.462111      30.462111    6[6-(6,7),8-(0),8-(0)]
   333      33.584917      33.584917      33.584917    6[6-(6,7),8-(0),8-(0)]
   334        32.7155        32.7155        32.7155    6[6-(6,7),6-(8,8),7-(6,49)]
   335      31.795811      31.795811      31.795811    6[1-(0),7-(6,49),7-(6,49)]
   336      31.863826      31.863826      31.863826    6[6-(6,7),6-(8,8),7-(6,49)]
   337      31.482347      31.482347      31.482347    6[6-(6,7),8-(0),8-(0)]
   338      23.882343      23.882343      23.882343    6[6-(6,7),8-(0),8-(0)]
   339      22.856194      22.856194      22.856194    6[6-(6,7),6-(8,8),7-(6,49)]
   340      24.101174      24.101174      24.101174    6[6-(6,7),8-(0),8-(0)]
   341       24.41168       24.41168       24.41168    6[6-(6,7),6-(8,8),7-(6,49)]
   342      30.698691      30.698691      30.698691    6[6-(6,7),8-(0),8-(0)]
   343      30.814022      30.814022      30.814022    6[6-(6,7),6-(8,8),7-(6,49)]
   344       5.674864       5.674864       5.674864    6[6-(6,7),8-(0),8-(0)]
   345       6.703969       6.703969       6.703969    6[6-(6,7),6-(8,8),7-(6,49)]
   346      27.930749      27.930749      27.930749    6[6-(6,7),8-(0),8-(0)]
   347      27.522655      27.522655      27.522655    6[6-(6,7),6-(8,8),7-(6,49)]
   348      27.510827      27.510827      27.510827    6[1-(0),7-(6,49),7-(6,49)]
   349      26.558608      26.558608      26.558608    6[6-(6,7),6-(8,8),7-(6,49)]
   350      25.635961      25.635961      25.635961    6[6-(6,7),8-(0),8-(0)]
   351       9.427553       9.427553       9.427553    6[6-(6,7),8-(0),8-(0)]
   352       9.853389       9.853389       9.853389    6[6-(6,7),6-(8,8),7-(6,49)]
   353      10.645918      10.645918      10.645918    6[1-(0),7-(6,49),7-(6,49)]
   354       9.811988       9.811988       9.811988    6[6-(6,7),6-(8,8),7-(6,49)]
   355       9.442338       9.442338       9.442338    6[6-(6,7),8-(0),8-(0)]
   356       32.03534       32.03534       32.03534    6[6-(6,7),8-(0),8-(0)]
   357      31.050592      31.050592      31.050592    6[6-(6,7),6-(8,8),7-(6,49)]
   358       29.11954       29.11954       29.11954    6[1-(0),7-(6,49),7-(6,49)]
   359      31.100864      31.100864      31.100864    6[6-(6,7),6-(8,8),7-(6,49)]
   360      32.177284      32.177284      32.177284    6[6-(6,7),8-(0),8-(0)]
   361      10.178682      10.178682      10.178682    6[6-(6,7),8-(0),8-(0)]
   362      10.619305      10.619305      10.619305    6[6-(6,7),6-(8,8),7-(6,49)]
   363       9.069731       9.069731       9.069731    6[6-(6,7),8-(0),8-(0)]
   364       8.079069       8.079069       8.079069    6[6-(6,7),6-(8,8),7-(6,49)]
   365      28.501487      28.501487      28.501487    6[6-(6,7),8-(0),8-(0)]
   366      29.926857      29.926857      29.926857    6[6-(6,7),6-(8,8),7-(6,49)]
   367      26.963742      26.963742      26.963742    6[6-(6,7),8-(0),8-(0)]
   368      27.992848      27.992848      27.992848    6[6-(6,7),6-(8,8),7-(6,49)]
   369      15.705688      15.705688      15.705688    6[6-(6,7),8-(0),8-(0)]
   370       14.30989       14.30989       14.30989    6[6-(6,7),6-(8,8),7-(6,49)]
   371      12.517827      12.517827      12.517827    6[1-(0),7-(6,49),7-(6,49)]
   372      13.490745      13.490745      13.490745    6[6-(6,7),6-(8,8),7-(6,49)]
   373      13.653391      13.653391      13.653391    6[6-(6,7),8-(0),8-(0)]
   374       5.358446       5.358446       5.358446    6[6-(6,7),8-(0),8-(0)]
   375       4.932608       4.932608       4.932608    6[6-(6,7),6-(8,8),7-(6,49)]
   376       4.140078       4.140078       4.140078    6[1-(0),7-(6,49),7-(6,49)]
   377       4.974009       4.974009       4.974009    6[6-(6,7),6-(8,8),7-(6,49)]
   378       5.343659       5.343659       5.343659    6[6-(6,7),8-(0),8-(0)]
   379      41.894645      41.894645      41.894645    6[6-(6,7),8-(0),8-(0)]
   380      13.307392      13.307392      13.307392    6[6-(6,7),6-(8,8),7-(6,49)]
   381      15.238443      15.238443      15.238443    6[1-(0),7-(6,49),7-(6,49)]
   382      42.829119      42.829119      42.829119    6[6-(6,7),6-(8,8),7-(6,49)]
   383      41.752698      41.752698      41.752698    6[6-(6,7),8-(0),8-(0)]
   384       4.607318       4.607318       4.607318    6[6-(6,7),8-(0),8-(0)]
   385       4.166694       4.166694       4.166694    6[6-(6,7),6-(8,8),7-(6,49)]
   386       5.716266       5.716266       5.716266    6[6-(6,7),8-(0),8-(0)]
   387       6.706928       6.706928       6.706928    6[6-(6,7),6-(8,8),7-(6,49)]
   388      15.856499      15.856499      15.856499    6[6-(6,7),8-(0),8-(0)]
   389      14.431129      14.431129      14.431129    6[6-(6,7),6-(8,8),7-(6,49)]
   390      17.394243      17.394243      17.394243    6[6-(6,7),8-(0),8-(0)]
   391      16.365137      16.365137      16.365137    6[6-(6,7),6-(8,8),7-(6,49)]
   392       28.65231       28.65231       28.65231    6[6-(6,7),8-(0),8-(0)]
   393      30.048108      30.048108      30.048108    6[6-(6,7),6-(8,8),7-(6,49)]
   394       2.268172       2.268172       2.268172    6[1-(0),7-(6,49),7-(6,49)]
   395      30.867253      30.867253      30.867253    6[6-(6,7),6-(8,8),7-(6,49)]
   396      30.704606      30.704606      30.704606    6[6-(6,7),8-(0),8-(0)]
   397      15.989577      15.989577      15.989577    6[6-(6,7),8-(0),8-(0)]
   398      16.128566      16.128566      16.128566    6[6-(6,7),6-(8,8),7-(6,49)]
   399      17.169501      17.169501      17.169501    6[1-(0),7-(6,49),7-(6,49)]
   400      15.297593      15.297593      15.297593    6[6-(6,7),6-(8,8),7-(6,49)]
   401       13.89588       13.89588       13.89588    6[6-(6,7),8-(0),8-(0)]
   402      10.773074      10.773074      10.773074    6[6-(6,7),8-(0),8-(0)]
   403      11.642491      11.642491      11.642491    6[6-(6,7),6-(8,8),7-(6,49)]
   404       12.56218       12.56218       12.56218    6[1-(0),7-(6,49),7-(6,49)]
   405      12.494165      12.494165      12.494165    6[6-(6,7),6-(8,8),7-(6,49)]
   406      12.875644      12.875644      12.875644    6[6-(6,7),8-(0),8-(0)]
   407      20.475648      20.475648      20.475648    6[6-(6,7),8-(0),8-(0)]
   408      21.501797      21.501797      21.501797    6[6-(6,7),6-(8,8),7-(6,49)]
   409      20.256817      20.256817      20.256817    6[6-(6,7),8-(0),8-(0)]
   410      19.946311      19.946311      19.946311    6[6-(6,7),6-(8,8),7-(6,49)]
   411        13.6593        13.6593        13.6593    6[6-(6,7),8-(0),8-(0)]
   412      13.543969      13.543969      13.543969    6[6-(6,7),6-(8,8),7-(6,49)]
   413      38.683127      38.683127      38.683127    6[6-(6,7),8-(0),8-(0)]
   414      37.654022      37.654022      37.654022    6[6-(6,7),6-(8,8),7-(6,49)]
   415      16.427242      16.427242      16.427242    6[6-(6,7),8-(0),8-(0)]
   416      16.835336      16.835336      16.835336    6[6-(6,7),6-(8,8),7-(6,49)]
   417      16.847164      16.847164      16.847164    6[1-(0),7-(6,49),7-(6,49)]
   418      17.799383      17.799383      17.799383    6[6-(6,7),6-(8,8),7-(6,49)]
   419       18.72203       18.72203       18.72203    6[6-(6,7),8-(0),8-(0)]
   420      28.368416      28.368416      28.368416    6[6-(6,7),8-(0),8-(0)]
   421      28.229428      28.229428      28.229428    6[6-(6,7),6-(8,8),7-(6,49)]
   422      27.188494      27.188494      27.188494    6[1-(0),7-(6,49),7-(6,49)]
   423      29.060402      29.060402      29.060402    6[6-(6,7),6-(8,8),7-(6,49)]
   424      30.462114      30.462114      30.462114    6[6-(6,7),8-(0),8-(0)]
   425      33.584915      33.584915      33.584915    6[6-(6,7),8-(0),8-(0)]
   426      32.715498      32.715498      32.715498    6[6-(6,7),6-(8,8),7-(6,49)]
   427      31.795809      31.795809      31.795809    6[1-(0),7-(6,49),7-(6,49)]
   428      31.863825      31.863825      31.863825    6[6-(6,7),6-(8,8),7-(6,49)]
   429      31.482346      31.482346      31.482346    6[6-(6,7),8-(0),8-(0)]
   430      23.882343      23.882343      23.882343    6[6-(6,7),8-(0),8-(0)]
   431      22.856195      22.856195      22.856195    6[6-(6,7),6-(8,8),7-(6,49)]
   432      24.101177      24.101177      24.101177    6[6-(6,7),8-(0),8-(0)]
   433      24.411683      24.411683      24.411683    6[6-(6,7),6-(8,8),7-(6,49)]
   434      30.698687      30.698687      30.698687    6[6-(6,7),8-(0),8-(0)]
   435      30.814017      30.814017      30.814017    6[6-(6,7),6-(8,8),7-(6,49)]
   436      35.246861      35.246861      35.246861    6[6-(6,7),8-(0),8-(0)]
   437      36.275966      36.275966      36.275966    6[6-(6,7),6-(8,8),7-(6,49)]
   438       27.93075       27.93075       27.93075    6[6-(6,7),8-(0),8-(0)]
   439      27.522657      27.522657      27.522657    6[6-(6,7),6-(8,8),7-(6,49)]
   440      27.510827      27.510827      27.510827    6[1-(0),7-(6,49),7-(6,49)]
   441       26.55861       26.55861       26.55861    6[6-(6,7),6-(8,8),7-(6,49)]
   442      25.635964      25.635964      25.635964    6[6-(6,7),8-(0),8-(0)]
   443      38.999545      38.999545      38.999545    6[6-(6,7),8-(0),8-(0)]
   444      39.425383      39.425383      39.425383    6[6-(6,7),6-(8,8),7-(6,49)]
   445      40.217913      40.217913      40.217913    6[1-(0),7-(6,49),7-(6,49)]
   446      39.383982      39.383982      39.383982    6[6-(6,7),6-(8,8),7-(6,49)]
   447      39.014332      39.014332      39.014332    6[6-(6,7),8-(0),8-(0)]
   448       2.463346       2.463346       2.463346    6[6-(6,7),8-(0),8-(0)]
   449      31.050599      31.050599      31.050599    6[6-(6,7),6-(8,8),7-(6,49)]
   450      29.119548      29.119548      29.119548    6[1-(0),7-(6,49),7-(6,49)]
   451       1.528872       1.528872       1.528872    6[6-(6,7),6-(8,8),7-(6,49)]
   452       2.605293       2.605293       2.605293    6[6-(6,7),8-(0),8-(0)]
   453      24.964682      24.964682      24.964682    6[6-(6,7),8-(0),8-(0)]
   454      40.191297      40.191297      40.191297    6[6-(6,7),6-(8,8),7-(6,49)]
   455      38.641725      38.641725      38.641725    6[6-(6,7),8-(0),8-(0)]
   456      37.651063      37.651063      37.651063    6[6-(6,7),6-(8,8),7-(6,49)]
   457      28.501492      28.501492      28.501492    6[6-(6,7),8-(0),8-(0)]
   458      29.926862      29.926862      29.926862    6[6-(6,7),6-(8,8),7-(6,49)]
   459      26.963748      26.963748      26.963748    6[6-(6,7),8-(0),8-(0)]
   460      27.992854      27.992854      27.992854    6[6-(6,7),6-(8,8),7-(6,49)]
   461      15.705681      15.705681      15.705681    6[6-(6,7),8-(0),8-(0)]
   462      14.309883      14.309883      14.309883    6[6-(6,7),6-(8,8),7-(6,49)]
   463      42.089819      42.089819      42.089819    6[1-(0),7-(6,49),7-(6,49)]
   464      13.490738      13.490738      13.490738    6[6-(6,7),6-(8,8),7-(6,49)]
   465      13.653385      13.653385      13.653385    6[6-(6,7),8-(0),8-(0)]
   466      34.930438      34.930438      34.930438    6[6-(6,7),8-(0),8-(0)]
   467      34.504602      34.504602      34.504602    6[6-(6,7),6-(8,8),7-(6,49)]
   468      33.712073      33.712073      33.712073    6[1-(0),7-(6,49),7-(6,49)]
   469      34.546003      34.546003      34.546003    6[6-(6,7),6-(8,8),7-(6,49)]
   470      34.915653      34.915653      34.915653    6[6-(6,7),8-(0),8-(0)]
   471      12.322651      12.322651      12.322651    6[6-(6,7),8-(0),8-(0)]
   472      13.307399      13.307399      13.307399    6[6-(6,7),6-(8,8),7-(6,49)]
   473      15.238451      15.238451      15.238451    6[1-(0),7-(6,49),7-(6,49)]
   474      13.257127      13.257127      13.257127    6[6-(6,7),6-(8,8),7-(6,49)]
   475      12.180707      12.180707      12.180707    6[6-(6,7),8-(0),8-(0)]
   476      19.393318      19.393318      19.393318    6[6-(6,7),8-(0),8-(0)]
   477      33.738686      33.738686      33.738686    6[6-(6,7),6-(8,8),7-(6,49)]
   478       35.28826       35.28826       35.28826    6[6-(6,7),8-(0),8-(0)]
   479      36.278922      36.278922      36.278922    6[6-(6,7),6-(8,8),7-(6,49)]
   480      15.856504      15.856504      15.856504    6[6-(6,7),8-(0),8-(0)]
   481      14.431134      14.431134      14.431134    6[6-(6,7),6-(8,8),7-(6,49)]
   482      17.394249      17.394249      17.394249    6[6-(6,7),8-(0),8-(0)]
   483      16.365143      16.365143      16.365143    6[6-(6,7),6-(8,8),7-(6,49)]
   484      28.652303      28.652303      28.652303    6[6-(6,7),8-(0),8-(0)]
   485      30.048101      30.048101      30.048101    6[6-(6,7),6-(8,8),7-(6,49)]
   486      31.840164      31.840164      31.840164    6[1-(0),7-(6,49),7-(6,49)]
   487      30.867246      30.867246      30.867246    6[6-(6,7),6-(8,8),7-(6,49)]
   488        30.7046        30.7046        30.7046    6[6-(6,7),8-(0),8-(0)]
   489      22.178996      22.178996      22.178996    6[1-(0),7-(6,49),7-(6,49)]
   490      22.178996      22.178996      22.178996    6[1-(0),7-(6,49),7-(6,49)]
   491      33.026002      33.026002      33.026002    6[1-(0),7-(6,49),7-(6,49)]
   492      40.903982      40.903982      40.903982    6[1-(0),7-(6,49),7-(6,49)]
   493      22.178995      22.178995      22.178995    6[1-(0),7-(6,49),7-(6,49)]
   494      22.178995      22.178995      22.178995    6[1-(0),7-(6,49),7-(6,49)]
   495       3.454009       3.454009       3.454009    6[1-(0),7-(6,49),7-(6,49)]
   496      11.331989      11.331989      11.331989    6[1-(0),7-(6,49),7-(6,49)]
   497      25.153939      25.153939      25.153939    6[1-(0),7-(6,49),7-(6,49)]
   498      19.204053      19.204053      19.204053    6[1-(0),7-(6,49),7-(6,49)]
   499      36.964992      36.964992      36.964992    6[1-(0),7-(6,49),7-(6,49)]
   500      36.964992      36.964992      36.964992    6[1-(0),7-(6,49),7-(6,49)]
   501      25.153938      25.153938      25.153938    6[1-(0),7-(6,49),7-(6,49)]
   502      19.204052      19.204052      19.204052    6[1-(0),7-(6,49),7-(6,49)]
   503       7.392999       7.392999       7.392999    6[1-(0),7-(6,49),7-(6,49)]
   504       7.392999       7.392999       7.392999    6[1-(0),7-(6,49),7-(6,49)]
   505      31.816508      31.816508      31.816508    6[1-(0),7-(6,49),7-(6,49)]
   506      12.541478      12.541478      12.541478    6[1-(0),7-(6,49),7-(6,49)]
   507      12.541483      12.541483      12.541483    6[1-(0),7-(6,49),7-(6,49)]
   508      31.816513      31.816513      31.816513    6[1-(0),7-(6,49),7-(6,49)]
   509      12.541483      12.541483      12.541483    6[1-(0),7-(6,49),7-(6,49)]
   510      31.816513      31.816513      31.816513    6[1-(0),7-(6,49),7-(6,49)]
   511      31.816508      31.816508      31.816508    6[1-(0),7-(6,49),7-(6,49)]
   512      12.541478      12.541478      12.541478    6[1-(0),7-(6,49),7-(6,49)]
   513      36.964994      36.964994      36.964994    6[1-(0),7-(6,49),7-(6,49)]
   514      36.964994      36.964994      36.964994    6[1-(0),7-(6,49),7-(6,49)]
   515      14.386776      14.386776      14.386776    6[1-(0),7-(6,49),7-(6,49)]
   516       29.97122       29.97122       29.97122    6[1-(0),7-(6,49),7-(6,49)]
   517       7.392997       7.392997       7.392997    6[1-(0),7-(6,49),7-(6,49)]
   518       7.392997       7.392997       7.392997    6[1-(0),7-(6,49),7-(6,49)]
   519      14.386771      14.386771      14.386771    6[1-(0),7-(6,49),7-(6,49)]
   520      29.971215      29.971215      29.971215    6[1-(0),7-(6,49),7-(6,49)]
   521      26.987404      26.987404      26.987404    7[6-(1,7),6-(6,6),49-(7,7,7)]
   522      28.392075      28.392075      28.392075    7[6-(1,7),6-(6,6),49-(7,7,7)]
   523      32.718455      32.718455      32.718455    7[6-(1,7),6-(6,6),49-(7,7,7)]
   524      31.254642      31.254642      31.254642    7[6-(1,7),6-(6,6),49-(7,7,7)]
   525      23.296818      23.296818      23.296818    7[6-(1,7),6-(6,6),49-(7,7,7)]
   526      24.846391      24.846391      24.846391    7[6-(1,7),6-(6,6),49-(7,7,7)]
   527      32.044213      32.044213      32.044213    7[6-(1,7),6-(6,6),49-(7,7,7)]
   528      35.838301      35.838301      35.838301    7[6-(1,7),6-(6,6),49-(7,7,7)]
   529      28.128882      28.128882      28.128882    7[6-(1,7),6-(6,6),49-(7,7,7)]
   530      26.564524      26.564524      26.564524    7[6-(1,7),6-(6,6),49-(7,7,7)]
   531       17.37059       17.37059       17.37059    7[6-(1,7),6-(6,6),49-(7,7,7)]
   532       15.96592       15.96592       15.96592    7[6-(1,7),6-(6,6),49-(7,7,7)]
   533      11.639534      11.639534      11.639534    7[6-(1,7),6-(6,6),49-(7,7,7)]
   534      13.103348      13.103348      13.103348    7[6-(1,7),6-(6,6),49-(7,7,7)]
   535      21.061175      21.061175      21.061175    7[6-(1,7),6-(6,6),49-(7,7,7)]
   536      19.511602      19.511602      19.511602    7[6-(1,7),6-(6,6),49-(7,7,7)]
   537      12.313774      12.313774      12.313774    7[6-(1,7),6-(6,6),49-(7,7,7)]
   538      38.091687      38.091687      38.091687    7[6-(1,7),6-(6,6),49-(7,7,7)]
   539      16.229109      16.229109      16.229109    7[6-(1,7),6-(6,6),49-(7,7,7)]
   540      17.793469      17.793469      17.793469    7[6-(1,7),6-(6,6),49-(7,7,7)]
   541      33.990049      33.990049      33.990049    7[6-(1,7),6-(6,6),49-(7,7,7)]
   542      34.019622      34.019622      34.019622    7[6-(1,7),6-(6,6),49-(7,7,7)]
   543      14.587866      14.587866      14.587866    7[6-(1,7),6-(6,6),49-(7,7,7)]
   544      14.505065      14.505065      14.505065    7[6-(1,7),6-(6,6),49-(7,7,7)]
   545      33.256663      33.256663      33.256663    7[6-(1,7),6-(6,6),49-(7,7,7)]
   546      35.844213      35.844213      35.844213    7[6-(1,7),6-(6,6),49-(7,7,7)]
   547       13.78055       13.78055       13.78055    7[6-(1,7),6-(6,6),49-(7,7,7)]
   548       15.09059       15.09059       15.09059    7[6-(1,7),6-(6,6),49-(7,7,7)]
   549       30.67207       30.67207       30.67207    7[6-(1,7),6-(6,6),49-(7,7,7)]
   550      32.005767      32.005767      32.005767    7[6-(1,7),6-(6,6),49-(7,7,7)]
   551      39.939936      39.939936      39.939936    7[6-(1,7),6-(6,6),49-(7,7,7)]
   552      39.910364      39.910364      39.910364    7[6-(1,7),6-(6,6),49-(7,7,7)]
   553      29.770131      29.770131      29.770131    7[6-(1,7),6-(6,6),49-(7,7,7)]
   554      29.852933      29.852933      29.852933    7[6-(1,7),6-(6,6),49-(7,7,7)]
   555      40.673321      40.673321      40.673321    7[6-(1,7),6-(6,6),49-(7,7,7)]
   556      38.085771      38.085771      38.085771    7[6-(1,7),6-(6,6),49-(7,7,7)]
   557      30.577446      30.577446      30.577446    7[6-(1,7),6-(6,6),49-(7,7,7)]
   558      29.267407      29.267407      29.267407    7[6-(1,7),6-(6,6),49-(7,7,7)]
   559      43.257913      43.257913      43.257913    7[6-(1,7),6-(6,6),49-(7,7,7)]
   560      41.924216      41.924216      41.924216    7[6-(1,7),6-(6,6),49-(7,7,7)]
   561      26.987401      26.987401      26.987401    7[6-(1,7),6-(6,6),49-(7,7,7)]
   562      28.392071      28.392071      28.392071    7[6-(1,7),6-(6,6),49-(7,7,7)]
   563      32.718457      32.718457      32.718457    7[6-(1,7),6-(6,6),49-(7,7,7)]
   564      31.254643      31.254643      31.254643    7[6-(1,7),6-(6,6),49-(7,7,7)]
   565      23.296816      23.296816      23.296816    7[6-(1,7),6-(6,6),49-(7,7,7)]
   566      24.846389      24.846389      24.846389    7[6-(1,7),6-(6,6),49-(7,7,7)]
   567      32.044217      32.044217      32.044217    7[6-(1,7),6-(6,6),49-(7,7,7)]
   568       6.266304       6.266304       6.266304    7[6-(1,7),6-(6,6),49-(7,7,7)]
   569      28.128882      28.128882      28.128882    7[6-(1,7),6-(6,6),49-(7,7,7)]
   570      26.564522      26.564522      26.564522    7[6-(1,7),6-(6,6),49-(7,7,7)]
   571      17.370587      17.370587      17.370587    7[6-(1,7),6-(6,6),49-(7,7,7)]
   572      15.965916      15.965916      15.965916    7[6-(1,7),6-(6,6),49-(7,7,7)]
   573      11.639536      11.639536      11.639536    7[6-(1,7),6-(6,6),49-(7,7,7)]
   574      13.103349      13.103349      13.103349    7[6-(1,7),6-(6,6),49-(7,7,7)]
   575      21.061173      21.061173      21.061173    7[6-(1,7),6-(6,6),49-(7,7,7)]
   576        19.5116        19.5116        19.5116    7[6-(1,7),6-(6,6),49-(7,7,7)]
   577      12.313778      12.313778      12.313778    7[6-(1,7),6-(6,6),49-(7,7,7)]
   578        8.51969        8.51969        8.51969    7[6-(1,7),6-(6,6),49-(7,7,7)]
   579      16.229109      16.229109      16.229109    7[6-(1,7),6-(6,6),49-(7,7,7)]
   580      17.793467      17.793467      17.793467    7[6-(1,7),6-(6,6),49-(7,7,7)]
   581       4.418055       4.418055       4.418055    7[6-(1,7),6-(6,6),49-(7,7,7)]
   582       4.447627       4.447627       4.447627    7[6-(1,7),6-(6,6),49-(7,7,7)]
   583       14.58786       14.58786       14.58786    7[6-(1,7),6-(6,6),49-(7,7,7)]
   584      14.505058      14.505058      14.505058    7[6-(1,7),6-(6,6),49-(7,7,7)]
   585        3.68467        3.68467        3.68467    7[6-(1,7),6-(6,6),49-(7,7,7)]
   586        6.27222        6.27222        6.27222    7[6-(1,7),6-(6,6),49-(7,7,7)]
   587      13.780545      13.780545      13.780545    7[6-(1,7),6-(6,6),49-(7,7,7)]
   588      15.090584      15.090584      15.090584    7[6-(1,7),6-(6,6),49-(7,7,7)]
   589       1.100078       1.100078       1.100078    7[6-(1,7),6-(6,6),49-(7,7,7)]
   590       2.433775       2.433775       2.433775    7[6-(1,7),6-(6,6),49-(7,7,7)]
   591      10.367942      10.367942      10.367942    7[6-(1,7),6-(6,6),49-(7,7,7)]
   592      10.338369      10.338369      10.338369    7[6-(1,7),6-(6,6),49-(7,7,7)]
   593      29.770125      29.770125      29.770125    7[6-(1,7),6-(6,6),49-(7,7,7)]
   594      29.852926      29.852926      29.852926    7[6-(1,7),6-(6,6),49-(7,7,7)]
   595      11.101328      11.101328      11.101328    7[6-(1,7),6-(6,6),49-(7,7,7)]
   596       8.513778       8.513778       8.513778    7[6-(1,7),6-(6,6),49-(7,7,7)]
   597      30.577441      30.577441      30.577441    7[6-(1,7),6-(6,6),49-(7,7,7)]
   598      29.267401      29.267401      29.267401    7[6-(1,7),6-(6,6),49-(7,7,7)]
   599      13.685921      13.685921      13.685921    7[6-(1,7),6-(6,6),49-(7,7,7)]
   600      12.352224      12.352224      12.352224    7[6-(1,7),6-(6,6),49-(7,7,7)]
   601      17.370587      17.370587      17.370587    7[6-(1,7),6-(6,6),49-(7,7,7)]
   602      15.965916      15.965916      15.965916    7[6-(1,7),6-(6,6),49-(7,7,7)]
   603      11.639536      11.639536      11.639536    7[6-(1,7),6-(6,6),49-(7,7,7)]
   604      13.103349      13.103349      13.103349    7[6-(1,7),6-(6,6),49-(7,7,7)]
   605      21.061173      21.061173      21.061173    7[6-(1,7),6-(6,6),49-(7,7,7)]
   606        19.5116        19.5116        19.5116    7[6-(1,7),6-(6,6),49-(7,7,7)]
   607      12.313778      12.313778      12.313778    7[6-(1,7),6-(6,6),49-(7,7,7)]
   608        8.51969        8.51969        8.51969    7[6-(1,7),6-(6,6),49-(7,7,7)]
   609      16.229109      16.229109      16.229109    7[6-(1,7),6-(6,6),49-(7,7,7)]
   610      17.793467      17.793467      17.793467    7[6-(1,7),6-(6,6),49-(7,7,7)]
   611      26.987401      26.987401      26.987401    7[6-(1,7),6-(6,6),49-(7,7,7)]
   612      28.392071      28.392071      28.392071    7[6-(1,7),6-(6,6),49-(7,7,7)]
   613      32.718457      32.718457      32.718457    7[6-(1,7),6-(6,6),49-(7,7,7)]
   614      31.254643      31.254643      31.254643    7[6-(1,7),6-(6,6),49-(7,7,7)]
   615      23.296816      23.296816      23.296816    7[6-(1,7),6-(6,6),49-(7,7,7)]
   616      24.846389      24.846389      24.846389    7[6-(1,7),6-(6,6),49-(7,7,7)]
   617      32.044217      32.044217      32.044217    7[6-(1,7),6-(6,6),49-(7,7,7)]
   618       6.266304       6.266304       6.266304    7[6-(1,7),6-(6,6),49-(7,7,7)]
   619      28.128882      28.128882      28.128882    7[6-(1,7),6-(6,6),49-(7,7,7)]
   620      26.564522      26.564522      26.564522    7[6-(1,7),6-(6,6),49-(7,7,7)]
   621      10.367942      10.367942      10.367942    7[6-(1,7),6-(6,6),49-(7,7,7)]
   622      10.338369      10.338369      10.338369    7[6-(1,7),6-(6,6),49-(7,7,7)]
   623      29.770125      29.770125      29.770125    7[6-(1,7),6-(6,6),49-(7,7,7)]
   624      29.852926      29.852926      29.852926    7[6-(1,7),6-(6,6),49-(7,7,7)]
   625      11.101328      11.101328      11.101328    7[6-(1,7),6-(6,6),49-(7,7,7)]
   626       8.513778       8.513778       8.513778    7[6-(1,7),6-(6,6),49-(7,7,7)]
   627      30.577441      30.577441      30.577441    7[6-(1,7),6-(6,6),49-(7,7,7)]
   628      29.267401      29.267401      29.267401    7[6-(1,7),6-(6,6),49-(7,7,7)]
   629      13.685921      13.685921      13.685921    7[6-(1,7),6-(6,6),49-(7,7,7)]
   630      12.352224      12.352224      12.352224    7[6-(1,7),6-(6,6),49-(7,7,7)]
   631       4.418055       4.418055       4.418055    7[6-(1,7),6-(6,6),49-(7,7,7)]
   632       4.447627       4.447627       4.447627    7[6-(1,7),6-(6,6),49-(7,7,7)]
   633       14.58786       14.58786       14.58786    7[6-(1,7),6-(6,6),49-(7,7,7)]
   634      14.505058      14.505058      14.505058    7[6-(1,7),6-(6,6),49-(7,7,7)]
   635        3.68467        3.68467        3.68467    7[6-(1,7),6-(6,6),49-(7,7,7)]
   636        6.27222        6.27222        6.27222    7[6-(1,7),6-(6,6),49-(7,7,7)]
   637      13.780545      13.780545      13.780545    7[6-(1,7),6-(6,6),49-(7,7,7)]
   638      15.090584      15.090584      15.090584    7[6-(1,7),6-(6,6),49-(7,7,7)]
   639       1.100078       1.100078       1.100078    7[6-(1,7),6-(6,6),49-(7,7,7)]
   640       2.433775       2.433775       2.433775    7[6-(1,7),6-(6,6),49-(7,7,7)]
   641       17.37059       17.37059       17.37059    7[6-(1,7),6-(6,6),49-(7,7,7)]
   642       15.96592       15.96592       15.96592    7[6-(1,7),6-(6,6),49-(7,7,7)]
   643      11.639534      11.639534      11.639534    7[6-(1,7),6-(6,6),49-(7,7,7)]
   644      13.103348      13.103348      13.103348    7[6-(1,7),6-(6,6),49-(7,7,7)]
   645      21.061175      21.061175      21.061175    7[6-(1,7),6-(6,6),49-(7,7,7)]
   646      19.511602      19.511602      19.511602    7[6-(1,7),6-(6,6),49-(7,7,7)]
   647      12.313774      12.313774      12.313774    7[6-(1,7),6-(6,6),49-(7,7,7)]
   648      38.091687      38.091687      38.091687    7[6-(1,7),6-(6,6),49-(7,7,7)]
   649      16.229109      16.229109      16.229109    7[6-(1,7),6-(6,6),49-(7,7,7)]
   650      17.793469      17.793469      17.793469    7[6-(1,7),6-(6,6),49-(7,7,7)]
   651      26.987404      26.987404      26.987404    7[6-(1,7),6-(6,6),49-(7,7,7)]
   652      28.392075      28.392075      28.392075    7[6-(1,7),6-(6,6),49-(7,7,7)]
   653      32.718455      32.718455      32.718455    7[6-(1,7),6-(6,6),49-(7,7,7)]
   654      31.254642      31.254642      31.254642    7[6-(1,7),6-(6,6),49-(7,7,7)]
   655      23.296818      23.296818      23.296818    7[6-(1,7),6-(6,6),49-(7,7,7)]
   656      24.846391      24.846391      24.846391    7[6-(1,7),6-(6,6),49-(7,7,7)]
   657      32.044213      32.044213      32.044213    7[6-(1,7),6-(6,6),49-(7,7,7)]
   658      35.838301      35.838301      35.838301    7[6-(1,7),6-(6,6),49-(7,7,7)]
   659      28.128882      28.128882      28.128882    7[6-(1,7),6-(6,6),49-(7,7,7)]
   660      26.564524      26.564524      26.564524    7[6-(1,7),6-(6,6),49-(7,7,7)]
   661      39.939936      39.939936      39.939936    7[6-(1,7),6-(6,6),49-(7,7,7)]
   662      39.910364      39.910364      39.910364    7[6-(1,7),6-(6,6),49-(7,7,7)]
   663      29.770131      29.770131      29.770131    7[6-(1,7),6-(6,6),49-(7,7,7)]
   664      29.852933      29.852933      29.852933    7[6-(1,7),6-(6,6),49-(7,7,7)]
   665      40.673321      40.673321      40.673321    7[6-(1,7),6-(6,6),49-(7,7,7)]
   666      38.085771      38.085771      38.085771    7[6-(1,7),6-(6,6),49-(7,7,7)]
   667      30.577446      30.577446      30.577446    7[6-(1,7),6-(6,6),49-(7,7,7)]
   668      29.267407      29.267407      29.267407    7[6-(1,7),6-(6,6),49-(7,7,7)]
   669      43.257913      43.257913      43.257913    7[6-(1,7),6-(6,6),49-(7,7,7)]
   670      41.924216      41.924216      41.924216    7[6-(1,7),6-(6,6),49-(7,7,7)]
   671      33.990049      33.990049      33.990049    7[6-(1,7),6-(6,6),49-(7,7,7)]
   672      34.019622      34.019622      34.019622    7[6-(1,7),6-(6,6),49-(7,7,7)]
   673      14.587866      14.587866      14.587866    7[6-(1,7),6-(6,6),49-(7,7,7)]
   674      14.505065      14.505065      14.505065    7[6-(1,7),6-(6,6),49-(7,7,7)]
   675      33.256663      33.256663      33.256663    7[6-(1,7),6-(6,6),49-(7,7,7)]
   676      35.844213      35.844213      35.844213    7[6-(1,7),6-(6,6),49-(7,7,7)]
   677       13.78055       13.78055       13.78055    7[6-(1,7),6-(6,6),49-(7,7,7)]
   678       15.09059       15.09059       15.09059    7[6-(1,7),6-(6,6),49-(7,7,7)]
   679       30.67207       30.67207       30.67207    7[6-(1,7),6-(6,6),49-(7,7,7)]
   680      32.005767      32.005767      32.005767    7[6-(1,7),6-(6,6),49-(7,7,7)]
   681      27.357053      27.357053      27.357053    8[6-(6,8)]
   682      29.509895      29.509895      29.509895    8[6-(6,8)]
   683      30.994411      30.994411      30.994411    8[6-(6,8)]
   684      31.053554      31.053554      31.053554    8[6-(6,8)]
   685       34.24437       34.24437       34.24437    8[6-(6,8)]
   686      33.593787      33.593787      33.593787    8[6-(6,8)]
   687      30.615887      30.615887      30.615887    8[6-(6,8)]
   688      32.061958      32.061958      32.061958    8[6-(6,8)]
   689      25.074094      25.074094      25.074094    8[6-(6,8)]
   690      23.480163      23.480163      23.480163    8[6-(6,8)]
   691       24.17215       24.17215       24.17215    8[6-(6,8)]
   692      23.734485      23.734485      23.734485    8[6-(6,8)]
   693      31.718921      31.718921      31.718921    8[6-(6,8)]
   694      29.560165      29.560165      29.560165    8[6-(6,8)]
   695      34.066938      34.066938      34.066938    8[6-(6,8)]
   696      35.714099      35.714099      35.714099    8[6-(6,8)]
   697      28.832696      28.832696      28.832696    8[6-(6,8)]
   698       27.29791       27.29791       27.29791    8[6-(6,8)]
   699      24.923279      24.923279      24.923279    8[6-(6,8)]
   700      25.612306      25.612306      25.612306    8[6-(6,8)]
   701      17.000939      17.000939      17.000939    8[6-(6,8)]
   702      14.848097      14.848097      14.848097    8[6-(6,8)]
   703      13.363584      13.363584      13.363584    8[6-(6,8)]
   704       13.30444       13.30444       13.30444    8[6-(6,8)]
   705      10.113618      10.113618      10.113618    8[6-(6,8)]
   706      10.764203      10.764203      10.764203    8[6-(6,8)]
   707      13.742104      13.742104      13.742104    8[6-(6,8)]
   708      12.296033      12.296033      12.296033    8[6-(6,8)]
   709      19.283897      19.283897      19.283897    8[6-(6,8)]
   710      20.877827      20.877827      20.877827    8[6-(6,8)]
   711      20.185844      20.185844      20.185844    8[6-(6,8)]
   712      20.623511      20.623511      20.623511    8[6-(6,8)]
   713      12.639066      12.639066      12.639066    8[6-(6,8)]
   714      14.797822      14.797822      14.797822    8[6-(6,8)]
   715       10.29105       10.29105       10.29105    8[6-(6,8)]
   716       38.21589       38.21589       38.21589    8[6-(6,8)]
   717      15.525296      15.525296      15.525296    8[6-(6,8)]
   718      17.060084      17.060084      17.060084    8[6-(6,8)]
   719      19.434715      19.434715      19.434715    8[6-(6,8)]
   720      18.745688      18.745688      18.745688    8[6-(6,8)]
   721      34.853551      34.853551      34.853551    8[6-(6,8)]
   722      35.394718      35.394718      35.394718    8[6-(6,8)]
   723      34.835809      34.835809      34.835809    8[6-(6,8)]
   724      35.368104      35.368104      35.368104    8[6-(6,8)]
   725      12.633157      12.633157      12.633157    8[6-(6,8)]
   726      11.142729      11.142729      11.142729    8[6-(6,8)]
   727      27.244675      27.244675      27.244675    8[6-(6,8)]
   728      11.042184      11.042184      11.042184    8[6-(6,8)]
   729      34.211838      34.211838      34.211838    8[6-(6,8)]
   730      19.807325      19.807325      19.807325    8[6-(6,8)]
   731       34.10538       34.10538       34.10538    8[6-(6,8)]
   732      35.737755      35.737755      35.737755    8[6-(6,8)]
   733      16.397672      16.397672      16.397672    8[6-(6,8)]
   734        16.3888        16.3888        16.3888    8[6-(6,8)]
   735      17.110358      17.110358      17.110358    8[6-(6,8)]
   736      18.526857      18.526857      18.526857    8[6-(6,8)]
   737      28.146621      28.146621      28.146621    8[6-(6,8)]
   738      28.084521      28.084521      28.084521    8[6-(6,8)]
   739       31.68639       31.68639       31.68639    8[6-(6,8)]
   740      29.625222      29.625222      29.625222    8[6-(6,8)]
   741      39.076432      39.076432      39.076432    8[6-(6,8)]
   742      38.535265      38.535265      38.535265    8[6-(6,8)]
   743      39.094177      39.094177      39.094177    8[6-(6,8)]
   744       38.56188       38.56188       38.56188    8[6-(6,8)]
   745       31.72484       31.72484       31.72484    8[6-(6,8)]
   746       3.643269       3.643269       3.643269    8[6-(6,8)]
   747      17.113307      17.113307      17.113307    8[6-(6,8)]
   748       3.743815       3.743815       3.743815    8[6-(6,8)]
   749      39.718144      39.718144      39.718144    8[6-(6,8)]
   750      24.550674      24.550674      24.550674    8[6-(6,8)]
   751      39.824605      39.824605      39.824605    8[6-(6,8)]
   752      38.192231      38.192231      38.192231    8[6-(6,8)]
   753      27.960324      27.960324      27.960324    8[6-(6,8)]
   754      27.969196      27.969196      27.969196    8[6-(6,8)]
   755      27.247639      27.247639      27.247639    8[6-(6,8)]
   756      25.831141      25.831141      25.831141    8[6-(6,8)]
   757      16.211362      16.211362      16.211362    8[6-(6,8)]
   758      16.273464      16.273464      16.273464    8[6-(6,8)]
   759      12.671594      12.671594      12.671594    8[6-(6,8)]
   760      14.732763      14.732763      14.732763    8[6-(6,8)]
   761      27.357052      27.357052      27.357052    8[6-(6,8)]
   762      29.509894      29.509894      29.509894    8[6-(6,8)]
   763      30.994407      30.994407      30.994407    8[6-(6,8)]
   764      31.053551      31.053551      31.053551    8[6-(6,8)]
   765      34.244373      34.244373      34.244373    8[6-(6,8)]
   766      33.593788      33.593788      33.593788    8[6-(6,8)]
   767      30.615887      30.615887      30.615887    8[6-(6,8)]
   768      32.061958      32.061958      32.061958    8[6-(6,8)]
   769      25.074094      25.074094      25.074094    8[6-(6,8)]
   770      23.480164      23.480164      23.480164    8[6-(6,8)]
   771      24.172147      24.172147      24.172147    8[6-(6,8)]
   772       23.73448       23.73448       23.73448    8[6-(6,8)]
   773      31.718925      31.718925      31.718925    8[6-(6,8)]
   774      29.560169      29.560169      29.560169    8[6-(6,8)]
   775      34.066941      34.066941      34.066941    8[6-(6,8)]
   776       6.142101       6.142101       6.142101    8[6-(6,8)]
   777      28.832695      28.832695      28.832695    8[6-(6,8)]
   778      27.297907      27.297907      27.297907    8[6-(6,8)]
   779      24.923276      24.923276      24.923276    8[6-(6,8)]
   780      25.612303      25.612303      25.612303    8[6-(6,8)]
   781      17.000938      17.000938      17.000938    8[6-(6,8)]
   782      14.848096      14.848096      14.848096    8[6-(6,8)]
   783       13.36358       13.36358       13.36358    8[6-(6,8)]
   784      13.304437      13.304437      13.304437    8[6-(6,8)]
   785      10.113621      10.113621      10.113621    8[6-(6,8)]
   786      10.764204      10.764204      10.764204    8[6-(6,8)]
   787      13.742104      13.742104      13.742104    8[6-(6,8)]
   788      12.296033      12.296033      12.296033    8[6-(6,8)]
   789      19.283897      19.283897      19.283897    8[6-(6,8)]
   790      20.877828      20.877828      20.877828    8[6-(6,8)]
   791      20.185841      20.185841      20.185841    8[6-(6,8)]
   792      20.623506      20.623506      20.623506    8[6-(6,8)]
   793       12.63907       12.63907       12.63907    8[6-(6,8)]
   794      14.797826      14.797826      14.797826    8[6-(6,8)]
   795      10.291053      10.291053      10.291053    8[6-(6,8)]
   796       8.643892       8.643892       8.643892    8[6-(6,8)]
   797      15.525295      15.525295      15.525295    8[6-(6,8)]
   798      17.060081      17.060081      17.060081    8[6-(6,8)]
   799      19.434712      19.434712      19.434712    8[6-(6,8)]
   800      18.745685      18.745685      18.745685    8[6-(6,8)]
   801       5.281559       5.281559       5.281559    8[6-(6,8)]
   802       5.822726       5.822726       5.822726    8[6-(6,8)]
   803       5.263814       5.263814       5.263814    8[6-(6,8)]
   804       5.796111       5.796111       5.796111    8[6-(6,8)]
   805      12.633151      12.633151      12.633151    8[6-(6,8)]
   806      40.714722      40.714722      40.714722    8[6-(6,8)]
   807      27.244684      27.244684      27.244684    8[6-(6,8)]
   808      40.614176      40.614176      40.614176    8[6-(6,8)]
   809       4.639847       4.639847       4.639847    8[6-(6,8)]
   810      19.807317      19.807317      19.807317    8[6-(6,8)]
   811       4.533386       4.533386       4.533386    8[6-(6,8)]
   812        6.16576        6.16576        6.16576    8[6-(6,8)]
   813      16.397667      16.397667      16.397667    8[6-(6,8)]
   814      16.388795      16.388795      16.388795    8[6-(6,8)]
   815      17.110352      17.110352      17.110352    8[6-(6,8)]
   816       18.52685       18.52685       18.52685    8[6-(6,8)]
   817      28.146629      28.146629      28.146629    8[6-(6,8)]
   818      28.084527      28.084527      28.084527    8[6-(6,8)]
   819      31.686397      31.686397      31.686397    8[6-(6,8)]
   820      29.625228      29.625228      29.625228    8[6-(6,8)]
   821        9.50444        9.50444        9.50444    8[6-(6,8)]
   822       8.963273       8.963273       8.963273    8[6-(6,8)]
   823       9.522182       9.522182       9.522182    8[6-(6,8)]
   824       8.989887       8.989887       8.989887    8[6-(6,8)]
   825      31.724834      31.724834      31.724834    8[6-(6,8)]
   826      33.215262      33.215262      33.215262    8[6-(6,8)]
   827      17.113316      17.113316      17.113316    8[6-(6,8)]
   828      33.315807      33.315807      33.315807    8[6-(6,8)]
   829      10.146153      10.146153      10.146153    8[6-(6,8)]
   830      24.550666      24.550666      24.550666    8[6-(6,8)]
   831      10.252611      10.252611      10.252611    8[6-(6,8)]
   832       8.620236       8.620236       8.620236    8[6-(6,8)]
   833      27.960319      27.960319      27.960319    8[6-(6,8)]
   834      27.969191      27.969191      27.969191    8[6-(6,8)]
   835      27.247633      27.247633      27.247633    8[6-(6,8)]
   836      25.831134      25.831134      25.831134    8[6-(6,8)]
   837       16.21137       16.21137       16.21137    8[6-(6,8)]
   838       16.27347       16.27347       16.27347    8[6-(6,8)]
   839      12.671601      12.671601      12.671601    8[6-(6,8)]
   840      14.732769      14.732769      14.732769    8[6-(6,8)]
   841      17.000938      17.000938      17.000938    8[6-(6,8)]
   842      14.848096      14.848096      14.848096    8[6-(6,8)]
   843       13.36358       13.36358       13.36358    8[6-(6,8)]
   844      13.304437      13.304437      13.304437    8[6-(6,8)]
   845      10.113621      10.113621      10.113621    8[6-(6,8)]
   846      10.764204      10.764204      10.764204    8[6-(6,8)]
   847      13.742104      13.742104      13.742104    8[6-(6,8)]
   848      12.296033      12.296033      12.296033    8[6-(6,8)]
   849      19.283897      19.283897      19.283897    8[6-(6,8)]
   850      20.877828      20.877828      20.877828    8[6-(6,8)]
   851      20.185841      20.185841      20.185841    8[6-(6,8)]
   852      20.623506      20.623506      20.623506    8[6-(6,8)]
   853       12.63907       12.63907       12.63907    8[6-(6,8)]
   854      14.797826      14.797826      14.797826    8[6-(6,8)]
   855      10.291053      10.291053      10.291053    8[6-(6,8)]
   856       8.643892       8.643892       8.643892    8[6-(6,8)]
   857      15.525295      15.525295      15.525295    8[6-(6,8)]
   858      17.060081      17.060081      17.060081    8[6-(6,8)]
   859      19.434712      19.434712      19.434712    8[6-(6,8)]
   860      18.745685      18.745685      18.745685    8[6-(6,8)]
   861      27.357052      27.357052      27.357052    8[6-(6,8)]
   862      29.509894      29.509894      29.509894    8[6-(6,8)]
   863      30.994407      30.994407      30.994407    8[6-(6,8)]
   864      31.053551      31.053551      31.053551    8[6-(6,8)]
   865      34.244373      34.244373      34.244373    8[6-(6,8)]
   866      33.593788      33.593788      33.593788    8[6-(6,8)]
   867      30.615887      30.615887      30.615887    8[6-(6,8)]
   868      32.061958      32.061958      32.061958    8[6-(6,8)]
   869      25.074094      25.074094      25.074094    8[6-(6,8)]
   870      23.480164      23.480164      23.480164    8[6-(6,8)]
   871      24.172147      24.172147      24.172147    8[6-(6,8)]
   872       23.73448       23.73448       23.73448    8[6-(6,8)]
   873      31.718925      31.718925      31.718925    8[6-(6,8)]
   874      29.560169      29.560169      29.560169    8[6-(6,8)]
   875      34.066941      34.066941      34.066941    8[6-(6,8)]
   876       6.142101       6.142101       6.142101    8[6-(6,8)]
   877      28.832695      28.832695      28.832695    8[6-(6,8)]
   878      27.297907      27.297907      27.297907    8[6-(6,8)]
   879      24.923276      24.923276      24.923276    8[6-(6,8)]
   880      25.612303      25.612303      25.612303    8[6-(6,8)]
   881        9.50444        9.50444        9.50444    8[6-(6,8)]
   882       8.963273       8.963273       8.963273    8[6-(6,8)]
   883       9.522182       9.522182       9.522182    8[6-(6,8)]
   884       8.989887       8.989887       8.989887    8[6-(6,8)]
   885      31.724834      31.724834      31.724834    8[6-(6,8)]
   886      33.215262      33.215262      33.215262    8[6-(6,8)]
   887      17.113316      17.113316      17.113316    8[6-(6,8)]
   888      33.315807      33.315807      33.315807    8[6-(6,8)]
   889      10.146153      10.146153      10.146153    8[6-(6,8)]
   890      24.550666      24.550666      24.550666    8[6-(6,8)]
   891      10.252611      10.252611      10.252611    8[6-(6,8)]
   892       8.620236       8.620236       8.620236    8[6-(6,8)]
   893      27.960319      27.960319      27.960319    8[6-(6,8)]
   894      27.969191      27.969191      27.969191    8[6-(6,8)]
   895      27.247633      27.247633      27.247633    8[6-(6,8)]
   896      25.831134      25.831134      25.831134    8[6-(6,8)]
   897       16.21137       16.21137       16.21137    8[6-(6,8)]
   898       16.27347       16.27347       16.27347    8[6-(6,8)]
   899      12.671601      12.671601      12.671601    8[6-(6,8)]
   900      14.732769      14.732769      14.732769    8[6-(6,8)]
   901       5.281559       5.281559       5.281559    8[6-(6,8)]
   902       5.822726       5.822726       5.822726    8[6-(6,8)]
   903       5.263814       5.263814       5.263814    8[6-(6,8)]
   904       5.796111       5.796111       5.796111    8[6-(6,8)]
   905      12.633151      12.633151      12.633151    8[6-(6,8)]
   906      40.714722      40.714722      40.714722    8[6-(6,8)]
   907      27.244684      27.244684      27.244684    8[6-(6,8)]
   908      40.614176      40.614176      40.614176    8[6-(6,8)]
   909       4.639847       4.639847       4.639847    8[6-(6,8)]
   910      19.807317      19.807317      19.807317    8[6-(6,8)]
   911       4.533386       4.533386       4.533386    8[6-(6,8)]
   912        6.16576        6.16576        6.16576    8[6-(6,8)]
   913      16.397667      16.397667      16.397667    8[6-(6,8)]
   914      16.388795      16.388795      16.388795    8[6-(6,8)]
   915      17.110352      17.110352      17.110352    8[6-(6,8)]
   916       18.52685       18.52685       18.52685    8[6-(6,8)]
   917      28.146629      28.146629      28.146629    8[6-(6,8)]
   918      28.084527      28.084527      28.084527    8[6-(6,8)]
   919      31.686397      31.686397      31.686397    8[6-(6,8)]
   920      29.625228      29.625228      29.625228    8[6-(6,8)]
   921      17.000939      17.000939      17.000939    8[6-(6,8)]
   922      14.848097      14.848097      14.848097    8[6-(6,8)]
   923      13.363584      13.363584      13.363584    8[6-(6,8)]
   924       13.30444       13.30444       13.30444    8[6-(6,8)]
   925      10.113618      10.113618      10.113618    8[6-(6,8)]
   926      10.764203      10.764203      10.764203    8[6-(6,8)]
   927      13.742104      13.742104      13.742104    8[6-(6,8)]
   928      12.296033      12.296033      12.296033    8[6-(6,8)]
   929      19.283897      19.283897      19.283897    8[6-(6,8)]
   930      20.877827      20.877827      20.877827    8[6-(6,8)]
   931      20.185844      20.185844      20.185844    8[6-(6,8)]
   932      20.623511      20.623511      20.623511    8[6-(6,8)]
   933      12.639066      12.639066      12.639066    8[6-(6,8)]
   934      14.797822      14.797822      14.797822    8[6-(6,8)]
   935       10.29105       10.29105       10.29105    8[6-(6,8)]
   936       38.21589       38.21589       38.21589    8[6-(6,8)]
   937      15.525296      15.525296      15.525296    8[6-(6,8)]
   938      17.060084      17.060084      17.060084    8[6-(6,8)]
   939      19.434715      19.434715      19.434715    8[6-(6,8)]
   940      18.745688      18.745688      18.745688    8[6-(6,8)]
   941      27.357053      27.357053      27.357053    8[6-(6,8)]
   942      29.509895      29.509895      29.509895    8[6-(6,8)]
   943      30.994411      30.994411      30.994411    8[6-(6,8)]
   944      31.053554      31.053554      31.053554    8[6-(6,8)]
   945       34.24437       34.24437       34.24437    8[6-(6,8)]
   946      33.593787      33.593787      33.593787    8[6-(6,8)]
   947      30.615887      30.615887      30.615887    8[6-(6,8)]
   948      32.061958      32.061958      32.061958    8[6-(6,8)]
   949      25.074094      25.074094      25.074094    8[6-(6,8)]
   950      23.480163      23.480163      23.480163    8[6-(6,8)]
   951       24.17215       24.17215       24.17215    8[6-(6,8)]
   952      23.734485      23.734485      23.734485    8[6-(6,8)]
   953      31.718921      31.718921      31.718921    8[6-(6,8)]
   954      29.560165      29.560165      29.560165    8[6-(6,8)]
   955      34.066938      34.066938      34.066938    8[6-(6,8)]
   956      35.714099      35.714099      35.714099    8[6-(6,8)]
   957      28.832696      28.832696      28.832696    8[6-(6,8)]
   958       27.29791       27.29791       27.29791    8[6-(6,8)]
   959      24.923279      24.923279      24.923279    8[6-(6,8)]
   960      25.612306      25.612306      25.612306    8[6-(6,8)]
   961      39.076432      39.076432      39.076432    8[6-(6,8)]
   962      38.535265      38.535265      38.535265    8[6-(6,8)]
   963      39.094177      39.094177      39.094177    8[6-(6,8)]
   964       38.56188       38.56188       38.56188    8[6-(6,8)]
   965       31.72484       31.72484       31.72484    8[6-(6,8)]
   966       3.643269       3.643269       3.643269    8[6-(6,8)]
   967      17.113307      17.113307      17.113307    8[6-(6,8)]
   968       3.743815       3.743815       3.743815    8[6-(6,8)]
   969      39.718144      39.718144      39.718144    8[6-(6,8)]
   970      24.550674      24.550674      24.550674    8[6-(6,8)]
   971      39.824605      39.824605      39.824605    8[6-(6,8)]
   972      38.192231      38.192231      38.192231    8[6-(6,8)]
   973      27.960324      27.960324      27.960324    8[6-(6,8)]
   974      27.969196      27.969196      27.969196    8[6-(6,8)]
   975      27.247639      27.247639      27.247639    8[6-(6,8)]
   976      25.831141      25.831141      25.831141    8[6-(6,8)]
   977      16.211362      16.211362      16.211362    8[6-(6,8)]
   978      16.273464      16.273464      16.273464    8[6-(6,8)]
   979      12.671594      12.671594      12.671594    8[6-(6,8)]
   980      14.732763      14.732763      14.732763    8[6-(6,8)]
   981      34.853551      34.853551      34.853551    8[6-(6,8)]
   982      35.394718      35.394718      35.394718    8[6-(6,8)]
   983      34.835809      34.835809      34.835809    8[6-(6,8)]
   984      35.368104      35.368104      35.368104    8[6-(6,8)]
   985      12.633157      12.633157      12.633157    8[6-(6,8)]
   986      11.142729      11.142729      11.142729    8[6-(6,8)]
   987      27.244675      27.244675      27.244675    8[6-(6,8)]
   988      11.042184      11.042184      11.042184    8[6-(6,8)]
   989      34.211838      34.211838      34.211838    8[6-(6,8)]
   990      19.807325      19.807325      19.807325    8[6-(6,8)]
   991       34.10538       34.10538       34.10538    8[6-(6,8)]
   992      35.737755      35.737755      35.737755    8[6-(6,8)]
   993      16.397672      16.397672      16.397672    8[6-(6,8)]
   994        16.3888        16.3888        16.3888    8[6-(6,8)]
   995      17.110358      17.110358      17.110358    8[6-(6,8)]
   996      18.526857      18.526857      18.526857    8[6-(6,8)]
   997      28.146621      28.146621      28.146621    8[6-(6,8)]
   998      28.084521      28.084521      28.084521    8[6-(6,8)]
   999       31.68639       31.68639       31.68639    8[6-(6,8)]
  1000      29.625222      29.625222      29.625222    8[6-(6,8)]
