# Supplementary material for: A collection of forcefield precursors for metal–organic frameworks
Source: RSC Adv. 2019 Nov 13;9(63):36492–507. doi: 10.1039/c9ra07327b (PMC9075174; doi:10.1039/c9ra07327b)
Supplement: RA-009-C9RA07327B-s555 [file RA-009-C9RA07327B-s555.txt]

EGELUY_manual

16.243000    0.000000    0.000000
0.000000    6.635200    0.000000
0.000000    0.000000    13.494300

     1       3.435232       3.435232       3.435232    6[1-(0),6-(1,6),6-(6,6)]
     2       4.564121       4.564121       4.564121    6[1-(0),6-(1,6),6-(6,6)]
     3       4.679771       4.679771       4.679771    6[1-(0),6-(1,6),6-(6,6)]
     4       3.569887       3.569887       3.569887    6[1-(0),6-(1,6),6-(6,6)]
     5       12.77983       12.77983       12.77983    6[1-(0),6-(1,6),6-(6,6)]
     6      11.658738      11.658738      11.658738    6[1-(0),6-(1,6),6-(6,6)]
     7      11.576386      11.576386      11.576386    6[1-(0),6-(1,6),6-(6,6)]
     8      12.685945      12.685945      12.685945    6[1-(0),6-(1,6),6-(6,6)]
     9      12.777394      12.777394      12.777394    6[1-(0),6-(1,6),6-(6,6)]
    10      11.655977      11.655977      11.655977    6[1-(0),6-(1,6),6-(6,6)]
    11      11.592142      11.592142      11.592142    6[1-(0),6-(1,6),6-(6,6)]
    12      12.702676      12.702676      12.702676    6[1-(0),6-(1,6),6-(6,6)]
    13       3.438156       3.438156       3.438156    6[1-(0),6-(1,6),6-(6,6)]
    14       4.567207       4.567207       4.567207    6[1-(0),6-(1,6),6-(6,6)]
    15       4.664015       4.664015       4.664015    6[1-(0),6-(1,6),6-(6,6)]
    16       3.552994       3.552994       3.552994    6[1-(0),6-(1,6),6-(6,6)]
    17       2.855844       2.855844       2.855844    6[6-(1,6),6-(1,6),6-(8,8)]
    18       5.153092       5.153092       5.153092    6[6-(1,6),6-(1,6),6-(8,8)]
    19       1.695444       1.695444       1.695444    6[6-(6,6),8-(13),8-(13)]
    20       6.338993       6.338993       6.338993    6[6-(6,6),8-(13),8-(13)]
    21       5.239829       5.239829       5.239829    6[6-(1,6),6-(1,6),6-(8,8)]
    22       2.978316       2.978316       2.978316    6[6-(1,6),6-(1,6),6-(8,8)]
    23       6.388372       6.388372       6.388372    6[6-(6,6),8-(13),8-(13)]
    24       1.791278       1.791278       1.791278    6[6-(6,6),8-(13),8-(13)]
    25      13.351746      13.351746      13.351746    6[6-(1,6),6-(1,6),6-(8,8)]
    26      11.070742      11.070742      11.070742    6[6-(1,6),6-(1,6),6-(8,8)]
    27      14.504999      14.504999      14.504999    6[6-(6,6),8-(13),8-(13)]
    28       9.885977       9.885977       9.885977    6[6-(6,6),8-(13),8-(13)]
    29      11.013729      11.013729      11.013729    6[6-(1,6),6-(1,6),6-(8,8)]
    30      13.276541      13.276541      13.276541    6[6-(1,6),6-(1,6),6-(8,8)]
    31       9.854628       9.854628       9.854628    6[6-(6,6),8-(13),8-(13)]
    32      14.458544      14.458544      14.458544    6[6-(6,6),8-(13),8-(13)]
    33       1.216926       1.216926       1.216926    8[6-(6,8),13-(8,8,8,8,8)]
    34       6.814426       6.814426       6.814426    8[6-(6,8),13-(8,8,8,8,8)]
    35       6.846587       6.846587       6.846587    8[6-(6,8),13-(8,8,8,8,8)]
    36        1.31747        1.31747        1.31747    8[6-(6,8),13-(8,8,8,8,8)]
    37      14.980107      14.980107      14.980107    8[6-(6,8),13-(8,8,8,8,8)]
    38       9.410544       9.410544       9.410544    8[6-(6,8),13-(8,8,8,8,8)]
    39       9.390728       9.390728       9.390728    8[6-(6,8),13-(8,8,8,8,8)]
    40      14.932515      14.932515      14.932515    8[6-(6,8),13-(8,8,8,8,8)]
    41      14.952656      14.952656      14.952656    8[6-(6,8),13-(8,8,8,8,8)]
    42       9.407133       9.407133       9.407133    8[6-(6,8),13-(8,8,8,8,8)]
    43       9.383744       9.383744       9.383744    8[6-(6,8),13-(8,8,8,8,8)]
    44      14.939174      14.939174      14.939174    8[6-(6,8),13-(8,8,8,8,8)]
    45       1.250549       1.250549       1.250549    8[6-(6,8),13-(8,8,8,8,8)]
    46       6.817674       6.817674       6.817674    8[6-(6,8),13-(8,8,8,8,8)]
    47       6.853571       6.853571       6.853571    8[6-(6,8),13-(8,8,8,8,8)]
    48        1.30415        1.30415        1.30415    8[6-(6,8),13-(8,8,8,8,8)]
    49       0.016405       0.016405       0.016405    8[1-(0),13-(8,8,8,8,8),13-(8,8,8,8,8)]
    50       8.095511       8.095511       8.095511    8[1-(0),13-(8,8,8,8,8),13-(8,8,8,8,8)]
    51      -0.010558      -0.010558      -0.010558    8[13-(8,8,8,8,8),13-(8,8,8,8,8)]
    52       8.100222       8.100222       8.100222    8[1-(0),13-(8,8,8,8,8),13-(8,8,8,8,8)]
    53       3.018274       3.018274       3.018274    1[6-(6,6)]
    54       4.976693       4.976693       4.976693    1[6-(6,6)]
    55       5.099003       5.099003       5.099003    1[6-(6,6)]
    56       3.172583       3.172583       3.172583    1[6-(6,6)]
    57      13.198087      13.198087      13.198087    1[6-(6,6)]
    58      11.250227      11.250227      11.250227    1[6-(6,6)]
    59      11.156505      11.156505      11.156505    1[6-(6,6)]
    60      13.082112      13.082112      13.082112    1[6-(6,6)]
    61      13.194676      13.194676      13.194676    1[6-(6,6)]
    62      11.245679      11.245679      11.245679    1[6-(6,6)]
    63      11.186392      11.186392      11.186392    1[6-(6,6)]
    64      13.113136      13.113136      13.113136    1[6-(6,6)]
    65        3.02266        3.02266        3.02266    1[6-(6,6)]
    66       4.982053       4.982053       4.982053    1[6-(6,6)]
    67       5.069278       5.069278       5.069278    1[6-(6,6)]
    68       3.141559       3.141559       3.141559    1[6-(6,6)]
    69       8.079431       8.079431       8.079431    1[8-(13,13)]
    70       8.074233       8.074233       8.074233    1[8-(13,13)]
    71       0.032973       0.032973       0.032973    1[8-(13,13)]
    72      -0.004548      -0.004548      -0.004548    13[8-(1,13),8-(13),8-(6),8-(6),8-(6),8-(6)]
    73        8.10948        8.10948        8.10948    13[8-(1,13),8-(1,13),8-(6),8-(6),8-(6),8-(6)]
    74      -0.002599      -0.002599      -0.002599    13[8-(1,13),8-(13),8-(6),8-(6),8-(6),8-(6)]
    75        8.11484        8.11484        8.11484    13[8-(1,13),8-(1,13),8-(6),8-(6),8-(6),8-(6)]
