# Supplementary material for: A collection of forcefield precursors for metal–organic frameworks
Source: RSC Adv. 2019 Nov 13;9(63):36492–507. doi: 10.1039/c9ra07327b (PMC9075174; doi:10.1039/c9ra07327b)
Supplement: RA-009-C9RA07327B-s556 [file RA-009-C9RA07327B-s556.txt]

EGELUY01_manual

6.621800    0.000000    0.000000
0.000000    16.214800    0.000000
0.000000    0.000000    13.588600

     1       5.387232       5.387232       5.387232    6[1-(0),6-(1,6),6-(6,6)]
     2       2.079576       2.079576       2.079576    6[1-(0),6-(1,6),6-(6,6)]
     3       1.175436       1.175436       1.175436    6[1-(0),6-(1,6),6-(6,6)]
     4       4.489382       4.489382       4.489382    6[1-(0),6-(1,6),6-(6,6)]
     5       1.178813       1.178813       1.178813    6[1-(0),6-(1,6),6-(6,6)]
     6       4.485938       4.485938       4.485938    6[1-(0),6-(1,6),6-(6,6)]
     7       5.391205       5.391205       5.391205    6[1-(0),6-(1,6),6-(6,6)]
     8       2.075669       2.075669       2.075669    6[1-(0),6-(1,6),6-(6,6)]
     9       1.177753       1.177753       1.177753    6[1-(0),6-(1,6),6-(6,6)]
    10       4.483886       4.483886       4.483886    6[1-(0),6-(1,6),6-(6,6)]
    11       5.392463       5.392463       5.392463    6[1-(0),6-(1,6),6-(6,6)]
    12        2.07759        2.07759        2.07759    6[1-(0),6-(1,6),6-(6,6)]
    13       5.389086       5.389086       5.389086    6[1-(0),6-(1,6),6-(6,6)]
    14       2.081033       2.081033       2.081033    6[1-(0),6-(1,6),6-(6,6)]
    15       1.173913       1.173913       1.173913    6[1-(0),6-(1,6),6-(6,6)]
    16       4.487793       4.487793       4.487793    6[1-(0),6-(1,6),6-(6,6)]
    17      -0.024832      -0.024832      -0.024832    6[6-(1,6),6-(1,6),6-(8,8)]
    18      -0.022779      -0.022779      -0.022779    6[6-(6,6),8-(13),8-(13)]
    19       3.277923       3.277923       3.277923    6[6-(1,6),6-(1,6),6-(8,8)]
    20       3.274083       3.274083       3.274083    6[6-(6,6),8-(13),8-(13)]
    21      -0.023905      -0.023905      -0.023905    6[6-(1,6),6-(1,6),6-(8,8)]
    22      -0.023309      -0.023309      -0.023309    6[6-(6,6),8-(13),8-(13)]
    23       3.279645       3.279645       3.279645    6[6-(1,6),6-(1,6),6-(8,8)]
    24       3.274613       3.274613       3.274613    6[6-(6,6),8-(13),8-(13)]
    25      -0.030725      -0.030725      -0.030725    6[6-(1,6),6-(1,6),6-(8,8)]
    26       6.585777       6.585777       6.585777    6[6-(6,6),8-(13),8-(13)]
    27       3.286598       3.286598       3.286598    6[6-(1,6),6-(1,6),6-(8,8)]
    28       3.287393       3.287393       3.287393    6[6-(6,6),8-(13),8-(13)]
    29      -0.032381      -0.032381      -0.032381    6[6-(1,6),6-(1,6),6-(8,8)]
    30       6.585314       6.585314       6.585314    6[6-(6,6),8-(13),8-(13)]
    31       3.285274       3.285274       3.285274    6[6-(1,6),6-(1,6),6-(8,8)]
    32       3.287657       3.287657       3.287657    6[6-(6,6),8-(13),8-(13)]
    33       1.099285       1.099285       1.099285    8[6-(6,8),13-(8,8,8,8,8)]
    34       4.425018       4.425018       4.425018    8[6-(6,8),13-(8,8,8,8,8)]
    35        5.44696        5.44696        5.44696    8[6-(6,8),13-(8,8,8,8,8)]
    36       2.150628       2.150628       2.150628    8[6-(6,8),13-(8,8,8,8,8)]
    37       5.460535       5.460535       5.460535    8[6-(6,8),13-(8,8,8,8,8)]
    38       2.135398       2.135398       2.135398    8[6-(6,8),13-(8,8,8,8,8)]
    39       1.113058       1.113058       1.113058    8[6-(6,8),13-(8,8,8,8,8)]
    40       4.408728       4.408728       4.408728    8[6-(6,8),13-(8,8,8,8,8)]
    41       5.462853       5.462853       5.462853    8[6-(6,8),13-(8,8,8,8,8)]
    42       2.136524       2.136524       2.136524    8[6-(6,8),13-(8,8,8,8,8)]
    43       1.113787       1.113787       1.113787    8[6-(6,8),13-(8,8,8,8,8)]
    44       4.409788       4.409788       4.409788    8[6-(6,8),13-(8,8,8,8,8)]
    45       1.098557       1.098557       1.098557    8[6-(6,8),13-(8,8,8,8,8)]
    46       4.423429       4.423429       4.423429    8[6-(6,8),13-(8,8,8,8,8)]
    47       5.446497       5.446497       5.446497    8[6-(6,8),13-(8,8,8,8,8)]
    48       2.150231       2.150231       2.150231    8[6-(6,8),13-(8,8,8,8,8)]
    49       6.579553       6.579553       6.579553    8[1-(0),13-(8,8,8,8,8),13-(8,8,8,8,8)]
    50       3.283022       3.283022       3.283022    8[1-(0),13-(8,8,8,8,8),13-(8,8,8,8,8)]
    51      -0.027944      -0.027944      -0.027944    8[1-(0),13-(8,8,8,8,8),13-(8,8,8,8,8)]
    52       3.268719       3.268719       3.268719    8[1-(0),13-(8,8,8,8,8),13-(8,8,8,8,8)]
    53       4.438857       4.438857       4.438857    1[6-(6,6)]
    54       1.133785       1.133785       1.133785    1[6-(6,6)]
    55       2.121227       2.121227       2.121227    1[6-(6,6)]
    56       5.437624       5.437624       5.437624    1[6-(6,6)]
    57       2.127055       2.127055       2.127055    1[6-(6,6)]
    58       5.431531       5.431531       5.431531    1[6-(6,6)]
    59       4.445545       4.445545       4.445545    1[6-(6,6)]
    60       1.127494       1.127494       1.127494    1[6-(6,6)]
    61       2.125995       2.125995       2.125995    1[6-(6,6)]
    62       5.429346       5.429346       5.429346    1[6-(6,6)]
    63       4.446804       4.446804       4.446804    1[6-(6,6)]
    64       1.129414       1.129414       1.129414    1[6-(6,6)]
    65       4.440844       4.440844       4.440844    1[6-(6,6)]
    66       1.135308       1.135308       1.135308    1[6-(6,6)]
    67       2.119506       2.119506       2.119506    1[6-(6,6)]
    68       5.435968       5.435968       5.435968    1[6-(6,6)]
    69       3.266468       3.266468       3.266468    1[8-(13,13)]
    70       6.577302       6.577302       6.577302    1[8-(13,13)]
    71       -0.02907       -0.02907       -0.02907    1[8-(13,13)]
    72       3.281963       3.281963       3.281963    1[8-(13,13)]
    73       1.614991       1.614991       1.614991    13[8-(1,13),8-(1,13),8-(6),8-(6),8-(6),8-(6)]
    74       4.927215       4.927215       4.927215    13[8-(1,13),8-(1,13),8-(6),8-(6),8-(6),8-(6)]
    75        4.93887        4.93887        4.93887    13[8-(1,13),8-(1,13),8-(6),8-(6),8-(6),8-(6)]
    76       1.629029       1.629029       1.629029    13[8-(1,13),8-(1,13),8-(6),8-(6),8-(6),8-(6)]
