# Supplementary material for: A collection of forcefield precursors for metal–organic frameworks
Source: RSC Adv. 2019 Nov 13;9(63):36492–507. doi: 10.1039/c9ra07327b (PMC9075174; doi:10.1039/c9ra07327b)
Supplement: RA-009-C9RA07327B-s557 [file RA-009-C9RA07327B-s557.txt]

EHALOP_manual

15.947300    0.000000    0.000000
0.000000    6.631000    0.000000
0.000000    0.000000    13.920500

     1       3.450358       3.450358       3.450358    6[1-(0),6-(1,6),6-(6,6)]
     2      11.437723      11.437723      11.437723    6[1-(0),6-(1,6),6-(6,6)]
     3      12.499653      12.499653      12.499653    6[1-(0),6-(1,6),6-(6,6)]
     4       4.534455       4.534455       4.534455    6[1-(0),6-(1,6),6-(6,6)]
     5        12.5097        12.5097        12.5097    6[1-(0),6-(1,6),6-(6,6)]
     6       4.529033       4.529033       4.529033    6[1-(0),6-(1,6),6-(6,6)]
     7       3.453069       3.453069       3.453069    6[1-(0),6-(1,6),6-(6,6)]
     8      11.419383      11.419383      11.419383    6[1-(0),6-(1,6),6-(6,6)]
     9      12.511135      12.511135      12.511135    6[1-(0),6-(1,6),6-(6,6)]
    10       4.527757       4.527757       4.527757    6[1-(0),6-(1,6),6-(6,6)]
    11       3.456737       3.456737       3.456737    6[1-(0),6-(1,6),6-(6,6)]
    12      11.415077      11.415077      11.415077    6[1-(0),6-(1,6),6-(6,6)]
    13       3.449082       3.449082       3.449082    6[1-(0),6-(1,6),6-(6,6)]
    14      11.439158      11.439158      11.439158    6[1-(0),6-(1,6),6-(6,6)]
    15      12.495666      12.495666      12.495666    6[1-(0),6-(1,6),6-(6,6)]
    16       4.538602       4.538602       4.538602    6[1-(0),6-(1,6),6-(6,6)]
    17      10.882438      10.882438      10.882438    6[6-(1,6),6-(1,6),6-(8,8)]
    18       9.738219       9.738219       9.738219    6[6-(6,6),8-(13),8-(13)]
    19       2.888216       2.888216       2.888216    6[6-(1,6),6-(1,6),6-(8,8)]
    20       1.748781       1.748781       1.748781    6[6-(6,6),8-(13),8-(13)]
    21       5.100584       5.100584       5.100584    6[6-(1,6),6-(1,6),6-(8,8)]
    22       6.243208       6.243208       6.243208    6[6-(6,6),8-(13),8-(13)]
    23      13.060041      13.060041      13.060041    6[6-(1,6),6-(1,6),6-(8,8)]
    24      14.210958      14.210958      14.210958    6[6-(6,6),8-(13),8-(13)]
    25       5.085913       5.085913       5.085913    6[6-(1,6),6-(1,6),6-(8,8)]
    26       6.226942       6.226942       6.226942    6[6-(6,6),8-(13),8-(13)]
    27      13.068334      13.068334      13.068334    6[6-(1,6),6-(1,6),6-(8,8)]
    28       14.21048       14.21048       14.21048    6[6-(6,6),8-(13),8-(13)]
    29       10.85756       10.85756       10.85756    6[6-(1,6),6-(1,6),6-(8,8)]
    30        9.71653        9.71653        9.71653    6[6-(6,6),8-(13),8-(13)]
    31       2.898262       2.898262       2.898262    6[6-(1,6),6-(1,6),6-(8,8)]
    32       1.762017       1.762017       1.762017    6[6-(6,6),8-(13),8-(13)]
    33       1.285671       1.285671       1.285671    8[6-(6,8),13-(8,8,8,8,8)]
    34       9.270803       9.270803       9.270803    8[6-(6,8),13-(8,8,8,8,8)]
    35      14.675503      14.675503      14.675503    8[6-(6,8),13-(8,8,8,8,8)]
    36       6.701693       6.701693       6.701693    8[6-(6,8),13-(8,8,8,8,8)]
    37      14.678692      14.678692      14.678692    8[6-(6,8),13-(8,8,8,8,8)]
    38        6.69069        6.69069        6.69069    8[6-(6,8),13-(8,8,8,8,8)]
    39       1.302257       1.302257       1.302257    8[6-(6,8),13-(8,8,8,8,8)]
    40       9.255494       9.255494       9.255494    8[6-(6,8),13-(8,8,8,8,8)]
    41      14.674227      14.674227      14.674227    8[6-(6,8),13-(8,8,8,8,8)]
    42       6.690371       6.690371       6.690371    8[6-(6,8),13-(8,8,8,8,8)]
    43       1.297472       1.297472       1.297472    8[6-(6,8),13-(8,8,8,8,8)]
    44       9.249912       9.249912       9.249912    8[6-(6,8),13-(8,8,8,8,8)]
    45       1.290774       1.290774       1.290774    8[6-(6,8),13-(8,8,8,8,8)]
    46       9.270644       9.270644       9.270644    8[6-(6,8),13-(8,8,8,8,8)]
    47      14.680128      14.680128      14.680128    8[6-(6,8),13-(8,8,8,8,8)]
    48       6.707753       6.707753       6.707753    8[6-(6,8),13-(8,8,8,8,8)]
    49       0.054061       0.054061       0.054061    8[1-(0),13-(8,8,8,8,8),13-(8,8,8,8,8)]
    50       7.946221       7.946221       7.946221    8[1-(0),13-(8,8,8,8,8),13-(8,8,8,8,8)]
    51       0.046885       0.046885       0.046885    8[1-(0),13-(8,8,8,8,8),13-(8,8,8,8,8)]
    52       7.966793       7.966793       7.966793    8[1-(0),13-(8,8,8,8,8),13-(8,8,8,8,8)]
    53       3.056619       3.056619       3.056619    1[6-(6,6)]
    54      11.041911      11.041911      11.041911    1[6-(6,6)]
    55      12.900887      12.900887      12.900887    1[6-(6,6)]
    56       4.927875       4.927875       4.927875    1[6-(6,6)]
    57      12.902004      12.902004      12.902004    1[6-(6,6)]
    58       4.931224       4.931224       4.931224    1[6-(6,6)]
    59       3.049921       3.049921       3.049921    1[6-(6,6)]
    60      11.025166      11.025166      11.025166    1[6-(6,6)]
    61      12.904874      12.904874      12.904874    1[6-(6,6)]
    62       4.928673       4.928673       4.928673    1[6-(6,6)]
    63       3.057097       3.057097       3.057097    1[6-(6,6)]
    64      11.017033      11.017033      11.017033    1[6-(6,6)]
    65       3.054067       3.054067       3.054067    1[6-(6,6)]
    66      11.044303      11.044303      11.044303    1[6-(6,6)]
    67      12.893073      12.893073      12.893073    1[6-(6,6)]
    68       4.935689       4.935689       4.935689    1[6-(6,6)]
    69         0.0909         0.0909         0.0909    1[8-(13,13)]
    70       0.110515       0.110515       0.110515    1[8-(13,13)]
    71       7.949729       7.949729       7.949729    1[8-(13,13)]
    72       7.895987       7.895987       7.895987    1[8-(13,13)]
    73       0.020253       0.020253       0.020253    13[8-(1,13),8-(1,13),8-(6),8-(6),8-(6),8-(6)]
    74       7.976999       7.976999       7.976999    13[8-(1,13),8-(1,13),8-(6),8-(6),8-(6),8-(6)]
    75       0.015947       0.015947       0.015947    13[8-(1,13),8-(1,13),8-(6),8-(6),8-(6),8-(6)]
    76       7.974288       7.974288       7.974288    13[8-(1,13),8-(1,13),8-(6),8-(6),8-(6),8-(6)]
