# Supplementary material for: A collection of forcefield precursors for metal–organic frameworks
Source: RSC Adv. 2019 Nov 13;9(63):36492–507. doi: 10.1039/c9ra07327b (PMC9075174; doi:10.1039/c9ra07327b)
Supplement: RA-009-C9RA07327B-s558 [file RA-009-C9RA07327B-s558.txt]

EHEKUY_clean

15.297800    0.000000    0.000000
7.299897    13.778382    0.000000
1.337441    -0.201609    22.106662

     1      13.152583      13.152583      13.152583    1[6-(6,6)]
     2      11.375949      11.375949      11.375949    1[6-(1,1,6)]
     3      11.661256      11.661256      11.661256    1[6-(1,1,6)]
     4      11.207138      11.207138      11.207138    1[6-(1,1,6)]
     5      13.612072      13.612072      13.612072    1[6-(6,6)]
     6      15.806985      15.806985      15.806985    1[6-(6,6)]
     7      16.738681      16.738681      16.738681    1[6-(6,6)]
     8       8.951135       8.951135       8.951135    1[6-(6,6)]
     9       8.915223       8.915223       8.915223    1[6-(1,1,6)]
    10       8.014019       8.014019       8.014019    1[6-(1,1,6)]
    11       9.346751       9.346751       9.346751    1[6-(1,1,6)]
    12       6.580708       6.580708       6.580708    1[6-(6,6)]
    13      20.810101      20.810101      20.810101    1[6-(6,6)]
    14      21.445354      21.445354      21.445354    1[6-(6,6)]
    15      19.082443      19.082443      19.082443    1[6-(6,6)]
    16       17.45125       17.45125       17.45125    1[6-(1,1,6)]
    17       16.21688       16.21688       16.21688    1[6-(1,1,6)]
    18      16.268522      16.268522      16.268522    1[6-(1,1,6)]
    19      15.989542      15.989542      15.989542    1[6-(6,6)]
    20      17.026824      17.026824      17.026824    1[6-(6,6)]
    21      19.111172      19.111172      19.111172    1[6-(6,6)]
    22       5.757843       5.757843       5.757843    1[6-(6,6)]
    23      11.909128      11.909128      11.909128    1[6-(1,1,6)]
    24      13.073474      13.073474      13.073474    1[6-(1,1,6)]
    25       11.68229       11.68229       11.68229    1[6-(1,1,6)]
    26      12.482767      12.482767      12.482767    1[6-(6,6)]
    27       5.859823       5.859823       5.859823    1[6-(6,6)]
    28       6.487151       6.487151       6.487151    1[6-(6,6)]
    29       11.32988       11.32988       11.32988    1[6-(6,6)]
    30      13.326161      13.326161      13.326161    1[6-(1,1,6)]
    31      14.600067      14.600067      14.600067    1[6-(1,1,6)]
    32      13.382227      13.382227      13.382227    1[6-(1,1,6)]
    33      14.685751      14.685751      14.685751    1[6-(6,6)]
    34      13.832226      13.832226      13.832226    1[6-(6,6)]
    35      11.739015      11.739015      11.739015    1[6-(6,6)]
    36      10.261698      10.261698      10.261698    1[6-(6,6)]
    37      11.363542      11.363542      11.363542    1[6-(1,1,6)]
    38      12.655157      12.655157      12.655157    1[6-(1,1,6)]
    39      11.775109      11.775109      11.775109    1[6-(1,1,6)]
    40      11.410523      11.410523      11.410523    1[6-(6,6)]
    41       8.916806       8.916806       8.916806    1[6-(6,6)]
    42       9.117645       9.117645       9.117645    1[6-(6,6)]
    43      11.671103      11.671103      11.671103    1[6-(6,6)]
    44        9.65567        9.65567        9.65567    1[6-(1,1,6)]
    45       8.945965       8.945965       8.945965    1[6-(1,1,6)]
    46       8.756907       8.756907       8.756907    1[6-(1,1,6)]
    47      17.155042      17.155042      17.155042    1[6-(6,6)]
    48      19.012188      19.012188      19.012188    1[6-(6,6)]
    49      20.836415      20.836415      20.836415    1[6-(6,6)]
    50      21.243647      21.243647      21.243647    1[6-(6,6)]
    51      19.855582      19.855582      19.855582    1[6-(1,1,6)]
    52      19.560335      19.560335      19.560335    1[6-(1,1,6)]
    53      20.939988      20.939988      20.939988    1[6-(1,1,6)]
    54      20.421449      20.421449      20.421449    1[6-(6,6)]
    55       5.934066       5.934066       5.934066    1[6-(6,6)]
    56       6.748562       6.748562       6.748562    1[6-(6,6)]
    57      10.782555      10.782555      10.782555    1[6-(6,6)]
    58      12.559189      12.559189      12.559189    1[6-(1,1,6)]
    59      12.273882      12.273882      12.273882    1[6-(1,1,6)]
    60         12.728         12.728         12.728    1[6-(1,1,6)]
    61      10.323066      10.323066      10.323066    1[6-(6,6)]
    62       8.128153       8.128153       8.128153    1[6-(6,6)]
    63       7.196457       7.196457       7.196457    1[6-(6,6)]
    64      14.984003      14.984003      14.984003    1[6-(6,6)]
    65      15.019915      15.019915      15.019915    1[6-(1,1,6)]
    66      15.921119      15.921119      15.921119    1[6-(1,1,6)]
    67      14.588387      14.588387      14.588387    1[6-(1,1,6)]
    68       17.35443       17.35443       17.35443    1[6-(6,6)]
    69       3.125037       3.125037       3.125037    1[6-(6,6)]
    70       2.489784       2.489784       2.489784    1[6-(6,6)]
    71       4.852695       4.852695       4.852695    1[6-(6,6)]
    72       6.483888       6.483888       6.483888    1[6-(1,1,6)]
    73       7.718258       7.718258       7.718258    1[6-(1,1,6)]
    74       7.666616       7.666616       7.666616    1[6-(1,1,6)]
    75       7.945596       7.945596       7.945596    1[6-(6,6)]
    76       6.908314       6.908314       6.908314    1[6-(6,6)]
    77       4.823966       4.823966       4.823966    1[6-(6,6)]
    78      18.177295      18.177295      18.177295    1[6-(6,6)]
    79       12.02601       12.02601       12.02601    1[6-(1,1,6)]
    80      10.861664      10.861664      10.861664    1[6-(1,1,6)]
    81      12.252848      12.252848      12.252848    1[6-(1,1,6)]
    82      11.452371      11.452371      11.452371    1[6-(6,6)]
    83      18.075315      18.075315      18.075315    1[6-(6,6)]
    84      17.447987      17.447987      17.447987    1[6-(6,6)]
    85      12.605258      12.605258      12.605258    1[6-(6,6)]
    86      10.608977      10.608977      10.608977    1[6-(1,1,6)]
    87       9.335071       9.335071       9.335071    1[6-(1,1,6)]
    88      10.552911      10.552911      10.552911    1[6-(1,1,6)]
    89       9.249387       9.249387       9.249387    1[6-(6,6)]
    90      10.102912      10.102912      10.102912    1[6-(6,6)]
    91      12.196123      12.196123      12.196123    1[6-(6,6)]
    92       13.67344       13.67344       13.67344    1[6-(6,6)]
    93      12.571596      12.571596      12.571596    1[6-(1,1,6)]
    94      11.279981      11.279981      11.279981    1[6-(1,1,6)]
    95      12.160029      12.160029      12.160029    1[6-(1,1,6)]
    96      12.524615      12.524615      12.524615    1[6-(6,6)]
    97      13.680891      13.680891      13.680891    1[6-(6,6)]
    98      14.817493      14.817493      14.817493    1[6-(6,6)]
    99      12.264035      12.264035      12.264035    1[6-(6,6)]
   100      14.279468      14.279468      14.279468    1[6-(1,1,6)]
   101      14.989173      14.989173      14.989173    1[6-(1,1,6)]
   102      15.178231      15.178231      15.178231    1[6-(1,1,6)]
   103       6.780096       6.780096       6.780096    1[6-(6,6)]
   104        4.92295        4.92295        4.92295    1[6-(6,6)]
   105       3.098723       3.098723       3.098723    1[6-(6,6)]
   106       2.691491       2.691491       2.691491    1[6-(6,6)]
   107       4.079556       4.079556       4.079556    1[6-(1,1,6)]
   108       4.374803       4.374803       4.374803    1[6-(1,1,6)]
   109        2.99515        2.99515        2.99515    1[6-(1,1,6)]
   110       3.513689       3.513689       3.513689    1[6-(6,6)]
   111      18.001072      18.001072      18.001072    1[6-(6,6)]
   112      17.186576      17.186576      17.186576    1[6-(6,6)]
   113       2.354694       2.354694       2.354694    44[7-(6),8-(6),8-(6),8-(6),8-(6),44-(7,8,8,8,8)]
   114       7.517709       7.517709       7.517709    44[7-(6),8-(6),8-(6),8-(6),8-(6),44-(7,8,8,8,8)]
   115       7.806319       7.806319       7.806319    44[7-(6),8-(6),8-(6),8-(6),8-(6),44-(7,8,8,8,8)]
   116       8.475902       8.475902       8.475902    44[7-(6),8-(6),8-(6),8-(6),8-(6),44-(7,8,8,8,8)]
   117      21.580444      21.580444      21.580444    44[7-(6),8-(6),8-(6),8-(6),8-(6),44-(7,8,8,8,8)]
   118      16.417429      16.417429      16.417429    44[7-(6),8-(6),8-(6),8-(6),8-(6),44-(7,8,8,8,8)]
   119      16.128819      16.128819      16.128819    44[7-(6),8-(6),8-(6),8-(6),8-(6),44-(7,8,8,8,8)]
   120      15.459236      15.459236      15.459236    44[7-(6),8-(6),8-(6),8-(6),8-(6),44-(7,8,8,8,8)]
   121      15.615472      15.615472      15.615472    6[6-(6,6),8-(44),8-(44)]
   122      15.046415      15.046415      15.046415    6[6-(1,6),6-(1,6),6-(8,8)]
   123      13.703135      13.703135      13.703135    6[1-(0),6-(6,6),6-(6,6)]
   124      13.152413      13.152413      13.152413    6[6-(1,1,1),6-(1,6),6-(1,6)]
   125      11.721484      11.721484      11.721484    6[1-(0),1-(0),1-(0),6-(6,6)]
   126      13.963312      13.963312      13.963312    6[1-(0),6-(1,6),6-(6,6)]
   127      15.277728      15.277728      15.277728    6[1-(0),6-(1,6),6-(1,6)]
   128      15.829798      15.829798      15.829798    6[1-(0),6-(1,6),6-(6,6)]
   129       8.010493       8.010493       8.010493    6[6-(6,6),8-(44),8-(44)]
   130        7.60992        7.60992        7.60992    6[6-(1,6),6-(1,6),6-(8,8)]
   131       8.249071       8.249071       8.249071    6[1-(0),6-(6,6),6-(6,6)]
   132       7.883361       7.883361       7.883361    6[6-(1,1,1),6-(1,6),6-(1,6)]
   133       8.602145       8.602145       8.602145    6[1-(0),1-(0),1-(0),6-(6,6)]
   134       6.852079       6.852079       6.852079    6[1-(0),6-(1,6),6-(6,6)]
   135       6.209358       6.209358       6.209358    6[1-(0),6-(1,6),6-(1,6)]
   136      21.883288      21.883288      21.883288    6[1-(0),6-(1,6),6-(6,6)]
   137       5.466418       5.466418       5.466418    6[6-(6,6),7-(44)]
   138       6.787207       6.787207       6.787207    6[6-(6,6),6-(7),6-(7)]
   139       7.003017       7.003017       7.003017    6[6-(6,6),7-(44)]
   140       7.861014       7.861014       7.861014    6[6-(6,6),6-(6,7),6-(6,7)]
   141      15.195647      15.195647      15.195647    6[6-(6,6),6-(6,7),7-(16)]
   142      14.950811      14.950811      14.950811    6[6-(6,6),6-(6,7),7-(16)]
   143       5.309384       5.309384       5.309384    6[6-(6,6),8-(44),8-(44)]
   144      19.284368      19.284368      19.284368    6[6-(1,6),6-(1,6),6-(8,8)]
   145      18.655362      18.655362      18.655362    6[1-(0),6-(6,6),6-(6,6)]
   146      17.443947      17.443947      17.443947    6[6-(1,1,1),6-(1,6),6-(1,6)]
   147      16.780799      16.780799      16.780799    6[1-(0),1-(0),1-(0),6-(6,6)]
   148      16.837468      16.837468      16.837468    6[1-(0),6-(1,6),6-(6,6)]
   149      17.450341      17.450341      17.450341    6[1-(0),6-(1,6),6-(1,6)]
   150      18.679559      18.679559      18.679559    6[1-(0),6-(1,6),6-(6,6)]
   151       6.623387       6.623387       6.623387    6[6-(6,6),8-(44),8-(44)]
   152        6.18508        6.18508        6.18508    6[6-(1,6),6-(1,6),6-(8,8)]
   153       5.779982       5.779982       5.779982    6[1-(0),6-(6,6),6-(6,6)]
   154       5.412001       5.412001       5.412001    6[6-(1,1,1),6-(1,6),6-(1,6)]
   155      12.310563      12.310563      12.310563    6[1-(0),1-(0),1-(0),6-(6,6)]
   156       5.446243       5.446243       5.446243    6[1-(0),6-(1,6),6-(6,6)]
   157       5.831207       5.831207       5.831207    6[1-(0),6-(1,6),6-(1,6)]
   158       6.205744       6.205744       6.205744    6[1-(0),6-(1,6),6-(6,6)]
   159       10.01514       10.01514       10.01514    6[6-(6,6),8-(44),8-(44)]
   160      11.348535      11.348535      11.348535    6[6-(1,6),6-(1,6),6-(8,8)]
   161      11.846814      11.846814      11.846814    6[1-(0),6-(6,6),6-(6,6)]
   162      13.102537      13.102537      13.102537    6[6-(1,1,1),6-(1,6),6-(1,6)]
   163      13.652191      13.652191      13.652191    6[1-(0),1-(0),1-(0),6-(6,6)]
   164      13.831359      13.831359      13.831359    6[1-(0),6-(1,6),6-(6,6)]
   165      13.325911      13.325911      13.325911    6[1-(0),6-(1,6),6-(1,6)]
   166      12.087962      12.087962      12.087962    6[1-(0),6-(1,6),6-(6,6)]
   167        8.84863        8.84863        8.84863    6[6-(6,6),8-(44),8-(44)]
   168        9.56971        9.56971        9.56971    6[6-(1,6),6-(1,6),6-(8,8)]
   169      10.268237      10.268237      10.268237    6[1-(0),6-(6,6),6-(6,6)]
   170      10.969393      10.969393      10.969393    6[6-(1,1,1),6-(1,6),6-(1,6)]
   171      11.754756      11.754756      11.754756    6[1-(0),1-(0),1-(0),6-(6,6)]
   172      10.945067      10.945067      10.945067    6[1-(0),6-(1,6),6-(6,6)]
   173      10.258385      10.258385      10.258385    6[1-(0),6-(1,6),6-(1,6)]
   174       9.578125       9.578125       9.578125    6[1-(0),6-(1,6),6-(6,6)]
   175       8.869472       8.869472       8.869472    6[6-(6,6),7-(44)]
   176       9.784206       9.784206       9.784206    6[6-(6,6),6-(7),6-(7)]
   177        9.62682        9.62682        9.62682    6[6-(6,6),7-(44)]
   178      10.848516      10.848516      10.848516    6[6-(6,6),6-(6,7),6-(6,7)]
   179      10.822339      10.822339      10.822339    6[6-(6,6),6-(6,7),7-(16)]
   180      11.911107      11.911107      11.911107    6[6-(6,6),6-(6,7),7-(16)]
   181      21.203602      21.203602      21.203602    6[6-(6,6),8-(44),8-(44)]
   182      20.064379      20.064379      20.064379    6[6-(1,6),6-(1,6),6-(8,8)]
   183      11.672021      11.672021      11.672021    6[1-(0),6-(6,6),6-(6,6)]
   184      17.864735      17.864735      17.864735    6[6-(1,1,1),6-(1,6),6-(1,6)]
   185       9.372928       9.372928       9.372928    6[1-(0),1-(0),1-(0),6-(6,6)]
   186      17.908637      17.908637      17.908637    6[1-(0),6-(1,6),6-(6,6)]
   187       19.01084       19.01084       19.01084    6[1-(0),6-(1,6),6-(1,6)]
   188      20.088753      20.088753      20.088753    6[1-(0),6-(1,6),6-(6,6)]
   189      22.216969      22.216969      22.216969    6[6-(6,6),8-(44),8-(44)]
   190      21.709986      21.709986      21.709986    6[6-(1,6),6-(1,6),6-(8,8)]
   191       21.23503       21.23503       21.23503    6[1-(0),6-(6,6),6-(6,6)]
   192        20.7557        20.7557        20.7557    6[6-(1,1,1),6-(1,6),6-(1,6)]
   193      20.233458      20.233458      20.233458    6[1-(0),1-(0),1-(0),6-(6,6)]
   194      20.755053      20.755053      20.755053    6[1-(0),6-(1,6),6-(6,6)]
   195       5.935081       5.935081       5.935081    6[1-(0),6-(1,6),6-(1,6)]
   196       6.416342       6.416342       6.416342    6[1-(0),6-(1,6),6-(6,6)]
   197       8.319666       8.319666       8.319666    6[6-(6,6),8-(44),8-(44)]
   198       8.888723       8.888723       8.888723    6[6-(1,6),6-(1,6),6-(8,8)]
   199      10.232003      10.232003      10.232003    6[1-(0),6-(6,6),6-(6,6)]
   200      10.782725      10.782725      10.782725    6[6-(1,1,1),6-(1,6),6-(1,6)]
   201      12.213654      12.213654      12.213654    6[1-(0),1-(0),1-(0),6-(6,6)]
   202       9.971826       9.971826       9.971826    6[1-(0),6-(1,6),6-(6,6)]
   203        8.65741        8.65741        8.65741    6[1-(0),6-(1,6),6-(1,6)]
   204        8.10534        8.10534        8.10534    6[1-(0),6-(1,6),6-(6,6)]
   205      15.924645      15.924645      15.924645    6[6-(6,6),8-(44),8-(44)]
   206      16.325218      16.325218      16.325218    6[6-(1,6),6-(1,6),6-(8,8)]
   207      15.686067      15.686067      15.686067    6[1-(0),6-(6,6),6-(6,6)]
   208      16.051777      16.051777      16.051777    6[6-(1,1,1),6-(1,6),6-(1,6)]
   209      15.332993      15.332993      15.332993    6[1-(0),1-(0),1-(0),6-(6,6)]
   210      17.083059      17.083059      17.083059    6[1-(0),6-(1,6),6-(6,6)]
   211        2.42798        2.42798        2.42798    6[1-(0),6-(1,6),6-(1,6)]
   212        2.05185        2.05185        2.05185    6[1-(0),6-(1,6),6-(6,6)]
   213       18.46872       18.46872       18.46872    6[6-(6,6),7-(44)]
   214      17.147931      17.147931      17.147931    6[6-(6,6),6-(7),6-(7)]
   215      16.932121      16.932121      16.932121    6[6-(6,6),7-(44)]
   216      16.074124      16.074124      16.074124    6[6-(6,6),6-(6,7),6-(6,7)]
   217       8.739491       8.739491       8.739491    6[6-(6,6),6-(6,7),7-(16)]
   218       8.984327       8.984327       8.984327    6[6-(6,6),6-(6,7),7-(16)]
   219      18.625754      18.625754      18.625754    6[6-(6,6),8-(44),8-(44)]
   220        4.65077        4.65077        4.65077    6[6-(1,6),6-(1,6),6-(8,8)]
   221       5.279776       5.279776       5.279776    6[1-(0),6-(6,6),6-(6,6)]
   222       6.491191       6.491191       6.491191    6[6-(1,1,1),6-(1,6),6-(1,6)]
   223       7.154339       7.154339       7.154339    6[1-(0),1-(0),1-(0),6-(6,6)]
   224        7.09767        7.09767        7.09767    6[1-(0),6-(1,6),6-(6,6)]
   225       6.484797       6.484797       6.484797    6[1-(0),6-(1,6),6-(1,6)]
   226       5.255579       5.255579       5.255579    6[1-(0),6-(1,6),6-(6,6)]
   227      17.311751      17.311751      17.311751    6[6-(6,6),8-(44),8-(44)]
   228      17.750058      17.750058      17.750058    6[6-(1,6),6-(1,6),6-(8,8)]
   229      18.155156      18.155156      18.155156    6[1-(0),6-(6,6),6-(6,6)]
   230      18.523137      18.523137      18.523137    6[6-(1,1,1),6-(1,6),6-(1,6)]
   231      11.624575      11.624575      11.624575    6[1-(0),1-(0),1-(0),6-(6,6)]
   232      18.488895      18.488895      18.488895    6[1-(0),6-(1,6),6-(6,6)]
   233      18.103931      18.103931      18.103931    6[1-(0),6-(1,6),6-(1,6)]
   234      17.729394      17.729394      17.729394    6[1-(0),6-(1,6),6-(6,6)]
   235      13.919998      13.919998      13.919998    6[6-(6,6),8-(44),8-(44)]
   236      12.586603      12.586603      12.586603    6[6-(1,6),6-(1,6),6-(8,8)]
   237      12.088324      12.088324      12.088324    6[1-(0),6-(6,6),6-(6,6)]
   238      10.832601      10.832601      10.832601    6[6-(1,1,1),6-(1,6),6-(1,6)]
   239      10.282947      10.282947      10.282947    6[1-(0),1-(0),1-(0),6-(6,6)]
   240      10.103779      10.103779      10.103779    6[1-(0),6-(1,6),6-(6,6)]
   241      10.609227      10.609227      10.609227    6[1-(0),6-(1,6),6-(1,6)]
   242      11.847176      11.847176      11.847176    6[1-(0),6-(1,6),6-(6,6)]
   243      15.086508      15.086508      15.086508    6[6-(6,6),8-(44),8-(44)]
   244      14.365428      14.365428      14.365428    6[6-(1,6),6-(1,6),6-(8,8)]
   245      13.666901      13.666901      13.666901    6[1-(0),6-(6,6),6-(6,6)]
   246      12.965745      12.965745      12.965745    6[6-(1,1,1),6-(1,6),6-(1,6)]
   247      12.180382      12.180382      12.180382    6[1-(0),1-(0),1-(0),6-(6,6)]
   248      12.990071      12.990071      12.990071    6[1-(0),6-(1,6),6-(6,6)]
   249      13.676753      13.676753      13.676753    6[1-(0),6-(1,6),6-(1,6)]
   250      14.357013      14.357013      14.357013    6[1-(0),6-(1,6),6-(6,6)]
   251      15.065666      15.065666      15.065666    6[6-(6,6),7-(44)]
   252      14.150932      14.150932      14.150932    6[6-(6,6),6-(7),6-(7)]
   253      14.308318      14.308318      14.308318    6[6-(6,6),7-(44)]
   254      13.086622      13.086622      13.086622    6[6-(6,6),6-(6,7),6-(6,7)]
   255      13.112799      13.112799      13.112799    6[6-(6,6),6-(6,7),7-(16)]
   256      12.024031      12.024031      12.024031    6[6-(6,6),6-(6,7),7-(16)]
   257       2.731536       2.731536       2.731536    6[6-(6,6),8-(44),8-(44)]
   258       3.870759       3.870759       3.870759    6[6-(1,6),6-(1,6),6-(8,8)]
   259      12.263117      12.263117      12.263117    6[1-(0),6-(6,6),6-(6,6)]
   260       6.070403       6.070403       6.070403    6[6-(1,1,1),6-(1,6),6-(1,6)]
   261       14.56221       14.56221       14.56221    6[1-(0),1-(0),1-(0),6-(6,6)]
   262       6.026501       6.026501       6.026501    6[1-(0),6-(1,6),6-(6,6)]
   263       4.924298       4.924298       4.924298    6[1-(0),6-(1,6),6-(1,6)]
   264       3.846385       3.846385       3.846385    6[1-(0),6-(1,6),6-(6,6)]
   265       1.718169       1.718169       1.718169    6[6-(6,6),8-(44),8-(44)]
   266       2.225152       2.225152       2.225152    6[6-(1,6),6-(1,6),6-(8,8)]
   267       2.700108       2.700108       2.700108    6[1-(0),6-(6,6),6-(6,6)]
   268       3.179438       3.179438       3.179438    6[6-(1,1,1),6-(1,6),6-(1,6)]
   269        3.70168        3.70168        3.70168    6[1-(0),1-(0),1-(0),6-(6,6)]
   270       3.180085       3.180085       3.180085    6[1-(0),6-(1,6),6-(6,6)]
   271      18.000057      18.000057      18.000057    6[1-(0),6-(1,6),6-(1,6)]
   272      17.518796      17.518796      17.518796    6[1-(0),6-(1,6),6-(6,6)]
   273      14.750439      14.750439      14.750439    16[7-(6),7-(6)]
   274      10.181085      10.181085      10.181085    16[7-(6),7-(6)]
   275       9.184699       9.184699       9.184699    16[7-(6),7-(6)]
   276      13.754053      13.754053      13.754053    16[7-(6),7-(6)]
   277       4.366943       4.366943       4.366943    7[6-(6),44-(8,8,8,8,44)]
   278      14.231957      14.231957      14.231957    7[6-(6,6),16-(7)]
   279      14.797872      14.797872      14.797872    7[6-(6,6),16-(7)]
   280       7.158174       7.158174       7.158174    7[6-(6),44-(8,8,8,8,44)]
   281        8.11779        8.11779        8.11779    7[6-(6),44-(8,8,8,8,44)]
   282       9.776955       9.776955       9.776955    7[6-(6,6),16-(7)]
   283      11.641486      11.641486      11.641486    7[6-(6,6),16-(7)]
   284       9.439425       9.439425       9.439425    7[6-(6),44-(8,8,8,8,44)]
   285      19.568195      19.568195      19.568195    7[6-(6),44-(8,8,8,8,44)]
   286       9.703181       9.703181       9.703181    7[6-(6,6),16-(7)]
   287       9.137266       9.137266       9.137266    7[6-(6,6),16-(7)]
   288      16.776964      16.776964      16.776964    7[6-(6),44-(8,8,8,8,44)]
   289      15.817348      15.817348      15.817348    7[6-(6),44-(8,8,8,8,44)]
   290      14.158183      14.158183      14.158183    7[6-(6,6),16-(7)]
   291      12.293652      12.293652      12.293652    7[6-(6,6),16-(7)]
   292      14.495713      14.495713      14.495713    7[6-(6),44-(8,8,8,8,44)]
   293      16.859711      16.859711      16.859711    8[6-(6,8),44-(7,8,8,8,44)]
   294      14.857739      14.857739      14.857739    8[6-(6,8),44-(7,8,8,8,44)]
   295       9.154843       9.154843       9.154843    8[6-(6,8),44-(7,8,8,8,44)]
   296      22.478932      22.478932      22.478932    8[6-(6,8),44-(7,8,8,8,44)]
   297       5.709383       5.709383       5.709383    8[6-(6,8),44-(7,8,8,8,44)]
   298       5.982744       5.982744       5.982744    8[6-(6,8),44-(7,8,8,8,44)]
   299       6.694435       6.694435       6.694435    8[6-(6,8),44-(7,8,8,8,44)]
   300       6.966483       6.966483       6.966483    8[6-(6,8),44-(7,8,8,8,44)]
   301        9.34123        9.34123        9.34123    8[6-(6,8),44-(7,8,8,8,44)]
   302       9.603271       9.603271       9.603271    8[6-(6,8),44-(7,8,8,8,44)]
   303       8.393755       8.393755       8.393755    8[6-(6,8),44-(7,8,8,8,44)]
   304       8.710334       8.710334       8.710334    8[6-(6,8),44-(7,8,8,8,44)]
   305      22.174729      22.174729      22.174729    8[6-(6,8),44-(7,8,8,8,44)]
   306      13.872466      13.872466      13.872466    8[6-(6,8),44-(7,8,8,8,44)]
   307       7.627507       7.627507       7.627507    8[6-(6,8),44-(7,8,8,8,44)]
   308      21.949664      21.949664      21.949664    8[6-(6,8),44-(7,8,8,8,44)]
   309       7.075427       7.075427       7.075427    8[6-(6,8),44-(7,8,8,8,44)]
   310       9.077399       9.077399       9.077399    8[6-(6,8),44-(7,8,8,8,44)]
   311      14.780295      14.780295      14.780295    8[6-(6,8),44-(7,8,8,8,44)]
   312       1.456206       1.456206       1.456206    8[6-(6,8),44-(7,8,8,8,44)]
   313      18.225755      18.225755      18.225755    8[6-(6,8),44-(7,8,8,8,44)]
   314      17.952394      17.952394      17.952394    8[6-(6,8),44-(7,8,8,8,44)]
   315      17.240703      17.240703      17.240703    8[6-(6,8),44-(7,8,8,8,44)]
   316      16.968655      16.968655      16.968655    8[6-(6,8),44-(7,8,8,8,44)]
   317      14.593908      14.593908      14.593908    8[6-(6,8),44-(7,8,8,8,44)]
   318      14.331867      14.331867      14.331867    8[6-(6,8),44-(7,8,8,8,44)]
   319      15.541383      15.541383      15.541383    8[6-(6,8),44-(7,8,8,8,44)]
   320      15.224804      15.224804      15.224804    8[6-(6,8),44-(7,8,8,8,44)]
   321       1.760409       1.760409       1.760409    8[6-(6,8),44-(7,8,8,8,44)]
   322      10.062672      10.062672      10.062672    8[6-(6,8),44-(7,8,8,8,44)]
   323      16.307631      16.307631      16.307631    8[6-(6,8),44-(7,8,8,8,44)]
   324       1.985474       1.985474       1.985474    8[6-(6,8),44-(7,8,8,8,44)]
