# Supplementary material for: A collection of forcefield precursors for metal–organic frameworks
Source: RSC Adv. 2019 Nov 13;9(63):36492–507. doi: 10.1039/c9ra07327b (PMC9075174; doi:10.1039/c9ra07327b)
Supplement: RA-009-C9RA07327B-s559 [file RA-009-C9RA07327B-s559.txt]

EHIJAH_clean

25.682000    0.000000    0.000000
12.841000    22.241264    0.000000
12.841009    7.413760    38.299994

     1      14.631292      14.631292      14.631292    30[8-(30,30,30),8-(6),8-(6),8-(6)]
     2      11.590929      11.590929      11.590929    30[8-(30,30,30),8-(6),8-(6),8-(6)]
     3      12.300779      12.300779      12.300779    30[8-(30,30,30),8-(6),8-(6),8-(6)]
     4      11.590933      11.590933      11.590933    30[8-(30,30,30),8-(6),8-(6),8-(6)]
     5      12.300784      12.300784      12.300784    30[8-(30,30,30),8-(6),8-(6),8-(6)]
     6      14.631297      14.631297      14.631297    30[8-(30,30,30),8-(6),8-(6),8-(6)]
     7      36.732717      36.732717      36.732717    30[8-(30,30,30),8-(6),8-(6),8-(6)]
     8       39.77308       39.77308       39.77308    30[8-(30,30,30),8-(6),8-(6),8-(6)]
     9       39.06323       39.06323       39.06323    30[8-(30,30,30),8-(6),8-(6),8-(6)]
    10      39.773076      39.773076      39.773076    30[8-(30,30,30),8-(6),8-(6),8-(6)]
    11      39.063225      39.063225      39.063225    30[8-(30,30,30),8-(6),8-(6),8-(6)]
    12      36.732712      36.732712      36.732712    30[8-(30,30,30),8-(6),8-(6),8-(6)]
    13      25.682008      25.682008      25.682008    30[8-(30,30,30),8-(6),8-(6),8-(6)]
    14      12.841005      12.841005      12.841005    30[8-(30,30,30),8-(6),8-(6),8-(6)]
    15      25.682001      25.682001      25.682001    30[8-(30,30,30),8-(6),8-(6),8-(6)]
    16      38.523004      38.523004      38.523004    30[8-(30,30,30),8-(6),8-(6),8-(6)]
    17      24.672705      24.672705      24.672705    1[6-(6,6)]
    18      24.259225      24.259225      24.259225    1[6-(6,6)]
    19      23.301287      23.301287      23.301287    1[6-(6,6)]
    20      25.565155      25.565155      25.565155    1[6-(6,6)]
    21      34.955778      34.955778      34.955778    1[6-(6,6)]
    22      35.461714      35.461714      35.461714    1[6-(6,6)]
    23      38.967307      38.967307      38.967307    1[6-(6,6)]
    24      21.642229      21.642229      21.642229    1[6-(6,6)]
    25      22.903216      22.903216      22.903216    1[6-(6,6)]
    26      37.101509      37.101509      37.101509    1[6-(6,6)]
    27      36.364435      36.364435      36.364435    1[6-(6,6)]
    28      20.971928      20.971928      20.971928    1[6-(6,6)]
    29      23.312843      23.312843      23.312843    1[6-(6,6)]
    30      21.766787      21.766787      21.766787    1[6-(6,6)]
    31      22.758113      22.758113      22.758113    1[6-(6,6)]
    32      18.777402      18.777402      18.777402    1[6-(6,6)]
    33      44.687972      44.687972      44.687972    1[6-(6,6)]
    34      42.882528      42.882528      42.882528    1[6-(6,6)]
    35      42.555082      42.555082      42.555082    1[6-(6,6)]
    36      22.254745      22.254745      22.254745    1[6-(6,6)]
    37      21.219761      21.219761      21.219761    1[6-(6,6)]
    38       44.04849       44.04849       44.04849    1[6-(6,6)]
    39      44.081876      44.081876      44.081876    1[6-(6,6)]
    40      22.289415      22.289415      22.289415    1[6-(6,6)]
    41      29.060475      29.060475      29.060475    1[6-(6,6)]
    42      31.020011      31.020011      31.020011    1[6-(6,6)]
    43      30.986626      30.986626      30.986626    1[6-(6,6)]
    44      32.703467      32.703467      32.703467    1[6-(6,6)]
    45      35.925274      35.925274      35.925274    1[6-(6,6)]
    46      37.224783      37.224783      37.224783    1[6-(6,6)]
    47      34.046636      34.046636      34.046636    1[6-(6,6)]
    48      33.149049      33.149049      33.149049    1[6-(6,6)]
    49      32.923048      32.923048      32.923048    1[6-(6,6)]
    50      34.419024      34.419024      34.419024    1[6-(6,6)]
    51       35.12271       35.12271       35.12271    1[6-(6,6)]
    52      33.784678      33.784678      33.784678    1[6-(6,6)]
    53      10.471841      10.471841      10.471841    1[6-(6,6)]
    54      21.766785      21.766785      21.766785    1[6-(6,6)]
    55      22.758109      22.758109      22.758109    1[6-(6,6)]
    56        44.4594        44.4594        44.4594    1[6-(6,6)]
    57       19.00597       19.00597       19.00597    1[6-(6,6)]
    58      17.200525      17.200525      17.200525    1[6-(6,6)]
    59      42.555079      42.555079      42.555079    1[6-(6,6)]
    60      22.254743      22.254743      22.254743    1[6-(6,6)]
    61      21.219758      21.219758      21.219758    1[6-(6,6)]
    62      44.048488      44.048488      44.048488    1[6-(6,6)]
    63      44.081875      44.081875      44.081875    1[6-(6,6)]
    64      22.289414      22.289414      22.289414    1[6-(6,6)]
    65      16.219473      16.219473      16.219473    1[6-(6,6)]
    66       18.17901       18.17901       18.17901    1[6-(6,6)]
    67      18.145622      18.145622      18.145622    1[6-(6,6)]
    68      32.703464      32.703464      32.703464    1[6-(6,6)]
    69      23.084271      23.084271      23.084271    1[6-(6,6)]
    70       24.38378       24.38378       24.38378    1[6-(6,6)]
    71      34.046632      34.046632      34.046632    1[6-(6,6)]
    72      20.308047      20.308047      20.308047    1[6-(6,6)]
    73      20.082045      20.082045      20.082045    1[6-(6,6)]
    74      34.419022      34.419022      34.419022    1[6-(6,6)]
    75       35.12271       35.12271       35.12271    1[6-(6,6)]
    76      20.943677      20.943677      20.943677    1[6-(6,6)]
    77      11.831703      11.831703      11.831703    1[6-(6,6)]
    78      37.100223      37.100223      37.100223    1[6-(6,6)]
    79      36.142283      36.142283      36.142283    1[6-(6,6)]
    80      38.406152      38.406152      38.406152    1[6-(6,6)]
    81      34.955776      34.955776      34.955776    1[6-(6,6)]
    82      35.461711      35.461711      35.461711    1[6-(6,6)]
    83      38.967304      38.967304      38.967304    1[6-(6,6)]
    84      34.483227      34.483227      34.483227    1[6-(6,6)]
    85      35.744213      35.744213      35.744213    1[6-(6,6)]
    86      37.101507      37.101507      37.101507    1[6-(6,6)]
    87      36.364434      36.364434      36.364434    1[6-(6,6)]
    88      33.812928      33.812928      33.812928    1[6-(6,6)]
    89      26.691304      26.691304      26.691304    1[6-(6,6)]
    90      27.104784      27.104784      27.104784    1[6-(6,6)]
    91      28.062722      28.062722      28.062722    1[6-(6,6)]
    92      25.798854      25.798854      25.798854    1[6-(6,6)]
    93      16.408231      16.408231      16.408231    1[6-(6,6)]
    94      15.902295      15.902295      15.902295    1[6-(6,6)]
    95      12.396702      12.396702      12.396702    1[6-(6,6)]
    96       29.72178       29.72178       29.72178    1[6-(6,6)]
    97      28.460793      28.460793      28.460793    1[6-(6,6)]
    98        14.2625        14.2625        14.2625    1[6-(6,6)]
    99      14.999574      14.999574      14.999574    1[6-(6,6)]
   100      30.392081      30.392081      30.392081    1[6-(6,6)]
   101      28.051166      28.051166      28.051166    1[6-(6,6)]
   102      29.597222      29.597222      29.597222    1[6-(6,6)]
   103      28.605896      28.605896      28.605896    1[6-(6,6)]
   104      32.586607      32.586607      32.586607    1[6-(6,6)]
   105       6.676037       6.676037       6.676037    1[6-(6,6)]
   106       8.481481       8.481481       8.481481    1[6-(6,6)]
   107       8.808927       8.808927       8.808927    1[6-(6,6)]
   108      29.109264      29.109264      29.109264    1[6-(6,6)]
   109      30.144248      30.144248      30.144248    1[6-(6,6)]
   110       7.315519       7.315519       7.315519    1[6-(6,6)]
   111       7.282133       7.282133       7.282133    1[6-(6,6)]
   112      29.074594      29.074594      29.074594    1[6-(6,6)]
   113      22.303534      22.303534      22.303534    1[6-(6,6)]
   114      20.343998      20.343998      20.343998    1[6-(6,6)]
   115      20.377383      20.377383      20.377383    1[6-(6,6)]
   116      18.660542      18.660542      18.660542    1[6-(6,6)]
   117      15.438735      15.438735      15.438735    1[6-(6,6)]
   118      14.139226      14.139226      14.139226    1[6-(6,6)]
   119      17.317373      17.317373      17.317373    1[6-(6,6)]
   120       18.21496       18.21496       18.21496    1[6-(6,6)]
   121      18.440961      18.440961      18.440961    1[6-(6,6)]
   122      16.944985      16.944985      16.944985    1[6-(6,6)]
   123      16.241299      16.241299      16.241299    1[6-(6,6)]
   124      17.579331      17.579331      17.579331    1[6-(6,6)]
   125      40.892168      40.892168      40.892168    1[6-(6,6)]
   126      29.597224      29.597224      29.597224    1[6-(6,6)]
   127        28.6059        28.6059        28.6059    1[6-(6,6)]
   128       6.904609       6.904609       6.904609    1[6-(6,6)]
   129      32.358039      32.358039      32.358039    1[6-(6,6)]
   130       8.481484       8.481484       8.481484    1[6-(6,6)]
   131        8.80893        8.80893        8.80893    1[6-(6,6)]
   132      29.109266      29.109266      29.109266    1[6-(6,6)]
   133      30.144251      30.144251      30.144251    1[6-(6,6)]
   134       7.315521       7.315521       7.315521    1[6-(6,6)]
   135       7.282134       7.282134       7.282134    1[6-(6,6)]
   136      29.074595      29.074595      29.074595    1[6-(6,6)]
   137      35.144536      35.144536      35.144536    1[6-(6,6)]
   138      33.184999      33.184999      33.184999    1[6-(6,6)]
   139      33.218387      33.218387      33.218387    1[6-(6,6)]
   140      18.660545      18.660545      18.660545    1[6-(6,6)]
   141      28.279738      28.279738      28.279738    1[6-(6,6)]
   142      14.139229      14.139229      14.139229    1[6-(6,6)]
   143      17.317377      17.317377      17.317377    1[6-(6,6)]
   144      31.055962      31.055962      31.055962    1[6-(6,6)]
   145      31.281964      31.281964      31.281964    1[6-(6,6)]
   146      16.944987      16.944987      16.944987    1[6-(6,6)]
   147      16.241299      16.241299      16.241299    1[6-(6,6)]
   148      30.420332      30.420332      30.420332    1[6-(6,6)]
   149      39.532306      39.532306      39.532306    1[6-(6,6)]
   150      14.263786      14.263786      14.263786    1[6-(6,6)]
   151      15.221726      15.221726      15.221726    1[6-(6,6)]
   152      12.957857      12.957857      12.957857    1[6-(6,6)]
   153      16.408233      16.408233      16.408233    1[6-(6,6)]
   154      15.902298      15.902298      15.902298    1[6-(6,6)]
   155      12.396705      12.396705      12.396705    1[6-(6,6)]
   156      16.880782      16.880782      16.880782    1[6-(6,6)]
   157      15.619796      15.619796      15.619796    1[6-(6,6)]
   158      14.262502      14.262502      14.262502    1[6-(6,6)]
   159      14.999575      14.999575      14.999575    1[6-(6,6)]
   160      17.551081      17.551081      17.551081    1[6-(6,6)]
   161        24.3477        24.3477        24.3477    6[6-(6,6),8-(30),8-(30)]
   162      24.028216      24.028216      24.028216    6[6-(1,6),6-(1,6),6-(8,8)]
   163      24.315597      24.315597      24.315597    6[1-(0),6-(1,6),6-(6,6)]
   164      24.076369      24.076369      24.076369    6[1-(0),6-(1,6),6-(6,7)]
   165       23.50135       23.50135       23.50135    6[1-(0),6-(1,6),6-(6,6)]
   166        23.5748        23.5748        23.5748    6[6-(1,6),6-(1,6),7-(6,6)]
   167      37.811103      37.811103      37.811103    6[1-(0),6-(1,6),6-(6,7)]
   168      36.594675      36.594675      36.594675    6[6-(1,6),6-(1,6),7-(6,6)]
   169      35.758854      35.758854      35.758854    6[1-(0),6-(1,6),6-(6,7)]
   170      36.069222      36.069222      36.069222    6[1-(0),6-(1,6),6-(6,6)]
   171      38.136237      38.136237      38.136237    6[1-(0),6-(1,6),6-(6,6)]
   172      37.258812      37.258812      37.258812    6[6-(1,6),6-(1,6),6-(8,8)]
   173      23.006072      23.006072      23.006072    6[6-(1,6),6-(1,6),7-(6,6)]
   174      22.031825      22.031825      22.031825    6[1-(0),6-(1,6),6-(6,7)]
   175      23.268414      23.268414      23.268414    6[1-(0),6-(1,6),6-(6,7)]
   176      23.578523      23.578523      23.578523    6[1-(0),6-(1,6),6-(6,7)]
   177      23.141544      23.141544      23.141544    6[1-(0),6-(1,6),6-(6,6)]
   178      22.162032      22.162032      22.162032    6[6-(1,6),6-(1,6),6-(6,6)]
   179      21.624893      21.624893      21.624893    6[1-(0),6-(1,6),6-(6,6)]
   180      37.662662      37.662662      37.662662    6[6-(6,6),8-(30),8-(30)]
   181      24.155085      24.155085      24.155085    6[6-(6,6),8-(30),8-(30)]
   182      23.223085      23.223085      23.223085    6[6-(1,6),6-(1,6),6-(8,8)]
   183      22.893328      22.893328      22.893328    6[1-(0),6-(1,6),6-(6,6)]
   184      21.956834      21.956834      21.956834    6[1-(0),6-(1,6),6-(6,7)]
   185      22.561389      22.561389      22.561389    6[1-(0),6-(1,6),6-(6,6)]
   186      21.304254      21.304254      21.304254    6[6-(1,6),6-(1,6),7-(6,6)]
   187      44.139405      44.139405      44.139405    6[1-(0),6-(1,6),6-(6,7)]
   188        44.7794        44.7794        44.7794    6[6-(1,6),6-(1,6),7-(6,6)]
   189      44.279115      44.279115      44.279115    6[1-(0),6-(1,6),6-(6,7)]
   190      43.181466      43.181466      43.181466    6[1-(0),6-(1,6),6-(6,6)]
   191      43.006829      43.006829      43.006829    6[1-(0),6-(1,6),6-(6,6)]
   192      42.539673      42.539673      42.539673    6[6-(1,6),6-(1,6),6-(8,8)]
   193      20.304839      20.304839      20.304839    6[6-(1,6),6-(1,6),7-(6,6)]
   194      21.470159      21.470159      21.470159    6[1-(0),6-(1,6),6-(6,7)]
   195      21.636965      21.636965      21.636965    6[1-(0),6-(1,6),6-(6,7)]
   196       19.16032       19.16032       19.16032    6[1-(0),6-(1,6),6-(6,7)]
   197      19.187543      19.187543      19.187543    6[1-(0),6-(1,6),6-(6,6)]
   198      20.343746      20.343746      20.343746    6[6-(1,6),6-(1,6),6-(6,6)]
   199       21.48544       21.48544       21.48544    6[1-(0),6-(1,6),6-(6,6)]
   200      41.317852      41.317852      41.317852    6[6-(6,6),8-(30),8-(30)]
   201       28.54324       28.54324       28.54324    6[6-(6,6),8-(30),8-(30)]
   202      29.794724      29.794724      29.794724    6[6-(1,6),6-(1,6),6-(8,8)]
   203      29.837099      29.837099      29.837099    6[1-(0),6-(1,6),6-(6,6)]
   204      31.012821      31.012821      31.012821    6[1-(0),6-(1,6),6-(6,7)]
   205      30.983287      30.983287      30.983287    6[1-(0),6-(1,6),6-(6,6)]
   206       32.16697       32.16697       32.16697    6[6-(1,6),6-(1,6),7-(6,6)]
   207      33.618517      33.618517      33.618517    6[1-(0),6-(1,6),6-(6,7)]
   208      34.194949      34.194949      34.194949    6[6-(1,6),6-(1,6),7-(6,6)]
   209      35.531055      35.531055      35.531055    6[1-(0),6-(1,6),6-(6,7)]
   210      36.318337      36.318337      36.318337    6[1-(0),6-(1,6),6-(6,6)]
   211      34.425959      34.425959      34.425959    6[1-(0),6-(1,6),6-(6,6)]
   212       35.77054       35.77054       35.77054    6[6-(1,6),6-(1,6),6-(8,8)]
   213      33.735112      33.735112      33.735112    6[6-(1,6),6-(1,6),7-(6,6)]
   214      33.544038      33.544038      33.544038    6[1-(0),6-(1,6),6-(6,7)]
   215      32.140646      32.140646      32.140646    6[1-(0),6-(1,6),6-(6,7)]
   216      34.307179      34.307179      34.307179    6[1-(0),6-(1,6),6-(6,7)]
   217      34.716935      34.716935      34.716935    6[1-(0),6-(1,6),6-(6,6)]
   218      34.540242      34.540242      34.540242    6[6-(1,6),6-(1,6),6-(6,6)]
   219      33.935688      33.935688      33.935688    6[1-(0),6-(1,6),6-(6,6)]
   220      36.588512      36.588512      36.588512    6[6-(6,6),8-(30),8-(30)]
   221      11.314082      11.314082      11.314082    6[6-(6,6),8-(30),8-(30)]
   222      23.223082      23.223082      23.223082    6[6-(1,6),6-(1,6),6-(8,8)]
   223      22.893326      22.893326      22.893326    6[1-(0),6-(1,6),6-(6,6)]
   224      21.956832      21.956832      21.956832    6[1-(0),6-(1,6),6-(6,7)]
   225      22.561385      22.561385      22.561385    6[1-(0),6-(1,6),6-(6,6)]
   226      21.304252      21.304252      21.304252    6[6-(1,6),6-(1,6),7-(6,6)]
   227      44.139402      44.139402      44.139402    6[1-(0),6-(1,6),6-(6,7)]
   228      19.097397      19.097397      19.097397    6[6-(1,6),6-(1,6),7-(6,6)]
   229      18.597112      18.597112      18.597112    6[1-(0),6-(1,6),6-(6,7)]
   230      43.181463      43.181463      43.181463    6[1-(0),6-(1,6),6-(6,6)]
   231      43.006826      43.006826      43.006826    6[1-(0),6-(1,6),6-(6,6)]
   232       42.53967       42.53967       42.53967    6[6-(1,6),6-(1,6),6-(8,8)]
   233      20.304837      20.304837      20.304837    6[6-(1,6),6-(1,6),7-(6,6)]
   234      21.470158      21.470158      21.470158    6[1-(0),6-(1,6),6-(6,7)]
   235      21.636962      21.636962      21.636962    6[1-(0),6-(1,6),6-(6,7)]
   236      44.842319      44.842319      44.842319    6[1-(0),6-(1,6),6-(6,7)]
   237      44.869542      44.869542      44.869542    6[1-(0),6-(1,6),6-(6,6)]
   238      20.343746      20.343746      20.343746    6[6-(1,6),6-(1,6),6-(6,6)]
   239      21.485439      21.485439      21.485439    6[1-(0),6-(1,6),6-(6,6)]
   240      41.317849      41.317849      41.317849    6[6-(6,6),8-(30),8-(30)]
   241      15.702237      15.702237      15.702237    6[6-(6,6),8-(30),8-(30)]
   242      16.953721      16.953721      16.953721    6[6-(1,6),6-(1,6),6-(8,8)]
   243      16.996096      16.996096      16.996096    6[1-(0),6-(1,6),6-(6,6)]
   244      18.171818      18.171818      18.171818    6[1-(0),6-(1,6),6-(6,7)]
   245      18.142284      18.142284      18.142284    6[1-(0),6-(1,6),6-(6,6)]
   246      19.325967      19.325967      19.325967    6[6-(1,6),6-(1,6),7-(6,6)]
   247      33.618514      33.618514      33.618514    6[1-(0),6-(1,6),6-(6,7)]
   248      21.353946      21.353946      21.353946    6[6-(1,6),6-(1,6),7-(6,6)]
   249      22.690052      22.690052      22.690052    6[1-(0),6-(1,6),6-(6,7)]
   250      36.318334      36.318334      36.318334    6[1-(0),6-(1,6),6-(6,6)]
   251      34.425956      34.425956      34.425956    6[1-(0),6-(1,6),6-(6,6)]
   252      35.770537      35.770537      35.770537    6[6-(1,6),6-(1,6),6-(8,8)]
   253      20.894239      20.894239      20.894239    6[6-(1,6),6-(1,6),7-(6,6)]
   254      20.703037      20.703037      20.703037    6[1-(0),6-(1,6),6-(6,7)]
   255      19.299643      19.299643      19.299643    6[1-(0),6-(1,6),6-(6,7)]
   256      34.307177      34.307177      34.307177    6[1-(0),6-(1,6),6-(6,7)]
   257      34.716934      34.716934      34.716934    6[1-(0),6-(1,6),6-(6,6)]
   258      21.699242      21.699242      21.699242    6[6-(1,6),6-(1,6),6-(6,6)]
   259      21.094688      21.094688      21.094688    6[1-(0),6-(1,6),6-(6,6)]
   260      36.588508      36.588508      36.588508    6[6-(6,6),8-(30),8-(30)]
   261      11.506697      11.506697      11.506697    6[6-(6,6),8-(30),8-(30)]
   262      36.869213      36.869213      36.869213    6[6-(1,6),6-(1,6),6-(8,8)]
   263      37.156595      37.156595      37.156595    6[1-(0),6-(1,6),6-(6,6)]
   264      36.917367      36.917367      36.917367    6[1-(0),6-(1,6),6-(6,7)]
   265      36.342346      36.342346      36.342346    6[1-(0),6-(1,6),6-(6,6)]
   266      36.415797      36.415797      36.415797    6[6-(1,6),6-(1,6),7-(6,6)]
   267        37.8111        37.8111        37.8111    6[1-(0),6-(1,6),6-(6,7)]
   268      36.594672      36.594672      36.594672    6[6-(1,6),6-(1,6),7-(6,6)]
   269      35.758852      35.758852      35.758852    6[1-(0),6-(1,6),6-(6,7)]
   270      36.069219      36.069219      36.069219    6[1-(0),6-(1,6),6-(6,6)]
   271      38.136234      38.136234      38.136234    6[1-(0),6-(1,6),6-(6,6)]
   272      37.258809      37.258809      37.258809    6[6-(1,6),6-(1,6),6-(8,8)]
   273       35.84707       35.84707       35.84707    6[6-(1,6),6-(1,6),7-(6,6)]
   274      34.872823      34.872823      34.872823    6[1-(0),6-(1,6),6-(6,7)]
   275      36.109411      36.109411      36.109411    6[1-(0),6-(1,6),6-(6,7)]
   276      36.419522      36.419522      36.419522    6[1-(0),6-(1,6),6-(6,7)]
   277      35.982543      35.982543      35.982543    6[1-(0),6-(1,6),6-(6,6)]
   278      35.003032      35.003032      35.003032    6[6-(1,6),6-(1,6),6-(6,6)]
   279      34.465892      34.465892      34.465892    6[1-(0),6-(1,6),6-(6,6)]
   280      37.662658      37.662658      37.662658    6[6-(6,6),8-(30),8-(30)]
   281      27.016309      27.016309      27.016309    6[6-(6,6),8-(30),8-(30)]
   282      27.335793      27.335793      27.335793    6[6-(1,6),6-(1,6),6-(8,8)]
   283      27.048412      27.048412      27.048412    6[1-(0),6-(1,6),6-(6,6)]
   284       27.28764       27.28764       27.28764    6[1-(0),6-(1,6),6-(6,7)]
   285      27.862659      27.862659      27.862659    6[1-(0),6-(1,6),6-(6,6)]
   286      27.789209      27.789209      27.789209    6[6-(1,6),6-(1,6),7-(6,6)]
   287      13.552906      13.552906      13.552906    6[1-(0),6-(1,6),6-(6,7)]
   288      14.769334      14.769334      14.769334    6[6-(1,6),6-(1,6),7-(6,6)]
   289      15.605155      15.605155      15.605155    6[1-(0),6-(1,6),6-(6,7)]
   290      15.294787      15.294787      15.294787    6[1-(0),6-(1,6),6-(6,6)]
   291      13.227772      13.227772      13.227772    6[1-(0),6-(1,6),6-(6,6)]
   292      14.105197      14.105197      14.105197    6[6-(1,6),6-(1,6),6-(8,8)]
   293      28.357937      28.357937      28.357937    6[6-(1,6),6-(1,6),7-(6,6)]
   294      29.332184      29.332184      29.332184    6[1-(0),6-(1,6),6-(6,7)]
   295      28.095595      28.095595      28.095595    6[1-(0),6-(1,6),6-(6,7)]
   296      14.944486      14.944486      14.944486    6[1-(0),6-(1,6),6-(6,7)]
   297      28.222465      28.222465      28.222465    6[1-(0),6-(1,6),6-(6,6)]
   298      29.201977      29.201977      29.201977    6[6-(1,6),6-(1,6),6-(6,6)]
   299      29.739116      29.739116      29.739116    6[1-(0),6-(1,6),6-(6,6)]
   300      13.701347      13.701347      13.701347    6[6-(6,6),8-(30),8-(30)]
   301      27.208924      27.208924      27.208924    6[6-(6,6),8-(30),8-(30)]
   302      28.140924      28.140924      28.140924    6[6-(1,6),6-(1,6),6-(8,8)]
   303      28.470681      28.470681      28.470681    6[1-(0),6-(1,6),6-(6,6)]
   304      29.407175      29.407175      29.407175    6[1-(0),6-(1,6),6-(6,7)]
   305       28.80262       28.80262       28.80262    6[1-(0),6-(1,6),6-(6,6)]
   306      30.059755      30.059755      30.059755    6[6-(1,6),6-(1,6),7-(6,6)]
   307       7.224604       7.224604       7.224604    6[1-(0),6-(1,6),6-(6,7)]
   308       6.584609       6.584609       6.584609    6[6-(1,6),6-(1,6),7-(6,6)]
   309       7.084894       7.084894       7.084894    6[1-(0),6-(1,6),6-(6,7)]
   310       8.182543       8.182543       8.182543    6[1-(0),6-(1,6),6-(6,6)]
   311        8.35718        8.35718        8.35718    6[1-(0),6-(1,6),6-(6,6)]
   312       8.824336       8.824336       8.824336    6[6-(1,6),6-(1,6),6-(8,8)]
   313       31.05917       31.05917       31.05917    6[6-(1,6),6-(1,6),7-(6,6)]
   314       29.89385       29.89385       29.89385    6[1-(0),6-(1,6),6-(6,7)]
   315      29.727044      29.727044      29.727044    6[1-(0),6-(1,6),6-(6,7)]
   316       6.521689       6.521689       6.521689    6[1-(0),6-(1,6),6-(6,7)]
   317      32.176466      32.176466      32.176466    6[1-(0),6-(1,6),6-(6,6)]
   318      31.020263      31.020263      31.020263    6[6-(1,6),6-(1,6),6-(6,6)]
   319      29.878569      29.878569      29.878569    6[1-(0),6-(1,6),6-(6,6)]
   320      10.046157      10.046157      10.046157    6[6-(6,6),8-(30),8-(30)]
   321      22.820769      22.820769      22.820769    6[6-(6,6),8-(30),8-(30)]
   322      21.569285      21.569285      21.569285    6[6-(1,6),6-(1,6),6-(8,8)]
   323       21.52691       21.52691       21.52691    6[1-(0),6-(1,6),6-(6,6)]
   324      20.351188      20.351188      20.351188    6[1-(0),6-(1,6),6-(6,7)]
   325      20.380722      20.380722      20.380722    6[1-(0),6-(1,6),6-(6,6)]
   326      19.197039      19.197039      19.197039    6[6-(1,6),6-(1,6),7-(6,6)]
   327      17.745492      17.745492      17.745492    6[1-(0),6-(1,6),6-(6,7)]
   328       17.16906       17.16906       17.16906    6[6-(1,6),6-(1,6),7-(6,6)]
   329      15.832954      15.832954      15.832954    6[1-(0),6-(1,6),6-(6,7)]
   330      15.045672      15.045672      15.045672    6[1-(0),6-(1,6),6-(6,6)]
   331       16.93805       16.93805       16.93805    6[1-(0),6-(1,6),6-(6,6)]
   332      15.593469      15.593469      15.593469    6[6-(1,6),6-(1,6),6-(8,8)]
   333      17.628897      17.628897      17.628897    6[6-(1,6),6-(1,6),7-(6,6)]
   334      17.819971      17.819971      17.819971    6[1-(0),6-(1,6),6-(6,7)]
   335      19.223363      19.223363      19.223363    6[1-(0),6-(1,6),6-(6,7)]
   336       17.05683       17.05683       17.05683    6[1-(0),6-(1,6),6-(6,7)]
   337      16.647074      16.647074      16.647074    6[1-(0),6-(1,6),6-(6,6)]
   338      16.823767      16.823767      16.823767    6[6-(1,6),6-(1,6),6-(6,6)]
   339      17.428321      17.428321      17.428321    6[1-(0),6-(1,6),6-(6,6)]
   340      14.775497      14.775497      14.775497    6[6-(6,6),8-(30),8-(30)]
   341      40.049927      40.049927      40.049927    6[6-(6,6),8-(30),8-(30)]
   342      28.140927      28.140927      28.140927    6[6-(1,6),6-(1,6),6-(8,8)]
   343      28.470683      28.470683      28.470683    6[1-(0),6-(1,6),6-(6,6)]
   344      29.407177      29.407177      29.407177    6[1-(0),6-(1,6),6-(6,7)]
   345      28.802624      28.802624      28.802624    6[1-(0),6-(1,6),6-(6,6)]
   346      30.059757      30.059757      30.059757    6[6-(1,6),6-(1,6),7-(6,6)]
   347       7.224607       7.224607       7.224607    6[1-(0),6-(1,6),6-(6,7)]
   348      32.266612      32.266612      32.266612    6[6-(1,6),6-(1,6),7-(6,6)]
   349      32.766897      32.766897      32.766897    6[1-(0),6-(1,6),6-(6,7)]
   350       8.182546       8.182546       8.182546    6[1-(0),6-(1,6),6-(6,6)]
   351       8.357183       8.357183       8.357183    6[1-(0),6-(1,6),6-(6,6)]
   352       8.824339       8.824339       8.824339    6[6-(1,6),6-(1,6),6-(8,8)]
   353      31.059172      31.059172      31.059172    6[6-(1,6),6-(1,6),7-(6,6)]
   354      29.893851      29.893851      29.893851    6[1-(0),6-(1,6),6-(6,7)]
   355      29.727047      29.727047      29.727047    6[1-(0),6-(1,6),6-(6,7)]
   356        6.52169        6.52169        6.52169    6[1-(0),6-(1,6),6-(6,7)]
   357       6.494467       6.494467       6.494467    6[1-(0),6-(1,6),6-(6,6)]
   358      31.020263      31.020263      31.020263    6[6-(1,6),6-(1,6),6-(6,6)]
   359       29.87857       29.87857       29.87857    6[1-(0),6-(1,6),6-(6,6)]
   360       10.04616       10.04616       10.04616    6[6-(6,6),8-(30),8-(30)]
   361      35.661772      35.661772      35.661772    6[6-(6,6),8-(30),8-(30)]
   362      34.410288      34.410288      34.410288    6[6-(1,6),6-(1,6),6-(8,8)]
   363      34.367913      34.367913      34.367913    6[1-(0),6-(1,6),6-(6,6)]
   364      33.192191      33.192191      33.192191    6[1-(0),6-(1,6),6-(6,7)]
   365      33.221725      33.221725      33.221725    6[1-(0),6-(1,6),6-(6,6)]
   366      32.038042      32.038042      32.038042    6[6-(1,6),6-(1,6),7-(6,6)]
   367      17.745495      17.745495      17.745495    6[1-(0),6-(1,6),6-(6,7)]
   368      30.010063      30.010063      30.010063    6[6-(1,6),6-(1,6),7-(6,6)]
   369      28.673957      28.673957      28.673957    6[1-(0),6-(1,6),6-(6,7)]
   370      15.045675      15.045675      15.045675    6[1-(0),6-(1,6),6-(6,6)]
   371      16.938053      16.938053      16.938053    6[1-(0),6-(1,6),6-(6,6)]
   372      15.593472      15.593472      15.593472    6[6-(1,6),6-(1,6),6-(8,8)]
   373      30.469898      30.469898      30.469898    6[6-(1,6),6-(1,6),7-(6,6)]
   374      30.660972      30.660972      30.660972    6[1-(0),6-(1,6),6-(6,7)]
   375      32.064366      32.064366      32.064366    6[1-(0),6-(1,6),6-(6,7)]
   376      17.056832      17.056832      17.056832    6[1-(0),6-(1,6),6-(6,7)]
   377      16.647075      16.647075      16.647075    6[1-(0),6-(1,6),6-(6,6)]
   378      29.664767      29.664767      29.664767    6[6-(1,6),6-(1,6),6-(6,6)]
   379      30.269321      30.269321      30.269321    6[1-(0),6-(1,6),6-(6,6)]
   380      14.775501      14.775501      14.775501    6[6-(6,6),8-(30),8-(30)]
   381      39.857312      39.857312      39.857312    6[6-(6,6),8-(30),8-(30)]
   382      14.494796      14.494796      14.494796    6[6-(1,6),6-(1,6),6-(8,8)]
   383      14.207414      14.207414      14.207414    6[1-(0),6-(1,6),6-(6,6)]
   384      14.446642      14.446642      14.446642    6[1-(0),6-(1,6),6-(6,7)]
   385      15.021663      15.021663      15.021663    6[1-(0),6-(1,6),6-(6,6)]
   386      14.948212      14.948212      14.948212    6[6-(1,6),6-(1,6),7-(6,6)]
   387      13.552909      13.552909      13.552909    6[1-(0),6-(1,6),6-(6,7)]
   388      14.769337      14.769337      14.769337    6[6-(1,6),6-(1,6),7-(6,6)]
   389      15.605157      15.605157      15.605157    6[1-(0),6-(1,6),6-(6,7)]
   390       15.29479       15.29479       15.29479    6[1-(0),6-(1,6),6-(6,6)]
   391      13.227775      13.227775      13.227775    6[1-(0),6-(1,6),6-(6,6)]
   392        14.1052        14.1052        14.1052    6[6-(1,6),6-(1,6),6-(8,8)]
   393      15.516939      15.516939      15.516939    6[6-(1,6),6-(1,6),7-(6,6)]
   394      16.491186      16.491186      16.491186    6[1-(0),6-(1,6),6-(6,7)]
   395      15.254598      15.254598      15.254598    6[1-(0),6-(1,6),6-(6,7)]
   396      14.944487      14.944487      14.944487    6[1-(0),6-(1,6),6-(6,7)]
   397      15.381466      15.381466      15.381466    6[1-(0),6-(1,6),6-(6,6)]
   398      16.360977      16.360977      16.360977    6[6-(1,6),6-(1,6),6-(6,6)]
   399      16.898117      16.898117      16.898117    6[1-(0),6-(1,6),6-(6,6)]
   400      13.701351      13.701351      13.701351    6[6-(6,6),8-(30),8-(30)]
   401      23.384368      23.384368      23.384368    7[6-(6,6),6-(6,6),6-(6,6)]
   402      20.272865      20.272865      20.272865    7[6-(6,6),6-(6,6),6-(6,6)]
   403      33.388791      33.388791      33.388791    7[6-(6,6),6-(6,6),6-(6,6)]
   404      20.272863      20.272863      20.272863    7[6-(6,6),6-(6,6),6-(6,6)]
   405      20.547789      20.547789      20.547789    7[6-(6,6),6-(6,6),6-(6,6)]
   406      36.225366      36.225366      36.225366    7[6-(6,6),6-(6,6),6-(6,6)]
   407      27.979641      27.979641      27.979641    7[6-(6,6),6-(6,6),6-(6,6)]
   408      31.091144      31.091144      31.091144    7[6-(6,6),6-(6,6),6-(6,6)]
   409      17.975218      17.975218      17.975218    7[6-(6,6),6-(6,6),6-(6,6)]
   410      31.091146      31.091146      31.091146    7[6-(6,6),6-(6,6),6-(6,6)]
   411       30.81622       30.81622       30.81622    7[6-(6,6),6-(6,6),6-(6,6)]
   412      15.138643      15.138643      15.138643    7[6-(6,6),6-(6,6),6-(6,6)]
   413      24.963426      24.963426      24.963426    8[6-(6,8),30-(8,8,8)]
   414      23.903915      23.903915      23.903915    8[6-(6,8),30-(8,8,8)]
   415      36.714611      36.714611      36.714611    8[6-(6,8),30-(8,8,8)]
   416      38.852509      38.852509      38.852509    8[6-(6,8),30-(8,8,8)]
   417      24.612481      24.612481      24.612481    8[6-(6,8),30-(8,8,8)]
   418      24.503333      24.503333      24.503333    8[6-(6,8),30-(8,8,8)]
   419       41.09596       41.09596       41.09596    8[6-(6,8),30-(8,8,8)]
   420      40.648579      40.648579      40.648579    8[6-(6,8),30-(8,8,8)]
   421      27.470118      27.470118      27.470118    8[6-(6,8),30-(8,8,8)]
   422      28.638777      28.638777      28.638777    8[6-(6,8),30-(8,8,8)]
   423      37.758456      37.758456      37.758456    8[6-(6,8),30-(8,8,8)]
   424      36.067938      36.067938      36.067938    8[6-(6,8),30-(8,8,8)]
   425      11.771478      11.771478      11.771478    8[6-(6,8),30-(8,8,8)]
   426      11.662329      11.662329      11.662329    8[6-(6,8),30-(8,8,8)]
   427      41.095956      41.095956      41.095956    8[6-(6,8),30-(8,8,8)]
   428      40.648576      40.648576      40.648576    8[6-(6,8),30-(8,8,8)]
   429      14.629114      14.629114      14.629114    8[6-(6,8),30-(8,8,8)]
   430      15.797773      15.797773      15.797773    8[6-(6,8),30-(8,8,8)]
   431      37.758452      37.758452      37.758452    8[6-(6,8),30-(8,8,8)]
   432      36.067934      36.067934      36.067934    8[6-(6,8),30-(8,8,8)]
   433      12.122423      12.122423      12.122423    8[6-(6,8),30-(8,8,8)]
   434      11.062912      11.062912      11.062912    8[6-(6,8),30-(8,8,8)]
   435      36.714607      36.714607      36.714607    8[6-(6,8),30-(8,8,8)]
   436      38.852505      38.852505      38.852505    8[6-(6,8),30-(8,8,8)]
   437      26.400583      26.400583      26.400583    8[6-(6,8),30-(8,8,8)]
   438      27.460094      27.460094      27.460094    8[6-(6,8),30-(8,8,8)]
   439      14.649398      14.649398      14.649398    8[6-(6,8),30-(8,8,8)]
   440        12.5115        12.5115        12.5115    8[6-(6,8),30-(8,8,8)]
   441      26.751528      26.751528      26.751528    8[6-(6,8),30-(8,8,8)]
   442      26.860804      26.860804      26.860804    8[6-(6,8),30-(8,8,8)]
   443      10.268049      10.268049      10.268049    8[6-(6,8),30-(8,8,8)]
   444       10.71543       10.71543       10.71543    8[6-(6,8),30-(8,8,8)]
   445      23.893891      23.893891      23.893891    8[6-(6,8),30-(8,8,8)]
   446      22.725232      22.725232      22.725232    8[6-(6,8),30-(8,8,8)]
   447      13.605553      13.605553      13.605553    8[6-(6,8),30-(8,8,8)]
   448      15.296071      15.296071      15.296071    8[6-(6,8),30-(8,8,8)]
   449      39.592531      39.592531      39.592531    8[6-(6,8),30-(8,8,8)]
   450       39.70168       39.70168       39.70168    8[6-(6,8),30-(8,8,8)]
   451      10.268053      10.268053      10.268053    8[6-(6,8),30-(8,8,8)]
   452      10.715433      10.715433      10.715433    8[6-(6,8),30-(8,8,8)]
   453      36.734895      36.734895      36.734895    8[6-(6,8),30-(8,8,8)]
   454      35.566236      35.566236      35.566236    8[6-(6,8),30-(8,8,8)]
   455      13.605557      13.605557      13.605557    8[6-(6,8),30-(8,8,8)]
   456      15.296075      15.296075      15.296075    8[6-(6,8),30-(8,8,8)]
   457      39.241586      39.241586      39.241586    8[6-(6,8),30-(8,8,8)]
   458      40.301097      40.301097      40.301097    8[6-(6,8),30-(8,8,8)]
   459      14.649402      14.649402      14.649402    8[6-(6,8),30-(8,8,8)]
   460      12.511504      12.511504      12.511504    8[6-(6,8),30-(8,8,8)]
   461      25.682009      25.682009      25.682009    8[30-(8,8,8),30-(8,8,8),30-(8,8,8),30-(8,8,8)]
   462      12.841005      12.841005      12.841005    8[30-(8,8,8),30-(8,8,8),30-(8,8,8),30-(8,8,8)]
   463         25.682         25.682         25.682    8[30-(8,8,8),30-(8,8,8),30-(8,8,8),30-(8,8,8)]
   464      38.523004      38.523004      38.523004    8[30-(8,8,8),30-(8,8,8),30-(8,8,8),30-(8,8,8)]
