# Supplementary material for: A collection of forcefield precursors for metal–organic frameworks
Source: RSC Adv. 2019 Nov 13;9(63):36492–507. doi: 10.1039/c9ra07327b (PMC9075174; doi:10.1039/c9ra07327b)
Supplement: RA-009-C9RA07327B-s560 [file RA-009-C9RA07327B-s560.txt]

EHUCOA_clean

11.633500    0.000000    0.000000
0.000000    16.796100    0.000000
0.000000    0.000000    18.157500

     1        5.81675        5.81675        5.81675    25[7-(6),7-(6),7-(6),7-(6,6),7-(6,6)]
     2        5.81675        5.81675        5.81675    25[7-(6),7-(6),7-(6),7-(6,6),7-(6,6)]
     3        5.81675        5.81675        5.81675    25[7-(6),7-(6),7-(6),7-(6,6),7-(6,6)]
     4        5.81675        5.81675        5.81675    25[7-(6),7-(6),7-(6),7-(6,6),7-(6,6)]
     5        5.81675        5.81675        5.81675    25[7-(6),7-(6),7-(6,6),7-(6,6)]
     6        5.81675        5.81675        5.81675    25[7-(6),7-(6),7-(6,6),7-(6,6)]
     7        5.81675        5.81675        5.81675    24[6-(7),6-(7),6-(7),6-(7),6-(7),6-(7)]
     8        5.81675        5.81675        5.81675    24[6-(7),6-(7),6-(7),6-(7),6-(7),6-(7)]
     9        5.81675        5.81675        5.81675    24[6-(7),6-(7),6-(7),6-(7),6-(7),6-(7)]
    10        5.81675        5.81675        5.81675    24[6-(7),6-(7),6-(7),6-(7),6-(7),6-(7)]
    11       8.308646       8.308646       8.308646    1[6-(6,7)]
    12      10.612079      10.612079      10.612079    1[6-(6,6)]
    13      10.588812      10.588812      10.588812    1[6-(6,6)]
    14       8.290032       8.290032       8.290032    1[6-(6,7)]
    15       8.330749       8.330749       8.330749    1[6-(6,7)]
    16      10.624876      10.624876      10.624876    1[6-(6,6)]
    17       8.308646       8.308646       8.308646    1[6-(6,7)]
    18      10.612079      10.612079      10.612079    1[6-(6,6)]
    19      10.588812      10.588812      10.588812    1[6-(6,6)]
    20       8.290032       8.290032       8.290032    1[6-(6,7)]
    21       8.330749       8.330749       8.330749    1[6-(6,7)]
    22      10.624876      10.624876      10.624876    1[6-(6,6)]
    23       3.324854       3.324854       3.324854    1[6-(6,7)]
    24       1.021421       1.021421       1.021421    1[6-(6,6)]
    25       1.044688       1.044688       1.044688    1[6-(6,6)]
    26       3.343468       3.343468       3.343468    1[6-(6,7)]
    27       3.302751       3.302751       3.302751    1[6-(6,7)]
    28       1.008624       1.008624       1.008624    1[6-(6,6)]
    29       3.324854       3.324854       3.324854    1[6-(6,7)]
    30       1.021421       1.021421       1.021421    1[6-(6,6)]
    31       1.044688       1.044688       1.044688    1[6-(6,6)]
    32       3.343468       3.343468       3.343468    1[6-(6,7)]
    33       3.302751       3.302751       3.302751    1[6-(6,7)]
    34       1.008624       1.008624       1.008624    1[6-(6,6)]
    35       3.324854       3.324854       3.324854    1[6-(6,7)]
    36       1.021421       1.021421       1.021421    1[6-(6,6)]
    37       1.044688       1.044688       1.044688    1[6-(6,6)]
    38       3.343468       3.343468       3.343468    1[6-(6,7)]
    39       3.302751       3.302751       3.302751    1[6-(6,7)]
    40       1.008624       1.008624       1.008624    1[6-(6,6)]
    41       3.324854       3.324854       3.324854    1[6-(6,7)]
    42       1.021421       1.021421       1.021421    1[6-(6,6)]
    43       1.044688       1.044688       1.044688    1[6-(6,6)]
    44       3.343468       3.343468       3.343468    1[6-(6,7)]
    45       3.302751       3.302751       3.302751    1[6-(6,7)]
    46       1.008624       1.008624       1.008624    1[6-(6,6)]
    47       8.308646       8.308646       8.308646    1[6-(6,7)]
    48      10.612079      10.612079      10.612079    1[6-(6,6)]
    49      10.588812      10.588812      10.588812    1[6-(6,6)]
    50       8.290032       8.290032       8.290032    1[6-(6,7)]
    51       8.330749       8.330749       8.330749    1[6-(6,7)]
    52      10.624876      10.624876      10.624876    1[6-(6,6)]
    53       8.308646       8.308646       8.308646    1[6-(6,7)]
    54      10.612079      10.612079      10.612079    1[6-(6,6)]
    55      10.588812      10.588812      10.588812    1[6-(6,6)]
    56       8.290032       8.290032       8.290032    1[6-(6,7)]
    57       8.330749       8.330749       8.330749    1[6-(6,7)]
    58      10.624876      10.624876      10.624876    1[6-(6,6)]
    59       7.897983       7.897983       7.897983    6[7-(0),24-(6,6,6,6,6)]
    60       8.776312       8.776312       8.776312    6[1-(0),6-(1,6),7-(6,25)]
    61      10.167679      10.167679      10.167679    6[1-(0),6-(1,7),6-(6,6)]
    62      10.878486      10.878486      10.878486    6[6-(1,6),6-(1,6),6-(6,6)]
    63      10.150229      10.150229      10.150229    6[1-(0),6-(1,7),6-(6,6)]
    64       8.762352       8.762352       8.762352    6[1-(0),6-(1,6),7-(6,25)]
    65       8.790273       8.790273       8.790273    6[1-(0),6-(1,6),7-(6,25)]
    66      10.186293      10.186293      10.186293    6[1-(0),6-(1,7),6-(6,6)]
    67       7.897983       7.897983       7.897983    6[7-(0),24-(6,6,6,6,6)]
    68       8.776312       8.776312       8.776312    6[1-(0),6-(1,6),7-(6,25)]
    69      10.167679      10.167679      10.167679    6[1-(0),6-(1,7),6-(6,6)]
    70      10.878486      10.878486      10.878486    6[6-(1,6),6-(1,6),6-(6,6)]
    71      10.150229      10.150229      10.150229    6[1-(0),6-(1,7),6-(6,6)]
    72       8.762352       8.762352       8.762352    6[1-(0),6-(1,6),7-(6,25)]
    73       8.790273       8.790273       8.790273    6[1-(0),6-(1,6),7-(6,25)]
    74      10.186293      10.186293      10.186293    6[1-(0),6-(1,7),6-(6,6)]
    75       3.735517       3.735517       3.735517    6[7-(0),24-(6,6,6,6,6)]
    76       2.857188       2.857188       2.857188    6[1-(0),6-(1,6),7-(6,25)]
    77       1.465821       1.465821       1.465821    6[1-(0),6-(1,7),6-(6,6)]
    78       0.755014       0.755014       0.755014    6[6-(1,6),6-(1,6),6-(6,6)]
    79       1.483271       1.483271       1.483271    6[1-(0),6-(1,7),6-(6,6)]
    80       2.871148       2.871148       2.871148    6[1-(0),6-(1,6),7-(6,25)]
    81       2.843227       2.843227       2.843227    6[1-(0),6-(1,6),7-(6,25)]
    82       1.447207       1.447207       1.447207    6[1-(0),6-(1,7),6-(6,6)]
    83       3.735517       3.735517       3.735517    6[7-(0),24-(6,6,6,6,6)]
    84       2.857188       2.857188       2.857188    6[1-(0),6-(1,6),7-(6,25)]
    85       1.465821       1.465821       1.465821    6[1-(0),6-(1,7),6-(6,6)]
    86       0.755014       0.755014       0.755014    6[6-(1,6),6-(1,6),6-(6,6)]
    87       1.483271       1.483271       1.483271    6[1-(0),6-(1,7),6-(6,6)]
    88       2.871148       2.871148       2.871148    6[1-(0),6-(1,6),7-(6,25)]
    89       2.843227       2.843227       2.843227    6[1-(0),6-(1,6),7-(6,25)]
    90       1.447207       1.447207       1.447207    6[1-(0),6-(1,7),6-(6,6)]
    91       3.735517       3.735517       3.735517    6[7-(0),24-(6,6,6,6,6)]
    92       2.857188       2.857188       2.857188    6[1-(0),6-(1,6),7-(6,25)]
    93       1.465821       1.465821       1.465821    6[1-(0),6-(1,7),6-(6,6)]
    94       0.755014       0.755014       0.755014    6[6-(1,6),6-(1,6),6-(6,6)]
    95       1.483271       1.483271       1.483271    6[1-(0),6-(1,7),6-(6,6)]
    96       2.871148       2.871148       2.871148    6[1-(0),6-(1,6),7-(6,25)]
    97       2.843227       2.843227       2.843227    6[1-(0),6-(1,6),7-(6,25)]
    98       1.447207       1.447207       1.447207    6[1-(0),6-(1,7),6-(6,6)]
    99       3.735517       3.735517       3.735517    6[7-(0),24-(6,6,6,6,6)]
   100       2.857188       2.857188       2.857188    6[1-(0),6-(1,6),7-(6,25)]
   101       1.465821       1.465821       1.465821    6[1-(0),6-(1,7),6-(6,6)]
   102       0.755014       0.755014       0.755014    6[6-(1,6),6-(1,6),6-(6,6)]
   103       1.483271       1.483271       1.483271    6[1-(0),6-(1,7),6-(6,6)]
   104       2.871148       2.871148       2.871148    6[1-(0),6-(1,6),7-(6,25)]
   105       2.843227       2.843227       2.843227    6[1-(0),6-(1,6),7-(6,25)]
   106       1.447207       1.447207       1.447207    6[1-(0),6-(1,7),6-(6,6)]
   107       7.897983       7.897983       7.897983    6[7-(0),24-(6,6,6,6,6)]
   108       8.776312       8.776312       8.776312    6[1-(0),6-(1,6),7-(6,25)]
   109      10.167679      10.167679      10.167679    6[1-(0),6-(1,7),6-(6,6)]
   110      10.878486      10.878486      10.878486    6[6-(1,6),6-(1,6),6-(6,6)]
   111      10.150229      10.150229      10.150229    6[1-(0),6-(1,7),6-(6,6)]
   112       8.762352       8.762352       8.762352    6[1-(0),6-(1,6),7-(6,25)]
   113       8.790273       8.790273       8.790273    6[1-(0),6-(1,6),7-(6,25)]
   114      10.186293      10.186293      10.186293    6[1-(0),6-(1,7),6-(6,6)]
   115       7.897983       7.897983       7.897983    6[7-(0),24-(6,6,6,6,6)]
   116       8.776312       8.776312       8.776312    6[1-(0),6-(1,6),7-(6,25)]
   117      10.167679      10.167679      10.167679    6[1-(0),6-(1,7),6-(6,6)]
   118      10.878486      10.878486      10.878486    6[6-(1,6),6-(1,6),6-(6,6)]
   119      10.150229      10.150229      10.150229    6[1-(0),6-(1,7),6-(6,6)]
   120       8.762352       8.762352       8.762352    6[1-(0),6-(1,6),7-(6,25)]
   121       8.790273       8.790273       8.790273    6[1-(0),6-(1,6),7-(6,25)]
   122      10.186293      10.186293      10.186293    6[1-(0),6-(1,7),6-(6,6)]
   123        5.81675        5.81675        5.81675    6[7-(25),24-(6,6,6,6,6)]
   124        5.81675        5.81675        5.81675    6[7-(25),24-(6,6,6,6,6)]
   125        5.81675        5.81675        5.81675    6[7-(25),24-(6,6,6,6,6)]
   126        5.81675        5.81675        5.81675    6[7-(25),24-(6,6,6,6,6)]
   127        5.81675        5.81675        5.81675    6[7-(25),24-(6,6,6,6,6)]
   128        5.81675        5.81675        5.81675    6[7-(25),24-(6,6,6,6,6)]
   129        5.81675        5.81675        5.81675    6[7-(25),24-(6,6,6,6,6)]
   130        5.81675        5.81675        5.81675    6[7-(25),24-(6,6,6,6,6)]
   131        5.81675        5.81675        5.81675    6[7-(25),24-(6,6,6,6,6)]
   132        5.81675        5.81675        5.81675    6[7-(25),24-(6,6,6,6,6)]
   133        5.81675        5.81675        5.81675    6[7-(25),24-(6,6,6,6,6)]
   134        5.81675        5.81675        5.81675    6[7-(25),24-(6,6,6,6,6)]
   135        5.81675        5.81675        5.81675    6[7-(25),24-(6,6,6,6,6)]
   136        5.81675        5.81675        5.81675    6[7-(25),24-(6,6,6,6,6)]
   137        5.81675        5.81675        5.81675    6[7-(25),24-(6,6,6,6,6)]
   138        5.81675        5.81675        5.81675    6[7-(25),24-(6,6,6,6,6)]
   139      10.899426      10.899426      10.899426    6[6-(1,6),6-(1,6),6-(6,6)]
   140       0.734074       0.734074       0.734074    6[6-(1,6),6-(1,6),6-(6,6)]
   141       0.734074       0.734074       0.734074    6[6-(1,6),6-(1,6),6-(6,6)]
   142      10.899426      10.899426      10.899426    6[6-(1,6),6-(1,6),6-(6,6)]
   143        9.05668        9.05668        9.05668    7[6-(24)]
   144       8.086446       8.086446       8.086446    7[6-(1,6),6-(1,6),25-(7,7,7,7)]
   145        9.05668        9.05668        9.05668    7[6-(24)]
   146       8.086446       8.086446       8.086446    7[6-(1,6),6-(1,6),25-(7,7,7,7)]
   147        2.57682        2.57682        2.57682    7[6-(24)]
   148       3.547054       3.547054       3.547054    7[6-(1,6),6-(1,6),25-(7,7,7,7)]
   149        2.57682        2.57682        2.57682    7[6-(24)]
   150       3.547054       3.547054       3.547054    7[6-(1,6),6-(1,6),25-(7,7,7,7)]
   151        2.57682        2.57682        2.57682    7[6-(24)]
   152       3.547054       3.547054       3.547054    7[6-(1,6),6-(1,6),25-(7,7,7,7)]
   153        2.57682        2.57682        2.57682    7[6-(24)]
   154       3.547054       3.547054       3.547054    7[6-(1,6),6-(1,6),25-(7,7,7,7)]
   155        9.05668        9.05668        9.05668    7[6-(24)]
   156       8.086446       8.086446       8.086446    7[6-(1,6),6-(1,6),25-(7,7,7,7)]
   157        9.05668        9.05668        9.05668    7[6-(24)]
   158       8.086446       8.086446       8.086446    7[6-(1,6),6-(1,6),25-(7,7,7,7)]
   159        5.81675        5.81675        5.81675    7[6-(24),25-(7,7,7,7)]
   160        5.81675        5.81675        5.81675    7[6-(24),25-(7,7,7)]
   161        5.81675        5.81675        5.81675    7[6-(24),25-(7,7,7,7)]
   162        5.81675        5.81675        5.81675    7[6-(24),25-(7,7,7,7)]
   163        5.81675        5.81675        5.81675    7[6-(24),25-(7,7,7,7)]
   164        5.81675        5.81675        5.81675    7[6-(24),25-(7,7,7)]
   165        5.81675        5.81675        5.81675    7[6-(24),25-(7,7,7,7)]
   166        5.81675        5.81675        5.81675    7[6-(24),25-(7,7,7,7)]
   167        5.81675        5.81675        5.81675    7[6-(24),25-(7,7,7,7)]
   168        5.81675        5.81675        5.81675    7[6-(24),25-(7,7,7)]
   169        5.81675        5.81675        5.81675    7[6-(24),25-(7,7,7,7)]
   170        5.81675        5.81675        5.81675    7[6-(24),25-(7,7,7,7)]
   171        5.81675        5.81675        5.81675    7[6-(24),25-(7,7,7,7)]
   172        5.81675        5.81675        5.81675    7[6-(24),25-(7,7,7)]
   173        5.81675        5.81675        5.81675    7[6-(24),25-(7,7,7,7)]
   174        5.81675        5.81675        5.81675    7[6-(24),25-(7,7,7,7)]
   175       8.088773       8.088773       8.088773    7[6-(1,6),6-(1,6),25-(7,7,7)]
   176       3.544727       3.544727       3.544727    7[6-(1,6),6-(1,6),25-(7,7,7)]
   177       3.544727       3.544727       3.544727    7[6-(1,6),6-(1,6),25-(7,7,7)]
   178       8.088773       8.088773       8.088773    7[6-(1,6),6-(1,6),25-(7,7,7)]
