# Supplementary material for: A collection of forcefield precursors for metal–organic frameworks
Source: RSC Adv. 2019 Nov 13;9(63):36492–507. doi: 10.1039/c9ra07327b (PMC9075174; doi:10.1039/c9ra07327b)
Supplement: RA-009-C9RA07327B-s561 [file RA-009-C9RA07327B-s561.txt]

EJEFOP_clean

12.148000    0.000000    0.000000
4.997398    12.134214    0.000000
6.029554    1.268322    12.548953

     1       7.305594       7.305594       7.305594    48[7-(6,6),7-(6,6),8-(6),8-(6),8-(6)]
     2       9.850931       9.850931       9.850931    48[7-(6,6),8-(6),8-(6),8-(6)]
     3      15.869358      15.869358      15.869358    48[7-(6,6),7-(6,6),8-(6),8-(6),8-(6)]
     4      13.324021      13.324021      13.324021    48[7-(6,6),8-(6),8-(6),8-(6)]
     5      11.398016      11.398016      11.398016    1[6-(6,7)]
     6      10.625845      10.625845      10.625845    1[6-(6,7)]
     7       6.885581       6.885581       6.885581    1[6-(6,6)]
     8      16.772774      16.772774      16.772774    1[6-(6,6)]
     9      15.455757      15.455757      15.455757    1[6-(6,6)]
    10      16.501283      16.501283      16.501283    1[6-(6,7)]
    11      10.301953      10.301953      10.301953    1[6-(1,6,7)]
    12        8.74137        8.74137        8.74137    1[6-(1,6,7)]
    13       5.108751       5.108751       5.108751    1[6-(1,6,6)]
    14       3.545878       3.545878       3.545878    1[6-(1,6,6)]
    15       5.245701       5.245701       5.245701    1[6-(1,6,6)]
    16       3.684053       3.684053       3.684053    1[6-(1,6,6)]
    17       5.319425       5.319425       5.319425    1[6-(1,6,7)]
    18       3.779427       3.779427       3.779427    1[6-(1,6,7)]
    19       6.978114       6.978114       6.978114    1[6-(6,7)]
    20      12.851931      12.851931      12.851931    1[6-(6,7)]
    21       2.085383       2.085383       2.085383    1[6-(6,6)]
    22      12.022049      12.022049      12.022049    1[6-(6,6)]
    23      17.283506      17.283506      17.283506    1[6-(6,6)]
    24      18.806713      18.806713      18.806713    1[6-(6,7)]
    25      16.702879      16.702879      16.702879    1[6-(6,6)]
    26      12.937261      12.937261      12.937261    1[6-(6,6)]
    27       9.051929       9.051929       9.051929    1[6-(6,6)]
    28       8.868906       8.868906       8.868906    1[6-(6,6)]
    29      15.324203      15.324203      15.324203    1[6-(6,6)]
    30      11.179508      11.179508      11.179508    1[6-(6,6)]
    31      11.776936      11.776936      11.776936    1[6-(6,7)]
    32      12.549107      12.549107      12.549107    1[6-(6,7)]
    33      16.289371      16.289371      16.289371    1[6-(6,6)]
    34       6.402178       6.402178       6.402178    1[6-(6,6)]
    35       7.719195       7.719195       7.719195    1[6-(6,6)]
    36       6.673669       6.673669       6.673669    1[6-(6,7)]
    37      12.872999      12.872999      12.872999    1[6-(1,6,7)]
    38      14.433582      14.433582      14.433582    1[6-(1,6,7)]
    39      18.066201      18.066201      18.066201    1[6-(1,6,6)]
    40      19.629074      19.629074      19.629074    1[6-(1,6,6)]
    41      17.929251      17.929251      17.929251    1[6-(1,6,6)]
    42      19.490899      19.490899      19.490899    1[6-(1,6,6)]
    43      17.855527      17.855527      17.855527    1[6-(1,6,7)]
    44      19.395525      19.395525      19.395525    1[6-(1,6,7)]
    45      16.196838      16.196838      16.196838    1[6-(6,7)]
    46      10.323021      10.323021      10.323021    1[6-(6,7)]
    47      21.089569      21.089569      21.089569    1[6-(6,6)]
    48      11.152903      11.152903      11.152903    1[6-(6,6)]
    49       5.891446       5.891446       5.891446    1[6-(6,6)]
    50       4.368239       4.368239       4.368239    1[6-(6,7)]
    51       6.472073       6.472073       6.472073    1[6-(6,6)]
    52      10.237691      10.237691      10.237691    1[6-(6,6)]
    53      14.123023      14.123023      14.123023    1[6-(6,6)]
    54      14.306046      14.306046      14.306046    1[6-(6,6)]
    55       7.850749       7.850749       7.850749    1[6-(6,6)]
    56      11.995444      11.995444      11.995444    1[6-(6,6)]
    57      10.523493      10.523493      10.523493    6[1-(0),6-(1,7),7-(6,6)]
    58       10.09624       10.09624       10.09624    6[1-(0),6-(1,7),7-(6,48)]
    59       8.323614       8.323614       8.323614    6[6-(6,7),7-(6,48),7-(6,6)]
    60       6.878328       6.878328       6.878328    6[6-(1,6),6-(7,7),7-(6,48)]
    61       6.345267       6.345267       6.345267    6[1-(0),6-(1,6),6-(6,7)]
    62      17.161486      17.161486      17.161486    6[1-(0),6-(1,6),6-(1,6)]
    63      16.376147      16.376147      16.376147    6[1-(0),6-(1,6),6-(1,7)]
    64      17.019205      17.019205      17.019205    6[1-(0),6-(1,6),7-(6,48)]
    65       9.469372       9.469372       9.469372    6[1-(0),1-(0),6-(1,1,6),7-(6,6)]
    66       4.385072       4.385072       4.385072    6[1-(0),1-(0),6-(1,1,6),6-(1,1,7)]
    67       4.477211       4.477211       4.477211    6[1-(0),1-(0),6-(1,1,6),6-(1,1,7)]
    68       4.604077       4.604077       4.604077    6[1-(0),1-(0),6-(1,1,6),7-(6,6)]
    69      12.230183      12.230183      12.230183    6[1-(0),6-(1,7),7-(6,6)]
    70      12.130996      12.130996      12.130996    6[1-(0),6-(1,7),7-(6,48)]
    71      10.087144      10.087144      10.087144    6[6-(6,7),7-(6,48),7-(6,6)]
    72       8.687062       8.687062       8.687062    6[6-(1,6),6-(7,7),7-(6)]
    73       1.776992       1.776992       1.776992    6[1-(0),6-(1,6),6-(6,7)]
    74      12.608551      12.608551      12.608551    6[1-(0),6-(1,6),6-(1,6)]
    75      18.171919      18.171919      18.171919    6[1-(0),6-(1,6),6-(1,7)]
    76      19.095347      19.095347      19.095347    6[1-(0),6-(1,6),7-(6)]
    77       8.151432       8.151432       8.151432    6[6-(6,6),8-(48),8-(48)]
    78      19.562518      19.562518      19.562518    6[6-(1,6),6-(6,6),6-(8,8)]
    79      18.218669      18.218669      18.218669    6[6-(1,6),6-(6,6),6-(8,8)]
    80      17.622105      17.622105      17.622105    6[1-(0),6-(1,6),6-(6,6)]
    81      18.359366      18.359366      18.359366    6[1-(0),6-(1,6),6-(6,6)]
    82       19.74499       19.74499       19.74499    6[6-(1,6),6-(1,6),6-(6,6)]
    83       8.146607       8.146607       8.146607    6[1-(0),6-(6,6),6-(6,6)]
    84      17.348049      17.348049      17.348049    6[6-(6,6),8-(0),8-(48)]
    85       9.459907       9.459907       9.459907    6[6-(6,6),8-(48),8-(48)]
    86       9.767156       9.767156       9.767156    6[6-(1,6),6-(6,6),6-(8,8)]
    87       9.294745       9.294745       9.294745    6[1-(0),6-(6,6),6-(6,6)]
    88       9.403116       9.403116       9.403116    6[6-(1,6),6-(1,6),6-(6,6)]
    89      10.167879      10.167879      10.167879    6[1-(0),6-(1,6),6-(6,6)]
    90      10.684956      10.684956      10.684956    6[1-(0),6-(1,6),6-(6,6)]
    91      10.478964      10.478964      10.478964    6[6-(1,6),6-(6,6),6-(8,8)]
    92      11.140492      11.140492      11.140492    6[6-(6,6),8-(0),8-(48)]
    93      12.651459      12.651459      12.651459    6[1-(0),6-(1,7),7-(6,6)]
    94      13.078712      13.078712      13.078712    6[1-(0),6-(1,7),7-(6,48)]
    95      14.851338      14.851338      14.851338    6[6-(6,7),7-(6,48),7-(6,6)]
    96      16.296624      16.296624      16.296624    6[6-(1,6),6-(7,7),7-(6,48)]
    97      16.829685      16.829685      16.829685    6[1-(0),6-(1,6),6-(6,7)]
    98       6.013466       6.013466       6.013466    6[1-(0),6-(1,6),6-(1,6)]
    99       6.798805       6.798805       6.798805    6[1-(0),6-(1,6),6-(1,7)]
   100       6.155747       6.155747       6.155747    6[1-(0),6-(1,6),7-(6,48)]
   101       13.70558       13.70558       13.70558    6[1-(0),1-(0),6-(1,1,6),7-(6,6)]
   102       18.78988       18.78988       18.78988    6[1-(0),1-(0),6-(1,1,6),6-(1,1,7)]
   103      18.697741      18.697741      18.697741    6[1-(0),1-(0),6-(1,1,6),6-(1,1,7)]
   104      18.570875      18.570875      18.570875    6[1-(0),1-(0),6-(1,1,6),7-(6,6)]
   105      10.944769      10.944769      10.944769    6[1-(0),6-(1,7),7-(6,6)]
   106      11.043956      11.043956      11.043956    6[1-(0),6-(1,7),7-(6,48)]
   107      13.087808      13.087808      13.087808    6[6-(6,7),7-(6,48),7-(6,6)]
   108       14.48789       14.48789       14.48789    6[6-(1,6),6-(7,7),7-(6)]
   109       21.39796       21.39796       21.39796    6[1-(0),6-(1,6),6-(6,7)]
   110      10.566401      10.566401      10.566401    6[1-(0),6-(1,6),6-(1,6)]
   111       5.003033       5.003033       5.003033    6[1-(0),6-(1,6),6-(1,7)]
   112       4.079605       4.079605       4.079605    6[1-(0),6-(1,6),7-(6)]
   113       15.02352       15.02352       15.02352    6[6-(6,6),8-(48),8-(48)]
   114       3.612434       3.612434       3.612434    6[6-(1,6),6-(6,6),6-(8,8)]
   115       4.956283       4.956283       4.956283    6[6-(1,6),6-(6,6),6-(8,8)]
   116       5.552847       5.552847       5.552847    6[1-(0),6-(1,6),6-(6,6)]
   117       4.815586       4.815586       4.815586    6[1-(0),6-(1,6),6-(6,6)]
   118       3.429962       3.429962       3.429962    6[6-(1,6),6-(1,6),6-(6,6)]
   119      15.028345      15.028345      15.028345    6[1-(0),6-(6,6),6-(6,6)]
   120       5.826903       5.826903       5.826903    6[6-(6,6),8-(0),8-(48)]
   121      13.715045      13.715045      13.715045    6[6-(6,6),8-(48),8-(48)]
   122      13.407796      13.407796      13.407796    6[6-(1,6),6-(6,6),6-(8,8)]
   123      13.880207      13.880207      13.880207    6[1-(0),6-(6,6),6-(6,6)]
   124      13.771836      13.771836      13.771836    6[6-(1,6),6-(1,6),6-(6,6)]
   125      13.007073      13.007073      13.007073    6[1-(0),6-(1,6),6-(6,6)]
   126      12.489996      12.489996      12.489996    6[1-(0),6-(1,6),6-(6,6)]
   127      12.695988      12.695988      12.695988    6[6-(1,6),6-(6,6),6-(8,8)]
   128       12.03446       12.03446       12.03446    6[6-(6,6),8-(0),8-(48)]
   129       6.188819       6.188819       6.188819    7[6-(1,6),6-(6,6),48-(7,8,8,8)]
   130       8.751367       8.751367       8.751367    7[6-(1,6),6-(6,7),48-(7,8,8,8)]
   131       9.407206       9.407206       9.407206    7[6-(1,1,6),6-(1,6),6-(6,7)]
   132        8.25046        8.25046        8.25046    7[6-(1,6),6-(6,6)]
   133      10.824679      10.824679      10.824679    7[6-(1,6),6-(6,7),48-(8,8,8)]
   134       4.870981       4.870981       4.870981    7[6-(1,1,6),6-(1,6),6-(6,7)]
   135      16.986133      16.986133      16.986133    7[6-(1,6),6-(6,6),48-(7,8,8,8)]
   136      14.423585      14.423585      14.423585    7[6-(1,6),6-(6,7),48-(7,8,8,8)]
   137      13.767746      13.767746      13.767746    7[6-(1,1,6),6-(1,6),6-(6,7)]
   138      14.924492      14.924492      14.924492    7[6-(1,6),6-(6,6)]
   139      12.350273      12.350273      12.350273    7[6-(1,6),6-(6,7),48-(8,8,8)]
   140      18.303971      18.303971      18.303971    7[6-(1,1,6),6-(1,6),6-(6,7)]
   141       8.949822       8.949822       8.949822    8[6-(6,8),48-(7,8,8)]
   142       7.901465       7.901465       7.901465    8[6-(6,8),48-(7,7,8,8)]
   143      17.281474      17.281474      17.281474    8[6-(6,8),48-(7,7,8,8)]
   144      16.817214      16.817214      16.817214    8[6-(6,8)]
   145       9.568524       9.568524       9.568524    8[6-(6,8),48-(7,8,8)]
   146       9.034075       9.034075       9.034075    8[6-(6,8),48-(7,7,8,8)]
   147      11.904179      11.904179      11.904179    8[6-(6,8),48-(7,8,8)]
   148      10.882862      10.882862      10.882862    8[6-(6,8)]
   149       14.22513       14.22513       14.22513    8[6-(6,8),48-(7,8,8)]
   150      15.273487      15.273487      15.273487    8[6-(6,8),48-(7,7,8,8)]
   151       5.893478       5.893478       5.893478    8[6-(6,8),48-(7,7,8,8)]
   152       6.357738       6.357738       6.357738    8[6-(6,8)]
   153      13.606428      13.606428      13.606428    8[6-(6,8),48-(7,8,8)]
   154      14.140877      14.140877      14.140877    8[6-(6,8),48-(7,7,8,8)]
   155      11.270773      11.270773      11.270773    8[6-(6,8),48-(7,8,8)]
   156       12.29209       12.29209       12.29209    8[6-(6,8)]
