# Supplementary material for: A collection of forcefield precursors for metal–organic frameworks
Source: RSC Adv. 2019 Nov 13;9(63):36492–507. doi: 10.1039/c9ra07327b (PMC9075174; doi:10.1039/c9ra07327b)
Supplement: RA-009-C9RA07327B-s562 [file RA-009-C9RA07327B-s562.txt]

EJIDUW01_clean

9.182000    0.000000    0.000000
-4.556725    8.548346    0.000000
-1.042804    -4.041886    9.785910

     1       -0.93964       -0.93964       -0.93964    60[8-(6),8-(6),8-(6),8-(6),8-(6),8-(6,60),8-(6,60)]
     2       4.522111       4.522111       4.522111    60[8-(6),8-(6),8-(6),8-(6),8-(6),8-(6,60),8-(6,60)]
     3       2.787805       2.787805       2.787805    1[6-(1,6,6)]
     4       1.751855       1.751855       1.751855    1[6-(1,6,6)]
     5       1.398542       1.398542       1.398542    1[6-(1,6,6)]
     6       0.423877       0.423877       0.423877    1[6-(1,6,6)]
     7       5.504005       5.504005       5.504005    1[6-(1,6,6)]
     8      -2.751771      -2.751771      -2.751771    1[6-(1,6,6)]
     9      -1.068403      -1.068403      -1.068403    1[6-(1,6,6)]
    10      -1.382954      -1.382954      -1.382954    1[6-(1,6,6)]
    11      -2.431837      -2.431837      -2.431837    1[6-(1,6,6)]
    12      -2.663288      -2.663288      -2.663288    1[6-(1,6,6)]
    13      -0.288883      -0.288883      -0.288883    1[6-(1,6,6)]
    14      -0.181585      -0.181585      -0.181585    1[6-(1,6,6)]
    15       0.794666       0.794666       0.794666    1[6-(1,6,6)]
    16       1.830616       1.830616       1.830616    1[6-(1,6,6)]
    17       2.183929       2.183929       2.183929    1[6-(1,6,6)]
    18       3.158594       3.158594       3.158594    1[6-(1,6,6)]
    19      -1.921534      -1.921534      -1.921534    1[6-(1,6,6)]
    20      -2.847758      -2.847758      -2.847758    1[6-(1,6,6)]
    21       4.650874       4.650874       4.650874    1[6-(1,6,6)]
    22       4.965425       4.965425       4.965425    1[6-(1,6,6)]
    23       6.014308       6.014308       6.014308    1[6-(1,6,6)]
    24       6.245759       6.245759       6.245759    1[6-(1,6,6)]
    25       3.871354       3.871354       3.871354    1[6-(1,6,6)]
    26       3.764056       3.764056       3.764056    1[6-(1,6,6)]
    27       0.997714       0.997714       0.997714    6[6-(1,1,6),8-(60),8-(60,60)]
    28        1.83541        1.83541        1.83541    6[1-(0),1-(0),6-(1,1,6),6-(8,8)]
    29       1.364807       1.364807       1.364807    6[1-(0),1-(0),6-(1,1,6),6-(1,1,6)]
    30       5.588755       5.588755       5.588755    6[6-(1,1,6),8-(60),8-(60)]
    31      -2.994463      -2.994463      -2.994463    6[1-(0),1-(0),6-(1,1,6),6-(8,8)]
    32      -1.753966      -1.753966      -1.753966    6[1-(0),1-(0),6-(1,1,6),6-(1,1,6)]
    33      -2.024575      -2.024575      -2.024575    6[1-(0),1-(0),6-(1,1,6),6-(1,1,6)]
    34      -0.720952      -0.720952      -0.720952    6[1-(0),1-(0),6-(1,1,6),6-(8,8)]
    35       3.642702       3.642702       3.642702    6[6-(1,1,6),8-(60),8-(60)]
    36       2.584757       2.584757       2.584757    6[6-(1,1,6),8-(60),8-(60,60)]
    37       1.747061       1.747061       1.747061    6[1-(0),1-(0),6-(1,1,6),6-(8,8)]
    38       2.217664       2.217664       2.217664    6[1-(0),1-(0),6-(1,1,6),6-(1,1,6)]
    39      -2.006284      -2.006284      -2.006284    6[6-(1,1,6),8-(60),8-(60)]
    40       6.576934       6.576934       6.576934    6[1-(0),1-(0),6-(1,1,6),6-(8,8)]
    41       5.336437       5.336437       5.336437    6[1-(0),1-(0),6-(1,1,6),6-(1,1,6)]
    42       5.607046       5.607046       5.607046    6[1-(0),1-(0),6-(1,1,6),6-(1,1,6)]
    43       4.303423       4.303423       4.303423    6[1-(0),1-(0),6-(1,1,6),6-(8,8)]
    44      -0.060231      -0.060231      -0.060231    6[6-(1,1,6),8-(60),8-(60)]
    45      -0.234937      -0.234937      -0.234937    8[6-(6,8),60-(8,8,8,8,8,8)]
    46       1.487589       1.487589       1.487589    8[6-(6,8),60-(8,8,8,8,8,8),60-(8,8,8,8,8,8)]
    47      -2.860381      -2.860381      -2.860381    8[6-(6,8),60-(8,8,8,8,8,8)]
    48       4.357289       4.357289       4.357289    8[6-(6,8),60-(8,8,8,8,8,8)]
    49       4.247958       4.247958       4.247958    8[6-(6,8),60-(8,8,8,8,8,8)]
    50       2.904251       2.904251       2.904251    8[6-(6,8),60-(8,8,8,8,8,8)]
    51       3.817408       3.817408       3.817408    8[6-(6,8),60-(8,8,8,8,8,8)]
    52       2.094882       2.094882       2.094882    8[6-(6,8),60-(8,8,8,8,8,8),60-(8,8,8,8,8,8)]
    53       6.442852       6.442852       6.442852    8[6-(6,8),60-(8,8,8,8,8,8)]
    54      -0.774818      -0.774818      -0.774818    8[6-(6,8),60-(8,8,8,8,8,8)]
    55      -0.665487      -0.665487      -0.665487    8[6-(6,8),60-(8,8,8,8,8,8)]
    56        0.67822        0.67822        0.67822    8[6-(6,8),60-(8,8,8,8,8,8)]
