# Supplementary material for: A collection of forcefield precursors for metal–organic frameworks
Source: RSC Adv. 2019 Nov 13;9(63):36492–507. doi: 10.1039/c9ra07327b (PMC9075174; doi:10.1039/c9ra07327b)
Supplement: RA-009-C9RA07327B-s563 [file RA-009-C9RA07327B-s563.txt]

EJIDUW02_clean

9.241000    0.000000    0.000000
4.615144    8.583881    0.000000
0.988468    4.059295    9.808261

     1        9.33006        9.33006        9.33006    60[8-(6),8-(6),8-(6),8-(6),8-(6),8-(6,60),8-(6,60)]
     2       5.514552       5.514552       5.514552    60[8-(6),8-(6),8-(6),8-(6),8-(6),8-(6,60),8-(6,60)]
     3      10.005904      10.005904      10.005904    1[6-(1,6,6)]
     4       9.944422       9.944422       9.944422    1[6-(1,6,6)]
     5        8.84694        8.84694        8.84694    1[6-(1,6,6)]
     6       9.188741       9.188741       9.188741    1[6-(1,6,6)]
     7       7.545673       7.545673       7.545673    1[6-(1,6,6)]
     8       6.583602       6.583602       6.583602    1[6-(1,6,6)]
     9       2.775424       2.775424       2.775424    1[6-(1,6,6)]
    10       3.860143       3.860143       3.860143    1[6-(1,6,6)]
    11       7.589018       7.589018       7.589018    1[6-(1,6,6)]
    12       7.814334       7.814334       7.814334    1[6-(1,6,6)]
    13      10.741191      10.741191      10.741191    1[6-(1,6,6)]
    14      11.614289      11.614289      11.614289    1[6-(1,6,6)]
    15       4.838708       4.838708       4.838708    1[6-(1,6,6)]
    16        4.90019        4.90019        4.90019    1[6-(1,6,6)]
    17       5.997672       5.997672       5.997672    1[6-(1,6,6)]
    18       5.655871       5.655871       5.655871    1[6-(1,6,6)]
    19       7.298939       7.298939       7.298939    1[6-(1,6,6)]
    20        8.26101        8.26101        8.26101    1[6-(1,6,6)]
    21      12.069188      12.069188      12.069188    1[6-(1,6,6)]
    22      10.984469      10.984469      10.984469    1[6-(1,6,6)]
    23       7.255594       7.255594       7.255594    1[6-(1,6,6)]
    24       7.030278       7.030278       7.030278    1[6-(1,6,6)]
    25       4.103421       4.103421       4.103421    1[6-(1,6,6)]
    26       3.230323       3.230323       3.230323    1[6-(1,6,6)]
    27       6.671466       6.671466       6.671466    6[6-(1,1,6),8-(60),8-(60)]
    28       9.483031       9.483031       9.483031    6[1-(0),1-(0),6-(1,1,6),6-(8,8)]
    29       8.471445       8.471445       8.471445    6[1-(0),1-(0),6-(1,1,6),6-(1,1,6)]
    30      11.286156      11.286156      11.286156    6[6-(1,1,6),8-(60),8-(60,60)]
    31        7.23685        7.23685        7.23685    6[1-(0),1-(0),6-(1,1,6),6-(8,8)]
    32       2.866131       2.866131       2.866131    6[1-(0),1-(0),6-(1,1,6),6-(8,8)]
    33       4.675569       4.675569       4.675569    6[6-(1,1,6),8-(60),8-(60)]
    34       8.191444       8.191444       8.191444    6[1-(0),1-(0),6-(1,1,6),6-(1,1,6)]
    35      11.623269      11.623269      11.623269    6[1-(0),1-(0),6-(1,1,6),6-(1,1,6)]
    36       8.173146       8.173146       8.173146    6[6-(1,1,6),8-(60),8-(60)]
    37       5.361581       5.361581       5.361581    6[1-(0),1-(0),6-(1,1,6),6-(8,8)]
    38       6.373167       6.373167       6.373167    6[1-(0),1-(0),6-(1,1,6),6-(1,1,6)]
    39       3.558456       3.558456       3.558456    6[6-(1,1,6),8-(60),8-(60,60)]
    40       7.607762       7.607762       7.607762    6[1-(0),1-(0),6-(1,1,6),6-(8,8)]
    41      11.978481      11.978481      11.978481    6[1-(0),1-(0),6-(1,1,6),6-(8,8)]
    42      10.169043      10.169043      10.169043    6[6-(1,1,6),8-(60),8-(60)]
    43       6.653168       6.653168       6.653168    6[1-(0),1-(0),6-(1,1,6),6-(1,1,6)]
    44       3.221343       3.221343       3.221343    6[1-(0),1-(0),6-(1,1,6),6-(1,1,6)]
    45       7.416695       7.416695       7.416695    8[6-(6,8),60-(8,8,8,8,8,8)]
    46       2.545894       2.545894       2.545894    8[6-(6,8),60-(8,8,8,8,8,8),60-(8,8,8,8,8,8)]
    47       3.933873       3.933873       3.933873    8[6-(6,8),60-(8,8,8,8,8,8)]
    48        5.44562        5.44562        5.44562    8[6-(6,8),60-(8,8,8,8,8,8)]
    49       5.301752       5.301752       5.301752    8[6-(6,8),60-(8,8,8,8,8,8)]
    50      10.063084      10.063084      10.063084    8[6-(6,8),60-(8,8,8,8,8,8)]
    51       7.427917       7.427917       7.427917    8[6-(6,8),60-(8,8,8,8,8,8)]
    52      12.298718      12.298718      12.298718    8[6-(6,8),60-(8,8,8,8,8,8),60-(8,8,8,8,8,8)]
    53      10.910739      10.910739      10.910739    8[6-(6,8),60-(8,8,8,8,8,8)]
    54       9.398992       9.398992       9.398992    8[6-(6,8),60-(8,8,8,8,8,8)]
    55        9.54286        9.54286        9.54286    8[6-(6,8),60-(8,8,8,8,8,8)]
    56       4.781528       4.781528       4.781528    8[6-(6,8),60-(8,8,8,8,8,8)]
