# Supplementary material for: A collection of forcefield precursors for metal–organic frameworks
Source: RSC Adv. 2019 Nov 13;9(63):36492–507. doi: 10.1039/c9ra07327b (PMC9075174; doi:10.1039/c9ra07327b)
Supplement: RA-009-C9RA07327B-s564 [file RA-009-C9RA07327B-s564.txt]

EJONOH_clean

8.215200    0.000000    0.000000
-2.572365    8.560566    0.000000
-0.573347    -4.566568    11.510040

     1       0.017116       0.017116       0.017116    27[7-(6,7),7-(7,7),8-(6)]
     2       5.052372       5.052372       5.052372    27[7-(6,7),7-(7,7),8-(6)]
     3       2.534744       2.534744       2.534744    27[8-(6),8-(6),8-(6),8-(6)]
     4       7.143317       7.143317       7.143317    1[6-(6,7)]
     5       5.325424       5.325424       5.325424    1[6-(6,7)]
     6       3.737588       3.737588       3.737588    1[6-(6,7)]
     7       0.699853       0.699853       0.699853    1[6-(6,6)]
     8      -2.073829      -2.073829      -2.073829    1[6-(6,7)]
     9      -0.255936      -0.255936      -0.255936    1[6-(6,7)]
    10         1.3319         1.3319         1.3319    1[6-(6,7)]
    11       4.369635       4.369635       4.369635    1[6-(6,6)]
    12       5.732129       5.732129       5.732129    6[6-(6,7),7-(7),7-(7,27)]
    13       5.545731       5.545731       5.545731    6[6-(1,7),6-(7,7),7-(6)]
    14       6.458562       6.458562       6.458562    6[1-(0),6-(1,7),7-(6)]
    15       5.355352       5.355352       5.355352    6[1-(0),6-(1,7),7-(6)]
    16       4.433429       4.433429       4.433429    6[1-(0),6-(6,7),7-(6)]
    17       1.933696       1.933696       1.933696    6[6-(1,6),6-(6,6),6-(8,8)]
    18       2.274885       2.274885       2.274885    6[6-(1,6),6-(6,6),6-(8,8)]
    19       0.919491       0.919491       0.919491    6[1-(0),6-(6,6),6-(6,6)]
    20       2.550744       2.550744       2.550744    6[6-(6,6),8-(0),8-(27)]
    21       3.365098       3.365098       3.365098    6[6-(6,6),8-(27),8-(27)]
    22      -0.662641      -0.662641      -0.662641    6[6-(6,7),7-(7),7-(7,27)]
    23      -0.476243      -0.476243      -0.476243    6[6-(1,7),6-(7,7),7-(6)]
    24      -1.389074      -1.389074      -1.389074    6[1-(0),6-(1,7),7-(6)]
    25      -0.285864      -0.285864      -0.285864    6[1-(0),6-(1,7),7-(6)]
    26       0.636059       0.636059       0.636059    6[1-(0),6-(6,7),7-(6)]
    27       3.135792       3.135792       3.135792    6[6-(1,6),6-(6,6),6-(8,8)]
    28       2.794603       2.794603       2.794603    6[6-(1,6),6-(6,6),6-(8,8)]
    29       4.149997       4.149997       4.149997    6[1-(0),6-(6,6),6-(6,6)]
    30       2.518744       2.518744       2.518744    6[6-(6,6),8-(0),8-(27)]
    31        1.70439        1.70439        1.70439    6[6-(6,6),8-(27),8-(27)]
    32       6.846475       6.846475       6.846475    7[6-(6,7),7-(7,27),27-(7,8)]
    33       6.141321       6.141321       6.141321    7[7-(6,27),7-(7),27-(7,8)]
    34       4.983785       4.983785       4.983785    7[7-(6),7-(7,27)]
    35       4.915399       4.915399       4.915399    7[6-(6,7),7-(7)]
    36        6.56225        6.56225        6.56225    7[6-(1,6),6-(6,6)]
    37       4.334951       4.334951       4.334951    7[6-(1,6),6-(1,6)]
    38      -1.776987      -1.776987      -1.776987    7[6-(6,7),7-(7,27),27-(7,8)]
    39      -1.071833      -1.071833      -1.071833    7[7-(6,27),7-(7),27-(7,8)]
    40       0.085703       0.085703       0.085703    7[7-(6),7-(7,27)]
    41       0.154089       0.154089       0.154089    7[6-(6,7),7-(7)]
    42      -1.492762      -1.492762      -1.492762    7[6-(1,6),6-(6,6)]
    43       0.734537       0.734537       0.734537    7[6-(1,6),6-(1,6)]
    44       3.441718       3.441718       3.441718    8[6-(6,8)]
    45       2.068757       2.068757       2.068757    8[6-(6,8),27-(8,8,8)]
    46       3.630198       3.630198       3.630198    8[6-(6,8),27-(8,8,8)]
    47       3.969048       3.969048       3.969048    8[6-(6,8),27-(7,7)]
    48        1.62777        1.62777        1.62777    8[6-(6,8)]
    49       3.000731       3.000731       3.000731    8[6-(6,8),27-(8,8,8)]
    50        1.43929        1.43929        1.43929    8[6-(6,8),27-(8,8,8)]
    51        1.10044        1.10044        1.10044    8[6-(6,8),27-(7,7)]
