# Supplementary material for: A collection of forcefield precursors for metal–organic frameworks
Source: RSC Adv. 2019 Nov 13;9(63):36492–507. doi: 10.1039/c9ra07327b (PMC9075174; doi:10.1039/c9ra07327b)
Supplement: RA-009-C9RA07327B-s565 [file RA-009-C9RA07327B-s565.txt]

EKARUE_clean

11.081700    0.000000    0.000000
4.171478    12.583909    0.000000
4.789844    1.264917    21.152612

     1       8.511473       8.511473       8.511473    29[7-(6,6),7-(6,6),8-(6),8-(6)]
     2       6.862225       6.862225       6.862225    29[7-(6,6),7-(6,6),8-(6),8-(6)]
     3       6.091504       6.091504       6.091504    29[7-(6,6),8-(6),8-(6)]
     4       6.129934       6.129934       6.129934    29[7-(6,6),8-(6),8-(6)]
     5      11.531549      11.531549      11.531549    29[7-(6,6),7-(6,6),8-(6),8-(6)]
     6      13.180797      13.180797      13.180797    29[7-(6,6),7-(6,6),8-(6),8-(6)]
     7      13.951518      13.951518      13.951518    29[7-(6,6),8-(6),8-(6)]
     8      13.913088      13.913088      13.913088    29[7-(6,6),8-(6),8-(6)]
     9      16.763342      16.763342      16.763342    1[6-(6,7)]
    10      14.658716      14.658716      14.658716    1[6-(6,6)]
    11      16.497204      16.497204      16.497204    1[6-(6,6)]
    12       7.359288       7.359288       7.359288    1[6-(6,7)]
    13      12.366032      12.366032      12.366032    1[6-(6,7)]
    14       9.301972       9.301972       9.301972    1[6-(6,7)]
    15       8.850389       8.850389       8.850389    1[6-(6,6)]
    16      10.239801      10.239801      10.239801    1[6-(6,6)]
    17      11.802254      11.802254      11.802254    1[6-(6,7)]
    18      13.360687      13.360687      13.360687    1[6-(6,7)]
    19      15.130145      15.130145      15.130145    1[6-(6,6)]
    20      15.313478      15.313478      15.313478    1[6-(6,6)]
    21      16.761417      16.761417      16.761417    1[6-(6,6)]
    22      11.212524      11.212524      11.212524    1[6-(6,6)]
    23      14.377272      14.377272      14.377272    1[6-(6,7)]
    24      12.470518      12.470518      12.470518    1[6-(6,6)]
    25       12.53219       12.53219       12.53219    1[6-(6,6)]
    26       5.281566       5.281566       5.281566    1[6-(6,7)]
    27       6.995917       6.995917       6.995917    1[6-(6,6)]
    28        8.84802        8.84802        8.84802    1[6-(6,6)]
    29       8.756898       8.756898       8.756898    1[6-(6,7)]
    30       5.132543       5.132543       5.132543    1[6-(6,7)]
    31       11.34455       11.34455       11.34455    1[6-(6,7)]
    32       9.260263       9.260263       9.260263    1[6-(6,7)]
    33      11.039414      11.039414      11.039414    1[6-(6,6)]
    34      13.015189      13.015189      13.015189    1[6-(6,6)]
    35      11.031009      11.031009      11.031009    1[6-(6,6)]
    36      18.092942      18.092942      18.092942    1[6-(6,6)]
    37        3.27968        3.27968        3.27968    1[6-(6,7)]
    38       5.384306       5.384306       5.384306    1[6-(6,6)]
    39       3.545818       3.545818       3.545818    1[6-(6,6)]
    40      12.683734      12.683734      12.683734    1[6-(6,7)]
    41        7.67699        7.67699        7.67699    1[6-(6,7)]
    42       10.74105       10.74105       10.74105    1[6-(6,7)]
    43      11.192633      11.192633      11.192633    1[6-(6,6)]
    44       9.803221       9.803221       9.803221    1[6-(6,6)]
    45       8.240768       8.240768       8.240768    1[6-(6,7)]
    46       6.682335       6.682335       6.682335    1[6-(6,7)]
    47       4.912877       4.912877       4.912877    1[6-(6,6)]
    48       4.729544       4.729544       4.729544    1[6-(6,6)]
    49       3.281605       3.281605       3.281605    1[6-(6,6)]
    50       8.830498       8.830498       8.830498    1[6-(6,6)]
    51        5.66575        5.66575        5.66575    1[6-(6,7)]
    52       7.572504       7.572504       7.572504    1[6-(6,6)]
    53       7.510832       7.510832       7.510832    1[6-(6,6)]
    54      14.761456      14.761456      14.761456    1[6-(6,7)]
    55      13.047105      13.047105      13.047105    1[6-(6,6)]
    56      11.195002      11.195002      11.195002    1[6-(6,6)]
    57      11.286124      11.286124      11.286124    1[6-(6,7)]
    58      14.910479      14.910479      14.910479    1[6-(6,7)]
    59       8.698472       8.698472       8.698472    1[6-(6,7)]
    60      10.782759      10.782759      10.782759    1[6-(6,7)]
    61       9.003608       9.003608       9.003608    1[6-(6,6)]
    62       7.027833       7.027833       7.027833    1[6-(6,6)]
    63       9.012013       9.012013       9.012013    1[6-(6,6)]
    64        1.95008        1.95008        1.95008    1[6-(6,6)]
    65      16.716444      16.716444      16.716444    6[1-(0),6-(6,6),7-(6,29)]
    66      15.524002      15.524002      15.524002    6[6-(1,6),6-(1,7),6-(7,7)]
    67      15.441304      15.441304      15.441304    6[1-(0),6-(1,6),6-(6,6)]
    68       16.53365       16.53365       16.53365    6[1-(0),6-(1,6),6-(1,7)]
    69       6.614398       6.614398       6.614398    6[1-(0),6-(1,6),7-(6,29)]
    70      14.412158      14.412158      14.412158    6[6-(6,6),7-(6),7-(6)]
    71      13.498165      13.498165      13.498165    6[6-(6,6),7-(6),7-(6)]
    72      12.487642      12.487642      12.487642    6[6-(6,6),7-(6),7-(6)]
    73       11.47619       11.47619       11.47619    6[6-(1,6),6-(1,7),6-(7,7)]
    74      11.654518      11.654518      11.654518    6[1-(0),6-(6,6),7-(6,29)]
    75       9.842064       9.842064       9.842064    6[1-(0),6-(1,6),7-(6,29)]
    76        9.58136        9.58136        9.58136    6[1-(0),6-(1,6),6-(1,7)]
    77      10.403363      10.403363      10.403363    6[1-(0),6-(1,6),6-(6,6)]
    78      13.527678      13.527678      13.527678    6[6-(1,6),6-(1,7),6-(7,7)]
    79      12.475026      12.475026      12.475026    6[1-(0),6-(6,6),7-(6,29)]
    80      13.397144      13.397144      13.397144    6[1-(0),6-(1,6),7-(6,29)]
    81      14.472228      14.472228      14.472228    6[1-(0),6-(1,6),6-(1,7)]
    82      14.569078      14.569078      14.569078    6[1-(0),6-(1,6),6-(6,6)]
    83       7.459375       7.459375       7.459375    6[6-(6,6),8-(0),8-(29)]
    84       7.209482       7.209482       7.209482    6[6-(1,6),6-(6,6),6-(8,8)]
    85      17.245304      17.245304      17.245304    6[1-(0),6-(6,6),6-(6,6)]
    86       7.943875       7.943875       7.943875    6[6-(1,6),6-(6,6),6-(8,8)]
    87       9.047549       9.047549       9.047549    6[6-(6,6),8-(0),8-(29)]
    88       9.524994       9.524994       9.524994    6[6-(6,6),8-(0),8-(29)]
    89       9.729008       9.729008       9.729008    6[6-(1,6),6-(6,6),6-(8,8)]
    90      10.729972      10.729972      10.729972    6[1-(0),6-(6,6),6-(6,6)]
    91       9.001521       9.001521       9.001521    6[6-(1,6),6-(6,6),6-(8,8)]
    92       7.909461       7.909461       7.909461    6[6-(6,6),8-(0),8-(29)]
    93       14.40522       14.40522       14.40522    6[1-(0),6-(1,6),7-(6,29)]
    94      13.258337      13.258337      13.258337    6[1-(0),6-(1,6),6-(1,7)]
    95       13.29108       13.29108       13.29108    6[1-(0),6-(1,6),6-(6,6)]
    96      14.481368      14.481368      14.481368    6[6-(1,6),6-(1,7),6-(7,7)]
    97      15.572316      15.572316      15.572316    6[1-(0),6-(6,6),7-(6,29)]
    98      14.556831      14.556831      14.556831    6[6-(6,6),7-(6),7-(6)]
    99      13.581484      13.581484      13.581484    6[6-(6,6),7-(6),7-(6)]
   100       15.70033       15.70033       15.70033    6[6-(6,6),7-(6),7-(6)]
   101       5.850795       5.850795       5.850795    6[6-(1,6),6-(1,7),6-(7,7)]
   102       6.980969       6.980969       6.980969    6[1-(0),6-(1,6),6-(6,6)]
   103       8.071689       8.071689       8.071689    6[1-(0),6-(1,6),6-(1,7)]
   104       8.016579       8.016579       8.016579    6[1-(0),6-(1,6),7-(6,29)]
   105       5.877754       5.877754       5.877754    6[1-(0),6-(6,6),7-(6,29)]
   106      12.364954      12.364954      12.364954    6[6-(1,6),6-(1,7),6-(7,7)]
   107      11.277868      11.277868      11.277868    6[1-(0),6-(6,6),7-(6,29)]
   108      10.057971      10.057971      10.057971    6[1-(0),6-(1,6),7-(6,29)]
   109      11.119689      11.119689      11.119689    6[1-(0),6-(1,6),6-(1,7)]
   110      12.294418      12.294418      12.294418    6[1-(0),6-(1,6),6-(6,6)]
   111       4.282271       4.282271       4.282271    6[6-(6,6),8-(0),8-(29)]
   112      13.855304      13.855304      13.855304    6[6-(1,6),6-(6,6),6-(8,8)]
   113      12.970497      12.970497      12.970497    6[6-(1,6),6-(6,6),6-(8,8)]
   114      11.614805      11.614805      11.614805    6[1-(0),6-(6,6),6-(6,6)]
   115      11.108528      11.108528      11.108528    6[6-(1,6),6-(6,6),6-(8,8)]
   116      16.161966      16.161966      16.161966    6[6-(1,6),6-(6,6),6-(8,8)]
   117      17.507462      17.507462      17.507462    6[1-(0),6-(6,6),6-(6,6)]
   118      13.484568      13.484568      13.484568    6[6-(6,6),8-(0),8-(29)]
   119       9.702778       9.702778       9.702778    6[6-(6,6),8-(0),8-(29)]
   120      15.699802      15.699802      15.699802    6[6-(6,6),8-(0),8-(29)]
   121       3.326578       3.326578       3.326578    6[1-(0),6-(6,6),7-(6,29)]
   122        4.51902        4.51902        4.51902    6[6-(1,6),6-(1,7),6-(7,7)]
   123       4.601718       4.601718       4.601718    6[1-(0),6-(1,6),6-(6,6)]
   124       3.509372       3.509372       3.509372    6[1-(0),6-(1,6),6-(1,7)]
   125      13.428624      13.428624      13.428624    6[1-(0),6-(1,6),7-(6,29)]
   126       5.630864       5.630864       5.630864    6[6-(6,6),7-(6),7-(6)]
   127       6.544857       6.544857       6.544857    6[6-(6,6),7-(6),7-(6)]
   128        7.55538        7.55538        7.55538    6[6-(6,6),7-(6),7-(6)]
   129       8.566832       8.566832       8.566832    6[6-(1,6),6-(1,7),6-(7,7)]
   130       8.388504       8.388504       8.388504    6[1-(0),6-(6,6),7-(6,29)]
   131      10.200958      10.200958      10.200958    6[1-(0),6-(1,6),7-(6,29)]
   132      10.461662      10.461662      10.461662    6[1-(0),6-(1,6),6-(1,7)]
   133       9.639659       9.639659       9.639659    6[1-(0),6-(1,6),6-(6,6)]
   134       6.515344       6.515344       6.515344    6[6-(1,6),6-(1,7),6-(7,7)]
   135       7.567996       7.567996       7.567996    6[1-(0),6-(6,6),7-(6,29)]
   136       6.645878       6.645878       6.645878    6[1-(0),6-(1,6),7-(6,29)]
   137       5.570794       5.570794       5.570794    6[1-(0),6-(1,6),6-(1,7)]
   138       5.473944       5.473944       5.473944    6[1-(0),6-(1,6),6-(6,6)]
   139      12.583647      12.583647      12.583647    6[6-(6,6),8-(0),8-(29)]
   140       12.83354       12.83354       12.83354    6[6-(1,6),6-(6,6),6-(8,8)]
   141       2.797718       2.797718       2.797718    6[1-(0),6-(6,6),6-(6,6)]
   142      12.099147      12.099147      12.099147    6[6-(1,6),6-(6,6),6-(8,8)]
   143      10.995473      10.995473      10.995473    6[6-(6,6),8-(0),8-(29)]
   144      10.518028      10.518028      10.518028    6[6-(6,6),8-(0),8-(29)]
   145      10.314014      10.314014      10.314014    6[6-(1,6),6-(6,6),6-(8,8)]
   146        9.31305        9.31305        9.31305    6[1-(0),6-(6,6),6-(6,6)]
   147      11.041501      11.041501      11.041501    6[6-(1,6),6-(6,6),6-(8,8)]
   148      12.133561      12.133561      12.133561    6[6-(6,6),8-(0),8-(29)]
   149       5.637802       5.637802       5.637802    6[1-(0),6-(1,6),7-(6,29)]
   150       6.784685       6.784685       6.784685    6[1-(0),6-(1,6),6-(1,7)]
   151       6.751942       6.751942       6.751942    6[1-(0),6-(1,6),6-(6,6)]
   152       5.561654       5.561654       5.561654    6[6-(1,6),6-(1,7),6-(7,7)]
   153       4.470706       4.470706       4.470706    6[1-(0),6-(6,6),7-(6,29)]
   154       5.486191       5.486191       5.486191    6[6-(6,6),7-(6),7-(6)]
   155       6.461538       6.461538       6.461538    6[6-(6,6),7-(6),7-(6)]
   156       4.342692       4.342692       4.342692    6[6-(6,6),7-(6),7-(6)]
   157      14.192227      14.192227      14.192227    6[6-(1,6),6-(1,7),6-(7,7)]
   158      13.062053      13.062053      13.062053    6[1-(0),6-(1,6),6-(6,6)]
   159      11.971333      11.971333      11.971333    6[1-(0),6-(1,6),6-(1,7)]
   160      12.026443      12.026443      12.026443    6[1-(0),6-(1,6),7-(6,29)]
   161      14.165268      14.165268      14.165268    6[1-(0),6-(6,6),7-(6,29)]
   162       7.678068       7.678068       7.678068    6[6-(1,6),6-(1,7),6-(7,7)]
   163       8.765154       8.765154       8.765154    6[1-(0),6-(6,6),7-(6,29)]
   164       9.985051       9.985051       9.985051    6[1-(0),6-(1,6),7-(6,29)]
   165       8.923333       8.923333       8.923333    6[1-(0),6-(1,6),6-(1,7)]
   166       7.748604       7.748604       7.748604    6[1-(0),6-(1,6),6-(6,6)]
   167      15.760751      15.760751      15.760751    6[6-(6,6),8-(0),8-(29)]
   168       6.187718       6.187718       6.187718    6[6-(1,6),6-(6,6),6-(8,8)]
   169       7.072525       7.072525       7.072525    6[6-(1,6),6-(6,6),6-(8,8)]
   170       8.428217       8.428217       8.428217    6[1-(0),6-(6,6),6-(6,6)]
   171       8.934494       8.934494       8.934494    6[6-(1,6),6-(6,6),6-(8,8)]
   172       3.881056       3.881056       3.881056    6[6-(1,6),6-(6,6),6-(8,8)]
   173        2.53556        2.53556        2.53556    6[1-(0),6-(6,6),6-(6,6)]
   174       6.558454       6.558454       6.558454    6[6-(6,6),8-(0),8-(29)]
   175      10.340244      10.340244      10.340244    6[6-(6,6),8-(0),8-(29)]
   176        4.34322        4.34322        4.34322    6[6-(6,6),8-(0),8-(29)]
   177       6.725156       6.725156       6.725156    7[6-(1,6),6-(1,6),29-(7,8,8)]
   178      14.523524      14.523524      14.523524    7[6-(6,7),6-(6,7)]
   179      12.486997      12.486997      12.486997    7[6-(6,7),6-(6,7)]
   180      13.372288      13.372288      13.372288    7[6-(6,7),6-(6,7)]
   181      10.859152      10.859152      10.859152    7[6-(1,6),6-(1,6),29-(7,8,8)]
   182       12.38041       12.38041       12.38041    7[6-(1,6),6-(1,6),29-(8,8)]
   183      15.565215      15.565215      15.565215    7[6-(1,6),6-(1,6),29-(8,8)]
   184      13.468279      13.468279      13.468279    7[6-(6,7),6-(6,7)]
   185      14.662581      14.662581      14.662581    7[6-(6,7),6-(6,7)]
   186      15.687652      15.687652      15.687652    7[6-(6,7),6-(6,7)]
   187       6.933558       6.933558       6.933558    7[6-(1,6),6-(1,6),29-(7,8,8)]
   188      10.131429      10.131429      10.131429    7[6-(1,6),6-(1,6),29-(7,8,8)]
   189      13.317866      13.317866      13.317866    7[6-(1,6),6-(1,6),29-(7,8,8)]
   190       5.519498       5.519498       5.519498    7[6-(6,7),6-(6,7)]
   191       7.556025       7.556025       7.556025    7[6-(6,7),6-(6,7)]
   192       6.670734       6.670734       6.670734    7[6-(6,7),6-(6,7)]
   193        9.18387        9.18387        9.18387    7[6-(1,6),6-(1,6),29-(7,8,8)]
   194       7.662612       7.662612       7.662612    7[6-(1,6),6-(1,6),29-(8,8)]
   195       4.477807       4.477807       4.477807    7[6-(1,6),6-(1,6),29-(8,8)]
   196       6.574743       6.574743       6.574743    7[6-(6,7),6-(6,7)]
   197       5.380441       5.380441       5.380441    7[6-(6,7),6-(6,7)]
   198        4.35537        4.35537        4.35537    7[6-(6,7),6-(6,7)]
   199      13.109464      13.109464      13.109464    7[6-(1,6),6-(1,6),29-(7,8,8)]
   200       9.911593       9.911593       9.911593    7[6-(1,6),6-(1,6),29-(7,8,8)]
   201       8.786804       8.786804       8.786804    8[6-(6,8),29-(7,7,8)]
   202      10.152014      10.152014      10.152014    8[6-(6,8)]
   203       7.785962       7.785962       7.785962    8[6-(6,8)]
   204       7.149978       7.149978       7.149978    8[6-(6,8),29-(7,8)]
   205       8.178251       8.178251       8.178251    8[6-(6,8),29-(7,7,8)]
   206       6.912963       6.912963       6.912963    8[6-(6,8)]
   207       5.095024       5.095024       5.095024    8[6-(6,8),29-(7,8)]
   208       9.107964       9.107964       9.107964    8[6-(6,8)]
   209       4.898607       4.898607       4.898607    8[6-(6,8),29-(7,7,8)]
   210       8.978074       8.978074       8.978074    8[6-(6,8)]
   211       14.69011       14.69011       14.69011    8[6-(6,8)]
   212      12.659898      12.659898      12.659898    8[6-(6,8),29-(7,8)]
   213        8.78182        8.78182        8.78182    8[6-(6,8),29-(7,7,8)]
   214       9.547537       9.547537       9.547537    8[6-(6,8)]
   215      14.707489      14.707489      14.707489    8[6-(6,8),29-(7,8)]
   216      16.319202      16.319202      16.319202    8[6-(6,8)]
   217      11.256218      11.256218      11.256218    8[6-(6,8),29-(7,7,8)]
   218       9.891008       9.891008       9.891008    8[6-(6,8)]
   219       12.25706       12.25706       12.25706    8[6-(6,8)]
   220      12.893044      12.893044      12.893044    8[6-(6,8),29-(7,8)]
   221      11.864771      11.864771      11.864771    8[6-(6,8),29-(7,7,8)]
   222      13.130059      13.130059      13.130059    8[6-(6,8)]
   223      14.947998      14.947998      14.947998    8[6-(6,8),29-(7,8)]
   224      10.935058      10.935058      10.935058    8[6-(6,8)]
   225      15.144415      15.144415      15.144415    8[6-(6,8),29-(7,7,8)]
   226      11.064948      11.064948      11.064948    8[6-(6,8)]
   227       5.352912       5.352912       5.352912    8[6-(6,8)]
   228       7.383124       7.383124       7.383124    8[6-(6,8),29-(7,8)]
   229      11.261202      11.261202      11.261202    8[6-(6,8),29-(7,7,8)]
   230      10.495485      10.495485      10.495485    8[6-(6,8)]
   231       5.335533       5.335533       5.335533    8[6-(6,8),29-(7,8)]
   232        3.72382        3.72382        3.72382    8[6-(6,8)]
