# Supplementary material for: A collection of forcefield precursors for metal–organic frameworks
Source: RSC Adv. 2019 Nov 13;9(63):36492–507. doi: 10.1039/c9ra07327b (PMC9075174; doi:10.1039/c9ra07327b)
Supplement: RA-009-C9RA07327B-s566 [file RA-009-C9RA07327B-s566.txt]

ELAZEX_clean

7.623300    0.000000    0.000000
-2.929904    12.692831    0.000000
0.000000    0.000000    29.191000

     1        6.23167        6.23167        6.23167    48[8-(1,48,48),8-(6),8-(6),8-(6,48)]
     2       3.657014       3.657014       3.657014    48[7-(6,6),7-(6,6),8-(1,48,48),8-(6),8-(6),8-(6)]
     3       3.738328       3.738328       3.738328    48[8-(1,48,48),8-(6),8-(6),8-(6,48)]
     4       6.312984       6.312984       6.312984    48[7-(6,6),7-(6,6),8-(1,48,48),8-(6),8-(6),8-(6)]
     5      -1.538274      -1.538274      -1.538274    48[8-(1,48,48),8-(6),8-(6),8-(6,48)]
     6       1.036382       1.036382       1.036382    48[7-(6,6),7-(6,6),8-(1,48,48),8-(6),8-(6),8-(6)]
     7       0.955068       0.955068       0.955068    48[8-(1,48,48),8-(6),8-(6),8-(6,48)]
     8      -1.619588      -1.619588      -1.619588    48[7-(6,6),7-(6,6),8-(1,48,48),8-(6),8-(6),8-(6)]
     9        3.81165        3.81165        3.81165    48[8-(1,48,48),8-(1,48,48),8-(6),8-(6),8-(6,48),8-(6,48)]
    10      -1.464952      -1.464952      -1.464952    48[8-(1,48,48),8-(1,48,48),8-(6),8-(6),8-(6,48),8-(6,48)]
    11       5.524602       5.524602       5.524602    1[6-(6,6)]
    12       2.385207       2.385207       2.385207    1[6-(6,6)]
    13       1.282349       1.282349       1.282349    1[6-(6,6)]
    14      -0.642311      -0.642311      -0.642311    1[6-(6,6)]
    15       2.443447       2.443447       2.443447    1[6-(6,6)]
    16       3.562024       3.562024       3.562024    1[6-(6,6)]
    17       3.228709       3.228709       3.228709    1[6-(6,7)]
    18        1.28516        1.28516        1.28516    1[6-(6,6)]
    19       0.041087       0.041087       0.041087    1[6-(6,6)]
    20       6.593109       6.593109       6.593109    1[6-(6,7)]
    21       2.281836       2.281836       2.281836    1[6-(6,6)]
    22       3.354937       3.354937       3.354937    1[6-(6,7)]
    23      -0.948154      -0.948154      -0.948154    1[6-(6,7)]
    24      -1.962357      -1.962357      -1.962357    1[6-(6,6)]
    25        3.77688        3.77688        3.77688    1[8-(48,48,48)]
    26       4.445396       4.445396       4.445396    1[6-(6,6)]
    27       4.654887       4.654887       4.654887    1[6-(6,6)]
    28      -1.865555      -1.865555      -1.865555    1[6-(6,6)]
    29       0.059105       0.059105       0.059105    1[6-(6,6)]
    30       4.596647       4.596647       4.596647    1[6-(6,6)]
    31        3.47807        3.47807        3.47807    1[6-(6,6)]
    32      -0.882011      -0.882011      -0.882011    1[6-(6,7)]
    33       5.754934       5.754934       5.754934    1[6-(6,6)]
    34       2.305611       2.305611       2.305611    1[6-(6,6)]
    35       3.376889       3.376889       3.376889    1[6-(6,7)]
    36       4.758258       4.758258       4.758258    1[6-(6,6)]
    37       3.685157       3.685157       3.685157    1[6-(6,7)]
    38       0.364948       0.364948       0.364948    1[6-(6,7)]
    39       1.379151       1.379151       1.379151    1[6-(6,6)]
    40       6.193118       6.193118       6.193118    1[8-(48,48,48)]
    41      -0.831206      -0.831206      -0.831206    1[6-(6,6)]
    42       2.308189       2.308189       2.308189    1[6-(6,6)]
    43       3.411047       3.411047       3.411047    1[6-(6,6)]
    44       5.335707       5.335707       5.335707    1[6-(6,6)]
    45       2.249949       2.249949       2.249949    1[6-(6,6)]
    46       1.131372       1.131372       1.131372    1[6-(6,6)]
    47       1.464687       1.464687       1.464687    1[6-(6,7)]
    48       3.408236       3.408236       3.408236    1[6-(6,6)]
    49       4.652309       4.652309       4.652309    1[6-(6,6)]
    50      -1.899713      -1.899713      -1.899713    1[6-(6,7)]
    51        2.41156        2.41156        2.41156    1[6-(6,6)]
    52       1.338459       1.338459       1.338459    1[6-(6,7)]
    53        5.64155        5.64155        5.64155    1[6-(6,7)]
    54       6.655753       6.655753       6.655753    1[6-(6,6)]
    55       0.916516       0.916516       0.916516    1[8-(48,48,48)]
    56          0.248          0.248          0.248    1[6-(6,6)]
    57       0.038509       0.038509       0.038509    1[6-(6,6)]
    58       6.558951       6.558951       6.558951    1[6-(6,6)]
    59       4.634291       4.634291       4.634291    1[6-(6,6)]
    60       0.096749       0.096749       0.096749    1[6-(6,6)]
    61       1.215326       1.215326       1.215326    1[6-(6,6)]
    62       5.575407       5.575407       5.575407    1[6-(6,7)]
    63      -1.061538      -1.061538      -1.061538    1[6-(6,6)]
    64       2.387785       2.387785       2.387785    1[6-(6,6)]
    65       1.316507       1.316507       1.316507    1[6-(6,7)]
    66      -0.064862      -0.064862      -0.064862    1[6-(6,6)]
    67       1.008239       1.008239       1.008239    1[6-(6,7)]
    68       4.328448       4.328448       4.328448    1[6-(6,7)]
    69       3.314245       3.314245       3.314245    1[6-(6,6)]
    70      -1.499722      -1.499722      -1.499722    1[8-(48,48,48)]
    71      -0.514732      -0.514732      -0.514732    6[6-(1,6),6-(1,6),16-(6,8,8)]
    72      -1.194143      -1.194143      -1.194143    6[1-(0),6-(6,16),6-(6,6)]
    73      -0.527541      -0.527541      -0.527541    6[6-(1,6),6-(6,6),6-(8,8)]
    74       0.832551       0.832551       0.832551    6[6-(1,6),6-(6,6),6-(8,8)]
    75       1.483992       1.483992       1.483992    6[1-(0),6-(1,6),6-(6,6)]
    76       0.828646       0.828646       0.828646    6[1-(0),6-(1,6),6-(6,16)]
    77       6.313655       6.313655       6.313655    6[6-(6,6),8-(48),8-(48)]
    78       1.641825       1.641825       1.641825    6[6-(6,6),8-(0),8-(48)]
    79      -2.247492      -2.247492      -2.247492    6[6-(1,6),6-(1,6),16-(6,8,8)]
    80      -1.555952      -1.555952      -1.555952    6[1-(0),6-(6,16),6-(6,6)]
    81      -2.220152      -2.220152      -2.220152    6[6-(1,6),6-(6,6),6-(8,8)]
    82       4.023186       4.023186       4.023186    6[6-(1,6),6-(6,6),6-(8,8)]
    83       3.354687       3.354687       3.354687    6[1-(0),6-(1,6),6-(6,6)]
    84       4.020062       4.020062       4.020062    6[1-(0),6-(1,6),6-(6,16)]
    85      -1.376843      -1.376843      -1.376843    6[6-(6,6),8-(48),8-(48,48)]
    86       3.225591       3.225591       3.225591    6[6-(6,6),8-(48),8-(48)]
    87       4.140063       4.140063       4.140063    6[1-(0),6-(1,6),7-(6,48)]
    88       1.797725       1.797725       1.797725    6[1-(0),6-(1,7),6-(6,6)]
    89       3.147774       3.147774       3.147774    6[6-(1,6),6-(1,6),6-(6,6)]
    90       6.757425       6.757425       6.757425    6[1-(0),6-(1,7),6-(6,6)]
    91       6.103471       6.103471       6.103471    6[1-(0),6-(1,6),7-(6,48)]
    92        3.83109        3.83109        3.83109    6[6-(1,6),6-(1,6),6-(6,6)]
    93       3.174261       3.174261       3.174261    6[1-(0),6-(1,7),6-(6,6)]
    94       3.831914       3.831914       3.831914    6[1-(0),6-(1,6),7-(6,48)]
    95      -1.851068      -1.851068      -1.851068    6[1-(0),6-(1,6),7-(6,48)]
    96      -2.454054      -2.454054      -2.454054    6[1-(0),6-(1,7),6-(6,6)]
    97      -0.068474      -0.068474      -0.068474    6[6-(1,6),6-(1,6),16-(6,8,8)]
    98       0.610937       0.610937       0.610937    6[1-(0),6-(6,16),6-(6,6)]
    99       2.874239       2.874239       2.874239    6[6-(1,6),6-(6,6),6-(8,8)]
   100       1.514147       1.514147       1.514147    6[6-(1,6),6-(6,6),6-(8,8)]
   101      -2.067198      -2.067198      -2.067198    6[1-(0),6-(1,6),6-(6,6)]
   102      -1.411852      -1.411852      -1.411852    6[1-(0),6-(1,6),6-(6,16)]
   103       3.656343       3.656343       3.656343    6[6-(6,6),8-(48),8-(48)]
   104       0.704873       0.704873       0.704873    6[6-(6,6),8-(0),8-(48)]
   105       1.664286       1.664286       1.664286    6[6-(1,6),6-(1,6),16-(6,8,8)]
   106       0.972746       0.972746       0.972746    6[1-(0),6-(6,16),6-(6,6)]
   107       1.636946       1.636946       1.636946    6[6-(1,6),6-(6,6),6-(8,8)]
   108       3.016908       3.016908       3.016908    6[6-(1,6),6-(6,6),6-(8,8)]
   109       3.685407       3.685407       3.685407    6[1-(0),6-(1,6),6-(6,6)]
   110       3.020032       3.020032       3.020032    6[1-(0),6-(1,6),6-(6,16)]
   111       0.793637       0.793637       0.793637    6[6-(6,6),8-(48),8-(48,48)]
   112       3.814503       3.814503       3.814503    6[6-(6,6),8-(48),8-(48)]
   113       5.829935       5.829935       5.829935    6[1-(0),6-(1,6),7-(6,48)]
   114       5.242369       5.242369       5.242369    6[1-(0),6-(1,7),6-(6,6)]
   115        3.89232        3.89232        3.89232    6[6-(1,6),6-(1,6),6-(6,6)]
   116       3.212573       3.212573       3.212573    6[1-(0),6-(1,7),6-(6,6)]
   117       3.866527       3.866527       3.866527    6[1-(0),6-(1,6),7-(6,48)]
   118       3.209004       3.209004       3.209004    6[6-(1,6),6-(1,6),6-(6,6)]
   119       3.865833       3.865833       3.865833    6[1-(0),6-(1,7),6-(6,6)]
   120        3.20818        3.20818        3.20818    6[1-(0),6-(1,6),7-(6,48)]
   121       1.267862       1.267862       1.267862    6[1-(0),6-(1,6),7-(6,48)]
   122       1.870848       1.870848       1.870848    6[1-(0),6-(1,7),6-(6,6)]
   123       5.208128       5.208128       5.208128    6[6-(1,6),6-(1,6),16-(6,8,8)]
   124       5.887539       5.887539       5.887539    6[1-(0),6-(6,16),6-(6,6)]
   125       5.220937       5.220937       5.220937    6[6-(1,6),6-(6,6),6-(8,8)]
   126       3.860845       3.860845       3.860845    6[6-(1,6),6-(6,6),6-(8,8)]
   127       3.209404       3.209404       3.209404    6[1-(0),6-(1,6),6-(6,6)]
   128        3.86475        3.86475        3.86475    6[1-(0),6-(1,6),6-(6,16)]
   129      -1.620259      -1.620259      -1.620259    6[6-(6,6),8-(48),8-(48)]
   130       3.051571       3.051571       3.051571    6[6-(6,6),8-(0),8-(48)]
   131      -0.682412      -0.682412      -0.682412    6[6-(1,6),6-(1,6),16-(6,8,8)]
   132       6.249348       6.249348       6.249348    6[1-(0),6-(6,16),6-(6,6)]
   133       6.913548       6.913548       6.913548    6[6-(1,6),6-(6,6),6-(8,8)]
   134        0.67021        0.67021        0.67021    6[6-(1,6),6-(6,6),6-(8,8)]
   135       1.338709       1.338709       1.338709    6[1-(0),6-(1,6),6-(6,6)]
   136       0.673334       0.673334       0.673334    6[1-(0),6-(1,6),6-(6,16)]
   137       6.070239       6.070239       6.070239    6[6-(6,6),8-(48),8-(48,48)]
   138       1.467805       1.467805       1.467805    6[6-(6,6),8-(48),8-(48)]
   139       0.553333       0.553333       0.553333    6[1-(0),6-(1,6),7-(6,48)]
   140       2.895671       2.895671       2.895671    6[1-(0),6-(1,7),6-(6,6)]
   141       1.545622       1.545622       1.545622    6[6-(1,6),6-(1,6),6-(6,6)]
   142      -2.064029      -2.064029      -2.064029    6[1-(0),6-(1,7),6-(6,6)]
   143      -1.410075      -1.410075      -1.410075    6[1-(0),6-(1,6),7-(6,48)]
   144       0.862306       0.862306       0.862306    6[6-(1,6),6-(1,6),6-(6,6)]
   145       1.519135       1.519135       1.519135    6[1-(0),6-(1,7),6-(6,6)]
   146       0.861482       0.861482       0.861482    6[1-(0),6-(1,6),7-(6,48)]
   147       6.544464       6.544464       6.544464    6[1-(0),6-(1,6),7-(6,48)]
   148        7.14745        7.14745        7.14745    6[1-(0),6-(1,7),6-(6,6)]
   149        4.76187        4.76187        4.76187    6[6-(1,6),6-(1,6),16-(6,8,8)]
   150       4.082459       4.082459       4.082459    6[1-(0),6-(6,16),6-(6,6)]
   151       1.819157       1.819157       1.819157    6[6-(1,6),6-(6,6),6-(8,8)]
   152       3.179249       3.179249       3.179249    6[6-(1,6),6-(6,6),6-(8,8)]
   153       6.760594       6.760594       6.760594    6[1-(0),6-(1,6),6-(6,6)]
   154       6.105248       6.105248       6.105248    6[1-(0),6-(1,6),6-(6,16)]
   155       1.037053       1.037053       1.037053    6[6-(6,6),8-(48),8-(48)]
   156       3.988523       3.988523       3.988523    6[6-(6,6),8-(0),8-(48)]
   157        3.02911        3.02911        3.02911    6[6-(1,6),6-(1,6),16-(6,8,8)]
   158        3.72065        3.72065        3.72065    6[1-(0),6-(6,16),6-(6,6)]
   159        3.05645        3.05645        3.05645    6[6-(1,6),6-(6,6),6-(8,8)]
   160       1.676488       1.676488       1.676488    6[6-(1,6),6-(6,6),6-(8,8)]
   161       1.007989       1.007989       1.007989    6[1-(0),6-(1,6),6-(6,6)]
   162       1.673364       1.673364       1.673364    6[1-(0),6-(1,6),6-(6,16)]
   163       3.899759       3.899759       3.899759    6[6-(6,6),8-(48),8-(48,48)]
   164       0.878893       0.878893       0.878893    6[6-(6,6),8-(48),8-(48)]
   165      -1.136539      -1.136539      -1.136539    6[1-(0),6-(1,6),7-(6,48)]
   166      -0.548973      -0.548973      -0.548973    6[1-(0),6-(1,7),6-(6,6)]
   167       0.801076       0.801076       0.801076    6[6-(1,6),6-(1,6),6-(6,6)]
   168       1.480823       1.480823       1.480823    6[1-(0),6-(1,7),6-(6,6)]
   169       0.826869       0.826869       0.826869    6[1-(0),6-(1,6),7-(6,48)]
   170       1.484392       1.484392       1.484392    6[6-(1,6),6-(1,6),6-(6,6)]
   171       0.827563       0.827563       0.827563    6[1-(0),6-(1,7),6-(6,6)]
   172       1.485216       1.485216       1.485216    6[1-(0),6-(1,6),7-(6,48)]
   173       3.425534       3.425534       3.425534    6[1-(0),6-(1,6),7-(6,48)]
   174       2.822548       2.822548       2.822548    6[1-(0),6-(1,7),6-(6,6)]
   175       -1.38431       -1.38431       -1.38431    16[6-(6,6),6-(6,6),8-(0),8-(0)]
   176       0.801104       0.801104       0.801104    16[6-(6,6),6-(6,6),8-(0),8-(0)]
   177       6.077706       6.077706       6.077706    16[6-(6,6),6-(6,6),8-(0),8-(0)]
   178       3.892292       3.892292       3.892292    16[6-(6,6),6-(6,6),8-(0),8-(0)]
   179       4.799219       4.799219       4.799219    7[6-(1,6),6-(1,6),48-(7,8,8,8,8)]
   180       5.118404       5.118404       5.118404    7[6-(1,6),6-(1,6),48-(7,8,8,8,8)]
   181       5.170779       5.170779       5.170779    7[6-(1,6),6-(1,6),48-(7,8,8,8,8)]
   182        1.92169        1.92169        1.92169    7[6-(1,6),6-(1,6),48-(7,8,8,8,8)]
   183      -0.105823      -0.105823      -0.105823    7[6-(1,6),6-(1,6),48-(7,8,8,8,8)]
   184      -0.425008      -0.425008      -0.425008    7[6-(1,6),6-(1,6),48-(7,8,8,8,8)]
   185      -0.477383      -0.477383      -0.477383    7[6-(1,6),6-(1,6),48-(7,8,8,8,8)]
   186       2.771706       2.771706       2.771706    7[6-(1,6),6-(1,6),48-(7,8,8,8,8)]
   187       5.412143       5.412143       5.412143    8[6-(6,8),48-(7,7,8,8,8)]
   188      -0.982766      -0.982766      -0.982766    8[6-(6,8),48-(8,8,8)]
   189       1.772393       1.772393       1.772393    8[6-(6,8),48-(7,7,8,8,8)]
   190       2.090294       2.090294       2.090294    8[6-(6,8)]
   191      -1.119683      -1.119683      -1.119683    8[6-(6,8),48-(8,8,8),48-(8,8,8,8,8)]
   192       2.016949       2.016949       2.016949    8[6-(6,8),48-(7,7,8,8,8)]
   193       6.711062       6.711062       6.711062    8[6-(6,8),48-(8,8,8)]
   194       2.074176       2.074176       2.074176    8[6-(6,8),48-(8,8,8,8,8)]
   195      -0.396781      -0.396781      -0.396781    8[16-(6,6,8)]
   196        5.24368        5.24368        5.24368    8[16-(6,6,8)]
   197        4.10701        4.10701        4.10701    8[1-(0),48-(7,7,8,8,8),48-(8,8,8),48-(8,8,8,8,8)]
   198       4.557855       4.557855       4.557855    8[6-(6,8),48-(7,7,8,8,8)]
   199       3.329464       3.329464       3.329464    8[6-(6,8),48-(8,8,8)]
   200       0.574305       0.574305       0.574305    8[6-(6,8),48-(7,7,8,8,8)]
   201       0.256404       0.256404       0.256404    8[6-(6,8)]
   202       0.536477       0.536477       0.536477    8[6-(6,8),48-(8,8,8),48-(8,8,8,8,8)]
   203       0.329749       0.329749       0.329749    8[6-(6,8),48-(7,7,8,8,8)]
   204       3.258936       3.258936       3.258936    8[6-(6,8),48-(8,8,8)]
   205       4.965918       4.965918       4.965918    8[6-(6,8),48-(8,8,8,8,8)]
   206      -0.186425      -0.186425      -0.186425    8[16-(6,6,8)]
   207       1.796414       1.796414       1.796414    8[16-(6,6,8)]
   208       5.862988       5.862988       5.862988    8[1-(0),48-(7,7,8,8,8),48-(8,8,8),48-(8,8,8,8,8)]
   209      -0.718747      -0.718747      -0.718747    8[6-(6,8),48-(7,7,8,8,8)]
   210      -1.947138      -1.947138      -1.947138    8[6-(6,8),48-(8,8,8)]
   211       2.921003       2.921003       2.921003    8[6-(6,8),48-(7,7,8,8,8)]
   212       2.603102       2.603102       2.603102    8[6-(6,8)]
   213       5.813079       5.813079       5.813079    8[6-(6,8),48-(8,8,8),48-(8,8,8,8,8)]
   214       2.676447       2.676447       2.676447    8[6-(6,8),48-(7,7,8,8,8)]
   215      -2.017666      -2.017666      -2.017666    8[6-(6,8),48-(8,8,8)]
   216        2.61922        2.61922        2.61922    8[6-(6,8),48-(8,8,8,8,8)]
   217       5.090177       5.090177       5.090177    8[16-(6,6,8)]
   218      -0.550284      -0.550284      -0.550284    8[16-(6,6,8)]
   219       0.586386       0.586386       0.586386    8[1-(0),48-(7,7,8,8,8),48-(8,8,8),48-(8,8,8,8,8)]
   220       0.135541       0.135541       0.135541    8[6-(6,8),48-(7,7,8,8,8)]
   221       1.363932       1.363932       1.363932    8[6-(6,8),48-(8,8,8)]
   222       4.119091       4.119091       4.119091    8[6-(6,8),48-(7,7,8,8,8)]
   223       4.436992       4.436992       4.436992    8[6-(6,8)]
   224       4.156919       4.156919       4.156919    8[6-(6,8),48-(8,8,8),48-(8,8,8,8,8)]
   225       4.363647       4.363647       4.363647    8[6-(6,8),48-(7,7,8,8,8)]
   226        1.43446        1.43446        1.43446    8[6-(6,8),48-(8,8,8)]
   227      -0.272522      -0.272522      -0.272522    8[6-(6,8),48-(8,8,8,8,8)]
   228       4.879821       4.879821       4.879821    8[16-(6,6,8)]
   229       2.896982       2.896982       2.896982    8[16-(6,6,8)]
   230      -1.169592      -1.169592      -1.169592    8[1-(0),48-(7,7,8,8,8),48-(8,8,8),48-(8,8,8,8,8)]
