# Supplementary material for: A collection of forcefield precursors for metal–organic frameworks
Source: RSC Adv. 2019 Nov 13;9(63):36492–507. doi: 10.1039/c9ra07327b (PMC9075174; doi:10.1039/c9ra07327b)
Supplement: RA-009-C9RA07327B-s567 [file RA-009-C9RA07327B-s567.txt]

ELELEN_clean

12.481000    0.000000    0.000000
-4.763191    11.947513    0.000000
-3.507406    -3.890845    12.259758

     1       3.858904       3.858904       3.858904    29[7-(6,6),7-(6,6),7-(6,6),7-(6,6)]
     2      -1.753703      -1.753703      -1.753703    29[7-(6,6),7-(6,6),7-(6,6),7-(6,6)]
     3       6.201356       6.201356       6.201356    1[6-(1,6,6)]
     4       5.309087       5.309087       5.309087    1[6-(1,6,6)]
     5       0.018838       0.018838       0.018838    1[6-(1,6,6)]
     6      -0.774228      -0.774228      -0.774228    1[6-(1,6,6)]
     7       2.212996       2.212996       2.212996    1[6-(7,7)]
     8       2.029169       2.029169       2.029169    1[6-(1,6,7)]
     9       1.133392       1.133392       1.133392    1[6-(1,6,7)]
    10      10.107095      10.107095      10.107095    1[6-(7,7)]
    11      -4.615057      -4.615057      -4.615057    1[6-(1,6,6)]
    12      -3.177669      -3.177669      -3.177669    1[6-(1,6,6)]
    13      -2.297064      -2.297064      -2.297064    1[6-(1,6,7)]
    14      -3.730197      -3.730197      -3.730197    1[6-(1,6,7)]
    15      -0.301911      -0.301911      -0.301911    1[6-(7,7)]
    16       3.103203       3.103203       3.103203    1[6-(7,7)]
    17       4.125182       4.125182       4.125182    1[6-(1,6,6)]
    18       3.260441       3.260441       3.260441    1[6-(1,6,6)]
    19      -3.124503      -3.124503      -3.124503    1[6-(1,6,6)]
    20       8.320213       8.320213       8.320213    1[6-(1,6,6)]
    21        0.97852        0.97852        0.97852    1[6-(7,7)]
    22       -2.79217       -2.79217       -2.79217    1[6-(1,6,7)]
    23       1.138078       1.138078       1.138078    1[6-(1,6,7)]
    24      -1.385812      -1.385812      -1.385812    1[6-(1,6,6)]
    25      -2.467654      -2.467654      -2.467654    1[6-(1,6,6)]
    26       -0.18908       -0.18908       -0.18908    1[6-(7,7)]
    27      -4.884391      -4.884391      -4.884391    1[6-(7,7)]
    28      -5.496807      -5.496807      -5.496807    1[6-(1,6,6)]
    29      -2.778569      -2.778569      -2.778569    1[6-(1,6,6)]
    30      -0.609236      -0.609236      -0.609236    1[6-(7,7)]
    31       -4.06965       -4.06965       -4.06965    1[6-(1,6,6)]
    32      -2.613979      -2.613979      -2.613979    1[6-(1,6,6)]
    33      -3.039509      -3.039509      -3.039509    1[6-(1,6,7)]
    34      -2.055544      -2.055544      -2.055544    1[6-(1,6,7)]
    35      -1.990953      -1.990953      -1.990953    1[6-(1,6,6)]
    36      -1.098684      -1.098684      -1.098684    1[6-(1,6,6)]
    37       4.191565       4.191565       4.191565    1[6-(1,6,6)]
    38       4.984631       4.984631       4.984631    1[6-(1,6,6)]
    39       1.997407       1.997407       1.997407    1[6-(7,7)]
    40       2.181234       2.181234       2.181234    1[6-(1,6,7)]
    41       3.077011       3.077011       3.077011    1[6-(1,6,7)]
    42      -5.896692      -5.896692      -5.896692    1[6-(7,7)]
    43        8.82546        8.82546        8.82546    1[6-(1,6,6)]
    44       7.388072       7.388072       7.388072    1[6-(1,6,6)]
    45       6.507467       6.507467       6.507467    1[6-(1,6,7)]
    46         7.9406         7.9406         7.9406    1[6-(1,6,7)]
    47       4.512314       4.512314       4.512314    1[6-(7,7)]
    48         1.1072         1.1072         1.1072    1[6-(7,7)]
    49       0.085221       0.085221       0.085221    1[6-(1,6,6)]
    50       0.949962       0.949962       0.949962    1[6-(1,6,6)]
    51       7.334906       7.334906       7.334906    1[6-(1,6,6)]
    52       -4.10981       -4.10981       -4.10981    1[6-(1,6,6)]
    53       3.231883       3.231883       3.231883    1[6-(7,7)]
    54       7.002573       7.002573       7.002573    1[6-(1,6,7)]
    55       3.072325       3.072325       3.072325    1[6-(1,6,7)]
    56       5.596215       5.596215       5.596215    1[6-(1,6,6)]
    57       6.678057       6.678057       6.678057    1[6-(1,6,6)]
    58       4.399483       4.399483       4.399483    1[6-(7,7)]
    59       9.094794       9.094794       9.094794    1[6-(7,7)]
    60        9.70721        9.70721        9.70721    1[6-(1,6,6)]
    61       6.988972       6.988972       6.988972    1[6-(1,6,6)]
    62       4.819639       4.819639       4.819639    1[6-(7,7)]
    63       8.280053       8.280053       8.280053    1[6-(1,6,6)]
    64       6.824382       6.824382       6.824382    1[6-(1,6,6)]
    65       7.249912       7.249912       7.249912    1[6-(1,6,7)]
    66       6.265947       6.265947       6.265947    1[6-(1,6,7)]
    67       5.643268       5.643268       5.643268    6[1-(0),1-(0),6-(1,1,6),6-(1,1,7)]
    68       -0.28703       -0.28703       -0.28703    6[1-(0),1-(0),6-(1,1,6),6-(1,1,6)]
    69       2.362244       2.362244       2.362244    6[1-(0),7-(6,29),7-(6,7)]
    70       1.690176       1.690176       1.690176    6[1-(0),1-(0),6-(1,1,6),7-(6,7)]
    71       9.396262       9.396262       9.396262    6[1-(0),7-(6,29),7-(7)]
    72        -3.8895        -3.8895        -3.8895    6[1-(0),1-(0),6-(1,1,6),6-(1,1,6)]
    73      -2.960407      -2.960407      -2.960407    6[1-(0),1-(0),6-(1,1,6),7-(6,7)]
    74      -0.614534      -0.614534      -0.614534    6[1-(0),7-(6,29),7-(7)]
    75       3.439087       3.439087       3.439087    6[1-(0),7-(6,29),7-(6,7)]
    76       3.602398       3.602398       3.602398    6[1-(0),1-(0),6-(1,1,6),6-(1,1,6)]
    77      -3.242276      -3.242276      -3.242276    6[1-(0),1-(0),6-(1,1,6),6-(1,1,7)]
    78      -2.306895      -2.306895      -2.306895    6[1-(0),7-(6,29),7-(7)]
    79       1.469656       1.469656       1.469656    6[1-(0),1-(0),6-(1,1,6),7-(6,7)]
    80      -2.300933      -2.300933      -2.300933    6[1-(0),1-(0),6-(1,1,6),6-(1,1,6)]
    81      -4.736378      -4.736378      -4.736378    6[1-(0),7-(6,29),7-(7)]
    82      -4.717194      -4.717194      -4.717194    6[1-(0),7-(6,29),7-(6,7)]
    83       2.440783       2.440783       2.440783    6[1-(0),1-(0),6-(1,1,6),6-(1,1,7)]
    84      -1.257963      -1.257963      -1.257963    6[1-(0),7-(6,29),7-(6,7)]
    85      -3.374459      -3.374459      -3.374459    6[1-(0),1-(0),6-(1,1,6),6-(1,1,7)]
    86      -2.967193      -2.967193      -2.967193    6[1-(0),1-(0),6-(1,1,6),7-(6,7)]
    87      -1.432865      -1.432865      -1.432865    6[1-(0),1-(0),6-(1,1,6),6-(1,1,7)]
    88       4.497433       4.497433       4.497433    6[1-(0),1-(0),6-(1,1,6),6-(1,1,6)]
    89       1.848159       1.848159       1.848159    6[1-(0),7-(6,29),7-(6,7)]
    90       2.520227       2.520227       2.520227    6[1-(0),1-(0),6-(1,1,6),7-(6,7)]
    91      -5.185859      -5.185859      -5.185859    6[1-(0),7-(6,29),7-(7)]
    92       8.099903       8.099903       8.099903    6[1-(0),1-(0),6-(1,1,6),6-(1,1,6)]
    93        7.17081        7.17081        7.17081    6[1-(0),1-(0),6-(1,1,6),7-(6,7)]
    94       4.824937       4.824937       4.824937    6[1-(0),7-(6,29),7-(7)]
    95       0.771316       0.771316       0.771316    6[1-(0),7-(6,29),7-(6,7)]
    96       0.608005       0.608005       0.608005    6[1-(0),1-(0),6-(1,1,6),6-(1,1,6)]
    97       7.452679       7.452679       7.452679    6[1-(0),1-(0),6-(1,1,6),6-(1,1,7)]
    98       6.517298       6.517298       6.517298    6[1-(0),7-(6,29),7-(7)]
    99       2.740747       2.740747       2.740747    6[1-(0),1-(0),6-(1,1,6),7-(6,7)]
   100       6.511336       6.511336       6.511336    6[1-(0),1-(0),6-(1,1,6),6-(1,1,6)]
   101       8.946781       8.946781       8.946781    6[1-(0),7-(6,29),7-(7)]
   102       8.927597       8.927597       8.927597    6[1-(0),7-(6,29),7-(6,7)]
   103       6.532811       6.532811       6.532811    6[1-(0),1-(0),6-(1,1,6),6-(1,1,7)]
   104       5.468366       5.468366       5.468366    6[1-(0),7-(6,29),7-(6,7)]
   105       7.584862       7.584862       7.584862    6[1-(0),1-(0),6-(1,1,6),6-(1,1,7)]
   106       7.177596       7.177596       7.177596    6[1-(0),1-(0),6-(1,1,6),7-(6,7)]
   107      -3.866852      -3.866852      -3.866852    7[6-(1,7),7-(6,6)]
   108      -1.101564      -1.101564      -1.101564    7[6-(1,7),7-(6,6)]
   109      -1.455825      -1.455825      -1.455825    7[6-(1,1,6),6-(1,7),7-(6)]
   110       7.608278       7.608278       7.608278    7[6-(1,1,6),6-(1,7),7-(6)]
   111      -3.087047      -3.087047      -3.087047    7[6-(1,7),7-(6,6)]
   112      -1.158295      -1.158295      -1.158295    7[6-(1,7),6-(1,7),29-(7,7,7)]
   113       9.349119       9.349119       9.349119    7[6-(1,7),6-(1,7),29-(7,7,7)]
   114      -3.884925      -3.884925      -3.884925    7[6-(1,1,6),6-(1,7),7-(6)]
   115       8.376404       8.376404       8.376404    7[6-(1,7),7-(6,6)]
   116      -0.593422      -0.593422      -0.593422    7[6-(1,7),6-(1,7),29-(7,7,7)]
   117      -2.400758      -2.400758      -2.400758    7[6-(1,1,6),6-(1,7),7-(6)]
   118      -5.281808      -5.281808      -5.281808    7[6-(1,7),6-(1,7),29-(7,7,7)]
   119       8.077255       8.077255       8.077255    7[6-(1,7),7-(6,6)]
   120       5.311967       5.311967       5.311967    7[6-(1,7),7-(6,6)]
   121       5.666228       5.666228       5.666228    7[6-(1,1,6),6-(1,7),7-(6)]
   122       1.365316       1.365316       1.365316    7[6-(1,1,6),6-(1,7),7-(6)]
   123        7.29745        7.29745        7.29745    7[6-(1,7),7-(6,6)]
   124       5.368698       5.368698       5.368698    7[6-(1,7),6-(1,7),29-(7,7,7)]
   125      -5.138716      -5.138716      -5.138716    7[6-(1,7),6-(1,7),29-(7,7,7)]
   126       8.095328       8.095328       8.095328    7[6-(1,1,6),6-(1,7),7-(6)]
   127      -4.166001      -4.166001      -4.166001    7[6-(1,7),7-(6,6)]
   128       4.803825       4.803825       4.803825    7[6-(1,7),6-(1,7),29-(7,7,7)]
   129       6.611161       6.611161       6.611161    7[6-(1,1,6),6-(1,7),7-(6)]
   130       9.492211       9.492211       9.492211    7[6-(1,7),6-(1,7),29-(7,7,7)]
