# Supplementary material for: A collection of forcefield precursors for metal–organic frameworks
Source: RSC Adv. 2019 Nov 13;9(63):36492–507. doi: 10.1039/c9ra07327b (PMC9075174; doi:10.1039/c9ra07327b)
Supplement: RA-009-C9RA07327B-s568 [file RA-009-C9RA07327B-s568.txt]

ELERIX_clean

7.061400    0.000000    0.000000
-3.261884    17.913441    0.000000
0.000000    0.000000    24.729000

     1       1.534512       1.534512       1.534512    57[8-(6),8-(6),8-(6),8-(6),8-(6),8-(6)]
     2       2.265004       2.265004       2.265004    57[8-(6),8-(6),8-(6),8-(6),8-(6),8-(6)]
     3       2.265004       2.265004       2.265004    57[8-(6),8-(6),8-(6),8-(6),8-(6),8-(6)]
     4       1.534512       1.534512       1.534512    57[8-(6),8-(6),8-(6),8-(6),8-(6),8-(6)]
     5       3.841282       3.841282       3.841282    29[7-(6,6),53-(29,29),53-(29,29)]
     6       0.903074       0.903074       0.903074    29[7-(6,6),29-(7,53,53,53),53-(29,29),53-(29,29),53-(29,29,29)]
     7       4.021699       4.021699       4.021699    29[7-(6,6),53-(29,29),53-(29,29),53-(29,29,29)]
     8      -0.041766      -0.041766      -0.041766    29[7-(6,6),53-(29,29),53-(29,29)]
     9       2.896442       2.896442       2.896442    29[7-(6,6),29-(7,53,53,53),53-(29,29),53-(29,29),53-(29,29,29)]
    10      -0.222183      -0.222183      -0.222183    29[7-(6,6),53-(29,29),53-(29,29),53-(29,29,29)]
    11      -0.041766      -0.041766      -0.041766    29[7-(6,6),53-(29,29),53-(29,29)]
    12       2.896442       2.896442       2.896442    29[7-(6,6),29-(7,53,53,53),53-(29,29),53-(29,29),53-(29,29,29)]
    13      -0.222183      -0.222183      -0.222183    29[7-(6,6),53-(29,29),53-(29,29),53-(29,29,29)]
    14       3.841282       3.841282       3.841282    29[7-(6,6),53-(29,29),53-(29,29)]
    15       0.903074       0.903074       0.903074    29[7-(6,6),29-(7,53,53,53),53-(29,29),53-(29,29),53-(29,29,29)]
    16       4.021699       4.021699       4.021699    29[7-(6,6),53-(29,29),53-(29,29),53-(29,29,29)]
    17       3.608135       3.608135       3.608135    29[7-(6,6),53-(29,29),53-(29,29),53-(29,29)]
    18       0.191381       0.191381       0.191381    29[7-(6,6),53-(29,29),53-(29,29),53-(29,29)]
    19       0.638098       0.638098       0.638098    1[6-(6,6)]
    20      -0.557156      -0.557156      -0.557156    1[6-(6,7)]
    21        3.26881        3.26881        3.26881    1[6-(6,7)]
    22       4.356192       4.356192       4.356192    1[6-(6,6)]
    23       0.311737       0.311737       0.311737    1[6-(6,6)]
    24       0.883989       0.883989       0.883989    1[6-(6,7)]
    25       0.047592       0.047592       0.047592    1[6-(6,7)]
    26      -0.499349      -0.499349      -0.499349    1[6-(6,6)]
    27       3.674511       3.674511       3.674511    1[6-(6,6)]
    28       4.000223       4.000223       4.000223    1[6-(6,7)]
    29       3.564722       3.564722       3.564722    1[6-(6,7)]
    30       3.158134       3.158134       3.158134    1[6-(6,6)]
    31       3.161418       3.161418       3.161418    1[6-(6,6)]
    32       4.356672       4.356672       4.356672    1[6-(6,7)]
    33       0.530706       0.530706       0.530706    1[6-(6,7)]
    34      -0.556676      -0.556676      -0.556676    1[6-(6,6)]
    35       3.487779       3.487779       3.487779    1[6-(6,6)]
    36       2.915527       2.915527       2.915527    1[6-(6,7)]
    37       3.751924       3.751924       3.751924    1[6-(6,7)]
    38       4.298865       4.298865       4.298865    1[6-(6,6)]
    39       0.125005       0.125005       0.125005    1[6-(6,6)]
    40      -0.200707      -0.200707      -0.200707    1[6-(6,7)]
    41       0.234794       0.234794       0.234794    1[6-(6,7)]
    42       0.641382       0.641382       0.641382    1[6-(6,6)]
    43       3.161418       3.161418       3.161418    1[6-(6,6)]
    44       4.356672       4.356672       4.356672    1[6-(6,7)]
    45       0.530706       0.530706       0.530706    1[6-(6,7)]
    46      -0.556676      -0.556676      -0.556676    1[6-(6,6)]
    47       3.487779       3.487779       3.487779    1[6-(6,6)]
    48       2.915527       2.915527       2.915527    1[6-(6,7)]
    49       3.751924       3.751924       3.751924    1[6-(6,7)]
    50       4.298865       4.298865       4.298865    1[6-(6,6)]
    51       0.125005       0.125005       0.125005    1[6-(6,6)]
    52      -0.200707      -0.200707      -0.200707    1[6-(6,7)]
    53       0.234794       0.234794       0.234794    1[6-(6,7)]
    54       0.641382       0.641382       0.641382    1[6-(6,6)]
    55       0.638098       0.638098       0.638098    1[6-(6,6)]
    56      -0.557156      -0.557156      -0.557156    1[6-(6,7)]
    57        3.26881        3.26881        3.26881    1[6-(6,7)]
    58       4.356192       4.356192       4.356192    1[6-(6,6)]
    59       0.311737       0.311737       0.311737    1[6-(6,6)]
    60       0.883989       0.883989       0.883989    1[6-(6,7)]
    61       0.047592       0.047592       0.047592    1[6-(6,7)]
    62      -0.499349      -0.499349      -0.499349    1[6-(6,6)]
    63       3.674511       3.674511       3.674511    1[6-(6,6)]
    64       4.000223       4.000223       4.000223    1[6-(6,7)]
    65       3.564722       3.564722       3.564722    1[6-(6,7)]
    66       3.158134       3.158134       3.158134    1[6-(6,6)]
    67      -0.651609      -0.651609      -0.651609    1[6-(6,6)]
    68       0.736837       0.736837       0.736837    1[6-(6,7)]
    69       3.869515       3.869515       3.869515    1[6-(6,7)]
    70       2.559279       2.559279       2.559279    1[6-(6,6)]
    71       4.451125       4.451125       4.451125    1[6-(6,6)]
    72       3.062679       3.062679       3.062679    1[6-(6,7)]
    73      -0.069999      -0.069999      -0.069999    1[6-(6,7)]
    74       1.240237       1.240237       1.240237    1[6-(6,6)]
    75      -0.120502      -0.120502      -0.120502    6[6-(6,6),8-(57),8-(57)]
    76       6.163078       6.163078       6.163078    6[6-(1,6),6-(1,6),6-(8,8)]
    77      -0.268851      -0.268851      -0.268851    6[1-(0),6-(1,7),6-(6,6)]
    78      -0.992391      -0.992391      -0.992391    6[1-(0),6-(1,6),7-(6,29)]
    79       4.169515       4.169515       4.169515    6[1-(0),6-(1,6),7-(6,29)]
    80       4.819839       4.819839       4.819839    6[1-(0),6-(1,7),6-(6,6)]
    81      -0.529371      -0.529371      -0.529371    6[6-(6,6),8-(57),8-(57)]
    82      -0.143383      -0.143383      -0.143383    6[6-(1,6),6-(1,6),6-(8,8)]
    83       0.263544       0.263544       0.263544    6[1-(0),6-(1,7),6-(6,6)]
    84       0.598346       0.598346       0.598346    6[1-(0),6-(1,6),7-(6,29)]
    85       0.112077       0.112077       0.112077    6[1-(0),6-(1,6),7-(6,29)]
    86      -0.221585      -0.221585      -0.221585    6[1-(0),6-(1,7),6-(6,6)]
    87       3.088596       3.088596       3.088596    6[6-(6,6),8-(57),8-(57)]
    88       3.354712       3.354712       3.354712    6[6-(1,6),6-(1,6),6-(8,8)]
    89       3.631423       3.631423       3.631423    6[1-(0),6-(1,7),6-(6,6)]
    90        3.83918        3.83918        3.83918    6[1-(0),6-(1,6),7-(6,29)]
    91       3.574837       3.574837       3.574837    6[1-(0),6-(1,6),7-(6,29)]
    92       3.334436       3.334436       3.334436    6[1-(0),6-(1,7),6-(6,6)]
    93       3.920018       3.920018       3.920018    6[6-(6,6),8-(57),8-(57)]
    94      -2.363562      -2.363562      -2.363562    6[6-(1,6),6-(1,6),6-(8,8)]
    95       4.068367       4.068367       4.068367    6[1-(0),6-(1,7),6-(6,6)]
    96       4.791907       4.791907       4.791907    6[1-(0),6-(1,6),7-(6,29)]
    97      -0.369999      -0.369999      -0.369999    6[1-(0),6-(1,6),7-(6,29)]
    98      -1.020323      -1.020323      -1.020323    6[1-(0),6-(1,7),6-(6,6)]
    99       4.328887       4.328887       4.328887    6[6-(6,6),8-(57),8-(57)]
   100       3.942899       3.942899       3.942899    6[6-(1,6),6-(1,6),6-(8,8)]
   101       3.535972       3.535972       3.535972    6[1-(0),6-(1,7),6-(6,6)]
   102        3.20117        3.20117        3.20117    6[1-(0),6-(1,6),7-(6,29)]
   103       3.687439       3.687439       3.687439    6[1-(0),6-(1,6),7-(6,29)]
   104       4.021101       4.021101       4.021101    6[1-(0),6-(1,7),6-(6,6)]
   105        0.71092        0.71092        0.71092    6[6-(6,6),8-(57),8-(57)]
   106       0.444804       0.444804       0.444804    6[6-(1,6),6-(1,6),6-(8,8)]
   107       0.168093       0.168093       0.168093    6[1-(0),6-(1,7),6-(6,6)]
   108      -0.039664      -0.039664      -0.039664    6[1-(0),6-(1,6),7-(6,29)]
   109       0.224679       0.224679       0.224679    6[1-(0),6-(1,6),7-(6,29)]
   110        0.46508        0.46508        0.46508    6[1-(0),6-(1,7),6-(6,6)]
   111       3.920018       3.920018       3.920018    6[6-(6,6),8-(57),8-(57)]
   112      -2.363562      -2.363562      -2.363562    6[6-(1,6),6-(1,6),6-(8,8)]
   113       4.068367       4.068367       4.068367    6[1-(0),6-(1,7),6-(6,6)]
   114       4.791907       4.791907       4.791907    6[1-(0),6-(1,6),7-(6,29)]
   115      -0.369999      -0.369999      -0.369999    6[1-(0),6-(1,6),7-(6,29)]
   116      -1.020323      -1.020323      -1.020323    6[1-(0),6-(1,7),6-(6,6)]
   117       4.328887       4.328887       4.328887    6[6-(6,6),8-(57),8-(57)]
   118       3.942899       3.942899       3.942899    6[6-(1,6),6-(1,6),6-(8,8)]
   119       3.535972       3.535972       3.535972    6[1-(0),6-(1,7),6-(6,6)]
   120        3.20117        3.20117        3.20117    6[1-(0),6-(1,6),7-(6,29)]
   121       3.687439       3.687439       3.687439    6[1-(0),6-(1,6),7-(6,29)]
   122       4.021101       4.021101       4.021101    6[1-(0),6-(1,7),6-(6,6)]
   123        0.71092        0.71092        0.71092    6[6-(6,6),8-(57),8-(57)]
   124       0.444804       0.444804       0.444804    6[6-(1,6),6-(1,6),6-(8,8)]
   125       0.168093       0.168093       0.168093    6[1-(0),6-(1,7),6-(6,6)]
   126      -0.039664      -0.039664      -0.039664    6[1-(0),6-(1,6),7-(6,29)]
   127       0.224679       0.224679       0.224679    6[1-(0),6-(1,6),7-(6,29)]
   128        0.46508        0.46508        0.46508    6[1-(0),6-(1,7),6-(6,6)]
   129      -0.120502      -0.120502      -0.120502    6[6-(6,6),8-(57),8-(57)]
   130       6.163078       6.163078       6.163078    6[6-(1,6),6-(1,6),6-(8,8)]
   131      -0.268851      -0.268851      -0.268851    6[1-(0),6-(1,7),6-(6,6)]
   132      -0.992391      -0.992391      -0.992391    6[1-(0),6-(1,6),7-(6,29)]
   133       4.169515       4.169515       4.169515    6[1-(0),6-(1,6),7-(6,29)]
   134       4.819839       4.819839       4.819839    6[1-(0),6-(1,7),6-(6,6)]
   135      -0.529371      -0.529371      -0.529371    6[6-(6,6),8-(57),8-(57)]
   136      -0.143383      -0.143383      -0.143383    6[6-(1,6),6-(1,6),6-(8,8)]
   137       0.263544       0.263544       0.263544    6[1-(0),6-(1,7),6-(6,6)]
   138       0.598346       0.598346       0.598346    6[1-(0),6-(1,6),7-(6,29)]
   139       0.112077       0.112077       0.112077    6[1-(0),6-(1,6),7-(6,29)]
   140      -0.221585      -0.221585      -0.221585    6[1-(0),6-(1,7),6-(6,6)]
   141       3.088596       3.088596       3.088596    6[6-(6,6),8-(57),8-(57)]
   142       3.354712       3.354712       3.354712    6[6-(1,6),6-(1,6),6-(8,8)]
   143       3.631423       3.631423       3.631423    6[1-(0),6-(1,7),6-(6,6)]
   144        3.83918        3.83918        3.83918    6[1-(0),6-(1,6),7-(6,29)]
   145       3.574837       3.574837       3.574837    6[1-(0),6-(1,6),7-(6,29)]
   146       3.334436       3.334436       3.334436    6[1-(0),6-(1,7),6-(6,6)]
   147       -0.13805       -0.13805       -0.13805    6[6-(6,6),8-(0),8-(0)]
   148       0.791199       0.791199       0.791199    6[6-(1,6),6-(1,6),6-(8,8)]
   149       0.269994       0.269994       0.269994    6[1-(0),6-(1,7),6-(6,6)]
   150       1.112208       1.112208       1.112208    6[1-(0),6-(1,6),7-(6,29)]
   151       2.945031       2.945031       2.945031    6[1-(0),6-(1,6),7-(6,29)]
   152       2.160766       2.160766       2.160766    6[1-(0),6-(1,7),6-(6,6)]
   153       3.937566       3.937566       3.937566    6[6-(6,6),8-(0),8-(0)]
   154       3.008317       3.008317       3.008317    6[6-(1,6),6-(1,6),6-(8,8)]
   155       3.529522       3.529522       3.529522    6[1-(0),6-(1,7),6-(6,6)]
   156       2.687308       2.687308       2.687308    6[1-(0),6-(1,6),7-(6,29)]
   157       0.854485       0.854485       0.854485    6[1-(0),6-(1,6),7-(6,29)]
   158        1.63875        1.63875        1.63875    6[1-(0),6-(1,7),6-(6,6)]
   159      -1.654843      -1.654843      -1.654843    53[29-(7,53),29-(7,53,53),29-(7,53,53)]
   160        1.91973        1.91973        1.91973    53[29-(7,29,53,53),29-(7,29,53,53),29-(7,53,53)]
   161       5.454359       5.454359       5.454359    53[29-(7,53),29-(7,53,53),29-(7,53,53)]
   162       1.879786       1.879786       1.879786    53[29-(7,29,53,53),29-(7,29,53,53),29-(7,53,53)]
   163       5.454359       5.454359       5.454359    53[29-(7,53),29-(7,53,53),29-(7,53,53)]
   164       1.879786       1.879786       1.879786    53[29-(7,29,53,53),29-(7,29,53,53),29-(7,53,53)]
   165      -1.654843      -1.654843      -1.654843    53[29-(7,53),29-(7,53,53),29-(7,53,53)]
   166        1.91973        1.91973        1.91973    53[29-(7,29,53,53),29-(7,29,53,53),29-(7,53,53)]
   167        1.87925        1.87925        1.87925    53[29-(7,53),29-(7,53),29-(7,53,53)]
   168       1.920266       1.920266       1.920266    53[29-(7,53),29-(7,53),29-(7,53,53)]
   169      -1.630942      -1.630942      -1.630942    53[29-(7,29,53,53),29-(7,29,53,53),29-(7,53,53),29-(7,53,53)]
   170      -1.630942      -1.630942      -1.630942    53[29-(7,29,53,53),29-(7,29,53,53),29-(7,53,53),29-(7,53,53)]
   171       4.760804       4.760804       4.760804    7[6-(1,6),6-(1,6),29-(53,53)]
   172        0.52818        0.52818        0.52818    7[6-(1,6),6-(1,6),29-(29,53,53,53)]
   173       3.823137       3.823137       3.823137    7[6-(1,6),6-(1,6),29-(53,53,53)]
   174      -0.961288      -0.961288      -0.961288    7[6-(1,6),6-(1,6),29-(53,53)]
   175       3.271336       3.271336       3.271336    7[6-(1,6),6-(1,6),29-(29,53,53,53)]
   176      -0.023621      -0.023621      -0.023621    7[6-(1,6),6-(1,6),29-(53,53,53)]
   177      -0.961288      -0.961288      -0.961288    7[6-(1,6),6-(1,6),29-(53,53)]
   178       3.271336       3.271336       3.271336    7[6-(1,6),6-(1,6),29-(29,53,53,53)]
   179      -0.023621      -0.023621      -0.023621    7[6-(1,6),6-(1,6),29-(53,53,53)]
   180       4.760804       4.760804       4.760804    7[6-(1,6),6-(1,6),29-(53,53)]
   181        0.52818        0.52818        0.52818    7[6-(1,6),6-(1,6),29-(29,53,53,53)]
   182       3.823137       3.823137       3.823137    7[6-(1,6),6-(1,6),29-(53,53,53)]
   183       2.457713       2.457713       2.457713    7[6-(1,6),6-(1,6),29-(53,53,53)]
   184       1.341803       1.341803       1.341803    7[6-(1,6),6-(1,6),29-(53,53,53)]
   185       1.142499       1.142499       1.142499    8[6-(6,8),57-(8,8,8,8,8)]
   186       6.333569       6.333569       6.333569    8[6-(6,8),57-(8,8,8,8,8)]
   187       -0.51861       -0.51861       -0.51861    8[6-(6,8),57-(8,8,8,8,8)]
   188      -0.899403      -0.899403      -0.899403    8[6-(6,8),57-(8,8,8,8,8)]
   189       3.375539       3.375539       3.375539    8[6-(6,8),57-(8,8,8,8,8)]
   190       2.571719       2.571719       2.571719    8[6-(6,8),57-(8,8,8,8,8)]
   191       2.657017       2.657017       2.657017    8[6-(6,8),57-(8,8,8,8,8)]
   192      -2.534053      -2.534053      -2.534053    8[6-(6,8),57-(8,8,8,8,8)]
   193       4.318126       4.318126       4.318126    8[6-(6,8),57-(8,8,8,8,8)]
   194       4.698919       4.698919       4.698919    8[6-(6,8),57-(8,8,8,8,8)]
   195       0.423977       0.423977       0.423977    8[6-(6,8),57-(8,8,8,8,8)]
   196       1.227797       1.227797       1.227797    8[6-(6,8),57-(8,8,8,8,8)]
   197       2.657017       2.657017       2.657017    8[6-(6,8),57-(8,8,8,8,8)]
   198      -2.534053      -2.534053      -2.534053    8[6-(6,8),57-(8,8,8,8,8)]
   199       4.318126       4.318126       4.318126    8[6-(6,8),57-(8,8,8,8,8)]
   200       4.698919       4.698919       4.698919    8[6-(6,8),57-(8,8,8,8,8)]
   201       0.423977       0.423977       0.423977    8[6-(6,8),57-(8,8,8,8,8)]
   202       1.227797       1.227797       1.227797    8[6-(6,8),57-(8,8,8,8,8)]
   203       1.142499       1.142499       1.142499    8[6-(6,8),57-(8,8,8,8,8)]
   204       6.333569       6.333569       6.333569    8[6-(6,8),57-(8,8,8,8,8)]
   205       -0.51861       -0.51861       -0.51861    8[6-(6,8),57-(8,8,8,8,8)]
   206      -0.899403      -0.899403      -0.899403    8[6-(6,8),57-(8,8,8,8,8)]
   207       3.375539       3.375539       3.375539    8[6-(6,8),57-(8,8,8,8,8)]
   208       2.571719       2.571719       2.571719    8[6-(6,8),57-(8,8,8,8,8)]
   209       0.409085       0.409085       0.409085    8[6-(6,8)]
   210      -1.375613      -1.375613      -1.375613    8[6-(6,8)]
   211       3.390431       3.390431       3.390431    8[6-(6,8)]
   212       5.175129       5.175129       5.175129    8[6-(6,8)]
