# Supplementary material for: A collection of forcefield precursors for metal–organic frameworks
Source: RSC Adv. 2019 Nov 13;9(63):36492–507. doi: 10.1039/c9ra07327b (PMC9075174; doi:10.1039/c9ra07327b)
Supplement: RA-009-C9RA07327B-s569 [file RA-009-C9RA07327B-s569.txt]

ELERIX01_clean

7.120900    0.000000    0.000000
-3.054141    18.045676    0.000000
0.000000    0.000000    24.983300

     1       0.500471       0.500471       0.500471    57[8-(1,1),8-(6),8-(6),8-(6),8-(6),8-(6),8-(6)]
     2       3.566288       3.566288       3.566288    57[8-(1,1),8-(6),8-(6),8-(6),8-(6),8-(6),8-(6)]
     3       3.566288       3.566288       3.566288    57[8-(1,1),8-(6),8-(6),8-(6),8-(6),8-(6),8-(6)]
     4       0.500471       0.500471       0.500471    57[8-(1,1),8-(6),8-(6),8-(6),8-(6),8-(6),8-(6)]
     5       6.117401       6.117401       6.117401    29[7-(6,6),29-(7,53,53,53),53-(29,29),53-(29,29),53-(29,29,29)]
     6       2.139099       2.139099       2.139099    29[7-(6,6),53-(29,29),53-(29,29),53-(29,29,29)]
     7      -1.124893      -1.124893      -1.124893    29[7-(6,6),53-(29,29),53-(29,29)]
     8      -2.050642      -2.050642      -2.050642    29[7-(6,6),29-(7,53,53,53),53-(29,29),53-(29,29),53-(29,29,29)]
     9        1.92766        1.92766        1.92766    29[7-(6,6),53-(29,29),53-(29,29),53-(29,29,29)]
    10       5.191652       5.191652       5.191652    29[7-(6,6),53-(29,29),53-(29,29)]
    11      -2.050642      -2.050642      -2.050642    29[7-(6,6),29-(7,53,53,53),53-(29,29),53-(29,29),53-(29,29,29)]
    12        1.92766        1.92766        1.92766    29[7-(6,6),53-(29,29),53-(29,29),53-(29,29,29)]
    13       5.191652       5.191652       5.191652    29[7-(6,6),53-(29,29),53-(29,29)]
    14       6.117401       6.117401       6.117401    29[7-(6,6),29-(7,53,53,53),53-(29,29),53-(29,29),53-(29,29,29)]
    15       2.139099       2.139099       2.139099    29[7-(6,6),53-(29,29),53-(29,29),53-(29,29,29)]
    16      -1.124893      -1.124893      -1.124893    29[7-(6,6),53-(29,29),53-(29,29)]
    17       1.710359       1.710359       1.710359    29[7-(6,6),53-(29,29),53-(29,29),53-(29,29)]
    18         2.3564         2.3564         2.3564    29[7-(6,6),53-(29,29),53-(29,29),53-(29,29)]
    19       4.956657       4.956657       4.956657    1[8-(1,57)]
    20       4.945556       4.945556       4.945556    1[8-(1,57)]
    21      -1.997578      -1.997578      -1.997578    1[6-(6,7)]
    22      -1.470049      -1.470049      -1.470049    1[6-(6,6)]
    23      -0.719407      -0.719407      -0.719407    1[6-(6,6)]
    24      -1.274306      -1.274306      -1.274306    1[6-(6,7)]
    25       1.704268       1.704268       1.704268    1[6-(6,7)]
    26       1.285891       1.285891       1.285891    1[6-(6,6)]
    27       1.830318       1.830318       1.830318    1[6-(6,6)]
    28       2.165291       2.165291       2.165291    1[6-(6,7)]
    29       1.557296       1.557296       1.557296    1[6-(6,7)]
    30       2.731674       2.731674       2.731674    1[6-(6,6)]
    31      -0.618036      -0.618036      -0.618036    1[6-(6,6)]
    32       -1.71572       -1.71572       -1.71572    1[6-(6,7)]
    33      -0.889898      -0.889898      -0.889898    1[8-(1,57)]
    34      -0.878797      -0.878797      -0.878797    1[8-(1,57)]
    35       6.064337       6.064337       6.064337    1[6-(6,7)]
    36       5.536808       5.536808       5.536808    1[6-(6,6)]
    37       4.786166       4.786166       4.786166    1[6-(6,6)]
    38       5.341065       5.341065       5.341065    1[6-(6,7)]
    39       2.362491       2.362491       2.362491    1[6-(6,7)]
    40       2.780868       2.780868       2.780868    1[6-(6,6)]
    41       2.236441       2.236441       2.236441    1[6-(6,6)]
    42       1.901468       1.901468       1.901468    1[6-(6,7)]
    43       2.509463       2.509463       2.509463    1[6-(6,7)]
    44       1.335085       1.335085       1.335085    1[6-(6,6)]
    45       4.684795       4.684795       4.684795    1[6-(6,6)]
    46       5.782479       5.782479       5.782479    1[6-(6,7)]
    47      -0.889898      -0.889898      -0.889898    1[8-(1,57)]
    48      -0.878797      -0.878797      -0.878797    1[8-(1,57)]
    49       6.064337       6.064337       6.064337    1[6-(6,7)]
    50       5.536808       5.536808       5.536808    1[6-(6,6)]
    51       4.786166       4.786166       4.786166    1[6-(6,6)]
    52       5.341065       5.341065       5.341065    1[6-(6,7)]
    53       2.362491       2.362491       2.362491    1[6-(6,7)]
    54       2.780868       2.780868       2.780868    1[6-(6,6)]
    55       2.236441       2.236441       2.236441    1[6-(6,6)]
    56       1.901468       1.901468       1.901468    1[6-(6,7)]
    57       2.509463       2.509463       2.509463    1[6-(6,7)]
    58       1.335085       1.335085       1.335085    1[6-(6,6)]
    59       4.684795       4.684795       4.684795    1[6-(6,6)]
    60       5.782479       5.782479       5.782479    1[6-(6,7)]
    61       4.956657       4.956657       4.956657    1[8-(1,57)]
    62       4.945556       4.945556       4.945556    1[8-(1,57)]
    63      -1.997578      -1.997578      -1.997578    1[6-(6,7)]
    64      -1.470049      -1.470049      -1.470049    1[6-(6,6)]
    65      -0.719407      -0.719407      -0.719407    1[6-(6,6)]
    66      -1.274306      -1.274306      -1.274306    1[6-(6,7)]
    67       1.704268       1.704268       1.704268    1[6-(6,7)]
    68       1.285891       1.285891       1.285891    1[6-(6,6)]
    69       1.830318       1.830318       1.830318    1[6-(6,6)]
    70       2.165291       2.165291       2.165291    1[6-(6,7)]
    71       1.557296       1.557296       1.557296    1[6-(6,7)]
    72       2.731674       2.731674       2.731674    1[6-(6,6)]
    73      -0.618036      -0.618036      -0.618036    1[6-(6,6)]
    74       -1.71572       -1.71572       -1.71572    1[6-(6,7)]
    75       2.012543       2.012543       2.012543    1[6-(6,7)]
    76       0.716291       0.716291       0.716291    1[6-(6,6)]
    77       4.568286       4.568286       4.568286    1[6-(6,6)]
    78       5.971235       5.971235       5.971235    1[6-(6,7)]
    79       2.054216       2.054216       2.054216    1[6-(6,7)]
    80       3.350468       3.350468       3.350468    1[6-(6,6)]
    81      -0.501527      -0.501527      -0.501527    1[6-(6,6)]
    82      -1.904476      -1.904476      -1.904476    1[6-(6,7)]
    83      -1.739319      -1.739319      -1.739319    6[1-(0),6-(1,6),7-(6,29)]
    84      -1.427765      -1.427765      -1.427765    6[1-(0),6-(1,7),6-(6,6)]
    85      -1.051258      -1.051258      -1.051258    6[6-(1,6),6-(1,6),6-(8,8)]
    86      -0.982141      -0.982141      -0.982141    6[1-(0),6-(1,7),6-(6,6)]
    87      -1.314247      -1.314247      -1.314247    6[1-(0),6-(1,6),7-(6,29)]
    88      -0.689841      -0.689841      -0.689841    6[6-(6,6),8-(57),8-(57)]
    89       1.709274       1.709274       1.709274    6[1-(0),6-(1,6),7-(6,29)]
    90       1.476457       1.476457       1.476457    6[1-(0),6-(1,7),6-(6,6)]
    91        1.52221        1.52221        1.52221    6[6-(1,6),6-(1,6),6-(8,8)]
    92       1.788282       1.788282       1.788282    6[1-(0),6-(1,7),6-(6,6)]
    93       1.990081       1.990081       1.990081    6[1-(0),6-(1,6),7-(6,29)]
    94       1.298528       1.298528       1.298528    6[6-(6,6),8-(57),8-(57)]
    95       1.109293       1.109293       1.109293    6[1-(0),6-(1,6),7-(6,29)]
    96       1.827429       1.827429       1.827429    6[1-(0),6-(1,7),6-(6,6)]
    97       1.217937       1.217937       1.217937    6[6-(1,6),6-(1,6),6-(8,8)]
    98      -0.144497      -0.144497      -0.144497    6[1-(0),6-(1,7),6-(6,6)]
    99      -0.800281      -0.800281      -0.800281    6[1-(0),6-(1,6),7-(6,29)]
   100       1.963965       1.963965       1.963965    6[6-(6,6),8-(57),8-(57)]
   101       5.806078       5.806078       5.806078    6[1-(0),6-(1,6),7-(6,29)]
   102       5.494524       5.494524       5.494524    6[1-(0),6-(1,7),6-(6,6)]
   103       5.118017       5.118017       5.118017    6[6-(1,6),6-(1,6),6-(8,8)]
   104         5.0489         5.0489         5.0489    6[1-(0),6-(1,7),6-(6,6)]
   105       5.381006       5.381006       5.381006    6[1-(0),6-(1,6),7-(6,29)]
   106         4.7566         4.7566         4.7566    6[6-(6,6),8-(57),8-(57)]
   107       2.357485       2.357485       2.357485    6[1-(0),6-(1,6),7-(6,29)]
   108       2.590302       2.590302       2.590302    6[1-(0),6-(1,7),6-(6,6)]
   109       2.544549       2.544549       2.544549    6[6-(1,6),6-(1,6),6-(8,8)]
   110       2.278477       2.278477       2.278477    6[1-(0),6-(1,7),6-(6,6)]
   111       2.076678       2.076678       2.076678    6[1-(0),6-(1,6),7-(6,29)]
   112       2.768231       2.768231       2.768231    6[6-(6,6),8-(57),8-(57)]
   113       2.957466       2.957466       2.957466    6[1-(0),6-(1,6),7-(6,29)]
   114        2.23933        2.23933        2.23933    6[1-(0),6-(1,7),6-(6,6)]
   115       2.848822       2.848822       2.848822    6[6-(1,6),6-(1,6),6-(8,8)]
   116       4.211256       4.211256       4.211256    6[1-(0),6-(1,7),6-(6,6)]
   117        4.86704        4.86704        4.86704    6[1-(0),6-(1,6),7-(6,29)]
   118       2.102794       2.102794       2.102794    6[6-(6,6),8-(57),8-(57)]
   119       5.806078       5.806078       5.806078    6[1-(0),6-(1,6),7-(6,29)]
   120       5.494524       5.494524       5.494524    6[1-(0),6-(1,7),6-(6,6)]
   121       5.118017       5.118017       5.118017    6[6-(1,6),6-(1,6),6-(8,8)]
   122         5.0489         5.0489         5.0489    6[1-(0),6-(1,7),6-(6,6)]
   123       5.381006       5.381006       5.381006    6[1-(0),6-(1,6),7-(6,29)]
   124         4.7566         4.7566         4.7566    6[6-(6,6),8-(57),8-(57)]
   125       2.357485       2.357485       2.357485    6[1-(0),6-(1,6),7-(6,29)]
   126       2.590302       2.590302       2.590302    6[1-(0),6-(1,7),6-(6,6)]
   127       2.544549       2.544549       2.544549    6[6-(1,6),6-(1,6),6-(8,8)]
   128       2.278477       2.278477       2.278477    6[1-(0),6-(1,7),6-(6,6)]
   129       2.076678       2.076678       2.076678    6[1-(0),6-(1,6),7-(6,29)]
   130       2.768231       2.768231       2.768231    6[6-(6,6),8-(57),8-(57)]
   131       2.957466       2.957466       2.957466    6[1-(0),6-(1,6),7-(6,29)]
   132        2.23933        2.23933        2.23933    6[1-(0),6-(1,7),6-(6,6)]
   133       2.848822       2.848822       2.848822    6[6-(1,6),6-(1,6),6-(8,8)]
   134       4.211256       4.211256       4.211256    6[1-(0),6-(1,7),6-(6,6)]
   135        4.86704        4.86704        4.86704    6[1-(0),6-(1,6),7-(6,29)]
   136       2.102794       2.102794       2.102794    6[6-(6,6),8-(57),8-(57)]
   137      -1.739319      -1.739319      -1.739319    6[1-(0),6-(1,6),7-(6,29)]
   138      -1.427765      -1.427765      -1.427765    6[1-(0),6-(1,7),6-(6,6)]
   139      -1.051258      -1.051258      -1.051258    6[6-(1,6),6-(1,6),6-(8,8)]
   140      -0.982141      -0.982141      -0.982141    6[1-(0),6-(1,7),6-(6,6)]
   141      -1.314247      -1.314247      -1.314247    6[1-(0),6-(1,6),7-(6,29)]
   142      -0.689841      -0.689841      -0.689841    6[6-(6,6),8-(57),8-(57)]
   143       1.709274       1.709274       1.709274    6[1-(0),6-(1,6),7-(6,29)]
   144       1.476457       1.476457       1.476457    6[1-(0),6-(1,7),6-(6,6)]
   145        1.52221        1.52221        1.52221    6[6-(1,6),6-(1,6),6-(8,8)]
   146       1.788282       1.788282       1.788282    6[1-(0),6-(1,7),6-(6,6)]
   147       1.990081       1.990081       1.990081    6[1-(0),6-(1,6),7-(6,29)]
   148       1.298528       1.298528       1.298528    6[6-(6,6),8-(57),8-(57)]
   149       1.109293       1.109293       1.109293    6[1-(0),6-(1,6),7-(6,29)]
   150       1.827429       1.827429       1.827429    6[1-(0),6-(1,7),6-(6,6)]
   151       1.217937       1.217937       1.217937    6[6-(1,6),6-(1,6),6-(8,8)]
   152      -0.144497      -0.144497      -0.144497    6[1-(0),6-(1,7),6-(6,6)]
   153      -0.800281      -0.800281      -0.800281    6[1-(0),6-(1,6),7-(6,29)]
   154       1.963965       1.963965       1.963965    6[6-(6,6),8-(57),8-(57)]
   155       1.083479       1.083479       1.083479    6[1-(0),6-(1,6),7-(6,29)]
   156       0.302268       0.302268       0.302268    6[1-(0),6-(1,7),6-(6,6)]
   157       6.035621       6.035621       6.035621    6[6-(1,6),6-(1,6),6-(8,8)]
   158       5.489613       5.489613       5.489613    6[1-(0),6-(1,7),6-(6,6)]
   159       6.349652       6.349652       6.349652    6[1-(0),6-(1,6),7-(6,29)]
   160       5.114017       5.114017       5.114017    6[6-(6,6),8-(0),8-(0)]
   161        2.98328        2.98328        2.98328    6[1-(0),6-(1,6),7-(6,29)]
   162       3.764491       3.764491       3.764491    6[1-(0),6-(1,7),6-(6,6)]
   163      -1.968862      -1.968862      -1.968862    6[6-(1,6),6-(1,6),6-(8,8)]
   164      -1.422854      -1.422854      -1.422854    6[1-(0),6-(1,7),6-(6,6)]
   165      -2.282893      -2.282893      -2.282893    6[1-(0),6-(1,6),7-(6,29)]
   166      -1.047258      -1.047258      -1.047258    6[6-(6,6),8-(0),8-(0)]
   167       4.090062       4.090062       4.090062    53[29-(7,29,53,53),29-(7,29,53,53),29-(7,53,53)]
   168       3.507877       3.507877       3.507877    53[29-(7,53),29-(7,53,53),29-(7,53,53)]
   169      -0.023303      -0.023303      -0.023303    53[29-(7,29,53,53),29-(7,29,53,53),29-(7,53,53)]
   170       0.558882       0.558882       0.558882    53[29-(7,53),29-(7,53,53),29-(7,53,53)]
   171      -0.023303      -0.023303      -0.023303    53[29-(7,29,53,53),29-(7,29,53,53),29-(7,53,53)]
   172       0.558882       0.558882       0.558882    53[29-(7,53),29-(7,53,53),29-(7,53,53)]
   173       4.090062       4.090062       4.090062    53[29-(7,29,53,53),29-(7,29,53,53),29-(7,53,53)]
   174       3.507877       3.507877       3.507877    53[29-(7,53),29-(7,53,53),29-(7,53,53)]
   175       4.063386       4.063386       4.063386    53[29-(7,53),29-(7,53),29-(7,53,53)]
   176       0.003373       0.003373       0.003373    53[29-(7,53),29-(7,53),29-(7,53,53)]
   177        3.56045        3.56045        3.56045    53[29-(7,29,53,53),29-(7,29,53,53),29-(7,53,53),29-(7,53,53)]
   178        3.56045        3.56045        3.56045    53[29-(7,29,53,53),29-(7,29,53,53),29-(7,53,53),29-(7,53,53)]
   179      -1.686376      -1.686376      -1.686376    7[6-(1,6),6-(1,6),29-(29,53,53,53)]
   180       1.948289       1.948289       1.948289    7[6-(1,6),6-(1,6),29-(53,53,53)]
   181      -0.203192      -0.203192      -0.203192    7[6-(1,6),6-(1,6),29-(53,53)]
   182       5.753135       5.753135       5.753135    7[6-(1,6),6-(1,6),29-(29,53,53,53)]
   183        2.11847        2.11847        2.11847    7[6-(1,6),6-(1,6),29-(53,53,53)]
   184       4.269951       4.269951       4.269951    7[6-(1,6),6-(1,6),29-(53,53)]
   185       5.753135       5.753135       5.753135    7[6-(1,6),6-(1,6),29-(29,53,53,53)]
   186        2.11847        2.11847        2.11847    7[6-(1,6),6-(1,6),29-(53,53,53)]
   187       4.269951       4.269951       4.269951    7[6-(1,6),6-(1,6),29-(53,53)]
   188      -1.686376      -1.686376      -1.686376    7[6-(1,6),6-(1,6),29-(29,53,53,53)]
   189       1.948289       1.948289       1.948289    7[6-(1,6),6-(1,6),29-(53,53,53)]
   190      -0.203192      -0.203192      -0.203192    7[6-(1,6),6-(1,6),29-(53,53)]
   191       0.551805       0.551805       0.551805    7[6-(1,6),6-(1,6),29-(53,53,53)]
   192       3.514954       3.514954       3.514954    7[6-(1,6),6-(1,6),29-(53,53,53)]
   193      -0.681561      -0.681561      -0.681561    8[6-(6,8),57-(8,8,8,8,8,8)]
   194      -0.349665      -0.349665      -0.349665    8[6-(6,8),57-(8,8,8,8,8,8)]
   195       0.796978       0.796978       0.796978    8[6-(6,8),57-(8,8,8,8,8,8)]
   196       1.610822       1.610822       1.610822    8[6-(6,8),57-(8,8,8,8,8,8)]
   197       3.227101       3.227101       3.227101    8[6-(6,8),57-(8,8,8,8,8,8)]
   198       1.333904       1.333904       1.333904    8[6-(6,8),57-(8,8,8,8,8,8)]
   199       5.299568       5.299568       5.299568    8[1-(0),1-(0),57-(8,8,8,8,8,8)]
   200        4.74832        4.74832        4.74832    8[6-(6,8),57-(8,8,8,8,8,8)]
   201       4.416424       4.416424       4.416424    8[6-(6,8),57-(8,8,8,8,8,8)]
   202       3.269781       3.269781       3.269781    8[6-(6,8),57-(8,8,8,8,8,8)]
   203       2.455937       2.455937       2.455937    8[6-(6,8),57-(8,8,8,8,8,8)]
   204       0.839658       0.839658       0.839658    8[6-(6,8),57-(8,8,8,8,8,8)]
   205       2.732855       2.732855       2.732855    8[6-(6,8),57-(8,8,8,8,8,8)]
   206      -1.232809      -1.232809      -1.232809    8[1-(0),1-(0),57-(8,8,8,8,8,8)]
   207        4.74832        4.74832        4.74832    8[6-(6,8),57-(8,8,8,8,8,8)]
   208       4.416424       4.416424       4.416424    8[6-(6,8),57-(8,8,8,8,8,8)]
   209       3.269781       3.269781       3.269781    8[6-(6,8),57-(8,8,8,8,8,8)]
   210       2.455937       2.455937       2.455937    8[6-(6,8),57-(8,8,8,8,8,8)]
   211       0.839658       0.839658       0.839658    8[6-(6,8),57-(8,8,8,8,8,8)]
   212       2.732855       2.732855       2.732855    8[6-(6,8),57-(8,8,8,8,8,8)]
   213      -1.232809      -1.232809      -1.232809    8[1-(0),1-(0),57-(8,8,8,8,8,8)]
   214      -0.681561      -0.681561      -0.681561    8[6-(6,8),57-(8,8,8,8,8,8)]
   215      -0.349665      -0.349665      -0.349665    8[6-(6,8),57-(8,8,8,8,8,8)]
   216       0.796978       0.796978       0.796978    8[6-(6,8),57-(8,8,8,8,8,8)]
   217       1.610822       1.610822       1.610822    8[6-(6,8),57-(8,8,8,8,8,8)]
   218       3.227101       3.227101       3.227101    8[6-(6,8),57-(8,8,8,8,8,8)]
   219       1.333904       1.333904       1.333904    8[6-(6,8),57-(8,8,8,8,8,8)]
   220       5.299568       5.299568       5.299568    8[1-(0),1-(0),57-(8,8,8,8,8,8)]
   221       5.679985       5.679985       5.679985    8[6-(6,8)]
   222       3.888945       3.888945       3.888945    8[6-(6,8)]
   223      -1.613226      -1.613226      -1.613226    8[6-(6,8)]
   224       0.177814       0.177814       0.177814    8[6-(6,8)]
