# Supplementary material for: A collection of forcefield precursors for metal–organic frameworks
Source: RSC Adv. 2019 Nov 13;9(63):36492–507. doi: 10.1039/c9ra07327b (PMC9075174; doi:10.1039/c9ra07327b)
Supplement: RA-009-C9RA07327B-s570 [file RA-009-C9RA07327B-s570.txt]

ELEROD_clean

7.032800    0.000000    0.000000
-3.009437    17.906877    0.000000
0.000000    0.000000    24.660000

     1       1.494944       1.494944       1.494944    63[8-(6),8-(6),8-(6),8-(6),8-(6),8-(6)]
     2       2.528419       2.528419       2.528419    63[8-(6),8-(6),8-(6),8-(6),8-(6),8-(6)]
     3       2.528419       2.528419       2.528419    63[8-(6),8-(6),8-(6),8-(6),8-(6),8-(6)]
     4       1.494944       1.494944       1.494944    63[8-(6),8-(6),8-(6),8-(6),8-(6),8-(6)]
     5       3.943192       3.943192       3.943192    29[7-(6,6),53-(29,29),53-(29,29)]
     6       1.027034       1.027034       1.027034    29[7-(6,6),29-(7,53,53,53),53-(29,29),53-(29,29),53-(29,29,29)]
     7       4.121988       4.121988       4.121988    29[7-(6,6),53-(29,29),53-(29,29),53-(29,29,29)]
     8       0.080171       0.080171       0.080171    29[7-(6,6),53-(29,29),53-(29,29)]
     9       2.996329       2.996329       2.996329    29[7-(6,6),29-(7,53,53,53),53-(29,29),53-(29,29),53-(29,29,29)]
    10      -0.098625      -0.098625      -0.098625    29[7-(6,6),53-(29,29),53-(29,29),53-(29,29,29)]
    11       0.080171       0.080171       0.080171    29[7-(6,6),53-(29,29),53-(29,29)]
    12       2.996329       2.996329       2.996329    29[7-(6,6),29-(7,53,53,53),53-(29,29),53-(29,29),53-(29,29,29)]
    13      -0.098625      -0.098625      -0.098625    29[7-(6,6),53-(29,29),53-(29,29),53-(29,29,29)]
    14       3.943192       3.943192       3.943192    29[7-(6,6),53-(29,29),53-(29,29)]
    15       1.027034       1.027034       1.027034    29[7-(6,6),29-(7,53,53,53),53-(29,29),53-(29,29),53-(29,29,29)]
    16       4.121988       4.121988       4.121988    29[7-(6,6),53-(29,29),53-(29,29),53-(29,29,29)]
    17       3.720896       3.720896       3.720896    29[7-(6,6),53-(29,29),53-(29,29),53-(29,29)]
    18       0.302467       0.302467       0.302467    29[7-(6,6),53-(29,29),53-(29,29),53-(29,29)]
    19       0.743156       0.743156       0.743156    1[6-(6,6)]
    20       -0.38479       -0.38479       -0.38479    1[6-(6,7)]
    21       3.332636       3.332636       3.332636    1[6-(6,7)]
    22       4.378295       4.378295       4.378295    1[6-(6,6)]
    23       0.456631       0.456631       0.456631    1[6-(6,6)]
    24       1.034978       1.034978       1.034978    1[6-(6,7)]
    25       0.184099       0.184099       0.184099    1[6-(6,7)]
    26       -0.36722       -0.36722       -0.36722    1[6-(6,6)]
    27       3.857427       3.857427       3.857427    1[6-(6,6)]
    28       4.201655       4.201655       4.201655    1[6-(6,7)]
    29       3.656377       3.656377       3.656377    1[6-(6,7)]
    30        3.31667        3.31667        3.31667    1[6-(6,6)]
    31       3.280207       3.280207       3.280207    1[6-(6,6)]
    32       4.408153       4.408153       4.408153    1[6-(6,7)]
    33       0.690727       0.690727       0.690727    1[6-(6,7)]
    34      -0.354932      -0.354932      -0.354932    1[6-(6,6)]
    35       3.566732       3.566732       3.566732    1[6-(6,6)]
    36       2.988385       2.988385       2.988385    1[6-(6,7)]
    37       3.839264       3.839264       3.839264    1[6-(6,7)]
    38       4.390583       4.390583       4.390583    1[6-(6,6)]
    39       0.165936       0.165936       0.165936    1[6-(6,6)]
    40      -0.178292      -0.178292      -0.178292    1[6-(6,7)]
    41       0.366986       0.366986       0.366986    1[6-(6,7)]
    42       0.706693       0.706693       0.706693    1[6-(6,6)]
    43       3.280207       3.280207       3.280207    1[6-(6,6)]
    44       4.408153       4.408153       4.408153    1[6-(6,7)]
    45       0.690727       0.690727       0.690727    1[6-(6,7)]
    46      -0.354932      -0.354932      -0.354932    1[6-(6,6)]
    47       3.566732       3.566732       3.566732    1[6-(6,6)]
    48       2.988385       2.988385       2.988385    1[6-(6,7)]
    49       3.839264       3.839264       3.839264    1[6-(6,7)]
    50       4.390583       4.390583       4.390583    1[6-(6,6)]
    51       0.165936       0.165936       0.165936    1[6-(6,6)]
    52      -0.178292      -0.178292      -0.178292    1[6-(6,7)]
    53       0.366986       0.366986       0.366986    1[6-(6,7)]
    54       0.706693       0.706693       0.706693    1[6-(6,6)]
    55       0.743156       0.743156       0.743156    1[6-(6,6)]
    56       -0.38479       -0.38479       -0.38479    1[6-(6,7)]
    57       3.332636       3.332636       3.332636    1[6-(6,7)]
    58       4.378295       4.378295       4.378295    1[6-(6,6)]
    59       0.456631       0.456631       0.456631    1[6-(6,6)]
    60       1.034978       1.034978       1.034978    1[6-(6,7)]
    61       0.184099       0.184099       0.184099    1[6-(6,7)]
    62       -0.36722       -0.36722       -0.36722    1[6-(6,6)]
    63       3.857427       3.857427       3.857427    1[6-(6,6)]
    64       4.201655       4.201655       4.201655    1[6-(6,7)]
    65       3.656377       3.656377       3.656377    1[6-(6,7)]
    66        3.31667        3.31667        3.31667    1[6-(6,6)]
    67      -0.572301      -0.572301      -0.572301    1[6-(6,6)]
    68       0.858068       0.858068       0.858068    1[6-(6,7)]
    69         4.0106         4.0106         4.0106    1[6-(6,7)]
    70       2.700162       2.700162       2.700162    1[6-(6,6)]
    71       4.595664       4.595664       4.595664    1[6-(6,6)]
    72       3.165295       3.165295       3.165295    1[6-(6,7)]
    73       0.012763       0.012763       0.012763    1[6-(6,7)]
    74       1.323201       1.323201       1.323201    1[6-(6,6)]
    75      -0.071677      -0.071677      -0.071677    6[6-(6,6),8-(63),8-(63)]
    76       6.218188       6.218188       6.218188    6[6-(1,6),6-(1,6),6-(8,8)]
    77      -0.179753      -0.179753      -0.179753    6[1-(0),6-(1,7),6-(6,6)]
    78      -0.867552      -0.867552      -0.867552    6[1-(0),6-(1,6),7-(6,29)]
    79        4.25655        4.25655        4.25655    6[1-(0),6-(1,6),7-(6,29)]
    80       4.869696       4.869696       4.869696    6[1-(0),6-(1,7),6-(6,6)]
    81      -0.345681      -0.345681      -0.345681    6[6-(6,6),8-(63),8-(63)]
    82       0.030412       0.030412       0.030412    6[6-(1,6),6-(1,6),6-(8,8)]
    83       0.419488       0.419488       0.419488    6[1-(0),6-(1,7),6-(6,6)]
    84       0.741264       0.741264       0.741264    6[1-(0),6-(1,6),7-(6,29)]
    85       0.250785       0.250785       0.250785    6[1-(0),6-(1,6),7-(6,29)]
    86      -0.067771      -0.067771      -0.067771    6[1-(0),6-(1,7),6-(6,6)]
    87       3.323454       3.323454       3.323454    6[6-(6,6),8-(63),8-(63)]
    88       3.560781       3.560781       3.560781    6[6-(1,6),6-(1,6),6-(8,8)]
    89       3.814264       3.814264       3.814264    6[1-(0),6-(1,7),6-(6,6)]
    90       4.003601       4.003601       4.003601    6[1-(0),6-(1,6),7-(6,29)]
    91        3.69221        3.69221        3.69221    6[1-(0),6-(1,6),7-(6,29)]
    92        3.49443        3.49443        3.49443    6[1-(0),6-(1,7),6-(6,6)]
    93        4.09504        4.09504        4.09504    6[6-(6,6),8-(63),8-(63)]
    94      -2.194825      -2.194825      -2.194825    6[6-(1,6),6-(1,6),6-(8,8)]
    95       4.203116       4.203116       4.203116    6[1-(0),6-(1,7),6-(6,6)]
    96       4.890915       4.890915       4.890915    6[1-(0),6-(1,6),7-(6,29)]
    97      -0.233187      -0.233187      -0.233187    6[1-(0),6-(1,6),7-(6,29)]
    98      -0.846333      -0.846333      -0.846333    6[1-(0),6-(1,7),6-(6,6)]
    99       4.369044       4.369044       4.369044    6[6-(6,6),8-(63),8-(63)]
   100       3.992951       3.992951       3.992951    6[6-(1,6),6-(1,6),6-(8,8)]
   101       3.603875       3.603875       3.603875    6[1-(0),6-(1,7),6-(6,6)]
   102       3.282099       3.282099       3.282099    6[1-(0),6-(1,6),7-(6,29)]
   103       3.772578       3.772578       3.772578    6[1-(0),6-(1,6),7-(6,29)]
   104       4.091134       4.091134       4.091134    6[1-(0),6-(1,7),6-(6,6)]
   105       0.699909       0.699909       0.699909    6[6-(6,6),8-(63),8-(63)]
   106       0.462582       0.462582       0.462582    6[6-(1,6),6-(1,6),6-(8,8)]
   107       0.209099       0.209099       0.209099    6[1-(0),6-(1,7),6-(6,6)]
   108       0.019762       0.019762       0.019762    6[1-(0),6-(1,6),7-(6,29)]
   109       0.331153       0.331153       0.331153    6[1-(0),6-(1,6),7-(6,29)]
   110       0.528933       0.528933       0.528933    6[1-(0),6-(1,7),6-(6,6)]
   111        4.09504        4.09504        4.09504    6[6-(6,6),8-(63),8-(63)]
   112      -2.194825      -2.194825      -2.194825    6[6-(1,6),6-(1,6),6-(8,8)]
   113       4.203116       4.203116       4.203116    6[1-(0),6-(1,7),6-(6,6)]
   114       4.890915       4.890915       4.890915    6[1-(0),6-(1,6),7-(6,29)]
   115      -0.233187      -0.233187      -0.233187    6[1-(0),6-(1,6),7-(6,29)]
   116      -0.846333      -0.846333      -0.846333    6[1-(0),6-(1,7),6-(6,6)]
   117       4.369044       4.369044       4.369044    6[6-(6,6),8-(63),8-(63)]
   118       3.992951       3.992951       3.992951    6[6-(1,6),6-(1,6),6-(8,8)]
   119       3.603875       3.603875       3.603875    6[1-(0),6-(1,7),6-(6,6)]
   120       3.282099       3.282099       3.282099    6[1-(0),6-(1,6),7-(6,29)]
   121       3.772578       3.772578       3.772578    6[1-(0),6-(1,6),7-(6,29)]
   122       4.091134       4.091134       4.091134    6[1-(0),6-(1,7),6-(6,6)]
   123       0.699909       0.699909       0.699909    6[6-(6,6),8-(63),8-(63)]
   124       0.462582       0.462582       0.462582    6[6-(1,6),6-(1,6),6-(8,8)]
   125       0.209099       0.209099       0.209099    6[1-(0),6-(1,7),6-(6,6)]
   126       0.019762       0.019762       0.019762    6[1-(0),6-(1,6),7-(6,29)]
   127       0.331153       0.331153       0.331153    6[1-(0),6-(1,6),7-(6,29)]
   128       0.528933       0.528933       0.528933    6[1-(0),6-(1,7),6-(6,6)]
   129      -0.071677      -0.071677      -0.071677    6[6-(6,6),8-(63),8-(63)]
   130       6.218188       6.218188       6.218188    6[6-(1,6),6-(1,6),6-(8,8)]
   131      -0.179753      -0.179753      -0.179753    6[1-(0),6-(1,7),6-(6,6)]
   132      -0.867552      -0.867552      -0.867552    6[1-(0),6-(1,6),7-(6,29)]
   133        4.25655        4.25655        4.25655    6[1-(0),6-(1,6),7-(6,29)]
   134       4.869696       4.869696       4.869696    6[1-(0),6-(1,7),6-(6,6)]
   135      -0.345681      -0.345681      -0.345681    6[6-(6,6),8-(63),8-(63)]
   136       0.030412       0.030412       0.030412    6[6-(1,6),6-(1,6),6-(8,8)]
   137       0.419488       0.419488       0.419488    6[1-(0),6-(1,7),6-(6,6)]
   138       0.741264       0.741264       0.741264    6[1-(0),6-(1,6),7-(6,29)]
   139       0.250785       0.250785       0.250785    6[1-(0),6-(1,6),7-(6,29)]
   140      -0.067771      -0.067771      -0.067771    6[1-(0),6-(1,7),6-(6,6)]
   141       3.323454       3.323454       3.323454    6[6-(6,6),8-(63),8-(63)]
   142       3.560781       3.560781       3.560781    6[6-(1,6),6-(1,6),6-(8,8)]
   143       3.814264       3.814264       3.814264    6[1-(0),6-(1,7),6-(6,6)]
   144       4.003601       4.003601       4.003601    6[1-(0),6-(1,6),7-(6,29)]
   145        3.69221        3.69221        3.69221    6[1-(0),6-(1,6),7-(6,29)]
   146        3.49443        3.49443        3.49443    6[1-(0),6-(1,7),6-(6,6)]
   147      -0.022079      -0.022079      -0.022079    6[6-(6,6),8-(0),8-(0)]
   148       0.940823       0.940823       0.940823    6[6-(1,6),6-(1,6),6-(8,8)]
   149       0.368514       0.368514       0.368514    6[1-(0),6-(1,7),6-(6,6)]
   150       1.228521       1.228521       1.228521    6[1-(0),6-(1,6),7-(6,29)]
   151       3.065261       3.065261       3.065261    6[1-(0),6-(1,6),7-(6,29)]
   152        2.28149        2.28149        2.28149    6[1-(0),6-(1,7),6-(6,6)]
   153       4.045442       4.045442       4.045442    6[6-(6,6),8-(0),8-(0)]
   154        3.08254        3.08254        3.08254    6[6-(1,6),6-(1,6),6-(8,8)]
   155       3.654849       3.654849       3.654849    6[1-(0),6-(1,7),6-(6,6)]
   156       2.794842       2.794842       2.794842    6[1-(0),6-(1,6),7-(6,29)]
   157       0.958102       0.958102       0.958102    6[1-(0),6-(1,6),7-(6,29)]
   158       1.741873       1.741873       1.741873    6[1-(0),6-(1,7),6-(6,6)]
   159      -1.505269      -1.505269      -1.505269    53[29-(7,53),29-(7,53,53),29-(7,53,53)]
   160       2.027409       2.027409       2.027409    53[29-(7,29,53,53),29-(7,29,53,53),29-(7,53,53)]
   161       5.528632       5.528632       5.528632    53[29-(7,53),29-(7,53,53),29-(7,53,53)]
   162       1.995954       1.995954       1.995954    53[29-(7,29,53,53),29-(7,29,53,53),29-(7,53,53)]
   163       5.528632       5.528632       5.528632    53[29-(7,53),29-(7,53,53),29-(7,53,53)]
   164       1.995954       1.995954       1.995954    53[29-(7,29,53,53),29-(7,29,53,53),29-(7,53,53)]
   165      -1.505269      -1.505269      -1.505269    53[29-(7,53),29-(7,53,53),29-(7,53,53)]
   166       2.027409       2.027409       2.027409    53[29-(7,29,53,53),29-(7,29,53,53),29-(7,53,53)]
   167        1.96182        1.96182        1.96182    53[29-(7,53),29-(7,53),29-(7,53,53)]
   168       2.061543       2.061543       2.061543    53[29-(7,53),29-(7,53),29-(7,53,53)]
   169      -1.504719      -1.504719      -1.504719    53[29-(7,29,53,53),29-(7,29,53,53),29-(7,53,53),29-(7,53,53)]
   170      -1.504719      -1.504719      -1.504719    53[29-(7,29,53,53),29-(7,29,53,53),29-(7,53,53),29-(7,53,53)]
   171       4.841685       4.841685       4.841685    7[6-(1,6),6-(1,6),29-(53,53)]
   172       0.656456       0.656456       0.656456    7[6-(1,6),6-(1,6),29-(29,53,53,53)]
   173       3.937646       3.937646       3.937646    7[6-(1,6),6-(1,6),29-(53,53,53)]
   174      -0.818322      -0.818322      -0.818322    7[6-(1,6),6-(1,6),29-(53,53)]
   175       3.366907       3.366907       3.366907    7[6-(1,6),6-(1,6),29-(29,53,53,53)]
   176       0.085717       0.085717       0.085717    7[6-(1,6),6-(1,6),29-(53,53,53)]
   177      -0.818322      -0.818322      -0.818322    7[6-(1,6),6-(1,6),29-(53,53)]
   178       3.366907       3.366907       3.366907    7[6-(1,6),6-(1,6),29-(29,53,53,53)]
   179       0.085717       0.085717       0.085717    7[6-(1,6),6-(1,6),29-(53,53,53)]
   180       4.841685       4.841685       4.841685    7[6-(1,6),6-(1,6),29-(53,53)]
   181       0.656456       0.656456       0.656456    7[6-(1,6),6-(1,6),29-(29,53,53,53)]
   182       3.937646       3.937646       3.937646    7[6-(1,6),6-(1,6),29-(53,53,53)]
   183       2.580577       2.580577       2.580577    7[6-(1,6),6-(1,6),29-(53,53,53)]
   184       1.442786       1.442786       1.442786    7[6-(1,6),6-(1,6),29-(53,53,53)]
   185       1.190227       1.190227       1.190227    8[6-(6,8),63-(8,8,8,8,8)]
   186        6.34277        6.34277        6.34277    8[6-(6,8),63-(8,8,8,8,8)]
   187      -0.367693      -0.367693      -0.367693    8[6-(6,8),63-(8,8,8,8,8)]
   188      -0.646069      -0.646069      -0.646069    8[6-(6,8),63-(8,8,8,8,8)]
   189       3.652806       3.652806       3.652806    8[6-(6,8),63-(8,8,8,8,8)]
   190       2.811629       2.811629       2.811629    8[6-(6,8),63-(8,8,8,8,8)]
   191       2.833136       2.833136       2.833136    8[6-(6,8),63-(8,8,8,8,8)]
   192      -2.319407      -2.319407      -2.319407    8[6-(6,8),63-(8,8,8,8,8)]
   193       4.391056       4.391056       4.391056    8[6-(6,8),63-(8,8,8,8,8)]
   194       4.669432       4.669432       4.669432    8[6-(6,8),63-(8,8,8,8,8)]
   195       0.370557       0.370557       0.370557    8[6-(6,8),63-(8,8,8,8,8)]
   196       1.211734       1.211734       1.211734    8[6-(6,8),63-(8,8,8,8,8)]
   197       2.833136       2.833136       2.833136    8[6-(6,8),63-(8,8,8,8,8)]
   198      -2.319407      -2.319407      -2.319407    8[6-(6,8),63-(8,8,8,8,8)]
   199       4.391056       4.391056       4.391056    8[6-(6,8),63-(8,8,8,8,8)]
   200       4.669432       4.669432       4.669432    8[6-(6,8),63-(8,8,8,8,8)]
   201       0.370557       0.370557       0.370557    8[6-(6,8),63-(8,8,8,8,8)]
   202       1.211734       1.211734       1.211734    8[6-(6,8),63-(8,8,8,8,8)]
   203       1.190227       1.190227       1.190227    8[6-(6,8),63-(8,8,8,8,8)]
   204        6.34277        6.34277        6.34277    8[6-(6,8),63-(8,8,8,8,8)]
   205      -0.367693      -0.367693      -0.367693    8[6-(6,8),63-(8,8,8,8,8)]
   206      -0.646069      -0.646069      -0.646069    8[6-(6,8),63-(8,8,8,8,8)]
   207       3.652806       3.652806       3.652806    8[6-(6,8),63-(8,8,8,8,8)]
   208       2.811629       2.811629       2.811629    8[6-(6,8),63-(8,8,8,8,8)]
   209       0.559337       0.559337       0.559337    8[6-(6,8)]
   210      -1.235767      -1.235767      -1.235767    8[6-(6,8)]
   211       3.464026       3.464026       3.464026    8[6-(6,8)]
   212        5.25913        5.25913        5.25913    8[6-(6,8)]
