# Supplementary material for: A collection of forcefield precursors for metal–organic frameworks
Source: RSC Adv. 2019 Nov 13;9(63):36492–507. doi: 10.1039/c9ra07327b (PMC9075174; doi:10.1039/c9ra07327b)
Supplement: RA-009-C9RA07327B-s571 [file RA-009-C9RA07327B-s571.txt]

ELIJOZ_clean

9.423000    0.000000    0.000000
-3.507730    9.307988    0.000000
-1.607373    -1.378984    11.220888

     1       0.933923       0.933923       0.933923    58[8-(6),8-(6),8-(6),8-(6),8-(6),8-(6)]
     2       3.373974       3.373974       3.373974    58[8-(6),8-(6),8-(6),8-(6),8-(6),8-(6)]
     3       3.112907       3.112907       3.112907    1[6-(6,6)]
     4      -2.810847      -2.810847      -2.810847    1[6-(6,6)]
     5       5.556637       5.556637       5.556637    1[6-(6,6)]
     6        5.46128        5.46128        5.46128    1[6-(6,6)]
     7       5.344708       5.344708       5.344708    1[6-(6,6)]
     8      -0.479045      -0.479045      -0.479045    1[6-(6,6)]
     9      -0.354262      -0.354262      -0.354262    1[6-(6,6)]
    10        1.19499        1.19499        1.19499    1[6-(6,6)]
    11       7.118744       7.118744       7.118744    1[6-(6,6)]
    12       -1.24874       -1.24874       -1.24874    1[6-(6,6)]
    13      -1.153383      -1.153383      -1.153383    1[6-(6,6)]
    14      -1.036811      -1.036811      -1.036811    1[6-(6,6)]
    15       4.786942       4.786942       4.786942    1[6-(6,6)]
    16       4.662159       4.662159       4.662159    1[6-(6,6)]
    17       3.225148       3.225148       3.225148    6[6-(6,6),8-(58),8-(58)]
    18       4.192328       4.192328       4.192328    6[6-(1,6),6-(1,6),6-(8,8)]
    19       3.913441       3.913441       3.913441    6[1-(0),6-(6,6),6-(6,6)]
    20       4.826832       4.826832       4.826832    6[6-(1,6),6-(1,6),6-(8,8)]
    21       5.995067       5.995067       5.995067    6[1-(0),6-(6,6),6-(6,8)]
    22       6.211419       6.211419       6.211419    6[6-(1,6),6-(1,6),8-(6)]
    23        5.35481        5.35481        5.35481    6[1-(0),6-(6,6),6-(6,8)]
    24       4.551879       4.551879       4.551879    6[6-(6,6),8-(58),8-(58)]
    25       6.151351       6.151351       6.151351    6[1-(0),6-(1,6),6-(6,8)]
    26       6.088732       6.088732       6.088732    6[1-(0),6-(1,6),6-(6,6)]
    27       7.103378       7.103378       7.103378    6[6-(1,6),6-(1,6),6-(8,8)]
    28      -1.188951      -1.188951      -1.188951    6[1-(0),6-(1,6),6-(6,6)]
    29      -1.108544      -1.108544      -1.108544    6[1-(0),6-(1,6),6-(6,8)]
    30        7.26605        7.26605        7.26605    6[6-(1,6),6-(1,6),8-(6)]
    31        7.02689        7.02689        7.02689    6[6-(6,6),8-(58),8-(58)]
    32       1.082749       1.082749       1.082749    6[6-(6,6),8-(58),8-(58)]
    33       0.115569       0.115569       0.115569    6[6-(1,6),6-(1,6),6-(8,8)]
    34       0.394456       0.394456       0.394456    6[1-(0),6-(6,6),6-(6,6)]
    35      -0.518935      -0.518935      -0.518935    6[6-(1,6),6-(1,6),6-(8,8)]
    36       -1.68717       -1.68717       -1.68717    6[1-(0),6-(6,6),6-(6,8)]
    37      -1.903522      -1.903522      -1.903522    6[6-(1,6),6-(1,6),8-(6)]
    38      -1.046913      -1.046913      -1.046913    6[1-(0),6-(6,6),6-(6,8)]
    39      -0.243982      -0.243982      -0.243982    6[6-(6,6),8-(58),8-(58)]
    40      -1.843454      -1.843454      -1.843454    6[1-(0),6-(1,6),6-(6,8)]
    41      -1.780835      -1.780835      -1.780835    6[1-(0),6-(1,6),6-(6,6)]
    42      -2.795481      -2.795481      -2.795481    6[6-(1,6),6-(1,6),6-(8,8)]
    43       5.496848       5.496848       5.496848    6[1-(0),6-(1,6),6-(6,6)]
    44       5.416441       5.416441       5.416441    6[1-(0),6-(1,6),6-(6,8)]
    45      -2.958153      -2.958153      -2.958153    6[6-(1,6),6-(1,6),8-(6)]
    46      -2.718993      -2.718993      -2.718993    6[6-(6,6),8-(58),8-(58)]
    47       1.991599       1.991599       1.991599    8[6-(6,8),58-(8,8,8,8,8)]
    48        3.64683        3.64683        3.64683    8[6-(6,8),58-(8,8,8,8,8)]
    49       5.029389       5.029389       5.029389    8[6-(6,8),58-(8,8,8,8,8)]
    50      -3.966607      -3.966607      -3.966607    8[6-(6,8),58-(8,8,8,8,8)]
    51       6.020127       6.020127       6.020127    8[6-(6,8),58-(8,8,8,8,8)]
    52       7.917578       7.917578       7.917578    8[6-(6,8),58-(8,8,8,8,8)]
    53      -2.039596      -2.039596      -2.039596    8[6-(6,6),6-(6,6)]
    54       2.316298       2.316298       2.316298    8[6-(6,8),58-(8,8,8,8,8)]
    55       0.661067       0.661067       0.661067    8[6-(6,8),58-(8,8,8,8,8)]
    56      -0.721492      -0.721492      -0.721492    8[6-(6,8),58-(8,8,8,8,8)]
    57       8.274504       8.274504       8.274504    8[6-(6,8),58-(8,8,8,8,8)]
    58       -1.71223       -1.71223       -1.71223    8[6-(6,8),58-(8,8,8,8,8)]
    59      -0.101951      -0.101951      -0.101951    8[6-(6,8),58-(8,8,8,8,8)]
    60       6.347493       6.347493       6.347493    8[6-(6,6),6-(6,6)]
