# Supplementary material for: A collection of forcefield precursors for metal–organic frameworks
Source: RSC Adv. 2019 Nov 13;9(63):36492–507. doi: 10.1039/c9ra07327b (PMC9075174; doi:10.1039/c9ra07327b)
Supplement: RA-009-C9RA07327B-s572 [file RA-009-C9RA07327B-s572.txt]

ELIJUF_clean

9.353000    0.000000    0.000000
-3.583452    9.118118    0.000000
-1.861329    -1.657458    11.111923

     1      -0.276213      -0.276213      -0.276213    39[8-(6),8-(6),8-(6),8-(6),8-(6),8-(6)]
     2       4.184432       4.184432       4.184432    39[8-(6),8-(6),8-(6),8-(6),8-(6),8-(6)]
     3       1.500328       1.500328       1.500328    1[6-(6,6)]
     4      -0.455632      -0.455632      -0.455632    1[6-(6,6)]
     5       5.290701       5.290701       5.290701    1[6-(6,6)]
     6       7.193532       7.193532       7.193532    1[6-(6,6)]
     7      -0.525376      -0.525376      -0.525376    1[6-(6,6)]
     8       1.998339       1.998339       1.998339    1[6-(6,6)]
     9       4.299307       4.299307       4.299307    1[6-(6,6)]
    10       2.407891       2.407891       2.407891    1[6-(6,6)]
    11       4.363851       4.363851       4.363851    1[6-(6,6)]
    12      -1.382482      -1.382482      -1.382482    1[6-(6,6)]
    13      -3.285313      -3.285313      -3.285313    1[6-(6,6)]
    14       4.433595       4.433595       4.433595    1[6-(6,6)]
    15       5.493332       5.493332       5.493332    1[6-(6,6)]
    16      -0.391088      -0.391088      -0.391088    1[6-(6,6)]
    17      -0.297578      -0.297578      -0.297578    6[6-(6,6),8-(39),8-(39)]
    18      -0.319973      -0.319973      -0.319973    6[6-(1,6),6-(1,6),6-(8,8)]
    19       0.739588       0.739588       0.739588    6[1-(0),6-(1,6),6-(6,6)]
    20      -1.158542      -1.158542      -1.158542    6[1-(0),6-(1,6),6-(6,8)]
    21      -2.245388      -2.245388      -2.245388    6[6-(1,6),6-(1,6),8-(6)]
    22       6.036681       6.036681       6.036681    6[1-(0),6-(1,6),6-(6,8)]
    23       7.919399       7.919399       7.919399    6[1-(0),6-(1,6),6-(6,6)]
    24       -1.14585       -1.14585       -1.14585    6[6-(1,6),6-(1,6),8-(6)]
    25      -0.300756      -0.300756      -0.300756    6[1-(0),6-(6,6),6-(6,8)]
    26       0.868497       0.868497       0.868497    6[6-(1,6),6-(1,6),6-(8,8)]
    27       1.187214       1.187214       1.187214    6[1-(0),6-(6,6),6-(6,6)]
    28      -3.279434      -3.279434      -3.279434    6[6-(1,6),6-(1,6),6-(8,8)]
    29      -4.452511      -4.452511      -4.452511    6[1-(0),6-(6,6),6-(6,8)]
    30       1.758231       1.758231       1.758231    6[6-(6,6),8-(39),8-(39)]
    31      -2.929606      -2.929606      -2.929606    6[6-(6,6),8-(39),8-(39)]
    32       4.205797       4.205797       4.205797    6[6-(6,6),8-(39),8-(39)]
    33       4.228192       4.228192       4.228192    6[6-(1,6),6-(1,6),6-(8,8)]
    34       3.168631       3.168631       3.168631    6[1-(0),6-(1,6),6-(6,6)]
    35       5.066761       5.066761       5.066761    6[1-(0),6-(1,6),6-(6,8)]
    36       6.153607       6.153607       6.153607    6[6-(1,6),6-(1,6),8-(6)]
    37      -2.128462      -2.128462      -2.128462    6[1-(0),6-(1,6),6-(6,8)]
    38       -4.01118       -4.01118       -4.01118    6[1-(0),6-(1,6),6-(6,6)]
    39       5.054069       5.054069       5.054069    6[6-(1,6),6-(1,6),8-(6)]
    40       4.208975       4.208975       4.208975    6[1-(0),6-(6,6),6-(6,8)]
    41       3.039722       3.039722       3.039722    6[6-(1,6),6-(1,6),6-(8,8)]
    42       2.721005       2.721005       2.721005    6[1-(0),6-(6,6),6-(6,6)]
    43       7.187653       7.187653       7.187653    6[6-(1,6),6-(1,6),6-(8,8)]
    44        8.36073        8.36073        8.36073    6[1-(0),6-(6,6),6-(6,8)]
    45       2.149988       2.149988       2.149988    6[6-(6,6),8-(39),8-(39)]
    46       6.837825       6.837825       6.837825    6[6-(6,6),8-(39),8-(39)]
    47      -1.191299      -1.191299      -1.191299    8[6-(6,8),39-(8,8,8,8,8)]
    48       0.647976       0.647976       0.647976    8[6-(6,8),39-(8,8,8,8,8)]
    49       2.998949       2.998949       2.998949    8[6-(6,8),39-(8,8,8,8,8)]
    50       1.226263       1.226263       1.226263    8[6-(6,8),39-(8,8,8,8,8)]
    51      -1.764992      -1.764992      -1.764992    8[6-(6,8),39-(8,8,8,8,8)]
    52        5.54966        5.54966        5.54966    8[6-(6,8),39-(8,8,8,8,8)]
    53        7.02613        7.02613        7.02613    8[6-(6,6),6-(6,6)]
    54       5.099518       5.099518       5.099518    8[6-(6,8),39-(8,8,8,8,8)]
    55       3.260243       3.260243       3.260243    8[6-(6,8),39-(8,8,8,8,8)]
    56        0.90927        0.90927        0.90927    8[6-(6,8),39-(8,8,8,8,8)]
    57       2.681956       2.681956       2.681956    8[6-(6,8),39-(8,8,8,8,8)]
    58       5.673211       5.673211       5.673211    8[6-(6,8),39-(8,8,8,8,8)]
    59      -1.641441      -1.641441      -1.641441    8[6-(6,8),39-(8,8,8,8,8)]
    60      -3.117911      -3.117911      -3.117911    8[6-(6,6),6-(6,6)]
