# Supplementary material for: A collection of forcefield precursors for metal–organic frameworks
Source: RSC Adv. 2019 Nov 13;9(63):36492–507. doi: 10.1039/c9ra07327b (PMC9075174; doi:10.1039/c9ra07327b)
Supplement: RA-009-C9RA07327B-s573 [file RA-009-C9RA07327B-s573.txt]

ELIKAM_clean

9.398000    0.000000    0.000000
-3.516554    9.266162    0.000000
-1.615492    -1.457848    11.212803

     1      -0.030676      -0.030676      -0.030676    59[8-(6),8-(6),8-(6),8-(6),8-(6),8-(6)]
     2        4.29663        4.29663        4.29663    59[8-(6),8-(6),8-(6),8-(6),8-(6),8-(6)]
     3       7.317568       7.317568       7.317568    1[6-(6,6)]
     4       5.598268       5.598268       5.598268    1[6-(6,6)]
     5      -0.242604      -0.242604      -0.242604    1[6-(6,6)]
     6       1.504673       1.504673       1.504673    1[6-(6,6)]
     7       4.525451       4.525451       4.525451    1[6-(6,6)]
     8      -1.367059      -1.367059      -1.367059    1[6-(6,6)]
     9      -0.302399      -0.302399      -0.302399    1[6-(6,6)]
    10      -3.051614      -3.051614      -3.051614    1[6-(6,6)]
    11      -1.332314      -1.332314      -1.332314    1[6-(6,6)]
    12       4.508558       4.508558       4.508558    1[6-(6,6)]
    13       2.761281       2.761281       2.761281    1[6-(6,6)]
    14      -0.259497      -0.259497      -0.259497    1[6-(6,6)]
    15       5.633013       5.633013       5.633013    1[6-(6,6)]
    16       4.568353       4.568353       4.568353    1[6-(6,6)]
    17      -0.165922      -0.165922      -0.165922    6[6-(6,6),8-(59),8-(59)]
    18      -0.241654      -0.241654      -0.241654    6[6-(1,6),6-(1,6),6-(8,8)]
    19        8.02764        8.02764        8.02764    6[1-(0),6-(1,6),6-(6,6)]
    20        6.34681        6.34681        6.34681    6[1-(0),6-(1,6),6-(6,8)]
    21      -2.015894      -2.015894      -2.015894    6[6-(1,6),6-(1,6),8-(6)]
    22      -0.926207      -0.926207      -0.926207    6[1-(0),6-(1,6),6-(6,8)]
    23       0.757296       0.757296       0.757296    6[1-(0),6-(1,6),6-(6,6)]
    24      -0.958639      -0.958639      -0.958639    6[6-(1,6),6-(1,6),8-(6)]
    25      -4.251838      -4.251838      -4.251838    6[1-(0),6-(6,6),6-(6,8)]
    26      -3.092345      -3.092345      -3.092345    6[6-(1,6),6-(1,6),6-(8,8)]
    27      -2.808691      -2.808691      -2.808691    6[6-(6,6),8-(59),8-(59)]
    28       1.344157       1.344157       1.344157    6[1-(0),6-(6,6),6-(6,6)]
    29       1.054317       1.054317       1.054317    6[6-(1,6),6-(1,6),6-(8,8)]
    30      -0.103802      -0.103802      -0.103802    6[1-(0),6-(6,6),6-(6,8)]
    31       2.011161       2.011161       2.011161    6[6-(6,6),8-(59),8-(59)]
    32       4.431876       4.431876       4.431876    6[6-(6,6),8-(59),8-(59)]
    33       4.507608       4.507608       4.507608    6[6-(1,6),6-(1,6),6-(8,8)]
    34      -3.761686      -3.761686      -3.761686    6[1-(0),6-(1,6),6-(6,6)]
    35      -2.080856      -2.080856      -2.080856    6[1-(0),6-(1,6),6-(6,8)]
    36       6.281848       6.281848       6.281848    6[6-(1,6),6-(1,6),8-(6)]
    37       5.192161       5.192161       5.192161    6[1-(0),6-(1,6),6-(6,8)]
    38       3.508658       3.508658       3.508658    6[1-(0),6-(1,6),6-(6,6)]
    39       5.224593       5.224593       5.224593    6[6-(1,6),6-(1,6),8-(6)]
    40       8.517792       8.517792       8.517792    6[1-(0),6-(6,6),6-(6,8)]
    41       7.358299       7.358299       7.358299    6[6-(1,6),6-(1,6),6-(8,8)]
    42       7.074645       7.074645       7.074645    6[6-(6,6),8-(59),8-(59)]
    43       2.921797       2.921797       2.921797    6[1-(0),6-(6,6),6-(6,6)]
    44       3.211637       3.211637       3.211637    6[6-(1,6),6-(1,6),6-(8,8)]
    45       4.369756       4.369756       4.369756    6[1-(0),6-(6,6),6-(6,8)]
    46       2.254793       2.254793       2.254793    6[6-(6,6),8-(59),8-(59)]
    47       0.819781       0.819781       0.819781    8[6-(6,8),59-(8,8,8,8,8)]
    48      -1.051177      -1.051177      -1.051177    8[6-(6,8),59-(8,8,8,8,8)]
    49       5.691773       5.691773       5.691773    8[6-(6,8),59-(8,8,8,8,8)]
    50      -1.676725      -1.676725      -1.676725    8[6-(6,8),59-(8,8,8,8,8)]
    51       1.583538       1.583538       1.583538    8[6-(6,8),59-(8,8,8,8,8)]
    52       3.260169       3.260169       3.260169    8[6-(6,8),59-(8,8,8,8,8)]
    53       7.253399       7.253399       7.253399    8[6-(6,6),6-(6,6)]
    54       3.446173       3.446173       3.446173    8[6-(6,8),59-(8,8,8,8,8)]
    55       5.317131       5.317131       5.317131    8[6-(6,8),59-(8,8,8,8,8)]
    56      -1.425819      -1.425819      -1.425819    8[6-(6,8),59-(8,8,8,8,8)]
    57       5.942679       5.942679       5.942679    8[6-(6,8),59-(8,8,8,8,8)]
    58       2.682416       2.682416       2.682416    8[6-(6,8),59-(8,8,8,8,8)]
    59       1.005785       1.005785       1.005785    8[6-(6,8),59-(8,8,8,8,8)]
    60      -2.987445      -2.987445      -2.987445    8[6-(6,6),6-(6,6)]
