# Supplementary material for: A collection of forcefield precursors for metal–organic frameworks
Source: RSC Adv. 2019 Nov 13;9(63):36492–507. doi: 10.1039/c9ra07327b (PMC9075174; doi:10.1039/c9ra07327b)
Supplement: RA-009-C9RA07327B-s574 [file RA-009-C9RA07327B-s574.txt]

ELIKEQ_clean

9.370000    0.000000    0.000000
-3.498815    9.263255    0.000000
-1.605423    -1.446266    11.222877

     1       5.095478       5.095478       5.095478    60[8-(6),8-(6),8-(6),8-(6),8-(6),8-(6)]
     2      -0.829716      -0.829716      -0.829716    60[8-(6),8-(6),8-(6),8-(6),8-(6),8-(6)]
     3      -2.206635      -2.206635      -2.206635    1[6-(6,6)]
     4      -1.055861      -1.055861      -1.055861    1[6-(6,6)]
     5       3.674323       3.674323       3.674323    1[6-(6,6)]
     6       3.550661       3.550661       3.550661    1[6-(6,6)]
     7       3.781457       3.781457       3.781457    1[6-(6,6)]
     8       4.827284       4.827284       4.827284    1[6-(6,6)]
     9      -2.093481      -2.093481      -2.093481    1[6-(6,6)]
    10       6.472397       6.472397       6.472397    1[6-(6,6)]
    11       5.321623       5.321623       5.321623    1[6-(6,6)]
    12       0.591439       0.591439       0.591439    1[6-(6,6)]
    13       0.715101       0.715101       0.715101    1[6-(6,6)]
    14       0.484305       0.484305       0.484305    1[6-(6,6)]
    15      -0.561522      -0.561522      -0.561522    1[6-(6,6)]
    16       6.359243       6.359243       6.359243    1[6-(6,6)]
    17      -2.919141      -2.919141      -2.919141    6[1-(0),6-(1,6),6-(6,6)]
    18      -3.892375      -3.892375      -3.892375    6[6-(1,6),6-(1,6),8-(6)]
    19       7.704023       7.704023       7.704023    6[1-(0),6-(6,6),6-(6,8)]
    20       4.436423       4.436423       4.436423    6[6-(1,6),6-(1,6),8-(6)]
    21       6.260534       6.260534       6.260534    6[6-(6,6),8-(60),8-(60)]
    22       4.363423       4.363423       4.363423    6[1-(0),6-(1,6),6-(6,8)]
    23       6.537732       6.537732       6.537732    6[6-(1,6),6-(1,6),6-(8,8)]
    24       4.300828       4.300828       4.300828    6[1-(0),6-(1,6),6-(6,6)]
    25       5.324042       5.324042       5.324042    6[6-(1,6),6-(1,6),6-(8,8)]
    26       3.578932       3.578932       3.578932    6[1-(0),6-(6,6),6-(6,8)]
    27       2.131572       2.131572       2.131572    6[1-(0),6-(6,6),6-(6,6)]
    28       2.416983       2.416983       2.416983    6[6-(1,6),6-(1,6),6-(8,8)]
    29       1.451549       1.451549       1.451549    6[6-(6,6),8-(60),8-(60)]
    30      -2.846364      -2.846364      -2.846364    6[1-(0),6-(1,6),6-(6,8)]
    31       5.232551       5.232551       5.232551    6[6-(6,6),8-(60),8-(60)]
    32       7.184903       7.184903       7.184903    6[1-(0),6-(1,6),6-(6,6)]
    33      -1.211863      -1.211863      -1.211863    6[6-(1,6),6-(1,6),8-(6)]
    34      -3.438261      -3.438261      -3.438261    6[1-(0),6-(6,6),6-(6,8)]
    35      -0.170661      -0.170661      -0.170661    6[6-(1,6),6-(1,6),8-(6)]
    36      -1.994772      -1.994772      -1.994772    6[6-(6,6),8-(60),8-(60)]
    37      -0.097661      -0.097661      -0.097661    6[1-(0),6-(1,6),6-(6,8)]
    38       -2.27197       -2.27197       -2.27197    6[6-(1,6),6-(1,6),6-(8,8)]
    39      -0.035066      -0.035066      -0.035066    6[1-(0),6-(1,6),6-(6,6)]
    40       -1.05828       -1.05828       -1.05828    6[6-(1,6),6-(1,6),6-(8,8)]
    41        0.68683        0.68683        0.68683    6[1-(0),6-(6,6),6-(6,8)]
    42        2.13419        2.13419        2.13419    6[1-(0),6-(6,6),6-(6,6)]
    43       1.848779       1.848779       1.848779    6[6-(1,6),6-(1,6),6-(8,8)]
    44       2.814213       2.814213       2.814213    6[6-(6,6),8-(60),8-(60)]
    45       7.112126       7.112126       7.112126    6[1-(0),6-(1,6),6-(6,8)]
    46      -0.966789      -0.966789      -0.966789    6[6-(6,6),8-(60),8-(60)]
    47       4.234964       4.234964       4.234964    8[6-(6,8),60-(8,8,8,8,8)]
    48      -3.770708      -3.770708      -3.770708    8[6-(6,6),6-(6,6)]
    49        6.72668        6.72668        6.72668    8[6-(6,8),60-(8,8,8,8,8)]
    50      -2.209044      -2.209044      -2.209044    8[6-(6,8),60-(8,8,8,8,8)]
    51       6.123609       6.123609       6.123609    8[6-(6,8),60-(8,8,8,8,8)]
    52       1.883248       1.883248       1.883248    8[6-(6,8),60-(8,8,8,8,8)]
    53       0.223765       0.223765       0.223765    8[6-(6,8),60-(8,8,8,8,8)]
    54       0.030798       0.030798       0.030798    8[6-(6,8),60-(8,8,8,8,8)]
    55        8.03647        8.03647        8.03647    8[6-(6,6),6-(6,6)]
    56      -2.460918      -2.460918      -2.460918    8[6-(6,8),60-(8,8,8,8,8)]
    57       6.474806       6.474806       6.474806    8[6-(6,8),60-(8,8,8,8,8)]
    58      -1.857847      -1.857847      -1.857847    8[6-(6,8),60-(8,8,8,8,8)]
    59       2.382514       2.382514       2.382514    8[6-(6,8),60-(8,8,8,8,8)]
    60       4.041997       4.041997       4.041997    8[6-(6,8),60-(8,8,8,8,8)]
