# Supplementary material for: A collection of forcefield precursors for metal–organic frameworks
Source: RSC Adv. 2019 Nov 13;9(63):36492–507. doi: 10.1039/c9ra07327b (PMC9075174; doi:10.1039/c9ra07327b)
Supplement: RA-009-C9RA07327B-s575 [file RA-009-C9RA07327B-s575.txt]

ELIKIU_clean

9.341000    0.000000    0.000000
-3.504579    9.221505    0.000000
-1.654134    -1.487496    11.196134

     1       4.595881       4.595881       4.595881    62[8-(6),8-(6),8-(6),8-(6),8-(6),8-(6)]
     2      -0.413594      -0.413594      -0.413594    62[8-(6),8-(6),8-(6),8-(6),8-(6),8-(6)]
     3       2.548574       2.548574       2.548574    1[6-(6,6)]
     4       0.813886       0.813886       0.813886    1[6-(6,6)]
     5       4.422607       4.422607       4.422607    1[6-(6,6)]
     6       6.183253       6.183253       6.183253    1[6-(6,6)]
     7       4.301695       4.301695       4.301695    1[6-(6,6)]
     8       6.764699       6.764699       6.764699    1[6-(6,6)]
     9      -0.202582      -0.202582      -0.202582    1[6-(6,6)]
    10       1.633713       1.633713       1.633713    1[6-(6,6)]
    11       3.368401       3.368401       3.368401    1[6-(6,6)]
    12       -0.24032       -0.24032       -0.24032    1[6-(6,6)]
    13      -2.000966      -2.000966      -2.000966    1[6-(6,6)]
    14      -0.119408      -0.119408      -0.119408    1[6-(6,6)]
    15       0.922167       0.922167       0.922167    1[6-(6,6)]
    16       4.384869       4.384869       4.384869    1[6-(6,6)]
    17       4.481665       4.481665       4.481665    6[6-(6,6),8-(62),8-(62)]
    18       4.411556       4.411556       4.411556    6[6-(1,6),6-(1,6),6-(8,8)]
    19       3.271431       3.271431       3.271431    6[1-(0),6-(1,6),6-(6,6)]
    20       1.559858       1.559858       1.559858    6[1-(0),6-(1,6),6-(6,8)]
    21       2.607005       2.607005       2.607005    6[6-(1,6),6-(1,6),8-(6)]
    22       3.721617       3.721617       3.721617    6[1-(0),6-(1,6),6-(6,8)]
    23       5.435535       5.435535       5.435535    6[1-(0),6-(1,6),6-(6,6)]
    24       3.668361       3.668361       3.668361    6[6-(1,6),6-(1,6),8-(6)]
    25       4.512148       4.512148       4.512148    6[1-(0),6-(6,6),6-(6,8)]
    26       5.664187       5.664187       5.664187    6[6-(1,6),6-(1,6),6-(8,8)]
    27       5.966563       5.966563       5.966563    6[1-(0),6-(6,6),6-(6,6)]
    28       1.557381       1.557381       1.557381    6[6-(1,6),6-(1,6),6-(8,8)]
    29        0.40433        0.40433        0.40433    6[1-(0),6-(6,6),6-(6,8)]
    30       6.613088       6.613088       6.613088    6[6-(6,6),8-(62),8-(62)]
    31       1.861574       1.861574       1.861574    6[6-(6,6),8-(62),8-(62)]
    32      -0.299378      -0.299378      -0.299378    6[6-(6,6),8-(62),8-(62)]
    33      -0.229269      -0.229269      -0.229269    6[6-(1,6),6-(1,6),6-(8,8)]
    34       0.910856       0.910856       0.910856    6[1-(0),6-(1,6),6-(6,6)]
    35       2.622429       2.622429       2.622429    6[1-(0),6-(1,6),6-(6,8)]
    36       1.575282       1.575282       1.575282    6[6-(1,6),6-(1,6),8-(6)]
    37        0.46067        0.46067        0.46067    6[1-(0),6-(1,6),6-(6,8)]
    38      -1.253248      -1.253248      -1.253248    6[1-(0),6-(1,6),6-(6,6)]
    39       0.513926       0.513926       0.513926    6[6-(1,6),6-(1,6),8-(6)]
    40      -0.329861      -0.329861      -0.329861    6[1-(0),6-(6,6),6-(6,8)]
    41        -1.4819        -1.4819        -1.4819    6[6-(1,6),6-(1,6),6-(8,8)]
    42      -1.784276      -1.784276      -1.784276    6[1-(0),6-(6,6),6-(6,6)]
    43       2.624906       2.624906       2.624906    6[6-(1,6),6-(1,6),6-(8,8)]
    44       3.777957       3.777957       3.777957    6[1-(0),6-(6,6),6-(6,8)]
    45      -2.430801      -2.430801      -2.430801    6[6-(6,6),8-(62),8-(62)]
    46       2.320713       2.320713       2.320713    6[6-(6,6),8-(62),8-(62)]
    47       5.456503       5.456503       5.456503    8[6-(6,8),62-(8,8,8,8,8)]
    48        3.58886        3.58886        3.58886    8[6-(6,8),62-(8,8,8,8,8)]
    49      -1.477009      -1.477009      -1.477009    8[6-(6,8),62-(8,8,8,8,8)]
    50       6.168245       6.168245       6.168245    8[6-(6,8),62-(8,8,8,8,8)]
    51       3.002346       3.002346       3.002346    8[6-(6,8),62-(8,8,8,8,8)]
    52       0.961146       0.961146       0.961146    8[6-(6,8),62-(8,8,8,8,8)]
    53       2.487516       2.487516       2.487516    8[6-(6,6),6-(6,6)]
    54      -1.274216      -1.274216      -1.274216    8[6-(6,8),62-(8,8,8,8,8)]
    55       0.593427       0.593427       0.593427    8[6-(6,8),62-(8,8,8,8,8)]
    56       5.659296       5.659296       5.659296    8[6-(6,8),62-(8,8,8,8,8)]
    57      -1.985958      -1.985958      -1.985958    8[6-(6,8),62-(8,8,8,8,8)]
    58       1.179941       1.179941       1.179941    8[6-(6,8),62-(8,8,8,8,8)]
    59       3.221141       3.221141       3.221141    8[6-(6,8),62-(8,8,8,8,8)]
    60       1.694771       1.694771       1.694771    8[6-(6,6),6-(6,6)]
