# Supplementary material for: A collection of forcefield precursors for metal–organic frameworks
Source: RSC Adv. 2019 Nov 13;9(63):36492–507. doi: 10.1039/c9ra07327b (PMC9075174; doi:10.1039/c9ra07327b)
Supplement: RA-009-C9RA07327B-s576 [file RA-009-C9RA07327B-s576.txt]

ELIKOA_clean

9.341000    0.000000    0.000000
-3.517848    9.199323    0.000000
-1.703459    -1.520615    11.191427

     1       5.082519       5.082519       5.082519    63[8-(6),8-(6),8-(6),8-(6),8-(6),8-(6)]
     2      -0.962826      -0.962826      -0.962826    63[8-(6),8-(6),8-(6),8-(6),8-(6),8-(6)]
     3      -2.234041      -2.234041      -2.234041    1[6-(6,6)]
     4      -2.169662      -2.169662      -2.169662    1[6-(6,6)]
     5       3.559798       3.559798       3.559798    1[6-(6,6)]
     6         3.4636         3.4636         3.4636    1[6-(6,6)]
     7      -1.168507      -1.168507      -1.168507    1[6-(6,6)]
     8       4.698099       4.698099       4.698099    1[6-(6,6)]
     9       3.679237       3.679237       3.679237    1[6-(6,6)]
    10       6.353734       6.353734       6.353734    1[6-(6,6)]
    11       6.289355       6.289355       6.289355    1[6-(6,6)]
    12       0.559895       0.559895       0.559895    1[6-(6,6)]
    13       0.656093       0.656093       0.656093    1[6-(6,6)]
    14         5.2882         5.2882         5.2882    1[6-(6,6)]
    15       2.939442       2.939442       2.939442    1[6-(6,6)]
    16       0.440456       0.440456       0.440456    1[6-(6,6)]
    17       5.187337       5.187337       5.187337    6[6-(6,6),8-(63),8-(63)]
    18       5.261092       5.261092       5.261092    6[6-(1,6),6-(1,6),6-(8,8)]
    19      -2.957004      -2.957004      -2.957004    6[1-(0),6-(1,6),6-(6,6)]
    20      -2.916321      -2.916321      -2.916321    6[1-(0),6-(1,6),6-(6,8)]
    21      -3.962704      -3.962704      -3.962704    6[6-(1,6),6-(1,6),8-(6)]
    22       4.262693       4.262693       4.262693    6[1-(0),6-(1,6),6-(6,8)]
    23       4.213283       4.213283       4.213283    6[1-(0),6-(1,6),6-(6,6)]
    24       4.310736       4.310736       4.310736    6[6-(1,6),6-(1,6),8-(6)]
    25       7.572486       7.572486       7.572486    6[1-(0),6-(6,6),6-(6,8)]
    26       6.416615       6.416615       6.416615    6[6-(1,6),6-(1,6),6-(8,8)]
    27       1.985255       1.985255       1.985255    6[1-(0),6-(6,6),6-(6,6)]
    28       2.290268       2.290268       2.290268    6[6-(1,6),6-(1,6),6-(8,8)]
    29       3.464838       3.464838       3.464838    6[1-(0),6-(6,6),6-(6,8)]
    30       6.099474       6.099474       6.099474    6[6-(6,6),8-(63),8-(63)]
    31       1.362006       1.362006       1.362006    6[6-(6,6),8-(63),8-(63)]
    32      -1.067644      -1.067644      -1.067644    6[6-(6,6),8-(63),8-(63)]
    33      -1.141399      -1.141399      -1.141399    6[6-(1,6),6-(1,6),6-(8,8)]
    34       7.076697       7.076697       7.076697    6[1-(0),6-(1,6),6-(6,6)]
    35       7.036014       7.036014       7.036014    6[1-(0),6-(1,6),6-(6,8)]
    36      -1.258603      -1.258603      -1.258603    6[6-(1,6),6-(1,6),8-(6)]
    37         -0.143         -0.143         -0.143    6[1-(0),6-(1,6),6-(6,8)]
    38       -0.09359       -0.09359       -0.09359    6[1-(0),6-(1,6),6-(6,6)]
    39      -0.191043      -0.191043      -0.191043    6[6-(1,6),6-(1,6),8-(6)]
    40      -3.452793      -3.452793      -3.452793    6[1-(0),6-(6,6),6-(6,8)]
    41      -2.296922      -2.296922      -2.296922    6[6-(1,6),6-(1,6),6-(8,8)]
    42       2.134438       2.134438       2.134438    6[1-(0),6-(6,6),6-(6,6)]
    43       1.829425       1.829425       1.829425    6[6-(1,6),6-(1,6),6-(8,8)]
    44       0.654855       0.654855       0.654855    6[1-(0),6-(6,6),6-(6,8)]
    45      -1.979781      -1.979781      -1.979781    6[6-(6,6),8-(63),8-(63)]
    46       2.757687       2.757687       2.757687    6[6-(6,6),8-(63),8-(63)]
    47       4.207028       4.207028       4.207028    8[6-(6,8),63-(8,8,8,8,8)]
    48       6.086915       6.086915       6.086915    8[6-(6,8),63-(8,8,8,8,8)]
    49       6.664825       6.664825       6.664825    8[6-(6,8),63-(8,8,8,8,8)]
    50       -2.33512       -2.33512       -2.33512    8[6-(6,8),63-(8,8,8,8,8)]
    51       0.119981       0.119981       0.119981    8[6-(6,8),63-(8,8,8,8,8)]
    52       1.821237       1.821237       1.821237    8[6-(6,8),63-(8,8,8,8,8)]
    53      -3.859276      -3.859276      -3.859276    8[6-(6,6),6-(6,6)]
    54      -0.087335      -0.087335      -0.087335    8[6-(6,8),63-(8,8,8,8,8)]
    55      -1.967222      -1.967222      -1.967222    8[6-(6,8),63-(8,8,8,8,8)]
    56      -2.545132      -2.545132      -2.545132    8[6-(6,8),63-(8,8,8,8,8)]
    57       6.454813       6.454813       6.454813    8[6-(6,8),63-(8,8,8,8,8)]
    58       3.999712       3.999712       3.999712    8[6-(6,8),63-(8,8,8,8,8)]
    59       2.298456       2.298456       2.298456    8[6-(6,8),63-(8,8,8,8,8)]
    60       7.978969       7.978969       7.978969    8[6-(6,6),6-(6,6)]
