# Supplementary material for: A collection of forcefield precursors for metal–organic frameworks
Source: RSC Adv. 2019 Nov 13;9(63):36492–507. doi: 10.1039/c9ra07327b (PMC9075174; doi:10.1039/c9ra07327b)
Supplement: RA-009-C9RA07327B-s577 [file RA-009-C9RA07327B-s577.txt]

ELIKUG_clean

9.331000    0.000000    0.000000
-3.519001    9.190316    0.000000
-1.690399    -1.548201    11.190646

     1      -0.962311      -0.962311      -0.962311    64[8-(6),8-(6),8-(6),8-(6),8-(6),8-(6)]
     2       5.083911       5.083911       5.083911    64[8-(6),8-(6),8-(6),8-(6),8-(6),8-(6)]
     3       4.723548       4.723548       4.723548    1[6-(6,6)]
     4       3.687867       3.687867       3.687867    1[6-(6,6)]
     5      -1.147979      -1.147979      -1.147979    1[6-(6,6)]
     6        3.55966        3.55966        3.55966    1[6-(6,6)]
     7       3.449679       3.449679       3.449679    1[6-(6,6)]
     8      -2.244131      -2.244131      -2.244131    1[6-(6,6)]
     9      -2.143392      -2.143392      -2.143392    1[6-(6,6)]
    10       2.917053       2.917053       2.917053    1[6-(6,6)]
    11       0.433733       0.433733       0.433733    1[6-(6,6)]
    12       5.269579       5.269579       5.269579    1[6-(6,6)]
    13        0.56194        0.56194        0.56194    1[6-(6,6)]
    14       0.671921       0.671921       0.671921    1[6-(6,6)]
    15       6.365731       6.365731       6.365731    1[6-(6,6)]
    16       6.264992       6.264992       6.264992    1[6-(6,6)]
    17        6.11305        6.11305        6.11305    6[6-(6,6),8-(64),8-(64)]
    18       6.421755       6.421755       6.421755    6[6-(1,6),6-(1,6),6-(8,8)]
    19       2.010306       2.010306       2.010306    6[1-(0),6-(6,6),6-(6,6)]
    20       2.315802       2.315802       2.315802    6[6-(1,6),6-(1,6),6-(8,8)]
    21       3.476092       3.476092       3.476092    6[1-(0),6-(6,6),6-(6,8)]
    22       4.321402       4.321402       4.321402    6[6-(1,6),6-(1,6),8-(6)]
    23       7.580584       7.580584       7.580584    6[1-(0),6-(6,6),6-(6,8)]
    24       1.380783       1.380783       1.380783    6[6-(6,6),8-(64),8-(64)]
    25      -3.952316      -3.952316      -3.952316    6[6-(1,6),6-(1,6),8-(6)]
    26       4.260506       4.260506       4.260506    6[1-(0),6-(1,6),6-(6,8)]
    27       4.206316       4.206316       4.206316    6[1-(0),6-(1,6),6-(6,6)]
    28       5.244707       5.244707       5.244707    6[6-(1,6),6-(1,6),6-(8,8)]
    29      -2.958687      -2.958687      -2.958687    6[1-(0),6-(1,6),6-(6,6)]
    30      -2.891745      -2.891745      -2.891745    6[1-(0),6-(1,6),6-(6,8)]
    31       5.180625       5.180625       5.180625    6[6-(6,6),8-(64),8-(64)]
    32       -1.99145       -1.99145       -1.99145    6[6-(6,6),8-(64),8-(64)]
    33      -2.300155      -2.300155      -2.300155    6[6-(1,6),6-(1,6),6-(8,8)]
    34       2.111294       2.111294       2.111294    6[1-(0),6-(6,6),6-(6,6)]
    35       1.805798       1.805798       1.805798    6[6-(1,6),6-(1,6),6-(8,8)]
    36       0.645508       0.645508       0.645508    6[1-(0),6-(6,6),6-(6,8)]
    37      -0.199802      -0.199802      -0.199802    6[6-(1,6),6-(1,6),8-(6)]
    38      -3.458984      -3.458984      -3.458984    6[1-(0),6-(6,6),6-(6,8)]
    39       2.740817       2.740817       2.740817    6[6-(6,6),8-(64),8-(64)]
    40      -1.257084      -1.257084      -1.257084    6[6-(1,6),6-(1,6),8-(6)]
    41      -0.138906      -0.138906      -0.138906    6[1-(0),6-(1,6),6-(6,8)]
    42      -0.084716      -0.084716      -0.084716    6[1-(0),6-(1,6),6-(6,6)]
    43      -1.123107      -1.123107      -1.123107    6[6-(1,6),6-(1,6),6-(8,8)]
    44       7.080287       7.080287       7.080287    6[1-(0),6-(1,6),6-(6,6)]
    45       7.013345       7.013345       7.013345    6[1-(0),6-(1,6),6-(6,8)]
    46      -1.059025      -1.059025      -1.059025    6[6-(6,6),8-(64),8-(64)]
    47      -2.335289      -2.335289      -2.335289    8[6-(6,8),64-(8,8,8,8,8)]
    48       6.660711       6.660711       6.660711    8[6-(6,8),64-(8,8,8,8,8)]
    49       0.130866       0.130866       0.130866    8[6-(6,8),64-(8,8,8,8,8)]
    50       1.862753       1.862753       1.862753    8[6-(6,8),64-(8,8,8,8,8)]
    51       4.206334       4.206334       4.206334    8[6-(6,8),64-(8,8,8,8,8)]
    52       6.065932       6.065932       6.065932    8[6-(6,8),64-(8,8,8,8,8)]
    53      -3.841562      -3.841562      -3.841562    8[6-(6,6),6-(6,6)]
    54       6.456889       6.456889       6.456889    8[6-(6,8),64-(8,8,8,8,8)]
    55      -2.539111      -2.539111      -2.539111    8[6-(6,8),64-(8,8,8,8,8)]
    56       3.990734       3.990734       3.990734    8[6-(6,8),64-(8,8,8,8,8)]
    57       2.258847       2.258847       2.258847    8[6-(6,8),64-(8,8,8,8,8)]
    58      -0.084734      -0.084734      -0.084734    8[6-(6,8),64-(8,8,8,8,8)]
    59      -1.944332      -1.944332      -1.944332    8[6-(6,8),64-(8,8,8,8,8)]
    60       7.963162       7.963162       7.963162    8[6-(6,6),6-(6,6)]
