# Supplementary material for: A collection of forcefield precursors for metal–organic frameworks
Source: RSC Adv. 2019 Nov 13;9(63):36492–507. doi: 10.1039/c9ra07327b (PMC9075174; doi:10.1039/c9ra07327b)
Supplement: RA-009-C9RA07327B-s578 [file RA-009-C9RA07327B-s578.txt]

ELILAN_clean

9.341000    0.000000    0.000000
-3.558041    9.145234    0.000000
-1.799658    -1.605663    11.136835

     1       0.431123       0.431123       0.431123    66[8-(6),8-(6),8-(6),8-(6),8-(6),8-(6)]
     2       3.552178       3.552178       3.552178    66[8-(6),8-(6),8-(6),8-(6),8-(6),8-(6)]
     3       2.382019       2.382019       2.382019    1[6-(6,6)]
     4       2.412006       2.412006       2.412006    1[6-(6,6)]
     5      -1.216349      -1.216349      -1.216349    1[6-(6,6)]
     6       -1.27365       -1.27365       -1.27365    1[6-(6,6)]
     7      -1.092609      -1.092609      -1.092609    1[6-(6,6)]
     8       -0.06552       -0.06552       -0.06552    1[6-(6,6)]
     9        3.41307        3.41307        3.41307    1[6-(6,6)]
    10       1.601282       1.601282       1.601282    1[6-(6,6)]
    11       1.571295       1.571295       1.571295    1[6-(6,6)]
    12        5.19965        5.19965        5.19965    1[6-(6,6)]
    13       5.256951       5.256951       5.256951    1[6-(6,6)]
    14        5.07591        5.07591        5.07591    1[6-(6,6)]
    15       7.606862       7.606862       7.606862    1[6-(6,6)]
    16       0.570231       0.570231       0.570231    1[6-(6,6)]
    17       0.475738       0.475738       0.475738    6[6-(6,6),8-(66),8-(66)]
    18       0.523705       0.523705       0.523705    6[6-(1,6),6-(1,6),6-(8,8)]
    19       1.645409       1.645409       1.645409    6[1-(0),6-(1,6),6-(6,6)]
    20       1.675112       1.675112       1.675112    6[1-(0),6-(1,6),6-(6,8)]
    21       0.603669       0.603669       0.603669    6[6-(1,6),6-(1,6),8-(6)]
    22      -0.504403      -0.504403      -0.504403    6[1-(0),6-(1,6),6-(6,8)]
    23      -0.529216      -0.529216      -0.529216    6[1-(0),6-(1,6),6-(6,6)]
    24      -0.490798      -0.490798      -0.490798    6[6-(1,6),6-(1,6),8-(6)]
    25      -1.315718      -1.315718      -1.315718    6[1-(0),6-(6,6),6-(6,8)]
    26      -2.485992      -2.485992      -2.485992    6[6-(1,6),6-(1,6),6-(8,8)]
    27        -2.8121        -2.8121        -2.8121    6[1-(0),6-(6,6),6-(6,6)]
    28       1.625294       1.625294       1.625294    6[6-(1,6),6-(1,6),6-(8,8)]
    29       2.812385       2.812385       2.812385    6[1-(0),6-(6,6),6-(6,8)]
    30      -3.394467      -3.394467      -3.394467    6[6-(6,6),8-(66),8-(66)]
    31       1.311737       1.311737       1.311737    6[6-(6,6),8-(66),8-(66)]
    32       3.507563       3.507563       3.507563    6[6-(6,6),8-(66),8-(66)]
    33       3.459596       3.459596       3.459596    6[6-(1,6),6-(1,6),6-(8,8)]
    34       2.337892       2.337892       2.337892    6[1-(0),6-(1,6),6-(6,6)]
    35       2.308189       2.308189       2.308189    6[1-(0),6-(1,6),6-(6,8)]
    36       3.379632       3.379632       3.379632    6[6-(1,6),6-(1,6),8-(6)]
    37       4.487704       4.487704       4.487704    6[1-(0),6-(1,6),6-(6,8)]
    38       4.512517       4.512517       4.512517    6[1-(0),6-(1,6),6-(6,6)]
    39       4.474099       4.474099       4.474099    6[6-(1,6),6-(1,6),8-(6)]
    40       5.299019       5.299019       5.299019    6[1-(0),6-(6,6),6-(6,8)]
    41       6.469293       6.469293       6.469293    6[6-(1,6),6-(1,6),6-(8,8)]
    42       6.795401       6.795401       6.795401    6[1-(0),6-(6,6),6-(6,6)]
    43       2.358007       2.358007       2.358007    6[6-(1,6),6-(1,6),6-(8,8)]
    44       1.170916       1.170916       1.170916    6[1-(0),6-(6,6),6-(6,8)]
    45       7.377768       7.377768       7.377768    6[6-(6,6),8-(66),8-(66)]
    46       2.671564       2.671564       2.671564    6[6-(6,6),8-(66),8-(66)]
    47        1.38137        1.38137        1.38137    8[6-(6,8),66-(8,8,8,8,8)]
    48      -0.464523      -0.464523      -0.464523    8[6-(6,8),66-(8,8,8,8,8)]
    49      -2.881409      -2.881409      -2.881409    8[6-(6,8),66-(8,8,8,8,8)]
    50       4.703131       4.703131       4.703131    8[6-(6,8),66-(8,8,8,8,8)]
    51       2.186293       2.186293       2.186293    8[6-(6,8),66-(8,8,8,8,8)]
    52       1.948983       1.948983       1.948983    8[6-(6,8),66-(8,8,8,8,8)]
    53       0.700185       0.700185       0.700185    8[6-(6,6),6-(6,6)]
    54       2.601931       2.601931       2.601931    8[6-(6,8),66-(8,8,8,8,8)]
    55       4.447824       4.447824       4.447824    8[6-(6,8),66-(8,8,8,8,8)]
    56        6.86471        6.86471        6.86471    8[6-(6,8),66-(8,8,8,8,8)]
    57       -0.71983       -0.71983       -0.71983    8[6-(6,8),66-(8,8,8,8,8)]
    58       1.797008       1.797008       1.797008    8[6-(6,8),66-(8,8,8,8,8)]
    59       2.034318       2.034318       2.034318    8[6-(6,8),66-(8,8,8,8,8)]
    60       3.283116       3.283116       3.283116    8[6-(6,6),6-(6,6)]
